# Supplementary material for: MsDetector: toward a standard computational tool for DNA microsatellites detection
Source: Nucleic Acids Res. 2012 Oct 2;41(1):e22. doi: 10.1093/nar/gks881 (PMC3592430; doi:10.1093/nar/gks881)
Supplement: Supplementary Data [file supp_gks881_nar-01766-met-n-2012-File004.gz]

Archive with 7 entries (6 files):
- Linux64
- Linux64/MsDetectorOptimized64
- Linux64/NucleotideFreqMaker64
- Linux64/license_BOOST.txt
- Linux64/MsDetector64
- Linux64/license_HMMlib.txt
- Linux64/README.txt
