# Supplementary material for: MsDetector: toward a standard computational tool for DNA microsatellites detection
Source: Nucleic Acids Res. 2012 Oct 2;41(1):e22. doi: 10.1093/nar/gks881 (PMC3592430; doi:10.1093/nar/gks881)
Supplement: Supplementary Data [file supp_gks881_nar-01766-met-n-2012-File006.gz]

Archive with 32 entries (31 files):
- dist
- dist/InvalidInputException.h
- dist/InvalidInputException.cpp
- dist/TransitionCompositionMatrix.h
- dist/ScoresMaker.h
- dist/ScoresMaker.cpp
- dist/Coordinator.h
- dist/Coordinator.cpp
- dist/makefile
- dist/MsDetector.cpp
- dist/CompositionMatrix.h
- dist/MsDetectorOptimized.cpp
- dist/CompositionMatrix.cpp
- dist/TransitionCompositionMatrix.cpp
- dist/ScoresMatrixMaker.h
- dist/ScoresMatrixMaker.cpp
- dist/ScoresBiasMaker.h
- dist/ScoresBiasMaker.cpp
- dist/Util.h
- dist/Util.cpp
- dist/NucleotideFreqMaker.cpp
- dist/makefile64Static
- dist/InvalidOrderOfOperationsException.h
- dist/InvalidOrderOfOperationsException.cpp
- dist/license_BOOST.txt
- dist/InvalidScoreException.h
- dist/InvalidScoreException.cpp
- dist/license_HMMlib.txt
- dist/FileDoesNotExistException.h
- dist/FileDoesNotExistException.cpp
- dist/runMsDetector.pl
- dist/makefile32Static
