# Supplementary material for: MsDetector: toward a standard computational tool for DNA microsatellites detection
Source: Nucleic Acids Res. 2012 Oct 2;41(1):e22. doi: 10.1093/nar/gks881 (PMC3592430; doi:10.1093/nar/gks881)
Supplement: Supplementary Data [file supp_gks881_nar-01766-met-n-2012-File006.gz › dist/ScoresMaker.h]

/*
 * ScoresMaker.h
 *
 *  Created on: Oct 18, 2011
 *      Author: Hani Zakaria Girgis, Ph.D. at the NCBI/NLM/NIH - USA
 */

#ifndef SCORESMAKER_H_
#define SCORESMAKER_H_

#include <string>

using namespace std;

class ScoresMaker {
public:
	ScoresMaker(const char *, int, int, int, int);
	virtual ~ScoresMaker();
	void start();
	int * getScores();
	int getScoresSize();
	int getStart();
	int getMaxScore();

protected:
	const char * seq;
	int * scores;
	int s;
	int e;
	int wordLength;
	int w;
	int scoresSize;
	int maxScore;

	void check(int);
	virtual void score();
	virtual void scoreOppositDirection();
	virtual void fixPerfectMsBoundary();
};

#endif /* SCORESMAKER_H_ */
