# Supplementary material for: MsDetector: toward a standard computational tool for DNA microsatellites detection
Source: Nucleic Acids Res. 2012 Oct 2;41(1):e22. doi: 10.1093/nar/gks881 (PMC3592430; doi:10.1093/nar/gks881)
Supplement: Supplementary Data [file supp_gks881_nar-01766-met-n-2012-File006.gz › dist/makefile]

IDIR =-I/home/girgishz/cppLib/HMMlib/include -I/home/girgishz/cppLib/boost_1_47_0/include
LDIR =-L/home/girgishz/cppLib/HMMlib/include -L/usr/local/gcc/4.4.2/lib
WL   =-Wl,-Bstatic
CC=g++
OPTFLAGS= -O3

all: MsDetector NucleotideFreqMaker MsDetectorOptimized

MsDetector: ScoresMaker.o ScoresMatrixMaker.o ScoresBiasMaker.o Coordinator.o  InvalidOrderOfOperationsException.o InvalidScoreException.o Util.o FileDoesNotExistException.o InvalidInputException.o CompositionMatrix.o TransitionCompositionMatrix.o MsDetector.o 
	$(CC) $(OPTFLAGS) -msse4 -static-libgcc $(LDIR) $(WL) -o MsDetector ScoresMaker.o ScoresMatrixMaker.o ScoresBiasMaker.o Coordinator.o Util.o InvalidOrderOfOperationsException.o InvalidScoreException.o FileDoesNotExistException.o InvalidInputException.o CompositionMatrix.o TransitionCompositionMatrix.o MsDetector.o

MsDetectorOptimized: ScoresMaker.o ScoresMatrixMaker.o ScoresBiasMaker.o Coordinator.o  InvalidOrderOfOperationsException.o InvalidScoreException.o Util.o FileDoesNotExistException.o InvalidInputException.o CompositionMatrix.o TransitionCompositionMatrix.o MsDetectorOptimized.o 
	$(CC) $(OPTFLAGS) -msse4 -static-libgcc $(LDIR) $(WL) -o MsDetectorOptimized ScoresMaker.o ScoresMatrixMaker.o ScoresBiasMaker.o Coordinator.o Util.o InvalidOrderOfOperationsException.o InvalidScoreException.o FileDoesNotExistException.o InvalidInputException.o CompositionMatrix.o TransitionCompositionMatrix.o MsDetectorOptimized.o

NucleotideFreqMaker: NucleotideFreqMaker.o Util.o FileDoesNotExistException.o InvalidInputException.o
	$(CC) $(OPTFLAGS) -o NucleotideFreqMaker NucleotideFreqMaker.o Util.o FileDoesNotExistException.o InvalidInputException.o

CompositionMatrix.o: CompositionMatrix.cpp CompositionMatrix.h Util.h InvalidInputException.h
	$(CC) $(OPTFLAGS) -c CompositionMatrix.cpp

TransitionCompositionMatrix.o: TransitionCompositionMatrix.cpp TransitionCompositionMatrix.h CompositionMatrix.h
	$(CC) $(OPTFLAGS) -c TransitionCompositionMatrix.cpp
	
ScoresMaker.o: ScoresMaker.cpp ScoresMaker.h Util.h InvalidScoreException.h
	$(CC) $(OPTFLAGS) -c ScoresMaker.cpp

ScoresMatrixMaker.o: ScoresMatrixMaker.cpp ScoresMatrixMaker.h ScoresMaker.h
	$(CC) $(OPTFLAGS) -c ScoresMatrixMaker.cpp

ScoresBiasMaker.o: ScoresBiasMaker.cpp ScoresBiasMaker.h ScoresMaker.h
	$(CC) $(OPTFLAGS) -c ScoresBiasMaker.cpp

InvalidOrderOfOperationsException.o: InvalidOrderOfOperationsException.cpp InvalidOrderOfOperationsException.h
	$(CC) $(OPTFLAGS) -c InvalidOrderOfOperationsException.cpp		
	
InvalidScoreException.o: InvalidScoreException.cpp InvalidScoreException.h
	$(CC) $(OPTFLAGS) -c InvalidScoreException.cpp	

FileDoesNotExistException.o: FileDoesNotExistException.cpp FileDoesNotExistException.h
	$(CC) $(OPTFLAGS) -c FileDoesNotExistException.cpp

InvalidInputException.o: InvalidInputException.cpp InvalidInputException.h
	$(CC) $(OPTFLAGS) -c InvalidInputException.cpp
	
Util.o: Util.cpp Util.h FileDoesNotExistException.h InvalidInputException.h
	$(CC) $(OPTFLAGS) -c Util.cpp

Coordinator.o: Coordinator.cpp Coordinator.h ScoresMaker.h ScoresMatrixMaker.h ScoresBiasMaker.h CompositionMatrix.h InvalidOrderOfOperationsException.h
	$(CC) $(OPTFLAGS) -msse4 $(IDIR) -c Coordinator.cpp
	
MsDetector.o: MsDetector.cpp Coordinator.h Util.h CompositionMatrix.h TransitionCompositionMatrix.h
	$(CC) $(OPTFLAGS) -msse4 $(IDIR) -c MsDetector.cpp
	
MsDetectorOptimized.o: MsDetectorOptimized.cpp Coordinator.h Util.h
	$(CC) $(OPTFLAGS) -msse4 $(IDIR) -c MsDetectorOptimized.cpp	
	
NucleotideFreqMaker.o: NucleotideFreqMaker.cpp Util.h
	$(CC) $(OPTFLAGS) -c NucleotideFreqMaker.cpp

clean:
	\rm *.o MsDetector MsDetectorOptimized NucleotideFreqMaker
