# Supplementary material for: MsDetector: toward a standard computational tool for DNA microsatellites detection
Source: Nucleic Acids Res. 2012 Oct 2;41(1):e22. doi: 10.1093/nar/gks881 (PMC3592430; doi:10.1093/nar/gks881)
Supplement: Supplementary Data [file supp_gks881_nar-01766-met-n-2012-File006.gz › dist/TransitionCompositionMatrix.cpp]

/*
 * TransitionCompositionMatrix.cpp
 *
 *  Created on: May 1, 2012
 *      Author: Hani Zakaria Girgis, Ph.D. at the NCBI/NLM/NIH - USA
 */

#include "TransitionCompositionMatrix.h"
#include "CompositionMatrix.h"

#include <math.h>
#include <iostream>

using namespace std;

TransitionCompositionMatrix::TransitionCompositionMatrix(string pFile) :
	CompositionMatrix(pFile) {
}

TransitionCompositionMatrix::~TransitionCompositionMatrix() {

}

void TransitionCompositionMatrix::buildMatchTable() {
	CompositionMatrix::buildMatchTable();
	(*matchTable)['A' + 'G'] = -0.25 * (log(probTable->at('A')) + log(
			probTable->at('G')));
	(*matchTable)['C' + 'T'] = -0.25 * (log(probTable->at('C')) + log(
			probTable->at('T')));
}
