# Supplementary material for: MsDetector: toward a standard computational tool for DNA microsatellites detection
Source: Nucleic Acids Res. 2012 Oct 2;41(1):e22. doi: 10.1093/nar/gks881 (PMC3592430; doi:10.1093/nar/gks881)
Supplement: Supplementary Data [file supp_gks881_nar-01766-met-n-2012-File006.gz › dist/Util.h]

/*
 * Util.h
 *
 *  Created on: Apr 24, 2012
 *      Author: Hani Zakaria Girgis, Ph.D. at NCBI/NLM/NIH - USA
 */

#ifndef UTIL_H_
#define UTIL_H_

#include <vector>
#include <string>


using namespace std;

class Util {
private:
	Util();
	~Util();

public:
	static string fileSeparator;
	static void readFasta(string, vector<string> *, vector<string> *);
	static vector<string> * readChromList(string);
	static void toUpperCase(string*);
	static void toUpperCase(string&);
	static string int2string(int);
	static string double2string(double);
	static void deleteFile(string);
	static void checkFile(string);
};

#endif /* UTIL_H_ */
