# Supplementary material for: MsDetector: toward a standard computational tool for DNA microsatellites detection
Source: Nucleic Acids Res. 2012 Oct 2;41(1):e22. doi: 10.1093/nar/gks881 (PMC3592430; doi:10.1093/nar/gks881)
Supplement: Supplementary Data [file supp_gks881_nar-01766-met-n-2012-File006.gz › dist/InvalidOrderOfOperationsException.h]

/*
 * InvalidOrderOfOperationsException.h
 *
 *  Created on: Apr 26, 2012
 *      Author: Hani Zakaria Girgis, Ph.D. at the NCBI/NLM/NIH - USA
 */

#ifndef INVALIDORDEROFOPERATIONSEXCEPTION_H_
#define INVALIDORDEROFOPERATIONSEXCEPTION_H_

#include <string>

using namespace std;

class InvalidOrderOfOperationsException {
public:
	InvalidOrderOfOperationsException(string);
	~InvalidOrderOfOperationsException();
};

#endif /* INVALIDORDEROFOPERATIONSEXCEPTION_H_ */
