# Supplementary material for: MsDetector: toward a standard computational tool for DNA microsatellites detection
Source: Nucleic Acids Res. 2012 Oct 2;41(1):e22. doi: 10.1093/nar/gks881 (PMC3592430; doi:10.1093/nar/gks881)
Supplement: Supplementary Data [file supp_gks881_nar-01766-met-n-2012-File006.gz › dist/InvalidScoreException.cpp]

/*
 * InvalidScoreException.cpp
 *
 *  Created on: Apr 27, 2012
 *      Author: Hani Zakaria Girgis, Ph.D. at the NCBI/NLM/NIH - USA
 */

#include "InvalidScoreException.h"

#include <string>
#include <iostream>

using namespace std;

InvalidScoreException::InvalidScoreException(string massage) {
	cerr << massage << endl;
}

InvalidScoreException::~InvalidScoreException() {
	// TODO Auto-generated destructor stub
}
