# Supplementary material for: MsDetector: toward a standard computational tool for DNA microsatellites detection
Source: Nucleic Acids Res. 2012 Oct 2;41(1):e22. doi: 10.1093/nar/gks881 (PMC3592430; doi:10.1093/nar/gks881)
Supplement: Supplementary Data [file supp_gks881_nar-01766-met-n-2012-File007.gz]

Archive with 12 entries (11 files):
- pipeline
- pipeline/.DS_Store
- pipeline/divideChromosomeInto3.pl
- pipeline/divideRepeatsInto3.pl
- pipeline/drive.pl
- pipeline/getOverlap.pl
- pipeline/processGlmData.pl
- pipeline/processGlmPstvOnly.pl
- pipeline/README_TRAINING.txt
- pipeline/shuffleNonN.pl
- pipeline/shuffleNonRepeat.pl
- pipeline/trainHmm.pl
