# Supplementary material for: MsDetector: toward a standard computational tool for DNA microsatellites detection
Source: Nucleic Acids Res. 2012 Oct 2;41(1):e22. doi: 10.1093/nar/gks881 (PMC3592430; doi:10.1093/nar/gks881)
Supplement: Supplementary Data [file supp_gks881_nar-01766-met-n-2012-File007.gz › pipeline/divideChromosomeInto3.pl]

#! /usr/bin/perl -w

# Author: Hani Zakaria Girgis, Ph.D.
# This program divides a fasta file into three parts of equal length.

use strict;

my ( $inputFile, $prefix, $dstDir ) = @ARGV;
die "Usage: $0 sequence_file prefix destination_directory\n" unless $#ARGV == 2;

my $chrom          = undef;
my $canPrintHeader = 1;

my @base = ();

drive();

sub drive {
	readChromosom();
	my $partLength = int( @base / 3 );
	writeSegment( "$dstDir/". $prefix ."_train.fa", 0, $partLength );
	writeSegment( "$dstDir/". $prefix ."_query.fa", $partLength, 2 * $partLength );
	writeSegment( "$dstDir/". $prefix ."_test.fa",  2 * $partLength, $#base + 1 );
}

sub readChromosom {
	open( IN, "<", $inputFile ) or die "Cannot open $inputFile: $!\n";

	my $seq  = '';
	my $info = <IN>;
	my @f    = split( /[>\-:\s]/, $info );
	$chrom = $f[1];
	
	while (<IN>) {
		m/(.+)\s/;
		$seq = $seq . $1;
	}
	close(IN);

	@base = split( //, $seq );
}

sub writeSegment {
	my ( $seqOutFile, $start, $end ) = @_;
	open( OUT, ">", $seqOutFile ) or die "Cannot open $seqOutFile: $!\n";

	if ( $canPrintHeader == 1 ) {
		my $info = ">$chrom:$start-$end\n";
		print OUT $info;
	}

	my $step = 50;

	for ( my $i = $start ; $i < $end ; $i = $i + $step ) {
		my $e = ( $i + $step - 1 > $end - 1 ) ? $end - 1 : $i + $step - 1;
		print OUT join( '', @base[ $i .. $e ] ) . "\n";
	}
	close(OUT);
}
