# Supplementary material for: MsDetector: toward a standard computational tool for DNA microsatellites detection
Source: Nucleic Acids Res. 2012 Oct 2;41(1):e22. doi: 10.1093/nar/gks881 (PMC3592430; doi:10.1093/nar/gks881)
Supplement: Supplementary Data [file supp_gks881_nar-01766-met-n-2012-File007.gz › pipeline/divideRepeatsInto3.pl]

#! /usr/bin/perl -w

# Author: Hani Zakaria Girgis, Ph.D.
# This program divides a repeats file into three parts according to the chromosome length.

use strict;
my ( $repeatsFile, $chromLen, $dstDir ) = @ARGV;
if ( @ARGV != 3 ) {
	die "Usage: $0 repeats_file chrom_len dst_dir\n";
}

#
# Program parameters
#
my @base    = ();
my @repeats = ();

drive();

sub drive {
	readRepeats();
	my $partLength = int( $chromLen / 3 );
	writeRepeats( "$dstDir/train.rep", 0,               $partLength );
	writeRepeats( "$dstDir/query.rep", $partLength,     2 * $partLength );
	writeRepeats( "$dstDir/test.rep",  2 * $partLength, $chromLen );
}

sub readRepeats {
	open( IN, "<", $repeatsFile ) or die "Cannot open $repeatsFile: $!\n";
	while (<IN>) {
		my @t = split( /[:\-\s]/, $_ );
		push( @repeats, \@t );
	}
	close(IN);
}

sub writeRepeats {
	my ( $outputFile, $start, $end ) = @_;
	open( OUT, ">", $outputFile ) or die "Cannot open $outputFile: $!\n";

	foreach my $r (@repeats) {
		if ( $r->[1] >= $start and $r->[1] < $end ) {
			print OUT $r->[0] . ':' . $r->[1] . '-' . $r->[2] . "\n";
		}
	}

	close(OUT);
}
