# Supplementary material for: MsDetector: toward a standard computational tool for DNA microsatellites detection
Source: Nucleic Acids Res. 2012 Oct 2;41(1):e22. doi: 10.1093/nar/gks881 (PMC3592430; doi:10.1093/nar/gks881)
Supplement: Supplementary Data [file supp_gks881_nar-01766-met-n-2012-File007.gz › pipeline/drive.pl]

#! /usr/bin/perl -w

# Author: Hani Zakaria Girgis, Ph.D.

use strict;
my $useShuffledChrom = undef;

###################################################
# User variables: please set their values properly. 
###################################################
my $chromFile     = 'full_path/trainingChromosome.fa' ; # training chromosome
my $repeatsFile   = 'full_path/repeats.txt' ; # training MSs
my $dstDir        = 'full_path/someDir' ; # working directory
my $freqFile      = 'full_path/probabilities.txt' ; # nucleotide probabilities 

my $canPrepare = 1;
my $chromShuffledFile = undef;
$useShuffledChrom = 0;
# or
# my $chromShuffledFile = 'full_path/chromosome.fa';
# $useShuffledChrom     = 1;

my $len       = 6;
my @setList = ( 'train', 'query', 'test' );
my @factorList = (4);
my @matrixList = ('Id');

# Setup variables
my $msDetector = "full_path/MsDetector64";
my $codeDir = 'full_path/distTrain';
my $matlab = 'full_path/matlab';
my $netlabDir  = 'full_path/netlab';

#####################
# Program variables
#####################
my $nbrShuffledFile  = "$dstDir/nbr_shuffled.fa";
my $shuffledFile     = "$dstDir/shuffled.fa";
my $overlapProgram   = "$codeDir/getOverlap.pl";
my $processorProgram = "$codeDir/processGlmPstvOnly.pl";
my $chromLength      = undef;
my $randOrder = 1;

###
# Start
###
drive();

sub drive {
	$chromLength = getChromLength($chromFile);

	if ( $canPrepare == 1 ) {
		print "1. Making training chromosome ...\n";
		shuffleNonRepeat();

		print "2. Dividing the training chromosome into three parts ...\n";
		divideChromosomeInto3( $nbrShuffledFile, 'nbr_shuffled' );

		print "3. Making shuffled chromosome ...\n";
		shuffleNonN();

		print "4. Dividing the shuffled chromosome into three parts ...\n";
		divideChromosomeInto3( $shuffledFile, 'shuffled' );

		print "5. Scoring ...\n";
		score();

		print "6. Dividing RepeatMasker repeats into three parts ...\n";
		divideRepeatsInto3();
	}
	else {
		print "Skipping the preparation steps 1-6 ...\n";
	}

	print "7. Training HMM ...\n";
	trainHmm();

	print "8. Evaluating HMM ...\n";
	evaluate(0);

	print "9. Training GLM ...\n";
	trainGlm();

	print "10. Evaluating HMM+GLM ...\n";
	evaluate(1);
}

sub shuffleNonRepeat {
	## Shuffle regions surrounding MSs detected by RepeatMasker
	# my $cmd = "$codeDir/shuffleNonRepeat.pl ";
	# $cmd = $cmd . "$chromFile ";
	# $cmd = $cmd . "$repeatsFile ";
	# $cmd = $cmd . "$randOrder ";
	# $cmd = $cmd . "$nbrShuffledFile";
	#
	# if ( system($cmd) ) {
	#	die "Error: could not execute $cmd\n";
	# }

	# Use the real chromosome as the training chromosome
	$nbrShuffledFile = $chromFile;
}

sub shuffleNonN {
	if ( $useShuffledChrom == 1 ) {
		print
"The shuffled file is free from RepeatMasker MSs and low complexity regions\n";
		$shuffledFile = $chromShuffledFile;
	}
	elsif ( $useShuffledChrom == 0 ) {
		my $cmd = "$codeDir/shuffleNonN.pl ";
		$cmd = $cmd . "$chromFile ";
		$cmd = $cmd . "$randOrder ";
		$cmd = $cmd . "$shuffledFile ";
		if ( system($cmd) ) {
			die "ErrorL could not execute $cmd\n";
		}
	}
}

sub divideChromosomeInto3 {
	my ( $inputFile, $prefix ) = @_;
	my $cmd =
	  "$codeDir/divideChromosomeInto3.pl $inputFile $prefix $dstDir";
	if ( system($cmd) ) {
		die "Error: could not execute $cmd\n";
	}
}

sub score {
	foreach my $matrix (@matrixList) {
		foreach my $factor (@factorList) {
			print "\tScoring using matrix: $matrix - factor: $factor ...\n";

			# Make a directory for this set
			my $setDir = "$dstDir/$matrix$factor";
			if ( !-d $setDir ) {
				my $cmd1 = "mkdir $setDir";
				if ( system($cmd1 ) ) {
					die "Error: could not execute $cmd1\n";
				}
			}

			# Generate score using this matrix and this window
			my $nbrScoresFile = "$setDir/nbr_shuffled.sc";
			my $cmd2          = "$msDetector -seq  $nbrShuffledFile ";
			$cmd2 = $cmd2 . "-len $len ";
			$cmd2 = $cmd2 . "-fct $factor ";
			$cmd2 = $cmd2 . "-scr $nbrScoresFile ";
			$cmd2 = $cmd2 . "-mtr $matrix ";

			if ( $matrix eq 'Comp' || $matrix eq 'TransComp' ) {
				$cmd2 = $cmd2 . "-frq $freqFile ";
			}

			$cmd2 = $cmd2 . " >/dev/null";

			if ( system($cmd2) ) {
				print "Cannot execute $cmd2\n";
			}
		}
	}
}

sub divideRepeatsInto3 {
	my $cmd = "$codeDir/divideRepeatsInto3.pl $repeatsFile $chromLength $dstDir";
	if ( system($cmd) ) {
		die "Error: could not execute $cmd\n";
	}
}

# Calculate the length of a sequence in a fasta format.
sub getChromLength {
	my ($inputFile) = @_;
	open( IN, "<", $inputFile ) or die "Cannot open $inputFile: $!\n";

	<IN>;
	my $len = 0;
	while (<IN>) {
		m/(.+)\s/;
		$len += length($1);
	}
	close(IN);

	return $len;
}

sub trainHmm {
	foreach my $matrix (@matrixList) {
		foreach my $factor (@factorList) {
			print "Training HMM using matrix: $matrix - factor: $factor ...\n";
			my $setDir        = "$dstDir/$matrix$factor";
			my $nbrScoresFile = "$setDir/nbr_shuffled.sc";

			my $cmd = "$codeDir/trainHmm.pl ";
			$cmd = $cmd . "$repeatsFile ";
			$cmd = $cmd . "$nbrScoresFile ";
			$cmd = $cmd . $chromLength . " ";
			$cmd = $cmd . "$setDir ";

			if ( system($cmd) ) {
				die "Error: could not execute $cmd\n";
			}
		}
	}
}

sub evalOverlap {
	my ( $set, $win, $matrix, $isGlm ) = @_;
	my $overlapLength = undef;
	my $prefix = ( $isGlm == 1 ) ? 'glm' : 'hmm';

	# Run MsDetector
	my $seqFile    = "$dstDir/nbr_shuffled_" . $set . ".fa";
	my $mtrDir     = "$dstDir/$matrix$win";
	my $hmmFile    = "$mtrDir/hmm.txt";
	my $glmFile    = "$mtrDir/glm.txt";
	my $outputDir  = "$mtrDir/$set";
	my $maskedFile = "$outputDir/$prefix" . '_nbr_masked.fa';
	my $repeatFile = "$outputDir/$prefix" . '_nbr.rep';

	my $cmd = "$msDetector -seq  $seqFile ";
	$cmd = $cmd . "-len $len ";
	$cmd = $cmd . "-fct $win ";
	$cmd = $cmd . "-hmm $hmmFile ";
	$cmd = $cmd . "-mtr $matrix ";
	$cmd = $cmd . "-msk $maskedFile ";
	$cmd = $cmd . "-rpt $repeatFile ";

	if ( $matrix eq 'Comp' || $matrix eq 'TransComp' ) {
		$cmd = $cmd . "-frq $freqFile ";
	}

	if ( $isGlm == 1 ) {
		$cmd = $cmd . "-glm $glmFile ";
	}

	$cmd = $cmd . " >/dev/null";
	if ( system($cmd) ) {
		print "Cannot execute $cmd\n";
	}

	# Calculate overlap with RepeatMasker detections
	my $repTargetFile = "$dstDir/$set" . '.rep';
	my $overlapFile   = "$outputDir/$prefix" . "Overlap.txt";

	my $cmd1 = "$overlapProgram ";
	$cmd1 = $cmd1 . "$seqFile ";
	$cmd1 = $cmd1 . "RepeatMasker ";
	$cmd1 = $cmd1 . "MsDetector ";
	$cmd1 = $cmd1 . "$repTargetFile ";
	$cmd1 = $cmd1 . "$repeatFile ";
	$cmd1 = $cmd1 . "> $overlapFile";
	`$cmd1`;

	# Print the overlap on the screen
	open( IN, "<", $overlapFile ) or die "Cannot open $overlapFile: $!\n";
	while (<IN>) {
		if (m/Length of overlaps:\s+(\d+)/) {
			$overlapLength = $1;
			print "Overlap length: $1\t";
		}

		if (
m/MsDetector repeats covered (\d+\.\d+)% of the repeats detected by RepeatMasker/
		  )
		{
			print "Overlap: $1%\t";
		}
	}
	close(IN);

	# Format data to train a filter
	if ( $isGlm == 0 ) {
		my $pstvGlmInput = "$outputDir/Pstv.txt";
`$processorProgram $chromLength $repTargetFile $repeatFile $pstvGlmInput`;
	}

	return $overlapLength;
}

sub getTotalLength {
	my ($inputFile) = @_;
	open( IN, "<", $inputFile ) or die "Cannot open $inputFile: $!\n";
	my $l = 0;
	while (<IN>) {
		my @t = split( /[:\-\s]/, $_ );
		my $segLen = $t[2] - $t[1];
		$l += $segLen;
	}
	close(IN);
	return $l;
}

sub writeMsDetectorRepeats {
	my ( $inFile, $outFile ) = @_;

	open( OUT, ">", $outFile ) or die "Cannot open $outFile: $!\n";
	open( IN,  "<", $inFile )  or die "Cannot open $inFile: $!\n";

	while (<IN>) {
		my @t = split( /[:\-\s]/, $_ );
		my $l = $t[2] - $t[1];
		print OUT "$l\t$t[-1]\n";
	}

	close(IN);
	close(OUT);
}

sub evalFPR {
	my ( $set, $win, $matrix, $isGlm ) = @_;
	my $prefix = ( $isGlm == 1 ) ? 'glm' : 'hmm';

	# Run MsDetector
	my $seqFile    = "$dstDir/shuffled_" . $set . ".fa";
	my $mtrDir     = "$dstDir/$matrix$win";
	my $hmmFile    = "$mtrDir/hmm.txt";
	my $glmFile    = "$mtrDir/glm.txt";
	my $outputDir  = "$mtrDir/$set";
	my $maskedFile = "$outputDir/$prefix" . '_shuffled_masked.fa';
	my $repeatFile = "$outputDir/$prefix" . '_shuffled.rep';

	my $cmd = "$msDetector -seq  $seqFile ";
	$cmd = $cmd . "-len $len ";
	$cmd = $cmd . "-fct $win ";
	$cmd = $cmd . "-hmm $hmmFile ";
	$cmd = $cmd . "-mtr $matrix ";
	$cmd = $cmd . "-msk $maskedFile ";
	$cmd = $cmd . "-rpt $repeatFile ";

	if ( $matrix eq 'Comp' || $matrix eq 'TransComp' ) {
		$cmd = $cmd . "-frq $freqFile ";
	}

	if ( $isGlm == 1 ) {
		$cmd = $cmd . "-glm $glmFile ";
	}

	$cmd = $cmd . " >/dev/null";
	if ( system($cmd) ) {
		print "Cannot execute $cmd\n";
	}

	# Calculate FPR
	my $fpLength = getTotalLength($repeatFile);
	open( IN, "<", $seqFile ) or die "Cannot open $seqFile: $!\n";
	my $infoLine = <IN>;
	my @t        = split( /[:\-\s]/, $infoLine );
	my $seqLen   = $t[2] - $t[1];
	close(IN);

	my $fprFile = "$outputDir/" . $prefix . "FPR.txt";
	open( OUT, ">", $fprFile ) or die "Cannot read $fprFile: $!\n";
	print OUT "Length of false positive detections: $fpLength\n";
	print OUT "Length of chromosome segment: $seqLen\n";
	print OUT "FPR = " . ( 1000000 * $fpLength / $seqLen ) . "\n";
	print "FP length = "
	  . $fpLength
	  . " FPR = "
	  . ( 1000000 * $fpLength / $seqLen ) . "\t";
	close(OUT);

	# Format data to train a filter
	if ( $isGlm == 0 ) {
		my $glmInput = "$outputDir/Ngtv.txt";
		writeMsDetectorRepeats( $repeatFile, $glmInput );
	}

	return $fpLength;
}

sub evaluate {
	my ($isGlm) = @_;
	for my $mtr (@matrixList) {
		print "$mtr\n";
		for my $fct (@factorList) {
			for my $set (@setList) {
				print "x$fct - $set:\t";
				my $overlapLength = evalOverlap( $set, $fct, $mtr, $isGlm );
				my $fpLength = evalFPR( $set, $fct, $mtr, $isGlm );

				# Calculate precision
				my $precision = sprintf( "%0.2f",
					100 * $overlapLength / ( $overlapLength + $fpLength ) );
				print "Precision = $precision%\n";
			}
		}
		print "---\n";
	}
}

sub trainGlm {
	my $mCommand = 'trainAllFilters';
	my $mFile    = "$dstDir/$mCommand" . ".m";

	my $matDir = "$codeDir/matlab";

	open( OUT, ">", $mFile ) or die "Cannot open $mFile: $!\n";
	print OUT "addpath(\'$netlabDir\', \'$matDir\');\n";
	for my $mtr (@matrixList) {
		for my $fct (@factorList) {
			my $set      = 'train';
			my $mtrDir   = "$dstDir/$mtr$fct";
			my $hmmFile  = "$mtrDir/hmm.txt";
			my $glmFile  = "$mtrDir/glm.txt";
			my $trainDir = "$mtrDir/$set";
			my $pstvFile = "$trainDir/Pstv.txt";
			my $ngtvFile = "$trainDir/Ngtv.txt";
			print OUT
			  "trainGlmSS(\'$pstvFile\', \'$ngtvFile\', \'$glmFile\');\n";
		}
	}
	print OUT "exit();\n";
	close(OUT);

	if ( chdir($dstDir) ) {
		my $cmd = "$matlab -nodisplay -r $mCommand\n";
		if ( system($cmd) ) {
			die "Could not execute $cmd\n";
		}
	}
	else {
		die "Could not change to the destination directory.\n";
	}
}
