# Supplementary material for: MsDetector: toward a standard computational tool for DNA microsatellites detection
Source: Nucleic Acids Res. 2012 Oct 2;41(1):e22. doi: 10.1093/nar/gks881 (PMC3592430; doi:10.1093/nar/gks881)
Supplement: Supplementary Data [file supp_gks881_nar-01766-met-n-2012-File007.gz › pipeline/getOverlap.pl]

#! /usr/bin/perl -w

# Author: Hani Zakaria Girgis, Ph.D.
# This program calculates the overlap between MSs detected by two programs.

use strict;

die "Usage: $0 chromFile (just to get the length) name1 name2 targetsFile predictionsFile\n" unless $#ARGV == 4;
my ($chromFile, $program1, $program2, $targetsFile , $predictionsFile) = @ARGV;

#
# Program variables
#
my @bins         = ();
my %targetsTable = ();
my @predictions  = ();
my @overlapList  = ();
my $chrLen       = undef;

drive();

sub drive {
	getChromLen();
	makeTargetTable();
	makePredictionsList();
	makeOverlapsList();
	getResults();
}

sub getChromLen{
	open(IN, "<", $chromFile) or die "Cannot open $chromFile: $!\n";
	<IN>;
	$chrLen= 0;
	while(<IN>){
		m/(.+)\s?/;
		$chrLen += length($1);
	}
	close(IN);
}

sub makeTargetTable {
	# my $chrLen   = $chromLengthTable{$chrom};
	my $binNum   = 100;
	my $interval = int( $chrLen / $binNum );

	for ( my $i = 0 ; $i < $binNum ; $i++ ) {
		$targetsTable{ $i * $interval } = [];
		push( @bins, $i * $interval );
	}

	open( IN, "<", $targetsFile ) or die "Cannot open $targetsFile: $!\n";
	while (<IN>) {
		my @t       = split( /[\-:\s]/, $_ );
		my $bin     = findBin( $t[1] );
		my $targets = $targetsTable{$bin};
		push( @$targets, \@t );

	}
	close(IN);
}

sub findBin {
	my ($s) = @_;

	my $bin = $bins[-1];
  LOOP: for ( my $j = 0 ; $j < @bins - 1 ; $j++ ) {
		if ( $s >= $bins[$j] && $s < $bins[ $j + 1 ] ) {
			$bin = $bins[$j];
			last LOOP;
		}
	}

	return $bin;
}

sub findBinAndNext {
	my ($s) = @_;

	my $curAndNext = [ $bins[-1] ];
  LOOP: for ( my $j = 0 ; $j < @bins - 1 ; $j++ ) {
		if ( $s >= $bins[$j] && $s < $bins[ $j + 1 ] ) {
			$curAndNext = [ $bins[$j], $bins[ $j + 1 ] ];
			last LOOP;
		}
	}
	return $curAndNext;
}

sub makePredictionsList {
	open( IN, "<", $predictionsFile )
	  or die "Cannot open $predictionsFile: $!\n";

	while (<IN>) {
		my @t = split( /[:\-\s]/, $_ );
		push( @predictions, \@t );
	}

	close(IN);
}

sub makeOverlapsList {
	foreach my $pred (@predictions) {
		my $s1 = $pred->[1];
		my $e1 = $pred->[2];

		# my $bin = findBin($s1);
		# $targets = $targetsTable{$bin};

		my $binAndNext = findBinAndNext($s1);
		my @targets = ();
		foreach my $bin ( @$binAndNext ){
			my $repeatsInBin = $targetsTable{$bin};
			push(@targets, @$repeatsInBin);
		}

		my $flage = 0;
	  LOOP: foreach my $repRef (@targets) {
			if ( $repRef->[1] > $s1 && $repRef->[1] > $e1 ) {
				last LOOP;
			}
			else {
				my $overlap =
				  getOverlap( $s1, $e1, $repRef->[1], $repRef->[2] );
				if ( defined $overlap ) {
					$flage = 1;
					push( @overlapList, $overlap );
				}
			}
		}

#		if ( $flage == 0 ) {
#			if($e1 - $s1  < 20){
#				print "@$pred " . ( $e1 - $s1 ) . "\n";
#				# print "$chrom:$s1-$e1\n";
#			}
#		}
	}
}

sub getResults {
	# get total target length
	my $tLen = 0;
	foreach my $bin (@bins) {
		my $targets = $targetsTable{$bin};
		foreach my $t (@$targets) {
			$tLen = $tLen + $t->[2] - $t->[1];
		}
	}

	# get total repeats length
	my $pLen = 0;
	foreach my $p (@predictions) {
		$pLen = $pLen + $p->[2] - $p->[1];
	}

	my $overlapLen = 0;
	foreach my $o (@overlapList) {
		$overlapLen = $overlapLen + $o->[1] - $o->[0];
	}

	my $coverage = ($tLen > 0)? sprintf( "%.2f", 100 * $overlapLen / $tLen ) : '0.0';

	print "Length of the chormosome: $chrLen\n";
	print "Length of repeats detected by $program1: $tLen\n";
	print "Length of repeats detected by $program2: $pLen\n";
	print "Length of overlaps: $overlapLen\n";

	print "$program2 repeats covered $coverage% of the repeats detected by $program1.\n";

	my $repMaskerCoverage = ($pLen > 0)? sprintf("%.2f", 100 * $overlapLen / $pLen) : '0.0';
	print "$program1 repeats covered $repMaskerCoverage% of $program2 repeats.\n";

	my $g = sprintf("%.1f",100 * $pLen / $chrLen);
	print "$program2 repeats covered $g% of the chromosome length.\n"; 
}

sub getOverlap {
	my ( $s1, $e1, $s2, $e2 ) = @_;

	my @overlap = undef;

	my $isStartWithin = $s2 >= $s1 && $s2 < $e1;
	if ($isStartWithin) {
		$overlap[0] = $s2;
		$overlap[1] = ( $e1 < $e2 ) ? $e1 : $e2;
	}

	my $isEndWithin = ( $e2 - 1 ) >= $s1 && $e2 < $e1;
	if ($isEndWithin) {
		$overlap[0] = ( $s1 > $s2 ) ? $s1 : $s2;
		$overlap[1] = $e2;
	}

	my $isIncluding = $s2 >= $s1 && $e2 <= $e1;
	if ($isIncluding) {
		@overlap = ( $s2, $e2 );
	}

	my $isIncluded = $s1 >= $s2 && $e1 <= $e2;
	if ($isIncluded) {
		@overlap = ( $s1, $e1 );
	}

	return ( $isStartWithin || $isEndWithin || $isIncluding || $isIncluded )
	  ? \@overlap
	  : undef;
}
