# Supplementary material for: MsDetector: toward a standard computational tool for DNA microsatellites detection
Source: Nucleic Acids Res. 2012 Oct 2;41(1):e22. doi: 10.1093/nar/gks881 (PMC3592430; doi:10.1093/nar/gks881)
Supplement: Supplementary Data [file supp_gks881_nar-01766-met-n-2012-File007.gz › pipeline/processGlmData.pl]

#! /usr/bin/perl -w

# Author: Hani Zakaria Girgis, Ph.D.

# Files of interest:
# Rep6.txt: chr3R:37500-38000 chr3R:37551-37576 -- 500-bp segment -> overlapping RepeatMasker TR(s)
# Rep6.rep: chr3R:37548-37574 5.73077 -- HMM Detection -> score
# Non6.rep: chr3R:1387-1409 5.27273 -- HMM Detection -> score

use strict;

die
"Usage: $0 chrom_length target_file hmm_detections_file pstv_output_file ngtv_output_file"
  unless $#ARGV == 4;
my ( $chrLen, $targetFile, $hmmDetectionsFile, $pstvOutputFile,
	$ngtvOutputFile ) = @ARGV;

#
# Program variables
#
# location
my @repeatMaskerLst = ();

# location => score
my %pstvTable = ();
my %ngtvTable = ();
my %reps      = ();
my @bins      = ();

drive();

sub drive {
	fillRepeatMaskerList();
	print @repeatMaskerLst . "\n";

	my $pstvTableRef = fillRepTable($hmmDetectionsFile);
	%pstvTable = %$pstvTableRef;

	fillRepeatMaskerBinsTable();
	separatePstvNgtvDetections();

	writeMsDetectorRepeats( \%pstvTable, $pstvOutputFile );
	writeMsDetectorRepeats( \%ngtvTable, $ngtvOutputFile );
}

sub fillRepeatMaskerList {
	open( IN, "<", $targetFile ) or die "Cannot open: $targetFile\n";
	while (<IN>) {
		m/(.+)\s?/;
		push( @repeatMaskerLst, $1 );
	}
	close(IN);
}

sub fillRepTable {
	my ($repFile) = @_;
	my %table = ();

	open( IN, "<", $repFile ) or die "Cannot open: $repFile\n";
	while (<IN>) {
		my @t = split /\s+/, $_;

		# $table{ $t[0] } = $t[1];
		my @ftr = @t[ 1 .. $#t ];
		$table{ $t[0] } = \@ftr;
	}
	close(IN);

	return \%table;
}

sub fillRepeatMaskerBinsTable {

	my $binNum   = 100;
	my $interval = int( $chrLen / $binNum );

	for ( my $i = 0 ; $i < $binNum ; $i++ ) {
		$reps{ $i * $interval } = [];
		push( @bins, $i * $interval );
	}

	foreach my $rep (@repeatMaskerLst) {
		my @loc = split( /[\-:]/, $rep );
		my $binLst = $reps{ findBin( $loc[1] ) };
		push( @$binLst, \@loc );
	}
}

sub separatePstvNgtvDetections {
	foreach my $loc1 ( keys %pstvTable ) {
		my @t1 = split( /[:\-]/, $loc1 );

		my $binAndNext          = findBinAndNext( $t1[1] );
		my @repeatMaskerRepsLst = ();
		foreach my $bin (@$binAndNext) {
			my $repeatsInBin = $reps{$bin};
			push( @repeatMaskerRepsLst, @$repeatsInBin );
		}

		my $isLocOverlapping = 0;
	  LOOP: foreach my $elm (@repeatMaskerRepsLst) {
			if ( isOverlapping( $t1[1], $t1[2], $elm->[1], $elm->[2] ) ) {
				$isLocOverlapping = 1;
				last LOOP;
			}

			if ( $elm->[1] > $t1[2] ) {
				last LOOP;
			}
		}

		if ( $isLocOverlapping == 0 ) {
			$ngtvTable{$loc1} = $pstvTable{$loc1};
			delete $pstvTable{$loc1};
		}
	}
}

sub findBin {
	my ($s) = @_;

	my $bin = $bins[-1];
  LOOP: for ( my $j = 0 ; $j < @bins - 1 ; $j++ ) {
		if ( $s >= $bins[$j] && $s < $bins[ $j + 1 ] ) {
			$bin = $bins[$j];
			last LOOP;
		}
	}

	return $bin;
}

sub findBinAndNext {
	my ($s) = @_;

	my $curAndNext = [ $bins[-1] ];
  LOOP: for ( my $j = 0 ; $j < @bins - 1 ; $j++ ) {
		if ( $s >= $bins[$j] && $s < $bins[ $j + 1 ] ) {
			$curAndNext = [ $bins[$j], $bins[ $j + 1 ] ];
			last LOOP;
		}
	}
	return $curAndNext;
}

sub isOverlapping {
	my ( $s1, $e1, $s2, $e2 ) = @_;

	my $isStartWithin = $s2 >= $s1 && $s2 <= $e1;
	my $isEndWithin   = $e2 >= $s1 && $e2 <= $e1;
	my $isIncluding   = $s2 >= $s1 && $e2 <= $e1;
	my $isIncluded    = $s1 >= $s2 && $e1 <= $e2;

	return ( $isStartWithin || $isEndWithin || $isIncluding || $isIncluded );
}

sub writeMsDetectorRepeats {
	my ( $tableRef, $file ) = @_;

	open( OUT, ">", $file ) or die "Cannot open $file: $!\n";

	foreach my $loc ( keys %$tableRef ) {
		my @t = split( /[:\-]/, $loc );
		my $l = $t[2] - $t[1];
		print OUT "$l\t";
		my $ftr = $tableRef->{$loc};
		foreach my $f (@$ftr) {
			print OUT "$f\t";
		}
		print OUT "\n";
	}
	close(OUT);
}
