# Supplementary material for: MsDetector: toward a standard computational tool for DNA microsatellites detection
Source: Nucleic Acids Res. 2012 Oct 2;41(1):e22. doi: 10.1093/nar/gks881 (PMC3592430; doi:10.1093/nar/gks881)
Supplement: Supplementary Data [file supp_gks881_nar-01766-met-n-2012-File007.gz › pipeline/processGlmPstvOnly.pl]

#! /usr/bin/perl -w

# Author: Hani Zakaria Girgis, Ph.D.

# Files of interest:
# Rep6.txt: chr3R:37500-38000 chr3R:37551-37576 -- 500-bp segment -> overlapping RepeatMasker TR(s)
# Rep6.rep: chr3R:37548-37574 5.73077 -- HMM Detection -> score
# Non6.rep: chr3R:1387-1409 5.27273 -- HMM Detection -> score

use strict;

die "Usage: $0 chrom_length target_file hmm_detections_file output_file" unless $#ARGV == 3;
my ($chrLen, $targetFile, $hmmDetectionsFile, $outputFile) = @ARGV;

#
# Program variables
#
# location
my @repeatMaskerLst = ();
# location => score
my %pstvTable       = ();
my %reps            = ();
my @bins            = ();

drive();

sub drive {
	fillRepeatMaskerList();
	print @repeatMaskerLst . "\n";

	my $pstvTableRef = fillRepTable( $hmmDetectionsFile );
	%pstvTable = %$pstvTableRef;


	fillRepeatMaskerBinsTable();
	collectOverlapsInPstvSeg();
	
	writeStrMinerRepeats( \%pstvTable, $outputFile );
}

sub fillRepeatMaskerList {
	open( IN, "<", $targetFile ) or die "Cannot open: $targetFile\n";
	while ( <IN> ) {
		m/(.+)\s?/;
		push( @repeatMaskerLst, $1 );
	}
	close(IN);
}

sub fillRepTable {
	my ( $repFile ) = @_;
	my %table = ();
	
	open( IN, "<", $repFile ) or die "Cannot open: $repFile\n";
	while (<IN>) {
		my @t = split /\s+/, $_;
		$table{ $t[0] } = $t[1];
	}
	close(IN);
	
	return \%table;
}

sub fillRepeatMaskerBinsTable {

	my $binNum   = 100;
	my $interval = int( $chrLen / $binNum );

	for ( my $i = 0 ; $i < $binNum ; $i++ ) {
		$reps{ $i * $interval } = [];
		push( @bins, $i * $interval );
	}

	foreach my $rep ( @repeatMaskerLst ){
		my @loc = split( /[\-:]/, $rep );
		my $binLst = $reps{ findBin( $loc[1] ) };
		push( @$binLst, \@loc );
	}
}

sub collectOverlapsInPstvSeg {
	foreach my $loc1 (keys %pstvTable) {
		my @t1 = split( /[:\-]/, $loc1 );	
		
		my $binAndNext = findBinAndNext($t1[1]);
		my @repeatMaskerRepsLst = ();
		foreach my $bin ( @$binAndNext ){
			my $repeatsInBin = $reps{$bin};
			push(@repeatMaskerRepsLst, @$repeatsInBin);
		}
		
		my $isLocOverlapping = 0;
	  LOOP: foreach my $elm ( @repeatMaskerRepsLst ) {
			if ( isOverlapping( $t1[1], $t1[2], $elm->[1], $elm->[2] ) ) {
				$isLocOverlapping = 1;
				last LOOP;
			}

			if ( $elm->[1] > $t1[2] ) {
				last LOOP;
			}
		}
		
		if( $isLocOverlapping == 0 ){
			delete  $pstvTable{$loc1};
		}
	}
}

sub findBin {
	my ($s) = @_;

	my $bin = $bins[-1];
  LOOP: for ( my $j = 0 ; $j < @bins - 1 ; $j++ ) {
		if ( $s >= $bins[$j] && $s < $bins[ $j + 1 ] ) {
			$bin = $bins[$j];
			last LOOP;
		}
	}

	return $bin;
}

sub findBinAndNext {
	my ($s) = @_;

	my $curAndNext = [ $bins[-1] ];
  LOOP: for ( my $j = 0 ; $j < @bins - 1 ; $j++ ) {
		if ( $s >= $bins[$j] && $s < $bins[ $j + 1 ] ) {
			$curAndNext = [ $bins[$j], $bins[ $j + 1 ] ];
			last LOOP;
		}
	}
	return $curAndNext;
}

sub isOverlapping {
	my ( $s1, $e1, $s2, $e2 ) = @_;

	my $isStartWithin = $s2 >= $s1 && $s2 <= $e1;
	my $isEndWithin   = $e2 >= $s1 && $e2 <= $e1;
	my $isIncluding   = $s2 >= $s1 && $e2 <= $e1;
	my $isIncluded    = $s1 >= $s2 && $e1 <= $e2;

	return ( $isStartWithin || $isEndWithin || $isIncluding || $isIncluded );
}

sub writeStrMinerRepeats {
	my ( $tableRef, $file ) = @_;

	open( OUT, ">", $file ) or die "Cannot open $file: $!\n";
	
	foreach my $loc ( keys %$tableRef ) {
		my @t = split( /[:\-]/, $loc );
		my $l = $t[2] - $t[1];
		print OUT "$l\t$tableRef->{$loc}\n" ;
	}
	
	close(OUT);
}
