# Supplementary material for: MsDetector: toward a standard computational tool for DNA microsatellites detection
Source: Nucleic Acids Res. 2012 Oct 2;41(1):e22. doi: 10.1093/nar/gks881 (PMC3592430; doi:10.1093/nar/gks881)
Supplement: Supplementary Data [file supp_gks881_nar-01766-met-n-2012-File007.gz › pipeline/shuffleNonRepeat.pl]

#! /usr/bin/perl -w

# Author: Hani Zakaria Girgis, Ph.D.

use strict;
use List::Util ('shuffle');

my ( $seqInFile, $repeatsFile, $order, $seqOutFile ) = @ARGV;
die "Usage: $0 sequence_file repeats_file order shuffled_sequence_file\n"
  unless $#ARGV == 3;

my @base     = ();
my @shuffled = ();      # non-N bases are shuffled
my $info     = undef;

drive();

sub drive {
	shuffleNonN();
	copyRepeats();
	writeShuffledSeq();
}

sub shuffleNonN {
	open( IN, "<", $seqInFile ) or die "Cannot open $seqInFile: $!\n";

	my $seq = '';
	$info = <IN>;
	my @f         = split( /[>\-:\s]/, $info );
	my $chrm      = $f[1];
	my $coorStart = $f[2];
	my $coorEnd   = $f[3];

	while (<IN>) {
		m/(.+)\s/;
		$seq = $seq . $1;
	}
	close(IN);

	@base = split( //, $seq );
	
	@shuffled = @base;

	my $start   = undef;
	my @segment = ();
	for ( my $i = 0 ; $i < @base ; $i++ ) {
		if ( $base[$i] ne 'N' && !defined $start ) {
			$start = $i;
		}
		elsif ( $base[$i] eq 'N' && defined $start ) {
			shuffleOrder( $start, $i - 1 );
			$start = undef;
		}
		elsif ( $i == $#base && $base[$i] ne 'N' && defined $start ) {
			shuffleOrder( $start, $i );
			$start = undef;
		}
	}
}

# Shuffle words of a specific length
sub shuffleOrder {
	my ( $start, $end ) = @_;
	
	my @index = ();
	for ( my $i = $start ; $i <= $end - $order + 1 ; $i += $order ) {
		push( @index, $i );
	}
	my @shuffledIndex = shuffle(@index);

	for ( my $j = 0 ; $j <= $#index ; $j++ ) {
		my $realIndex = $index[$j];
		my $randIndex = $shuffledIndex[$j];
		@shuffled[ $realIndex .. $realIndex + $order - 1 ] =
		  @base[ $randIndex .. $randIndex + $order - 1 ];
	}
}

sub copyRepeats {
	open( IN, "<", $repeatsFile ) or die "Cannot open $repeatsFile: $!\n";
	while (<IN>) {
		my @t = split( /[:\-\s]/, $_ );

		# Coordinates need to be inclusive
		@shuffled[ $t[1] .. ( $t[2] - 1 ) ] = @base[ $t[1] .. ( $t[2] - 1 ) ];
	}
	close(IN);
}

sub writeShuffledSeq {
	open( OUT, ">", $seqOutFile ) or die "Cannot open $seqOutFile: $!\n";
	print OUT $info;
	my $step = 50;
	my $len  = @shuffled;
	for ( my $i = 0 ; $i < $len ; $i = $i + $step ) {
		my $e = ( $i + $step - 1 > $len - 1 ) ? $len - 1 : $i + $step - 1;
		print OUT join( '', @shuffled[ $i .. $e ] ) . "\n";
	}
	close(OUT);
}
