# Supplementary material for: MsDetector: toward a standard computational tool for DNA microsatellites detection
Source: Nucleic Acids Res. 2012 Oct 2;41(1):e22. doi: 10.1093/nar/gks881 (PMC3592430; doi:10.1093/nar/gks881)
Supplement: Supplementary Data [file supp_gks881_nar-01766-met-n-2012-File007.gz › pipeline/trainHmm.pl]

#! /usr/bin/perl -w

# Author: Hani Zakaria Girgis, Ph.D.

#############################################################################
# Info:
# The chormosome is shuffled except the N-regions and simple repeats.
# The repeats file contains simple repeats.
# Simple repeats are non-overlapping.
#############################################################################

use strict;

my ( $repeatsFile, $scoresFile, $chromLength, $dstDir ) = @ARGV;

my $msg = "Usage $0 ";
$msg = $msg . "repeats_file ";
$msg = $msg . "scores_file ";
$msg = $msg . "chromosome_length ";
$msg = $msg . "destination_directory\n";
die $msg unless $#ARGV == 3;

#
# Program variables
#
my $hmmFileMat = "$dstDir/hmm.m";
my $hmmFileTxt = "$dstDir/hmm.txt";

# my @repeats = ();
my $maxScore     = undef;
my $chrom        = undef;
my @bins         = ();
my %repeatsTable = ();
my @scores       = ();

my @pstv = ();
my @ngtv = ();

my @pstvSets = ();
my @ngtvSets = ();

my @p;
my @t;
my @o;

#
# Start execution
#

drive();

#
# Subroutines
#

sub drive {
	print "\ta";
	setMaxScore();

	print "\tb";
	initializeProbTables();

	print "\tc";
	makeRepeatsTable();

	print "\td";
	fillArrays();

	print "\te";
	makeDataSets();

	print "\tf";
	train();

	print "\tg\n";
	writeProbMat();
	writeProbTxt();
}

sub setMaxScore {
	open( IN, "<", $scoresFile ) or die "Cannot open $scoresFile: $!\n";

	$maxScore = -1;
	while (<IN>) {
		my @t = split( /[,\s]/, $_ );
		# Skip segment locatoin at $t[0]
		for ( my $i = 1 ; $i <= $#t ; $i++ ){
			if ( $t[$i] > $maxScore ){
				$maxScore = $t[$i];
			}
		}
	}

	close(IN);
}

sub makeRepeatsTable {
	my $binNum   = 100;
	my $interval = int( $chromLength / $binNum );

	for ( my $i = 0 ; $i < $binNum ; $i++ ) {
		$repeatsTable{ $i * $interval } = [];
		push( @bins, $i * $interval );
	}

	open( IN, "<", $repeatsFile ) or die "Cannot open $repeatsFile: $!\n";
	<IN>;
	while (<IN>) {
		my @t = split( /[:\-\s]/, $_ );
		$chrom = $t[0];
		my $bin     = findBin( $t[1] );
		my $repeats = $repeatsTable{$bin};
		push( @$repeats, [ $t[0], $t[1], $t[2] ] );
	}
	close(IN);
}

sub findBin {
	my ($s) = @_;

	my $bin = $bins[-1];
  LOOP: for ( my $j = 0 ; $j < @bins - 1 ; $j++ ) {
		if ( $s >= $bins[$j] && $s < $bins[ $j + 1 ] ) {
			$bin = $bins[$j];
			last LOOP;
		}
	}

	return $bin;
}

sub findBinAndNext {
	my ($s) = @_;

	my $curAndNext = [ $bins[-1] ];
  LOOP: for ( my $j = 0 ; $j < @bins - 1 ; $j++ ) {
		if ( $s >= $bins[$j] && $s < $bins[ $j + 1 ] ) {
			$curAndNext = [ $bins[$j], $bins[ $j + 1 ] ];
			last LOOP;
		}
	}
	return $curAndNext;
}

sub fillArrays {
	open( IN, "<", $scoresFile ) or die "Cannot open $scoresFile: $!\n";
	while (<IN>) {
		my @t     = split( /\s/, $_ );
		my $score = $t[1];
		my @loc   = split( /[:\-]/, $t[0] );

		my $c1 = $loc[0];
		my $s1 = $loc[1];
		my $e1 = $loc[2];

		my @overlapList = ();

		my $binList = findBinAndNext($s1);

		my @repeats = ();
		foreach my $bin (@$binList) {
			my $binRepeats = $repeatsTable{$bin};
			push( @repeats, @$binRepeats );
		}

	  LOOP: foreach my $repRef (@repeats) {	  	
			if ( $c1 eq $repRef->[0] ) {
				if ( $repRef->[1] > $s1 && $repRef->[1] > $e1 ) {
					last LOOP;
				}
				else {
					my $overlap =
					  getOverlap( $s1, $e1, $repRef->[1], $repRef->[2] );
					if ( defined $overlap ) {

						# push( @$overlap,    $repRef->[3] );
						push( @overlapList, $overlap );
					}
				}
			}else{
				die "Cannot compare locations from two different chromosomes: $c1 & $repRef->[0].\n";
			}
		}

		if ( @overlapList > 0 ) {
			push( @pstv, [ $t[0], $score, \@overlapList ] );
		}
		else {
			push( @ngtv, [ $t[0], $score, [] ] );
		}
	}
	close(IN);
}

sub writeArrayToFile {
	my ( $arrayRef, $file ) = @_;
	open( OUT, ">", $file ) or die "Cannot open $file: $!\n";

	my @array = @$arrayRef;

	for ( my $i = 0 ; $i <= $#array ; $i++ ) {
		my $e        = $array[$i];
		my $location = $e->[0];
		my $scores   = $e->[1];
		my $overlaps = $e->[2];

		my $index = '';
		for ( my $h = 0 ; $h < @$overlaps ; $h++ ) {
			my $elm = $overlaps->[$h];
			$index = $index . $chrom . ":" . $elm->[0] . '-' . $elm->[1];
			if ( $h != @$overlaps - 1 ) {
				$index = $index . ',';
			}
		}
		print OUT "$location $index\n";

		# print OUT "$location $index $scores\n";
	}
	close(OUT);

	my $repMaskFile = $file . '.repMask';
	open( OUT1, ">", $repMaskFile ) or die "Cannot open $repMaskFile : $!\n";

	for ( my $i = 0 ; $i <= $#array ; $i++ ) {
		my $e        = $array[$i];
		my $overlaps = $e->[2];

		for ( my $h = 0 ; $h < @$overlaps ; $h++ ) {
			my $elm = $overlaps->[$h];
			print OUT1 $chrom . ":" . $elm->[0] . '-' . $elm->[1] . "\n";
		}
	}
	close(OUT1);
}

sub makeDataSets {
	# Make three postive sets.
	my $pstvPart = int( @pstv / 3 );
	my @pstvT    = @pstv[ 0 .. $pstvPart - 1 ];
	my @pstvV    = @pstv[ $pstvPart .. ( 2 * $pstvPart - 1 ) ];
	my @pstvQ    = @pstv[ 2 * $pstvPart .. $#pstv ];
	@pstvSets = ( \@pstvT, \@pstvV, \@pstvQ );

	getFreshDir("$dstDir/train");
	getFreshDir("$dstDir/query");
	getFreshDir("$dstDir/test");

	writeArrayToFile( \@pstvT, "$dstDir/train/Rep.txt" );
	writeArrayToFile( \@pstvV, "$dstDir/query/Rep.txt" );
	writeArrayToFile( \@pstvQ, "$dstDir/test/Rep.txt" );

	# Make three negative sets.
	my $ngtvPart = int( @ngtv / 3 );
	my @ngtvT    = @ngtv[ 0 .. $ngtvPart - 1 ];
	my @ngtvV    = @ngtv[ $ngtvPart .. ( 2 * $ngtvPart - 1 ) ];
	my @ngtvQ    = @ngtv[ 2 * $ngtvPart .. $#ngtv ];
	@ngtvSets = ( \@ngtvT, \@ngtvV, \@ngtvQ );

	writeArrayToFile( \@ngtvT, "$dstDir/train/Non.txt" );
	writeArrayToFile( \@ngtvV, "$dstDir/query/Non.txt" );
	writeArrayToFile( \@ngtvQ, "$dstDir/test/Non.txt" );
}

sub getFreshDir {
	my ($dir) = @_;
	if ( -d $dir ) {
		my $cmd = "rm -rf $dir";
		if ( system($cmd) ) {
			die "Cannot remove $dir: $!\n";
		}
	}

	my $cmd1 = "mkdir $dir";
	if ( system($cmd1) ) {
		die "Cannot make $dir: $!\n";
	}
}

sub train {
	my $trainPstv = $pstvSets[0];
	foreach my $p (@$trainPstv) {
		makeProbTables( $p->[0], $p->[1], $p->[2] );
	}

	my $trainNgtv = $ngtvSets[0];
	foreach my $n (@$trainNgtv) {
		makeProbTables( $n->[0], $n->[1], $n->[2] );
	}
}

sub getOverlap {
	my ( $s1, $e1, $s2, $e2 ) = @_;

	my @overlap = undef;

	my $isStartWithin = $s2 >= $s1 && $s2 < $e1;
	if ($isStartWithin) {
		$overlap[0] = $s2;
		$overlap[1] = ( $e1 < $e2 ) ? $e1 : $e2;
	}

	my $isEndWithin = ( $e2 - 1 ) >= $s1 && $e2 < $e1;
	if ($isEndWithin) {
		$overlap[0] = ( $s1 > $s2 ) ? $s1 : $s2;
		$overlap[1] = $e2;
	}

	my $isIncluding = $s2 >= $s1 && $e2 <= $e1;
	if ($isIncluding) {
		@overlap = ( $s2, $e2 );
	}

	my $isIncluded = $s1 >= $s2 && $e1 <= $e2;
	if ($isIncluded) {
		@overlap = ( $s1, $e1 );
	}

	return ( $isStartWithin || $isEndWithin || $isIncluding || $isIncluded )
	  ? \@overlap
	  : undef;
}

sub initializeProbTables {
	@p = ( 0, 0 );
	@t = ( [ 0, 0 ], [ 0, 0 ] );
	@o = ();
	for ( my $s = 0 ; $s < 2 ; $s++ ) {
		my @oRow = ();
		for ( my $i = 0 ; $i <= $maxScore ; $i++ ) {
			push( @oRow, 0 );
		}
		push( @o, \@oRow );
	}
}

sub makeProbTables {
	my ( $loc, $scores, $overlapListRef ) = @_;

	my @info = split( /[:-]/, $loc );
	my $c    = $info[0];
	my $s    = $info[1];
	my $e    = $info[2];

	# State 0: random
	# State 1: repeat
	my @overlapList = @$overlapListRef;

	# Prior
	if ( @overlapList > 0 ) {
		my $first = $overlapList[0];
		if ( $first->[0] == $s ) {
			$p[1] = $p[1] + 1;
		}
		else {
			$p[0] = $p[0] + 1;
		}
	}
	else {
		$p[0] = $p[0] + 1;
	}

	# Output
	my @charArray = split( /,/, $scores );

	for ( my $j = 0 ; $j < @charArray ; $j++ ) {

		# State 1
		my $isRepeats = 0;
	  LOOP: foreach my $index (@overlapList) {
			if ( $j >= ( $index->[0] - $s ) && $j < ( $index->[1] - $s ) ) {
				if ( defined $o[1][ $charArray[$j] ] ) {
					$o[1][ $charArray[$j] ] = $o[1][ $charArray[$j] ] + 1;
					$isRepeats = 1;
					last LOOP;
				}
				else {
					print "trainHmm.pl - invalid score: $charArray[$j]\n";
					print "The program exited before completion.\n";
					exit();
				}
			}
		}

		# State 0
		if ( $isRepeats == 0 ) {
			$o[0][ $charArray[$j] ] = $o[0][ $charArray[$j] ] + 1;
		}
	}

	# Transitions
	for ( my $j = 0 ; $j < @charArray - 1 ; $j++ ) {
		my $isCrtSttRep;
		my $isNxtSttRep;

	  LOOP: foreach my $index (@overlapList) {
			$isCrtSttRep =
			  $j >= ( $index->[0] - $s ) && $j < ( $index->[1] - $s );
			$isNxtSttRep =
			  $j + 1 >= ( $index->[0] - $s ) && $j + 1 < ( $index->[1] - $s );
		}

		if ($isCrtSttRep) {
			if ($isNxtSttRep) {
				$t[1][1] = $t[1][1] + 1;
			}
			else {
				$t[1][0] = $t[1][0] + 1;
			}
		}
		else {
			if ( !$isNxtSttRep ) {
				$t[0][0] = $t[0][0] + 1;
			}
			else {
				$t[0][1] = $t[0][1] + 1;
			}
		}
	}
}

sub writeProbMat {
	open( OUT, ">", $hmmFileMat )
	  or die "Cannot open $hmmFileMat: $!\n";

	print OUT "P = [$p[0] $p[1]];\n\n";

	print OUT "T = [$t[0][0] $t[0][1]\n";
	print OUT "$t[1][0] $t[1][1]];\n\n";

	my $oS0 = $o[0];
	my $oS1 = $o[1];

	print OUT "O = [" . join( " ", @$oS0 ) . "\n";
	print OUT join( " ", @$oS1 ) . "];\n";
	close(OUT);
}

sub writeProbTxt {
	open( OUT, ">", $hmmFileTxt )
	  or die "Cannot open $hmmFileTxt: $!\n";

	print OUT "$p[0] $p[1]\n\n";

	print OUT "$t[0][0] $t[0][1]\n";
	print OUT "$t[1][0] $t[1][1]\n\n";

	my $oS0 = $o[0];
	my $oS1 = $o[1];

	print OUT join( " ", @$oS0 ) . "\n";
	print OUT join( " ", @$oS1 ) . "\n";
	close(OUT);
}
