# Supplementary material for: MsDetector: toward a standard computational tool for DNA microsatellites detection
Source: Nucleic Acids Res. 2012 Oct 2;41(1):e22. doi: 10.1093/nar/gks881 (PMC3592430; doi:10.1093/nar/gks881)
Supplement: Supplementary Data [file supp_gks881_nar-01766-met-n-2012-File008.gz]

Archive with 20 entries (13 files):
- models
- models/human
- models/human/hmm.txt
- models/human/glm.txt
- models/dMelanogaster
- models/dMelanogaster/hmm.txt
- models/dMelanogaster/glm.txt
- models/aThaliana
- models/aThaliana/hmm.txt
- models/aThaliana/glm.txt
- models/sCerevisiae
- models/sCerevisiae/hmm.txt
- models/sCerevisiae/glm.txt
- models/pFalciparum
- models/pFalciparum/hmm.txt
- models/pFalciparum/glm.txt
- models/mTuberculosis
- models/mTuberculosis/hmm.txt
- models/mTuberculosis/glm.txt
- models/README.txt
