# Supplementary material for: MsDetector: toward a standard computational tool for DNA microsatellites detection
Source: Nucleic Acids Res. 2012 Oct 2;41(1):e22. doi: 10.1093/nar/gks881 (PMC3592430; doi:10.1093/nar/gks881)
Supplement: Supplementary Data [file supp_gks881_nar-01766-met-n-2012-File008.gz › models/human/hmm.txt]

39244 427

19596025 4728
4667 190409

0 0 8427 2506348 11124967 5265515 720665
0 0 17 1952 15220 43762 148627
