# Supplementary material for: MsDetector: toward a standard computational tool for DNA microsatellites detection
Source: Nucleic Acids Res. 2012 Oct 2;41(1):e22. doi: 10.1093/nar/gks881 (PMC3592430; doi:10.1093/nar/gks881)
Supplement: Supplementary Data [file supp_gks881_nar-01766-met-n-2012-File008.gz › models/dMelanogaster/hmm.txt]

18456 147

9216900 1597
1581 62819

0 1 3619 1201192 5092847 2521018 412161
0 0 7 993 7564 21997 40101
