# Supplementary material for: MsDetector: toward a standard computational tool for DNA microsatellites detection
Source: Nucleic Acids Res. 2012 Oct 2;41(1):e22. doi: 10.1093/nar/gks881 (PMC3592430; doi:10.1093/nar/gks881)
Supplement: Supplementary Data [file supp_gks881_nar-01766-met-n-2012-File008.gz › models/aThaliana/hmm.txt]

17937 47

8950597 700
695 22024

0 0 3422 1064907 4976671 2556027 367593
0 0 3 248 2129 5448 15552
