# Supplementary material for: MsDetector: toward a standard computational tool for DNA microsatellites detection
Source: Nucleic Acids Res. 2012 Oct 2;41(1):e22. doi: 10.1093/nar/gks881 (PMC3592430; doi:10.1093/nar/gks881)
Supplement: Supplementary Data [file supp_gks881_nar-01766-met-n-2012-File008.gz › models/pFalciparum/hmm.txt]

1884 316

1017630 1409
1164 74827

0 0 486 52459 359969 409405 124658
0 0 15 884 10963 39048 99343
