# Supplementary material for: MsDetector: toward a standard computational tool for DNA microsatellites detection
Source: Nucleic Acids Res. 2012 Oct 2;41(1):e22. doi: 10.1093/nar/gks881 (PMC3592430; doi:10.1093/nar/gks881)
Supplement: Supplementary Data [file supp_gks881_nar-01766-met-n-2012-File009.gz]

Archive with 122 entries (121 files):
- dataset7HumanMs
- dataset7HumanMs/chr1.fpr
- dataset7HumanMs/chr1.overlap
- dataset7HumanMs/chr1.pre
- dataset7HumanMs/chr1.rep
- dataset7HumanMs/chr10.fpr
- dataset7HumanMs/chr10.overlap
- dataset7HumanMs/chr10.pre
- dataset7HumanMs/chr10.rep
- dataset7HumanMs/chr10_fp.rep
- dataset7HumanMs/chr11.fpr
- dataset7HumanMs/chr11.overlap
- dataset7HumanMs/chr11.pre
- dataset7HumanMs/chr11.rep
- dataset7HumanMs/chr11_fp.rep
- dataset7HumanMs/chr12.fpr
- dataset7HumanMs/chr12.overlap
- dataset7HumanMs/chr12.pre
- dataset7HumanMs/chr12.rep
- dataset7HumanMs/chr12_fp.rep
- dataset7HumanMs/chr13.fpr
- dataset7HumanMs/chr13.overlap
- dataset7HumanMs/chr13.pre
- dataset7HumanMs/chr13.rep
- dataset7HumanMs/chr13_fp.rep
- dataset7HumanMs/chr14.fpr
- dataset7HumanMs/chr14.overlap
- dataset7HumanMs/chr14.pre
- dataset7HumanMs/chr14.rep
- dataset7HumanMs/chr14_fp.rep
- dataset7HumanMs/chr15.fpr
- dataset7HumanMs/chr15.overlap
- dataset7HumanMs/chr15.pre
- dataset7HumanMs/chr15.rep
- dataset7HumanMs/chr15_fp.rep
- dataset7HumanMs/chr16.fpr
- dataset7HumanMs/chr16.overlap
- dataset7HumanMs/chr16.pre
- dataset7HumanMs/chr16.rep
- dataset7HumanMs/chr16_fp.rep
- dataset7HumanMs/chr17.fpr
- dataset7HumanMs/chr17.overlap
- dataset7HumanMs/chr17.pre
- dataset7HumanMs/chr17.rep
- dataset7HumanMs/chr17_fp.rep
- dataset7HumanMs/chr18.fpr
- dataset7HumanMs/chr18.overlap
- dataset7HumanMs/chr18.pre
- dataset7HumanMs/chr18.rep
- dataset7HumanMs/chr18_fp.rep
- dataset7HumanMs/chr19.fpr
- dataset7HumanMs/chr19.overlap
- dataset7HumanMs/chr19.pre
- dataset7HumanMs/chr19.rep
- dataset7HumanMs/chr19_fp.rep
- dataset7HumanMs/chr1_fp.rep
- dataset7HumanMs/chr2.fpr
- dataset7HumanMs/chr2.overlap
- dataset7HumanMs/chr2.pre
- dataset7HumanMs/chr2.rep
- dataset7HumanMs/chr20.fpr
- dataset7HumanMs/chr20.overlap
- dataset7HumanMs/chr20.pre
- dataset7HumanMs/chr20.rep
- dataset7HumanMs/chr20_fp.rep
- dataset7HumanMs/chr21.fpr
- dataset7HumanMs/chr21.overlap
- dataset7HumanMs/chr21.pre
- dataset7HumanMs/chr21.rep
- dataset7HumanMs/chr21_fp.rep
- dataset7HumanMs/chr22.fpr
- dataset7HumanMs/chr22.overlap
- dataset7HumanMs/chr22.pre
- dataset7HumanMs/chr22.rep
- dataset7HumanMs/chr22_fp.rep
- dataset7HumanMs/chr2_fp.rep
- dataset7HumanMs/chr3.fpr
- dataset7HumanMs/chr3.overlap
- dataset7HumanMs/chr3.pre
- dataset7HumanMs/chr3.rep
- dataset7HumanMs/chr3_fp.rep
- dataset7HumanMs/chr4.fpr
- dataset7HumanMs/chr4.overlap
- dataset7HumanMs/chr4.pre
- dataset7HumanMs/chr4.rep
- dataset7HumanMs/chr4_fp.rep
- dataset7HumanMs/chr5.fpr
- dataset7HumanMs/chr5.overlap
- dataset7HumanMs/chr5.pre
- dataset7HumanMs/chr5.rep
- dataset7HumanMs/chr5_fp.rep
- dataset7HumanMs/chr6.fpr
- dataset7HumanMs/chr6.overlap
- dataset7HumanMs/chr6.pre
- dataset7HumanMs/chr6.rep
- dataset7HumanMs/chr6_fp.rep
- dataset7HumanMs/chr7.fpr
- dataset7HumanMs/chr7.overlap
- dataset7HumanMs/chr7.pre
- dataset7HumanMs/chr7.rep
- dataset7HumanMs/chr7_fp.rep
- dataset7HumanMs/chr8.fpr
- dataset7HumanMs/chr8.overlap
- dataset7HumanMs/chr8.pre
- dataset7HumanMs/chr8.rep
- dataset7HumanMs/chr8_fp.rep
- dataset7HumanMs/chr9.fpr
- dataset7HumanMs/chr9.overlap
- dataset7HumanMs/chr9.pre
- dataset7HumanMs/chr9.rep
- dataset7HumanMs/chr9_fp.rep
- dataset7HumanMs/chrX.fpr
- dataset7HumanMs/chrX.overlap
- dataset7HumanMs/chrX.pre
- dataset7HumanMs/chrX.rep
- dataset7HumanMs/chrX_fp.rep
- dataset7HumanMs/chrY.fpr
- dataset7HumanMs/chrY.overlap
- dataset7HumanMs/chrY.pre
- dataset7HumanMs/chrY.rep
- dataset7HumanMs/chrY_fp.rep
- dataset7HumanMs/results.txt
