# Supplementary material for: MsDetector: toward a standard computational tool for DNA microsatellites detection
Source: Nucleic Acids Res. 2012 Oct 2;41(1):e22. doi: 10.1093/nar/gks881 (PMC3592430; doi:10.1093/nar/gks881)
Supplement: Supplementary Data [file supp_gks881_nar-01766-met-n-2012-File009.gz › dataset7HumanMs/chr1.rep]

chr1:10000-10469 5.95096 
chr1:10627-10794 5.20958 
chr1:10829-10866 5.32432 
chr1:10905-10942 5.18919 
chr1:15219-15250 5.25806 
chr1:16712-16739 5.66667 
chr1:20828-20858 5.66667 
chr1:30852-30950 5.65306 
chr1:35483-35504 5.85714 
chr1:36261-36286 5.36 
chr1:40614-40653 5.76923 
chr1:43796-43809 5.92308 
chr1:44830-44873 5.81395 
chr1:49509-49529 6 
chr1:49832-49856 6 
chr1:50481-50508 6 
chr1:50560-50582 5.72727 
chr1:50634-50665 5.6129 
chr1:52212-52234 5.5 
chr1:54712-54812 5.84 
chr1:62231-62253 5.81818 
chr1:66159-66626 5.74732 
chr1:68613-68652 5.48718 
chr1:72089-72159 5.77143 
chr1:77174-77190 6 
chr1:78402-78423 5.61905 
chr1:82133-82149 6 
chr1:83786-84047 5.90421 
chr1:87529-87543 5.92857 
chr1:89570-89596 5.38462 
chr1:90592-90636 5.36364 
chr1:92209-92238 5.96552 
chr1:92663-92683 5.85 
chr1:93727-93748 6 
chr1:94790-94842 5.61538 
chr1:94995-95015 6 
chr1:97032-97063 5.64516 
chr1:99000-99111 5.82883 
chr1:103260-103282 5.86364 
chr1:104160-104191 5.80645 
chr1:108444-108464 5.9 
chr1:108545-108570 5.44 
chr1:109575-109609 6 
chr1:109682-109718 5.30556 
chr1:109781-109826 5.6 
chr1:111366-111390 5.625 
chr1:111954-111990 5.52778 
chr1:114544-114580 5.47222 
chr1:119870-119892 5.59091 
chr1:120967-121130 5.6319 
chr1:121634-121684 5.48 
chr1:123088-123126 5.65789 
chr1:123404-123436 5.34375 
chr1:123905-123932 5.77778 
chr1:124845-124859 6 
chr1:129967-129993 5.5 
chr1:130284-130312 5.46429 
chr1:130955-130987 5.9375 
chr1:133734-133768 5.26471 
chr1:134065-134089 6 
chr1:135166-135178 6 
chr1:135443-135466 5.52174 
chr1:141453-141475 5.68182 
chr1:142744-142786 5.2619 
chr1:143053-143083 5.3 
chr1:144527-144571 6 
chr1:147037-147058 5.57143 
chr1:147433-147477 6 
chr1:149679-149698 5.89474 
chr1:150452-150485 5.69697 
chr1:155562-155608 5.34783 
chr1:155854-155866 6 
chr1:155993-156011 6 
chr1:156944-156962 6 
chr1:158997-159026 5.7931 
chr1:162169-162394 5.68 
chr1:163813-163833 5.6 
chr1:164129-164148 6 
chr1:164673-164690 6 
chr1:165287-165305 6 
chr1:167134-167148 6 
chr1:168765-168783 6 
chr1:169657-169674 5.94118 
chr1:170934-170949 6 
chr1:172094-172107 5.92308 
chr1:174902-174953 5.88235 
chr1:175446-175477 5.80645 
chr1:176202-176228 5.96154 
chr1:176256-176288 5.40625 
chr1:227820-227847 5.2963 
chr1:229804-229825 6 
chr1:234205-234225 5.6 
chr1:234581-234603 5.5 
chr1:236131-236157 5.38462 
chr1:236920-236963 5.27907 
chr1:238536-238565 5.96552 
chr1:238990-239011 5.85714 
chr1:240055-240076 6 
chr1:241118-241175 5.64912 
chr1:241328-241340 6 
chr1:243367-243398 5.64516 
chr1:245334-245425 5.79121 
chr1:249577-249599 5.86364 
chr1:250477-250506 5.7931 
chr1:254759-254779 5.9 
chr1:254860-254891 5.54839 
chr1:255885-255940 5.58182 
chr1:256096-256141 5.6 
chr1:257681-257705 5.625 
chr1:258271-258307 5.52778 
chr1:258876-258908 5.21875 
chr1:260861-260895 5.44118 
chr1:267288-267420 5.56061 
chr1:317936-317961 5.4 
chr1:318752-318779 5.33333 
chr1:319247-319269 5.68182 
chr1:327882-327905 5.52174 
chr1:328168-328182 6 
chr1:329259-329279 6 
chr1:329576-329610 5.26471 
chr1:332357-332389 5.9375 
chr1:333034-333060 5.5 
chr1:333351-333377 5.5 
chr1:333657-333669 6 
chr1:334740-334752 6 
chr1:338483-338496 6 
chr1:339887-339919 5.34375 
chr1:340194-340232 5.63158 
chr1:341634-341684 5.5 
chr1:342186-342351 5.67879 
chr1:348745-348779 5.44118 
chr1:350732-350764 5.21875 
chr1:351333-351369 5.52778 
chr1:351935-351957 5.72727 
chr1:358016-358029 5.92308 
chr1:358663-358689 5.34615 
chr1:360880-360892 6 
chr1:361045-361073 5.67857 
chr1:363160-363183 5.95652 
chr1:363204-363219 6 
chr1:368728-368746 5.77778 
chr1:380652-380680 5.96429 
chr1:380814-380833 5.63158 
chr1:383479-383495 5.8125 
chr1:383690-383751 5.36066 
chr1:387005-387043 5.63158 
chr1:387054-387182 5.67969 
chr1:392574-392612 5.21053 
chr1:394264-394290 5.84615 
chr1:397259-397288 5.34483 
chr1:397965-397991 5.57692 
chr1:401274-401462 5.84043 
chr1:403106-403119 6 
chr1:404661-404702 6 
chr1:405579-405607 5.89286 
chr1:406798-406819 5.52381 
chr1:407238-407250 6 
chr1:409821-409889 5.69118 
chr1:411829-411860 5.64516 
chr1:413984-414005 5.66667 
chr1:414158-414201 5.53488 
chr1:416298-416318 5.8 
chr1:417048-417068 5.8 
chr1:421255-421280 5.72 
chr1:422395-422435 6 
chr1:422560-422583 6 
chr1:422690-422719 5.55172 
chr1:424690-424790 5.86 
chr1:425529-425550 6 
chr1:432649-432668 5.63158 
chr1:436309-436356 5.55319 
chr1:437072-437097 5.36 
chr1:439693-439719 5.53846 
chr1:439781-439834 5.28302 
chr1:440818-440839 5.61905 
chr1:443117-443130 6 
chr1:445173-445371 5.49495 
chr1:446427-446452 5.44 
chr1:446610-446635 5.44 
chr1:446741-446766 5.44 
chr1:446924-446949 5.44 
chr1:448022-448057 5.48571 
chr1:448299-448323 6 
chr1:448680-448719 5.92308 
chr1:451279-451333 5.48148 
chr1:451406-451440 5.32353 
chr1:451678-451719 6 
chr1:451944-451984 5.275 
chr1:456219-456242 5.65217 
chr1:457097-457119 5.81818 
chr1:457415-457429 6 
chr1:458520-458543 5.95652 
chr1:458823-458836 6 
chr1:459272-459297 5.6 
chr1:459998-460041 5.37209 
chr1:462739-462780 5.17073 
chr1:463543-463569 5.38462 
chr1:465462-465482 5.6 
chr1:467171-467219 5.1875 
chr1:469857-469873 6 
chr1:523447-523484 5.2973 
chr1:524189-524213 5.58333 
chr1:526345-526368 5.86957 
chr1:527113-527126 6 
chr1:527533-527554 5.66667 
chr1:531791-531831 5.275 
chr1:532048-532081 5.42424 
chr1:532324-532358 5.32353 
chr1:532431-532476 5.55556 
chr1:534667-534705 5.92105 
chr1:535062-535086 6 
chr1:535328-535363 5.48571 
chr1:536199-536224 5.44 
chr1:536382-536407 5.44 
chr1:537589-537672 5.6506 
chr1:537682-537738 5.51786 
chr1:539781-539794 6 
chr1:542063-542084 5.61905 
chr1:543063-543116 5.32075 
chr1:543177-543211 5.47059 
chr1:548245-548296 5.5098 
chr1:551932-551951 5.63158 
chr1:559051-559074 6 
chr1:559813-559861 5.95833 
chr1:559868-559909 5.95122 
chr1:561881-561909 5.57143 
chr1:562016-562031 6 
chr1:562161-562196 6 
chr1:563313-563338 5.72 
chr1:573396-573416 5.8 
chr1:576259-576303 5.54545 
chr1:576456-576477 5.66667 
chr1:578601-578632 5.64516 
chr1:580573-580642 5.69565 
chr1:583215-583228 6 
chr1:584206-584245 5.58974 
chr1:584860-584886 5.96154 
chr1:585763-585798 6 
chr1:587340-587352 6 
chr1:588996-589176 5.85556 
chr1:592459-592487 5.60714 
chr1:593164-593193 5.34483 
chr1:596162-596188 5.80769 
chr1:597840-597868 5.25 
chr1:603271-603342 5.85915 
chr1:603359-603409 5.82 
chr1:603420-603458 5.73684 
chr1:605963-606000 5.56757 
chr1:608857-608876 5.63158 
chr1:609010-609038 5.96429 
chr1:620941-620959 5.77778 
chr1:625139-625170 5.22581 
chr1:626426-626483 5.35088 
chr1:626491-626524 5.36364 
chr1:628612-628637 5.72 
chr1:630995-631019 5.375 
chr1:631653-631666 5.92308 
chr1:638319-638355 5.52778 
chr1:638924-638956 5.21875 
chr1:640909-640943 5.44118 
chr1:647337-647469 5.62879 
chr1:647973-648045 5.38889 
chr1:649425-649463 5.65789 
chr1:649791-649823 5.34375 
chr1:656325-656351 5.5 
chr1:656642-656670 5.46429 
chr1:657313-657345 5.9375 
chr1:660098-660132 5.26471 
chr1:660431-660455 6 
chr1:661532-661546 6 
chr1:661809-661832 5.52174 
chr1:674413-674431 5.88889 
chr1:677172-677194 5.68182 
chr1:678463-678505 5.2619 
chr1:678772-678803 5.41935 
chr1:680246-680258 6 
chr1:683123-683166 5.86047 
chr1:685368-685387 5.89474 
chr1:686141-686174 5.69697 
chr1:687169-687181 6 
chr1:691252-691298 5.34783 
chr1:691681-691699 6 
chr1:692631-692649 6 
chr1:694826-694873 5.87234 
chr1:698013-698234 5.69231 
chr1:699653-699673 5.6 
chr1:699969-699988 6 
chr1:700513-700526 6 
chr1:704593-704611 6 
chr1:705485-705502 5.94118 
chr1:706733-706748 6 
chr1:707893-707906 5.92308 
chr1:710689-710727 5.84211 
chr1:711220-711259 5.84615 
chr1:711984-712010 5.96154 
chr1:712038-712070 5.40625 
chr1:714999-715025 5.42308 
chr1:715605-715651 5.56522 
chr1:717726-717752 5.57692 
chr1:719461-719491 5.4 
chr1:721748-721765 5.76471 
chr1:722364-722379 6 
chr1:723748-723772 6 
chr1:724137-724236 5.82828 
chr1:724266-724344 5.61538 
chr1:724417-724483 5.48485 
chr1:724492-724558 5.56061 
chr1:724570-724712 5.34507 
chr1:724721-724768 5.29787 
chr1:724806-724865 5.57627 
chr1:724897-725048 5.54305 
chr1:725060-725169 5.63303 
chr1:725181-725290 5.45872 
chr1:725301-725368 5.53731 
chr1:725407-725550 5.72727 
chr1:725569-725626 5.49123 
chr1:725636-725699 5.28571 
chr1:725711-725779 5.32353 
chr1:725791-725835 5.59091 
chr1:725848-725863 6 
chr1:725906-725974 5.54412 
chr1:726011-726024 6 
chr1:726037-726081 5.61364 
chr1:726095-726139 5.59091 
chr1:726185-726229 6 
chr1:726313-726368 5.89091 
chr1:726378-726405 5.96296 
chr1:726414-726502 5.65909 
chr1:726544-726645 5.67327 
chr1:726699-726761 5.70968 
chr1:726850-726889 5.53846 
chr1:726904-727021 5.70085 
chr1:730986-731005 5.94737 
chr1:739106-739136 5.2 
chr1:743664-743716 5.65385 
chr1:746613-746643 5.66667 
chr1:747408-747443 5.51429 
chr1:762965-762986 5.90476 
chr1:763616-763640 5.58333 
chr1:767924-767980 5.28571 
chr1:768116-768156 6 
chr1:770291-770357 5.48485 
chr1:770421-770469 5.29167 
chr1:774306-774339 5.18182 
chr1:774545-774582 5.37838 
chr1:774676-775026 5.66 
chr1:775788-775815 5.59259 
chr1:777293-777316 5.65217 
chr1:784672-784700 5.57143 
chr1:786166-786185 5.63158 
chr1:787868-787902 5.55882 
chr1:790772-790811 5.20513 
chr1:795558-795586 6 
chr1:797027-797082 5.32727 
chr1:797133-797255 5.42623 
chr1:797267-797549 5.51418 
chr1:798827-798857 5.7 
chr1:804593-804617 5.58333 
chr1:804868-804895 5.62963 
chr1:811215-811809 5.80135 
chr1:812645-812669 5.625 
chr1:814760-814789 5.75862 
chr1:815653-815685 5.65625 
chr1:816569-816603 5.29412 
chr1:818314-818353 5.71795 
chr1:820778-820818 5.375 
chr1:821264-821302 5.23684 
chr1:821622-821634 6 
chr1:823690-824081 5.4578 
chr1:825377-825410 5.45455 
chr1:829162-829215 5.92453 
chr1:829858-829877 5.63158 
chr1:830241-830266 5.76 
chr1:834025-834050 5.72 
chr1:834404-834425 6 
chr1:835295-835321 5.26923 
chr1:836174-836194 5.6 
chr1:839797-839824 5.33333 
chr1:839873-840114 5.78423 
chr1:840343-840400 5.29825 
chr1:842918-842942 6 
chr1:843613-843632 5.63158 
chr1:843893-843952 5.38983 
chr1:843987-844156 5.31361 
chr1:850328-850365 5.89189 
chr1:857060-857100 5.95 
chr1:857119-857138 5.63158 
chr1:859890-859907 5.82353 
chr1:859938-859977 5.25641 
chr1:860726-860747 5.66667 
chr1:865482-865527 6 
chr1:868390-868411 5.52381 
chr1:875668-875693 5.84 
chr1:878906-878923 6 
chr1:879872-879901 5.65517 
chr1:880453-880474 5.52381 
chr1:884026-884065 5.61538 
chr1:885454-885495 5.36585 
chr1:885512-885541 5.34483 
chr1:885575-885642 5.44776 
chr1:885659-885742 5.22892 
chr1:885771-885868 5.30928 
chr1:885895-885965 5.38571 
chr1:890207-890256 5.91837 
chr1:891676-891691 6 
chr1:893441-893456 6 
chr1:894388-894407 5.73684 
chr1:895657-895672 6 
chr1:896123-896173 5.26 
chr1:896610-896634 5.79167 
chr1:897455-897483 5.57143 
chr1:900683-900721 5.5 
chr1:902408-902447 5.33333 
chr1:904261-904284 5.78261 
chr1:904694-904824 5.17692 
chr1:904832-904952 5.65 
chr1:904969-905023 5.2963 
chr1:905126-905183 5.40351 
chr1:905261-905291 5.36667 
chr1:906220-906252 5.34375 
chr1:910486-910585 5.62626 
chr1:913746-913778 5.75 
chr1:914161-914188 5.40741 
chr1:919954-920037 5.87952 
chr1:920240-920267 5.7037 
chr1:923403-923422 5.63158 
chr1:923965-923996 5.90323 
chr1:924089-924114 5.76 
chr1:924125-924357 5.39655 
chr1:924368-924415 5.38298 
chr1:924446-924681 5.49787 
chr1:925363-925389 5.76923 
chr1:926894-926919 5.96 
chr1:927530-927553 5.91304 
chr1:927704-927727 5.65217 
chr1:927851-927897 5.28261 
chr1:934121-934159 5.86842 
chr1:934183-934210 5.37037 
chr1:935400-935435 5.48571 
chr1:937795-937810 6 
chr1:941137-941175 5.68421 
chr1:942968-942993 5.92 
chr1:943126-943155 6 
chr1:943883-943917 5.76471 
chr1:945058-945076 5.83333 
chr1:945149-945178 5.58621 
chr1:945849-945909 5.31667 
chr1:946103-946141 5.55263 
chr1:947926-947947 6 
chr1:948409-948435 5.76923 
chr1:948929-948953 6 
chr1:950611-950631 5.65 
chr1:951047-951061 6 
chr1:954849-954884 5.45714 
chr1:955323-955458 5.53333 
chr1:955642-955674 5.28125 
chr1:955940-955966 5.34615 
chr1:961108-961159 5.11765 
chr1:961504-961528 5.5 
chr1:963311-963348 5.24324 
chr1:965523-965536 6 
chr1:966103-966116 6 
chr1:966147-966162 6 
chr1:968733-968776 5.25581 
chr1:969077-969095 5.72222 
chr1:969122-969168 5.47826 
chr1:969188-969208 6 
chr1:975892-975913 5.57143 
chr1:976368-976517 5.47651 
chr1:983305-983333 5.32143 
chr1:984146-984164 6 
chr1:984476-984503 5.55556 
chr1:986342-986380 5.57895 
chr1:987771-987796 5.72 
chr1:988019-988052 5.30303 
chr1:988202-988248 5.30435 
chr1:988263-988307 5.25 
chr1:988559-988602 5.86047 
chr1:991328-991374 5.65217 
chr1:991712-991767 5.4 
chr1:991794-991854 5.86667 
chr1:991876-991904 5.57143 
chr1:991922-991958 5.52778 
chr1:991982-992009 5.96296 
chr1:992026-992060 5.55882 
chr1:992118-992134 6 
chr1:993133-993151 5.94444 
chr1:994760-994772 6 
chr1:994877-994912 5.42857 
chr1:995008-995047 5.41026 
chr1:995466-995493 5.88889 
chr1:996344-996368 5.58333 
chr1:997426-997440 6 
chr1:997454-997579 5.448 
chr1:998978-999063 5.48235 
chr1:1000987-1001017 5.26667 
chr1:1002519-1002543 5.5 
chr1:1002728-1002754 5.69231 
chr1:1002912-1002940 5.67857 
chr1:1004177-1004201 5.625 
chr1:1004238-1004261 5.65217 
chr1:1004412-1004486 5.87838 
chr1:1004501-1004534 5.36364 
chr1:1004740-1004761 5.52381 
chr1:1006648-1006665 5.88235 
chr1:1007241-1007264 5.78261 
chr1:1010246-1010296 5.82 
chr1:1010336-1010362 5.61538 
chr1:1011142-1011170 5.25 
chr1:1015201-1015230 5.2069 
chr1:1018823-1018848 5.4 
chr1:1023300-1023350 5.34 
chr1:1023615-1023735 5.35833 
chr1:1025149-1025176 5.37037 
chr1:1027689-1027720 5.35484 
chr1:1028093-1028108 6 
chr1:1032964-1032978 6 
chr1:1036893-1036931 5.5 
chr1:1037451-1037471 6 
chr1:1037994-1038024 6 
chr1:1038176-1038194 6 
chr1:1041256-1041298 5.66667 
chr1:1041834-1041868 5.38235 
chr1:1043019-1043047 5.35714 
chr1:1044791-1044859 5.51471 
chr1:1046745-1046761 6 
chr1:1049293-1049309 6 
chr1:1050915-1051034 5.60504 
chr1:1051059-1051103 5.29545 
chr1:1051840-1051855 6 
chr1:1052471-1052587 5.42241 
chr1:1055402-1055450 5.60417 
chr1:1055839-1055852 5.92308 
chr1:1057040-1057063 5.73913 
chr1:1058873-1059204 5.429 
chr1:1059230-1059272 5.61905 
chr1:1059290-1059353 5.65079 
chr1:1059368-1059450 5.39024 
chr1:1059462-1059500 5.36842 
chr1:1059512-1059537 5.6 
chr1:1059572-1059624 5.53846 
chr1:1062308-1062342 5.5 
chr1:1065566-1065591 6 
chr1:1066626-1066660 5.32353 
chr1:1068815-1068843 5.5 
chr1:1069463-1069484 5.80952 
chr1:1071469-1071491 5.72727 
chr1:1071722-1071738 5.875 
chr1:1071821-1071852 5.12903 
chr1:1073153-1073189 5.52778 
chr1:1073949-1073964 6 
chr1:1076486-1076551 5.55385 
chr1:1076572-1076660 5.44318 
chr1:1076676-1076717 5.5122 
chr1:1076834-1076868 5.23529 
chr1:1076874-1076930 5.67857 
chr1:1080788-1080819 5.77419 
chr1:1080927-1081024 5.15464 
chr1:1081853-1081877 5.625 
chr1:1085013-1085040 5.85185 
chr1:1085050-1085076 5.69231 
chr1:1089039-1089052 5.92308 
chr1:1090247-1090273 5.46154 
chr1:1092661-1092868 5.76812 
chr1:1093724-1093750 5.65385 
chr1:1095314-1095347 5.30303 
chr1:1095628-1095654 5.57692 
chr1:1098075-1098103 5.57143 
chr1:1098646-1098675 5.27586 
chr1:1099600-1099617 6 
chr1:1101897-1101935 5.55263 
chr1:1105634-1105647 6 
chr1:1105847-1105950 5.57282 
chr1:1107016-1107044 5.42857 
chr1:1108108-1108232 5.62903 
chr1:1111423-1111446 6 
chr1:1111888-1111924 6 
chr1:1112364-1112524 5.6375 
chr1:1112538-1112572 5.73529 
chr1:1112580-1112613 5.39394 
chr1:1112628-1112672 5.59091 
chr1:1116246-1116357 5.4955 
chr1:1116368-1116415 5.48936 
chr1:1116651-1116688 5.2973 
chr1:1119047-1119071 5.58333 
chr1:1121461-1121481 5.95 
chr1:1122209-1122239 5.93333 
chr1:1123785-1123798 6 
chr1:1126193-1126217 5.91667 
chr1:1126840-1126861 5.85714 
chr1:1127444-1127470 5.42308 
chr1:1127769-1127783 6 
chr1:1127795-1128143 5.55172 
chr1:1128180-1128246 6 
chr1:1128708-1128721 6 
chr1:1130766-1130786 5.9 
chr1:1130880-1130902 5.77273 
chr1:1132281-1132331 5.3 
chr1:1132738-1132785 5.29787 
chr1:1133236-1133265 5.72414 
chr1:1134882-1134924 5.14286 
chr1:1136323-1136352 5.34483 
chr1:1137153-1138205 5.57224 
chr1:1139868-1139896 5.75 
chr1:1144307-1144321 6 
chr1:1145481-1145500 5.68421 
chr1:1147160-1147188 5.57143 
chr1:1147905-1147949 5.54545 
chr1:1147976-1147997 5.66667 
chr1:1149568-1149612 5.59091 
chr1:1150731-1150752 5.52381 
chr1:1157021-1157041 6 
chr1:1158508-1158548 5.325 
chr1:1159166-1159189 5.52174 
chr1:1161142-1161185 5.62791 
chr1:1161907-1161923 5.875 
chr1:1164207-1164222 6 
chr1:1164659-1164692 5.90909 
chr1:1166439-1166451 6 
chr1:1167669-1167692 5.6087 
chr1:1167805-1167824 5.78947 
chr1:1168167-1168194 5.59259 
chr1:1174531-1174551 5.65 
chr1:1174640-1174659 5.78947 
chr1:1174754-1174778 5.45833 
chr1:1175332-1175354 5.72727 
chr1:1175978-1176020 5.19048 
chr1:1178563-1178592 5.27586 
chr1:1180105-1180360 5.48627 
chr1:1180368-1180549 5.53039 
chr1:1180559-1180670 5.46847 
chr1:1180980-1181011 5.29032 
chr1:1182028-1182057 5.24138 
chr1:1182250-1182277 5.51852 
chr1:1183482-1183505 5.47826 
chr1:1188656-1188670 5.92857 
chr1:1192268-1192286 6 
chr1:1193408-1193433 5.92 
chr1:1194434-1194452 5.83333 
chr1:1194471-1194487 5.8125 
chr1:1194739-1194762 5.6087 
chr1:1197031-1197045 5.92857 
chr1:1199787-1199806 5.94737 
chr1:1200944-1200967 6 
chr1:1200983-1201024 6 
chr1:1202260-1202280 6 
chr1:1207354-1207379 6 
chr1:1208059-1208085 5.42308 
chr1:1209518-1209545 5.48148 
chr1:1210964-1210991 5.44444 
chr1:1213868-1213884 5.8125 
chr1:1214780-1214795 6 
chr1:1217999-1218112 5.38053 
chr1:1219475-1219530 5.6 
chr1:1219542-1219607 5.69231 
chr1:1219683-1219722 5.53846 
chr1:1221345-1221368 5.43478 
chr1:1223553-1225623 5.8 
chr1:1226699-1226720 5.66667 
chr1:1229111-1229178 5.91045 
chr1:1229329-1229357 5.60714 
chr1:1230613-1230644 5.22581 
chr1:1232122-1232151 5.31034 
chr1:1232186-1232213 5.44444 
chr1:1233868-1233918 5.78 
chr1:1236638-1236654 6 
chr1:1236806-1236822 6 
chr1:1238902-1238931 5.24138 
chr1:1239128-1239144 5.8125 
chr1:1242069-1242099 5.3 
chr1:1243037-1243058 5.57143 
chr1:1243315-1243334 5.84211 
chr1:1243420-1243438 5.77778 
chr1:1243558-1243593 5.77143 
chr1:1243916-1243940 5.58333 
chr1:1246244-1246285 5.56098 
chr1:1247943-1247956 6 
chr1:1249918-1249969 5.52941 
chr1:1251079-1251230 5.54967 
chr1:1252303-1252319 5.875 
chr1:1252775-1252795 5.85 
chr1:1257915-1257957 5.47619 
chr1:1257992-1258078 5.36047 
chr1:1259278-1259405 5.69291 
chr1:1259418-1259635 5.56682 
chr1:1260134-1260181 5.61702 
chr1:1263905-1263917 6 
chr1:1264906-1264984 5.29487 
chr1:1265069-1265094 5.36 
chr1:1265112-1265212 5.21 
chr1:1265290-1265360 5.38571 
chr1:1265479-1265541 5.17742 
chr1:1270414-1270448 5.14706 
chr1:1273222-1273272 5.44 
chr1:1275586-1275598 6 
chr1:1276118-1276368 5.504 
chr1:1276378-1276523 5.51034 
chr1:1276546-1276619 5.56164 
chr1:1276655-1276696 5.26829 
chr1:1276919-1276943 5.58333 
chr1:1280567-1280580 5.92308 
chr1:1282566-1282582 6 
chr1:1284510-1284538 5.39286 
chr1:1284568-1284626 5.17241 
chr1:1284886-1284925 5.61538 
chr1:1290552-1290608 5.28571 
chr1:1290806-1290822 6 
chr1:1291134-1291167 5.21212 
chr1:1291334-1291368 5.20588 
chr1:1292293-1292318 5.44 
chr1:1296240-1296368 5.1875 
chr1:1296387-1296413 5.34615 
chr1:1296464-1296552 5.19318 
chr1:1296560-1296589 5.58621 
chr1:1298160-1298175 6 
chr1:1298981-1298993 6 
chr1:1300705-1300727 5.72727 
chr1:1301013-1301046 6 
chr1:1301199-1301219 5.9 
chr1:1301456-1301480 5.58333 
chr1:1301498-1301655 5.28662 
chr1:1301698-1301864 5.37349 
chr1:1301920-1301941 5.52381 
chr1:1301981-1302043 5.32258 
chr1:1302087-1302111 5.5 
chr1:1302237-1302368 5.61069 
chr1:1302408-1302473 5.49231 
chr1:1302501-1302607 5.50943 
chr1:1302652-1302693 5.63415 
chr1:1302733-1302774 5.46341 
chr1:1302797-1302819 5.5 
chr1:1302882-1302917 5.77143 
chr1:1302972-1303015 5.34884 
chr1:1303558-1303586 6 
chr1:1304415-1304427 6 
chr1:1305933-1305946 6 
chr1:1306345-1306359 6 
chr1:1311358-1311384 5.88462 
chr1:1312847-1312872 5.76 
chr1:1313864-1313881 6 
chr1:1314463-1314487 5.75 
chr1:1318881-1318898 5.76471 
chr1:1319629-1319645 6 
chr1:1322537-1322553 6 
chr1:1323207-1323226 5.73684 
chr1:1323900-1323994 5.45745 
chr1:1324152-1324169 6 
chr1:1325493-1325513 6 
chr1:1326738-1326751 6 
chr1:1326979-1327029 5.54 
chr1:1330132-1330151 6 
chr1:1330381-1330403 5.5 
chr1:1331570-1331584 6 
chr1:1331951-1331972 6 
chr1:1334270-1334299 5.65517 
chr1:1334663-1334679 6 
chr1:1338560-1338592 5.5625 
chr1:1338620-1338636 5.875 
chr1:1339465-1339478 6 
chr1:1344128-1344167 5.5641 
chr1:1344808-1344838 5.3 
chr1:1347227-1347588 5.75623 
chr1:1351122-1351145 5.73913 
chr1:1352431-1352446 6 
chr1:1353303-1353325 5.68182 
chr1:1355579-1355629 5.32 
chr1:1355727-1355751 5.41667 
chr1:1356020-1356051 5.25806 
chr1:1356339-1356359 5.7 
chr1:1357259-1357284 5.36 
chr1:1359155-1359174 6 
chr1:1360106-1360126 5.8 
chr1:1361641-1361686 5.26667 
chr1:1362387-1362419 5.34375 
chr1:1362598-1362619 5.57143 
chr1:1362638-1362664 5.30769 
chr1:1362805-1362830 5.4 
chr1:1363069-1363121 5.42308 
chr1:1363309-1363592 5.76325 
chr1:1364379-1364394 6 
chr1:1364549-1364573 5.79167 
chr1:1366210-1366224 6 
chr1:1366406-1366433 6 
chr1:1366874-1366900 5.5 
chr1:1368378-1368448 5.7 
chr1:1370843-1370872 5.62069 
chr1:1370976-1371004 5.39286 
chr1:1371074-1371098 6 
chr1:1371169-1371232 5.34921 
chr1:1375099-1375132 5.60606 
chr1:1378313-1378335 5.95455 
chr1:1379053-1379102 6 
chr1:1380042-1380071 5.2069 
chr1:1382782-1382799 6 
chr1:1383498-1383513 6 
chr1:1383650-1383668 6 
chr1:1383880-1383910 5.93333 
chr1:1384155-1384167 6 
chr1:1384513-1384667 5.56494 
chr1:1384700-1384771 5.76056 
chr1:1385702-1385716 6 
chr1:1388177-1388209 5.875 
chr1:1390596-1390618 6 
chr1:1392974-1393000 5.88462 
chr1:1393048-1393078 5.9 
chr1:1393355-1393368 5.92308 
chr1:1395449-1395464 6 
chr1:1399584-1399596 6 
chr1:1400969-1400989 6 
chr1:1401622-1401639 6 
chr1:1401915-1401932 6 
chr1:1402019-1402056 5.48649 
chr1:1403368-1403395 5.59259 
chr1:1404479-1404511 6 
chr1:1404665-1404679 6 
chr1:1404860-1404872 6 
chr1:1405800-1405822 5.81818 
chr1:1407477-1407506 6 
chr1:1408514-1408533 6 
chr1:1409555-1409587 5.96875 
chr1:1410740-1410758 5.83333 
chr1:1413057-1413100 5.95349 
chr1:1414708-1414736 5.42857 
chr1:1414840-1414852 6 
chr1:1414964-1414995 5.41935 
chr1:1415245-1415355 5.31818 
chr1:1415384-1415414 5.23333 
chr1:1415556-1415586 5.73333 
chr1:1415630-1415658 5.28571 
chr1:1417389-1417451 5.62903 
chr1:1418507-1418528 5.90476 
chr1:1428319-1428336 5.76471 
chr1:1428806-1428828 5.72727 
chr1:1430471-1430493 5.77273 
chr1:1431960-1431994 5.29412 
chr1:1433840-1433862 5.63636 
chr1:1434346-1434364 5.77778 
chr1:1434659-1434674 6 
chr1:1434966-1434986 6 
chr1:1435984-1436033 5.81633 
chr1:1437233-1437272 5.92308 
chr1:1437583-1437606 5.69565 
chr1:1437887-1437904 6 
chr1:1439328-1439368 5.7 
chr1:1440308-1440325 6 
chr1:1440633-1440657 5.83333 
chr1:1442155-1442185 5.96667 
chr1:1444191-1444213 5.77273 
chr1:1445294-1445308 6 
chr1:1445462-1445480 6 
chr1:1445861-1445893 5.96875 
chr1:1447259-1447292 6 
chr1:1447859-1447890 5.80645 
chr1:1449090-1449108 5.83333 
chr1:1451780-1451809 5.62069 
chr1:1453381-1453414 5.33333 
chr1:1453731-1453770 5.38462 
chr1:1453856-1453890 5.47059 
chr1:1453950-1453985 5.45714 
chr1:1454046-1454065 6 
chr1:1454112-1454132 5.65 
chr1:1454171-1454216 5.51111 
chr1:1455303-1455329 5.69231 
chr1:1455368-1455454 5.46512 
chr1:1456433-1456445 6 
chr1:1456678-1456704 6 
chr1:1457415-1457432 5.82353 
chr1:1460790-1460807 5.88235 
chr1:1461391-1461415 5.91667 
chr1:1463046-1463062 5.8125 
chr1:1463338-1463351 6 
chr1:1466208-1466230 6 
chr1:1466831-1466858 5.66667 
chr1:1467157-1467184 5.88889 
chr1:1467430-1467480 5.3 
chr1:1468635-1468652 6 
chr1:1468912-1468934 5.77273 
chr1:1470411-1470466 5.89091 
chr1:1475330-1475358 5.28571 
chr1:1475368-1475408 5.35 
chr1:1475421-1475458 5.37838 
chr1:1475482-1475575 5.8172 
chr1:1475617-1475648 5.29032 
chr1:1475732-1475785 5.67925 
chr1:1475985-1476066 5.5679 
chr1:1477767-1477795 5.64286 
chr1:1478427-1478450 5.95652 
chr1:1479105-1479125 6 
chr1:1479149-1479168 6 
chr1:1479995-1480012 5.94118 
chr1:1481153-1481169 6 
chr1:1481636-1481658 5.81818 
chr1:1482225-1482259 5.91176 
chr1:1482410-1482426 5.875 
chr1:1483934-1483956 6 
chr1:1484898-1484926 5.92857 
chr1:1485553-1485589 5.66667 
chr1:1488398-1488414 6 
chr1:1488695-1488721 5.5 
chr1:1488999-1489016 6 
chr1:1489171-1489183 6 
chr1:1492799-1492818 6 
chr1:1493754-1493811 5.33333 
chr1:1498917-1498933 6 
chr1:1499765-1499786 5.80952 
chr1:1500485-1500539 6 
chr1:1503292-1503304 6 
chr1:1503810-1503832 6 
chr1:1504251-1504264 6 
chr1:1504553-1504592 5.79487 
chr1:1504600-1504615 5.93333 
chr1:1506624-1506657 6 
chr1:1506858-1506883 5.8 
chr1:1508809-1508857 5.75 
chr1:1509401-1509419 5.83333 
chr1:1512368-1512401 5.51515 
chr1:1515008-1515076 5.44118 
chr1:1519615-1519628 6 
chr1:1519920-1519942 6 
chr1:1520666-1520696 5.73333 
chr1:1521329-1521353 6 
chr1:1522280-1522322 5.85714 
chr1:1522602-1522615 6 
chr1:1523521-1523534 6 
chr1:1523831-1523854 5.82609 
chr1:1524096-1524115 5.73684 
chr1:1524540-1524578 6 
chr1:1527898-1527918 6 
chr1:1528226-1528256 5.63333 
chr1:1528653-1528681 5.71429 
chr1:1529082-1529117 5.82857 
chr1:1530292-1530623 5.56495 
chr1:1530637-1530973 5.59524 
chr1:1530987-1531131 5.66667 
chr1:1531145-1531368 5.6278 
chr1:1531382-1531455 5.71233 
chr1:1531469-1531621 5.65789 
chr1:1531635-1531689 5.68519 
chr1:1531702-1532192 5.52857 
chr1:1532831-1532868 5.64865 
chr1:1534913-1534944 5.32258 
chr1:1535126-1535157 5.19355 
chr1:1535318-1535384 5.40909 
chr1:1535439-1535523 5.2619 
chr1:1535547-1535579 5.1875 
chr1:1535681-1535710 5.68966 
chr1:1537945-1537993 5.39583 
chr1:1539648-1539697 5.65306 
chr1:1540033-1540080 5.3617 
chr1:1540761-1540855 5.73404 
chr1:1540868-1541186 5.72956 
chr1:1541197-1541811 5.6873 
chr1:1541852-1542016 5.7378 
chr1:1542721-1542736 6 
chr1:1543409-1543513 5.47115 
chr1:1544576-1544591 6 
chr1:1544889-1544901 6 
chr1:1545199-1545226 5.96296 
chr1:1546947-1546966 5.89474 
chr1:1547908-1547950 5.97619 
chr1:1548238-1548257 5.68421 
chr1:1548540-1548554 6 
chr1:1548708-1548733 6 
chr1:1550395-1550419 5.91667 
chr1:1550821-1550846 5.52 
chr1:1551268-1551294 5.76923 
chr1:1551581-1551628 5.23404 
chr1:1553484-1553497 6 
chr1:1557168-1557191 5.86957 
chr1:1560836-1560868 5.25 
chr1:1561896-1561916 5.8 
chr1:1565217-1565246 5.75862 
chr1:1565581-1565620 5.20513 
chr1:1565690-1565711 5.52381 
chr1:1567836-1567853 5.94118 
chr1:1568506-1568538 5.40625 
chr1:1569759-1569787 5.25 
chr1:1570676-1570701 5.4 
chr1:1574299-1574314 6 
chr1:1577062-1577097 6 
chr1:1577121-1577156 5.91429 
chr1:1580502-1580570 5.52941 
chr1:1580724-1580747 5.6087 
chr1:1585271-1585311 6 
chr1:1585466-1585479 6 
chr1:1587340-1587355 6 
chr1:1589352-1589368 6 
chr1:1589609-1589635 5.76923 
chr1:1590379-1590406 5.77778 
chr1:1591690-1591706 6 
chr1:1592068-1592088 6 
chr1:1598851-1598887 5.63889 
chr1:1600082-1600112 5.63333 
chr1:1600430-1600442 6 
chr1:1600879-1600908 5.72414 
chr1:1605400-1605428 6 
chr1:1606054-1606091 5.83784 
chr1:1608909-1608929 5.7 
chr1:1609080-1609101 5.61905 
chr1:1609881-1609909 5.32143 
chr1:1611269-1611289 6 
chr1:1611739-1611767 5.60714 
chr1:1612626-1612648 5.72727 
chr1:1613427-1613474 6 
chr1:1614518-1614548 5.63333 
chr1:1616228-1616248 6 
chr1:1616546-1616558 6 
chr1:1616851-1616882 5.74194 
chr1:1617203-1617237 5.44118 
chr1:1617745-1617773 5.96429 
chr1:1617909-1617933 5.83333 
chr1:1618500-1618536 5.58333 
chr1:1619342-1619362 5.65 
chr1:1619688-1619714 5.53846 
chr1:1621718-1621758 5.625 
chr1:1623559-1623605 5.56522 
chr1:1623804-1623865 5.57377 
chr1:1624630-1624653 5.78261 
chr1:1625732-1625750 6 
chr1:1626128-1626158 6 
chr1:1626444-1626477 5.60606 
chr1:1628264-1628320 5.375 
chr1:1628368-1628393 5.52 
chr1:1631037-1631072 5.82857 
chr1:1631725-1631757 5.40625 
chr1:1632978-1633007 5.27586 
chr1:1633896-1633921 5.4 
chr1:1637511-1637524 5.92308 
chr1:1640272-1640307 6 
chr1:1640331-1640368 5.86486 
chr1:1643718-1643786 5.52941 
chr1:1643940-1643963 5.6087 
chr1:1648253-1648310 5.59649 
chr1:1651054-1651068 6 
chr1:1651507-1651544 5.91892 
chr1:1654674-1654688 6 
chr1:1654927-1654957 6 
chr1:1656979-1656995 6 
chr1:1657357-1657377 6 
chr1:1662819-1662831 6 
chr1:1663343-1663357 6 
chr1:1663493-1663527 5.58824 
chr1:1663680-1663703 5.56522 
chr1:1664331-1664349 6 
chr1:1665642-1665667 5.68 
chr1:1666445-1666469 5.5 
chr1:1667936-1667953 6 
chr1:1668240-1668280 5.9 
chr1:1668911-1668947 5.63889 
chr1:1669714-1669741 5.2963 
chr1:1672674-1672698 5.83333 
chr1:1673558-1673571 6 
chr1:1674983-1675035 5.69231 
chr1:1675449-1675474 5.76 
chr1:1676834-1676880 5.56522 
chr1:1677079-1677140 5.55738 
chr1:1677614-1677629 6 
chr1:1678680-1678706 5.5 
chr1:1680955-1681022 5.29851 
chr1:1684347-1684375 6 
chr1:1692144-1692164 6 
chr1:1693743-1693755 6 
chr1:1694198-1694228 6 
chr1:1695057-1695078 5.85714 
chr1:1696893-1696923 5.5 
chr1:1697849-1697884 6 
chr1:1698104-1698137 5.78788 
chr1:1699112-1699128 5.9375 
chr1:1699811-1699843 5.84375 
chr1:1700988-1701012 6 
chr1:1701171-1701193 6 
chr1:1701408-1701451 6 
chr1:1701615-1701650 5.71429 
chr1:1702172-1702184 6 
chr1:1702481-1702572 5.65934 
chr1:1704159-1704176 5.82353 
chr1:1704480-1704492 6 
chr1:1705035-1705076 5.2439 
chr1:1705115-1705177 5.93548 
chr1:1705590-1705634 5.72727 
chr1:1708211-1708228 6 
chr1:1709999-1710035 5.38889 
chr1:1711091-1711126 5.77143 
chr1:1714686-1714703 5.88235 
chr1:1715776-1715793 6 
chr1:1717015-1717030 5.86667 
chr1:1717175-1717199 6 
chr1:1717242-1717264 5.54545 
chr1:1719465-1719480 5.93333 
chr1:1721134-1721163 5.44828 
chr1:1724135-1724155 5.7 
chr1:1732191-1732226 5.54286 
chr1:1734368-1734414 5.34783 
chr1:1735421-1735446 5.8 
chr1:1735737-1735764 5.74074 
chr1:1738412-1738434 5.90909 
chr1:1738902-1738932 5.9 
chr1:1739137-1739159 6 
chr1:1740063-1740096 5.93939 
chr1:1740627-1740654 5.7037 
chr1:1741974-1741997 6 
chr1:1742498-1742537 5.58974 
chr1:1743806-1743868 5.62903 
chr1:1744916-1744934 5.77778 
chr1:1745506-1745534 5.32143 
chr1:1746236-1746264 5.85714 
chr1:1746551-1746578 5.77778 
chr1:1748068-1748105 5.67568 
chr1:1749744-1749769 6 
chr1:1750300-1750355 5.52727 
chr1:1751795-1751814 6 
chr1:1753738-1753753 6 
chr1:1754681-1754701 6 
chr1:1760312-1760347 6 
chr1:1760491-1760505 6 
chr1:1763502-1763531 5.96552 
chr1:1766106-1766120 6 
chr1:1767353-1767378 5.76 
chr1:1767527-1767560 5.69697 
chr1:1767826-1767848 6 
chr1:1768295-1768315 6 
chr1:1768694-1768706 6 
chr1:1768992-1769013 6 
chr1:1769834-1769848 6 
chr1:1769873-1769896 5.91304 
chr1:1775633-1775676 5.74419 
chr1:1775830-1775847 5.76471 
chr1:1777011-1777049 5.94737 
chr1:1777263-1777306 6 
chr1:1778007-1778023 6 
chr1:1779796-1779840 5.68182 
chr1:1782995-1783024 5.44828 
chr1:1786760-1786793 5.87879 
chr1:1787141-1787158 5.76471 
chr1:1788744-1788763 5.63158 
chr1:1791118-1791144 5.34615 
chr1:1791495-1791522 5.44444 
chr1:1791888-1791921 5.78788 
chr1:1792549-1792562 6 
chr1:1792729-1792753 5.45833 
chr1:1792896-1792914 6 
chr1:1793027-1793047 5.6 
chr1:1795449-1795475 5.57692 
chr1:1795753-1795770 6 
chr1:1796699-1796738 5.87179 
chr1:1797327-1797346 5.63158 
chr1:1797376-1797395 5.89474 
chr1:1798073-1798099 5.61538 
chr1:1799602-1799632 5.86667 
chr1:1800624-1800645 6 
chr1:1801613-1801644 5.29032 
chr1:1802368-1802389 5.71429 
chr1:1803430-1803453 5.86957 
chr1:1804123-1804142 5.63158 
chr1:1806044-1806066 6 
chr1:1807931-1807959 5.67857 
chr1:1808737-1808777 5.8 
chr1:1811205-1811218 5.92308 
chr1:1811359-1811381 5.81818 
chr1:1811691-1811705 5.92857 
chr1:1812024-1812050 5.65385 
chr1:1813865-1813884 6 
chr1:1814717-1814744 6 
chr1:1815406-1815418 6 
chr1:1816990-1817006 6 
chr1:1817307-1817328 5.80952 
chr1:1818141-1818158 6 
chr1:1818308-1818338 5.3 
chr1:1819802-1819826 5.45833 
chr1:1821091-1821111 5.65 
chr1:1821303-1821322 5.68421 
chr1:1822167-1822190 5.65217 
chr1:1822323-1822359 5.36111 
chr1:1822422-1822468 5.71739 
chr1:1822711-1822736 5.36 
chr1:1824444-1824506 5.64516 
chr1:1828140-1828169 5.93103 
chr1:1828329-1828345 6 
chr1:1828629-1828642 6 
chr1:1829120-1829140 5.7 
chr1:1830060-1830128 5.82353 
chr1:1831928-1831957 5.7931 
chr1:1832544-1832687 5.93706 
chr1:1834110-1834149 5.76923 
chr1:1834952-1834968 6 
chr1:1835863-1835903 5.8 
chr1:1837136-1837148 6 
chr1:1840603-1840628 5.32 
chr1:1840658-1840737 5.5443 
chr1:1841479-1841518 5.69231 
chr1:1843332-1843365 5.45455 
chr1:1843757-1843773 6 
chr1:1844359-1844375 6 
chr1:1844551-1844572 6 
chr1:1844912-1844950 5.71053 
chr1:1847592-1847619 5.33333 
chr1:1850622-1850664 5.90476 
chr1:1850755-1850785 5.3 
chr1:1851490-1851530 5.25 
chr1:1855568-1855626 5.46552 
chr1:1855651-1855686 5.42857 
chr1:1855771-1855818 5.51064 
chr1:1855874-1855899 5.48 
chr1:1857972-1857992 5.75 
chr1:1858547-1858568 6 
chr1:1860802-1860888 5.52326 
chr1:1862188-1862208 5.8 
chr1:1862868-1862893 5.88 
chr1:1863167-1863214 5.70213 
chr1:1863504-1863535 6 
chr1:1863835-1863855 5.9 
chr1:1864019-1864045 5.92308 
chr1:1864624-1864636 6 
chr1:1867306-1867321 6 
chr1:1867656-1867684 5.96429 
chr1:1867981-1868016 5.65714 
chr1:1869427-1869492 5.26154 
chr1:1869567-1869595 5.25 
chr1:1869753-1869790 5.51351 
chr1:1869879-1869919 5.85 
chr1:1870566-1870592 5.46154 
chr1:1870625-1870676 5.35294 
chr1:1872554-1872572 6 
chr1:1875642-1875672 5.76667 
chr1:1875718-1875744 5.57692 
chr1:1877266-1877279 6 
chr1:1877327-1877350 6 
chr1:1877397-1877440 5.32558 
chr1:1877449-1877472 5.69565 
chr1:1877484-1877502 6 
chr1:1877550-1877581 5.29032 
chr1:1879843-1879863 5.7 
chr1:1880014-1880042 5.39286 
chr1:1880313-1880608 5.74576 
chr1:1880927-1880949 6 
chr1:1883791-1883817 5.61538 
chr1:1883971-1884049 5.5641 
chr1:1886457-1886523 6 
chr1:1887089-1887121 5.1875 
chr1:1887136-1887173 5.43243 
chr1:1893915-1893928 6 
chr1:1893997-1894034 5.43243 
chr1:1894326-1894354 5.35714 
chr1:1894895-1894917 6 
chr1:1898276-1898288 6 
chr1:1899319-1899629 5.61935 
chr1:1900563-1900868 5.56393 
chr1:1900885-1900927 5.83333 
chr1:1902348-1902630 5.51418 
chr1:1902668-1902868 5.385 
chr1:1912268-1912299 5.96774 
chr1:1915124-1915138 6 
chr1:1915739-1915753 6 
chr1:1917283-1917307 5.625 
chr1:1918071-1918084 5.92308 
chr1:1920257-1920307 5.76 
chr1:1920598-1920610 6 
chr1:1921893-1921914 5.57143 
chr1:1924637-1924652 6 
chr1:1925420-1925449 5.96552 
chr1:1925613-1925627 6 
chr1:1927365-1927400 5.42857 
chr1:1927415-1927437 6 
chr1:1928359-1928394 5.91429 
chr1:1930323-1930368 5.86667 
chr1:1931602-1931617 5.93333 
chr1:1932743-1932781 5.68421 
chr1:1933733-1933765 5.375 
chr1:1933788-1933824 5.61111 
chr1:1934193-1934230 5.35135 
chr1:1934242-1934279 5.56757 
chr1:1934368-1934394 5.80769 
chr1:1935940-1935958 6 
chr1:1936394-1936414 5.8 
chr1:1937342-1937360 6 
chr1:1937368-1937396 5.85714 
chr1:1938342-1938355 6 
chr1:1938775-1938795 6 
chr1:1938921-1938934 6 
chr1:1939068-1939092 6 
chr1:1941851-1941886 5.82857 
chr1:1942392-1942405 5.92308 
chr1:1943254-1943283 5.75862 
chr1:1943718-1943758 5.775 
chr1:1944513-1944539 5.65385 
chr1:1947731-1947753 5.59091 
chr1:1948262-1948306 5.81818 
chr1:1949773-1949827 6 
chr1:1950619-1950699 5.3125 
chr1:1950712-1950772 5.31667 
chr1:1950787-1950813 5.53846 
chr1:1950938-1950976 5.21053 
chr1:1951344-1951368 5.41667 
chr1:1955661-1955686 5.44 
chr1:1958271-1958292 5.7619 
chr1:1959761-1959827 5.75758 
chr1:1962623-1962661 5.15789 
chr1:1965826-1965868 5.80952 
chr1:1966159-1966181 5.63636 
chr1:1967484-1967597 5.33628 
chr1:1968359-1968390 5.58065 
chr1:1972121-1972133 6 
chr1:1973450-1973562 5.41964 
chr1:1973581-1973619 5.36842 
chr1:1973632-1973655 5.73913 
chr1:1974204-1974222 6 
chr1:1975498-1975516 5.83333 
chr1:1975580-1975624 5.38636 
chr1:1975665-1975683 5.77778 
chr1:1975693-1975718 5.88 
chr1:1975814-1975829 5.86667 
chr1:1979913-1979950 5.64865 
chr1:1980604-1980632 5.78571 
chr1:1981657-1981696 5.71795 
chr1:1981787-1981810 5.47826 
chr1:1981858-1981871 5.92308 
chr1:1981883-1981924 5.43902 
chr1:1983841-1983883 5.47619 
chr1:1983894-1983926 5.3125 
chr1:1986380-1986394 6 
chr1:1988168-1988180 6 
chr1:1989745-1989763 6 
chr1:1990333-1990368 5.28571 
chr1:1993921-1993934 6 
chr1:1994733-1994764 5.19355 
chr1:1995284-1995297 6 
chr1:1997117-1997136 6 
chr1:1997786-1997818 5.6875 
chr1:2006293-2006330 5.62162 
chr1:2010282-2010294 6 
chr1:2011764-2011794 5.8 
chr1:2016445-2016462 5.76471 
chr1:2017494-2017508 6 
chr1:2020368-2020389 5.52381 
chr1:2023361-2023381 5.9 
chr1:2027138-2027386 5.53226 
chr1:2030087-2030134 5.80851 
chr1:2030485-2030539 5.90741 
chr1:2030760-2030775 6 
chr1:2032458-2032472 6 
chr1:2032958-2032974 6 
chr1:2033173-2033197 5.79167 
chr1:2033751-2033783 5.90625 
chr1:2039148-2039174 5.84615 
chr1:2039389-2039429 5.625 
chr1:2044101-2044139 5.78947 
chr1:2044656-2044680 5.41667 
chr1:2046211-2046235 6 
chr1:2047492-2047505 5.92308 
chr1:2049773-2049790 5.82353 
chr1:2050152-2050214 5.64516 
chr1:2050652-2050665 6 
chr1:2051205-2051243 5.84211 
chr1:2051732-2051761 6 
chr1:2052278-2052290 6 
chr1:2052887-2052948 5.62295 
chr1:2052984-2053009 5.32 
chr1:2053044-2053351 5.70033 
chr1:2053368-2055856 5.78376 
chr1:2060820-2060853 5.45455 
chr1:2061328-2061355 5.92593 
chr1:2069197-2069216 5.63158 
chr1:2071026-2071056 5.73333 
chr1:2072749-2072797 5.9375 
chr1:2074464-2074480 6 
chr1:2078341-2078368 5.44444 
chr1:2078393-2078480 5.49425 
chr1:2079468-2079515 5.34043 
chr1:2081600-2081616 6 
chr1:2081750-2081771 5.7619 
chr1:2083336-2083376 5.95 
chr1:2086460-2086505 5.35556 
chr1:2086529-2086691 5.50617 
chr1:2086708-2086859 5.44371 
chr1:2086874-2086928 5.74074 
chr1:2086971-2086997 6 
chr1:2087015-2087084 5.66667 
chr1:2087143-2087248 5.30476 
chr1:2089151-2089165 6 
chr1:2091677-2091706 6 
chr1:2093570-2093583 6 
chr1:2094047-2094060 6 
chr1:2095337-2095354 5.82353 
chr1:2097890-2097904 6 
chr1:2098174-2098187 6 
chr1:2099023-2099051 5.39286 
chr1:2101229-2101244 6 
chr1:2102780-2102792 6 
chr1:2106807-2106831 5.66667 
chr1:2106842-2106868 5.61538 
chr1:2106878-2106969 5.35165 
chr1:2106977-2107021 5.45455 
chr1:2107042-2107069 5.44444 
chr1:2111766-2111835 5.33333 
chr1:2111907-2112005 5.82653 
chr1:2112018-2112052 5.47059 
chr1:2112496-2112545 5.2449 
chr1:2113526-2113558 5.625 
chr1:2114283-2114328 5.35556 
chr1:2114663-2114680 5.94118 
chr1:2114851-2114877 5.69231 
chr1:2118719-2118756 6 
chr1:2119128-2119150 5.54545 
chr1:2120443-2120471 5.57143 
chr1:2120769-2120790 5.80952 
chr1:2124345-2124358 6 
chr1:2125763-2125788 5.48 
chr1:2126220-2126260 5.55 
chr1:2129340-2129368 5.21429 
chr1:2129489-2129501 6 
chr1:2130830-2130855 6 
chr1:2131834-2131846 6 
chr1:2133455-2133491 6 
chr1:2133895-2133915 5.85 
chr1:2134071-2134087 6 
chr1:2136319-2136358 5.87179 
chr1:2136417-2136444 5.44444 
chr1:2136522-2136574 5.25 
chr1:2138269-2138282 6 
chr1:2139348-2139403 5.78182 
chr1:2142003-2142034 5.35484 
chr1:2142637-2142680 5.97674 
chr1:2142838-2142898 5.93333 
chr1:2143331-2143354 5.65217 
chr1:2143950-2143964 6 
chr1:2145199-2145294 5.64211 
chr1:2147564-2147579 6 
chr1:2148749-2148766 6 
chr1:2149368-2149389 5.90476 
chr1:2149675-2149706 5.58065 
chr1:2151290-2151313 6 
chr1:2151610-2151626 6 
chr1:2151913-2151927 6 
chr1:2152769-2152806 5.54054 
chr1:2153543-2153562 6 
chr1:2155124-2155156 5.84375 
chr1:2155512-2155532 5.95 
chr1:2156906-2156921 6 
chr1:2158692-2158722 5.66667 
chr1:2159113-2159125 6 
chr1:2159147-2159171 5.83333 
chr1:2159384-2159445 5.68852 
chr1:2159507-2159535 5.53571 
chr1:2159583-2159634 5.54902 
chr1:2159739-2159789 5.3 
chr1:2159821-2159879 5.44828 
chr1:2159908-2159964 5.51786 
chr1:2160024-2160179 5.30968 
chr1:2162391-2162428 5.7027 
chr1:2164611-2164640 5.41379 
chr1:2166468-2166495 5.55556 
chr1:2173388-2173424 6 
chr1:2175395-2175417 5.90909 
chr1:2176893-2176924 5.19355 
chr1:2177227-2177248 6 
chr1:2178657-2178673 6 
chr1:2178692-2178719 5.2963 
chr1:2183547-2183559 6 
chr1:2186165-2186184 5.73684 
chr1:2186653-2186687 5.44118 
chr1:2189149-2189187 5.73684 
chr1:2189988-2190007 6 
chr1:2191965-2191992 5.92593 
chr1:2193383-2193400 6 
chr1:2193461-2193482 6 
chr1:2194332-2194353 6 
chr1:2194671-2194688 5.94118 
chr1:2195009-2195030 5.61905 
chr1:2195305-2195318 6 
chr1:2195700-2195721 5.95238 
chr1:2196233-2196263 5.46667 
chr1:2200282-2200386 5.40385 
chr1:2201225-2201249 5.41667 
chr1:2204275-2204308 5.66667 
chr1:2209235-2209274 5.97436 
chr1:2211012-2211027 5.86667 
chr1:2211995-2212026 5.25806 
chr1:2215463-2215482 5.63158 
chr1:2216991-2217017 5.88462 
chr1:2217309-2217325 6 
chr1:2219322-2219368 5.21739 
chr1:2219407-2219435 5.85714 
chr1:2220933-2220959 5.73077 
chr1:2221014-2221040 5.73077 
chr1:2227127-2227183 5.30357 
chr1:2227655-2227679 6 
chr1:2231507-2231525 5.72222 
chr1:2239880-2239900 5.6 
chr1:2244720-2244740 5.6 
chr1:2246220-2246272 5.48077 
chr1:2246350-2246381 5.29032 
chr1:2246574-2246645 5.28169 
chr1:2246708-2246734 5.84615 
chr1:2247626-2247661 5.2 
chr1:2248570-2248655 5.32941 
chr1:2248799-2248832 5.81818 
chr1:2251886-2251906 5.7 
chr1:2251998-2252026 5.35714 
chr1:2256544-2256760 5.66667 
chr1:2257081-2257103 6 
chr1:2258425-2259001 5.70486 
chr1:2259141-2259166 5.36 
chr1:2261404-2261439 5.97143 
chr1:2263233-2263270 5.67568 
chr1:2263295-2263368 5.26027 
chr1:2263374-2263470 5.66667 
chr1:2264832-2264868 5.27778 
chr1:2266780-2266802 5.77273 
chr1:2267267-2267280 6 
chr1:2273128-2273155 6 
chr1:2274073-2274097 5.375 
chr1:2274261-2274350 5.94382 
chr1:2275410-2275446 5.41667 
chr1:2277266-2277289 5.95652 
chr1:2278463-2278530 5.44776 
chr1:2280085-2280108 5.95652 
chr1:2280121-2280146 5.96 
chr1:2280159-2280198 5.94872 
chr1:2280211-2280234 5.95652 
chr1:2280249-2280274 5.96 
chr1:2280287-2280319 5.375 
chr1:2281329-2281346 5.76471 
chr1:2282189-2282211 5.77273 
chr1:2287219-2287232 5.92308 
chr1:2290394-2290412 6 
chr1:2292048-2292099 5.92157 
chr1:2293005-2293018 6 
chr1:2293914-2293952 5.21053 
chr1:2294719-2294744 5.6 
chr1:2295220-2295268 5.77083 
chr1:2297910-2297937 5.62963 
chr1:2298136-2298158 5.72727 
chr1:2298361-2298466 5.66667 
chr1:2298745-2298772 6 
chr1:2298892-2298920 5.53571 
chr1:2300794-2300809 6 
chr1:2302091-2302123 5.59375 
chr1:2302649-2302675 5.76923 
chr1:2303347-2303359 6 
chr1:2310440-2310471 5.45161 
chr1:2320214-2320246 5.875 
chr1:2320552-2320573 5.90476 
chr1:2323466-2323508 5.40476 
chr1:2325240-2325279 5.79487 
chr1:2327969-2327992 5.47826 
chr1:2328147-2328160 5.92308 
chr1:2332641-2332858 5.87097 
chr1:2337446-2337467 5.7619 
chr1:2339456-2339485 5.27586 
chr1:2342669-2342687 6 
chr1:2344174-2344193 5.73684 
chr1:2344728-2344745 6 
chr1:2348361-2348389 5.75 
chr1:2353706-2353727 5.85714 
chr1:2354056-2354129 5.50685 
chr1:2354604-2354637 5.84848 
chr1:2356423-2356447 5.83333 
chr1:2356603-2356617 6 
chr1:2356653-2356782 5.63566 
chr1:2359207-2359275 5.82353 
chr1:2359486-2359499 6 
chr1:2362571-2362597 6 
chr1:2362690-2362713 5.86957 
chr1:2362769-2362781 6 
chr1:2365640-2365677 5.16216 
chr1:2366893-2366931 6 
chr1:2367368-2367628 5.62692 
chr1:2367636-2368037 5.72569 
chr1:2369116-2369146 5.23333 
chr1:2369827-2369857 5.23333 
chr1:2372647-2372683 5.47222 
chr1:2375270-2375300 5.6 
chr1:2375318-2375359 5.56098 
chr1:2378168-2378227 5.71186 
chr1:2378279-2378314 5.25714 
chr1:2378406-2378419 6 
chr1:2380569-2380592 5.6087 
chr1:2380938-2380971 6 
chr1:2381907-2382182 5.40364 
chr1:2382464-2382477 6 
chr1:2383264-2383286 5.5 
chr1:2383868-2383899 5.41935 
chr1:2387329-2387368 5.30769 
chr1:2389318-2389330 6 
chr1:2390714-2391075 5.8338 
chr1:2391106-2391162 5.89286 
chr1:2393462-2393506 5.63636 
chr1:2393525-2393710 5.57838 
chr1:2393727-2393913 5.55914 
chr1:2396795-2396810 6 
chr1:2397010-2397040 5.36667 
chr1:2398619-2398636 6 
chr1:2398868-2398904 5.38889 
chr1:2406052-2406065 6 
chr1:2409155-2409169 6 
chr1:2412438-2412466 5.78571 
chr1:2412484-2412551 5.46269 
chr1:2412587-2412612 6 
chr1:2415213-2415507 5.81633 
chr1:2415526-2415564 5.36842 
chr1:2418519-2418532 5.92308 
chr1:2425345-2425368 5.47826 
chr1:2428602-2428625 5.47826 
chr1:2429056-2429087 5.6129 
chr1:2431520-2431550 5.36667 
chr1:2432214-2432312 5.97959 
chr1:2434447-2434490 5.44186 
chr1:2435279-2435345 5.24242 
chr1:2436764-2436797 5.33333 
chr1:2438320-2438360 5.8 
chr1:2440051-2440064 6 
chr1:2450883-2450900 5.76471 
chr1:2457836-2457868 5.40625 
chr1:2459415-2459441 5.34615 
chr1:2459967-2459979 6 
chr1:2460944-2460958 6 
chr1:2460990-2461034 5.38636 
chr1:2461200-2461242 5.40476 
chr1:2461617-2461666 5.18367 
chr1:2462032-2462062 5.56667 
chr1:2464487-2464540 5.35849 
chr1:2466873-2466902 5.27586 
chr1:2467750-2467803 5.39623 
chr1:2468079-2468098 5.89474 
chr1:2468404-2468437 5.45455 
chr1:2468479-2468534 5.29091 
chr1:2468605-2468634 5.44828 
chr1:2469577-2469746 5.64497 
chr1:2469768-2469827 5.67797 
chr1:2469874-2470063 5.60847 
chr1:2472363-2472399 5.5 
chr1:2472908-2472924 6 
chr1:2477650-2477717 5.52239 
chr1:2477831-2477858 5.40741 
chr1:2478596-2478641 5.24444 
chr1:2479471-2479490 5.63158 
chr1:2479688-2479731 5.69767 
chr1:2480246-2480274 5.82143 
chr1:2484779-2484809 5.33333 
chr1:2486963-2486990 5.55556 
chr1:2487987-2488007 6 
chr1:2493644-2493662 6 
chr1:2493692-2493724 5.8125 
chr1:2494342-2494388 5.41304 
chr1:2498264-2498303 6 
chr1:2499746-2499773 5.2963 
chr1:2502479-2502492 6 
chr1:2504607-2504638 5.48387 
chr1:2510252-2510273 5.95238 
chr1:2510709-2510728 6 
chr1:2511973-2512002 5.7931 
chr1:2512148-2512174 5.38462 
chr1:2512871-2512912 5.85366 
chr1:2513307-2513319 6 
chr1:2513650-2513676 5.80769 
chr1:2514314-2514336 5.63636 
chr1:2517592-2517620 5.35714 
chr1:2522938-2522974 5.36111 
chr1:2523100-2523133 5.30303 
chr1:2523817-2523851 5.47059 
chr1:2523884-2524008 5.62903 
chr1:2524047-2524079 6 
chr1:2524471-2524497 5.5 
chr1:2529290-2529325 5.28571 
chr1:2530247-2530274 5.7037 
chr1:2531295-2531314 5.68421 
chr1:2532123-2532142 6 
chr1:2536005-2536032 5.62963 
chr1:2536064-2536098 5.64706 
chr1:2538307-2538319 6 
chr1:2539856-2540097 5.48963 
chr1:2540144-2540169 5.48 
chr1:2540233-2540301 5.47059 
chr1:2540343-2540416 5.68493 
chr1:2540471-2540515 6 
chr1:2545294-2545322 6 
chr1:2546887-2546914 5.51852 
chr1:2547607-2547629 5.5 
chr1:2547781-2547808 5.51852 
chr1:2548865-2548884 6 
chr1:2549690-2549712 5.81818 
chr1:2551094-2551115 5.80952 
chr1:2554322-2554342 6 
chr1:2558161-2558190 5.17241 
chr1:2560467-2560496 5.89655 
chr1:2560815-2560841 5.73077 
chr1:2560975-2560989 6 
chr1:2561902-2561953 5.56863 
chr1:2561988-2562088 5.19 
chr1:2562116-2562176 5.3 
chr1:2562304-2562496 5.16667 
chr1:2563523-2563544 5.57143 
chr1:2563808-2563832 5.75 
chr1:2572461-2572699 5.47899 
chr1:2579245-2579309 5.71875 
chr1:2694516-2694550 5.85294 
chr1:2694639-2694689 5.34 
chr1:2699049-2699073 5.91667 
chr1:2701280-2701299 5.94737 
chr1:2701506-2701579 5.91781 
chr1:2702144-2702173 5.44828 
chr1:2704844-2704861 5.94118 
chr1:2704901-2705005 5.625 
chr1:2705646-2705669 5.86957 
chr1:2708571-2708593 6 
chr1:2710435-2710529 5.29787 
chr1:2714591-2714633 5.69048 
chr1:2714683-2714720 5.48649 
chr1:2714740-2715742 5.47206 
chr1:2718118-2718140 5.68182 
chr1:2721889-2721945 5.17857 
chr1:2723605-2723636 5.41935 
chr1:2728112-2728153 5.53659 
chr1:2728603-2728619 5.875 
chr1:2734833-2734861 5.21429 
chr1:2735182-2735247 5.35385 
chr1:2735459-2735477 5.88889 
chr1:2735908-2735967 5.20339 
chr1:2736068-2736142 5.31081 
chr1:2736204-2736306 5.34314 
chr1:2736351-2736383 5.4375 
chr1:2736791-2736948 5.73248 
chr1:2737149-2737191 5.66667 
chr1:2737235-2737267 5.8125 
chr1:2741456-2741510 5.85185 
chr1:2741759-2741771 6 
chr1:2744270-2744408 5.39855 
chr1:2747412-2747446 5.61765 
chr1:2752828-2752843 6 
chr1:2754913-2754935 6 
chr1:2757233-2757262 6 
chr1:2757383-2757464 5.85185 
chr1:2757492-2757540 5.72917 
chr1:2758894-2758916 5.72727 
chr1:2759016-2759047 5.83871 
chr1:2761792-2761826 5.97059 
chr1:2763241-2763259 5.83333 
chr1:2764142-2764159 6 
chr1:2764689-2764720 5.74194 
chr1:2764745-2764819 5.35135 
chr1:2767403-2767434 5.29032 
chr1:2773227-2773257 5.36667 
chr1:2775750-2776019 5.66914 
chr1:2776028-2776184 5.63462 
chr1:2779753-2779826 5.56164 
chr1:2779847-2779900 5.49057 
chr1:2779917-2779983 5.42424 
chr1:2781957-2781996 5.41026 
chr1:2784852-2784891 5.35897 
chr1:2789468-2789647 5.92179 
chr1:2792687-2792720 5.12121 
chr1:2794750-2794777 5.25926 
chr1:2796619-2796664 5.15556 
chr1:2803333-2803487 5.46753 
chr1:2803515-2803568 5.54717 
chr1:2804931-2804943 6 
chr1:2806443-2806534 5.64835 
chr1:2806553-2806614 5.42623 
chr1:2808654-2808683 5.31034 
chr1:2809727-2809764 5.67568 
chr1:2811263-2811298 5.62857 
chr1:2813033-2813061 5.64286 
chr1:2813076-2813122 5.47826 
chr1:2813131-2813220 5.29213 
chr1:2813235-2813788 5.42857 
chr1:2814413-2814463 5.52 
chr1:2815608-2815637 6 
chr1:2816902-2816935 5.27273 
chr1:2819495-2819527 5.53125 
chr1:2821290-2821352 5.43548 
chr1:2821570-2821597 5.66667 
chr1:2821693-2821720 5.33333 
chr1:2826392-2826484 5.67391 
chr1:2826493-2826647 5.40909 
chr1:2828453-2828467 6 
chr1:2828947-2828960 6 
chr1:2832223-2832281 5.37931 
chr1:2832306-2832330 6 
chr1:2832339-2832375 5.38889 
chr1:2832413-2832461 5.3125 
chr1:2832592-2832617 5.6 
chr1:2832649-2832673 5.5 
chr1:2832720-2832763 5.62791 
chr1:2832782-2832839 5.31579 
chr1:2832974-2832998 5.58333 
chr1:2835443-2835470 5.44444 
chr1:2838987-2839015 5.25 
chr1:2840311-2840336 5.68 
chr1:2841900-2841937 5.2973 
chr1:2843091-2843132 5.90244 
chr1:2843145-2843211 5.36364 
chr1:2843230-2843815 5.68718 
chr1:2846720-2846801 5.2716 
chr1:2848844-2848898 5.25926 
chr1:2848913-2848965 5.46154 
chr1:2849006-2849075 5.42029 
chr1:2849090-2849120 5.5 
chr1:2854511-2854564 5.41509 
chr1:2854686-2854760 5.54054 
chr1:2854899-2854920 5.61905 
chr1:2858433-2858447 6 
chr1:2859092-2859112 5.6 
chr1:2860128-2860145 5.82353 
chr1:2861242-2861286 5.29545 
chr1:2861309-2861388 5.22785 
chr1:2861445-2861515 5.14286 
chr1:2861545-2861587 5.21429 
chr1:2861601-2861664 5.19048 
chr1:2861698-2861743 5.66667 
chr1:2861787-2861833 5.28261 
chr1:2861890-2861955 5.36923 
chr1:2864492-2864510 5.72222 
chr1:2866612-2866648 5.66667 
chr1:2869472-2869496 5.875 
chr1:2875577-2875592 6 
chr1:2875755-2875779 5.54167 
chr1:2881065-2881084 5.84211 
chr1:2881095-2881140 5.93333 
chr1:2881148-2881162 6 
chr1:2881229-2881272 5.32558 
chr1:2881344-2881375 6 
chr1:2881565-2881707 5.38732 
chr1:2881731-2881847 5.53448 
chr1:2881878-2881911 5.51515 
chr1:2881939-2881986 5.59574 
chr1:2882008-2882050 5.7619 
chr1:2882714-2882736 5.81818 
chr1:2885503-2885535 5.1875 
chr1:2886090-2886112 5.86364 
chr1:2886380-2886397 6 
chr1:2891122-2891293 5.75439 
chr1:2891328-2891350 5.54545 
chr1:2892874-2893019 5.28966 
chr1:2893062-2894546 5.70957 
chr1:2897557-2897647 6 
chr1:2899629-2899651 5.77273 
chr1:2901720-2901753 5.54545 
chr1:2902350-2902668 5.59748 
chr1:2902692-2902723 5.67742 
chr1:2902849-2902885 5.33333 
chr1:2902908-2902938 5.63333 
chr1:2902950-2903026 5.52632 
chr1:2904176-2904211 5.48571 
chr1:2904228-2904257 5.27586 
chr1:2905659-2905805 5.5274 
chr1:2905820-2905883 5.49206 
chr1:2905923-2905990 5.64179 
chr1:2905998-2906069 5.71831 
chr1:2906091-2906142 5.64706 
chr1:2906150-2906176 5.5 
chr1:2907789-2907814 5.96 
chr1:2908107-2908139 5.4375 
chr1:2911828-2911847 6 
chr1:2912867-2912892 5.36 
chr1:2913658-2913681 5.73913 
chr1:2913818-2913844 5.65385 
chr1:2914269-2914372 5.36893 
chr1:2917173-2917185 6 
chr1:2918505-2918720 5.72093 
chr1:2918726-2918763 5.35135 
chr1:2923834-2923847 6 
chr1:2926517-2926530 5.92308 
chr1:2927276-2927297 5.85714 
chr1:2928942-2928955 5.92308 
chr1:2929891-2929912 5.90476 
chr1:2929921-2930031 5.56364 
chr1:2931234-2931256 5.72727 
chr1:2932887-2933035 5.39865 
chr1:2933045-2933127 5.4878 
chr1:2933163-2933274 5.30631 
chr1:2933309-2933334 5.4 
chr1:2935140-2935164 5.45833 
chr1:2937914-2937930 5.875 
chr1:2941527-2941561 5.67647 
chr1:2942405-2942447 5.54762 
chr1:2942505-2942535 5.66667 
chr1:2942544-2942620 5.76316 
chr1:2942631-2942859 5.75439 
chr1:2942868-2942969 5.41584 
chr1:2942983-2943016 5.72727 
chr1:2943038-2943065 5.48148 
chr1:2946365-2946380 5.93333 
chr1:2953181-2953214 5.75758 
chr1:2955965-2956010 5.77778 
chr1:2956306-2956344 5.36842 
chr1:2956360-2956462 5.40196 
chr1:2956500-2956546 5.5 
chr1:2958529-2958573 6 
chr1:2959077-2959119 5.52381 
chr1:2959178-2959263 5.81176 
chr1:2960196-2960220 5.79167 
chr1:2967607-2967682 5.52 
chr1:2967693-2967754 5.40984 
chr1:2967762-2967829 5.73134 
chr1:2967841-2967881 5.25 
chr1:2967911-2967944 5.69697 
chr1:2968043-2968076 5.87879 
chr1:2968087-2968225 5.41304 
chr1:2968266-2968350 5.60714 
chr1:2968364-2968649 5.47368 
chr1:2968709-2968732 5.86957 
chr1:2972115-2972128 6 
chr1:2980869-2980883 6 
chr1:2981963-2981992 5.48276 
chr1:2982075-2982110 5.17143 
chr1:2983990-2984016 5.42308 
chr1:2985055-2985104 5.16327 
chr1:2985541-2985561 5.85 
chr1:2985620-2985640 6 
chr1:2985878-2985923 5.73333 
chr1:2986166-2986210 5.40909 
chr1:2987586-2987618 5.4375 
chr1:2990975-2991007 5.78125 
chr1:2991349-2991373 5.58333 
chr1:2992772-2992796 5.5 
chr1:2994256-2994297 5.36585 
chr1:2996334-2996365 5.09677 
chr1:2997493-2997526 5.33333 
chr1:2998780-2998807 5.44444 
chr1:3003056-3003104 5.52083 
chr1:3003732-3003860 5.84375 
chr1:3004847-3004869 5.90909 
chr1:3005008-3005041 5.90909 
chr1:3005313-3005360 5.93617 
chr1:3006479-3006500 5.71429 
chr1:3007950-3007979 5.31034 
chr1:3014866-3014880 6 
chr1:3025467-3025492 6 
chr1:3025647-3025675 6 
chr1:3026448-3026461 6 
chr1:3027720-3027751 5.25806 
chr1:3028115-3028147 5.34375 
chr1:3030042-3030068 5.84615 
chr1:3030699-3030796 5.86598 
chr1:3030811-3030845 5.61765 
chr1:3030856-3030889 5.93939 
chr1:3030904-3030933 5.72414 
chr1:3030949-3030986 5.75676 
chr1:3031004-3031033 6 
chr1:3031043-3031194 5.49669 
chr1:3031207-3031244 5.67568 
chr1:3034514-3034544 5.4 
chr1:3034557-3034714 5.57325 
chr1:3034743-3034804 5.65574 
chr1:3039349-3039364 6 
chr1:3040690-3040720 5.26667 
chr1:3045255-3045280 6 
chr1:3045614-3045646 5.28125 
chr1:3045793-3045838 5.35556 
chr1:3045924-3045959 5.28571 
chr1:3046004-3046038 5.82353 
chr1:3046399-3046414 5.86667 
chr1:3047342-3047377 5.28571 
chr1:3048148-3048164 5.8125 
chr1:3051518-3051537 5.78947 
chr1:3063585-3063618 5.15152 
chr1:3063720-3063753 5.18182 
chr1:3064761-3064828 5.64179 
chr1:3064983-3064998 5.93333 
chr1:3066026-3066038 6 
chr1:3066953-3066973 6 
chr1:3067131-3067155 5.91667 
chr1:3068866-3068894 6 
chr1:3068912-3068991 6 
chr1:3069601-3069638 5.45946 
chr1:3069806-3069835 5.68966 
chr1:3073986-3074001 6 
chr1:3074939-3074996 5.36842 
chr1:3075210-3075350 5.82143 
chr1:3081810-3081826 5.875 
chr1:3081925-3082512 5.72061 
chr1:3084734-3084754 5.6 
chr1:3090507-3090528 5.85714 
chr1:3092510-3092572 5.70968 
chr1:3092598-3092649 5.58824 
chr1:3092716-3092782 5.54545 
chr1:3092791-3092907 5.37931 
chr1:3093046-3093220 5.34483 
chr1:3093249-3093303 5.61111 
chr1:3093314-3093337 5.78261 
chr1:3093376-3093403 5.7037 
chr1:3093423-3093501 5.41026 
chr1:3093509-3093530 5.85714 
chr1:3093551-3093602 5.31373 
chr1:3093639-3093673 5.35294 
chr1:3093685-3093747 5.45161 
chr1:3096713-3096763 5.76 
chr1:3097459-3097829 5.45135 
chr1:3097846-3097945 5.52525 
chr1:3097962-3098046 5.59524 
chr1:3098064-3098161 5.60825 
chr1:3098196-3098433 5.60338 
chr1:3098452-3098573 5.61157 
chr1:3098581-3098595 5.92857 
chr1:3102397-3102417 5.6 
chr1:3106743-3106860 5.89744 
chr1:3111154-3111237 5.86747 
chr1:3111266-3111311 5.75556 
chr1:3112371-3112397 5.38462 
chr1:3116899-3116919 6 
chr1:3117472-3117570 5.66327 
chr1:3118899-3118921 5.72727 
chr1:3118933-3118958 6 
chr1:3119320-3119333 6 
chr1:3125228-3125261 5.9697 
chr1:3127041-3127073 5.5625 
chr1:3128356-3128399 5.51163 
chr1:3132649-3132663 6 
chr1:3136269-3136285 6 
chr1:3139667-3139687 6 
chr1:3142094-3142154 5.75 
chr1:3145911-3145938 5.2963 
chr1:3156506-3156701 5.8 
chr1:3156971-3157031 5.56667 
chr1:3164260-3164288 5.42857 
chr1:3164959-3164986 5.44444 
chr1:3165779-3165809 5.4 
chr1:3169747-3169783 5.88889 
chr1:3169911-3169931 5.65 
chr1:3172849-3172879 5.5 
chr1:3173421-3173439 6 
chr1:3174232-3174259 5.59259 
chr1:3177246-3177320 5.5 
chr1:3177363-3177397 5.41176 
chr1:3181634-3181667 5.18182 
chr1:3182443-3182470 5.44444 
chr1:3183228-3183247 5.84211 
chr1:3185884-3186004 5.59167 
chr1:3186017-3186212 5.57436 
chr1:3186255-3186301 5.17391 
chr1:3186324-3186360 5.36111 
chr1:3186384-3186533 5.68456 
chr1:3186623-3186720 5.4433 
chr1:3186757-3186826 5.52174 
chr1:3186858-3186896 5.28947 
chr1:3186905-3187049 5.63889 
chr1:3187135-3187174 5.71795 
chr1:3187242-3187294 5.40385 
chr1:3187315-3187367 5.32692 
chr1:3187410-3187446 5.33333 
chr1:3187472-3187533 5.40984 
chr1:3188863-3188894 5.25806 
chr1:3189995-3190021 5.76923 
chr1:3190134-3190162 5.21429 
chr1:3190183-3190204 5.52381 
chr1:3190381-3190415 5.88235 
chr1:3190540-3190558 6 
chr1:3194280-3194362 5.57317 
chr1:3194384-3194410 5.26923 
chr1:3196788-3196811 5.43478 
chr1:3198076-3198100 5.75 
chr1:3198238-3198274 5.19444 
chr1:3199931-3199960 5.62069 
chr1:3200602-3200626 5.54167 
chr1:3200668-3200681 5.92308 
chr1:3209136-3209170 5.88235 
chr1:3213844-3213862 6 
chr1:3215344-3215369 5.8 
chr1:3217896-3217931 5.8 
chr1:3219028-3219077 5.32653 
chr1:3227338-3227383 5.57778 
chr1:3227399-3227572 5.28324 
chr1:3231131-3231162 5.6129 
chr1:3231725-3231767 5.64286 
chr1:3232829-3232872 5.62791 
chr1:3233203-3233220 5.94118 
chr1:3233237-3233265 6 
chr1:3233384-3233396 6 
chr1:3233408-3233423 5.86667 
chr1:3235064-3235182 5.34746 
chr1:3236878-3236914 5.41667 
chr1:3237858-3237896 5.31579 
chr1:3237952-3237987 5.62857 
chr1:3238000-3238026 5.5 
chr1:3238220-3238301 5.59259 
chr1:3238316-3238403 5.22989 
chr1:3238413-3238460 5.3617 
chr1:3238720-3238748 5.42857 
chr1:3238768-3238796 5.60714 
chr1:3240720-3240745 5.64 
chr1:3241301-3241325 5.54167 
chr1:3242342-3242409 5.38806 
chr1:3242446-3242507 5.63934 
chr1:3242523-3242720 5.22335 
chr1:3242729-3242776 5.38298 
chr1:3248014-3248033 6 
chr1:3249813-3249843 5.16667 
chr1:3252166-3252201 6 
chr1:3252859-3252936 5.54545 
chr1:3253022-3253048 5.30769 
chr1:3253265-3253304 5.20513 
chr1:3253331-3253357 5.57692 
chr1:3253551-3253568 5.76471 
chr1:3254591-3254658 5.41791 
chr1:3257645-3257686 5.87805 
chr1:3260186-3260216 5.96667 
chr1:3260964-3260985 5.61905 
chr1:3262278-3262299 5.57143 
chr1:3264117-3264129 6 
chr1:3266394-3266428 5.41176 
chr1:3268088-3268354 5.65038 
chr1:3271023-3271038 6 
chr1:3272461-3272480 5.84211 
chr1:3279378-3279412 5.38235 
chr1:3280359-3280387 5.82143 
chr1:3282455-3282587 5.61364 
chr1:3283325-3283346 5.7619 
chr1:3287378-3287422 5.40909 
chr1:3287432-3287484 5.61538 
chr1:3287495-3287594 5.32323 
chr1:3287608-3287661 5.58491 
chr1:3287672-3287799 5.52756 
chr1:3287810-3288174 5.58791 
chr1:3290483-3290512 5.75862 
chr1:3292439-3292482 5.4186 
chr1:3293257-3293278 5.57143 
chr1:3295642-3296076 5.68433 
chr1:3296094-3296244 5.69333 
chr1:3296262-3296573 5.71383 
chr1:3296601-3296641 5.35 
chr1:3297725-3297774 5.32653 
chr1:3297952-3297977 5.64 
chr1:3300378-3300435 5.33333 
chr1:3300461-3300550 5.47191 
chr1:3300582-3300613 5.29032 
chr1:3300633-3300679 5.26087 
chr1:3300817-3300860 5.46512 
chr1:3301508-3301527 5.94737 
chr1:3302706-3302725 6 
chr1:3304512-3304528 5.8125 
chr1:3304823-3304888 5.84615 
chr1:3307398-3307412 6 
chr1:3310408-3310427 5.94737 
chr1:3310869-3310897 5.64286 
chr1:3310921-3310952 5.22581 
chr1:3311054-3311072 5.94444 
chr1:3313504-3313540 5.22222 
chr1:3318014-3318076 5.37097 
chr1:3323131-3323149 5.72222 
chr1:3325077-3325099 5.54545 
chr1:3325131-3325177 5.34783 
chr1:3325220-3325240 5.65 
chr1:3325357-3325384 5.51852 
chr1:3325585-3325607 5.72727 
chr1:3325693-3325728 5.82857 
chr1:3326210-3326536 5.6319 
chr1:3326547-3326605 5.58621 
chr1:3326615-3326729 5.28947 
chr1:3328660-3328679 5.73684 
chr1:3329686-3329720 5.32353 
chr1:3329802-3329827 5.32 
chr1:3335196-3335220 5.41667 
chr1:3338415-3338655 5.49583 
chr1:3338669-3338962 5.6041 
chr1:3341353-3341373 5.8 
chr1:3341639-3341654 6 
chr1:3343169-3343220 5.64706 
chr1:3343394-3343407 6 
chr1:3343549-3343583 5.23529 
chr1:3345565-3345591 5.57692 
chr1:3347494-3347542 5.47917 
chr1:3347610-3347626 5.875 
chr1:3347809-3347840 5.25806 
chr1:3354312-3354334 5.90909 
chr1:3354590-3354605 6 
chr1:3356986-3357018 5.28125 
chr1:3361978-3362000 5.59091 
chr1:3362337-3362363 5.92308 
chr1:3362837-3362859 5.54545 
chr1:3362967-3362985 5.83333 
chr1:3365316-3365329 6 
chr1:3366515-3366612 5.6701 
chr1:3368266-3368290 5.5 
chr1:3369311-3369339 5.92857 
chr1:3371129-3371163 5.47059 
chr1:3371297-3371309 6 
chr1:3371372-3371414 5.61905 
chr1:3374794-3374806 6 
chr1:3378759-3378783 5.5 
chr1:3386653-3386723 5.62857 
chr1:3386807-3386895 5.68182 
chr1:3386908-3386934 5.26923 
chr1:3387013-3387123 5.25455 
chr1:3387355-3387572 5.48848 
chr1:3387587-3387668 5.40741 
chr1:3387681-3387702 5.66667 
chr1:3389281-3389310 5.27586 
chr1:3390660-3390683 5.56522 
chr1:3390773-3390810 5.40541 
chr1:3393883-3393906 5.47826 
chr1:3395426-3395447 5.61905 
chr1:3395957-3395975 5.72222 
chr1:3398853-3398884 5.48387 
chr1:3400910-3400952 5.47619 
chr1:3402495-3402527 6 
chr1:3403297-3403314 6 
chr1:3403702-3403739 6 
chr1:3406738-3406760 5.5 
chr1:3407232-3407309 5.12987 
chr1:3408011-3408038 5.55556 
chr1:3408328-3408351 5.73913 
chr1:3409729-3409742 6 
chr1:3409755-3409889 5.59701 
chr1:3409902-3409978 5.55263 
chr1:3410387-3410418 5.16129 
chr1:3410810-3410841 5.19355 
chr1:3417119-3417150 5.32258 
chr1:3420031-3420061 5.56667 
chr1:3420250-3420276 5.65385 
chr1:3421600-3421636 6 
chr1:3425082-3425108 5.38462 
chr1:3426772-3426799 5.22222 
chr1:3429746-3429787 5.53659 
chr1:3430141-3430165 6 
chr1:3436311-3436336 5.6 
chr1:3439157-3439189 5.28125 
chr1:3442962-3442976 6 
chr1:3446980-3447008 5.67857 
chr1:3448065-3448091 5.46154 
chr1:3448373-3448410 5.62162 
chr1:3451988-3452026 6 
chr1:3453732-3453775 5.18605 
chr1:3455260-3455304 6 
chr1:3457258-3457287 5.58621 
chr1:3468289-3468319 5.96667 
chr1:3471720-3471744 5.75 
chr1:3475588-3475621 5.69697 
chr1:3475675-3475695 6 
chr1:3476086-3476113 5.81481 
chr1:3476583-3476595 6 
chr1:3478627-3478639 6 
chr1:3478708-3478761 5.41509 
chr1:3478772-3478840 5.38235 
chr1:3478902-3478956 5.42593 
chr1:3480728-3480767 5.92308 
chr1:3480779-3480808 5.31034 
chr1:3487261-3487276 5.86667 
chr1:3488161-3488232 5.42254 
chr1:3488241-3488283 5.28571 
chr1:3488352-3488439 5.74713 
chr1:3488447-3488670 5.54709 
chr1:3488703-3488803 5.69 
chr1:3488815-3488899 5.88095 
chr1:3488911-3488937 5.46154 
chr1:3488949-3488975 5.46154 
chr1:3488987-3489072 5.82353 
chr1:3489094-3489130 5.61111 
chr1:3489166-3489249 5.63855 
chr1:3489268-3489324 5.28571 
chr1:3489340-3489512 5.44767 
chr1:3489527-3489616 5.38202 
chr1:3489651-3489697 5.41304 
chr1:3489727-3489828 5.36634 
chr1:3490160-3490172 6 
chr1:3490596-3490621 5.8 
chr1:3490898-3490934 5.66667 
chr1:3491196-3491220 5.5 
chr1:3493238-3493325 5.42529 
chr1:3493579-3493614 5.2 
chr1:3494689-3494714 5.32 
chr1:3495084-3495111 5.51852 
chr1:3497298-3497333 5.74286 
chr1:3499825-3500491 5.78529 
chr1:3501635-3501685 5.44 
chr1:3502100-3502123 5.82609 
chr1:3502140-3502165 5.68 
chr1:3502265-3502277 6 
chr1:3502381-3502404 5.82609 
chr1:3502425-3502473 5.39583 
chr1:3502636-3502715 5.36709 
chr1:3502937-3502959 5.5 
chr1:3503932-3503954 5.63636 
chr1:3504404-3505133 5.78464 
chr1:3507958-3507970 6 
chr1:3509484-3509528 5.25 
chr1:3509990-3510019 5.27586 
chr1:3514544-3514575 5.3871 
chr1:3515691-3515711 5.65 
chr1:3516403-3516422 5.68421 
chr1:3520891-3520915 5.5 
chr1:3521604-3521720 5.35345 
chr1:3521748-3521774 5.65385 
chr1:3521818-3521873 5.32727 
chr1:3521987-3522018 5.35484 
chr1:3522030-3522178 5.53378 
chr1:3522220-3522247 5.33333 
chr1:3522274-3522307 5.15152 
chr1:3527037-3527061 6 
chr1:3533634-3533653 5.78947 
chr1:3534580-3534593 6 
chr1:3539345-3539373 5.75 
chr1:3539689-3539777 5.47727 
chr1:3541540-3541617 5.20779 
chr1:3541720-3541748 5.60714 
chr1:3541845-3541891 5.32609 
chr1:3543875-3543904 5.7931 
chr1:3544599-3544615 6 
chr1:3545175-3545213 5.84211 
chr1:3559301-3559315 6 
chr1:3565914-3565939 5.52 
chr1:3566336-3566383 5.3617 
chr1:3567023-3567076 5.67925 
chr1:3568522-3568561 5.97436 
chr1:3569006-3569042 5.36111 
chr1:3570210-3570234 5.75 
chr1:3572738-3572751 6 
chr1:3573925-3573954 5.2069 
chr1:3576238-3576254 6 
chr1:3578286-3578299 6 
chr1:3578312-3578385 5.13699 
chr1:3578395-3578468 5.54795 
chr1:3580259-3580282 5.91304 
chr1:3582383-3582399 6 
chr1:3582688-3582728 5.9 
chr1:3583159-3583184 5.36 
chr1:3584313-3584352 5.79487 
chr1:3585079-3585106 6 
chr1:3587229-3587289 5.51667 
chr1:3591577-3591904 6 
chr1:3592661-3592736 5.2 
chr1:3592967-3593015 5.54167 
chr1:3593031-3593071 5.625 
chr1:3594237-3594269 5.6875 
chr1:3595966-3596220 5.52756 
chr1:3596232-3596391 5.39623 
chr1:3596407-3596635 5.4693 
chr1:3596651-3596681 6 
chr1:3606284-3606335 5.39216 
chr1:3607866-3607887 5.61905 
chr1:3613711-3613760 5.63265 
chr1:3614573-3614603 5.56667 
chr1:3615612-3615674 5.70968 
chr1:3619030-3619055 6 
chr1:3622308-3622340 5.4375 
chr1:3622670-3622695 5.44 
chr1:3624376-3624398 6 
chr1:3627270-3627317 5.31915 
chr1:3628382-3628427 5.57778 
chr1:3630173-3630195 5.63636 
chr1:3631006-3631040 5.47059 
chr1:3633886-3633914 5.28571 
chr1:3634774-3634795 6 
chr1:3636437-3636495 5.77586 
chr1:3637333-3637355 5.59091 
chr1:3641923-3642015 5.54348 
chr1:3642025-3642160 5.5037 
chr1:3642186-3642234 5.52083 
chr1:3642311-3642447 5.56618 
chr1:3642462-3642497 5.57143 
chr1:3642517-3642638 5.75207 
chr1:3642657-3642732 5.50667 
chr1:3642756-3642901 5.58621 
chr1:3642912-3642936 5.58333 
chr1:3642959-3643029 5.57143 
chr1:3643043-3643089 5.63043 
chr1:3643096-3643122 5.65385 
chr1:3643143-3643323 5.51111 
chr1:3643333-3643356 5.6087 
chr1:3643377-3643443 5.71212 
chr1:3643465-3643517 5.55769 
chr1:3644116-3644156 5.4 
chr1:3644653-3644692 5.23077 
chr1:3645431-3645468 5.40541 
chr1:3645549-3645593 5.88636 
chr1:3649252-3649284 5.28125 
chr1:3650483-3650496 6 
chr1:3651449-3651478 5.65517 
chr1:3651946-3651967 6 
chr1:3653194-3653220 5.30769 
chr1:3661011-3661034 5.47826 
chr1:3661063-3661088 5.68 
chr1:3662667-3662679 6 
chr1:3663513-3663574 5.11475 
chr1:3664305-3664346 5.90244 
chr1:3666443-3666461 6 
chr1:3668545-3668594 5.93878 
chr1:3669866-3669899 6 
chr1:3670056-3670068 6 
chr1:3673956-3674011 5.83636 
chr1:3674485-3674497 6 
chr1:3674739-3674765 5.65385 
chr1:3675143-3675169 5.42308 
chr1:3676882-3676920 5.52632 
chr1:3678531-3678575 5.45455 
chr1:3679827-3679844 5.76471 
chr1:3681599-3681611 6 
chr1:3682412-3682445 5.66667 
chr1:3683401-3683418 6 
chr1:3684652-3684669 6 
chr1:3686027-3686061 5.38235 
chr1:3687358-3687408 5.46 
chr1:3689109-3689146 5.97297 
chr1:3689285-3689305 5.6 
chr1:3689510-3689535 5.68 
chr1:3691419-3691455 5.27778 
chr1:3695348-3695368 5.85 
chr1:3698762-3698790 5.53571 
chr1:3699674-3699692 5.72222 
chr1:3700614-3700646 5.1875 
chr1:3706252-3706289 5.18919 
chr1:3707673-3707706 5.12121 
chr1:3707751-3707778 5.62963 
chr1:3711617-3711632 6 
chr1:3712818-3712847 5.34483 
chr1:3712962-3713003 5.21951 
chr1:3714073-3714096 5.43478 
chr1:3714407-3714427 6 
chr1:3715014-3715038 5.91667 
chr1:3715797-3715825 5.60714 
chr1:3716114-3716143 6 
chr1:3716325-3716350 5.72 
chr1:3717247-3717269 5.59091 
chr1:3719690-3719714 5.83333 
chr1:3722795-3722819 5.66667 
chr1:3724000-3724033 5.87879 
chr1:3724189-3724202 6 
chr1:3729421-3729452 5.90323 
chr1:3729570-3729597 5.81481 
chr1:3738773-3738830 5.70175 
chr1:3741385-3741733 5.84195 
chr1:3745885-3745912 5.25926 
chr1:3746273-3746304 5.16129 
chr1:3747340-3747354 6 
chr1:3748802-3748868 6 
chr1:3748877-3748922 5.93333 
chr1:3748951-3749117 5.79518 
chr1:3752868-3752882 6 
chr1:3753032-3753051 6 
chr1:3756791-3756812 5.71429 
chr1:3758645-3758663 6 
chr1:3759940-3759953 6 
chr1:3762650-3762667 6 
chr1:3763434-3763473 5.5641 
chr1:3764396-3764417 6 
chr1:3765830-3765844 6 
chr1:3771199-3771220 5.71429 
chr1:3771434-3771448 6 
chr1:3771738-3771755 6 
chr1:3771912-3771924 6 
chr1:3773015-3773052 5.45946 
chr1:3773364-3773401 5.72973 
chr1:3776500-3776565 5.73846 
chr1:3776638-3776659 5.66667 
chr1:3777717-3777729 6 
chr1:3777981-3778005 5.58333 
chr1:3780524-3780544 5.85 
chr1:3782883-3782907 5.45833 
chr1:3784871-3784899 5.60714 
chr1:3785155-3785277 5.7541 
chr1:3787849-3787866 5.88235 
chr1:3789178-3789243 5.78462 
chr1:3789558-3789570 6 
chr1:3790031-3790053 5.63636 
chr1:3793892-3793906 6 
chr1:3794393-3794439 6 
chr1:3797260-3797322 5.64516 
chr1:3798259-3798280 5.80952 
chr1:3800369-3800394 5.76 
chr1:3800480-3800503 5.86957 
chr1:3802061-3802123 5.43548 
chr1:3803831-3803853 5.59091 
chr1:3804190-3804204 6 
chr1:3805688-3805720 5.5 
chr1:3806264-3806280 6 
chr1:3806534-3806557 5.73913 
chr1:3811170-3811182 6 
chr1:3815080-3815113 6 
chr1:3816892-3816905 6 
chr1:3818129-3818152 5.91304 
chr1:3818443-3818463 5.95 
chr1:3821301-3821316 6 
chr1:3823989-3824020 5.64516 
chr1:3824907-3825059 5.75658 
chr1:3832325-3832345 5.6 
chr1:3833789-3833805 5.875 
chr1:3833877-3833902 5.96 
chr1:3833931-3833957 5.65385 
chr1:3836644-3837220 5.59375 
chr1:3839583-3839616 5.51515 
chr1:3841458-3841485 5.55556 
chr1:3843158-3843216 5.44828 
chr1:3843220-3843369 5.46309 
chr1:3843493-3843644 5.40397 
chr1:3843654-3843709 5.78182 
chr1:3843720-3843790 5.45714 
chr1:3843800-3843903 5.57282 
chr1:3843910-3843971 5.62295 
chr1:3843981-3844095 5.81579 
chr1:3996592-3996605 6 
chr1:3996637-3996678 6 
chr1:3997255-3997301 5.8913 
chr1:3998711-3998735 5.625 
chr1:4001424-4001447 6 
chr1:4001785-4001807 5.81818 
chr1:4002399-4002424 6 
chr1:4003571-4003597 5.69231 
chr1:4006121-4006144 5.73913 
chr1:4011210-4011227 6 
chr1:4013312-4013362 5.74 
chr1:4014528-4014560 5.21875 
chr1:4014991-4015019 5.53571 
chr1:4019161-4019183 6 
chr1:4019894-4019932 5.34211 
chr1:4020744-4020780 6 
chr1:4021889-4021927 5.84211 
chr1:4022516-4022531 6 
chr1:4023034-4023050 6 
chr1:4026728-4026740 6 
chr1:4033175-4033200 6 
chr1:4034564-4034590 5.84615 
chr1:4034822-4034876 5.22222 
chr1:4034970-4035003 5.36364 
chr1:4035033-4035071 5.39474 
chr1:4035084-4035113 5.44828 
chr1:4035226-4035261 5.28571 
chr1:4035268-4035295 5.55556 
chr1:4040648-4040672 5.54167 
chr1:4045584-4045648 5.59375 
chr1:4045726-4045740 6 
chr1:4045889-4045949 5.56667 
chr1:4046152-4046209 6 
chr1:4047787-4047828 5.14634 
chr1:4050039-4050064 5.44 
chr1:4051575-4051596 5.61905 
chr1:4051957-4052026 5.43478 
chr1:4052093-4052225 5.27273 
chr1:4052238-4052410 5.59302 
chr1:4052442-4052500 5.37931 
chr1:4052619-4052654 5.62857 
chr1:4057243-4057268 5.4 
chr1:4057292-4057336 5.47727 
chr1:4057847-4057864 5.94118 
chr1:4059137-4059165 5.89286 
chr1:4065872-4065900 6 
chr1:4067090-4067157 5.49254 
chr1:4067175-4067197 5.63636 
chr1:4067220-4067278 5.58621 
chr1:4067300-4067315 5.93333 
chr1:4067619-4067636 6 
chr1:4067683-4067705 5.72727 
chr1:4067719-4067768 5.28571 
chr1:4067800-4067911 5.36937 
chr1:4067955-4067981 5.5 
chr1:4071893-4071934 5.63415 
chr1:4072601-4072620 5.68421 
chr1:4073533-4073553 6 
chr1:4074077-4074089 6 
chr1:4074721-4074747 5.5 
chr1:4075160-4075174 6 
chr1:4075505-4075533 5.64286 
chr1:4076384-4076404 6 
chr1:4076958-4077013 5.8 
chr1:4077023-4077151 5.82031 
chr1:4078310-4078371 5.54098 
chr1:4079646-4079666 6 
chr1:4084881-4084955 5.7973 
chr1:4084988-4085027 5.33333 
chr1:4085041-4085184 5.42657 
chr1:4085210-4085304 5.91489 
chr1:4085733-4085754 5.66667 
chr1:4085838-4085869 5.51613 
chr1:4086465-4086483 5.72222 
chr1:4086495-4086517 6 
chr1:4088077-4088099 6 
chr1:4089914-4089930 5.875 
chr1:4090096-4090123 5.51852 
chr1:4090536-4090572 5.75 
chr1:4092067-4092084 5.82353 
chr1:4094182-4094201 6 
chr1:4095469-4095495 5.65385 
chr1:4095649-4095679 5.53333 
chr1:4097192-4097207 6 
chr1:4099844-4099867 6 
chr1:4101446-4101472 5.38462 
chr1:4103802-4103981 5.60894 
chr1:4104272-4104323 5.60784 
chr1:4105292-4105311 5.63158 
chr1:4107311-4107354 5.32558 
chr1:4107534-4107588 5.77778 
chr1:4107610-4107648 5.44737 
chr1:4109694-4109719 5.76 
chr1:4109768-4109950 5.3956 
chr1:4109965-4110216 5.39442 
chr1:4110776-4110808 5.9375 
chr1:4111880-4111902 5.95455 
chr1:4112347-4112364 6 
chr1:4112653-4112687 6 
chr1:4116346-4116358 6 
chr1:4117044-4117066 5.59091 
chr1:4120157-4120189 5.375 
chr1:4122511-4122587 5.40789 
chr1:4122645-4122670 5.4 
chr1:4124298-4124429 5.37405 
chr1:4124437-4124848 5.55961 
chr1:4124865-4125052 5.31016 
chr1:4125076-4125329 5.51383 
chr1:4125368-4125513 5.52414 
chr1:4125526-4125555 5.37931 
chr1:4125579-4125681 5.63725 
chr1:4125693-4126090 5.5063 
chr1:4126129-4126268 5.45324 
chr1:4126280-4126314 5.35294 
chr1:4126336-4126427 5.67033 
chr1:4126435-4126844 5.489 
chr1:4126904-4127012 5.50926 
chr1:4127024-4127268 5.4877 
chr1:4127278-4127473 5.41026 
chr1:4127488-4127673 5.51892 
chr1:4129098-4129124 6 
chr1:4130033-4130050 5.76471 
chr1:4130543-4130561 5.83333 
chr1:4133363-4133440 5.19481 
chr1:4133641-4133664 5.91304 
chr1:4135029-4135055 5.34615 
chr1:4138101-4138141 5.85 
chr1:4139424-4139441 5.88235 
chr1:4140732-4140771 5.38462 
chr1:4141046-4141087 5.31707 
chr1:4141152-4141195 5.46512 
chr1:4143982-4144008 6 
chr1:4147657-4147679 5.68182 
chr1:4147866-4147910 5.40909 
chr1:4148296-4148323 5.44444 
chr1:4148684-4148706 5.5 
chr1:4151658-4151705 5.31915 
chr1:4152965-4153075 5.41818 
chr1:4158032-4158057 5.88 
chr1:4159860-4160506 5.81889 
chr1:4165090-4165125 5.82857 
chr1:4168075-4168130 5.49091 
chr1:4176587-4176610 5.47826 
chr1:4184255-4184268 6 
chr1:4184283-4184297 6 
chr1:4184468-4184500 5.8125 
chr1:4185808-4185842 5.61765 
chr1:4185897-4185918 5.71429 
chr1:4188317-4188366 5.5102 
chr1:4188404-4188512 5.34259 
chr1:4189279-4189310 5.6129 
chr1:4192465-4192495 5.6 
chr1:4193302-4193348 5.76087 
chr1:4195827-4196181 5.45198 
chr1:4196199-4196370 5.61988 
chr1:4196385-4197027 5.49377 
chr1:4199803-4199860 5.24561 
chr1:4203117-4203150 5.51515 
chr1:4204389-4204431 5.2619 
chr1:4204490-4204555 5.44615 
chr1:4204580-4204739 5.62264 
chr1:4204773-4204824 5.64706 
chr1:4204864-4204979 5.51304 
chr1:4206836-4206861 5.8 
chr1:4208391-4208412 5.85714 
chr1:4209350-4209375 5.4 
chr1:4211702-4211719 5.88235 
chr1:4211852-4211875 5.86957 
chr1:4214710-4214732 5.68182 
chr1:4214933-4214959 5.80769 
chr1:4214969-4214985 6 
chr1:4215136-4215161 6 
chr1:4215761-4215781 5.8 
chr1:4220268-4220286 6 
chr1:4220670-4220702 5.9375 
chr1:4220967-4220980 6 
chr1:4222204-4222244 5.525 
chr1:4222760-4222895 5.78519 
chr1:4224130-4224147 6 
chr1:4225828-4225851 5.65217 
chr1:4229165-4229188 5.65217 
chr1:4235505-4235517 6 
chr1:4236041-4236073 5.21875 
chr1:4240895-4240924 5.34483 
chr1:4244857-4244893 5.36111 
chr1:4248342-4248383 5.26829 
chr1:4248565-4248582 5.76471 
chr1:4250801-4250844 5.2093 
chr1:4251077-4251100 5.65217 
chr1:4253438-4253470 5.75 
chr1:4256159-4256180 6 
chr1:4256217-4256244 5.33333 
chr1:4258316-4258332 5.9375 
chr1:4260993-4261023 5.83333 
chr1:4271455-4271478 6 
chr1:4274092-4274193 5.68317 
chr1:4274204-4274311 5.97196 
chr1:4275900-4276058 5.60127 
chr1:4276069-4276172 5.74757 
chr1:4276205-4276245 5.6 
chr1:4276268-4276391 5.65854 
chr1:4277314-4277338 5.75 
chr1:4278098-4278122 5.66667 
chr1:4284316-4284333 6 
chr1:4286084-4286112 5.28571 
chr1:4286217-4286236 5.89474 
chr1:4286390-4286416 5.84615 
chr1:4288174-4288231 5.47368 
chr1:4290960-4290982 6 
chr1:4292727-4292747 5.8 
chr1:4297670-4297702 5.40625 
chr1:4298308-4298344 6 
chr1:4301156-4301210 5.74074 
chr1:4303510-4303535 6 
chr1:4304427-4304457 5.93333 
chr1:4304585-4304604 5.63158 
chr1:4311675-4311691 6 
chr1:4313868-4313915 5.44681 
chr1:4315636-4315669 5.90909 
chr1:4322842-4322994 5.29605 
chr1:4323029-4323051 5.54545 
chr1:4324287-4324331 5.77273 
chr1:4324404-4324456 5.48077 
chr1:4324486-4324526 5.8 
chr1:4324540-4324589 5.38776 
chr1:4324712-4324768 5.125 
chr1:4324782-4324812 5.4 
chr1:4330013-4330025 6 
chr1:4332089-4332108 5.84211 
chr1:4332119-4332167 5.52083 
chr1:4334180-4334311 5.87023 
chr1:4334686-4334711 5.44 
chr1:4337282-4337310 5.89286 
chr1:4337674-4337701 5.62963 
chr1:4342434-4342456 5.54545 
chr1:4343081-4343108 5.7037 
chr1:4345047-4345059 6 
chr1:4345216-4345255 5.92308 
chr1:4346061-4346090 5.75862 
chr1:4347212-4347236 6 
chr1:4347308-4347337 5.51724 
chr1:4350817-4350837 5.9 
chr1:4356017-4356080 5.73016 
chr1:4356114-4356368 5.48425 
chr1:4356391-4356444 5.79245 
chr1:4356476-4356656 5.62778 
chr1:4358165-4358178 6 
chr1:4360319-4360356 5.97297 
chr1:4363014-4363207 5.67358 
chr1:4363217-4363367 5.85333 
chr1:4364646-4364674 6 
chr1:4369602-4369628 6 
chr1:4372268-4372291 5.91304 
chr1:4372921-4372963 5.59524 
chr1:4375977-4376001 5.75 
chr1:4378416-4378543 5.89764 
chr1:4378577-4378600 5.65217 
chr1:4381244-4381294 5.58 
chr1:4382638-4382665 5.77778 
chr1:4383833-4383867 5.61765 
chr1:4386047-4386092 5.6 
chr1:4391747-4392225 5.66946 
chr1:4396506-4396529 5.43478 
chr1:4396549-4396848 5.61538 
chr1:4402541-4402569 5.82143 
chr1:4403491-4403768 5.75451 
chr1:4407838-4407859 5.71429 
chr1:4408576-4408651 5.49333 
chr1:4408991-4409003 6 
chr1:4412584-4412626 5.95238 
chr1:4413593-4413620 6 
chr1:4413635-4413658 5.69565 
chr1:4413756-4413804 5.41667 
chr1:4417150-4417302 5.61842 
chr1:4419922-4419959 5.56757 
chr1:4424889-4424933 5.15909 
chr1:4425205-4425219 6 
chr1:4428965-4429011 5.73913 
chr1:4429031-4429095 5.25 
chr1:4429152-4429185 5.51515 
chr1:4429215-4429252 5.67568 
chr1:4429274-4429289 5.86667 
chr1:4429325-4429356 5.74194 
chr1:4429409-4429434 5.88 
chr1:4429462-4429486 5.58333 
chr1:4429509-4429538 5.51724 
chr1:4429561-4429601 5.825 
chr1:4429624-4429659 6 
chr1:4429671-4429685 5.92857 
chr1:4429768-4429826 5.31034 
chr1:4432694-4432717 5.43478 
chr1:4432887-4432973 5.47674 
chr1:4433095-4433129 5.35294 
chr1:4433160-4433198 5.81579 
chr1:4433211-4433310 5.62626 
chr1:4433891-4433915 5.41667 
chr1:4434008-4434042 5.88235 
chr1:4436251-4436318 5.76119 
chr1:4436702-4436801 5.46465 
chr1:4436842-4436868 5.34615 
chr1:4439053-4439127 5.82432 
chr1:4448472-4448509 5.32432 
chr1:4458575-4458616 6 
chr1:4462259-4462277 5.83333 
chr1:4462287-4462343 5.32143 
chr1:4462990-4463022 5.15625 
chr1:4474905-4474933 5.78571 
chr1:4475036-4475073 5.51351 
chr1:4476304-4476330 5.61538 
chr1:4477359-4477382 5.65217 
chr1:4478684-4478711 5.62963 
chr1:4480292-4480434 5.98592 
chr1:4483069-4483093 5.625 
chr1:4483665-4483684 5.63158 
chr1:4483879-4483897 5.77778 
chr1:4487195-4487274 5.55696 
chr1:4487788-4488016 5.47807 
chr1:4488027-4488066 5.71795 
chr1:4488099-4488181 5.45122 
chr1:4488206-4488246 5.725 
chr1:4488255-4488282 5.81481 
chr1:4489757-4489777 5.75 
chr1:4490164-4490182 6 
chr1:4492225-4492259 6 
chr1:4494498-4494511 6 
chr1:4499649-4499661 6 
chr1:4502240-4502252 6 
chr1:4502369-4502383 6 
chr1:4503376-4503393 5.76471 
chr1:4503469-4503498 5.41379 
chr1:4503573-4503603 5.36667 
chr1:4504949-4504966 6 
chr1:4509910-4509938 6 
chr1:4511290-4511323 5.15152 
chr1:4515478-4515509 6 
chr1:4517612-4517640 5.96429 
chr1:4517858-4517875 6 
chr1:4520265-4520294 5.55172 
chr1:4523197-4523217 5.7 
chr1:4527893-4527921 5.89286 
chr1:4530372-4530410 5.31579 
chr1:4530991-4531107 5.37069 
chr1:4531126-4531331 5.37561 
chr1:4531634-4531646 6 
chr1:4532400-4532425 5.56 
chr1:4533115-4533154 5.92308 
chr1:4534449-4534463 6 
chr1:4539447-4539466 6 
chr1:4540915-4540943 5.28571 
chr1:4542320-4542343 5.52174 
chr1:4547428-4547449 5.61905 
chr1:4547661-4547676 5.93333 
chr1:4556203-4556268 5.26154 
chr1:4556329-4556424 5.37895 
chr1:4556476-4556554 5.23077 
chr1:4556570-4556595 5.72 
chr1:4556659-4556707 5.29167 
chr1:4556840-4556870 5.5 
chr1:4556887-4557005 5.38983 
chr1:4559065-4559080 5.93333 
chr1:4560090-4560107 6 
chr1:4563599-4563626 5.55556 
chr1:4568615-4568666 5.72549 
chr1:4568879-4568992 5.84956 
chr1:4569109-4569140 5.51613 
chr1:4569164-4569190 6 
chr1:4572419-4572480 5.39344 
chr1:4572493-4572522 5.37931 
chr1:4572544-4572624 5.3125 
chr1:4575291-4575324 6 
chr1:4578129-4578146 5.94118 
chr1:4580378-4580407 5.13793 
chr1:4580448-4580475 5.37037 
chr1:4580568-4580609 5.53659 
chr1:4580694-4580768 5.13514 
chr1:4580775-4580803 5.5 
chr1:4580825-4580881 5.35714 
chr1:4580891-4580932 5.36585 
chr1:4580993-4581025 5.375 
chr1:4581810-4581823 6 
chr1:4582746-4582871 5.608 
chr1:4582887-4582913 5.80769 
chr1:4582924-4583020 5.96875 
chr1:4583055-4583067 6 
chr1:4584785-4584816 5.80645 
chr1:4588861-4588875 5.92857 
chr1:4589364-4589417 5.39623 
chr1:4591768-4591815 5.89362 
chr1:4593855-4593890 5.91429 
chr1:4594622-4594644 5.81818 
chr1:4595753-4595773 5.65 
chr1:4597118-4597132 6 
chr1:4597860-4597886 5.61538 
chr1:4598513-4598536 5.52174 
chr1:4598831-4598863 6 
chr1:4599903-4599925 6 
chr1:4602671-4602694 5.47826 
chr1:4603623-4603698 5.09333 
chr1:4603739-4603777 5.94737 
chr1:4603797-4603847 5.6 
chr1:4603909-4603948 5.48718 
chr1:4604205-4604233 5.32143 
chr1:4604481-4604532 5.80392 
chr1:4604561-4605042 5.52599 
chr1:4606979-4607010 5.51613 
chr1:4615724-4615745 5.85714 
chr1:4616695-4616721 5.5 
chr1:4620692-4620745 5.39623 
chr1:4622194-4622212 5.88889 
chr1:4623039-4623083 5.68182 
chr1:4624790-4624808 6 
chr1:4629493-4629534 5.58537 
chr1:4631698-4631722 5.83333 
chr1:4631945-4631979 5.44118 
chr1:4633945-4633982 5.64865 
chr1:4634063-4634076 6 
chr1:4636011-4636029 6 
chr1:4636537-4636549 6 
chr1:4636811-4636847 5.33333 
chr1:4636880-4636912 5.6875 
chr1:4641164-4641199 5.94286 
chr1:4643102-4643129 6 
chr1:4643898-4643948 5.92 
chr1:4644473-4644491 6 
chr1:4645586-4645614 5.78571 
chr1:4647726-4647763 5.62162 
chr1:4647768-4647796 5.46429 
chr1:4650201-4650223 6 
chr1:4651491-4651531 5.525 
chr1:4654490-4654504 6 
chr1:4654986-4655011 5.76 
chr1:4655537-4655566 5.58621 
chr1:4658318-4658356 5.44737 
chr1:4659504-4659526 5.86364 
chr1:4667099-4667129 5.8 
chr1:4668818-4668832 6 
chr1:4677365-4677384 5.84211 
chr1:4677675-4677690 6 
chr1:4677718-4677768 5.6 
chr1:4678342-4678384 5.95238 
chr1:4678416-4678435 5.63158 
chr1:4678535-4678559 5.875 
chr1:4678598-4678622 5.54167 
chr1:4679084-4679222 5.2971 
chr1:4679500-4679512 6 
chr1:4680231-4680250 6 
chr1:4680768-4680798 5.96667 
chr1:4681093-4681109 5.875 
chr1:4688262-4688276 6 
chr1:4689697-4689717 6 
chr1:4692545-4693501 5.83577 
chr1:4693564-4693598 5.29412 
chr1:4695681-4695697 6 
chr1:4696546-4696569 5.78261 
chr1:4697482-4697498 6 
chr1:4699291-4699318 6 
chr1:4699465-4699483 6 
chr1:4699768-4699801 5.48485 
chr1:4700489-4700544 5.4 
chr1:4700774-4700796 5.59091 
chr1:4701151-4701173 5.72727 
chr1:4704221-4704268 5.55319 
chr1:4707098-4707646 5.60219 
chr1:4707658-4707703 5.4 
chr1:4707715-4707846 5.67939 
chr1:4711419-4711460 5.56098 
chr1:4711832-4711857 5.96 
chr1:4711942-4711974 6 
chr1:4713810-4713839 5.89655 
chr1:4714697-4714734 5.35135 
chr1:4715851-4715903 5.23077 
chr1:4716100-4716129 5.31034 
chr1:4717768-4717792 5.79167 
chr1:4721716-4721738 5.59091 
chr1:4722106-4722135 5.7931 
chr1:4723179-4723209 5.56667 
chr1:4728382-4728441 5.76271 
chr1:4729907-4729931 5.58333 
chr1:4730853-4730884 5.19355 
chr1:4731621-4731666 5.66667 
chr1:4733457-4733481 5.375 
chr1:4733797-4733810 6 
chr1:4734102-4734134 5.65625 
chr1:4737626-4737654 5.39286 
chr1:4739441-4739457 6 
chr1:4739868-4739916 5.83333 
chr1:4742768-4742829 5.4918 
chr1:4742853-4742981 5.66406 
chr1:4747849-4747888 5.76923 
chr1:4748831-4748848 6 
chr1:4752283-4752309 5.76923 
chr1:4756842-4756893 5.45098 
chr1:4756961-4756993 5.21875 
chr1:4757010-4757059 5.5102 
chr1:4757103-4757132 5.24138 
chr1:4762093-4762191 5.4898 
chr1:4765455-4765484 6 
chr1:4768022-4768042 5.8 
chr1:4769268-4769372 5.67308 
chr1:4769459-4769497 5.71053 
chr1:4770097-4770121 5.83333 
chr1:4770194-4770238 5.38636 
chr1:4772326-4772341 6 
chr1:4772582-4772599 6 
chr1:4773214-4773235 5.85714 
chr1:4774279-4774308 5.55172 
chr1:4776548-4776567 6 
chr1:4776579-4776856 5.56679 
chr1:4778537-4778559 5.68182 
chr1:4791078-4791154 5.56579 
chr1:4793482-4793508 6 
chr1:4795704-4795752 5.52083 
chr1:4797317-4797338 6 
chr1:4797517-4797565 5.45833 
chr1:4797961-4797995 5.97059 
chr1:4799768-4799796 5.42857 
chr1:4800845-4800860 6 
chr1:4803596-4803626 5.73333 
chr1:4803989-4804012 6 
chr1:4804648-4804708 5.78333 
chr1:4808050-4808073 5.52174 
chr1:4808807-4808829 6 
chr1:4809802-4809819 5.82353 
chr1:4810068-4810108 5.725 
chr1:4810256-4810309 5.39623 
chr1:4810319-4810335 5.8125 
chr1:4812203-4812271 5.91176 
chr1:4813523-4813564 5.26829 
chr1:4813631-4813644 6 
chr1:4813991-4814024 5.48485 
chr1:4815592-4815613 5.66667 
chr1:4815718-4815750 5.8125 
chr1:4816016-4816046 5.4 
chr1:4820229-4820271 5.30952 
chr1:4820284-4820319 5.77143 
chr1:4820330-4820476 5.46575 
chr1:4822341-4822363 5.90909 
chr1:4823755-4823793 5.63158 
chr1:4823804-4823892 5.48864 
chr1:4823915-4823980 5.55385 
chr1:4825532-4825576 5.86364 
chr1:4827268-4827309 5.46341 
chr1:4827364-4827808 5.58333 
chr1:4832143-4832177 5.32353 
chr1:4835096-4835130 5.35294 
chr1:4838078-4838121 5.81395 
chr1:4838631-4838704 5.75342 
chr1:4839289-4839306 5.94118 
chr1:4839379-4839408 6 
chr1:4840191-4840212 6 
chr1:4840654-4840702 5.97917 
chr1:4842625-4842658 5.66667 
chr1:4842821-4842841 5.75 
chr1:4843068-4843114 5.54348 
chr1:4843517-4843666 5.69128 
chr1:4847330-4847360 5.33333 
chr1:4847379-4847406 5.33333 
chr1:4847658-4847674 6 
chr1:4849349-4849374 5.56 
chr1:4849843-4849876 5.90909 
chr1:4850972-4851015 5.97674 
chr1:4852579-4852604 5.68 
chr1:4859626-4859661 5.45714 
chr1:4861173-4861205 5.6875 
chr1:4867193-4867206 6 
chr1:4867694-4867714 6 
chr1:4868973-4868995 5.54545 
chr1:4869548-4869571 5.73913 
chr1:4871733-4871748 6 
chr1:4873368-4873408 6 
chr1:4881768-4881794 5.5 
chr1:4883285-4883314 5.55172 
chr1:4883540-4883665 5.64 
chr1:4883774-4883797 5.65217 
chr1:4887688-4887720 5.84375 
chr1:4893051-4893070 5.78947 
chr1:4895007-4895020 6 
chr1:4895065-4895106 5.90244 
chr1:4895747-4895768 5.85714 
chr1:4896402-4896428 5.34615 
chr1:4904481-4904516 5.28571 
chr1:4904728-4904752 5.75 
chr1:4909242-4909297 5.4 
chr1:4909550-4909562 6 
chr1:4912040-4912056 6 
chr1:4912606-4912626 5.6 
chr1:4915049-4915095 5.52174 
chr1:4915176-4915195 6 
chr1:4915505-4915518 6 
chr1:4915607-4915632 5.44 
chr1:4916135-4916166 5.48387 
chr1:4916237-4916250 6 
chr1:4916275-4916364 5.25843 
chr1:4920816-4920835 5.78947 
chr1:4920963-4920982 5.63158 
chr1:4924146-4924164 6 
chr1:4928357-4928422 5.67692 
chr1:4928468-4928498 5.26667 
chr1:4931550-4931579 5.68966 
chr1:4931595-4931618 5.43478 
chr1:4931632-4931670 5.18421 
chr1:4931689-4931717 5.17857 
chr1:4932941-4932975 5.76471 
chr1:4945007-4945028 5.66667 
chr1:4945625-4945642 5.82353 
chr1:4949741-4949760 5.78947 
chr1:4953233-4953252 6 
chr1:4953392-4953433 5.7561 
chr1:4954514-4954542 5.42857 
chr1:4955387-4955404 6 
chr1:4956440-4956453 6 
chr1:4963800-4963840 5.275 
chr1:4963918-4963937 5.63158 
chr1:4965462-4965516 5.5 
chr1:4966167-4966192 5.44 
chr1:4967042-4967068 5.84615 
chr1:4969493-4969511 6 
chr1:4972356-4972371 5.93333 
chr1:4974836-4974849 6 
chr1:4976008-4976090 5.29268 
chr1:4976109-4976160 5.76471 
chr1:4986669-4986681 6 
chr1:4990371-4990384 6 
chr1:4992134-4992160 6 
chr1:4994013-4994037 6 
chr1:4994297-4994333 5.83333 
chr1:4997725-4997751 5.76923 
chr1:4998034-4998056 5.68182 
chr1:4998518-4998582 5.3125 
chr1:4999405-4999458 5.22642 
chr1:4999478-4999580 5.76471 
chr1:4999600-4999712 5.80357 
chr1:5003157-5003179 5.81818 
chr1:5003341-5003355 6 
chr1:5003782-5003853 5.83099 
chr1:5004275-5004305 5.66667 
chr1:5006243-5006268 5.52 
chr1:5006305-5006411 5.38679 
chr1:5006716-5006733 5.94118 
chr1:5006797-5006836 5.4359 
chr1:5010591-5010613 6 
chr1:5014510-5014541 5.41935 
chr1:5019902-5020089 5.5615 
chr1:5022111-5022133 5.77273 
chr1:5024370-5024446 5.67105 
chr1:5028962-5028982 5.7 
chr1:5029197-5029299 5.78431 
chr1:5029619-5029648 5.31034 
chr1:5029797-5029816 5.63158 
chr1:5034834-5034853 6 
chr1:5040883-5040906 5.69565 
chr1:5042348-5042371 5.52174 
chr1:5046820-5046841 5.57143 
chr1:5047927-5047970 5.72093 
chr1:5050111-5050126 6 
chr1:5051631-5051657 5.46154 
chr1:5053372-5053399 5.22222 
chr1:5053493-5053513 5.9 
chr1:5054425-5054457 5.21875 
chr1:5055698-5055720 5.63636 
chr1:5056268-5056420 5.90789 
chr1:5056722-5056751 5.93103 
chr1:5060071-5060098 5.25926 
chr1:5060603-5060618 5.93333 
chr1:5063316-5063334 6 
chr1:5065230-5065251 5.85714 
chr1:5068291-5068354 5.96825 
chr1:5068367-5068487 5.53333 
chr1:5068685-5068717 5.46875 
chr1:5068755-5068776 5.90476 
chr1:5068817-5068844 6 
chr1:5069002-5069028 5.92308 
chr1:5069041-5069069 5.78571 
chr1:5069197-5069221 5.375 
chr1:5071472-5071520 5.97917 
chr1:5072377-5072396 5.73684 
chr1:5076798-5076817 6 
chr1:5079138-5079154 5.8125 
chr1:5080067-5080095 5.71429 
chr1:5081652-5081697 5.86667 
chr1:5081984-5082007 5.47826 
chr1:5082558-5082590 6 
chr1:5083427-5083452 5.96 
chr1:5083880-5083895 6 
chr1:5084764-5084794 6 
chr1:5090635-5090788 5.47712 
chr1:5094043-5094068 5.48 
chr1:5097707-5097738 5.80645 
chr1:5103304-5103317 6 
chr1:5108833-5108863 5.2 
chr1:5118925-5118939 5.92857 
chr1:5122420-5122454 5.29412 
chr1:5123353-5123374 6 
chr1:5129012-5129050 5.28947 
chr1:5129557-5129592 5.74286 
chr1:5130148-5130178 6 
chr1:5132292-5132330 5.92105 
chr1:5133870-5133885 6 
chr1:5135443-5135543 5.63 
chr1:5135555-5135701 5.47945 
chr1:5135768-5135932 5.59146 
chr1:5136034-5136094 5.36667 
chr1:5136153-5136207 5.92593 
chr1:5139907-5139951 5.81818 
chr1:5141010-5141076 5.65152 
chr1:5142185-5142219 5.35294 
chr1:5143734-5143768 5.97059 
chr1:5143779-5143805 5.46154 
chr1:5146385-5146416 5.6129 
chr1:5148435-5148450 6 
chr1:5148794-5148854 5.51667 
chr1:5148928-5148947 5.73684 
chr1:5149028-5149084 5.53571 
chr1:5149322-5149370 5.1875 
chr1:5149840-5149863 5.52174 
chr1:5150546-5150566 5.6 
chr1:5152660-5152684 5.66667 
chr1:5156038-5156079 5.70732 
chr1:5157470-5157498 5.64286 
chr1:5157649-5157667 5.88889 
chr1:5158476-5158510 5.41176 
chr1:5163009-5163044 5.28571 
chr1:5163906-5163922 6 
chr1:5163952-5163965 5.92308 
chr1:5169373-5169406 5.18182 
chr1:5170092-5170113 5.52381 
chr1:5171791-5171902 5.43243 
chr1:5172370-5172395 6 
chr1:5172405-5172575 5.83529 
chr1:5177902-5177924 5.63636 
chr1:5180539-5180554 6 
chr1:5180674-5180715 5.36585 
chr1:5180768-5180811 5.4186 
chr1:5180823-5180883 5.46667 
chr1:5180913-5180938 5.76 
chr1:5181058-5181074 6 
chr1:5183363-5183396 6 
chr1:5184479-5184498 6 
chr1:5184976-5185015 5.28205 
chr1:5186959-5186984 5.84 
chr1:5188057-5188090 5.63636 
chr1:5189425-5189467 5.47619 
chr1:5189542-5189561 5.68421 
chr1:5189666-5189760 5.54255 
chr1:5190495-5190519 5.375 
chr1:5191774-5191835 5.81967 
chr1:5194651-5194688 5.75676 
chr1:5197053-5197253 5.705 
chr1:5197451-5197491 6 
chr1:5200433-5200447 5.92857 
chr1:5204244-5204268 5.375 
chr1:5206563-5206609 5.41304 
chr1:5206851-5206907 5.5 
chr1:5206956-5206970 6 
chr1:5211870-5211905 5.54286 
chr1:5212050-5212086 5.36111 
chr1:5214532-5214557 5.4 
chr1:5215335-5215367 5.6875 
chr1:5216733-5216768 5.25714 
chr1:5218833-5218878 5.75556 
chr1:5219268-5219308 5.9 
chr1:5220225-5220389 5.81707 
chr1:5221219-5221233 6 
chr1:5221316-5221334 6 
chr1:5222797-5222816 5.73684 
chr1:5224044-5224067 6 
chr1:5225326-5225343 6 
chr1:5226320-5226342 5.5 
chr1:5228695-5228707 6 
chr1:5232731-5232768 5.67568 
chr1:5235561-5235615 5.87037 
chr1:5239124-5239151 5.2963 
chr1:5241208-5241223 6 
chr1:5241559-5241583 5.45833 
chr1:5241980-5241996 5.8125 
chr1:5243958-5243977 6 
chr1:5245260-5245278 5.83333 
chr1:5248287-5248319 5.84375 
chr1:5250673-5250724 5.68627 
chr1:5251360-5251394 5.26471 
chr1:5252868-5252899 5.48387 
chr1:5253352-5253374 5.63636 
chr1:5255717-5255747 5.93333 
chr1:5258741-5258753 6 
chr1:5263587-5263614 5.85185 
chr1:5265755-5265808 5.33962 
chr1:5268608-5268646 5.31579 
chr1:5270519-5270535 6 
chr1:5272106-5272187 5.48148 
chr1:5272202-5272345 5.81119 
chr1:5272425-5272470 6 
chr1:5272697-5272709 6 
chr1:5274150-5274175 5.32 
chr1:5274529-5274570 5.68293 
chr1:5274580-5274866 5.8986 
chr1:5275145-5275160 5.86667 
chr1:5276756-5276922 5.44578 
chr1:5276934-5277022 5.625 
chr1:5277039-5277065 5.88462 
chr1:5282317-5282382 5.66154 
chr1:5283465-5283479 6 
chr1:5285288-5285386 5.93878 
chr1:5285636-5285686 5.24 
chr1:5285967-5285998 5.64516 
chr1:5287680-5287731 5.98039 
chr1:5288792-5288810 5.72222 
chr1:5289026-5289047 5.52381 
chr1:5290998-5291010 6 
chr1:5293063-5293105 5.30952 
chr1:5294958-5294989 5.45161 
chr1:5298252-5298277 5.56 
chr1:5299838-5299856 6 
chr1:5302557-5302570 6 
chr1:5304350-5304393 5.39535 
chr1:5306088-5306610 5.63793 
chr1:5306630-5306826 5.60714 
chr1:5307707-5307723 6 
chr1:5308870-5308892 5.90909 
chr1:5309091-5309127 6 
chr1:5310963-5310981 6 
chr1:5312022-5312045 5.86957 
chr1:5313615-5313671 5.625 
chr1:5315763-5315787 5.45833 
chr1:5316969-5316989 5.65 
chr1:5318997-5319023 5.38462 
chr1:5321615-5321634 5.68421 
chr1:5321674-5321694 5.95 
chr1:5321846-5321859 6 
chr1:5336644-5336663 5.68421 
chr1:5336736-5336797 5.93443 
chr1:5339195-5339221 6 
chr1:5339576-5339611 5.94286 
chr1:5339905-5339931 5.96154 
chr1:5340904-5340933 5.2069 
chr1:5342655-5342678 6 
chr1:5348540-5348558 6 
chr1:5349681-5349700 6 
chr1:5349708-5349868 5.56875 
chr1:5349881-5350165 5.53169 
chr1:5350820-5351097 5.44404 
chr1:5355245-5355257 6 
chr1:5355431-5355464 5.84848 
chr1:5358040-5358057 6 
chr1:5362071-5362146 5.17333 
chr1:5362205-5362234 5.48276 
chr1:5363145-5363228 5.80723 
chr1:5366472-5366502 5.96667 
chr1:5366831-5366861 5.3 
chr1:5367153-5367170 5.76471 
chr1:5368097-5368140 5.86047 
chr1:5374372-5374415 5.65116 
chr1:5374437-5374454 6 
chr1:5375253-5375632 5.71504 
chr1:5376166-5376180 6 
chr1:5380066-5380213 5.37415 
chr1:5380226-5380249 5.43478 
chr1:5382059-5382075 6 
chr1:5386535-5386570 5.4 
chr1:5388111-5388130 6 
chr1:5391725-5391744 5.84211 
chr1:5392845-5392880 5.94286 
chr1:5393919-5393945 5.80769 
chr1:5398350-5398395 5.24444 
chr1:5399558-5399584 5.92308 
chr1:5403717-5403823 5.77358 
chr1:5404818-5404835 5.82353 
chr1:5405084-5405120 5.91667 
chr1:5407217-5407268 5.4902 
chr1:5407286-5407446 5.39375 
chr1:5409044-5409076 5.53125 
chr1:5412086-5412116 5.53333 
chr1:5413245-5413281 5.88889 
chr1:5414783-5414806 5.43478 
chr1:5415728-5415752 5.75 
chr1:5417118-5417139 5.52381 
chr1:5422408-5422431 5.73913 
chr1:5422547-5422594 5.31915 
chr1:5429690-5429720 5.86667 
chr1:5434927-5434942 5.93333 
chr1:5435108-5435208 5.16 
chr1:5435342-5435384 5.33333 
chr1:5437920-5437932 6 
chr1:5443676-5443696 5.95 
chr1:5446889-5447240 5.65812 
chr1:5447255-5447339 5.54762 
chr1:5447362-5447428 5.5303 
chr1:5447447-5447540 5.6129 
chr1:5447559-5447628 5.65217 
chr1:5447639-5447842 5.64532 
chr1:5449186-5449222 5.47222 
chr1:5451729-5451747 5.77778 
chr1:5451841-5451872 5.29032 
chr1:5451992-5452024 5.84375 
chr1:5454698-5454876 5.57865 
chr1:5459203-5459335 5.41667 
chr1:5459361-5459466 5.48571 
chr1:5459478-5459534 5.41071 
chr1:5460877-5460914 5.18919 
chr1:5462012-5462047 5.31429 
chr1:5464880-5464915 5.25714 
chr1:5466348-5466418 5.8 
chr1:5466445-5466507 5.69355 
chr1:5466526-5466741 5.65116 
chr1:5466755-5466892 5.45985 
chr1:5466905-5466944 5.71795 
chr1:5466968-5467033 5.33846 
chr1:5468614-5468655 5.58537 
chr1:5468734-5468768 5.29412 
chr1:5469024-5469049 5.44 
chr1:5474515-5474537 5.77273 
chr1:5476091-5476237 5.74658 
chr1:5486428-5486467 5.87179 
chr1:5488829-5488975 5.4726 
chr1:5489004-5489048 5.31818 
chr1:5496538-5496584 5.6087 
chr1:5497043-5497074 5.25806 
chr1:5500655-5500668 6 
chr1:5501294-5501326 5.65625 
chr1:5501787-5501821 5.29412 
chr1:5504272-5504313 5.65854 
chr1:5504818-5504851 5.78788 
chr1:5505373-5505403 5.56667 
chr1:5512748-5512783 5.71429 
chr1:5516921-5516984 5.79365 
chr1:5517112-5517131 5.63158 
chr1:5517383-5517396 6 
chr1:5518207-5518219 6 
chr1:5518393-5518630 5.64557 
chr1:5521289-5521322 5.21212 
chr1:5523706-5523730 5.75 
chr1:5524920-5524938 6 
chr1:5530209-5530275 5.71212 
chr1:5531402-5531438 5.97222 
chr1:5532619-5532633 6 
chr1:5538513-5538526 5.92308 
chr1:5539177-5539194 6 
chr1:5542809-5542833 5.5 
chr1:5545531-5545613 5.73171 
chr1:5545676-5545715 5.33333 
chr1:5545730-5545809 5.91139 
chr1:5545864-5546059 5.41538 
chr1:5546128-5546226 5.17347 
chr1:5546241-5546303 5.40323 
chr1:5547157-5547169 6 
chr1:5548218-5548239 5.61905 
chr1:5548268-5548295 5.74074 
chr1:5548303-5548319 6 
chr1:5548351-5548375 5.625 
chr1:5548431-5548494 5.46032 
chr1:5550433-5550464 5.54839 
chr1:5550758-5550797 5.64103 
chr1:5552670-5552705 5.6 
chr1:5557999-5558041 5.47619 
chr1:5559298-5559333 5.42857 
chr1:5559377-5559459 5.59756 
chr1:5559469-5559503 5.64706 
chr1:5559515-5559621 5.62264 
chr1:5559633-5559842 5.61244 
chr1:5560595-5560609 6 
chr1:5560711-5560725 6 
chr1:5560733-5560906 5.74566 
chr1:5561047-5561091 5.31818 
chr1:5568142-5568164 6 
chr1:5569868-5569905 5.86486 
chr1:5571693-5571747 5.48148 
chr1:5576604-5576648 6 
chr1:5580160-5580193 5.48485 
chr1:5581823-5581855 5.84375 
chr1:5583627-5583643 6 
chr1:5593059-5593083 5.375 
chr1:5598672-5598693 5.66667 
chr1:5603916-5603940 5.875 
chr1:5606093-5606126 5.36364 
chr1:5607414-5607449 5.48571 
chr1:5609300-5609320 5.7 
chr1:5610656-5610683 5.77778 
chr1:5617378-5617399 5.85714 
chr1:5617812-5617833 6 
chr1:5619683-5619708 5.44 
chr1:5620616-5620645 5.27586 
chr1:5621921-5621943 6 
chr1:5622248-5622271 5.73913 
chr1:5623418-5623449 5.93548 
chr1:5633318-5633358 6 
chr1:5637532-5637560 5.92857 
chr1:5638122-5638227 5.74286 
chr1:5638309-5638428 5.40336 
chr1:5638454-5638504 5.34 
chr1:5639579-5639594 5.86667 
chr1:5640197-5640218 5.95238 
chr1:5641159-5641220 5.45902 
chr1:5642455-5642473 6 
chr1:5642853-5642908 6 
chr1:5644135-5644182 5.61702 
chr1:5644905-5644918 6 
chr1:5649151-5649174 5.43478 
chr1:5650655-5650683 5.42857 
chr1:5652044-5652105 5.90164 
chr1:5652514-5652551 5.7027 
chr1:5653435-5653465 5.5 
chr1:5654536-5654565 5.48276 
chr1:5655310-5655333 5.69565 
chr1:5655486-5655500 6 
chr1:5656507-5656531 6 
chr1:5659991-5660005 6 
chr1:5661023-5661054 5.74194 
chr1:5661705-5661755 5.32 
chr1:5661828-5661860 5.34375 
chr1:5661878-5662021 5.81818 
chr1:5663354-5664573 5.50615 
chr1:5665521-5665559 5.84211 
chr1:5666447-5666460 5.92308 
chr1:5667193-5667221 5.21429 
chr1:5669414-5669434 6 
chr1:5669861-5669884 5.47826 
chr1:5674502-5674516 6 
chr1:5674845-5674870 5.92 
chr1:5677991-5678012 5.61905 
chr1:5680291-5680311 5.7 
chr1:5680482-5680507 5.8 
chr1:5680539-5680551 6 
chr1:5681747-5681768 5.71429 
chr1:5682858-5682877 5.73684 
chr1:5685136-5685167 5.41935 
chr1:5685716-5685729 6 
chr1:5690586-5690619 5.33333 
chr1:5691358-5691373 6 
chr1:5693576-5693662 5.44186 
chr1:5693702-5693753 5.27451 
chr1:5693834-5693856 5.54545 
chr1:5693928-5693950 5.54545 
chr1:5694022-5694044 5.54545 
chr1:5694083-5694136 5.75472 
chr1:5694182-5694230 5.33333 
chr1:5694276-5694307 5.29032 
chr1:5694345-5694375 5.53333 
chr1:5694393-5694417 5.5 
chr1:5694432-5694523 5.24176 
chr1:5700860-5700877 5.82353 
chr1:5702858-5702882 5.625 
chr1:5703199-5703224 5.4 
chr1:5703409-5703438 5.48276 
chr1:5713060-5713108 5.625 
chr1:5713891-5713911 5.7 
chr1:5714850-5714894 5.75 
chr1:5715108-5715135 5.22222 
chr1:5715368-5715391 5.86957 
chr1:5715895-5716353 5.58515 
chr1:5716751-5716785 5.47059 
chr1:5719079-5719106 5.66667 
chr1:5720413-5720431 5.83333 
chr1:5721238-5721268 5.93333 
chr1:5722841-5722877 5.25 
chr1:5731240-5731268 5.39286 
chr1:5734376-5734404 5.85714 
chr1:5734721-5734745 6 
chr1:5735991-5736012 5.85714 
chr1:5738713-5738734 5.7619 
chr1:5738785-5738883 5.5 
chr1:5738899-5738942 5.51163 
chr1:5738954-5739100 5.54795 
chr1:5739158-5739214 5.73214 
chr1:5739276-5739330 5.77778 
chr1:5748446-5748497 5.80392 
chr1:5748864-5748892 5.71429 
chr1:5751961-5751989 5.17857 
chr1:5753549-5753571 5.63636 
chr1:5755085-5755109 5.45833 
chr1:5756037-5756095 5.77586 
chr1:5756525-5756557 5.375 
chr1:5757828-5757844 6 
chr1:5760725-5760738 6 
chr1:5761392-5761410 6 
chr1:5761751-5761968 5.76037 
chr1:5762768-5762793 5.88 
chr1:5763951-5763979 5.82143 
chr1:5764295-5764323 5.5 
chr1:5767911-5767928 5.82353 
chr1:5770700-5770768 5.66176 
chr1:5770773-5770944 5.7076 
chr1:5782460-5782525 5.76923 
chr1:5783478-5783505 5.44444 
chr1:5783582-5783595 6 
chr1:5787133-5787152 5.63158 
chr1:5789127-5789148 5.57143 
chr1:5790551-5790609 5.94828 
chr1:5792608-5792635 5.66667 
chr1:5792768-5792787 5.94737 
chr1:5794131-5794165 5.17647 
chr1:5796252-5796532 5.77143 
chr1:5796554-5796590 5.13889 
chr1:5796634-5796684 5.4 
chr1:5796739-5796751 6 
chr1:5797080-5797229 5.45638 
chr1:5797244-5797425 5.49171 
chr1:5797436-5797544 5.52778 
chr1:5797684-5797732 5.85417 
chr1:5797768-5797810 5.47619 
chr1:5797825-5797959 5.45522 
chr1:5798098-5798157 5.47458 
chr1:5798194-5798212 5.72222 
chr1:5798473-5798500 5.51852 
chr1:5798508-5798530 5.72727 
chr1:5801470-5801510 5.625 
chr1:5801573-5801609 5.41667 
chr1:5803361-5803391 5.06667 
chr1:5804109-5804404 5.84407 
chr1:5804739-5804796 5.29825 
chr1:5804813-5804864 5.5098 
chr1:5804874-5804982 5.35185 
chr1:5806499-5806519 5.7 
chr1:5806719-5806741 6 
chr1:5807574-5807622 5.47917 
chr1:5807654-5807980 5.63497 
chr1:5809646-5809705 5.59322 
chr1:5809716-5809743 5.59259 
chr1:5809756-5809903 5.65306 
chr1:5809957-5809989 5.53125 
chr1:5810008-5810141 5.42857 
chr1:5810153-5810200 5.61702 
chr1:5810239-5810268 5.48276 
chr1:5810611-5810657 5.8913 
chr1:5810740-5810761 5.52381 
chr1:5814494-5814507 6 
chr1:5817947-5818044 5.49485 
chr1:5818082-5818103 5.71429 
chr1:5820868-5820892 5.91667 
chr1:5822839-5822862 5.86957 
chr1:5823140-5823189 5.44898 
chr1:5826795-5826879 5.40476 
chr1:5827964-5828028 5.90625 
chr1:5830649-5830673 6 
chr1:5832194-5832227 5.33333 
chr1:5833384-5833427 6 
chr1:5837216-5837254 6 
chr1:5837446-5837474 5.28571 
chr1:5841826-5841843 5.82353 
chr1:5844072-5844116 5.79545 
chr1:5844561-5844576 6 
chr1:5844731-5844762 5.77419 
chr1:5845237-5845255 6 
chr1:5845696-5845728 5.5 
chr1:5846234-5846255 5.66667 
chr1:5847099-5847123 5.5 
chr1:5847984-5848017 5.36364 
chr1:5848054-5848095 5.26829 
chr1:5848122-5848159 5.27027 
chr1:5848639-5848654 5.93333 
chr1:5848807-5848838 5.54839 
chr1:5850314-5850343 5.58621 
chr1:5852732-5852754 5.90909 
chr1:5854489-5854518 5.55172 
chr1:5854594-5854625 5.3871 
chr1:5854642-5854696 5.22222 
chr1:5855603-5855644 5.58537 
chr1:5855659-5855686 5.55556 
chr1:5855698-5855751 5.5283 
chr1:5855836-5855907 5.1831 
chr1:5855919-5855977 5.46552 
chr1:5856002-5856053 5.37255 
chr1:5856146-5856206 5.5 
chr1:5856304-5856357 5.83019 
chr1:5856457-5856553 5.55208 
chr1:5856599-5856649 5.44 
chr1:5859569-5859585 6 
chr1:5859768-5859821 5.5283 
chr1:5860563-5860580 6 
chr1:5862870-5862956 5.74419 
chr1:5863312-5863352 6 
chr1:5863863-5863908 5.6 
chr1:5863935-5863970 5.4 
chr1:5864005-5864042 5.51351 
chr1:5864073-5864113 5.3 
chr1:5864129-5864251 5.22131 
chr1:5864291-5864339 5.41667 
chr1:5864411-5864476 5.52308 
chr1:5864505-5864572 5.47761 
chr1:5866125-5866150 5.4 
chr1:5866163-5866189 5.69231 
chr1:5866231-5866259 6 
chr1:5867235-5867260 5.48 
chr1:5867438-5867459 5.7619 
chr1:5867631-5867659 5.25 
chr1:5868517-5868567 5.34 
chr1:5868578-5868610 5.21875 
chr1:5868618-5868705 5.2069 
chr1:5868830-5868916 5.23256 
chr1:5868985-5869050 5.33846 
chr1:5869061-5869305 5.40574 
chr1:5869318-5869401 5.60241 
chr1:5869413-5869540 5.66142 
chr1:5869620-5869646 5.65385 
chr1:5869657-5869768 5.45946 
chr1:5871238-5871279 5.46341 
chr1:5872338-5872361 5.82609 
chr1:5873667-5873861 5.66495 
chr1:5874928-5874942 6 
chr1:5876599-5876632 5.27273 
chr1:5876685-5876790 5.41905 
chr1:5876828-5876971 5.44755 
chr1:5876980-5877476 5.58871 
chr1:5877580-5877646 5.56061 
chr1:5878696-5878715 5.63158 
chr1:5880221-5880256 5.97143 
chr1:5881357-5881543 5.8172 
chr1:5884159-5884176 6 
chr1:5885926-5885969 5.74419 
chr1:5888959-5888979 6 
chr1:5889597-5889618 5.52381 
chr1:5889637-5889936 5.65217 
chr1:5890913-5890938 5.64 
chr1:5891529-5891552 5.95652 
chr1:5892313-5892351 5.84211 
chr1:5892369-5892413 5.47727 
chr1:5899951-5900018 5.38806 
chr1:5901744-5901762 6 
chr1:5909784-5909854 5.32857 
chr1:5909883-5909911 5.5 
chr1:5911655-5911684 5.72414 
chr1:5917746-5917771 5.36 
chr1:5928576-5928704 5.42188 
chr1:5928727-5928755 5.39286 
chr1:5928768-5929192 5.46934 
chr1:5929204-5929333 5.64341 
chr1:5929373-5929458 5.51765 
chr1:5932957-5932976 5.63158 
chr1:5933840-5933880 5.375 
chr1:5933987-5934019 5.125 
chr1:5934041-5934133 5.32609 
chr1:5936282-5936316 5.58824 
chr1:5936352-5936374 5.59091 
chr1:5939210-5939242 5.78125 
chr1:5939459-5939494 5.28571 
chr1:5939837-5939956 5.81513 
chr1:5940061-5940142 5.51852 
chr1:5947980-5948052 5.48611 
chr1:5955565-5955586 5.66667 
chr1:5958903-5958916 6 
chr1:5971692-5971719 5.2963 
chr1:5972597-5972639 5.80952 
chr1:5973210-5973226 6 
chr1:5974317-5974341 6 
chr1:5975262-5975287 6 
chr1:5979778-5979811 5.60606 
chr1:5979984-5980005 5.71429 
chr1:5984346-5984386 5.125 
chr1:5985663-5985689 5.88462 
chr1:5986110-5986139 5.34483 
chr1:5986638-5986661 5.6087 
chr1:5990323-5990351 5.35714 
chr1:5991461-5991474 6 
chr1:5991793-5991813 6 
chr1:5994557-5994583 5.65385 
chr1:5996643-5996694 5.60784 
chr1:5997014-5997042 5.64286 
chr1:5998863-5998888 5.44 
chr1:6001349-6001369 6 
chr1:6002590-6002606 6 
chr1:6002647-6002659 6 
chr1:6005023-6005035 6 
chr1:6005059-6005071 6 
chr1:6009395-6009425 5.86667 
chr1:6012614-6012693 5.87342 
chr1:6013120-6013175 5.47273 
chr1:6015914-6015936 5.68182 
chr1:6017068-6017115 5.31915 
chr1:6018079-6018112 5.51515 
chr1:6018752-6018764 6 
chr1:6018916-6018932 5.8125 
chr1:6018970-6019002 5.46875 
chr1:6019093-6019111 6 
chr1:6019178-6019200 5.59091 
chr1:6022230-6022248 6 
chr1:6022554-6022566 6 
chr1:6023738-6023762 5.95833 
chr1:6024900-6025008 5.51852 
chr1:6026304-6026320 5.9375 
chr1:6032444-6032456 6 
chr1:6032787-6032811 5.70833 
chr1:6032932-6032959 5.44444 
chr1:6037506-6037549 5.72093 
chr1:6037929-6037984 5.76364 
chr1:6039384-6039414 5.6 
chr1:6040954-6040988 5.23529 
chr1:6044823-6044851 5.28571 
chr1:6050169-6050192 5.43478 
chr1:6050507-6050525 5.83333 
chr1:6050691-6050722 5.58065 
chr1:6050776-6050804 5.32143 
chr1:6051811-6051857 5.52174 
chr1:6051981-6052027 5.84783 
chr1:6056008-6056034 5.30769 
chr1:6059947-6059976 5.55172 
chr1:6060057-6060079 5.63636 
chr1:6060709-6060730 5.85714 
chr1:6060995-6061018 5.52174 
chr1:6061356-6061386 6 
chr1:6065295-6065316 5.61905 
chr1:6065454-6065504 5.38 
chr1:6066416-6066444 5.46429 
chr1:6066560-6066591 5.67742 
chr1:6066618-6066666 5.25 
chr1:6067571-6067600 5.65517 
chr1:6069450-6069505 5.32727 
chr1:6069916-6069944 5.96429 
chr1:6072063-6072150 5.58621 
chr1:6072168-6072262 5.34043 
chr1:6072268-6072331 5.31746 
chr1:6072340-6072627 5.3554 
chr1:6072636-6072768 5.38636 
chr1:6072784-6072828 5.47727 
chr1:6075076-6075105 5.82759 
chr1:6075742-6075768 5.69231 
chr1:6076215-6076231 6 
chr1:6077466-6077494 6 
chr1:6079353-6079388 5.31429 
chr1:6080720-6080739 5.78947 
chr1:6081218-6081233 5.86667 
chr1:6081445-6081463 6 
chr1:6081586-6081633 5.61702 
chr1:6081647-6081677 5.53333 
chr1:6081688-6081721 6 
chr1:6081735-6081760 5.48 
chr1:6081776-6081804 5.5 
chr1:6081825-6082010 5.55135 
chr1:6082039-6082140 5.24752 
chr1:6082190-6082249 5.54237 
chr1:6082260-6082288 5.46429 
chr1:6082323-6082362 5.69231 
chr1:6082397-6082412 6 
chr1:6082481-6082505 5.5 
chr1:6082524-6082597 5.58904 
chr1:6082939-6082957 6 
chr1:6085544-6085563 6 
chr1:6085900-6086037 6 
chr1:6087279-6087329 6 
chr1:6089341-6089356 6 
chr1:6090508-6090768 5.53077 
chr1:6090773-6091002 5.65066 
chr1:6091948-6091970 5.59091 
chr1:6092633-6092724 5.73626 
chr1:6093242-6093507 5.43019 
chr1:6093526-6093595 5.43478 
chr1:6097932-6097952 6 
chr1:6098514-6098535 5.66667 
chr1:6100393-6100433 5.625 
chr1:6101835-6101871 5.44444 
chr1:6109364-6109376 6 
chr1:6109588-6109617 5.65517 
chr1:6114102-6114128 5.88462 
chr1:6115413-6115428 6 
chr1:6118207-6118229 5.68182 
chr1:6119234-6119260 5.57692 
chr1:6120961-6120977 6 
chr1:6122358-6122387 5.58621 
chr1:6123245-6123260 5.93333 
chr1:6123469-6123482 6 
chr1:6131799-6131845 5.86957 
chr1:6131854-6131884 5.63333 
chr1:6131891-6131968 5.87013 
chr1:6140476-6140501 5.64 
chr1:6144445-6144478 5.51515 
chr1:6148081-6148132 5.78431 
chr1:6148275-6148304 5.75862 
chr1:6148449-6148486 5.7027 
chr1:6148763-6148787 6 
chr1:6148829-6148858 5.41379 
chr1:6151555-6151587 5.34375 
chr1:6159291-6159324 5.39394 
chr1:6166855-6167344 5.63599 
chr1:6167367-6167736 5.39295 
chr1:6167746-6168263 5.50097 
chr1:6168268-6168304 5.27778 
chr1:6168332-6168689 5.34174 
chr1:6168723-6168893 5.4 
chr1:6168909-6168987 5.33333 
chr1:6171289-6171307 6 
chr1:6171593-6171612 5.73684 
chr1:6172354-6172371 5.76471 
chr1:6174548-6174612 5.375 
chr1:6175350-6175373 5.86957 
chr1:6176661-6176693 5.84375 
chr1:6177202-6177224 5.63636 
chr1:6178026-6178052 5.69231 
chr1:6178438-6178454 6 
chr1:6179758-6179931 5.57225 
chr1:6180560-6180576 6 
chr1:6183127-6183158 5.74194 
chr1:6184007-6184045 5.23684 
chr1:6185526-6185549 5.47826 
chr1:6185851-6185864 6 
chr1:6187951-6187976 5.4 
chr1:6187989-6188087 5.43878 
chr1:6192935-6192970 5.91429 
chr1:6194714-6194735 5.71429 
chr1:6196074-6196096 5.68182 
chr1:6199278-6199309 5.83871 
chr1:6200458-6200486 5.96429 
chr1:6201027-6201056 6 
chr1:6201344-6201383 5.79487 
chr1:6201666-6201692 5.84615 
chr1:6204519-6204550 5.22581 
chr1:6207903-6207915 6 
chr1:6208369-6208401 5.625 
chr1:6209654-6209677 5.6087 
chr1:6209709-6209761 5.51923 
chr1:6209768-6209932 5.48171 
chr1:6209941-6209972 5.58065 
chr1:6210008-6210087 5.58228 
chr1:6210106-6210243 5.67883 
chr1:6210276-6210465 5.54497 
chr1:6210491-6210546 5.92727 
chr1:6210555-6210589 5.61765 
chr1:6210601-6210665 5.46875 
chr1:6210684-6210715 5.3871 
chr1:6211090-6211122 5.4375 
chr1:6212421-6212462 5.4878 
chr1:6213887-6213911 6 
chr1:6215942-6215961 6 
chr1:6216595-6216611 6 
chr1:6219066-6219081 6 
chr1:6219287-6219314 6 
chr1:6219406-6219462 5.35714 
chr1:6220046-6220069 5.52174 
chr1:6220083-6220575 5.46951 
chr1:6221179-6221218 5.46154 
chr1:6222446-6222476 5.9 
chr1:6223397-6223425 5.25 
chr1:6225064-6225093 5.48276 
chr1:6225377-6225396 5.84211 
chr1:6229076-6229101 5.84 
chr1:6230551-6230582 5.58065 
chr1:6232389-6232407 6 
chr1:6234450-6234607 5.47134 
chr1:6234620-6235164 5.54779 
chr1:6235191-6235480 5.67474 
chr1:6235517-6235567 5.36 
chr1:6235575-6235628 5.92453 
chr1:6235637-6235678 5.53659 
chr1:6235700-6235783 5.50602 
chr1:6235865-6235905 5.775 
chr1:6235916-6235942 5.38462 
chr1:6235960-6235987 5.74074 
chr1:6236038-6236073 5.65714 
chr1:6237856-6237870 6 
chr1:6240215-6240241 5.34615 
chr1:6240368-6240392 5.75 
chr1:6247366-6247384 6 
chr1:6247672-6247721 5.67347 
chr1:6249227-6249312 5.90588 
chr1:6251419-6251438 6 
chr1:6252058-6252070 6 
chr1:6253383-6253396 6 
chr1:6255197-6255211 6 
chr1:6255506-6255519 6 
chr1:6255810-6255835 5.96 
chr1:6256135-6256151 5.875 
chr1:6256544-6256571 5.2963 
chr1:6261444-6261482 5.76316 
chr1:6261632-6261652 5.9 
chr1:6261976-6262083 5.15888 
chr1:6262792-6262830 6 
chr1:6263915-6263974 5.40678 
chr1:6264596-6264611 6 
chr1:6268372-6268391 5.73684 
chr1:6273528-6273544 6 
chr1:6274170-6274190 5.6 
chr1:6274458-6274475 5.88235 
chr1:6274682-6274708 5.84615 
chr1:6275391-6275404 6 
chr1:6276786-6276805 5.68421 
chr1:6279549-6279565 6 
chr1:6283158-6283181 5.82609 
chr1:6286792-6286816 5.375 
chr1:6287915-6287930 5.86667 
chr1:6288398-6288415 5.88235 
chr1:6289092-6289113 5.80952 
chr1:6289538-6289567 5.37931 
chr1:6289805-6289879 5.63514 
chr1:6289923-6289940 6 
chr1:6290646-6290663 6 
chr1:6290956-6290976 5.65 
chr1:6291230-6291259 5.96552 
chr1:6291604-6291635 5.90323 
chr1:6293891-6293921 5.53333 
chr1:6295730-6295768 5.78947 
chr1:6295936-6295963 5.33333 
chr1:6296155-6296181 5.80769 
chr1:6297276-6297297 6 
chr1:6299779-6299807 5.67857 
chr1:6300922-6300945 6 
chr1:6302441-6302460 5.73684 
chr1:6305018-6305133 5.54783 
chr1:6310689-6310706 5.76471 
chr1:6313060-6313072 6 
chr1:6313459-6313493 5.70588 
chr1:6315702-6315725 6 
chr1:6316426-6316444 5.83333 
chr1:6318858-6318877 6 
chr1:6320817-6320852 5.37143 
chr1:6321097-6321110 6 
chr1:6321199-6321232 5.42424 
chr1:6321268-6321292 5.45833 
chr1:6321860-6321876 6 
chr1:6321888-6321906 5.72222 
chr1:6327521-6327546 5.88 
chr1:6329779-6329806 5.25926 
chr1:6331684-6331703 6 
chr1:6332295-6332326 5.74194 
chr1:6335776-6335796 6 
chr1:6344636-6344672 5.61111 
chr1:6349155-6349172 5.94118 
chr1:6349736-6349768 5.71875 
chr1:6351350-6351380 5.23333 
chr1:6352721-6352755 5.88235 
chr1:6352939-6352962 5.91304 
chr1:6353587-6353607 5.9 
chr1:6356478-6356496 5.72222 
chr1:6359700-6359715 6 
chr1:6359725-6359751 6 
chr1:6361674-6361699 5.52 
chr1:6363472-6363494 5.77273 
chr1:6364377-6364407 5.9 
chr1:6364453-6364467 6 
chr1:6366262-6366292 5.93333 
chr1:6367678-6367848 5.26471 
chr1:6367885-6367953 5.48529 
chr1:6367966-6368021 5.61818 
chr1:6368038-6368131 5.54839 
chr1:6368143-6368357 5.34112 
chr1:6368366-6368432 5.28788 
chr1:6368472-6368497 5.44 
chr1:6368533-6368733 5.59 
chr1:6368744-6368792 5.4375 
chr1:6368852-6368898 5.84783 
chr1:6370775-6370800 5.84 
chr1:6372468-6372536 5.67647 
chr1:6374441-6374468 5.55556 
chr1:6375813-6375834 6 
chr1:6377784-6377804 5.75 
chr1:6381489-6381501 6 
chr1:6383776-6383825 5.91837 
chr1:6386991-6387010 5.78947 
chr1:6388547-6388565 6 
chr1:6388739-6388768 5.62069 
chr1:6388891-6388924 5.24242 
chr1:6389539-6389561 5.5 
chr1:6390113-6390138 5.68 
chr1:6390188-6390216 5.46429 
chr1:6392879-6392925 5.95652 
chr1:6393768-6393790 5.86364 
chr1:6395387-6395407 6 
chr1:6396393-6396429 5.66667 
chr1:6396892-6396917 5.32 
chr1:6398060-6398078 6 
chr1:6398813-6398842 5.17241 
chr1:6399669-6399692 5.47826 
chr1:6399799-6399812 6 
chr1:6400006-6400044 6 
chr1:6401096-6401114 5.77778 
chr1:6404823-6404862 5.97436 
chr1:6408395-6408419 5.75 
chr1:6412403-6412428 5.32 
chr1:6413693-6413712 5.68421 
chr1:6416433-6416533 5.67 
chr1:6416978-6417000 5.63636 
chr1:6419507-6419532 5.32 
chr1:6421863-6421877 6 
chr1:6422490-6422509 5.73684 
chr1:6423663-6423683 5.7 
chr1:6424906-6424928 6 
chr1:6425827-6425839 6 
chr1:6428861-6428934 5.46575 
chr1:6429052-6429067 5.86667 
chr1:6429458-6429476 6 
chr1:6429633-6429650 5.88235 
chr1:6430517-6430561 6 
chr1:6432614-6432627 6 
chr1:6433925-6433937 6 
chr1:6435321-6435333 6 
chr1:6435997-6436015 5.72222 
chr1:6436317-6436338 5.52381 
chr1:6436787-6436801 6 
chr1:6436920-6436948 5.92857 
chr1:6438127-6438152 6 
chr1:6438293-6438309 5.875 
chr1:6442462-6442484 5.95455 
chr1:6442931-6442957 6 
chr1:6446132-6446158 5.73077 
chr1:6447987-6448012 5.56 
chr1:6448797-6448811 6 
chr1:6449834-6449859 5.8 
chr1:6450995-6451015 5.95 
chr1:6453535-6453568 5.36364 
chr1:6454637-6454666 5.62069 
chr1:6456613-6456631 6 
chr1:6459696-6459732 5.52778 
chr1:6460026-6460060 5.38235 
chr1:6460918-6460932 6 
chr1:6461198-6461238 5.725 
chr1:6461485-6461521 5.38889 
chr1:6461562-6461590 5.5 
chr1:6462437-6462449 6 
chr1:6462768-6462791 5.91304 
chr1:6463532-6463545 6 
chr1:6464768-6464813 6 
chr1:6466209-6466228 6 
chr1:6466683-6466707 5.79167 
chr1:6467366-6467407 5.80488 
chr1:6467488-6467516 5.82143 
chr1:6468631-6468682 5.72549 
chr1:6468834-6468885 5.76471 
chr1:6469596-6469610 6 
chr1:6470065-6470090 6 
chr1:6470552-6470580 5.53571 
chr1:6472477-6472494 6 
chr1:6474009-6474036 6 
chr1:6475835-6475852 5.82353 
chr1:6480019-6480034 6 
chr1:6482771-6482797 6 
chr1:6483723-6483748 5.88 
chr1:6484768-6484793 5.72 
chr1:6486634-6486665 5.41935 
chr1:6489154-6489178 6 
chr1:6490837-6490858 5.61905 
chr1:6491688-6491765 5.76623 
chr1:6493181-6493204 5.95652 
chr1:6496480-6496507 5.44444 
chr1:6496542-6496575 6 
chr1:6499171-6499183 6 
chr1:6500513-6500553 5.2 
chr1:6500585-6500607 6 
chr1:6500616-6500637 5.57143 
chr1:6500650-6500678 5.25 
chr1:6502927-6502943 6 
chr1:6503231-6503243 6 
chr1:6507180-6507260 5.5 
chr1:6509021-6509047 5.76923 
chr1:6509499-6509523 5.375 
chr1:6510394-6510426 5.4375 
chr1:6512111-6512139 5.46429 
chr1:6512253-6512277 5.79167 
chr1:6512947-6512965 6 
chr1:6514676-6514690 6 
chr1:6516060-6516089 5.62069 
chr1:6517241-6517254 6 
chr1:6518068-6518093 5.8 
chr1:6521211-6521225 6 
chr1:6523785-6523808 6 
chr1:6523981-6524044 5.85714 
chr1:6526268-6526298 5.13333 
chr1:6529182-6529230 5.625 
chr1:6530633-6530654 5.57143 
chr1:6531100-6531123 5.6087 
chr1:6534038-6534065 5.37037 
chr1:6534344-6534378 5.17647 
chr1:6534707-6534740 5.27273 
chr1:6535251-6535355 5.75962 
chr1:6536010-6536024 6 
chr1:6536248-6536263 5.93333 
chr1:6537934-6537953 6 
chr1:6538251-6538268 5.82353 
chr1:6538689-6538716 5.40741 
chr1:6539342-6539359 6 
chr1:6541584-6541634 5.76 
chr1:6542747-6542776 5.7931 
chr1:6547165-6547189 5.95833 
chr1:6548843-6548867 5.45833 
chr1:6553705-6553717 6 
chr1:6554178-6554208 6 
chr1:6557402-6557441 5.71795 
chr1:6557534-6557549 6 
chr1:6559846-6559860 6 
chr1:6563467-6563480 6 
chr1:6564364-6564404 5.2 
chr1:6564620-6564642 5.81818 
chr1:6565337-6565385 5.41667 
chr1:6568394-6568415 5.61905 
chr1:6572928-6572944 5.875 
chr1:6574513-6574534 5.85714 
chr1:6575110-6575142 5.90625 
chr1:6575722-6575741 5.68421 
chr1:6576149-6576163 5.92857 
chr1:6576778-6576981 5.93103 
chr1:6577366-6577380 6 
chr1:6577852-6577866 6 
chr1:6578619-6578653 5.97059 
chr1:6578904-6578916 6 
chr1:6581234-6581250 5.8125 
chr1:6582610-6582631 5.85714 
chr1:6582943-6582956 6 
chr1:6583221-6583241 5.85 
chr1:6583639-6583660 6 
chr1:6587679-6587706 5.96296 
chr1:6587992-6588008 5.8125 
chr1:6589647-6589692 5.8 
chr1:6589984-6590017 5.60606 
chr1:6590520-6590533 6 
chr1:6592853-6592881 5.53571 
chr1:6593942-6593960 5.77778 
chr1:6594836-6594876 5.5 
chr1:6596405-6596436 5.93548 
chr1:6596876-6596906 5.56667 
chr1:6598051-6598070 6 
chr1:6598106-6598138 5.6875 
chr1:6598366-6598400 5.32353 
chr1:6598727-6598752 5.68 
chr1:6599538-6599551 6 
chr1:6600011-6600046 5.62857 
chr1:6601071-6601089 6 
chr1:6601999-6602016 5.82353 
chr1:6603554-6603573 6 
chr1:6604572-6604620 5.64583 
chr1:6605964-6605998 5.61765 
chr1:6608018-6608050 5.625 
chr1:6608198-6608218 6 
chr1:6609142-6609162 5.65 
chr1:6609316-6609346 5.7 
chr1:6610743-6610755 6 
chr1:6611654-6611699 5.8 
chr1:6612490-6612535 5.8 
chr1:6612827-6612882 5.63636 
chr1:6613901-6613930 5.89655 
chr1:6614261-6614281 5.6 
chr1:6615925-6615944 6 
chr1:6616445-6616473 5.78571 
chr1:6617068-6617084 6 
chr1:6617478-6617498 5.9 
chr1:6618095-6618117 6 
chr1:6620058-6620072 6 
chr1:6621046-6621060 6 
chr1:6625665-6625685 5.6 
chr1:6627692-6627724 5.40625 
chr1:6628514-6628534 5.85 
chr1:6630056-6630106 5.72 
chr1:6630504-6630516 6 
chr1:6632325-6632341 6 
chr1:6633699-6633734 6 
chr1:6635572-6635594 6 
chr1:6635746-6635765 5.89474 
chr1:6637888-6637907 5.89474 
chr1:6638842-6638858 6 
chr1:6640194-6640227 5.36364 
chr1:6642725-6642742 6 
chr1:6643045-6643065 5.85 
chr1:6643361-6643374 5.92308 
chr1:6643663-6643675 6 
chr1:6643836-6643851 6 
chr1:6646959-6646980 6 
chr1:6647493-6647530 5.35135 
chr1:6656724-6656745 5.85714 
chr1:6658631-6658655 5.95833 
chr1:6658941-6658962 6 
chr1:6662231-6662244 6 
chr1:6662789-6662819 5.36667 
chr1:6665695-6665719 5.58333 
chr1:6668581-6668609 6 
chr1:6668747-6668763 6 
chr1:6669184-6669241 5.87719 
chr1:6669396-6669409 6 
chr1:6672118-6672135 6 
chr1:6672213-6672225 6 
chr1:6673261-6673281 6 
chr1:6673856-6673868 6 
chr1:6674356-6674383 5.22222 
chr1:6674614-6674641 5.22222 
chr1:6675183-6675224 5.39024 
chr1:6676085-6676101 6 
chr1:6677106-6677132 5.69231 
chr1:6678692-6678716 5.875 
chr1:6679392-6679420 5.42857 
chr1:6680068-6680080 6 
chr1:6680641-6680661 5.75 
chr1:6681884-6681907 5.52174 
chr1:6685191-6685240 5.44898 
chr1:6685805-6685824 6 
chr1:6686907-6686920 6 
chr1:6690632-6690647 5.86667 
chr1:6691238-6691253 6 
chr1:6692106-6692120 6 
chr1:6696908-6696920 6 
chr1:6698737-6698760 5.73913 
chr1:6699388-6699402 6 
chr1:6700131-6700144 6 
chr1:6701095-6701136 5.56098 
chr1:6701437-6701488 5.84314 
chr1:6702734-6702759 5.76 
chr1:6703337-6703349 6 
chr1:6707140-6707162 6 
chr1:6707872-6707896 5.75 
chr1:6709992-6710018 6 
chr1:6710935-6710955 5.9 
chr1:6712488-6712500 6 
chr1:6716160-6716177 6 
chr1:6716774-6716803 5.58621 
chr1:6719285-6719327 6 
chr1:6720114-6720148 5.52941 
chr1:6722178-6722204 6 
chr1:6724076-6724095 5.63158 
chr1:6724293-6724312 5.78947 
chr1:6726427-6726459 5.84375 
chr1:6727368-6727411 5.30233 
chr1:6728192-6728210 5.77778 
chr1:6729246-6729268 5.86364 
chr1:6729573-6729632 6 
chr1:6730372-6730407 5.34286 
chr1:6731253-6731287 5.76471 
chr1:6731879-6731907 5.71429 
chr1:6733255-6733274 6 
chr1:6734619-6734635 6 
chr1:6735454-6735490 5.63889 
chr1:6736735-6736757 5.54545 
chr1:6737217-6737239 5.81818 
chr1:6739472-6739502 5.93333 
chr1:6740233-6740259 5.34615 
chr1:6742223-6742238 6 
chr1:6745957-6745986 5.7931 
chr1:6746285-6746340 5.85455 
chr1:6746361-6746400 5.64103 
chr1:6747414-6747429 6 
chr1:6748016-6748036 5.95 
chr1:6749245-6749262 5.76471 
chr1:6752669-6752682 6 
chr1:6753894-6753911 6 
chr1:6754869-6754881 6 
chr1:6755034-6755051 6 
chr1:6755203-6755228 5.8 
chr1:6755687-6755713 6 
chr1:6757633-6757662 5.7931 
chr1:6758991-6759027 5.91667 
chr1:6762193-6762205 6 
chr1:6763521-6763539 5.77778 
chr1:6763894-6763923 6 
chr1:6764715-6764746 5.74194 
chr1:6766369-6766421 5.67308 
chr1:6766483-6766507 5.95833 
chr1:6767854-6767880 5.80769 
chr1:6769020-6769056 6 
chr1:6769840-6769855 6 
chr1:6770171-6770185 6 
chr1:6770633-6770651 6 
chr1:6770908-6770938 5.56667 
chr1:6771619-6771637 6 
chr1:6772109-6772128 6 
chr1:6773635-6773662 5.92593 
chr1:6774161-6774180 5.73684 
chr1:6774218-6774233 6 
chr1:6774533-6774581 5.8125 
chr1:6776348-6776387 5.79487 
chr1:6777289-6777316 5.77778 
chr1:6777890-6777914 5.91667 
chr1:6779785-6779808 6 
chr1:6780389-6780427 5.68421 
chr1:6781593-6781619 5.38462 
chr1:6782019-6782039 5.7 
chr1:6782172-6782215 5.55814 
chr1:6783111-6783131 6 
chr1:6784346-6784371 5.44 
chr1:6787047-6787069 5.54545 
chr1:6787293-6787312 5.68421 
chr1:6787431-6787462 5.83871 
chr1:6788260-6788278 6 
chr1:6788877-6789130 5.51779 
chr1:6789268-6789298 5.4 
chr1:6790384-6790404 5.65 
chr1:6790499-6790521 5.54545 
chr1:6791325-6791387 5.35484 
chr1:6791435-6791454 5.94737 
chr1:6791874-6791893 5.94737 
chr1:6792426-6792502 6 
chr1:6793240-6793275 5.77143 
chr1:6793659-6793683 6 
chr1:6794940-6794956 5.875 
chr1:6795703-6795742 5.94872 
chr1:6796312-6796360 5.79167 
chr1:6796494-6796513 5.68421 
chr1:6797159-6797185 6 
chr1:6798191-6798220 5.31034 
chr1:6798364-6798386 5.54545 
chr1:6799092-6799243 5.86755 
chr1:6799647-6799661 6 
chr1:6800311-6800323 6 
chr1:6800601-6800640 6 
chr1:6801109-6801127 5.77778 
chr1:6802158-6802180 5.86364 
chr1:6802546-6802591 5.73333 
chr1:6802600-6802829 5.58515 
chr1:6804291-6804308 6 
chr1:6804595-6804611 6 
chr1:6807798-6807812 6 
chr1:6808725-6808813 5.79545 
chr1:6809456-6809548 5.56522 
chr1:6810870-6810901 5.70968 
chr1:6811199-6811224 5.88 
chr1:6811535-6811562 5.77778 
chr1:6811800-6811836 6 
chr1:6811898-6811958 5.56667 
chr1:6816245-6816258 6 
chr1:6817219-6817273 5.7037 
chr1:6817404-6817426 5.77273 
chr1:6818249-6818268 6 
chr1:6818415-6818438 6 
chr1:6819611-6819626 6 
chr1:6820165-6820177 6 
chr1:6820792-6820816 5.95833 
chr1:6821268-6821291 5.78261 
chr1:6821864-6821876 6 
chr1:6822752-6822777 5.92 
chr1:6823434-6823479 5.6 
chr1:6824135-6824164 5.37931 
chr1:6826287-6826308 5.61905 
chr1:6827545-6827565 5.7 
chr1:6827581-6827599 5.83333 
chr1:6827759-6827774 6 
chr1:6828013-6828031 6 
chr1:6828692-6828720 5.64286 
chr1:6829053-6829088 5.68571 
chr1:6829262-6829289 5.81481 
chr1:6830153-6830180 6 
chr1:6830339-6830359 5.85 
chr1:6833224-6833251 5.85185 
chr1:6833553-6833566 6 
chr1:6834686-6834717 6 
chr1:6835075-6835096 5.66667 
chr1:6835164-6835178 6 
chr1:6837495-6837527 5.9375 
chr1:6838044-6838066 5.90909 
chr1:6839241-6839268 5.40741 
chr1:6839755-6839772 6 
chr1:6842442-6842465 5.6087 
chr1:6842960-6843001 5.80488 
chr1:6844721-6844747 5.34615 
chr1:6844921-6844950 5.24138 
chr1:6845484-6845517 5.36364 
chr1:6845720-6845757 5.51351 
chr1:6845848-6845906 5.24138 
chr1:6848218-6848248 5.73333 
chr1:6849864-6849883 6 
chr1:6850417-6850464 5.97872 
chr1:6851172-6851190 5.83333 
chr1:6851716-6851728 6 
chr1:6852023-6852040 5.82353 
chr1:6852372-6852412 5.45 
chr1:6853103-6853146 5.95349 
chr1:6854940-6854976 6 
chr1:6856192-6856213 6 
chr1:6858056-6858068 6 
chr1:6858644-6858662 6 
chr1:6859097-6859115 5.83333 
chr1:6859737-6859762 5.56 
chr1:6860467-6860494 5.40741 
chr1:6862784-6862807 5.82609 
chr1:6864236-6864252 6 
chr1:6865933-6865952 5.84211 
chr1:6866792-6866816 5.41667 
chr1:6867779-6867792 6 
chr1:6868787-6868805 6 
chr1:6869068-6869098 6 
chr1:6873533-6873553 5.6 
chr1:6874768-6874802 5.61765 
chr1:6878397-6878429 5.75 
chr1:6878689-6878707 5.72222 
chr1:6878992-6879016 6 
chr1:6882329-6882358 5.27586 
chr1:6882854-6882899 5.77778 
chr1:6885528-6885552 5.5 
chr1:6888346-6888365 6 
chr1:6888950-6888968 6 
chr1:6890071-6890109 5.76316 
chr1:6890863-6890891 5.92857 
chr1:6892136-6892156 5.85 
chr1:6893079-6893102 6 
chr1:6894214-6894228 6 
chr1:6894275-6894343 5.52941 
chr1:6896098-6896148 5.6 
chr1:6896632-6896686 5.75926 
chr1:6897058-6897096 5.76316 
chr1:6898077-6898105 5.28571 
chr1:6898623-6898647 5.66667 
chr1:6899439-6899489 5.56 
chr1:6904566-6904584 5.94444 
chr1:6904750-6904768 6 
chr1:6909490-6909512 5.5 
chr1:6909684-6909705 5.61905 
chr1:6910096-6910111 6 
chr1:6912072-6912084 6 
chr1:6914446-6914480 5.41176 
chr1:6914588-6914616 5.5 
chr1:6916592-6916654 5.22581 
chr1:6918493-6918556 5.7619 
chr1:6919848-6919865 5.94118 
chr1:6920124-6920151 5.40741 
chr1:6920970-6920995 5.76 
chr1:6921024-6921037 6 
chr1:6927853-6927869 5.8125 
chr1:6928362-6928408 5.86957 
chr1:6928430-6928447 6 
chr1:6931906-6931936 5.9 
chr1:6932283-6932323 5.875 
chr1:6935350-6935371 6 
chr1:6936408-6936433 5.8 
chr1:6938648-6938662 5.92857 
chr1:6939657-6939685 5.67857 
chr1:6939847-6939860 6 
chr1:6940123-6940165 5.45238 
chr1:6940443-6940462 6 
chr1:6940979-6941012 5.72727 
chr1:6942026-6942052 5.73077 
chr1:6942979-6942993 6 
chr1:6943494-6943517 6 
chr1:6943920-6943942 5.54545 
chr1:6944351-6944391 6 
chr1:6946909-6946929 5.85 
chr1:6948867-6948892 5.92 
chr1:6949865-6949891 5.42308 
chr1:6951085-6951114 5.31034 
chr1:6952644-6952669 5.88 
chr1:6953323-6953345 5.81818 
chr1:6954015-6954036 5.52381 
chr1:6958940-6958964 5.375 
chr1:6959597-6959649 5.90385 
chr1:6961567-6961591 5.625 
chr1:6962099-6962150 5.92157 
chr1:6962579-6962606 5.33333 
chr1:6964593-6964620 5.88889 
chr1:6964793-6964820 6 
chr1:6965248-6965268 5.8 
chr1:6972029-6972078 5.42857 
chr1:6974162-6974176 6 
chr1:6984353-6984431 5.79487 
chr1:6986355-6986803 5.75223 
chr1:6987042-6987072 5.83333 
chr1:6987106-6987128 5.68182 
chr1:6987252-6987268 5.875 
chr1:6989209-6989247 5.71053 
chr1:6989406-6989437 5.87097 
chr1:6994719-6994757 5.42105 
chr1:6997092-6997342 5.456 
chr1:6997361-6997925 5.46454 
chr1:6997941-6997975 5.55882 
chr1:7000962-7001037 5.48 
chr1:7002121-7002143 6 
chr1:7002718-7002736 5.88889 
chr1:7003225-7003278 5.64151 
chr1:7003906-7003931 5.76 
chr1:7005388-7005431 5.65116 
chr1:7006233-7006264 5.67742 
chr1:7012490-7012513 5.82609 
chr1:7012892-7012916 5.91667 
chr1:7014193-7014213 5.9 
chr1:7022407-7022434 5.51852 
chr1:7022860-7022893 5.45455 
chr1:7023318-7023342 5.54167 
chr1:7025268-7025306 5.60526 
chr1:7025364-7025388 5.58333 
chr1:7028737-7028757 5.8 
chr1:7029854-7029878 5.54167 
chr1:7032886-7032921 5.94286 
chr1:7038692-7038754 5.45161 
chr1:7042867-7042885 5.88889 
chr1:7043768-7043873 5.40952 
chr1:7043895-7043931 5.69444 
chr1:7043940-7044068 5.28906 
chr1:7044084-7044175 5.50549 
chr1:7044254-7044274 5.65 
chr1:7050833-7050899 5.69697 
chr1:7051108-7051135 5.66667 
chr1:7051731-7051768 5.45946 
chr1:7052131-7052144 6 
chr1:7054702-7054723 5.57143 
chr1:7055339-7055374 5.94286 
chr1:7056742-7056775 5.90909 
chr1:7057706-7057732 5.84615 
chr1:7058138-7058151 5.92308 
chr1:7059443-7059456 6 
chr1:7061930-7061969 5.94872 
chr1:7064295-7064311 5.875 
chr1:7067064-7067077 6 
chr1:7069557-7069596 5.28205 
chr1:7073268-7073287 5.94737 
chr1:7076893-7076923 5.7 
chr1:7080352-7080369 5.76471 
chr1:7080504-7080528 5.375 
chr1:7084088-7084120 5.9375 
chr1:7086179-7086200 5.52381 
chr1:7086695-7086710 6 
chr1:7087948-7087977 5.96552 
chr1:7089548-7089569 6 
chr1:7089656-7089670 6 
chr1:7091061-7091082 6 
chr1:7091352-7091378 5.84615 
chr1:7092015-7092036 6 
chr1:7093643-7093665 5.86364 
chr1:7099099-7099127 5.92857 
chr1:7099308-7099321 6 
chr1:7100783-7100795 6 
chr1:7103429-7103442 6 
chr1:7106693-7106712 5.73684 
chr1:7107750-7107792 5.7381 
chr1:7109506-7109529 6 
chr1:7111747-7111786 5.89744 
chr1:7113897-7113915 5.72222 
chr1:7116359-7116387 5.25 
chr1:7117994-7118008 6 
chr1:7118917-7118969 5.82692 
chr1:7119678-7119701 5.56522 
chr1:7124128-7124356 5.67544 
chr1:7127478-7127492 6 
chr1:7132476-7132506 5.33333 
chr1:7135722-7135735 6 
chr1:7137284-7137299 6 
chr1:7138050-7138072 5.72727 
chr1:7140591-7140606 6 
chr1:7141268-7141295 5.44444 
chr1:7142500-7142547 6 
chr1:7144215-7144268 5.33962 
chr1:7149592-7149648 5.92857 
chr1:7155102-7155129 5.55556 
chr1:7158159-7158216 5.5614 
chr1:7160554-7160576 5.5 
chr1:7161870-7161906 5.33333 
chr1:7161941-7161989 5.41667 
chr1:7162042-7162130 5.625 
chr1:7163380-7163740 5.52778 
chr1:7163774-7163957 5.46448 
chr1:7163974-7164042 5.30882 
chr1:7164058-7164212 5.42208 
chr1:7164226-7164335 5.36697 
chr1:7164378-7164452 5.45946 
chr1:7166299-7166442 5.48252 
chr1:7167309-7167373 5.70312 
chr1:7171945-7171967 6 
chr1:7174365-7174400 5.6 
chr1:7174595-7174619 5.45833 
chr1:7176696-7176723 5.92593 
chr1:7178350-7178365 6 
chr1:7185347-7185385 5.52632 
chr1:7186086-7186113 5.59259 
chr1:7187307-7187325 6 
chr1:7188891-7188913 6 
chr1:7189973-7190010 5.89189 
chr1:7191009-7191027 5.94444 
chr1:7191575-7191596 5.80952 
chr1:7192108-7192137 5.7931 
chr1:7194343-7194360 5.88235 
chr1:7194528-7194544 6 
chr1:7195448-7195475 5.66667 
chr1:7198035-7198056 5.95238 
chr1:7199054-7199392 5.62722 
chr1:7199403-7199434 5.54839 
chr1:7204296-7204374 5.78205 
chr1:7207050-7207085 5.22857 
chr1:7207653-7207734 5.25926 
chr1:7207745-7207757 6 
chr1:7207781-7207809 5.5 
chr1:7207906-7207934 5.67857 
chr1:7207958-7207986 5.5 
chr1:7208006-7208039 5.54545 
chr1:7208071-7208102 5.41935 
chr1:7208144-7208177 5.42424 
chr1:7208223-7208241 5.94444 
chr1:7208285-7208354 5.27536 
chr1:7208381-7208433 5.36538 
chr1:7208483-7208504 5.52381 
chr1:7215558-7215584 5.34615 
chr1:7216167-7216186 5.78947 
chr1:7217404-7217449 5.62222 
chr1:7219593-7219617 5.5 
chr1:7225487-7225503 5.9375 
chr1:7225942-7225975 5.18182 
chr1:7227801-7227818 6 
chr1:7228454-7228476 5.86364 
chr1:7235103-7235134 5.74194 
chr1:7237128-7237173 5.46667 
chr1:7237183-7237212 5.31034 
chr1:7237499-7237579 5.45 
chr1:7237587-7237619 5.25 
chr1:7237677-7237703 5.42308 
chr1:7237884-7237948 5.45312 
chr1:7237988-7238021 5.48485 
chr1:7240571-7240590 6 
chr1:7242556-7242570 5.92857 
chr1:7244568-7244598 6 
chr1:7244713-7244741 5.57143 
chr1:7246220-7246251 5.67742 
chr1:7256259-7256273 6 
chr1:7257688-7257733 6 
chr1:7259804-7259851 5.31915 
chr1:7263548-7263561 6 
chr1:7263876-7263903 5.59259 
chr1:7264824-7264849 5.76 
chr1:7264865-7264902 6 
chr1:7268309-7268359 5.44 
chr1:7269149-7269162 6 
chr1:7273648-7273676 5.57143 
chr1:7274897-7274928 5.80645 
chr1:7276547-7276593 5.65217 
chr1:7279602-7279627 6 
chr1:7281966-7282004 5.92105 
chr1:7283206-7283242 5.61111 
chr1:7283387-7283464 5.38961 
chr1:7283913-7283946 5.42424 
chr1:7286886-7286905 6 
chr1:7289465-7289549 5.53571 
chr1:7289567-7289721 5.46104 
chr1:7290464-7290506 5.33333 
chr1:7291387-7291428 5.90244 
chr1:7294848-7294860 6 
chr1:7299695-7299715 6 
chr1:7299894-7299951 5.64912 
chr1:7300578-7300590 6 
chr1:7301893-7301924 5.41935 
chr1:7302825-7302865 5.95 
chr1:7303021-7303046 5.84 
chr1:7304947-7304993 5.73913 
chr1:7305238-7305315 5.74026 
chr1:7306730-7306752 6 
chr1:7311913-7311944 5.48387 
chr1:7315347-7315394 5.65957 
chr1:7316616-7316643 5.77778 
chr1:7319650-7319663 6 
chr1:7330251-7330361 5.85455 
chr1:7331625-7331669 6 
chr1:7331771-7331795 5.625 
chr1:7332752-7332790 5.97368 
chr1:7335206-7335231 5.68 
chr1:7336338-7336376 5.89474 
chr1:7337516-7337583 5.73134 
chr1:7337811-7337840 5.72414 
chr1:7340165-7340184 5.89474 
chr1:7341859-7341899 6 
chr1:7344181-7344273 5.93478 
chr1:7344893-7344928 5.91429 
chr1:7347525-7347557 5.40625 
chr1:7347634-7347658 5.875 
chr1:7366387-7366401 6 
chr1:7366903-7366925 5.68182 
chr1:7366971-7366984 5.92308 
chr1:7369347-7369372 6 
chr1:7369670-7369693 5.52174 
chr1:7370637-7370805 5.89881 
chr1:7380694-7380729 5.74286 
chr1:7382967-7383090 5.65854 
chr1:7383567-7383587 6 
chr1:7385107-7385120 6 
chr1:7385884-7385928 5.54545 
chr1:7387466-7387489 5.91304 
chr1:7388390-7388414 5.375 
chr1:7388554-7388570 5.8125 
chr1:7391298-7391319 6 
chr1:7392886-7392898 6 
chr1:7395184-7395232 5.95833 
chr1:7398019-7398057 5.44737 
chr1:7398070-7398101 5.80645 
chr1:7399631-7399675 5.84091 
chr1:7400593-7400661 5.76471 
chr1:7400776-7400826 6 
chr1:7410782-7410806 5.875 
chr1:7412171-7412230 5.35593 
chr1:7413470-7413497 5.59259 
chr1:7413798-7413815 6 
chr1:7414197-7414221 5.70833 
chr1:7415265-7415289 5.75 
chr1:7415443-7415462 5.68421 
chr1:7417731-7417758 5.40741 
chr1:7422329-7422373 5.56818 
chr1:7422418-7422536 5.4322 
chr1:7422653-7422734 5.25926 
chr1:7422806-7422868 5.24194 
chr1:7424921-7424961 5.825 
chr1:7428670-7428691 5.7619 
chr1:7430956-7430985 5.93103 
chr1:7431300-7431330 6 
chr1:7432435-7432458 5.47826 
chr1:7437981-7438001 5.6 
chr1:7439004-7439016 6 
chr1:7440635-7440651 5.9375 
chr1:7441190-7441227 5.78378 
chr1:7442890-7442929 6 
chr1:7443705-7443759 5.44444 
chr1:7443768-7443797 5.72414 
chr1:7443826-7443864 5.63158 
chr1:7443872-7443901 5.51724 
chr1:7447122-7447143 5.61905 
chr1:7447917-7447944 5.2963 
chr1:7451388-7451413 6 
chr1:7452930-7452952 6 
chr1:7453321-7453343 6 
chr1:7453491-7453513 5.5 
chr1:7453593-7453614 5.61905 
chr1:7454871-7454954 5.77108 
chr1:7457011-7457038 5.40741 
chr1:7458214-7458293 5.94937 
chr1:7458496-7458524 5.78571 
chr1:7464966-7465019 5.64151 
chr1:7465402-7465438 5.5 
chr1:7466619-7466656 5.67568 
chr1:7466667-7466721 5.37037 
chr1:7467480-7467510 5.53333 
chr1:7468465-7468491 5.30769 
chr1:7470957-7471076 5.73109 
chr1:7471589-7471611 6 
chr1:7471807-7471830 5.95652 
chr1:7471958-7471977 5.63158 
chr1:7477108-7477144 5.33333 
chr1:7479196-7479228 5.65625 
chr1:7481196-7481224 5.92857 
chr1:7483529-7483545 6 
chr1:7484511-7484525 6 
chr1:7488110-7488142 5.3125 
chr1:7489390-7489450 5.33333 
chr1:7489459-7489483 5.45833 
chr1:7489492-7489521 5.68966 
chr1:7489539-7489605 5.69697 
chr1:7489658-7489702 5.68182 
chr1:7490185-7490230 5.44444 
chr1:7490268-7490300 5.71875 
chr1:7490307-7490345 5.36842 
chr1:7490409-7490432 5.6087 
chr1:7490554-7490576 5.81818 
chr1:7490611-7490632 5.52381 
chr1:7494511-7494537 6 
chr1:7494937-7494949 6 
chr1:7495108-7495130 5.77273 
chr1:7496381-7496403 5.72727 
chr1:7497148-7497189 5.43902 
chr1:7506361-7506386 5.64 
chr1:7507476-7507504 5.53571 
chr1:7509829-7509872 5.88372 
chr1:7516206-7516328 5.60656 
chr1:7517043-7517078 5.42857 
chr1:7520650-7520675 5.4 
chr1:7522322-7522338 6 
chr1:7523388-7523428 5.55 
chr1:7523478-7523523 5.35556 
chr1:7523549-7523647 5.41837 
chr1:7523672-7523700 5.32143 
chr1:7524039-7524052 6 
chr1:7527829-7527845 6 
chr1:7530726-7530749 5.43478 
chr1:7531221-7531241 5.8 
chr1:7535164-7535207 5.55814 
chr1:7536854-7536867 6 
chr1:7538082-7538094 6 
chr1:7539700-7539727 5.55556 
chr1:7539960-7540014 5.42593 
chr1:7540027-7540072 5.26667 
chr1:7540087-7540194 5.24299 
chr1:7540242-7540361 5.62185 
chr1:7540374-7540426 5.51923 
chr1:7540456-7540493 5.75676 
chr1:7547674-7547686 6 
chr1:7548138-7548188 5.52 
chr1:7548198-7548244 5.5 
chr1:7548528-7548600 5.40278 
chr1:7548612-7548653 5.70732 
chr1:7548671-7548698 5.62963 
chr1:7548734-7548768 5.61765 
chr1:7548783-7548820 5.32432 
chr1:7548886-7548932 5.28261 
chr1:7548989-7549041 5.42308 
chr1:7552608-7552649 5.29268 
chr1:7552689-7552759 5.55714 
chr1:7552768-7552815 5.46809 
chr1:7552882-7552947 5.36923 
chr1:7552967-7553008 5.29268 
chr1:7553033-7553128 5.30526 
chr1:7553149-7553194 5.17778 
chr1:7553203-7553263 5.43333 
chr1:7553299-7553423 5.41129 
chr1:7553432-7553519 5.35632 
chr1:7554863-7554881 5.77778 
chr1:7558221-7558261 5.375 
chr1:7558268-7558351 5.22892 
chr1:7558370-7558504 5.57463 
chr1:7558617-7558661 5.54545 
chr1:7558671-7558719 5.20833 
chr1:7558742-7558768 5.42308 
chr1:7558789-7558813 5.5 
chr1:7558830-7558870 5.75 
chr1:7558893-7558936 5.48837 
chr1:7559059-7559088 5.31034 
chr1:7559136-7559167 5.32258 
chr1:7559215-7559243 5.35714 
chr1:7559290-7559322 5.375 
chr1:7559369-7559393 5.58333 
chr1:7559440-7559468 5.35714 
chr1:7559511-7559541 5.36667 
chr1:7559661-7559687 5.57692 
chr1:7559696-7559734 5.57895 
chr1:7559768-7559798 5.33333 
chr1:7559891-7559906 5.86667 
chr1:7559962-7560012 5.48 
chr1:7560200-7560233 5.39394 
chr1:7560256-7560303 5.21277 
chr1:7560430-7560461 5.25806 
chr1:7560488-7560515 5.37037 
chr1:7562933-7562982 5.53061 
chr1:7566486-7566529 5.76744 
chr1:7566632-7566656 5.625 
chr1:7566994-7567022 5.39286 
chr1:7567069-7567095 5.46154 
chr1:7567169-7567238 5.44928 
chr1:7568697-7568728 5.51613 
chr1:7568768-7568803 5.54286 
chr1:7570054-7570080 5.84615 
chr1:7571683-7571701 5.94444 
chr1:7572173-7572196 5.82609 
chr1:7573986-7574028 6 
chr1:7580260-7580318 5.75862 
chr1:7581520-7581538 6 
chr1:7582752-7582778 5.65385 
chr1:7583943-7583964 5.85714 
chr1:7585004-7585041 5.43243 
chr1:7588844-7588908 5.625 
chr1:7589019-7589076 6 
chr1:7590872-7590887 6 
chr1:7591227-7591257 5.8 
chr1:7591589-7591614 5.68 
chr1:7593976-7593999 5.6087 
chr1:7595005-7595054 5.46939 
chr1:7596195-7596212 6 
chr1:7600268-7600316 5.35417 
chr1:7602318-7602337 6 
chr1:7602481-7602509 6 
chr1:7602898-7602935 6 
chr1:7603738-7603760 5.63636 
chr1:7606002-7606028 5.96154 
chr1:7607408-7607445 6 
chr1:7610066-7610080 5.92857 
chr1:7610139-7610157 5.88889 
chr1:7610511-7610540 5.27586 
chr1:7610599-7610643 5.38636 
chr1:7610666-7610693 5.44444 
chr1:7611370-7611437 5.37313 
chr1:7613159-7613363 5.7402 
chr1:7624695-7624713 5.77778 
chr1:7624994-7625019 5.44 
chr1:7625985-7626004 6 
chr1:7626958-7626979 5.52381 
chr1:7628132-7628412 5.45 
chr1:7628428-7628622 5.67526 
chr1:7628632-7629156 5.50573 
chr1:7629164-7629227 5.53968 
chr1:7629237-7629513 5.59058 
chr1:7629530-7629581 5.23529 
chr1:7629592-7629651 5.67797 
chr1:7629659-7629741 5.40244 
chr1:7629753-7629768 6 
chr1:7629790-7629889 5.63636 
chr1:7632996-7633012 5.875 
chr1:7633814-7633832 5.94444 
chr1:7634285-7634306 5.71429 
chr1:7636054-7636080 5.76923 
chr1:7639585-7639632 5.80851 
chr1:7645901-7645924 5.52174 
chr1:7646173-7646201 5.71429 
chr1:7651939-7651969 5.6 
chr1:7652320-7652344 5.66667 
chr1:7653549-7653562 6 
chr1:7654107-7654310 5.68473 
chr1:7657628-7657650 5.54545 
chr1:7657866-7657894 5.71429 
chr1:7660537-7660559 6 
chr1:7661994-7662120 5.84921 
chr1:7662138-7662240 5.94118 
chr1:7664428-7664452 5.54167 
chr1:7667128-7667232 5.45192 
chr1:7667244-7667390 5.35616 
chr1:7667419-7667439 5.8 
chr1:7667457-7667480 5.95652 
chr1:7667503-7667551 5.9375 
chr1:7670188-7670222 5.61765 
chr1:7672431-7672469 5.31579 
chr1:7677749-7677768 5.63158 
chr1:7683326-7683348 6 
chr1:7692061-7692099 6 
chr1:7694530-7694572 5.21429 
chr1:7694627-7694667 5.55 
chr1:7694850-7694873 5.6087 
chr1:7695668-7695682 6 
chr1:7697837-7697859 5.63636 
chr1:7698126-7698159 5.33333 
chr1:7706248-7706301 5.32075 
chr1:7706374-7706409 5.65714 
chr1:7706470-7706482 6 
chr1:7706535-7706570 5.37143 
chr1:7706622-7706661 5.38462 
chr1:7706689-7706715 5.53846 
chr1:7706798-7706821 5.6087 
chr1:7708143-7708166 5.78261 
chr1:7708451-7708470 5.84211 
chr1:7714442-7714467 5.52 
chr1:7714529-7714607 5.52564 
chr1:7714614-7714680 5.60606 
chr1:7714689-7714732 5.86047 
chr1:7714743-7714882 5.64748 
chr1:7714899-7715408 5.63458 
chr1:7715457-7715594 5.49635 
chr1:7715613-7715812 5.56281 
chr1:7715824-7715851 5.22222 
chr1:7719593-7719612 5.89474 
chr1:7720132-7720147 6 
chr1:7723342-7723388 5.41304 
chr1:7726227-7726247 5.75 
chr1:7726308-7726329 5.61905 
chr1:7726927-7726959 5.96875 
chr1:7727300-7727321 5.57143 
chr1:7727801-7727820 6 
chr1:7728448-7728500 5.84615 
chr1:7734379-7734413 5.41176 
chr1:7734832-7734867 5.62857 
chr1:7740902-7740988 5.53488 
chr1:7743241-7743259 5.77778 
chr1:7748071-7748083 6 
chr1:7751800-7751823 5.6087 
chr1:7752003-7752063 5.9 
chr1:7752568-7752607 5.66667 
chr1:7756239-7756268 5.68966 
chr1:7762392-7762417 6 
chr1:7762859-7762903 5.20455 
chr1:7763739-7763755 5.9375 
chr1:7764071-7764147 5.26316 
chr1:7764218-7764261 5.32558 
chr1:7764849-7764883 5.76471 
chr1:7764999-7765045 5.65217 
chr1:7765568-7765621 5.32075 
chr1:7766946-7766959 6 
chr1:7769124-7769145 6 
chr1:7770660-7770677 6 
chr1:7777785-7777809 6 
chr1:7778248-7778323 5.84 
chr1:7778614-7778629 6 
chr1:7780428-7780455 5.88889 
chr1:7781768-7781800 5.5 
chr1:7784878-7784892 6 
chr1:7787181-7787195 6 
chr1:7788374-7788399 5.6 
chr1:7789172-7789189 5.76471 
chr1:7790352-7790378 5.46154 
chr1:7790962-7791002 5.775 
chr1:7791631-7791655 5.79167 
chr1:7791763-7791782 5.94737 
chr1:7792602-7792634 5.5625 
chr1:7793261-7793281 5.75 
chr1:7795504-7795537 5.90909 
chr1:7795821-7795845 5.79167 
chr1:7796022-7796034 6 
chr1:7802004-7802016 6 
chr1:7802173-7802202 5.7931 
chr1:7802416-7802448 5.34375 
chr1:7803871-7803899 5.96429 
chr1:7804188-7804204 6 
chr1:7805585-7805609 5.5 
chr1:7806313-7806341 5.17857 
chr1:7806693-7806707 6 
chr1:7807952-7807985 5.54545 
chr1:7808298-7808328 6 
chr1:7815386-7815407 6 
chr1:7816907-7816930 6 
chr1:7816959-7816988 5.27586 
chr1:7817795-7817844 5.38776 
chr1:7818994-7819010 6 
chr1:7819208-7819229 6 
chr1:7819561-7819595 5.58824 
chr1:7826086-7826100 6 
chr1:7826628-7826672 5.81818 
chr1:7827112-7827134 5.81818 
chr1:7828173-7828186 6 
chr1:7835388-7835420 5.9375 
chr1:7838211-7838223 6 
chr1:7838921-7838937 6 
chr1:7839254-7839280 5.88462 
chr1:7839307-7839362 5.32727 
chr1:7843789-7843822 5.15152 
chr1:7843844-7843893 5.14286 
chr1:7844463-7844483 5.95 
chr1:7848967-7848979 6 
chr1:7849200-7849213 6 
chr1:7854551-7854571 5.7 
chr1:7854911-7854976 5.27692 
chr1:7856379-7856391 6 
chr1:7857248-7857271 5.95652 
chr1:7857696-7857717 5.7619 
chr1:7859670-7859685 6 
chr1:7859803-7859843 5.525 
chr1:7859996-7860010 6 
chr1:7862319-7862336 5.94118 
chr1:7864354-7864381 5.74074 
chr1:7866855-7866919 5.75 
chr1:7868292-7868314 6 
chr1:7870636-7870653 6 
chr1:7870780-7870810 5.8 
chr1:7872684-7872704 6 
chr1:7874333-7874348 5.86667 
chr1:7876051-7876082 5.77419 
chr1:7878744-7878764 5.6 
chr1:7879837-7879862 5.6 
chr1:7882300-7882328 5.71429 
chr1:7890323-7890348 5.56 
chr1:7892426-7892442 6 
chr1:7892897-7892910 6 
chr1:7893148-7893171 5.6087 
chr1:7893963-7893991 5.67857 
chr1:7894507-7894529 5.90909 
chr1:7896048-7896070 6 
chr1:7900356-7900401 5.44444 
chr1:7900675-7900695 5.9 
chr1:7902559-7902607 5.35417 
chr1:7904093-7904131 5.42105 
chr1:7906147-7906165 6 
chr1:7907075-7907130 5.6 
chr1:7907959-7907975 5.8125 
chr1:7908498-7908513 6 
chr1:7908526-7908588 5.46774 
chr1:7909271-7909284 6 
chr1:7910030-7910042 6 
chr1:7912203-7912231 5.57143 
chr1:7914571-7914594 5.69565 
chr1:7914907-7914930 5.73913 
chr1:7915742-7915774 5.90625 
chr1:7917127-7917199 5.70833 
chr1:7917290-7917303 5.92308 
chr1:7917912-7917925 6 
chr1:7917942-7917969 5.37037 
chr1:7919305-7919341 5.66667 
chr1:7921101-7921116 6 
chr1:7922428-7922455 5.51852 
chr1:7923038-7923182 5.97917 
chr1:7925993-7926008 5.93333 
chr1:7926919-7926942 5.43478 
chr1:7927937-7927960 6 
chr1:7932359-7932415 5.89286 
chr1:7935099-7935147 5.83333 
chr1:7935795-7935809 6 
chr1:7937186-7937252 5.72727 
chr1:7937508-7937521 6 
chr1:7939799-7939815 6 
chr1:7940317-7940342 5.64 
chr1:7940466-7940491 5.6 
chr1:7942394-7942407 6 
chr1:7944156-7944181 5.48 
chr1:7944362-7944374 6 
chr1:7944846-7944983 5.48175 
chr1:7944997-7945224 5.63436 
chr1:7945946-7945989 5.76744 
chr1:7947100-7947125 6 
chr1:7947652-7947672 6 
chr1:7949320-7949337 6 
chr1:7949502-7949547 5.71111 
chr1:7949700-7949734 5.82353 
chr1:7950184-7950196 6 
chr1:7950788-7950801 6 
chr1:7950904-7950917 6 
chr1:7951584-7951654 5.94286 
chr1:7952529-7952548 6 
chr1:7953551-7953586 5.68571 
chr1:7954188-7954256 5.75 
chr1:7955429-7955450 5.85714 
chr1:7957624-7957655 5.25806 
chr1:7958531-7958549 6 
chr1:7960457-7960491 5.82353 
chr1:7961572-7961622 5.4 
chr1:7961665-7961703 5.76316 
chr1:7961768-7961799 5.35484 
chr1:7963046-7963461 5.80241 
chr1:7964362-7964382 5.85 
chr1:7964963-7964980 6 
chr1:7965196-7965216 5.9 
chr1:7966459-7966583 5.79839 
chr1:7967093-7967114 5.52381 
chr1:7967542-7967582 5.675 
chr1:7968355-7968370 6 
chr1:7968520-7968535 6 
chr1:7968842-7968879 5.2973 
chr1:7969606-7969627 5.71429 
chr1:7970768-7970799 5.3871 
chr1:7971960-7971972 6 
chr1:7972962-7972989 5.62963 
chr1:7973629-7973659 5.93333 
chr1:7973787-7973816 5.68966 
chr1:7974250-7974321 5.64789 
chr1:7975123-7975143 6 
chr1:7977951-7977990 5.61538 
chr1:7978015-7978058 5.97674 
chr1:7980364-7980377 6 
chr1:7981398-7981440 5.95238 
chr1:7981726-7981754 5.5 
chr1:7982954-7982975 5.85714 
chr1:7984354-7984395 6 
chr1:7984684-7984714 5.83333 
chr1:7984916-7984946 5.3 
chr1:7986927-7986948 5.85714 
chr1:7988940-7988991 5.68627 
chr1:7989196-7989234 5.86842 
chr1:7990027-7990041 6 
chr1:7992719-7992816 5.83505 
chr1:7993754-7993779 5.88 
chr1:7994437-7994472 5.57143 
chr1:7994768-7994798 5.8 
chr1:7996022-7996048 5.30769 
chr1:7996478-7996511 5.87879 
chr1:7998082-7998118 5.69444 
chr1:7999379-7999419 5.75 
chr1:8001527-8001557 5.43333 
chr1:8001949-8001990 5.85366 
chr1:8002056-8002083 5.7037 
chr1:8002093-8002247 5.48701 
chr1:8002268-8002296 6 
chr1:8003938-8003950 6 
chr1:8004230-8004246 5.875 
chr1:8004609-8004655 5.91304 
chr1:8005363-8005378 5.86667 
chr1:8005749-8005761 6 
chr1:8009970-8010007 5.40541 
chr1:8011364-8011390 5.84615 
chr1:8012111-8012169 5.82759 
chr1:8013615-8013628 6 
chr1:8015073-8015099 5.96154 
chr1:8017530-8017543 6 
chr1:8018209-8018230 6 
chr1:8018881-8018906 5.96 
chr1:8019220-8019250 5.9 
chr1:8019298-8019325 5.25926 
chr1:8020118-8020136 5.77778 
chr1:8021910-8021940 5.66667 
chr1:8022800-8022814 6 
chr1:8023432-8023456 5.79167 
chr1:8028362-8028400 5.86842 
chr1:8031318-8031344 5.30769 
chr1:8031993-8032017 5.95833 
chr1:8032074-8032101 5.33333 
chr1:8032357-8032370 6 
chr1:8033776-8033814 5.71053 
chr1:8033967-8033980 6 
chr1:8034688-8034718 5.26667 
chr1:8034910-8034923 6 
chr1:8036768-8036793 5.8 
chr1:8037810-8037833 5.91304 
chr1:8038045-8038069 6 
chr1:8038904-8038919 6 
chr1:8040220-8040232 6 
chr1:8040917-8040942 5.68 
chr1:8041700-8041731 5.54839 
chr1:8042025-8042048 6 
chr1:8042208-8042221 6 
chr1:8045849-8045867 5.72222 
chr1:8046851-8046875 5.375 
chr1:8047029-8047048 6 
chr1:8048098-8048125 5.37037 
chr1:8050143-8050195 5.59615 
chr1:8050216-8050752 5.67724 
chr1:8050928-8050955 5.88889 
chr1:8053004-8053032 5.75 
chr1:8053179-8053191 6 
chr1:8054985-8055339 5.70056 
chr1:8055385-8055405 5.7 
chr1:8055663-8055709 5.82609 
chr1:8055852-8055867 5.93333 
chr1:8057610-8057650 5.95 
chr1:8058694-8058727 5.39394 
chr1:8059208-8059236 5.53571 
chr1:8059383-8059413 5.73333 
chr1:8059998-8060026 5.75 
chr1:8060628-8060658 5.96667 
chr1:8061609-8061638 5.7931 
chr1:8062824-8062842 5.83333 
chr1:8064650-8064663 6 
chr1:8065673-8065720 5.6383 
chr1:8065981-8066001 6 
chr1:8067047-8067076 5.7931 
chr1:8067502-8067576 5.91892 
chr1:8069148-8069163 6 
chr1:8076891-8076921 5.7 
chr1:8076960-8076980 5.8 
chr1:8078424-8078444 5.9 
chr1:8080582-8080603 5.85714 
chr1:8080612-8080625 6 
chr1:8086083-8086109 5.30769 
chr1:8086971-8087105 5.44776 
chr1:8087121-8087179 5.24138 
chr1:8087197-8087264 5.16418 
chr1:8087957-8087992 5.28571 
chr1:8088010-8088025 5.86667 
chr1:8089799-8089820 6 
chr1:8090305-8090359 5.59259 
chr1:8090966-8090995 5.55172 
chr1:8091468-8091483 6 
chr1:8093810-8093846 5.61111 
chr1:8094730-8094747 5.88235 
chr1:8094877-8094893 5.8125 
chr1:8095067-8095082 6 
chr1:8096143-8096180 6 
chr1:8097727-8097773 6 
chr1:8100027-8100064 5.67568 
chr1:8101160-8101208 5.64583 
chr1:8101774-8101810 5.16667 
chr1:8102035-8102064 5.86207 
chr1:8102515-8102540 5.44 
chr1:8103156-8103196 6 
chr1:8106110-8106122 6 
chr1:8106938-8106970 5.75 
chr1:8108291-8108315 5.91667 
chr1:8108863-8108880 6 
chr1:8109156-8109187 5.80645 
chr1:8110458-8110476 5.77778 
chr1:8111092-8111116 6 
chr1:8112543-8112565 5.72727 
chr1:8113494-8113515 6 
chr1:8114944-8114963 5.78947 
chr1:8115480-8115523 6 
chr1:8115806-8115842 5.52778 
chr1:8116525-8116539 5.92857 
chr1:8118008-8118130 5.87705 
chr1:8119399-8119434 5.77143 
chr1:8119802-8119820 5.72222 
chr1:8120221-8120244 5.69565 
chr1:8120639-8120663 5.95833 
chr1:8120699-8120715 6 
chr1:8121167-8121200 6 
chr1:8122159-8122195 5.58333 
chr1:8122643-8122666 5.52174 
chr1:8122802-8122822 6 
chr1:8123254-8123268 6 
chr1:8125153-8125183 5.73333 
chr1:8125886-8125902 6 
chr1:8126726-8126792 5.63636 
chr1:8126946-8126965 6 
chr1:8128568-8128621 5.88679 
chr1:8129089-8129119 5.7 
chr1:8129517-8129537 6 
chr1:8131487-8131504 6 
chr1:8133395-8133416 5.52381 
chr1:8133513-8133536 5.95652 
chr1:8134333-8134353 5.95 
chr1:8134623-8134637 6 
chr1:8134934-8134974 5.425 
chr1:8135487-8135522 5.54286 
chr1:8136804-8136817 6 
chr1:8137075-8137089 6 
chr1:8141663-8141688 5.92 
chr1:8143075-8143091 6 
chr1:8143206-8143219 5.92308 
chr1:8146150-8146176 5.53846 
chr1:8147231-8147268 5.86486 
chr1:8148346-8148370 5.5 
chr1:8148569-8148593 6 
chr1:8149134-8149155 6 
chr1:8149293-8149458 5.70303 
chr1:8151128-8151147 5.68421 
chr1:8152360-8152374 6 
chr1:8154959-8154973 5.92857 
chr1:8158768-8158794 5.96154 
chr1:8161206-8161249 5.83721 
chr1:8161956-8161973 5.76471 
chr1:8162094-8162129 5.37143 
chr1:8163791-8163810 6 
chr1:8163927-8163958 5.58065 
chr1:8166393-8166428 5.28571 
chr1:8167584-8167605 5.95238 
chr1:8171406-8171419 6 
chr1:8172428-8172453 5.96 
chr1:8174783-8174796 6 
chr1:8177408-8177436 6 
chr1:8177818-8177837 6 
chr1:8179061-8179083 5.77273 
chr1:8182042-8182076 5.88235 
chr1:8183914-8183952 5.60526 
chr1:8186361-8186375 6 
chr1:8187240-8187287 5.42553 
chr1:8187753-8187773 6 
chr1:8188222-8188238 5.875 
chr1:8189245-8189263 6 
chr1:8189340-8189356 6 
chr1:8190006-8190024 5.77778 
chr1:8190661-8190684 5.43478 
chr1:8190978-8190995 6 
chr1:8192525-8192545 5.85 
chr1:8193055-8193122 5.41791 
chr1:8195389-8195437 5.47917 
chr1:8196864-8196881 5.82353 
chr1:8199647-8199675 5.53571 
chr1:8200842-8200880 5.73684 
chr1:8201170-8201189 5.89474 
chr1:8202481-8202507 5.92308 
chr1:8202810-8202841 5.48387 
chr1:8204038-8204067 5.62069 
chr1:8204281-8204303 5.54545 
chr1:8204636-8204662 6 
chr1:8205268-8205307 5.74359 
chr1:8205646-8205671 5.64 
chr1:8206565-8206590 5.48 
chr1:8207276-8207307 5.48387 
chr1:8209908-8209924 6 
chr1:8210615-8210628 6 
chr1:8210698-8210739 5.68293 
chr1:8211418-8211439 5.80952 
chr1:8214399-8214425 5.73077 
chr1:8214579-8214604 6 
chr1:8215949-8215962 6 
chr1:8216768-8216790 5.86364 
chr1:8217613-8217637 5.41667 
chr1:8217800-8217892 5.69565 
chr1:8217903-8218096 5.82383 
chr1:8219251-8219276 5.6 
chr1:8220462-8220479 6 
chr1:8221273-8221291 6 
chr1:8223524-8223581 5.61404 
chr1:8224323-8224336 6 
chr1:8225167-8225179 6 
chr1:8227571-8227605 6 
chr1:8228964-8228985 6 
chr1:8229840-8229905 5.44615 
chr1:8230090-8230113 5.6087 
chr1:8230287-8230313 5.42308 
chr1:8232664-8232699 5.48571 
chr1:8232835-8232871 5.61111 
chr1:8233405-8233418 6 
chr1:8235390-8235402 6 
chr1:8236321-8236338 5.82353 
chr1:8237308-8237325 6 
chr1:8238352-8238389 5.56757 
chr1:8240853-8240876 5.65217 
chr1:8241196-8241208 6 
chr1:8243381-8243394 6 
chr1:8243790-8243814 5.95833 
chr1:8245466-8245478 6 
chr1:8247394-8247435 5.92683 
chr1:8248371-8248410 5.79487 
chr1:8248831-8248854 6 
chr1:8248988-8249010 5.59091 
chr1:8249565-8249584 5.73684 
chr1:8250738-8250758 5.95 
chr1:8250791-8250812 5.57143 
chr1:8251092-8251130 5.57895 
chr1:8251240-8251268 5.71429 
chr1:8251890-8251911 5.80952 
chr1:8253802-8253834 5.9375 
chr1:8255799-8255822 5.73913 
chr1:8256108-8256159 5.70588 
chr1:8257016-8257046 5.43333 
chr1:8257063-8257145 5.37805 
chr1:8257461-8257506 5.46667 
chr1:8257774-8257794 6 
chr1:8258754-8258791 5.67568 
chr1:8259029-8259041 6 
chr1:8259075-8259087 6 
chr1:8259972-8259990 5.72222 
chr1:8264055-8264076 5.7619 
chr1:8265144-8265157 5.92308 
chr1:8265232-8265246 6 
chr1:8267642-8267675 5.93939 
chr1:8269908-8269954 5.56522 
chr1:8270103-8270137 5.55882 
chr1:8271374-8271397 6 
chr1:8274154-8274177 5.82609 
chr1:8275230-8275268 5.65789 
chr1:8275945-8275997 5.38462 
chr1:8276437-8276483 5.91304 
chr1:8276758-8276775 6 
chr1:8277146-8277173 5.37037 
chr1:8277443-8277455 6 
chr1:8279280-8279330 5.82 
chr1:8279475-8279585 5.28182 
chr1:8280216-8280252 5.75 
chr1:8280260-8280288 6 
chr1:8280904-8280922 6 
chr1:8281248-8281278 5.6 
chr1:8282233-8282248 6 
chr1:8282959-8282988 5.48276 
chr1:8283532-8283551 5.78947 
chr1:8283634-8283652 5.88889 
chr1:8284968-8284984 6 
chr1:8286029-8286054 6 
chr1:8288950-8289236 5.72727 
chr1:8289517-8289539 5.90909 
chr1:8290751-8290778 5.66667 
chr1:8290929-8290950 5.61905 
chr1:8292387-8292437 5.34 
chr1:8293126-8293143 6 
chr1:8293669-8293765 5.71875 
chr1:8293768-8293796 5.57143 
chr1:8293834-8293904 5.75714 
chr1:8295857-8295887 5.8 
chr1:8296316-8296443 5.84252 
chr1:8296451-8296502 5.68627 
chr1:8297761-8297786 5.8 
chr1:8299120-8299141 6 
chr1:8300039-8300055 6 
chr1:8300805-8300839 6 
chr1:8301128-8301152 5.91667 
chr1:8302740-8302781 5.87805 
chr1:8303258-8303380 5.86885 
chr1:8303495-8303537 5.61905 
chr1:8305669-8305683 6 
chr1:8305966-8305983 6 
chr1:8306411-8306426 6 
chr1:8306991-8307019 5.67857 
chr1:8307174-8307192 6 
chr1:8307815-8307830 5.86667 
chr1:8308648-8308665 6 
chr1:8312090-8312112 5.81818 
chr1:8313909-8313936 5.92593 
chr1:8314654-8314680 5.92308 
chr1:8315054-8315076 5.81818 
chr1:8315433-8315558 5.888 
chr1:8318897-8318913 5.875 
chr1:8320102-8320161 5.45763 
chr1:8320478-8320526 5.4375 
chr1:8321391-8321465 5.85135 
chr1:8321608-8321647 5.58974 
chr1:8322391-8322408 6 
chr1:8322905-8322955 5.66 
chr1:8323368-8323403 5.68571 
chr1:8324394-8324435 5.90244 
chr1:8324909-8324953 5.88636 
chr1:8325411-8325432 6 
chr1:8326296-8326323 5.74074 
chr1:8327252-8327268 6 
chr1:8328298-8328315 6 
chr1:8328466-8328478 6 
chr1:8329238-8329256 6 
chr1:8330316-8330348 6 
chr1:8331911-8331930 5.84211 
chr1:8332573-8332632 5.55932 
chr1:8332660-8332787 5.40157 
chr1:8332842-8332858 6 
chr1:8333936-8333952 6 
chr1:8335772-8335805 5.84848 
chr1:8336899-8337094 5.76923 
chr1:8337106-8337208 5.7451 
chr1:8337221-8337240 6 
chr1:8337253-8337268 6 
chr1:8337305-8337334 5.51724 
chr1:8337685-8337703 6 
chr1:8337913-8337935 6 
chr1:8339822-8339843 5.95238 
chr1:8339923-8339945 5.72727 
chr1:8340691-8340703 6 
chr1:8342392-8342422 5.46667 
chr1:8348607-8348633 5.69231 
chr1:8349244-8349273 5.96552 
chr1:8349685-8349716 5.93548 
chr1:8350526-8350543 6 
chr1:8351453-8351476 5.86957 
chr1:8352726-8352738 6 
chr1:8353718-8353738 5.7 
chr1:8355711-8355732 5.85714 
chr1:8357719-8357733 6 
chr1:8358325-8358361 5.27778 
chr1:8358818-8358836 6 
chr1:8359109-8359149 5.9 
chr1:8363922-8363955 6 
chr1:8364304-8364325 5.95238 
chr1:8364478-8364496 5.72222 
chr1:8364938-8364959 5.52381 
chr1:8365718-8365750 5.96875 
chr1:8366441-8366483 5.61905 
chr1:8366778-8366795 6 
chr1:8366975-8367017 5.78571 
chr1:8367474-8367500 5.92308 
chr1:8368627-8368695 5.69118 
chr1:8369063-8369092 5.72414 
chr1:8369895-8369910 6 
chr1:8370444-8370466 5.95455 
chr1:8371080-8371099 6 
chr1:8371115-8371140 5.76 
chr1:8373327-8373339 6 
chr1:8373352-8373398 5.5 
chr1:8373411-8373444 5.54545 
chr1:8373562-8373579 5.76471 
chr1:8379768-8379789 5.7619 
chr1:8380693-8380789 5.8125 
chr1:8381644-8381679 5.25714 
chr1:8381816-8381866 5.16 
chr1:8381934-8382010 5.61842 
chr1:8382017-8382131 5.83333 
chr1:8382146-8382164 5.83333 
chr1:8382182-8382207 5.48 
chr1:8382222-8382464 5.78099 
chr1:8383550-8383566 6 
chr1:8387042-8387058 6 
chr1:8388090-8388115 5.76 
chr1:8391268-8391538 5.32963 
chr1:8392480-8392510 5.63333 
chr1:8392571-8392584 6 
chr1:8393289-8393366 5.45455 
chr1:8394761-8394782 5.80952 
chr1:8395981-8396000 6 
chr1:8398825-8398848 5.69565 
chr1:8400211-8400235 5.91667 
chr1:8401259-8401271 6 
chr1:8402268-8402288 5.8 
chr1:8402958-8402996 5.86842 
chr1:8404373-8404388 5.93333 
chr1:8404632-8404768 5.30882 
chr1:8404782-8404804 5.5 
chr1:8404849-8404881 5.78125 
chr1:8404905-8405026 5.58678 
chr1:8405075-8405201 5.27778 
chr1:8405218-8405260 5.33333 
chr1:8407640-8407654 6 
chr1:8407992-8408019 5.74074 
chr1:8409697-8409751 5.96296 
chr1:8410695-8410714 5.84211 
chr1:8412014-8412038 5.375 
chr1:8416063-8416086 5.52174 
chr1:8418275-8418288 6 
chr1:8418631-8418689 5.68966 
chr1:8419842-8419893 5.82353 
chr1:8420917-8420945 5.32143 
chr1:8421275-8421316 5.29268 
chr1:8426964-8427009 5.86667 
chr1:8427177-8427198 5.57143 
chr1:8428533-8428560 5.96296 
chr1:8429568-8429605 5.86486 
chr1:8432567-8432598 6 
chr1:8434419-8434452 5.57576 
chr1:8434801-8434831 5.66667 
chr1:8435957-8435985 5.17857 
chr1:8435999-8436028 5.37931 
chr1:8437107-8437150 5.53488 
chr1:8439595-8439608 6 
chr1:8440400-8440412 6 
chr1:8441681-8441703 5.54545 
chr1:8443920-8443953 5.93939 
chr1:8445753-8445771 6 
chr1:8446028-8446103 5.89333 
chr1:8446304-8446323 5.63158 
chr1:8450993-8451016 6 
chr1:8452344-8452383 5.15385 
chr1:8452400-8452422 5.63636 
chr1:8452459-8452499 5.4 
chr1:8455023-8455060 5.2973 
chr1:8455801-8455838 5.59459 
chr1:8459823-8459872 5.28571 
chr1:8460282-8460310 6 
chr1:8460897-8460915 6 
chr1:8461077-8461127 5.74 
chr1:8461501-8461522 5.71429 
chr1:8461918-8461939 5.95238 
chr1:8463885-8463903 6 
chr1:8464476-8464499 5.86957 
chr1:8465550-8465572 5.86364 
chr1:8466291-8466308 6 
chr1:8470031-8470054 6 
chr1:8470214-8470238 5.41667 
chr1:8471377-8471389 6 
chr1:8473376-8473423 5.74468 
chr1:8474115-8474128 6 
chr1:8474435-8474452 5.82353 
chr1:8476646-8476686 5.975 
chr1:8480354-8480377 5.86957 
chr1:8483768-8483809 5.46341 
chr1:8483929-8483960 5.74194 
chr1:8486509-8486523 6 
chr1:8487697-8487714 6 
chr1:8488846-8488875 5.72414 
chr1:8490787-8490799 6 
chr1:8493000-8493024 5.58333 
chr1:8493041-8493069 5.85714 
chr1:8493613-8493626 6 
chr1:8494002-8494031 5.37931 
chr1:8496378-8496403 5.84 
chr1:8497533-8497564 5.32258 
chr1:8498037-8498055 5.88889 
chr1:8500648-8500660 6 
chr1:8502446-8502460 6 
chr1:8503511-8503542 5.74194 
chr1:8506734-8506752 5.94444 
chr1:8508505-8508533 5.32143 
chr1:8508886-8508941 5.58182 
chr1:8510502-8510521 5.73684 
chr1:8510868-8510895 5.59259 
chr1:8514863-8514891 5.85714 
chr1:8515291-8515314 6 
chr1:8517639-8517675 5.66667 
chr1:8518444-8518467 5.43478 
chr1:8521819-8521861 5.38095 
chr1:8527695-8527717 5.63636 
chr1:8528238-8528257 5.78947 
chr1:8528960-8528990 6 
chr1:8529682-8529708 5.42308 
chr1:8530873-8530892 6 
chr1:8535433-8535445 6 
chr1:8535745-8535768 5.82609 
chr1:8538410-8538444 5.38235 
chr1:8539281-8539306 5.52 
chr1:8539349-8539411 5.59677 
chr1:8539636-8539658 5.5 
chr1:8540180-8540213 6 
chr1:8541543-8541565 5.54545 
chr1:8542244-8542257 6 
chr1:8542741-8542762 6 
chr1:8544458-8544498 5.3 
chr1:8545856-8545871 6 
chr1:8546815-8546850 5.88571 
chr1:8548134-8548162 5.57143 
chr1:8548293-8548317 6 
chr1:8549243-8549257 6 
chr1:8549413-8549443 5.53333 
chr1:8550403-8550438 5.97143 
chr1:8550930-8550965 5.77143 
chr1:8551493-8551527 5.79412 
chr1:8551676-8551693 5.94118 
chr1:8553067-8553087 5.9 
chr1:8553150-8553169 5.84211 
chr1:8553772-8553792 6 
chr1:8554040-8554066 5.57692 
chr1:8554768-8554793 5.92 
chr1:8556210-8556224 6 
chr1:8556559-8556590 5.93548 
chr1:8556688-8556743 5.34545 
chr1:8557879-8557898 5.63158 
chr1:8558420-8558463 5.53488 
chr1:8558755-8558824 5.82609 
chr1:8560182-8560220 5.86842 
chr1:8563147-8563185 6 
chr1:8566459-8566483 5.375 
chr1:8567786-8567810 5.66667 
chr1:8569137-8569179 5.30952 
chr1:8569458-8569512 5.92593 
chr1:8570085-8570175 5.43333 
chr1:8571823-8571847 6 
chr1:8572073-8572098 6 
chr1:8573215-8573231 5.875 
chr1:8573840-8573861 6 
chr1:8574788-8574858 5.82857 
chr1:8575690-8575718 6 
chr1:8576286-8576303 6 
chr1:8578983-8579011 5.92857 
chr1:8579275-8579339 5.70312 
chr1:8580813-8580830 6 
chr1:8581235-8581250 5.86667 
chr1:8581537-8581572 5.31429 
chr1:8583253-8583268 6 
chr1:8586352-8586366 5.92857 
chr1:8589100-8589124 5.375 
chr1:8589139-8589154 5.86667 
chr1:8589346-8589361 6 
chr1:8589514-8589536 5.77273 
chr1:8589811-8589825 6 
chr1:8590726-8590756 5.66667 
chr1:8591066-8591194 5.90625 
chr1:8591502-8591540 5.63158 
chr1:8593892-8593947 5.92727 
chr1:8595087-8595115 5.42857 
chr1:8595811-8595832 5.61905 
chr1:8596163-8596175 6 
chr1:8599447-8599476 5.72414 
chr1:8600126-8600158 5.8125 
chr1:8601190-8601215 5.8 
chr1:8605692-8605755 5.60317 
chr1:8606041-8606061 6 
chr1:8606339-8606381 5.95238 
chr1:8606901-8606928 5.96296 
chr1:8609042-8609056 5.92857 
chr1:8609431-8609468 5.35135 
chr1:8610587-8610619 5.9375 
chr1:8612466-8612482 6 
chr1:8614737-8614752 6 
chr1:8616315-8616332 5.82353 
chr1:8618837-8618867 5.73333 
chr1:8619339-8619381 5.80952 
chr1:8622536-8622559 6 
chr1:8624858-8624938 5.875 
chr1:8626678-8626699 5.90476 
chr1:8628886-8628935 5.69388 
chr1:8630390-8630424 5.85294 
chr1:8634399-8634416 6 
chr1:8635442-8635454 6 
chr1:8635593-8635629 5.88889 
chr1:8637221-8637244 5.52174 
chr1:8640762-8640776 6 
chr1:8642241-8642268 5.25926 
chr1:8642434-8642482 5.45833 
chr1:8642781-8642803 5.81818 
chr1:8643729-8643781 5.59615 
chr1:8649181-8649202 5.85714 
chr1:8649500-8649512 6 
chr1:8651487-8651507 5.95 
chr1:8653549-8653569 5.7 
chr1:8655217-8655229 6 
chr1:8655503-8655629 5.53968 
chr1:8660809-8660826 6 
chr1:8661076-8661091 6 
chr1:8661685-8661726 6 
chr1:8661795-8661851 5.78571 
chr1:8662572-8662590 5.72222 
chr1:8662738-8662759 5.71429 
chr1:8663997-8664024 5.85185 
chr1:8664628-8664735 5.91589 
chr1:8665804-8665825 6 
chr1:8665904-8665916 6 
chr1:8667570-8667617 5.6383 
chr1:8667784-8667797 6 
chr1:8668088-8668104 6 
chr1:8668398-8668419 5.52381 
chr1:8671562-8671586 6 
chr1:8672804-8672829 5.64 
chr1:8675844-8675870 5.92308 
chr1:8682545-8682565 6 
chr1:8685183-8685218 6 
chr1:8685526-8685538 6 
chr1:8687399-8687420 6 
chr1:8690783-8690824 5.39024 
chr1:8693496-8693531 5.74286 
chr1:8695992-8696058 5.92424 
chr1:8696603-8696651 5.625 
chr1:8698834-8698862 5.82143 
chr1:8702125-8702148 5.52174 
chr1:8702189-8702213 5.91667 
chr1:8706596-8706622 5.96154 
chr1:8707700-8707732 6 
chr1:8709788-8709811 5.56522 
chr1:8710954-8711002 5.79167 
chr1:8711785-8711816 5.29032 
chr1:8711866-8711891 5.84 
chr1:8713753-8713768 6 
chr1:8714681-8714711 5.96667 
chr1:8716283-8716342 5.74576 
chr1:8717365-8717397 5.9375 
chr1:8718195-8718216 5.57143 
chr1:8718814-8718849 5.91429 
chr1:8721715-8721744 5.37931 
chr1:8722649-8722662 5.92308 
chr1:8723749-8723761 6 
chr1:8723855-8723883 5.21429 
chr1:8727739-8727754 6 
chr1:8728983-8729023 5.875 
chr1:8729083-8729137 5.90741 
chr1:8732177-8732210 5.36364 
chr1:8732851-8732871 5.6 
chr1:8733151-8733168 6 
chr1:8734788-8734820 5.46875 
chr1:8735554-8735579 5.76 
chr1:8735785-8735846 5.90164 
chr1:8737484-8737527 5.90698 
chr1:8738644-8738691 6 
chr1:8738754-8738768 6 
chr1:8739012-8739042 5.36667 
chr1:8743084-8743109 5.88 
chr1:8744002-8744019 6 
chr1:8744892-8744929 5.64865 
chr1:8745616-8745641 5.76 
chr1:8746039-8746051 6 
chr1:8748619-8748650 5.96774 
chr1:8750937-8750970 5.9697 
chr1:8753970-8753997 5.62963 
chr1:8754088-8754101 6 
chr1:8755646-8755668 6 
chr1:8756968-8756986 5.88889 
chr1:8757435-8757464 5.34483 
chr1:8758716-8758742 5.38462 
chr1:8760363-8760382 6 
chr1:8761346-8761399 5.81132 
chr1:8762768-8762799 5.3871 
chr1:8763560-8763583 5.43478 
chr1:8766172-8766192 6 
chr1:8768359-8768382 6 
chr1:8768439-8768466 5.2963 
chr1:8768964-8768984 6 
chr1:8770573-8770587 6 
chr1:8771216-8771241 6 
chr1:8772834-8772867 5.39394 
chr1:8773796-8773819 5.73913 
chr1:8775569-8775581 6 
chr1:8776208-8776235 5.44444 
chr1:8776358-8776383 5.8 
chr1:8776529-8776552 5.91304 
chr1:8776660-8776683 5.78261 
chr1:8780550-8780627 5.45455 
chr1:8785979-8786018 5.53846 
chr1:8786193-8786226 5.93939 
chr1:8786864-8786877 6 
chr1:8787542-8787566 5.54167 
chr1:8789226-8789245 6 
chr1:8789276-8789292 6 
chr1:8790380-8790415 5.77143 
chr1:8791835-8791875 5.925 
chr1:8792799-8792824 5.44 
chr1:8792851-8792889 5.63158 
chr1:8793226-8793245 5.78947 
chr1:8794164-8794200 5.63889 
chr1:8796247-8796274 6 
chr1:8796910-8796929 6 
chr1:8797642-8797661 5.68421 
chr1:8798325-8798354 5.55172 
chr1:8799843-8799871 5.57143 
chr1:8799900-8799954 5.48148 
chr1:8800423-8800444 5.61905 
chr1:8800673-8800733 5.26667 
chr1:8802749-8802762 6 
chr1:8802926-8802940 6 
chr1:8803485-8803501 6 
chr1:8806873-8806916 5.37209 
chr1:8806934-8806993 5.67797 
chr1:8807411-8807441 5.3 
chr1:8810209-8810223 6 
chr1:8816198-8816224 5.42308 
chr1:8817149-8817165 6 
chr1:8817948-8817991 5.83721 
chr1:8818365-8818395 5.23333 
chr1:8818446-8818460 6 
chr1:8818618-8818630 6 
chr1:8819170-8819186 5.875 
chr1:8819887-8819931 5.79545 
chr1:8820070-8820096 5.92308 
chr1:8821981-8822001 5.6 
chr1:8823692-8823712 5.95 
chr1:8823997-8824009 6 
chr1:8826171-8826201 5.66667 
chr1:8826605-8826645 5.9 
chr1:8826889-8826921 5.78125 
chr1:8827663-8827686 5.47826 
chr1:8828026-8828065 5.69231 
chr1:8829312-8829332 6 
chr1:8829841-8829860 6 
chr1:8830362-8830382 5.6 
chr1:8831968-8832000 5.9375 
chr1:8832408-8832433 5.32 
chr1:8832837-8832854 5.88235 
chr1:8833144-8833163 6 
chr1:8834406-8834424 6 
chr1:8834995-8835035 5.875 
chr1:8835473-8835489 6 
chr1:8836768-8836792 5.41667 
chr1:8836942-8836964 5.63636 
chr1:8837592-8837606 6 
chr1:8837927-8837959 5.65625 
chr1:8838872-8838890 5.94444 
chr1:8841582-8841611 5.65517 
chr1:8847889-8847903 6 
chr1:8848347-8848371 5.41667 
chr1:8848421-8848435 6 
chr1:8849341-8849379 5.89474 
chr1:8850426-8850453 5.44444 
chr1:8852146-8852179 5.57576 
chr1:8853216-8853250 5.94118 
chr1:8854124-8854158 5.47059 
chr1:8854416-8854435 6 
chr1:8854790-8854816 5.73077 
chr1:8856041-8856064 5.95652 
chr1:8858459-8858483 6 
chr1:8858746-8858763 5.76471 
chr1:8859050-8859067 6 
chr1:8859581-8859614 5.48485 
chr1:8859797-8859822 5.44 
chr1:8859852-8859883 5.64516 
chr1:8863527-8863543 6 
chr1:8865041-8865083 5.88095 
chr1:8865707-8865731 6 
chr1:8865903-8865922 6 
chr1:8866581-8866601 6 
chr1:8868206-8868224 6 
chr1:8869196-8869219 6 
chr1:8870036-8870081 6 
chr1:8870665-8870692 5.81481 
chr1:8872708-8872721 6 
chr1:8873002-8873021 5.78947 
chr1:8873600-8873618 5.72222 
chr1:8873673-8873687 6 
chr1:8875888-8875944 5.71429 
chr1:8877290-8877323 5.36364 
chr1:8877884-8877920 5.72222 
chr1:8878100-8878130 5.56667 
chr1:8879612-8879637 5.84 
chr1:8880300-8880333 5.66667 
chr1:8883454-8883477 6 
chr1:8884282-8884300 5.94444 
chr1:8885331-8885364 5.9697 
chr1:8886910-8886948 5.44737 
chr1:8887727-8887742 6 
chr1:8888361-8888386 5.52 
chr1:8888539-8888558 6 
chr1:8890198-8890220 6 
chr1:8891070-8891085 6 
chr1:8892265-8892297 5.65625 
chr1:8892660-8892692 5.90625 
chr1:8892981-8893000 5.94737 
chr1:8893121-8893143 5.68182 
chr1:8893296-8893318 6 
chr1:8893606-8893637 5.90323 
chr1:8894291-8894305 6 
chr1:8895507-8895529 5.54545 
chr1:8897127-8897157 5.93333 
chr1:8899750-8899768 5.77778 
chr1:8901042-8901072 5.83333 
chr1:8901666-8901699 5.78788 
chr1:8901838-8901868 5.53333 
chr1:8902083-8902098 6 
chr1:8902603-8902620 5.94118 
chr1:8903376-8903399 5.65217 
chr1:8904028-8904215 5.84492 
chr1:8906300-8906317 5.88235 
chr1:8907205-8907220 6 
chr1:8907693-8907709 6 
chr1:8909043-8909071 5.21429 
chr1:8909241-8909290 5.73469 
chr1:8909777-8909795 5.88889 
chr1:8910081-8910116 5.34286 
chr1:8910668-8910696 5.67857 
chr1:8911125-8911141 6 
chr1:8911217-8911238 6 
chr1:8912120-8912138 6 
chr1:8912585-8912625 6 
chr1:8912648-8912673 5.64 
chr1:8913476-8913503 6 
chr1:8913643-8913667 6 
chr1:8915357-8915382 5.72 
chr1:8915775-8915797 5.63636 
chr1:8918067-8918086 5.73684 
chr1:8921939-8921955 6 
chr1:8922205-8922218 5.92308 
chr1:8924526-8924541 5.93333 
chr1:8926135-8926170 5.51429 
chr1:8927603-8927627 5.54167 
chr1:8928735-8928759 5.83333 
chr1:8928898-8928915 5.76471 
chr1:8933768-8933795 5.33333 
chr1:8934636-8934674 6 
chr1:8935356-8935387 5.83871 
chr1:8937754-8937779 5.92 
chr1:8939197-8939220 5.52174 
chr1:8941444-8941476 5.9375 
chr1:8942092-8942110 5.88889 
chr1:8942513-8942534 6 
chr1:8943145-8943166 5.71429 
chr1:8944877-8944896 5.84211 
chr1:8947457-8947485 5.92857 
chr1:8949061-8949104 5.60465 
chr1:8949846-8949907 5.72131 
chr1:8950345-8950366 6 
chr1:8950392-8950406 6 
chr1:8950629-8950647 5.83333 
chr1:8953190-8953216 5.84615 
chr1:8953389-8953407 6 
chr1:8953540-8953563 5.47826 
chr1:8954660-8954674 5.92857 
chr1:8954716-8954794 5.71795 
chr1:8955348-8955371 5.65217 
chr1:8959463-8959484 6 
chr1:8960498-8960527 5.86207 
chr1:8961091-8961108 6 
chr1:8961263-8961322 6 
chr1:8963579-8963616 5.83784 
chr1:8964444-8964481 5.78378 
chr1:8965059-8965078 6 
chr1:8965396-8965454 5.81034 
chr1:8966338-8966356 5.83333 
chr1:8966647-8966665 6 
chr1:8966959-8966979 6 
chr1:8967402-8967428 5.46154 
chr1:8969427-8969455 6 
chr1:8970460-8970477 5.76471 
chr1:8971353-8971385 5.59375 
chr1:8971964-8971992 5.92857 
chr1:8972925-8972939 6 
chr1:8973061-8973092 5.90323 
chr1:8973428-8973499 5.47887 
chr1:8977072-8977105 6 
chr1:8979293-8979335 5.66667 
chr1:8981092-8981120 5.53571 
chr1:8987347-8987363 6 
chr1:8987916-8987958 5.90476 
chr1:8987996-8988021 5.8 
chr1:8988520-8988540 5.85 
chr1:8989032-8989056 5.91667 
chr1:8991199-8991211 6 
chr1:8991882-8991919 5.62162 
chr1:8992208-8992254 5.82609 
chr1:8992299-8992333 5.94118 
chr1:8992561-8992577 6 
chr1:8994479-8994511 5.78125 
chr1:8995145-8995157 6 
chr1:8995446-8995465 6 
chr1:8996731-8996768 5.75676 
chr1:8996813-8996835 5.95455 
chr1:8997397-8997423 5.84615 
chr1:9001218-9001254 5.88889 
chr1:9001263-9001300 5.59459 
chr1:9001576-9001599 5.69565 
chr1:9001833-9001853 6 
chr1:9002161-9002196 6 
chr1:9003051-9003088 5.67568 
chr1:9003899-9003927 5.17857 
chr1:9004621-9004694 5.73973 
chr1:9006088-9006110 5.86364 
chr1:9006850-9006876 5.88462 
chr1:9009236-9009252 6 
chr1:9009622-9009647 5.52 
chr1:9011275-9011300 5.84 
chr1:9013678-9013714 5.83333 
chr1:9015698-9015725 5.7037 
chr1:9017844-9017862 6 
chr1:9017995-9018013 5.83333 
chr1:9019990-9020004 6 
chr1:9020802-9020852 5.92 
chr1:9022296-9022331 5.57143 
chr1:9022754-9022771 6 
chr1:9024296-9024319 5.69565 
chr1:9026163-9026190 5.7037 
chr1:9028022-9028037 6 
chr1:9029372-9029388 6 
chr1:9029674-9029721 5.44681 
chr1:9030099-9030131 5.15625 
chr1:9030264-9030290 5.76923 
chr1:9030563-9030580 6 
chr1:9031370-9031383 6 
chr1:9032619-9032644 5.76 
chr1:9032750-9032768 5.88889 
chr1:9033757-9033900 5.85315 
chr1:9035210-9035239 5.62069 
chr1:9036263-9036287 5.70833 
chr1:9037759-9037830 6 
chr1:9038695-9038746 5.88235 
chr1:9039535-9039547 6 
chr1:9039582-9039629 5.40426 
chr1:9041316-9041522 5.6068 
chr1:9042073-9042098 5.88 
chr1:9043167-9043192 5.84 
chr1:9043509-9043536 5.48148 
chr1:9044316-9044531 5.66047 
chr1:9044638-9044661 5.56522 
chr1:9047063-9047075 6 
chr1:9047677-9047722 5.91111 
chr1:9048180-9048203 5.6087 
chr1:9052549-9052602 5.71698 
chr1:9054809-9054843 5.85294 
chr1:9055803-9055839 5.58333 
chr1:9056811-9056826 5.93333 
chr1:9057366-9057392 5.69231 
chr1:9057455-9057471 5.875 
chr1:9058464-9058481 5.82353 
chr1:9060677-9060704 5.88889 
chr1:9060804-9060838 6 
chr1:9061478-9061499 6 
chr1:9063913-9063953 5.65 
chr1:9065840-9065869 5.75862 
chr1:9069511-9069530 5.63158 
chr1:9070398-9070430 5.625 
chr1:9071552-9071583 5.70968 
chr1:9071768-9071823 5.67273 
chr1:9072198-9072228 5.13333 
chr1:9072944-9072959 5.86667 
chr1:9075782-9075795 6 
chr1:9076660-9076799 5.60432 
chr1:9077377-9077412 6 
chr1:9079982-9080006 6 
chr1:9083805-9083830 5.72 
chr1:9083888-9083927 5.92308 
chr1:9085006-9085041 6 
chr1:9085896-9085922 5.30769 
chr1:9086945-9086966 6 
chr1:9088251-9088268 6 
chr1:9088365-9088377 6 
chr1:9088400-9088424 5.83333 
chr1:9090596-9090608 6 
chr1:9091028-9091055 5.40741 
chr1:9093268-9093304 5.75 
chr1:9096899-9096934 5.6 
chr1:9099787-9099819 5.375 
chr1:9102465-9102486 5.66667 
chr1:9102524-9102570 5.5 
chr1:9102589-9102612 5.82609 
chr1:9102621-9102641 5.7 
chr1:9102652-9102758 5.67925 
chr1:9102768-9102790 6 
chr1:9104388-9104407 6 
chr1:9104592-9104625 5.39394 
chr1:9105929-9105945 6 
chr1:9106724-9106755 6 
chr1:9106818-9106846 5.60714 
chr1:9107034-9107051 6 
chr1:9108573-9108586 6 
chr1:9109758-9109779 5.61905 
chr1:9110336-9110360 5.5 
chr1:9110514-9110531 6 
chr1:9111236-9111350 5.5614 
chr1:9112342-9112358 5.875 
chr1:9113024-9113075 5.64706 
chr1:9113100-9113637 5.84544 
chr1:9113932-9113955 5.95652 
chr1:9115575-9115593 5.88889 
chr1:9116238-9116257 5.94737 
chr1:9117351-9117386 5.94286 
chr1:9118810-9118832 5.5 
chr1:9119186-9119214 5.89286 
chr1:9119595-9119608 6 
chr1:9120044-9120261 5.73733 
chr1:9120346-9120388 5.21429 
chr1:9120456-9120481 5.6 
chr1:9120496-9120649 5.47059 
chr1:9120663-9120785 5.77049 
chr1:9121005-9121032 5.2963 
chr1:9121340-9121363 6 
chr1:9122555-9122573 5.72222 
chr1:9122933-9122952 6 
chr1:9123416-9123442 5.46154 
chr1:9123740-9123768 5.89286 
chr1:9125112-9125125 6 
chr1:9127042-9127084 5.57143 
chr1:9128248-9128263 6 
chr1:9128508-9128522 6 
chr1:9130131-9130153 6 
chr1:9130895-9130925 5.53333 
chr1:9132007-9132061 5.33333 
chr1:9132451-9132467 5.9375 
chr1:9132855-9132867 6 
chr1:9135078-9135097 5.89474 
chr1:9136843-9136861 5.83333 
chr1:9137455-9137502 5.59574 
chr1:9137796-9137881 5.70588 
chr1:9141320-9141351 5.74194 
chr1:9141527-9141544 6 
chr1:9144200-9144219 5.84211 
chr1:9146429-9146457 5.75 
chr1:9147888-9147918 5.6 
chr1:9148844-9148858 6 
chr1:9154674-9154706 5.46875 
chr1:9156934-9156958 5.91667 
chr1:9157735-9157751 6 
chr1:9159479-9159500 5.61905 
chr1:9160374-9160390 5.875 
chr1:9162469-9162489 6 
chr1:9162950-9162985 5.45714 
chr1:9163163-9163179 6 
chr1:9165088-9165155 5.8209 
chr1:9167022-9167051 5.58621 
chr1:9168074-9168092 6 
chr1:9168316-9168334 6 
chr1:9169138-9169154 6 
chr1:9169441-9169464 5.65217 
chr1:9170583-9170607 5.66667 
chr1:9174001-9174054 5.75472 
chr1:9174385-9174399 6 
chr1:9174979-9175009 5.83333 
chr1:9175264-9175315 5.37255 
chr1:9176191-9176430 5.79079 
chr1:9177820-9177868 5.75 
chr1:9179089-9179103 6 
chr1:9179404-9179426 5.86364 
chr1:9181390-9181409 5.94737 
chr1:9181698-9181716 5.77778 
chr1:9183222-9183756 5.67978 
chr1:9183768-9183895 5.66929 
chr1:9185268-9185288 6 
chr1:9186932-9186978 5.36957 
chr1:9189352-9189387 5.28571 
chr1:9189437-9189458 5.66667 
chr1:9189556-9189583 5.25926 
chr1:9189738-9189768 5.43333 
chr1:9191289-9191305 6 
chr1:9191876-9191926 5.86 
chr1:9191938-9191957 6 
chr1:9193654-9193681 5.96296 
chr1:9196232-9196259 5.96296 
chr1:9197717-9197742 5.92 
chr1:9198863-9198875 6 
chr1:9199576-9199620 5.68182 
chr1:9201268-9201281 5.92308 
chr1:9201434-9201462 5.85714 
chr1:9201801-9201823 5.63636 
chr1:9202590-9202641 5.47059 
chr1:9202932-9203139 5.50725 
chr1:9203790-9203822 5.78125 
chr1:9204643-9204659 6 
chr1:9206343-9206413 5.58571 
chr1:9207549-9207588 5.82051 
chr1:9208536-9208549 5.92308 
chr1:9212312-9212336 5.41667 
chr1:9212960-9212979 5.84211 
chr1:9213639-9213652 6 
chr1:9214920-9214935 5.93333 
chr1:9216709-9216745 5.94444 
chr1:9218481-9218518 5.94595 
chr1:9220052-9220149 5.91753 
chr1:9220792-9220820 5.78571 
chr1:9222013-9222049 5.94444 
chr1:9222376-9222405 5.44828 
chr1:9223600-9223625 5.76 
chr1:9225730-9225744 6 
chr1:9225914-9225927 6 
chr1:9227368-9227406 5.97368 
chr1:9227489-9227507 6 
chr1:9227697-9227719 6 
chr1:9228453-9228466 6 
chr1:9228567-9228594 5.55556 
chr1:9228747-9228768 5.57143 
chr1:9229360-9229377 5.94118 
chr1:9231520-9231548 5.46429 
chr1:9233282-9233304 6 
chr1:9233851-9233876 5.92 
chr1:9235971-9235984 6 
chr1:9236572-9236596 6 
chr1:9237896-9237929 5.33333 
chr1:9239648-9239668 6 
chr1:9242205-9242222 5.76471 
chr1:9244461-9244491 5.2 
chr1:9244960-9244989 5.7931 
chr1:9247003-9247036 5.36364 
chr1:9248066-9248088 5.72727 
chr1:9249413-9249431 6 
chr1:9251947-9251974 5.81481 
chr1:9252526-9252559 5.84848 
chr1:9253934-9253988 5.81481 
chr1:9255291-9255351 5.65 
chr1:9257736-9257768 5.53125 
chr1:9258982-9259019 5.89189 
chr1:9261802-9261875 5.87671 
chr1:9261892-9261927 6 
chr1:9262966-9262990 6 
chr1:9263597-9263620 6 
chr1:9264692-9264722 5.26667 
chr1:9265356-9265371 6 
chr1:9266246-9266261 5.86667 
chr1:9266845-9266863 6 
chr1:9268914-9268931 5.82353 
chr1:9270182-9270201 5.68421 
chr1:9270662-9270680 5.88889 
chr1:9271259-9271287 5.75 
chr1:9271333-9271358 5.76 
chr1:9272508-9272524 6 
chr1:9276274-9276293 5.89474 
chr1:9276583-9276606 5.73913 
chr1:9277430-9277461 5.87097 
chr1:9277742-9277758 6 
chr1:9278443-9278455 6 
chr1:9279364-9279377 6 
chr1:9280386-9280410 6 
chr1:9281248-9281268 5.85 
chr1:9281604-9281616 6 
chr1:9282110-9282140 5.26667 
chr1:9282188-9282214 6 
chr1:9283310-9283768 5.58734 
chr1:9283778-9283879 5.74257 
chr1:9284275-9284293 5.72222 
chr1:9287712-9287732 6 
chr1:9288000-9288015 6 
chr1:9288245-9288268 5.47826 
chr1:9290026-9290053 5.96296 
chr1:9290877-9290902 5.68 
chr1:9291454-9291476 5.81818 
chr1:9291630-9291651 5.57143 
chr1:9292052-9292088 5.75 
chr1:9292541-9292561 5.7 
chr1:9292847-9292861 6 
chr1:9294004-9294080 5.69737 
chr1:9294768-9294816 5.97917 
chr1:9294856-9294873 6 
chr1:9295134-9295162 5.89286 
chr1:9295628-9295654 5.42308 
chr1:9296727-9296742 6 
chr1:9297295-9297316 6 
chr1:9299576-9299605 5.62069 
chr1:9301444-9301476 5.65625 
chr1:9303229-9303268 5.12821 
chr1:9308705-9308740 5.11429 
chr1:9311495-9311527 6 
chr1:9312370-9312394 5.41667 
chr1:9314412-9314452 5.8 
chr1:9315323-9315352 6 
chr1:9317188-9317210 5.86364 
chr1:9317346-9317364 5.72222 
chr1:9318207-9318228 5.52381 
chr1:9318452-9318501 5.42857 
chr1:9318512-9318535 5.52174 
chr1:9318619-9318642 5.43478 
chr1:9318669-9318748 5.31646 
chr1:9318762-9318845 5.3012 
chr1:9318854-9318933 5.21519 
chr1:9319040-9319064 5.95833 
chr1:9319435-9319466 5.41935 
chr1:9319509-9319551 5.47619 
chr1:9319824-9319967 5.23776 
chr1:9319976-9320017 5.36585 
chr1:9320034-9320086 5.34615 
chr1:9320209-9320263 5.31481 
chr1:9320425-9320519 5.30851 
chr1:9320529-9320570 5.36585 
chr1:9320761-9320804 5.5814 
chr1:9328297-9328313 6 
chr1:9333233-9333260 5.59259 
chr1:9334761-9334783 6 
chr1:9337188-9337217 5.86207 
chr1:9337375-9337387 6 
chr1:9338275-9338295 5.65 
chr1:9339830-9339889 5.61017 
chr1:9340316-9340336 6 
chr1:9340419-9340505 5.88372 
chr1:9342514-9342558 5.61364 
chr1:9342566-9342614 5.60417 
chr1:9343321-9343341 5.95 
chr1:9350122-9350158 5.41667 
chr1:9350996-9351021 5.36 
chr1:9351235-9351255 6 
chr1:9351631-9351644 6 
chr1:9352783-9352807 6 
chr1:9352855-9352875 6 
chr1:9353003-9353026 5.73913 
chr1:9353414-9353437 5.43478 
chr1:9354087-9354101 6 
chr1:9354117-9354206 5.39326 
chr1:9354247-9354310 5.74603 
chr1:9354320-9354385 5.63077 
chr1:9354394-9354436 5.47619 
chr1:9355248-9355296 5.875 
chr1:9356650-9356693 5.72093 
chr1:9358338-9358368 5.86667 
chr1:9358428-9358529 5.9901 
chr1:9359527-9359550 5.82609 
chr1:9360022-9360036 6 
chr1:9366958-9367000 5.7619 
chr1:9368401-9368413 6 
chr1:9369320-9369388 5.88235 
chr1:9371219-9371232 6 
chr1:9372200-9372243 6 
chr1:9372777-9372811 5.44118 
chr1:9373468-9373497 5.7931 
chr1:9374233-9374264 6 
chr1:9375925-9375946 6 
chr1:9376453-9376479 5.30769 
chr1:9377691-9377721 5.86667 
chr1:9377896-9377910 6 
chr1:9379239-9379268 5.48276 
chr1:9379450-9379498 5.8125 
chr1:9384112-9384137 5.68 
chr1:9385275-9385299 5.70833 
chr1:9389338-9389377 5.71795 
chr1:9389750-9389794 5.72727 
chr1:9390365-9390379 6 
chr1:9390526-9390550 5.75 
chr1:9391380-9391401 6 
chr1:9391942-9391973 5.25806 
chr1:9393383-9393402 5.84211 
chr1:9408002-9408017 6 
chr1:9408996-9409052 5.51786 
chr1:9409981-9410043 5.35484 
chr1:9410632-9410697 5.43077 
chr1:9412139-9412166 5.48148 
chr1:9412693-9412736 5.39535 
chr1:9412878-9412911 5.39394 
chr1:9416862-9416983 5.42975 
chr1:9417021-9417057 5.47222 
chr1:9417074-9417264 5.72105 
chr1:9417272-9417296 5.79167 
chr1:9417326-9417384 5.46552 
chr1:9421215-9421237 6 
chr1:9422230-9422264 5.79412 
chr1:9423673-9423685 6 
chr1:9424873-9424914 5.78049 
chr1:9428624-9428660 5.41667 
chr1:9429088-9429115 5.62963 
chr1:9432030-9432042 6 
chr1:9432575-9432617 5.38095 
chr1:9434584-9434597 6 
chr1:9434841-9434863 5.86364 
chr1:9438326-9438355 5.24138 
chr1:9438867-9438896 5.24138 
chr1:9439741-9439907 5.88554 
chr1:9439954-9439991 5.56757 
chr1:9440254-9440456 5.86139 
chr1:9443891-9443913 5.5 
chr1:9443971-9443987 6 
chr1:9444705-9444746 6 
chr1:9447686-9447705 5.63158 
chr1:9448142-9448168 5.80769 
chr1:9449320-9449341 5.95238 
chr1:9449632-9449653 6 
chr1:9450171-9450190 5.63158 
chr1:9455400-9455446 5.41304 
chr1:9456782-9456817 5.74286 
chr1:9457252-9457371 5.85714 
chr1:9458832-9458867 5.57143 
chr1:9459161-9459182 5.52381 
chr1:9459556-9459587 5.6129 
chr1:9462529-9462548 5.63158 
chr1:9462876-9462890 6 
chr1:9463227-9463248 5.85714 
chr1:9466614-9466634 6 
chr1:9468031-9468049 6 
chr1:9468650-9468691 5.87805 
chr1:9469693-9469713 5.85 
chr1:9471162-9471355 5.71503 
chr1:9471393-9471433 5.9 
chr1:9471719-9471768 5.85714 
chr1:9473374-9473406 5.21875 
chr1:9474442-9474470 5.96429 
chr1:9474684-9474708 5.875 
chr1:9475428-9475452 5.5 
chr1:9475513-9475546 5.78788 
chr1:9475998-9476043 5.64444 
chr1:9477201-9477226 5.44 
chr1:9478552-9478575 6 
chr1:9479262-9479275 6 
chr1:9479798-9479820 5.72727 
chr1:9480086-9480110 6 
chr1:9480957-9480970 6 
chr1:9481324-9481351 5.37037 
chr1:9482160-9482191 5.32258 
chr1:9484593-9484623 5.83333 
chr1:9484986-9485001 6 
chr1:9488002-9488020 6 
chr1:9488103-9488123 5.8 
chr1:9490821-9490836 6 
chr1:9491336-9491354 6 
chr1:9492268-9492286 6 
chr1:9496903-9496968 5.75385 
chr1:9496984-9497010 5.26923 
chr1:9502427-9502439 6 
chr1:9504543-9504565 5.68182 
chr1:9505942-9505978 5.94444 
chr1:9507319-9507333 6 
chr1:9508343-9508360 5.82353 
chr1:9511091-9511105 6 
chr1:9512419-9512445 6 
chr1:9513471-9513781 5.34516 
chr1:9515001-9515020 6 
chr1:9517146-9517160 6 
chr1:9517863-9517910 5.97872 
chr1:9518185-9518201 6 
chr1:9518709-9518725 6 
chr1:9520972-9520987 6 
chr1:9521746-9521774 5.78571 
chr1:9522918-9522932 6 
chr1:9523622-9523637 6 
chr1:9524240-9524264 5.91667 
chr1:9524398-9524414 6 
chr1:9524820-9524836 6 
chr1:9525140-9525160 5.7 
chr1:9525243-9525285 5.35714 
chr1:9527658-9527677 5.63158 
chr1:9529073-9529093 5.8 
chr1:9530085-9530368 5.78799 
chr1:9530656-9530673 6 
chr1:9531239-9531252 6 
chr1:9532495-9532511 5.875 
chr1:9534672-9534690 6 
chr1:9536044-9536073 5.68966 
chr1:9536505-9536521 6 
chr1:9537650-9537759 5.34862 
chr1:9537768-9537866 5.35714 
chr1:9537878-9537953 5.42667 
chr1:9537992-9538021 5.41379 
chr1:9538105-9538228 5.31707 
chr1:9538248-9538260 6 
chr1:9538268-9538359 5.24176 
chr1:9538387-9538423 5.47222 
chr1:9539775-9539797 5.68182 
chr1:9540529-9540542 6 
chr1:9540820-9540832 6 
chr1:9543685-9543721 5.94444 
chr1:9544264-9544281 6 
chr1:9545463-9545483 6 
chr1:9547642-9547654 6 
chr1:9547669-9547703 5.44118 
chr1:9548123-9548150 5.92593 
chr1:9549155-9549184 6 
chr1:9549726-9549775 5.83673 
chr1:9550378-9550395 5.82353 
chr1:9551830-9551843 6 
chr1:9552706-9552718 6 
chr1:9555166-9555189 5.52174 
chr1:9556647-9556670 5.82609 
chr1:9557843-9557864 6 
chr1:9558332-9558362 5.93333 
chr1:9558689-9558703 6 
chr1:9559294-9559311 5.88235 
chr1:9559675-9559700 5.84 
chr1:9559786-9559813 5.7037 
chr1:9559875-9559887 6 
chr1:9562076-9562124 5.54167 
chr1:9562319-9562344 5.92 
chr1:9562357-9562441 5.60714 
chr1:9562936-9563120 5.84239 
chr1:9563378-9563398 5.9 
chr1:9563768-9563823 5.50909 
chr1:9565193-9565218 6 
chr1:9567300-9567324 6 
chr1:9568787-9568808 6 
chr1:9570136-9570149 6 
chr1:9570996-9571016 6 
chr1:9571172-9571199 5.44444 
chr1:9571397-9571419 6 
chr1:9571494-9571510 5.875 
chr1:9571924-9571970 5.84783 
chr1:9572256-9572279 6 
chr1:9574144-9574157 6 
chr1:9574319-9574336 6 
chr1:9575365-9575386 6 
chr1:9575678-9575694 6 
chr1:9576166-9576268 5.73529 
chr1:9576823-9576845 6 
chr1:9578282-9578295 6 
chr1:9580774-9580803 5.41379 
chr1:9581191-9581213 5.95455 
chr1:9582074-9582088 6 
chr1:9582752-9582776 5.75 
chr1:9583496-9583511 6 
chr1:9583574-9583645 5.94366 
chr1:9585590-9585656 5.95455 
chr1:9586710-9586733 5.65217 
chr1:9587431-9587457 5.69231 
chr1:9587779-9587796 6 
chr1:9588778-9588803 5.6 
chr1:9591205-9591231 5.88462 
chr1:9591548-9591589 5.5122 
chr1:9591889-9591940 6 
chr1:9592250-9592268 5.72222 
chr1:9592783-9592810 5.51852 
chr1:9593855-9593872 6 
chr1:9594904-9594924 5.8 
chr1:9595654-9595683 6 
chr1:9596578-9596639 5.59016 
chr1:9597711-9597777 5.42424 
chr1:9598233-9598252 5.78947 
chr1:9601206-9601225 5.68421 
chr1:9602866-9602882 6 
chr1:9603189-9603211 6 
chr1:9604171-9604185 6 
chr1:9605244-9605286 5.69048 
chr1:9606232-9606255 6 
chr1:9607891-9607932 5.80488 
chr1:9609679-9609691 6 
chr1:9609979-9610091 5.54464 
chr1:9610225-9610237 6 
chr1:9610709-9610740 5.87097 
chr1:9611444-9611460 5.9375 
chr1:9612968-9612988 6 
chr1:9613261-9613294 5.72727 
chr1:9614223-9614251 5.71429 
chr1:9614411-9614427 6 
chr1:9615168-9615188 6 
chr1:9615733-9615756 5.65217 
chr1:9616721-9616781 6 
chr1:9616983-9616996 6 
chr1:9618916-9618936 5.6 
chr1:9620309-9620334 5.64 
chr1:9620734-9620781 5.53191 
chr1:9620798-9620824 5.46154 
chr1:9621008-9621020 6 
chr1:9622405-9622419 6 
chr1:9622911-9622923 6 
chr1:9622976-9622989 6 
chr1:9624783-9624819 5.88889 
chr1:9625935-9625971 5.44444 
chr1:9626902-9626922 6 
chr1:9627085-9627111 5.26923 
chr1:9628507-9628527 6 
chr1:9630721-9630778 5.87719 
chr1:9631681-9631709 5.32143 
chr1:9632959-9632978 5.73684 
chr1:9634007-9634063 5.80357 
chr1:9634165-9634195 5.73333 
chr1:9635268-9635288 5.85 
chr1:9635673-9635694 5.57143 
chr1:9637536-9637563 5.51852 
chr1:9637983-9637995 6 
chr1:9640912-9640948 5.91667 
chr1:9641787-9641800 6 
chr1:9641970-9641988 6 
chr1:9644453-9644474 6 
chr1:9645063-9645096 5.48485 
chr1:9647224-9647255 6 
chr1:9647913-9648014 5.79208 
chr1:9648884-9648964 5.7625 
chr1:9649137-9649170 5.36364 
chr1:9655825-9655838 6 
chr1:9658794-9658819 5.92 
chr1:9659670-9659694 5.875 
chr1:9676774-9676786 6 
chr1:9677342-9677359 5.82353 
chr1:9677519-9677550 6 
chr1:9678371-9678396 5.6 
chr1:9678847-9678878 5.45161 
chr1:9679956-9679969 6 
chr1:9680377-9680390 6 
chr1:9682383-9682423 5.8 
chr1:9682869-9682886 6 
chr1:9683617-9683637 6 
chr1:9684257-9684373 5.57759 
chr1:9684595-9684620 5.4 
chr1:9684705-9684719 6 
chr1:9684883-9684901 6 
chr1:9685069-9685143 5.45946 
chr1:9685433-9685462 5.82759 
chr1:9686961-9686973 6 
chr1:9688836-9688874 5.86842 
chr1:9689510-9689532 5.59091 
chr1:9690765-9690799 5.85294 
chr1:9691682-9691704 5.90909 
chr1:9692023-9692083 5.51667 
chr1:9692919-9692932 6 
chr1:9694207-9694224 6 
chr1:9696935-9696968 5.87879 
chr1:9698165-9698188 6 
chr1:9698789-9698803 6 
chr1:9699733-9699759 5.34615 
chr1:9699779-9699796 5.82353 
chr1:9700101-9700113 6 
chr1:9700637-9700655 5.88889 
chr1:9702152-9702169 6 
chr1:9702774-9702787 6 
chr1:9703131-9703178 5.70213 
chr1:9703481-9703587 5.68868 
chr1:9704574-9704610 6 
chr1:9705058-9705096 5.97368 
chr1:9705498-9705528 5.96667 
chr1:9705662-9705676 6 
chr1:9705962-9706005 6 
chr1:9707002-9707014 6 
chr1:9707539-9707579 6 
chr1:9709159-9709197 5.81579 
chr1:9709274-9709301 5.55556 
chr1:9710481-9710521 5.725 
chr1:9710679-9710723 5.93182 
chr1:9711751-9711776 5.44 
chr1:9715124-9715143 5.73684 
chr1:9715736-9715768 5.8125 
chr1:9717000-9717021 6 
chr1:9718443-9718456 6 
chr1:9718579-9718597 6 
chr1:9720980-9721005 5.88 
chr1:9721442-9721459 5.94118 
chr1:9722739-9722759 5.6 
chr1:9723523-9723549 5.92308 
chr1:9723607-9723652 5.71111 
chr1:9724074-9724120 6 
chr1:9725259-9725276 6 
chr1:9725978-9725998 5.95 
chr1:9726285-9726311 6 
chr1:9726749-9726774 5.44 
chr1:9727782-9727807 5.92 
chr1:9727966-9727985 6 
chr1:9728527-9728541 6 
chr1:9730208-9730225 6 
chr1:9732483-9732496 6 
chr1:9732891-9732904 5.92308 
chr1:9733141-9733169 5.5 
chr1:9733309-9733330 5.66667 
chr1:9734750-9734788 5.68421 
chr1:9735077-9735120 5.86047 
chr1:9735443-9735461 6 
chr1:9735807-9735826 5.78947 
chr1:9735989-9736001 6 
chr1:9737295-9737329 5.41176 
chr1:9737701-9737718 6 
chr1:9738201-9738231 6 
chr1:9738512-9738527 6 
chr1:9739121-9739138 6 
chr1:9739751-9739768 5.76471 
chr1:9740188-9740201 6 
chr1:9741196-9741237 5.63415 
chr1:9741291-9741311 5.85 
chr1:9741457-9741486 5.72414 
chr1:9742289-9742317 5.67857 
chr1:9742599-9742611 6 
chr1:9743095-9743108 6 
chr1:9743181-9743207 6 
chr1:9743495-9743533 5.68421 
chr1:9744594-9744616 5.90909 
chr1:9744903-9744935 5.9375 
chr1:9745351-9745373 5.90909 
chr1:9745838-9745863 6 
chr1:9749498-9749527 5.55172 
chr1:9749536-9749563 5.55556 
chr1:9751491-9751509 6 
chr1:9752787-9752818 5.58065 
chr1:9753265-9753283 5.83333 
chr1:9755018-9755055 5.59459 
chr1:9755183-9755205 5.59091 
chr1:9755901-9755925 5.875 
chr1:9755968-9755994 5.42308 
chr1:9756485-9756522 5.35135 
chr1:9756783-9756823 5.375 
chr1:9757121-9757137 6 
chr1:9757600-9757635 5.34286 
chr1:9758088-9758114 5.88462 
chr1:9759084-9759098 6 
chr1:9759582-9759604 5.72727 
chr1:9760162-9760203 5.21951 
chr1:9761726-9761742 6 
chr1:9762039-9762066 5.74074 
chr1:9762558-9762590 6 
chr1:9764547-9764582 5.77143 
chr1:9765381-9765408 5.74074 
chr1:9765557-9765581 5.66667 
chr1:9766066-9766079 6 
chr1:9766108-9766127 6 
chr1:9766848-9766886 5.55263 
chr1:9767026-9767046 5.75 
chr1:9767835-9767864 5.41379 
chr1:9768230-9768262 6 
chr1:9768888-9768910 5.63636 
chr1:9770687-9770776 5.61798 
chr1:9770835-9770854 6 
chr1:9771147-9771167 5.65 
chr1:9772324-9772351 5.92593 
chr1:9773404-9773469 5.29231 
chr1:9773815-9773842 5.81481 
chr1:9773895-9773923 5.5 
chr1:9779371-9779400 5.34483 
chr1:9780710-9780743 5.48485 
chr1:9781050-9781143 5.30108 
chr1:9784306-9784326 5.6 
chr1:9785613-9785637 5.79167 
chr1:9785936-9785968 5.6875 
chr1:9786564-9786598 5.17647 
chr1:9788970-9789003 5.33333 
chr1:9789906-9789926 5.7 
chr1:9790706-9790735 6 
chr1:9792130-9792171 5.60976 
chr1:9793085-9793099 6 
chr1:9798404-9798421 6 
chr1:9799872-9799887 6 
chr1:9805285-9805320 5.57143 
chr1:9805823-9805840 6 
chr1:9806768-9806794 5.46154 
chr1:9807234-9807256 6 
chr1:9810768-9810786 5.72222 
chr1:9811121-9811149 5.67857 
chr1:9811781-9811811 5.33333 
chr1:9812922-9812960 5.55263 
chr1:9813017-9813046 5.62069 
chr1:9814912-9814938 5.42308 
chr1:9818046-9818066 5.7 
chr1:9819313-9819344 5.3871 
chr1:9820742-9820760 6 
chr1:9821557-9821591 5.64706 
chr1:9824156-9824217 5.67213 
chr1:9824695-9824717 6 
chr1:9828042-9828072 5.66667 
chr1:9828967-9829054 5.36782 
chr1:9829066-9829243 5.49718 
chr1:9830133-9830152 5.89474 
chr1:9831051-9831077 5.88462 
chr1:9832198-9832219 6 
chr1:9832361-9832379 5.77778 
chr1:9834103-9834124 5.66667 
chr1:9836823-9836964 5.77305 
chr1:9837275-9837295 5.8 
chr1:9838281-9838322 6 
chr1:9839081-9839110 5.89655 
chr1:9844055-9844069 6 
chr1:9844230-9844246 6 
chr1:9845054-9845066 6 
chr1:9846706-9846726 6 
chr1:9847104-9847132 5.28571 
chr1:9847460-9847474 6 
chr1:9848925-9848941 6 
chr1:9850035-9850057 5.5 
chr1:9851199-9851215 6 
chr1:9852250-9852268 6 
chr1:9852659-9852672 5.92308 
chr1:9855077-9855095 5.77778 
chr1:9856317-9856363 6 
chr1:9856741-9856759 5.83333 
chr1:9857343-9857386 5.23256 
chr1:9858162-9858260 5.92857 
chr1:9860615-9860633 6 
chr1:9860787-9860841 5.72222 
chr1:9860998-9861015 6 
chr1:9862879-9862895 5.9375 
chr1:9863859-9863885 5.61538 
chr1:9864419-9864434 6 
chr1:9865176-9865194 5.88889 
chr1:9865924-9865939 6 
chr1:9866936-9866950 6 
chr1:9870091-9870252 5.63975 
chr1:9870833-9870876 5.83721 
chr1:9871789-9871801 6 
chr1:9872906-9872927 5.85714 
chr1:9873556-9873585 6 
chr1:9874305-9874318 6 
chr1:9876396-9876415 5.63158 
chr1:9876594-9876608 6 
chr1:9876635-9876650 5.86667 
chr1:9878061-9878076 6 
chr1:9878373-9878397 6 
chr1:9878835-9878857 6 
chr1:9880574-9880598 5.91667 
chr1:9883601-9883656 5.45455 
chr1:9883717-9883768 5.23529 
chr1:9883837-9883857 5.75 
chr1:9883920-9883934 6 
chr1:9884066-9884090 5.375 
chr1:9884112-9884181 5.17391 
chr1:9885474-9885499 5.4 
chr1:9887486-9887500 6 
chr1:9888487-9888500 6 
chr1:9888754-9888768 5.92857 
chr1:9888901-9888919 5.72222 
chr1:9889531-9889555 5.79167 
chr1:9889855-9889873 6 
chr1:9891228-9891244 5.8125 
chr1:9892028-9892052 6 
chr1:9892487-9892511 5.45833 
chr1:9892804-9892835 5.96774 
chr1:9893137-9893153 5.8125 
chr1:9893488-9893502 6 
chr1:9895214-9895251 5.2973 
chr1:9897707-9897741 5.64706 
chr1:9897885-9898098 5.61502 
chr1:9898717-9898743 5.61538 
chr1:9898768-9898785 6 
chr1:9903781-9903798 5.94118 
chr1:9904536-9904560 5.375 
chr1:9904588-9904611 5.86957 
chr1:9905872-9905887 6 
chr1:9906550-9906564 6 
chr1:9908691-9908717 5.34615 
chr1:9911400-9911442 5.71429 
chr1:9914426-9914439 6 
chr1:9915313-9915326 6 
chr1:9915783-9915796 6 
chr1:9916205-9916234 5.58621 
chr1:9916571-9916583 6 
chr1:9917180-9917204 6 
chr1:9917548-9917560 6 
chr1:9917867-9917882 5.86667 
chr1:9919022-9919043 5.95238 
chr1:9919149-9919169 5.6 
chr1:9920486-9920507 6 
chr1:9920676-9920698 5.86364 
chr1:9922281-9922302 5.90476 
chr1:9925660-9925698 5.76316 
chr1:9928681-9928694 6 
chr1:9929387-9929441 5.42593 
chr1:9931418-9931441 6 
chr1:9934659-9934673 6 
chr1:9936903-9936943 6 
chr1:9939278-9939304 5.38462 
chr1:9941387-9941408 6 
chr1:9942783-9942804 5.80952 
chr1:9944048-9944065 5.88235 
chr1:9947759-9947784 6 
chr1:9951010-9951046 5.83333 
chr1:9951839-9951863 6 
chr1:9952478-9952492 6 
chr1:9954580-9954596 5.875 
chr1:9954963-9954978 6 
chr1:9956034-9956062 5.25 
chr1:9957023-9957039 5.8125 
chr1:9957202-9957223 5.85714 
chr1:9957510-9957549 5.97436 
chr1:9958175-9958207 5.625 
chr1:9958947-9958978 5.58065 
chr1:9959513-9959531 6 
chr1:9959815-9959843 5.92857 
chr1:9962818-9962836 5.72222 
chr1:9967212-9967242 5.53333 
chr1:9968428-9968444 6 
chr1:9970095-9970134 5.38462 
chr1:9970249-9970295 5.32609 
chr1:9970439-9970483 5.47727 
chr1:9972094-9972110 6 
chr1:9973364-9973412 5.4375 
chr1:9974264-9974279 6 
chr1:9975424-9975437 6 
chr1:9976034-9976058 5.83333 
chr1:9976081-9976105 5.83333 
chr1:9976390-9976411 6 
chr1:9976470-9976482 6 
chr1:9976915-9976962 5.74468 
chr1:9977097-9977116 6 
chr1:9977348-9977380 5.90625 
chr1:9977707-9977720 6 
chr1:9978912-9978938 6 
chr1:9979415-9979439 6 
chr1:9979786-9979805 6 
chr1:9979969-9979991 5.54545 
chr1:9980278-9980294 5.875 
chr1:9983576-9983598 6 
chr1:9983747-9983776 5.51724 
chr1:9983804-9983820 6 
chr1:9984398-9984425 5.96296 
chr1:9985215-9985230 6 
chr1:9985373-9985395 5.63636 
chr1:9985944-9985964 6 
chr1:9987736-9987754 6 
chr1:9988077-9988101 5.375 
chr1:9988374-9988400 5.61538 
chr1:9988924-9988946 5.90909 
chr1:9990768-9990789 5.85714 
chr1:9991288-9991334 5.5 
chr1:9992743-9992758 6 
chr1:9993067-9993093 5.69231 
chr1:9993312-9993355 5.90698 
chr1:9993960-9993997 5.94595 
chr1:9994285-9994305 5.65 
chr1:9995484-9995511 5.74074 
chr1:9997905-9997924 6 
chr1:9999417-9999436 5.73684 
chr1:9999466-9999491 5.64 
chr1:9999600-9999616 6 
chr1:10000175-10000198 6 
chr1:10001226-10001268 5.64286 
chr1:10001558-10001571 6 
chr1:10004311-10004326 6 
chr1:10005289-10005322 5.69697 
chr1:10009468-10009480 6 
chr1:10009638-10009688 5.54 
chr1:10010784-10010813 5.34483 
chr1:10011513-10011544 5.93548 
chr1:10012589-10012605 5.875 
chr1:10013336-10013348 6 
chr1:10013855-10013876 6 
chr1:10015461-10015483 5.81818 
chr1:10016219-10016240 5.85714 
chr1:10016478-10016492 6 
chr1:10016789-10016802 6 
chr1:10017087-10017099 6 
chr1:10018484-10018510 5.92308 
chr1:10019431-10019451 6 
chr1:10020343-10020367 6 
chr1:10020560-10020572 6 
chr1:10022735-10022752 6 
chr1:10023941-10023961 6 
chr1:10024987-10025002 6 
chr1:10025373-10025387 6 
chr1:10028125-10028143 5.77778 
chr1:10028828-10028842 6 
chr1:10028997-10029009 6 
chr1:10033160-10033187 5.96296 
chr1:10033765-10033785 6 
chr1:10035555-10035575 5.75 
chr1:10036344-10036376 5.53125 
chr1:10036956-10036976 5.95 
chr1:10039859-10039871 6 
chr1:10040679-10040696 5.88235 
chr1:10040711-10040727 5.8125 
chr1:10044438-10044472 5.58824 
chr1:10045697-10045732 5.6 
chr1:10047256-10047272 5.8125 
chr1:10047698-10047735 6 
chr1:10048046-10048068 5.54545 
chr1:10048761-10048776 6 
chr1:10051243-10051257 6 
chr1:10051640-10051653 6 
chr1:10052106-10052127 5.71429 
chr1:10052970-10052991 5.80952 
chr1:10053533-10053555 5.90909 
chr1:10054159-10054188 6 
chr1:10054480-10054500 5.7 
chr1:10054654-10054684 6 
chr1:10055753-10055798 5.62222 
chr1:10056367-10056390 5.91304 
chr1:10056417-10056431 5.92857 
chr1:10057571-10057597 5.30769 
chr1:10057758-10057792 5.94118 
chr1:10058436-10058478 5.92857 
chr1:10059612-10059624 6 
chr1:10059864-10059894 5.76667 
chr1:10060591-10060619 5.35714 
chr1:10061847-10061897 5.76 
chr1:10062552-10062569 5.94118 
chr1:10063489-10063518 5.96552 
chr1:10063805-10063824 6 
chr1:10064123-10064143 6 
chr1:10065610-10065634 5.66667 
chr1:10066753-10066772 5.78947 
chr1:10066784-10066837 5.84906 
chr1:10066998-10067017 5.84211 
chr1:10069895-10069955 5.38333 
chr1:10070169-10070185 6 
chr1:10070641-10070654 6 
chr1:10072268-10072286 5.94444 
chr1:10072997-10073012 6 
chr1:10074418-10074456 5.92105 
chr1:10075506-10075518 6 
chr1:10076318-10076346 5.96429 
chr1:10076881-10076898 5.82353 
chr1:10078291-10078322 5.35484 
chr1:10078620-10078648 5.53571 
chr1:10079304-10079320 6 
chr1:10081002-10081045 5.60465 
chr1:10081241-10081268 5.77778 
chr1:10081409-10081434 5.64 
chr1:10081642-10081664 6 
chr1:10083971-10083997 6 
chr1:10084690-10084707 5.76471 
chr1:10085295-10085309 6 
chr1:10085901-10085918 5.82353 
chr1:10086329-10086341 6 
chr1:10087990-10088017 5.74074 
chr1:10088144-10088177 5.69697 
chr1:10088401-10088438 5.97297 
chr1:10089801-10089835 5.79412 
chr1:10089867-10089909 5.7619 
chr1:10090199-10090227 5.75 
chr1:10090512-10090531 6 
chr1:10091923-10091953 5.6 
chr1:10092883-10092927 5.18182 
chr1:10095048-10095070 5.90909 
chr1:10095447-10095467 6 
chr1:10095768-10095813 5.88889 
chr1:10096140-10096152 6 
chr1:10099114-10099157 5.74419 
chr1:10100661-10100687 5.73077 
chr1:10101392-10101406 6 
chr1:10101751-10101768 5.82353 
chr1:10102714-10102726 6 
chr1:10103052-10103072 5.6 
chr1:10103479-10103496 6 
chr1:10104089-10104108 5.94737 
chr1:10104580-10104650 5.71429 
chr1:10107546-10107564 6 
chr1:10109950-10109962 6 
chr1:10110777-10110791 5.92857 
chr1:10113196-10113218 6 
chr1:10113506-10113526 5.6 
chr1:10114841-10114855 6 
chr1:10115331-10115382 5.84314 
chr1:10115976-10116018 5.64286 
chr1:10117476-10117491 5.93333 
chr1:10117787-10117817 5.9 
chr1:10121112-10121130 5.77778 
chr1:10121960-10121981 5.85714 
chr1:10123014-10123035 5.95238 
chr1:10123326-10123342 5.9375 
chr1:10126079-10126193 5.59649 
chr1:10127786-10127799 6 
chr1:10128087-10128099 6 
chr1:10128390-10128425 5.97143 
chr1:10130498-10130513 5.93333 
chr1:10131737-10131761 5.95833 
chr1:10133779-10133799 6 
chr1:10133964-10133997 5.78788 
chr1:10134620-10134638 5.77778 
chr1:10136290-10136317 5.92593 
chr1:10136799-10136816 6 
chr1:10138823-10138856 5.51515 
chr1:10140474-10140502 5.92857 
chr1:10141105-10141132 5.51852 
chr1:10142098-10142128 5.16667 
chr1:10142556-10142573 5.82353 
chr1:10142690-10142710 6 
chr1:10144724-10144768 5.81818 
chr1:10146013-10146042 5.7931 
chr1:10146748-10146768 5.65 
chr1:10148414-10148451 5.48649 
chr1:10148729-10148749 6 
chr1:10150171-10150191 5.8 
chr1:10150851-10150885 6 
chr1:10152280-10152294 6 
chr1:10152886-10152914 5.82143 
chr1:10153748-10153765 6 
chr1:10154493-10154505 6 
chr1:10155198-10155220 5.59091 
chr1:10157096-10157125 5.89655 
chr1:10160037-10160060 6 
chr1:10160606-10160624 5.83333 
chr1:10161556-10161579 6 
chr1:10162034-10162055 6 
chr1:10162449-10162481 6 
chr1:10163457-10163503 6 
chr1:10163665-10163703 5.92105 
chr1:10167334-10167401 5.91045 
chr1:10167609-10167647 5.97368 
chr1:10168204-10168229 5.88 
chr1:10170570-10170594 5.75 
chr1:10171058-10171151 5.86022 
chr1:10172429-10172471 5.38095 
chr1:10174122-10174149 5.85185 
chr1:10175218-10175236 5.88889 
chr1:10178390-10178414 6 
chr1:10178926-10178954 6 
chr1:10180155-10180184 5.51724 
chr1:10180577-10180606 5.7931 
chr1:10180896-10180918 5.68182 
chr1:10181413-10181438 5.76 
chr1:10181455-10181485 6 
chr1:10183485-10183506 6 
chr1:10183815-10183841 5.92308 
chr1:10184216-10184230 6 
chr1:10185183-10185205 5.95455 
chr1:10186360-10186408 6 
chr1:10186560-10186595 5.97143 
chr1:10193136-10193158 6 
chr1:10194107-10194130 5.91304 
chr1:10194570-10194591 5.95238 
chr1:10196486-10196498 6 
chr1:10196540-10196554 6 
chr1:10196978-10197004 5.80769 
chr1:10197979-10198005 6 
chr1:10199449-10199467 5.72222 
chr1:10199806-10199828 5.72727 
chr1:10202829-10202845 5.8125 
chr1:10204791-10204818 5.92593 
chr1:10205657-10205680 5.52174 
chr1:10207889-10207907 5.88889 
chr1:10210036-10210048 6 
chr1:10212317-10212349 6 
chr1:10213548-10213572 6 
chr1:10214298-10214331 5.9697 
chr1:10215122-10215179 5.78947 
chr1:10216287-10216310 5.91304 
chr1:10217836-10217856 5.8 
chr1:10219067-10219092 5.64 
chr1:10219742-10219760 6 
chr1:10222039-10222068 5.48276 
chr1:10222224-10222245 5.66667 
chr1:10222664-10222684 5.75 
chr1:10222826-10222849 5.6087 
chr1:10223094-10223131 5.35135 
chr1:10223725-10223751 5.5 
chr1:10223784-10223842 5.56897 
chr1:10224405-10224428 5.91304 
chr1:10226982-10227035 5.73585 
chr1:10227499-10227527 6 
chr1:10227647-10227664 6 
chr1:10228949-10228973 5.79167 
chr1:10229405-10229427 5.5 
chr1:10230149-10230161 6 
chr1:10231939-10231965 5.92308 
chr1:10233537-10233576 5.66667 
chr1:10234760-10234775 6 
chr1:10234994-10235033 5.74359 
chr1:10235708-10235754 5.86957 
chr1:10236825-10236856 6 
chr1:10237548-10237563 6 
chr1:10241200-10241220 5.7 
chr1:10241864-10241932 5.69118 
chr1:10242229-10242241 6 
chr1:10243200-10243222 6 
chr1:10245114-10245142 5.78571 
chr1:10245596-10245622 5.88462 
chr1:10245819-10245842 5.91304 
chr1:10246913-10247027 5.38596 
chr1:10247635-10248268 5.75197 
chr1:10248277-10248372 5.66316 
chr1:10248625-10248639 6 
chr1:10249006-10249027 5.71429 
chr1:10250233-10250275 5.85714 
chr1:10250572-10250614 5.80952 
chr1:10250939-10250971 5.71875 
chr1:10251115-10251141 5.61538 
chr1:10252711-10252734 5.65217 
chr1:10254000-10254016 6 
chr1:10254488-10254569 5.71605 
chr1:10255141-10255166 5.72 
chr1:10255806-10255836 5.93333 
chr1:10257763-10257780 6 
chr1:10259572-10259588 6 
chr1:10260243-10260274 5.6129 
chr1:10262222-10262243 6 
chr1:10262880-10262902 6 
chr1:10263517-10263539 6 
chr1:10263644-10263668 5.54167 
chr1:10266194-10266223 5.62069 
chr1:10266536-10266548 6 
chr1:10266653-10266675 5.63636 
chr1:10266815-10266849 5.58824 
chr1:10267005-10267022 5.76471 
chr1:10267314-10267347 5.69697 
chr1:10267500-10267523 5.69565 
chr1:10268035-10268052 6 
chr1:10268403-10268418 5.86667 
chr1:10269272-10269285 5.92308 
chr1:10270748-10270768 5.65 
chr1:10270800-10270841 5.17073 
chr1:10270953-10270984 5.29032 
chr1:10271002-10271033 5.32258 
chr1:10272899-10272995 5.66667 
chr1:10274334-10274360 5.92308 
chr1:10275185-10275246 5.85246 
chr1:10277015-10277044 6 
chr1:10277391-10277412 5.90476 
chr1:10280262-10280274 6 
chr1:10280429-10280494 5.86154 
chr1:10281152-10281168 6 
chr1:10283312-10283339 5.88889 
chr1:10283582-10283619 5.97297 
chr1:10286588-10286618 5.43333 
chr1:10287027-10287048 5.85714 
chr1:10287090-10287107 6 
chr1:10288247-10288268 5.66667 
chr1:10289925-10289958 5.93939 
chr1:10290485-10290506 5.71429 
chr1:10291436-10291454 6 
chr1:10292141-10292160 6 
chr1:10293565-10293585 5.6 
chr1:10294564-10294593 5.65517 
chr1:10294934-10294956 5.90909 
chr1:10295304-10295320 5.875 
chr1:10295920-10295936 6 
chr1:10296331-10296358 6 
chr1:10298072-10298086 6 
chr1:10298439-10298454 6 
chr1:10298764-10298791 6 
chr1:10299643-10299678 5.94286 
chr1:10300264-10300279 6 
chr1:10300779-10300795 6 
chr1:10304352-10304384 5.96875 
chr1:10306919-10306947 5.35714 
chr1:10308248-10308272 6 
chr1:10310021-10310046 5.44 
chr1:10311221-10311241 5.9 
chr1:10312092-10312108 6 
chr1:10312426-10312477 5.62745 
chr1:10314934-10314958 6 
chr1:10315851-10315864 6 
chr1:10316013-10316032 5.84211 
chr1:10316570-10316601 5.70968 
chr1:10316748-10316774 5.88462 
chr1:10317161-10317188 5.88889 
chr1:10317367-10317379 6 
chr1:10317711-10317745 5.32353 
chr1:10318734-10318748 6 
chr1:10319549-10319573 5.83333 
chr1:10320569-10320595 5.46154 
chr1:10321328-10321341 6 
chr1:10321601-10321633 5.25 
chr1:10323328-10323363 5.74286 
chr1:10325017-10325039 5.86364 
chr1:10325258-10325304 6 
chr1:10325908-10325942 5.61765 
chr1:10327045-10327085 5.8 
chr1:10328683-10328695 6 
chr1:10331228-10331256 5.32143 
chr1:10333768-10333792 6 
chr1:10333992-10334006 6 
chr1:10337386-10337412 5.69231 
chr1:10338222-10338250 5.28571 
chr1:10338309-10338325 6 
chr1:10339747-10339768 6 
chr1:10340279-10340306 5.96296 
chr1:10341390-10341413 5.86957 
chr1:10343264-10343284 6 
chr1:10344743-10344768 5.6 
chr1:10344918-10344936 6 
chr1:10348179-10348201 5.63636 
chr1:10349940-10349971 5.54839 
chr1:10350121-10350133 6 
chr1:10350185-10350225 5.75 
chr1:10353451-10353467 6 
chr1:10354918-10354940 5.77273 
chr1:10357206-10357218 6 
chr1:10359128-10359192 5.5625 
chr1:10360295-10360333 5.73684 
chr1:10361205-10361238 5.48485 
chr1:10361717-10361739 5.59091 
chr1:10363063-10363098 5.62857 
chr1:10366815-10366837 6 
chr1:10367357-10367384 5.59259 
chr1:10368077-10368099 5.5 
chr1:10371273-10371285 6 
chr1:10373107-10373134 6 
chr1:10373606-10373621 6 
chr1:10373945-10373962 6 
chr1:10374462-10374491 5.96552 
chr1:10375229-10375250 6 
chr1:10375579-10375597 5.77778 
chr1:10376113-10376133 6 
chr1:10376543-10376567 5.45833 
chr1:10376960-10376977 6 
chr1:10379161-10379173 6 
chr1:10380169-10380189 5.8 
chr1:10380768-10380794 5.65385 
chr1:10387559-10387572 6 
chr1:10387811-10387832 5.61905 
chr1:10389091-10389119 5.32143 
chr1:10391403-10391423 5.75 
chr1:10392559-10392586 6 
chr1:10393429-10393442 6 
chr1:10394207-10394222 6 
chr1:10395676-10395701 5.84 
chr1:10400834-10400861 5.7037 
chr1:10401515-10401545 5.46667 
chr1:10402009-10402021 6 
chr1:10403824-10403851 5.77778 
chr1:10406130-10406146 6 
chr1:10406403-10406441 5.78947 
chr1:10408016-10408038 5.54545 
chr1:10408477-10408502 5.4 
chr1:10409492-10409508 5.875 
chr1:10410616-10410637 5.61905 
chr1:10411131-10411143 6 
chr1:10411226-10411254 5.42857 
chr1:10411860-10411879 5.94737 
chr1:10412029-10412048 5.73684 
chr1:10414506-10414542 5.30556 
chr1:10416956-10416988 6 
chr1:10418070-10418095 5.64 
chr1:10418160-10418179 5.78947 
chr1:10418195-10418214 5.63158 
chr1:10418741-10418754 6 
chr1:10420090-10420130 5.925 
chr1:10420742-10420755 6 
chr1:10422116-10422138 5.63636 
chr1:10422540-10422578 5.78947 
chr1:10423750-10423768 5.94444 
chr1:10424192-10424209 5.76471 
chr1:10424258-10424275 6 
chr1:10426288-10426326 5.92105 
chr1:10427566-10427605 5.51282 
chr1:10427768-10427795 5.81481 
chr1:10429989-10430011 5.72727 
chr1:10430630-10430668 5.92105 
chr1:10430701-10430742 5.65854 
chr1:10432856-10432878 6 
chr1:10434628-10434645 6 
chr1:10435441-10435456 6 
chr1:10435818-10435864 5.84783 
chr1:10436892-10436943 5.66667 
chr1:10441960-10441981 5.85714 
chr1:10442141-10442190 5.91837 
chr1:10444334-10444353 5.63158 
chr1:10444903-10444922 5.94737 
chr1:10446324-10446340 6 
chr1:10447182-10447202 6 
chr1:10447492-10447510 6 
chr1:10449901-10449925 5.375 
chr1:10450205-10450232 5.74074 
chr1:10450560-10450578 6 
chr1:10451411-10451432 6 
chr1:10451738-10451753 6 
chr1:10452063-10452082 6 
chr1:10452223-10452245 5.63636 
chr1:10452542-10452561 6 
chr1:10453470-10453484 6 
chr1:10453748-10453776 5.57143 
chr1:10453821-10453845 5.45833 
chr1:10454029-10454045 5.875 
chr1:10454987-10455007 6 
chr1:10455673-10455694 5.7619 
chr1:10462071-10462119 5.83333 
chr1:10463647-10463662 6 
chr1:10464150-10464193 6 
chr1:10465427-10465486 5.74576 
chr1:10468005-10468071 5.5303 
chr1:10469706-10469727 6 
chr1:10470901-10470925 6 
chr1:10476140-10476162 5.54545 
chr1:10478830-10478842 6 
chr1:10479047-10479079 5.84375 
chr1:10479230-10479242 6 
chr1:10480445-10480470 6 
chr1:10485094-10485106 6 
chr1:10492131-10492157 5.57692 
chr1:10492673-10492707 5.52941 
chr1:10495724-10495795 5.43662 
chr1:10496765-10496795 5.93333 
chr1:10497202-10497228 5.84615 
chr1:10497440-10497465 5.88 
chr1:10497500-10497527 6 
chr1:10497815-10497834 6 
chr1:10498189-10498212 5.91304 
chr1:10501370-10501388 6 
chr1:10501677-10501695 6 
chr1:10502954-10502973 6 
chr1:10503256-10503293 5.56757 
chr1:10503455-10503476 6 
chr1:10503768-10503790 5.77273 
chr1:10504112-10504126 6 
chr1:10505585-10505634 5.61224 
chr1:10506058-10506077 5.94737 
chr1:10506379-10506399 5.8 
chr1:10506522-10506540 6 
chr1:10508034-10508062 5.85714 
chr1:10510097-10510110 5.92308 
chr1:10512429-10512443 6 
chr1:10514223-10514241 6 
chr1:10514746-10514763 6 
chr1:10514863-10514879 5.875 
chr1:10514913-10514931 6 
chr1:10515109-10515124 6 
chr1:10515551-10515566 6 
chr1:10516169-10516184 5.86667 
chr1:10516534-10516565 5.83871 
chr1:10517729-10517752 5.78261 
chr1:10518893-10518919 5.30769 
chr1:10519786-10519799 6 
chr1:10520301-10520325 5.625 
chr1:10520587-10520599 6 
chr1:10520964-10520978 6 
chr1:10523713-10523735 5.5 
chr1:10524141-10524162 5.61905 
chr1:10524768-10524794 5.57692 
chr1:10525315-10525337 5.54545 
chr1:10525746-10525764 6 
chr1:10527009-10527031 6 
chr1:10529884-10529906 5.90909 
chr1:10530479-10530494 6 
chr1:10531119-10531133 6 
chr1:10533272-10533296 5.5 
chr1:10533712-10533748 5.86111 
chr1:10533924-10533950 5.42308 
chr1:10534108-10534138 5.76667 
chr1:10537939-10537956 6 
chr1:10540066-10540091 5.96 
chr1:10540255-10540286 5.96774 
chr1:10540444-10540463 6 
chr1:10540884-10540932 5.70833 
chr1:10541174-10541203 5.72414 
chr1:10541490-10541508 6 
chr1:10541880-10541893 6 
chr1:10543663-10543694 5.29032 
chr1:10544085-10544097 6 
chr1:10545338-10545375 5.59459 
chr1:10546417-10546432 6 
chr1:10547521-10547555 5.88235 
chr1:10548143-10548181 5.15789 
chr1:10550757-10550771 6 
chr1:10551731-10551749 6 
chr1:10556813-10556839 5.30769 
chr1:10557017-10557044 5.48148 
chr1:10558337-10558371 6 
chr1:10559502-10559518 6 
chr1:10560430-10560467 5.97297 
chr1:10561347-10561368 6 
chr1:10562842-10562865 5.95652 
chr1:10563338-10563392 5.98148 
chr1:10563777-10563805 6 
chr1:10564755-10564854 5.72727 
chr1:10565579-10565612 5.84848 
chr1:10568250-10568277 6 
chr1:10569157-10569177 5.75 
chr1:10571380-10571411 5.35484 
chr1:10574139-10574186 5.61702 
chr1:10574213-10574251 6 
chr1:10580041-10580062 5.61905 
chr1:10580195-10580222 5.66667 
chr1:10581140-10581170 5.36667 
chr1:10581234-10581268 5.58824 
chr1:10581302-10581332 5.43333 
chr1:10583882-10583904 6 
chr1:10584734-10584759 6 
chr1:10586278-10586291 6 
chr1:10586690-10586714 5.41667 
chr1:10586840-10586867 5.51852 
chr1:10587572-10587593 5.61905 
chr1:10587715-10587741 5.84615 
chr1:10594421-10594454 5.36364 
chr1:10594521-10594550 5.41379 
chr1:10595832-10595852 5.75 
chr1:10599067-10599087 5.75 
chr1:10599324-10599340 5.9375 
chr1:10599892-10599924 5.25 
chr1:10602230-10602249 5.63158 
chr1:10604810-10604831 6 
chr1:10606620-10606636 6 
chr1:10606924-10606963 5.28205 
chr1:10608272-10608295 6 
chr1:10609712-10609741 5.27586 
chr1:10609838-10609867 5.62069 
chr1:10609896-10609928 5.5 
chr1:10609982-10610015 5.54545 
chr1:10612165-10612179 6 
chr1:10614190-10614212 6 
chr1:10614416-10614444 5.92857 
chr1:10615285-10615324 5.38462 
chr1:10615691-10615719 5.85714 
chr1:10618793-10618820 5.92593 
chr1:10620775-10620787 6 
chr1:10621104-10621125 5.66667 
chr1:10621895-10621921 5.38462 
chr1:10622100-10622122 5.95455 
chr1:10622258-10622301 5.44186 
chr1:10622950-10622980 5.9 
chr1:10623135-10623149 6 
chr1:10624636-10624665 5.93103 
chr1:10624961-10624974 6 
chr1:10626014-10626044 5.36667 
chr1:10626712-10626746 5.97059 
chr1:10628785-10628810 5.88 
chr1:10630167-10630199 5.40625 
chr1:10630905-10630917 6 
chr1:10631072-10631089 6 
chr1:10631864-10631881 5.94118 
chr1:10634158-10634170 6 
chr1:10635131-10635159 5.71429 
chr1:10637452-10637483 6 
chr1:10637586-10637662 5.94737 
chr1:10640579-10640596 6 
chr1:10641362-10641376 6 
chr1:10641768-10641852 5.64286 
chr1:10642779-10642804 5.88 
chr1:10643440-10643454 6 
chr1:10646132-10646155 5.95652 
chr1:10646685-10646709 6 
chr1:10647501-10647519 5.83333 
chr1:10647952-10647982 5.83333 
chr1:10649486-10649516 5.73333 
chr1:10649617-10649646 6 
chr1:10650247-10650306 5.79661 
chr1:10651692-10651729 6 
chr1:10660774-10660791 5.94118 
chr1:10661319-10661336 6 
chr1:10663433-10663449 6 
chr1:10665752-10665797 5.35556 
chr1:10668719-10668738 5.68421 
chr1:10669942-10669965 5.95652 
chr1:10670061-10670174 5.42478 
chr1:10670362-10670401 5.5641 
chr1:10670413-10670477 5.75 
chr1:10670528-10670550 5.68182 
chr1:10670921-10670976 5.38182 
chr1:10671085-10671117 6 
chr1:10679372-10679386 6 
chr1:10680172-10680194 6 
chr1:10680348-10680387 5.94872 
chr1:10680855-10680881 5.61538 
chr1:10681246-10681259 6 
chr1:10681399-10681416 6 
chr1:10682162-10682196 5.29412 
chr1:10683228-10683253 5.32 
chr1:10687481-10687514 5.27273 
chr1:10687972-10688005 5.72727 
chr1:10689855-10689905 5.44 
chr1:10690232-10690268 5.66667 
chr1:10695686-10695722 5.58333 
chr1:10696712-10696737 5.56 
chr1:10696893-10696949 5.58929 
chr1:10697161-10697184 5.82609 
chr1:10698952-10698973 5.85714 
chr1:10699019-10699055 5.19444 
chr1:10699070-10699101 5.74194 
chr1:10699136-10699250 5.72807 
chr1:10699268-10699288 5.75 
chr1:10699309-10699362 5.26415 
chr1:10699979-10700010 5.22581 
chr1:10702242-10702262 5.6 
chr1:10702341-10702365 5.75 
chr1:10702400-10702449 5.4898 
chr1:10703189-10703224 5.74286 
chr1:10707148-10707167 5.89474 
chr1:10709918-10709943 5.92 
chr1:10710412-10710446 5.70588 
chr1:10711374-10711406 5.34375 
chr1:10716839-10716868 6 
chr1:10717690-10717717 5.2963 
chr1:10717847-10717867 5.65 
chr1:10718030-10718065 5.62857 
chr1:10718725-10718742 5.76471 
chr1:10719442-10719476 5.55882 
chr1:10719841-10719887 5.21739 
chr1:10721451-10721485 5.32353 
chr1:10721699-10721739 5.3 
chr1:10721839-10721862 5.43478 
chr1:10722192-10722226 5.14706 
chr1:10722302-10722356 5.24074 
chr1:10722365-10722389 5.45833 
chr1:10722436-10722479 5.23256 
chr1:10722557-10722584 5.22222 
chr1:10722633-10722655 5.95455 
chr1:10722777-10722809 5.34375 
chr1:10724021-10724036 6 
chr1:10724825-10724880 5.47273 
chr1:10725894-10725906 6 
chr1:10726841-10726871 5.46667 
chr1:10730783-10730832 5.18367 
chr1:10731023-10731050 5.37037 
chr1:10732512-10732551 5.23077 
chr1:10733494-10733539 5.35556 
chr1:10736586-10736636 5.7 
chr1:10738469-10738485 5.8125 
chr1:10740321-10740356 5.4 
chr1:10740948-10740969 5.90476 
chr1:10749037-10749059 5.54545 
chr1:10751049-10751074 5.32 
chr1:10751118-10751151 5.66667 
chr1:10753554-10753600 5.58696 
chr1:10753612-10753645 5.36364 
chr1:10754641-10754676 6 
chr1:10754684-10754703 6 
chr1:10754724-10754768 5.88636 
chr1:10754938-10754960 5.54545 
chr1:10755616-10755649 5.60606 
chr1:10757297-10757319 5.5 
chr1:10759040-10759072 5.40625 
chr1:10759675-10759690 5.86667 
chr1:10759964-10760169 5.63902 
chr1:10760209-10760237 5.28571 
chr1:10763001-10763038 5.72973 
chr1:10767007-10767028 5.61905 
chr1:10768096-10768119 5.86957 
chr1:10768828-10768873 5.48889 
chr1:10769644-10769712 5.48529 
chr1:10771642-10771667 5.6 
chr1:10772403-10772447 5.68182 
chr1:10773347-10773373 5.5 
chr1:10774364-10774422 5.89655 
chr1:10775547-10775732 5.65946 
chr1:10775765-10775896 5.59542 
chr1:10775909-10775938 5.58621 
chr1:10775952-10776231 5.65591 
chr1:10776241-10776356 5.50435 
chr1:10777116-10777150 5.35294 
chr1:10777438-10777459 5.90476 
chr1:10777705-10777725 5.65 
chr1:10778915-10778944 5.96552 
chr1:10780343-10780370 5.62963 
chr1:10784814-10784845 5.19355 
chr1:10786153-10786193 5.475 
chr1:10788640-10788671 5.67742 
chr1:10789138-10789179 5.46341 
chr1:10789864-10789885 5.90476 
chr1:10790160-10790178 6 
chr1:10791336-10791349 6 
chr1:10791641-10791671 5.63333 
chr1:10792377-10792408 5.67742 
chr1:10794335-10794347 6 
chr1:10794715-10794740 5.76 
chr1:10794964-10794987 5.43478 
chr1:10798975-10798996 6 
chr1:10801017-10801039 5.77273 
chr1:10801845-10801865 5.7 
chr1:10803474-10803493 5.78947 
chr1:10803907-10803940 5.66667 
chr1:10804425-10804783 6 
chr1:10807694-10807717 5.82609 
chr1:10807874-10807886 6 
chr1:10810319-10810336 5.94118 
chr1:10810503-10810527 5.75 
chr1:10810958-10810993 5.88571 
chr1:10811130-10811157 5.77778 
chr1:10811400-10811438 5.26316 
chr1:10813096-10813120 6 
chr1:10817450-10817482 5.1875 
chr1:10817844-10817858 6 
chr1:10817978-10818001 5.47826 
chr1:10818373-10818401 5.85714 
chr1:10819230-10819252 5.5 
chr1:10825445-10825468 5.47826 
chr1:10826261-10826280 6 
chr1:10828262-10828285 6 
chr1:10829198-10829212 6 
chr1:10830112-10830154 5.78571 
chr1:10831373-10831387 6 
chr1:10831714-10831750 5.83333 
chr1:10833077-10833102 5.4 
chr1:10837395-10837422 5.22222 
chr1:10837648-10837677 5.58621 
chr1:10837721-10837775 5.46296 
chr1:10837794-10837836 5.16667 
chr1:10837871-10837900 5.37931 
chr1:10837929-10837974 5.33333 
chr1:10838034-10838097 5.53968 
chr1:10838117-10838203 5.31395 
chr1:10838214-10838303 5.44944 
chr1:10838322-10838432 5.36364 
chr1:10838443-10838555 5.38393 
chr1:10839324-10839358 5.79412 
chr1:10843303-10843341 5.86842 
chr1:10843928-10843945 6 
chr1:10844611-10844633 5.95455 
chr1:10845063-10845299 5.57203 
chr1:10845311-10845378 5.58209 
chr1:10847710-10847732 5.63636 
chr1:10849581-10849628 5.57447 
chr1:10851245-10851257 6 
chr1:10851774-10851821 5.59574 
chr1:10852161-10852188 5.44444 
chr1:10852208-10852226 5.88889 
chr1:10852376-10852400 5.58333 
chr1:10852739-10852759 5.7 
chr1:10852916-10852930 6 
chr1:10853768-10853790 5.59091 
chr1:10854190-10854265 5.68 
chr1:10854585-10854598 6 
chr1:10854938-10854971 5.48485 
chr1:10856101-10856127 5.76923 
chr1:10856445-10856475 5.93333 
chr1:10861592-10861619 5.66667 
chr1:10861909-10861921 6 
chr1:10865137-10865162 5.68 
chr1:10865885-10865903 5.77778 
chr1:10867011-10867043 5.78125 
chr1:10867130-10867154 5.58333 
chr1:10867167-10867190 5.6087 
chr1:10867203-10867220 5.88235 
chr1:10867240-10867268 5.57143 
chr1:10867282-10867314 5.78125 
chr1:10867348-10867425 5.54545 
chr1:10872036-10872068 5.96875 
chr1:10877980-10878099 5.94958 
chr1:10879719-10879762 5.53488 
chr1:10880910-10880933 5.56522 
chr1:10881608-10881627 5.73684 
chr1:10881874-10881901 5.96296 
chr1:10882199-10882211 6 
chr1:10884552-10884577 5.56 
chr1:10884689-10884768 5.77215 
chr1:10884869-10884889 5.7 
chr1:10886902-10886930 5.60714 
chr1:10889008-10889032 5.95833 
chr1:10890899-10890918 5.63158 
chr1:10892071-10892097 5.34615 
chr1:10892115-10892141 5.57692 
chr1:10894032-10894168 5.68382 
chr1:10894181-10894446 5.78491 
chr1:10895215-10895238 5.65217 
chr1:10895423-10895477 5.25926 
chr1:10896857-10896877 5.8 
chr1:10897874-10897910 5.75 
chr1:10899219-10899241 5.54545 
chr1:10899301-10899336 5.25714 
chr1:10900957-10900994 5.62162 
chr1:10901090-10901115 5.68 
chr1:10903268-10903309 5.95122 
chr1:10905870-10905912 5.61905 
chr1:10907327-10907358 5.70968 
chr1:10909066-10909105 5.76923 
chr1:10913044-10913067 5.43478 
chr1:10913177-10913237 5.3 
chr1:10913273-10913340 5.35821 
chr1:10913353-10913418 5.30769 
chr1:10913469-10913501 5.34375 
chr1:10913545-10913583 5.5 
chr1:10913598-10913628 5.43333 
chr1:10913656-10913751 5.32632 
chr1:10913828-10913918 5.64444 
chr1:10913932-10913961 5.31034 
chr1:10913997-10914042 5.17778 
chr1:10914765-10914789 5.83333 
chr1:10915742-10915764 5.5 
chr1:10916318-10916345 5.37037 
chr1:10917472-10917496 5.41667 
chr1:10917602-10917649 5.3617 
chr1:10919461-10919483 5.81818 
chr1:10921432-10921445 6 
chr1:10922856-10922883 5.33333 
chr1:10923365-10923387 6 
chr1:10924314-10924336 5.5 
chr1:10924352-10924374 6 
chr1:10924648-10924681 5.39394 
chr1:10924715-10924731 5.8125 
chr1:10925357-10925383 6 
chr1:10925835-10925872 6 
chr1:10925970-10925997 5.66667 
chr1:10926010-10926038 5.5 
chr1:10926056-10926081 5.4 
chr1:10926126-10926149 5.56522 
chr1:10926366-10926400 5.85294 
chr1:10927242-10927281 5.4359 
chr1:10927299-10927311 6 
chr1:10930676-10930729 5.43396 
chr1:10930738-10930758 5.6 
chr1:10931284-10931307 6 
chr1:10931593-10931631 6 
chr1:10935658-10935674 6 
chr1:10936127-10936140 6 
chr1:10939242-10939259 6 
chr1:10939712-10939740 5.85714 
chr1:10939962-10939993 5.45161 
chr1:10940425-10940449 5.41667 
chr1:10941663-10941678 6 
chr1:10942183-10942195 6 
chr1:10942537-10942570 5.75758 
chr1:10943226-10943239 6 
chr1:10943673-10943703 5.93333 
chr1:10944683-10944716 5.63636 
chr1:10945951-10945985 5.91176 
chr1:10946635-10946650 6 
chr1:10948197-10948216 6 
chr1:10948349-10948377 6 
chr1:10949073-10949097 5.41667 
chr1:10951860-10951875 6 
chr1:10952024-10952051 5.85185 
chr1:10952625-10952768 5.68531 
chr1:10952775-10953075 5.65333 
chr1:10954187-10954200 5.92308 
chr1:10954218-10954239 5.90476 
chr1:10954656-10954683 5.77778 
chr1:10955117-10955140 5.82609 
chr1:10955747-10955774 5.85185 
chr1:10956048-10956107 5.49153 
chr1:10958076-10958113 5.94595 
chr1:10959631-10959689 5.75862 
chr1:10963135-10963180 6 
chr1:10965414-10965435 5.85714 
chr1:10969345-10969375 5.7 
chr1:10971183-10971268 5.36471 
chr1:10972413-10972425 6 
chr1:10975383-10975418 5.77143 
chr1:10975806-10975847 5.2439 
chr1:10975954-10975978 5.625 
chr1:10977695-10977843 5.58784 
chr1:10978995-10979012 6 
chr1:10979481-10979496 6 
chr1:10979763-10979783 6 
chr1:10982461-10982490 5.96552 
chr1:10983508-10983522 6 
chr1:10984158-10984175 5.94118 
chr1:10986263-10986278 6 
chr1:10986585-10986609 5.875 
chr1:10987587-10987627 5.825 
chr1:10987697-10987716 5.89474 
chr1:10988022-10988051 5.34483 
chr1:10989988-10990005 6 
chr1:10992032-10992046 6 
chr1:10992623-10992703 5.5125 
chr1:10993313-10993350 6 
chr1:10993449-10993468 5.63158 
chr1:10993733-10993812 5.92405 
chr1:10994564-10994577 6 
chr1:10996239-10996287 5.64583 
chr1:10997000-10997022 6 
chr1:10997078-10997112 5.17647 
chr1:10998381-10998401 5.95 
chr1:11000409-11000443 5.58824 
chr1:11001418-11001450 5.28125 
chr1:11003117-11003132 6 
chr1:11004008-11004033 5.84 
chr1:11004917-11004940 5.52174 
chr1:11005250-11005268 5.94444 
chr1:11006534-11006547 6 
chr1:11010087-11010104 6 
chr1:11011787-11011842 5.70909 
chr1:11012268-11012292 5.54167 
chr1:11012568-11012601 5.45455 
chr1:11014510-11014548 5.81579 
chr1:11015232-11015268 5.25 
chr1:11015901-11015922 5.80952 
chr1:11020283-11020307 5.75 
chr1:11022091-11022128 5.7027 
chr1:11023445-11023472 5.88889 
chr1:11025877-11025889 6 
chr1:11027204-11027226 5.72727 
chr1:11028030-11028061 5.80645 
chr1:11028215-11028227 6 
chr1:11029362-11029382 6 
chr1:11030150-11030239 5.66292 
chr1:11032477-11032518 6 
chr1:11032985-11033016 5.3871 
chr1:11033430-11033457 5.2963 
chr1:11034195-11034225 5.3 
chr1:11035464-11035483 6 
chr1:11035647-11035670 5.6087 
chr1:11036465-11036492 5.77778 
chr1:11037540-11037557 6 
chr1:11038229-11038241 6 
chr1:11040104-11040120 5.875 
chr1:11040367-11040390 5.56522 
chr1:11041515-11041623 5.61111 
chr1:11043102-11043142 6 
chr1:11043427-11043439 6 
chr1:11043871-11043898 5.33333 
chr1:11044164-11044176 6 
chr1:11044405-11044435 5.73333 
chr1:11045313-11045328 5.86667 
chr1:11047359-11047585 5.92035 
chr1:11048035-11048167 5.68182 
chr1:11048575-11048592 5.82353 
chr1:11049829-11049874 5.53333 
chr1:11050076-11050095 5.78947 
chr1:11051149-11051182 6 
chr1:11052177-11052273 5.83333 
chr1:11052554-11052599 5.42222 
chr1:11054103-11054115 6 
chr1:11054439-11054457 6 
chr1:11054487-11054512 5.88 
chr1:11054548-11054577 5.31034 
chr1:11054918-11054940 6 
chr1:11055553-11055571 6 
chr1:11057312-11057355 6 
chr1:11058048-11058075 5.22222 
chr1:11059276-11059296 5.6 
chr1:11059600-11059613 6 
chr1:11060314-11060327 5.92308 
chr1:11061836-11061848 6 
chr1:11062502-11062526 5.75 
chr1:11062883-11062926 6 
chr1:11063182-11063196 6 
chr1:11063768-11063791 5.43478 
chr1:11063941-11063956 6 
chr1:11064245-11064276 5.67742 
chr1:11064482-11064497 6 
chr1:11065461-11065507 5.80435 
chr1:11065978-11066001 5.82609 
chr1:11066796-11066829 5.66667 
chr1:11066985-11066999 6 
chr1:11067914-11067935 6 
chr1:11068690-11068724 6 
chr1:11069001-11069020 6 
chr1:11070680-11070702 5.81818 
chr1:11071023-11071053 6 
chr1:11071306-11071456 5.67333 
chr1:11071713-11071730 6 
chr1:11071771-11071783 6 
chr1:11072351-11072365 6 
chr1:11074993-11075014 5.66667 
chr1:11075788-11075812 5.91667 
chr1:11075965-11076008 5.69767 
chr1:11077259-11077272 6 
chr1:11078240-11078255 5.86667 
chr1:11088754-11088783 5.7931 
chr1:11089039-11089062 5.73913 
chr1:11089691-11089709 6 
chr1:11091585-11091598 6 
chr1:11093386-11093406 6 
chr1:11093702-11093719 6 
chr1:11093983-11094038 5.92727 
chr1:11094300-11094314 6 
chr1:11094774-11094818 5.25 
chr1:11095585-11095609 6 
chr1:11095951-11095973 6 
chr1:11096567-11096603 5.77778 
chr1:11096686-11096700 6 
chr1:11097101-11097122 5.66667 
chr1:11099074-11099110 6 
chr1:11099357-11099450 5.65591 
chr1:11099538-11099586 5.52083 
chr1:11099610-11099731 5.57851 
chr1:11099761-11099814 5.54717 
chr1:11099837-11099991 5.55844 
chr1:11100015-11100039 5.375 
chr1:11100180-11100216 5.66667 
chr1:11100522-11100618 5.39583 
chr1:11100672-11100699 5.48148 
chr1:11100724-11100773 5.44898 
chr1:11100819-11100852 5.63636 
chr1:11100907-11100945 5.81579 
chr1:11101014-11101039 5.8 
chr1:11101061-11101191 5.67692 
chr1:11101202-11101244 5.42857 
chr1:11101268-11101401 5.34586 
chr1:11101431-11101514 5.57831 
chr1:11101538-11101560 5.81818 
chr1:11101632-11101691 5.9322 
chr1:11101747-11102059 5.46474 
chr1:11102184-11102228 5.61364 
chr1:11102277-11102359 5.42683 
chr1:11102437-11102494 5.84211 
chr1:11102506-11102556 5.32 
chr1:11102597-11102754 5.27389 
chr1:11105133-11105148 5.93333 
chr1:11106067-11106083 6 
chr1:11108156-11108172 6 
chr1:11108318-11108331 5.92308 
chr1:11109389-11109411 6 
chr1:11109707-11109736 5.93103 
chr1:11110578-11110591 6 
chr1:11111297-11111321 5.75 
chr1:11115165-11115190 5.64 
chr1:11116016-11116040 5.58333 
chr1:11117515-11117537 5.81818 
chr1:11118618-11118635 6 
chr1:11119946-11119988 5.38095 
chr1:11120000-11120026 5.73077 
chr1:11120273-11120296 5.43478 
chr1:11121268-11121285 5.82353 
chr1:11121516-11121529 6 
chr1:11122818-11122892 5.68919 
chr1:11123038-11123065 5.33333 
chr1:11124015-11124039 5.75 
chr1:11124594-11124611 6 
chr1:11124920-11124933 6 
chr1:11127656-11127680 5.54167 
chr1:11129284-11129311 5.85185 
chr1:11129810-11129839 5.37931 
chr1:11130320-11130357 5.48649 
chr1:11130578-11130595 6 
chr1:11133934-11133957 6 
chr1:11135078-11135103 5.6 
chr1:11135910-11135935 6 
chr1:11136225-11136245 5.85 
chr1:11138626-11138649 5.91304 
chr1:11139383-11139414 6 
chr1:11140610-11140662 5.92308 
chr1:11142136-11142173 5.7027 
chr1:11142384-11142399 6 
chr1:11143619-11143637 6 
chr1:11143671-11143696 5.56 
chr1:11149279-11149296 6 
chr1:11149678-11149712 5.94118 
chr1:11150053-11150067 6 
chr1:11152273-11152287 6 
chr1:11154660-11154672 6 
chr1:11155268-11155281 6 
chr1:11155768-11155789 5.90476 
chr1:11156508-11156543 5.97143 
chr1:11157434-11157462 6 
chr1:11160000-11160032 5.375 
chr1:11160068-11160115 6 
chr1:11160357-11160384 5.55556 
chr1:11160913-11160930 6 
chr1:11161358-11161370 6 
chr1:11162476-11162489 6 
chr1:11163086-11163117 5.80645 
chr1:11165886-11165904 5.94444 
chr1:11168768-11168801 5.93939 
chr1:11170050-11170062 6 
chr1:11171537-11171561 5.75 
chr1:11172016-11172050 5.70588 
chr1:11173623-11173680 5.50877 
chr1:11175116-11175166 5.24 
chr1:11178127-11178154 5.37037 
chr1:11178285-11178307 6 
chr1:11178661-11178688 5.85185 
chr1:11179630-11179651 6 
chr1:11179802-11179855 5.86792 
chr1:11180107-11180142 5.65714 
chr1:11180963-11180994 5.58065 
chr1:11182559-11182583 6 
chr1:11183268-11183311 5.2093 
chr1:11183466-11183481 6 
chr1:11186098-11186118 6 
chr1:11190209-11190232 5.6087 
chr1:11190671-11190713 5.69048 
chr1:11195887-11195905 5.88889 
chr1:11196190-11196214 5.95833 
chr1:11196532-11196559 5.55556 
chr1:11196718-11196733 6 
chr1:11197209-11197227 6 
chr1:11198360-11198379 5.68421 
chr1:11201878-11201904 5.88462 
chr1:11202059-11202095 5.91667 
chr1:11208954-11208994 5.575 
chr1:11214125-11214155 6 
chr1:11214225-11214251 6 
chr1:11214336-11214349 6 
chr1:11214484-11214510 6 
chr1:11214570-11214590 5.8 
chr1:11216032-11216060 5.96429 
chr1:11220132-11220164 6 
chr1:11220982-11221006 5.75 
chr1:11224391-11224420 5.86207 
chr1:11229747-11229765 5.94444 
chr1:11230732-11230753 5.95238 
chr1:11231251-11231271 5.95 
chr1:11231327-11231347 5.8 
chr1:11231556-11231574 5.83333 
chr1:11232087-11232106 5.73684 
chr1:11232614-11232630 6 
chr1:11232919-11232931 6 
chr1:11233481-11233514 5.33333 
chr1:11233967-11233990 5.86957 
chr1:11241581-11241610 5.48276 
chr1:11242356-11242374 5.88889 
chr1:11242438-11242468 5.73333 
chr1:11244789-11244816 6 
chr1:11245470-11245509 5.87179 
chr1:11245657-11245681 5.79167 
chr1:11246139-11246157 6 
chr1:11246956-11246972 5.8125 
chr1:11252805-11252856 5.37255 
chr1:11256906-11256934 5.96429 
chr1:11257582-11257605 5.82609 
chr1:11259861-11259893 5.40625 
chr1:11262477-11262493 6 
chr1:11262665-11262689 5.58333 
chr1:11262961-11262980 5.94737 
chr1:11263268-11263321 5.58491 
chr1:11267466-11267479 6 
chr1:11267654-11267667 6 
chr1:11267709-11267726 6 
chr1:11276710-11276723 6 
chr1:11277530-11277556 5.76923 
chr1:11277623-11277644 5.52381 
chr1:11280088-11280127 5.89744 
chr1:11280427-11280454 5.62963 
chr1:11281776-11281819 5.55814 
chr1:11282128-11282143 5.93333 
chr1:11282235-11282268 5.57576 
chr1:11282812-11282836 5.41667 
chr1:11284095-11284138 6 
chr1:11285252-11285283 5.64516 
chr1:11285419-11285450 5.16129 
chr1:11285479-11285491 6 
chr1:11286412-11286437 5.8 
chr1:11286976-11286995 5.89474 
chr1:11287354-11287378 6 
chr1:11290023-11290055 5.28125 
chr1:11290461-11290478 5.82353 
chr1:11292932-11292960 5.53571 
chr1:11295539-11295551 6 
chr1:11296194-11296206 6 
chr1:11296566-11296578 6 
chr1:11298986-11298998 6 
chr1:11299959-11299985 5.84615 
chr1:11301377-11301393 6 
chr1:11302557-11302577 6 
chr1:11303743-11303764 5.66667 
chr1:11304353-11304368 6 
chr1:11304689-11304711 5.90909 
chr1:11306329-11306352 5.82609 
chr1:11308867-11308884 6 
chr1:11309464-11309492 5.82143 
chr1:11310559-11310585 5.61538 
chr1:11311712-11311726 6 
chr1:11312284-11312367 5.19277 
chr1:11315439-11315461 6 
chr1:11315903-11315917 6 
chr1:11316587-11316622 5.45714 
chr1:11317437-11317465 5.57143 
chr1:11317623-11317648 6 
chr1:11319959-11319983 5.66667 
chr1:11320153-11320174 5.85714 
chr1:11320847-11320859 6 
chr1:11323541-11323587 5.95652 
chr1:11323979-11323991 6 
chr1:11324142-11324162 6 
chr1:11324919-11324942 5.78261 
chr1:11324993-11325013 5.75 
chr1:11325294-11325339 5.73333 
chr1:11325555-11325580 5.96 
chr1:11326058-11326076 6 
chr1:11327332-11327357 5.92 
chr1:11328002-11328035 5.39394 
chr1:11330285-11330320 5.74286 
chr1:11330616-11330639 5.6087 
chr1:11330793-11330824 5.80645 
chr1:11332062-11332085 5.65217 
chr1:11333007-11333031 5.45833 
chr1:11333048-11333114 5.28788 
chr1:11333196-11333224 5.39286 
chr1:11334338-11334356 5.88889 
chr1:11334658-11334679 5.57143 
chr1:11335628-11335647 5.63158 
chr1:11337287-11337308 5.57143 
chr1:11339470-11339494 5.91667 
chr1:11341881-11341899 5.94444 
chr1:11342615-11342629 6 
chr1:11344857-11344890 5.21212 
chr1:11346346-11346366 5.6 
chr1:11347985-11348004 5.94737 
chr1:11348967-11348987 5.95 
chr1:11349612-11349634 5.77273 
chr1:11351137-11351156 6 
chr1:11351663-11351677 6 
chr1:11352043-11352072 5.68966 
chr1:11352725-11352768 5.90698 
chr1:11353730-11353742 6 
chr1:11357005-11357018 6 
chr1:11357204-11357232 5.53571 
chr1:11357985-11358035 5.76 
chr1:11358626-11358660 6 
chr1:11359855-11359867 6 
chr1:11362105-11362118 5.92308 
chr1:11362373-11362394 5.7619 
chr1:11363517-11363557 6 
chr1:11364401-11364418 6 
chr1:11366646-11366664 6 
chr1:11370052-11370064 6 
chr1:11370582-11370658 5.88158 
chr1:11372675-11372696 5.57143 
chr1:11373112-11373124 6 
chr1:11374312-11374330 6 
chr1:11375402-11375417 6 
chr1:11375734-11375754 6 
chr1:11375817-11375829 6 
chr1:11377156-11377172 6 
chr1:11377477-11377494 6 
chr1:11381110-11381135 5.96 
chr1:11381568-11381618 5.8 
chr1:11381825-11381842 6 
chr1:11382610-11382645 6 
chr1:11384427-11384449 5.90909 
chr1:11385836-11385860 6 
chr1:11388032-11388055 6 
chr1:11389069-11389098 5.34483 
chr1:11389223-11389268 5.84444 
chr1:11389326-11389349 5.47826 
chr1:11389623-11389644 5.57143 
chr1:11389879-11389891 6 
chr1:11391065-11391084 5.78947 
chr1:11392849-11392871 6 
chr1:11393676-11393691 5.93333 
chr1:11393964-11393988 5.41667 
chr1:11394372-11394390 6 
chr1:11394674-11394703 5.51724 
chr1:11396640-11396676 5.47222 
chr1:11397009-11397097 5.28409 
chr1:11397171-11397197 5.30769 
chr1:11397336-11397399 5.33333 
chr1:11397431-11397478 5.61702 
chr1:11398076-11398264 5.75 
chr1:11398268-11398303 5.34286 
chr1:11398595-11398696 5.53465 
chr1:11398713-11398745 5.3125 
chr1:11401093-11401105 6 
chr1:11403064-11403115 5.39216 
chr1:11403865-11403880 6 
chr1:11406534-11406560 5.30769 
chr1:11406832-11406847 6 
chr1:11407544-11407793 5.74699 
chr1:11408760-11408831 5.74648 
chr1:11409879-11409901 5.63636 
chr1:11410995-11411031 5.61111 
chr1:11413592-11413610 5.88889 
chr1:11414194-11414213 5.94737 
chr1:11416571-11416609 5.94737 
chr1:11417052-11417074 5.90909 
chr1:11418826-11418841 6 
chr1:11419590-11419624 5.26471 
chr1:11422768-11422797 5.37931 
chr1:11423038-11423053 6 
chr1:11423277-11423303 6 
chr1:11425522-11425537 6 
chr1:11428191-11428224 5.93939 
chr1:11428801-11428857 5.33929 
chr1:11429300-11429312 6 
chr1:11430550-11430581 6 
chr1:11431679-11431718 5.97436 
chr1:11432171-11432183 6 
chr1:11433553-11433607 5.38889 
chr1:11433617-11433758 5.68794 
chr1:11433768-11434032 5.61742 
chr1:11434048-11434502 5.72247 
chr1:11436261-11436283 6 
chr1:11437593-11437606 6 
chr1:11439194-11439210 6 
chr1:11441995-11442010 6 
chr1:11442491-11442528 5.97297 
chr1:11443328-11443341 6 
chr1:11446122-11446137 6 
chr1:11446288-11446310 5.59091 
chr1:11448549-11448564 6 
chr1:11449413-11449454 5.80488 
chr1:11449749-11449771 5.59091 
chr1:11452035-11452057 5.81818 
chr1:11452977-11453006 5.89655 
chr1:11455810-11455842 5.40625 
chr1:11458784-11458799 6 
chr1:11459353-11459373 6 
chr1:11460594-11460639 5.53333 
chr1:11461128-11461140 6 
chr1:11461953-11461978 5.92 
chr1:11463395-11463443 5.54167 
chr1:11463510-11463539 5.62069 
chr1:11464590-11464765 5.92 
chr1:11465181-11465208 5.77778 
chr1:11465508-11465523 6 
chr1:11465888-11465905 6 
chr1:11468655-11468674 5.94737 
chr1:11471408-11471426 5.94444 
chr1:11472791-11472822 5.64516 
chr1:11473517-11473556 6 
chr1:11473860-11474019 5.92453 
chr1:11478072-11478105 5.66667 
chr1:11479315-11479336 5.95238 
chr1:11481034-11481054 5.9 
chr1:11483853-11483880 5.66667 
chr1:11483910-11483935 6 
chr1:11485273-11485296 5.91304 
chr1:11487213-11487259 6 
chr1:11488749-11488782 5.45455 
chr1:11491047-11491071 6 
chr1:11491404-11491428 5.91667 
chr1:11491765-11491841 5.97368 
chr1:11492386-11492432 5.76087 
chr1:11495817-11495834 5.82353 
chr1:11500155-11500214 5.64407 
chr1:11501144-11501157 6 
chr1:11501789-11501988 5.54774 
chr1:11504799-11504827 5.21429 
chr1:11505486-11505879 5.69211 
chr1:11506226-11506268 5.14286 
chr1:11507405-11507443 5.76316 
chr1:11510085-11510100 5.86667 
chr1:11511319-11511335 6 
chr1:11511663-11511697 5.38235 
chr1:11512110-11512122 6 
chr1:11513336-11513358 5.54545 
chr1:11519114-11519161 5.17021 
chr1:11519173-11519196 5.52174 
chr1:11522932-11522946 6 
chr1:11525192-11525388 5.81122 
chr1:11530171-11530198 5.88889 
chr1:11530362-11530377 6 
chr1:11531634-11531761 5.33858 
chr1:11533414-11533446 5.75 
chr1:11538023-11538050 5.25926 
chr1:11540380-11540409 5.27586 
chr1:11540723-11540768 5.71111 
chr1:11541095-11541138 5.76744 
chr1:11541483-11541513 5.33333 
chr1:11542067-11542080 6 
chr1:11542187-11542213 5.5 
chr1:11546730-11546756 5.57692 
chr1:11547101-11547131 5.33333 
chr1:11547390-11547423 5.39394 
chr1:11548694-11548720 6 
chr1:11550310-11550337 5.96296 
chr1:11551491-11551516 5.6 
chr1:11551666-11551690 6 
chr1:11552178-11552196 6 
chr1:11553805-11553826 5.61905 
chr1:11554385-11554409 5.75 
chr1:11555446-11555470 5.95833 
chr1:11556422-11556447 5.76 
chr1:11557244-11557274 5.76667 
chr1:11559786-11559824 5.44737 
chr1:11560107-11560145 5.26316 
chr1:11562210-11562241 5.90323 
chr1:11566484-11566501 5.94118 
chr1:11567024-11567043 5.94737 
chr1:11568684-11568700 5.875 
chr1:11570158-11570181 6 
chr1:11573343-11573357 6 
chr1:11580780-11580810 5.4 
chr1:11581065-11581088 5.82609 
chr1:11581608-11581632 5.54167 
chr1:11581721-11581743 5.54545 
chr1:11582587-11582998 5.77372 
chr1:11583010-11583051 5.73171 
chr1:11583955-11583977 6 
chr1:11586946-11586967 6 
chr1:11587604-11587624 5.7 
chr1:11592752-11592768 5.875 
chr1:11592918-11592937 5.63158 
chr1:11593310-11593327 6 
chr1:11599657-11599691 5.88235 
chr1:11601343-11601375 5.34375 
chr1:11604377-11604397 6 
chr1:11604543-11604590 5.80851 
chr1:11607626-11607771 5.46207 
chr1:11608142-11608162 5.9 
chr1:11608316-11608336 6 
chr1:11612713-11612734 5.71429 
chr1:11616733-11616761 5.78571 
chr1:11620034-11620097 5.5873 
chr1:11621895-11622053 5.92405 
chr1:11622710-11622739 5.96552 
chr1:11624942-11624962 6 
chr1:11625235-11625248 5.92308 
chr1:11627562-11627589 5.88889 
chr1:11628019-11628042 5.78261 
chr1:11630704-11630728 5.5 
chr1:11630871-11630901 5.23333 
chr1:11631781-11631826 5.6 
chr1:11631896-11631984 5.34091 
chr1:11633213-11633268 5.32727 
chr1:11633275-11633305 5.33333 
chr1:11634955-11634967 6 
chr1:11637218-11637248 6 
chr1:11637430-11637483 5.84906 
chr1:11638933-11638951 5.83333 
chr1:11639205-11639268 5.33333 
chr1:11642355-11642367 6 
chr1:11645185-11645254 6 
chr1:11651870-11651887 6 
chr1:11652572-11652595 6 
chr1:11656072-11656116 6 
chr1:11657033-11657065 5.9375 
chr1:11657571-11657596 5.76 
chr1:11661824-11661838 6 
chr1:11662492-11662504 6 
chr1:11665734-11665755 5.95238 
chr1:11665972-11665993 5.80952 
chr1:11667996-11668042 5.3913 
chr1:11670851-11670904 5.54717 
chr1:11671866-11671883 6 
chr1:11673002-11673035 5.42424 
chr1:11675942-11675965 5.65217 
chr1:11678329-11678360 5.67742 
chr1:11678730-11678742 6 
chr1:11679773-11679791 6 
chr1:11684334-11684354 5.6 
chr1:11684680-11684747 5.37313 
chr1:11684796-11684818 5.72727 
chr1:11685318-11685336 5.88889 
chr1:11686498-11686519 5.61905 
chr1:11686646-11686674 5.17857 
chr1:11688383-11688397 6 
chr1:11690691-11690710 6 
chr1:11691903-11692158 5.76863 
chr1:11692433-11692576 5.76224 
chr1:11694915-11694929 5.92857 
chr1:11695698-11695720 5.81818 
chr1:11698969-11698989 6 
chr1:11700066-11700084 6 
chr1:11700562-11700594 5.84375 
chr1:11701291-11701305 6 
chr1:11703489-11703505 6 
chr1:11703821-11703858 5.54054 
chr1:11704525-11704537 6 
chr1:11704943-11704964 6 
chr1:11705043-11705077 5.88235 
chr1:11705801-11705831 5.53333 
chr1:11709029-11709057 5.78571 
chr1:11709289-11709326 5.51351 
chr1:11709583-11709621 5.23684 
chr1:11710779-11710802 5.65217 
chr1:11714441-11714467 5.46154 
chr1:11714520-11714541 5.90476 
chr1:11714876-11714927 5.72549 
chr1:11715022-11715062 5.4 
chr1:11715305-11715328 5.65217 
chr1:11716368-11716385 6 
chr1:11717795-11717813 6 
chr1:11719434-11719459 5.8 
chr1:11719539-11719557 6 
chr1:11722993-11723026 5.9697 
chr1:11725099-11725116 6 
chr1:11725268-11725294 5.84615 
chr1:11725611-11725630 6 
chr1:11726080-11726110 5.73333 
chr1:11726428-11726451 5.91304 
chr1:11728148-11728160 6 
chr1:11729523-11729544 5.7619 
chr1:11729641-11729814 5.64162 
chr1:11730683-11730701 5.72222 
chr1:11734363-11734393 5.83333 
chr1:11735687-11735708 5.66667 
chr1:11738113-11738125 6 
chr1:11739222-11739254 5.78125 
chr1:11740042-11740064 6 
chr1:11743573-11743614 5.90244 
chr1:11744224-11744244 5.65 
chr1:11744969-11744993 5.83333 
chr1:11745679-11745718 5.23077 
chr1:11746864-11746883 6 
chr1:11747111-11747134 5.95652 
chr1:11749349-11749367 6 
chr1:11750970-11751013 5.51163 
chr1:11751519-11751566 5.3617 
chr1:11753004-11753024 6 
chr1:11753197-11753218 5.52381 
chr1:11754945-11754957 6 
chr1:11755658-11755682 5.83333 
chr1:11756916-11756939 5.69565 
chr1:11757099-11757111 6 
chr1:11758105-11758134 5.58621 
chr1:11759983-11760004 6 
chr1:11760287-11760307 5.8 
chr1:11761577-11761600 5.56522 
chr1:11761783-11761834 5.19608 
chr1:11762113-11762156 5.4186 
chr1:11762202-11762373 5.29825 
chr1:11762444-11762483 5.4359 
chr1:11762510-11762536 5.26923 
chr1:11762567-11762639 5.29167 
chr1:11762675-11762708 5.60606 
chr1:11762737-11762757 5.8 
chr1:11762801-11762818 5.76471 
chr1:11766514-11766539 5.32 
chr1:11770241-11770253 6 
chr1:11770807-11770828 5.61905 
chr1:11774084-11774104 5.6 
chr1:11774261-11774273 6 
chr1:11777884-11777898 6 
chr1:11778057-11778069 6 
chr1:11778198-11778211 6 
chr1:11778372-11778386 6 
chr1:11778941-11778967 6 
chr1:11780650-11780665 6 
chr1:11783643-11783661 5.77778 
chr1:11785371-11785393 5.63636 
chr1:11787725-11787743 6 
chr1:11787821-11787833 6 
chr1:11790241-11790259 5.77778 
chr1:11790268-11790452 5.53804 
chr1:11792348-11792364 6 
chr1:11793163-11793175 6 
chr1:11793665-11793680 5.86667 
chr1:11794366-11794393 5.48148 
chr1:11794452-11794486 5.32353 
chr1:11796168-11796182 6 
chr1:11801123-11801153 5.26667 
chr1:11802451-11802602 5.60927 
chr1:11803295-11803315 5.95 
chr1:11803609-11803635 5.73077 
chr1:11804894-11804914 5.85 
chr1:11805661-11805686 5.36 
chr1:11809296-11809320 5.5 
chr1:11813324-11813345 6 
chr1:11813824-11813855 5.80645 
chr1:11817213-11817227 6 
chr1:11817950-11817989 6 
chr1:11818940-11818968 5.78571 
chr1:11819322-11819366 5.77273 
chr1:11819572-11819600 5.78571 
chr1:11820541-11820583 5.92857 
chr1:11820868-11820909 5.97561 
chr1:11821193-11821208 6 
chr1:11822865-11822880 5.86667 
chr1:11823499-11823511 6 
chr1:11825110-11825129 6 
chr1:11828853-11828872 5.73684 
chr1:11830268-11830338 5.24286 
chr1:11830666-11830693 6 
chr1:11831029-11831053 6 
chr1:11831077-11831148 5.85915 
chr1:11832102-11832129 5.40741 
chr1:11832951-11832972 6 
chr1:11836318-11836345 6 
chr1:11838348-11838367 6 
chr1:11839030-11839055 5.32 
chr1:11841056-11841073 6 
chr1:11842975-11842988 6 
chr1:11843299-11843313 6 
chr1:11843901-11843927 5.42308 
chr1:11846659-11846673 6 
chr1:11850972-11850997 5.64 
chr1:11851493-11851546 5.26415 
chr1:11851973-11851996 5.43478 
chr1:11853206-11853218 6 
chr1:11853507-11853530 6 
chr1:11857253-11857281 5.64286 
chr1:11857349-11857361 6 
chr1:11857513-11857548 5.54286 
chr1:11858785-11858814 5.72414 
chr1:11861980-11862019 5.74359 
chr1:11864504-11864533 5.7931 
chr1:11864614-11864638 5.58333 
chr1:11866342-11866368 5.65385 
chr1:11868268-11868322 5.85185 
chr1:11868904-11868921 5.88235 
chr1:11872721-11872763 6 
chr1:11874304-11874317 6 
chr1:11875089-11875102 6 
chr1:11876818-11876849 5.67742 
chr1:11876886-11876909 5.47826 
chr1:11878153-11878176 5.65217 
chr1:11878344-11878367 5.56522 
chr1:11880822-11880839 5.94118 
chr1:11881130-11881160 5.93333 
chr1:11882133-11882155 5.90909 
chr1:11883370-11883387 6 
chr1:11884101-11884124 5.47826 
chr1:11887487-11887505 6 
chr1:11888434-11888454 5.7 
chr1:11890780-11890874 5.7234 
chr1:11891192-11891229 5.89189 
chr1:11894093-11894167 5.59459 
chr1:11894807-11894831 5.41667 
chr1:11899148-11899184 5.94444 
chr1:11899308-11899329 5.71429 
chr1:11903220-11903239 5.89474 
chr1:11906375-11906389 6 
chr1:11907132-11907151 5.63158 
chr1:11907789-11907812 5.73913 
chr1:11909360-11909382 5.72727 
chr1:11911195-11911223 5.67857 
chr1:11912243-11912268 5.96 
chr1:11912870-11912886 6 
chr1:11913674-11913695 6 
chr1:11914246-11914268 5.5 
chr1:11914406-11914427 5.52381 
chr1:11914574-11914607 5.87879 
chr1:11915591-11915603 6 
chr1:11915768-11915811 5.2093 
chr1:11916693-11916728 5.68571 
chr1:11917601-11917622 5.57143 
chr1:11918911-11918944 5.81818 
chr1:11920193-11920235 5.85714 
chr1:11921015-11921044 6 
chr1:11923123-11923136 5.92308 
chr1:11924109-11924144 6 
chr1:11924401-11924445 5.63636 
chr1:11924514-11924532 5.77778 
chr1:11924579-11924604 6 
chr1:11924691-11924703 6 
chr1:11924728-11924741 6 
chr1:11927499-11927530 5.90323 
chr1:11927786-11927798 6 
chr1:11928154-11928193 5.76923 
chr1:11929151-11929178 5.55556 
chr1:11930040-11930068 6 
chr1:11931129-11931154 5.84 
chr1:11931524-11931549 6 
chr1:11933423-11933452 5.58621 
chr1:11936307-11936323 6 
chr1:11937042-11937176 5.6194 
chr1:11937488-11937509 6 
chr1:11940926-11940968 5.33333 
chr1:11941398-11941422 5.75 
chr1:11942001-11942034 5.39394 
chr1:11942756-11942795 5.66667 
chr1:11942871-11942888 5.76471 
chr1:11944164-11944193 5.58621 
chr1:11944479-11944496 5.94118 
chr1:11944829-11944870 5.85366 
chr1:11945348-11945386 5.84211 
chr1:11946980-11946996 5.875 
chr1:11948108-11948132 5.95833 
chr1:11949794-11949840 5.86957 
chr1:11950732-11950750 6 
chr1:11951961-11951987 5.69231 
chr1:11954399-11954841 5.76244 
chr1:11955622-11955688 5.71212 
chr1:11956113-11956161 5.72917 
chr1:11956434-11956464 6 
chr1:11957034-11957065 6 
chr1:11958085-11958119 5.88235 
chr1:11959821-11959843 5.86364 
chr1:11961057-11961074 5.82353 
chr1:11961906-11961920 6 
chr1:11962209-11962268 5.88136 
chr1:11963277-11963303 5.57692 
chr1:11963339-11963363 6 
chr1:11964221-11964233 6 
chr1:11964685-11964707 5.81818 
chr1:11964937-11964968 5.87097 
chr1:11965410-11965422 6 
chr1:11965832-11965861 5.51724 
chr1:11969298-11969316 5.77778 
chr1:11969536-11969563 6 
chr1:11969598-11969648 5.9 
chr1:11971365-11971393 5.71429 
chr1:11974384-11974424 5.625 
chr1:11975737-11975757 5.9 
chr1:11975988-11976005 6 
chr1:11976165-11976191 5.69231 
chr1:11977502-11977529 6 
chr1:11977990-11978006 6 
chr1:11981091-11981171 5.325 
chr1:11981573-11981619 5.8913 
chr1:11982209-11982260 5.64706 
chr1:11983921-11983944 5.52174 
chr1:11984474-11984486 6 
chr1:11986156-11986170 6 
chr1:11986328-11986363 5.22857 
chr1:11986788-11986800 6 
chr1:11987126-11987142 6 
chr1:11987196-11987262 5.5 
chr1:11987692-11987729 6 
chr1:11987888-11987912 5.875 
chr1:11988378-11988422 6 
chr1:11988701-11988717 6 
chr1:11989003-11989027 5.70833 
chr1:11989173-11989197 5.66667 
chr1:11989322-11989345 5.43478 
chr1:11989784-11989814 5.36667 
chr1:11990996-11991014 6 
chr1:11991474-11991506 5.8125 
chr1:11992052-11992083 5.3871 
chr1:11992624-11992663 5.64103 
chr1:11993155-11993176 5.80952 
chr1:11994098-11994126 6 
chr1:11994843-11994879 5.38889 
chr1:11995568-11995589 5.71429 
chr1:11996564-11996592 5.78571 
chr1:11996890-11996916 5.88462 
chr1:11997975-11998022 5.51064 
chr1:11999664-11999681 6 
chr1:12001281-12001313 5.96875 
chr1:12001524-12001546 6 
chr1:12003017-12003057 5.85 
chr1:12003342-12003365 5.78261 
chr1:12004479-12004514 5.88571 
chr1:12004844-12004878 5.67647 
chr1:12005481-12005506 5.6 
chr1:12005535-12005600 5.86154 
chr1:12005752-12005778 5.92308 
chr1:12007292-12007331 6 
chr1:12008786-12008814 5.75 
chr1:12011591-12011621 5.53333 
chr1:12011649-12011703 5.87037 
chr1:12011977-12011991 6 
chr1:12014288-12014301 5.92308 
chr1:12014367-12014388 6 
chr1:12016441-12016470 5.86207 
chr1:12019262-12019304 5.95238 
chr1:12019492-12019512 5.9 
chr1:12019674-12019688 6 
chr1:12021841-12021858 6 
chr1:12022311-12022346 5.54286 
chr1:12023097-12023124 6 
chr1:12023765-12023942 5.55367 
chr1:12025469-12025501 5.59375 
chr1:12026512-12026587 5.54667 
chr1:12027622-12027667 5.57778 
chr1:12027679-12027718 5.4359 
chr1:12027784-12027817 5.81818 
chr1:12027984-12028023 5.46154 
chr1:12028319-12028343 5.875 
chr1:12028563-12028584 5.95238 
chr1:12028896-12028908 6 
chr1:12028948-12028977 6 
chr1:12029077-12029094 6 
chr1:12030304-12030335 5.77419 
chr1:12032207-12032333 5.65873 
chr1:12032610-12032727 5.67521 
chr1:12035001-12035018 5.82353 
chr1:12035675-12035695 5.8 
chr1:12036732-12036745 6 
chr1:12037397-12037410 6 
chr1:12037709-12037735 5.34615 
chr1:12038429-12038451 5.81818 
chr1:12040287-12040314 5.88889 
chr1:12040575-12040588 6 
chr1:12043095-12043127 6 
chr1:12043165-12043194 5.44828 
chr1:12045512-12045545 5.72727 
chr1:12046646-12046667 6 
chr1:12047730-12047757 5.51852 
chr1:12048005-12048028 5.56522 
chr1:12048141-12048161 6 
chr1:12048460-12048472 6 
chr1:12051980-12052004 6 
chr1:12053790-12053803 6 
chr1:12055324-12055350 5.84615 
chr1:12057095-12057109 6 
chr1:12057936-12057953 6 
chr1:12058606-12058627 6 
chr1:12067357-12067381 5.41667 
chr1:12067816-12067836 5.85 
chr1:12069271-12069299 5.78571 
chr1:12073856-12073875 5.84211 
chr1:12075510-12075525 6 
chr1:12075987-12076011 5.66667 
chr1:12076316-12076329 6 
chr1:12076955-12076984 5.65517 
chr1:12077458-12077474 5.9375 
chr1:12078333-12078360 5.37037 
chr1:12078543-12078561 5.77778 
chr1:12078991-12079023 6 
chr1:12079179-12079191 6 
chr1:12080517-12080544 5.48148 
chr1:12081449-12081484 5.91429 
chr1:12083116-12083133 6 
chr1:12083438-12083471 6 
chr1:12085085-12085138 5.83019 
chr1:12087052-12087075 5.95652 
chr1:12089206-12089229 5.47826 
chr1:12090598-12090631 5.81818 
chr1:12094356-12094380 5.58333 
chr1:12096159-12096176 6 
chr1:12097392-12097412 5.8 
chr1:12100150-12100170 5.9 
chr1:12100455-12100470 5.93333 
chr1:12101383-12101435 5.80769 
chr1:12102252-12102274 5.72727 
chr1:12102354-12102393 5.74359 
chr1:12102712-12102753 6 
chr1:12103821-12103838 5.94118 
chr1:12106103-12106119 5.875 
chr1:12106950-12106989 5.48718 
chr1:12107256-12107285 5.55172 
chr1:12107303-12107358 6 
chr1:12108446-12108509 5.69841 
chr1:12108870-12108903 5.57576 
chr1:12110138-12110154 6 
chr1:12110374-12110387 6 
chr1:12111268-12111292 5.625 
chr1:12113299-12113324 6 
chr1:12113920-12113992 5.47222 
chr1:12119376-12119398 5.90909 
chr1:12120902-12120923 5.7619 
chr1:12122309-12122326 6 
chr1:12122337-12122387 5.88 
chr1:12122410-12122521 5.96396 
chr1:12122532-12122617 5.85882 
chr1:12122628-12122678 5.88 
chr1:12122701-12122768 5.76119 
chr1:12122775-12122816 6 
chr1:12122827-12122920 5.87097 
chr1:12122931-12122953 6 
chr1:12125135-12125152 6 
chr1:12125869-12125890 5.80952 
chr1:12126411-12126423 6 
chr1:12127949-12128003 5.25926 
chr1:12128919-12128941 5.81818 
chr1:12129227-12129249 6 
chr1:12130201-12130241 5.3 
chr1:12130298-12130320 5.81818 
chr1:12133483-12133665 5.6978 
chr1:12134330-12134349 5.89474 
chr1:12134836-12134858 5.90909 
chr1:12135298-12135318 5.75 
chr1:12136140-12136169 6 
chr1:12136754-12136768 5.92857 
chr1:12136773-12136786 6 
chr1:12138621-12138637 6 
chr1:12139960-12140018 5.7069 
chr1:12142073-12142110 5.16216 
chr1:12142605-12142664 5.81356 
chr1:12145145-12145179 5.55882 
chr1:12146316-12146347 5.51613 
chr1:12146838-12146859 5.85714 
chr1:12147131-12147190 5.89831 
chr1:12147208-12147237 5.86207 
chr1:12149854-12149922 5.48529 
chr1:12149963-12150020 5.7193 
chr1:12150050-12150140 5.6 
chr1:12150152-12150237 5.57647 
chr1:12150249-12150334 5.57647 
chr1:12150346-12150422 5.57895 
chr1:12150451-12150590 5.79137 
chr1:12150617-12150698 5.41975 
chr1:12152212-12152244 5.1875 
chr1:12152545-12152577 5.53125 
chr1:12154115-12154134 6 
chr1:12154670-12154696 5.65385 
chr1:12156401-12156427 5.38462 
chr1:12156481-12156506 5.76 
chr1:12156846-12156859 6 
chr1:12159200-12159221 5.71429 
chr1:12160224-12160253 5.2069 
chr1:12160458-12160493 5.4 
chr1:12160601-12160629 5.67857 
chr1:12162577-12162595 6 
chr1:12165584-12165650 5.81818 
chr1:12165996-12166010 6 
chr1:12168130-12168148 5.72222 
chr1:12168869-12168891 5.5 
chr1:12170652-12170667 6 
chr1:12171227-12171252 5.64 
chr1:12173377-12173397 5.7 
chr1:12173541-12173705 5.57317 
chr1:12173719-12173844 5.72 
chr1:12174751-12174775 6 
chr1:12176468-12176495 5.96296 
chr1:12178899-12178934 5.74286 
chr1:12179639-12179671 5.71875 
chr1:12184886-12184939 5.96226 
chr1:12185371-12185383 6 
chr1:12186646-12186696 5.46 
chr1:12187898-12187920 5.86364 
chr1:12188156-12188194 5.5 
chr1:12188890-12188904 6 
chr1:12191507-12191531 5.875 
chr1:12191559-12191580 6 
chr1:12192894-12192914 6 
chr1:12193795-12193814 6 
chr1:12195372-12195385 6 
chr1:12196706-12196719 6 
chr1:12196927-12196957 5.76667 
chr1:12197359-12197384 5.68 
chr1:12197595-12197631 6 
chr1:12204841-12204855 6 
chr1:12206015-12206058 5.16279 
chr1:12208677-12208727 5.72 
chr1:12214476-12214516 5.725 
chr1:12214670-12214682 6 
chr1:12216273-12216287 6 
chr1:12216940-12216969 5.82759 
chr1:12218058-12218073 6 
chr1:12218523-12218556 5.48485 
chr1:12219582-12219596 6 
chr1:12219768-12219800 5.46875 
chr1:12219961-12219980 6 
chr1:12220237-12220268 5.51613 
chr1:12221294-12221326 5.5625 
chr1:12223014-12223034 6 
chr1:12226780-12226822 5.90476 
chr1:12226989-12227010 5.66667 
chr1:12227096-12227115 6 
chr1:12230232-12230248 6 
chr1:12231040-12231069 5.37931 
chr1:12231233-12231245 6 
chr1:12232978-12233006 5.28571 
chr1:12234046-12234074 5.28571 
chr1:12234179-12234319 6 
chr1:12236282-12236298 6 
chr1:12237028-12237046 6 
chr1:12242619-12242635 6 
chr1:12243503-12243540 5.75676 
chr1:12243595-12243763 5.66667 
chr1:12243768-12243922 5.68182 
chr1:12245360-12245381 5.71429 
chr1:12247191-12247221 5.53333 
chr1:12248236-12248268 5.25 
chr1:12248365-12248378 6 
chr1:12250515-12250532 6 
chr1:12251450-12251662 5.65094 
chr1:12252333-12252359 6 
chr1:12253172-12253214 5.2619 
chr1:12253629-12253650 5.7619 
chr1:12256364-12256388 6 
chr1:12256997-12257024 5.85185 
chr1:12258178-12258193 6 
chr1:12258716-12258760 5.70455 
chr1:12261317-12261335 6 
chr1:12263710-12263724 6 
chr1:12264155-12264181 5.5 
chr1:12264847-12264877 5.76667 
chr1:12265676-12265692 5.875 
chr1:12266416-12266434 5.77778 
chr1:12267416-12267442 6 
chr1:12270023-12270040 5.94118 
chr1:12270457-12270483 5.84615 
chr1:12271844-12271862 6 
chr1:12273319-12273335 6 
chr1:12273893-12273915 6 
chr1:12276937-12276957 5.65 
chr1:12277169-12277181 6 
chr1:12278064-12278086 6 
chr1:12279115-12279145 5.86667 
chr1:12280756-12280778 6 
chr1:12283158-12283174 6 
chr1:12284999-12285022 6 
chr1:12286308-12286330 5.54545 
chr1:12286747-12286759 6 
chr1:12287182-12287205 6 
chr1:12292693-12292719 5.80769 
chr1:12293059-12293075 5.875 
chr1:12294103-12294140 5.67568 
chr1:12294618-12294641 5.6087 
chr1:12295632-12295650 6 
chr1:12297108-12297210 5.82353 
chr1:12297383-12297395 6 
chr1:12297710-12297728 5.88889 
chr1:12298208-12298304 5.51042 
chr1:12298325-12298347 5.5 
chr1:12298689-12298701 6 
chr1:12299188-12299207 6 
chr1:12300652-12300670 6 
chr1:12300863-12300887 5.58333 
chr1:12300978-12301008 5.56667 
chr1:12302973-12303028 5.85455 
chr1:12303316-12303337 5.7619 
chr1:12306486-12306506 5.6 
chr1:12307548-12307585 6 
chr1:12307760-12307773 6 
chr1:12307928-12307960 6 
chr1:12308377-12308413 5.69444 
chr1:12309003-12309049 5.84783 
chr1:12309205-12309222 5.88235 
chr1:12312860-12312924 5.28125 
chr1:12313215-12313227 6 
chr1:12314570-12314593 6 
chr1:12315945-12315987 5.69048 
chr1:12316222-12316250 5.46429 
chr1:12316747-12316762 6 
chr1:12319078-12319109 5.96774 
chr1:12320072-12320095 6 
chr1:12322756-12322773 5.76471 
chr1:12326052-12326068 5.8125 
chr1:12326785-12326812 5.44444 
chr1:12327995-12328027 5.6875 
chr1:12328306-12328322 6 
chr1:12330040-12330058 6 
chr1:12330507-12330531 5.75 
chr1:12331723-12331742 5.78947 
chr1:12332449-12332482 6 
chr1:12332723-12332763 5.325 
chr1:12333280-12333305 5.8 
chr1:12333947-12333975 5.64286 
chr1:12334095-12334111 5.8125 
chr1:12335275-12335318 5.62791 
chr1:12338310-12338332 5.68182 
chr1:12340557-12340570 6 
chr1:12340981-12340996 6 
chr1:12345308-12345360 5.86538 
chr1:12345978-12346147 5.89349 
chr1:12346820-12346832 6 
chr1:12349281-12349312 5.19355 
chr1:12352319-12352343 6 
chr1:12352492-12352509 6 
chr1:12355279-12355292 6 
chr1:12360254-12360277 5.82609 
chr1:12362889-12362903 6 
chr1:12365500-12365523 5.86957 
chr1:12366013-12366053 5.85 
chr1:12369248-12369281 5.57576 
chr1:12369818-12369842 5.91667 
chr1:12370826-12370994 5.96429 
chr1:12373356-12373377 6 
chr1:12381159-12381186 5.7037 
chr1:12382111-12382136 5.92 
chr1:12385298-12385325 5.33333 
chr1:12386033-12386067 5.67647 
chr1:12386378-12386394 6 
chr1:12387352-12387376 5.45833 
chr1:12387521-12387545 5.83333 
chr1:12388416-12388429 6 
chr1:12389256-12389283 5.77778 
chr1:12391030-12391052 5.63636 
chr1:12391768-12391787 6 
chr1:12392468-12392487 5.63158 
chr1:12394378-12394415 5.78378 
chr1:12397073-12397116 5.4186 
chr1:12397204-12397226 5.68182 
chr1:12403200-12403240 5.925 
chr1:12403584-12403606 5.86364 
chr1:12404870-12404889 5.78947 
chr1:12406325-12406361 5.77778 
chr1:12413022-12413048 6 
chr1:12413589-12413608 6 
chr1:12421262-12421297 5.6 
chr1:12421411-12421464 5.9434 
chr1:12424007-12424030 6 
chr1:12424090-12424115 5.44 
chr1:12425946-12425970 5.58333 
chr1:12427608-12427639 6 
chr1:12427986-12428004 5.83333 
chr1:12428222-12428268 5.5 
chr1:12429257-12429309 5.71154 
chr1:12431445-12431457 6 
chr1:12432094-12432126 5.8125 
chr1:12432419-12432439 6 
chr1:12432855-12432869 6 
chr1:12433150-12433185 5.65714 
chr1:12433735-12433771 5.41667 
chr1:12434226-12434268 5.40476 
chr1:12434423-12434449 5.73077 
chr1:12434768-12434803 5.57143 
chr1:12435431-12435456 5.48 
chr1:12437098-12437126 5.92857 
chr1:12437875-12437890 6 
chr1:12441936-12442174 5.83613 
chr1:12443503-12443531 5.46429 
chr1:12444675-12444694 6 
chr1:12455473-12455498 5.32 
chr1:12456051-12456081 6 
chr1:12456977-12457002 5.92 
chr1:12457784-12457814 5.4 
chr1:12458410-12458429 5.73684 
chr1:12461010-12461052 5.88095 
chr1:12464093-12464128 5.57143 
chr1:12468370-12468383 6 
chr1:12469137-12469157 5.8 
chr1:12471528-12471611 5.55422 
chr1:12473216-12473260 5.68182 
chr1:12474936-12474961 5.36 
chr1:12476489-12476512 5.69565 
chr1:12477946-12477972 5.96154 
chr1:12478506-12478528 5.5 
chr1:12482901-12482914 6 
chr1:12483436-12483476 5.4 
chr1:12485738-12485778 5.75 
chr1:12487070-12487089 6 
chr1:12487276-12487332 5.67857 
chr1:12489333-12489360 5.40741 
chr1:12492640-12492676 5.52778 
chr1:12493314-12493350 5.97222 
chr1:12493973-12494038 5.83077 
chr1:12496715-12496737 5.90909 
chr1:12499793-12499823 5.4 
chr1:12500931-12500962 5.74194 
chr1:12501938-12501957 5.84211 
chr1:12502641-12502653 6 
chr1:12503586-12503605 5.84211 
chr1:12503899-12503916 5.82353 
chr1:12505656-12505674 5.72222 
chr1:12506472-12506491 5.84211 
chr1:12506587-12506631 5.63636 
chr1:12515655-12515684 5.55172 
chr1:12515964-12516005 5.31707 
chr1:12516692-12516710 6 
chr1:12519523-12519549 5.96154 
chr1:12520003-12520019 6 
chr1:12520665-12520704 5.58974 
chr1:12523111-12523139 5.60714 
chr1:12527223-12527238 5.93333 
chr1:12532118-12532166 5.27083 
chr1:12535943-12535968 6 
chr1:12541254-12541280 5.34615 
chr1:12542796-12542865 5.71014 
chr1:12544051-12544068 5.82353 
chr1:12545015-12545041 5.65385 
chr1:12548724-12548741 6 
chr1:12553237-12553250 6 
chr1:12553536-12553550 6 
chr1:12555203-12555216 6 
chr1:12555377-12555402 5.52 
chr1:12556910-12556952 6 
chr1:12563385-12563412 5.81481 
chr1:12564197-12564243 5.65217 
chr1:12564989-12565011 6 
chr1:12568596-12568619 6 
chr1:12570558-12570614 5.875 
chr1:12572768-12572790 5.81818 
chr1:12574243-12574257 6 
chr1:12576121-12576135 6 
chr1:12576717-12576729 6 
chr1:12577643-12577689 5.8913 
chr1:12578333-12578354 6 
chr1:12578697-12578709 6 
chr1:12579320-12579349 5.55172 
chr1:12580317-12580329 6 
chr1:12581789-12581811 5.90909 
chr1:12583045-12583068 5.43478 
chr1:12585129-12585149 5.75 
chr1:12586178-12586220 5.7381 
chr1:12587252-12587296 5.65909 
chr1:12587936-12587967 5.12903 
chr1:12589703-12589731 5.64286 
chr1:12589964-12589989 5.96 
chr1:12590374-12590387 5.92308 
chr1:12591251-12591291 5.45 
chr1:12591716-12591744 5.46429 
chr1:12591846-12591875 5.31034 
chr1:12594147-12594171 6 
chr1:12594548-12594564 6 
chr1:12594886-12594907 6 
chr1:12596932-12596959 5.55556 
chr1:12598658-12598680 5.54545 
chr1:12598964-12598994 5.23333 
chr1:12599081-12599139 5.75862 
chr1:12599644-12599669 5.68 
chr1:12602886-12602913 5.37037 
chr1:12603520-12603596 6 
chr1:12605287-12605310 5.6087 
chr1:12605750-12605768 5.77778 
chr1:12605883-12605895 6 
chr1:12605953-12605992 6 
chr1:12606671-12606716 5.82222 
chr1:12608691-12608714 6 
chr1:12610389-12610409 5.75 
chr1:12610691-12610716 5.56 
chr1:12611561-12611590 6 
chr1:12611935-12611967 5.1875 
chr1:12613787-12613812 5.52 
chr1:12618218-12618274 5.91071 
chr1:12619015-12619040 5.72 
chr1:12620640-12620660 5.85 
chr1:12620869-12620891 6 
chr1:12626916-12626942 5.65385 
chr1:12629242-12629314 5.69444 
chr1:12629575-12629606 5.51613 
chr1:12631554-12631570 6 
chr1:12633735-12633747 6 
chr1:12634184-12634210 5.61538 
chr1:12635723-12635740 6 
chr1:12636589-12636606 5.94118 
chr1:12637850-12637876 5.5 
chr1:12639499-12639517 5.88889 
chr1:12642867-12642912 5.88889 
chr1:12642928-12642951 5.73913 
chr1:12642966-12642984 5.72222 
chr1:12643034-12643053 6 
chr1:12643172-12643212 5.5 
chr1:12643355-12643433 5.74359 
chr1:12643449-12643469 6 
chr1:12643485-12643506 5.7619 
chr1:12643521-12643599 5.71795 
chr1:12643614-12643656 5.88095 
chr1:12643672-12643684 6 
chr1:12643696-12643720 5.54167 
chr1:12643738-12643761 5.52174 
chr1:12643768-12643823 5.38182 
chr1:12643877-12643907 5.66667 
chr1:12643929-12643970 5.68293 
chr1:12644574-12644592 6 
chr1:12644898-12645429 5.49906 
chr1:12647005-12647047 6 
chr1:12647161-12647175 6 
chr1:12647725-12647768 5.86047 
chr1:12649379-12649414 6 
chr1:12649853-12649876 6 
chr1:12651990-12652028 5.21053 
chr1:12655403-12655426 5.56522 
chr1:12655500-12655525 5.48 
chr1:12655868-12655900 5.21875 
chr1:12660211-12660254 5.55814 
chr1:12662002-12662034 5.34375 
chr1:12665083-12665098 6 
chr1:12665451-12665518 5.19403 
chr1:12666142-12666154 6 
chr1:12666315-12666329 6 
chr1:12666475-12666506 5.96774 
chr1:12667833-12667878 5.73333 
chr1:12668561-12668581 5.9 
chr1:12670079-12670093 6 
chr1:12671939-12671966 6 
chr1:12672300-12672324 5.5 
chr1:12673768-12673788 5.9 
chr1:12674707-12674723 6 
chr1:12677517-12677543 5.84615 
chr1:12677794-12677820 6 
chr1:12677864-12677895 5.64516 
chr1:12678040-12678083 5.51163 
chr1:12681849-12681870 5.66667 
chr1:12683947-12683959 6 
chr1:12684014-12684033 5.89474 
chr1:12684183-12684205 5.81818 
chr1:12684402-12684426 6 
chr1:12684781-12684812 5.70968 
chr1:12686595-12686611 5.8125 
chr1:12687054-12687079 5.32 
chr1:12687449-12687468 5.68421 
chr1:12688398-12688437 5.89744 
chr1:12688829-12688844 6 
chr1:12692675-12692704 5.75862 
chr1:12693311-12693336 5.56 
chr1:12693626-12693646 5.7 
chr1:12694519-12694535 6 
chr1:12695831-12695851 6 
chr1:12697691-12697706 6 
chr1:12698819-12699034 5.84651 
chr1:12701713-12701726 6 
chr1:12702833-12702866 5.90909 
chr1:12703029-12703060 5.83871 
chr1:12703469-12703488 6 
chr1:12704795-12704831 5.27778 
chr1:12704888-12704919 5.29032 
chr1:12704927-12705321 5.48223 
chr1:12706869-12706885 5.8125 
chr1:12707109-12707123 6 
chr1:12707655-12707686 5.96774 
chr1:12708365-12708428 5.88889 
chr1:12708838-12708855 5.88235 
chr1:12710128-12710155 5.40741 
chr1:12711745-12711780 5.34286 
chr1:12711847-12711860 6 
chr1:12715154-12715182 5.71429 
chr1:12717159-12717192 5.75758 
chr1:12717992-12718282 5.72414 
chr1:12718700-12718717 5.76471 
chr1:12718979-12719014 5.45714 
chr1:12724350-12724392 5.7619 
chr1:12725222-12725248 5.34615 
chr1:12727268-12727300 5.40625 
chr1:12730295-12730316 6 
chr1:12730517-12730546 5.68966 
chr1:12733576-12733589 6 
chr1:12735616-12735628 6 
chr1:12736568-12736589 5.66667 
chr1:12739253-12739275 6 
chr1:12739705-12739722 6 
chr1:12741216-12741274 5.37931 
chr1:12743107-12743125 5.88889 
chr1:12745883-12745900 6 
chr1:12746594-12746609 6 
chr1:12747595-12747638 6 
chr1:12748848-12748887 5.76923 
chr1:12749803-12749876 5.68493 
chr1:12753809-12753833 5.91667 
chr1:12754901-12754922 6 
chr1:12756187-12756203 5.875 
chr1:12757941-12757958 5.82353 
chr1:12760465-12760479 5.92857 
chr1:12762291-12762310 6 
chr1:12762458-12762478 5.75 
chr1:12774231-12774268 5.56757 
chr1:12774415-12774458 5.5814 
chr1:12774617-12774640 5.91304 
chr1:12775476-12775588 5.58036 
chr1:12777194-12777206 6 
chr1:12778362-12778379 6 
chr1:12779976-12780014 5.44737 
chr1:12781023-12781056 5.57576 
chr1:12781396-12781418 5.77273 
chr1:12781768-12781787 5.84211 
chr1:12782328-12782372 5.45455 
chr1:12782988-12783008 5.65 
chr1:12786428-12786440 6 
chr1:12786967-12786985 5.77778 
chr1:12790386-12790415 5.2069 
chr1:12796122-12796142 5.7 
chr1:12796297-12796322 5.76 
chr1:12796543-12796561 6 
chr1:12797217-12797232 6 
chr1:12798008-12798065 5.29825 
chr1:12800495-12800520 5.72 
chr1:12800857-12800871 6 
chr1:12801586-12801604 6 
chr1:12802436-12802469 5.54545 
chr1:12808409-12808432 5.43478 
chr1:12809564-12809584 5.7 
chr1:12812503-12812544 5.7561 
chr1:12813843-12813870 5.37037 
chr1:12815353-12815400 5.34043 
chr1:12817268-12817327 5.84746 
chr1:12821457-12821485 5.75 
chr1:12822465-12822491 5.57692 
chr1:12822677-12822703 5.61538 
chr1:12823336-12823351 6 
chr1:12824843-12824869 5.26923 
chr1:12824902-12824955 6 
chr1:12825358-12825380 6 
chr1:12826612-12826631 5.73684 
chr1:12828586-12828604 5.77778 
chr1:12834528-12834562 5.20588 
chr1:12843518-12843542 5.70833 
chr1:12846240-12846257 6 
chr1:12847059-12847080 5.52381 
chr1:12848144-12848165 6 
chr1:12849470-12849637 5.89222 
chr1:12860556-12860583 5.22222 
chr1:12861182-12861215 5.81818 
chr1:12861808-12862095 5.82578 
chr1:12863820-12863834 5.92857 
chr1:12865924-12865948 5.45833 
chr1:12869488-12869519 5.96774 
chr1:12869656-12869676 5.8 
chr1:12869727-12869756 5.75862 
chr1:12872943-12872979 5.72222 
chr1:12873268-12873288 5.6 
chr1:12873900-12873919 6 
chr1:12878784-12878814 5.2 
chr1:12880845-12880869 5.375 
chr1:12881021-12881035 6 
chr1:12883966-12883983 6 
chr1:12889122-12889268 5.34932 
chr1:12890361-12890385 5.58333 
chr1:12891678-12891698 6 
chr1:12891848-12891869 5.52381 
chr1:12893570-12893583 6 
chr1:12893999-12894029 5.5 
chr1:12894380-12894412 5.5 
chr1:12894777-12894821 5.5 
chr1:12895935-12895948 6 
chr1:12897847-12897900 5.88679 
chr1:12898298-12898320 6 
chr1:12899282-12899313 5.90323 
chr1:12902078-12902103 5.8 
chr1:12902752-12902790 5.84211 
chr1:12904239-12904268 5.68966 
chr1:12905987-12906001 6 
chr1:12906889-12906946 5.5614 
chr1:12912368-12912397 5.96552 
chr1:12913824-12913850 5.88462 
chr1:12914778-12914801 5.91304 
chr1:12916591-12916603 6 
chr1:12925715-12925728 5.92308 
chr1:12925921-12925955 5.38235 
chr1:12926646-12926671 6 
chr1:12927268-12927698 5.75116 
chr1:12935565-12935579 6 
chr1:12935880-12935907 6 
chr1:12943689-12943844 5.41935 
chr1:12945169-12945192 5.6087 
chr1:12945848-12945862 6 
chr1:12946601-12946622 5.52381 
chr1:12948323-12948336 6 
chr1:12948753-12948787 5.55882 
chr1:12949138-12949170 5.5 
chr1:12949535-12949579 5.5 
chr1:12952602-12952669 5.8209 
chr1:12956550-12956564 6 
chr1:12958300-12958325 5.56 
chr1:12958679-12958697 5.77778 
chr1:12960415-12960433 5.94444 
chr1:12962174-12962255 6 
chr1:12963495-12963531 5.72222 
chr1:12963688-12963709 6 
chr1:12964422-12964439 6 
chr1:12965094-12965117 5.65217 
chr1:12966395-12966417 5.72727 
chr1:12970206-12970225 5.63158 
chr1:12975309-12975483 5.83333 
chr1:12980591-12980620 5.27586 
chr1:12985620-12985668 5.95833 
chr1:12988723-12988772 5.67347 
chr1:12991300-12991329 5.72414 
chr1:12991519-12991551 5.78125 
chr1:12994748-12994797 5.81633 
chr1:12997682-12997697 6 
chr1:13002828-13002953 5.52 
chr1:13002968-13003011 5.46512 
chr1:13004336-13004360 5.58333 
chr1:13005810-13005862 5.86538 
chr1:13007811-13007831 6 
chr1:13007981-13008002 5.52381 
chr1:13010132-13010175 5.32558 
chr1:13010524-13010562 5.60526 
chr1:13010928-13010964 5.5 
chr1:13016388-13016408 6 
chr1:13016718-13016758 6 
chr1:13019161-13019183 6 
chr1:13019734-13019768 5.64706 
chr1:13020647-13020661 6 
chr1:13021693-13021793 5.89 
chr1:13022140-13022172 5.9375 
chr1:13022569-13022584 6 
chr1:13023398-13023420 6 
chr1:13024921-13024933 6 
chr1:13025944-13025970 6 
chr1:13026016-13026035 5.78947 
chr1:13026344-13026357 6 
chr1:13026658-13026671 6 
chr1:13027039-13027070 5.35484 
chr1:13027647-13027689 5.90476 
chr1:13027988-13028021 5.72727 
chr1:13028386-13028414 5.57143 
chr1:13028496-13028523 5.74074 
chr1:13028934-13028970 5.77778 
chr1:13029257-13029304 5.87234 
chr1:13030081-13030103 5.68182 
chr1:13030844-13030863 5.68421 
chr1:13031082-13031108 5.76923 
chr1:13031575-13031600 5.72 
chr1:13033876-13033926 5.7 
chr1:13034422-13034443 6 
chr1:13034861-13034897 5.86111 
chr1:13035830-13035862 5.15625 
chr1:13037070-13037095 5.36 
chr1:13038445-13038478 5.36364 
chr1:13039008-13039044 5.75 
chr1:13039339-13039362 5.95652 
chr1:13040824-13041067 5.88477 
chr1:13048754-13048768 6 
chr1:13048930-13048944 6 
chr1:13049245-13049268 5.95652 
chr1:13050102-13050129 5.33333 
chr1:13051893-13051909 6 
chr1:13105078-13105130 5.82692 
chr1:13108015-13108030 6 
chr1:13113160-13113285 5.456 
chr1:13113300-13113343 5.46512 
chr1:13114668-13114692 5.58333 
chr1:13116142-13116193 5.86275 
chr1:13118142-13118162 6 
chr1:13118312-13118333 5.52381 
chr1:13120463-13120498 5.31429 
chr1:13120855-13120893 5.78947 
chr1:13121259-13121295 5.5 
chr1:13126719-13126731 6 
chr1:13127041-13127082 6 
chr1:13129450-13129469 5.84211 
chr1:13130017-13130051 5.41176 
chr1:13130930-13130943 6 
chr1:13131254-13131269 6 
chr1:13131570-13131583 6 
chr1:13131950-13131980 5.33333 
chr1:13132557-13132603 5.95652 
chr1:13132902-13132935 5.72727 
chr1:13133300-13133328 5.57143 
chr1:13133410-13133437 5.74074 
chr1:13133848-13133884 5.77778 
chr1:13134171-13134210 5.84615 
chr1:13134987-13135009 5.68182 
chr1:13135750-13135769 5.68421 
chr1:13135988-13136013 5.84 
chr1:13136480-13136498 5.94444 
chr1:13138779-13138831 5.71154 
chr1:13139327-13139348 6 
chr1:13139766-13139804 5.76316 
chr1:13140737-13140769 5.15625 
chr1:13145809-13145828 5.73684 
chr1:13147593-13147622 5.37931 
chr1:13148457-13148498 6 
chr1:13148795-13148809 6 
chr1:13148971-13148988 5.88235 
chr1:13150363-13150443 5.7125 
chr1:13151793-13151810 5.88235 
chr1:13152314-13152338 5.83333 
chr1:13158038-13158059 5.57143 
chr1:13159034-13159073 5.89744 
chr1:13161942-13161967 5.52 
chr1:13166179-13166221 5.97619 
chr1:13168772-13168998 5.68142 
chr1:13170538-13170563 5.56 
chr1:13170877-13170907 5.93333 
chr1:13171531-13171554 6 
chr1:13173998-13174053 5.92727 
chr1:13174697-13174730 5.63636 
chr1:13176183-13176221 5.76316 
chr1:13177936-13177950 6 
chr1:13180020-13180035 6 
chr1:13186635-13186648 6 
chr1:13188814-13188843 5.37931 
chr1:13190155-13190178 6 
chr1:13190802-13190832 5.93333 
chr1:13191146-13191171 5.56 
chr1:13192703-13192933 5.66087 
chr1:13195483-13195533 5.98 
chr1:13199740-13199765 5.52 
chr1:13202638-13202659 5.57143 
chr1:13203624-13203645 5.66667 
chr1:13204533-13204546 6 
chr1:13204967-13204988 6 
chr1:13209359-13209384 5.8 
chr1:13209887-13209904 5.88235 
chr1:13211258-13211334 5.73684 
chr1:13212712-13212726 6 
chr1:13212888-13212902 6 
chr1:13213203-13213225 6 
chr1:13214060-13214089 5.37931 
chr1:13215854-13215873 5.73684 
chr1:13219736-13219754 6 
chr1:13326151-13326377 5.87611 
chr1:13327839-13327866 5.81481 
chr1:13328157-13328193 5.75 
chr1:13328730-13328763 5.36364 
chr1:13330113-13330138 5.36 
chr1:13331346-13331378 5.1875 
chr1:13332311-13332347 5.86111 
chr1:13332765-13332791 6 
chr1:13333282-13333332 5.66 
chr1:13335608-13335633 5.72 
chr1:13336100-13336125 5.84 
chr1:13336344-13336363 5.68421 
chr1:13337104-13337126 5.68182 
chr1:13337903-13337950 5.87234 
chr1:13338237-13338273 5.77778 
chr1:13338684-13338711 5.74074 
chr1:13338793-13338822 5.55172 
chr1:13339186-13339219 5.72727 
chr1:13339518-13339560 5.90476 
chr1:13340137-13340168 5.35484 
chr1:13340536-13340549 6 
chr1:13340850-13340863 6 
chr1:13341172-13341191 5.78947 
chr1:13341237-13341263 6 
chr1:13342274-13342287 6 
chr1:13343788-13343810 6 
chr1:13344624-13344639 6 
chr1:13345036-13345069 5.93939 
chr1:13345412-13345546 5.8806 
chr1:13346573-13346588 6 
chr1:13347466-13347501 5.65714 
chr1:13348052-13348072 6 
chr1:13350474-13350521 6 
chr1:13350824-13350843 6 
chr1:13356269-13356305 5.5 
chr1:13356673-13356709 5.80556 
chr1:13357058-13357101 5.32558 
chr1:13359231-13359252 5.52381 
chr1:13359402-13359422 6 
chr1:13361371-13361428 5.87719 
chr1:13364231-13364265 5.58824 
chr1:13364280-13364405 5.456 
chr1:13369535-13369550 6 
chr1:13372435-13372486 5.82353 
chr1:13375684-13375716 5.78125 
chr1:13375912-13375935 5.78261 
chr1:13378452-13378498 5.65217 
chr1:13381553-13381589 5.94444 
chr1:13386589-13386618 5.27586 
chr1:13389390-13389415 5.48 
chr1:13391721-13391889 5.875 
chr1:13396992-13397011 5.63158 
chr1:13399758-13399774 6 
chr1:13400808-13400830 5.72727 
chr1:13402108-13402131 5.65217 
chr1:13402385-13402412 5.22222 
chr1:13402786-13402802 6 
chr1:13403515-13403536 6 
chr1:13403693-13403732 5.76923 
chr1:13404969-13405050 5.77778 
chr1:13406790-13406808 5.94444 
chr1:13410659-13410673 6 
chr1:13414554-13414622 5.82353 
chr1:13417645-13417689 5.5 
chr1:13418054-13418086 5.5 
chr1:13418437-13418467 5.5 
chr1:13418882-13418895 6 
chr1:13420596-13420617 5.52381 
chr1:13422020-13422043 5.6087 
chr1:13423377-13423412 5.57143 
chr1:13423426-13423523 5.5567 
chr1:13424788-13424806 5.94444 
chr1:13430450-13430477 5.33333 
chr1:13431310-13431360 6 
chr1:13431656-13431670 6 
chr1:13431832-13431852 6 
chr1:13433091-13433281 6 
chr1:13434237-13434250 6 
chr1:13435633-13435667 6 
chr1:13442137-13442363 5.79204 
chr1:13442963-13442998 6 
chr1:13443691-13443725 5.38235 
chr1:13443918-13443931 5.92308 
chr1:13448846-13448858 6 
chr1:13450271-13450306 5.57143 
chr1:13453592-13453616 5.58333 
chr1:13454563-13454902 5.87611 
chr1:13457280-13457301 5.52381 
chr1:13458115-13458128 6 
chr1:13469435-13469447 6 
chr1:13472175-13472196 5.85714 
chr1:13473702-13473729 5.88889 
chr1:13474015-13474050 5.6 
chr1:13474586-13474619 5.33333 
chr1:13475970-13475995 5.36 
chr1:13477203-13477235 5.1875 
chr1:13478479-13478491 6 
chr1:13478918-13478944 6 
chr1:13479747-13479770 5.52174 
chr1:13479932-13479947 6 
chr1:13480281-13480300 5.84211 
chr1:13481936-13481954 6 
chr1:13482267-13482285 6 
chr1:13482437-13482462 5.68 
chr1:13482681-13482700 5.68421 
chr1:13483432-13483464 5.8125 
chr1:13484232-13484251 6 
chr1:13484596-13484629 5.78788 
chr1:13485672-13485709 5.54054 
chr1:13486712-13486726 6 
chr1:13488545-13488559 6 
chr1:13489468-13489494 5.88462 
chr1:13489795-13489827 5.875 
chr1:13490857-13490878 6 
chr1:13491027-13491060 5.36364 
chr1:13491772-13491814 5.7381 
chr1:13492369-13492387 6 
chr1:13494305-13494322 5.76471 
chr1:13494632-13494645 6 
chr1:13498200-13498224 6 
chr1:13498375-13498400 6 
chr1:13499900-13499918 5.77778 
chr1:13501307-13501334 6 
chr1:13501404-13501421 6 
chr1:13501943-13501984 5.97561 
chr1:13502882-13502912 5.73333 
chr1:13502947-13502967 5.6 
chr1:13503131-13503145 6 
chr1:13504398-13504415 6 
chr1:13504747-13504786 5.92308 
chr1:13505441-13505471 5.6 
chr1:13505916-13505955 5.71795 
chr1:13506647-13506677 5.36667 
chr1:13506918-13506935 6 
chr1:13507782-13507813 5.87097 
chr1:13508844-13508857 6 
chr1:13509508-13509538 5.76667 
chr1:13511530-13511560 5.23333 
chr1:13512700-13512720 5.75 
chr1:13513818-13513838 6 
chr1:13515337-13515359 5.77273 
chr1:13515516-13515545 5.58621 
chr1:13517633-13517692 5.9322 
chr1:13518968-13519001 6 
chr1:13519638-13519671 5.63636 
chr1:13519824-13519845 6 
chr1:13520412-13520434 5.68182 
chr1:13521419-13521486 5.58209 
chr1:13523527-13523563 6 
chr1:13524736-13524755 5.94737 
chr1:13527834-13527856 5.90909 
chr1:13528870-13528894 5.625 
chr1:13529048-13529066 6 
chr1:13529533-13529554 5.57143 
chr1:13529678-13529725 5.85106 
chr1:13530492-13530515 6 
chr1:13531020-13531055 6 
chr1:13531784-13531797 6 
chr1:13532192-13532204 6 
chr1:13532376-13532393 5.76471 
chr1:13532429-13532447 5.77778 
chr1:13532751-13532790 5.76923 
chr1:13533358-13533397 5.71795 
chr1:13533671-13533694 5.95652 
chr1:13534370-13534392 6 
chr1:13537567-13537579 6 
chr1:13538436-13538464 6 
chr1:13539135-13539175 5.375 
chr1:13540836-13540848 6 
chr1:13540928-13540941 6 
chr1:13542873-13542902 5.96552 
chr1:13543705-13543731 5.65385 
chr1:13546235-13546254 5.84211 
chr1:13546401-13546416 5.86667 
chr1:13547463-13547486 5.91304 
chr1:13548114-13548146 5.90625 
chr1:13548522-13548545 5.95652 
chr1:13548906-13548940 6 
chr1:13550118-13550141 5.52174 
chr1:13550710-13550749 5.58974 
chr1:13550968-13550994 5.34615 
chr1:13552233-13552254 5.57143 
chr1:13552495-13552522 5.74074 
chr1:13552584-13552607 5.52174 
chr1:13554628-13554645 5.94118 
chr1:13556207-13556238 5.80645 
chr1:13556840-13556871 5.45161 
chr1:13607374-13607403 5.27586 
chr1:13610175-13610200 5.48 
chr1:13612506-13612686 5.88333 
chr1:13617789-13617808 5.63158 
chr1:13620555-13620571 6 
chr1:13621605-13621627 5.72727 
chr1:13622905-13622928 5.65217 
chr1:13623583-13623599 6 
chr1:13624312-13624333 6 
chr1:13624490-13624529 5.76923 
chr1:13625766-13625847 5.77778 
chr1:13627587-13627605 5.94444 
chr1:13629695-13629720 5.56 
chr1:13631456-13631470 6 
chr1:13635351-13635419 5.82353 
chr1:13638442-13638486 5.5 
chr1:13638851-13638883 5.5 
chr1:13639234-13639264 5.5 
chr1:13639679-13639692 6 
chr1:13641393-13641414 5.52381 
chr1:13642817-13642840 5.6087 
chr1:13644174-13644320 5.4863 
chr1:13645585-13645603 5.77778 
chr1:13651247-13651274 5.33333 
chr1:13652107-13652157 6 
chr1:13652453-13652467 6 
chr1:13652629-13652646 6 
chr1:13653885-13654075 6 
chr1:13655031-13655044 6 
chr1:13656476-13656510 6 
chr1:13662980-13663218 5.80252 
chr1:13663818-13663853 6 
chr1:13664546-13664580 5.38235 
chr1:13664773-13664786 5.92308 
chr1:13669701-13669713 6 
chr1:13671126-13671162 5.55556 
chr1:13674447-13674471 5.58333 
chr1:13675418-13675738 5.86562 
chr1:13678116-13678137 5.52381 
chr1:13678951-13678964 6 
chr1:13690271-13690283 6 
chr1:13693011-13693032 5.85714 
chr1:13694538-13694565 5.88889 
chr1:13694851-13694886 5.6 
chr1:13695422-13695455 5.33333 
chr1:13696806-13696831 5.36 
chr1:13698039-13698071 5.1875 
chr1:13699315-13699327 6 
chr1:13699754-13699780 6 
chr1:13700583-13700606 5.52174 
chr1:13700768-13700783 6 
chr1:13701117-13701136 5.84211 
chr1:13702773-13702791 6 
chr1:13703104-13703118 6 
chr1:13703270-13703295 5.68 
chr1:13703514-13703533 5.68421 
chr1:13704264-13704296 5.8125 
chr1:13705064-13705083 6 
chr1:13705428-13705461 5.78788 
chr1:13706504-13706541 5.54054 
chr1:13707544-13707558 6 
chr1:13709376-13709390 6 
chr1:13710299-13710325 5.88462 
chr1:13710626-13710658 5.875 
chr1:13711688-13711710 6 
chr1:13711859-13711892 5.36364 
chr1:13712604-13712646 5.7381 
chr1:13713201-13713221 6 
chr1:13715138-13715155 5.76471 
chr1:13715465-13715479 6 
chr1:13719034-13719057 6 
chr1:13719207-13719232 6 
chr1:13720732-13720750 5.77778 
chr1:13722139-13722166 6 
chr1:13722236-13722253 6 
chr1:13722775-13722816 5.97561 
chr1:13723714-13723745 5.74194 
chr1:13723779-13723799 5.6 
chr1:13723963-13723977 6 
chr1:13725230-13725245 6 
chr1:13725577-13725616 5.92308 
chr1:13726271-13726301 5.6 
chr1:13726746-13726785 5.71795 
chr1:13727478-13727508 5.36667 
chr1:13727749-13727765 6 
chr1:13728612-13728643 5.87097 
chr1:13729674-13729687 6 
chr1:13730338-13730368 5.76667 
chr1:13732360-13732390 5.23333 
chr1:13733530-13733560 5.83333 
chr1:13734659-13734679 6 
chr1:13736177-13736200 5.78261 
chr1:13736357-13736386 5.58621 
chr1:13738474-13738533 5.88136 
chr1:13739809-13739842 6 
chr1:13740479-13740512 5.63636 
chr1:13740662-13740684 5.81818 
chr1:13741253-13741273 5.8 
chr1:13742244-13742325 5.49383 
chr1:13744191-13744203 6 
chr1:13744365-13744423 6 
chr1:13745596-13745615 5.94737 
chr1:13748694-13748716 5.90909 
chr1:13749730-13749754 5.625 
chr1:13749908-13749926 6 
chr1:13750393-13750414 5.57143 
chr1:13750538-13750585 5.85106 
chr1:13751352-13751375 6 
chr1:13751880-13751915 6 
chr1:13752644-13752657 6 
chr1:13753052-13753064 6 
chr1:13753236-13753253 5.76471 
chr1:13753289-13753307 5.77778 
chr1:13753611-13753650 5.76923 
chr1:13754218-13754257 5.71795 
chr1:13754531-13754554 5.95652 
chr1:13755230-13755252 6 
chr1:13758426-13758438 6 
chr1:13759295-13759323 6 
chr1:13759994-13760034 5.375 
chr1:13761695-13761707 6 
chr1:13761787-13761800 6 
chr1:13763732-13763761 5.96552 
chr1:13764564-13764590 5.65385 
chr1:13767094-13767113 5.84211 
chr1:13767260-13767275 5.86667 
chr1:13768322-13768345 5.91304 
chr1:13768973-13769005 5.90625 
chr1:13769381-13769404 5.95652 
chr1:13769765-13769799 6 
chr1:13770977-13771000 5.52174 
chr1:13771569-13771608 5.58974 
chr1:13771827-13771853 5.34615 
chr1:13773092-13773113 5.57143 
chr1:13773354-13773381 5.74074 
chr1:13773443-13773466 5.86957 
chr1:13774819-13774831 6 
chr1:13775206-13775222 6 
chr1:13775510-13775532 5.90909 
chr1:13776570-13776593 6 
chr1:13777122-13777150 5.82143 
chr1:13778863-13778880 5.94118 
chr1:13780450-13780481 5.87097 
chr1:13781083-13781114 5.45161 
chr1:13781649-13781662 5.92308 
chr1:13781746-13781765 5.84211 
chr1:13782774-13782795 5.95238 
chr1:13784251-13784301 5.8 
chr1:13784944-13784990 5.58696 
chr1:13786162-13786195 5.93939 
chr1:13788794-13788808 6 
chr1:13790310-13790323 6 
chr1:13790509-13790534 6 
chr1:13791768-13791821 5.54717 
chr1:13792133-13792270 5.79562 
chr1:13792361-13792384 5.56522 
chr1:13796508-13796531 5.6087 
chr1:13798109-13798133 6 
chr1:13799054-13799077 6 
chr1:13801029-13801052 5.95652 
chr1:13802801-13802820 6 
chr1:13803405-13803419 6 
chr1:13805576-13805592 5.9375 
chr1:13807844-13807863 5.68421 
chr1:13808229-13808280 5.94118 
chr1:13808591-13808651 5.26667 
chr1:13809585-13809618 5.66667 
chr1:13810365-13810417 5.61538 
chr1:13811731-13811743 6 
chr1:13812019-13812038 5.84211 
chr1:13813042-13813057 6 
chr1:13814475-13814510 5.85714 
chr1:13816597-13816622 6 
chr1:13816990-13817042 5.17308 
chr1:13817777-13817794 6 
chr1:13820850-13820865 6 
chr1:13824414-13824429 6 
chr1:13824681-13824707 6 
chr1:13825083-13825118 5.62857 
chr1:13827852-13827871 5.89474 
chr1:13828035-13828061 5.96154 
chr1:13828214-13828244 5.9 
chr1:13828548-13828562 6 
chr1:13828713-13828729 6 
chr1:13829314-13829345 5.74194 
chr1:13829699-13829737 5.71053 
chr1:13830780-13830814 5.11765 
chr1:13831176-13831371 5.79487 
chr1:13832431-13832451 6 
chr1:13832938-13832965 5.77778 
chr1:13834325-13834346 5.85714 
chr1:13839553-13839578 5.44 
chr1:13840193-13840229 5.47222 
chr1:13840288-13840315 5.62963 
chr1:13843108-13843137 5.86207 
chr1:13846041-13846067 5.61538 
chr1:13846221-13846246 6 
chr1:13849944-13849968 5.83333 
chr1:13850978-13851010 5.15625 
chr1:13852272-13852311 6 
chr1:13853229-13853249 5.7 
chr1:13855162-13855190 5.92857 
chr1:13855670-13855699 5.65517 
chr1:13857053-13857067 6 
chr1:13857483-13857500 6 
chr1:13858804-13858823 5.84211 
chr1:13858982-13859008 5.88462 
chr1:13859953-13859990 5.97297 
chr1:13860465-13860522 5.92982 
chr1:13860662-13860684 5.90909 
chr1:13864798-13864834 6 
chr1:13865728-13865745 5.76471 
chr1:13868130-13868148 6 
chr1:13869301-13869321 5.7 
chr1:13871724-13871736 6 
chr1:13872106-13872125 6 
chr1:13873253-13873277 5.75 
chr1:13874592-13874617 5.76 
chr1:13876683-13876768 5.6 
chr1:13877505-13877543 5.52632 
chr1:13878727-13878739 6 
chr1:13882075-13882103 6 
chr1:13884044-13884068 6 
chr1:13884879-13884901 5.5 
chr1:13886029-13886098 5.4058 
chr1:13886800-13886814 6 
chr1:13893068-13893085 6 
chr1:13894238-13894277 5.25641 
chr1:13894347-13894742 5.71899 
chr1:13894775-13894829 5.46296 
chr1:13896043-13896065 5.81818 
chr1:13900186-13900200 6 
chr1:13900581-13900621 5.75 
chr1:13901055-13901100 5.91111 
chr1:13901894-13901920 5.53846 
chr1:13904069-13904089 5.7 
chr1:13905084-13905106 5.95455 
chr1:13905294-13905315 6 
chr1:13905918-13905932 6 
chr1:13906061-13906078 5.88235 
chr1:13907139-13907153 6 
chr1:13910011-13910062 5.31373 
chr1:13913258-13913273 6 
chr1:13913969-13913989 5.7 
chr1:13914616-13914644 5.5 
chr1:13915065-13915186 5.43802 
chr1:13915491-13915512 5.57143 
chr1:13916313-13916337 5.75 
chr1:13919038-13919056 6 
chr1:13921489-13921517 5.85714 
chr1:13922693-13922707 6 
chr1:13924495-13924532 5.64865 
chr1:13925496-13925518 5.54545 
chr1:13925859-13925893 5.91176 
chr1:13928461-13928573 5.98214 
chr1:13929512-13929533 5.66667 
chr1:13929565-13929603 5.52632 
chr1:13930639-13930691 5.40385 
chr1:13932701-13932731 6 
chr1:13933189-13933207 6 
chr1:13934603-13934627 5.79167 
chr1:13935702-13935716 6 
chr1:13936558-13936586 5.82143 
chr1:13937714-13937766 5.75 
chr1:13940365-13940381 6 
chr1:13941764-13941797 5.87879 
chr1:13948537-13948570 5.87879 
chr1:13951741-13951778 6 
chr1:13953050-13953063 6 
chr1:13954078-13954151 5.69863 
chr1:13954496-13954525 5.41379 
chr1:13954559-13954597 5.44737 
chr1:13955900-13955917 6 
chr1:13957083-13957096 6 
chr1:13960933-13960952 6 
chr1:13962574-13962666 5.73913 
chr1:13967264-13967288 6 
chr1:13969880-13969902 5.72727 
chr1:13970008-13970028 5.95 
chr1:13970168-13970181 6 
chr1:13970788-13970808 5.65 
chr1:13972430-13972460 5.66667 
chr1:13972895-13972908 6 
chr1:13973729-13973750 5.7619 
chr1:13974197-13974209 6 
chr1:13976491-13976506 6 
chr1:13977449-13977481 5.53125 
chr1:13979058-13979077 5.89474 
chr1:13980993-13981007 6 
chr1:13981413-13981476 5.77778 
chr1:13982575-13982602 5.74074 
chr1:13983283-13983297 6 
chr1:13983865-13983884 6 
chr1:13985549-13985580 5.90323 
chr1:13985662-13985684 6 
chr1:13986192-13986223 5.29032 
chr1:13986450-13986503 5.92453 
chr1:13987351-13987387 5.30556 
chr1:13988356-13988391 5.37143 
chr1:13989354-13989366 6 
chr1:13989889-13989906 6 
chr1:13991702-13991719 5.76471 
chr1:13993333-13993377 5.65909 
chr1:13993608-13993637 5.72414 
chr1:13994047-13994075 5.57143 
chr1:13994508-13994527 5.63158 
chr1:13994822-13994844 5.81818 
chr1:13995748-13995808 5.35 
chr1:13995959-13995978 5.73684 
chr1:13996929-13996942 6 
chr1:13997367-13997390 5.65217 
chr1:13998453-13998471 6 
chr1:13999050-13999080 5.73333 
chr1:14000267-14000298 5.3871 
chr1:14000337-14000361 5.45833 
chr1:14001271-14001312 5.90244 
chr1:14002971-14002986 6 
chr1:14006539-14006560 5.85714 
chr1:14006842-14006865 5.65217 
chr1:14010400-14010452 5.5 
chr1:14010813-14010835 5.95455 
chr1:14011147-14011166 6 
chr1:14011589-14011602 6 
chr1:14011875-14011893 5.88889 
chr1:14012873-14012904 5.32258 
chr1:14013173-14013192 5.68421 
chr1:14015324-14015341 6 
chr1:14016747-14016773 5.53846 
chr1:14017277-14017292 6 
chr1:14017448-14017466 6 
chr1:14018628-14018643 6 
chr1:14018995-14019011 6 
chr1:14020639-14020670 6 
chr1:14021032-14021047 5.86667 
chr1:14021072-14021086 5.92857 
chr1:14022446-14022476 5.43333 
chr1:14025137-14025152 6 
chr1:14026742-14026754 6 
chr1:14026863-14026881 5.77778 
chr1:14027357-14027390 5.48485 
chr1:14032476-14032500 6 
chr1:14038548-14038564 6 
chr1:14039285-14039308 5.56522 
chr1:14042940-14042959 5.78947 
chr1:14046448-14046475 5.22222 
chr1:14050992-14051005 6 
chr1:14053162-14053194 5.125 
chr1:14053441-14053457 6 
chr1:14057808-14057843 5.8 
chr1:14062016-14062039 5.82609 
chr1:14062593-14062621 5.71429 
chr1:14064607-14064639 5.3125 
chr1:14065529-14065554 5.48 
chr1:14066245-14066270 5.6 
chr1:14068215-14068255 6 
chr1:14069894-14069916 6 
chr1:14071135-14071147 6 
chr1:14071920-14071932 6 
chr1:14072678-14072714 5.27778 
chr1:14072997-14073061 5.71875 
chr1:14074264-14074297 5.78788 
chr1:14074920-14074943 5.43478 
chr1:14075991-14076057 5.31818 
chr1:14076132-14076178 5.28261 
chr1:14076868-14076899 6 
chr1:14077271-14077291 5.7 
chr1:14078447-14078487 5.625 
chr1:14080764-14080790 5.26923 
chr1:14082582-14082604 5.54545 
chr1:14082757-14082769 6 
chr1:14084273-14084290 6 
chr1:14084941-14084955 6 
chr1:14085657-14085669 6 
chr1:14093961-14093974 6 
chr1:14094569-14094585 6 
chr1:14099509-14099557 5.66667 
chr1:14100206-14100229 5.6087 
chr1:14104870-14104897 5.33333 
chr1:14105090-14105148 5.81034 
chr1:14107442-14107518 5.43421 
chr1:14112329-14112343 6 
chr1:14114126-14114157 5.45161 
chr1:14120972-14120998 5.30769 
chr1:14124681-14124694 6 
chr1:14126558-14126580 6 
chr1:14134229-14134263 5.17647 
chr1:14134958-14134973 6 
chr1:14136977-14136997 5.9 
chr1:14138246-14138272 5.61538 
chr1:14141590-14141614 5.91667 
chr1:14143584-14143602 5.83333 
chr1:14143738-14143767 5.86207 
chr1:14144874-14144887 6 
chr1:14146044-14146065 5.57143 
chr1:14147770-14147784 6 
chr1:14147926-14147969 6 
chr1:14148116-14148136 6 
chr1:14148881-14148903 5.81818 
chr1:14149755-14149805 5.46 
chr1:14150492-14150523 5.22581 
chr1:14151927-14151939 6 
chr1:14153130-14153162 5.25 
chr1:14158050-14158063 6 
chr1:14160405-14160430 5.84 
chr1:14163576-14163605 5.68966 
chr1:14163761-14163782 5.7619 
chr1:14164156-14164218 5.93548 
chr1:14165060-14165195 5.78519 
chr1:14165800-14165823 5.69565 
chr1:14167446-14167508 5.72581 
chr1:14168000-14168024 5.58333 
chr1:14172424-14172477 5.81132 
chr1:14172491-14172514 5.95652 
chr1:14173426-14173453 5.25926 
chr1:14180907-14180948 5.26829 
chr1:14186675-14186704 5.55172 
chr1:14187384-14187404 6 
chr1:14192183-14192217 5.67647 
chr1:14196411-14196494 5.89157 
chr1:14197742-14197780 5.36842 
chr1:14197823-14197846 5.73913 
chr1:14202381-14202416 6 
chr1:14202692-14202715 5.65217 
chr1:14203029-14203049 6 
chr1:14203204-14203223 5.94737 
chr1:14206393-14206414 5.80952 
chr1:14206987-14207018 5.90323 
chr1:14209180-14209198 5.72222 
chr1:14211313-14211452 5.5036 
chr1:14212318-14212337 5.63158 
chr1:14212639-14212676 5.83784 
chr1:14213582-14213606 5.54167 
chr1:14217726-14217753 5.55556 
chr1:14217906-14217918 6 
chr1:14219496-14219528 5.28125 
chr1:14220325-14220344 6 
chr1:14222474-14222499 5.52 
chr1:14226139-14226151 6 
chr1:14227537-14227559 6 
chr1:14233990-14234016 5.57692 
chr1:14241604-14241662 5.13793 
chr1:14243573-14243602 5.48276 
chr1:14244292-14244309 6 
chr1:14245321-14245339 6 
chr1:14246738-14246753 6 
chr1:14250067-14250082 6 
chr1:14250162-14250180 5.77778 
chr1:14255542-14255560 6 
chr1:14256939-14256955 5.875 
chr1:14257942-14257991 5.79592 
chr1:14258503-14258518 6 
chr1:14258753-14258768 6 
chr1:14261143-14261162 5.94737 
chr1:14261348-14261364 5.875 
chr1:14261735-14261760 5.88 
chr1:14262357-14262391 6 
chr1:14262437-14262464 5.96296 
chr1:14263531-14263554 5.56522 
chr1:14265004-14265018 6 
chr1:14267685-14267708 5.86957 
chr1:14268247-14268277 5.43333 
chr1:14269041-14269074 5.69697 
chr1:14269937-14269957 5.6 
chr1:14271968-14271980 6 
chr1:14272174-14272226 5.92308 
chr1:14278118-14278162 5.97727 
chr1:14278829-14278871 5.97619 
chr1:14280091-14280110 5.78947 
chr1:14280697-14280767 5.48571 
chr1:14281901-14282010 5.3211 
chr1:14282787-14282813 5.92308 
chr1:14285068-14285090 5.86364 
chr1:14287338-14287364 5.76923 
chr1:14287764-14287817 5.35849 
chr1:14289805-14289833 5.42857 
chr1:14290182-14290199 6 
chr1:14290254-14290294 6 
chr1:14292652-14292709 5.7193 
chr1:14295723-14295738 6 
chr1:14298090-14298115 5.88 
chr1:14298750-14298781 5.96774 
chr1:14299561-14299618 5.22807 
chr1:14302299-14302319 6 
chr1:14304624-14304641 6 
chr1:14304990-14305002 6 
chr1:14306425-14306470 5.42222 
chr1:14307584-14307609 5.76 
chr1:14307734-14307760 5.34615 
chr1:14307781-14307881 5.19 
chr1:14310498-14310519 5.61905 
chr1:14311607-14311642 5.17143 
chr1:14312049-14312068 5.63158 
chr1:14313629-14313662 5.36364 
chr1:14314159-14314185 5.61538 
chr1:14318482-14318502 5.7 
chr1:14321366-14321389 6 
chr1:14322447-14322479 5.6875 
chr1:14323634-14323688 5.61111 
chr1:14325841-14325906 5.70769 
chr1:14330209-14330256 5.57447 
chr1:14331327-14331350 5.65217 
chr1:14338287-14338318 5.6129 
chr1:14341954-14341987 6 
chr1:14348448-14348462 6 
chr1:14348980-14349040 5.78333 
chr1:14349823-14349844 5.61905 
chr1:14356922-14356945 5.52174 
chr1:14357129-14357167 6 
chr1:14361935-14361967 5.65625 
chr1:14362130-14362149 5.68421 
chr1:14363253-14363285 5.8125 
chr1:14364509-14364573 5.51562 
chr1:14365662-14365681 5.73684 
chr1:14366530-14366616 5.77907 
chr1:14367259-14367310 5.94118 
chr1:14368025-14368054 5.27586 
chr1:14369795-14369809 6 
chr1:14369977-14369992 6 
chr1:14371078-14371092 6 
chr1:14373586-14373603 6 
chr1:14374358-14374409 5.76471 
chr1:14374889-14374910 5.7619 
chr1:14376111-14376162 5.37255 
chr1:14376510-14376553 5.32558 
chr1:14376582-14376631 5.46939 
chr1:14376649-14376739 5.26667 
chr1:14377809-14377829 5.7 
chr1:14378338-14378387 5.69388 
chr1:14381221-14381248 5.2963 
chr1:14383538-14383552 6 
chr1:14383611-14383643 6 
chr1:14386857-14386873 6 
chr1:14392357-14392386 5.65517 
chr1:14395294-14395306 6 
chr1:14396662-14396693 5.67742 
chr1:14396850-14396876 5.65385 
chr1:14398249-14398291 5.45238 
chr1:14398609-14398667 5.43103 
chr1:14398757-14398786 5.44828 
chr1:14400769-14400787 6 
chr1:14402890-14402905 5.93333 
chr1:14405901-14405922 5.57143 
chr1:14408241-14408258 5.88235 
chr1:14408431-14408446 6 
chr1:14411374-14411472 5.59184 
chr1:14412668-14412698 5.73333 
chr1:14416866-14416888 5.72727 
chr1:14417604-14417623 6 
chr1:14417911-14417944 5.60606 
chr1:14418080-14418120 5.275 
chr1:14418548-14418600 5.46154 
chr1:14418936-14418981 5.57778 
chr1:14419009-14419136 5.48819 
chr1:14420151-14420166 5.93333 
chr1:14424107-14424124 5.82353 
chr1:14426426-14426468 5.59524 
chr1:14429401-14429418 5.76471 
chr1:14432536-14432560 5.75 
chr1:14433425-14433589 5.57927 
chr1:14433858-14433884 5.96154 
chr1:14438227-14438247 5.8 
chr1:14441074-14441095 5.61905 
chr1:14445518-14445552 5.94118 
chr1:14453600-14453613 6 
chr1:14454276-14454300 5.41667 
chr1:14456250-14456289 5.61538 
chr1:14459860-14459930 5.97143 
chr1:14461464-14461539 5.56 
chr1:14464196-14464215 6 
chr1:14464577-14464598 6 
chr1:14466422-14466481 5.76271 
chr1:14466880-14466897 5.82353 
chr1:14467731-14467743 6 
chr1:14468603-14468615 6 
chr1:14470917-14470959 5.35714 
chr1:14471939-14471975 5.75 
chr1:14473031-14473072 5.97561 
chr1:14473200-14473212 6 
chr1:14474288-14474308 5.65 
chr1:14474692-14474704 6 
chr1:14474922-14474936 6 
chr1:14475103-14475116 6 
chr1:14475469-14475490 5.61905 
chr1:14475527-14475611 5.91667 
chr1:14478509-14478532 5.56522 
chr1:14480273-14480296 6 
chr1:14481448-14481486 6 
chr1:14482131-14482157 5.88462 
chr1:14482553-14482577 5.41667 
chr1:14483387-14483416 5.48276 
chr1:14484422-14484447 5.44 
chr1:14489018-14489052 5.85294 
chr1:14490949-14490971 6 
chr1:14491029-14491047 6 
chr1:14492809-14492826 6 
chr1:14494214-14494236 5.90909 
chr1:14495769-14495812 5.55814 
chr1:14498863-14498889 5.26923 
chr1:14500153-14500166 6 
chr1:14502918-14502939 6 
chr1:14503252-14503276 5.375 
chr1:14504277-14504301 5.83333 
chr1:14510694-14510720 5.30769 
chr1:14510885-14510932 5.25532 
chr1:14512142-14512162 5.75 
chr1:14514670-14514727 5.75439 
chr1:14520156-14520169 6 
chr1:14521696-14521726 5.8 
chr1:14522006-14522033 6 
chr1:14523862-14523896 5.58824 
chr1:14524182-14524202 5.6 
chr1:14527342-14527368 5.42308 
chr1:14527508-14527533 5.56 
chr1:14527726-14527773 5.31915 
chr1:14532379-14532396 6 
chr1:14533435-14533470 5.94286 
chr1:14534009-14534025 6 
chr1:14534887-14534934 5.59574 
chr1:14537480-14537502 5.5 
chr1:14537709-14537728 5.78947 
chr1:14538318-14538354 5.41667 
chr1:14542535-14542565 5.2 
chr1:14549403-14549469 5.19697 
chr1:14552536-14552580 6 
chr1:14552827-14552849 5.90909 
chr1:14552905-14552922 6 
chr1:14557805-14557818 6 
chr1:14561043-14561057 6 
chr1:14565950-14565967 6 
chr1:14570605-14570619 6 
chr1:14571786-14571814 5.35714 
chr1:14578138-14578158 6 
chr1:14579605-14579626 5.71429 
chr1:14581614-14581662 5.66667 
chr1:14582889-14582925 5.58333 
chr1:14582949-14583014 5.41538 
chr1:14584437-14584495 5.55172 
chr1:14584634-14584662 6 
chr1:14584690-14584723 5.93939 
chr1:14584878-14584905 5.96296 
chr1:14588890-14588911 5.52381 
chr1:14591046-14591069 5.52174 
chr1:14592571-14592607 5.22222 
chr1:14593362-14593394 5.625 
chr1:14593854-14593869 6 
chr1:14594454-14594472 5.77778 
chr1:14599351-14599389 5.81579 
chr1:14600026-14600051 5.76 
chr1:14601331-14601350 5.89474 
chr1:14601939-14601981 6 
chr1:14602655-14602692 6 
chr1:14602752-14602783 5.6129 
chr1:14603118-14603145 5.37037 
chr1:14604156-14604181 5.88 
chr1:14604665-14604687 5.68182 
chr1:14604786-14604798 6 
chr1:14605421-14605439 6 
chr1:14606865-14606888 6 
chr1:14618622-14618647 5.36 
chr1:14619877-14619901 5.70833 
chr1:14621911-14621942 5.29032 
chr1:14623124-14623143 6 
chr1:14623477-14623502 5.56 
chr1:14625999-14626019 5.95 
chr1:14638199-14638266 5.46269 
chr1:14640333-14640352 5.63158 
chr1:14641108-14641136 5.46429 
chr1:14643162-14643179 5.82353 
chr1:14644083-14644106 5.47826 
chr1:14645498-14645555 5.94737 
chr1:14646822-14646856 5.79412 
chr1:14648755-14648781 5.65385 
chr1:14655243-14655261 6 
chr1:14659361-14659383 5.5 
chr1:14660859-14660880 6 
chr1:14661168-14661193 5.92 
chr1:14661297-14661326 5.58621 
chr1:14661348-14661379 5.51613 
chr1:14661399-14661453 5.51852 
chr1:14662000-14662028 5.32143 
chr1:14662242-14662272 5.86667 
chr1:14664388-14664402 6 
chr1:14664983-14665029 5.65217 
chr1:14665515-14665529 5.92857 
chr1:14665581-14665613 5.8125 
chr1:14667383-14667395 6 
chr1:14669640-14669662 5.81818 
chr1:14670658-14670670 6 
chr1:14674166-14674192 5.80769 
chr1:14674357-14674391 6 
chr1:14674546-14674558 6 
chr1:14676523-14676556 6 
chr1:14676628-14676642 6 
chr1:14678055-14678076 5.90476 
chr1:14679720-14679732 6 
chr1:14681135-14681185 5.8 
chr1:14681895-14681929 6 
chr1:14690462-14690474 6 
chr1:14690506-14690532 5.46154 
chr1:14691388-14691423 5.71429 
chr1:14691831-14691872 5.29268 
chr1:14695899-14695921 5.90909 
chr1:14699694-14699717 6 
chr1:14702830-14702851 5.95238 
chr1:14708954-14708973 5.63158 
chr1:14716496-14716512 6 
chr1:14720338-14720353 6 
chr1:14721608-14721651 5.34884 
chr1:14721997-14722009 6 
chr1:14723935-14723956 5.61905 
chr1:14724357-14724373 6 
chr1:14725662-14725685 5.82609 
chr1:14728182-14728213 5.41935 
chr1:14728662-14728709 5.25532 
chr1:14730069-14730088 5.63158 
chr1:14732102-14732138 6 
chr1:14732753-14732771 5.83333 
chr1:14739435-14739502 5.61194 
chr1:14740089-14740115 6 
chr1:14740840-14740854 6 
chr1:14741109-14741134 5.76 
chr1:14741522-14741548 5.65385 
chr1:14742241-14742277 5.47222 
chr1:14743424-14743537 5.69912 
chr1:14743678-14743707 5.55172 
chr1:14744489-14744535 6 
chr1:14746548-14746578 5.43333 
chr1:14746987-14747010 5.69565 
chr1:14747372-14747416 5.86364 
chr1:14754009-14754047 5.47368 
chr1:14754064-14754122 5.5 
chr1:14756248-14756274 5.96154 
chr1:14756709-14756722 6 
chr1:14759034-14759062 5.5 
chr1:14759436-14759475 5.58974 
chr1:14762853-14762876 5.78261 
chr1:14763213-14763229 6 
chr1:14764353-14764385 5.5 
chr1:14764590-14764603 6 
chr1:14767758-14767773 6 
chr1:14767855-14767887 6 
chr1:14770802-14770820 6 
chr1:14773704-14773747 6 
chr1:14774323-14774346 5.56522 
chr1:14777084-14777114 5.63333 
chr1:14778080-14778119 5.94872 
chr1:14778429-14778453 6 
chr1:14784295-14784327 5.96875 
chr1:14785744-14785773 5.72414 
chr1:14786315-14786334 5.63158 
chr1:14786382-14786402 5.7 
chr1:14791024-14791047 5.82609 
chr1:14791894-14791908 6 
chr1:14793154-14793175 5.80952 
chr1:14793464-14793485 5.57143 
chr1:14794170-14794186 6 
chr1:14799292-14799305 6 
chr1:14800132-14800162 5.8 
chr1:14801445-14801517 5.38889 
chr1:14801535-14801576 5.39024 
chr1:14801633-14801655 6 
chr1:14803921-14803971 5.76 
chr1:14804666-14804789 5.64228 
chr1:14804802-14804828 5.65385 
chr1:14807031-14807191 5.5 
chr1:14807235-14807309 5.48649 
chr1:14807396-14807476 5.3125 
chr1:14812388-14812402 6 
chr1:14815851-14815884 5.39394 
chr1:14816232-14816263 6 
chr1:14816960-14817003 5.81395 
chr1:14818306-14818333 5.40741 
chr1:14819162-14819309 5.51701 
chr1:14822451-14822474 5.6087 
chr1:14823831-14823854 6 
chr1:14824318-14824339 5.61905 
chr1:14825187-14825220 5.54545 
chr1:14827261-14827287 5.53846 
chr1:14827576-14827635 5.94915 
chr1:14828788-14828816 5.39286 
chr1:14834463-14834484 5.7619 
chr1:14838830-14838851 5.61905 
chr1:14838966-14838979 5.92308 
chr1:14840825-14841131 5.71895 
chr1:14842451-14842471 5.9 
chr1:14844673-14844690 6 
chr1:14845635-14845662 5.37037 
chr1:14850487-14850527 6 
chr1:14851037-14851067 5.3 
chr1:14851641-14851662 5.66667 
chr1:14854494-14854572 5.75641 
chr1:14854833-14854865 5.84375 
chr1:14855244-14855262 6 
chr1:14857110-14857127 5.82353 
chr1:14857566-14857588 5.54545 
chr1:14858951-14858977 6 
chr1:14859105-14859124 5.63158 
chr1:14861140-14861162 5.86364 
chr1:14862162-14862184 6 
chr1:14864419-14864432 5.92308 
chr1:14868788-14868807 5.63158 
chr1:14870816-14870860 6 
chr1:14871234-14871246 6 
chr1:14872431-14872461 5.33333 
chr1:14874531-14874562 5.80645 
chr1:14874694-14874707 6 
chr1:14876168-14876180 6 
chr1:14877199-14877255 5.69643 
chr1:14878452-14878506 5.68519 
chr1:14884113-14884157 5.90909 
chr1:14884162-14884187 5.84 
chr1:14885410-14885475 5.21538 
chr1:14887190-14887292 5.30392 
chr1:14887689-14887718 5.89655 
chr1:14891310-14891345 5.8 
chr1:14895783-14895831 5.5625 
chr1:14896608-14896635 5.44444 
chr1:14902776-14902825 5.93878 
chr1:14902868-14902896 5.57143 
chr1:14902917-14902949 5.46875 
chr1:14902959-14902992 5.63636 
chr1:14906120-14906141 5.52381 
chr1:14906971-14907009 6 
chr1:14907309-14907350 5.63415 
chr1:14913021-14913036 6 
chr1:14913931-14913954 5.82609 
chr1:14917188-14917211 5.65217 
chr1:14917914-14917941 6 
chr1:14922176-14922217 5.97561 
chr1:14922499-14922518 5.63158 
chr1:14922782-14922833 5.60784 
chr1:14925231-14925295 5.45312 
chr1:14925614-14925640 5.65385 
chr1:14927162-14927179 6 
chr1:14927958-14927979 5.90476 
chr1:14928489-14928528 5.61538 
chr1:14932022-14932050 5.17857 
chr1:14932174-14932191 5.76471 
chr1:14934701-14934733 5.4375 
chr1:14936688-14936717 6 
chr1:14938184-14938196 6 
chr1:14943989-14944009 6 
chr1:14950920-14950940 5.6 
chr1:14953482-14953509 5.51852 
chr1:14954474-14954490 6 
chr1:14955338-14955354 6 
chr1:14957020-14957046 5.30769 
chr1:14959065-14959077 6 
chr1:14960354-14960395 5.56098 
chr1:14964235-14964298 5.33333 
chr1:14965063-14965089 6 
chr1:14968898-14968915 6 
chr1:14970498-14970518 6 
chr1:14970849-14970870 5.57143 
chr1:14973956-14973968 6 
chr1:14976525-14976549 5.91667 
chr1:14978958-14979262 5.51645 
chr1:14980783-14980799 6 
chr1:14981662-14981683 6 
chr1:14983573-14983590 6 
chr1:14984334-14984352 5.72222 
chr1:14984375-14984397 5.68182 
chr1:14985723-14985759 5.86111 
chr1:14987023-14987056 5.87879 
chr1:14988162-14988183 5.7619 
chr1:14989146-14989223 5.4026 
chr1:14989368-14989473 5.50476 
chr1:14990115-14990154 5.92308 
chr1:14991136-14991162 5.76923 
chr1:14992428-14992444 6 
chr1:14995066-14995112 5.21739 
chr1:14996583-14996644 5.59016 
chr1:15000096-15000122 5.38462 
chr1:15001273-15001297 5.95833 
chr1:15005292-15005366 5.22973 
chr1:15006619-15006645 5.57692 
chr1:15008089-15008185 5.89583 
chr1:15010539-15010558 5.63158 
chr1:15015689-15015731 6 
chr1:15017979-15017996 5.88235 
chr1:15020960-15020982 5.72727 
chr1:15023622-15023667 5.75556 
chr1:15023826-15023863 5.89189 
chr1:15028822-15028857 6 
chr1:15037837-15037855 5.83333 
chr1:15040269-15040298 5.7931 
chr1:15041263-15041304 5.87805 
chr1:15042632-15042658 5.46154 
chr1:15044214-15044245 5.3871 
chr1:15048646-15048671 5.68 
chr1:15049621-15049643 5.63636 
chr1:15051897-15051913 6 
chr1:15051956-15051977 5.80952 
chr1:15053946-15053987 6 
chr1:15054778-15054805 5.81481 
chr1:15058504-15058548 5.59091 
chr1:15060221-15060243 5.5 
chr1:15060786-15060817 5.96774 
chr1:15061555-15061569 5.92857 
chr1:15062750-15062806 5.85714 
chr1:15062961-15062981 6 
chr1:15063338-15063357 6 
chr1:15065505-15065519 6 
chr1:15065672-15065688 5.875 
chr1:15068433-15068463 5.73333 
chr1:15068975-15069005 5.23333 
chr1:15070889-15070919 5.96667 
chr1:15071065-15071078 5.92308 
chr1:15071748-15071775 6 
chr1:15073698-15073741 5.39535 
chr1:15073750-15073783 5.9697 
chr1:15079694-15079729 5.68571 
chr1:15080062-15080099 5.59459 
chr1:15081583-15081596 6 
chr1:15083211-15083239 5.57143 
chr1:15084388-15084417 5.51724 
chr1:15084573-15084676 5.68932 
chr1:15084828-15084844 6 
chr1:15084967-15084986 5.89474 
chr1:15085404-15085438 5.20588 
chr1:15085451-15085472 5.61905 
chr1:15088386-15088398 6 
chr1:15089220-15089240 5.7 
chr1:15089357-15089371 6 
chr1:15090867-15090888 5.52381 
chr1:15094674-15094700 5.26923 
chr1:15098319-15098341 5.81818 
chr1:15100305-15100333 5.35714 
chr1:15100964-15100979 6 
chr1:15102495-15102516 5.90476 
chr1:15103429-15103446 6 
chr1:15103477-15103510 5.84848 
chr1:15104889-15104904 6 
chr1:15107820-15107837 6 
chr1:15109050-15109084 5.94118 
chr1:15111465-15111478 6 
chr1:15114489-15114512 5.43478 
chr1:15115273-15115311 5.71053 
chr1:15116256-15116288 6 
chr1:15116485-15116510 6 
chr1:15119470-15119482 6 
chr1:15123544-15123568 5.83333 
chr1:15124890-15124936 5.67391 
chr1:15125232-15125269 5.89189 
chr1:15125426-15125444 6 
chr1:15128162-15128194 6 
chr1:15128900-15128914 6 
chr1:15132258-15132297 6 
chr1:15134786-15134804 6 
chr1:15135460-15135491 5.29032 
chr1:15140713-15140735 5.54545 
chr1:15143104-15143154 5.3 
chr1:15143171-15143207 5.27778 
chr1:15143224-15143267 5.32558 
chr1:15143280-15143346 5.43939 
chr1:15146202-15146216 6 
chr1:15148529-15148545 5.875 
chr1:15150609-15150622 6 
chr1:15151182-15151204 5.72727 
chr1:15154686-15154702 5.875 
chr1:15157835-15157862 5.81481 
chr1:15158692-15158713 5.66667 
chr1:15159914-15159936 5.63636 
chr1:15160465-15160542 5.83117 
chr1:15160852-15160870 6 
chr1:15161304-15161328 6 
chr1:15164046-15164061 6 
chr1:15164213-15164232 6 
chr1:15167901-15167932 6 
chr1:15169216-15169252 5.19444 
chr1:15171313-15171340 5.51852 
chr1:15171351-15171384 5.21212 
chr1:15171452-15171489 5.56757 
chr1:15171512-15171556 5.13636 
chr1:15171586-15171927 5.51906 
chr1:15171966-15172095 5.56589 
chr1:15172293-15172325 5.125 
chr1:15172994-15173016 6 
chr1:15174474-15174494 6 
chr1:15174684-15174738 5.25926 
chr1:15178621-15178637 5.8125 
chr1:15184030-15184044 6 
chr1:15184676-15184721 5.93333 
chr1:15186604-15186669 5.76923 
chr1:15186677-15186702 5.84 
chr1:15193770-15193787 5.94118 
chr1:15194444-15194478 5.20588 
chr1:15194508-15194540 5.3125 
chr1:15194589-15194637 5.29167 
chr1:15194648-15194720 5.41667 
chr1:15198145-15198173 6 
chr1:15199231-15199257 5.5 
chr1:15199351-15199459 5.56481 
chr1:15199495-15199595 5.68 
chr1:15199611-15199651 5.7 
chr1:15199662-15199692 5.23333 
chr1:15200948-15201073 5.592 
chr1:15201322-15201351 5.31034 
chr1:15201827-15201846 6 
chr1:15201978-15202005 6 
chr1:15203643-15203666 5.52174 
chr1:15209792-15209917 5.936 
chr1:15211998-15212021 5.69565 
chr1:15212919-15212985 5.90909 
chr1:15217336-15217354 6 
chr1:15218857-15218925 5.42647 
chr1:15219861-15219876 5.93333 
chr1:15221234-15221258 5.75 
chr1:15222537-15222563 6 
chr1:15225120-15225146 5.42308 
chr1:15229357-15229376 5.73684 
chr1:15230800-15230820 5.8 
chr1:15231242-15231276 5.82353 
chr1:15232341-15232366 6 
chr1:15232662-15232710 5.77083 
chr1:15233896-15233914 5.72222 
chr1:15235036-15235061 5.36 
chr1:15236546-15236584 5.89474 
chr1:15238640-15238671 5.83871 
chr1:15241335-15241374 5.5641 
chr1:15241683-15241704 5.7619 
chr1:15242662-15242680 5.77778 
chr1:15242884-15242911 5.37037 
chr1:15244335-15244384 5.91837 
chr1:15245171-15245240 5.94203 
chr1:15246765-15246787 5.81818 
chr1:15247649-15247679 6 
chr1:15248188-15248217 5.72414 
chr1:15249287-15249304 6 
chr1:15250540-15250566 6 
chr1:15250714-15250750 5.25 
chr1:15251078-15251101 5.73913 
chr1:15259169-15259182 5.92308 
chr1:15260335-15260354 5.73684 
chr1:15260695-15260717 5.86364 
chr1:15261726-15261748 5.86364 
chr1:15262162-15262197 5.62857 
chr1:15265038-15265050 6 
chr1:15265441-15265482 5.63415 
chr1:15267394-15267420 6 
chr1:15268027-15268063 5.38889 
chr1:15269488-15269542 5.85185 
chr1:15270568-15270594 5.88462 
chr1:15270723-15270736 6 
chr1:15272024-15272071 5.31915 
chr1:15272807-15272824 5.82353 
chr1:15272832-15272846 6 
chr1:15273784-15273802 5.77778 
chr1:15275651-15275681 6 
chr1:15275787-15275801 5.92857 
chr1:15277941-15277985 5.72727 
chr1:15278736-15278768 6 
chr1:15280300-15280326 5.73077 
chr1:15282795-15282808 6 
chr1:15283102-15283127 5.44 
chr1:15284123-15284151 5.21429 
chr1:15284584-15284608 5.375 
chr1:15284858-15284917 5.57627 
chr1:15284926-15284990 5.375 
chr1:15285333-15285345 6 
chr1:15290102-15290119 5.82353 
chr1:15291513-15291539 5.61538 
chr1:15292162-15292190 5.46429 
chr1:15292458-15292490 5.875 
chr1:15296296-15296315 5.68421 
chr1:15297895-15297913 5.88889 
chr1:15298157-15298190 6 
chr1:15302527-15302544 6 
chr1:15303120-15303144 5.58333 
chr1:15303557-15303579 5.86364 
chr1:15304379-15304401 6 
chr1:15306368-15306392 5.58333 
chr1:15307355-15307396 5.2439 
chr1:15308835-15308855 5.75 
chr1:15308913-15308938 6 
chr1:15310443-15310466 5.91304 
chr1:15310871-15310887 6 
chr1:15311741-15311801 6 
chr1:15312027-15312045 5.77778 
chr1:15312498-15312526 5.67857 
chr1:15315971-15315987 6 
chr1:15316699-15316730 6 
chr1:15319128-15319155 5.59259 
chr1:15319965-15319992 5.74074 
chr1:15323678-15323747 5.89855 
chr1:15325037-15325057 6 
chr1:15325500-15325530 5.9 
chr1:15327803-15327817 6 
chr1:15328366-15328395 6 
chr1:15329472-15329493 5.95238 
chr1:15329501-15329525 6 
chr1:15331951-15331967 6 
chr1:15333552-15333581 5.62069 
chr1:15336882-15336899 6 
chr1:15341628-15341667 6 
chr1:15342589-15342601 6 
chr1:15343408-15343432 5.5 
chr1:15350257-15350269 6 
chr1:15353566-15353590 6 
chr1:15354321-15354339 6 
chr1:15358049-15358110 5.85246 
chr1:15358672-15358701 5.93103 
chr1:15359443-15359463 5.7 
chr1:15360233-15360254 6 
chr1:15361385-15361409 5.58333 
chr1:15362785-15362808 5.65217 
chr1:15362863-15362913 5.36 
chr1:15363080-15363109 5.41379 
chr1:15364079-15364107 6 
chr1:15364749-15364772 5.82609 
chr1:15367270-15367305 5.68571 
chr1:15367432-15367460 5.78571 
chr1:15367620-15367632 6 
chr1:15367818-15367846 5.60714 
chr1:15370129-15370152 6 
chr1:15371226-15371257 5.64516 
chr1:15374907-15374937 6 
chr1:15375060-15375402 5.66959 
chr1:15376511-15376617 5.91509 
chr1:15376633-15376718 5.87059 
chr1:15377325-15377357 5.34375 
chr1:15378625-15378656 5.67742 
chr1:15379036-15379123 5.63218 
chr1:15381147-15381171 5.875 
chr1:15385519-15385532 6 
chr1:15386805-15386831 5.38462 
chr1:15387997-15388030 5.42424 
chr1:15391511-15391540 5.86207 
chr1:15392604-15392624 5.9 
chr1:15392635-15392677 5.57143 
chr1:15393042-15393072 5.56667 
chr1:15393298-15393322 5.54167 
chr1:15396398-15396416 5.72222 
chr1:15397726-15397760 5.58824 
chr1:15401422-15401451 5.37931 
chr1:15407625-15407646 5.61905 
chr1:15408057-15408082 5.76 
chr1:15409178-15409202 5.91667 
chr1:15410171-15410199 5.78571 
chr1:15414604-15414643 5.17949 
chr1:15415461-15415499 5.31579 
chr1:15416228-15416253 6 
chr1:15417829-15417859 5.86667 
chr1:15418543-15418584 5.85366 
chr1:15418928-15418981 5.69811 
chr1:15422090-15422113 5.78261 
chr1:15426453-15426474 5.71429 
chr1:15426555-15426585 5.43333 
chr1:15427662-15427691 5.62069 
chr1:15427732-15427797 5.50769 
chr1:15428413-15428475 5.5 
chr1:15428736-15428757 5.80952 
chr1:15430006-15430071 5.50769 
chr1:15433538-15433566 5.67857 
chr1:15436075-15436511 5.56193 
chr1:15436525-15436746 5.66063 
chr1:15436755-15436818 5.68254 
chr1:15436834-15436908 5.48649 
chr1:15436926-15437059 5.7594 
chr1:15437755-15437788 5.81818 
chr1:15438825-15438865 6 
chr1:15439931-15439958 5.40741 
chr1:15445865-15445886 5.80952 
chr1:15448099-15448129 6 
chr1:15449356-15449370 6 
chr1:15450162-15450199 5.97297 
chr1:15452315-15452351 5.27778 
chr1:15455671-15455687 6 
chr1:15457305-15457344 5.84615 
chr1:15459019-15459079 5.86667 
chr1:15463049-15463068 5.68421 
chr1:15465019-15465074 5.78182 
chr1:15465798-15465823 5.48 
chr1:15466112-15466183 5.90141 
chr1:15469483-15469501 6 
chr1:15470044-15470069 5.44 
chr1:15475425-15475441 5.875 
chr1:15476198-15476215 6 
chr1:15479885-15479909 5.45833 
chr1:15486047-15486067 5.95 
chr1:15486761-15486777 5.875 
chr1:15490316-15490340 5.75 
chr1:15491285-15491312 5.77778 
chr1:15491924-15491955 5.3871 
chr1:15493822-15493847 6 
chr1:15494586-15494608 5.72727 
chr1:15494842-15494879 5.45946 
chr1:15497589-15497621 5.3125 
chr1:15498883-15499008 5.68 
chr1:15499710-15499728 6 
chr1:15501899-15501924 5.8 
chr1:15504184-15504201 6 
chr1:15508657-15508698 6 
chr1:15510492-15510536 5.88636 
chr1:15513671-15513695 5.5 
chr1:15515709-15515726 6 
chr1:15517243-15517297 5.94444 
chr1:15518922-15518961 5.79487 
chr1:15520047-15520086 5.94872 
chr1:15521413-15521431 6 
chr1:15522612-15522644 5.28125 
chr1:15522874-15522911 5.7027 
chr1:15524450-15524463 6 
chr1:15526903-15526931 5.85714 
chr1:15527007-15527052 5.68889 
chr1:15527927-15527966 5.51282 
chr1:15529747-15529763 6 
chr1:15532724-15532782 5.58621 
chr1:15532831-15532870 5.71795 
chr1:15535108-15535143 5.34286 
chr1:15535548-15535567 5.89474 
chr1:15535731-15535768 5.83784 
chr1:15536520-15536570 5.64 
chr1:15540502-15540515 6 
chr1:15542526-15542549 5.6087 
chr1:15542885-15542908 5.47826 
chr1:15546872-15546898 5.84615 
chr1:15549108-15549162 5.53704 
chr1:15549168-15549315 5.66667 
chr1:15551668-15551726 5.72414 
chr1:15552368-15552393 6 
chr1:15554476-15554525 5.69388 
chr1:15555492-15555506 6 
chr1:15556050-15556068 6 
chr1:15557584-15557598 6 
chr1:15558789-15558811 5.54545 
chr1:15559439-15559476 5.48649 
chr1:15559857-15559881 6 
chr1:15561461-15561479 5.88889 
chr1:15562109-15562122 6 
chr1:15564746-15564760 6 
chr1:15566083-15566108 5.36 
chr1:15566959-15566979 5.7 
chr1:15567126-15567162 5.91667 
chr1:15567452-15567489 5.83784 
chr1:15568141-15568178 5.91892 
chr1:15568727-15568746 6 
chr1:15570999-15571026 5.25926 
chr1:15573743-15573768 5.44 
chr1:15577768-15577786 5.77778 
chr1:15579644-15579695 5.68627 
chr1:15583141-15583162 6 
chr1:15588508-15588529 5.7619 
chr1:15590006-15590026 6 
chr1:15591032-15591074 5.80952 
chr1:15592466-15592491 5.84 
chr1:15594253-15594411 5.44304 
chr1:15594473-15594502 5.62069 
chr1:15596411-15596424 6 
chr1:15597636-15597654 6 
chr1:15598444-15598484 5.925 
chr1:15605990-15606011 5.66667 
chr1:15606050-15606065 6 
chr1:15608256-15608275 6 
chr1:15610974-15610987 6 
chr1:15611404-15611447 5.51163 
chr1:15612030-15612067 5.43243 
chr1:15617605-15617618 6 
chr1:15618614-15618655 5.7561 
chr1:15618821-15618843 5.72727 
chr1:15620213-15620240 5.7037 
chr1:15621768-15621797 5.48276 
chr1:15622096-15622162 5.40909 
chr1:15622747-15622762 6 
chr1:15624339-15624379 5.175 
chr1:15624956-15624975 5.63158 
chr1:15625500-15625542 5.95238 
chr1:15625695-15625736 5.82927 
chr1:15626034-15626064 5.83333 
chr1:15629519-15629550 5.41935 
chr1:15630344-15630369 5.92 
chr1:15635778-15635798 6 
chr1:15636154-15636182 5.75 
chr1:15637459-15637491 5.5625 
chr1:15640557-15640593 6 
chr1:15641093-15641162 5.3913 
chr1:15641172-15641410 5.40336 
chr1:15641981-15641994 6 
chr1:15645129-15645162 5.36364 
chr1:15647419-15647442 5.91304 
chr1:15648256-15648337 5.53086 
chr1:15651807-15651835 5.60714 
chr1:15654529-15654557 5.96429 
chr1:15654736-15654761 5.72 
chr1:15655054-15655081 5.44444 
chr1:15657854-15658261 5.59214 
chr1:15659805-15659900 5.43158 
chr1:15660302-15660341 5.66667 
chr1:15665507-15665525 6 
chr1:15667676-15667698 6 
chr1:15675450-15675474 5.95833 
chr1:15677840-15677875 5.71429 
chr1:15680200-15680238 5.94737 
chr1:15681929-15681952 5.69565 
chr1:15684121-15684138 6 
chr1:15686609-15686627 5.88889 
chr1:15688498-15688519 5.61905 
chr1:15690662-15690686 5.375 
chr1:15691105-15691128 5.91304 
chr1:15691468-15691516 5.5 
chr1:15691817-15691851 6 
chr1:15691977-15691992 6 
chr1:15692780-15692800 6 
chr1:15694450-15694476 5.92308 
chr1:15696433-15696482 5.44898 
chr1:15698633-15698654 5.66667 
chr1:15699170-15699199 5.58621 
chr1:15700319-15700389 5.51429 
chr1:15701343-15701368 5.84 
chr1:15702508-15702598 5.96667 
chr1:15704327-15704343 5.875 
chr1:15704778-15704808 5.56667 
chr1:15705241-15705265 5.79167 
chr1:15709498-15709522 5.75 
chr1:15709845-15709879 5.67647 
chr1:15710458-15710514 5.5 
chr1:15713310-15713372 5.70968 
chr1:15714776-15714800 5.79167 
chr1:15714819-15714834 5.86667 
chr1:15715943-15715959 6 
chr1:15716840-15716858 6 
chr1:15717790-15717821 5.87097 
chr1:15719568-15719583 6 
chr1:15719911-15719951 5.85 
chr1:15721803-15721815 6 
chr1:15721857-15721888 5.22581 
chr1:15722648-15722662 5.92857 
chr1:15722817-15722833 5.8125 
chr1:15723308-15723350 5.66667 
chr1:15723516-15723532 6 
chr1:15723686-15723713 5.7037 
chr1:15724772-15724785 6 
chr1:15726328-15726356 5.28571 
chr1:15726944-15726968 5.875 
chr1:15730316-15730331 5.93333 
chr1:15731588-15731609 5.85714 
chr1:15732435-15732462 6 
chr1:15733136-15733149 6 
chr1:15734129-15734154 5.64 
chr1:15736310-15736324 5.92857 
chr1:15736798-15736815 5.76471 
chr1:15744057-15744069 6 
chr1:15744462-15744498 5.91667 
chr1:15744795-15744814 6 
chr1:15746819-15746851 5.375 
chr1:15747004-15747025 6 
chr1:15748581-15748601 6 
chr1:15749356-15749370 6 
chr1:15750673-15750694 6 
chr1:15751120-15751147 5.48148 
chr1:15755435-15755457 5.54545 
chr1:15756712-15756741 5.37931 
chr1:15757369-15757393 6 
chr1:15758674-15758702 5.82143 
chr1:15759509-15759571 5.6129 
chr1:15761048-15761071 5.6087 
chr1:15761841-15762045 5.60784 
chr1:15762951-15762965 6 
chr1:15764324-15764346 6 
chr1:15764646-15764658 6 
chr1:15765919-15765948 5.93103 
chr1:15766227-15766247 6 
chr1:15767675-15767693 6 
chr1:15768122-15768151 5.48276 
chr1:15768162-15768198 5.41667 
chr1:15768349-15768372 5.91304 
chr1:15772282-15772571 5.51903 
chr1:15773640-15773653 5.92308 
chr1:15774662-15774680 5.83333 
chr1:15774834-15774847 6 
chr1:15775379-15775406 5.2963 
chr1:15775704-15775719 5.86667 
chr1:15780763-15780794 5.70968 
chr1:15781627-15781662 6 
chr1:15781703-15781716 6 
chr1:15782854-15782882 5.82143 
chr1:15782922-15782948 6 
chr1:15785403-15785447 6 
chr1:15786442-15786470 5.67857 
chr1:15787183-15787205 5.63636 
chr1:15790374-15790395 5.61905 
chr1:15791498-15791519 6 
chr1:15793049-15793110 5.37705 
chr1:15794586-15794604 6 
chr1:15794973-15795008 5.22857 
chr1:15796416-15796451 5.34286 
chr1:15798047-15798069 5.72727 
chr1:15798920-15798934 6 
chr1:15800172-15800198 6 
chr1:15801104-15801132 6 
chr1:15802227-15802248 5.90476 
chr1:15802288-15802317 5.96552 
chr1:15804696-15804748 5.55769 
chr1:15805060-15805072 6 
chr1:15809265-15809291 5.76923 
chr1:15809546-15809582 6 
chr1:15810876-15810924 5.3125 
chr1:15812982-15813016 5.70588 
chr1:15815717-15815754 5.97297 
chr1:15816364-15816381 5.88235 
chr1:15816715-15816766 5.86275 
chr1:15817360-15817372 6 
chr1:15821059-15821071 6 
chr1:15821357-15821392 5.65714 
chr1:15823804-15823846 5.7619 
chr1:15824139-15824162 5.47826 
chr1:15824550-15824594 5.65909 
chr1:15825233-15825257 5.875 
chr1:15827504-15827533 5.37931 
chr1:15827850-15827936 5.4186 
chr1:15828251-15828274 6 
chr1:15834887-15834919 5.96875 
chr1:15835955-15835969 6 
chr1:15836130-15836147 5.76471 
chr1:15836873-15836891 5.77778 
chr1:15837742-15837759 5.94118 
chr1:15839162-15839186 5.625 
chr1:15839205-15839242 5.51351 
chr1:15839655-15839667 6 
chr1:15841503-15841524 5.57143 
chr1:15842696-15842709 6 
chr1:15844357-15844380 6 
chr1:15845349-15845379 5.8 
chr1:15845674-15845691 5.82353 
chr1:15847651-15847666 6 
chr1:15850748-15850794 5.28261 
chr1:15851671-15851684 5.92308 
chr1:15854926-15854944 5.83333 
chr1:15859162-15859206 5.34091 
chr1:15860121-15860149 6 
chr1:15861204-15861225 5.95238 
chr1:15862256-15862269 5.92308 
chr1:15862543-15862580 5.97297 
chr1:15864889-15864911 5.63636 
chr1:15865727-15865753 5.96154 
chr1:15866038-15866060 6 
chr1:15866820-15866838 5.83333 
chr1:15868179-15868218 5.82051 
chr1:15870646-15870676 6 
chr1:15872871-15872911 5.75 
chr1:15873390-15873429 5.97436 
chr1:15876312-15876328 6 
chr1:15878096-15878124 5.78571 
chr1:15879120-15879162 5.57143 
chr1:15879248-15879274 5.84615 
chr1:15879724-15879741 5.94118 
chr1:15882176-15882190 6 
chr1:15882486-15882498 6 
chr1:15882620-15882633 6 
chr1:15882707-15882747 5.85 
chr1:15883966-15883992 5.30769 
chr1:15884662-15884685 5.78261 
chr1:15885406-15885446 5.575 
chr1:15886558-15886573 6 
chr1:15888349-15888400 5.62745 
chr1:15888962-15888990 5.5 
chr1:15890158-15890181 6 
chr1:15891022-15891048 5.61538 
chr1:15891323-15891342 6 
chr1:15893768-15893808 5.625 
chr1:15896126-15896140 6 
chr1:15898641-15898656 6 
chr1:15898680-15898728 5.625 
chr1:15898847-15898866 6 
chr1:15899314-15899327 6 
chr1:15900873-15900885 6 
chr1:15902224-15902262 6 
chr1:15902413-15902427 6 
chr1:15902916-15902937 5.90476 
chr1:15903235-15903257 6 
chr1:15906696-15906713 6 
chr1:15907472-15907495 6 
chr1:15907554-15907570 5.9375 
chr1:15908006-15908030 5.54167 
chr1:15908761-15908780 5.78947 
chr1:15911415-15911430 6 
chr1:15911979-15912001 5.5 
chr1:15912037-15912065 5.57143 
chr1:15912545-15912583 6 
chr1:15917014-15917048 6 
chr1:15917330-15917359 5.75862 
chr1:15918167-15918190 5.95652 
chr1:15918359-15918372 6 
chr1:15918530-15918573 5.72093 
chr1:15919553-15919592 5.82051 
chr1:15921195-15921210 6 
chr1:15921469-15921484 6 
chr1:15921640-15921677 5.81081 
chr1:15922883-15922897 6 
chr1:15923695-15923734 5.71795 
chr1:15924350-15924380 6 
chr1:15924783-15924804 5.61905 
chr1:15926508-15926525 6 
chr1:15928240-15928269 5.31034 
chr1:15928721-15928753 5.28125 
chr1:15928897-15928920 5.91304 
chr1:15929321-15929352 6 
chr1:15929541-15929560 5.73684 
chr1:15934012-15934033 6 
chr1:15934077-15934097 5.9 
chr1:15934300-15934320 6 
chr1:15934789-15934815 5.30769 
chr1:15935169-15935192 5.6087 
chr1:15935442-15935460 6 
chr1:15935623-15935646 5.73913 
chr1:15937841-15937871 5.93333 
chr1:15939851-15939888 5.72973 
chr1:15940124-15940148 5.75 
chr1:15940366-15940396 5.76667 
chr1:15940688-15940707 6 
chr1:15941827-15941840 6 
chr1:15942594-15942607 6 
chr1:15944028-15944045 5.76471 
chr1:15944111-15944162 5.31373 
chr1:15944746-15944762 5.875 
chr1:15945605-15945629 5.75 
chr1:15945945-15945972 6 
chr1:15948693-15948705 6 
chr1:15949873-15949899 5.88462 
chr1:15950052-15950073 6 
chr1:15950548-15950569 6 
chr1:15950953-15950972 5.89474 
chr1:15956091-15956104 6 
chr1:15956221-15956233 6 
chr1:15957330-15957352 5.54545 
chr1:15957690-15957710 6 
chr1:15959407-15959434 5.81481 
chr1:15962928-15962941 6 
chr1:15963771-15963796 5.88 
chr1:15965025-15965042 6 
chr1:15968450-15968466 6 
chr1:15970228-15970250 5.72727 
chr1:15971053-15971101 5.64583 
chr1:15972362-15972374 6 
chr1:15973631-15973655 6 
chr1:15975329-15975342 6 
chr1:15977341-15977361 6 
chr1:15978553-15978572 6 
chr1:15979317-15979347 5.76667 
chr1:15979620-15979654 5.35294 
chr1:15979748-15979782 6 
chr1:15982247-15982266 5.68421 
chr1:15982461-15982506 5.28889 
chr1:15983891-15983912 5.52381 
chr1:15984630-15984662 5.90625 
chr1:15990929-15990941 6 
chr1:15991757-15991770 6 
chr1:15993699-15993717 5.72222 
chr1:15997196-15997213 6 
chr1:16000804-16000828 5.70833 
chr1:16001929-16001943 6 
chr1:16002113-16002507 5.70558 
chr1:16002847-16002895 5.5 
chr1:16002904-16002916 6 
chr1:16003162-16003186 5.41667 
chr1:16004242-16004265 5.78261 
chr1:16005405-16005429 5.66667 
chr1:16005982-16006025 5.74419 
chr1:16006351-16006389 5.18421 
chr1:16007204-16007222 5.72222 
chr1:16008945-16008957 6 
chr1:16009114-16009152 5.94737 
chr1:16009992-16010027 5.25714 
chr1:16010088-16010133 5.4 
chr1:16010794-16010809 5.93333 
chr1:16010874-16010913 5.41026 
chr1:16010965-16010983 5.83333 
chr1:16010995-16011042 5.76596 
chr1:16011962-16011986 5.58333 
chr1:16012036-16012080 5.88636 
chr1:16012958-16012986 5.82143 
chr1:16013143-16013156 6 
chr1:16013644-16013680 6 
chr1:16015739-16015763 5.91667 
chr1:16015878-16015903 5.56 
chr1:16016239-16016264 5.6 
chr1:16016553-16016577 5.95833 
chr1:16018440-16018454 5.92857 
chr1:16020842-16020884 5.90476 
chr1:16021241-16021266 5.96 
chr1:16022003-16022023 5.75 
chr1:16022834-16022857 5.65217 
chr1:16024081-16024116 5.65714 
chr1:16024693-16024717 6 
chr1:16025012-16025062 5.96 
chr1:16025653-16025679 5.73077 
chr1:16025734-16025753 6 
chr1:16026692-16026735 5.48837 
chr1:16027065-16027106 5.31707 
chr1:16027928-16027949 6 
chr1:16028285-16028300 5.86667 
chr1:16029212-16029232 6 
chr1:16030784-16030833 5.71429 
chr1:16031662-16031687 5.84 
chr1:16032887-16032909 5.77273 
chr1:16033750-16033774 5.75 
chr1:16034711-16034728 6 
chr1:16036722-16036735 6 
chr1:16036813-16036834 5.85714 
chr1:16037694-16037721 5.92593 
chr1:16038111-16038138 6 
chr1:16038613-16038629 6 
chr1:16039143-16039155 6 
chr1:16039313-16039333 6 
chr1:16039594-16039625 5.74194 
chr1:16039752-16039794 5.80952 
chr1:16040108-16040144 6 
chr1:16040436-16040448 6 
chr1:16040843-16040864 6 
chr1:16041652-16041671 5.68421 
chr1:16042139-16042162 5.47826 
chr1:16043906-16043931 5.64 
chr1:16045162-16045181 5.89474 
chr1:16045945-16045975 5.8 
chr1:16046623-16046662 5.46154 
chr1:16047725-16047761 5.27778 
chr1:16048620-16048649 5.72414 
chr1:16050239-16050259 6 
chr1:16050976-16050994 5.77778 
chr1:16054071-16054095 5.66667 
chr1:16056541-16056570 6 
chr1:16058722-16058747 5.88 
chr1:16064064-16064092 5.71429 
chr1:16065276-16065316 5.9 
chr1:16066773-16066785 6 
chr1:16067573-16067608 5.37143 
chr1:16068417-16068441 6 
chr1:16068770-16068791 5.57143 
chr1:16068921-16068936 6 
chr1:16070283-16070305 6 
chr1:16070458-16070475 5.94118 
chr1:16071519-16071553 5.41176 
chr1:16072009-16072091 6 
chr1:16072387-16072400 6 
chr1:16072529-16072555 5.96154 
chr1:16072670-16072689 5.89474 
chr1:16072905-16072919 6 
chr1:16074790-16074806 5.8125 
chr1:16076862-16076893 5.16129 
chr1:16077325-16077347 5.5 
chr1:16078343-16078356 6 
chr1:16079423-16079450 5.88889 
chr1:16081483-16081541 5.87931 
chr1:16082608-16082640 5.875 
chr1:16084316-16084337 5.57143 
chr1:16084984-16085034 5.5 
chr1:16085089-16085136 5.25532 
chr1:16085207-16085269 5.35484 
chr1:16086715-16086728 6 
chr1:16087026-16087042 6 
chr1:16088755-16088771 6 
chr1:16090130-16090149 5.89474 
chr1:16091800-16091812 6 
chr1:16092217-16092230 5.92308 
chr1:16092639-16092656 6 
chr1:16092771-16092799 5.85714 
chr1:16094373-16094392 5.84211 
chr1:16095971-16095999 5.89286 
chr1:16096112-16096152 5.825 
chr1:16097412-16097440 5.92857 
chr1:16097732-16097754 5.81818 
chr1:16100176-16100190 6 
chr1:16101716-16101733 6 
chr1:16102751-16102764 6 
chr1:16103360-16103375 6 
chr1:16104067-16104082 6 
chr1:16104892-16104919 5.96296 
chr1:16105131-16105147 5.8125 
chr1:16105778-16105811 5.69697 
chr1:16106370-16106384 6 
chr1:16108015-16108029 6 
chr1:16108213-16108226 6 
chr1:16108902-16108914 6 
chr1:16110064-16110083 6 
chr1:16114431-16114481 5.9 
chr1:16115086-16115102 6 
chr1:16116012-16116036 5.83333 
chr1:16116046-16116106 5.73333 
chr1:16116118-16116196 5.80769 
chr1:16116380-16116431 5.33333 
chr1:16116996-16117008 6 
chr1:16117798-16117813 6 
chr1:16118179-16118195 6 
chr1:16119166-16119212 5.76087 
chr1:16119832-16119846 5.92857 
chr1:16120195-16120219 6 
chr1:16120378-16120393 6 
chr1:16120705-16120731 5.46154 
chr1:16121144-16121168 5.70833 
chr1:16121470-16121489 6 
chr1:16122616-16122647 5.45161 
chr1:16122815-16122847 6 
chr1:16123564-16123576 6 
chr1:16123865-16123878 6 
chr1:16125195-16125213 6 
chr1:16125503-16125525 5.90909 
chr1:16125962-16125992 5.43333 
chr1:16126367-16126412 5.84444 
chr1:16128212-16128227 5.86667 
chr1:16129743-16129762 6 
chr1:16131873-16131890 6 
chr1:16132304-16132334 6 
chr1:16132378-16132403 5.92 
chr1:16132750-16132768 6 
chr1:16133486-16133509 5.52174 
chr1:16134069-16134091 6 
chr1:16134672-16134693 5.85714 
chr1:16135343-16135364 5.85714 
chr1:16135805-16135824 6 
chr1:16136162-16136182 5.7 
chr1:16137738-16137750 6 
chr1:16139109-16139124 6 
chr1:16139193-16139212 5.89474 
chr1:16139358-16139376 6 
chr1:16139569-16139585 6 
chr1:16140640-16140653 6 
chr1:16140803-16140850 5.19149 
chr1:16140918-16140933 6 
chr1:16141512-16141538 6 
chr1:16141879-16141908 5.82759 
chr1:16142522-16142537 6 
chr1:16145036-16145060 5.70833 
chr1:16145555-16145576 5.95238 
chr1:16146019-16146047 5.35714 
chr1:16146893-16146906 6 
chr1:16147462-16147477 6 
chr1:16148081-16148098 5.76471 
chr1:16148200-16148219 5.94737 
chr1:16148915-16148932 5.82353 
chr1:16149662-16149681 5.84211 
chr1:16149973-16149990 6 
chr1:16150337-16150355 6 
chr1:16151103-16151116 6 
chr1:16152167-16152179 6 
chr1:16152679-16152694 6 
chr1:16152986-16153000 6 
chr1:16154359-16154379 5.9 
chr1:16154662-16154694 5.8125 
chr1:16155228-16155254 5.84615 
chr1:16155408-16155429 5.61905 
chr1:16155538-16155555 6 
chr1:16157845-16157857 6 
chr1:16157911-16157928 6 
chr1:16158079-16158096 5.82353 
chr1:16158707-16158722 6 
chr1:16160042-16160065 6 
chr1:16160201-16160215 6 
chr1:16162977-16162989 6 
chr1:16164462-16164478 6 
chr1:16168651-16168672 6 
chr1:16168727-16168747 6 
chr1:16168961-16168994 5.60606 
chr1:16169304-16169325 5.7619 
chr1:16169572-16169629 5.70175 
chr1:16169937-16169965 5.64286 
chr1:16171041-16171065 5.79167 
chr1:16171353-16171366 5.92308 
chr1:16172340-16172363 6 
chr1:16174258-16174291 5.36364 
chr1:16174411-16174476 5.35385 
chr1:16177644-16177662 5.77778 
chr1:16178937-16178995 5.7069 
chr1:16179668-16179697 5.72414 
chr1:16179980-16180000 6 
chr1:16182485-16182500 6 
chr1:16183060-16183075 6 
chr1:16184153-16184165 6 
chr1:16185262-16185288 5.96154 
chr1:16185437-16185455 5.88889 
chr1:16185627-16185647 5.65 
chr1:16185824-16185865 5.82927 
chr1:16186400-16186419 6 
chr1:16186873-16186915 5.88095 
chr1:16186937-16186971 6 
chr1:16187394-16187412 6 
chr1:16188535-16188564 5.7931 
chr1:16189742-16189772 5.46667 
chr1:16190662-16190676 6 
chr1:16190965-16190979 6 
chr1:16191102-16191118 6 
chr1:16191526-16191559 5.48485 
chr1:16191915-16191929 6 
chr1:16192837-16192862 5.96 
chr1:16193432-16193457 5.4 
chr1:16193858-16193870 6 
chr1:16194256-16194292 5.47222 
chr1:16194637-16194681 5.70455 
chr1:16195534-16195560 5.57692 
chr1:16196075-16196110 6 
chr1:16198717-16198734 6 
chr1:16198923-16198941 5.94444 
chr1:16204233-16204251 6 
chr1:16205499-16205542 5.97674 
chr1:16206948-16206965 6 
chr1:16210302-16210317 6 
chr1:16211192-16211241 5.79592 
chr1:16212608-16212626 6 
chr1:16213771-16213788 6 
chr1:16214586-16214616 5.53333 
chr1:16214805-16214830 5.4 
chr1:16215634-16215671 5.94595 
chr1:16216766-16216779 6 
chr1:16217053-16217070 6 
chr1:16217847-16217859 6 
chr1:16218144-16218162 5.94444 
chr1:16218506-16218527 6 
chr1:16219594-16219609 6 
chr1:16221031-16221049 6 
chr1:16221414-16221429 6 
chr1:16222173-16222187 6 
chr1:16222682-16222705 6 
chr1:16223852-16223869 5.76471 
chr1:16224668-16224700 6 
chr1:16225034-16225063 6 
chr1:16226032-16226053 6 
chr1:16226318-16226370 5.59615 
chr1:16227811-16227850 6 
chr1:16228144-16228162 5.83333 
chr1:16228398-16228438 5.65 
chr1:16230947-16230967 6 
chr1:16231360-16231395 5.48571 
chr1:16231688-16231727 5.94872 
chr1:16232923-16232968 5.84444 
chr1:16233268-16233284 6 
chr1:16234707-16234736 5.86207 
chr1:16236619-16236641 6 
chr1:16237098-16237128 5.4 
chr1:16238455-16238477 5.77273 
chr1:16239945-16239968 6 
chr1:16240359-16240376 5.82353 
chr1:16241319-16241339 5.75 
chr1:16242010-16242039 5.75862 
chr1:16243005-16243018 6 
chr1:16244636-16244652 6 
chr1:16244713-16244732 6 
chr1:16245155-16245168 5.92308 
chr1:16246546-16246575 5.72414 
chr1:16247016-16247044 5.28571 
chr1:16247227-16247259 5.34375 
chr1:16247338-16247355 5.76471 
chr1:16249566-16249586 5.8 
chr1:16252070-16252099 5.68966 
chr1:16252879-16252956 5.50649 
chr1:16257520-16257532 6 
chr1:16260371-16260394 5.56522 
chr1:16262453-16262519 5.60606 
chr1:16262970-16262992 5.81818 
chr1:16265051-16265074 5.65217 
chr1:16266573-16266617 5.75 
chr1:16268018-16268044 5.38462 
chr1:16271628-16271662 5.79412 
chr1:16277423-16277437 6 
chr1:16277780-16277831 5.58824 
chr1:16281651-16281669 6 
chr1:16283673-16283685 6 
chr1:16283856-16283880 5.45833 
chr1:16283895-16283919 5.45833 
chr1:16284910-16284924 6 
chr1:16285967-16286057 5.58889 
chr1:16286076-16286142 5.51515 
chr1:16286265-16286301 5.77778 
chr1:16286716-16286744 5.5 
chr1:16288332-16288356 5.91667 
chr1:16288703-16288734 5.70968 
chr1:16289444-16289460 5.9375 
chr1:16290427-16290460 5.9697 
chr1:16291733-16291761 5.32143 
chr1:16293404-16293442 5.71053 
chr1:16297773-16298113 5.83529 
chr1:16300684-16300719 6 
chr1:16300817-16300840 5.73913 
chr1:16301058-16301082 5.625 
chr1:16303818-16303842 5.875 
chr1:16304117-16304137 6 
chr1:16305232-16305265 5.81818 
chr1:16307380-16307436 5.96429 
chr1:16307820-16307843 6 
chr1:16310717-16310748 5.83871 
chr1:16312784-16312836 5.76923 
chr1:16313301-16313320 5.63158 
chr1:16315290-16315305 6 
chr1:16315512-16315544 5.15625 
chr1:16315570-16315621 5.31373 
chr1:16322802-16322826 5.58333 
chr1:16324736-16324749 5.92308 
chr1:16325380-16325395 5.86667 
chr1:16326043-16326061 6 
chr1:16326843-16326859 6 
chr1:16328744-16328756 6 
chr1:16329469-16329490 6 
chr1:16329656-16329679 5.65217 
chr1:16329977-16329999 5.72727 
chr1:16330011-16330051 5.95 
chr1:16331208-16331227 6 
chr1:16333142-16333165 5.43478 
chr1:16335301-16335333 5.53125 
chr1:16336838-16336868 5.26667 
chr1:16337986-16338000 5.92857 
chr1:16338223-16338245 6 
chr1:16339669-16339686 5.76471 
chr1:16344090-16344117 5.51852 
chr1:16344372-16344406 5.82353 
chr1:16350941-16350962 5.52381 
chr1:16352232-16352262 5.56667 
chr1:16353420-16353459 5.58974 
chr1:16354017-16354046 5.48276 
chr1:16361128-16361147 5.63158 
chr1:16364486-16364554 6 
chr1:16365014-16365044 5.66667 
chr1:16365545-16365567 5.68182 
chr1:16367075-16367098 5.6087 
chr1:16367418-16367453 5.54286 
chr1:16370178-16370192 6 
chr1:16370851-16370868 6 
chr1:16372409-16372438 5.24138 
chr1:16373940-16373970 6 
chr1:16375467-16375495 5.17857 
chr1:16381225-16381238 6 
chr1:16383055-16383079 5.83333 
chr1:16384387-16384406 5.63158 
chr1:16387777-16387805 5.28571 
chr1:16389094-16389116 5.54545 
chr1:16389587-16389697 5.43636 
chr1:16392391-16392406 5.86667 
chr1:16393114-16393131 5.82353 
chr1:16400037-16400077 5.4 
chr1:16400992-16401010 6 
chr1:16401662-16401674 6 
chr1:16401828-16401847 6 
chr1:16405145-16405169 6 
chr1:16405319-16405340 6 
chr1:16406814-16406852 5.76316 
chr1:16407417-16407464 5.89362 
chr1:16408423-16408452 5.7931 
chr1:16410097-16410155 5.77586 
chr1:16411786-16411818 5.96875 
chr1:16412452-16412466 6 
chr1:16413132-16413144 6 
chr1:16413638-16413651 6 
chr1:16413783-16413807 5.75 
chr1:16413962-16413978 5.8125 
chr1:16415327-16415342 5.93333 
chr1:16416162-16416188 5.84615 
chr1:16416317-16416432 5.86087 
chr1:16419697-16419791 5.75532 
chr1:16419944-16419960 6 
chr1:16421128-16421339 5.8673 
chr1:16422774-16422820 5.86957 
chr1:16423662-16423702 5.425 
chr1:16424009-16424031 5.81818 
chr1:16424601-16424623 5.90909 
chr1:16425137-16425169 5.875 
chr1:16425476-16425512 5.69444 
chr1:16426168-16426218 5.44 
chr1:16426502-16426526 5.41667 
chr1:16427966-16428019 6 
chr1:16428236-16428259 5.52174 
chr1:16428804-16428824 5.7 
chr1:16429770-16429803 5.45455 
chr1:16435254-16435287 5.45455 
chr1:16438175-16438195 5.8 
chr1:16438409-16438425 6 
chr1:16440997-16441016 6 
chr1:16443958-16443972 6 
chr1:16444604-16444630 6 
chr1:16445616-16445640 5.41667 
chr1:16446084-16446110 5.26923 
chr1:16449097-16449117 5.8 
chr1:16450162-16450185 5.65217 
chr1:16451902-16451943 5.39024 
chr1:16452085-16452098 5.92308 
chr1:16454312-16454337 5.44 
chr1:16455562-16455590 5.82143 
chr1:16457609-16457649 5.55 
chr1:16459029-16459088 5.40678 
chr1:16459162-16459199 5.32432 
chr1:16462798-16462825 6 
chr1:16463114-16463265 5.84106 
chr1:16463288-16463305 5.82353 
chr1:16468969-16469223 5.43307 
chr1:16469259-16469370 5.25225 
chr1:16469390-16469444 5.42593 
chr1:16469454-16469539 5.56471 
chr1:16469572-16469584 6 
chr1:16469643-16469757 5.58772 
chr1:16469919-16469939 5.9 
chr1:16470631-16470651 5.75 
chr1:16474358-16474378 5.75 
chr1:16478989-16479020 5.29032 
chr1:16479958-16479984 5.38462 
chr1:16481251-16481270 6 
chr1:16482876-16482898 5.54545 
chr1:16483950-16483978 5.32143 
chr1:16484361-16484408 5.25532 
chr1:16486181-16486196 5.93333 
chr1:16486359-16486386 5.44444 
chr1:16486927-16486944 6 
chr1:16487590-16487616 6 
chr1:16489380-16489410 5.46667 
chr1:16489704-16489735 5.83871 
chr1:16490529-16490606 5.92208 
chr1:16491864-16491890 6 
chr1:16492210-16492230 6 
chr1:16492625-16492768 5.81818 
chr1:16492889-16492917 5.46429 
chr1:16493424-16493444 5.7 
chr1:16494004-16494031 5.2963 
chr1:16494631-16494662 5.45161 
chr1:16497917-16497969 5.28846 
chr1:16498187-16498200 6 
chr1:16499450-16499473 5.78261 
chr1:16500285-16500303 5.77778 
chr1:16502029-16502046 5.82353 
chr1:16502814-16502829 6 
chr1:16503053-16503077 6 
chr1:16503522-16503536 6 
chr1:16504693-16504709 6 
chr1:16506087-16506123 5.86111 
chr1:16506926-16506939 6 
chr1:16507178-16507223 5.37778 
chr1:16509628-16509641 6 
chr1:16509802-16509815 6 
chr1:16511875-16511911 6 
chr1:16512068-16512083 6 
chr1:16512493-16512506 6 
chr1:16513817-16513831 6 
chr1:16514288-16514315 5.55556 
chr1:16514517-16514550 5.81818 
chr1:16515065-16515093 5.89286 
chr1:16516303-16516315 6 
chr1:16517076-16517101 5.88 
chr1:16517790-16517947 5.79618 
chr1:16519030-16519299 5.47212 
chr1:16519880-16519932 5.90385 
chr1:16520600-16520628 5.89286 
chr1:16520826-16520844 5.88889 
chr1:16520954-16520971 6 
chr1:16521130-16521153 5.69565 
chr1:16521180-16521342 5.69136 
chr1:16521624-16521675 5.60784 
chr1:16522585-16522621 5.83333 
chr1:16522903-16522935 5.6875 
chr1:16526331-16526368 5.2973 
chr1:16528813-16528874 5.37705 
chr1:16529325-16529389 5.48438 
chr1:16533398-16533433 5.31429 
chr1:16533830-16533849 6 
chr1:16534378-16534392 6 
chr1:16536765-16536785 5.7 
chr1:16540206-16540265 6 
chr1:16540975-16541035 5.45 
chr1:16541666-16541689 5.86957 
chr1:16541914-16541957 6 
chr1:16542858-16542888 5.23333 
chr1:16544132-16544156 5.5 
chr1:16548071-16548095 6 
chr1:16548153-16548202 5.73469 
chr1:16548266-16548297 5.6129 
chr1:16548351-16548364 6 
chr1:16548425-16548470 5.26667 
chr1:16548769-16548802 6 
chr1:16549232-16549257 5.68 
chr1:16549408-16549445 6 
chr1:16551425-16551452 5.44444 
chr1:16553750-16553772 5.90909 
chr1:16555498-16555521 5.73913 
chr1:16556129-16556152 5.43478 
chr1:16557822-16557841 6 
chr1:16560460-16560491 5.41935 
chr1:16560899-16560912 6 
chr1:16562162-16562187 5.6 
chr1:16562988-16563005 5.82353 
chr1:16564168-16564183 6 
chr1:16564953-16564973 6 
chr1:16567089-16567120 5.77419 
chr1:16567553-16567569 6 
chr1:16568324-16568339 6 
chr1:16573301-16573316 5.86667 
chr1:16573843-16573870 5.66667 
chr1:16574027-16574048 5.66667 
chr1:16576276-16576311 5.57143 
chr1:16576969-16576998 5.55172 
chr1:16581418-16581447 5.68966 
chr1:16584482-16584510 5.39286 
chr1:16586260-16586298 5.94737 
chr1:16586704-16586716 6 
chr1:16587182-16587203 5.7619 
chr1:16588662-16588693 5.6129 
chr1:16590221-16590279 5.75862 
chr1:16590302-16590316 6 
chr1:16591093-16591121 5.78571 
chr1:16595298-16595325 5.85185 
chr1:16596321-16596367 5.63043 
chr1:16597169-16597210 5.85366 
chr1:16597246-16597282 6 
chr1:16597734-16597792 5.68966 
chr1:16598649-16598670 6 
chr1:16600801-16600844 5.69767 
chr1:16601083-16601100 6 
chr1:16602874-16602910 5.91667 
chr1:16603529-16603556 5.59259 
chr1:16603866-16603883 5.94118 
chr1:16604218-16604239 5.66667 
chr1:16604851-16604880 5.96552 
chr1:16604973-16605002 5.75862 
chr1:16605238-16605278 5.65 
chr1:16607442-16607469 5.85185 
chr1:16607944-16607978 5.79412 
chr1:16608130-16608166 5.94444 
chr1:16608378-16608408 5.7 
chr1:16608710-16608733 5.95652 
chr1:16609989-16610007 6 
chr1:16611463-16611481 5.88889 
chr1:16611637-16611662 5.8 
chr1:16612355-16612377 5.5 
chr1:16614923-16614963 6 
chr1:16615452-16615464 6 
chr1:16615726-16615745 5.78947 
chr1:16616162-16616202 5.875 
chr1:16617865-16617890 5.52 
chr1:16618764-16618828 5.51562 
chr1:16619921-16619937 6 
chr1:16621875-16621898 5.91304 
chr1:16622748-16622763 6 
chr1:16623143-16623173 6 
chr1:16623405-16623447 5.42857 
chr1:16624361-16624375 6 
chr1:16624719-16624735 5.9375 
chr1:16626134-16626152 5.83333 
chr1:16627388-16627406 6 
chr1:16628162-16628187 5.56 
chr1:16630236-16630253 5.76471 
chr1:16630406-16630425 5.68421 
chr1:16630608-16630621 6 
chr1:16631883-16631896 6 
chr1:16632207-16632222 5.86667 
chr1:16632513-16632530 5.88235 
chr1:16633395-16633410 5.93333 
chr1:16634145-16634181 5.86111 
chr1:16634989-16635003 6 
chr1:16635235-16635252 6 
chr1:16635552-16635575 6 
chr1:16636688-16636701 6 
chr1:16637273-16637286 6 
chr1:16637469-16637491 5.90909 
chr1:16637805-16637829 5.83333 
chr1:16637982-16638040 5.62069 
chr1:16639281-16639302 5.52381 
chr1:16639752-16639877 5.824 
chr1:16642662-16642697 5.82857 
chr1:16643225-16643244 6 
chr1:16643907-16643924 6 
chr1:16644088-16644129 5.68293 
chr1:16644413-16644437 5.75 
chr1:16646405-16646430 6 
chr1:16646855-16646869 6 
chr1:16646987-16647012 5.4 
chr1:16649077-16649104 5.55556 
chr1:16649911-16649932 5.85714 
chr1:16650289-16650308 6 
chr1:16651308-16651332 5.625 
chr1:16651731-16651747 5.8125 
chr1:16651766-16651787 5.57143 
chr1:16652149-16652167 5.72222 
chr1:16652509-16652559 6 
chr1:16653178-16653198 5.7 
chr1:16653478-16653501 5.78261 
chr1:16655109-16655129 5.6 
chr1:16655657-16655672 6 
chr1:16656080-16656095 6 
chr1:16657437-16657462 5.76 
chr1:16657917-16657942 6 
chr1:16658237-16658256 6 
chr1:16658545-16658564 6 
chr1:16660079-16660108 5.27586 
chr1:16660913-16660930 6 
chr1:16661558-16661581 6 
chr1:16661612-16661635 5.47826 
chr1:16661988-16662005 5.88235 
chr1:16662844-16662872 5.92857 
chr1:16664378-16664406 6 
chr1:16664849-16664866 6 
chr1:16665299-16665318 6 
chr1:16665804-16665822 6 
chr1:16666671-16666700 5.68966 
chr1:16668104-16668124 6 
chr1:16668891-16668907 6 
chr1:16669076-16669088 6 
chr1:16670447-16670470 5.78261 
chr1:16670808-16670830 5.63636 
chr1:16670981-16670996 6 
chr1:16671592-16671625 5.51515 
chr1:16671918-16671943 5.76 
chr1:16672342-16672355 6 
chr1:16673248-16673260 6 
chr1:16674009-16674034 6 
chr1:16674487-16674516 5.93103 
chr1:16675939-16675967 5.46429 
chr1:16677068-16677088 6 
chr1:16677238-16677286 5.95833 
chr1:16678924-16678947 5.73913 
chr1:16679711-16679757 5.56522 
chr1:16680455-16680495 5.7 
chr1:16680659-16680688 5.65517 
chr1:16682088-16682121 5.69697 
chr1:16682195-16682226 5.6129 
chr1:16682553-16682566 6 
chr1:16682859-16682895 5.80556 
chr1:16683155-16683180 5.6 
chr1:16683675-16683710 5.37143 
chr1:16684000-16684014 6 
chr1:16685062-16685128 5.77273 
chr1:16686546-16686563 5.88235 
chr1:16686970-16686988 6 
chr1:16687142-16687175 5.81818 
chr1:16687464-16687504 6 
chr1:16688286-16688305 6 
chr1:16688594-16688615 6 
chr1:16689144-16689167 5.6087 
chr1:16689319-16689351 5.46875 
chr1:16690608-16690653 5.71111 
chr1:16696381-16696402 5.80952 
chr1:16697021-16697051 5.53333 
chr1:16697123-16697142 5.68421 
chr1:16697757-16697784 5.40741 
chr1:16697878-16697969 5.71429 
chr1:16698603-16698628 6 
chr1:16700074-16700106 5.4375 
chr1:16701309-16701323 5.92857 
chr1:16701365-16701386 6 
chr1:16703300-16703314 6 
chr1:16703519-16703540 5.52381 
chr1:16704057-16704071 6 
chr1:16704780-16704793 6 
chr1:16706255-16706268 6 
chr1:16707580-16707594 6 
chr1:16707749-16707766 5.82353 
chr1:16708049-16708061 6 
chr1:16709643-16709726 5.6747 
chr1:16710068-16710128 5.8 
chr1:16710870-16710882 6 
chr1:16711239-16711265 5.5 
chr1:16712721-16712748 5.22222 
chr1:16715173-16715193 6 
chr1:16715575-16715591 6 
chr1:16721801-16721825 5.58333 
chr1:16722096-16722125 5.27586 
chr1:16724294-16724319 5.6 
chr1:16728082-16728100 5.88889 
chr1:16728744-16728768 6 
chr1:16729955-16729996 5.73171 
chr1:16730963-16731005 5.59524 
chr1:16731972-16732005 5.75758 
chr1:16732605-16732624 5.89474 
chr1:16733236-16733253 5.76471 
chr1:16733939-16733964 6 
chr1:16735364-16735379 6 
chr1:16738284-16738312 5.96429 
chr1:16739277-16739299 5.90909 
chr1:16740090-16740119 5.89655 
chr1:16741388-16741402 6 
chr1:16742045-16742059 6 
chr1:16743739-16743767 5.35714 
chr1:16743933-16743946 6 
chr1:16744751-16744779 5.85714 
chr1:16747007-16747028 5.71429 
chr1:16747791-16747838 5.55319 
chr1:16748990-16749014 5.66667 
chr1:16749907-16749923 6 
chr1:16750013-16750050 5.78378 
chr1:16750898-16750927 5.93103 
chr1:16751403-16751425 5.95455 
chr1:16752749-16752771 6 
chr1:16753052-16753087 5.88571 
chr1:16755635-16755662 5.40741 
chr1:16755928-16755979 5.82353 
chr1:16756609-16756630 6 
chr1:16756930-16756953 5.65217 
chr1:16758573-16758628 5.89091 
chr1:16760769-16760793 5.83333 
chr1:16761345-16761362 6 
chr1:16762881-16762894 6 
chr1:16763281-16763304 5.65217 
chr1:16763360-16763378 6 
chr1:16764865-16764910 5.97778 
chr1:16765162-16765183 5.85714 
chr1:16766081-16766129 5.45833 
chr1:16766329-16766351 5.86364 
chr1:16767032-16767069 5.7027 
chr1:16772395-16772416 5.71429 
chr1:16776358-16776377 6 
chr1:16776742-16776790 5.9375 
chr1:16777449-16777465 6 
chr1:16779253-16779289 5.5 
chr1:16780537-16780565 5.96429 
chr1:16782509-16782530 5.90476 
chr1:16783945-16783970 5.56 
chr1:16784202-16784219 6 
chr1:16785082-16785120 5.71053 
chr1:16787415-16787433 6 
chr1:16789976-16789997 6 
chr1:16791012-16791045 5.81818 
chr1:16791081-16791105 5.58333 
chr1:16793319-16793339 5.95 
chr1:16794364-16794381 5.76471 
chr1:16795507-16795540 5.66667 
chr1:16796860-16796908 5.79167 
chr1:16797621-16797662 5.4878 
chr1:16801457-16801489 5.75 
chr1:16801805-16801841 6 
chr1:16802595-16802623 5.28571 
chr1:16802753-16802783 5.6 
chr1:16803244-16803267 5.56522 
chr1:16805744-16805762 6 
chr1:16806060-16806106 5.71739 
chr1:16807946-16807960 6 
chr1:16808090-16808123 6 
chr1:16809124-16809145 6 
chr1:16809451-16809468 6 
chr1:16809624-16809644 6 
chr1:16810619-16810653 5.41176 
chr1:16815511-16815535 5.5 
chr1:16815785-16815812 6 
chr1:16817448-16817502 5.24074 
chr1:16817512-16817554 5.19048 
chr1:16817870-16817926 5.41071 
chr1:16818893-16818908 6 
chr1:16819747-16819790 6 
chr1:16819944-16819967 5.95652 
chr1:16821104-16821117 6 
chr1:16821535-16821549 6 
chr1:16822709-16822745 5.97222 
chr1:16823655-16823679 5.79167 
chr1:16825398-16825454 5.39286 
chr1:16825826-16825873 5.65957 
chr1:16826419-16826431 6 
chr1:16826575-16826595 6 
chr1:16829447-16829461 6 
chr1:16830751-16830786 5.6 
chr1:16831025-16831037 6 
chr1:16831328-16831378 5.62 
chr1:16832405-16832435 5.6 
chr1:16832886-16832905 6 
chr1:16834070-16834117 5.68085 
chr1:16834393-16834423 5.7 
chr1:16835393-16835412 5.84211 
chr1:16835479-16835501 5.81818 
chr1:16836108-16836142 5.58824 
chr1:16836771-16836805 5.82353 
chr1:16838973-16838997 6 
chr1:16839351-16839376 5.76 
chr1:16840535-16840566 5.25806 
chr1:16840947-16840973 5.53846 
chr1:16841470-16841494 5.45833 
chr1:16844508-16844543 5.71429 
chr1:16845370-16845383 6 
chr1:16845782-16845806 5.625 
chr1:16848025-16848043 5.77778 
chr1:16851805-16851831 5.88462 
chr1:16852326-16852346 6 
chr1:16853236-16853257 6 
chr1:16853805-16853821 6 
chr1:16853974-16854000 5.53846 
chr1:16854809-16854832 5.6087 
chr1:16856630-16856662 5.75 
chr1:16857301-16857321 5.95 
chr1:16858320-16858376 5.69643 
chr1:16869042-16869126 5.53571 
chr1:16871454-16871472 5.77778 
chr1:16874130-16874151 5.90476 
chr1:16875840-16875855 6 
chr1:16876424-16876439 6 
chr1:16876882-16876938 5.94643 
chr1:16882602-16882641 5.4359 
chr1:16884236-16884366 5.93846 
chr1:16885304-16885365 5.54098 
chr1:16888686-16888706 5.7 
chr1:16890772-16890802 5.46667 
chr1:16890872-16890911 5.76923 
chr1:16891323-16891359 5.86111 
chr1:16891370-16891403 5.90909 
chr1:16892477-16892510 5.66667 
chr1:16894023-16894076 5.83019 
chr1:16897340-16897358 5.88889 
chr1:16900360-16900392 6 
chr1:16904820-16904859 5.33333 
chr1:16906212-16906248 5.5 
chr1:16911103-16911152 5.67347 
chr1:16912531-16912544 5.92308 
chr1:16912835-16912849 6 
chr1:16917468-16917513 5.71111 
chr1:16922211-16922224 6 
chr1:16925825-16925848 5.82609 
chr1:16925977-16926032 5.85455 
chr1:16926291-16926319 5.42857 
chr1:16926758-16926781 5.47826 
chr1:16928487-16928506 5.73684 
chr1:16933609-16933712 5.52427 
chr1:16933743-16933772 5.75862 
chr1:16934673-16934706 5.18182 
chr1:16936039-16936052 6 
chr1:16937013-16937036 5.43478 
chr1:16938485-16938498 6 
chr1:16939194-16939207 6 
chr1:16939875-16939897 5.59091 
chr1:16940040-16940054 6 
chr1:16942102-16942120 6 
chr1:16942781-16942804 5.78261 
chr1:16944421-16944441 5.6 
chr1:16947321-16947334 6 
chr1:16949486-16949518 6 
chr1:16950916-16950943 5.2963 
chr1:16951432-16951464 5.9375 
chr1:16951775-16951788 6 
chr1:16952545-16952573 5.28571 
chr1:16952700-16952725 5.48 
chr1:16953085-16953110 5.44 
chr1:16955682-16955698 6 
chr1:16955852-16955864 6 
chr1:16957162-16957178 5.8125 
chr1:16960193-16960219 5.96154 
chr1:16960875-16960917 5.80952 
chr1:16961262-16961288 6 
chr1:16961325-16961343 5.77778 
chr1:16961521-16961546 5.64 
chr1:16961842-16961879 5.43243 
chr1:16961932-16961944 6 
chr1:16962133-16962147 6 
chr1:16962832-16962872 5.775 
chr1:16962963-16962977 6 
chr1:16964049-16964070 6 
chr1:16964356-16964374 6 
chr1:16965863-16965879 6 
chr1:16967353-16967376 6 
chr1:16967662-16967699 5.43243 
chr1:16968414-16968429 6 
chr1:16977791-16977803 6 
chr1:16982348-16982386 5.36842 
chr1:16983363-16983390 5.37037 
chr1:16984727-16984757 5.6 
chr1:16986734-16986781 5.68085 
chr1:16987054-16987094 5.85 
chr1:16988064-16988083 5.84211 
chr1:16988166-16988180 6 
chr1:16988791-16988829 5.39474 
chr1:16989451-16989481 5.86667 
chr1:16991643-16991684 5.85366 
chr1:16992025-16992050 5.76 
chr1:16993609-16993635 5.53846 
chr1:16994132-16994158 5.5 
chr1:17000360-17000386 5.92308 
chr1:17000417-17000454 5.97297 
chr1:17003009-17003028 5.68421 
chr1:17003792-17003809 6 
chr1:17003910-17003930 5.6 
chr1:17006458-17006490 5.90625 
chr1:17008180-17008195 6 
chr1:17009549-17009580 5.41935 
chr1:17010955-17010981 6 
chr1:17011843-17011858 6 
chr1:17012907-17012940 6 
chr1:17014451-17014463 6 
chr1:17015516-17015560 6 
chr1:17016633-17016645 6 
chr1:17016928-17016955 5.59259 
chr1:17018928-17018982 5.75926 
chr1:17019650-17019677 5.37037 
chr1:17020517-17020545 5.78571 
chr1:17022097-17022119 5.86364 
chr1:17022791-17022823 6 
chr1:17025558-17025583 5.36 
chr1:17026021-17026050 5.72414 
chr1:17026313-17026342 5.31034 
chr1:17026780-17026805 5.6 
chr1:17027898-17027931 5.81818 
chr1:17029630-17029653 5.43478 
chr1:17031932-17031946 6 
chr1:17032232-17032253 5.95238 
chr1:17034808-17034827 6 
chr1:17035717-17035731 6 
chr1:17036882-17036905 5.6087 
chr1:17038085-17038097 6 
chr1:17038141-17038171 5.5 
chr1:17038447-17038485 5.52632 
chr1:17041412-17041435 5.95652 
chr1:17042825-17042893 5.70588 
chr1:17043727-17043744 6 
chr1:17047677-17047706 5.96552 
chr1:17050496-17050522 5.84615 
chr1:17050974-17051004 5.6 
chr1:17054805-17054817 6 
chr1:17059994-17060031 5.97297 
chr1:17060062-17060088 5.92308 
chr1:17066290-17066316 5.46154 
chr1:17066813-17066839 5.5 
chr1:17068398-17068423 5.76 
chr1:17068764-17068805 5.85366 
chr1:17070965-17070995 5.86667 
chr1:17071617-17071659 5.42857 
chr1:17072266-17072299 5.75758 
chr1:17072366-17072385 5.78947 
chr1:17073355-17073395 5.825 
chr1:17073668-17073715 5.68085 
chr1:17075695-17075725 5.6 
chr1:17077062-17077089 5.2963 
chr1:17078066-17078106 5.35 
chr1:17082636-17082659 5.65217 
chr1:17089629-17089648 5.68421 
chr1:17091135-17091162 5.37037 
chr1:17092139-17092166 5.59259 
chr1:17097844-17097939 5.52632 
chr1:17097977-17098037 5.9 
chr1:17099943-17099959 6 
chr1:17105785-17105985 5.4 
chr1:17108709-17108726 6 
chr1:17109363-17109411 5.97917 
chr1:17109697-17109719 5.81818 
chr1:17110071-17110093 5.95455 
chr1:17111196-17111216 5.65 
chr1:17113301-17113321 6 
chr1:17115219-17115246 5.59259 
chr1:17115352-17115364 6 
chr1:17116523-17116550 5.48148 
chr1:17116891-17116910 6 
chr1:17118846-17118892 5.21739 
chr1:17119689-17119704 6 
chr1:17119998-17120016 5.83333 
chr1:17120324-17120374 5.32 
chr1:17122487-17122512 5.36 
chr1:17124878-17125034 5.79487 
chr1:17176574-17176700 5.88095 
chr1:17178281-17178320 5.4359 
chr1:17183991-17184043 5.88462 
chr1:17185065-17185080 6 
chr1:17186768-17186784 5.875 
chr1:17189442-17189461 5.73684 
chr1:17191065-17191077 6 
chr1:17191445-17191464 5.63158 
chr1:17191810-17191878 5.54412 
chr1:17202543-17202590 5.61702 
chr1:17203579-17203603 5.5 
chr1:17204236-17204264 5.85714 
chr1:17206902-17206933 5.87097 
chr1:17207086-17207107 6 
chr1:17207481-17207498 5.76471 
chr1:17208554-17208578 6 
chr1:17209075-17209106 5.93548 
chr1:17210182-17210210 5.39286 
chr1:17211096-17211110 6 
chr1:17217517-17217541 5.66667 
chr1:17217927-17217960 5.69697 
chr1:17218783-17218800 6 
chr1:17222277-17222303 5.5 
chr1:17223860-17223882 6 
chr1:17224030-17224044 6 
chr1:17224223-17224281 5.62069 
chr1:17225590-17225609 5.89474 
chr1:17225879-17225895 5.875 
chr1:17225910-17225923 6 
chr1:17226442-17226470 6 
chr1:17227094-17227135 5.65854 
chr1:17227731-17227745 6 
chr1:17227812-17227839 5.81481 
chr1:17228801-17228828 5.44444 
chr1:17229101-17229140 5.61538 
chr1:17229808-17229829 5.95238 
chr1:17230323-17230357 5.88235 
chr1:17232860-17232885 5.64 
chr1:17235723-17235832 5.70642 
chr1:17237198-17237226 5.92857 
chr1:17237943-17237964 5.80952 
chr1:17240463-17240501 5.13158 
chr1:17240641-17240662 5.52381 
chr1:17243611-17243636 5.96 
chr1:17244795-17244813 6 
chr1:17245225-17245245 6 
chr1:17246381-17246399 5.94444 
chr1:17246554-17246585 5.80645 
chr1:17247237-17247250 6 
chr1:17248221-17248283 5.35484 
chr1:17250018-17250047 5.34483 
chr1:17250169-17250188 6 
chr1:17255297-17255336 5.89744 
chr1:17256647-17256689 5.19048 
chr1:17259124-17259149 5.36 
chr1:17261303-17261343 5.85 
chr1:17261383-17261407 5.91667 
chr1:17261750-17261775 5.76 
chr1:17261906-17261929 5.95652 
chr1:17262753-17262775 5.63636 
chr1:17263846-17263865 5.73684 
chr1:17265704-17265717 6 
chr1:17265875-17265895 5.8 
chr1:17266715-17266729 6 
chr1:17267204-17267235 5.80645 
chr1:17267427-17267464 5.2973 
chr1:17267919-17267937 5.83333 
chr1:17273005-17273047 5.7619 
chr1:17273177-17273205 5.28571 
chr1:17273963-17273991 6 
chr1:17274302-17274345 5.76744 
chr1:17274848-17274878 5.26667 
chr1:17276259-17276276 5.76471 
chr1:17278375-17278399 6 
chr1:17283214-17283234 5.6 
chr1:17283902-17283943 5.43902 
chr1:17284237-17284281 5.38636 
chr1:17286442-17286476 5.85294 
chr1:17286760-17286799 5.64103 
chr1:17287546-17287575 5.41379 
chr1:17287700-17287728 6 
chr1:17289029-17289051 6 
chr1:17289183-17289238 5.49091 
chr1:17289680-17289695 6 
chr1:17290289-17290304 5.93333 
chr1:17290597-17290642 5.84444 
chr1:17290808-17290892 5.75 
chr1:17293542-17293600 5.62069 
chr1:17295328-17295364 5.36111 
chr1:17297705-17297747 6 
chr1:17298015-17298048 5.39394 
chr1:17300071-17300095 5.375 
chr1:17301924-17301966 5.85714 
chr1:17306762-17306778 5.8125 
chr1:17307325-17307375 5.24 
chr1:17308559-17308590 5.77419 
chr1:17308871-17308883 6 
chr1:17309175-17309192 6 
chr1:17309343-17309355 6 
chr1:17310802-17310828 5.88462 
chr1:17312147-17312164 6 
chr1:17312302-17312333 5.58065 
chr1:17313601-17313632 5.16129 
chr1:17315107-17315135 5.78571 
chr1:17317363-17317385 5.5 
chr1:17320679-17320739 5.88333 
chr1:17322720-17322735 5.86667 
chr1:17324341-17324396 5.6 
chr1:17325875-17325895 6 
chr1:17326395-17326417 5.68182 
chr1:17327436-17327457 5.61905 
chr1:17327922-17327951 5.82759 
chr1:17330052-17330121 5.75362 
chr1:17330151-17330171 5.9 
chr1:17332637-17332654 5.76471 
chr1:17334045-17334059 6 
chr1:17334533-17334550 6 
chr1:17335452-17335464 6 
chr1:17335882-17335900 6 
chr1:17336575-17336599 5.625 
chr1:17337787-17337809 5.63636 
chr1:17338904-17338916 6 
chr1:17340269-17340312 6 
chr1:17340895-17340924 6 
chr1:17341028-17341046 6 
chr1:17342479-17342502 5.78261 
chr1:17343501-17343544 5.7907 
chr1:17344037-17344051 6 
chr1:17346038-17346090 5.28846 
chr1:17346181-17346211 5.7 
chr1:17346221-17346251 5.3 
chr1:17351905-17351917 6 
chr1:17352287-17352304 6 
chr1:17352332-17352369 5.40541 
chr1:17352852-17352872 5.75 
chr1:17353326-17353346 5.6 
chr1:17354373-17354392 6 
chr1:17355586-17355612 5.96154 
chr1:17357449-17357462 6 
chr1:17358339-17358352 5.92308 
chr1:17362096-17362117 5.80952 
chr1:17362352-17362387 5.77143 
chr1:17363169-17363314 5.62069 
chr1:17363791-17363808 5.88235 
chr1:17364752-17364783 5.25806 
chr1:17365658-17365724 5.27273 
chr1:17365910-17365927 6 
chr1:17367627-17367647 6 
chr1:17368158-17368186 5.96429 
chr1:17369448-17369469 6 
chr1:17372094-17372126 5.5625 
chr1:17372607-17372635 5.35714 
chr1:17373206-17373220 6 
chr1:17373850-17373875 5.6 
chr1:17374176-17374196 5.8 
chr1:17375175-17375216 5.5122 
chr1:17375505-17375518 5.92308 
chr1:17376142-17376167 6 
chr1:17378327-17378348 5.57143 
chr1:17381957-17381969 6 
chr1:17385655-17385684 5.65517 
chr1:17387569-17387595 5.65385 
chr1:17387807-17387839 5.75 
chr1:17389062-17389087 5.96 
chr1:17391927-17391951 5.625 
chr1:17392646-17392658 6 
chr1:17393697-17393733 5.66667 
chr1:17396091-17396148 5.47368 
chr1:17396158-17396242 5.27381 
chr1:17398081-17398108 5.7037 
chr1:17399911-17399923 6 
chr1:17400887-17400899 6 
chr1:17403066-17403087 5.52381 
chr1:17403487-17403510 5.43478 
chr1:17404595-17404611 6 
chr1:17405181-17405202 5.7619 
chr1:17406107-17406174 5.8209 
chr1:17408288-17408314 5.76923 
chr1:17408599-17408623 5.45833 
chr1:17413973-17414005 5.9375 
chr1:17415401-17415421 6 
chr1:17415525-17415573 5.33333 
chr1:17417076-17417108 6 
chr1:17419443-17419489 5.78261 
chr1:17419575-17419600 5.88 
chr1:17420430-17420463 5.30303 
chr1:17422504-17422516 6 
chr1:17427155-17427169 6 
chr1:17430309-17430324 6 
chr1:17430783-17430808 5.8 
chr1:17430909-17430942 5.57576 
chr1:17432927-17432952 5.88 
chr1:17433273-17433289 6 
chr1:17434444-17434474 5.4 
chr1:17435884-17435911 6 
chr1:17435967-17435993 5.61538 
chr1:17436967-17436990 5.52174 
chr1:17437350-17437372 6 
chr1:17437577-17437595 6 
chr1:17439746-17439778 6 
chr1:17440758-17440800 5.71429 
chr1:17441760-17441793 5.18182 
chr1:17445400-17445425 5.6 
chr1:17447274-17447287 6 
chr1:17451876-17451912 5.52778 
chr1:17452935-17453013 5.58974 
chr1:17453555-17453568 6 
chr1:17453869-17453881 6 
chr1:17454744-17454778 5.41176 
chr1:17455367-17455393 5.61538 
chr1:17456417-17456436 6 
chr1:17457436-17457458 5.68182 
chr1:17457862-17457874 6 
chr1:17458999-17459019 5.9 
chr1:17460261-17460273 6 
chr1:17461094-17461108 6 
chr1:17461143-17461203 5.36667 
chr1:17461222-17461258 5.36111 
chr1:17461307-17461348 5.31707 
chr1:17461439-17461488 5.44898 
chr1:17461604-17461640 5.30556 
chr1:17466122-17466182 5.76667 
chr1:17467650-17467675 5.68 
chr1:17469457-17469593 5.27206 
chr1:17469638-17469668 5.6 
chr1:17471288-17471335 5.78723 
chr1:17472555-17472599 5.93182 
chr1:17473542-17473563 5.57143 
chr1:17474942-17474976 6 
chr1:17475209-17475225 5.8125 
chr1:17483677-17483705 5.92857 
chr1:17484460-17484504 5.43182 
chr1:17492446-17492527 5.37037 
chr1:17492537-17492737 5.395 
chr1:17492963-17492981 5.88889 
chr1:17495210-17495224 6 
chr1:17495732-17495748 5.875 
chr1:17496797-17496823 6 
chr1:17497049-17497079 5.46667 
chr1:17497747-17497777 5.7 
chr1:17498076-17498099 5.91304 
chr1:17498766-17498791 5.56 
chr1:17501242-17501260 6 
chr1:17502393-17502446 5.86792 
chr1:17502506-17502520 6 
chr1:17509054-17509083 5.7931 
chr1:17511337-17511366 5.93103 
chr1:17514395-17514423 5.60714 
chr1:17518282-17518506 5.76339 
chr1:17521016-17521044 5.21429 
chr1:17524811-17524833 5.86364 
chr1:17527528-17527550 5.59091 
chr1:17528811-17528874 5.33333 
chr1:17528895-17528908 6 
chr1:17529427-17529460 6 
chr1:17529529-17529613 5.69048 
chr1:17530058-17530078 5.95 
chr1:17532398-17532421 5.6087 
chr1:17533161-17533194 6 
chr1:17536323-17536358 5.65714 
chr1:17536639-17536663 6 
chr1:17537693-17537718 6 
chr1:17541873-17541908 5.82857 
chr1:17542274-17542302 5.21429 
chr1:17543008-17543024 5.8125 
chr1:17543364-17543387 5.86957 
chr1:17543502-17543570 5.83824 
chr1:17544804-17544832 5.46429 
chr1:17545764-17545792 5.28571 
chr1:17549848-17549880 5.34375 
chr1:17553525-17553537 6 
chr1:17553730-17553753 6 
chr1:17554025-17554072 6 
chr1:17555358-17555383 5.76 
chr1:17555703-17555730 5.51852 
chr1:17558252-17558279 5.48148 
chr1:17558432-17558444 6 
chr1:17561610-17561800 5.71053 
chr1:17563247-17563332 5.58824 
chr1:17563626-17563643 5.76471 
chr1:17564531-17564555 5.91667 
chr1:17569306-17569345 5.53846 
chr1:17570234-17570259 6 
chr1:17572644-17572671 6 
chr1:17572924-17572954 5.76667 
chr1:17574686-17574698 6 
chr1:17575131-17575143 6 
chr1:17578880-17578906 5.88462 
chr1:17581212-17581224 6 
chr1:17583526-17583549 6 
chr1:17583697-17583732 5.31429 
chr1:17585563-17585578 5.86667 
chr1:17589405-17589423 6 
chr1:17590819-17590853 5.82353 
chr1:17594993-17595015 6 
chr1:17595381-17595393 6 
chr1:17596076-17596127 5.84314 
chr1:17598321-17598369 5.77083 
chr1:17598959-17598983 5.70833 
chr1:17601931-17601951 6 
chr1:17602833-17602847 6 
chr1:17605031-17605052 5.95238 
chr1:17605730-17605754 5.91667 
chr1:17607927-17607953 6 
chr1:17612417-17612433 6 
chr1:17616895-17616915 6 
chr1:17617759-17617787 5.64286 
chr1:17618891-17618912 6 
chr1:17619352-17619371 5.89474 
chr1:17619381-17619429 5.83333 
chr1:17619784-17619820 5.27778 
chr1:17621273-17621285 6 
chr1:17621663-17621680 6 
chr1:17623404-17623459 5.72727 
chr1:17623514-17623542 5.92857 
chr1:17625574-17625608 5.35294 
chr1:17625874-17625915 5.95122 
chr1:17625984-17626007 5.52174 
chr1:17627183-17627204 5.80952 
chr1:17628206-17628239 5.39394 
chr1:17628380-17628392 6 
chr1:17629730-17629756 5.96154 
chr1:17631658-17631684 5.88462 
chr1:17632692-17632709 5.88235 
chr1:17633467-17633492 5.32 
chr1:17637591-17637603 6 
chr1:17638013-17638029 5.8125 
chr1:17638955-17638968 6 
chr1:17639351-17639364 6 
chr1:17639993-17640053 5.91667 
chr1:17641730-17641788 5.41379 
chr1:17643185-17643245 5.91667 
chr1:17644506-17644530 5.41667 
chr1:17649278-17649363 5.49412 
chr1:17649742-17649774 5.75 
chr1:17650326-17650378 5.82692 
chr1:17650640-17650658 5.77778 
chr1:17652000-17652019 5.68421 
chr1:17652105-17652130 5.32 
chr1:17652759-17652795 5.25 
chr1:17655482-17655597 5.25217 
chr1:17656364-17656393 5.48276 
chr1:17661641-17661665 5.70833 
chr1:17661695-17661726 5.80645 
chr1:17663620-17663661 6 
chr1:17664408-17664430 5.77273 
chr1:17666522-17666569 5.74468 
chr1:17667285-17667310 5.6 
chr1:17669684-17669738 5.7963 
chr1:17673280-17673305 5.32 
chr1:17673439-17673456 5.94118 
chr1:17676197-17676239 5.85714 
chr1:17677696-17677710 6 
chr1:17677922-17677953 5.83871 
chr1:17678104-17678122 6 
chr1:17684425-17684437 6 
chr1:17685060-17685101 5.78049 
chr1:17685712-17685724 6 
chr1:17688846-17688864 6 
chr1:17691740-17691771 5.93548 
chr1:17694458-17694473 6 
chr1:17695013-17695033 6 
chr1:17695257-17695272 6 
chr1:17697556-17697574 5.77778 
chr1:17699966-17700004 5.68421 
chr1:17702469-17702485 5.8125 
chr1:17702985-17703044 5.81356 
chr1:17703351-17703392 5.73171 
chr1:17703637-17703658 5.7619 
chr1:17705091-17705113 5.90909 
chr1:17705606-17705622 6 
chr1:17706681-17706723 5.85714 
chr1:17708152-17708173 5.80952 
chr1:17721692-17721717 5.88 
chr1:17724644-17724667 5.52174 
chr1:17725150-17725174 5.91667 
chr1:17726528-17726551 5.86957 
chr1:17726694-17726714 5.8 
chr1:17726995-17727025 5.96667 
chr1:17728364-17728414 5.58 
chr1:17735269-17735295 5.46154 
chr1:17736964-17736981 5.82353 
chr1:17738076-17738089 6 
chr1:17741025-17741072 5.68085 
chr1:17742564-17742588 5.54167 
chr1:17744004-17744022 5.88889 
chr1:17744178-17744196 5.77778 
chr1:17744709-17744723 6 
chr1:17748521-17748554 5.93939 
chr1:17753019-17753043 5.58333 
chr1:17753251-17753275 5.875 
chr1:17754298-17754336 5.31579 
chr1:17757829-17757872 5.90698 
chr1:17757995-17758034 6 
chr1:17759453-17759568 5.67826 
chr1:17762414-17762427 6 
chr1:17764475-17764501 5.38462 
chr1:17764853-17764876 5.86957 
chr1:17766222-17766290 5.39706 
chr1:17766302-17766383 5.38272 
chr1:17768668-17768703 5.68571 
chr1:17770797-17770814 5.94118 
chr1:17771031-17771050 6 
chr1:17771973-17771989 6 
chr1:17772097-17772137 5.775 
chr1:17772422-17772454 5.96875 
chr1:17775020-17775051 5.90323 
chr1:17775321-17775351 5.56667 
chr1:17776185-17776238 5.86792 
chr1:17776669-17776685 5.875 
chr1:17777412-17777447 6 
chr1:17778904-17778918 6 
chr1:17780503-17780520 6 
chr1:17780805-17780820 6 
chr1:17781512-17781537 5.48 
chr1:17781874-17781898 6 
chr1:17782961-17782990 5.34483 
chr1:17783138-17783158 6 
chr1:17783753-17783815 5.87097 
chr1:17784131-17784153 6 
chr1:17784752-17784766 6 
chr1:17785064-17785087 5.82609 
chr1:17785247-17785274 5.2963 
chr1:17785662-17785676 6 
chr1:17787701-17787737 5.83333 
chr1:17788023-17788047 5.625 
chr1:17788164-17788183 5.89474 
chr1:17789193-17789212 6 
chr1:17789582-17789607 5.76 
chr1:17791246-17791263 6 
chr1:17792217-17792241 5.875 
chr1:17792594-17792633 5.97436 
chr1:17793602-17793624 5.63636 
chr1:17793911-17793946 5.68571 
chr1:17794313-17794335 5.86364 
chr1:17795179-17795202 6 
chr1:17796017-17796038 6 
chr1:17796316-17796336 6 
chr1:17796619-17796653 5.94118 
chr1:17797334-17797350 6 
chr1:17797501-17797529 5.57143 
chr1:17797687-17797720 5.30303 
chr1:17798116-17798131 5.93333 
chr1:17798706-17798718 6 
chr1:17798774-17798798 6 
chr1:17800246-17800258 6 
chr1:17800452-17800490 5.55263 
chr1:17801269-17801292 5.91304 
chr1:17802938-17802958 5.9 
chr1:17803881-17803896 6 
chr1:17804533-17804565 6 
chr1:17804858-17804878 5.9 
chr1:17805186-17805206 5.9 
chr1:17805977-17806002 5.68 
chr1:17806623-17806663 6 
chr1:17806700-17806725 5.92 
chr1:17807018-17807040 5.90909 
chr1:17811139-17811152 6 
chr1:17811448-17811469 6 
chr1:17812643-17812673 5.96667 
chr1:17813646-17813663 5.94118 
chr1:17815085-17815102 6 
chr1:17816367-17816381 5.92857 
chr1:17817280-17817325 6 
chr1:17818114-17818135 6 
chr1:17819356-17819378 5.54545 
chr1:17820255-17820270 5.93333 
chr1:17821492-17821504 6 
chr1:17821788-17821803 6 
chr1:17822090-17822103 6 
chr1:17822530-17822543 6 
chr1:17823158-17823183 5.76 
chr1:17826404-17826425 6 
chr1:17826578-17826602 6 
chr1:17827070-17827098 5.85714 
chr1:17828190-17828230 5.9 
chr1:17828392-17828404 6 
chr1:17829996-17830017 5.85714 
chr1:17830757-17830770 6 
chr1:17831402-17831414 6 
chr1:17833405-17833418 6 
chr1:17833442-17833463 5.90476 
chr1:17838587-17838623 5.52778 
chr1:17839527-17839564 5.89189 
chr1:17840284-17840314 5.86667 
chr1:17840621-17840647 6 
chr1:17841775-17841798 5.65217 
chr1:17842108-17842151 5.67442 
chr1:17843821-17843836 5.86667 
chr1:17845298-17845340 5.95238 
chr1:17847680-17847704 5.95833 
chr1:17849575-17849594 5.94737 
chr1:17850700-17850749 5.91837 
chr1:17850860-17850912 6 
chr1:17852153-17852203 5.38 
chr1:17852497-17852526 5.93103 
chr1:17854329-17854377 5.77083 
chr1:17854701-17854732 5.58065 
chr1:17855029-17855082 5.66038 
chr1:17855108-17855137 5.65517 
chr1:17855496-17855510 6 
chr1:17856320-17856340 6 
chr1:17857500-17857536 5.91667 
chr1:17858540-17858553 6 
chr1:17860448-17860469 5.7619 
chr1:17863533-17863562 6 
chr1:17864349-17864384 5.85714 
chr1:17864560-17864583 5.65217 
chr1:17865188-17865203 6 
chr1:17866560-17866600 5.175 
chr1:17868633-17868658 5.88 
chr1:17870125-17870152 5.74074 
chr1:17870760-17870796 5.41667 
chr1:17871217-17871241 5.83333 
chr1:17871585-17871610 5.76 
chr1:17874243-17874272 5.34483 
chr1:17875141-17875161 6 
chr1:17875513-17875531 6 
chr1:17879066-17879093 6 
chr1:17881048-17881100 5.86538 
chr1:17882534-17882578 5.5 
chr1:17882627-17882658 5.67742 
chr1:17882692-17882828 5.35294 
chr1:17883528-17883542 6 
chr1:17883836-17883870 5.85294 
chr1:17884520-17884553 5.24242 
chr1:17884563-17884584 6 
chr1:17884596-17884658 5.62903 
chr1:17884664-17884704 5.85 
chr1:17884715-17884776 5.2459 
chr1:17888158-17888179 5.52381 
chr1:17890114-17890142 5.57143 
chr1:17897677-17897705 5.39286 
chr1:17900074-17900102 5.35714 
chr1:17903537-17903551 6 
chr1:17907804-17907841 5.86486 
chr1:17909697-17909713 6 
chr1:17910515-17910552 5.24324 
chr1:17911349-17911370 5.90476 
chr1:17912236-17912258 5.63636 
chr1:17915344-17915427 5.56627 
chr1:17917483-17917528 5.44444 
chr1:17917903-17917918 6 
chr1:17920972-17920989 5.88235 
chr1:17921502-17921540 5.34211 
chr1:17921715-17921735 6 
chr1:17924597-17924609 6 
chr1:17925255-17925276 5.80952 
chr1:17925826-17925851 6 
chr1:17926882-17926905 5.69565 
chr1:17927543-17927589 5.71739 
chr1:17932771-17932801 5.9 
chr1:17933095-17933129 5.67647 
chr1:17934522-17934546 5.95833 
chr1:17938028-17938088 5.71667 
chr1:17938472-17938498 6 
chr1:17938922-17938977 5.47273 
chr1:17944984-17944998 6 
chr1:17946527-17946544 5.76471 
chr1:17946700-17946713 6 
chr1:17948916-17948933 5.76471 
chr1:17948941-17948953 6 
chr1:17954013-17954066 5.64151 
chr1:17955503-17955526 5.6087 
chr1:17956792-17956813 5.52381 
chr1:17958120-17958181 5.80328 
chr1:17959833-17959849 5.8125 
chr1:17960592-17960613 5.57143 
chr1:17961070-17961107 5.83784 
chr1:17968118-17968158 5.75 
chr1:17968475-17968509 6 
chr1:17969729-17969757 5.21429 
chr1:17973056-17973093 5.51351 
chr1:17976742-17976758 6 
chr1:17977227-17977245 6 
chr1:17981735-17981807 5.63889 
chr1:17981829-17981892 5.4127 
chr1:17981913-17981987 5.71622 
chr1:17983715-17983730 5.93333 
chr1:17986998-17987017 5.73684 
chr1:17990052-17990071 5.73684 
chr1:17990641-17990717 5.34211 
chr1:17995472-17995498 5.26923 
chr1:17999594-17999627 5.33333 
chr1:18001011-18001044 5.27273 
chr1:18001922-18002169 5.37247 
chr1:18002214-18002277 5.28571 
chr1:18002309-18002380 5.53521 
chr1:18002435-18002705 5.58889 
chr1:18002730-18002813 5.51807 
chr1:18002825-18002896 5.53521 
chr1:18002923-18002946 5.95652 
chr1:18004496-18004518 6 
chr1:18004912-18004926 6 
chr1:18006569-18006600 6 
chr1:18007238-18007250 6 
chr1:18010112-18010151 5.48718 
chr1:18011323-18011337 6 
chr1:18012554-18012617 5.77778 
chr1:18015953-18016125 5.5814 
chr1:18018183-18018220 5.54054 
chr1:18018319-18018345 5.57692 
chr1:18022528-18022554 6 
chr1:18023438-18023466 5.17857 
chr1:18024212-18024238 5.53846 
chr1:18025913-18025930 6 
chr1:18027073-18027094 5.52381 
chr1:18029123-18029152 5.48276 
chr1:18030229-18030245 6 
chr1:18030964-18030978 6 
chr1:18032005-18032027 5.77273 
chr1:18032036-18032072 5.58333 
chr1:18032101-18032131 5.2 
chr1:18032419-18032432 6 
chr1:18035106-18035158 5.73077 
chr1:18035400-18035429 5.7931 
chr1:18037459-18037487 5.60714 
chr1:18040118-18040152 5.82353 
chr1:18041469-18041502 5.90909 
chr1:18042641-18042662 5.80952 
chr1:18042900-18042919 5.94737 
chr1:18043173-18043326 5.96732 
chr1:18045617-18045639 5.72727 
chr1:18045658-18045693 5.54286 
chr1:18049126-18049158 5.65625 
chr1:18051413-18051433 6 
chr1:18054094-18054315 5.79186 
chr1:18054325-18054362 5.54054 
chr1:18056916-18056937 6 
chr1:18058483-18058509 6 
chr1:18058699-18058714 5.93333 
chr1:18058868-18058898 6 
chr1:18061158-18061175 5.82353 
chr1:18065213-18065236 6 
chr1:18066757-18066779 5.81818 
chr1:18067661-18067705 5.70455 
chr1:18068910-18068931 6 
chr1:18069746-18069841 5.66316 
chr1:18071911-18071941 5.33333 
chr1:18073077-18073133 5.875 
chr1:18074862-18074907 5.6 
chr1:18075355-18075367 6 
chr1:18075498-18075532 5.41176 
chr1:18076906-18076937 5.80645 
chr1:18079126-18079142 6 
chr1:18082051-18082063 6 
chr1:18083967-18083985 6 
chr1:18087629-18087645 6 
chr1:18090575-18090594 5.94737 
chr1:18093362-18093378 6 
chr1:18101855-18101867 6 
chr1:18103464-18103495 6 
chr1:18105678-18105717 5.64103 
chr1:18106704-18106726 5.54545 
chr1:18107223-18107252 5.44828 
chr1:18107724-18107744 5.8 
chr1:18109829-18109861 5.78125 
chr1:18113010-18113030 5.8 
chr1:18113188-18113207 5.63158 
chr1:18122706-18122749 5.30233 
chr1:18122801-18122827 6 
chr1:18127078-18127100 6 
chr1:18128911-18128942 5.87097 
chr1:18131097-18131115 5.72222 
chr1:18131177-18131194 5.94118 
chr1:18131855-18131893 6 
chr1:18138912-18138937 5.6 
chr1:18143536-18143581 5.71111 
chr1:18144175-18144208 5.90909 
chr1:18145543-18145570 5.62963 
chr1:18150221-18150259 5.55263 
chr1:18151295-18151317 5.72727 
chr1:18151734-18151791 5.7193 
chr1:18151806-18151838 5.3125 
chr1:18157067-18157098 5.35484 
chr1:18166303-18166339 5.22222 
chr1:18166695-18166719 5.91667 
chr1:18166872-18166884 6 
chr1:18171056-18171075 6 
chr1:18172222-18172294 5.625 
chr1:18172325-18172342 5.82353 
chr1:18174331-18174372 5.85366 
chr1:18174381-18174407 5.96154 
chr1:18174418-18174444 5.73077 
chr1:18174456-18174488 5.65625 
chr1:18174881-18174902 6 
chr1:18175524-18175545 6 
chr1:18175742-18175771 5.17241 
chr1:18177147-18177172 5.8 
chr1:18177509-18177524 6 
chr1:18179375-18179403 5.71429 
chr1:18180535-18180586 5.84314 
chr1:18180600-18180645 5.37778 
chr1:18182560-18182592 5.5 
chr1:18183976-18183993 6 
chr1:18186001-18186158 5.5414 
chr1:18186166-18186196 5.63333 
chr1:18186432-18186471 5.38462 
chr1:18187207-18187317 5.42727 
chr1:18187357-18187528 5.55556 
chr1:18187541-18187610 5.44928 
chr1:18189815-18189835 5.8 
chr1:18190746-18190819 5.80822 
chr1:18192098-18192115 6 
chr1:18192263-18192283 5.8 
chr1:18194072-18194090 5.77778 
chr1:18194877-18194894 5.88235 
chr1:18196842-18196877 5.68571 
chr1:18197830-18197864 6 
chr1:18207448-18207464 6 
chr1:18207756-18207777 6 
chr1:18210291-18210338 5.29787 
chr1:18210368-18210397 5.62069 
chr1:18211147-18211166 5.89474 
chr1:18212364-18212399 5.71429 
chr1:18214080-18214104 5.5 
chr1:18214198-18214229 5.51613 
chr1:18215063-18215099 5.61111 
chr1:18215464-18215480 6 
chr1:18217846-18217873 5.62963 
chr1:18218827-18218856 5.24138 
chr1:18219905-18219917 6 
chr1:18219926-18219980 5.31481 
chr1:18221449-18221480 6 
chr1:18222312-18222324 6 
chr1:18222341-18222376 5.68571 
chr1:18223943-18224125 5.8956 
chr1:18227012-18227026 5.92857 
chr1:18229098-18229115 5.94118 
chr1:18232715-18232736 5.57143 
chr1:18237720-18237743 5.78261 
chr1:18239678-18239745 5.31343 
chr1:18243168-18243181 6 
chr1:18250790-18250891 5.55446 
chr1:18252173-18252188 5.86667 
chr1:18254933-18254960 5.62963 
chr1:18257956-18257976 5.7 
chr1:18258949-18258964 6 
chr1:18260377-18260419 5.83333 
chr1:18261472-18261497 5.4 
chr1:18262080-18262104 5.58333 
chr1:18262191-18262297 5.70755 
chr1:18262342-18262429 5.71264 
chr1:18262985-18263054 5.78261 
chr1:18263230-18263279 5.95918 
chr1:18264049-18264090 5.85366 
chr1:18265582-18265594 6 
chr1:18270155-18270236 5.50617 
chr1:18271686-18271709 5.91304 
chr1:18273280-18273343 5.87302 
chr1:18274375-18274414 5.69231 
chr1:18274765-18274791 6 
chr1:18276877-18276966 5.61798 
chr1:18279241-18279262 5.66667 
chr1:18280566-18280614 5.79167 
chr1:18281418-18281467 5.97959 
chr1:18283153-18283174 6 
chr1:18286276-18286307 5.74194 
chr1:18292057-18292093 5.86111 
chr1:18293736-18293754 6 
chr1:18294119-18294140 5.90476 
chr1:18295318-18295414 5.78125 
chr1:18295804-18295824 5.65 
chr1:18296852-18296962 5.74545 
chr1:18296985-18297000 6 
chr1:18297312-18297340 5.71429 
chr1:18299375-18299402 6 
chr1:18301404-18301427 5.43478 
chr1:18301534-18301548 6 
chr1:18301708-18301720 6 
chr1:18305151-18305163 6 
chr1:18306034-18306098 5.1875 
chr1:18307269-18307340 5.43662 
chr1:18307383-18307449 5.36364 
chr1:18314868-18314910 5.21429 
chr1:18315693-18315734 6 
chr1:18324527-18324550 6 
chr1:18325361-18325436 5.32 
chr1:18326637-18326666 5.51724 
chr1:18328118-18328149 6 
chr1:18329476-18329489 6 
chr1:18333701-18333899 5.63636 
chr1:18335434-18335539 5.73333 
chr1:18338676-18338709 5.90909 
chr1:18347039-18347399 5.61111 
chr1:18349894-18349909 6 
chr1:18350402-18350419 5.82353 
chr1:18355883-18355902 5.84211 
chr1:18356875-18356890 6 
chr1:18357687-18357717 5.4 
chr1:18360861-18360998 5.54015 
chr1:18361969-18361996 5.33333 
chr1:18362202-18362244 5.45238 
chr1:18364732-18364774 5.71429 
chr1:18366021-18366084 5.28571 
chr1:18366291-18366353 5.46774 
chr1:18368547-18368569 5.54545 
chr1:18368879-18368904 6 
chr1:18369973-18370014 5.17073 
chr1:18373275-18373321 5.76087 
chr1:18375687-18375871 5.53804 
chr1:18375910-18376337 5.59719 
chr1:18376347-18376490 5.69231 
chr1:18382346-18382368 6 
chr1:18387887-18387917 6 
chr1:18389030-18389064 5.58824 
chr1:18389816-18389885 5.55072 
chr1:18390030-18390053 5.52174 
chr1:18394721-18394753 5.96875 
chr1:18395998-18396021 5.56522 
chr1:18396174-18396216 5.2619 
chr1:18396932-18396947 6 
chr1:18398580-18398610 5.66667 
chr1:18400120-18400163 5.53488 
chr1:18405484-18405517 6 
chr1:18405790-18405832 5.5 
chr1:18408010-18408042 5.40625 
chr1:18409597-18409637 5.7 
chr1:18410807-18410827 5.6 
chr1:18413220-18413254 6 
chr1:18414996-18415028 5.84375 
chr1:18415250-18415280 5.43333 
chr1:18419383-18419415 5.25 
chr1:18420929-18420955 5.30769 
chr1:18422020-18422043 6 
chr1:18422880-18422902 5.72727 
chr1:18423804-18424024 5.70455 
chr1:18424055-18424232 5.75141 
chr1:18424400-18424427 5.2963 
chr1:18427685-18427796 5.63063 
chr1:18427805-18427872 5.56716 
chr1:18428248-18428277 5.65517 
chr1:18429868-18429897 5.58621 
chr1:18430237-18430278 5.60976 
chr1:18430452-18430500 5.45833 
chr1:18430540-18430574 5.38235 
chr1:18430585-18430658 5.39726 
chr1:18430715-18430806 5.63736 
chr1:18431897-18431923 6 
chr1:18432794-18432819 6 
chr1:18433477-18433507 6 
chr1:18434192-18434230 5.5 
chr1:18434584-18434604 5.6 
chr1:18435479-18435504 6 
chr1:18437472-18437492 6 
chr1:18439484-18439511 5.66667 
chr1:18440093-18440109 5.875 
chr1:18442252-18442282 5.46667 
chr1:18442297-18442419 5.77869 
chr1:18444828-18444843 6 
chr1:18445367-18445439 5.70833 
chr1:18445603-18445658 5.65455 
chr1:18448655-18448706 5.98039 
chr1:18449108-18449127 5.68421 
chr1:18455282-18455302 6 
chr1:18458658-18458694 5.88889 
chr1:18458721-18458750 6 
chr1:18458782-18458807 5.76 
chr1:18460634-18460665 5.77419 
chr1:18461742-18461767 5.84 
chr1:18463887-18463903 5.875 
chr1:18468572-18468587 5.93333 
chr1:18474623-18474637 6 
chr1:18481262-18481339 5.61039 
chr1:18483621-18483639 5.77778 
chr1:18485133-18485158 5.44 
chr1:18488511-18488545 5.94118 
chr1:18488597-18488610 5.92308 
chr1:18488703-18488720 5.94118 
chr1:18488906-18488920 6 
chr1:18490774-18490821 5.38298 
chr1:18490831-18490933 5.21569 
chr1:18491368-18491387 5.63158 
chr1:18497794-18497820 5.92308 
chr1:18500207-18500259 5.76923 
chr1:18503886-18503929 5.90698 
chr1:18505235-18505262 5.59259 
chr1:18506017-18506040 5.43478 
chr1:18506801-18506816 6 
chr1:18508667-18508684 6 
chr1:18509142-18509179 5.72973 
chr1:18513699-18513732 5.66667 
chr1:18514415-18514430 6 
chr1:18520555-18520582 5.59259 
chr1:18529071-18529088 6 
chr1:18529129-18529154 5.48 
chr1:18529788-18529815 5.7037 
chr1:18530120-18530132 6 
chr1:18531590-18531684 5.53191 
chr1:18533042-18533054 6 
chr1:18534870-18534885 6 
chr1:18535042-18535059 6 
chr1:18535935-18535962 5.96296 
chr1:18536115-18536130 6 
chr1:18537353-18537371 6 
chr1:18540592-18540642 5.36 
chr1:18541182-18541203 5.52381 
chr1:18541217-18541243 5.5 
chr1:18541555-18541577 5.54545 
chr1:18541723-18541769 5.82609 
chr1:18544179-18544194 6 
chr1:18547552-18547567 6 
chr1:18549364-18549395 5.3871 
chr1:18551556-18551618 5.93548 
chr1:18553148-18553167 5.84211 
chr1:18558416-18558450 6 
chr1:18566773-18566811 5.28947 
chr1:18567086-18567126 5.425 
chr1:18568948-18568966 5.83333 
chr1:18571301-18571315 6 
chr1:18573542-18573557 6 
chr1:18576515-18576622 5.60748 
chr1:18578539-18578557 6 
chr1:18579007-18579029 5.59091 
chr1:18580851-18580880 6 
chr1:18581327-18581380 5.73585 
chr1:18587227-18587245 6 
chr1:18591603-18591634 5.25806 
chr1:18595902-18595915 6 
chr1:18598564-18598589 5.4 
chr1:18599533-18599558 6 
chr1:18599825-18600032 5.84541 
chr1:18601517-18601538 6 
chr1:18604701-18604746 5.95556 
chr1:18605020-18605059 5.94872 
chr1:18607596-18607684 5.57955 
chr1:18608059-18608071 6 
chr1:18609129-18609170 5.85366 
chr1:18611678-18611704 6 
chr1:18613674-18613736 5.85484 
chr1:18613887-18613918 5.90323 
chr1:18615527-18615561 5.44118 
chr1:18619988-18620010 5.54545 
chr1:18624278-18624313 5.31429 
chr1:18627810-18627844 5.88235 
chr1:18631189-18631237 5.89583 
chr1:18631675-18631955 5.63571 
chr1:18631963-18632113 5.78667 
chr1:18642024-18642088 5.64062 
chr1:18642098-18642158 5.36667 
chr1:18642192-18642247 5.29091 
chr1:18642280-18642325 5.28889 
chr1:18642374-18642402 5.82143 
chr1:18644944-18644986 5.80952 
chr1:18645266-18645292 5.42308 
chr1:18651887-18651918 5.22581 
chr1:18653211-18653249 5.18421 
chr1:18657043-18657076 5.15152 
chr1:18657091-18657124 5.15152 
chr1:18657603-18657617 6 
chr1:18666228-18666256 5.71429 
chr1:18666708-18666732 5.75 
chr1:18667322-18667352 5.2 
chr1:18667362-18667640 5.79856 
chr1:18668545-18668603 5.67241 
chr1:18673653-18673665 6 
chr1:18676119-18676146 5.88889 
chr1:18680898-18680916 5.72222 
chr1:18682323-18682341 6 
chr1:18683517-18683578 5.40984 
chr1:18683625-18683654 5.7931 
chr1:18683658-18683687 5.48276 
chr1:18683767-18683791 5.45833 
chr1:18683826-18683851 5.56 
chr1:18683874-18683913 5.53846 
chr1:18683924-18683985 5.31148 
chr1:18684090-18684103 6 
chr1:18684525-18684554 5.86207 
chr1:18685592-18685620 5.71429 
chr1:18685770-18686003 5.87554 
chr1:18688158-18688183 5.44 
chr1:18689207-18689243 5.25 
chr1:18690084-18690117 5.24242 
chr1:18690158-18690189 5.19355 
chr1:18694083-18694114 5.87097 
chr1:18697053-18697083 5.66667 
chr1:18698967-18699093 5.5 
chr1:18699112-18699145 5.81818 
chr1:18699226-18699401 5.65714 
chr1:18701791-18701815 5.91667 
chr1:18702652-18702672 5.8 
chr1:18707132-18707158 5.34615 
chr1:18707201-18707233 5.1875 
chr1:18708509-18708536 5.62963 
chr1:18710423-18710452 5.41379 
chr1:18711158-18711202 5.15909 
chr1:18711401-18711439 5.39474 
chr1:18711463-18711565 5.51961 
chr1:18711585-18711655 5.48571 
chr1:18711665-18711849 5.39674 
chr1:18713686-18713715 5.89655 
chr1:18717301-18717335 5.38235 
chr1:18719071-18719090 5.63158 
chr1:18726524-18726539 6 
chr1:18726618-18726643 5.72 
chr1:18726916-18726940 5.58333 
chr1:18727093-18727110 5.76471 
chr1:18727875-18727907 5.5 
chr1:18728810-18728826 6 
chr1:18729929-18729979 5.16 
chr1:18733824-18733859 5.25714 
chr1:18735339-18735371 5.375 
chr1:18740091-18740113 5.81818 
chr1:18743097-18743132 5.62857 
chr1:18743464-18743485 5.85714 
chr1:18744867-18744898 5.32258 
chr1:18745511-18745530 6 
chr1:18747236-18747254 6 
chr1:18747411-18747425 6 
chr1:18750287-18750299 6 
chr1:18751690-18751703 6 
chr1:18753627-18753648 5.66667 
chr1:18757461-18757485 5.58333 
chr1:18757772-18757792 5.7 
chr1:18758989-18759024 5.25714 
chr1:18763819-18763861 5.7619 
chr1:18765314-18765340 6 
chr1:18765635-18765658 5.69565 
chr1:18765841-18765879 5.34211 
chr1:18768406-18768452 6 
chr1:18773804-18773822 6 
chr1:18774110-18774294 5.5 
chr1:18775118-18775135 5.76471 
chr1:18776391-18776417 5.88462 
chr1:18779650-18779675 5.92 
chr1:18782925-18782944 6 
chr1:18787171-18787213 5.71429 
chr1:18789522-18789551 6 
chr1:18790951-18790979 5.57143 
chr1:18791764-18791811 5.68085 
chr1:18798353-18798386 6 
chr1:18798874-18798994 5.56667 
chr1:18799029-18799059 5.43333 
chr1:18799100-18799130 5.33333 
chr1:18799158-18799203 5.15556 
chr1:18800955-18801013 5.89655 
chr1:18801122-18801163 5.56098 
chr1:18801797-18801822 5.56 
chr1:18802001-18802017 5.8125 
chr1:18803198-18803210 6 
chr1:18803693-18803714 5.57143 
chr1:18804984-18805031 5.85106 
chr1:18805040-18805212 5.96512 
chr1:18814911-18814945 5.70588 
chr1:18816382-18816426 5.63636 
chr1:18821598-18821626 5.42857 
chr1:18823358-18823375 5.76471 
chr1:18828121-18828134 6 
chr1:18829349-18829507 5.89873 
chr1:18830291-18830406 5.66087 
chr1:18832602-18832658 5.66071 
chr1:18836922-18836941 6 
chr1:18837004-18837047 6 
chr1:18837866-18837893 6 
chr1:18837906-18837938 5.875 
chr1:18838680-18838697 5.82353 
chr1:18840180-18840193 6 
chr1:18843034-18843070 5.69444 
chr1:18844322-18844361 5.69231 
chr1:18844607-18844658 5.19608 
chr1:18847149-18847178 5.51724 
chr1:18849237-18849268 5.93548 
chr1:18849429-18849442 6 
chr1:18850097-18850174 5.75325 
chr1:18852236-18852278 6 
chr1:18852841-18852863 5.72727 
chr1:18854548-18854560 6 
chr1:18854761-18854777 5.8125 
chr1:18860074-18860092 5.88889 
chr1:18860892-18860926 5.64706 
chr1:18863393-18863419 5.53846 
chr1:18865003-18865057 5.33333 
chr1:18866307-18866583 5.93116 
chr1:18868935-18868949 6 
chr1:18870622-18870643 5.52381 
chr1:18873176-18873195 6 
chr1:18873506-18873523 5.82353 
chr1:18874680-18874772 5.48913 
chr1:18878194-18878274 5.9125 
chr1:18878297-18878335 5.47368 
chr1:18879864-18879888 5.41667 
chr1:18885176-18885190 5.92857 
chr1:18888051-18888071 5.85 
chr1:18889881-18889899 6 
chr1:18890933-18890951 6 
chr1:18892336-18892348 6 
chr1:18895081-18895272 5.46597 
chr1:18897572-18897641 5.24638 
chr1:18899122-18899148 5.42308 
chr1:18901237-18901252 6 
chr1:18903065-18903152 5.37931 
chr1:18903265-18903301 5.63889 
chr1:18904367-18904380 6 
chr1:18906222-18906263 6 
chr1:18908246-18908284 6 
chr1:18909244-18909276 5.375 
chr1:18911949-18911982 5.60606 
chr1:18912809-18912835 5.69231 
chr1:18915102-18915145 5.81395 
chr1:18915573-18915594 5.90476 
chr1:18916615-18916645 5.83333 
chr1:18916713-18916735 5.72727 
chr1:18916865-18916891 5.80769 
chr1:18917784-18917847 6 
chr1:18919962-18919998 5.41667 
chr1:18921631-18921658 5.77778 
chr1:18922296-18922316 5.7 
chr1:18922966-18923024 5.86207 
chr1:18923487-18923517 5.56667 
chr1:18925757-18925781 5.375 
chr1:18925965-18925987 5.59091 
chr1:18926000-18926070 5.48571 
chr1:18927304-18927319 5.93333 
chr1:18928950-18929297 5.68588 
chr1:18930938-18930959 5.90476 
chr1:18931230-18931580 5.6 
chr1:18934679-18934703 5.70833 
chr1:18936906-18936923 5.76471 
chr1:18937333-18937360 5.44444 
chr1:18937528-18937564 5.66667 
chr1:18937678-18937846 5.75 
chr1:18939627-18939658 5.67742 
chr1:18940303-18940338 5.68571 
chr1:18942803-18942816 5.92308 
chr1:18944010-18944025 6 
chr1:18944326-18944344 6 
chr1:18946732-18946744 6 
chr1:18947516-18947528 6 
chr1:18949176-18949188 6 
chr1:18949658-18949675 6 
chr1:18950736-18950782 5.76087 
chr1:18952658-18952702 5.52273 
chr1:18952719-18952786 5.40299 
chr1:18953096-18953120 6 
chr1:18953133-18953305 5.4593 
chr1:18954305-18954324 5.84211 
chr1:18954640-18954680 5.575 
chr1:18957297-18957323 6 
chr1:18957555-18957593 5.44737 
chr1:18957647-18957673 5.80769 
chr1:18957935-18958016 5.32099 
chr1:18961912-18962063 5.44371 
chr1:18962298-18962327 5.82759 
chr1:18963743-18963775 5.1875 
chr1:18964555-18964582 5.59259 
chr1:18967292-18967372 5.2375 
chr1:18967386-18967426 5.875 
chr1:18968162-18968178 5.8125 
chr1:18968615-18968658 5.27907 
chr1:18969981-18970000 5.63158 
chr1:18971617-18971650 5.60606 
chr1:18973137-18973162 5.4 
chr1:18973363-18973408 5.55556 
chr1:18973509-18973539 5.33333 
chr1:18974834-18974849 6 
chr1:18978292-18978326 5.5 
chr1:18979672-18979703 5.74194 
chr1:18979839-18979861 5.54545 
chr1:18982264-18982299 6 
chr1:18983065-18983086 6 
chr1:18983164-18983194 5.3 
chr1:18984246-18984275 5.68966 
chr1:18984709-18984749 5.35 
chr1:18985419-18985440 5.66667 
chr1:18985451-18985555 5.38462 
chr1:18985577-18985616 5.48718 
chr1:18986831-18986855 5.375 
chr1:18988910-18988940 5.8 
chr1:18989045-18989078 5.93939 
chr1:18989865-18989888 5.73913 
chr1:18993841-18993946 5.8381 
chr1:18995203-18995227 5.375 
chr1:18996576-18996591 6 
chr1:18998297-18998317 5.7 
chr1:18998472-18998500 5.46429 
chr1:18999090-18999106 6 
chr1:19002984-19003025 5.73171 
chr1:19004574-19004612 6 
chr1:19006275-19006339 5.51562 
chr1:19006774-19006787 5.92308 
chr1:19007405-19007422 5.76471 
chr1:19007658-19007680 6 
chr1:19008185-19008256 6 
chr1:19010334-19010348 6 
chr1:19012387-19012434 5.87234 
chr1:19013367-19013395 6 
chr1:19014726-19014751 5.44 
chr1:19015407-19015429 5.68182 
chr1:19017152-19017164 6 
chr1:19017963-19017984 6 
chr1:19018679-19018750 5.26761 
chr1:19019039-19019067 5.85714 
chr1:19020955-19021014 5.9322 
chr1:19021702-19021720 5.77778 
chr1:19022550-19022573 5.86957 
chr1:19024486-19024517 5.35484 
chr1:19024766-19024791 6 
chr1:19025583-19025617 5.41176 
chr1:19025838-19025850 6 
chr1:19026571-19026606 6 
chr1:19027803-19027962 5.4717 
chr1:19027980-19028009 5.75862 
chr1:19031113-19031135 5.72727 
chr1:19032924-19032968 5.86364 
chr1:19033078-19033097 5.94737 
chr1:19033875-19033926 5.92157 
chr1:19034313-19034349 5.55556 
chr1:19035050-19035063 6 
chr1:19038620-19038658 5.63158 
chr1:19040700-19040728 6 
chr1:19042984-19043007 5.86957 
chr1:19043061-19043087 5.30769 
chr1:19043259-19043284 5.92 
chr1:19043530-19043550 5.7 
chr1:19047018-19047039 5.52381 
chr1:19047209-19047235 5.61538 
chr1:19049674-19049694 6 
chr1:19051893-19051935 5.19048 
chr1:19052403-19052428 5.32 
chr1:19052473-19052534 5.77049 
chr1:19052631-19052668 5.89189 
chr1:19053023-19053045 6 
chr1:19053511-19053531 5.6 
chr1:19053549-19053637 5.11364 
chr1:19053807-19053836 5.65517 
chr1:19053844-19053899 5.90909 
chr1:19055191-19055204 6 
chr1:19055358-19055393 5.31429 
chr1:19056158-19056182 5.375 
chr1:19057422-19057455 5.30303 
chr1:19060034-19060047 5.92308 
chr1:19060880-19060907 5.33333 
chr1:19060932-19060965 5.60606 
chr1:19061778-19061809 5.77419 
chr1:19062350-19062366 5.875 
chr1:19062958-19062971 6 
chr1:19063861-19063893 5.9375 
chr1:19064198-19064239 5.26829 
chr1:19064616-19064649 5.42424 
chr1:19065056-19065083 5.2963 
chr1:19067943-19067982 5.82051 
chr1:19068642-19068664 6 
chr1:19070907-19070989 5.71951 
chr1:19070998-19071137 5.32374 
chr1:19071153-19071230 5.84416 
chr1:19075158-19075197 5.38462 
chr1:19076185-19076214 5.65517 
chr1:19077592-19077616 5.625 
chr1:19081572-19081599 5.22222 
chr1:19084311-19084329 5.88889 
chr1:19085711-19085789 5.75641 
chr1:19086300-19086315 6 
chr1:19092989-19093029 5.725 
chr1:19095188-19095225 5.16216 
chr1:19095693-19095707 6 
chr1:19098130-19098170 5.625 
chr1:19098683-19098706 5.65217 
chr1:19102973-19103028 5.72727 
chr1:19109825-19109839 6 
chr1:19110003-19110051 5.8125 
chr1:19111070-19111091 5.71429 
chr1:19114333-19114550 5.69585 
chr1:19115254-19115279 6 
chr1:19117694-19117744 5.92 
chr1:19117834-19117851 6 
chr1:19121645-19121729 5.90476 
chr1:19123549-19123567 5.83333 
chr1:19124095-19124140 5.8 
chr1:19125333-19125359 5.34615 
chr1:19127760-19127784 6 
chr1:19127799-19127821 5.59091 
chr1:19128142-19128163 5.57143 
chr1:19128181-19128202 5.57143 
chr1:19128385-19128397 6 
chr1:19128531-19128549 5.77778 
chr1:19128612-19128630 5.88889 
chr1:19128897-19128954 5.68421 
chr1:19133126-19133148 5.5 
chr1:19134055-19134071 5.875 
chr1:19135599-19135624 5.76 
chr1:19136088-19136107 5.68421 
chr1:19142555-19142596 5.85366 
chr1:19142724-19142743 5.63158 
chr1:19142914-19142943 5.51724 
chr1:19144883-19144957 5.44595 
chr1:19148963-19149001 5.94737 
chr1:19150994-19151029 5.65714 
chr1:19151716-19151872 5.5 
chr1:19151945-19151993 5.39583 
chr1:19152040-19152138 5.58163 
chr1:19152211-19152259 5.39583 
chr1:19152306-19152382 5.35526 
chr1:19152476-19152500 5.91667 
chr1:19152529-19152573 5.5 
chr1:19158734-19158754 5.9 
chr1:19159175-19159301 5.29365 
chr1:19159394-19159418 5.66667 
chr1:19159450-19159462 6 
chr1:19159850-19159895 5.51111 
chr1:19160019-19160053 5.85294 
chr1:19164225-19164239 6 
chr1:19167878-19167896 6 
chr1:19168162-19168194 6 
chr1:19170599-19170629 5.53333 
chr1:19171247-19171274 5.85185 
chr1:19175065-19175086 5.52381 
chr1:19175780-19175818 5.36842 
chr1:19180276-19180292 5.875 
chr1:19184431-19184466 5.6 
chr1:19184523-19184556 5.81818 
chr1:19184584-19184653 5.53623 
chr1:19184674-19184948 5.42701 
chr1:19184987-19185016 5.41379 
chr1:19185038-19185105 5.56716 
chr1:19186843-19186860 6 
chr1:19187589-19187615 5.84615 
chr1:19190828-19190841 6 
chr1:19191747-19191771 5.41667 
chr1:19193116-19193132 6 
chr1:19197245-19197258 6 
chr1:19203155-19203178 5.82609 
chr1:19208426-19208450 5.5 
chr1:19211921-19211942 5.57143 
chr1:19219081-19219104 5.69565 
chr1:19221335-19221377 5.92857 
chr1:19223386-19223405 5.89474 
chr1:19224817-19224832 6 
chr1:19228424-19228436 6 
chr1:19230747-19230762 6 
chr1:19232182-19232209 6 
chr1:19232549-19232568 6 
chr1:19234886-19234898 6 
chr1:19236681-19236732 5.92157 
chr1:19237996-19238042 5.93478 
chr1:19239176-19239201 5.44 
chr1:19240297-19240340 5.86047 
chr1:19241316-19241329 6 
chr1:19252252-19252641 5.79949 
chr1:19252821-19252876 5.36364 
chr1:19256041-19256076 5.68571 
chr1:19256153-19256166 5.92308 
chr1:19260253-19260267 6 
chr1:19260534-19260573 5.74359 
chr1:19261191-19261219 5.57143 
chr1:19262176-19262204 5.46429 
chr1:19262357-19262376 6 
chr1:19264829-19264858 5.41379 
chr1:19267024-19267122 5.70408 
chr1:19269315-19269345 5.46667 
chr1:19269698-19269721 5.56522 
chr1:19270116-19270134 5.83333 
chr1:19271357-19271387 5.56667 
chr1:19272903-19272921 6 
chr1:19274145-19274161 5.875 
chr1:19276292-19276308 6 
chr1:19278108-19278135 5.33333 
chr1:19280386-19280411 5.32 
chr1:19282545-19282582 5.35135 
chr1:19282723-19282743 5.9 
chr1:19282754-19282767 6 
chr1:19282845-19282875 5.26667 
chr1:19282930-19282965 5.14286 
chr1:19283207-19283229 5.5 
chr1:19284094-19284115 6 
chr1:19284373-19284397 5.58333 
chr1:19286890-19286920 5.3 
chr1:19287017-19287050 5.63636 
chr1:19288393-19288406 6 
chr1:19288887-19288900 6 
chr1:19291129-19291148 5.89474 
chr1:19294505-19294529 6 
chr1:19299502-19299535 6 
chr1:19300838-19300855 5.82353 
chr1:19301006-19301075 5.73913 
chr1:19301254-19301267 6 
chr1:19301996-19302017 5.71429 
chr1:19302663-19302691 5.71429 
chr1:19303146-19303177 5.87097 
chr1:19303489-19303505 6 
chr1:19305974-19305999 5.6 
chr1:19308377-19308724 5.81844 
chr1:19311288-19311330 6 
chr1:19312107-19312129 6 
chr1:19313084-19313109 5.92 
chr1:19314231-19314298 5.8806 
chr1:19315109-19315283 5.77011 
chr1:19317941-19317981 5.775 
chr1:19320509-19320525 6 
chr1:19321674-19321715 5.4878 
chr1:19321951-19321966 6 
chr1:19323175-19323219 5.95455 
chr1:19325771-19325798 5.92593 
chr1:19326378-19326628 5.776 
chr1:19327864-19327881 5.76471 
chr1:19328376-19328397 6 
chr1:19328928-19328955 6 
chr1:19329145-19329183 5.71053 
chr1:19330867-19330890 6 
chr1:19331688-19331702 6 
chr1:19333054-19333072 5.72222 
chr1:19334835-19334877 5.54762 
chr1:19335119-19335139 5.7 
chr1:19335184-19335196 6 
chr1:19338125-19338197 5.83333 
chr1:19340205-19340230 5.64 
chr1:19343969-19344019 5.18 
chr1:19344313-19344333 6 
chr1:19344963-19344985 5.54545 
chr1:19345139-19345155 6 
chr1:19347282-19347423 5.83688 
chr1:19347471-19347486 6 
chr1:19347770-19347791 5.85714 
chr1:19348877-19348914 5.56757 
chr1:19349246-19349268 5.81818 
chr1:19351706-19351724 6 
chr1:19352868-19352898 6 
chr1:19354339-19354375 5.83333 
chr1:19356114-19356151 5.7027 
chr1:19356676-19356733 5.84211 
chr1:19356778-19356819 5.36585 
chr1:19357171-19357585 5.80676 
chr1:19357779-19357795 5.875 
chr1:19363506-19363518 6 
chr1:19367901-19367933 5.75 
chr1:19367968-19367994 5.76923 
chr1:19370509-19370544 5.71429 
chr1:19374868-19374974 5.66981 
chr1:19375356-19375373 5.82353 
chr1:19376939-19376962 5.78261 
chr1:19377889-19377913 5.70833 
chr1:19378541-19378593 5.28846 
chr1:19378948-19378977 5.96552 
chr1:19379090-19379128 5.68421 
chr1:19379140-19379194 6 
chr1:19379543-19379558 6 
chr1:19382960-19382980 5.75 
chr1:19383723-19383749 5.76923 
chr1:19384683-19384706 5.95652 
chr1:19385855-19385881 5.61538 
chr1:19385893-19385920 5.22222 
chr1:19387806-19387960 5.80519 
chr1:19387970-19388056 5.61628 
chr1:19389600-19389612 6 
chr1:19390196-19390231 5.94286 
chr1:19404227-19404268 5.90244 
chr1:19408698-19408712 6 
chr1:19411590-19411610 5.65 
chr1:19412825-19412855 5.96667 
chr1:19418202-19418216 6 
chr1:19419747-19419775 5.25 
chr1:19421627-19421658 5.29032 
chr1:19423120-19423141 5.90476 
chr1:19425415-19425465 5.14 
chr1:19430590-19430611 5.52381 
chr1:19432016-19432033 6 
chr1:19434278-19434295 5.94118 
chr1:19438107-19438129 5.63636 
chr1:19441691-19441738 5.65957 
chr1:19444495-19444519 5.75 
chr1:19444912-19444926 6 
chr1:19449945-19449957 6 
chr1:19457389-19457417 5.5 
chr1:19457737-19457758 6 
chr1:19458367-19458384 5.76471 
chr1:19458576-19458598 5.5 
chr1:19458670-19458689 5.89474 
chr1:19459047-19459122 5.4 
chr1:19460580-19460603 6 
chr1:19460747-19460777 6 
chr1:19460910-19460933 5.56522 
chr1:19462242-19462267 5.52 
chr1:19464529-19464560 5.64516 
chr1:19465428-19465458 5.5 
chr1:19465747-19465782 5.97143 
chr1:19468238-19468258 5.6 
chr1:19469588-19469810 5.82432 
chr1:19469949-19469981 5.8125 
chr1:19471518-19471545 5.25926 
chr1:19472002-19472037 6 
chr1:19476396-19476434 5.23684 
chr1:19481794-19481815 5.71429 
chr1:19486097-19486118 5.61905 
chr1:19493208-19493245 6 
chr1:19496890-19496922 5.75 
chr1:19497697-19497715 5.94444 
chr1:19498173-19498189 6 
chr1:19499012-19499037 5.48 
chr1:19503834-19503854 5.6 
chr1:19506678-19506695 5.88235 
chr1:19507707-19507736 5.48276 
chr1:19507857-19507872 5.93333 
chr1:19509404-19509423 5.68421 
chr1:19510215-19510232 5.88235 
chr1:19512056-19512080 5.91667 
chr1:19513570-19513606 5.66667 
chr1:19514524-19514559 6 
chr1:19515462-19515484 5.59091 
chr1:19516786-19516819 5.87879 
chr1:19517648-19517668 5.8 
chr1:19519737-19519766 5.41379 
chr1:19521441-19521459 6 
chr1:19521760-19521780 6 
chr1:19522463-19522507 6 
chr1:19525226-19525248 5.63636 
chr1:19525425-19525459 5.58824 
chr1:19530864-19530895 5.54839 
chr1:19531013-19531039 5.76923 
chr1:19534126-19534140 6 
chr1:19534960-19534978 6 
chr1:19539631-19539658 5.51852 
chr1:19541478-19541497 6 
chr1:19543184-19543198 6 
chr1:19545696-19545721 5.36 
chr1:19548129-19548142 6 
chr1:19552139-19552162 5.86957 
chr1:19552945-19552974 5.65517 
chr1:19553026-19553061 5.6 
chr1:19553216-19553236 5.9 
chr1:19553523-19553539 5.9375 
chr1:19554699-19554711 6 
chr1:19560549-19560562 6 
chr1:19562195-19562224 5.96552 
chr1:19562387-19562401 6 
chr1:19563461-19563480 6 
chr1:19568370-19568391 5.66667 
chr1:19568511-19568540 5.7931 
chr1:19573278-19573300 5.77273 
chr1:19574685-19574707 5.68182 
chr1:19574904-19574926 5.86364 
chr1:19576712-19576736 6 
chr1:19576834-19576852 6 
chr1:19577358-19577384 5.65385 
chr1:19579195-19579210 5.86667 
chr1:19581388-19581424 5.80556 
chr1:19581822-19581839 5.76471 
chr1:19586400-19586425 5.32 
chr1:19589133-19589146 6 
chr1:19590914-19590931 6 
chr1:19591215-19591237 5.81818 
chr1:19592799-19592818 6 
chr1:19594893-19594915 6 
chr1:19597943-19597962 5.84211 
chr1:19598576-19598607 5.64516 
chr1:19599190-19599204 6 
chr1:19600067-19600097 5.16667 
chr1:19601140-19601161 5.7619 
chr1:19601273-19601295 5.81818 
chr1:19602302-19602325 5.52174 
chr1:19602854-19602866 6 
chr1:19603607-19603635 5.57143 
chr1:19603735-19603784 5.5102 
chr1:19605053-19605093 5.775 
chr1:19607048-19607075 5.77778 
chr1:19607514-19607544 5.7 
chr1:19608128-19608155 5.74074 
chr1:19613168-19613201 5.84848 
chr1:19613799-19613811 6 
chr1:19614700-19614730 5.16667 
chr1:19614762-19614795 5.45455 
chr1:19617270-19617293 6 
chr1:19617652-19617697 5.97778 
chr1:19617733-19617783 5.32 
chr1:19618016-19618031 6 
chr1:19618728-19618765 5.62162 
chr1:19618887-19618911 5.875 
chr1:19620332-19620376 5.59091 
chr1:19620736-19620766 6 
chr1:19622711-19622737 6 
chr1:19624931-19624961 5.8 
chr1:19625929-19625970 5.97561 
chr1:19627530-19627545 5.86667 
chr1:19628169-19628196 5.85185 
chr1:19629185-19629197 6 
chr1:19629627-19629642 6 
chr1:19636568-19636592 5.95833 
chr1:19637166-19637189 5.56522 
chr1:19639761-19639818 5.4386 
chr1:19641388-19641418 5.83333 
chr1:19642208-19642246 5.94737 
chr1:19642847-19642883 6 
chr1:19643335-19643377 5.95238 
chr1:19643407-19643425 6 
chr1:19645280-19645311 5.70968 
chr1:19646906-19646929 6 
chr1:19647658-19647680 5.77273 
chr1:19649752-19649774 5.68182 
chr1:19649877-19649912 5.6 
chr1:19651105-19651117 6 
chr1:19654000-19654045 5.88889 
chr1:19659703-19659716 5.92308 
chr1:19660393-19660428 6 
chr1:19662066-19662089 6 
chr1:19662106-19662119 6 
chr1:19665296-19665318 5.77273 
chr1:19665364-19665385 5.71429 
chr1:19672946-19672967 6 
chr1:19673311-19673329 6 
chr1:19673481-19673510 6 
chr1:19677109-19677121 6 
chr1:19681988-19682001 6 
chr1:19685704-19685721 6 
chr1:19689137-19689162 5.92 
chr1:19689744-19689768 5.79167 
chr1:19691328-19691353 5.68 
chr1:19692328-19692349 5.95238 
chr1:19692777-19692811 5.79412 
chr1:19693182-19693209 5.7037 
chr1:19694989-19695003 6 
chr1:19697802-19697842 5.7 
chr1:19700165-19700194 5.51724 
chr1:19705580-19705605 5.76 
chr1:19707666-19707687 5.52381 
chr1:19708178-19708199 6 
chr1:19709608-19709635 5.48148 
chr1:19709940-19709955 6 
chr1:19714878-19714908 5.6 
chr1:19718681-19718695 6 
chr1:19719022-19719036 6 
chr1:19720279-19720295 6 
chr1:19720489-19720508 5.94737 
chr1:19721214-19721241 5.96296 
chr1:19722740-19722759 5.68421 
chr1:19723280-19723292 6 
chr1:19728223-19728257 5.32353 
chr1:19729544-19729558 5.92857 
chr1:19730726-19730747 6 
chr1:19731037-19731053 6 
chr1:19732035-19732054 6 
chr1:19737606-19737639 5.75758 
chr1:19743354-19743377 6 
chr1:19744630-19744675 5.64444 
chr1:19748471-19748483 6 
chr1:19749223-19749250 6 
chr1:19750010-19750030 6
[truncated: 3,843,880 more chars]
