# Supplementary material for: MsDetector: toward a standard computational tool for DNA microsatellites detection
Source: Nucleic Acids Res. 2012 Oct 2;41(1):e22. doi: 10.1093/nar/gks881 (PMC3592430; doi:10.1093/nar/gks881)
Supplement: Supplementary Data [file supp_gks881_nar-01766-met-n-2012-File009.gz › dataset7HumanMs/chr10.rep]

chr10:64017-64031 5.92857 
chr10:65898-65940 5.52381 
chr10:67408-67439 5.58065 
chr10:68728-68824 5.875 
chr10:69176-69205 5.55172 
chr10:70300-70318 5.94444 
chr10:75125-75176 5.33333 
chr10:77598-77635 5.72973 
chr10:79362-79399 5.54054 
chr10:87267-87286 5.63158 
chr10:87414-87500 5.51163 
chr10:88490-88517 5.7037 
chr10:90605-90626 5.66667 
chr10:91477-91514 5.83784 
chr10:97071-97085 6 
chr10:99056-99081 5.92 
chr10:99825-99848 5.47826 
chr10:103149-103188 5.35897 
chr10:107013-107032 5.63158 
chr10:107160-107185 5.48 
chr10:109414-109434 5.7 
chr10:110210-110484 5.61314 
chr10:110915-110934 6 
chr10:111665-111690 5.64 
chr10:113073-113102 5.89655 
chr10:113355-113374 5.94737 
chr10:114129-114161 5.375 
chr10:116186-116235 5.89796 
chr10:116782-116799 6 
chr10:117254-117277 6 
chr10:117851-117873 5.63636 
chr10:118164-118205 5.41463 
chr10:118790-118828 5.63158 
chr10:119134-119166 5.375 
chr10:119583-119600 5.76471 
chr10:120021-120078 5.89474 
chr10:120565-120660 5.73684 
chr10:120806-120826 6 
chr10:121593-121616 5.65217 
chr10:121645-121661 5.875 
chr10:122079-122095 6 
chr10:123030-123052 5.90909 
chr10:123162-123204 6 
chr10:123288-123318 5.53333 
chr10:127261-127352 5.82418 
chr10:130036-130086 5.16 
chr10:130113-130146 5.57576 
chr10:130307-130341 5.38235 
chr10:130384-130407 5.47826 
chr10:132719-132739 6 
chr10:133434-133460 5.5 
chr10:134749-134983 5.76923 
chr10:135190-135219 6 
chr10:137191-137207 6 
chr10:139700-139749 6 
chr10:141640-141652 6 
chr10:143274-143322 5.375 
chr10:143901-143913 6 
chr10:144401-144427 5.96154 
chr10:146494-146509 6 
chr10:149068-149111 5.83721 
chr10:151151-151210 5.66102 
chr10:153600-153643 5.53488 
chr10:154438-154464 5.84615 
chr10:154924-154955 5.83871 
chr10:156378-156408 5.96667 
chr10:157396-157420 5.375 
chr10:157538-157581 5.09302 
chr10:157683-157701 6 
chr10:160208-160272 5.85938 
chr10:163949-163974 5.6 
chr10:164861-164880 5.63158 
chr10:169584-169661 5.90909 
chr10:170425-170478 5.92453 
chr10:172357-172379 6 
chr10:173261-173283 5.77273 
chr10:174610-174647 5.48649 
chr10:176076-176097 5.85714 
chr10:178197-178252 5.56364 
chr10:180972-180993 5.71429 
chr10:181074-181099 5.36 
chr10:181270-181358 5.28409 
chr10:181511-181537 5.84615 
chr10:181676-181723 5.51064 
chr10:184050-184062 6 
chr10:184780-184794 5.92857 
chr10:185644-185663 6 
chr10:186040-186059 5.68421 
chr10:188036-188057 5.57143 
chr10:190580-190598 6 
chr10:190664-190687 5.65217 
chr10:191073-191206 5.92481 
chr10:192546-192567 5.80952 
chr10:195225-195261 6 
chr10:200658-200690 5.46875 
chr10:201005-201046 5.63415 
chr10:203575-203592 5.82353 
chr10:204298-204366 5.48529 
chr10:204523-204536 6 
chr10:204916-204943 6 
chr10:205776-205815 5.41026 
chr10:206881-206914 5.78788 
chr10:216364-216391 5.77778 
chr10:221508-221531 5.86957 
chr10:222563-222585 5.59091 
chr10:229147-229175 5.57143 
chr10:231433-231473 5.4 
chr10:231752-231781 6 
chr10:231944-231962 5.77778 
chr10:232582-232614 6 
chr10:233164-233189 5.76 
chr10:234531-234545 6 
chr10:245164-245321 5.36306 
chr10:246145-246319 5.67816 
chr10:246348-246378 5.4 
chr10:247525-247553 5.96429 
chr10:248994-249016 5.59091 
chr10:250801-250830 5.41379 
chr10:251628-251646 6 
chr10:251951-251969 5.72222 
chr10:252760-252794 5.94118 
chr10:254926-255000 5.7027 
chr10:255754-255782 5.17857 
chr10:257183-257208 5.4 
chr10:261490-261511 5.95238 
chr10:263454-263466 6 
chr10:268972-269000 5.28571 
chr10:269363-269390 5.37037 
chr10:270981-270996 5.93333 
chr10:271267-271305 5.52632 
chr10:275932-275973 5.43902 
chr10:276412-276436 6 
chr10:280922-280945 6 
chr10:283419-283432 5.92308 
chr10:286441-286454 5.92308 
chr10:293453-293487 5.70588 
chr10:301000-301026 5.61538 
chr10:303773-303785 6 
chr10:305106-305134 5.60714 
chr10:306320-306354 5.67647 
chr10:307381-307399 5.72222 
chr10:309698-309720 5.5 
chr10:309747-309767 5.6 
chr10:319188-319221 5.27273 
chr10:319536-319551 5.93333 
chr10:320149-320196 5.25532 
chr10:321410-321426 6 
chr10:322983-323000 5.94118 
chr10:323120-323142 6 
chr10:331093-331106 6 
chr10:332448-332475 5.96296 
chr10:333609-333622 6 
chr10:333676-333707 5.80645 
chr10:339707-339731 5.5 
chr10:340249-340283 5.29412 
chr10:340532-340560 5.71429 
chr10:341500-341556 6 
chr10:342826-342845 5.63158 
chr10:343132-343210 5.70513 
chr10:347897-347934 5.94595 
chr10:349450-349475 5.52 
chr10:349767-349789 5.5 
chr10:350473-350514 5.63415 
chr10:350700-350744 5.36364 
chr10:351912-351940 5.75 
chr10:355921-355947 5.5 
chr10:357564-357579 5.86667 
chr10:366448-366460 6 
chr10:371203-371225 5.95455 
chr10:375056-375080 5.58333 
chr10:375570-375601 5.96774 
chr10:376752-376765 6 
chr10:376918-376933 6 
chr10:380244-380267 5.73913 
chr10:382835-382856 6 
chr10:382951-382967 6 
chr10:382989-383008 6 
chr10:383070-383082 6 
chr10:383449-383469 5.7 
chr10:383894-383916 5.77273 
chr10:384768-384783 6 
chr10:384806-384829 5.65217 
chr10:384856-384870 6 
chr10:384888-384905 6 
chr10:386514-386541 5.25926 
chr10:388094-388111 5.76471 
chr10:389494-389507 5.92308 
chr10:390323-390343 5.9 
chr10:395839-395864 5.52 
chr10:396572-396592 6 
chr10:402016-402033 5.76471 
chr10:402468-402500 5.46875 
chr10:403595-403622 5.44444 
chr10:403688-403740 5.23077 
chr10:404535-404786 5.80876 
chr10:413356-413368 6 
chr10:415668-415703 5.6 
chr10:417082-417152 5.95714 
chr10:418014-418028 6 
chr10:420040-420071 5.41935 
chr10:422497-422509 6 
chr10:424347-424375 5.42857 
chr10:424458-424500 5.5 
chr10:424506-424527 5.52381 
chr10:424611-424723 5.38393 
chr10:424753-424822 5.42029 
chr10:425126-425139 6 
chr10:427797-427827 5.2 
chr10:430211-430234 6 
chr10:434815-434847 5.28125 
chr10:435016-435035 5.84211 
chr10:435311-435336 5.68 
chr10:438645-438701 5.69643 
chr10:438753-438783 5.7 
chr10:439718-439775 5.98246 
chr10:441035-441106 5.83099 
chr10:450149-450161 6 
chr10:453703-453731 5.53571 
chr10:457927-457940 6 
chr10:460636-460738 5.77451 
chr10:460765-460856 5.73626 
chr10:461883-461901 6 
chr10:462248-462279 5.74194 
chr10:470295-470318 6 
chr10:472775-472798 5.6087 
chr10:474116-474144 5.32143 
chr10:475161-475496 5.93134 
chr10:479620-479637 5.76471 
chr10:480891-480912 5.57143 
chr10:481098-481129 5.29032 
chr10:481898-481916 5.77778 
chr10:485563-485583 5.7 
chr10:489483-489518 5.37143 
chr10:495777-495811 5.44118 
chr10:495850-495871 5.85714 
chr10:500303-500349 5.69565 
chr10:504931-504944 6 
chr10:513466-513489 5.86957 
chr10:513504-513516 6 
chr10:515255-515269 6 
chr10:517689-517706 5.76471 
chr10:523150-523194 5.20455 
chr10:523209-523447 5.60924 
chr10:523527-523577 5.86 
chr10:523635-523904 5.42379 
chr10:523921-524000 5.53165 
chr10:524008-524332 5.8179 
chr10:524847-524865 5.77778 
chr10:525268-525287 6 
chr10:533363-533387 5.45833 
chr10:533507-533532 6 
chr10:543066-543081 6 
chr10:550914-550938 6 
chr10:558335-558363 6 
chr10:558862-558879 6 
chr10:561663-561680 6 
chr10:562279-562798 5.87283 
chr10:563121-563147 5.34615 
chr10:572470-572482 6 
chr10:576593-576609 6 
chr10:578455-578730 5.97818 
chr10:580604-580622 5.72222 
chr10:586943-587077 6 
chr10:590081-590101 5.75 
chr10:591106-591124 6 
chr10:592217-592229 6 
chr10:594382-594417 5.94286 
chr10:594445-594480 5.94286 
chr10:594493-594522 5.58621 
chr10:594568-594598 5.2 
chr10:594851-594873 6 
chr10:595946-595959 6 
chr10:603609-603894 5.57895 
chr10:605262-605285 6 
chr10:611294-611306 6 
chr10:611991-612006 5.86667 
chr10:613109-613141 5.71875 
chr10:614705-614733 6 
chr10:617430-617480 5.28 
chr10:623732-623771 5.71795 
chr10:637057-637075 5.88889 
chr10:642436-642461 6 
chr10:643412-643436 5.58333 
chr10:644141-644170 5.2069 
chr10:649238-649268 6 
chr10:652752-652773 6 
chr10:654044-654231 5.7861 
chr10:654242-654665 5.92435 
chr10:663592-663608 6 
chr10:667500-667522 5.68182 
chr10:667616-667630 6 
chr10:668196-668347 5.72185 
chr10:669397-669445 5.5625 
chr10:669650-669671 6 
chr10:680690-680728 5.84211 
chr10:682138-682155 6 
chr10:686519-686554 5.62857 
chr10:686565-686724 5.88679 
chr10:687962-687981 5.68421 
chr10:688258-688284 5.65385 
chr10:688812-688840 5.42857 
chr10:689452-689473 6 
chr10:698230-698249 5.63158 
chr10:699388-699414 5.65385 
chr10:702976-703111 5.51111 
chr10:703120-703460 5.61471 
chr10:703492-703723 5.68831 
chr10:703732-704108 5.60372 
chr10:704128-704336 5.74038 
chr10:704876-704980 5.38462 
chr10:705028-705056 5.46429 
chr10:705196-705245 5.42857 
chr10:705265-705297 5.28125 
chr10:709938-709967 5.37931 
chr10:711023-711048 5.92 
chr10:712530-712587 6 
chr10:713212-713228 5.8125 
chr10:713461-713500 5.51282 
chr10:713599-713664 5.41538 
chr10:713688-713852 5.25 
chr10:713887-713914 5.51852 
chr10:713925-714023 5.56122 
chr10:714038-714082 5.79545 
chr10:714132-714183 5.45098 
chr10:714197-714245 5.64583 
chr10:714282-714312 5.43333 
chr10:714346-714461 5.50435 
chr10:714479-714514 5.37143 
chr10:714527-714558 5.48387 
chr10:714573-714613 5.525 
chr10:716060-716095 5.25714 
chr10:716113-716317 5.41667 
chr10:720711-720765 5.92593 
chr10:722602-722623 5.7619 
chr10:724298-724324 5.5 
chr10:724485-724504 5.68421 
chr10:724640-724671 5.22581 
chr10:724726-724780 5.55556 
chr10:724796-724874 5.4359 
chr10:725403-725619 5.54167 
chr10:725685-725720 5.2 
chr10:728612-728631 5.63158 
chr10:731075-731159 5.71429 
chr10:731592-731607 6 
chr10:732359-732416 5.40351 
chr10:735337-735386 5.30612 
chr10:735400-735424 5.41667 
chr10:735440-735453 6 
chr10:735605-735646 5.73171 
chr10:735707-735760 5.20755 
chr10:735773-735810 5.24324 
chr10:735857-735913 5.39286 
chr10:735931-736000 5.43478 
chr10:736886-736918 5.84375 
chr10:738026-738067 5.7561 
chr10:744278-744296 5.77778 
chr10:746115-746143 5.5 
chr10:746213-746268 5.30909 
chr10:746337-746400 5.25397 
chr10:746536-746564 5.28571 
chr10:746571-746597 5.30769 
chr10:748195-748222 5.22222 
chr10:748383-748400 5.76471 
chr10:749937-749968 5.93548 
chr10:751248-751284 5.97222 
chr10:752525-752569 5.52273 
chr10:754430-754445 5.93333 
chr10:755466-755492 5.38462 
chr10:761445-761467 5.90909 
chr10:762152-762197 5.33333 
chr10:765566-765581 6 
chr10:768030-768051 5.52381 
chr10:771174-771195 5.90476 
chr10:774317-774347 5.7 
chr10:774734-774767 5.33333 
chr10:775035-775062 5.51852 
chr10:776062-776076 6 
chr10:777623-777649 5.92308 
chr10:778728-778750 5.5 
chr10:779081-779118 5.43243 
chr10:779135-779209 5.36486 
chr10:779400-779445 5.2 
chr10:779453-779480 5.33333 
chr10:781233-781246 6 
chr10:781357-781527 5.63529 
chr10:781541-781643 5.73529 
chr10:781656-781736 5.8125 
chr10:781769-781997 5.78509 
chr10:782000-782720 5.61111 
chr10:782730-782862 5.76515 
chr10:782871-782908 5.67568 
chr10:782918-783277 5.66017 
chr10:783289-783448 5.72327 
chr10:783456-783549 5.67742 
chr10:783600-783843 5.5679 
chr10:783886-783965 5.6962 
chr10:784017-784121 5.43269 
chr10:784135-784260 5.712 
chr10:784273-784494 5.76923 
chr10:784500-784721 5.47511 
chr10:785291-785399 5.57407 
chr10:785445-785492 5.40426 
chr10:785500-785564 5.78125 
chr10:785579-785747 5.45833 
chr10:786221-786239 6 
chr10:786391-786406 5.86667 
chr10:788544-788565 5.57143 
chr10:789101-789128 5.77778 
chr10:789866-789881 5.93333 
chr10:790011-790152 5.7234 
chr10:790161-790458 5.75421 
chr10:791072-791093 5.85714 
chr10:791474-791500 5.80769 
chr10:796037-796091 5.88889 
chr10:797831-797857 5.73077 
chr10:799514-799533 5.94737 
chr10:804078-804120 6 
chr10:811651-811682 5.87097 
chr10:812972-813000 5.32143 
chr10:814776-814790 6 
chr10:817743-817762 5.63158 
chr10:819057-819073 6 
chr10:819819-819867 5.54167 
chr10:822084-822216 5.90909 
chr10:824529-824545 6 
chr10:826866-826889 5.78261 
chr10:830812-830833 5.57143 
chr10:832472-832500 5.85714 
chr10:833530-833551 6 
chr10:837279-837314 5.37143 
chr10:837559-837667 5.31481 
chr10:837701-837790 5.38202 
chr10:837804-837817 5.92308 
chr10:838673-838690 6 
chr10:839594-840255 5.60514 
chr10:844706-844750 5.95455 
chr10:846302-846326 5.875 
chr10:851429-851462 5.45455 
chr10:854662-854721 5.71186 
chr10:858481-858493 6 
chr10:859741-859754 6 
chr10:860043-860065 5.86364 
chr10:869112-869137 5.52 
chr10:870434-870460 6 
chr10:872533-872551 5.88889 
chr10:877216-877232 6 
chr10:877965-877996 6 
chr10:878970-879006 5.83333 
chr10:879189-879219 6 
chr10:879411-879453 5.14286 
chr10:879466-879495 5.48276 
chr10:879827-879840 6 
chr10:880979-881000 5.61905 
chr10:887800-887836 5.36111 
chr10:894866-894881 5.86667 
chr10:895256-895269 6 
chr10:897120-897136 6 
chr10:898000-898052 5.21154 
chr10:908196-908216 6 
chr10:908697-908718 5.52381 
chr10:913802-913821 6 
chr10:914318-914332 6 
chr10:915839-915886 5.93617 
chr10:919643-919665 5.5 
chr10:920174-920194 6 
chr10:920299-920324 5.52 
chr10:922325-922343 5.88889 
chr10:925710-925725 5.93333 
chr10:929450-929478 5.71429 
chr10:929500-929539 5.17949 
chr10:932056-932078 6 
chr10:933030-933045 6 
chr10:934258-934310 5.71154 
chr10:935023-935045 5.77273 
chr10:935310-935333 5.65217 
chr10:936649-936668 5.84211 
chr10:938842-938862 6 
chr10:940500-940528 5.21429 
chr10:941127-941173 5.63043 
chr10:941612-941633 5.95238 
chr10:941965-942000 5.45714 
chr10:942928-942943 6 
chr10:943927-943949 6 
chr10:945941-946000 5.13559 
chr10:946286-946316 5.76667 
chr10:946360-946388 6 
chr10:946558-946570 6 
chr10:946859-946871 6 
chr10:948578-948591 6 
chr10:949459-949473 6 
chr10:949962-949983 5.80952 
chr10:950500-950557 5.85965 
chr10:951594-951651 5.94737 
chr10:953355-953375 5.9 
chr10:954249-954275 5.46154 
chr10:955233-955247 6 
chr10:958225-958270 5.6 
chr10:958648-958677 5.68966 
chr10:960043-960067 5.875 
chr10:960736-960782 5.41304 
chr10:961772-961785 6 
chr10:964572-964591 6 
chr10:966711-966733 5.5 
chr10:967213-967238 5.96 
chr10:968615-968653 6 
chr10:969443-969455 6 
chr10:971464-971486 5.68182 
chr10:972979-972991 6 
chr10:975160-975194 5.97059 
chr10:977042-977069 5.44444 
chr10:977203-977268 5.38462 
chr10:977452-977504 5.36538 
chr10:977536-977556 6 
chr10:977882-977935 5.64151 
chr10:980429-980460 5.90323 
chr10:981631-981677 6 
chr10:981825-981858 5.84848 
chr10:982179-982217 5.71053 
chr10:982979-982994 6 
chr10:983402-983426 5.5 
chr10:983800-983837 5.94595 
chr10:984183-984202 5.89474 
chr10:984617-984673 5.19643 
chr10:985952-985969 6 
chr10:987242-987272 5.86667 
chr10:987671-987734 5.88889 
chr10:988885-988899 6 
chr10:989706-989728 5.59091 
chr10:993554-993574 6 
chr10:994017-994037 5.65 
chr10:996907-996974 5.25373 
chr10:998279-998298 6 
chr10:1002280-1002298 5.83333 
chr10:1003091-1003114 5.73913 
chr10:1003732-1003755 5.78261 
chr10:1003838-1003859 5.52381 
chr10:1005266-1005905 5.88263 
chr10:1006335-1006374 5.84615 
chr10:1006647-1006672 6 
chr10:1007780-1007808 5.17857 
chr10:1008238-1008255 6 
chr10:1008842-1008863 5.71429 
chr10:1011985-1012020 5.74286 
chr10:1017954-1017976 5.54545 
chr10:1023072-1023103 5.80645 
chr10:1023486-1023509 5.82609 
chr10:1027491-1027524 5.48485 
chr10:1028031-1028068 5.89189 
chr10:1030871-1030901 5.6 
chr10:1034668-1034699 5.32258 
chr10:1035054-1035072 6 
chr10:1036667-1036682 6 
chr10:1037629-1037648 6 
chr10:1038339-1038351 6 
chr10:1040196-1040222 6 
chr10:1044014-1044053 5.46154 
chr10:1045049-1045070 5.52381 
chr10:1046175-1046194 6 
chr10:1047622-1047634 6 
chr10:1047849-1047877 5.71429 
chr10:1051069-1051097 5.78571 
chr10:1057610-1057635 5.68 
chr10:1058910-1058930 5.7 
chr10:1060598-1060613 5.86667 
chr10:1060899-1060936 5.37838 
chr10:1066159-1066176 5.88235 
chr10:1066522-1066596 5.68919 
chr10:1068199-1068229 5.46667 
chr10:1069415-1069427 6 
chr10:1070950-1070987 6 
chr10:1071481-1071494 6 
chr10:1071904-1071939 5.54286 
chr10:1072050-1072062 6 
chr10:1073065-1073084 5.89474 
chr10:1074526-1074545 5.89474 
chr10:1076432-1076451 5.68421 
chr10:1077500-1077629 5.34109 
chr10:1077647-1077701 5.35185 
chr10:1078307-1078326 6 
chr10:1081791-1081815 6 
chr10:1081932-1081952 5.7 
chr10:1085393-1085421 5.32143 
chr10:1087000-1087044 5.22727 
chr10:1087734-1087758 5.875 
chr10:1091806-1091830 6 
chr10:1100232-1100255 5.47826 
chr10:1102664-1102688 5.5 
chr10:1110523-1110548 6 
chr10:1114393-1114408 5.93333 
chr10:1115310-1115342 5.875 
chr10:1116147-1116161 6 
chr10:1119550-1119580 5.43333 
chr10:1121213-1121226 6 
chr10:1121592-1121615 5.52174 
chr10:1122157-1122184 5.44444 
chr10:1123805-1123818 6 
chr10:1124144-1124169 5.96 
chr10:1125464-1125487 5.73913 
chr10:1126306-1126328 5.63636 
chr10:1128698-1128739 6 
chr10:1132700-1132761 5.40984 
chr10:1134623-1134649 5.5 
chr10:1135308-1135332 5.625 
chr10:1136079-1136111 5.71875 
chr10:1138119-1138133 6 
chr10:1138812-1138833 6 
chr10:1144266-1144280 6 
chr10:1147169-1147202 5.75758 
chr10:1152450-1152467 6 
chr10:1157833-1157852 5.78947 
chr10:1159890-1159908 6 
chr10:1160944-1160987 5.48837 
chr10:1166453-1166468 5.93333 
chr10:1167470-1167500 5.4 
chr10:1170597-1170639 5.80952 
chr10:1171263-1171276 6 
chr10:1171334-1171361 5.77778 
chr10:1174743-1174906 5.40491 
chr10:1177623-1177659 5.86111 
chr10:1178557-1178603 5.3913 
chr10:1178620-1178641 5.85714 
chr10:1178652-1178703 5.62745 
chr10:1178727-1178793 5.65152 
chr10:1181718-1181746 5.78571 
chr10:1184060-1184144 5.61905 
chr10:1186495-1186536 5.53659 
chr10:1186641-1186673 5.28125 
chr10:1188389-1188413 5.375 
chr10:1189997-1190013 5.875 
chr10:1191213-1191239 5.92308 
chr10:1192370-1192390 6 
chr10:1194753-1194776 6 
chr10:1196358-1196411 5.54717 
chr10:1197970-1198000 5.7 
chr10:1203213-1203275 5.58065 
chr10:1203288-1203326 5.31579 
chr10:1203356-1203455 5.47475 
chr10:1204288-1204409 5.49587 
chr10:1206084-1206103 5.78947 
chr10:1207284-1207310 5.30769 
chr10:1209599-1209613 6 
chr10:1210497-1210577 5.375 
chr10:1210637-1210683 5.36957 
chr10:1210758-1210803 5.22222 
chr10:1210879-1210931 5.11538 
chr10:1210946-1211052 5.49057 
chr10:1211180-1211206 5.38462 
chr10:1212198-1212229 5.45161 
chr10:1215309-1215321 6 
chr10:1216899-1216922 5.69565 
chr10:1217168-1217206 5.34211 
chr10:1217220-1217270 5.72 
chr10:1217281-1217319 5.63158 
chr10:1217337-1217354 5.88235 
chr10:1217383-1217404 5.57143 
chr10:1219564-1219604 5.4 
chr10:1221017-1221031 6 
chr10:1221056-1221086 5.6 
chr10:1231435-1231452 6 
chr10:1240404-1240500 5.5625 
chr10:1241328-1241349 5.7619 
chr10:1242145-1242160 6 
chr10:1242693-1242717 5.83333 
chr10:1245561-1245600 5.74359 
chr10:1248037-1248056 5.84211 
chr10:1248184-1248201 5.76471 
chr10:1252302-1252336 5.29412 
chr10:1252361-1252394 5.72727 
chr10:1255229-1255261 5.5 
chr10:1255271-1255288 5.76471 
chr10:1255301-1255335 5.52941 
chr10:1255386-1255466 5.6125 
chr10:1255490-1255536 5.54348 
chr10:1255601-1255624 5.43478 
chr10:1255656-1255678 5.72727 
chr10:1256703-1256723 5.75 
chr10:1257025-1257059 5.58824 
chr10:1257073-1257262 5.46032 
chr10:1257300-1257349 5.2449 
chr10:1259072-1259147 5.32 
chr10:1259158-1259186 5.35714 
chr10:1259205-1259292 5.4023 
chr10:1259438-1259466 5.21429 
chr10:1261974-1262006 5.9375 
chr10:1263987-1264003 5.875 
chr10:1264989-1265004 6 
chr10:1265589-1265697 5.53704 
chr10:1265743-1266378 5.75748 
chr10:1267342-1267369 5.62963 
chr10:1273870-1273891 5.52381 
chr10:1275785-1275803 6 
chr10:1278060-1278169 5.53211 
chr10:1278283-1278370 5.54023 
chr10:1278437-1278597 5.49375 
chr10:1278620-1278669 5.55102 
chr10:1278679-1278744 5.6 
chr10:1278765-1278902 5.57664 
chr10:1279889-1279923 5.61765 
chr10:1280677-1280699 6 
chr10:1281417-1281756 5.73451 
chr10:1281774-1282042 5.84701 
chr10:1282068-1282235 5.89222 
chr10:1282261-1282424 5.63804 
chr10:1287354-1287394 5.6 
chr10:1291493-1291506 6 
chr10:1291668-1291694 5.76923 
chr10:1295927-1295953 5.26923 
chr10:1296162-1296175 6 
chr10:1296224-1296277 5.71698 
chr10:1300162-1300210 5.47917 
chr10:1304190-1304210 5.7 
chr10:1304338-1304370 6 
chr10:1305189-1305208 5.63158 
chr10:1305892-1305909 6 
chr10:1313742-1313784 5.42857 
chr10:1313814-1313853 5.71795 
chr10:1317687-1317714 5.66667 
chr10:1317842-1317861 5.63158 
chr10:1320114-1320177 5.52381 
chr10:1322760-1322868 5.77778 
chr10:1322879-1322937 5.41379 
chr10:1322948-1322987 5.53846 
chr10:1335137-1335220 5.75904 
chr10:1335240-1335313 5.43836 
chr10:1335331-1335373 5.5 
chr10:1335397-1335571 5.49425 
chr10:1340915-1340962 6 
chr10:1341102-1341114 6 
chr10:1343744-1343794 5.44 
chr10:1344906-1344921 6 
chr10:1348890-1348921 5.87097 
chr10:1350123-1350142 5.63158 
chr10:1350272-1350295 5.56522 
chr10:1352589-1352635 6 
chr10:1356638-1356658 6 
chr10:1365445-1365458 6 
chr10:1368888-1368953 5.4 
chr10:1368981-1369382 5.75062 
chr10:1369413-1369490 5.49351 
chr10:1369500-1369706 5.83495 
chr10:1369719-1369814 5.81053 
chr10:1369827-1369894 5.52239 
chr10:1369931-1370137 5.63592 
chr10:1370162-1370187 5.48 
chr10:1371191-1371211 6 
chr10:1372124-1372144 6 
chr10:1374612-1374637 5.88 
chr10:1377398-1377491 5.44086 
chr10:1377500-1377570 5.38571 
chr10:1377599-1377622 5.6087 
chr10:1377700-1377728 5.67857 
chr10:1379247-1379283 5.77778 
chr10:1390088-1390139 5.56863 
chr10:1390149-1390268 5.43697 
chr10:1391154-1391182 5.85714 
chr10:1393724-1393744 5.9 
chr10:1398115-1398156 5.4878 
chr10:1398164-1398193 5.37931 
chr10:1400247-1400269 5.81818 
chr10:1401084-1401105 5.57143 
chr10:1403374-1403399 5.36 
chr10:1407066-1407080 6 
chr10:1411475-1411500 5.32 
chr10:1413671-1413697 5.76923 
chr10:1413978-1413997 6 
chr10:1414648-1414673 5.72 
chr10:1415411-1415482 5.46479 
chr10:1415496-1415537 5.68293 
chr10:1415708-1415750 5.7381 
chr10:1417917-1417997 5.3875 
chr10:1418000-1418065 5.47692 
chr10:1418079-1418187 5.37963 
chr10:1418213-1418254 5.39024 
chr10:1419060-1419082 5.59091 
chr10:1419094-1419179 5.50588 
chr10:1419224-1419290 5.54545 
chr10:1419358-1419408 5.36 
chr10:1419425-1419458 5.81818 
chr10:1419500-1419582 5.35366 
chr10:1419667-1419688 5.52381 
chr10:1420751-1420801 5.22 
chr10:1423363-1423386 5.82609 
chr10:1431943-1431991 5.83333 
chr10:1433912-1433932 5.7 
chr10:1433961-1433980 6 
chr10:1437068-1437130 5.75806 
chr10:1437868-1437894 5.53846 
chr10:1447824-1447843 6 
chr10:1454645-1454657 6 
chr10:1457099-1457150 5.47059 
chr10:1457186-1457233 5.82979 
chr10:1457249-1457278 5.48276 
chr10:1457285-1457446 5.30435 
chr10:1457514-1457569 5.56364 
chr10:1457599-1457668 5.27536 
chr10:1458396-1458427 5.35484 
chr10:1459396-1459442 5.76087 
chr10:1462807-1462820 6 
chr10:1465849-1465915 5.18182 
chr10:1465929-1465996 5.19403 
chr10:1466023-1466095 5.48611 
chr10:1466109-1466219 5.53636 
chr10:1466231-1466301 5.41429 
chr10:1466335-1466399 5.6875 
chr10:1466841-1466865 5.45833 
chr10:1471038-1471099 5.81967 
chr10:1474391-1474411 6 
chr10:1474887-1474930 5.53488 
chr10:1479409-1479474 5.73846 
chr10:1484170-1484183 6 
chr10:1485274-1485304 5.9 
chr10:1486139-1486242 5.47573 
chr10:1486285-1486363 5.55128 
chr10:1486377-1486635 5.57364 
chr10:1486667-1486759 5.47826 
chr10:1486832-1486996 5.48171 
chr10:1487000-1487092 5.46739 
chr10:1487131-1487245 5.42982 
chr10:1487272-1487358 5.51163 
chr10:1487368-1487478 5.46364 
chr10:1487561-1487708 5.59864 
chr10:1489742-1489763 5.61905 
chr10:1493721-1493804 5.51807 
chr10:1493841-1493878 5.64865 
chr10:1493894-1493926 5.625 
chr10:1493942-1493977 5.65714 
chr10:1494531-1494555 5.625 
chr10:1497657-1497693 5.47222 
chr10:1501031-1501070 5.51282 
chr10:1504709-1504732 5.6087 
chr10:1504743-1504816 5.67123 
chr10:1504855-1505087 5.4181 
chr10:1509239-1509252 6 
chr10:1510370-1510382 6 
chr10:1513000-1513016 6 
chr10:1513252-1513276 5.54167 
chr10:1515555-1515589 5.97059 
chr10:1518320-1518404 5.39286 
chr10:1522095-1522132 6 
chr10:1523011-1523037 5.42308 
chr10:1527041-1527131 5.21111 
chr10:1527319-1527390 5.22535 
chr10:1527428-1527462 5.35294 
chr10:1527485-1527509 5.375 
chr10:1528372-1528394 5.5 
chr10:1528405-1528437 6 
chr10:1529155-1529179 5.41667 
chr10:1530101-1530117 6 
chr10:1530773-1530791 6 
chr10:1532631-1532654 5.6087 
chr10:1533957-1533971 6 
chr10:1535924-1535966 6 
chr10:1537142-1537177 5.28571 
chr10:1537910-1537975 5.67692 
chr10:1537987-1538160 5.31214 
chr10:1538186-1538213 5.48148 
chr10:1538250-1538309 5.74576 
chr10:1538353-1538387 5.70588 
chr10:1538404-1538464 5.48333 
chr10:1538491-1538523 5.65625 
chr10:1538550-1538720 5.39412 
chr10:1538734-1538756 5.54545 
chr10:1538806-1538830 5.625 
chr10:1538843-1538915 5.31944 
chr10:1538965-1538991 5.65385 
chr10:1539235-1539247 6 
chr10:1540570-1540635 5.55385 
chr10:1540798-1540829 5.64516 
chr10:1540976-1541036 5.56667 
chr10:1541046-1541158 5.48214 
chr10:1541167-1541301 5.49254 
chr10:1541319-1541500 5.38122 
chr10:1541531-1541570 5.5641 
chr10:1541603-1541658 5.23636 
chr10:1541679-1541712 5.48485 
chr10:1541741-1541773 5.78125 
chr10:1541799-1541849 5.56 
chr10:1541881-1541983 5.40196 
chr10:1542000-1542060 5.31667 
chr10:1542085-1542120 5.48571 
chr10:1547098-1547125 5.25926 
chr10:1547144-1547263 5.41176 
chr10:1547280-1547309 5.65517 
chr10:1547384-1547424 5.425 
chr10:1547570-1547587 5.76471 
chr10:1552178-1552390 5.85849 
chr10:1553049-1553073 5.625 
chr10:1556373-1556432 5.32203 
chr10:1558672-1558772 5.68 
chr10:1566138-1566171 5.69697 
chr10:1566254-1566313 5.79661 
chr10:1567232-1567254 5.54545 
chr10:1567917-1567955 5.39474 
chr10:1567970-1568000 5.36667 
chr10:1568040-1568234 5.30928 
chr10:1568403-1568460 5.77193 
chr10:1569797-1569837 5.9 
chr10:1573023-1573130 5.66355 
chr10:1573143-1573175 5.75 
chr10:1576223-1576254 5.93548 
chr10:1576332-1576344 6 
chr10:1580007-1580020 5.92308 
chr10:1580337-1580357 5.7 
chr10:1586192-1586228 5.77778 
chr10:1587110-1587137 5.33333 
chr10:1587151-1587175 6 
chr10:1587742-1587759 5.94118 
chr10:1591634-1591678 5.22727 
chr10:1594897-1594940 5.83721 
chr10:1598128-1598148 6 
chr10:1599500-1599526 5.57692 
chr10:1600039-1600075 6 
chr10:1600122-1600141 6 
chr10:1605821-1605842 5.66667 
chr10:1605965-1605984 5.63158 
chr10:1608258-1608305 6 
chr10:1610719-1610819 5.74 
chr10:1610977-1611040 5.84127 
chr10:1611196-1611294 5.65306 
chr10:1611309-1611353 5.77273 
chr10:1611366-1611412 5.86957 
chr10:1611444-1611477 5.81818 
chr10:1613224-1613260 5.38889 
chr10:1613473-1613494 5.52381 
chr10:1613824-1613927 5.6699 
chr10:1613937-1613965 5.89286 
chr10:1613986-1614022 5.72222 
chr10:1614042-1614096 5.46296 
chr10:1614138-1614203 5.58462 
chr10:1614251-1614365 5.52632 
chr10:1614377-1614500 5.27642 
chr10:1618234-1618388 5.4026 
chr10:1618401-1618431 5.56667 
chr10:1618456-1618548 5.67391 
chr10:1618561-1618621 5.61667 
chr10:1620884-1620923 5.23077 
chr10:1623826-1623858 5.34375 
chr10:1624021-1624065 6 
chr10:1628227-1628254 5.77778 
chr10:1629403-1629426 5.86957 
chr10:1631619-1631663 5.86364 
chr10:1631862-1631874 6 
chr10:1633850-1633876 5.92308 
chr10:1636500-1636523 5.86957 
chr10:1642856-1642874 6 
chr10:1644066-1644079 6 
chr10:1644812-1644877 5.18462 
chr10:1644890-1644915 5.32 
chr10:1644955-1644985 5.76667 
chr10:1645030-1645076 5.71739 
chr10:1645144-1645171 5.40741 
chr10:1645276-1645340 5.59375 
chr10:1645988-1646011 5.78261 
chr10:1646308-1646321 6 
chr10:1650662-1651026 5.43956 
chr10:1652943-1653030 5.55172 
chr10:1653043-1653074 5.41935 
chr10:1661484-1661500 5.875 
chr10:1662160-1662182 5.5 
chr10:1663306-1663327 5.61905 
chr10:1663588-1663623 5.91429 
chr10:1666432-1666479 5.7234 
chr10:1671653-1671763 5.32727 
chr10:1673151-1673214 5.7619 
chr10:1673425-1673458 5.24242 
chr10:1674435-1674500 5.36923 
chr10:1674629-1674670 5.36585 
chr10:1675261-1675309 5.625 
chr10:1675717-1675802 5.87059 
chr10:1675817-1675835 5.72222 
chr10:1678863-1678922 5.22034 
chr10:1678954-1679000 5.47826 
chr10:1679005-1679055 5.2 
chr10:1679067-1679133 5.45455 
chr10:1681386-1681461 5.62667 
chr10:1682039-1682086 5.87234 
chr10:1682830-1682881 5.54902 
chr10:1684883-1684911 6 
chr10:1684927-1684987 5.53333 
chr10:1685009-1685027 6 
chr10:1689507-1689553 5.63043 
chr10:1689583-1690102 5.47399 
chr10:1695626-1695650 5.45833 
chr10:1698150-1698164 6 
chr10:1698693-1698739 5.69565 
chr10:1698993-1699012 5.63158 
chr10:1699195-1699218 6 
chr10:1700000-1700084 5.27381 
chr10:1700115-1700204 5.61798 
chr10:1700217-1700278 5.62295 
chr10:1700286-1700334 5.58333 
chr10:1700354-1700380 5.69231 
chr10:1700422-1700478 5.42857 
chr10:1700492-1700569 5.54545 
chr10:1700588-1700716 5.35938 
chr10:1700723-1700763 5.725 
chr10:1705272-1705297 5.32 
chr10:1705568-1705594 6 
chr10:1706242-1706266 5.375 
chr10:1706341-1706370 5.37931 
chr10:1706808-1706827 5.68421 
chr10:1711585-1711678 5.53763 
chr10:1711701-1711831 5.53077 
chr10:1711843-1711889 5.32609 
chr10:1711901-1712098 5.37563 
chr10:1712116-1712164 5.875 
chr10:1713010-1713024 6 
chr10:1714334-1714355 5.66667 
chr10:1715508-1715544 5.88889 
chr10:1720390-1720427 5.35135 
chr10:1720465-1720516 5.45098 
chr10:1720525-1720557 5.34375 
chr10:1727393-1727429 5.41667 
chr10:1729218-1729236 5.72222 
chr10:1732169-1732206 6 
chr10:1734093-1734110 6 
chr10:1734907-1734944 5.37838 
chr10:1738020-1738094 5.55405 
chr10:1738171-1738251 5.3125 
chr10:1738408-1738471 5.1746 
chr10:1738518-1738543 5.4 
chr10:1749100-1749127 5.33333 
chr10:1757186-1757205 5.63158 
chr10:1757884-1757901 6 
chr10:1759201-1759286 5.81176 
chr10:1759350-1759373 5.86957 
chr10:1759646-1759786 5.77143 
chr10:1760245-1760283 5.68421 
chr10:1761169-1761189 5.8 
chr10:1765132-1765169 5.2973 
chr10:1765185-1765229 5.56818 
chr10:1768991-1769010 5.68421 
chr10:1770076-1770088 6 
chr10:1774367-1774429 5.46774 
chr10:1776490-1776505 6 
chr10:1779379-1779399 5.75 
chr10:1781848-1781876 5.35714 
chr10:1784341-1784369 5.89286 
chr10:1792635-1792669 6 
chr10:1797818-1797867 6 
chr10:1798914-1798960 5.47826 
chr10:1799000-1799051 5.7451 
chr10:1804689-1804708 6 
chr10:1804806-1804828 5.95455 
chr10:1805567-1805602 5.8 
chr10:1806611-1806643 5.96875 
chr10:1807898-1807934 5.66667 
chr10:1813102-1813143 5.92683 
chr10:1814425-1814480 5.30909 
chr10:1814840-1814856 5.875 
chr10:1817561-1817606 5.77778 
chr10:1819024-1819036 6 
chr10:1819873-1819891 5.94444 
chr10:1820165-1820182 6 
chr10:1823655-1823686 6 
chr10:1824644-1824701 5.64912 
chr10:1827716-1827752 5.33333 
chr10:1828919-1828943 5.375 
chr10:1833833-1833881 5.3125 
chr10:1834327-1834401 5.36486 
chr10:1835210-1835242 5.8125 
chr10:1836533-1836558 5.6 
chr10:1839851-1839864 5.92308 
chr10:1840058-1840100 5.2619 
chr10:1840332-1840360 5.42857 
chr10:1842467-1842480 6 
chr10:1842789-1842804 6 
chr10:1843303-1843398 5.32632 
chr10:1843416-1843492 5.40789 
chr10:1843505-1843541 5.38889 
chr10:1843589-1843702 5.18584 
chr10:1846092-1846109 6 
chr10:1847545-1847563 6 
chr10:1849226-1849248 6 
chr10:1849283-1849319 5.75 
chr10:1851894-1851920 5.76923 
chr10:1852142-1852180 5.78947 
chr10:1852714-1852757 5.18605 
chr10:1854890-1854910 5.75 
chr10:1860670-1860690 5.7 
chr10:1862695-1862741 5.71739 
chr10:1863909-1863940 5.19355 
chr10:1872671-1872696 5.6 
chr10:1875321-1875342 6 
chr10:1876226-1876250 6 
chr10:1877117-1877159 5.80952 
chr10:1878199-1878214 5.93333 
chr10:1881416-1881465 5.53061 
chr10:1881500-1881571 5.32394 
chr10:1881595-1881620 5.52 
chr10:1881631-1881678 5.6383 
chr10:1881713-1881748 5.74286 
chr10:1884007-1884064 5.59649 
chr10:1884132-1884163 5.32258 
chr10:1884279-1884312 5.36364 
chr10:1884543-1884591 5.33333 
chr10:1889220-1889240 5.7 
chr10:1890686-1890712 5.26923 
chr10:1891409-1891425 6 
chr10:1891582-1891605 6 
chr10:1892410-1892426 5.875 
chr10:1894820-1894856 6 
chr10:1894917-1894934 5.76471 
chr10:1895437-1895472 5.77143 
chr10:1897383-1897402 5.78947 
chr10:1901994-1902078 5.46429 
chr10:1902148-1902220 5.25 
chr10:1908053-1908076 5.43478 
chr10:1910000-1910076 5.46053 
chr10:1910146-1910206 5.56667 
chr10:1910283-1910310 5.48148 
chr10:1912937-1912961 5.41667 
chr10:1913930-1914000 5.58571 
chr10:1914095-1914203 5.63889 
chr10:1914305-1914396 5.32967 
chr10:1919927-1919953 5.92308 
chr10:1921328-1921340 6 
chr10:1922056-1922082 5.61538 
chr10:1925239-1925262 6 
chr10:1929409-1929421 6 
chr10:1929500-1929527 5.37037 
chr10:1929907-1929920 6 
chr10:1930027-1930078 5.52941 
chr10:1931868-1931886 5.72222 
chr10:1932386-1932416 5.8 
chr10:1933287-1933346 5.91525 
chr10:1935761-1935816 5.52727 
chr10:1936506-1936522 5.8125 
chr10:1936619-1936650 5.51613 
chr10:1937093-1937262 5.40828 
chr10:1937300-1937471 5.67251 
chr10:1937500-1937598 5.47959 
chr10:1938561-1938587 5.5 
chr10:1939072-1939104 5.28125 
chr10:1939144-1939162 5.88889 
chr10:1939221-1939247 5.34615 
chr10:1939769-1939791 6 
chr10:1941255-1941284 5.44828 
chr10:1941577-1941607 5.96667 
chr10:1942818-1942856 5.36842 
chr10:1944114-1944135 5.71429 
chr10:1946281-1946410 5.54264 
chr10:1947042-1947073 5.32258 
chr10:1947085-1947136 5.88235 
chr10:1947479-1947500 5.7619 
chr10:1949852-1949866 6 
chr10:1950770-1950802 5.40625 
chr10:1951597-1951639 5.47619 
chr10:1952950-1952969 5.63158 
chr10:1953101-1953132 5.90323 
chr10:1954323-1954337 6 
chr10:1954749-1954784 5.4 
chr10:1956660-1956776 5.7069 
chr10:1957477-1957500 6 
chr10:1959815-1959831 5.875 
chr10:1961330-1961370 5.15 
chr10:1962386-1962406 5.8 
chr10:1967466-1967500 5.67647 
chr10:1967895-1967912 6 
chr10:1968139-1968166 5.22222 
chr10:1968253-1968277 5.5 
chr10:1970015-1970043 5.42857 
chr10:1973290-1973308 5.77778 
chr10:1974028-1974063 5.65714 
chr10:1974439-1974494 5.50909 
chr10:1974510-1974664 5.54545 
chr10:1974675-1974713 5.31579 
chr10:1975717-1975737 6 
chr10:1977868-1977903 5.68571 
chr10:1978655-1978732 5.66234 
chr10:1979675-1979695 5.85 
chr10:1983051-1983084 5.18182 
chr10:1986323-1986356 5.84848 
chr10:1987223-1987264 5.36585 
chr10:1987944-1987965 5.61905 
chr10:1988118-1988140 5.72727 
chr10:1990038-1990096 5.53448 
chr10:1990979-1991036 5.38596 
chr10:1991431-1991500 5.46377 
chr10:1991517-1991530 6 
chr10:1994548-1994659 5.55856 
chr10:1995732-1995752 6 
chr10:1997881-1997898 5.76471 
chr10:2001780-2001799 5.63158 
chr10:2001927-2001948 5.57143 
chr10:2002667-2002682 5.86667 
chr10:2004518-2004566 5.20833 
chr10:2007500-2007573 5.42466 
chr10:2008176-2008209 5.69697 
chr10:2008497-2008521 5.45833 
chr10:2011850-2011880 5.66667 
chr10:2015841-2015868 5.77778 
chr10:2017864-2017890 5.76923 
chr10:2018351-2018392 5.34146 
chr10:2020521-2020546 5.44 
chr10:2028979-2029000 5.85714 
chr10:2029152-2029169 6 
chr10:2030053-2030071 6 
chr10:2033563-2033576 6 
chr10:2033655-2033715 5.46667 
chr10:2033725-2033783 5.58621 
chr10:2033807-2033852 5.35556 
chr10:2033910-2033952 5.30952 
chr10:2034043-2034080 5.18919 
chr10:2034099-2034175 5.48684 
chr10:2034221-2034255 5.41176 
chr10:2034268-2034319 5.41176 
chr10:2035671-2035709 5.94737 
chr10:2035749-2035820 5.87324 
chr10:2036330-2036360 6 
chr10:2039379-2039394 6 
chr10:2040759-2040829 5.25714 
chr10:2045230-2045251 5.61905 
chr10:2045414-2045437 5.56522 
chr10:2045908-2045931 5.43478 
chr10:2049348-2049362 6 
chr10:2052677-2052707 5.36667 
chr10:2054598-2054642 5.52273 
chr10:2056811-2056830 5.68421 
chr10:2057222-2057529 5.74919 
chr10:2059458-2059471 5.92308 
chr10:2059745-2059793 5.39583 
chr10:2061389-2061517 5.8125 
chr10:2063456-2063470 6 
chr10:2065185-2065202 5.94118 
chr10:2065519-2065541 5.72727 
chr10:2071300-2071322 5.81818 
chr10:2074395-2074416 5.57143 
chr10:2075244-2075285 5.60976 
chr10:2079408-2079433 5.64 
chr10:2079500-2079585 5.35294 
chr10:2079607-2079829 5.36937 
chr10:2084230-2084248 5.77778 
chr10:2088825-2088839 6 
chr10:2088926-2088945 5.68421 
chr10:2089485-2089513 5.35714 
chr10:2090191-2090228 5.94595 
chr10:2090764-2090806 5.57143 
chr10:2092010-2092037 5.44444 
chr10:2096856-2096886 5.76667 
chr10:2098393-2098412 5.63158 
chr10:2098514-2098551 5.45946 
chr10:2100053-2100077 5.70833 
chr10:2103157-2103186 5.27586 
chr10:2103582-2103610 5.5 
chr10:2103924-2103943 6 
chr10:2103975-2103991 5.8125 
chr10:2105400-2105423 5.65217 
chr10:2108054-2108095 5.36585 
chr10:2108191-2108206 6 
chr10:2109023-2109058 5.94286 
chr10:2109936-2109978 6 
chr10:2113490-2113511 6 
chr10:2115125-2115140 5.93333 
chr10:2115921-2115937 6 
chr10:2116293-2116319 6 
chr10:2116852-2116880 5.92857 
chr10:2118263-2118288 5.32 
chr10:2121125-2121139 6 
chr10:2124205-2124221 6 
chr10:2126545-2126738 5.89637 
chr10:2127323-2127355 5.71875 
chr10:2127915-2127944 5.82759 
chr10:2128087-2128099 6 
chr10:2129685-2129776 5.23077 
chr10:2131953-2132000 5.21277 
chr10:2132449-2132469 6 
chr10:2133578-2133593 6 
chr10:2134313-2134341 5.5 
chr10:2138110-2138133 5.65217 
chr10:2139000-2139031 5.48387 
chr10:2139305-2139332 5.40741 
chr10:2139367-2139429 5.77419 
chr10:2139560-2139585 5.32 
chr10:2139609-2139651 5.59524 
chr10:2139747-2139795 5.47917 
chr10:2139956-2140000 5.93182 
chr10:2140076-2140109 5.60606 
chr10:2140711-2140745 6 
chr10:2141664-2141737 5.56164 
chr10:2141824-2141880 5.48214 
chr10:2143164-2143192 5.42857 
chr10:2143358-2143384 5.42308 
chr10:2146658-2146753 5.37895 
chr10:2146782-2146822 5.55 
chr10:2155221-2155253 5.5625 
chr10:2155553-2155576 5.65217 
chr10:2157138-2157162 5.375 
chr10:2157695-2157710 5.86667 
chr10:2163681-2163728 6 
chr10:2164751-2164763 6 
chr10:2167164-2167192 5.28571 
chr10:2167500-2167520 5.6 
chr10:2167652-2167682 5.96667 
chr10:2171023-2171046 5.91304 
chr10:2173448-2173478 5.3 
chr10:2174753-2174767 6 
chr10:2177295-2177323 5.21429 
chr10:2179031-2179066 5.48571 
chr10:2183728-2183757 5.89655 
chr10:2185127-2185147 5.65 
chr10:2186181-2186202 5.90476 
chr10:2186377-2186405 5.60714 
chr10:2187990-2188076 5.53488 
chr10:2189584-2189607 5.65217 
chr10:2193308-2193344 5.5 
chr10:2193895-2193915 5.65 
chr10:2197011-2197034 5.86957 
chr10:2198692-2198863 5.56725 
chr10:2203427-2203465 6 
chr10:2206713-2206725 6 
chr10:2207690-2207731 5.41463 
chr10:2209351-2209375 5.66667 
chr10:2210189-2210204 6 
chr10:2210720-2210739 6 
chr10:2212165-2212196 5.6129 
chr10:2216297-2216350 5.92453 
chr10:2216933-2216977 5.29545 
chr10:2218231-2218255 5.625 
chr10:2218416-2218429 6 
chr10:2220790-2221184 5.64721 
chr10:2221855-2221885 5.4 
chr10:2221940-2221956 6 
chr10:2224767-2224780 6 
chr10:2226392-2226411 5.94737 
chr10:2230423-2230454 6 
chr10:2232683-2232726 5.65116 
chr10:2232802-2232865 5.46032 
chr10:2234177-2234193 6 
chr10:2234616-2234636 6 
chr10:2235973-2236009 5.63889 
chr10:2238214-2238254 5.95 
chr10:2239259-2239276 6 
chr10:2239354-2239372 6 
chr10:2242119-2242151 6 
chr10:2243331-2243387 5.80357 
chr10:2243467-2243493 5.42308 
chr10:2244248-2244268 5.65 
chr10:2245362-2245394 5.875 
chr10:2248767-2248783 6 
chr10:2249448-2249473 5.36 
chr10:2253527-2253557 5.2 
chr10:2253631-2253651 5.75 
chr10:2255427-2255459 5.21875 
chr10:2256166-2256205 5.61538 
chr10:2258691-2258723 5.46875 
chr10:2260197-2260216 6 
chr10:2262205-2262221 6 
chr10:2262595-2262668 5.72603 
chr10:2262683-2262715 5.59375 
chr10:2263905-2263952 5.87234 
chr10:2265129-2265153 5.54167 
chr10:2266771-2266803 5.9375 
chr10:2268746-2268773 5.48148 
chr10:2271209-2271223 6 
chr10:2271441-2271464 6 
chr10:2271854-2271893 5.17949 
chr10:2272608-2272656 5.45833 
chr10:2273388-2273408 5.95 
chr10:2273425-2273500 5.45333 
chr10:2273541-2273589 5.1875 
chr10:2275045-2275073 6 
chr10:2276824-2276867 5.44186 
chr10:2276882-2276940 5.39655 
chr10:2277579-2277616 6 
chr10:2277706-2277722 5.9375 
chr10:2278051-2278116 5.72308 
chr10:2278178-2278436 5.79457 
chr10:2279674-2279696 6 
chr10:2282436-2282458 5.59091 
chr10:2282508-2282535 6 
chr10:2284072-2284219 5.5034 
chr10:2284363-2284376 5.92308 
chr10:2287901-2288044 5.48252 
chr10:2288056-2288172 5.55172 
chr10:2288531-2288546 6 
chr10:2291047-2291077 5.53333 
chr10:2297123-2297142 5.63158 
chr10:2297305-2297326 5.80952 
chr10:2298006-2298027 5.85714 
chr10:2300175-2300203 5.96429 
chr10:2300587-2300605 6 
chr10:2300758-2300771 6 
chr10:2301000-2301021 5.66667 
chr10:2301127-2301153 5.34615 
chr10:2302859-2302879 5.75 
chr10:2304114-2304138 5.66667 
chr10:2305309-2305334 5.76 
chr10:2307237-2307324 5.42529 
chr10:2307345-2307393 5.625 
chr10:2307464-2307500 5.16667 
chr10:2307524-2307611 5.31034 
chr10:2307740-2307833 5.53763 
chr10:2307888-2307920 5.3125 
chr10:2310621-2310664 5.30233 
chr10:2313267-2313296 5.55172 
chr10:2314500-2314533 5.72727 
chr10:2316271-2316288 5.82353 
chr10:2317205-2317233 6 
chr10:2318254-2318296 5.95238 
chr10:2321300-2321335 5.22857 
chr10:2323642-2323671 5.93103 
chr10:2325359-2325371 6 
chr10:2325928-2325978 5.44 
chr10:2327005-2327033 5.57143 
chr10:2335178-2335200 6 
chr10:2335214-2335239 5.68 
chr10:2335481-2335512 6 
chr10:2339515-2339531 5.8125 
chr10:2347571-2347657 5.61628 
chr10:2347668-2347722 5.22222 
chr10:2347735-2347759 6 
chr10:2347871-2347896 5.44 
chr10:2350940-2350981 5.95122 
chr10:2351716-2351745 5.27586 
chr10:2352251-2352279 5.5 
chr10:2354216-2354254 6 
chr10:2355801-2355851 5.2 
chr10:2356512-2356530 6 
chr10:2358954-2359000 5.32609 
chr10:2359108-2359140 5.625 
chr10:2361460-2361486 5.30769 
chr10:2362185-2362209 6 
chr10:2362649-2362692 5.53488 
chr10:2364102-2364127 5.44 
chr10:2364615-2364628 6 
chr10:2365294-2365313 5.84211 
chr10:2365348-2365375 5.66667 
chr10:2365949-2365980 5.93548 
chr10:2370175-2370202 5.62963 
chr10:2370264-2370299 5.8 
chr10:2370349-2370391 5.42857 
chr10:2370410-2370450 5.175 
chr10:2370713-2370742 5.65517 
chr10:2373957-2374000 5.27907 
chr10:2374406-2374430 5.91667 
chr10:2376000-2376013 6 
chr10:2379181-2379202 6 
chr10:2379354-2379389 5.57143 
chr10:2379484-2379505 6 
chr10:2381032-2381044 6 
chr10:2383005-2383025 6 
chr10:2383038-2383074 5.5 
chr10:2384984-2385009 6 
chr10:2386326-2386500 5.71839 
chr10:2386617-2386637 5.75 
chr10:2388422-2388437 6 
chr10:2389668-2389688 5.8 
chr10:2392740-2392767 5.37037 
chr10:2396000-2396030 5.33333 
chr10:2396241-2396677 5.60092 
chr10:2396722-2396755 6 
chr10:2398019-2398045 5.34615 
chr10:2399035-2399096 5.7377 
chr10:2399810-2399887 5.87013 
chr10:2402175-2402204 5.96552 
chr10:2403258-2403280 5.81818 
chr10:2405671-2405685 6 
chr10:2406806-2406823 6 
chr10:2407410-2407453 6 
chr10:2409540-2409560 5.65 
chr10:2411636-2411655 5.63158 
chr10:2411925-2411953 5.92857 
chr10:2414928-2414954 5.46154 
chr10:2415837-2415868 5.6129 
chr10:2415894-2415959 5.38462 
chr10:2416105-2416143 5.63158 
chr10:2416592-2416624 5.5625 
chr10:2417142-2417195 5.43396 
chr10:2419325-2419371 6 
chr10:2423583-2423614 5.54839 
chr10:2423903-2423925 5.63636 
chr10:2429170-2429252 5.37805 
chr10:2432702-2432742 5.15 
chr10:2433474-2433500 5.76923 
chr10:2433606-2433636 5.6 
chr10:2436367-2436391 5.45833 
chr10:2436539-2436560 5.90476 
chr10:2437363-2437393 5.33333 
chr10:2438155-2438180 5.32 
chr10:2442408-2442434 5.34615 
chr10:2443506-2443605 5.78788 
chr10:2444178-2444195 5.76471 
chr10:2446048-2446066 6 
chr10:2447037-2447061 5.54167 
chr10:2448622-2448642 6 
chr10:2449669-2449692 5.82609 
chr10:2450408-2450440 5.9375 
chr10:2452290-2452324 5.35294 
chr10:2452450-2452487 5.27027 
chr10:2452513-2452546 5.66667 
chr10:2452638-2452664 5.69231 
chr10:2453314-2453337 5.82609 
chr10:2453952-2453979 5.96296 
chr10:2456815-2456830 6 
chr10:2458393-2458421 5.5 
chr10:2465500-2465579 5.51899 
chr10:2466046-2466095 5.69388 
chr10:2469262-2469291 5.48276 
chr10:2470291-2470327 5.30556 
chr10:2472731-2473104 5.65684 
chr10:2474271-2474311 5.725 
chr10:2474763-2474801 5.23684 
chr10:2475255-2475274 6 
chr10:2476500-2476537 5.91892 
chr10:2478475-2478513 5.5 
chr10:2478529-2478556 5.7037 
chr10:2478605-2478635 5.43333 
chr10:2479972-2480000 5.25 
chr10:2480877-2480909 5.21875 
chr10:2481965-2481986 5.61905 
chr10:2484116-2484134 6 
chr10:2486519-2486566 6 
chr10:2486751-2486777 5.84615 
chr10:2487410-2487447 5.7027 
chr10:2490007-2490052 5.91111 
chr10:2493606-2493628 5.77273 
chr10:2494673-2494706 5.48485 
chr10:2494765-2494844 5.18987 
chr10:2494854-2494888 5.41176 
chr10:2496510-2496557 5.25532 
chr10:2497210-2497238 5.32143 
chr10:2498060-2498094 5.44118 
chr10:2502822-2502844 5.86364 
chr10:2507279-2507308 5.65517 
chr10:2509739-2509757 5.72222 
chr10:2511966-2511995 5.37931 
chr10:2514644-2514690 5.15217 
chr10:2515839-2515889 5.8 
chr10:2518194-2518210 6 
chr10:2520217-2520245 6 
chr10:2521718-2521747 5.44828 
chr10:2524169-2524195 5.38462 
chr10:2524231-2524312 5.22222 
chr10:2526478-2526500 5.72727 
chr10:2527250-2527284 6 
chr10:2531711-2531757 5.69565 
chr10:2532392-2532414 5.5 
chr10:2532427-2532450 5.82609 
chr10:2532508-2532582 5.28378 
chr10:2532593-2532652 5.32203 
chr10:2533065-2533082 5.88235 
chr10:2533182-2533210 5.78571 
chr10:2535667-2535705 6 
chr10:2538664-2538723 5.32203 
chr10:2538789-2538859 5.88571 
chr10:2542865-2542891 5.46154 
chr10:2542899-2542966 5.50746 
chr10:2542989-2543009 5.95 
chr10:2543017-2543053 5.41667 
chr10:2543157-2543190 5.33333 
chr10:2543200-2543222 5.72727 
chr10:2545430-2545443 6 
chr10:2546044-2546102 5.72414 
chr10:2547393-2547419 5.84615 
chr10:2550014-2550031 6 
chr10:2550198-2550257 5.57627 
chr10:2550286-2550311 5.36 
chr10:2550345-2550361 5.875 
chr10:2550399-2550421 5.54545 
chr10:2551902-2551924 6 
chr10:2553703-2553781 5.58974 
chr10:2555583-2555610 5.22222 
chr10:2555714-2555745 5.6129 
chr10:2556995-2557025 6 
chr10:2557291-2557321 5.46667 
chr10:2559174-2559221 5.76596 
chr10:2559628-2559671 6 
chr10:2560058-2560085 5.44444 
chr10:2560239-2560267 5.78571 
chr10:2561135-2561183 5.6875 
chr10:2563288-2563300 6 
chr10:2563400-2563412 6 
chr10:2563456-2563468 6 
chr10:2563484-2563496 6 
chr10:2563512-2563524 6 
chr10:2563567-2563579 6 
chr10:2563595-2563629 5.82353 
chr10:2563676-2563729 5.77358 
chr10:2563745-2563757 6 
chr10:2563773-2563785 6 
chr10:2563801-2563813 6 
chr10:2563829-2563841 6 
chr10:2563857-2563869 6 
chr10:2563885-2563910 6 
chr10:2563971-2564017 6 
chr10:2564045-2564081 5.83333 
chr10:2564092-2564153 6 
chr10:2564220-2564232 6 
chr10:2564248-2564260 6 
chr10:2564276-2564288 6 
chr10:2564336-2564371 6 
chr10:2564438-2564450 6 
chr10:2564466-2564478 6 
chr10:2564662-2564674 6 
chr10:2564690-2564702 6 
chr10:2564718-2564730 6 
chr10:2564746-2564758 6 
chr10:2564774-2564786 6 
chr10:2565225-2565261 5.83333 
chr10:2565272-2565284 6 
chr10:2565300-2565339 6 
chr10:2565381-2565404 5.47826 
chr10:2565432-2565467 6 
chr10:2565478-2565490 6 
chr10:2565506-2565545 6 
chr10:2565556-2565568 6 
chr10:2569278-2569297 5.84211 
chr10:2572291-2572317 5.30769 
chr10:2572857-2572874 6 
chr10:2576212-2576245 5.30303 
chr10:2576486-2576519 6 
chr10:2576585-2576601 6 
chr10:2577558-2577572 5.92857 
chr10:2578535-2578565 5.46667 
chr10:2578615-2578645 5.46667 
chr10:2578695-2578744 5.73469 
chr10:2579168-2579187 6 
chr10:2580780-2580792 6 
chr10:2580952-2581000 5.89583 
chr10:2581118-2581144 5.26923 
chr10:2582574-2582599 5.92 
chr10:2584679-2584761 5.71951 
chr10:2587039-2587089 5.76 
chr10:2587539-2587563 6 
chr10:2588000-2588013 5.92308 
chr10:2589264-2589305 5.92683 
chr10:2592144-2592254 5.51818 
chr10:2592271-2592302 5.80645 
chr10:2592320-2592371 5.43137 
chr10:2602415-2602448 5.24242 
chr10:2602672-2602700 5.35714 
chr10:2609272-2609308 5.88889 
chr10:2611031-2611045 6 
chr10:2611567-2611579 6 
chr10:2611769-2611785 6 
chr10:2611860-2611873 5.92308 
chr10:2612133-2612151 5.94444 
chr10:2613454-2613599 5.84138 
chr10:2614809-2614851 5.09524 
chr10:2616909-2616938 5.93103 
chr10:2619949-2619982 5.60606 
chr10:2620551-2620572 6 
chr10:2621992-2622020 5.67857 
chr10:2622707-2622784 5.63636 
chr10:2622922-2622947 5.32 
chr10:2625523-2625641 5.55932 
chr10:2625658-2625719 5.54098 
chr10:2625736-2625919 5.34973 
chr10:2626139-2626196 5.29825 
chr10:2626217-2626236 5.63158 
chr10:2626257-2626276 5.63158 
chr10:2626334-2626352 5.77778 
chr10:2626373-2626551 5.43258 
chr10:2628605-2628637 5.875 
chr10:2629409-2629444 5.97143 
chr10:2631758-2631781 5.43478 
chr10:2635556-2635573 6 
chr10:2636446-2636468 6 
chr10:2641415-2641450 5.4 
chr10:2643481-2643522 5.82927 
chr10:2644299-2644588 5.89273 
chr10:2645249-2645279 5.76667 
chr10:2646706-2646739 5.63636 
chr10:2647423-2647458 5.77143 
chr10:2650991-2651020 5.86207 
chr10:2652919-2652939 5.7 
chr10:2655699-2655729 5.2 
chr10:2656084-2656115 5.48387 
chr10:2659078-2659100 5.81818 
chr10:2659871-2659897 5.53846 
chr10:2660724-2660750 5.5 
chr10:2660977-2661026 6 
chr10:2663013-2663041 5.60714 
chr10:2663087-2663143 5.66071 
chr10:2663837-2663883 5.19565 
chr10:2664038-2664058 5.6 
chr10:2664362-2664386 6 
chr10:2671864-2671882 6 
chr10:2676000-2676028 5.60714 
chr10:2676054-2676075 5.61905 
chr10:2676259-2676276 6 
chr10:2677662-2677714 5.34615 
chr10:2678454-2678484 5.56667 
chr10:2682049-2682061 6 
chr10:2683960-2683976 6 
chr10:2684030-2684051 5.66667 
chr10:2684194-2684210 5.9375 
chr10:2684442-2684468 5.34615 
chr10:2685039-2685063 5.66667 
chr10:2685373-2685396 5.82609 
chr10:2685821-2685842 6 
chr10:2688909-2688932 5.52174 
chr10:2689695-2689835 5.56429 
chr10:2689917-2689943 5.26923 
chr10:2696346-2696365 5.73684 
chr10:2699724-2699761 5.81081 
chr10:2699985-2700242 5.9144 
chr10:2703920-2703952 5.53125 
chr10:2705296-2705331 5.25714 
chr10:2706155-2706190 5.34286 
chr10:2706543-2706567 5.91667 
chr10:2709201-2709228 5.77778 
chr10:2709263-2709304 5.60976 
chr10:2709358-2709378 6 
chr10:2711082-2711107 5.84 
chr10:2711132-2711152 5.8 
chr10:2711195-2711243 5.33333 
chr10:2711881-2712045 5.71951 
chr10:2715348-2715374 5.57692 
chr10:2717923-2717949 5.42308 
chr10:2719222-2719253 5.90323 
chr10:2721280-2721294 6 
chr10:2725834-2725858 5.79167 
chr10:2727843-2727867 6 
chr10:2728027-2728069 5.52381 
chr10:2729568-2729592 6 
chr10:2731081-2731228 5.37415 
chr10:2731238-2731300 5.59677 
chr10:2731310-2731356 5.63043 
chr10:2731373-2731422 5.30612 
chr10:2731433-2731445 6 
chr10:2732442-2732516 5.37838 
chr10:2732677-2732708 5.93548 
chr10:2735009-2735049 5.725 
chr10:2735059-2735079 5.8 
chr10:2737095-2737117 5.72727 
chr10:2739078-2739102 5.45833 
chr10:2739253-2739279 5.34615 
chr10:2743509-2743560 5.39216 
chr10:2745550-2745582 5.21875 
chr10:2748287-2748324 6 
chr10:2750353-2750397 5.18182 
chr10:2750960-2750986 6 
chr10:2751248-2751269 5.95238 
chr10:2755700-2755712 6 
chr10:2755986-2756000 5.92857 
chr10:2759716-2759749 5.81818 
chr10:2764512-2764533 5.66667 
chr10:2765158-2765187 5.58621 
chr10:2769624-2769657 5.78788 
chr10:2771669-2771706 5.81081 
chr10:2771721-2771769 5.58333 
chr10:2772635-2772657 5.72727 
chr10:2773780-2773831 5.19608 
chr10:2777293-2777341 5.66667 
chr10:2778661-2778673 6 
chr10:2779189-2779212 5.78261 
chr10:2779902-2779918 5.875 
chr10:2780162-2780182 5.7 
chr10:2781527-2781555 5.67857 
chr10:2784476-2784500 5.66667 
chr10:2785637-2785684 5.40426 
chr10:2785983-2786071 5.55682 
chr10:2787505-2787549 5.95455 
chr10:2788330-2788362 5.25 
chr10:2790220-2790239 5.63158 
chr10:2791497-2791520 5.52174 
chr10:2792959-2792978 6 
chr10:2794452-2794480 5.78571 
chr10:2796374-2796396 5.5 
chr10:2797138-2797194 5.82143 
chr10:2797205-2797289 5.46429 
chr10:2797307-2797558 5.53386 
chr10:2797572-2797657 5.4 
chr10:2798518-2798707 5.42857 
chr10:2798971-2799000 5.86207 
chr10:2799029-2799060 5.64516 
chr10:2799539-2799563 5.45833 
chr10:2800270-2800316 5.3913 
chr10:2801108-2801149 5.90244 
chr10:2801204-2801218 6 
chr10:2801799-2801823 5.91667 
chr10:2804048-2804074 5.84615 
chr10:2806393-2806406 6 
chr10:2809195-2809213 5.83333 
chr10:2812484-2812512 5.78571 
chr10:2814190-2814252 5.41935 
chr10:2814343-2814366 5.43478 
chr10:2816724-2816785 5.19672 
chr10:2818663-2818686 6 
chr10:2819407-2819453 5.80435 
chr10:2821016-2821033 5.76471 
chr10:2822357-2822389 6 
chr10:2825612-2825681 5.68116 
chr10:2828438-2828456 6 
chr10:2831625-2831650 5.88 
chr10:2834199-2834237 5.47368 
chr10:2835944-2835971 5.33333 
chr10:2836138-2836176 5.5 
chr10:2837903-2837924 5.57143 
chr10:2839022-2839052 5.43333 
chr10:2841616-2841628 6 
chr10:2844364-2844435 5.49296 
chr10:2844636-2844653 5.82353 
chr10:2845745-2845778 5.39394 
chr10:2845830-2845845 6 
chr10:2848157-2848170 6 
chr10:2849151-2849239 5.86364 
chr10:2849937-2849956 5.63158 
chr10:2850696-2850727 5.45161 
chr10:2851377-2851405 5.85714 
chr10:2851434-2851465 5.67742 
chr10:2852839-2852916 5.80519 
chr10:2852925-2852937 6 
chr10:2854928-2854953 5.56 
chr10:2855320-2855347 5.77778 
chr10:2857463-2857482 6 
chr10:2858098-2858117 6 
chr10:2858572-2858598 5.76923 
chr10:2859392-2859418 5.38462 
chr10:2861947-2861970 6 
chr10:2866804-2866840 5.94444 
chr10:2867456-2867488 5.875 
chr10:2867688-2867735 5.3617 
chr10:2869905-2869954 5.53061 
chr10:2871806-2871843 5.62162 
chr10:2878013-2878043 5.46667 
chr10:2878755-2878803 5.79167 
chr10:2879290-2879303 5.92308 
chr10:2880424-2880436 6 
chr10:2886366-2886389 5.73913 
chr10:2886423-2886451 6 
chr10:2886991-2887005 6 
chr10:2888000-2888029 5.62069 
chr10:2888364-2888388 5.58333 
chr10:2889852-2889951 5.91919 
chr10:2891035-2891062 5.59259 
chr10:2891512-2891531 6 
chr10:2891982-2892024 5.59524 
chr10:2894195-2894223 5.25 
chr10:2895592-2895634 5.28571 
chr10:2895987-2896012 5.64 
chr10:2897691-2897728 5.37838 
chr10:2898500-2898527 5.77778 
chr10:2899172-2899239 5.8806 
chr10:2899251-2899319 5.55882 
chr10:2902408-2902422 6 
chr10:2905299-2905329 5.36667 
chr10:2907180-2907205 5.64 
chr10:2908229-2908265 5.36111 
chr10:2915173-2915192 5.94737 
chr10:2917627-2917670 5.4186 
chr10:2917723-2917777 5.40741 
chr10:2917806-2917911 5.30476 
chr10:2918122-2918215 5.21505 
chr10:2918248-2918307 5.79661 
chr10:2918391-2918487 5.76042 
chr10:2918511-2918556 5.42222 
chr10:2920339-2920377 5.5 
chr10:2922588-2922616 5.82143 
chr10:2926026-2926038 6 
chr10:2926876-2926904 5.60714 
chr10:2927488-2927503 5.86667 
chr10:2930411-2930491 5.5875 
chr10:2930504-2930586 5.5 
chr10:2930635-2930754 5.46218 
chr10:2930767-2930856 5.49438 
chr10:2930924-2930991 5.53731 
chr10:2931000-2931156 5.30128 
chr10:2932787-2932807 5.7 
chr10:2932935-2932957 5.72727 
chr10:2933522-2933574 5.40385 
chr10:2934563-2934617 5.5 
chr10:2936058-2936098 5.625 
chr10:2936176-2936219 5.25581 
chr10:2946798-2946811 6 
chr10:2948976-2949067 5.6044 
chr10:2949078-2949119 5.46341 
chr10:2949208-2949250 5.47619 
chr10:2949259-2949371 5.53571 
chr10:2949412-2949450 5.63158 
chr10:2949459-2949500 5.34146 
chr10:2950587-2950614 5.48148 
chr10:2951919-2951933 6 
chr10:2952365-2952381 5.8125 
chr10:2952894-2952915 5.71429 
chr10:2954163-2954180 6 
chr10:2957383-2957443 5.76667 
chr10:2957939-2958007 5.67647 
chr10:2961046-2961086 5.8 
chr10:2962270-2962283 6 
chr10:2963960-2963983 6 
chr10:2965356-2965378 6 
chr10:2969430-2969442 6 
chr10:2969492-2969519 5.92593 
chr10:2969588-2969610 5.63636 
chr10:2971043-2971066 5.86957 
chr10:2973344-2973363 6 
chr10:2975724-2975768 5.36364 
chr10:2977598-2977692 5.41489 
chr10:2977717-2977737 5.9 
chr10:2980527-2980545 6 
chr10:2982322-2982342 5.6 
chr10:2982676-2982702 5.53846 
chr10:2984460-2984491 5.77419 
chr10:2984645-2984671 5.42308 
chr10:2985591-2985623 5.8125 
chr10:2987491-2987536 5.26667 
chr10:2991294-2991681 5.77003 
chr10:2994197-2994211 6 
chr10:2999448-2999478 5.63333 
chr10:3002396-3002411 5.86667 
chr10:3003332-3003361 5.82759 
chr10:3005490-3005552 5.58065 
chr10:3008412-3008575 5.72393 
chr10:3009895-3009928 6 
chr10:3010961-3010993 5.53125 
chr10:3012671-3012756 5.55294 
chr10:3012795-3012841 5.47826 
chr10:3013023-3013059 5.41667 
chr10:3013083-3013101 6 
chr10:3013359-3013390 5.74194 
chr10:3013895-3013937 5.57143 
chr10:3017796-3017846 5.8 
chr10:3018210-3018226 6 
chr10:3018671-3018715 6 
chr10:3019217-3019255 5.71053 
chr10:3019726-3019838 5.94643 
chr10:3019937-3019966 5.51724 
chr10:3020336-3020391 5.25455 
chr10:3022629-3022642 6 
chr10:3023500-3023519 5.78947 
chr10:3024022-3024058 6 
chr10:3025093-3025108 6 
chr10:3026186-3026282 5.69792 
chr10:3026344-3026380 5.61111 
chr10:3029344-3029486 5.64085 
chr10:3029517-3029751 5.52137 
chr10:3029765-3029903 5.66667 
chr10:3030963-3031037 5.33784 
chr10:3031044-3031092 5.6875 
chr10:3031103-3031144 5.46341 
chr10:3034363-3034396 5.51515 
chr10:3040376-3040390 6 
chr10:3042062-3042085 5.65217 
chr10:3042560-3042591 5.48387 
chr10:3043976-3044003 5.88889 
chr10:3044044-3044061 5.88235 
chr10:3046476-3046493 5.94118 
chr10:3049244-3049267 6 
chr10:3053757-3053773 6 
chr10:3055418-3055450 5.15625 
chr10:3060281-3060300 6 
chr10:3060322-3060360 5.52632 
chr10:3061094-3061146 5.51923 
chr10:3065207-3065237 5.66667 
chr10:3066829-3066880 5.45098 
chr10:3068738-3068760 5.63636 
chr10:3069449-3069477 5.92857 
chr10:3069874-3069899 5.44 
chr10:3072107-3072132 5.4 
chr10:3073296-3073325 5.93103 
chr10:3076157-3076189 5.625 
chr10:3078624-3078672 5.33333 
chr10:3080304-3080338 6 
chr10:3082297-3082329 5.78125 
chr10:3082656-3082872 5.9537 
chr10:3083164-3083265 5.82178 
chr10:3084181-3084208 6 
chr10:3084394-3084413 5.63158 
chr10:3086891-3086952 5.81967 
chr10:3088770-3088796 5.34615 
chr10:3088808-3088836 5.39286 
chr10:3089424-3089448 6 
chr10:3089909-3090109 5.45 
chr10:3090376-3090399 5.78261 
chr10:3091422-3091440 5.94444 
chr10:3093885-3093924 5.97436 
chr10:3095676-3095994 5.71384 
chr10:3096603-3096620 5.76471 
chr10:3098142-3098168 5.69231 
chr10:3098766-3098830 5.29688 
chr10:3098842-3098857 5.93333 
chr10:3098953-3099009 5.60714 
chr10:3099918-3099937 5.94737 
chr10:3101207-3101227 5.6 
chr10:3101382-3101407 6 
chr10:3102211-3102246 5.17143 
chr10:3102882-3103034 5.59868 
chr10:3103044-3103096 5.61538 
chr10:3103115-3103161 6 
chr10:3103189-3103355 5.3012 
chr10:3103374-3103400 5.53846 
chr10:3103424-3103476 5.19231 
chr10:3103500-3103656 5.4359 
chr10:3103919-3103944 5.44 
chr10:3104632-3104954 5.56522 
chr10:3104969-3105000 5.6129 
chr10:3105006-3105031 5.84 
chr10:3105042-3105359 5.42271 
chr10:3106412-3106444 5.21875 
chr10:3107100-3107125 6 
chr10:3107450-3107474 5.41667 
chr10:3108693-3108725 5.59375 
chr10:3109589-3109618 5.34483 
chr10:3113090-3113112 6 
chr10:3113561-3113581 6 
chr10:3113619-3113651 5.625 
chr10:3115388-3115410 6 
chr10:3115454-3115495 5.39024 
chr10:3116000-3116043 5.72093 
chr10:3116672-3116692 5.9 
chr10:3118096-3118111 6 
chr10:3118209-3118235 5.76923 
chr10:3119440-3119467 5.85185 
chr10:3122708-3122727 6 
chr10:3123278-3123306 5.71429 
chr10:3123953-3123983 5.63333 
chr10:3124169-3124201 6 
chr10:3124904-3124931 6 
chr10:3125272-3125296 5.91667 
chr10:3125831-3125847 5.9375 
chr10:3126909-3127000 5.76923 
chr10:3127120-3127307 5.91979 
chr10:3127326-3127356 5.56667 
chr10:3127382-3127477 5.74737 
chr10:3127607-3127698 5.93407 
chr10:3127717-3127891 5.85057 
chr10:3128880-3128914 5.29412 
chr10:3130176-3130193 6 
chr10:3130327-3130346 5.63158 
chr10:3131811-3131890 5.39241 
chr10:3131909-3131960 5.5098 
chr10:3133975-3133990 6 
chr10:3135830-3135848 6 
chr10:3139268-3139292 6 
chr10:3139645-3139658 6 
chr10:3140201-3140230 5.62069 
chr10:3140864-3140877 6 
chr10:3142032-3142061 5.48276 
chr10:3142097-3142138 5.17073 
chr10:3142232-3142301 5.47826 
chr10:3143054-3143069 6 
chr10:3144442-3144460 6 
chr10:3144587-3144617 5.7 
chr10:3144769-3144799 5.66667 
chr10:3148780-3149000 5.57727 
chr10:3149012-3149213 5.38806 
chr10:3149977-3150000 5.95652 
chr10:3152080-3152105 5.6 
chr10:3152382-3152405 5.82609 
chr10:3152557-3152576 6 
chr10:3152902-3152949 5.34043 
chr10:3152962-3152990 5.53571 
chr10:3153018-3153120 5.32353 
chr10:3153133-3153177 5.65909 
chr10:3153208-3153255 5.23404 
chr10:3153323-3153346 5.69565 
chr10:3161795-3161813 5.94444 
chr10:3162561-3162594 5.9697 
chr10:3163773-3163786 6 
chr10:3163981-3164025 5.81818 
chr10:3173255-3173309 5.37037 
chr10:3177184-3177220 5.36111 
chr10:3181818-3181852 5.23529 
chr10:3186014-3186041 5.55556 
chr10:3192594-3192607 5.92308 
chr10:3194100-3194115 5.86667 
chr10:3195809-3195840 5.6129 
chr10:3204043-3204067 5.66667 
chr10:3204350-3204366 6 
chr10:3209448-3209500 5.57692 
chr10:3209527-3209565 5.47368 
chr10:3210536-3210563 5.55556 
chr10:3211107-3211158 6 
chr10:3213339-3213371 6 
chr10:3215295-3215324 5.2069 
chr10:3216375-3216392 5.88235 
chr10:3216775-3216790 6 
chr10:3218824-3218846 5.72727 
chr10:3220902-3220921 5.94737 
chr10:3221056-3221103 5.29787 
chr10:3221767-3221837 5.72857 
chr10:3223282-3223313 5.96774 
chr10:3224173-3224185 6 
chr10:3224573-3224623 5.7 
chr10:3225569-3225631 5.48387 
chr10:3227022-3227049 5.77778 
chr10:3227500-3227528 5.28571 
chr10:3229224-3229239 5.86667 
chr10:3231361-3231377 6 
chr10:3231490-3231516 6 
chr10:3232401-3232420 5.68421 
chr10:3233602-3233639 5.45946 
chr10:3234358-3234370 6 
chr10:3238382-3238427 5.82222 
chr10:3240698-3240745 5.7234 
chr10:3241609-3241666 5.42105 
chr10:3244562-3244587 5.6 
chr10:3245015-3245057 5.19048 
chr10:3246107-3246122 6 
chr10:3246764-3246786 6 
chr10:3247603-3247741 5.73913 
chr10:3251735-3251756 5.85714 
chr10:3251814-3251834 6 
chr10:3251847-3252000 5.46405 
chr10:3252016-3252071 5.67273 
chr10:3252093-3252172 5.37975 
chr10:3254245-3254273 6 
chr10:3255332-3255351 5.63158 
chr10:3257197-3257212 6 
chr10:3257279-3257300 5.7619 
chr10:3258135-3258183 5.70833 
chr10:3258210-3258258 5.70833 
chr10:3258321-3258352 5.22581 
chr10:3259548-3259568 5.65 
chr10:3260484-3260505 5.80952 
chr10:3260655-3260683 6 
chr10:3261026-3261124 6 
chr10:3261135-3261173 6 
chr10:3261183-3261316 5.6015 
chr10:3261327-3261388 5.68852 
chr10:3261403-3261723 5.63125 
chr10:3263063-3263086 5.78261 
chr10:3263764-3263808 5.29545 
chr10:3263822-3263876 5.31481 
chr10:3263921-3263968 5.29787 
chr10:3264000-3264034 5.41176 
chr10:3266472-3266549 5.58442 
chr10:3266563-3266586 5.73913 
chr10:3266621-3266667 5.47826 
chr10:3267230-3267261 5.51613 
chr10:3267298-3267343 5.31111 
chr10:3267388-3267442 5.35185 
chr10:3267456-3267500 5.31818 
chr10:3268926-3268948 6 
chr10:3270543-3270567 6 
chr10:3272386-3272409 5.43478 
chr10:3274181-3274202 6 
chr10:3274375-3274413 5.68421 
chr10:3276131-3276144 6 
chr10:3276748-3276767 5.63158 
chr10:3276964-3277000 5.22222 
chr10:3277096-3277119 5.69565 
chr10:3277668-3277686 5.72222 
chr10:3281268-3281286 5.77778 
chr10:3284468-3284503 5.57143 
chr10:3284518-3284631 5.24779 
chr10:3284650-3284758 5.35185 
chr10:3284792-3284950 5.36076 
chr10:3285179-3285200 5.71429 
chr10:3285223-3285259 6 
chr10:3290028-3290060 5.34375 
chr10:3290550-3290576 5.88462 
chr10:3290599-3290638 5.48718 
chr10:3290697-3290749 5.55769 
chr10:3293033-3293048 6 
chr10:3296088-3296106 5.72222 
chr10:3296118-3296182 5.17188 
chr10:3296204-3296336 5.33333 
chr10:3296350-3296389 5.33333 
chr10:3296436-3296692 5.26562 
chr10:3298785-3298822 5.40541 
chr10:3304137-3304159 5.54545 
chr10:3308126-3308163 5.75676 
chr10:3309443-3309460 6 
chr10:3309588-3309616 5.75 
chr10:3315839-3315855 5.9375 
chr10:3318441-3318471 5.73333 
chr10:3318718-3318735 5.88235 
chr10:3320240-3320275 5.71429 
chr10:3320667-3320722 5.96364 
chr10:3323233-3323261 5.39286 
chr10:3325487-3325653 5.87349 
chr10:3326105-3326118 6 
chr10:3328092-3328107 5.86667 
chr10:3330118-3330166 6 
chr10:3332929-3332958 5.7931 
chr10:3332987-3333083 5.75 
chr10:3334071-3334092 6 
chr10:3334881-3334907 6 
chr10:3335322-3335338 6 
chr10:3338470-3338506 5.77778 
chr10:3340149-3340191 5.69048 
chr10:3346307-3346327 5.7 
chr10:3346920-3346950 5.36667 
chr10:3348223-3348237 6 
chr10:3348693-3348719 5.34615 
chr10:3349881-3349906 5.84 
chr10:3351973-3351986 6 
chr10:3355188-3355271 5.18072 
chr10:3355837-3355856 5.68421 
chr10:3358798-3358823 5.88 
chr10:3358983-3359000 5.82353 
chr10:3359311-3359335 5.375 
chr10:3359719-3359739 5.7 
chr10:3362274-3362298 5.45833 
chr10:3363475-3363500 5.76 
chr10:3365678-3365691 6 
chr10:3367394-3367443 5.38776 
chr10:3367595-3367623 5.78571 
chr10:3368299-3368319 5.7 
chr10:3368423-3368449 6 
chr10:3369577-3369603 6 
chr10:3370882-3370987 5.7619 
chr10:3371596-3371619 5.56522 
chr10:3373929-3373941 6 
chr10:3374456-3374500 5.81818 
chr10:3376241-3376254 6 
chr10:3377194-3377226 5.46875 
chr10:3377589-3377601 6 
chr10:3380207-3380248 5.41463 
chr10:3380685-3380715 5.16667 
chr10:3383622-3383641 5.78947 
chr10:3385296-3385325 6 
chr10:3385622-3385641 6 
chr10:3385846-3385866 5.7 
chr10:3388699-3388711 6 
chr10:3393615-3393643 5.32143 
chr10:3394544-3394561 5.88235 
chr10:3398525-3398689 5.71341 
chr10:3399457-3399492 5.8 
chr10:3401247-3401275 5.85714 
chr10:3409347-3409378 5.64516 
chr10:3409409-3409476 5.59701 
chr10:3409640-3409674 6 
chr10:3412091-3412115 5.875 
chr10:3412786-3412822 5.52778 
chr10:3414859-3414871 6 
chr10:3417960-3417996 5.30556 
chr10:3418003-3418037 5.35294 
chr10:3418793-3418842 5.61224 
chr10:3419426-3419486 5.18333 
chr10:3419556-3419606 5.12 
chr10:3420426-3420453 5.51852 
chr10:3422701-3422725 6 
chr10:3423574-3423587 6 
chr10:3424024-3424044 5.6 
chr10:3424319-3424602 5.67845 
chr10:3426507-3426534 5.62963 
chr10:3427648-3427670 5.5 
chr10:3430027-3430059 5.90625 
chr10:3430249-3430268 5.78947 
chr10:3431938-3431983 5.84444 
chr10:3433764-3433958 5.64948 
chr10:3435764-3435793 5.82759 
chr10:3435815-3435830 5.93333 
chr10:3438254-3438272 5.72222 
chr10:3439306-3439380 5.7027 
chr10:3439390-3439418 5.60714 
chr10:3440554-3440573 6 
chr10:3440807-3440833 5.76923 
chr10:3441632-3441873 5.53112 
chr10:3442874-3442886 6 
chr10:3443234-3443259 5.96 
chr10:3449382-3449397 6 
chr10:3450846-3451000 5.75974 
chr10:3451013-3451237 5.62946 
chr10:3452000-3452069 5.33333 
chr10:3452922-3452942 6 
chr10:3453337-3453598 5.61303 
chr10:3456179-3456209 5.76667 
chr10:3459745-3459801 5.58929 
chr10:3459945-3459976 5.45161 
chr10:3460000-3460023 5.43478 
chr10:3460698-3460723 5.48 
chr10:3460957-3460995 5.97368 
chr10:3461776-3461809 5.36364 
chr10:3461903-3461945 5.54762 
chr10:3461957-3461993 5.72222 
chr10:3462242-3462265 6 
chr10:3463057-3463144 5.33333 
chr10:3463164-3463192 5.35714 
chr10:3464959-3464978 5.73684 
chr10:3465645-3465664 6 
chr10:3468342-3468354 6 
chr10:3470588-3470606 5.94444 
chr10:3471806-3471820 6 
chr10:3473294-3473364 5.52857 
chr10:3473375-3473411 5.47222 
chr10:3473461-3473525 5.42188 
chr10:3475124-3475171 5.91489 
chr10:3475309-3475336 5.85185 
chr10:3479412-3479469 5.89474 
chr10:3480500-3480548 5.54167 
chr10:3482797-3482822 5.68 
chr10:3482953-3483000 5.42553 
chr10:3483018-3483051 5.87879 
chr10:3484029-3484044 5.93333 
chr10:3489234-3489265 6 
chr10:3489279-3489305 5.96154 
chr10:3490075-3490095 5.65 
chr10:3491169-3491201 5.28125 
chr10:3492719-3492787 5.47059 
chr10:3496361-3496403 5.90476 
chr10:3496554-3496568 6 
chr10:3498142-3498197 5.81818 
chr10:3498421-3498449 5.17857 
chr10:3502123-3502137 6 
chr10:3508399-3508428 6 
chr10:3508911-3508942 5.64516 
chr10:3509915-3509941 5.34615 
chr10:3511016-3511157 5.85816 
chr10:3512223-3512263 5.525 
chr10:3513036-3513137 6 
chr10:3513538-3513550 6 
chr10:3513606-3513624 5.72222 
chr10:3516348-3516376 5.67857 
chr10:3516558-3516575 5.76471 
chr10:3518364-3518384 5.85 
chr10:3525834-3525870 5.16667 
chr10:3528486-3528512 5.46154 
chr10:3528527-3528552 5.76 
chr10:3528573-3528611 5.89474 
chr10:3529442-3529461 5.84211 
chr10:3533111-3533128 5.76471 
chr10:3534278-3534361 5.74699 
chr10:3541223-3541248 5.6 
chr10:3541710-3541741 5.67742 
chr10:3543753-3543772 5.84211 
chr10:3544291-3544311 5.6 
chr10:3546975-3546992 5.88235 
chr10:3547807-3547831 6 
chr10:3548264-3548278 6 
chr10:3550050-3550115 6 
chr10:3550437-3550474 5.2973 
chr10:3554585-3554610 5.88 
chr10:3554765-3554779 6 
chr10:3554877-3554889 6 
chr10:3555042-3555065 5.6087 
chr10:3557313-3557327 6 
chr10:3557481-3557515 5.58824 
chr10:3561428-3561500 5.75 
chr10:3562042-3562062 6 
chr10:3566233-3566247 6 
chr10:3569917-3569952 5.6 
chr10:3570717-3570741 5.75 
chr10:3572852-3572869 5.82353 
chr10:3572911-3572928 5.82353 
chr10:3574012-3574040 5.5 
chr10:3574093-3574125 5.875 
chr10:3574176-3574202 5.42308 
chr10:3574214-3574244 5.3 
chr10:3574680-3574707 5.77778 
chr10:3574722-3574755 5.63636 
chr10:3576258-3576284 5.61538 
chr10:3577402-3577430 5.42857 
chr10:3580365-3580394 5.89655 
chr10:3580453-3580483 5.66667 
chr10:3583609-3583670 5.70492 
chr10:3587806-3587827 5.52381 
chr10:3588122-3588157 5.91429 
chr10:3592276-3592288 6 
chr10:3593286-3593318 5.4375 
chr10:3596109-3596138 6 
chr10:3596266-3596285 5.63158 
chr10:3599694-3599719 5.44 
chr10:3600011-3600036 5.88 
chr10:3602151-3602177 5.38462 
chr10:3602207-3602248 5.17073 
chr10:3603996-3604010 6 
chr10:3604611-3604638 5.77778 
chr10:3605134-3605160 5.92308 
chr10:3605313-3605326 6 
chr10:3606934-3606986 5.5 
chr10:3607012-3607035 5.6087 
chr10:3608624-3608644 5.9 
chr10:3610231-3610243 6 
chr10:3617811-3617830 5.73684 
chr10:3620176-3620192 6 
chr10:3621024-3621117 5.3871 
chr10:3621136-3621166 5.63333 
chr10:3621280-3621309 5.2069 
chr10:3621326-3621389 5.4127 
chr10:3621636-3621759 5.41463 
chr10:3622723-3622741 5.88889 
chr10:3626805-3626841 5.41667 
chr10:3627980-3628010 5.6 
chr10:3635923-3636006 5.33735 
chr10:3640107-3640290 5.95082 
chr10:3641622-3641653 5.90323 
chr10:3642254-3642284 6 
chr10:3646216-3646235 5.84211 
chr10:3646823-3646867 5.93182 
chr10:3651365-3651382 5.94118 
chr10:3653580-3653595 6 
chr10:3653885-3653928 5.5814 
chr10:3655069-3655093 5.875 
chr10:3655269-3655301 5.21875 
chr10:3655566-3655597 5.25806 
chr10:3656239-3656257 5.77778 
chr10:3658865-3658906 5.90244 
chr10:3660796-3660827 5.93548 
chr10:3662159-3662188 5.48276 
chr10:3662706-3662730 5.5 
chr10:3670589-3670605 6 
chr10:3673912-3673941 5.72414 
chr10:3676684-3676717 5.69697 
chr10:3677349-3677366 5.76471 
chr10:3678013-3678027 6 
chr10:3678327-3678346 6 
chr10:3683137-3683155 6 
chr10:3683605-3683630 6 
chr10:3687553-3687567 5.92857 
chr10:3690806-3690878 5.34722 
chr10:3690891-3690911 5.65 
chr10:3690933-3690984 5.29412 
chr10:3691031-3691045 5.92857 
chr10:3691630-3691667 5.67568 
chr10:3693194-3693253 5.62712 
chr10:3694524-3694848 5.5216 
chr10:3695000-3695048 5.70833 
chr10:3695622-3695736 5.95614 
chr10:3697348-3697424 5.48684 
chr10:3699109-3699140 5.29032 
chr10:3702683-3702720 5.62162 
chr10:3705121-3705319 5.83838 
chr10:3706512-3706530 6 
chr10:3709059-3709088 5.82759 
chr10:3710426-3710451 5.8 
chr10:3715462-3715478 5.8125 
chr10:3716387-3716412 5.84 
chr10:3717566-3717600 5.97059 
chr10:3719445-3719537 5.43478 
chr10:3723500-3723533 5.75758 
chr10:3736547-3736587 5.2 
chr10:3743123-3743158 5.68571 
chr10:3743630-3743674 5.90909 
chr10:3743971-3744027 5.53571 
chr10:3745667-3745703 5.80556 
chr10:3746306-3746326 6 
chr10:3748565-3748723 5.5 
chr10:3749650-3749691 5.17073 
chr10:3750202-3750217 6 
chr10:3751567-3751601 5.67647 
chr10:3752784-3752807 5.73913 
chr10:3752850-3752871 5.57143 
chr10:3753007-3753045 5.55263 
chr10:3753122-3753146 5.45833 
chr10:3753182-3753216 5.61765 
chr10:3753436-3753512 5.36842 
chr10:3753713-3753739 5.61538 
chr10:3755037-3755128 5.68132 
chr10:3756629-3756656 5.96296 
chr10:3757776-3757806 5.8 
chr10:3759900-3759937 5.24324 
chr10:3760246-3760286 5.625 
chr10:3761980-3762003 5.82609 
chr10:3762355-3762380 5.92 
chr10:3765394-3765429 5.28571 
chr10:3767042-3767074 5.3125 
chr10:3770349-3770382 5.30303 
chr10:3771551-3771571 6 
chr10:3775722-3775736 6 
chr10:3777886-3777905 5.68421 
chr10:3778419-3778473 5.92593 
chr10:3779398-3779437 5.61538 
chr10:3781166-3781203 5.40541 
chr10:3782021-3782049 5.82143 
chr10:3783257-3783276 5.78947 
chr10:3784700-3784753 5.56604 
chr10:3785029-3785052 5.52174 
chr10:3785104-3785150 5.91304 
chr10:3785190-3785253 5.60317 
chr10:3785907-3785920 6 
chr10:3786083-3786104 5.95238 
chr10:3788370-3788393 5.43478 
chr10:3790571-3790590 6 
chr10:3790605-3790645 5.975 
chr10:3791779-3791808 6 
chr10:3793161-3793194 5.57576 
chr10:3793694-3793713 5.68421 
chr10:3796340-3796360 5.9 
chr10:3798658-3798793 5.61481 
chr10:3801321-3801336 6 
chr10:3801627-3801804 5.31638 
chr10:3801870-3801909 5.48718 
chr10:3803010-3803099 5.69663 
chr10:3803674-3803686 6 
chr10:3804016-3804031 6 
chr10:3809326-3809342 6 
chr10:3809464-3809488 5.45833 
chr10:3809509-3809543 5.82353 
chr10:3810284-3810329 5.88889 
chr10:3811744-3811766 5.63636 
chr10:3813601-3813621 5.7 
chr10:3814869-3814883 5.92857 
chr10:3815459-3815656 5.65482 
chr10:3818894-3818912 5.77778 
chr10:3819111-3819132 5.57143 
chr10:3819918-3820000 5.35366 
chr10:3821211-3821254 5.76744 
chr10:3826765-3826800 5.91429 
chr10:3827470-3827490 5.6 
chr10:3830688-3830718 5.56667 
chr10:3831967-3831984 5.76471 
chr10:3833744-3833875 5.56489 
chr10:3839190-3839218 5.32143 
chr10:3842649-3842690 5.09756 
chr10:3844665-3844735 5.42857 
chr10:3844791-3844823 5.5 
chr10:3844869-3845000 5.47328 
chr10:3845005-3845018 6 
chr10:3845029-3845087 5.43103 
chr10:3845097-3845146 5.42857 
chr10:3845166-3845217 5.80392 
chr10:3850859-3851048 5.4127 
chr10:3851085-3851161 5.30263 
chr10:3851170-3851254 5.32143 
chr10:3851303-3851360 5.42105 
chr10:3851369-3851395 5.46154 
chr10:3851413-3851470 5.38596 
chr10:3852689-3852719 5.63333 
chr10:3854658-3854694 5.86111 
chr10:3856840-3856877 5.89189 
chr10:3857377-3857422 5.86667 
chr10:3858854-3858873 6 
chr10:3860553-3860566 6 
chr10:3861090-3861112 5.86364 
chr10:3862917-3862933 6 
chr10:3864457-3864506 5.93878 
chr10:3865683-3865703 5.65 
chr10:3867000-3867032 5.625 
chr10:3869159-3869200 6 
chr10:3870088-3870104 6 
chr10:3870116-3870210 5.78723 
chr10:3870348-3870410 5.17742 
chr10:3870423-3870485 5.14516 
chr10:3870604-3870645 5.63415 
chr10:3870684-3870713 5.27586 
chr10:3870723-3870763 5.45 
chr10:3872814-3872827 5.92308 
chr10:3874787-3874826 5.33333 
chr10:3875898-3875942 5.43182 
chr10:3878726-3878750 5.79167 
chr10:3880402-3880422 5.7 
chr10:3881673-3881688 5.86667 
chr10:3883541-3883599 5.27586 
chr10:3884179-3884196 5.94118 
chr10:3884273-3884310 5.45946 
chr10:3884776-3884792 5.9375 
chr10:3888036-3888072 5.33333 
chr10:3888230-3888259 5.65517 
chr10:3889681-3889703 5.86364 
chr10:3889857-3889873 6 
chr10:3890915-3890944 5.41379 
chr10:3891279-3891375 5.85417 
chr10:3892287-3892311 5.375 
chr10:3892517-3892532 6 
chr10:3892763-3892787 5.5 
chr10:3896837-3896850 6 
chr10:3899279-3899296 6 
chr10:3901343-3901367 6 
chr10:3902018-3902071 5.39623 
chr10:3902115-3902157 5.59524 
chr10:3902196-3902251 5.25455 
chr10:3903536-3903586 5.92 
chr10:3904629-3904661 5.21875 
chr10:3905398-3905425 5.96296 
chr10:3905519-3905541 6 
chr10:3906287-3906314 5.88889 
chr10:3907245-3907263 5.72222 
chr10:3907404-3907421 6 
chr10:3910500-3910531 5.32258 
chr10:3910696-3910710 5.92857 
chr10:3915560-3915588 5.78571 
chr10:3916688-3916724 5.58333 
chr10:3918179-3918220 6 
chr10:3918712-3918730 6 
chr10:3920709-3920791 5.5122 
chr10:3922994-3923072 5.84615 
chr10:3923856-3923887 5.35484 
chr10:3925788-3925817 6 
chr10:3927339-3927357 5.88889 
chr10:3928388-3928439 6 
chr10:3930846-3930881 5.74286 
chr10:3931040-3931060 5.9 
chr10:3933850-3933876 5.5 
chr10:3934422-3934467 5.46667 
chr10:3937122-3937155 5.84848 
chr10:3937246-3937267 5.57143 
chr10:3937916-3937950 5.67647 
chr10:3939776-3939789 6 
chr10:3941500-3941536 6 
chr10:3941959-3942131 5.90116 
chr10:3943814-3943829 6 
chr10:3944951-3944985 5.85294 
chr10:3945619-3945652 5.54545 
chr10:3945719-3945751 5.46875 
chr10:3945761-3945816 5.70909 
chr10:3945837-3945850 5.92308 
chr10:3947441-3947458 5.76471 
chr10:3947742-3947776 5.32353 
chr10:3947851-3947877 5.5 
chr10:3948384-3948421 5.2973 
chr10:3949262-3949280 5.72222 
chr10:3950590-3950611 5.61905 
chr10:3951261-3951282 6 
chr10:3952639-3952651 6 
chr10:3954573-3954624 5.72549 
chr10:3957258-3957283 5.88 
chr10:3957622-3957646 5.54167 
chr10:3958027-3958045 5.88889 
chr10:3959433-3959463 6 
chr10:3964101-3964123 5.54545 
chr10:3964216-3964250 5.64706 
chr10:3964797-3964811 6 
chr10:3965861-3965875 6 
chr10:3966111-3966129 5.77778 
chr10:3967038-3967086 5.60417 
chr10:3968257-3968269 6 
chr10:3970361-3970388 5.59259 
chr10:3972497-3972666 5.86391 
chr10:3976179-3976214 5.51429 
chr10:3976681-3976699 5.88889 
chr10:3983199-3983224 5.64 
chr10:3984278-3984509 5.69264 
chr10:3986191-3986252 5.77049 
chr10:3986269-3986315 5.32609 
chr10:3986324-3986360 5.83333 
chr10:3986535-3986567 5.5 
chr10:3986717-3986739 6 
chr10:3987585-3987600 5.93333 
chr10:3989022-3989323 5.50498 
chr10:3990240-3990271 5.67742 
chr10:3990288-3990319 5.3871 
chr10:3991658-3991679 6 
chr10:3993972-3993987 6 
chr10:3997326-3997348 6 
chr10:3997620-3997636 6 
chr10:3999354-3999386 5.875 
chr10:4001086-4001111 5.64 
chr10:4001446-4001468 5.95455 
chr10:4001915-4001938 5.6087 
chr10:4004952-4004994 5.16667 
chr10:4010701-4010734 5.72727 
chr10:4011279-4011299 5.6 
chr10:4016343-4016375 5.59375 
chr10:4016879-4016930 5.43137 
chr10:4017127-4017152 5.84 
chr10:4018455-4018649 5.6701 
chr10:4024572-4024603 5.6129 
chr10:4032455-4032500 5.66667 
chr10:4034622-4034705 5.50602 
chr10:4036733-4036759 5.5 
chr10:4038770-4038796 5.61538 
chr10:4040553-4040566 6 
chr10:4041592-4041659 5.79104 
chr10:4042223-4042241 5.83333 
chr10:4043168-4043187 5.84211 
chr10:4044908-4044935 5.25926 
chr10:4048635-4048649 6 
chr10:4051508-4051535 5.88889 
chr10:4052129-4052151 5.86364 
chr10:4053054-4053081 5.88889 
chr10:4053166-4053182 6 
chr10:4053781-4053828 5.46809 
chr10:4055131-4055437 5.34314 
chr10:4055459-4055610 5.38411 
chr10:4055651-4055681 5.7 
chr10:4058236-4058261 5.88 
chr10:4060218-4060263 6 
chr10:4061225-4061261 5.36111 
chr10:4061872-4061902 5.33333 
chr10:4062703-4062761 5.65517 
chr10:4063135-4063151 5.875 
chr10:4063327-4063350 5.56522 
chr10:4065255-4065275 6 
chr10:4068314-4068369 5.98182 
chr10:4071387-4071410 5.6087 
chr10:4073383-4073514 5.90076 
chr10:4073890-4073926 5.77778 
chr10:4074789-4074807 5.83333 
chr10:4078155-4078174 5.68421 
chr10:4078506-4078538 5.6875 
chr10:4084508-4084535 5.85185 
chr10:4087595-4087618 5.47826 
chr10:4088732-4088776 5.65909 
chr10:4093880-4093899 5.84211 
chr10:4095472-4095500 5.78571 
chr10:4096837-4096862 5.64 
chr10:4097546-4097568 5.5 
chr10:4097680-4097736 5.23214 
chr10:4097924-4097940 6 
chr10:4100469-4100500 5.22581 
chr10:4101783-4101804 5.85714 
chr10:4106772-4106929 5.80255 
chr10:4108602-4108623 5.52381 
chr10:4111304-4111328 5.79167 
chr10:4111380-4111424 5.70455 
chr10:4115442-4115470 5.39286 
chr10:4116092-4116126 5.5 
chr10:4118345-4118361 6 
chr10:4119701-4119762 5.55738 
chr10:4120046-4120064 5.83333 
chr10:4120215-4120500 5.71579 
chr10:4121105-4121149 5.90909 
chr10:4121221-4121254 5.21212 
chr10:4123824-4123847 5.43478 
chr10:4124680-4124707 5.74074 
chr10:4126318-4126335 5.76471 
chr10:4127356-4127380 5.91667 
chr10:4129520-4129541 5.80952 
chr10:4133589-4133606 5.82353 
chr10:4134300-4134332 5.40625 
chr10:4139379-4139489 5.51818 
chr10:4139538-4139577 5.5641 
chr10:4140149-4140173 5.45833 
chr10:4140219-4140240 5.52381 
chr10:4141861-4141913 5.84615 
chr10:4142330-4142361 6 
chr10:4143631-4143679 5.9375 
chr10:4146256-4146280 5.41667 
chr10:4149217-4149246 5.68966 
chr10:4152981-4153000 5.78947 
chr10:4153630-4153643 6 
chr10:4155682-4155706 6 
chr10:4156397-4156432 5.45714 
chr10:4157132-4157162 5.46667 
chr10:4159428-4159871 5.57111 
chr10:4159882-4160084 5.58416 
chr10:4161107-4161191 5.71429 
chr10:4162539-4162559 6 
chr10:4163228-4163250 5.54545 
chr10:4166653-4166671 6 
chr10:4167785-4167829 6 
chr10:4169380-4169393 5.92308 
chr10:4169676-4169707 5.67742 
chr10:4171599-4171612 6 
chr10:4174013-4174035 6 
chr10:4174252-4174273 5.66667 
chr10:4174351-4174374 5.43478 
chr10:4174397-4174424 5.37037 
chr10:4174435-4174460 6 
chr10:4174473-4174500 5.59259 
chr10:4174526-4174591 5.41538 
chr10:4174620-4174654 5.35294 
chr10:4174662-4174697 5.54286 
chr10:4174720-4174748 5.64286 
chr10:4176445-4176473 5.21429 
chr10:4180926-4180943 5.94118 
chr10:4185288-4185304 6 
chr10:4186545-4186573 5.5 
chr10:4190956-4191000 5.61364 
chr10:4194082-4194103 5.66667 
chr10:4195021-4195085 5.375 
chr10:4195786-4195799 6 
chr10:4198644-4198677 5.78788 
chr10:4200065-4200214 5.40268 
chr10:4200241-4200274 6 
chr10:4201363-4201392 5.96552 
chr10:4202163-4202190 5.25926 
chr10:4203054-4203071 5.76471 
chr10:4206639-4206653 6 
chr10:4210581-4210682 5.25743 
chr10:4210692-4210710 5.88889 
chr10:4211623-4211640 6 
chr10:4213655-4213692 5.21622 
chr10:4213747-4213774 5.33333 
chr10:4214802-4214833 5.80645 
chr10:4215791-4215820 5.2069 
chr10:4216797-4216809 6 
chr10:4216957-4216979 5.95455 
chr10:4218936-4218960 5.5 
chr10:4219109-4219138 5.34483 
chr10:4219158-4219187 5.51724 
chr10:4219207-4219236 5.51724 
chr10:4219256-4219281 5.32 
chr10:4219352-4219433 5.45679 
chr10:4219495-4219536 5.31707 
chr10:4221910-4221930 5.8 
chr10:4223168-4223180 6 
chr10:4227990-4228013 5.91304 
chr10:4230974-4231000 6 
chr10:4231939-4231962 5.69565 
chr10:4232688-4232700 6 
chr10:4237818-4237856 5.81579 
chr10:4238152-4238204 5.96154 
chr10:4241166-4241194 5.82143 
chr10:4242701-4242730 5.51724 
chr10:4243293-4243315 5.90909 
chr10:4244627-4244641 6 
chr10:4251009-4251031 5.63636 
chr10:4251113-4251243 5.62308 
chr10:4252500-4252521 5.57143 
chr10:4256575-4256601 5.5 
chr10:4256933-4256947 6 
chr10:4261118-4261151 5.60606 
chr10:4262583-4262766 5.46448 
chr10:4264849-4264873 5.83333 
chr10:4265657-4265672 5.86667 
chr10:4269270-4269366 5.73958 
chr10:4269381-4269415 5.47059 
chr10:4271058-4271077 5.94737 
chr10:4271172-4271197 5.76 
chr10:4273636-4273663 5.59259 
chr10:4274344-4274358 6 
chr10:4276406-4276441 5.48571 
chr10:4278574-4278590 6 
chr10:4279689-4279713 5.91667 
chr10:4280701-4280717 5.875 
chr10:4283549-4283575 5.46154 
chr10:4287693-4287821 5.71875 
chr10:4287930-4287964 5.64706 
chr10:4289331-4289351 5.8 
chr10:4291448-4291464 6 
chr10:4296069-4296113 5.90909 
chr10:4301273-4301304 5.93548 
chr10:4301447-4301470 6 
chr10:4302466-4302488 5.54545 
chr10:4303990-4304209 5.87671 
chr10:4305000-4305051 5.5098 
chr10:4305455-4305500 5.33333 
chr10:4307653-4307670 6 
chr10:4308913-4308981 5.41176 
chr10:4310136-4310163 5.55556 
chr10:4312066-4312098 5.9375 
chr10:4314488-4314500 6 
chr10:4314728-4314770 6 
chr10:4317383-4317403 5.9 
chr10:4320000-4320020 5.75 
chr10:4325149-4325167 6 
chr10:4325530-4325577 5.42553 
chr10:4327131-4327168 5.72973 
chr10:4329095-4329116 6 
chr10:4332337-4332355 5.88889 
chr10:4332780-4332796 6 
chr10:4332894-4332926 5.21875 
chr10:4336718-4336741 5.56522 
chr10:4336915-4337000 5.69412 
chr10:4337707-4337838 5.72519 
chr10:4337869-4337902 5.81818 
chr10:4341352-4341381 5.55172 
chr10:4342372-4342384 6 
chr10:4347629-4347653 5.5 
chr10:4350267-4350281 6 
chr10:4352930-4352962 5.90625 
chr10:4356913-4357009 5.33333 
chr10:4357374-4357389 6 
chr10:4357704-4357754 5.26 
chr10:4362425-4362459 5.61765 
chr10:4368548-4368566 5.72222 
chr10:4370328-4370369 5.85366 
chr10:4372566-4372597 5.77419 
chr10:4375134-4375204 5.65714 
chr10:4375544-4375629 5.44706 
chr10:4375837-4375922 5.55294 
chr10:4376000-4376096 5.33333 
chr10:4376302-4376489 5.48663 
chr10:4376564-4376606 5.42857 
chr10:4378199-4378220 5.80952 
chr10:4383130-4383161 5.35484 
chr10:4383931-4384000 5.34783 
chr10:4384085-4384186 5.33663 
chr10:4386516-4386547 5.90323 
chr10:4387470-4387541 5.26761 
chr10:4387549-4387574 5.4 
chr10:4387829-4387905 5.61842 
chr10:4389243-4389270 5.62963 
chr10:4389281-4389416 5.73333 
chr10:4389552-4389591 5.20513 
chr10:4390734-4390759 5.72 
chr10:4395189-4395212 5.69565 
chr10:4399579-4399595 6 
chr10:4401762-4401816 5.64815 
chr10:4402603-4402646 5.48837 
chr10:4405625-4405674 5.4898 
chr10:4407177-4407202 5.64 
chr10:4407833-4407870 5.32432 
chr10:4408200-4408221 5.52381 
chr10:4413227-4413255 5.32143 
chr10:4413588-4413629 5.29268 
chr10:4417519-4417539 5.85 
chr10:4421679-4421702 5.6087 
chr10:4422526-4422626 5.58 
chr10:4424000-4424013 6 
chr10:4424175-4424201 6 
chr10:4424491-4424510 5.63158 
chr10:4433340-4433367 5.59259 
chr10:4435640-4435663 5.73913 
chr10:4436828-4436858 6 
chr10:4437495-4437515 6 
chr10:4439819-4439838 5.68421 
chr10:4440941-4441068 5.92913 
chr10:4443453-4443500 5.93617 
chr10:4444315-4444334 5.68421 
chr10:4446810-4446825 5.86667 
chr10:4451247-4451276 5.31034 
chr10:4452164-4452180 6 
chr10:4454813-4454900 5.81609 
chr10:4457128-4457278 5.62 
chr10:4457436-4457475 6 
chr10:4460773-4460805 5.15625 
chr10:4461196-4461234 5.39474 
chr10:4462597-4462635 5.63158 
chr10:4465444-4465456 6 
chr10:4467621-4467644 5.43478 
chr10:4468061-4468073 6 
chr10:4474541-4474580 6 
chr10:4475485-4475500 5.93333 
chr10:4481055-4481078 5.56522 
chr10:4482541-4482562 5.52381 
chr10:4486006-4486034 5.71429 
chr10:4488428-4488454 5.57692 
chr10:4489233-4489285 5.51923 
chr10:4489936-4489966 5.9 
chr10:4490025-4490045 5.8 
chr10:4490066-4490092 5.5 
chr10:4490120-4490168 5.66667 
chr10:4491283-4491415 5.4697 
chr10:4495218-4495239 6 
chr10:4497474-4497500 5.88462 
chr10:4497709-4497773 5.67188 
chr10:4501083-4501129 5.17391 
chr10:4502555-4502620 5.07692 
chr10:4502643-4502658 5.86667 
chr10:4503241-4503269 5.5 
chr10:4509570-4509613 5.51163 
chr10:4509670-4509691 5.61905 
chr10:4510308-4510347 5.64103 
chr10:4512019-4512032 5.92308 
chr10:4512688-4512735 5.42553 
chr10:4513932-4513966 5.55882 
chr10:4514089-4514104 6 
chr10:4514971-4515000 5.93103 
chr10:4518576-4518593 5.76471 
chr10:4520249-4520266 6 
chr10:4520397-4520409 6 
chr10:4520821-4520860 5.69231 
chr10:4522959-4522985 5.34615 
chr10:4525802-4525924 5.77049 
chr10:4530453-4530474 5.90476 
chr10:4531651-4531677 6 
chr10:4535137-4535166 5.44828 
chr10:4536000-4536077 5.50649 
chr10:4536095-4536126 5.51613 
chr10:4538034-4538389 5.54648 
chr10:4539017-4539051 5.82353 
chr10:4544098-4544126 5.28571 
chr10:4545229-4545295 5.83333 
chr10:4545620-4545633 6 
chr10:4549169-4549189 5.95 
chr10:4550470-4550487 5.88235 
chr10:4552090-4552125 5.31429 
chr10:4552175-4552218 5.65116 
chr10:4552237-4552408 5.42105 
chr10:4552612-4552636 5.5 
chr10:4555938-4556031 5.72043 
chr10:4556408-4556431 5.47826 
chr10:4556465-4556495 5.23333 
chr10:4557650-4557668 6 
chr10:4561743-4561793 5.58 
chr10:4561952-4561991 5.58974 
chr10:4563346-4563375 5.31034 
chr10:4563523-4563545 6 
chr10:4563915-4563953 5.5 
chr10:4571716-4571733 6 
chr10:4572855-4572878 5.95652 
chr10:4573377-4573394 5.88235 
chr10:4573680-4573700 5.7 
chr10:4574196-4574248 5.36538 
chr10:4581686-4581718 5.9375 
chr10:4582927-4582941 6 
chr10:4584234-4584294 5.68333 
chr10:4586710-4586738 5.67857 
chr10:4587168-4587182 6 
chr10:4589250-4589377 5.50394 
chr10:4590144-4590156 6 
chr10:4591387-4591424 5.91892 
chr10:4592564-4592585 5.61905 
chr10:4594373-4594399 5.46154 
chr10:4597579-4597601 5.63636 
chr10:4602714-4602727 6 
chr10:4605510-4605536 6 
chr10:4605671-4605699 5.32143 
chr10:4607022-4607047 5.56 
chr10:4607925-4607970 5.4 
chr10:4611953-4611969 6 
chr10:4612463-4612482 5.63158 
chr10:4612749-4612780 5.48387 
chr10:4613980-4614008 5.75 
chr10:4615044-4615064 5.8 
chr10:4615106-4615179 5.54795 
chr10:4617686-4617713 5.44444 
chr10:4618862-4618909 5.29787 
chr10:4619706-4619731 5.4 
chr10:4623056-4623078 5.54545 
chr10:4623182-4623213 5.25806 
chr10:4628196-4628226 5.23333 
chr10:4629253-4629274 5.61905 
chr10:4635092-4635126 5.91176 
chr10:4636365-4636387 6 
chr10:4638857-4638876 5.89474 
chr10:4640804-4640824 5.65 
chr10:4640952-4640984 5.90625 
chr10:4643415-4643441 5.57692 
chr10:4644392-4644435 5.55814 
chr10:4646058-4646071 6 
chr10:4647151-4647179 5.67857 
chr10:4649505-4649754 5.67871 
chr10:4650485-4650500 6 
chr10:4650509-4650531 5.72727 
chr10:4654152-4654177 5.36 
chr10:4655500-4655532 5.8125 
chr10:4657131-4657178 5.74468 
chr10:4659581-4659607 5.46154 
chr10:4661901-4661923 5.72727 
chr10:4664914-4664991 5.66234 
chr10:4665471-4665489 5.77778 
chr10:4667468-4667500 5.5 
chr10:4671884-4671915 6 
chr10:4672391-4672416 5.52 
chr10:4674908-4674944 5.36111 
chr10:4676729-4676762 5.57576 
chr10:4677633-4677651 5.88889 
chr10:4677980-4678013 5.78788 
chr10:4681566-4681585 5.68421 
chr10:4689684-4689713 5.27586 
chr10:4690541-4690575 5.73529 
chr10:4693270-4693293 5.56522 
chr10:4694115-4694147 5.625 
chr10:4696745-4696774 5.34483 
chr10:4697157-4697178 5.71429 
chr10:4698534-4698565 5.29032 
chr10:4698591-4698667 5.39474 
chr10:4700123-4700146 5.69565 
chr10:4701399-4701413 6 
chr10:4702719-4702735 5.9375 
chr10:4706745-4706757 6 
chr10:4706973-4706990 5.76471 
chr10:4709933-4709959 5.30769 
chr10:4711807-4711833 5.46154 
chr10:4711926-4711953 6 
chr10:4712650-4712677 5.22222 
chr10:4717777-4717810 5.87879 
chr10:4719418-4719444 5.34615 
chr10:4723836-4723867 5.41935 
chr10:4725849-4725873 5.625 
chr10:4726802-4726821 5.68421 
chr10:4727233-4727250 5.76471 
chr10:4730802-4730837 5.97143 
chr10:4733181-4733213 5.625 
chr10:4733247-4733284 5.56757 
chr10:4734000-4734034 5.70588 
chr10:4734254-4734309 5.83636 
chr10:4734343-4734504 5.67081 
chr10:4735167-4735225 5.18966 
chr10:4735264-4735281 6 
chr10:4736235-4736255 5.6 
chr10:4738917-4738958 5.43902 
chr10:4739653-4739678 5.84 
chr10:4739831-4739863 6 
chr10:4739978-4740065 5.73563 
chr10:4740730-4740744 5.92857 
chr10:4742150-4742191 5.29268 
chr10:4743012-4743027 6 
chr10:4743795-4743831 5.16667 
chr10:4745469-4745485 6 
chr10:4746907-4746924 6 
chr10:4747447-4747515 5.72059 
chr10:4747839-4747870 5.58065 
chr10:4752097-4752129 5.53125 
chr10:4756376-4756454 5.69231 
chr10:4756504-4756550 5.3913 
chr10:4757021-4757060 5.53846 
chr10:4758138-4758182 5.29545 
chr10:4764947-4764975 5.92857 
chr10:4765850-4765879 5.27586 
chr10:4776861-4776917 5.57143 
chr10:4777115-4777139 6 
chr10:4777218-4777388 5.54118 
chr10:4778448-4778475 6 
chr10:4781143-4781212 5.76812 
chr10:4781379-4781396 5.94118 
chr10:4783654-4783687 5.42424 
chr10:4794048-4794072 5.375 
chr10:4794265-4794299 5.88235 
chr10:4794885-4794905 6 
chr10:4796066-4796114 5.9375 
chr10:4799240-4799283 5.44186 
chr10:4801684-4801698 6 
chr10:4801909-4801922 6 
chr10:4804950-4804970 5.6 
chr10:4805202-4805234 5.21875 
chr10:4808122-4808170 5.22917 
chr10:4808779-4808802 5.69565 
chr10:4817583-4817608 6 
chr10:4817760-4817782 5.95455 
chr10:4819619-4819647 5.92857 
chr10:4823276-4823300 5.375 
chr10:4829438-4829458 6 
chr10:4830000-4830022 5.63636 
chr10:4830782-4830806 5.79167 
chr10:4833622-4833653 5.83871 
chr10:4834994-4835054 5.56667 
chr10:4841142-4841174 5.71875 
chr10:4841214-4841238 5.66667 
chr10:4841678-4841786 5.73148 
chr10:4844380-4844417 5.75676 
chr10:4845798-4845826 5.35714 
chr10:4849358-4849390 6 
chr10:4849667-4849687 5.7 
chr10:4850083-4850113 5.96667 
chr10:4851109-4851141 5.71875 
chr10:4852941-4852972 6 
chr10:4853000-4853055 5.23636 
chr10:4853765-4853897 5.36364 
chr10:4855505-4855524 5.73684 
chr10:4856624-4856647 5.6087 
chr10:4857548-4857578 5.56667 
chr10:4858698-4858908 5.34286 
chr10:4858944-4859031 5.52874 
chr10:4859910-4859934 5.91667 
chr10:4860383-4860414 5.25806 
chr10:4860936-4860961 5.92 
chr10:4861843-4861877 5.23529 
chr10:4865322-4865344 6 
chr10:4866239-4866258 6 
chr10:4866288-4866314 5.34615 
chr10:4866333-4866349 5.9375 
chr10:4868479-4868511 5.875 
chr10:4869266-4869288 5.81818 
chr10:4874910-4874950 6 
chr10:4877810-4877833 5.95652 
chr10:4878719-4878733 6 
chr10:4885284-4885300 5.875 
chr10:4890270-4890282 6 
chr10:4894899-4894937 5.39474 
chr10:4896277-4896299 6 
chr10:4899867-4899896 5.58621 
chr10:4900545-4900566 6 
chr10:4901015-4901028 6 
chr10:4903459-4903490 5.19355 
chr10:4903556-4903575 5.84211 
chr10:4908820-4908853 6 
chr10:4914888-4914903 5.93333 
chr10:4915877-4915924 6 
chr10:4920366-4920404 5.47368 
chr10:4924478-4924500 5.95455 
chr10:4928227-4928250 5.86957 
chr10:4930142-4930154 6 
chr10:4931112-4931139 5.74074 
chr10:4932512-4932546 5.20588 
chr10:4932726-4932873 5.37415 
chr10:4934308-4934337 5.89655 
chr10:4934401-4934414 5.92308 
chr10:4936906-4936950 5.77273 
chr10:4937407-4937438 5.29032 
chr10:4943232-4943253 5.80952 
chr10:4943562-4943584 5.81818 
chr10:4943953-4943981 6 
chr10:4946955-4946983 5.35714 
chr10:4949408-4949442 5.38235 
chr10:4953304-4953316 6 
chr10:4954621-4954641 5.75 
chr10:4956967-4957168 5.36816 
chr10:4957180-4957314 5.66418 
chr10:4957395-4957586 5.53927 
chr10:4957882-4957906 5.66667 
chr10:4958130-4958169 5.17949 
chr10:4958673-4958752 5.34177 
chr10:4959604-4959628 5.41667 
chr10:4960101-4960128 5.40741 
chr10:4960802-4960816 6 
chr10:4961708-4961733 5.68 
chr10:4965343-4965364 5.85714 
chr10:4965550-4965578 5.32143 
chr10:4965773-4965810 5.43243 
chr10:4966771-4967000 5.67249 
chr10:4971622-4971641 6 
chr10:4973449-4973474 5.44 
chr10:4973500-4973587 5.3908 
chr10:4974302-4974328 5.38462 
chr10:4974374-4974392 5.77778 
chr10:4975634-4975652 5.88889 
chr10:4986362-4986396 5.64706 
chr10:4988407-4988435 5.85714 
chr10:4995393-4995423 5.2 
chr10:4997628-4997643 5.93333 
chr10:5000008-5000074 5.34848 
chr10:5002066-5002126 5.78333 
chr10:5003745-5003758 5.92308 
chr10:5003911-5003950 5.92308 
chr10:5007446-5007474 5.75 
chr10:5010229-5010246 5.82353 
chr10:5013000-5013019 5.63158 
chr10:5013342-5013370 5.60714 
chr10:5013687-5013720 5.54545 
chr10:5016140-5016169 5.44828 
chr10:5016431-5016468 5.13514 
chr10:5032670-5032695 5.36 
chr10:5035977-5036023 5.36957 
chr10:5036285-5036313 5.42857 
chr10:5036427-5036476 5.32653 
chr10:5038719-5038748 5.65517 
chr10:5039065-5039100 5.48571 
chr10:5039925-5039953 5.67857 
chr10:5041719-5041736 5.82353 
chr10:5050837-5050862 5.52 
chr10:5058132-5058145 6 
chr10:5060142-5060164 6 
chr10:5066845-5066867 5.59091 
chr10:5067474-5067492 5.77778 
chr10:5068287-5068316 5.34483 
chr10:5068405-5068431 5.57692 
chr10:5070240-5070259 6 
chr10:5075947-5075967 5.65 
chr10:5076323-5076349 5.73077 
chr10:5077318-5077351 5.39394 
chr10:5093269-5093300 5.83871 
chr10:5094675-5094689 6 
chr10:5096810-5096860 5.26 
chr10:5096892-5096984 5.29348 
chr10:5101968-5101993 5.4 
chr10:5102539-5102580 5.36585 
chr10:5105957-5105976 6 
chr10:5109225-5109246 6 
chr10:5110700-5110717 5.76471 
chr10:5118588-5118609 5.71429 
chr10:5120636-5120660 5.75 
chr10:5122817-5122840 6 
chr10:5125133-5125157 5.41667 
chr10:5125253-5125278 5.56 
chr10:5129564-5129583 5.78947 
chr10:5133769-5133798 5.24138 
chr10:5137663-5137686 5.56522 
chr10:5143508-5143528 5.85 
chr10:5143797-5143818 5.52381 
chr10:5145120-5145145 5.76 
chr10:5146095-5146136 5.58537 
chr10:5146173-5146188 5.86667 
chr10:5147497-5147517 6 
chr10:5149945-5149971 6 
chr10:5150547-5150645 5.34694 
chr10:5150848-5150883 5.45714 
chr10:5152623-5152656 5.66667 
chr10:5156271-5156307 5.83333 
chr10:5157363-5157388 5.64 
chr10:5166758-5166837 5.36709 
chr10:5168812-5168838 5.61538 
chr10:5169914-5169941 5.88889 
chr10:5172872-5172886 6 
chr10:5177700-5177786 5.73256 
chr10:5183026-5183044 5.88889 
chr10:5185896-5185947 5.64706 
chr10:5188389-5188408 5.68421 
chr10:5191123-5191144 5.71429 
chr10:5192068-5192088 5.6 
chr10:5193748-5193764 6 
chr10:5198096-5198124 5.46429 
chr10:5198719-5198755 6 
chr10:5202342-5202365 5.52174 
chr10:5203000-5203090 5.18889 
chr10:5204135-5204155 5.7 
chr10:5216244-5216277 5.15152 
chr10:5216777-5216790 6 
chr10:5217071-5217089 6 
chr10:5225943-5225981 5.26316 
chr10:5227832-5227849 5.76471 
chr10:5228403-5228430 5.92593 
chr10:5236343-5236359 5.9375 
chr10:5237570-5237603 6 
chr10:5238533-5238558 5.72 
chr10:5244902-5244940 6 
chr10:5247864-5247890 5.30769 
chr10:5250860-5250878 6 
chr10:5252569-5252581 6 
chr10:5257284-5257299 5.93333 
chr10:5262570-5262584 5.92857 
chr10:5263364-5263407 5.95349 
chr10:5270798-5270828 5.56667 
chr10:5271100-5271143 5.4186 
chr10:5274594-5274620 5.88462 
chr10:5279922-5279984 5.74194 
chr10:5282978-5283000 5.54545 
chr10:5293335-5293347 6 
chr10:5307205-5307223 6 
chr10:5309800-5309819 5.63158 
chr10:5311136-5311155 6 
chr10:5311198-5311239 5.7561 
chr10:5312328-5312356 5.46429 
chr10:5316876-5316888 6 
chr10:5317732-5317769 5.86486 
chr10:5318133-5318145 6 
chr10:5320865-5320957 5.48913 
chr10:5323828-5323865 5.40541 
chr10:5325858-5325892 5.17647 
chr10:5325911-5326000 5.52809 
chr10:5328753-5328788 5.71429 
chr10:5329078-5329105 5.7037 
chr10:5330125-5330139 6 
chr10:5332041-5332066 5.96 
chr10:5335527-5335570 5.25581 
chr10:5336679-5336702 6 
chr10:5340365-5340522 5.47771 
chr10:5342050-5342068 5.77778 
chr10:5342259-5342305 5.76087 
chr10:5348924-5348955 5.41935 
chr10:5349140-5349162 5.95455 
chr10:5349445-5349553 5.24074 
chr10:5352243-5352270 5.25926 
chr10:5353633-5353650 5.76471 
chr10:5353723-5353772 5.53061 
chr10:5356473-5356495 5.90909 
chr10:5358051-5358075 5.58333 
chr10:5358294-5358317 5.52174 
chr10:5358846-5358869 6 
chr10:5362641-5362666 5.88 
chr10:5363768-5363793 6 
chr10:5363867-5363887 6 
chr10:5365135-5365159 5.375 
chr10:5366166-5366410 5.89754 
chr10:5369139-5369173 5.82353 
chr10:5369694-5369713 5.73684 
chr10:5370623-5370672 5.4898 
chr10:5373418-5373443 5.92 
chr10:5374038-5374059 6 
chr10:5376786-5376818 5.78125 
chr10:5377491-5377504 6 
chr10:5377659-5377760 5.80198 
chr10:5378545-5378581 6 
chr10:5378596-5378702 5.27358 
chr10:5378755-5379000 5.38776 
chr10:5380050-5380112 5.93548 
chr10:5380128-5380275 5.52381 
chr10:5382529-5382553 5.45833 
chr10:5383060-5383081 6 
chr10:5386560-5386586 5.42308 
chr10:5391534-5391564 5.8 
chr10:5392771-5392796 5.44 
chr10:5393462-5393481 6 
chr10:5395661-5395691 5.16667 
chr10:5398021-5398066 5.46667 
chr10:5398320-5398370 5.68 
chr10:5399177-5399193 5.8125 
chr10:5399474-5399500 5.38462 
chr10:5401103-5401117 6 
chr10:5404970-5405059 5.83146 
chr10:5405772-5405787 6 
chr10:5406733-5406782 5.42857 
chr10:5409957-5409979 5.63636 
chr10:5411825-5412936 5.87759 
chr10:5412949-5413071 5.47541 
chr10:5413085-5413183 5.55102 
chr10:5413219-5413358 5.3741 
chr10:5414679-5414693 6 
chr10:5415702-5415723 6 
chr10:5416200-5416250 5.88 
chr10:5417392-5417440 5.47917 
chr10:5419017-5419039 5.86364 
chr10:5419436-5419458 5.54545 
chr10:5420250-5420299 5.40816 
chr10:5420539-5420575 5.47222 
chr10:5420987-5421015 5.75 
chr10:5422259-5422278 5.68421 
chr10:5423120-5423641 5.73896 
chr10:5426045-5426097 6 
chr10:5426212-5426231 5.68421 
chr10:5426798-5426836 5.31579 
chr10:5429149-5429181 5.78125 
chr10:5430522-5430545 5.73913 
chr10:5432702-5432725 5.91304 
chr10:5436971-5436990 5.68421 
chr10:5438466-5438486 5.7 
chr10:5440382-5440406 6 
chr10:5440565-5440581 6 
chr10:5442583-5442605 5.77273 
chr10:5443393-5443412 6 
chr10:5444241-5444267 5.46154 
chr10:5447790-5447804 6 
chr10:5449298-5449319 5.66667 
chr10:5450057-5450088 5.22581 
chr10:5450317-5450340 5.73913 
chr10:5450968-5450994 5.76923 
chr10:5453198-5453212 6 
chr10:5453246-5453288 5.61905 
chr10:5453580-5453599 5.84211 
chr10:5454960-5454984 5.41667 
chr10:5455608-5455635 5.33333 
chr10:5459111-5459130 5.68421 
chr10:5460011-5460045 5.44118 
chr10:5461266-5461303 6 
chr10:5461650-5461694 5.79545 
chr10:5462059-5462087 5.32143 
chr10:5462548-5462572 5.875 
chr10:5467219-5467245 5.96154 
chr10:5468441-5468463 5.68182 
chr10:5470000-5470025 5.96 
chr10:5470851-5470863 6 
chr10:5471284-5471303 6 
chr10:5472727-5472767 5.45 
chr10:5477437-5477530 5.86022 
chr10:5477541-5477566 5.32 
chr10:5478125-5478233 5.80556 
chr10:5484840-5484866 5.84615 
chr10:5487829-5487856 5.2963 
chr10:5489711-5489747 5.27778 
chr10:5490049-5490086 5.16216 
chr10:5490623-5490648 5.88 
chr10:5491300-5491333 5.12121 
chr10:5492385-5492406 5.52381 
chr10:5494068-5494102 6 
chr10:5498438-5498459 5.52381 
chr10:5499664-5499701 5.86486 
chr10:5501934-5501956 5.63636 
chr10:5505217-5505229 6 
chr10:5508849-5508878 5.44828 
chr10:5509793-5509818 5.32 
chr10:5511127-5511151 5.54167 
chr10:5513316-5513354 5.07895 
chr10:5513806-5513837 5.64516 
chr10:5514756-5514784 6 
chr10:5525007-5525022 6 
chr10:5525300-5525327 5.66667 
chr10:5525483-5525500 5.82353 
chr10:5528311-5528335 5.75 
chr10:5528631-5528655 5.41667 
chr10:5529975-5530005 5.9 
chr10:5534250-5534270 5.6 
chr10:5534928-5534954 5.38462 
chr10:5537500-5537528 5.64286 
chr10:5538263-5538290 5.44444 
chr10:5539275-5539415 5.53571 
chr10:5539428-5539520 5.56522 
chr10:5539537-5539634 5.63918 
chr10:5539649-5540225 5.48958 
chr10:5540255-5540309 5.55556 
chr10:5545232-5545422 5.27368 
chr10:5545904-5546000 5.75 
chr10:5546019-5546118 5.80808 
chr10:5548254-5548278 5.66667 
chr10:5548329-5548362 5.57576 
chr10:5553892-5553908 5.875 
chr10:5556026-5556058 5.25 
chr10:5557386-5557412 5.76923 
chr10:5559076-5559092 6 
chr10:5559800-5559884 5.7619 
chr10:5561025-5561039 6 
chr10:5562367-5562382 6 
chr10:5563124-5563158 5.47059 
chr10:5563186-5563204 6 
chr10:5567555-5567587 5.3125 
chr10:5570166-5570182 6 
chr10:5577500-5577536 5.63889 
chr10:5577664-5577745 5.85185 
chr10:5579640-5579672 5.625 
chr10:5580036-5580069 5.33333 
chr10:5581148-5581172 5.58333 
chr10:5581975-5582005 5.76667 
chr10:5585240-5585262 5.72727 
chr10:5590836-5590934 5.34694 
chr10:5591283-5591340 5.82456 
chr10:5593781-5593828 6 
chr10:5596733-5596799 5.71212 
chr10:5596904-5596927 6 
chr10:5602149-5602208 5.45763 
chr10:5602223-5602292 5.47826 
chr10:5604474-5604488 6 
chr10:5609335-5609358 5.73913 
chr10:5611021-5611183 5.35802 
chr10:5611257-5611333 5.34211 
chr10:5615288-5615370 5.92683 
chr10:5618093-5618119 5.26923 
chr10:5618195-5618308 5.60177 
chr10:5618328-5618465 5.68613 
chr10:5618479-5618582 5.5534 
chr10:5618979-5619134 5.61935 
chr10:5619146-5619761 5.67154 
chr10:5620181-5620220 5.4359 
chr10:5622000-5622042 5.69048 
chr10:5622801-5622823 5.86364 
chr10:5625135-5625159 5.54167 
chr10:5626035-5626057 5.63636 
chr10:5626542-5626566 5.91667 
chr10:5633836-5633904 5.30882 
chr10:5635528-5635554 5.96154 
chr10:5636852-5636881 5.75862 
chr10:5638697-5638803 5.83019 
chr10:5640030-5640209 5.39106 
chr10:5640262-5640400 5.36232 
chr10:5640415-5640491 5.55263 
chr10:5640500-5640675 5.45714 
chr10:5641713-5641757 5.47727 
chr10:5642143-5642174 5.90323 
chr10:5642707-5642730 5.43478 
chr10:5645125-5645147 5.54545 
chr10:5646783-5646888 5.88571 
chr10:5647567-5647600 5.54545 
chr10:5649256-5649303 5.70213 
chr10:5652401-5652421 5.85 
chr10:5652438-5652698 5.69615 
chr10:5654725-5654753 5.5 
chr10:5654908-5654935 5.88889 
chr10:5655412-5655432 6 
chr10:5656797-5656837 5.8 
chr10:5657122-5657157 6 
chr10:5658240-5658531 5.76632 
chr10:5659776-5659845 5.5942 
chr10:5664529-5664541 6 
chr10:5665973-5665995 5.59091 
chr10:5667516-5667537 6 
chr10:5667692-5667720 5.57143 
chr10:5668955-5668992 5.48649 
chr10:5670153-5670177 5.875 
chr10:5671726-5671759 6 
chr10:5673280-5673310 5.46667 
chr10:5673331-5673351 5.65 
chr10:5673361-5673421 5.16667 
chr10:5673718-5673863 5.26207 
chr10:5676858-5676876 5.94444 
chr10:5677162-5677188 5.65385 
chr10:5677795-5677815 5.75 
chr10:5678421-5678439 6 
chr10:5680366-5680379 6 
chr10:5683022-5683068 5.47826 
chr10:5684146-5684194 5.14583 
chr10:5684533-5684555 5.59091 
chr10:5686915-5686959 5.61364 
chr10:5687202-5687277 5.56 
chr10:5689927-5690361 5.54378 
chr10:5690374-5690732 5.47207 
chr10:5690796-5690859 5.73016 
chr10:5691964-5691976 6 
chr10:5693964-5694020 5.83929 
chr10:5695620-5695662 6 
chr10:5696092-5696118 5.84615 
chr10:5699146-5699167 6 
chr10:5699288-5699302 5.92857 
chr10:5700122-5700134 6 
chr10:5702984-5703007 5.43478 
chr10:5703446-5703470 5.5 
chr10:5704495-5704597 5.97059 
chr10:5706622-5706655 5.90909 
chr10:5706809-5706831 5.63636 
chr10:5708556-5708586 5.53333 
chr10:5708954-5709063 5.3945 
chr10:5709433-5709453 5.9 
chr10:5710031-5710072 5.5122 
chr10:5710294-5710313 5.94737 
chr10:5710611-5710630 5.78947 
chr10:5713753-5713794 5.85366 
chr10:5715231-5715336 5.82857 
chr10:5715509-5715531 6 
chr10:5715805-5715827 6 
chr10:5715980-5716000 5.75 
chr10:5717071-5717095 5.91667 
chr10:5717383-5717415 5.71875 
chr10:5717674-5717688 5.92857 
chr10:5721033-5721059 5.76923 
chr10:5725603-5725644 5.26829 
chr10:5725726-5725761 5.74286 
chr10:5730174-5730199 5.56 
chr10:5730348-5730378 5.83333 
chr10:5732148-5732194 5.15217 
chr10:5739834-5739880 5.30435 
chr10:5741393-5741416 6 
chr10:5742750-5742802 5.67308 
chr10:5744598-5744619 6 
chr10:5745466-5745481 6 
chr10:5749603-5749679 5.31579 
chr10:5749689-5749733 6 
chr10:5750475-5750679 5.77451 
chr10:5756005-5756027 5.59091 
chr10:5758851-5758894 5.86047 
chr10:5758990-5759003 6 
chr10:5760723-5760736 6 
chr10:5761302-5761320 5.83333 
chr10:5762692-5762707 5.86667 
chr10:5765006-5765027 6 
chr10:5766572-5766654 5.7561 
chr10:5767353-5767379 6 
chr10:5770183-5770196 6 
chr10:5771308-5771330 5.86364 
chr10:5774500-5774534 5.58824 
chr10:5776679-5776704 6 
chr10:5776962-5776989 5.74074 
chr10:5777169-5777194 5.6 
chr10:5778382-5778399 5.76471 
chr10:5778745-5778779 5.47059 
chr10:5778919-5778937 6 
chr10:5779231-5779258 5.7037 
chr10:5786251-5786286 5.94286 
chr10:5786571-5786599 5.92857 
chr10:5792481-5792503 5.5 
chr10:5792574-5792605 5.22581 
chr10:5795316-5795335 6 
chr10:5797009-5797026 6 
chr10:5804216-5804229 6 
chr10:5809442-5809465 5.95652 
chr10:5812926-5812945 6 
chr10:5814724-5814741 6 
chr10:5816849-5816884 5.8 
chr10:5820232-5820259 5.48148 
chr10:5820971-5821000 5.58621 
chr10:5821050-5821078 5.42857 
chr10:5821460-5821481 5.7619 
chr10:5822172-5822204 5.875 
chr10:5822487-5822518 5.35484 
chr10:5823235-5823247 6 
chr10:5823588-5823601 6 
chr10:5825181-5825216 5.31429 
chr10:5827334-5827356 6 
chr10:5828128-5828146 6 
chr10:5833255-5833278 5.43478 
chr10:5833703-5833724 5.71429 
chr10:5834922-5834937 6 
chr10:5836135-5836191 5.92857 
chr10:5836381-5836402 5.66667 
chr10:5836827-5836846 5.68421 
chr10:5837748-5837774 5.5 
chr10:5838311-5838330 5.94737 
chr10:5839506-5839526 6 
chr10:5840934-5840982 5.60417 
chr10:5841303-5841318 5.86667 
chr10:5842906-5842925 5.73684 
chr10:5847326-5847344 6 
chr10:5847638-5847666 5.21429 
chr10:5850286-5850306 5.7 
chr10:5850659-5850676 6 
chr10:5850689-5850707 6 
chr10:5851206-5851224 5.77778 
chr10:5853620-5853633 6 
chr10:5853923-5853935 6 
chr10:5854167-5854190 5.6087 
chr10:5855401-5855430 5.58621 
chr10:5857748-5857762 6 
chr10:5858653-5858670 5.94118 
chr10:5859279-5859296 6 
chr10:5860372-5860396 5.83333 
chr10:5861959-5861976 6 
chr10:5863291-5863328 6 
chr10:5864808-5864839 5.67742 
chr10:5865055-5865078 5.82609 
chr10:5865920-5865941 6 
chr10:5866238-5866252 6 
chr10:5867085-5867098 6 
chr10:5867727-5867767 5.625 
chr10:5868074-5868087 6 
chr10:5868977-5868994 5.82353 
chr10:5869254-5869283 5.82759 
chr10:5873859-5873871 6 
chr10:5874303-5874322 5.73684 
chr10:5875121-5875158 5.16216 
chr10:5875186-5875213 5.37037 
chr10:5877091-5877134 5.46512 
chr10:5877342-5877364 5.72727 
chr10:5878473-5878495 5.95455 
chr10:5879306-5879319 6 
chr10:5879608-5879643 6 
chr10:5880454-5880472 6 
chr10:5881885-5881911 5.65385 
chr10:5883475-5883523 5.5 
chr10:5884878-5884920 6 
chr10:5885205-5885227 5.90909 
chr10:5885612-5885630 6 
chr10:5885899-5885922 5.82609 
chr10:5885949-5885964 6 
chr10:5887551-5887570 5.73684 
chr10:5888741-5888758 6 
chr10:5889303-5889320 6 
chr10:5890005-5890029 5.79167 
chr10:5891113-5891138 5.6 
chr10:5891834-5891853 5.89474 
chr10:5892530-5892549 6 
chr10:5892698-5892748 5.88 
chr10:5893387-5893425 5.92105 
chr10:5893885-5893907 6 
chr10:5894973-5895000 5.77778 
chr10:5895294-5895312 6 
chr10:5896072-5896102 5.73333 
chr10:5896853-5896870 5.76471 
chr10:5897353-5897371 6 
chr10:5899264-5899299 5.62857 
chr10:5901529-5901544 6 
chr10:5901617-5901629 6 
chr10:5903860-5903876 6 
chr10:5904265-5904292 5.40741 
chr10:5905475-5905505 5.6 
chr10:5908718-5908812 5.46809 
chr10:5908827-5908965 5.27536 
chr10:5911717-5911749 5.46875 
chr10:5912367-5912379 6 
chr10:5913349-5913385 6 
chr10:5913572-5913597 5.48 
chr10:5914505-5914532 5.33333 
chr10:5914991-5915003 6 
chr10:5917676-5917688 6 
chr10:5917842-5917865 5.95652 
chr10:5918829-5918865 5.63889 
chr10:5919069-5919088 5.94737 
chr10:5920748-5920769 5.90476 
chr10:5922125-5922162 5.75676 
chr10:5923359-5923439 5.6625 
chr10:5923652-5923665 6 
chr10:5924418-5924462 5.81818 
chr10:5926702-5926716 6 
chr10:5927133-5927156 5.91304 
chr10:5928730-5928762 5.25 
chr10:5932254-5932295 5.41463 
chr10:5935272-5935295 5.86957 
chr10:5935335-5935361 5.34615 
chr10:5941263-5941294 5.90323 
chr10:5941417-5941443 5.69231 
chr10:5941956-5941977 5.7619 
chr10:5943059-5943082 6 
chr10:5943513-5943542 6 
chr10:5944245-5944269 5.5 
chr10:5944284-5944323 5.20513 
chr10:5945292-5945305 5.92308 
chr10:5946657-5946683 5.5 
chr10:5947482-5947518 5.61111 
chr10:5949232-5949247 6 
chr10:5949416-5949449 5.75758 
chr10:5950556-5950577 5.7619 
chr10:5961448-5961475 5.40741 
chr10:5961550-5961571 5.66667 
chr10:5965500-5965556 5.58929 
chr10:5967137-5967185 5.72917 
chr10:5968043-5968094 5.88235 
chr10:5970035-5970054 6 
chr10:5972878-5972899 5.95238 
chr10:5973241-5973255 5.92857 
chr10:5974350-5974399 5.53061 
chr10:5974675-5974692 6 
chr10:5976326-5976350 5.83333 
chr10:5979480-5979492 6 
chr10:5980858-5980880 5.72727 
chr10:5981365-5981382 5.94118 
chr10:5981760-5981782 5.72727 
chr10:5984882-5984910 5.89286 
chr10:5988328-5988347 6 
chr10:5990518-5990543 5.4 
chr10:5990854-5990881 5.2963 
chr10:5993104-5993131 6 
chr10:5996131-5996145 6 
chr10:5997974-5997990 5.875 
chr10:5998900-5998935 5.6 
chr10:5999232-5999251 5.84211 
chr10:5999538-5999568 5.9 
chr10:6000918-6000959 5.31707 
chr10:6001112-6001143 6 
chr10:6003621-6003645 5.375 
chr10:6004554-6004567 6 
chr10:6007677-6007696 5.89474 
chr10:6009128-6009173 5.84444 
chr10:6010031-6010066 5.37143 
chr10:6011174-6011343 5.8284 
chr10:6012655-6012736 5.64198 
chr10:6014317-6014349 5.59375 
chr10:6016839-6016896 5.84211 
chr10:6017858-6017890 5.8125 
chr10:6018233-6018256 5.52174 
chr10:6020184-6020208 5.45833 
chr10:6022165-6022178 6 
chr10:6023083-6023101 5.88889 
chr10:6023981-6023997 6 
chr10:6024772-6024795 5.52174 
chr10:6026765-6026788 5.65217 
chr10:6027319-6027335 5.9375 
chr10:6027399-6027418 5.94737 
chr10:6029447-6029485 5.18421 
chr10:6031135-6031175 5.775 
chr10:6031328-6031383 5.69091 
chr10:6032671-6032686 6 
chr10:6035514-6035542 6 
chr10:6036570-6036596 5.30769 
chr10:6037060-6037075 6 
chr10:6037231-6037247 6 
chr10:6038157-6038177 5.6 
chr10:6039857-6039871 6 
chr10:6040169-6040182 6 
chr10:6040433-6040479 5.78261 
chr10:6040671-6040697 5.84615 
chr10:6042825-6042866 6 
chr10:6042922-6042946 5.83333 
chr10:6043009-6043037 6 
chr10:6043094-6043135 5.90244 
chr10:6043198-6043228 6 
chr10:6043285-6043327 6 
chr10:6045528-6045555 5.77778 
chr10:6046572-6046810 5.77731 
chr10:6051533-6051546 6 
chr10:6052538-6052566 6 
chr10:6055763-6055807 5.38636 
chr10:6057026-6057069 5.97674 
chr10:6058320-6058355 6 
chr10:6059535-6059551 6 
chr10:6060794-6060946 5.57237 
chr10:6060970-6061323 5.47875 
chr10:6062894-6062911 6 
chr10:6065283-6065307 5.70833 
chr10:6066609-6066639 5.36667 
chr10:6071085-6071137 5.92308 
chr10:6073405-6073491 5.93023 
chr10:6074655-6074687 5.53125 
chr10:6075255-6075298 5.81395 
chr10:6078462-6078484 6 
chr10:6079004-6079029 5.32 
chr10:6083079-6083093 6 
chr10:6084111-6084126 6 
chr10:6085385-6085414 5.75862 
chr10:6089614-6089647 5.63636 
chr10:6092418-6092442 5.375 
chr10:6093457-6093495 5.73684 
chr10:6093780-6093801 6 
chr10:6094427-6094454 5.7037 
chr10:6097381-6097411 6 
chr10:6102725-6102761 5.55556 
chr10:6103414-6103438 5.5 
chr10:6104369-6104385 6 
chr10:6105269-6105297 6 
chr10:6105836-6105848 6 
chr10:6107404-6107422 5.77778 
chr10:6107848-6107871 6 
chr10:6107903-6107933 5.8 
chr10:6110275-6110299 5.75 
chr10:6113372-6113433 5.5082 
chr10:6114926-6114964 5.60526 
chr10:6115130-6115158 6 
chr10:6115909-6115924 6 
chr10:6117018-6117039 5.71429 
chr10:6117554-6117703 5.67785 
chr10:6118151-6118173 5.5 
chr10:6120705-6120737 5.8125 
chr10:6121703-6121721 6 
chr10:6122376-6122396 5.7 
chr10:6122977-6123006 6 
chr10:6126734-6126748 6 
chr10:6127676-6127812 5.97059 
chr10:6128119-6128147 5.67857 
chr10:6129736-6129756 6 
chr10:6130139-6130189 5.8 
chr10:6130305-6130332 5.22222 
chr10:6130948-6130984 5.69444 
chr10:6131411-6131423 6 
chr10:6132947-6133030 5.77108 
chr10:6135173-6135191 5.88889 
chr10:6135931-6135950 6 
chr10:6137172-6137190 5.94444 
chr10:6139635-6139659 5.95833 
chr10:6140518-6140551 5.84848 
chr10:6141600-6141634 5.29412 
chr10:6141702-6141724 5.90909 
chr10:6142011-6142027 5.875 
chr10:6142508-6142553 5.42222 
chr10:6149442-6149458 6 
chr10:6152911-6152931 6 
chr10:6157835-6157852 6 
chr10:6159362-6159393 5.41935 
chr10:6159481-6159503 6 
chr10:6160118-6160142 5.95833 
chr10:6160722-6160735 6 
chr10:6161363-6161378 5.93333 
chr10:6163463-6163488 5.72 
chr10:6163534-6163557 5.91304 
chr10:6164041-6164061 5.7 
chr10:6166104-6166128 5.83333 
chr10:6166143-6166163 6 
chr10:6167459-6167481 6 
chr10:6167769-6167791 6 
chr10:6171480-6171520 5.775 
chr10:6172241-6172307 5.66667 
chr10:6172746-6172790 6 
chr10:6173820-6173852 5.375 
chr10:6174930-6174959 5.37931 
chr10:6175266-6175289 6 
chr10:6176061-6176081 5.8 
chr10:6177175-6177210 5.68571 
chr10:6177326-6177344 5.94444 
chr10:6179619-6179653 5.85294 
chr10:6181220-6181272 5.48077 
chr10:6181843-6181933 5.33333 
chr10:6184642-6184654 6 
chr10:6186349-6186397 5.625 
chr10:6186855-6186879 5.41667 
chr10:6187209-6187286 5.75325 
chr10:6187309-6187339 5.53333 
chr10:6195139-6195161 6 
chr10:6195815-6195837 5.5 
chr10:6195910-6195938 5.57143 
chr10:6198072-6198122 5.76 
chr10:6198440-6198464 5.95833 
chr10:6199054-6199077 5.56522 
chr10:6200254-6200284 5.8 
chr10:6201658-6201698 5.8 
chr10:6202032-6202061 5.41379 
chr10:6202681-6202697 6 
chr10:6202713-6202729 5.875 
chr10:6202877-6202910 5.66667 
chr10:6203492-6203621 5.96899 
chr10:6203759-6203776 5.94118 
chr10:6204543-6204568 5.4 
chr10:6205613-6205669 5.17857 
chr10:6207755-6207790 5.54286 
chr10:6207941-6207955 6 
chr10:6208774-6208800 5.88462 
chr10:6209456-6209483 5.40741 
chr10:6212591-6212676 5.51765 
chr10:6212986-6213006 5.75 
chr10:6213352-6213372 5.95 
chr10:6213767-6213787 5.65 
chr10:6216769-6216796 5.62963 
chr10:6219303-6219500 5.80203 
chr10:6222177-6222200 5.65217 
chr10:6222388-6222441 5.28302 
chr10:6223759-6223777 6 
chr10:6225564-6225614 5.72 
chr10:6225643-6225663 5.65 
chr10:6226000-6226027 5.7037 
chr10:6226734-6226747 6 
chr10:6227602-6227615 6 
chr10:6229912-6229978 5.72727 
chr10:6230021-6230048 5.48148 
chr10:6230791-6230816 6 
chr10:6231267-6231311 5.5 
chr10:6231329-6231354 5.64 
chr10:6231475-6231490 6 
chr10:6231906-6231919 5.92308 
chr10:6232599-6232618 6 
chr10:6234102-6234147 6 
chr10:6234311-6234346 5.68571 
chr10:6234627-6234670 6 
chr10:6235317-6235341 5.95833 
chr10:6236824-6236848 5.91667 
chr10:6238939-6238957 6 
chr10:6240208-6240241 5.9697 
chr10:6241620-6241641 6 
chr10:6241982-6242013 5.87097 
chr10:6242620-6242656 5.80556 
chr10:6243418-6243439 5.80952 
chr10:6245863-6245884 5.61905 
chr10:6247339-6247368 5.65517 
chr10:6247738-6247766 5.85714 
chr10:6247929-6247947 5.72222 
chr10:6248351-6248372 5.57143 
chr10:6249389-6249409 5.95 
chr10:6250334-6250356 6 
chr10:6251728-6251740 6 
chr10:6252295-6252337 6 
chr10:6253587-6253611 5.45833 
chr10:6257398-6257415 5.82353 
chr10:6260368-6260404 5.91667 
chr10:6262004-6262076 5.69444 
chr10:6262366-6262396 5.63333 
chr10:6262905-6262949 5.68182 
chr10:6263009-6263022 6 
chr10:6263045-6263122 5.4026 
chr10:6268422-6268448 5.57692 
chr10:6269139-6269174 5.8 
chr10:6273793-6273879 5.44186 
chr10:6274201-6274227 5.42308 
chr10:6277694-6277742 5.91667 
chr10:6280111-6280140 5.65517 
chr10:6280440-6280460 6 
chr10:6283780-6283818 5.44737 
chr10:6287365-6287389 5.75 
chr10:6287576-6287593 5.76471 
chr10:6288267-6288314 5.85106 
chr10:6290591-6290610 6 
chr10:6291141-6291172 5.96774 
chr10:6291708-6291721 6 
chr10:6292533-6292550 5.76471 
chr10:6293930-6293958 5.78571 
chr10:6294880-6294895 6 
chr10:6296060-6296073 6 
chr10:6296748-6296793 5.6 
chr10:6297087-6297108 5.85714 
chr10:6301020-6301334 5.64331 
chr10:6301361-6301394 5.63636 
chr10:6301418-6301448 5.66667 
chr10:6301471-6301496 5.6 
chr10:6301505-6301619 5.84211 
chr10:6302376-6302396 6 
chr10:6303958-6304000 5.85714 
chr10:6304415-6304442 6 
chr10:6305397-6305430 5.45455 
chr10:6307027-6307056 5.51724 
chr10:6307851-6307877 5.30769 
chr10:6309917-6309935 6 
chr10:6310588-6310615 5.48148 
chr10:6310986-6311033 5.3617 
chr10:6312095-6312137 5.85714 
chr10:6314965-6314982 6 
chr10:6316797-6316815 6 
chr10:6317377-6317397 5.7 
chr10:6318801-6318825 6 
chr10:6319160-6319209 5.97959 
chr10:6320235-6320254 5.84211 
chr10:6323129-6323141 6 
chr10:6323615-6323643 5.21429 
chr10:6323919-6323932 6 
chr10:6327935-6327953 6 
chr10:6328329-6328353 5.83333 
chr10:6329043-6329073 5.93333 
chr10:6330149-6330178 5.68966 
chr10:6330306-6330325 5.63158 
chr10:6332460-6332474 5.92857 
chr10:6332904-6332930 5.61538 
chr10:6333518-6333532 6 
chr10:6333908-6333929 6 
chr10:6334228-6334260 5.84375 
chr10:6335305-6335320 6 
chr10:6336925-6336945 5.8 
chr10:6337178-6337196 5.94444 
chr10:6338161-6338191 5.96667 
chr10:6340334-6340353 5.73684 
chr10:6341931-6341954 6 
chr10:6344000-6344030 5.96667 
chr10:6344325-6344357 6 
chr10:6344701-6344781 5.75 
chr10:6345233-6345258 6 
chr10:6345761-6345803 5.69048 
chr10:6346968-6346990 6 
chr10:6347148-6347160 6 
chr10:6349245-6349283 5.68421 
chr10:6349293-6349326 6 
chr10:6349473-6349575 5.68627 
chr10:6353711-6353735 6 
chr10:6357442-6357463 5.66667 
chr10:6358434-6358456 5.72727 
chr10:6361594-6361654 5.71667 
chr10:6361731-6361757 5.30769 
chr10:6362411-6362431 5.85 
chr10:6366391-6366403 6 
chr10:6371879-6371907 5.82143 
chr10:6372579-6372600 6 
chr10:6373011-6373106 5.93684 
chr10:6374117-6374135 6 
chr10:6375828-6375859 5.58065 
chr10:6377194-6377208 6 
chr10:6378264-6378327 5.5873 
chr10:6378338-6378410 5.93056 
chr10:6378547-6378571 5.70833 
chr10:6378685-6378707 5.63636 
chr10:6380000-6380100 5.11 
chr10:6380168-6380206 5.28947 
chr10:6382165-6382186 5.90476 
chr10:6382345-6382410 5.83077 
chr10:6384770-6384790 5.8 
chr10:6385434-6385500 5.24242 
chr10:6387248-6387270 5.63636 
chr10:6387482-6387553 5.84507 
chr10:6387572-6387701 5.63566 
chr10:6387711-6387745 5.47059 
chr10:6390214-6390262 5.22917 
chr10:6391265-6391278 6 
chr10:6391571-6391597 6 
chr10:6394362-6394412 6 
chr10:6395259-6395286 5.77778 
chr10:6396429-6396441 6 
chr10:6396866-6396887 5.52381 
chr10:6398857-6398886 5.82759 
chr10:6400315-6400349 5.26471 
chr10:6400600-6400625 5.4 
chr10:6400639-6400669 5.26667 
chr10:6400928-6400947 5.63158 
chr10:6401385-6401470 5.95294 
chr10:6402048-6402073 5.52 
chr10:6406693-6406776 5.74699 
chr10:6411579-6411605 6 
chr10:6418694-6418713 5.78947 
chr10:6419059-6419083 5.75 
chr10:6420605-6420633 5.67857 
chr10:6420866-6420908 5.19048 
chr10:6425867-6425891 6 
chr10:6426238-6426258 6 
chr10:6427290-6427314 5.625 
chr10:6428815-6428852 5.48649 
chr10:6428863-6428996 5.37594 
chr10:6429003-6429042 5.35897 
chr10:6429065-6429260 5.50769 
chr10:6429288-6429396 5.13889 
chr10:6429714-6429742 6 
chr10:6432241-6432272 5.45161 
chr10:6434251-6434283 5.25 
chr10:6434953-6434995 5.47619 
chr10:6435529-6435546 6 
chr10:6437018-6437037 6 
chr10:6439886-6439903 5.88235 
chr10:6440696-6440728 5.8125 
chr10:6441008-6441032 6 
chr10:6441442-6441468 5.34615 
chr10:6444331-6444350 5.94737 
chr10:6444959-6445000 5.2439 
chr10:6445787-6445808 5.71429 
chr10:6446154-6446244 5.63333 
chr10:6446333-6446955 5.7074 
chr10:6449393-6449414 5.61905 
chr10:6449432-6449546 5.59649 
chr10:6449658-6449674 5.8125 
chr10:6450008-6450036 6 
chr10:6451252-6451268 5.875 
chr10:6452938-6452954 6 
chr10:6454906-6454927 6 
chr10:6455436-6455464 6 
chr10:6455500-6455515 6 
chr10:6455550-6455564 6 
chr10:6456747-6456770 5.69565 
chr10:6456913-6456937 5.83333 
chr10:6457358-6457413 5.83636 
chr10:6457692-6457718 5.84615 
chr10:6459334-6459358 5.75 
chr10:6460754-6460812 5.48276 
chr10:6460900-6461047 5.5102 
chr10:6461143-6461181 5.52632 
chr10:6461195-6461235 5.375 
chr10:6461647-6461663 6 
chr10:6464248-6464276 5.75 
chr10:6466077-6466092 5.86667 
chr10:6467187-6467199 6 
chr10:6467756-6467778 5.77273 
chr10:6470519-6470541 5.54545 
chr10:6470681-6470710 5.17241 
chr10:6470911-6470930 5.78947 
chr10:6473381-6473415 5.55882 
chr10:6473465-6473500 5.45714 
chr10:6475992-6476010 5.94444 
chr10:6479605-6479626 6 
chr10:6481466-6481500 5.26471 
chr10:6486024-6486044 5.6 
chr10:6486669-6486689 5.75 
chr10:6487083-6487112 5.86207 
chr10:6488319-6488338 6 
chr10:6489368-6489380 6 
chr10:6501525-6501556 5.90323 
chr10:6502441-6502466 5.56 
chr10:6502777-6502814 5.67568 
chr10:6502835-6502929 5.42553 
chr10:6502943-6502983 5.375 
chr10:6503032-6503112 5.7875 
chr10:6503125-6503188 5.46032 
chr10:6503201-6503259 5.48276 
chr10:6503675-6503701 5.57692 
chr10:6506392-6506419 5.81481 
chr10:6509093-6509120 5.40741 
chr10:6509255-6509389 5.97015 
chr10:6509399-6509411 6 
chr10:6513712-6513757 5.53333 
chr10:6518275-6518287 6 
chr10:6519828-6519871 5.76744 
chr10:6521729-6521761 5.9375 
chr10:6523958-6524000 5.35714 
chr10:6527255-6527267 6 
chr10:6529966-6529978 6 
chr10:6530730-6530751 5.57143 
chr10:6531507-6531529 5.54545 
chr10:6531581-6531605 5.375 
chr10:6531669-6531708 5.20513 
chr10:6532522-6532559 5.83784 
chr10:6532713-6532737 5.58333 
chr10:6534200-6534213 6 
chr10:6538178-6538198 6 
chr10:6538627-6538649 5.90909 
chr10:6539467-6539489 5.5 
chr10:6542228-6542245 5.88235 
chr10:6542329-6542421 5.31522 
chr10:6543789-6543817 5.39286 
chr10:6545736-6545749 6 
chr10:6547365-6547412 5.82979 
chr10:6547433-6547633 5.79 
chr10:6548166-6548186 5.65 
chr10:6555409-6555424 6 
chr10:6559545-6559579 5.94118 
chr10:6560779-6560811 5.6875 
chr10:6560964-6561004 5.425 
chr10:6563850-6563917 5.86567 
chr10:6566712-6566729 6 
chr10:6572560-6572585 5.36 
chr10:6573761-6573780 6 
chr10:6576028-6576057 5.31034 
chr10:6576729-6576769 5.7 
chr10:6578049-6578086 5.21622 
chr10:6580743-6580762 5.68421 
chr10:6585337-6585362 5.76 
chr10:6590693-6590712 5.63158 
chr10:6590839-6590857 5.77778 
chr10:6590919-6590948 5.34483 
chr10:6591586-6591600 6 
chr10:6593344-6593368 5.95833 
chr10:6594419-6594439 5.65 
chr10:6594842-6594869 5.44444 
chr10:6595451-6595507 5.85714 
chr10:6595544-6595587 5.72093 
chr10:6597977-6597995 5.83333 
chr10:6598396-6598412 6 
chr10:6603331-6603372 5.80488 
chr10:6606760-6606787 5.33333 
chr10:6609008-6609025 5.88235 
chr10:6610178-6610215 5.83784 
chr10:6612000-6612022 5.59091 
chr10:6612515-6612527 6 
chr10:6613767-6613811 5.79545 
chr10:6614175-6614199 5.66667 
chr10:6619500-6619521 5.71429 
chr10:6621799-6621812 6 
chr10:6622137-6622162 5.68 
chr10:6622210-6622286 5.97368 
chr10:6622341-6622365 5.41667 
chr10:6623174-6623226 5.23077 
chr10:6624824-6624837 6 
chr10:6626494-6626514 6 
chr10:6628077-6628107 6 
chr10:6628938-6628965 5.22222 
chr10:6629598-6629624 5.76923 
chr10:6633749-6633799 5.22 
chr10:6636844-6636862 6 
chr10:6643945-6643964 6 
chr10:6646208-6646226 6 
chr10:6647618-6647633 6 
chr10:6650262-6650302 5.3 
chr10:6652458-6652489 5.3871 
chr10:6661424-6661438 6 
chr10:6665261-6665301 5.4 
chr10:6667845-6667913 5.51471 
chr10:6669957-6670024 5.32836 
chr10:6670192-6670217 5.88 
chr10:6670607-6670680 5.72603 
chr10:6676047-6676090 5.2093 
chr10:6680586-6680623 6 
chr10:6682577-6682757 5.82222 
chr10:6685355-6685373 6 
chr10:6688334-6688375 5.85366 
chr10:6688672-6689222 5.77273 
chr10:6689624-6689650 5.65385 
chr10:6694500-6694526 5.80769 
chr10:6694844-6694856 6 
chr10:6696135-6696157 5.95455 
chr10:6696473-6696512 5.53846 
chr10:6696524-6696576 5.76923 
chr10:6702535-6702552 6 
chr10:6704429-6704444 6 
chr10:6705056-6705079 5.91304 
chr10:6707813-6707830 6 
chr10:6709053-6709223 5.65882 
chr10:6713814-6713833 6 
chr10:6714548-6714562 6 
chr10:6715257-6715278 6 
chr10:6716299-6716322 5.52174 
chr10:6717000-6717033 5.39394 
chr10:6717889-6717928 5.51282 
chr10:6720912-6720960 5.5 
chr10:6721937-6721968 5.74194 
chr10:6723723-6723748 5.6 
chr10:6724032-6724049 5.94118 
chr10:6724796-6724831 5.82857 
chr10:6726381-6726403 6 
chr10:6726885-6726929 5.31818 
chr10:6727954-6728000 5.34783 
chr10:6732780-6732815 5.94286 
chr10:6732913-6732947 5.79412 
chr10:6734949-6734977 5.78571 
chr10:6734985-6735009 5.70833 
chr10:6735017-6735077 5.36667 
chr10:6737663-6737731 5.82353 
chr10:6741615-6741636 6 
chr10:6744589-6744620 5.70968 
chr10:6744970-6745012 6 
chr10:6746107-6746148 5.97561 
chr10:6746306-6746350 5.68182 
chr10:6746472-6746489 5.82353 
chr10:6746649-6746664 6 
chr10:6746880-6746892 6 
chr10:6748542-6748555 6 
chr10:6749178-6749318 5.75 
chr10:6749335-6749361 6 
chr10:6750341-6750366 5.44 
chr10:6752229-6752294 5.50769 
chr10:6752306-6752330 5.54167 
chr10:6752497-6752509 6 
chr10:6754097-6754241 5.38889 
chr10:6754269-6754319 5.44 
chr10:6754870-6754906 5.91667 
chr10:6756128-6756148 6 
chr10:6757601-6757633 5.75 
chr10:6758039-6758071 5.75 
chr10:6758454-6758500 5.97826 
chr10:6762204-6762219 6 
chr10:6763970-6763991 5.57143 
chr10:6764790-6764811 5.71429 
chr10:6765763-6765779 6 
chr10:6768341-6768363 5.95455 
chr10:6771396-6771439 5.81395 
chr10:6773550-6773574 5.83333 
chr10:6775811-6775826 6 
chr10:6778896-6778914 6 
chr10:6780386-6780436 5.48 
chr10:6780896-6780925 5.51724 
chr10:6781026-6781060 5.47059 
chr10:6781657-6781713 5.67857 
chr10:6784199-6784219 6 
chr10:6785986-6786017 5.54839 
chr10:6787803-6787817 6 
chr10:6793425-6793451 5.5 
chr10:6794010-6794035 5.44 
chr10:6795419-6795440 5.90476 
chr10:6795500-6795585 5.35294 
chr10:6796188-6796332 5.36806 
chr10:6797423-6797440 6 
chr10:6799854-6799909 5.41818 
chr10:6807182-6807214 5.625 
chr10:6807225-6807474 5.46586 
chr10:6807487-6807546 5.52542 
chr10:6810516-6810537 6 
chr10:6811643-6811669 5.38462 
chr10:6813935-6813963 6 
chr10:6815046-6815288 5.8595 
chr10:6816723-6816748 5.76 
chr10:6819080-6819109 5.37931 
chr10:6820597-6821010 5.53027 
chr10:6822917-6822939 6 
chr10:6822982-6823009 5.51852 
chr10:6823133-6823146 6 
chr10:6826108-6826193 5.32941 
chr10:6827389-6827408 5.63158 
chr10:6827577-6827638 5.19672 
chr10:6827652-6827765 5.34513 
chr10:6827819-6827857 5.47368 
chr10:6827944-6827967 5.6087 
chr10:6830166-6830199 5.48485 
chr10:6832471-6832500 5.44828 
chr10:6834063-6834079 5.8125 
chr10:6835068-6835117 5.87755 
chr10:6835576-6835609 5.45455 
chr10:6837466-6837519 5.77358 
chr10:6846070-6846119 5.28571 
chr10:6851547-6851560 5.92308 
chr10:6854124-6854204 5.9 
chr10:6858500-6858603 5.90291 
chr10:6863103-6863121 5.83333 
chr10:6876500-6876515 6 
chr10:6876733-6876770 5.91892 
chr10:6876806-6876886 5.275 
chr10:6876909-6877648 5.93505 
chr10:6877664-6877701 5.72973 
chr10:6877709-6877735 5.65385 
chr10:6877782-6877881 5.19192 
chr10:6877950-6877979 5.51724 
chr10:6878097-6878192 5.23158 
chr10:6878200-6878252 5.40385 
chr10:6878346-6878429 5.45783 
chr10:6878439-6878687 5.44758 
chr10:6878714-6878865 5.53642 
chr10:6878879-6879035 5.54487 
chr10:6879094-6879169 5.25333 
chr10:6879264-6879340 5.63158 
chr10:6879428-6879451 6 
chr10:6879509-6879704 5.52821 
chr10:6882328-6882340 6 
chr10:6887290-6887309 6 
chr10:6888599-6888637 5.31579 
chr10:6890782-6890806 5.75 
chr10:6892880-6892892 6 
chr10:6894661-6894700 5.89744 
chr10:6894764-6894794 5.43333 
chr10:6896798-6896841 6 
chr10:6898700-6898733 5.33333 
chr10:6899530-6899583 5.83019 
chr10:6900482-6900500 5.88889 
chr10:6900521-6900549 5.60714 
chr10:6907066-6907091 6 
chr10:6908560-6908605 5.51111 
chr10:6908841-6909084 5.67078 
chr10:6909277-6909300 5.56522 
chr10:6913468-6913484 5.8125 
chr10:6916069-6916081 6 
chr10:6917089-6917120 6 
chr10:6918015-6918054 5.20513 
chr10:6918519-6918564 5.82222 
chr10:6918704-6918731 5.40741 
chr10:6921467-6921485 6 
chr10:6925593-6925615 6 
chr10:6927598-6927627 5.65517 
chr10:6929682-6929713 5.32258 
chr10:6931248-6931260 6 
chr10:6932444-6932571 5.88976 
chr10:6935182-6935199 6 
chr10:6935388-6935408 6 
chr10:6936482-6936500 5.77778 
chr10:6945284-6945304 6 
chr10:6945457-6945475 5.88889 
chr10:6948171-6948210 5.94872 
chr10:6949450-6949469 5.63158 
chr10:6949597-6949625 5.42857 
chr10:6953515-6953543 6 
chr10:6953680-6953738 5.91379 
chr10:6955469-6955500 5.51613 
chr10:6955796-6955842 5.58696 
chr10:6957113-6957145 5.40625 
chr10:6957399-6957508 5.80734 
chr10:6961731-6961751 5.85 
chr10:6962920-6962936 5.875 
chr10:6963347-6963375 5.71429 
chr10:6964429-6964459 5.4 
chr10:6965322-6965354 5.34375 
chr10:6965647-6965667 6 
chr10:6965816-6965902 5.76744 
chr10:6967889-6968040 5.88742 
chr10:6970385-6970440 5.81818 
chr10:6970729-6970752 5.78261 
chr10:6971904-6971965 5.34426 
chr10:6973518-6973537 6 
chr10:6973976-6973992 6 
chr10:6975263-6975289 5.73077 
chr10:6976369-6976395 5.53846 
chr10:6977331-6977364 5.33333 
chr10:6977560-6977595 5.71429 
chr10:6978303-6978326 5.78261 
chr10:6979255-6979316 5.54098 
chr10:6981983-6982022 5.51282 
chr10:6983282-6983295 6 
chr10:6984094-6984125 5.93548 
chr10:6985368-6985388 6 
chr10:6985682-6985700 6 
chr10:6987330-6987370 5.225 
chr10:6990049-6990096 6 
chr10:6991447-6991493 5.6087 
chr10:6994864-6994903 5.66667 
chr10:6997653-6997671 5.77778 
chr10:7001713-7001729 5.875 
chr10:7005427-7005479 5.86538 
chr10:7007437-7007458 5.61905 
chr10:7008031-7008067 5.47222 
chr10:7009735-7009762 5.22222 
chr10:7011115-7011173 5.93103 
chr10:7014014-7014027 5.92308 
chr10:7017897-7017911 6 
chr10:7020310-7020393 5.43373 
chr10:7023657-7023669 6 
chr10:7025791-7025830 5.79487 
chr10:7028000-7028020 5.8 
chr10:7028672-7028699 5.66667 
chr10:7030109-7030152 5.67442 
chr10:7030403-7030549 5.76712 
chr10:7034062-7034083 5.66667 
chr10:7034486-7034511 5.92 
chr10:7035477-7035500 5.86957 
chr10:7038206-7038219 6 
chr10:7039325-7039340 6 
chr10:7039792-7039814 6 
chr10:7042588-7042600 6 
chr10:7044011-7044036 5.76 
chr10:7050500-7050540 5.15 
chr10:7052671-7052711 6 
chr10:7057310-7057334 5.625 
chr10:7057483-7057539 5.66071 
chr10:7061282-7061303 6 
chr10:7062810-7062853 5.5814 
chr10:7063574-7063596 5.68182 
chr10:7064108-7064143 5.94286 
chr10:7064705-7064719 5.92857 
chr10:7066616-7066645 5.89655 
chr10:7066775-7066809 6 
chr10:7068196-7068224 5.96429 
chr10:7070381-7070404 5.47826 
chr10:7073962-7073986 6 
chr10:7079904-7079937 5.42424 
chr10:7080913-7080939 5.26923 
chr10:7083258-7083270 6 
chr10:7085364-7085486 5.28689 
chr10:7085545-7085574 5.7931 
chr10:7086794-7086815 5.57143 
chr10:7088268-7088303 5.54286 
chr10:7088604-7088627 5.52174 
chr10:7089178-7089208 5.5 
chr10:7091446-7091460 6 
chr10:7097301-7097313 6 
chr10:7099969-7100000 5.77419 
chr10:7100131-7100149 6 
chr10:7107194-7107255 5.81967 
chr10:7108431-7108443 6 
chr10:7108596-7108624 6 
chr10:7109407-7109429 6 
chr10:7110649-7110670 5.61905 
chr10:7111574-7111587 6 
chr10:7112987-7113016 5.75862 
chr10:7113955-7113986 5.80645 
chr10:7118095-7118115 5.6 
chr10:7120540-7120572 5.6875 
chr10:7124407-7124424 5.82353 
chr10:7127148-7127178 5.3 
chr10:7127613-7127631 6 
chr10:7127670-7127712 5.35714 
chr10:7131390-7131431 5.63415 
chr10:7132235-7132262 5.92593 
chr10:7133673-7133692 6 
chr10:7134481-7134500 5.94737 
chr10:7135050-7135062 6 
chr10:7138073-7138104 5.29032 
chr10:7138342-7138382 5.7 
chr10:7140144-7140189 5.48889 
chr10:7140262-7140289 5.7037 
chr10:7140335-7140436 5.22772 
chr10:7140496-7140580 5.34524 
chr10:7140655-7140690 5.74286 
chr10:7143010-7143037 5.74074 
chr10:7143681-7143704 5.69565 
chr10:7145110-7145123 6 
chr10:7146920-7146973 5.41509 
chr10:7151549-7151573 5.91667 
chr10:7151655-7151686 5.35484 
chr10:7153055-7153115 5.91667 
chr10:7155541-7155574 6 
chr10:7157028-7157055 5.7037 
chr10:7158240-7158258 6 
chr10:7160609-7160633 5.625 
chr10:7162719-7162752 6 
chr10:7164087-7164104 5.94118 
chr10:7167347-7167367 5.7 
chr10:7169644-7169677 5.75758 
chr10:7169705-7169734 5.55172 
chr10:7170664-7170691 5.2963 
chr10:7177917-7177987 5.65714 
chr10:7179428-7179457 6 
chr10:7184752-7184772 5.7 
chr10:7184905-7184923 5.88889 
chr10:7188486-7188504 5.94444 
chr10:7191312-7191327 6 
chr10:7192937-7192961 5.83333 
chr10:7194457-7194471 6 
chr10:7195929-7195962 5.81818 
chr10:7196315-7196329 6 
chr10:7196556-7196575 5.63158 
chr10:7197267-7197279 6 
chr10:7197445-7197469 6 
chr10:7205083-7205107 6 
chr10:7206346-7206374 5.53571 
chr10:7206708-7206754 6 
chr10:7210909-7210928 5.84211 
chr10:7216905-7216928 5.69565 
chr10:7219821-7219846 5.88 
chr10:7221353-7221373 6 
chr10:7222080-7222098 5.94444 
chr10:7223200-7223213 6 
chr10:7224827-7224846 5.68421 
chr10:7228336-7228431 5.73684 
chr10:7236680-7236702 5.72727 
chr10:7240921-7240959 5.60526 
chr10:7245212-7245243 5.35484 
chr10:7246836-7246860 5.58333 
chr10:7248005-7248022 6 
chr10:7249319-7249530 5.75829 
chr10:7250648-7250670 5.77273 
chr10:7252768-7252792 6 
chr10:7252879-7252908 5.41379 
chr10:7260314-7260334 5.75 
chr10:7263663-7263703 5.675 
chr10:7265960-7265984 5.5 
chr10:7270329-7270354 5.56 
chr10:7270634-7270760 5.84921 
chr10:7271472-7271500 5.53571 
chr10:7271556-7271578 5.90909 
chr10:7271673-7271697 5.75 
chr10:7271979-7272000 5.61905 
chr10:7272903-7272930 5.66667 
chr10:7273724-7273736 6 
chr10:7276171-7276187 5.875 
chr10:7276740-7276773 5.27273 
chr10:7277460-7277500 5.525 
chr10:7277509-7277560 5.45098 
chr10:7277575-7277599 5.54167 
chr10:7281857-7281885 6 
chr10:7287311-7287326 5.93333 
chr10:7287589-7287601 6 
chr10:7288354-7288387 5.81818 
chr10:7288680-7288697 6 
chr10:7289048-7289091 5.55814 
chr10:7293114-7293147 5.51515 
chr10:7295787-7295800 6 
chr10:7298275-7298288 5.92308 
chr10:7299060-7299098 5.89474 
chr10:7305190-7305213 6 
chr10:7306899-7306913 6 
chr10:7307025-7307045 5.85 
chr10:7307097-7307173 5.73684 
chr10:7311669-7311716 5.87234 
chr10:7313253-7313268 6 
chr10:7317423-7317484 5.34426 
chr10:7320884-7320908 6 
chr10:7321043-7321073 5.5 
chr10:7323209-7323221 6 
chr10:7323804-7323821 5.82353 
chr10:7324929-7324954 5.76 
chr10:7325395-7325457 5.37097 
chr10:7327179-7327205 5.57692 
chr10:7327937-7327958 5.95238 
chr10:7329039-7329056 6 
chr10:7332216-7332241 5.6 
chr10:7335653-7335699 5.86957 
chr10:7337585-7337603 5.88889 
chr10:7339500-7339531 5.29032 
chr10:7340568-7340639 5.39437 
chr10:7340653-7340762 5.59633 
chr10:7341771-7341788 6 
chr10:7345453-7345492 5.61538 
chr10:7348703-7348754 5.2549 
chr10:7350324-7350342 5.94444 
chr10:7353007-7353050 5.83721 
chr10:7355136-7355214 5.37179 
chr10:7355585-7355622 5.72973 
chr10:7356856-7357084 5.88158 
chr10:7358826-7358858 5.40625 
chr10:7359603-7359615 6 
chr10:7361604-7361922 5.72956 
chr10:7361930-7362074 5.75694 
chr10:7363163-7363176 6 
chr10:7364568-7364604 5.77778 
chr10:7365411-7365441 5.7 
chr10:7365842-7365868 5.5 
chr10:7366923-7366942 6 
chr10:7369097-7369111 6 
chr10:7371192-7371221 5.41379 
chr10:7372609-7372688 5.3038 
chr10:7373977-7373994 6 
chr10:7375752-7375794 5.21429 
chr10:7377527-7377578 5.96078 
chr10:7377913-7377928 5.93333 
chr10:7378613-7378643 6 
chr10:7380636-7380664 5.92857 
chr10:7381202-7381232 5.9 
chr10:7382254-7382267 6 
chr10:7382617-7382633 6 
chr10:7382773-7382785 6 
chr10:7384045-7384057 6 
chr10:7384358-7384383 6 
chr10:7386920-7386937 6 
chr10:7388778-7388793 6 
chr10:7388950-7388985 6 
chr10:7391383-7391423 5.975 
chr10:7392195-7392216 5.71429 
chr10:7393832-7393853 5.80952 
chr10:7393971-7394003 5.8125 
chr10:7394971-7395004 5.87879 
chr10:7396049-7396092 5.69767 
chr10:7397259-7397284 5.56 
chr10:7397775-7397792 6 
chr10:7398354-7398390 6 
chr10:7400011-7400058 5.80851 
chr10:7400186-7400229 6 
chr10:7400239-7400300 5.54098 
chr10:7400315-7400362 6 
chr10:7400372-7400414 6 
chr10:7400433-7400471 5.68421 
chr10:7400531-7400566 5.91429 
chr10:7400662-7400702 5.325 
chr10:7400716-7400803 5.44828 
chr10:7402428-7402443 6 
chr10:7402910-7402942 5.3125 
chr10:7407941-7407953 6 
chr10:7408393-7408405 6 
chr10:7409018-7409038 5.9 
chr10:7411125-7411141 5.8125 
chr10:7413077-7413097 5.95 
chr10:7413882-7413901 6 
chr10:7414387-7414400 6 
chr10:7416223-7416239 5.9375 
chr10:7417713-7417758 6 
chr10:7418660-7418673 6 
chr10:7418689-7418715 6 
chr10:7419130-7419152 6 
chr10:7419916-7420500 5.51884 
chr10:7420516-7420720 5.52451 
chr10:7420737-7420788 5.35294 
chr10:7421000-7421030 5.83333 
chr10:7423012-7423075 5.96825 
chr10:7424371-7424387 5.8125 
chr10:7426173-7426195 6 
chr10:7429739-7429751 6 
chr10:7430121-7430133 6 
chr10:7430288-7430328 6 
chr10:7430486-7430505 6 
chr10:7433067-7433083 6 
chr10:7433427-7433439 6 
chr10:7434945-7435006 5.85246 
chr10:7438857-7438884 5.59259 
chr10:7439013-7439032 5.89474 
chr10:7439315-7439343 5.85714 
chr10:7441181-7441208 5.66667 
chr10:7443092-7443112 6 
chr10:7445603-7445628 5.64 
chr10:7448210-7448229 6 
chr10:7451045-7451066 5.85714 
chr10:7452000-7452030 5.63333 
chr10:7452685-7452720 5.94286 
chr10:7452888-7452958 5.32857 
chr10:7453027-7453050 6 
chr10:7453062-7453090 5.46429 
chr10:7455249-7455261 6 
chr10:7457810-7457824 6 
chr10:7459252-7459295 5.44186 
chr10:7460558-7460586 5.46429 
chr10:7463211-7463248 5.54054 
chr10:7464505-7464521 5.9375 
chr10:7465051-7465098 5.3617 
chr10:7469542-7469556 6 
chr10:7469857-7469899 6 
chr10:7471599-7471614 6 
chr10:7472849-7472880 5.96774 
chr10:7473903-7473928 5.68 
chr10:7476041-7476079 5.81579 
chr10:7477099-7477118 6 
chr10:7477779-7477806 5.92593 
chr10:7478394-7478406 6 
chr10:7478556-7478580 5.45833 
chr10:7481021-7481046 6 
chr10:7483116-7483149 5.78788 
chr10:7485559-7485574 5.93333 
chr10:7485737-7485751 6 
chr10:7486048-7486072 6 
chr10:7486216-7486237 5.85714 
chr10:7489290-7489324 5.67647 
chr10:7489608-7489651 5.4186 
chr10:7492665-7492687 6 
chr10:7494054-7494081 5.59259 
chr10:7499027-7499058 5.70968 
chr10:7500288-7500305 5.76471 
chr10:7500601-7500619 5.72222 
chr10:7502514-7502581 5.61194 
chr10:7503414-7503513 5.9697 
chr10:7504640-7504680 5.475 
chr10:7505684-7505799 5.78261 
chr10:7506042-7506069 5.25926 
chr10:7506597-7506616 6 
chr10:7508251-7508275 5.41667 
chr10:7508856-7508871 6 
chr10:7509726-7509759 5.87879 
chr10:7510361-7510381 5.7 
chr10:7512819-7512842 5.69565 
chr10:7513849-7513868 5.94737 
chr10:7515180-7515198 5.77778 
chr10:7515919-7515941 5.68182 
chr10:7516097-7516115 6 
chr10:7516661-7516686 5.68 
chr10:7517941-7517977 5.66667 
chr10:7518621-7518662 5.65854 
chr10:7520763-7520808 5.82222 
chr10:7521756-7521815 5.59322 
chr10:7523376-7523402 5.92308 
chr10:7523794-7523829 5.37143 
chr10:7526212-7526248 5.80556 
chr10:7529314-7529366 5.76923 
chr10:7530170-7530212 5.80952 
chr10:7530907-7530939 5.71875 
chr10:7533862-7533886 5.66667 
chr10:7534000-7534023 5.91304 
chr10:7537953-7537973 6 
chr10:7538128-7538148 6 
chr10:7540927-7540945 5.72222 
chr10:7541343-7541483 5.28571 
chr10:7541841-7541859 6 
chr10:7542145-7542157 6 
chr10:7542311-7542323 6 
chr10:7543013-7543031 6 
chr10:7543116-7543133 5.88235 
chr10:7544559-7544601 5.11905 
chr10:7547228-7547487 5.5251 
chr10:7547500-7547545 5.28889 
chr10:7549252-7549276 5.83333 
chr10:7549758-7549806 5.5 
chr10:7555067-7555212 5.65517 
chr10:7555271-7555292 5.85714 
chr10:7557131-7557226 5.82105 
chr10:7557992-7558043 5.88235 
chr10:7558208-7558246 6 
chr10:7559448-7559481 5.9697 
chr10:7560693-7560737 5.45455 
chr10:7561014-7561057 5.7907 
chr10:7562489-7562521 5.9375 
chr10:7563312-7563533 5.72851 
chr10:7565062-7565083 5.61905 
chr10:7566771-7566785 6 
chr10:7567678-7567700 5.77273 
chr10:7568414-7568642 5.5307 
chr10:7568700-7568762 5.3871 
chr10:7568795-7568819 5.625 
chr10:7568868-7568947 5.36709 
chr10:7569523-7569599 5.47368 
chr10:7569624-7569688 5.14062 
chr10:7569899-7569922 5.73913 
chr10:7571597-7571647 5.3 
chr10:7573053-7573074 6 
chr10:7574453-7574479 5.61538 
chr10:7575586-7575639 5.73585 
chr10:7578053-7578084 6 
chr10:7582376-7582403 5.85185 
chr10:7586741-7586770 5.96552 
chr10:7587654-7587677 5.82609 
chr10:7591471-7591518 5.65957 
chr10:7592526-7592542 6 
chr10:7594798-7594817 5.78947 
chr10:7594988-7595000 6 
chr10:7598029-7598119 5.86667 
chr10:7598741-7598762 6 
chr10:7598827-7598854 5.77778 
chr10:7599921-7599940 5.73684 
chr10:7600519-7600537 5.72222 
chr10:7601805-7601829 5.95833 
chr10:7606290-7606323 5.36364 
chr10:7606735-7606782 5.42553 
chr10:7606796-7606908 5.46429 
chr10:7606918-7606940 5.86364 
chr10:7606969-7606990 5.90476 
chr10:7607000-7607017 5.88235 
chr10:7607033-7607068 5.65714 
chr10:7607080-7607104 5.45833 
chr10:7607143-7607191 5.64583 
chr10:7607203-7607224 5.80952 
chr10:7607266-7607284 5.77778 
chr10:7607408-7607442 5.35294 
chr10:7607534-7607674 5.34286 
chr10:7607725-7607850 5.416 
chr10:7608582-7608612 5.4 
chr10:7608687-7608892 5.98537 
chr10:7609282-7609314 6 
chr10:7609628-7609649 5.80952 
chr10:7610949-7610991 5.97619 
chr10:7613358-7613385 5.44444 
chr10:7614734-7614752 6 
chr10:7615466-7615483 5.88235 
chr10:7615636-7615671 5.68571 
chr10:7615976-7615992 5.875 
chr10:7616389-7616410 5.66667 
chr10:7616452-7616468 6 
chr10:7616757-7616782 5.6 
chr10:7623228-7623264 5.77778 
chr10:7623665-7623702 5.75676 
chr10:7623833-7623851 6 
chr10:7625090-7625110 5.95 
chr10:7626249-7626281 5.96875 
chr10:7627787-7627812 5.72 
chr10:7631595-7631624 5.24138 
chr10:7633811-7633845 5.67647 
chr10:7634142-7634169 5.51852 
chr10:7634395-7634424 5.58621 
chr10:7634434-7634478 5.36364 
chr10:7637189-7637227 5.55263 
chr10:7637974-7637996 5.72727 
chr10:7639007-7639022 6 
chr10:7643816-7643829 5.92308 
chr10:7649445-7649468 5.52174 
chr10:7649889-7649912 5.82609 
chr10:7650245-7650257 6 
chr10:7652012-7652045 6 
chr10:7653711-7653748 5.32432 
chr10:7653876-7653888 6 
chr10:7654258-7654281 5.47826 
chr10:7654621-7654650 5.37931 
chr10:7655208-7655228 6 
chr10:7655356-7655378 5.90909 
chr10:7656631-7656681 5.4 
chr10:7657214-7657232 5.83333 
chr10:7664664-7664692 5.78571 
chr10:7665765-7665782 6 
chr10:7666471-7666483 6 
chr10:7666747-7666880 5.67669 
chr10:7667727-7667766 5.94872 
chr10:7669261-7669308 5.51064 
chr10:7669790-7669814 6 
chr10:7670584-7670613 5.58621 
chr10:7670630-7670745 5.7913 
chr10:7670774-7670855 5.92593 
chr10:7670900-7670945 5.6 
chr10:7670990-7671107 5.64957 
chr10:7671152-7671395 5.83539 
chr10:7671440-7671500 5.9 
chr10:7671552-7671591 5.38462 
chr10:7673923-7673936 6 
chr10:7676051-7676088 5.64865 
chr10:7680940-7680968 5.28571 
chr10:7682111-7682129 6 
chr10:7682270-7682286 6 
chr10:7683500-7683739 5.46025 
chr10:7686202-7686932 5.90548 
chr10:7687834-7687846 6 
chr10:7689082-7689119 5.40541 
chr10:7691120-7691294 5.59195 
chr10:7691457-7691518 5.90164 
chr10:7691648-7691673 5.32 
chr10:7693572-7693604 5.6875 
chr10:7694536-7694560 5.5 
chr10:7698709-7698721 6 
chr10:7699004-7699026 6 
chr10:7700870-7700893 5.56522 
chr10:7701341-7701386 5.62222 
chr10:7704317-7704356 5.69231 
chr10:7708810-7708844 5.35294 
chr10:7708967-7709000 5.18182 
chr10:7709328-7709358 5.16667 
chr10:7709503-7709526 5.43478 
chr10:7713188-7713202 5.92857 
chr10:7713328-7713353 6 
chr10:7713761-7713794 5.69697 
chr10:7713957-7714313 5.5 
chr10:7715472-7715503 6 
chr10:7715651-7715685 6 
chr10:7715958-7715982 6 
chr10:7717345-7717360 6 
chr10:7718500-7718519 5.89474 
chr10:7719277-7719289 6 
chr10:7719819-7719860 5.41463 
chr10:7720696-7720733 6 
chr10:7720975-7721019 5.90909 
chr10:7722557-7722580 5.65217 
chr10:7722619-7722647 5.17857 
chr10:7723769-7724275 5.79644 
chr10:7725312-7725339 5.85185 
chr10:7726110-7726143 5.24242 
chr10:7727481-7727500 6 
chr10:7728166-7728188 5.63636 
chr10:7728199-7728228 5.2069 
chr10:7730477-7730504 5.77778 
chr10:7732918-7732944 6 
chr10:7733718-7733742 5.375 
chr10:7735812-7735834 5.59091 
chr10:7736210-7736247 6 
chr10:7737116-7737137 5.95238 
chr10:7740654-7740667 5.92308 
chr10:7742413-7742427 6 
chr10:7743146-7743163 6 
chr10:7743469-7743482 6 
chr10:7743663-7743684 5.66667 
chr10:7745064-7745112 5.58333 
chr10:7745262-7745283 5.80952 
chr10:7747663-7747678 6 
chr10:7749500-7749540 5.45 
chr10:7752880-7752897 5.82353 
chr10:7755654-7755682 5.46429 
chr10:7756062-7756086 5.45833 
chr10:7756128-7756147 6 
chr10:7758698-7758713 6 
chr10:7761723-7761761 5.92105 
chr10:7764916-7764959 5.81395 
chr10:7764971-7765077 5.41509 
chr10:7765097-7765140 5.65116 
chr10:7765749-7765795 5.45652 
chr10:7766533-7766591 5.72414 
chr10:7770511-7770534 5.82609 
chr10:7771461-7771496 5.48571 
chr10:7773687-7773714 6 
chr10:7774663-7774703 5.9 
chr10:7776659-7776688 5.58621 
chr10:7777606-7777648 5.92857 
chr10:7778481-7778506 5.56 
chr10:7779325-7779351 5.38462 
chr10:7779369-7779385 6 
chr10:7779445-7780278 5.87395 
chr10:7781661-7781686 6 
chr10:7783136-7783153 6 
chr10:7784202-7784239 5.37838 
chr10:7784770-7784802 5.28125 
chr10:7785809-7785882 5.43836 
chr10:7788031-7788058 6 
chr10:7788341-7788359 6 
chr10:7789686-7789707 5.71429 
chr10:7790167-7790219 5.53846 
chr10:7790484-7790521 6 
chr10:7794004-7794037 6 
chr10:7796594-7796619 5.96 
chr10:7799461-7799510 5.83673 
chr10:7799548-7799584 5.80556 
chr10:7803963-7804000 5.72973 
chr10:7805220-7805239 5.89474 
chr10:7805974-7806000 5.38462 
chr10:7807122-7807138 6 
chr10:7807500-7807566 5.40909 
chr10:7809828-7809842 6 
chr10:7810484-7810511 5.44444 
chr10:7810979-7811004 5.6 
chr10:7813858-7813888 5.96667 
chr10:7815117-7815144 5.55556 
chr10:7817682-7817704 5.72727 
chr10:7818695-7818714 5.84211 
chr10:7819016-7819035 6 
chr10:7819858-7819876 5.72222 
chr10:7820702-7820733 5.77419 
chr10:7821369-7821415 5.54348 
chr10:7822352-7822370 6 
chr10:7823550-7823570 6 
chr10:7823713-7823737 6 
chr10:7824363-7824377 6 
chr10:7827214-7827226 6 
chr10:7827774-7827792 5.83333 
chr10:7835074-7835089 5.93333 
chr10:7840151-7840213 5.6129 
chr10:7842449-7842470 6 
chr10:7845200-7845231 5.96774 
chr10:7845435-7845475 5.3 
chr10:7847709-7847727 6 
chr10:7850903-7850924 5.71429 
chr10:7853703-7853725 5.54545 
chr10:7854822-7854841 6 
chr10:7855266-7855364 5.27551 
chr10:7857513-7857574 5.93443 
chr10:7859812-7859836 5.79167 
chr10:7862902-7862922 6 
chr10:7864688-7864723 5.6 
chr10:7867629-7867651 5.90909 
chr10:7868401-7868427 5.69231 
chr10:7869741-7869767 6 
chr10:7870992-7871015 6 
chr10:7872272-7872297 5.68 
chr10:7872435-7872459 6 
chr10:7873833-7873864 5.83871 
chr10:7874148-7874165 6 
chr10:7874500-7874519 5.63158 
chr10:7877181-7877203 5.63636 
chr10:7878240-7878265 5.88 
chr10:7879607-7879620 5.92308 
chr10:7880317-7880355 5.92105 
chr10:7880871-7880905 5.79412 
chr10:7882799-7882824 5.92 
chr10:7884108-7884150 5.95238 
chr10:7886323-7886353 5.7 
chr10:7887269-7887287 5.72222 
chr10:7887524-7887551 5.2963 
chr10:7887914-7887941 5.88889 
chr10:7892637-7892686 5.69388 
chr10:7894351-7894388 5.40541 
chr10:7898443-7898485 5.45238 
chr10:7898821-7898838 6 
chr10:7900769-7900793 5.79167 
chr10:7901223-7901276 6 
chr10:7902238-7902265 5.88889 
chr10:7902743-7902775 5.9375 
chr10:7905571-7905727 5.96154 
chr10:7906892-7906924 5.53125 
chr10:7907440-7907473 5.81818 
chr10:7909216-7909259 5.69767 
chr10:7910203-7910219 5.875 
chr10:7911209-7911253 5.88636 
chr10:7911275-7911308 5.51515 
chr10:7913300-7913346 5.26087 
chr10:7913398-7913418 6 
chr10:7914176-7914200 5.875 
chr10:7916500-7916527 5.59259 
chr10:7920653-7920702 6 
chr10:7922202-7922215 5.92308 
chr10:7923201-7923221 5.8 
chr10:7923435-7923477 5.71429 
chr10:7926758-7926805 5.38298 
chr10:7927212-7927246 5.76471 
chr10:7929195-7929215 5.85 
chr10:7929431-7929461 5.6 
chr10:7934664-7934698 5.32353 
chr10:7934765-7934792 5.92593 
chr10:7938831-7938846 5.86667 
chr10:7939607-7939648 5.90244 
chr10:7940508-7940533 6 
chr10:7943182-7943221 5.38462 
chr10:7946500-7946556 5.25 
chr10:7952333-7952355 5.77273 
chr10:7955217-7955234 5.76471 
chr10:7956895-7956916 6 
chr10:7957605-7957619 6 
chr10:7961714-7961726 6 
chr10:7962045-7962062 5.94118 
chr10:7962215-7962252 5.54054 
chr10:7962262-7962308 5.8913 
chr10:7965200-7965221 5.57143 
chr10:7965524-7965571 5.6383 
chr10:7967761-7967806 5.86667 
chr10:7969653-7969688 5.2 
chr10:7971354-7971378 5.75 
chr10:7974632-7974652 6 
chr10:7976399-7976425 6 
chr10:7977237-7977258 6 
chr10:7977546-7977579 5.78788 
chr10:7979659-7979691 5.46875 
chr10:7981540-7981579 6 
chr10:7982921-7982953 5.875 
chr10:7986056-7986094 6 
chr10:7988874-7988900 5.30769 
chr10:7989030-7989054 5.5 
chr10:7990192-7990230 5.94737 
chr10:7991655-7991675 5.7 
chr10:7998451-7998475 5.83333 
chr10:7999251-7999269 6 
chr10:7999741-7999790 5.71429 
chr10:8000275-8000309 5.26471 
chr10:8000447-8000464 5.82353 
chr10:8001101-8001128 5.85185 
chr10:8001462-8001500 5.44737 
chr10:8005766-8005790 5.66667 
chr10:8005852-8005872 5.9 
chr10:8006416-8006443 5.77778 
chr10:8007149-8007162 6 
chr10:8007321-8007390 5.24638 
chr10:8007544-8007679 5.62222 
chr10:8011102-8011128 6 
chr10:8015666-8015690 5.375 
chr10:8016096-8016141 5.86667 
chr10:8017033-8017050 6 
chr10:8018189-8018227 5.78947 
chr10:8018376-8018390 6 
chr10:8019487-8019513 5.53846 
chr10:8021004-8021017 5.92308 
chr10:8021306-8021334 6 
chr10:8021772-8021797 5.8 
chr10:8025530-8025549 5.68421 
chr10:8025807-8025829 6 
chr10:8027725-8027759 5.67647 
chr10:8030026-8030066 5.15 
chr10:8030535-8030559 6 
chr10:8030715-8030729 6 
chr10:8030763-8030787 5.875 
chr10:8033004-8033024 5.7 
chr10:8033118-8033174 5.55357 
chr10:8035843-8035862 6 
chr10:8035948-8036000 5.30769 
chr10:8036058-8036075 5.82353 
chr10:8036402-8036416 5.92857 
chr10:8036772-8036786 6 
chr10:8036932-8036969 6 
chr10:8038803-8038835 6 
chr10:8040204-8040243 5.84615 
chr10:8040801-8040825 5.83333 
chr10:8041389-8041432 5.69767 
chr10:8042084-8042106 5.63636 
chr10:8043034-8043054 5.95 
chr10:8045162-8045185 5.65217 
chr10:8046000-8046026 5.92308 
chr10:8048131-8048182 5.84314 
chr10:8049525-8049580 5.78182 
chr10:8050055-8050072 6 
chr10:8051575-8051596 5.90476 
chr10:8053204-8053231 5.51852 
chr10:8053376-8053416 5.625 
chr10:8060921-8060946 5.8 
chr10:8061249-8061272 6 
chr10:8061960-8061977 6 
chr10:8063453-8063470 6 
chr10:8063753-8063773 6 
chr10:8064690-8064703 6 
chr10:8065162-8065197 5.68571 
chr10:8066537-8066600 5.90476 
chr10:8067969-8068006 5.72973 
chr10:8068750-8068772 5.77273 
chr10:8069414-8069433 6 
chr10:8069604-8069625 5.7619 
chr10:8069833-8069853 6 
chr10:8070007-8070030 5.82609 
chr10:8070820-8070836 6 
chr10:8071603-8071636 5.81818 
chr10:8071792-8071811 6 
chr10:8075306-8075322 6 
chr10:8079098-8079131 5.42424 
chr10:8079500-8079532 5.65625 
chr10:8079666-8079678 6 
chr10:8080804-8080839 5.22857 
chr10:8082068-8082123 5.74545 
chr10:8082539-8082551 6 
chr10:8088611-8088650 6 
chr10:8090896-8090930 5.26471 
chr10:8091042-8091087 5.91111 
chr10:8092620-8092666 5.6087 
chr10:8093467-8093484 5.82353 
chr10:8093853-8093878 5.36 
chr10:8095534-8095554 5.6 
chr10:8096471-8096491 5.7 
chr10:8096726-8096784 5.43103 
chr10:8100824-8100850 5.34615 
chr10:8102483-8102503 5.9 
chr10:8103029-8103048 6 
chr10:8105175-8105197 5.54545 
chr10:8106231-8106286 5.85455 
chr10:8107215-8107233 6 
chr10:8107663-8107683 6 
chr10:8107828-8107841 6 
chr10:8107925-8107980 5.61818 
chr10:8108019-8108045 5.73077 
chr10:8108387-8108420 5.87879 
chr10:8109782-8109826 5.70455 
chr10:8112317-8112354 5.24324 
chr10:8113311-8113341 5.46667 
chr10:8115107-8115128 6 
chr10:8115668-8115681 6 
chr10:8116459-8116504 5.75556 
chr10:8118234-8118250 6 
chr10:8118791-8118805 6 
chr10:8119214-8119243 5.96552 
chr10:8120417-8120433 5.875 
chr10:8121385-8121400 6 
chr10:8122437-8122491 5.7963 
chr10:8123948-8123990 5.28571 
chr10:8125179-8125198 6 
chr10:8126555-8126589 5.97059 
chr10:8127463-8127486 5.56522 
chr10:8128131-8128183 6 
chr10:8128990-8129007 5.88235 
chr10:8130559-8130584 5.64 
chr10:8131158-8131177 6 
chr10:8131477-8131500 5.47826 
chr10:8132178-8132197 6 
chr10:8133358-8133376 5.88889 
chr10:8134390-8134417 5.62963 
chr10:8135287-8135307 5.75 
chr10:8135672-8135697 5.48 
chr10:8137196-8137212 5.875 
chr10:8137299-8137322 5.43478 
chr10:8138331-8138345 6 
chr10:8139315-8139335 6 
chr10:8140471-8140504 6 
chr10:8140886-8140934 5.77083 
chr10:8142904-8142921 6 
chr10:8144000-8144025 5.4 
chr10:8145700-8145736 5.22222 
chr10:8146138-8146150 6 
chr10:8146374-8146397 5.73913 
chr10:8147747-8147780 5.42424 
chr10:8148648-8148660 6 
chr10:8149206-8149220 6 
chr10:8149856-8149884 5.35714 
chr10:8150295-8150307 6 
chr10:8150614-8150649 5.17143 
chr10:8150658-8150705 5.29787 
chr10:8152415-8152437 5.72727 
chr10:8153602-8153623 5.71429 
chr10:8153848-8153884 5.88889 
chr10:8154812-8154867 5.72727 
chr10:8154885-8155040 5.71613 
chr10:8155048-8155084 5.66667 
chr10:8155098-8155302 5.48039 
chr10:8155325-8155441 5.52586 
chr10:8158431-8158480 5.44898 
chr10:8160194-8160214 6 
chr10:8160265-8160314 5.40816 
chr10:8160428-8160450 6 
chr10:8160981-8161016 5.68571 
chr10:8162172-8162201 5.86207 
chr10:8163054-8163079 5.32 
chr10:8164907-8165321 5.47343 
chr10:8166569-8166625 5.82143 
chr10:8167841-8168037 5.93367 
chr10:8169215-8169249 5.52941 
chr10:8170165-8170187 5.59091 
chr10:8172674-8172691 6 
chr10:8174439-8174494 5.56364 
chr10:8175075-8175102 5.55556 
chr10:8177095-8177135 6 
chr10:8177872-8177884 6 
chr10:8180051-8180098 5.40426 
chr10:8180116-8180135 5.73684 
chr10:8180154-8180178 6 
chr10:8183640-8183665 5.72 
chr10:8183729-8183745 6 
chr10:8184121-8184135 6 
chr10:8190041-8190067 5.76923 
chr10:8191700-8191724 5.41667 
chr10:8193057-8193089 5.65625 
chr10:8193833-8193905 5.66667 
chr10:8194197-8194221 5.5 
chr10:8194910-8194942 5.34375 
chr10:8197026-8197042 6 
chr10:8197509-8197533 5.41667 
chr10:8199725-8199744 5.84211 
chr10:8200042-8200068 5.69231 
chr10:8200079-8200135 5.44643 
chr10:8203117-8203154 6 
chr10:8205000-8205030 5.8 
chr10:8207398-8207424 5.84615 
chr10:8211069-8211098 5.55172 
chr10:8211913-8211991 5.57692 
chr10:8212864-8212939 5.78667 
chr10:8213769-8213796 5.7037 
chr10:8214744-8214837 5.80645 
chr10:8217967-8217981 5.92857 
chr10:8217992-8218014 5.59091 
chr10:8220159-8220176 6 
chr10:8220300-8220330 5.66667 
chr10:8220616-8220647 5.22581 
chr10:8224322-8224335 6 
chr10:8226703-8226717 6 
chr10:8227272-8227292 5.65 
chr10:8227916-8227943 5.92593 
chr10:8228750-8228763 6 
chr10:8230797-8230828 5.58065 
chr10:8230975-8231000 5.6 
chr10:8232156-8232188 5.90625 
chr10:8232337-8232385 6 
chr10:8233715-8233741 5.80769 
chr10:8234645-8234660 6 
chr10:8234726-8234772 5.54348 
chr10:8236791-8236815 5.91667 
chr10:8237199-8237241 5.92857 
chr10:8237906-8237928 6 
chr10:8238248-8238314 5.71212 
chr10:8238732-8238755 5.43478 
chr10:8238967-8238996 5.86207 
chr10:8242494-8242557 5.68254 
chr10:8243573-8243588 6 
chr10:8243871-8243883 6 
chr10:8245517-8245546 5.51724 
chr10:8245980-8245995 5.93333 
chr10:8247566-8247595 5.89655 
chr10:8247639-8247673 5.55882 
chr10:8248294-8248326 5.28125 
chr10:8249402-8249423 5.95238 
chr10:8252738-8252762 5.54167 
chr10:8254436-8254538 5.88235 
chr10:8255343-8255368 5.56 
chr10:8256309-8256331 6 
chr10:8256446-8256467 6 
chr10:8258108-8258351 5.81481 
chr10:8259146-8259165 5.84211 
chr10:8259839-8259882 5.83721 
chr10:8261688-8261716 5.67857 
chr10:8262126-8262159 5.36364 
chr10:8262668-8262694 5.84615 
chr10:8263233-8263247 5.92857 
chr10:8265904-8265946 5.85714 
chr10:8267911-8267944 5.51515 
chr10:8270425-8270444 5.78947 
chr10:8272328-8272357 5.51724 
chr10:8274933-8274975 5.85714 
chr10:8277688-8277713 5.36 
chr10:8277827-8277860 5.33333 
chr10:8278427-8278440 6 
chr10:8278597-8278619 6 
chr10:8280194-8280211 5.88235 
chr10:8284876-8284945 5.28986 
chr10:8284959-8284984 5.4 
chr10:8284993-8285120 5.72441 
chr10:8287354-8287379 5.68 
chr10:8290332-8290350 5.72222 
chr10:8293377-8293493 5.33621 
chr10:8293906-8293919 6 
chr10:8294618-8294640 5.68182 
chr10:8296245-8296266 5.71429 
chr10:8296330-8296462 5.65909 
chr10:8297128-8297322 5.81443 
chr10:8300962-8300974 6 
chr10:8301635-8301667 5.65625 
chr10:8304811-8304979 5.54167 
chr10:8307355-8307375 6 
chr10:8308955-8308980 5.4 
chr10:8310406-8311488 5.40111 
chr10:8311500-8311596 5.22917 
chr10:8311646-8311972 5.52147 
chr10:8311988-8312009 5.71429 
chr10:8312926-8312949 5.47826 
chr10:8312996-8313037 5.58537 
chr10:8313888-8313916 5.78571 
chr10:8314243-8314261 6 
chr10:8314567-8314588 6 
chr10:8314773-8314796 5.95652 
chr10:8316693-8316735 5.7381 
chr10:8316796-8316875 5.63291 
chr10:8321760-8321784 5.625 
chr10:8321934-8322090 5.41026 
chr10:8322592-8322617 5.8 
chr10:8324113-8324140 5.55556 
chr10:8326303-8326332 6 
chr10:8328810-8328844 5.79412 
chr10:8329568-8329589 6 
chr10:8332281-8332342 5.65574 
chr10:8332609-8332636 5.37037 
chr10:8333854-8333880 5.5 
chr10:8335695-8335735 5.175 
chr10:8337373-8337623 5.608 
chr10:8338696-8338824 5.57812 
chr10:8338914-8339029 5.73913 
chr10:8339121-8339184 5.66667 
chr10:8339199-8339401 5.74752 
chr10:8340289-8340307 5.83333 
chr10:8342435-8342451 5.8125 
chr10:8345711-8345860 5.67114 
chr10:8346907-8346922 5.93333 
chr10:8348415-8348481 5.78788 
chr10:8349191-8349217 5.92308 
chr10:8351500-8351524 5.70833 
chr10:8353659-8353690 5.6129 
chr10:8355332-8355353 5.85714 
chr10:8356173-8356205 5.4375 
chr10:8357438-8357462 5.375 
chr10:8357732-8357749 6 
chr10:8359141-8359166 5.64 
chr10:8360239-8360258 5.84211 
chr10:8360681-8360711 5.73333 
chr10:8361861-8361884 5.56522 
chr10:8366520-8366567 5.25532 
chr10:8367079-8367097 5.77778 
chr10:8367319-8367359 5.975 
chr10:8369314-8369350 5.5 
chr10:8372342-8372408 5.60606 
chr10:8372991-8373021 5.96667 
chr10:8373965-8374019 6 
chr10:8374825-8375023 5.85354 
chr10:8375848-8375886 5.92105 
chr10:8377867-8377880 6 
chr10:8378178-8378243 5.43077 
chr10:8378299-8378365 5.5 
chr10:8380009-8380027 5.83333 
chr10:8380937-8380990 5.71698 
chr10:8382521-8382533 6 
chr10:8387297-8387335 5.89474 
chr10:8389406-8389428 5.95455 
chr10:8390629-8390655 6 
chr10:8393791-8393820 6 
chr10:8393965-8393990 5.4 
chr10:8394405-8394435 5.63333 
chr10:8395509-8395535 5.65385 
chr10:8396907-8396977 5.87143 
chr10:8398235-8398503 5.48134 
chr10:8398548-8398619 5.35211 
chr10:8399662-8399688 5.80769 
chr10:8399771-8399802 5.35484 
chr10:8401597-8401630 6 
chr10:8402910-8403000 5.73333 
chr10:8404503-8405116 5.9429 
chr10:8407855-8407914 5.84746 
chr10:8408972-8408994 6 
chr10:8410351-8410375 5.58333 
chr10:8410779-8410792 5.92308 
chr10:8411205-8411226 6 
chr10:8411596-8411619 5.73913 
chr10:8412913-8412964 5.98039 
chr10:8414213-8414231 5.94444 
chr10:8414824-8414854 5.8 
chr10:8419435-8419494 5.32203 
chr10:8421500-8421584 5.86905 
chr10:8422128-8422151 6 
chr10:8423491-8423524 5.84848 
chr10:8423561-8423922 5.50693 
chr10:8424110-8424141 5.41935 
chr10:8424383-8424398 6 
chr10:8425012-8425047 5.31429 
chr10:8427891-8427931 5.6 
chr10:8428605-8428618 6 
chr10:8429741-8429763 6 
chr10:8430938-8430995 5.96491 
chr10:8432684-8432696 6 
chr10:8432863-8432919 5.91071 
chr10:8433880-8433892 6 
chr10:8435318-8435339 5.57143 
chr10:8438253-8438277 5.58333 
chr10:8441522-8441595 5.58904 
chr10:8445138-8445164 5.26923 
chr10:8448864-8448891 6 
chr10:8451540-8451559 5.68421 
chr10:8451644-8451657 6 
chr10:8451872-8451905 5.51515 
chr10:8455316-8455347 5.6129 
chr10:8455500-8455553 5.58491 
chr10:8456047-8456063 6 
chr10:8456507-8456543 6 
chr10:8459924-8459937 6 
chr10:8460139-8460167 5.71429 
chr10:8462132-8462168 5.55556 
chr10:8464017-8464057 5.85 
chr10:8469387-8469417 5.53333 
chr10:8469866-8469917 6 
chr10:8470267-8470282 6 
chr10:8470651-8470689 6 
chr10:8471495-8471525 5.33333 
chr10:8472254-8472283 6 
chr10:8473760-8473790 6 
chr10:8474267-8474285 6 
chr10:8474440-8474471 6 
chr10:8475614-8475652 5.68421 
chr10:8479344-8479364 6 
chr10:8481934-8481960 5.92308 
chr10:8488762-8488779 5.76471 
chr10:8491126-8491149 5.6087 
chr10:8492599-8492660 5.54098 
chr10:8492888-8492903 6 
chr10:8493758-8493788 5.96667 
chr10:8494552-8494615 5.73016 
chr10:8494916-8494953 5.72973 
chr10:8496054-8496090 5.47222 
chr10:8497656-8497683 5.77778 
chr10:8498165-8498194 5.58621 
chr10:8499436-8499449 6 
chr10:8500474-8500491 5.88235 
chr10:8502000-8502049 5.77551 
chr10:8502921-8502942 5.7619 
chr10:8503197-8503217 6 
chr10:8503488-8503500 6 
chr10:8505440-8505496 5.625 
chr10:8509890-8509905 6 
chr10:8510088-8510111 5.43478 
chr10:8510398-8510491 5.89247 
chr10:8510601-8510618 6 
chr10:8511534-8511558 6 
chr10:8512220-8512242 5.95455 
chr10:8513378-8513395 5.76471 
chr10:8515048-8515128 5.35 
chr10:8515706-8515754 5.75 
chr10:8516445-8516470 5.32 
chr10:8516530-8516553 6 
chr10:8518384-8518398 6 
chr10:8519075-8519109 5.47059 
chr10:8520311-8520353 5.19048 
chr10:8520783-8520810 6 
chr10:8521790-8521816 5.34615 
chr10:8521826-8521849 5.56522 
chr10:8524574-8524735 5.67702 
chr10:8525623-8525651 5.75 
chr10:8526447-8526500 5.60377 
chr10:8526504-8526527 5.86957 
chr10:8526817-8526844 5.96296 
chr10:8528748-8528773 5.84 
chr10:8528934-8528955 6 
chr10:8530719-8530748 5.27586 
chr10:8531611-8531643 5.875 
chr10:8534019-8534046 6 
chr10:8535178-8535238 5.75 
chr10:8537723-8537746 5.78261 
chr10:8539445-8539483 6 
chr10:8540422-8540487 5.50769 
chr10:8541810-8542243 5.66282 
chr10:8542519-8542536 6 
chr10:8545735-8545754 5.73684 
chr10:8547048-8547080 5.5625 
chr10:8548200-8548236 5.91667 
chr10:8551173-8551189 5.875 
chr10:8551209-8551230 5.71429 
chr10:8555318-8555410 5.83696 
chr10:8557889-8557925 5.55556 
chr10:8561517-8561572 5.58182 
chr10:8566743-8566761 5.83333 
chr10:8567472-8567636 5.81098 
chr10:8567673-8567731 5.82759 
chr10:8569332-8569371 5.23077 
chr10:8570978-8571018 5.625 
chr10:8571409-8571453 5.95455 
chr10:8573430-8573448 6 
chr10:8578276-8578303 5.48148 
chr10:8587219-8587483 5.80682 
chr10:8587634-8587670 6 
chr10:8588804-8588855 6 
chr10:8590392-8590425 5.90909 
chr10:8593179-8593195 6 
chr10:8599586-8599644 5.65517 
chr10:8601578-8601606 5.82143 
chr10:8601754-8601773 5.94737 
chr10:8603877-8603982 5.75238 
chr10:8604715-8604764 5.55102 
chr10:8604772-8604789 5.88235 
chr10:8604797-8604814 5.88235 
chr10:8604822-8604839 5.88235 
chr10:8604847-8604947 5.47 
chr10:8604956-8605100 5.85417 
chr10:8608439-8608462 5.95652 
chr10:8608805-8608825 5.7 
chr10:8611296-8611314 5.72222 
chr10:8612187-8612212 5.68 
chr10:8612523-8612543 6 
chr10:8612990-8613012 6 
chr10:8613036-8613049 5.92308 
chr10:8614369-8614407 6 
chr10:8616865-8616900 5.51429 
chr10:8616910-8616927 5.82353 
chr10:8618611-8618655 5.63636 
chr10:8620435-8620452 5.94118 
chr10:8621751-8621776 5.36 
chr10:8621879-8621969 5.37778 
chr10:8624205-8624224 6 
chr10:8625151-8625177 5.73077 
chr10:8627500-8627547 5.93617 
chr10:8628811-8629096 5.73684 
chr10:8629122-8629187 5.26154 
chr10:8630549-8630565 5.8125 
chr10:8635430-8635459 5.44828 
chr10:8637346-8637397 5.39216 
chr10:8639583-8639613 5.86667 
chr10:8640783-8640822 5.84615 
chr10:8641128-8641143 5.86667 
chr10:8644055-8644071 5.875 
chr10:8647305-8647328 5.65217 
chr10:8649272-8649300 5.75 
chr10:8649449-8649508 5.35593 
chr10:8653149-8653177 5.82143 
chr10:8653496-8653544 5.8125 
chr10:8654826-8654862 5.36111 
chr10:8655438-8655464 6 
chr10:8657550-8657564 6 
chr10:8658942-8658961 5.73684 
chr10:8660787-8660821 5.47059 
chr10:8667629-8667657 5.57143 
chr10:8667948-8667967 6 
chr10:8668107-8668120 6 
chr10:8669144-8669182 5.65789 
chr10:8670030-8670080 5.96 
chr10:8670690-8670768 5.66667 
chr10:8672380-8672423 5.32558 
chr10:8675012-8675035 5.43478 
chr10:8679488-8679508 6 
chr10:8681255-8681449 5.79897 
chr10:8681980-8681992 6 
chr10:8688790-8688823 5.75758 
chr10:8688851-8688870 5.73684 
chr10:8692321-8692359 5.39474 
chr10:8697353-8697396 5.86047 
chr10:8699575-8699604 5.37931 
chr10:8700065-8700092 5.33333 
chr10:8700206-8700231 5.52 
chr10:8700516-8700538 5.59091 
chr10:8701300-8701318 6 
chr10:8703178-8703259 5.66667 
chr10:8703275-8703343 5.38235 
chr10:8703663-8703798 5.71111 
chr10:8708729-8708794 5.84615 
chr10:8712861-8712904 5.37209 
chr10:8713116-8713148 5.9375 
chr10:8715749-8715771 5.5 
chr10:8717632-8717663 5.3871 
chr10:8719795-8719828 5.51515 
chr10:8720455-8720490 6 
chr10:8720627-8720672 5.97778 
chr10:8721090-8721134 5.77273 
chr10:8721429-8721451 5.72727 
chr10:8721807-8721832 5.36 
chr10:8723330-8723806 5.83613 
chr10:8724584-8724617 5.30303 
chr10:8726653-8726698 5.46667 
chr10:8728445-8728477 5.5625 
chr10:8730079-8730121 5.2381 
chr10:8736200-8736228 5.92857 
chr10:8738400-8738497 5.83505 
chr10:8739665-8739693 5.35714 
chr10:8739774-8739807 5.87879 
chr10:8740672-8740690 5.88889 
chr10:8741082-8741110 5.71429 
chr10:8746592-8746624 5.28125 
chr10:8746769-8746781 6 
chr10:8749043-8749065 5.86364 
chr10:8749237-8749271 5.67647 
chr10:8750540-8750569 6 
chr10:8753120-8753133 5.92308 
chr10:8753264-8753277 6 
chr10:8757155-8757175 5.75 
chr10:8757560-8757590 5.2 
chr10:8758291-8758341 5.76 
chr10:8758504-8758519 6 
chr10:8759717-8759737 6 
chr10:8764240-8764271 5.29032 
chr10:8769511-8769555 5.5 
chr10:8770107-8770171 5.59375 
chr10:8772813-8772850 5.56757 
chr10:8773672-8773689 5.76471 
chr10:8774081-8774108 5.88889 
chr10:8776321-8776346 5.64 
chr10:8778676-8778711 5.25714 
chr10:8779983-8780036 5.30189 
chr10:8780221-8780253 5.375 
chr10:8780404-8780424 5.9 
chr10:8780896-8780926 5.56667 
chr10:8781340-8781361 5.80952 
chr10:8781825-8781846 6 
chr10:8781989-8782014 6 
chr10:8782687-8782699 6 
chr10:8784373-8784400 5.33333 
chr10:8784529-8784550 5.71429 
chr10:8786190-8786214 5.375 
chr10:8787476-8787515 5.51282 
chr10:8787638-8787847 5.82775 
chr10:8789523-8789548 5.84 
chr10:8790472-8790500 5.96429 
chr10:8794550-8794568 5.72222 
chr10:8796219-8796284 5.16923 
chr10:8798123-8798137 6 
chr10:8798176-8798203 6 
chr10:8799207-8799222 6 
chr10:8801577-8801596 5.63158 
chr10:8805000-8805018 5.77778 
chr10:8806621-8806635 6 
chr10:8806704-8806765 5.21311 
chr10:8807020-8807050 5.6 
chr10:8807385-8807400 6 
chr10:8807414-8807483 5.49275 
chr10:8808720-8808747 5.40741 
chr10:8809921-8809964 5.76744 
chr10:8812111-8812132 5.57143 
chr10:8812657-8812681 5.79167 
chr10:8816769-8816798 5.2069 
chr10:8819912-8819986 5.44595 
chr10:8821580-8821602 5.72727 
chr10:8822013-8822065 5.75 
chr10:8823151-8823169 5.94444 
chr10:8823236-8823265 6 
chr10:8827676-8827713 5.64865 
chr10:8827827-8827856 5.2069 
chr10:8829582-8829611 5.55172 
chr10:8830830-8830855 5.4 
chr10:8833014-8833042 5.53571 
chr10:8833210-8833222 6 
chr10:8834537-8834556 5.78947 
chr10:8834742-8834768 5.61538 
chr10:8838038-8838057 5.89474 
chr10:8838517-8838541 5.83333 
chr10:8839404-8839416 6 
chr10:8845104-8845124 6 
chr10:8846291-8846325 5.82353 
chr10:8846679-8846694 6 
chr10:8848561-8848617 5.76786 
chr10:8848887-8848911 5.41667 
chr10:8848973-8848992 5.63158 
chr10:8861665-8861735 5.77143 
chr10:8864489-8864528 5.76923 
chr10:8865362-8865409 5.82979 
chr10:8867481-8867506 5.8 
chr10:8868555-8868596 5.4878 
chr10:8869454-8869500 5.15217 
chr10:8870786-8870830 6 
chr10:8871228-8871276 5.85417 
chr10:8871578-8871591 6 
chr10:8871907-8871924 6 
chr10:8879166-8879211 5.51111 
chr10:8880088-8880107 5.94737 
chr10:8885833-8885859 5.53846 
chr10:8887105-8887136 5.32258 
chr10:8887214-8887234 5.6 
chr10:8888597-8888622 6 
chr10:8891029-8891059 5.53333 
chr10:8891072-8891093 5.57143 
chr10:8892445-8892500 5.29091 
chr10:8892657-8892691 5.17647 
chr10:8895005-8895021 5.875 
chr10:8895108-8895146 5.73684 
chr10:8896942-8896961 5.89474 
chr10:8897223-8897255 5.71875 
chr10:8897966-8898050 5.69048 
chr10:8899020-8899048 5.92857 
chr10:8902832-8902897 5.86154 
chr10:8903608-8903621 5.92308 
chr10:8904580-8904618 5.34211 
chr10:8908193-8908224 5.3871 
chr10:8909190-8909315 5.512 
chr10:8910327-8910362 5.91429 
chr10:8911856-8911875 6 
chr10:8912306-8912330 5.54167 
chr10:8913100-8913112 6 
chr10:8913967-8914000 5.48485 
chr10:8914131-8914148 5.82353 
chr10:8914446-8914503 5.47368 
chr10:8915299-8915315 5.9375 
chr10:8915701-8915714 5.92308 
chr10:8916942-8916993 5.90196 
chr10:8918829-8918853 6 
chr10:8920959-8920981 5.77273 
chr10:8922650-8922673 5.65217 
chr10:8923772-8923792 5.7 
chr10:8926316-8926349 5.87879 
chr10:8927421-8927455 5.79412 
chr10:8931049-8931071 5.63636 
chr10:8931599-8931620 5.57143 
chr10:8932280-8932292 6 
chr10:8932649-8932661 6 
chr10:8939685-8939708 5.73913 
chr10:8940063-8940090 5.33333 
chr10:8944454-8944472 5.72222 
chr10:8944728-8944756 5.46429 
chr10:8944769-8944795 5.61538 
chr10:8947967-8948000 5.15152 
chr10:8948139-8948221 5.37805 
chr10:8950315-8950341 5.69231 
chr10:8953844-8953862 6 
chr10:8954521-8954543 5.59091 
chr10:8954864-8954879 5.93333 
chr10:8954933-8954971 6 
chr10:8956901-8956919 6 
chr10:8957125-8957144 5.63158 
chr10:8957885-8957908 5.6087 
chr10:8960061-8960107 5.76087 
chr10:8960640-8960661 5.71429 
chr10:8961976-8962008 5.90625 
chr10:8962357-8962376 6 
chr10:8963185-8963226 5.4878 
chr10:8967316-8967359 5.18605 
chr10:8967678-8967693 6 
chr10:8969447-8969471 5.375 
chr10:8970701-8970731 5.53333 
chr10:8971151-8971166 6 
chr10:8971462-8971485 5.91304 
chr10:8972348-8972362 6 
chr10:8975273-8975355 5.57317 
chr10:8976337-8976352 6 
chr10:8977040-8977256 5.74074 
chr10:8981666-8981710 5.34091 
chr10:8984255-8984288 5.93939 
chr10:8985718-8985741 5.91304 
chr10:8995374-8995405 5.80645 
chr10:8997598-8997622 5.95833 
chr10:8998519-8998617 5.37755 
chr10:8998626-8998640 6 
chr10:8998724-8998737 6 
chr10:9000175-9000195 6 
chr10:9000449-9000490 6 
chr10:9000681-9000721 5.35 
chr10:9001720-9001752 5.9375 
chr10:9002789-9002811 5.81818 
chr10:9006969-9006992 5.82609 
chr10:9009487-9009513 5.34615 
chr10:9011424-9011464 5.475 
chr10:9016349-9016372 6 
chr10:9016522-9016539 6 
chr10:9018237-9018264 6 
chr10:9019698-9019711 5.92308 
chr10:9020188-9020203 6 
chr10:9022185-9022198 6 
chr10:9022616-9022635 5.73684 
chr10:9024276-9024290 6 
chr10:9024303-9024323 5.6 
chr10:9027051-9027070 5.63158 
chr10:9027370-9027420 5.4 
chr10:9028043-9028088 5.22222 
chr10:9028336-9028358 5.54545 
chr10:9030301-9030331 5.33333 
chr10:9031388-9031469 5.46914 
chr10:9031754-9031789 5.28571 
chr10:9033013-9033035 5.5 
chr10:9034644-9034683 6 
chr10:9036864-9036877 6 
chr10:9037747-9037772 6 
chr10:9039559-9039605 5.36957 
chr10:9041827-9041850 5.56522 
chr10:9042343-9042361 5.83333 
chr10:9043476-9043514 5.89474 
chr10:9043618-9043639 6 
chr10:9044415-9044458 6 
chr10:9045120-9045152 5.3125 
chr10:9045542-9045577 5.71429 
chr10:9049418-9049446 5.39286 
chr10:9049640-9049664 6 
chr10:9049981-9050045 5.9375 
chr10:9051260-9051282 6 
chr10:9052248-9052272 6 
chr10:9053308-9053324 5.875 
chr10:9054192-9054236 5.63636 
chr10:9061697-9061719 5.59091 
chr10:9062681-9062708 6 
chr10:9062949-9063041 5.65217 
chr10:9063636-9063666 5.43333 
chr10:9066724-9066747 5.43478 
chr10:9066875-9066900 5.4 
chr10:9067749-9067768 6 
chr10:9068669-9068697 5.39286 
chr10:9068991-9069106 5.52174 
chr10:9069274-9069298 5.41667 
chr10:9071374-9071401 5.51852 
chr10:9073812-9073853 5.85366 
chr10:9074190-9074225 6 
chr10:9074371-9074397 5.30769 
chr10:9075286-9075311 6 
chr10:9075345-9075380 5.88571 
chr10:9079229-9079253 5.41667 
chr10:9088111-9088132 5.90476 
chr10:9089383-9089410 5.51852 
chr10:9092963-9092976 5.92308 
chr10:9093077-9093106 5.72414 
chr10:9095919-9095949 5.36667 
chr10:9097761-9097799 6 
chr10:9098087-9098117 5.73333 
chr10:9099156-9099185 5.37931 
chr10:9100051-9100067 6 
chr10:9100222-9100240 6 
chr10:9101624-9101647 5.52174 
chr10:9101950-9101983 5.87879 
chr10:9104588-9104611 5.6087 
chr10:9106115-9106152 5.27027 
chr10:9109409-9109431 5.77273 
chr10:9109489-9109597 5.87963 
chr10:9111145-9111159 6 
chr10:9112041-9112079 5.97368 
chr10:9113959-9113984 6 
chr10:9114472-9114540 5.79412 
chr10:9116225-9116268 5.7907 
chr10:9116616-9116639 5.86957 
chr10:9116675-9116718 5.16279 
chr10:9116741-9116878 5.66423 
chr10:9116896-9116922 5.84615 
chr10:9117170-9117192 5.5 
chr10:9120052-9120067 6 
chr10:9125994-9126008 6 
chr10:9127712-9127746 5.44118 
chr10:9128111-9128138 5.7037 
chr10:9132358-9132394 5.72222 
chr10:9132536-9132548 6 
chr10:9136193-9136219 5.76923 
chr10:9136423-9136452 5.27586 
chr10:9136917-9136929 6 
chr10:9139032-9139051 6 
chr10:9139073-9139101 5.32143 
chr10:9139523-9139564 5.65854 
chr10:9140810-9140834 5.75 
chr10:9141099-9141118 5.68421 
chr10:9141490-9141632 5.90845 
chr10:9141921-9141944 5.56522 
chr10:9142895-9142926 5.90323 
chr10:9147532-9147558 5.38462 
chr10:9148127-9148165 5.86842 
chr10:9148274-9148315 5.34146 
chr10:9149074-9149115 6 
chr10:9150910-9150950 5.875 
chr10:9152350-9152509 5.5283 
chr10:9154756-9154885 5.65116 
chr10:9155624-9155678 5.88889 
chr10:9156113-9156172 5.76271 
chr10:9156327-9156353 6 
chr10:9156601-9156631 5.7 
chr10:9156906-9156945 5.25641 
chr10:9157120-9157132 6 
chr10:9158258-9158277 5.63158 
chr10:9158405-9158453 5.52083 
chr10:9158653-9158690 5.7027 
chr10:9159036-9159078 5.57143 
chr10:9159390-9159414 5.625 
chr10:9159582-9159657 5.54667 
chr10:9159803-9159872 5.46377 
chr10:9160361-9160382 5.80952 
chr10:9161685-9161703 5.88889 
chr10:9167763-9167808 5.26667 
chr10:9168046-9168070 5.54167 
chr10:9171055-9171072 5.88235 
chr10:9171443-9171460 6 
chr10:9173029-9173086 5.94737 
chr10:9175411-9175431 6 
chr10:9175972-9176000 5.35714 
chr10:9176836-9176885 5.61224 
chr10:9178739-9178847 5.88889 
chr10:9181600-9181619 5.63158 
chr10:9184100-9184124 6 
chr10:9184279-9184296 6 
chr10:9188286-9188309 5.43478 
chr10:9189173-9189210 5.24324 
chr10:9189286-9189350 5.95312 
chr10:9192188-9192205 5.94118 
chr10:9192215-9192253 5.97368 
chr10:9195185-9195253 5.89706 
chr10:9197039-9197077 5.23684 
chr10:9198636-9198656 6 
chr10:9199634-9199652 5.88889 
chr10:9205160-9205175 6 
chr10:9206395-9206431 5.16667 
chr10:9207359-9207396 5.54054 
chr10:9210791-9210805 6 
chr10:9219115-9219134 5.73684 
chr10:9227064-9227084 5.7 
chr10:9227520-9227552 5.21875 
chr10:9236216-9236237 5.95238 
chr10:9240937-9240968 5.25806 
chr10:9241520-9241550 5.33333 
chr10:9241597-9241681 5.21429 
chr10:9243699-9243713 6 
chr10:9244929-9244952 5.6087 
chr10:9247090-9247140 5.92 
chr10:9247243-9247265 5.90909 
chr10:9248288-9248318 5.33333 
chr10:9248464-9248531 5.79104 
chr10:9249161-9249193 5.65625 
chr10:9250172-9250197 5.68 
chr10:9256578-9256609 5.32258 
chr10:9257000-9257035 5.22857 
chr10:9257192-9257369 5.72316 
chr10:9258541-9258556 6 
chr10:9259222-9259255 5.87879 
chr10:9262438-9262459 5.71429 
chr10:9263889-9263911 6 
chr10:9265182-9265208 5.84615 
chr10:9266724-9266785 5.57377 
chr10:9267868-9267891 5.65217 
chr10:9277000-9277055 5.65455 
chr10:9277373-9277398 5.68 
chr10:9279926-9279968 5.71429 
chr10:9283709-9283764 5.74545 
chr10:9284453-9284516 5.5873 
chr10:9284778-9284826 5.89583 
chr10:9285747-9285760 6 
chr10:9287137-9287172 5.91429 
chr10:9287919-9287945 5.53846 
chr10:9287991-9288049 5.58621 
chr10:9288399-9288416 5.82353 
chr10:9289539-9289568 5.41379 
chr10:9290722-9290777 5.29091 
chr10:9294234-9294266 5.75 
chr10:9296923-9296962 6 
chr10:9297476-9297500 5.75 
chr10:9299708-9299738 5.56667 
chr10:9305067-9305093 5.38462 
chr10:9307010-9307081 5.21127 
chr10:9309670-9309732 5.93548 
chr10:9309801-9309829 5.5 
chr10:9311293-9311316 5.56522 
chr10:9311870-9311934 5.375 
chr10:9312088-9312105 5.76471 
chr10:9314062-9314100 5.92105 
chr10:9314475-9314506 5.93548 
chr10:9315938-9315991 5.83019 
chr10:9316000-9316022 5.72727 
chr10:9316031-9316115 5.89286 
chr10:9316848-9316865 6 
chr10:9317323-9317339 6 
chr10:9318430-9318458 5.53571 
chr10:9318691-9318730 5.87179 
chr10:9320646-9320701 5.63636 
chr10:9321603-9321628 5.76 
chr10:9321937-9322000 5.66667 
chr10:9322740-9322767 5.66667 
chr10:9323063-9323075 6 
chr10:9323423-9323437 5.92857 
chr10:9324632-9324660 5.42857 
chr10:9324904-9324925 6 
chr10:9328108-9328127 5.68421 
chr10:9329356-9329368 6 
chr10:9330690-9330702 6 
chr10:9331695-9331716 5.71429 
chr10:9331825-9331852 5.74074 
chr10:9333807-9333823 5.875 
chr10:9334510-9334539 5.58621 
chr10:9336941-9336978 5.51351 
chr10:9337912-9337947 5.34286 
chr10:9340622-9340654 5.59375 
chr10:9341758-9341791 5.66667 
chr10:9344919-9344946 5.7037 
chr10:9346105-9346127 5.86364 
chr10:9347129-9347167 5.68421 
chr10:9355130-9355152 5.68182 
chr10:9357158-9357171 6 
chr10:9357445-9357474 5.27586 
chr10:9361000-9361060 5.25 
chr10:9361111-9361124 6 
chr10:9362798-9363038 5.79167 
chr10:9366900-9366914 6 
chr10:9367871-9367905 5.20588 
chr10:9368831-9368874 5.44186 
chr10:9370325-9370352 5.7037 
chr10:9371669-9371713 6 
chr10:9372729-9372749 5.6 
chr10:9374188-9374217 5.72414 
chr10:9374342-9374386 6 
chr10:9375413-9375447 5.76471 
chr10:9378766-9378804 5.44737 
chr10:9381012-9381052 5.6 
chr10:9381519-9381594 5.65333 
chr10:9382139-9382172 5.36364 
chr10:9384211-9384224 5.92308 
chr10:9384288-9384352 5.625 
chr10:9387762-9387785 5.78261 
chr10:9391799-9391828 5.62069 
chr10:9392439-9392466 5.66667 
chr10:9395430-9395492 5.74194 
chr10:9395500-9395537 5.32432 
chr10:9396433-9396453 5.9 
chr10:9398522-9398556 5.82353 
chr10:9399032-9399060 5.96429 
chr10:9400285-9400303 5.72222 
chr10:9401747-9401770 6 
chr10:9401871-9401914 5.48837 
chr10:9402072-9402103 5.80645 
chr10:9402191-9402218 5.55556 
chr10:9402820-9402858 5.57895 
chr10:9405560-9405584 5.54167 
chr10:9406173-9406191 6 
chr10:9406731-9406755 5.41667 
chr10:9407206-9407242 5.36111 
chr10:9407610-9407857 5.5668 
chr10:9408181-9408198 6 
chr10:9409193-9409215 5.95455 
chr10:9411955-9411979 5.75 
chr10:9412164-9412178 6 
chr10:9412854-9412891 5.75676 
chr10:9418071-9418102 5.48387 
chr10:9420135-9420176 6 
chr10:9426420-9426435 6 
chr10:9427887-9427921 5.35294 
chr10:9427937-9428067 5.32308 
chr10:9429837-9429932 5.30526 
chr10:9430000-9430141 5.33333 
chr10:9430181-9430220 5.64103 
chr10:9430239-9430367 5.53906 
chr10:9430695-9430787 5.57609 
chr10:9434729-9434784 5.2 
chr10:9435873-9435891 6 
chr10:9436726-9436750 5.54167 
chr10:9438731-9438775 5.93182 
chr10:9440360-9440403 5.44186 
chr10:9441584-9441631 5.34043 
chr10:9442460-9442481 6 
chr10:9442555-9442573 5.72222 
chr10:9442906-9442944 5.47368 
chr10:9443825-9443889 5.8125 
chr10:9444587-9444609 5.77273 
chr10:9445094-9445127 5.78788 
chr10:9445394-9445418 5.70833 
chr10:9448055-9448069 6 
chr10:9448220-9448250 5.33333 
chr10:9448468-9448500 5.28125 
chr10:9452423-9452452 5.89655 
chr10:9453267-9453280 6 
chr10:9454636-9454661 5.44 
chr10:9461781-9461804 5.73913 
chr10:9462103-9462164 5.34426 
chr10:9464424-9464452 5.35714 
chr10:9464936-9465014 5.51282 
chr10:9469509-9469540 5.48387 
chr10:9471992-9472014 5.68182 
chr10:9472258-9472284 5.42308 
chr10:9478420-9478457 5.97297 
chr10:9479918-9479964 5.34783 
chr10:9480217-9480257 5.875 
chr10:9482984-9483010 5.57692 
chr10:9483296-9483318 5.59091 
chr10:9484323-9484354 5.67742 
chr10:9485178-9485212 6 
chr10:9486693-9486732 5.28205 
chr10:9488674-9488703 5.27586 
chr10:9489433-9489469 5.69444 
chr10:9489482-9489505 5.69565 
chr10:9492500-9492516 6 
chr10:9497039-9497055 6 
chr10:9498538-9498563 5.64 
chr10:9501807-9501822 5.86667 
chr10:9504653-9504682 5.51724 
chr10:9504794-9504858 5.5625 
chr10:9506124-9506137 6 
chr10:9508612-9508632 5.8 
chr10:9511351-9511363 6 
chr10:9515557-9515592 5.25714 
chr10:9516573-9516630 5.26316 
chr10:9517593-9517631 5.65789 
chr10:9517753-9517809 5.35714 
chr10:9520822-9520851 5.37931 
chr10:9523563-9523593 5.36667 
chr10:9526347-9526368 5.61905 
chr10:9531546-9531559 6 
chr10:9532321-9532342 5.90476 
chr10:9535621-9535644 5.6087 
chr10:9537139-9537155 6 
chr10:9537189-9537240 5.33333 
chr10:9537436-9537453 5.76471 
chr10:9540751-9540779 5.32143 
chr10:9542853-9542890 6 
chr10:9543510-9543522 6 
chr10:9544622-9544651 5.62069 
chr10:9546564-9546648 5.83333 
chr10:9546823-9546862 5.46154 
chr10:9546873-9547000 5.33858 
chr10:9547007-9547037 5.43333 
chr10:9547500-9547520 5.75 
chr10:9548234-9548264 6 
chr10:9549176-9549197 5.85714 
chr10:9549233-9549255 5.54545 
chr10:9551349-9551397 5.625 
chr10:9555110-9555139 5.58621 
chr10:9556145-9556168 5.43478 
chr10:9557202-9557217 6 
chr10:9557531-9557813 5.63121 
chr10:9558862-9558894 5.71875 
chr10:9559821-9559888 5.71642 
chr10:9560483-9560513 5.43333 
chr10:9561393-9561406 6 
chr10:9567977-9567993 5.875 
chr10:9568046-9568079 5.63636 
chr10:9569568-9569592 5.875 
chr10:9573103-9573148 5.97778 
chr10:9573743-9573768 5.44 
chr10:9574513-9574551 5.92105 
chr10:9576516-9576561 5.91111 
chr10:9578106-9578126 6 
chr10:9580110-9580197 5.52874 
chr10:9580216-9580272 5.46429 
chr10:9580280-9580299 5.94737 
chr10:9582126-9582147 5.80952 
chr10:9585090-9585115 5.92 
chr10:9585841-9585861 5.7 
chr10:9586497-9586529 6 
chr10:9586747-9586768 5.57143 
chr10:9588569-9588597 6 
chr10:9593276-9593312 5.5 
chr10:9594153-9594184 5.77419 
chr10:9595257-9595388 5.96183 
chr10:9595699-9595785 5.46512 
chr10:9596261-9596292 5.22581 
chr10:9596814-9596851 5.81081 
chr10:9597575-9597606 5.67742 
chr10:9598424-9598439 6 
chr10:9599013-9599030 5.82353 
chr10:9600092-9600107 6 
chr10:9600688-9600750 5.16129 
chr10:9601052-9601070 5.77778 
chr10:9601506-9601544 5.18421 
chr10:9604026-9604046 6 
chr10:9607496-9607535 5.41026 
chr10:9609321-9609355 5.61765 
chr10:9612824-9612855 5.35484 
chr10:9614975-9615000 5.72 
chr10:9619454-9619466 6 
chr10:9620054-9620080 5.26923 
chr10:9622636-9622648 6 
chr10:9623366-9623389 5.56522 
chr10:9624259-9624274 5.86667 
chr10:9627829-9627910 5.75309 
chr10:9629831-9629844 6 
chr10:9632696-9632712 6 
chr10:9633128-9633158 5.6 
chr10:9633573-9633595 5.5 
chr10:9633771-9633794 5.82609 
chr10:9633938-9633968 6 
chr10:9636995-9637019 5.83333 
chr10:9638285-9638307 6 
chr10:9641012-9641029 5.82353 
chr10:9643565-9643580 6 
chr10:9645537-9645560 6 
chr10:9649500-9649573 5.83562 
chr10:9649609-9649752 5.39161 
chr10:9652978-9653000 5.72727 
chr10:9653741-9653785 6 
chr10:9653943-9654113 5.78824 
chr10:9654256-9654315 5.37288 
chr10:9655063-9655094 5.29032 
chr10:9658867-9658907 5.375 
chr10:9659033-9659063 5.36667 
chr10:9660692-9660713 5.71429 
chr10:9661038-9661051 6 
chr10:9663164-9663212 5.875 
chr10:9664058-9664122 5.1875 
chr10:9664784-9664805 6 
chr10:9671303-9671320 5.88235 
chr10:9672547-9672581 5.64706 
chr10:9672920-9672943 5.69565 
chr10:9673313-9673356 6 
chr10:9673925-9673946 5.52381 
chr10:9674110-9674144 5.47059 
chr10:9677425-9677461 5.22222 
chr10:9682426-9682451 5.64 
chr10:9683732-9683777 5.4 
chr10:9683923-9683954 5.35484 
chr10:9685472-9685500 5.25 
chr10:9685985-9686005 5.8 
chr10:9686029-9686049 6 
chr10:9687127-9687160 5.33333 
chr10:9688335-9688360 5.6 
chr10:9689866-9689946 5.7875 
chr10:9692805-9692873 5.52941 
chr10:9692890-9692916 5.30769 
chr10:9693379-9693402 5.43478 
chr10:9694268-9694280 6 
chr10:9695022-9695043 5.57143 
chr10:9696894-9696958 5.29688 
chr10:9697119-9697139 5.65 
chr10:9697275-9697297 5.5 
chr10:9697427-9697457 5.33333 
chr10:9698840-9698886 6 
chr10:9702564-9702603 5.97436 
chr10:9702625-9702650 6 
chr10:9703050-9703120 5.45714 
chr10:9711419-9711500 5.28395 
chr10:9712495-9712520 5.64 
chr10:9714663-9714688 5.72 
chr10:9717037-9717089 5.51923 
chr10:9717747-9717783 5.30556 
chr10:9719097-9719121 5.375 
chr10:9719417-9719430 6 
chr10:9725440-9725493 5.4717 
chr10:9726299-9726346 5.38298 
chr10:9726798-9726879 5.53086 
chr10:9727169-9727197 5.17857 
chr10:9727594-9727630 5.22222 
chr10:9728268-9728288 5.9 
chr10:9730990-9731022 5.5625 
chr10:9735550-9735585 5.82857 
chr10:9745129-9745146 5.94118 
chr10:9745962-9745981 5.84211 
chr10:9746754-9746802 5.5 
chr10:9747427-9747457 6 
chr10:9749708-9749726 5.88889 
chr10:9750058-9750095 5.75676 
chr10:9750562-9750606 5.29545 
chr10:9754364-9754394 5.23333 
chr10:9755783-9755818 5.54286 
chr10:9756612-9756638 5.76923 
chr10:9758412-9758457 5.2 
chr10:9758623-9758663 5.35 
chr10:9761730-9761750 5.65 
chr10:9763643-9763671 5.57143 
chr10:9764844-9764887 5.69767 
chr10:9765682-9765723 5.29268 
chr10:9769599-9769646 5.48936 
chr10:9772601-9772648 5.61702 
chr10:9776378-9776412 5.76471 
chr10:9777336-9777350 6 
chr10:9778056-9778068 6 
chr10:9778577-9778636 5.40678 
chr10:9782026-9782052 6 
chr10:9782961-9782988 5.74074 
chr10:9783182-9783221 5.71795 
chr10:9784704-9784718 6 
chr10:9784980-9785057 5.64935 
chr10:9788088-9788113 5.32 
chr10:9788406-9788440 5.79412 
chr10:9789225-9789253 5.39286 
chr10:9790725-9790757 5.875 
chr10:9790771-9790792 5.85714 
chr10:9792484-9792514 5.33333 
chr10:9793766-9793785 5.63158 
chr10:9795947-9796000 5.75472 
chr10:9799749-9799803 5.96296 
chr10:9800566-9800596 5.43333 
chr10:9801007-9801024 6 
chr10:9803672-9803739 5.79104 
chr10:9805719-9805748 5.2069 
chr10:9807609-9807631 5.59091 
chr10:9808468-9808500 5.625 
chr10:9809696-9809737 5.92683 
chr10:9810000-9810018 6 
chr10:9810797-9810827 5.53333 
chr10:9811851-9811918 5.41791 
chr10:9811931-9811948 6 
chr10:9813885-9813904 6 
chr10:9818074-9818088 6 
chr10:9818162-9818198 6 
chr10:9822134-9822156 5.5 
chr10:9822606-9822634 5.5 
chr10:9829788-9829816 5.35714 
chr10:9830759-9830785 5.53846 
chr10:9831692-9831730 5.57895 
chr10:9835692-9835720 5.5 
chr10:9836171-9836219 5.72917 
chr10:9838120-9838139 5.68421 
chr10:9839202-9839324 5.48361 
chr10:9839335-9839372 5.48649 
chr10:9839409-9839514 5.50476 
chr10:9840727-9840739 6 
chr10:9841500-9841528 5.64286 
chr10:9846816-9846846 6 
chr10:9852504-9852529 5.32 
chr10:9853436-9853500 5.51562 
chr10:9853725-9853752 5.48148 
chr10:9857210-9857234 5.75 
chr10:9857341-9857366 5.88 
chr10:9857377-9857433 5.69643 
chr10:9859194-9859215 5.61905 
chr10:9864571-9864612 5.73171 
chr10:9869143-9869164 6 
chr10:9870231-9870273 5.5 
chr10:9871219-9871241 5.54545 
chr10:9872241-9872262 5.52381 
chr10:9872506-9872526 5.65 
chr10:9874300-9874319 5.63158 
chr10:9874447-9874482 5.8 
chr10:9875374-9875400 5.65385 
chr10:9876440-9876455 6 
chr10:9877491-9877515 5.58333 
chr10:9880972-9881027 5.52727 
chr10:9881391-9881440 5.32653 
chr10:9882722-9882755 5.66667 
chr10:9883108-9883146 5.5 
chr10:9885085-9885140 5.6 
chr10:9885765-9885805 6 
chr10:9885828-9885854 5.92308 
chr10:9892089-9892105 5.875 
chr10:9895045-9895072 5.37037 
chr10:9896406-9896439 5.48485 
chr10:9896959-9896972 6 
chr10:9898534-9898579 5.84444 
chr10:9899460-9899490 5.86667 
chr10:9900203-9900227 6 
chr10:9902347-9902375 5.64286 
chr10:9902899-9902914 5.86667 
chr10:9904616-9904657 5.87805 
chr10:9906198-9906213 5.93333 
chr10:9907161-9907188 6 
chr10:9912463-9912477 6 
chr10:9913437-9913460 5.65217 
chr10:9915668-9915709 5.2439 
chr10:9919406-9919438 6 
chr10:9920058-9920086 6 
chr10:9920847-9920890 6 
chr10:9922030-9922042 6 
chr10:9922159-9922212 6 
chr10:9922287-9922314 5.37037 
chr10:9922327-9922347 5.65 
chr10:9922364-9922394 5.63333 
chr10:9922409-9922489 5.4875 
chr10:9922520-9922557 5.27027 
chr10:9922574-9922711 5.21898 
chr10:9922720-9922851 5.65649 
chr10:9922860-9922986 5.46032 
chr10:9923000-9923025 5.36 
chr10:9923330-9923383 5.15094 
chr10:9924279-9924297 6 
chr10:9925047-9925073 5.69231 
chr10:9929260-9929275 5.86667 
chr10:9932240-9932276 5.94444 
chr10:9932406-9932433 5.92593 
chr10:9932587-9932624 5.2973 
chr10:9934380-9934414 5.23529 
chr10:9936831-9936875 5.25 
chr10:9937137-9937166 5.34483 
chr10:9937178-9937205 5.59259 
chr10:9938734-9938748 6 
chr10:9940111-9940144 6 
chr10:9940920-9940953 6 
chr10:9941315-9941354 5.23077 
chr10:9941744-9941775 5.48387 
chr10:9942750-9942781 5.29032 
chr10:9946249-9946274 5.36 
chr10:9947170-9947194 5.75 
chr10:9948626-9948638 6 
chr10:9949609-9949627 6 
chr10:9952146-9952188 5.40476 
chr10:9953785-9953812 5.40741 
chr10:9955019-9955044 5.72 
chr10:9955196-9955233 5.67568 
chr10:9956112-9956131 5.94737 
chr10:9956825-9956857 5.28125 
chr10:9959139-9959197 5.56897 
chr10:9962416-9962429 6 
chr10:9967117-9967158 5.68293 
chr10:9968121-9968193 5.66667 
chr10:9972794-9972814 6 
chr10:9973173-9973205 6 
chr10:9975319-9975338 6 
chr10:9976130-9976152 6 
chr10:9976276-9976302 5.69231 
chr10:9977322-9977339 6 
chr10:9977793-9977811 6 
chr10:9980551-9980603 5.44231 
chr10:9981242-9981270 5.60714 
chr10:9982009-9982071 5.85484 
chr10:9984630-9984659 6 
chr10:9985414-9985468 5.25926 
chr10:9986547-9986576 5.41379 
chr10:9987494-9987521 5.66667 
chr10:9988783-9988812 5.58621 
chr10:9989074-9989103 5.96552 
chr10:9989724-9989747 5.69565 
chr10:9990333-9990350 5.82353 
chr10:9991009-9991025 6 
chr10:9991466-9991495 5.44828 
chr10:9992403-9992427 5.58333 
chr10:9995092-9995124 5.3125 
chr10:9998091-9998154 5.19048 
chr10:9998510-9998528 6 
chr10:9999759-9999775 5.9375 
chr10:9999795-9999829 5.47059 
chr10:10005536-10005555 5.63158 
chr10:10005683-10005723 5.925 
chr10:10008451-10008480 5.24138 
chr10:10009400-10009417 6 
chr10:10009923-10009944 5.85714 
chr10:10012680-10012693 6 
chr10:10013164-10013198 6 
chr10:10015790-10015803 6 
chr10:10016213-10016238 5.44 
chr10:10018955-10018983 5.92857 
chr10:10019755-10019769 6 
chr10:10023042-10023073 5.6129 
chr10:10024504-10024533 5.2069 
chr10:10027791-10027813 5.95455 
chr10:10028233-10028250 6 
chr10:10028403-10028418 6 
chr10:10032870-10032899 5.82759 
chr10:10036655-10036677 6 
chr10:10037313-10037338 5.84 
chr10:10038228-10038259 5.51613 
chr10:10038574-10038586 6 
chr10:10038692-10038706 6 
chr10:10039099-10039136 5.21622 
chr10:10039364-10039383 5.73684 
chr10:10042666-10042680 6 
chr10:10044713-10044789 5.5 
chr10:10046840-10046860 5.7 
chr10:10047449-10047500 5.47059 
chr10:10047541-10047596 5.47273 
chr10:10047609-10047650 5.63415 
chr10:10058979-10059000 5.66667 
chr10:10059009-10059062 5.37736 
chr10:10061245-10061263 5.88889 
chr10:10061274-10061324 5.3 
chr10:10066383-10066398 6 
chr10:10067006-10067030 5.45833 
chr10:10067645-10067677 5.40625 
chr10:10068436-10068448 6 
chr10:10069217-10069280 5.19048 
chr10:10069876-10069909 5.90909 
chr10:10071841-10071882 5.97561 
chr10:10073861-10073882 5.90476 
chr10:10075336-10075497 5.91304 
chr10:10075565-10075597 5.34375 
chr10:10076315-10076343 5.42857 
chr10:10076438-10076458 5.8 
chr10:10077024-10077042 6 
chr10:10078810-10078855 5.57778 
chr10:10079195-10079274 5.51899 
chr10:10079436-10079455 5.84211 
chr10:10083154-10083190 5.86111 
chr10:10086722-10086774 5.34615 
chr10:10087161-10087183 5.95455 
chr10:10090464-10090479 6 
chr10:10091904-10091931 5.92593 
chr10:10092085-10092119 5.55882 
chr10:10094364-10094387 5.78261 
chr10:10100409-10100424 6 
chr10:10105652-10105694 6 
chr10:10108117-10108160 6 
chr10:10119091-10119126 6 
chr10:10120069-10120110 5.36585 
chr10:10121657-10121682 5.64 
chr10:10122357-10122386 5.7931 
chr10:10123000-10123034 5.88235 
chr10:10125284-10125310 6 
chr10:10125925-10125938 6 
chr10:10126305-10126330 5.92 
chr10:10127469-10127493 5.91667 
chr10:10128172-10128299 5.80315 
chr10:10129014-10129037 5.65217 
chr10:10132342-10132372 5.2 
chr10:10133700-10133717 6 
chr10:10133933-10133957 6 
chr10:10134125-10134156 5.96774 
chr10:10134373-10134411 5.84211 
chr10:10135931-10135956 5.84 
chr10:10137110-10137141 5.48387 
chr10:10137579-10137604 5.4 
chr10:10141545-10141564 5.73684 
chr10:10142050-10142069 5.73684 
chr10:10142575-10142601 6 
chr10:10142632-10142663 5.48387 
chr10:10145819-10145836 6 
chr10:10145933-10145963 5.3 
chr10:10147117-10147144 5.7037 
chr10:10149022-10149035 6 
chr10:10151398-10151422 5.83333 
chr10:10152472-10152510 5.84211 
chr10:10156889-10156916 5.25926 
chr10:10158923-10158952 5.65517 
chr10:10159894-10159924 5.6 
chr10:10165393-10165411 5.77778 
chr10:10166785-10166823 5.84211 
chr10:10168397-10168421 5.66667 
chr10:10168445-10168475 5.8 
chr10:10169027-10169039 6 
chr10:10169790-10169809 6 
chr10:10170680-10170711 5.6129 
chr10:10170879-10170898 5.63158 
chr10:10172196-10172220 5.875 
chr10:10173787-10173848 5.83607 
chr10:10175817-10175848 5.80645 
chr10:10176885-10176912 5.25926 
chr10:10178672-10178706 5.67647 
chr10:10179545-10179570 5.64 
chr10:10179941-10179995 5.24074 
chr10:10180964-10180988 5.375 
chr10:10181049-10181075 5.42308 
chr10:10182017-10182050 5.84848 
chr10:10189845-10190000 5.34839 
chr10:10190461-10190490 5.93103 
chr10:10191964-10191987 5.56522 
chr10:10194371-10194422 5.84314 
chr10:10194574-10194595 5.7619 
chr10:10197535-10197563 5.92857 
chr10:10200360-10200373 6 
chr10:10203751-10203796 5.46667 
chr10:10206493-10206510 5.82353 
chr10:10207971-10207989 6 
chr10:10208358-10208417 5.64407 
chr10:10216068-10216116 5.6875 
chr10:10217399-10217421 6 
chr10:10219415-10219485 5.94286 
chr10:10219705-10219921 5.62963 
chr10:10220529-10220559 6 
chr10:10222243-10222263 5.65 
chr10:10222960-10222983 5.47826 
chr10:10223273-10223384 5.75676 
chr10:10225514-10225540 5.5 
chr10:10225880-10225905 5.64 
chr10:10225923-10225939 6 
chr10:10227843-10227888 5.17778 
chr10:10228264-10228280 6 
chr10:10229249-10229273 5.625 
chr10:10231083-10231119 5.41667 
chr10:10231959-10231980 5.57143 
chr10:10232328-10232340 6 
chr10:10232458-10232479 5.85714 
chr10:10233155-10233208 5.24528 
chr10:10233252-10233309 5.73684 
chr10:10233961-10234023 5.75806 
chr10:10234031-10234064 5.54545 
chr10:10234962-10235000 5.60526 
chr10:10235007-10235500 5.43611 
chr10:10235512-10235695 5.35519 
chr10:10235710-10235739 5.44828 
chr10:10235762-10235818 5.44643 
chr10:10241143-10241170 5.40741 
chr10:10248458-10248588 5.9 
chr10:10252333-10252360 6 
chr10:10255517-10255544 5.25926 
chr10:10257654-10257673 5.63158 
chr10:10258739-10258773 6 
chr10:10259587-10259616 5.31034 
chr10:10262218-10262243 5.44 
chr10:10264466-10264485 5.73684 
chr10:10265622-10265639 5.94118 
chr10:10266281-10266312 6 
chr10:10266685-10266707 5.95455 
chr10:10268137-10268166 5.51724 
chr10:10273992-10274004 6 
chr10:10274671-10274701 5.23333 
chr10:10274797-10274826 5.58621 
chr10:10275302-10275320 5.72222 
chr10:10279055-10279080 5.44 
chr10:10279170-10279183 6 
chr10:10279787-10279802 6 
chr10:10282772-10282785 6 
chr10:10286986-10287009 5.69565 
chr10:10287048-10287062 6 
chr10:10288118-10288142 5.66667 
chr10:10293428-10293456 5.42857 
chr10:10293643-10293671 6 
chr10:10294219-10294242 5.91304 
chr10:10295029-10295055 5.69231 
chr10:10295665-10295709 5.36364 
chr10:10298806-10298827 5.66667 
chr10:10298997-10299068 5.64789 
chr10:10299099-10299119 5.9 
chr10:10299994-10300006 6 
chr10:10300746-10300838 5.5 
chr10:10300849-10300891 5.42857 
chr10:10303574-10303605 5.64516 
chr10:10304298-10304314 6 
chr10:10305225-10305245 5.6 
chr10:10305373-10305392 5.63158 
chr10:10308184-10308412 5.59211 
chr10:10308463-10308491 5.82143 
chr10:10308500-10308761 5.55172 
chr10:10308785-10309076 5.53952 
chr10:10309085-10309254 5.50888 
chr10:10309850-10309880 5.5 
chr10:10314397-10314430 5.48485 
chr10:10320317-10320356 6 
chr10:10321899-10321920 5.66667 
chr10:10322565-10322631 5.65152 
chr10:10322703-10322726 5.65217 
chr10:10322767-10322797 5.3 
chr10:10326347-10326360 6 
chr10:10326805-10326856 5.76471 
chr10:10333415-10333444 5.7931 
chr10:10335053-10335084 5.41935 
chr10:10336025-10336058 5.48485 
chr10:10336145-10336198 5.39623 
chr10:10336211-10336234 5.6087 
chr10:10336259-10336314 5.61818 
chr10:10336328-10336340 6 
chr10:10336387-10336404 5.88235 
chr10:10336415-10336465 5.88 
chr10:10338693-10338714 6 
chr10:10340092-10340112 5.6 
chr10:10340648-10340667 5.68421 
chr10:10341625-10341642 6 
chr10:10342556-10342569 5.92308 
chr10:10345556-10345607 5.68627 
chr10:10351983-10351996 6 
chr10:10353327-10353381 5.85185 
chr10:10353626-10353649 5.52174 
chr10:10360162-10360207 5.2 
chr10:10361219-10361252 5.24242 
chr10:10362008-10362027 5.84211 
chr10:10363392-10363416 5.75 
chr10:10364119-10364141 5.63636 
chr10:10364180-10364197 6 
chr10:10365455-10365500 5.31111 
chr10:10365631-10365672 5.90244 
chr10:10373049-10373064 6 
chr10:10374710-10374734 5.66667 
chr10:10374766-10374811 5.44444 
chr10:10375583-10375610 5.22222 
chr10:10375946-10375979 5.75758 
chr10:10377475-10377529 5.66667 
chr10:10377653-10377697 5.68182 
chr10:10378817-10378856 5.61538 
chr10:10378878-10378917 5.28205 
chr10:10380570-10380584 6 
chr10:10380622-10380641 5.84211 
chr10:10383303-10383323 5.65 
chr10:10384264-10384287 5.65217 
chr10:10388044-10388073 5.37931 
chr10:10391232-10391341 5.27523 
chr10:10392249-10392270 5.66667 
chr10:10393288-10393310 6 
chr10:10394161-10394180 6 
chr10:10398522-10398559 6 
chr10:10402051-10402148 5.41237 
chr10:10402421-10402453 5.28125 
chr10:10407733-10407749 6 
chr10:10410269-10410296 5.88889 
chr10:10413073-10413095 5.68182 
chr10:10415124-10415163 6 
chr10:10416077-10416094 5.82353 
chr10:10416503-10416553 6 
chr10:10418374-10418390 6 
chr10:10418900-10418943 5.30233 
chr10:10420031-10420048 5.94118 
chr10:10420929-10420959 5.63333 
chr10:10422200-10422232 5.5 
chr10:10423384-10423425 6 
chr10:10425172-10425243 5.64789 
chr10:10429552-10429584 5.34375 
chr10:10429598-10429622 5.45833 
chr10:10434573-10434595 5.59091 
chr10:10434654-10434679 5.48 
chr10:10435260-10435299 5.69231 
chr10:10436239-10436278 5.17949 
chr10:10439210-10439281 5.15493 
chr10:10442263-10442287 6 
chr10:10443313-10443329 6 
chr10:10446524-10446562 5.47368 
chr10:10446581-10446625 5.40909 
chr10:10448425-10448444 6 
chr10:10451012-10451200 5.72872 
chr10:10451232-10451539 5.52769 
chr10:10451549-10451641 5.65217 
chr10:10452517-10452537 5.7 
chr10:10452972-10453003 5.90323 
chr10:10455842-10455896 5.88889 
chr10:10457440-10457455 5.93333 
chr10:10462061-10462094 5.39394 
chr10:10469478-10469496 6 
chr10:10473306-10473319 6 
chr10:10477071-10477105 5.67647 
chr10:10481894-10481919 5.92 
chr10:10483551-10483565 6 
chr10:10483580-10483617 5.45946 
chr10:10485950-10485966 6 
chr10:10489717-10489740 5.86957 
chr10:10491243-10491263 6 
chr10:10493410-10493440 6 
chr10:10494828-10494873 5.75556 
chr10:10497156-10497183 5.88889 
chr10:10498466-10498493 5.51852 
chr10:10502363-10502375 6 
chr10:10503395-10503419 5.54167 
chr10:10504107-10504134 5.92593 
chr10:10504436-10504462 5.53846 
chr10:10504578-10504611 5.66667 
chr10:10505809-10505824 6 
chr10:10509015-10509060 5.64444 
chr10:10513239-10513268 5.86207 
chr10:10514375-10514405 5.3 
chr10:10520556-10520583 5.40741 
chr10:10525177-10525193 6 
chr10:10525803-10525955 5.60526 
chr10:10525967-10526139 5.78488 
chr10:10526152-10526269 5.77778 
chr10:10526284-10526310 5.57692 
chr10:10528580-10528599 5.73684 
chr10:10529902-10529933 5.32258 
chr10:10532133-10532165 5.5 
chr10:10539153-10539182 5.68966 
chr10:10541032-10541044 6 
chr10:10542455-10542473 5.72222 
chr10:10542749-10542770 5.66667 
chr10:10544720-10544755 5.25714 
chr10:10545662-10545687 5.6 
chr10:10545752-10545782 5.43333 
chr10:10548232-10548275 5.81395 
chr10:10548633-10548656 6 
chr10:10550623-10550677 5.85185 
chr10:10552497-10552517 5.75 
chr10:10553380-10553436 5.28571 
chr10:10554364-10554382 6 
chr10:10554475-10554503 5.67857 
chr10:10555667-10555692 5.44 
chr10:10555844-10555856 6 
chr10:10555867-10555896 5.31034 
chr10:10555920-10555947 5.77778 
chr10:10556575-10556596 5.80952 
chr10:10557407-10557436 5.2069 
chr10:10558085-10558108 5.65217 
chr10:10559358-10559381 5.52174 
chr10:10559433-10559460 5.62963 
chr10:10560116-10560137 5.66667 
chr10:10564513-10564541 5.53571 
chr10:10570122-10570139 6 
chr10:10571646-10571669 6 
chr10:10576177-10576223 5.63043 
chr10:10577683-10577720 6 
chr10:10578976-10578996 6 
chr10:10579645-10579678 5.39394 
chr10:10581288-10581315 5.62963 
chr10:10581401-10581421 5.6 
chr10:10583205-10583218 6 
chr10:10585721-10585740 6 
chr10:10589636-10589688 5.92308 
chr10:10594939-10594961 5.59091 
chr10:10595506-10595553 5.23404 
chr10:10597684-10597714 5.76667 
chr10:10604683-10604708 5.48 
chr10:10604766-10604787 6 
chr10:10605570-10605585 6 
chr10:10606243-10606270 5.33333 
chr10:10606604-10606672 6 
chr10:10608364-10608389 5.76 
chr10:10612547-10612629 5.29268 
chr10:10614291-10614324 5.69697 
chr10:10615616-10615631 6 
chr10:10616657-10616685 5.96429 
chr10:10616835-10616855 6 
chr10:10619327-10619353 6 
chr10:10621809-10621843 5.61765 
chr10:10628226-10628257 5.32258 
chr10:10629500-10629528 5.53571 
chr10:10632108-10632137 5.62069 
chr10:10633398-10633421 5.6087 
chr10:10633868-10633893 5.44 
chr10:10639860-10639878 5.77778 
chr10:10640687-10640736 5.95918 
chr10:10641676-10641708 5.78125 
chr10:10644640-10644673 5.45455 
chr10:10645740-10645768 5.82143 
chr10:10648360-10648386 5.53846 
chr10:10648873-10648889 5.875 
chr10:10650092-10650124 6 
chr10:10656449-10656467 5.77778 
chr10:10658258-10658290 6 
chr10:10658637-10658702 5.86154 
chr10:10662413-10662428 6 
chr10:10662880-10662899 6 
chr10:10663021-10663053 6 
chr10:10663206-10663223 6 
chr10:10664405-10664465 5.58333 
chr10:10665048-10665080 6 
chr10:10669866-10669878 6 
chr10:10670790-10670824 5.76471 
chr10:10671824-10671850 5.80769 
chr10:10674383-10674417 5.5 
chr10:10674539-10674565 5.5 
chr10:10675538-10675562 5.58333 
chr10:10676615-10676638 5.95652 
chr10:10680321-10680354 5.75758 
chr10:10682710-10682735 5.36 
chr10:10683392-10683416 5.75 
chr10:10684024-10684036 6 
chr10:10686365-10686386 6 
chr10:10691324-10691365 5.43902 
chr10:10691517-10691544 5.25926 
chr10:10698834-10698855 6 
chr10:10699333-10699365 5.65625 
chr10:10703463-10703475 6 
chr10:10707338-10707377 5.61538 
chr10:10708824-10708856 5.875 
chr10:10708906-10708930 5.625 
chr10:10710916-10710933 5.82353 
chr10:10711862-10711877 6 
chr10:10712460-10712477 5.76471 
chr10:10713128-10713143 5.93333 
chr10:10714374-10714387 5.92308 
chr10:10716736-10716804 5.91176 
chr10:10717519-10717551 5.28125 
chr10:10721251-10721267 5.875 
chr10:10722094-10722163 5.56522 
chr10:10728249-10728317 5.69118 
chr10:10738275-10738290 6 
chr10:10743586-10743599 6 
chr10:10747329-10747341 6 
chr10:10747583-10747595 6 
chr10:10750812-10750844 5.5625 
chr10:10752919-10752945 5.26923 
chr10:10754110-10754131 6 
chr10:10760586-10760602 6 
chr10:10760948-10760963 6 
chr10:10764275-10764303 5.71429 
chr10:10766618-10766640 5.95455 
chr10:10767770-10767807 5.78378 
chr10:10769738-10769769 5.96774 
chr10:10770415-10770446 5.74194 
chr10:10771497-10771518 5.85714 
chr10:10771571-10771587 5.875 
chr10:10772439-10772456 6 
chr10:10773206-10773233 6 
chr10:10774483-10774500 5.94118 
chr10:10778255-10778297 5.52381 
chr10:10778320-10778368 5.95833 
chr10:10778528-10778545 6 
chr10:10781896-10781933 5.51351 
chr10:10782113-10782131 5.94444 
chr10:10783455-10783475 6 
chr10:10784552-10784565 6 
chr10:10785797-10785814 5.82353 
chr10:10787076-10787102 5.92308 
chr10:10788106-10788133 5.33333 
chr10:10790710-10790731 6 
chr10:10792243-10792262 5.84211 
chr10:10794651-10794687 5.94444 
chr10:10794765-10794783 6 
chr10:10795262-10795288 6 
chr10:10796024-10796043 6 
chr10:10796274-10796290 5.875 
chr10:10798653-10798677 5.45833 
chr10:10799105-10799129 5.66667 
chr10:10799411-10799439 5.75 
chr10:10799470-10799511 5.68293 
chr10:10801259-10801284 6 
chr10:10803868-10803916 5.95833 
chr10:10807886-10807922 5.38889 
chr10:10809173-10809202 5.48276 
chr10:10809958-10809974 6 
chr10:10810127-10810148 5.61905 
chr10:10810511-10810549 5.97368 
chr10:10811716-10811750 5.61765 
chr10:10812292-10812311 6 
chr10:10816812-10816854 5.83333 
chr10:10817576-10817594 5.77778 
chr10:10820283-10820313 5.5 
chr10:10821433-10821473 5.375 
chr10:10822048-10822073 5.56 
chr10:10822417-10822456 6 
chr10:10828861-10828877 6 
chr10:10829189-10829204 6 
chr10:10830416-10830438 6 
chr10:10832175-10832215 5.4 
chr10:10833900-10833929 5.55172 
chr10:10833937-10834050 5.65487 
chr10:10834161-10834180 5.84211 
chr10:10835413-10835427 6 
chr10:10837202-10837215 6 
chr10:10841557-10841571 6 
chr10:10844431-10844458 5.51852 
chr10:10845780-10845796 6 
chr10:10848163-10848181 5.77778 
chr10:10851134-10851187 5.69811 
chr10:10856177-10856203 6 
chr10:10860509-10860524 6 
chr10:10864677-10864713 5.41667 
chr10:10865500-10865526 5.38462 
chr10:10865897-10865917 5.65 
chr10:10865931-10866000 5.71014 
chr10:10867141-10867186 5.88889 
chr10:10869061-10869086 6 
chr10:10869963-10869982 6 
chr10:10870178-10870205 5.51852 
chr10:10872242-10872255 6 
chr10:10872651-10872671 5.65 
chr10:10874228-10874257 5.96552 
chr10:10874976-10875010 6 
chr10:10878169-10878191 5.59091 
chr10:10878596-10878617 5.95238 
chr10:10883772-10883796 5.58333 
chr10:10885142-10885167 5.8 
chr10:10887397-10887434 5.43243 
chr10:10889119-10889186 5.20896 
chr10:10889966-10889992 5.69231 
chr10:10892758-10892780 5.90909 
chr10:10899602-10899640 5.73684 
chr10:10899959-10899975 5.875 
chr10:10900679-10900700 6 
chr10:10907076-10907103 5.44444 
chr10:10908570-10908590 6 
chr10:10908883-10908897 6 
chr10:10913560-10913598 5.76316 
chr10:10914619-10914637 5.88889 
chr10:10915307-10915328 5.61905 
chr10:10916328-10916350 5.5 
chr10:10919762-10919784 5.5 
chr10:10924158-10924187 5.37931 
chr10:10924710-10924744 5.44118 
chr10:10925837-10925916 5.55696 
chr10:10925958-10926000 5.52381 
chr10:10926821-10926846 5.4 
chr10:10928072-10928137 5.30769 
chr10:10928291-10928305 6 
chr10:10930292-10930304 6 
chr10:10932978-10933008 5.83333 
chr10:10933372-10933403 5.45161 
chr10:10934105-10934149 5.18182 
chr10:10938307-10938346 5.30769 
chr10:10943785-10943820 5.28571 
chr10:10944733-10944819 5.46512 
chr10:10944843-10944972 5.43411 
chr10:10946355-10946369 6 
chr10:10947840-10947876 6 
chr10:10948033-10948083 5.54 
chr10:10948639-10948695 5.71429 
chr10:10949061-10949102 5.53659 
chr10:10949600-10949627 5.96296 
chr10:10950177-10950195 6 
chr10:10950746-10950769 6 
chr10:10952662-10952697 5.97143 
chr10:10955342-10955365 6 
chr10:10955748-10955963 5.65581 
chr10:10957094-10957107 6 
chr10:10957535-10957573 5.86842 
chr10:10958574-10958589 5.86667 
chr10:10958884-10958906 5.86364 
chr10:10959291-10959307 5.875 
chr10:10961232-10961258 5.65385 
chr10:10962516-10962544 5.35714 
chr10:10962643-10962691 5.47917 
chr10:10962723-10962796 5.45205 
chr10:10962806-10962821 5.93333 
chr10:10962899-10962923 5.79167 
chr10:10963220-10963246 5.96154 
chr10:10966244-10966268 6 
chr10:10966687-10966700 6 
chr10:10969309-10969324 6 
chr10:10969389-10969404 5.86667 
chr10:10971035-10971060 5.48 
chr10:10974500-10974533 5.15152 
chr10:10974629-10974672 5.88372 
chr10:10975559-10975577 5.77778 
chr10:10978126-10978164 5.47368 
chr10:10979055-10979101 5.73913 
chr10:10981227-10981264 5.7027 
chr10:10982202-10982222 5.8 
chr10:10983954-10983969 6 
chr10:10985562-10985577 6 
chr10:10985725-10985741 5.875 
chr10:10991762-10991811 5.55102 
chr10:10995246-10995276 5.53333 
chr10:10996156-10996219 5.80952 
chr10:10998898-10998918 5.7 
chr10:10999500-10999527 5.25926 
chr10:11000807-11000829 5.68182 
chr10:11003713-11003738 5.92 
chr10:11004029-11004101 5.70833 
chr10:11004188-11004213 6 
chr10:11004960-11005018 6 
chr10:11005110-11005135 5.96 
chr10:11009881-11009897 6 
chr10:11011539-11011561 5.81818 
chr10:11012022-11012042 6 
chr10:11013522-11013561 5.92308 
chr10:11015242-11015265 5.65217 
chr10:11019975-11020010 5.91429 
chr10:11021635-11021655 6 
chr10:11022728-11022756 5.21429 
chr10:11023903-11023930 5.81481 
chr10:11025089-11025116 5.40741 
chr10:11025516-11025544 5.60714 
chr10:11030193-11030277 5.69048 
chr10:11030924-11030958 5.70588 
chr10:11032931-11032947 6 
chr10:11032959-11032986 5.25926 
chr10:11033178-11033207 5.31034 
chr10:11037217-11037232 6 
chr10:11042121-11042138 5.94118 
chr10:11046366-11046404 5.78947 
chr10:11047188-11047263 5.61333 
chr10:11051280-11051321 5.65854 
chr10:11055200-11055245 5.35556 
chr10:11059808-11059842 5.14706 
chr10:11061555-11061579 5.45833 
chr10:11066559-11066599 5.55 
chr10:11067167-11067202 5.94286 
chr10:11070363-11070395 6 
chr10:11070681-11070693 6 
chr10:11074109-11074129 6 
chr10:11075220-11075240 6 
chr10:11082752-11082802 5.34 
chr10:11091521-11091540 6 
chr10:11091921-11091959 5.63158 
chr10:11093864-11093877 6 
chr10:11095575-11095590 6 
chr10:11096444-11096480 5.83333 
chr10:11100405-11100442 5.89189 
chr10:11100732-11100755 6 
chr10:11107015-11107043 5.35714 
chr10:11108721-11108746 5.32 
chr10:11110504-11110536 5.21875 
chr10:11128541-11128568 6 
chr10:11138640-11138659 5.63158 
chr10:11138889-11138914 5.88 
chr10:11140902-11140932 5.4 
chr10:11141832-11141872 5.8 
chr10:11142166-11142202 5.94444 
chr10:11145450-11145465 6 
chr10:11146168-11146197 5.34483 
chr10:11148149-11148208 5.89831 
chr10:11149710-11149802 5.45652 
chr10:11149818-11149877 5.89831 
chr10:11149942-11150000 5.65517 
chr10:11150013-11150073 5.8 
chr10:11165197-11165226 5.37931 
chr10:11178569-11178608 5.38462 
chr10:11179033-11179068 5.45714 
chr10:11182199-11182215 5.9375 
chr10:11184353-11184368 6 
chr10:11184646-11184661 6 
chr10:11186863-11186881 6 
chr10:11190806-11190832 6 
chr10:11202608-11202622 6 
chr10:11206963-11207029 5.28788 
chr10:11207347-11207379 5.25 
chr10:11215018-11215051 6 
chr10:11222811-11222845 5.70588 
chr10:11228259-11228271 6 
chr10:11229741-11229769 5.32143 
chr10:11230000-11230030 5.73333 
chr10:11232738-11232761 6 
chr10:11236006-11236042 5.38889 
chr10:11238602-11238632 5.63333 
chr10:11238921-11239055 5.78358 
chr10:11244864-11244935 5.94366 
chr10:11253717-11253818 5.80198 
chr10:11254680-11254716 5.66667 
chr10:11264259-11264291 5.46875 
chr10:11268563-11268606 6 
chr10:11270681-11270708 6 
chr10:11273823-11273844 6 
chr10:11274594-11274620 5.92308 
chr10:11274711-11274746 5.82857 
chr10:11276642-11276659 6 
chr10:11277080-11277130 5.54 
chr10:11281138-11281154 6 
chr10:11283553-11283578 5.36 
chr10:11285322-11285334 6 
chr10:11286621-11286650 5.51724 
chr10:11289543-11289574 5.67742 
chr10:11290372-11290421 5.61224 
chr10:11290588-11290607 5.63158 
chr10:11293233-11293255 6 
chr10:11295868-11295899 5.93548 
chr10:11296839-11296902 5.53968 
chr10:11298628-11298643 6 
chr10:11299299-11299314 6 
chr10:11301392-11301404 6 
chr10:11302675-11302701 5.65385 
chr10:11304903-11304925 6 
chr10:11308763-11308808 5.68889 
chr10:11309637-11309665 5.96429 
chr10:11311024-11311050 5.26923 
chr10:11313680-11313700 6 
chr10:11314030-11314046 6 
chr10:11315673-11315698 6 
chr10:11322930-11322984 5.75926 
chr10:11324092-11324140 5.5625 
chr10:11325397-11325564 5.51497 
chr10:11325575-11325596 5.85714 
chr10:11325616-11325657 5.65854 
chr10:11325757-11325861 5.40385 
chr10:11325878-11325914 5.13889 
chr10:11325957-11326000 5.11628 
chr10:11326004-11326066 5.27419 
chr10:11326083-11326119 5.13889 
chr10:11326155-11326219 5.35938 
chr10:11326290-11326370 5.25 
chr10:11326387-11326500 5.13274 
chr10:11326525-11326573 5.54167 
chr10:11326631-11326713 5.53659 
chr10:11326734-11326784 5.68 
chr10:11326795-11326809 5.92857 
chr10:11326822-11326894 5.34722 
chr10:11326928-11326961 5.57576 
chr10:11327043-11327114 5.5493 
chr10:11327778-11327836 5.7931 
chr10:11331133-11331148 5.93333 
chr10:11336871-11336884 6 
chr10:11340650-11340674 5.5 
chr10:11343313-11343369 5.51786 
chr10:11343442-11343500 5.31034 
chr10:11349972-11349995 5.82609 
chr10:11351577-11351595 6 
chr10:11356505-11356519 6 
chr10:11357532-11357558 5.5 
chr10:11362789-11362801 6 
chr10:11365028-11365057 5.58621 
chr10:11365387-11365421 6 
chr10:11371280-11371312 5.3125 
chr10:11371790-11371822 6 
chr10:11373567-11373586 5.84211 
chr10:11375538-11375561 5.43478 
chr10:11375964-11375990 5.69231 
chr10:11384339-11384352 6 
chr10:11386877-11386901 5.91667 
chr10:11392316-11392328 6 
chr10:11394204-11394235 5.25806 
chr10:11395536-11395565 5.68966 
chr10:11395937-11395973 6 
chr10:11398789-11398805 5.875 
chr10:11399037-11399049 6 
chr10:11404598-11404611 6 
chr10:11410316-11410332 6 
chr10:11412824-11412837 6 
chr10:11413495-11413517 5.59091 
chr10:11414278-11414309 5.70968 
chr10:11415899-11415940 6 
chr10:11418405-11418432 5.81481 
chr10:11419843-11419881 5.71053 
chr10:11422979-11423012 5.75758 
chr10:11434517-11434556 5.74359 
chr10:11435941-11435966 5.56 
chr10:11436719-11436763 5.97727 
chr10:11437765-11437802 5.24324 
chr10:11442838-11442861 5.47826 
chr10:11443039-11443072 5.60606 
chr10:11446466-11446485 5.63158 
chr10:11446613-11446649 5.66667 
chr10:11447376-11447403 5.66667 
chr10:11447833-11447874 5.43902 
chr10:11450463-11450500 5.16216 
chr10:11451708-11451720 6 
chr10:11453589-11453636 5.76596 
chr10:11453766-11453791 5.76 
chr10:11454908-11454924 6 
chr10:11455654-11455668 6 
chr10:11457720-11457749 5.51724 
chr10:11458918-11458938 5.95 
chr10:11459089-11459101 6 
chr10:11463942-11463961 5.73684 
chr10:11465789-11465831 6 
chr10:11467865-11467885 5.65 
chr10:11468858-11468875 6 
chr10:11470149-11470162 6 
chr10:11470199-11470226 5.51852 
chr10:11470242-11470263 6 
chr10:11472406-11472431 5.64 
chr10:11474786-11474802 6 
chr10:11479003-11479032 5.68966 
chr10:11480280-11480310 5.56667 
chr10:11480489-11480553 5.1875 
chr10:11482011-11482032 6 
chr10:11486634-11486666 5.28125 
chr10:11488654-11488720 5.72727 
chr10:11491429-11491467 5.94737 
chr10:11499817-11499858 5.14634 
chr10:11500736-11500761 6 
chr10:11500907-11500925 6 
chr10:11502605-11502649 5.65909 
chr10:11505961-11505986 5.8 
chr10:11506000-11506017 5.82353 
chr10:11507592-11507617 5.76 
chr10:11507728-11507743 6 
chr10:11510112-11510143 5.19355 
chr10:11513181-11513226 5.73333 
chr10:11515243-11515256 6 
chr10:11517593-11517629 5.55556 
chr10:11518454-11518488 5.38235 
chr10:11518646-11518669 5.43478 
chr10:11521563-11521588 5.72 
chr10:11522091-11522126 5.22857 
chr10:11522452-11522469 5.76471 
chr10:11523386-11523411 5.76 
chr10:11524777-11524797 5.65 
chr10:11525482-11525692 5.75714 
chr10:11532532-11532556 5.45833 
chr10:11535230-11535251 5.66667 
chr10:11536725-11536749 5.625 
chr10:11539092-11539107 6 
chr10:11539410-11539441 5.67742 
chr10:11540234-11540255 6 
chr10:11551948-11551984 5.33333 
chr10:11553739-11553765 5.61538 
chr10:11553800-11553844 5.68182 
chr10:11560340-11560361 5.52381 
chr10:11561628-11561655 5.74074 
chr10:11563296-11563394 5.62245 
chr10:11565774-11565795 6 
chr10:11570114-11570154 5.875 
chr10:11572100-11572137 5.54054 
chr10:11573317-11573334 6 
chr10:11573698-11573729 5.32258 
chr10:11575942-11575961 5.73684 
chr10:11583229-11583270 6 
chr10:11585540-11585570 5.8 
chr10:11585802-11585824 6 
chr10:11586944-11586959 5.86667 
chr10:11588567-11588588 6 
chr10:11589541-11589553 6 
chr10:11589913-11589967 5.53704 
chr10:11592065-11592088 5.56522 
chr10:11592427-11592459 5.375 
chr10:11592756-11592798 5.64286 
chr10:11594964-11594980 6 
chr10:11596746-11596763 5.88235 
chr10:11596965-11596979 6 
chr10:11597090-11597114 5.66667 
chr10:11597414-11597489 5.81333 
chr10:11602696-11602735 5.71795 
chr10:11604260-11604273 6 
chr10:11604985-11605021 5.86111 
chr10:11605405-11605424 5.94737 
chr10:11606244-11606263 5.84211 
chr10:11609707-11609733 5.38462 
chr10:11610148-11610179 5.87097 
chr10:11611220-11611256 5.22222 
chr10:11613063-11613094 5.29032 
chr10:11613937-11613957 5.7 
chr10:11614723-11614752 5.44828 
chr10:11615967-11615980 6 
chr10:11617591-11617624 5.15152 
chr10:11619485-11619507 5.86364 
chr10:11619928-11619969 5.63415 
chr10:11620609-11620643 5.32353 
chr10:11622814-11622848 5.5 
chr10:11622866-11622902 6 
chr10:11623942-11623972 5.7 
chr10:11625014-11625046 5.3125 
chr10:11625183-11625196 6 
chr10:11626936-11626959 5.56522 
chr10:11627663-11627698 5.57143 
chr10:11630596-11630623 5.25926 
chr10:11633621-11633648 5.51852 
chr10:11633751-11633778 5.33333 
chr10:11635247-11635272 5.8 
chr10:11637633-11637662 5.24138 
chr10:11638622-11638634 6 
chr10:11641727-11641742 6 
chr10:11643219-11643256 5.35135 
chr10:11643981-11644000 5.78947 
chr10:11644041-11644078 5.94595 
chr10:11644371-11644414 5.34884 
chr10:11646827-11646854 5.37037 
chr10:11648052-11648085 5.21212 
chr10:11649315-11649343 5.28571 
chr10:11649684-11649710 5.61538 
chr10:11651049-11651072 5.95652 
chr10:11653512-11653538 6 
chr10:11653687-11653759 5.26389 
chr10:11653796-11653833 5.18919 
chr10:11655836-11655850 6 
chr10:11656202-11656228 5.57692 
chr10:11656995-11657009 5.92857 
chr10:11657577-11657645 5.41176 
chr10:11657726-11657742 5.875 
chr10:11659089-11659152 5.74603 
chr10:11659977-11660034 5.98246 
chr10:11661230-11661254 5.70833 
chr10:11663473-11663528 5.65455 
chr10:11664274-11664288 5.92857 
chr10:11667000-11667036 5.80556 
chr10:11668775-11668801 6 
chr10:11669068-11669092 6 
chr10:11670600-11670643 6 
chr10:11670932-11670948 6 
chr10:11671271-11671312 5.17073 
chr10:11672892-11672914 5.90909 
chr10:11673392-11673412 5.75 
chr10:11674151-11674180 5.82759 
chr10:11675683-11675728 5.42222 
chr10:11676373-11676406 5.72727 
chr10:11677009-11677021 6 
chr10:11678000-11678015 5.93333 
chr10:11679323-11679343 5.95 
chr10:11683211-11683239 5.39286 
chr10:11685725-11685743 6 
chr10:11685968-11686024 5.66071 
chr10:11687045-11687057 6 
chr10:11688974-11688986 6 
chr10:11690167-11690180 6 
chr10:11690500-11690531 5.64516 
chr10:11690541-11690555 6 
chr10:11690864-11690894 5.53333 
chr10:11691540-11691558 5.72222 
chr10:11692086-11692104 6 
chr10:11694009-11694025 6 
chr10:11694204-11694223 5.89474 
chr10:11695087-11695116 5.93103 
chr10:11695202-11695218 5.875 
chr10:11695643-11695677 5.17647 
chr10:11696203-11696317 5.66667 
chr10:11696591-11696617 5.46154 
chr10:11700185-11700198 6 
chr10:11700224-11700248 5.5 
chr10:11703970-11703987 6 
chr10:11704117-11704129 6 
chr10:11704182-11704509 5.89602 
chr10:11705048-11705079 5.77419 
chr10:11705242-11705255 6 
chr10:11705943-11705976 5.33333 
chr10:11707231-11707280 5.53061 
chr10:11707563-11707681 5.68644 
chr10:11711318-11711333 6 
chr10:11712269-11712294 5.56 
chr10:11712345-11712384 5.41026 
chr10:11713203-11713221 6 
chr10:11713392-11713405 5.92308 
chr10:11714546-11714581 5.54286 
chr10:11714702-11714724 6 
chr10:11715260-11715332 5.73611 
chr10:11717245-11717260 6 
chr10:11720072-11720085 6 
chr10:11720513-11720531 5.72222 
chr10:11720827-11720842 6 
chr10:11721214-11721230 6 
chr10:11721532-11721571 5.79487 
chr10:11724264-11724284 6 
chr10:11724562-11724697 5.85185 
chr10:11725583-11725640 5.50877 
chr10:11728930-11728952 5.68182 
chr10:11730507-11730564 5.63158 
chr10:11731497-11731534 6 
chr10:11733000-11733026 5.53846 
chr10:11733671-11733700 5.55172 
chr10:11733883-11733902 6 
chr10:11734891-11734908 5.76471 
chr10:11736060-11736072 6 
chr10:11739333-11739352 6 
chr10:11740969-11740983 6 
chr10:11742109-11742129 5.75 
chr10:11743744-11743766 5.54545 
chr10:11744984-11745000 5.9375 
chr10:11748276-11748298 5.5 
chr10:11748797-11748812 5.86667 
chr10:11749415-11749451 5.63889 
chr10:11750794-11750822 5.89286 
chr10:11752157-11752178 5.80952 
chr10:11753364-11753410 6 
chr10:11757655-11757700 5.62222 
chr10:11760613-11760647 6 
chr10:11761186-11761211 5.64 
chr10:11763178-11763218 5.425 
chr10:11763567-11763639 5.83333 
chr10:11765683-11765707 5.75 
chr10:11766424-11766453 5.44828 
chr10:11766552-11766584 5.71875 
chr10:11767029-11767053 5.70833 
chr10:11769289-11769303 6 
chr10:11772269-11772300 5.25806 
chr10:11772698-11772720 5.63636 
chr10:11773426-11773447 5.80952 
chr10:11782429-11782453 5.91667 
chr10:11784267-11784298 5.22581 
chr10:11784309-11784377 5.91176 
chr10:11784458-11784478 6 
chr10:11788327-11788349 6 
chr10:11790008-11790046 5.31579 
chr10:11791772-11791807 6 
chr10:11792771-11792794 5.43478 
chr10:11794277-11794293 6 
chr10:11794944-11794972 5.5 
chr10:11795761-11795786 5.88 
chr10:11797322-11797337 6 
chr10:11801355-11801379 5.83333 
chr10:11802010-11802040 5.2 
chr10:11803820-11803859 5.46154 
chr10:11808350-11808370 6 
chr10:11809737-11809760 5.73913 
chr10:11811790-11811828 5.47368 
chr10:11811863-11811884 5.71429 
chr10:11812711-11812724 6 
chr10:11813308-11813344 5.97222 
chr10:11816734-11816752 6 
chr10:11819091-11819118 5.59259 
chr10:11819684-11819701 5.88235 
chr10:11819794-11819829 5.25714 
chr10:11820428-11820449 5.66667 
chr10:11821825-11821837 6 
chr10:11822126-11822138 6 
chr10:11822659-11822672 5.92308 
chr10:11824045-11824070 5.92 
chr10:11827363-11827402 5.33333 
chr10:11827456-11827472 5.9375 
chr10:11828148-11828191 5.90698 
chr10:11829295-11829314 5.63158 
chr10:11829960-11829993 5.48485 
chr10:11831241-11831289 5.6875 
chr10:11835656-11835724 5.98529 
chr10:11837407-11837580 5.7052 
chr10:11837596-11837680 5.5 
chr10:11838223-11838239 6 
chr10:11840480-11840500 5.95 
chr10:11842225-11842244 6 
chr10:11843409-11843424 6 
chr10:11844134-11844157 5.65217 
chr10:11847906-11847939 5.27273 
chr10:11849278-11849293 5.93333 
chr10:11850677-11850707 5.53333 
chr10:11851316-11851335 6 
chr10:11851668-11851681 6 
chr10:11854049-11854074 5.36 
chr10:11854628-11854655 5.81481 
chr10:11856364-11856377 5.92308 
chr10:11857109-11857121 6 
chr10:11857539-11857571 6 
chr10:11857720-11857736 6 
chr10:11858229-11858264 5.68571 
chr10:11858808-11858820 6 
chr10:11859756-11859772 6 
chr10:11860655-11860670 6 
chr10:11862039-11862055 6 
chr10:11863258-11863285 5.2963 
chr10:11863424-11863458 5.64706 
chr10:11864860-11864879 5.63158 
chr10:11868556-11868589 5.69697 
chr10:11868878-11868891 6 
chr10:11870703-11870717 6 
chr10:11871834-11871861 6 
chr10:11872276-11872303 5.55556 
chr10:11873995-11874023 5.60714 
chr10:11875234-11875250 6 
chr10:11875983-11876006 6 
chr10:11877105-11877138 6 
chr10:11881920-11881961 5.85366 
chr10:11882921-11882985 5.9375 
chr10:11884321-11884352 5.29032 
chr10:11884930-11884952 6 
chr10:11885684-11885696 6 
chr10:11887962-11887995 5.81818 
chr10:11888751-11888765 6 
chr10:11889126-11889178 5.76923 
chr10:11889398-11889430 6 
chr10:11890136-11890175 6 
chr10:11891184-11891202 5.94444 
chr10:11894683-11894702 6 
chr10:11897138-11897156 5.72222 
chr10:11897472-11897493 5.80952 
chr10:11899742-11899758 6 
chr10:11901007-11901026 6 
chr10:11906580-11906600 5.7 
chr10:11909263-11909281 6 
chr10:11910629-11910660 6 
chr10:11914348-11914373 5.32 
chr10:11915899-11915912 5.92308 
chr10:11916618-11916647 5.68966 
chr10:11918573-11918606 5.72727 
chr10:11920151-11920190 6 
chr10:11920205-11920241 5.88889 
chr10:11921182-11921290 5.46296 
chr10:11921298-11921345 5.25532 
chr10:11921354-11921407 5.64151 
chr10:11921421-11921448 5.81481 
chr10:11921505-11921676 5.73684 
chr10:11921725-11921784 5.69492 
chr10:11921807-11921832 5.52 
chr10:11921869-11921925 5.64286 
chr10:11921934-11922000 5.30303 
chr10:11926705-11926724 6 
chr10:11928794-11928822 5.92857 
chr10:11929732-11929774 5.71429 
chr10:11929960-11929985 5.76 
chr10:11931712-11931729 5.88235 
chr10:11934738-11934771 6 
chr10:11935211-11935244 5.84848 
chr10:11936760-11936787 5.25926 
chr10:11938238-11938251 6 
chr10:11942853-11942877 5.91667 
chr10:11944310-11944350 5.8 
chr10:11944967-11944996 5.48276 
chr10:11945668-11945690 5.86364 
chr10:11948724-11948750 5.61538 
chr10:11949404-11949427 5.95652 
chr10:11949581-11949596 6 
chr10:11953246-11953276 5.5 
chr10:11953565-11953584 6 
chr10:11956006-11956025 6 
chr10:11957371-11957392 6 
chr10:11958732-11958758 6 
chr10:11959087-11959111 6 
chr10:11959533-11959567 6 
chr10:11962338-11962378 5.7 
chr10:11965033-11965054 5.7619 
chr10:11965669-11965683 6 
chr10:11971639-11971661 6 
chr10:11976579-11976601 5.54545 
chr10:11976972-11977000 5.42857 
chr10:11978362-11978400 6 
chr10:11980840-11980876 5.86111 
chr10:11985109-11985149 5.325 
chr10:11985989-11986027 5.84211 
chr10:11989785-11989803 6 
chr10:11990246-11990264 6 
chr10:11990429-11990441 6 
chr10:11994468-11994486 6 
chr10:11996632-11996667 5.71429 
chr10:11996813-11996830 5.76471 
chr10:11999427-11999444 6 
chr10:11999509-11999527 5.77778 
chr10:12001756-12001772 5.875 
chr10:12002384-12002413 5.7931 
chr10:12002567-12002596 5.41379 
chr10:12002774-12002797 5.73913 
chr10:12003088-12003102 6 
chr10:12005326-12005354 6 
chr10:12005677-12005709 5.65625 
chr10:12008420-12008435 5.86667 
chr10:12009545-12009562 6 
chr10:12012813-12012840 5.62963 
chr10:12013232-12013267 5.57143 
chr10:12014062-12014091 5.7931 
chr10:12019822-12019835 6 
chr10:12021905-12021926 6 
chr10:12026717-12026730 6 
chr10:12027117-12027151 5.52941 
chr10:12027620-12027648 5.89286 
chr10:12027715-12027757 5.85714 
chr10:12029760-12029783 6 
chr10:12030305-12030323 6 
chr10:12032677-12032689 6 
chr10:12032988-12033000 6 
chr10:12035148-12035167 6 
chr10:12035810-12035826 5.875 
chr10:12036974-12037000 5.92308 
chr10:12039411-12039425 5.92857 
chr10:12040852-12040867 6 
chr10:12041022-12041034 6 
chr10:12041511-12041547 5.63889 
chr10:12042615-12042654 5.58974 
chr10:12043415-12043433 5.88889 
chr10:12045432-12045447 5.93333 
chr10:12045921-12045938 6 
chr10:12049833-12049865 6 
chr10:12050628-12050645 6 
chr10:12053580-12053592 6 
chr10:12053947-12053969 5.72727 
chr10:12054795-12054807 6 
chr10:12055276-12055288 6 
chr10:12057701-12057719 6 
chr10:12058202-12058237 5.28571 
chr10:12059020-12059032 6 
chr10:12059915-12059929 6 
chr10:12060578-12060596 6 
chr10:12061718-12061736 5.94444 
chr10:12062151-12062178 5.37037 
chr10:12062242-12062263 5.52381 
chr10:12062514-12062552 5.18421 
chr10:12065202-12065231 5.37931 
chr10:12065509-12065521 6 
chr10:12066612-12066633 5.71429 
chr10:12066930-12066951 6 
chr10:12067547-12067581 6 
chr10:12068645-12068666 6 
chr10:12071955-12071977 5.86364 
chr10:12072218-12072254 5.13889 
chr10:12072542-12072561 6 
chr10:12073172-12073191 5.73684 
chr10:12074296-12074324 5.92857 
chr10:12076308-12076334 5.84615 
chr10:12077134-12077172 5.57895 
chr10:12078395-12078415 5.6 
chr10:12079386-12079414 5.67857 
chr10:12079933-12079962 5.37931 
chr10:12080377-12080414 6 
chr10:12080734-12080756 5.81818 
chr10:12081607-12081633 5.84615 
chr10:12082422-12082450 5.96429 
chr10:12084870-12084902 5.5 
chr10:12086983-12087020 5.91892 
chr10:12088822-12088844 6 
chr10:12089515-12089527 6 
chr10:12090030-12090054 5.375 
chr10:12090206-12090218 6 
chr10:12091187-12091218 5.70968 
chr10:12092315-12092327 6 
chr10:12093180-12093202 5.72727 
chr10:12094466-12094491 6 
chr10:12095500-12095525 5.72 
chr10:12096754-12096783 6 
chr10:12097842-12097855 6 
chr10:12098447-12098464 6 
chr10:12098745-12098820 5.38667 
chr10:12099820-12099851 5.96774 
chr10:12100582-12100596 6 
chr10:12101240-12101287 5.70213 
chr10:12101874-12101911 5.75676 
chr10:12102067-12102097 6 
chr10:12102774-12102807 5.60606 
chr10:12103583-12103613 5.8 
chr10:12103766-12103803 5.59459 
chr10:12103926-12103945 5.68421 
chr10:12105829-12105850 6 
chr10:12105896-12105919 5.56522 
chr10:12105933-12105955 5.81818 
chr10:12106333-12106355 5.77273 
chr10:12108957-12108993 5.69444 
chr10:12109147-12109177 5.73333 
chr10:12109968-12109987 5.63158 
chr10:12110024-12110076 5.69231 
chr10:12111489-12111534 5.55556 
chr10:12111683-12111704 6 
chr10:12113454-12113482 5.32143 
chr10:12114460-12114500 5.975 
chr10:12116171-12116195 6 
chr10:12116345-12116368 5.69565 
chr10:12117109-12117123 5.92857 
chr10:12117353-12117376 5.73913 
chr10:12117862-12117905 5.69767 
chr10:12118974-12119000 5.57692 
chr10:12119086-12119125 5.4359 
chr10:12119222-12119239 5.82353 
chr10:12119886-12119917 5.16129 
chr10:12120425-12120456 5.41935 
chr10:12120677-12120691 5.92857 
chr10:12121668-12121684 5.9375 
chr10:12122151-12122174 5.6087 
chr10:12122298-12122318 6 
chr10:12122709-12122738 5.96552 
chr10:12123272-12123294 6 
chr10:12123347-12123361 6 
chr10:12123959-12123972 6 
chr10:12124125-12124142 5.82353 
chr10:12124599-12124622 5.6087 
chr10:12125362-12125389 6 
chr10:12125916-12125933 6 
chr10:12126303-12126327 5.91667 
chr10:12127400-12127423 5.43478 
chr10:12127563-12127588 5.84 
chr10:12127937-12127963 5.92308 
chr10:12128174-12128234 5.66667 
chr10:12129812-12129825 6 
chr10:12132357-12132494 5.91971 
chr10:12132648-12132661 6 
chr10:12133410-12133424 6 
chr10:12133791-12133812 6 
chr10:12133970-12133990 6 
chr10:12134874-12134891 5.82353 
chr10:12136418-12136448 5.4 
chr10:12137811-12137854 5.97674 
chr10:12138379-12138397 5.83333 
chr10:12139241-12139276 5.82857 
chr10:12140169-12140207 5.31579 
chr10:12141792-12141808 6 
chr10:12142268-12142295 5.59259 
chr10:12144421-12144435 6 
chr10:12144710-12144740 5.7 
chr10:12145490-12145530 5.9 
chr10:12148103-12148116 5.92308 
chr10:12148972-12148996 5.91667 
chr10:12150274-12150291 6 
chr10:12151148-12151172 5.83333 
chr10:12151802-12151818 6 
chr10:12153044-12153058 6 
chr10:12154500-12154524 6 
chr10:12155917-12155930 5.92308 
chr10:12156030-12156048 5.83333 
chr10:12156279-12156308 5.41379 
chr10:12156762-12156803 6 
chr10:12157927-12157942 6 
chr10:12158687-12158708 5.90476 
chr10:12159303-12159322 6 
chr10:12159861-12159899 6 
chr10:12161614-12161637 5.82609 
chr10:12161822-12161835 5.92308 
chr10:12162289-12162302 5.92308 
chr10:12162313-12162345 5.875 
chr10:12163218-12163232 6 
chr10:12163433-12163464 5.51613 
chr10:12164619-12164660 5.46341 
chr10:12166370-12166382 6 
chr10:12166687-12166713 5.73077 
chr10:12166958-12166970 6 
chr10:12167540-12167553 6 
chr10:12167720-12167733 6 
chr10:12168031-12168050 6 
chr10:12170705-12170730 5.92 
chr10:12173681-12173704 6 
chr10:12174612-12174624 6 
chr10:12175910-12175935 5.32 
chr10:12176000-12176016 6 
chr10:12176917-12176935 5.72222 
chr10:12177321-12177337 5.9375 
chr10:12177877-12177926 5.34694 
chr10:12178296-12178320 5.70833 
chr10:12178615-12178642 5.62963 
chr10:12179303-12179333 5.9 
chr10:12180005-12180043 5.78947 
chr10:12180224-12180245 5.52381 
chr10:12180265-12180298 5.51515 
chr10:12180951-12180979 6 
chr10:12181783-12181808 5.88 
chr10:12181967-12181980 6 
chr10:12182065-12182090 5.64 
chr10:12182897-12182912 5.86667 
chr10:12183500-12183521 5.52381 
chr10:12187767-12187780 5.92308 
chr10:12188011-12188032 5.95238 
chr10:12188500-12188530 5.63333 
chr10:12189680-12189694 6 
chr10:12189728-12189742 6 
chr10:12190238-12190256 6 
chr10:12193293-12193324 5.87097 
chr10:12193745-12193768 5.73913 
chr10:12199246-12199260 5.92857 
chr10:12199326-12199343 5.94118 
chr10:12199500-12199515 5.93333 
chr10:12200970-12200989 5.68421 
chr10:12203740-12203787 5.48936 
chr10:12205311-12205332 6 
chr10:12207037-12207087 5.64 
chr10:12212057-12212096 5.41026 
chr10:12213680-12213732 5.92308 
chr10:12216264-12216276 6 
chr10:12217321-12217346 6 
chr10:12218196-12218215 6 
chr10:12219517-12219539 5.86364 
chr10:12223814-12223844 5.5 
chr10:12224730-12224747 5.94118 
chr10:12226040-12226064 6 
chr10:12227053-12227079 5.34615 
chr10:12228611-12228642 5.83871 
chr10:12229968-12229984 6 
chr10:12230727-12230746 6 
chr10:12231893-12231905 6 
chr10:12232605-12232620 6 
chr10:12233380-12233438 5.75862 
chr10:12234302-12234327 5.96 
chr10:12237587-12237621 5.23529 
chr10:12239784-12239807 5.69565 
chr10:12242119-12242137 6 
chr10:12245749-12245762 6 
chr10:12246091-12246104 6 
chr10:12246466-12246486 5.65 
chr10:12246991-12247008 6 
chr10:12248957-12248971 6 
chr10:12251553-12251572 5.94737 
chr10:12254088-12254106 6 
chr10:12258155-12258178 5.78261 
chr10:12260232-12260263 5.93548 
chr10:12261330-12261374 5.81818 
chr10:12263024-12263068 5.15909 
chr10:12263676-12263805 5.51938 
chr10:12265274-12265294 5.95 
chr10:12265857-12265873 6 
chr10:12266270-12266307 5.62162 
chr10:12266764-12266802 5.84211 
chr10:12266951-12266978 5.22222 
chr10:12267392-12267421 5.58621 
chr10:12267738-12267767 5.93103 
chr10:12269243-12269261 6 
chr10:12269274-12269301 5.96296 
chr10:12270859-12270892 5.21212 
chr10:12272176-12272205 5.75862 
chr10:12273624-12273638 6 
chr10:12273838-12273857 6 
chr10:12275277-12275310 6 
chr10:12275587-12275621 5.55882 
chr10:12276067-12276103 5.69444 
chr10:12276749-12276764 6 
chr10:12277129-12277143 6 
chr10:12278888-12278923 5.85714 
chr10:12279428-12279447 5.89474 
chr10:12282006-12282034 5.82143 
chr10:12283682-12283706 5.875 
chr10:12284959-12284971 6 
chr10:12286063-12286086 5.86957 
chr10:12286627-12286658 6 
chr10:12287000-12287038 5.5 
chr10:12288114-12288133 5.63158 
chr10:12291126-12291138 6 
chr10:12292609-12292636 5.96296 
chr10:12293512-12293528 5.8125 
chr10:12296050-12296065 5.86667 
chr10:12298162-12298179 6 
chr10:12299623-12299647 5.54167 
chr10:12300286-12300308 5.90909 
chr10:12300599-12300627 5.92857 
chr10:12300879-12300909 5.46667 
chr10:12301210-12301234 5.5 
chr10:12302558-12302581 5.73913 
chr10:12304301-12304329 5.71429 
chr10:12305100-12305130 5.46667 
chr10:12305436-12305449 5.92308 
chr10:12305770-12305790 5.85 
chr10:12306508-12306532 5.70833 
chr10:12306941-12306971 6 
chr10:12308109-12308133 6 
chr10:12309330-12309343 6 
chr10:12309846-12309867 6 
chr10:12309996-12310018 6 
chr10:12310654-12310688 5.47059 
chr10:12312008-12312020 6 
chr10:12312853-12312876 6 
chr10:12313728-12313744 6 
chr10:12313770-12313795 6 
chr10:12314091-12314119 5.89286 
chr10:12314311-12314325 6 
chr10:12315740-12315765 5.52 
chr10:12316062-12316090 5.92857 
chr10:12316292-12316322 5.9 
chr10:12317599-12317618 5.94737 
chr10:12318740-12318794 5.5 
chr10:12319006-12319020 6 
chr10:12319685-12319717 6 
chr10:12319811-12319833 6 
chr10:12320743-12320772 6 
chr10:12321295-12321311 5.875 
chr10:12321601-12321614 6 
chr10:12322385-12322410 5.96 
chr10:12322761-12322789 5.35714 
chr10:12322818-12322840 6 
chr10:12323264-12323301 5.94595 
chr10:12323730-12323743 6 
chr10:12324258-12324273 5.93333 
chr10:12324494-12324518 6 
chr10:12325584-12325598 6 
chr10:12327678-12327694 5.8125 
chr10:12328329-12328341 6 
chr10:12328773-12328802 5.72414 
chr10:12329585-12329605 6 
chr10:12330942-12330969 5.88889 
chr10:12331717-12331753 6 
chr10:12332660-12332691 6 
chr10:12332972-12332990 5.83333 
chr10:12333655-12333692 6 
chr10:12334322-12334346 5.875 
chr10:12335205-12335233 5.39286 
chr10:12335555-12335573 5.72222 
chr10:12336206-12336227 6 
chr10:12338444-12338467 5.6087 
chr10:12338522-12338549 6 
chr10:12339464-12339493 5.96552 
chr10:12340301-12340313 6 
chr10:12341316-12341331 6 
chr10:12342543-12342559 6 
chr10:12344087-12344104 5.88235 
chr10:12344385-12344405 5.75 
chr10:12345878-12345890 6 
chr10:12346143-12346157 6 
chr10:12348017-12348067 5.68 
chr10:12349698-12349724 5.84615 
chr10:12349888-12349925 6 
chr10:12352104-12352116 6 
chr10:12352299-12352327 5.35714 
chr10:12352896-12352954 5.63793 
chr10:12354070-12354085 6 
chr10:12354391-12354423 5.96875 
chr10:12355014-12355029 6 
chr10:12355478-12355500 5.68182 
chr10:12355826-12355855 5.96552 
chr10:12356823-12356846 6 
chr10:12356984-12357000 5.8125 
chr10:12357589-12357607 6 
chr10:12357757-12357790 5.33333 
chr10:12358172-12358190 5.83333 
chr10:12359173-12359273 5.94 
chr10:12359462-12359482 5.7 
chr10:12359559-12359595 5.58333 
chr10:12360616-12360637 6 
chr10:12361343-12361471 5.75781 
chr10:12361626-12361651 5.68 
chr10:12362103-12362116 6 
chr10:12363624-12363661 5.56757 
chr10:12364492-12364505 6 
chr10:12365987-12366000 6 
chr10:12366154-12366168 6 
chr10:12367522-12367538 5.875 
chr10:12367699-12367717 6 
chr10:12367780-12367814 5.58824 
chr10:12368683-12368706 5.6087 
chr10:12369052-12369069 5.76471 
chr10:12369364-12369382 5.72222 
chr10:12370905-12370943 5.76316 
chr10:12371863-12371875 6 
chr10:12372567-12372604 5.27027 
chr10:12372743-12372772 6 
chr10:12373973-12373995 5.63636 
chr10:12375220-12375245 6 
chr10:12378302-12378314 6 
chr10:12378821-12378847 5.61538 
chr10:12380434-12380452 5.88889 
chr10:12381658-12381678 6 
chr10:12384793-12384816 5.95652 
chr10:12385979-12385997 6 
chr10:12386007-12386025 5.72222 
chr10:12386500-12386549 5.71429 
chr10:12386588-12386603 6 
chr10:12387466-12387479 6 
chr10:12388319-12388349 5.76667 
chr10:12388500-12388523 5.6087 
chr10:12391063-12391079 5.875 
chr10:12391455-12391500 5.64444 
chr10:12391648-12391666 5.77778 
chr10:12391743-12391766 5.56522 
chr10:12394607-12394623 5.9375 
chr10:12396415-12396438 5.95652 
chr10:12396840-12396853 6 
chr10:12397451-12397500 5.53061 
chr10:12398720-12398737 6 
chr10:12399022-12399075 5.33962 
chr10:12399153-12399181 5.46429 
chr10:12399866-12399885 5.94737 
chr10:12403544-12403563 6 
chr10:12403997-12404020 5.56522 
chr10:12404048-12404068 5.65 
chr10:12404481-12404510 5.96552 
chr10:12404662-12404686 6 
chr10:12405239-12405267 5.85714 
chr10:12405663-12405681 6 
chr10:12406232-12406253 5.85714 
chr10:12407431-12407450 6 
chr10:12409450-12409504 5.77778 
chr10:12410197-12410219 5.95455 
chr10:12410810-12410828 6 
chr10:12411975-12412023 5.60417 
chr10:12412597-12412625 5.35714 
chr10:12413178-12413208 5.7 
chr10:12413573-12413603 5.7 
chr10:12414696-12414708 6 
chr10:12415313-12415341 5.21429 
chr10:12415629-12415654 5.96 
chr10:12415955-12415971 6 
chr10:12416257-12416296 6 
chr10:12416941-12416957 6 
chr10:12418161-12418196 5.91429 
chr10:12418739-12418765 5.92308 
chr10:12419177-12419206 5.58621 
chr10:12420792-12420824 5.96875 
chr10:12421749-12421782 5.36364 
chr10:12422853-12422875 5.95455 
chr10:12423341-12423353 6 
chr10:12424822-12424839 6 
chr10:12427738-12427757 6 
chr10:12429336-12429459 5.85366 
chr10:12432450-12432497 5.2766 
chr10:12433975-12434011 6 
chr10:12434298-12434343 5.75556 
chr10:12435025-12435043 5.72222 
chr10:12437039-12437085 5.73913 
chr10:12437226-12437247 5.71429 
chr10:12443019-12443342 5.58514 
chr10:12443894-12443908 6 
chr10:12444060-12444082 5.54545 
chr10:12445717-12445743 5.42308 
chr10:12445981-12446000 5.73684 
chr10:12446039-12446056 5.94118 
chr10:12448540-12448554 6 
chr10:12448721-12448746 6 
chr10:12449846-12449869 5.82609 
chr10:12450612-12450646 5.58824 
chr10:12450831-12450860 5.93103 
chr10:12452266-12452290 5.54167 
chr10:12452702-12452740 5.94737 
chr10:12454454-12454468 6 
chr10:12454622-12454634 6 
chr10:12454692-12454707 6 
chr10:12455503-12455561 5.51724 
chr10:12455587-12455608 5.85714 
chr10:12457284-12457298 5.92857 
chr10:12457454-12457473 6 
chr10:12457801-12457817 5.8125 
chr10:12458000-12458013 5.92308 
chr10:12459272-12459286 6 
chr10:12461639-12461663 6 
chr10:12463510-12463537 6 
chr10:12467257-12467293 5.88889 
chr10:12469595-12469611 5.9375 
chr10:12469699-12469719 6 
chr10:12471314-12471345 5.45161 
chr10:12472734-12472757 6 
chr10:12474448-12474480 5.53125 
chr10:12474528-12474713 5.28649 
chr10:12477220-12477240 6 
chr10:12479135-12479195 5.73333 
chr10:12482285-12482297 6 
chr10:12485617-12485641 5.95833 
chr10:12489830-12489862 5.75 
chr10:12490150-12490210 5.73333 
chr10:12490321-12490381 5.51667 
chr10:12492090-12492185 5.51579 
chr10:12493764-12493785 5.7619 
chr10:12494265-12494298 5.39394 
chr10:12494420-12494463 5.44186 
chr10:12494490-12494514 5.625 
chr10:12495171-12495201 5.9 
chr10:12496158-12496172 5.92857 
chr10:12498765-12498783 6 
chr10:12499778-12499794 6 
chr10:12500122-12500135 6 
chr10:12500843-12500890 5.76596 
chr10:12502423-12502446 5.95652 
chr10:12503686-12503701 6 
chr10:12504155-12504182 6 
chr10:12505129-12505141 6 
chr10:12505940-12505969 5.37931 
chr10:12506813-12506825 6 
chr10:12507344-12507363 5.89474 
chr10:12508407-12508431 5.58333 
chr10:12508591-12508603 6 
chr10:12512494-12512533 6 
chr10:12512907-12512938 5.67742 
chr10:12513234-12513266 5.4375 
chr10:12513855-12513880 5.52 
chr10:12514033-12514073 5.875 
chr10:12514522-12514534 6 
chr10:12516198-12516212 6 
chr10:12519988-12520016 6 
chr10:12521186-12521207 6 
chr10:12522432-12522458 6 
chr10:12525194-12525207 6 
chr10:12525487-12525535 5.33333 
chr10:12526824-12526848 5.41667 
chr10:12528530-12528546 6 
chr10:12532792-12532805 5.92308 
chr10:12533148-12533181 5.51515 
chr10:12534346-12534366 5.75 
chr10:12535478-12535500 5.77273 
chr10:12536405-12536426 5.61905 
chr10:12537088-12537117 5.55172 
chr10:12539474-12539491 6 
chr10:12541068-12541080 6 
chr10:12542264-12542301 5.59459 
chr10:12543204-12543216 6 
chr10:12544030-12544067 6 
chr10:12545021-12545073 5.57692 
chr10:12545147-12545207 5.48333 
chr10:12546107-12546145 5.84211 
chr10:12546223-12546244 6 
chr10:12547858-12547877 6 
chr10:12548500-12548526 5.65385 
chr10:12550621-12550642 5.66667 
chr10:12553608-12553631 5.69565 
chr10:12556828-12556861 5.66667 
chr10:12557015-12557037 6 
chr10:12557384-12557424 5.75 
chr10:12560471-12560503 6 
chr10:12562907-12562966 5.77966 
chr10:12564189-12564210 5.7619 
chr10:12565758-12565785 5.77778 
chr10:12565887-12565912 5.92 
chr10:12569334-12569366 5.6875 
chr10:12570733-12570752 5.78947 
chr10:12574269-12574291 5.54545 
chr10:12576146-12576225 5.78481 
chr10:12578271-12578289 6 
chr10:12578909-12578933 5.70833 
chr10:12580881-12580898 5.94118 
chr10:12582079-12582103 5.95833 
chr10:12582921-12582933 6 
chr10:12583346-12583375 5.62069 
chr10:12583841-12583892 5.94118 
chr10:12584739-12584752 6 
chr10:12586697-12586908 5.91469 
chr10:12587276-12587295 6 
chr10:12587452-12587470 6 
chr10:12587799-12587813 6 
chr10:12589657-12589695 5.73684 
chr10:12590446-12590463 6 
chr10:12590852-12590867 6 
chr10:12592246-12592276 5.6 
chr10:12596091-12596171 5.4875 
chr10:12599550-12599579 6 
chr10:12602552-12602591 5.82051 
chr10:12602903-12602925 5.90909 
chr10:12605663-12605714 6 
chr10:12606059-12606175 5.75 
chr10:12607241-12607262 5.71429 
chr10:12610088-12610521 5.5612 
chr10:12610587-12610639 5.40385 
chr10:12611721-12611738 6 
chr10:12612679-12612699 6 
chr10:12613406-12613418 6 
chr10:12613452-12613487 5.8 
chr10:12615319-12615341 5.90909 
chr10:12615597-12615673 5.53947 
chr10:12615830-12615850 6 
chr10:12616467-12616491 6 
chr10:12617076-12617104 5.78571 
chr10:12618454-12618484 5.33333 
chr10:12620069-12620088 5.84211 
chr10:12622318-12622355 5.75676 
chr10:12625091-12625110 5.68421 
chr10:12625573-12625614 5.70732 
chr10:12626817-12626832 5.93333 
chr10:12628452-12628468 6 
chr10:12630511-12630531 5.75 
chr10:12630777-12630829 5.73077 
chr10:12630839-12630906 5.73134 
chr10:12630966-12630985 5.89474 
chr10:12632216-12632229 5.92308 
chr10:12635588-12635608 5.8 
chr10:12637341-12637358 6 
chr10:12641877-12641905 5.60714 
chr10:12643171-12643203 5.90625 
chr10:12644894-12644918 6 
chr10:12647336-12647369 5.81818 
chr10:12649225-12649251 5.30769 
chr10:12649960-12650003 5.48837 
chr10:12653587-12653603 6 
chr10:12654322-12654353 5.74194 
chr10:12657425-12657500 5.36 
chr10:12657552-12657579 5.33333 
chr10:12657665-12657697 5.28125 
chr10:12657708-12657886 5.19663 
chr10:12657903-12657928 5.48 
chr10:12658064-12658165 5.23762 
chr10:12658490-12658530 5.85 
chr10:12661593-12661632 5.5641 
chr10:12662185-12662212 6 
chr10:12663800-12663821 5.7619 
chr10:12664519-12664542 5.6087 
chr10:12665000-12665529 5.66352 
chr10:12666202-12666221 5.68421 
chr10:12666944-12667031 5.71264 
chr10:12667335-12667350 6 
chr10:12667500-12667512 6 
chr10:12668213-12668240 5.37037 
chr10:12668462-12668485 5.91304 
chr10:12669077-12669093 6 
chr10:12670078-12670108 6 
chr10:12672357-12672390 5.75758 
chr10:12672542-12672593 5.7451 
chr10:12674177-12674201 5.58333 
chr10:12674684-12674709 5.76 
chr10:12678327-12678339 6 
chr10:12678971-12678985 6 
chr10:12681542-12681565 5.65217 
chr10:12681832-12681859 5.74074 
chr10:12682282-12682305 5.43478 
chr10:12682672-12682685 5.92308 
chr10:12682954-12682970 6 
chr10:12684047-12684064 5.76471 
chr10:12684993-12685019 6 
chr10:12685882-12685894 6 
chr10:12688817-12688852 5.94286 
chr10:12689144-12689161 6 
chr10:12690454-12690478 5.91667 
chr10:12691618-12691633 5.93333 
chr10:12694587-12694604 5.88235 
chr10:12697569-12697583 6 
chr10:12697620-12697646 5.96154 
chr10:12698833-12698873 5.25 
chr10:12699426-12699452 6 
chr10:12702247-12702268 5.61905 
chr10:12704934-12704973 5.84615 
chr10:12706215-12706234 5.63158 
chr10:12707444-12707457 6 
chr10:12710912-12710936 6 
chr10:12711231-12711255 5.45833 
chr10:12712125-12712139 6 
chr10:12713604-12713674 5.5 
chr10:12713910-12713927 6 
chr10:12714895-12714909 6 
chr10:12715854-12715887 5.45455 
chr10:12716272-12716294 5.72727 
chr10:12716598-12716611 6 
chr10:12717029-12717044 6 
chr10:12717940-12717964 5.95833 
chr10:12718950-12718984 5.44118 
chr10:12722883-12722895 6 
chr10:12723874-12723917 5.30233 
chr10:12724219-12724242 6 
chr10:12725740-12725777 6 
chr10:12728312-12728331 5.89474 
chr10:12730673-12730695 6 
chr10:12733348-12733444 5.83333 
chr10:12735447-12735490 5.53488 
chr10:12735882-12736629 5.63052 
chr10:12736954-12736977 5.73913 
chr10:12737021-12737088 5.91045 
chr10:12738094-12738107 6 
chr10:12738537-12738557 5.95 
chr10:12740672-12740685 6 
chr10:12743103-12743124 5.85714 
chr10:12747459-12747487 5.78571 
chr10:12748258-12748283 5.4 
chr10:12756367-12756418 5.23529 
chr10:12756720-12756742 5.63636 
chr10:12756760-12756805 6 
chr10:12757723-12757735 6 
chr10:12759890-12759914 5.91667 
chr10:12761408-12761432 5.95833 
chr10:12763500-12763552 5.76923 
chr10:12763887-12763910 5.47826 
chr10:12764445-12764469 6 
chr10:12765453-12765481 5.64286 
chr10:12765726-12765744 5.77778 
chr10:12768419-12768450 5.48387 
chr10:12773036-12773067 6 
chr10:12773662-12773683 5.7619 
chr10:12774663-12774678 6 
chr10:12776321-12776578 5.75097 
chr10:12777030-12777057 5.48148 
chr10:12777782-12777810 5.60714 
chr10:12780830-12780852 5.81818 
chr10:12781441-12781456 6 
chr10:12782596-12782614 5.83333 
chr10:12782754-12782771 5.94118 
chr10:12785345-12785384 5.87179 
chr10:12786021-12786033 6 
chr10:12786726-12786748 5.59091 
chr10:12787593-12787613 5.95 
chr10:12789000-12789043 5.44186 
chr10:12791442-12791458 6 
chr10:12791524-12791571 5.89362 
chr10:12792305-12792317 6 
chr10:12792667-12792708 5.87805 
chr10:12793050-12793138 5.89773 
chr10:12797729-12797746 6 
chr10:12799851-12799869 6 
chr10:12802227-12802249 5.5 
chr10:12803548-12803579 5.29032 
chr10:12803883-12803902 5.89474 
chr10:12806380-12806392 6 
chr10:12807957-12807976 6 
chr10:12808360-12808374 6 
chr10:12809166-12809182 6 
chr10:12809863-12809879 6 
chr10:12812897-12812936 5.38462 
chr10:12815493-12815514 5.85714 
chr10:12816419-12816448 5.31034 
chr10:12819362-12819383 6 
chr10:12823648-12823663 6 
chr10:12823954-12823986 5.625 
chr10:12824975-12825005 5.76667 
chr10:12826197-12826210 6 
chr10:12828538-12828568 5.73333 
chr10:12829121-12829155 5.85294 
chr10:12830173-12830201 5.67857 
chr10:12832587-12832630 5.46512 
chr10:12834959-12834988 5.7931 
chr10:12839366-12839396 5.46667 
chr10:12841398-12841470 5.43056 
chr10:12843221-12843509 5.67708 
chr10:12843524-12843569 5.4 
chr10:12843585-12843730 5.35172 
chr10:12844116-12844141 5.36 
chr10:12845656-12845685 5.51724 
chr10:12846596-12846620 6 
chr10:12846770-12846782 6 
chr10:12846936-12846967 5.6129 
chr10:12847366-12847381 6 
chr10:12849014-12849044 5.63333 
chr10:12852150-12852162 6 
chr10:12852275-12852288 6 
chr10:12854614-12854640 5.5 
chr10:12855740-12855772 5.78125 
chr10:12855941-12855953 6 
chr10:12858871-12858890 6 
chr10:12859686-12859706 5.95 
chr10:12861400-12861438 5.42105 
chr10:12869107-12869559 5.69912 
chr10:12869570-12869718 5.73649 
chr10:12870642-12870668 5.26923 
chr10:12871731-12871743 6 
chr10:12872925-12872964 6 
chr10:12875916-12875933 6 
chr10:12878815-12878835 5.8 
chr10:12879707-12879734 5.25926 
chr10:12880651-12880684 5.93939 
chr10:12882768-12882787 5.68421 
chr10:12883006-12883038 6 
chr10:12883200-12883223 6 
chr10:12884227-12884260 5.69697 
chr10:12886150-12886178 5.64286 
chr10:12887733-12887774 5.4878 
chr10:12888305-12888340 5.51429 
chr10:12890442-12890462 5.8 
chr10:12893010-12893023 6 
chr10:12893097-12893125 5.28571 
chr10:12895651-12895680 5.55172 
chr10:12896219-12896238 5.89474 
chr10:12898337-12898355 6 
chr10:12903739-12903767 5.75 
chr10:12904573-12904595 5.63636 
chr10:12905332-12905345 6 
chr10:12908398-12908425 6 
chr10:12908893-12908919 5.88462 
chr10:12910693-12910725 5.9375 
chr10:12912389-12912409 5.7 
chr10:12912682-12912696 6 
chr10:12915937-12915960 5.95652 
chr10:12916169-12916190 5.95238 
chr10:12916817-12916844 6 
chr10:12918882-12918944 5.70968 
chr10:12920254-12920288 6 
chr10:12925416-12925451 6 
chr10:12927928-12927952 5.70833 
chr10:12929513-12929534 6 
chr10:12930991-12931086 5.73684 
chr10:12931714-12931746 5.625 
chr10:12933824-12933854 5.83333 
chr10:12936204-12936255 5.90196 
chr10:12936276-12936404 5.67188 
chr10:12936428-12936462 5.44118 
chr10:12942522-12942539 6 
chr10:12942690-12942704 6 
chr10:12943263-12943282 5.89474 
chr10:12946300-12946322 6 
chr10:12946468-12946486 6 
chr10:12949643-12949657 5.92857 
chr10:12949728-12949770 5.14286 
chr10:12952594-12952622 5.82143 
chr10:12958426-12958441 6 
chr10:12959171-12959208 5.91892 
chr10:12961057-12961071 6 
chr10:12961586-12961599 6 
chr10:12962617-12962641 5.58333 
chr10:12963739-12963755 6 
chr10:12971261-12971277 6 
chr10:12973208-12973229 6 
chr10:12982229-12982244 6 
chr10:12990467-12990489 6 
chr10:12990728-12990745 6 
chr10:12993804-12993822 6 
chr10:12994978-12994997 5.68421 
chr10:12997719-12997756 5.48649 
chr10:13000203-13000235 5.6875 
chr10:13002152-13002187 5.77143 
chr10:13005579-13005595 6 
chr10:13010168-13010220 5.59615 
chr10:13011668-13011753 5.54118 
chr10:13014817-13014838 5.90476 
chr10:13018284-13018315 5.54839 
chr10:13019274-13019343 5.71014 
chr10:13020550-13020568 6 
chr10:13023177-13023194 6 
chr10:13024121-13024146 6 
chr10:13024792-13024814 6 
chr10:13025104-13025169 5.75385 
chr10:13025571-13025606 5.62857 
chr10:13025665-13025678 5.92308 
chr10:13026076-13026098 5.90909 
chr10:13028771-13028806 6 
chr10:13031391-13031432 5.43902 
chr10:13032263-13032275 6 
chr10:13033300-13033329 5.89655 
chr10:13034067-13034093 5.57692 
chr10:13034393-13034407 6 
chr10:13036396-13036445 5.91837 
chr10:13037081-13037098 5.76471 
chr10:13043157-13043178 5.80952 
chr10:13043591-13043627 5.63889 
chr10:13044375-13044397 5.95455 
chr10:13046558-13046571 5.92308 
chr10:13050943-13050956 5.92308 
chr10:13052246-13052266 6 
chr10:13053345-13053374 5.44828 
chr10:13054062-13054089 5.44444 
chr10:13054613-13054642 6 
chr10:13054769-13054790 5.80952 
chr10:13055067-13055098 5.3871 
chr10:13056449-13056494 5.82222 
chr10:13058334-13058347 6 
chr10:13059516-13059549 5.93939 
chr10:13060084-13060108 5.66667 
chr10:13061237-13061255 6 
chr10:13061995-13062026 5.6129 
chr10:13062871-13062904 5.27273 
chr10:13062962-13062986 5.75 
chr10:13063735-13063781 5.78261 
chr10:13065072-13065096 5.58333 
chr10:13068179-13068212 5.66667 
chr10:13069710-13069738 5.57143 
chr10:13076702-13076724 6 
chr10:13077025-13077054 5.96552 
chr10:13077368-13077393 5.92 
chr10:13078145-13078168 5.95652 
chr10:13078475-13078500 6 
chr10:13079283-13079307 5.54167 
chr10:13080374-13080393 5.73684 
chr10:13082687-13082722 6 
chr10:13083504-13083538 6 
chr10:13084906-13084938 5.9375 
chr10:13085209-13085221 6 
chr10:13085289-13085303 6 
chr10:13085594-13085643 5.67347 
chr10:13087618-13087651 5.57576 
chr10:13088090-13088108 5.94444 
chr10:13088707-13088733 5.88462 
chr10:13092456-13092473 6 
chr10:13094938-13094994 5.89286 
chr10:13095555-13095574 5.84211 
chr10:13096126-13096140 6 
chr10:13096154-13096168 6 
chr10:13096646-13096674 5.46429 
chr10:13102081-13102097 5.9375 
chr10:13102150-13102171 5.90476 
chr10:13105912-13105937 5.64 
chr10:13106786-13106799 6 
chr10:13109920-13109934 6 
chr10:13113849-13113866 5.76471 
chr10:13114842-13114879 5.91892 
chr10:13116128-13116169 5.90244 
chr10:13116325-13116358 6 
chr10:13116561-13116589 5.64286 
chr10:13117435-13117452 5.88235 
chr10:13117565-13117578 6 
chr10:13117886-13117911 5.96 
chr10:13122193-13122216 5.91304 
chr10:13123163-13123177 6 
chr10:13126274-13126297 5.95652 
chr10:13127966-13127987 5.90476 
chr10:13129685-13129710 5.48 
chr10:13131007-13131033 5.5 
chr10:13131253-13131276 5.47826 
chr10:13131662-13131687 5.72 
chr10:13132034-13132102 5.76471 
chr10:13133820-13133836 6 
chr10:13135026-13135041 6 
chr10:13136242-13136288 6 
chr10:13137419-13137442 5.47826 
chr10:13138089-13138189 5.58 
chr10:13140710-13140729 6 
chr10:13141323-13141443 5.81667 
chr10:13142022-13142061 5.5641 
chr10:13143377-13143412 5.71429 
chr10:13143596-13143627 5.22581 
chr10:13145731-13145763 5.6875 
chr10:13146244-13146270 5.76923 
chr10:13146425-13146440 6 
chr10:13147963-13148000 5.2973 
chr10:13149387-13149401 6 
chr10:13150869-13150920 5.60784 
chr10:13151671-13151683 6 
chr10:13151834-13151859 5.88 
chr10:13153822-13153860 5.5 
chr10:13154143-13154165 5.63636 
chr10:13156070-13156092 5.77273 
chr10:13156686-13156726 5.5 
chr10:13156747-13156849 5.7549 
chr10:13156918-13157268 5.58857 
chr10:13157279-13157361 5.46341 
chr10:13157395-13157648 5.52174 
chr10:13159080-13159093 6 
chr10:13159439-13159458 6 
chr10:13161973-13161995 5.81818 
chr10:13163500-13163522 6 
chr10:13170500-13170540 5.875 
chr10:13172424-13172453 6 
chr10:13172903-13172929 5.46154 
chr10:13173716-13173747 5.6129 
chr10:13174350-13174368 5.83333 
chr10:13174507-13174526 5.73684 
chr10:13175801-13175821 6 
chr10:13176424-13176445 5.71429 
chr10:13177526-13177559 5.18182 
chr10:13178188-13178212 5.625 
chr10:13178505-13178524 6 
chr10:13179278-13179322 5.86364 
chr10:13183912-13183924 6 
chr10:13185456-13185489 5.93939 
chr10:13187945-13187971 6 
chr10:13190019-13190057 5.78947 
chr10:13190870-13190891 5.57143 
chr10:13192727-13192758 5.93548 
chr10:13194091-13194115 6 
chr10:13198372-13198463 5.68132 
chr10:13199650-13199676 6 
chr10:13200435-13200452 5.76471 
chr10:13200510-13200568 5.36207 
chr10:13200660-13200688 5.85714 
chr10:13202134-13202170 6 
chr10:13203891-13203913 6 
chr10:13205687-13205699 6 
chr10:13207875-13207900 5.6 
chr10:13208635-13208684 5.87755 
chr10:13209131-13209153 5.81818 
chr10:13212666-13212702 5.88889 
chr10:13213378-13213397 5.84211 
chr10:13213930-13213950 6 
chr10:13214802-13214849 5.48936 
chr10:13216080-13216111 5.45161 
chr10:13216134-13216155 6 
chr10:13219420-13219445 5.76 
chr10:13219508-13219526 6 
chr10:13222251-13222277 5.57692 
chr10:13225438-13225460 5.59091 
chr10:13230558-13230571 6 
chr10:13231968-13231989 5.85714 
chr10:13233551-13233587 5.88889 
chr10:13233898-13233919 5.7619 
chr10:13234877-13234898 5.7619 
chr10:13237582-13237620 6 
chr10:13238500-13238520 5.9 
chr10:13243143-13243166 6 
chr10:13244356-13244380 5.41667 
chr10:13244842-13244855 6 
chr10:13246948-13246971 5.56522 
chr10:13246983-13247048 5.96923 
chr10:13249981-13250000 5.63158 
chr10:13250566-13250592 5.73077 
chr10:13252042-13252068 5.76923 
chr10:13257500-13257522 5.5 
chr10:13260682-13260740 5.81034 
chr10:13260861-13260893 5.46875 
chr10:13261283-13261317 5.94118 
chr10:13262331-13262346 6 
chr10:13262590-13262622 6 
chr10:13263468-13263539 5.60563 
chr10:13264668-13264704 5.83333 
chr10:13265225-13265258 5.63636 
chr10:13266348-13266436 5.75 
chr10:13267055-13267073 5.83333 
chr10:13267391-13267403 6 
chr10:13267673-13267685 6 
chr10:13268197-13268209 6 
chr10:13269714-13269775 5.78689 
chr10:13270054-13270072 5.88889 
chr10:13270925-13270947 5.95455 
chr10:13271752-13271772 5.6 
chr10:13273047-13273070 5.86957 
chr10:13274371-13274390 6 
chr10:13276017-13276029 6 
chr10:13277209-13277256 5.46809 
chr10:13277537-13277554 6 
chr10:13278632-13278666 5.97059 
chr10:13279446-13279463 6 
chr10:13280032-13280058 6 
chr10:13281120-13281147 5.44444 
chr10:13281715-13281733 6 
chr10:13282267-13282279 6 
chr10:13283296-13283338 5.78571 
chr10:13284429-13284484 5.85455 
chr10:13284915-13284941 5.61538 
chr10:13286139-13286174 5.71429 
chr10:13287416-13287432 6 
chr10:13287725-13287737 6 
chr10:13287889-13287903 6 
chr10:13288013-13288037 5.70833 
chr10:13288577-13288590 6 
chr10:13289267-13289280 6 
chr10:13290640-13290656 6 
chr10:13291164-13291178 6 
chr10:13291742-13291786 5.34091 
chr10:13292135-13292160 5.8 
chr10:13292878-13292899 6 
chr10:13293041-13293072 5.93548 
chr10:13293792-13293805 6 
chr10:13293962-13293986 5.83333 
chr10:13294626-13294689 5.52381 
chr10:13296881-13296926 5.68889 
chr10:13297660-13297699 5.69231 
chr10:13297795-13297820 5.68 
chr10:13298809-13298873 5.42188 
chr10:13300527-13300565 5.47368 
chr10:13303912-13303932 6 
chr10:13306198-13306216 6 
chr10:13309200-13309216 6 
chr10:13311598-13311611 6 
chr10:13312078-13312099 6 
chr10:13312558-13312575 5.82353 
chr10:13314090-13314105 5.86667 
chr10:13315164-13315190 5.57692 
chr10:13315987-13316013 5.92308 
chr10:13316235-13316255 6 
chr10:13316924-13316946 5.90909 
chr10:13317629-13317648 6 
chr10:13317938-13317967 5.72414 
chr10:13319367-13319400 5.54545 
chr10:13319553-13319575 5.68182 
chr10:13320500-13320534 5.11765 
chr10:13322500-13322521 5.52381 
chr10:13324249-13324287 5.21053 
chr10:13324591-13324610 5.73684 
chr10:13325131-13325143 6 
chr10:13325587-13325627 5.325 
chr10:13325906-13325935 5.48276 
chr10:13327594-13327617 5.95652 
chr10:13328073-13328086 6 
chr10:13328699-13328722 5.69565 
chr10:13329015-13329042 5.40741 
chr10:13329335-13329368 5.78788 
chr10:13330144-13330161 5.82353 
chr10:13330721-13330756 5.94286 
chr10:13330922-13330948 6 
chr10:13331938-13331981 5.76744 
chr10:13332115-13332140 6 
chr10:13332294-13332311 6 
chr10:13333104-13333123 6 
chr10:13333459-13333490 5.67742 
chr10:13333921-13333937 5.9375 
chr10:13334933-13334961 5.89286 
chr10:13335283-13335321 6 
chr10:13337831-13337843 6 
chr10:13338166-13338189 5.69565 
chr10:13338564-13338579 6 
chr10:13338953-13338991 5.89474 
chr10:13339446-13339464 6 
chr10:13340702-13340789 5.72414 
chr10:13340922-13340981 5.94915 
chr10:13341128-13341155 5.55556 
chr10:13342977-13342997 6 
chr10:13343292-13343327 5.62857 
chr10:13343680-13343707 5.77778 
chr10:13343735-13343755 6 
chr10:13345098-13345120 5.95455 
chr10:13346128-13346142 6 
chr10:13346296-13346345 5.38776 
chr10:13346513-13346537 5.66667 
chr10:13348254-13348326 5.58333 
chr10:13349835-13349879 5.95455 
chr10:13350927-13350943 6 
chr10:13351111-13351137 5.61538 
chr10:13351438-13351461 5.56522 
chr10:13351551-13351568 6 
chr10:13354159-13354183 5.875 
chr10:13354479-13354504 5.88 
chr10:13354801-13354818 6 
chr10:13355554-13355579 5.88 
chr10:13355932-13355956 5.54167 
chr10:13356347-13356373 6 
chr10:13356541-13356562 6 
chr10:13357254-13357283 5.31034 
chr10:13358500-13358517 5.94118 
chr10:13358874-13358903 5.31034 
chr10:13359394-13359409 6 
chr10:13364131-13364154 5.6087 
chr10:13365735-13365752 5.76471 
chr10:13367895-13367928 6 
chr10:13367946-13367991 5.75556 
chr10:13369240-13369262 6 
chr10:13371265-13371293 5.46429 
chr10:13374841-13374857 5.8125 
chr10:13376711-13376727 5.875 
chr10:13377980-13377994 6 
chr10:13379149-13379173 5.91667 
chr10:13380611-13380636 5.36 
chr10:13386325-13386357 5.46875 
chr10:13387874-13387889 6 
chr10:13388717-13388736 6 
chr10:13389370-13389399 5.58621 
chr10:13389487-13389514 5.59259 
chr10:13389663-13389684 5.71429 
chr10:13389720-13389803 5.50602 
chr10:13390112-13390141 5.68966 
chr10:13391330-13391357 5.77778 
chr10:13391688-13391701 5.92308 
chr10:13393278-13393313 6 
chr10:13396122-13396137 5.86667 
chr10:13396163-13396203 5.2 
chr10:13397558-13397570 6 
chr10:13397607-13397625 6 
chr10:13399188-13399314 5.57937 
chr10:13400264-13400307 5.74419 
chr10:13400605-13400653 5.70833 
chr10:13401663-13401690 5.92593 
chr10:13402142-13402164 5.86364 
chr10:13402691-13402706 6 
chr10:13402841-13402854 6 
chr10:13403346-13403358 6 
chr10:13404409-13404427 6 
chr10:13404577-13404613 5.83333 
chr10:13405118-13405133 6 
chr10:13406654-13406693 6 
chr10:13407863-13407878 6 
chr10:13408787-13408803 5.8125 
chr10:13409545-13409565 5.9 
chr10:13411301-13411314 6 
chr10:13411942-13411980 6 
chr10:13412794-13412819 5.84 
chr10:13413253-13413265 6 
chr10:13414865-13414879 6 
chr10:13417701-13417771 5.52857 
chr10:13419104-13419135 5.93548 
chr10:13419429-13419451 5.90909 
chr10:13419742-13419763 5.95238 
chr10:13421620-13421637 5.82353 
chr10:13422383-13422401 6 
chr10:13423215-13423261 5.41304 
chr10:13424071-13424098 5.59259 
chr10:13424546-13424570 6 
chr10:13425827-13425873 5.71739 
chr10:13426784-13426800 6 
chr10:13427494-13427524 5.83333 
chr10:13429104-13429119 6 
chr10:13429462-13429477 6 
chr10:13430192-13430218 5.42308 
chr10:13430600-13430631 5.32258 
chr10:13430648-13430694 6 
chr10:13431576-13431589 6 
chr10:13431611-13431733 5.59836 
chr10:13432960-13432977 5.76471 
chr10:13433500-13433529 5.86207 
chr10:13435162-13435183 5.57143 
chr10:13435621-13435641 5.95 
chr10:13437180-13437201 5.95238 
chr10:13438130-13438184 5.53704 
chr10:13439773-13439793 5.65 
chr10:13440088-13440115 5.88889 
chr10:13440261-13440283 5.59091 
chr10:13440607-13440628 5.52381 
chr10:13441304-13441316 6 
chr10:13441472-13441492 5.75 
chr10:13442529-13442572 5.16279 
chr10:13443938-13443963 5.44 
chr10:13444981-13444994 6 
chr10:13445286-13445311 5.88 
chr10:13446114-13446126 6 
chr10:13450325-13450344 6 
chr10:13451178-13451201 5.91304 
chr10:13452856-13452890 5.94118 
chr10:13453702-13453719 6 
chr10:13454309-13454336 5.77778 
chr10:13455753-13455792 5.5641 
chr10:13457712-13457734 5.86364 
chr10:13460416-13460434 5.88889 
chr10:13461425-13461437 6 
chr10:13468063-13468079 5.875 
chr10:13470111-13470151 5.7 
chr10:13470797-13470817 6 
chr10:13472912-13472940 5.64286 
chr10:13474234-13474258 5.83333 
chr10:13475728-13475877 5.68456 
chr10:13477358-13477387 5.7931 
chr10:13477682-13477705 6 
chr10:13478831-13478850 5.89474 
chr10:13480160-13480178 6 
chr10:13481500-13481530 5.7 
chr10:13489533-13489556 5.91304 
chr10:13490972-13490986 6 
chr10:13493363-13493405 5.54762 
chr10:13493747-13493768 5.52381 
chr10:13496438-13496466 5.60714 
chr10:13497170-13497216 5.58696 
chr10:13503916-13503935 5.89474 
chr10:13507870-13507898 5.71429 
chr10:13520694-13520709 5.93333 
chr10:13520725-13520752 5.74074 
chr10:13521006-13521019 6 
chr10:13527862-13527894 5.5 
chr10:13529369-13529399 5.96667 
chr10:13530086-13530112 5.84615 
chr10:13530484-13530500 5.9375 
chr10:13531545-13531572 5.81481 
chr10:13532793-13532817 6 
chr10:13533311-13533327 6 
chr10:13536415-13536443 6 
chr10:13538928-13538940 6 
chr10:13540061-13540088 5.92593 
chr10:13543374-13543401 5.96296 
chr10:13544035-13544071 5.61111 
chr10:13545712-13545737 5.92 
chr10:13545787-13545814 5.55556 
chr10:13548741-13548775 5.41176 
chr10:13555104-13555132 5.46429 
chr10:13559065-13559078 6 
chr10:13559224-13559253 5.55172 
chr10:13561475-13561500 5.84 
chr10:13565707-13565725 5.72222 
chr10:13566644-13566661 6 
chr10:13568861-13568887 5.96154 
chr10:13569870-13569898 5.89286 
chr10:13570564-13570609 6 
chr10:13570871-13570922 5.45098 
chr10:13570954-13570969 6 
chr10:13571199-13571257 5.2069 
chr10:13572511-13572530 6 
chr10:13578648-13578670 6 
chr10:13579581-13579606 6 
chr10:13580636-13580694 5.86207 
chr10:13580935-13580969 5.58824 
chr10:13581973-13582000 6 
chr10:13582646-13582660 6 
chr10:13585515-13585584 5.88406 
chr10:13585732-13585750 6 
chr10:13585993-13586008 5.93333 
chr10:13589746-13589771 6 
chr10:13592262-13592291 5.68966 
chr10:13594057-13594090 5.39394 
chr10:13598977-13599000 5.6087 
chr10:13599311-13599327 6 
chr10:13601278-13601304 5.26923 
chr10:13601532-13601565 5.81818 
chr10:13601744-13601762 6 
chr10:13605500-13605522 6 
chr10:13606273-13606298 5.52 
chr10:13608024-13608062 5.94737 
chr10:13611404-13611434 5.23333 
chr10:13611923-13611943 6 
chr10:13612570-13612590 6 
chr10:13613552-13613575 5.73913 
chr10:13615141-13615169 5.32143 
chr10:13615808-13615824 5.8125 
chr10:13616337-13616488 5.64901 
chr10:13618167-13618183 6 
chr10:13619223-13619255 5.5 
chr10:13621279-13621311 5.90625 
chr10:13622695-13622727 5.59375 
chr10:13624400-13624420 5.65 
chr10:13626654-13626683 5.31034 
chr10:13626945-13626978 5.9697 
chr10:13627727-13627748 5.90476 
chr10:13630576-13630589 6 
chr10:13632441-13632472 5.90323 
chr10:13632620-13632633 6 
chr10:13639850-13639875 5.36 
chr10:13640907-13640929 5.5 
chr10:13641375-13641413 5.21053 
chr10:13642770-13642788 5.77778 
chr10:13645294-13645316 6 
chr10:13647579-13647597 6 
chr10:13648733-13648753 6 
chr10:13652005-13652022 5.88235 
chr10:13653187-13653200 6 
chr10:13654435-13654458 6 
chr10:13654622-13654643 6 
chr10:13655421-13655435 6 
chr10:13659240-13659269 5.2069 
chr10:13660615-13660664 5.53061 
chr10:13665985-13665997 6 
chr10:13667405-13667435 5.5 
chr10:13668377-13668401 5.5 
chr10:13672738-13672763 5.4 
chr10:13673860-13673887 5.44444 
chr10:13678646-13678673 5.25926 
chr10:13680299-13680313 6 
chr10:13688310-13688331 5.52381 
chr10:13692419-13692441 5.72727 
chr10:13694021-13694044 5.6087 
chr10:13697754-13697784 5.66667 
chr10:13699133-13699169 5.77778 
chr10:13699214-13699243 5.62069 
chr10:13700132-13700152 6 
chr10:13700881-13700895 6 
chr10:13702710-13702737 5.33333 
chr10:13704343-13704366 5.43478 
chr10:13705189-13705202 6 
chr10:13706880-13706895 5.86667 
chr10:13708895-13708925 5.96667 
chr10:13711057-13711078 6 
chr10:13711772-13711790 6 
chr10:13712592-13712616 5.66667 
chr10:13714088-13714118 5.7 
chr10:13715549-13715601 5.36538 
chr10:13715769-13715788 6 
chr10:13716803-13716862 5.55932 
chr10:13718253-13718276 6 
chr10:13718428-13718449 5.61905 
chr10:13720243-13720272 5.58621 
chr10:13721426-13721506 5.9 
chr10:13722720-13722753 5.72727 
chr10:13723547-13723586 5.84615 
chr10:13724485-13724513 5.92857 
chr10:13725419-13725443 5.58333 
chr10:13728249-13728275 5.38462 
chr10:13729304-13729316 6 
chr10:13730539-13730559 5.75 
chr10:13731198-13731215 6 
chr10:13731549-13731562 6 
chr10:13734140-13734161 6 
chr10:13735034-13735047 6 
chr10:13736843-13736869 5.26923 
chr10:13737139-13737157 5.72222 
chr10:13738029-13738042 6 
chr10:13739152-13739166 6 
chr10:13740084-13740100 5.875 
chr10:13741054-13741066 6 
chr10:13741224-13741243 6 
chr10:13742101-13742121 5.7 
chr10:13742820-13742840 6 
chr10:13744539-13744563 6 
chr10:13744913-13744926 6 
chr10:13746000-13746031 5.74194 
chr10:13748749-13748779 6 
chr10:13749257-13749280 5.73913 
chr10:13749500-13749519 5.73684 
chr10:13751826-13751859 5.42424 
chr10:13754153-13754191 5.21053 
chr10:13754513-13754539 5.46154 
chr10:13755759-13756055 5.71959 
chr10:13757038-13757061 5.69565 
chr10:13757905-13757919 6 
chr10:13759616-13759631 6 
chr10:13759692-13759705 6 
chr10:13759981-13760000 5.63158 
chr10:13760670-13760700 5.23333 
chr10:13760967-13760986 5.78947 
chr10:13762573-13762593 5.9 
chr10:13763863-13763876 6 
chr10:13764227-13764241 6 
chr10:13764400-13764420 5.75 
chr10:13764804-13764829 5.76 
chr10:13764890-13764918 5.78571 
chr10:13764977-13765000 5.73913 
chr10:13765058-13765085 5.55556 
chr10:13765158-13765191 5.63636 
chr10:13768009-13768052 5.4186 
chr10:13768272-13768302 6 
chr10:13768758-13768779 5.7619 
chr10:13770573-13770585 6 
chr10:13771087-13771102 5.86667 
chr10:13772859-13772874 6 
chr10:13773027-13773050 5.52174 
chr10:13773649-13773664 6 
chr10:13774305-13774327 5.5 
chr10:13776818-13776884 5.89394 
chr10:13778150-13778189 5.82051 
chr10:13782098-13782117 5.84211 
chr10:13782827-13782839 6 
chr10:13783449-13783473 5.70833 
chr10:13783856-13783871 6 
chr10:13787288-13787305 5.94118 
chr10:13788206-13788224 5.83333 
chr10:13789175-13789199 5.54167 
chr10:13789527-13789574 5.70213 
chr10:13790395-13790421 5.34615 
chr10:13791951-13792176 5.67556 
chr10:13794022-13794043 5.66667 
chr10:13795184-13795207 5.43478 
chr10:13795541-13795557 6 
chr10:13796567-13796596 6 
chr10:13796961-13796978 5.82353 
chr10:13798352-13798368 5.875 
chr10:13800838-13800866 5.32143 
chr10:13802352-13802364 6 
chr10:13802520-13802546 5.65385 
chr10:13803000-13803024 5.54167 
chr10:13804979-13805000 5.80952 
chr10:13805325-13805354 5.37931 
chr10:13805665-13805687 5.72727 
chr10:13806184-13806215 6 
chr10:13806500-13806545 5.53333 
chr10:13807101-13807127 5.80769 
chr10:13810080-13810097 6 
chr10:13810985-13811000 6 
chr10:13811209-13811247 5.71053 
chr10:13811782-13811804 5.63636 
chr10:13812432-13812453 5.57143 
chr10:13813917-13813959 5.64286 
chr10:13814116-13814234 5.66949 
chr10:13816947-13816971 5.75 
chr10:13819791-13819811 6 
chr10:13820598-13820630 5.84375 
chr10:13821004-13821026 5.81818 
chr10:13823297-13823332 5.6 
chr10:13823368-13823388 6 
chr10:13824422-13824457 5.68571 
chr10:13825375-13825402 5.59259 
chr10:13826990-13827004 6 
chr10:13827558-13827633 5.38667 
chr10:13828681-13828739 5.32759 
chr10:13829455-13829474 6 
chr10:13829768-13829814 5.86957 
chr10:13829867-13829886 5.73684 
chr10:13830922-13830952 5.23333 
chr10:13831558-13831590 6 
chr10:13831769-13831811 5.78571 
chr10:13833402-13833414 6 
chr10:13833446-13833476 5.63333 
chr10:13836391-13836417 5.73077 
chr10:13838706-13838733 5.51852 
chr10:13840716-13840729 6 
chr10:13842180-13842204 5.95833 
chr10:13842531-13842548 5.76471 
chr10:13844000-13844017 5.76471 
chr10:13844620-13844649 5.68966 
chr10:13846523-13846554 5.74194 
chr10:13846714-13846726 6 
chr10:13847131-13847154 5.78261 
chr10:13847426-13847453 5.33333 
chr10:13847852-13847871 5.73684 
chr10:13850970-13851004 5.82353 
chr10:13852077-13852103 5.61538 
chr10:13853884-13853896 6 
chr10:13856580-13856699 5.63866 
chr10:13859922-13859954 5.34375 
chr10:13861127-13861150 6 
chr10:13861699-13861712 6 
chr10:13864048-13864107 5.50847 
chr10:13864867-13864898 5.70968 
chr10:13865578-13865598 5.6 
chr10:13866321-13866338 6 
chr10:13866500-13866575 5.30667 
chr10:13866894-13866911 6 
chr10:13870516-13870544 5.82143 
chr10:13872047-13872059 6 
chr10:13874547-13874561 5.92857 
chr10:13876265-13876337 5.76389 
chr10:13878755-13878770 6 
chr10:13880252-13880275 6 
chr10:13880991-13881008 6 
chr10:13882787-13882812 6 
chr10:13884828-13884847 5.89474 
chr10:13886123-13886190 5.23881 
chr10:13889490-13889547 5.85965 
chr10:13890296-13890319 5.73913 
chr10:13890595-13890639 5.72727 
chr10:13893212-13893246 5.97059 
chr10:13895829-13895848 6 
chr10:13896584-13896606 5.63636 
chr10:13897962-13897983 6 
chr10:13898013-13898056 6 
chr10:13898108-13898163 5.07273 
chr10:13898217-13898256 6 
chr10:13900434-13900462 5.89286 
chr10:13904920-13904959 5.64103 
chr10:13905589-13905603 6 
chr10:13905974-13906006 5.9375 
chr10:13906338-13906367 5.93103 
chr10:13906555-13906588 5.75758 
chr10:13907386-13907464 5.84615 
chr10:13909245-13909272 5.7037 
chr10:13909567-13909950 5.66057 
chr10:13910205-13910252 5.53191 
chr10:13910797-13910813 5.9375 
chr10:13912681-13912696 6 
chr10:13915176-13915202 5.96154 
chr10:13915269-13915283 6 
chr10:13916245-13916263 6 
chr10:13918789-13918845 5.14286 
chr10:13920222-13920238 6 
chr10:13920759-13920849 5.84444 
chr10:13921517-13921534 5.88235 
chr10:13921647-13921825 5.64045 
chr10:13922403-13922422 5.68421 
chr10:13923013-13923053 5.3 
chr10:13923252-13923268 6 
chr10:13923419-13923441 5.5 
chr10:13923990-13924039 6 
chr10:13924424-13924441 5.94118 
chr10:13924806-13924819 6 
chr10:13925490-13925521 5.6129 
chr10:13926103-13926236 5.92481 
chr10:13927664-13927689 5.32 
chr10:13927909-13927923 6 
chr10:13928562-13928593 5.6129 
chr10:13929659-13929685 5.69231 
chr10:13933759-13933786 5.74074 
chr10:13933859-13933893 5.38235 
chr10:13933961-13933996 5.74286 
chr10:13935031-13935046 6 
chr10:13938681-13938699 5.72222 
chr10:13939936-13939950 6 
chr10:13940365-13940388 6 
chr10:13941160-13941174 6 
chr10:13942896-13942919 6 
chr10:13943608-13943622 5.92857 
chr10:13944456-13944486 6 
chr10:13944839-13944867 5.82143 
chr10:13945705-13945732 6 
chr10:13946992-13947015 5.91304 
chr10:13950164-13950185 6 
chr10:13952888-13952921 6 
chr10:13954520-13954541 6 
chr10:13955072-13955084 6 
chr10:13955687-13955735 5.5625 
chr10:13957016-13957056 5.65 
chr10:13957669-13957681 6 
chr10:13958654-13958701 5.29787 
chr10:13960424-13960446 5.86364 
chr10:13961532-13961553 5.57143 
chr10:13961940-13961975 5.71429 
chr10:13963199-13963277 5.91026 
chr10:13967062-13967082 5.8 
chr10:13967566-13967596 6 
chr10:13967883-13967896 6 
chr10:13970016-13970031 6 
chr10:13973775-13973798 5.69565 
chr10:13973951-13973990 5.84615 
chr10:13977446-13977475 6 
chr10:13977517-13977532 5.93333 
chr10:13980210-13980252 5.66667 
chr10:13985310-13985340 5.26667 
chr10:13985646-13985707 5.96721 
chr10:13988778-13988800 5.72727 
chr10:13989572-13989633 5.4918 
chr10:13990648-13990664 6 
chr10:13991301-13991328 5.92593 
chr10:13993890-13993926 6 
chr10:13994175-13994198 5.95652 
chr10:13994500-13994524 5.66667 
chr10:13994683-13994706 5.91304 
chr10:13998139-13998166 5.77778 
chr10:14000281-14000296 6 
chr10:14000586-14000606 5.9 
chr10:14000897-14000924 5.48148 
chr10:14001471-14001500 5.89655 
chr10:14003927-14003944 6 
chr10:14004038-14004078 6 
chr10:14005269-14005290 6 
chr10:14006204-14006260 5.48214 
chr10:14006746-14006777 5.25806 
chr10:14009543-14009563 6 
chr10:14013076-14013197 5.42975 
chr10:14013953-14013975 5.5 
chr10:14015692-14015811 5.40336 
chr10:14016019-14016038 5.84211 
chr10:14016523-14016538 6 
chr10:14016980-14017000 5.6 
chr10:14017009-14017026 5.94118 
chr10:14017039-14017069 5.5 
chr10:14017092-14017104 6 
chr10:14017134-14017190 5.46429 
chr10:14017214-14017234 5.75 
chr10:14017261-14017279 5.72222 
chr10:14017297-14017317 5.75 
chr10:14017340-14017370 5.93333 
chr10:14017393-14017500 5.40187 
chr10:14017507-14017535 5.21429 
chr10:14017556-14017636 5.45 
chr10:14017686-14017726 5.7 
chr10:14022722-14022762 5.675 
chr10:14023738-14023761 6 
chr10:14024459-14024500 5.85366 
chr10:14024950-14024979 5.65517 
chr10:14028647-14028696 5.67347 
chr10:14030553-14030676 5.39837 
chr10:14030697-14030717 5.7 
chr10:14030776-14030806 5.93333 
chr10:14034952-14034973 6 
chr10:14035840-14035861 5.52381 
chr10:14036175-14036195 6 
chr10:14038986-14039033 6 
chr10:14039606-14039635 5.96552 
chr10:14041545-14041561 5.875 
chr10:14042646-14042663 6 
chr10:14043000-14043023 5.56522 
chr10:14047005-14047034 5.93103 
chr10:14050161-14050210 6 
chr10:14051311-14051328 6 
chr10:14051878-14051906 5.25 
chr10:14052663-14052682 6 
chr10:14055930-14055951 5.95238 
chr10:14056895-14056986 5.65934 
chr10:14056996-14057185 5.60317 
chr10:14057209-14057446 5.54852 
chr10:14060212-14060237 5.32 
chr10:14060454-14060474 6 
chr10:14061213-14061228 5.86667 
chr10:14061649-14061672 5.47826 
chr10:14063377-14063402 5.88 
chr10:14063556-14063595 5.74359 
chr10:14065013-14065050 5.37838 
chr10:14069615-14069642 5.96296 
chr10:14075781-14075857 5.89474 
chr10:14077409-14077447 5.47368 
chr10:14077703-14077744 5.2439 
chr10:14078041-14078054 6 
chr10:14080322-14080351 5.89655 
chr10:14081358-14081427 5.92754 
chr10:14081445-14081516 5.95775 
chr10:14081928-14081954 5.53846 
chr10:14084923-14084943 6 
chr10:14087540-14087575 5.25714 
chr10:14087670-14087720 5.48 
chr10:14087745-14087822 5.18182 
chr10:14087838-14087872 5.44118 
chr10:14087929-14087995 5.37879 
chr10:14088000-14088024 5.66667 
chr10:14090811-14090898 5.93103 
chr10:14091853-14091874 5.71429 
chr10:14097437-14097492 5.89091 
chr10:14101459-14101484 6 
chr10:14106571-14106589 5.83333 
chr10:14108007-14108037 6 
chr10:14108294-14108319 5.4 
chr10:14108503-14108522 5.89474 
chr10:14109815-14109847 5.78125 
chr10:14110853-14110932 5.78481 
chr10:14111662-14111713 5.31373 
chr10:14112657-14112683 5.53846 
chr10:14115452-14115476 5.54167 
chr10:14117704-14117790 5.4186 
chr10:14129212-14129385 5.42197 
chr10:14130784-14130799 6 
chr10:14131616-14131661 5.75556 
chr10:14133425-14133447 6 
chr10:14136874-14136921 5.2766 
chr10:14136929-14136992 5.25397 
chr10:14137013-14137040 5.37037 
chr10:14139140-14139182 5.97619 
chr10:14139647-14139708 5.32787 
chr10:14139854-14139884 5.23333 
chr10:14139897-14140164 5.72659 
chr10:14140323-14140347 5.45833 
chr10:14140390-14140415 5.84 
chr10:14142146-14142174 5.5 
chr10:14143719-14143776 5.91228 
chr10:14143839-14143857 5.72222 
chr10:14146094-14146166 5.27778 
chr10:14146315-14146338 5.43478 
chr10:14147399-14147418 5.63158 
chr10:14152124-14152146 6 
chr10:14152628-14152660 6 
chr10:14152818-14152837 6 
chr10:14153921-14154023 5.7549 
chr10:14155766-14155795 5.7931 
chr10:14155810-14155839 5.48276 
chr10:14159653-14159679 5.5 
chr10:14161994-14162008 6 
chr10:14163366-14163404 5.63158 
chr10:14165112-14165142 6 
chr10:14166678-14166707 6 
chr10:14167699-14167760 5.42623 
chr10:14167858-14167900 5.80952 
chr10:14168168-14168182 6 
chr10:14169904-14170120 5.88889 
chr10:14170906-14170936 5.2 
chr10:14171370-14171402 6 
chr10:14176247-14176280 6 
chr10:14176294-14176449 5.41935 
chr10:14176506-14176641 5.57778 
chr10:14176700-14176747 5.61702 
chr10:14179434-14179455 5.52381 
chr10:14180755-14180779 6 
chr10:14181366-14181383 6 
chr10:14181434-14181461 5.55556 
chr10:14182057-14182073 6 
chr10:14183453-14183487 5.26471 
chr10:14184143-14184170 5.66667 
chr10:14185604-14185622 6 
chr10:14186314-14186341 5.48148 
chr10:14187591-14187612 5.61905 
chr10:14188409-14188429 6 
chr10:14190760-14190778 5.83333 
chr10:14193635-14193660 5.32 
chr10:14193692-14193738 5.47826 
chr10:14194116-14194139 6 
chr10:14199838-14199862 5.66667 
chr10:14200616-14200873 5.62646 
chr10:14201680-14201717 5.83784 
chr10:14204627-14204655 5.92857 
chr10:14205109-14205125 5.9375 
chr10:14206314-14206345 5.29032 
chr10:14208063-14208091 5.25 
chr10:14208267-14208300 5.30303 
chr10:14209537-14209567 5.86667 
chr10:14212825-14212837 6 
chr10:14213013-14213039 5.61538 
chr10:14214197-14214209 6 
chr10:14215557-14215584 5.81481 
chr10:14216257-14216312 5.65455 
chr10:14216533-14216559 6 
chr10:14216855-14216913 5.77586 
chr10:14217521-14217536 6 
chr10:14218465-14218486 6 
chr10:14219184-14219210 5.92308 
chr10:14222031-14222088 5.80702 
chr10:14224375-14224394 5.84211 
chr10:14226109-14226143 6 
chr10:14226801-14226821 5.95 
chr10:14228136-14228158 6 
chr10:14229118-14229174 5.96429 
chr10:14233793-14233821 5.82143 
chr10:14235444-14235486 5.85714 
chr10:14235686-14235727 5.43902 
chr10:14236608-14236624 6 
chr10:14236793-14236818 5.4 
chr10:14238132-14238188 5.55357 
chr10:14239898-14239916 5.88889 
chr10:14241277-14241322 5.93333 
chr10:14241701-14241731 5.26667 
chr10:14241859-14241887 5.60714 
chr10:14242018-14242035 5.82353 
chr10:14242656-14242679 5.82609 
chr10:14243968-14243982 6 
chr10:14244382-14244411 5.68966 
chr10:14247040-14247070 5.86667 
chr10:14247805-14247823 6 
chr10:14249685-14249713 6 
chr10:14251186-14251211 5.56 
chr10:14251717-14251731 6 
chr10:14252710-14252737 5.74074 
chr10:14255242-14255271 5.7931 
chr10:14258550-14258568 5.88889 
chr10:14259398-14259418 5.75 
chr10:14259820-14259837 5.76471 
chr10:14260954-14260989 6 
chr10:14262782-14262833 5.88235 
chr10:14265093-14265117 5.75 
chr10:14265745-14265785 5.875 
chr10:14268107-14268128 5.61905 
chr10:14269196-14269269 5.68493 
chr10:14271072-14271112 5.775 
chr10:14272776-14272790 6 
chr10:14276213-14276229 5.8125 
chr10:14278994-14279021 6 
chr10:14279649-14279672 5.91304 
chr10:14280500-14280528 5.64286 
chr10:14281631-14281655 5.91667 
chr10:14282912-14282924 6 
chr10:14283682-14283715 6 
chr10:14285024-14285084 5.55 
chr10:14287591-14287619 5.28571 
chr10:14288373-14288418 5.66667 
chr10:14288460-14288500 5.475 
chr10:14288589-14288621 5.25 
chr10:14289493-14289549 5.64286 
chr10:14291962-14291985 6 
chr10:14293868-14293899 5.70968 
chr10:14294925-14294958 5.60606 
chr10:14298004-14298017 6 
chr10:14298819-14298846 5.62963 
chr10:14300231-14300251 5.6 
chr10:14302022-14302034 6 
chr10:14303323-14303349 5.61538 
chr10:14303940-14303981 6 
chr10:14306402-14306414 6 
chr10:14308500-14308527 5.77778 
chr10:14310097-14310142 5.22222 
chr10:14310185-14310199 6 
chr10:14313954-14314000 5.45652 
chr10:14315058-14315101 5.81395 
chr10:14318035-14318052 5.82353 
chr10:14318849-14318878 5.48276 
chr10:14321181-14321200 6 
chr10:14321352-14321373 5.66667 
chr10:14322981-14323003 6 
chr10:14330315-14330340 5.32 
chr10:14333803-14333836 5.24242 
chr10:14335263-14335299 5.25 
chr10:14345807-14345831 5.66667 
chr10:14351446-14351491 5.95556 
chr10:14354864-14354885 5.57143 
chr10:14355026-14355056 5.23333 
chr10:14355369-14355399 5.46667 
chr10:14358507-14358538 5.90323 
chr10:14359644-14359766 5.45082 
chr10:14360611-14360623 6 
chr10:14361338-14361386 5.75 
chr10:14363054-14363069 6 
chr10:14363318-14363351 5.63636 
chr10:14366650-14366667 6 
chr10:14370351-14370375 5.66667 
chr10:14370604-14370655 5.64706 
chr10:14372306-14372326 5.6 
chr10:14372932-14372983 5.66667 
chr10:14373645-14373678 5.51515 
chr10:14374008-14374033 6 
chr10:14374224-14374261 5.7027 
chr10:14380973-14381030 5.89474 
chr10:14381781-14381806 5.76 
chr10:14383085-14383110 5.96 
chr10:14383650-14383665 5.93333 
chr10:14388040-14388069 6 
chr10:14389811-14389849 5.52632 
chr10:14389858-14389918 5.88333 
chr10:14392796-14392815 5.89474 
chr10:14394197-14394224 5.88889 
chr10:14394347-14394360 5.92308 
chr10:14397532-14397552 5.85 
chr10:14399792-14399827 5.91429 
chr10:14401515-14401534 6 
chr10:14407273-14407294 5.95238 
chr10:14409931-14409971 6 
chr10:14412815-14412837 6 
chr10:14413306-14413324 6 
chr10:14415912-14415937 5.88 
chr10:14416818-14416963 5.77241 
chr10:14418678-14418703 5.48 
chr10:14423830-14423873 5.62791 
chr10:14424512-14424526 6 
chr10:14425037-14425054 5.82353 
chr10:14425964-14426000 5.61111 
chr10:14430272-14430328 5.60714 
chr10:14431062-14431082 5.65 
chr10:14434098-14434110 6 
chr10:14435959-14435975 6 
chr10:14436982-14437041 5.89831 
chr10:14438255-14438280 6 
chr10:14439489-14439510 6 
chr10:14441680-14441703 5.56522 
chr10:14443896-14443923 5.40741 
chr10:14444460-14444493 5.66667 
chr10:14448599-14448625 5.42308 
chr10:14451838-14452060 5.71171 
chr10:14452196-14452353 5.49045 
chr10:14453025-14453042 6 
chr10:14456046-14456083 5.40541 
chr10:14456304-14456458 5.63636 
chr10:14457338-14457364 5.69231 
chr10:14461943-14461976 5.90909 
chr10:14463839-14463868 5.48276 
chr10:14468149-14468165 6 
chr10:14468538-14468562 5.875 
chr10:14471870-14471889 5.84211 
chr10:14472118-14472151 5.93939 
chr10:14474771-14474798 5.40741 
chr10:14477782-14477830 5.60417 
chr10:14479406-14479467 5.7541 
chr10:14480417-14480434 5.82353 
chr10:14480587-14480618 5.87097 
chr10:14483073-14483107 5.41176 
chr10:14483170-14483205 5.77143 
chr10:14483826-14483866 5.525 
chr10:14485750-14485793 5.51163 
chr10:14486065-14486094 5.31034 
chr10:14487065-14487096 5.35484 
chr10:14488022-14488036 6 
chr10:14488143-14488178 5.62857 
chr10:14488788-14488807 5.68421 
chr10:14490791-14490832 5.5122 
chr10:14491326-14491349 5.43478 
chr10:14491393-14491462 5.4058 
chr10:14491532-14491551 5.63158 
chr10:14491578-14491781 5.36946 
chr10:14491845-14491922 5.44156 
chr10:14492558-14492588 5.63333 
chr10:14493904-14493935 5.87097 
chr10:14495129-14495167 5.26316 
chr10:14496098-14496128 5.4 
chr10:14497115-14497138 6 
chr10:14501486-14501500 5.92857 
chr10:14507667-14507702 5.31429 
chr10:14509617-14509640 6 
chr10:14510698-14510721 5.43478 
chr10:14513237-14513258 5.71429 
chr10:14514325-14514360 6 
chr10:14515779-14515794 6 
chr10:14519378-14519405 5.77778 
chr10:14521224-14521261 5.91892 
chr10:14521821-14521837 6 
chr10:14524062-14524093 5.83871 
chr10:14524242-14524272 5.86667 
chr10:14525092-14525110 6 
chr10:14525350-14525369 5.73684 
chr10:14528654-14528677 5.43478 
chr10:14531022-14531064 5.80952 
chr10:14531880-14532034 5.76623 
chr10:14534119-14534147 6 
chr10:14534309-14534328 5.63158 
chr10:14534774-14534800 5.92308 
chr10:14535703-14535742 5.84615 
chr10:14536041-14536070 5.51724 
chr10:14537031-14537076 5.95556 
chr10:14537170-14537182 6 
chr10:14539171-14539209 5.71053 
chr10:14539796-14539814 6 
chr10:14542067-14542082 5.93333 
chr10:14544360-14544415 5.54545 
chr10:14545428-14545473 5.57778 
chr10:14545781-14545807 5.84615 
chr10:14546299-14546318 5.84211 
chr10:14546646-14546673 5.25926 
chr10:14547100-14547126 5.80769 
chr10:14554199-14554215 6 
chr10:14558101-14558125 5.875 
chr10:14558913-14558925 6 
chr10:14559707-14559775 5.85294 
chr10:14563916-14563940 5.41667 
chr10:14565866-14565878 6 
chr10:14566033-14566045 6 
chr10:14570173-14570192 6 
chr10:14573528-14573553 5.88 
chr10:14575527-14575556 5.65517 
chr10:14579832-14579847 6 
chr10:14582863-14582896 5.30303 
chr10:14584092-14584108 5.875 
chr10:14584268-14584283 6 
chr10:14585689-14585704 6 
chr10:14589643-14589656 5.92308 
chr10:14590818-14590841 6 
chr10:14593176-14593196 6 
chr10:14594452-14594480 5.32143 
chr10:14597893-14597920 6 
chr10:14599810-14599854 5.61364 
chr10:14600177-14600219 5.33333 
chr10:14600253-14600308 5.78182 
chr10:14601096-14601124 5.89286 
chr10:14601736-14601748 6 
chr10:14609155-14609181 5.84615 
chr10:14611400-14611423 5.91304 
chr10:14612232-14612269 6 
chr10:14614721-14614809 5.34091 
chr10:14615575-14615589 6 
chr10:14615732-14615762 5.53333 
chr10:14615903-14615923 5.9 
chr10:14617196-14617221 6 
chr10:14618528-14618549 5.90476 
chr10:14623906-14623929 5.78261 
chr10:14624352-14624388 5.86111 
chr10:14625085-14625116 5.90323 
chr10:14627403-14627430 5.51852 
chr10:14629309-14629331 5.63636 
chr10:14631172-14631196 5.91667 
chr10:14631810-14631836 5.69231 
chr10:14632988-14633005 6 
chr10:14635511-14635541 5.6 
chr10:14636500-14636530 5.9 
chr10:14637421-14637437 6 
chr10:14641852-14641864 6 
chr10:14642600-14642651 5.45098 
chr10:14643921-14643936 6 
chr10:14645000-14645032 5.8125 
chr10:14645841-14645865 5.41667 
chr10:14646255-14646308 5.24528 
chr10:14646318-14646367 5.34694 
chr10:14646432-14646452 5.7 
chr10:14646721-14646917 5.41837 
chr10:14648674-14648732 5.31034 
chr10:14653483-14653523 6 
chr10:14653894-14653909 5.93333 
chr10:14653949-14653996 5.65957 
chr10:14654963-14654983 5.6 
chr10:14655441-14655470 5.24138 
chr10:14656675-14656689 6 
chr10:14658918-14658984 5.4697 
chr10:14659013-14659059 5.19565 
chr10:14659753-14659767 6 
chr10:14661081-14661111 5.3 
chr10:14661707-14661725 6 
chr10:14662003-14662032 5.93103 
chr10:14664307-14664319 6 
chr10:14667247-14667285 5.76316 
chr10:14668496-14668515 5.78947 
chr10:14670067-14670127 5.5 
chr10:14670866-14670878 6 
chr10:14671183-14671217 5.5 
chr10:14671229-14671524 5.70847 
chr10:14672277-14672290 6 
chr10:14672637-14672701 5.73438 
chr10:14672851-14672887 5.58333 
chr10:14674303-14674323 6 
chr10:14674609-14674622 6 
chr10:14675193-14675205 6 
chr10:14676398-14676412 6 
chr10:14676588-14676608 5.95 
chr10:14677090-14677149 5.76271 
chr10:14678266-14678287 5.66667 
chr10:14678307-14678338 5.6129 
chr10:14681195-14681208 6 
chr10:14685097-14685130 5.66667 
chr10:14685409-14685421 6 
chr10:14686180-14686202 5.54545 
chr10:14688788-14688805 6 
chr10:14689684-14689698 6 
chr10:14696870-14696882 6 
chr10:14697417-14697433 6 
chr10:14700396-14700418 5.86364 
chr10:14701438-14701471 5.72727 
chr10:14704359-14704387 5.42857 
chr10:14705886-14705907 6 
chr10:14708396-14708421 5.44 
chr10:14710027-14710058 5.80645 
chr10:14711366-14711390 5.58333 
chr10:14713065-14713083 5.88889 
chr10:14713871-14713898 6 
chr10:14714025-14714047 5.81818 
chr10:14714070-14714109 5.84615 
chr10:14714786-14714811 5.48 
chr10:14715959-14715993 5.82353 
chr10:14717022-14717034 6 
chr10:14718162-14718182 6 
chr10:14719618-14719640 5.54545 
chr10:14720607-14720627 5.95 
chr10:14724529-14724544 6 
chr10:14724884-14724926 5.69048 
chr10:14726456-14726476 5.65 
chr10:14726987-14727005 5.88889 
chr10:14727141-14727160 6 
chr10:14729804-14729855 5.23529 
chr10:14730433-14730500 5.40299 
chr10:14731956-14732047 5.76923 
chr10:14732443-14732465 6 
chr10:14732931-14732947 6 
chr10:14733892-14733905 6 
chr10:14741914-14741944 5.66667 
chr10:14742826-14742846 6 
chr10:14743217-14743255 5.5 
chr10:14744340-14744366 5.65385 
chr10:14745306-14745338 5.71875 
chr10:14746268-14746294 6 
chr10:14747022-14747037 6 
chr10:14749126-14749176 5.92 
chr10:14752430-14752472 6 
chr10:14752700-14752737 5.24324 
chr10:14754266-14754286 6 
chr10:14754609-14754632 5.65217 
chr10:14759086-14759111 5.84 
chr10:14760337-14760560 5.69955 
chr10:14762830-14762856 5.76923 
chr10:14765031-14765063 5.28125 
chr10:14766133-14766172 5.23077 
chr10:14767595-14767639 5.84091 
chr10:14767820-14767836 6 
chr10:14770000-14770014 5.92857 
chr10:14770329-14770356 5.62963 
chr10:14773167-14773200 5.21212 
chr10:14774778-14774933 5.56774 
chr10:14775011-14775059 5.6875 
chr10:14776743-14776756 6 
chr10:14778029-14778046 6 
chr10:14779614-14779636 6 
chr10:14779765-14779794 6 
chr10:14781615-14781634 6 
chr10:14783371-14783394 5.43478 
chr10:14783714-14783732 6 
chr10:14784102-14784124 5.86364 
chr10:14786899-14786941 5.83333 
chr10:14789478-14789505 5.55556 
chr10:14795148-14795182 5.61765 
chr10:14795930-14795952 5.81818 
chr10:14797495-14797520 5.92 
chr10:14799157-14799204 5.31915 
chr10:14799437-14799478 5.56098 
chr10:14799890-14799912 5.72727 
chr10:14800872-14800891 6 
chr10:14801180-14801218 6 
chr10:14801706-14801723 5.82353 
chr10:14803010-14803030 6 
chr10:14803595-14803613 6 
chr10:14804753-14804796 6 
chr10:14807889-14807915 5.84615 
chr10:14807958-14807971 5.92308 
chr10:14809023-14809115 5.8913 
chr10:14812521-14812549 6 
chr10:14812974-14813000 5.92308 
chr10:14813605-14813643 5.39474 
chr10:14814352-14814374 5.81818 
chr10:14817308-14817333 5.72 
chr10:14817509-14817540 5.19355 
chr10:14820380-14820403 5.47826 
chr10:14824500-14824521 6 
chr10:14824675-14824689 6 
chr10:14825461-14825477 6 
chr10:14826111-14826138 6 
chr10:14827865-14827885 5.7 
chr10:14837354-14837376 5.59091 
chr10:14838098-14838119 6 
chr10:14841711-14841789 5.53846 
chr10:14846184-14846199 6 
chr10:14846899-14846934 5.77143 
chr10:14847555-14847595 5.675 
chr10:14848393-14848415 6 
chr10:14849079-14849124 5.4 
chr10:14851000-14851017 5.88235 
chr10:14851592-14851607 6 
chr10:14855507-14855615 5.7963 
chr10:14856534-14856572 5.34211 
chr10:14856958-14856989 5.90323 
chr10:14858979-14858993 6 
chr10:14859408-14859429 5.85714 
chr10:14859722-14859739 5.76471 
chr10:14863120-14863136 5.8125 
chr10:14864739-14864783 5.29545 
chr10:14865510-14865538 5.71429 
chr10:14866604-14866621 6 
chr10:14867949-14868316 5.85286 
chr10:14868330-14868544 5.88785 
chr10:14869047-14869080 5.84848 
chr10:14869890-14869904 5.92857 
chr10:14870842-14870874 5.875 
chr10:14871618-14871640 5.86364 
chr10:14872844-14872874 5.83333 
chr10:14873461-14873492 5.83871 
chr10:14873500-14873584 5.72619 
chr10:14874841-14874871 5.73333 
chr10:14876339-14876362 6 
chr10:14877280-14877297 5.94118 
chr10:14878926-14878969 5.86047 
chr10:14881570-14881597 5.59259 
chr10:14882040-14882065 5.68 
chr10:14887586-14887605 5.84211 
chr10:14888218-14888240 5.86364 
chr10:14895709-14895730 5.90476 
chr10:14897799-14897831 5.53125 
chr10:14898859-14898874 5.86667 
chr10:14904361-14904386 5.96 
chr10:14906231-14906243 6 
chr10:14906265-14906295 5.56667 
chr10:14906315-14906341 5.80769 
chr10:14908882-14908916 5.35294 
chr10:14910500-14910520 6 
chr10:14910838-14910859 5.57143 
chr10:14911214-14911258 5.93182 
chr10:14911286-14911310 5.41667 
chr10:14912716-14912744 5.32143 
chr10:14914152-14914172 6 
chr10:14921579-14921605 5.38462 
chr10:14924863-14924875 6 
chr10:14925703-14925726 6 
chr10:14930633-14930654 5.52381 
chr10:14934997-14935016 6 
chr10:14936354-14936379 6 
chr10:14937152-14937188 5.72222 
chr10:14937913-14937954 5.80488 
chr10:14940080-14940098 5.72222 
chr10:14940201-14940224 6 
chr10:14946302-14946341 5.87179 
chr10:14949846-14949872 5.76923 
chr10:14950164-14950181 6 
chr10:14957312-14957338 5.26923 
chr10:14958124-14958163 5.5641 
chr10:14958515-14958530 5.86667 
chr10:14959485-14959504 5.68421 
chr10:14966845-14966882 5.94595 
chr10:14967224-14967242 6 
chr10:14968656-14968668 6 
chr10:14969388-14969421 5.75758 
chr10:14969558-14969635 5.42857 
chr10:14969871-14969915 5.31818 
chr10:14970250-14970268 6 
chr10:14970785-14970797 6 
chr10:14972277-14972310 5.81818 
chr10:14972787-14972814 5.40741 
chr10:14973554-14973580 5.84615 
chr10:14974033-14974062 5.62069 
chr10:14976326-14976357 5.96774 
chr10:14977418-14977437 6 
chr10:14978314-14978347 5.78788 
chr10:14979280-14979297 6 
chr10:14979892-14979911 6 
chr10:14981770-14981798 5.25 
chr10:14983281-14983295 6 
chr10:14984535-14984570 5.22857 
chr10:14985458-14985483 5.32 
chr10:14986242-14986270 5.53571 
chr10:14986661-14986692 5.80645 
chr10:14987651-14987670 6 
chr10:14989209-14989240 5.93548 
chr10:14990710-14990740 5.5 
chr10:14990769-14990790 6 
chr10:14992355-14992370 6 
chr10:14992426-14992447 5.57143 
chr10:14993388-14993415 6 
chr10:14997696-14997710 5.92857 
chr10:14998586-14998601 5.86667 
chr10:14999710-14999733 5.95652 
chr10:15000158-15000181 5.56522 
chr10:15000893-15000924 6 
chr10:15002402-15002431 5.51724 
chr10:15003028-15003053 5.76 
chr10:15003637-15003653 6 
chr10:15003784-15003819 5.8 
chr10:15004761-15004779 5.72222 
chr10:15006095-15006109 6 
chr10:15006544-15006624 5.6375 
chr10:15006635-15006652 6 
chr10:15007674-15007715 6 
chr10:15008054-15008075 5.52381 
chr10:15008717-15008750 5.39394 
chr10:15009500-15009516 5.8125 
chr10:15010486-15010511 5.92 
chr10:15011077-15011095 5.83333 
chr10:15011446-15011478 5.8125 
chr10:15013203-15013232 5.7931 
chr10:15013949-15013968 5.68421 
chr10:15015768-15015780 6 
chr10:15016723-15016767 5.29545 
chr10:15016806-15016828 5.86364 
chr10:15024938-15024950 6 
chr10:15024983-15025000 5.82353 
chr10:15028324-15028338 6 
chr10:15029332-15029351 6 
chr10:15037177-15037191 6 
chr10:15043610-15043651 5.85366 
chr10:15044564-15044597 5.24242 
chr10:15045636-15045650 5.92857 
chr10:15046037-15046079 5.54762 
chr10:15047358-15047381 5.78261 
chr10:15048774-15048794 6 
chr10:15048949-15049000 5.66667 
chr10:15058153-15058175 5.90909 
chr10:15058854-15058881 5.77778 
chr10:15060000-15060020 5.75 
chr10:15060494-15060540 5.93478 
chr10:15061914-15061926 6 
chr10:15063764-15063792 5.25 
chr10:15065262-15065305 6 
chr10:15066554-15066591 5.27027 
chr10:15067481-15067506 5.32 
chr10:15068809-15068847 5.81579 
chr10:15068962-15068975 6 
chr10:15069131-15069150 6 
chr10:15069639-15069666 5.48148 
chr10:15070714-15070748 5.85294 
chr10:15074448-15074468 5.7 
chr10:15074619-15074633 6 
chr10:15075449-15075490 5.43902 
chr10:15075500-15075540 5.375 
chr10:15076101-15076125 5.75 
chr10:15076783-15076813 5.9 
chr10:15078185-15078202 5.82353 
chr10:15079078-15079111 5.75758 
chr10:15082570-15082601 5.6129 
chr10:15083259-15083288 6 
chr10:15084848-15084869 6 
chr10:15085468-15085488 5.8 
chr10:15086420-15086459 5.5641 
chr10:15088314-15088347 5.81818 
chr10:15091099-15091114 6 
chr10:15092251-15092273 5.81818 
chr10:15092538-15092553 6 
chr10:15093059-15093087 5.89286 
chr10:15094767-15094784 6 
chr10:15095894-15095911 5.76471 
chr10:15096038-15096050 6 
chr10:15096953-15096970 5.94118 
chr10:15098273-15098296 5.43478 
chr10:15098588-15098644 5.85714 
chr10:15098795-15098813 5.94444 
chr10:15098905-15098931 5.61538 
chr10:15099394-15099409 6 
chr10:15100916-15101211 5.74576 
chr10:15101804-15101821 5.88235 
chr10:15104569-15104609 5.275 
chr10:15108239-15108251 6 
chr10:15108595-15108650 5.94545 
chr10:15109468-15109500 5.375 
chr10:15112465-15112491 5.76923 
chr10:15112779-15112797 6 
chr10:15115658-15115673 6 
chr10:15117975-15118005 5.93333 
chr10:15118406-15118428 5.68182 
chr10:15119872-15119891 5.84211 
chr10:15120867-15120926 5.28814 
chr10:15121049-15121066 5.82353 
chr10:15121267-15121281 6 
chr10:15122577-15122592 5.93333 
chr10:15124282-15124297 6 
chr10:15125035-15125060 5.96 
chr10:15126200-15126223 5.69565 
chr10:15129012-15129025 6 
chr10:15129810-15129824 6 
chr10:15129918-15129949 5.93548 
chr10:15131067-15131157 5.53333 
chr10:15131547-15131585 5.5 
chr10:15131612-15131698 5.34884 
chr10:15131707-15131741 5.58824 
chr10:15133118-15133151 5.75758 
chr10:15133614-15133714 5.6 
chr10:15135018-15135052 5.52941 
chr10:15136108-15136159 5.84314 
chr10:15136475-15136488 6 
chr10:15138311-15138341 5.5 
chr10:15140225-15140243 6 
chr10:15140883-15140900 6 
chr10:15141784-15141803 5.68421 
chr10:15144193-15144207 6 
chr10:15146401-15146423 6 
chr10:15146707-15146719 6 
chr10:15149107-15149121 6 
chr10:15151569-15151611 5.61905 
chr10:15152432-15152453 5.7619 
chr10:15152768-15152802 5.55882 
chr10:15153508-15153536 5.64286 
chr10:15153794-15153824 5.93333 
chr10:15154173-15154245 5.94444 
chr10:15155462-15155500 5.73684 
chr10:15156441-15156471 5.93333 
chr10:15165530-15165549 6 
chr10:15166837-15166856 5.68421 
chr10:15167627-15167679 5.82692 
chr10:15168427-15168439 6 
chr10:15169233-15169254 6 
chr10:15169545-15169609 5.96875 
chr10:15171906-15171923 6 
chr10:15172702-15172748 5.93478 
chr10:15172770-15172801 5.83871 
chr10:15173306-15173328 5.90909 
chr10:15174220-15174238 5.88889 
chr10:15174416-15174438 6 
chr10:15175581-15175598 5.82353 
chr10:15177191-15177218 6 
chr10:15177859-15177938 5.72152 
chr10:15178219-15178509 5.63793 
chr10:15178600-15178630 5.6 
chr10:15179982-15180016 5.91176 
chr10:15181249-15181303 5.96296 
chr10:15181862-15181904 6 
chr10:15182123-15182144 5.7619 
chr10:15182494-15182530 5.83333 
chr10:15183500-15183526 5.61538 
chr10:15185856-15185887 5.54839 
chr10:15189094-15189129 6 
chr10:15191038-15191084 5.71739 
chr10:15191105-15191130 5.44 
chr10:15191167-15191213 5.8913 
chr10:15191243-15191612 5.73442 
chr10:15191716-15191730 6 
chr10:15194023-15194042 6 
chr10:15195630-15195662 5.8125 
chr10:15197534-15197557 6 
chr10:15201394-15201422 6 
chr10:15203078-15203106 5.96429 
chr10:15203343-15203363 5.65 
chr10:15204250-15204266 6 
chr10:15204441-15204469 5.42857 
chr10:15204746-15204934 5.46277 
chr10:15206181-15206200 6 
chr10:15210286-15210314 5.25 
chr10:15210717-15210802 5.67059 
chr10:15210823-15210858 5.97143 
chr10:15211056-15211074 5.88889 
chr10:15214164-15214194 6 
chr10:15216014-15216036 5.54545 
chr10:15216603-15216615 6 
chr10:15217262-15217277 6 
chr10:15218824-15218855 5.64516 
chr10:15219316-15219335 5.63158 
chr10:15220363-15220396 5.57576 
chr10:15220762-15220790 5.64286 
chr10:15221737-15221754 6 
chr10:15222179-15222195 6 
chr10:15222323-15222341 5.88889 
chr10:15223953-15223973 6 
chr10:15224432-15224454 5.81818 
chr10:15227861-15228019 5.87342 
chr10:15228455-15228485 5.66667 
chr10:15229487-15229513 6 
chr10:15232058-15232081 6 
chr10:15232887-15232902 6 
chr10:15233353-15233380 5.59259 
chr10:15233421-15233438 5.82353 
chr10:15234127-15234150 5.73913 
chr10:15236599-15236633 6 
chr10:15237679-15237700 6 
chr10:15238633-15238769 5.51471 
chr10:15238902-15238927 6 
chr10:15241136-15241154 6 
chr10:15242463-15242481 5.94444 
chr10:15245965-15245983 6 
chr10:15247623-15247637 6 
chr10:15248310-15248330 5.9 
chr10:15249270-15249345 5.52 
chr10:15251115-15251139 5.41667 
chr10:15251278-15251306 5.96429 
chr10:15253313-15253345 6 
chr10:15253757-15253777 5.65 
chr10:15254986-15255010 5.625 
chr10:15260074-15260097 6 
chr10:15261281-15261329 5.52083 
chr10:15262346-15262366 6 
chr10:15265521-15265540 5.84211 
chr10:15265907-15265925 5.94444 
chr10:15270335-15270352 6 
chr10:15271401-15271510 5.62385 
chr10:15271526-15271546 6 
chr10:15271559-15271612 5.75472 
chr10:15271625-15271654 6 
chr10:15271667-15271955 5.89583 
chr10:15275292-15275327 5.77143 
chr10:15275518-15275561 5.76744 
chr10:15276817-15276838 5.52381 
chr10:15277300-15277323 6 
chr10:15281285-15281317 6 
chr10:15281904-15281918 6 
chr10:15283032-15283068 5.88889 
chr10:15283356-15283379 5.52174 
chr10:15285750-15285765 5.86667 
chr10:15287050-15287077 5.62963 
chr10:15291085-15291108 5.95652 
chr10:15292757-15292775 5.94444 
chr10:15293401-15293415 6 
chr10:15295000-15295016 5.9375 
chr10:15297631-15297660 5.93103 
chr10:15299581-15299597 5.875 
chr10:15300040-15300073 5.78788 
chr10:15305673-15305831 5.64557 
chr10:15305845-15305969 5.79839 
chr10:15307240-15307293 5.84906 
chr10:15307577-15307598 6 
chr10:15308865-15308890 5.84 
chr10:15309600-15309630 5.9 
chr10:15311035-15311071 6 
chr10:15311095-15311116 5.71429 
chr10:15312703-15312730 5.7037 
chr10:15314199-15314221 5.59091 
chr10:15318175-15318199 6 
chr10:15321899-15321925 5.92308 
chr10:15323858-15323874 6 
chr10:15324700-15324721 5.52381 
chr10:15325137-15325157 5.75 
chr10:15325572-15325593 5.57143 
chr10:15326416-15326433 6 
chr10:15328278-15328292 6 
chr10:15329064-15329103 5.58974 
chr10:15329750-15329773 5.69565 
chr10:15330812-15330833 6 
chr10:15333371-15333397 5.73077 
chr10:15335546-15335565 5.78947 
chr10:15336899-15336927 5.96429 
chr10:15337082-15337111 5.93103 
chr10:15340006-15340039 5.42424 
chr10:15340116-15340138 6 
chr10:15341474-15341500 6 
chr10:15341959-15342000 5.70732 
chr10:15342599-15342624 5.4 
chr10:15343343-15343376 5.72727 
chr10:15344464-15344523 5.89831 
chr10:15345212-15345265 5.62264 
chr10:15346717-15346737 5.8 
chr10:15347663-15347682 6 
chr10:15349645-15349669 6 
chr10:15350647-15350670 6 
chr10:15354672-15354708 6 
chr10:15356259-15356279 5.8 
chr10:15357867-15357906 5.46154 
chr10:15359377-15359406 5.75862 
chr10:15359767-15359782 6 
chr10:15361427-15361444 6 
chr10:15362000-15362032 5.78125 
chr10:15365136-15365151 5.86667 
chr10:15365454-15365490 5.61111 
chr10:15366749-15366774 5.36 
chr10:15367159-15367175 5.875 
chr10:15367507-15367522 5.86667 
chr10:15368194-15368214 5.65 
chr10:15368297-15368321 5.41667 
chr10:15369649-15369663 6 
chr10:15370076-15370109 5.60606 
chr10:15371626-15371639 6 
chr10:15372695-15372729 5.82353 
chr10:15372882-15372900 5.88889 
chr10:15373726-15373890 5.7439 
chr10:15375836-15375863 5.37037 
chr10:15377242-15377283 5.56098 
chr10:15378891-15378908 5.88235 
chr10:15384557-15384586 5.51724 
chr10:15389833-15389868 5.6 
chr10:15392327-15392349 5.72727 
chr10:15393566-15393707 5.84397 
chr10:15394024-15394085 5.62295 
chr10:15394251-15394272 5.71429 
chr10:15395836-15395866 5.2 
chr10:15397715-15397742 5.92593 
chr10:15397869-15397927 5.43103 
chr10:15398196-15398252 5.73214 
chr10:15398966-15398990 5.95833 
chr10:15399282-15399316 5.58824 
chr10:15399347-15399370 5.43478 
chr10:15401925-15401945 6 
chr10:15404721-15404741 5.95 
chr10:15407766-15407810 5.52273 
chr10:15409198-15409226 5.92857 
chr10:15411212-15411231 6 
chr10:15412239-15412254 6 
chr10:15412873-15412894 6 
chr10:15413179-15413219 5.5 
chr10:15413242-15413270 5.89286 
chr10:15413304-15413324 5.65 
chr10:15414697-15414758 5.60656 
chr10:15415914-15415939 5.48 
chr10:15416754-15416784 5.93333 
chr10:15416918-15416932 6 
chr10:15417264-15417297 5.21212 
chr10:15417714-15417737 6 
chr10:15418371-15418396 5.88 
chr10:15418836-15418871 5.82857 
chr10:15421573-15421621 5.625 
chr10:15422360-15422387 6 
chr10:15422550-15422567 6 
chr10:15422937-15422953 5.875 
chr10:15424204-15424226 5.95455 
chr10:15425353-15425365 6 
chr10:15425536-15425564 6 
chr10:15428199-15428211 6 
chr10:15429254-15429283 5.34483 
chr10:15430358-15430391 6 
chr10:15431747-15431779 5.6875 
chr10:15431938-15432037 5.90909 
chr10:15432269-15432288 6 
chr10:15433367-15433398 5.70968 
chr10:15434797-15434839 5.35714 
chr10:15436458-15436484 5.69231 
chr10:15436970-15436992 6 
chr10:15437969-15437985 6 
chr10:15438342-15438435 5.3871 
chr10:15438904-15438949 5.88889 
chr10:15439796-15439815 5.63158 
chr10:15439985-15440036 5.70588 
chr10:15440766-15440789 5.78261 
chr10:15449700-15449713 6 
chr10:15450061-15450079 5.94444 
chr10:15451940-15451958 6 
chr10:15452443-15452462 5.78947 
chr10:15454163-15454198 5.85714 
chr10:15456150-15456199 5.69388 
chr10:15459630-15459669 5.66667 
chr10:15460444-15460458 6 
chr10:15465806-15465844 5.36842 
chr10:15466396-15466421 5.44 
chr10:15467696-15467717 5.71429 
chr10:15471369-15471392 6 
chr10:15471470-15471488 5.94444 
chr10:15471791-15471935 5.9375 
chr10:15473011-15473026 6 
chr10:15475168-15475214 5.17391 
chr10:15476265-15476440 5.4 
chr10:15476554-15476621 5.85075 
chr10:15477549-15477602 5.49057 
chr10:15478165-15478221 5.92857 
chr10:15479780-15479867 5.58621 
chr10:15480288-15480312 5.625 
chr10:15481912-15481935 5.69565 
chr10:15482281-15482307 5.53846 
chr10:15483413-15483426 6 
chr10:15484524-15484545 6 
chr10:15486422-15486466 5.43182 
chr10:15486829-15486876 5.61702 
chr10:15487446-15487540 5.74468 
chr10:15487832-15487862 5.96667 
chr10:15489300-15489320 5.8 
chr10:15491103-15491129 5.92308 
chr10:15491282-15491307 6 
chr10:15498545-15498569 6 
chr10:15502755-15502779 5.75 
chr10:15506298-15506334 5.83333 
chr10:15507919-15507957 5.97368 
chr10:15509941-15509954 6 
chr10:15511948-15511964 6 
chr10:15513550-15513566 5.8125 
chr10:15517782-15517831 5.14286 
chr10:15519218-15519263 5.97778 
chr10:15519769-15519818 5.91837 
chr10:15522470-15522488 5.72222 
chr10:15524517-15524549 5.75 
chr10:15525558-15525603 5.55556 
chr10:15526661-15526683 5.81818 
chr10:15528330-15528357 5.44444 
chr10:15529404-15529433 5.72414 
chr10:15529757-15529773 5.875 
chr10:15531583-15531632 5.87755 
chr10:15532131-15532167 5.72222 
chr10:15532473-15532488 6 
chr10:15533819-15533860 5.73171 
chr10:15535828-15535841 5.92308 
chr10:15536357-15536371 6 
chr10:15538539-15538562 5.52174 
chr10:15538717-15538731 6 
chr10:15540651-15540674 5.82609 
chr10:15542718-15542744 5.26923 
chr10:15547735-15547786 5.84314 
chr10:15549951-15549978 6 
chr10:15555441-15555461 5.95 
chr10:15556382-15556408 5.88462 
chr10:15562422-15562442 5.75 
chr10:15565755-15565776 6 
chr10:15565930-15565955 6 
chr10:15567644-15567662 6 
chr10:15569905-15569927 6 
chr10:15570091-15570112 6 
chr10:15570505-15570518 6 
chr10:15570943-15571104 5.7764 
chr10:15572540-15572557 6 
chr10:15573313-15573352 5.64103 
chr10:15573374-15573419 5.97778 
chr10:15574417-15574440 6 
chr10:15579951-15579983 5.84375 
chr10:15580511-15580525 6 
chr10:15580952-15580973 6 
chr10:15585893-15585914 5.57143 
chr10:15586300-15586339 5.87179 
chr10:15588672-15588893 5.57919 
chr10:15590060-15590103 5.37209 
chr10:15591172-15591221 5.79592 
chr10:15595301-15595314 6 
chr10:15596717-15596754 5.89189 
chr10:15598005-15598038 5.87879 
chr10:15602278-15602299 5.61905 
chr10:15603208-15603255 5.91489 
chr10:15603426-15603473 5.3617 
chr10:15605567-15605593 5.61538 
chr10:15605916-15605933 5.76471 
chr10:15606249-15606263 6 
chr10:15607357-15607384 5.74074 
chr10:15607572-15607601 6 
chr10:15609153-15609185 5.75 
chr10:15609907-15609919 6 
chr10:15612609-15612628 6 
chr10:15615063-15615081 5.83333 
chr10:15615408-15615427 5.73684 
chr10:15615875-15615916 5.39024 
chr10:15616692-15616717 5.6 
chr10:15617388-15617411 6 
chr10:15617939-15617976 5.83784 
chr10:15619146-15619160 6 
chr10:15622017-15622066 5.5102 
chr10:15622125-15622141 6 
chr10:15623799-15623813 6 
chr10:15624237-15624260 5.91304 
chr10:15625500-15625532 5.625 
chr10:15626291-15626318 5.92593 
chr10:15628048-15628069 6 
chr10:15632621-15632641 5.8 
chr10:15633401-15633444 5.97674 
chr10:15634592-15634623 5.80645 
chr10:15635838-15635853 6 
chr10:15636779-15636793 5.92857 
chr10:15640324-15640348 5.66667 
chr10:15641918-15641948 5.83333 
chr10:15642333-15642386 5.28302 
chr10:15643234-15643266 5.4375 
chr10:15643598-15643613 6 
chr10:15646577-15646594 6 
chr10:15650401-15650432 5.87097 
chr10:15653490-15653503 6 
chr10:15653801-15653814 6 
chr10:15654829-15654850 5.71429 
chr10:15655159-15655199 5.875 
chr10:15660231-15660244 5.92308 
chr10:15662307-15662328 6 
chr10:15662816-15662861 5.4 
chr10:15664155-15664188 5.84848 
chr10:15664572-15664606 5.97059 
chr10:15665684-15665713 5.51724 
chr10:15668204-15668243 5.61538 
chr10:15670323-15670345 6 
chr10:15671920-15671959 5.53846 
chr10:15672313-15672350 5.59459 
chr10:15675426-15675443 5.82353 
chr10:15676983-15677018 5.88571 
chr10:15677917-15677951 6 
chr10:15679500-15679523 5.65217 
chr10:15679882-15679916 5.29412 
chr10:15684125-15684147 5.63636 
chr10:15686432-15686504 5.81944 
chr10:15687091-15687111 6 
chr10:15689448-15689467 6 
chr10:15690495-15690560 5.52308 
chr10:15691248-15691277 5.48276 
chr10:15691614-15691627 6 
chr10:15695811-15695842 5.96774 
chr10:15698354-15698375 5.90476 
chr10:15699098-15699125 5.62963 
chr10:15699489-15699525 5.69444 
chr10:15702958-15702978 5.7 
chr10:15703503-15703528 6 
chr10:15704325-15704348 6 
chr10:15705289-15705313 5.83333 
chr10:15705344-15705367 5.82609 
chr10:15712548-15712566 5.88889 
chr10:15713875-15713893 5.88889 
chr10:15715064-15715096 5.9375 
chr10:15716705-15716741 5.55556 
chr10:15720188-15720207 5.63158 
chr10:15720611-15720635 5.79167 
chr10:15722215-15722239 6 
chr10:15724852-15724868 6 
chr10:15725267-15725338 5.94366 
chr10:15726532-15726549 5.82353 
chr10:15730287-15730317 5.76667 
chr10:15735065-15735088 6 
chr10:15736072-15736527 5.68791 
chr10:15736561-15736666 5.50476 
chr10:15736677-15736698 5.95238 
chr10:15738860-15738877 6 
chr10:15739045-15739061 6 
chr10:15741281-15741311 6 
chr10:15741389-15741434 5.33333 
chr10:15741459-15741485 5.65385 
chr10:15743172-15743197 5.64 
chr10:15746385-15746433 5.5 
chr10:15746990-15747012 5.86364 
chr10:15748383-15748397 6 
chr10:15749820-15749851 5.77419 
chr10:15749960-15749991 6 
chr10:15750362-15750386 5.54167 
chr10:15752057-15752088 5.22581 
chr10:15754599-15754626 5.96296 
chr10:15754822-15754847 5.32 
chr10:15755844-15755897 5.86792 
chr10:15758669-15758681 6 
chr10:15762429-15762557 5.45312 
chr10:15762818-15762885 5.71642 
chr10:15763958-15763987 6 
chr10:15764078-15764111 5.72727 
chr10:15766161-15766173 6 
chr10:15768127-15768203 5.5 
chr10:15768223-15768296 5.53425 
chr10:15768628-15768656 5.67857 
chr10:15770978-15771006 6 
chr10:15771845-15771865 6 
chr10:15773207-15773225 6 
chr10:15777056-15777075 6 
chr10:15777811-15777835 5.95833 
chr10:15778235-15778296 5.2459 
chr10:15779216-15779251 5.51429 
chr10:15780186-15780221 5.54286 
chr10:15781029-15781044 5.93333 
chr10:15782883-15782925 6 
chr10:15790537-15790583 5.80435 
chr10:15790946-15790959 6 
chr10:15791655-15791681 5.57692 
chr10:15791968-15791991 6 
chr10:15792656-15792668 6 
chr10:15792748-15792797 5.85714 
chr10:15793887-15793919 5.9375 
chr10:15794758-15794778 6 
chr10:15795440-15795479 5.38462 
chr10:15796453-15796475 5.68182 
chr10:15796899-15796913 6 
chr10:15797832-15797847 5.86667 
chr10:15800623-15800642 5.68421 
chr10:15803892-15803950 5.7931 
chr10:15804226-15804449 5.61435 
chr10:15805751-15805773 5.86364 
chr10:15805928-15806038 5.80909 
chr10:15806668-15806688 5.85 
chr10:15806975-15806995 5.7 
chr10:15807874-15807895 6 
chr10:15811684-15811728 5.27273 
chr10:15813071-15813086 6 
chr10:15813750-15813765 6 
chr10:15814393-15814422 5.68966 
chr10:15819826-15819846 5.7 
chr10:15823118-15823142 5.41667 
chr10:15823392-15823413 5.80952 
chr10:15829315-15829341 5.76923 
chr10:15832253-15832288 5.91429 
chr10:15837035-15837053 5.72222 
chr10:15838475-15838525 5.62 
chr10:15840777-15840798 5.85714 
chr10:15841013-15841034 5.66667 
chr10:15842077-15842112 5.62857 
chr10:15844937-15844959 5.63636 
chr10:15853915-15853953 5.63158 
chr10:15855971-15856007 5.86111 
chr10:15857663-15857687 5.79167 
chr10:15858259-15858337 5.42308 
chr10:15860316-15860335 5.89474 
chr10:15863728-15863750 5.81818 
chr10:15867850-15867874 5.54167 
chr10:15867944-15868000 5.08929 
chr10:15869175-15869192 6 
chr10:15869541-15869576 6 
chr10:15873672-15873687 6 
chr10:15876894-15876945 5.60784 
chr10:15884203-15884229 5.30769 
chr10:15884383-15884415 5.5625 
chr10:15884903-15884918 6 
chr10:15887662-15887683 5.57143 
chr10:15887812-15887834 6 
chr10:15890632-15890664 5.875 
chr10:15891445-15891468 5.6087 
chr10:15898255-15898272 5.82353 
chr10:15898500-15898530 5.66667 
chr10:15901310-15901337 5.22222 
chr10:15903814-15903847 5.60606 
chr10:15907536-15907549 5.92308 
chr10:15910817-15910845 5.82143 
chr10:15912143-15912181 5.78947 
chr10:15912580-15912604 5.45833 
chr10:15913135-15913161 5.26923 
chr10:15913556-15913583 5.2963 
chr10:15913834-15913880 6 
chr10:15914474-15914500 5.46154 
chr10:15914645-15914680 5.57143 
chr10:15920687-15920706 5.68421 
chr10:15922852-15922954 5.37255 
chr10:15926543-15926778 5.59149 
chr10:15928762-15928777 6 
chr10:15929235-15929258 5.47826 
chr10:15929360-15929382 6 
chr10:15930034-15930107 5.72603 
chr10:15930259-15930282 5.91304 
chr10:15931316-15931354 5.31579 
chr10:15931956-15931984 5.78571 
chr10:15932980-15933005 5.4 
chr10:15933711-15933734 5.86957 
chr10:15934212-15934247 5.82857 
chr10:15935858-15935893 5.54286 
chr10:15935903-15935959 5.375 
chr10:15936000-15936252 5.3373 
chr10:15936942-15936970 5.71429 
chr10:15940694-15940718 5.58333 
chr10:15941693-15941724 5.51613 
chr10:15944900-15944912 6 
chr10:15945357-15945379 5.86364 
chr10:15945814-15945839 5.64 
chr10:15946946-15946991 5.24444 
chr10:15947199-15947213 6 
chr10:15948278-15948295 5.94118 
chr10:15950616-15950642 6 
chr10:15951500-15951518 5.94444 
chr10:15951668-15951682 6 
chr10:15954102-15954146 5.5 
chr10:15955666-15955707 5.7561 
chr10:15956360-15956388 5.75 
chr10:15957721-15957737 6 
chr10:15968220-15968240 5.7 
chr10:15971898-15971943 5.77778 
chr10:15976431-15976457 5.42308 
chr10:15976714-15976734 5.65 
chr10:15976944-15976978 5.17647 
chr10:15977224-15977246 6 
chr10:15977375-15977466 5.51648 
chr10:15980250-15980289 5.17949 
chr10:15983176-15983193 5.76471 
chr10:15983208-15983240 5.65625 
chr10:15983338-15983382 5.29545 
chr10:15985248-15985276 5.39286 
chr10:15988692-15988705 6 
chr10:15990457-15990476 6 
chr10:15990770-15990808 5.84211 
chr10:15990924-15990950 5.30769 
chr10:15993301-15993313 6 
chr10:15994416-15994457 6 
chr10:15994793-15994822 5.31034 
chr10:15996950-15997019 5.55072 
chr10:16003628-16003652 5.625 
chr10:16004377-16004395 6 
chr10:16012286-16012298 6 
chr10:16012750-16012771 5.7619 
chr10:16013735-16013762 5.22222 
chr10:16017667-16017679 6 
chr10:16020757-16020793 6 
chr10:16023368-16023432 5.78125 
chr10:16023692-16023709 5.82353 
chr10:16025144-16025180 6 
chr10:16026081-16026094 6 
chr10:16027660-16027704 5.29545 
chr10:16029416-16029438 5.54545 
chr10:16029646-16029680 5.61765 
chr10:16030913-16030938 6 
chr10:16031708-16031738 5.46667 
chr10:16037612-16037625 6 
chr10:16037686-16037713 5.66667 
chr10:16040832-16040859 5.51852 
chr10:16040911-16040955 6 
chr10:16043536-16043562 5.26923 
chr10:16047984-16048008 5.45833 
chr10:16048987-16049020 5.51515 
chr10:16051791-16051811 6 
chr10:16053618-16053661 5.5814 
chr10:16053886-16053910 5.5 
chr10:16055228-16055265 5.54054 
chr10:16055776-16055796 5.6 
chr10:16055863-16055882 5.84211 
chr10:16057723-16057747 5.45833 
chr10:16059684-16059711 5.92593 
chr10:16063512-16063527 6 
chr10:16063535-16063572 5.78378 
chr10:16065921-16065959 5.21053 
chr10:16069285-16069311 5.65385 
chr10:16069435-16069456 5.71429 
chr10:16071095-16071114 5.63158 
chr10:16075378-16075416 5.89474 
chr10:16076768-16076782 6 
chr10:16076938-16076960 5.59091 
chr10:16082148-16082170 5.90909 
chr10:16083171-16083220 5.36735 
chr10:16089134-16089161 5.44444 
chr10:16089267-16089293 5.76923 
chr10:16090941-16091024 5.3253 
chr10:16093629-16093642 6 
chr10:16094205-16094219 6 
chr10:16096244-16096273 5.68966 
chr10:16097000-16097036 5.72222 
chr10:16100466-16100480 6 
chr10:16101122-16101150 5.28571 
chr10:16103311-16103343 5.8125 
chr10:16104605-16104629 5.45833 
chr10:16104766-16104804 5.52632 
chr10:16109226-16109265 5.33333 
chr10:16114199-16114216 6 
chr10:16117083-16117121 5.63158 
chr10:16117274-16117311 5.45946 
chr10:16119883-16119936 5.67925 
chr10:16120600-16120622 5.90909 
chr10:16122081-16122100 5.78947 
chr10:16122197-16122226 5.72414 
chr10:16123533-16123574 5.78049 
chr10:16126846-16126887 5.92683 
chr10:16128331-16128364 5.84848 
chr10:16129295-16129320 6 
chr10:16133204-16133216 6 
chr10:16134167-16134191 5.91667 
chr10:16134840-16134879 5.17949 
chr10:16135299-16135344 5.48889 
chr10:16136225-16136245 6 
chr10:16136634-16136661 5.22222 
chr10:16137813-16137833 5.75 
chr10:16139246-16139277 5.96774 
chr10:16140885-16140916 5.3871 
chr10:16145629-16145670 5.92683 
chr10:16148152-16148171 5.68421 
chr10:16148332-16148417 5.70588 
chr10:16148666-16148678 6 
chr10:16150060-16150089 5.27586 
chr10:16150796-16150830 5.85294 
chr10:16152697-16152746 5.93878 
chr10:16154945-16154994 5.22449 
chr10:16156565-16156595 5.3 
chr10:16157750-16157770 5.7 
chr10:16169090-16169104 6 
chr10:16169176-16169200 5.91667 
chr10:16174836-16174862 5.53846 
chr10:16175829-16175858 6 
chr10:16176213-16176251 5.76316 
chr10:16177182-16177202 5.65 
chr10:16179675-16179706 5.19355 
chr10:16179823-16179848 5.56 
chr10:16180806-16180823 6 
chr10:16181111-16181172 5.47541 
chr10:16181339-16181370 5.3871 
chr10:16181827-16181866 5.15385 
chr10:16183567-16183580 6 
chr10:16185011-16185030 5.78947 
chr10:16191080-16191119 5.46154 
chr10:16193878-16193984 5.77358 
chr10:16194147-16194185 5.39474 
chr10:16195083-16195102 5.63158 
chr10:16196815-16196844 6 
chr10:16199545-16199581 5.55556 
chr10:16202168-16202215 5.65957 
chr10:16205063-16205081 5.72222 
chr10:16205098-16205126 5.67857 
chr10:16205611-16205642 6 
chr10:16206616-16206644 5.71429 
chr10:16206789-16206822 5.63636 
chr10:16219799-16219854 5.8 
chr10:16222946-16222974 5.17857 
chr10:16223384-16223524 5.75 
chr10:16226361-16226392 6 
chr10:16226604-16226640 5.72222 
chr10:16227308-16227327 5.94737 
chr10:16231117-16231173 5.92857 
chr10:16232739-16232773 5.38235 
chr10:16233349-16233384 5.65714 
chr10:16234041-16234068 5.85185 
chr10:16238819-16238834 5.86667 
chr10:16240253-16240278 5.84 
chr10:16240943-16240955 6 
chr10:16241118-16241147 5.75862 
chr10:16241470-16241504 5.47059 
chr10:16242475-16242500 5.8 
chr10:16243488-16243539 5.4902 
chr10:16247790-16247810 5.65 
chr10:16248000-16248018 5.88889 
chr10:16253037-16253074 5.91892 
chr10:16253656-16253668 6 
chr10:16257925-16257941 6 
chr10:16258406-16258426 5.65 
chr10:16263599-16263626 5.74074 
chr10:16266383-16266418 5.51429 
chr10:16267945-16267959 6 
chr10:16269092-16269118 5.61538 
chr10:16270495-16270524 6 
chr10:16271471-16271489 6 
chr10:16272643-16272675 5.34375 
chr10:16272793-16272807 6 
chr10:16275291-16275314 5.86957 
chr10:16282314-16282338 5.58333 
chr10:16282481-16282519 5.73684 
chr10:16282778-16282811 5.21212 
chr10:16283848-16283864 6 
chr10:16284174-16284254 5.5125 
chr10:16285979-16286011 5.65625 
chr10:16286693-16286714 6 
chr10:16287057-16287087 5.83333 
chr10:16288169-16288183 6 
chr10:16289973-16290003 5.86667 
chr10:16291810-16291829 6 
chr10:16291972-16291985 6 
chr10:16293590-16293623 5.51515 
chr10:16296226-16296245 6 
chr10:16296399-16296418 5.78947 
chr10:16298209-16298243 5.82353 
chr10:16301389-16301413 5.91667 
chr10:16302324-16302680 5.59551 
chr10:16302723-16302778 5.65455 
chr10:16302798-16302836 5.68421 
chr10:16304475-16304506 5.87097 
chr10:16307254-16307273 5.68421 
chr10:16314612-16314630 5.72222 
chr10:16314890-16314909 5.68421 
chr10:16315771-16315783 6 
chr10:16316037-16316063 5.34615 
chr10:16322100-16322132 5.6875 
chr10:16323849-16323861 6 
chr10:16324593-16324619 5.76923 
chr10:16325558-16325580 5.54545 
chr10:16326997-16327030 5.63636 
chr10:16327121-16327135 6 
chr10:16330253-16330267 5.92857 
chr10:16333394-16333408 5.92857 
chr10:16334823-16334851 5.17857 
chr10:16335010-16335184 5.78161 
chr10:16337019-16337104 5.76471 
chr10:16339026-16339169 5.47552 
chr10:16339178-16339199 5.71429 
chr10:16339208-16339257 5.67347 
chr10:16339266-16339408 5.54225 
chr10:16339459-16339484 5.52 
chr10:16342148-16342199 5.21569 
chr10:16342523-16342561 5.42105 
chr10:16343011-16343041 5.56667 
chr10:16343351-16343367 5.875 
chr10:16344496-16344543 6 
chr10:16344839-16344926 5.51724 
chr10:16346383-16346398 6 
chr10:16347169-16347196 5.25926 
chr10:16350586-16350604 5.72222 
chr10:16350622-16350643 5.61905 
chr10:16351606-16351622 6 
chr10:16351948-16351972 6 
chr10:16352993-16353018 5.48 
chr10:16355100-16355133 5.21212 
chr10:16356640-16356702 5.67742 
chr10:16358940-16358953 6 
chr10:16360119-16360144 6 
chr10:16360300-16360322 5.90909 
chr10:16360570-16360586 6 
chr10:16362607-16362628 5.57143 
chr10:16363271-16363335 5.64062 
chr10:16364466-16364483 5.82353 
chr10:16366075-16366203 5.85938 
chr10:16371334-16371376 5.90476 
chr10:16371526-16371578 5.53846 
chr10:16371592-16371659 5.77612 
chr10:16380734-16380755 5.95238 
chr10:16380764-16380803 5.30769 
chr10:16380975-16381008 5.78788 
chr10:16381741-16381766 5.56 
chr10:16384302-16384322 6 
chr10:16385129-16385171 5.95238 
chr10:16385725-16385746 5.7619 
chr10:16391686-16391708 6 
chr10:16392794-16392822 5.85714 
chr10:16395735-16395756 5.95238 
chr10:16397775-16397810 6 
chr10:16398189-16398211 5.77273 
chr10:16398394-16398421 5.55556 
chr10:16399235-16399247 6 
chr10:16401500-16401545 5.91111 
chr10:16403264-16403332 5.91176 
chr10:16404267-16404290 5.91304 
chr10:16405500-16405533 5.57576 
chr10:16405648-16405672 5.66667 
chr10:16406182-16406201 6 
chr10:16411550-16411574 5.75 
chr10:16413346-16413375 5.31034 
chr10:16414753-16414775 5.72727 
chr10:16414848-16414876 6 
chr10:16416500-16416523 5.78261 
chr10:16418883-16418903 6 
chr10:16419949-16419969 6 
chr10:16420414-16420427 6 
chr10:16420917-16420939 5.54545 
chr10:16422310-16422338 5.82143 
chr10:16423889-16423907 6 
chr10:16429248-16429290 5.90476 
chr10:16430034-16430049 6 
chr10:16430212-16430224 6 
chr10:16430638-16430673 5.74286 
chr10:16432104-16432127 5.47826 
chr10:16432161-16432202 5.85366 
chr10:16434216-16434269 5.9434 
chr10:16436403-16436434 6 
chr10:16437091-16437108 5.82353 
chr10:16438633-16438698 5.72308 
chr10:16441146-16441173 5.96296 
chr10:16442089-16442137 5.95833 
chr10:16445782-16445847 6 
chr10:16447053-16447083 5.46667 
chr10:16451426-16451445 5.84211 
chr10:16451483-16451556 5.68493 
chr10:16451601-16451620 5.63158 
chr10:16452844-16452889 5.53333 
chr10:16452996-16453014 5.83333 
chr10:16453872-16453890 6 
chr10:16454340-16454359 5.84211 
chr10:16454650-16454892 5.78512 
chr10:16455104-16455127 6 
chr10:16455584-16455604 6 
chr10:16456366-16456390 5.5 
chr10:16456710-16456728 6 
chr10:16456905-16456922 5.76471 
chr10:16457519-16457543 5.45833 
chr10:16458094-16458145 5.47059 
chr10:16460781-16460798 5.94118 
chr10:16462313-16462335 6 
chr10:16462615-16462639 5.625 
chr10:16466568-16466594 5.88462 
chr10:16467675-16467696 5.90476 
chr10:16470213-16470298 5.82353 
chr10:16471301-16471344 5.86047 
chr10:16472215-16472242 5.62963 
chr10:16472259-16472348 5.46067 
chr10:16472861-16472882 5.90476 
chr10:16473851-16473863 6 
chr10:16474181-16474205 5.41667 
chr10:16474911-16474947 5.69444 
chr10:16475101-16475123 5.90909 
chr10:16475428-16475449 5.90476 
chr10:16476991-16477014 5.78261 
chr10:16477626-16477639 6 
chr10:16479333-16479348 6 
chr10:16479769-16479797 5.35714 
chr10:16480459-16480483 5.66667 
chr10:16480919-16480932 6 
chr10:16481642-16481664 5.81818 
chr10:16482401-16482436 5.68571 
chr10:16488763-16488800 5.97297 
chr10:16489086-16489112 5.92308 
chr10:16489719-16489749 5.56667 
chr10:16491427-16491443 6 
chr10:16493715-16493733 5.94444 
chr10:16494193-16494239 5.95652 
chr10:16494618-16494762 5.625 
chr10:16495345-16495385 5.55 
chr10:16496779-16496818 5.41026 
chr10:16497226-16497242 5.9375 
chr10:16499191-16499221 5.86667 
chr10:16499599-16499612 5.92308 
chr10:16501722-16501759 5.83784 
chr10:16503273-16503305 5.4375 
chr10:16503321-16503345 5.5 
chr10:16504569-16504582 6 
chr10:16505197-16505216 6 
chr10:16508296-16508308 6 
chr10:16509445-16509466 5.66667 
chr10:16509800-16509821 5.57143 
chr10:16511613-16511626 6 
chr10:16511877-16511906 5.93103 
chr10:16515518-16515541 6 
chr10:16516887-16516900 6 
chr10:16518900-16518917 6 
chr10:16519257-16519312 5.81818 
chr10:16519337-16519353 5.9375 
chr10:16520301-16520354 5.35849 
chr10:16525081-16525131 5.38 
chr10:16526309-16526326 6 
chr10:16527013-16527035 5.68182 
chr10:16530585-16530622 5.72973 
chr10:16531545-16531574 5.44828 
chr10:16532960-16533011 5.43137 
chr10:16535674-16535764 5.35556 
chr10:16537167-16537182 6 
chr10:16538805-16538832 6 
chr10:16538932-16538946 6 
chr10:16539289-16539324 5.31429 
chr10:16541405-16541448 5.69767 
chr10:16542723-16542752 5.31034 
chr10:16542918-16542944 5.73077 
chr10:16543327-16543384 5.78947 
chr10:16544987-16545004 6 
chr10:16545064-16545086 6 
chr10:16545392-16545411 5.94737 
chr10:16546377-16546415 5.18421 
chr10:16547929-16547963 5.17647 
chr10:16549200-16549215 6 
chr10:16549226-16549275 5.71429 
chr10:16549812-16549840 5.39286 
chr10:16550044-16550080 6 
chr10:16554710-16554726 5.8125 
chr10:16555391-16555421 5.6 
chr10:16555448-16555474 5.65385 
chr10:16557219-16557239 5.95 
chr10:16560170-16560197 5.40741 
chr10:16561139-16561152 6 
chr10:16562440-16562465 5.8 
chr10:16563044-16563064 5.65 
chr10:16563613-16563656 5.23256 
chr10:16565261-16565277 6 
chr10:16565946-16565977 5.32258 
chr10:16567733-16567760 5.92593 
chr10:16568012-16568035 5.95652 
chr10:16568047-16568076 5.93103 
chr10:16568220-16568246 5.5 
chr10:16569865-16569877 6 
chr10:16570617-16570644 5.37037 
chr10:16571000-16571032 5.625 
chr10:16571185-16571210 5.8 
chr10:16572550-16572583 5.42424 
chr10:16574904-16574957 5.75472 
chr10:16576884-16576908 6 
chr10:16579070-16579095 6 
chr10:16579655-16579690 5.71429 
chr10:16580708-16580726 5.77778 
chr10:16581645-16581699 5.61111 
chr10:16582127-16582166 6 
chr10:16586521-16586539 6 
chr10:16589315-16589330 6 
chr10:16592859-16592884 5.56 
chr10:16593269-16593290 6 
chr10:16595119-16595145 5.69231 
chr10:16595602-16595629 5.33333 
chr10:16596076-16596094 6 
chr10:16596125-16596146 6 
chr10:16602730-16602755 5.32 
chr10:16604610-16604623 6 
chr10:16604662-16604684 5.63636 
chr10:16606349-16606364 6 
chr10:16607126-16607148 5.77273 
chr10:16607387-16607408 5.71429 
chr10:16607449-16607500 5.17647 
chr10:16608357-16608382 5.88 
chr10:16608500-16608533 5.51515 
chr10:16608623-16608680 5.38596 
chr10:16608718-16608798 5.225 
chr10:16609487-16609516 5.93103 
chr10:16609669-16609695 5.61538 
chr10:16610316-16610359 5.90698 
chr10:16612224-16612250 5.96154 
chr10:16613825-16613849 6 
chr10:16615027-16615046 5.89474 
chr10:16616535-16616558 6 
chr10:16621740-16621839 5.70707 
chr10:16624435-16624488 5.81132 
chr10:16624538-16624570 5.28125 
chr10:16626248-16626274 6 
chr10:16626952-16626974 6 
chr10:16628033-16628106 5.78082 
chr10:16630433-16630458 6 
chr10:16630619-16630641 5.63636 
chr10:16634213-16634252 5.58974 
chr10:16636578-16636796 5.51376 
chr10:16640376-16640394 5.77778 
chr10:16651082-16651106 5.45833 
chr10:16653808-16653844 5.36111 
chr10:16655795-16655819 5.875 
chr10:16656394-16656414 5.65 
chr10:16658370-16658389 6 
chr10:16662839-16662862 5.6087 
chr10:16665146-16665165 5.78947 
chr10:16668032-16668056 5.625 
chr10:16669761-16669776 6 
chr10:16672051-16672081 5.53333 
chr10:16676866-16676893 5.33333 
chr10:16679005-16679027 5.59091 
chr10:16680100-16680127 5.44444 
chr10:16682115-16682161 5.3913 
chr10:16684104-16684127 5.47826 
chr10:16687803-16687820 5.76471 
chr10:16687852-16688084 5.7931 
chr10:16690117-16690141 5.79167 
chr10:16690775-16690808 6 
chr10:16692575-16692589 6 
chr10:16694391-16694406 6 
chr10:16694550-16694569 5.68421 
chr10:16696360-16696374 6 
chr10:16696666-16696689 6 
chr10:16697054-16697087 5.87879 
chr10:16697563-16697591 5.25 
chr10:16701300-16701317 6 
chr10:16702644-16702658 6 
chr10:16703278-16703323 5.84444 
chr10:16703556-16703582 5.26923 
chr10:16706930-16706955 5.88 
chr10:16708997-16709068 5.70423 
chr10:16711573-16711605 5.40625 
chr10:16713618-16713639 5.95238 
chr10:16714141-16714155 6 
chr10:16716372-16716411 5.5641 
chr10:16717031-16717052 6 
chr10:16717199-16717225 5.80769 
chr10:16721868-16721891 6 
chr10:16724534-16724576 5.88095 
chr10:16725151-16725178 5.77778 
chr10:16725832-16725861 5.44828 
chr10:16728734-16728754 5.65 
chr10:16729713-16729729 6 
chr10:16733710-16733742 5.71875 
chr10:16735476-16735494 5.83333 
chr10:16735861-16735885 5.875 
chr10:16736736-16736751 6 
chr10:16739660-16739681 6 
chr10:16739986-16740013 6 
chr10:16741020-16741037 5.94118 
chr10:16743614-16743634 5.8 
chr10:16746107-16746134 5.37037 
chr10:16746739-16746765 5.30769 
chr10:16748555-16748592 5.67568 
chr10:16752653-16752677 5.58333 
chr10:16754679-16754701 5.5 
chr10:16760096-16760134 5.92105 
chr10:16760981-16760994 6 
chr10:16761053-16761096 5.76744 
chr10:16762987-16763021 5.82353 
chr10:16764756-16764822 5.60606 
chr10:16764829-16765000 5.47953 
chr10:16765019-16765057 5.52632 
chr10:16766321-16766354 5.27273 
chr10:16767198-16767228 5.43333 
chr10:16768262-16768280 5.83333 
chr10:16771519-16771536 5.82353 
chr10:16772690-16772713 5.47826 
chr10:16773428-16773440 6 
chr10:16775332-16775352 6 
chr10:16775506-16775525 5.84211 
chr10:16775755-16775772 5.76471 
chr10:16778620-16778645 5.84 
chr10:16779155-16779174 5.73684 
chr10:16781465-16781482 6 
chr10:16781614-16781628 6 
chr10:16786130-16786154 5.875 
chr10:16786618-16786641 5.47826 
chr10:16788664-16788682 6 
chr10:16797112-16797133 6 
chr10:16798796-16798864 5.30882 
chr10:16798919-16799017 5.33673 
chr10:16799027-16799051 5.66667 
chr10:16799068-16799130 5.45161 
chr10:16802508-16802531 5.95652 
chr10:16803855-16803869 6 
chr10:16804293-16804305 6 
chr10:16804993-16805021 5.89286 
chr10:16807332-16807360 5.71429 
chr10:16808852-16808869 6 
chr10:16809021-16809041 5.9 
chr10:16812955-16812974 6 
chr10:16814640-16814669 5.65517 
chr10:16815197-16815218 5.95238 
chr10:16816567-16816582 5.86667 
chr10:16817038-16817065 5.44444 
chr10:16818807-16818819 6 
chr10:16818906-16818930 5.66667 
chr10:16820017-16820032 6 
chr10:16820685-16820704 5.63158 
chr10:16824085-16824113 5.57143 
chr10:16825655-16825682 5.96296 
chr10:16826253-16826278 5.64 
chr10:16827388-16827520 5.80303 
chr10:16833319-16833343 6 
chr10:16833625-16833651 5.61538 
chr10:16837352-16837380 5.75 
chr10:16839276-16839293 5.76471 
chr10:16839855-16839873 6 
chr10:16841500-16841532 5.75 
chr10:16842940-16842969 5.31034 
chr10:16843783-16843818 5.25714 
chr10:16845231-16845261 5.36667 
chr10:16847094-16847106 6 
chr10:16847206-16847226 6 
chr10:16847665-16847677 6 
chr10:16850021-16850034 6 
chr10:16850484-16850500 6 
chr10:16852229-16852261 5.6875 
chr10:16854439-16854470 5.74194 
chr10:16856449-16856472 5.78261 
chr10:16862602-16862626 5.625 
chr10:16863217-16863238 5.7619 
chr10:16867627-16867668 6 
chr10:16868232-16868272 5.35 
chr10:16868362-16868396 5.41176 
chr10:16868410-16868437 5.37037 
chr10:16869325-16869356 5.3871 
chr10:16871204-16871241 5.45946 
chr10:16871809-16871834 5.6 
chr10:16871926-16871948 5.95455 
chr10:16873830-16873856 5.57692 
chr10:16875631-16875669 6 
chr10:16875880-16875897 5.88235 
chr10:16880644-16880657 6 
chr10:16882063-16882089 5.34615 
chr10:16882761-16882791 5.7 
chr10:16883909-16883924 6 
chr10:16885818-16885872 5.2037 
chr10:16888811-16888842 6 
chr10:16889500-16889525 5.36 
chr10:16890689-16890712 6 
chr10:16892461-16892482 5.95238 
chr10:16893578-16893612 5.64706 
chr10:16893640-16894530 5.7 
chr10:16896909-16897117 5.73558 
chr10:16899191-16899212 5.57143 
chr10:16899320-16899353 5.36364 
chr10:16900305-16900323 5.94444 
chr10:16901429-16901462 5.42424 
chr10:16904142-16904195 5.81132 
chr10:16905779-16905803 5.58333 
chr10:16906642-16906669 5.85185 
chr10:16906947-16906971 6 
chr10:16907639-16907652 6 
chr10:16911163-16911177 6 
chr10:16913413-16913439 5.5 
chr10:16914238-16914262 5.70833 
chr10:16914340-16914382 5.57143 
chr10:16915102-16915130 6 
chr10:16915720-16915748 5.92857 
chr10:16920286-16920326 5.325 
chr10:16921528-16921542 6 
chr10:16925010-16925109 5.82828 
chr10:16925951-16925990 5.4359 
chr10:16927430-16927470 5.4 
chr10:16929088-16929110 5.5 
chr10:16931934-16931947 6 
chr10:16934968-16935000 5.28125 
chr10:16935394-16935417 6 
chr10:16935882-16935912 5.63333 
chr10:16937323-16937384 5.72131 
chr10:16940062-16940083 5.90476 
chr10:16942925-16942954 5.31034 
chr10:16943851-16943930 5.60759 
chr10:16943995-16944010 5.93333 
chr10:16944088-16944371 5.5053 
chr10:16944456-16944475 5.94737 
chr10:16945580-16945717 5.43796 
chr10:16945738-16945768 5.66667 
chr10:16948114-16948152 5.39474 
chr10:16948811-16948829 5.72222 
chr10:16948908-16948937 5.89655 
chr10:16948948-16948973 5.48 
chr10:16950120-16950155 5.45714 
chr10:16950871-16950887 6 
chr10:16952020-16952295 5.58545 
chr10:16952745-16952774 5.68966 
chr10:16958034-16958076 5.78571 
chr10:16958790-16958826 5.94444 
chr10:16959558-16959580 5.5 
chr10:16963413-16963451 5.63158 
chr10:16964827-16964856 5.37931 
chr10:16965713-16965732 5.63158 
chr10:16966646-16966661 6 
chr10:16968800-16968839 5.89744 
chr10:16969069-16969126 5.29825 
chr10:16969157-16969186 5.68966 
chr10:16970085-16970109 5.625 
chr10:16970506-16970541 5.82857 
chr10:16972088-16972112 5.79167 
chr10:16977147-16977184 5.51351 
chr10:16977878-16977910 5.875 
chr10:16980592-16980615 5.86957 
chr10:16984758-16984920 5.71605 
chr10:16987766-16987784 6 
chr10:16988428-16988454 5.69231 
chr10:16988489-16988507 6 
chr10:16990784-16990805 5.66667 
chr10:16991433-16991481 5.72917 
chr10:16991572-16991584 6 
chr10:16992457-16992489 5.59375 
chr10:16993993-16994018 5.64 
chr10:16995846-16995940 5.26596 
chr10:16997373-16997396 6 
chr10:17002489-17002523 5.58824 
chr10:17003629-17003660 5.51613 
chr10:17003701-17003723 5.95455 
chr10:17005165-17005206 6 
chr10:17009654-17009683 5.37931 
chr10:17009697-17009732 5.42857 
chr10:17009759-17010038 5.54122 
chr10:17010406-17010421 6 
chr10:17012797-17012823 5.69231 
chr10:17017623-17017643 6 
chr10:17017969-17017981 6 
chr10:17019345-17019411 5.28788 
chr10:17023177-17023197 6 
chr10:17025261-17025283 5.72727 
chr10:17027280-17027297 5.82353 
chr10:17030584-17030615 5.41935 
chr10:17031352-17031388 5.58333 
chr10:17031407-17031435 5.46429 
chr10:17031508-17031537 5.48276 
chr10:17031565-17031599 5.70588 
chr10:17034384-17034403 5.73684 
chr10:17035652-17035675 5.91304 
chr10:17036765-17036782 5.88235 
chr10:17037817-17037864 5.61702 
chr10:17039431-17039443 6 
chr10:17043386-17043435 5.26531 
chr10:17045513-17045565 5.13462 
chr10:17049163-17049188 5.36 
chr10:17050237-17050261 6 
chr10:17050334-17050362 5.71429 
chr10:17050428-17050468 5.775 
chr10:17052638-17052661 5.78261 
chr10:17053685-17053720 5.65714 
chr10:17055231-17055257 5.46154 
chr10:17055282-17055381 5.51515 
chr10:17055392-17055453 5.4918 
chr10:17060705-17060759 5.75926 
chr10:17068630-17068651 5.90476 
chr10:17069990-17070013 5.43478 
chr10:17070225-17070262 6 
chr10:17070719-17070763 5.79545 
chr10:17072918-17072935 6 
chr10:17079399-17079429 5.3 
chr10:17081983-17082000 5.82353 
chr10:17083323-17083391 5.52941 
chr10:17084526-17084546 5.6 
chr10:17085756-17085783 5.55556 
chr10:17085795-17085834 5.69231 
chr10:17086060-17086194 5.26866 
chr10:17086233-17086329 5.40625 
chr10:17086388-17086413 5.6 
chr10:17087342-17087371 5.65517 
chr10:17087557-17087583 5.57692 
chr10:17090469-17090490 5.85714 
chr10:17090771-17090786 6 
chr10:17094758-17094799 5.90244 
chr10:17096378-17096395 5.94118 
chr10:17097421-17097483 5.22581 
chr10:17101115-17101144 5.37931 
chr10:17102112-17102135 5.95652 
chr10:17103051-17103105 5.74074 
chr10:17107115-17107144 5.72414 
chr10:17108699-17108730 5.29032 
chr10:17110036-17110048 6 
chr10:17111893-17111923 5.56667 
chr10:17114364-17114384 5.7 
chr10:17115443-17115457 6 
chr10:17117058-17117095 5.78378 
chr10:17118481-17118495 6 
chr10:17120043-17120097 5.31481 
chr10:17120684-17120700 5.875 
chr10:17121234-17121248 6 
chr10:17125505-17125542 5.94595 
chr10:17126545-17126558 6 
chr10:17127964-17127978 6 
chr10:17129459-17129493 6 
chr10:17131945-17131961 6 
chr10:17132825-17132837 6 
chr10:17133515-17133542 5.48148 
chr10:17136956-17136981 5.64 
chr10:17141278-17141319 5.26829 
chr10:17141850-17141891 5.53659 
chr10:17143333-17143361 5.25 
chr10:17144252-17144296 6 
chr10:17144594-17144616 6 
chr10:17144771-17144792 5.66667 
chr10:17146696-17146820 5.62903 
chr10:17148596-17148608 6 
chr10:17149493-17149509 6 
chr10:17150380-17150402 6 
chr10:17152523-17152540 5.94118 
chr10:17155262-17155287 6 
chr10:17157242-17157258 6 
chr10:17159364-17159392 5.78571 
chr10:17160431-17160456 5.76 
chr10:17161643-17161676 6 
chr10:17163690-17163711 5.66667 
chr10:17164771-17164783 6 
chr10:17166290-17166304 6 
chr10:17166389-17166442 5.83019 
chr10:17166823-17166842 5.94737 
chr10:17167196-17167263 5.32836 
chr10:17169147-17169277 5.73846 
chr10:17169430-17169448 6 
chr10:17172955-17172982 5.33333 
chr10:17173322-17173344 6 
chr10:17176249-17176284 5.82857 
chr10:17176604-17176624 5.6 
chr10:17176947-17176986 5.84615 
chr10:17178063-17178080 6 
chr10:17179826-17179846 5.75 
chr10:17181526-17181541 6 
chr10:17182036-17182057 6 
chr10:17183157-17183175 5.88889 
chr10:17186783-17186822 5.41026 
chr10:17187246-17187281 5.94286 
chr10:17192993-17193030 5.56757 
chr10:17194897-17194926 5.51724 
chr10:17196532-17196567 5.4 
chr10:17200932-17200955 5.91304 
chr10:17201110-17201138 5.25 
chr10:17201961-17202000 5.58974 
chr10:17202450-17202484 5.52941 
chr10:17204246-17204268 5.81818 
chr10:17207657-17207683 5.38462 
chr10:17210305-17210336 5.58065 
chr10:17213110-17213141 6 
chr10:17214979-17215000 5.66667 
chr10:17215771-17215786 6 
chr10:17219173-17219205 5.875 
chr10:17219712-17219740 6 
chr10:17219944-17219973 5.55172 
chr10:17220676-17220690 6 
chr10:17221509-17221595 5.19767 
chr10:17221753-17221765 6 
chr10:17222538-17222551 6 
chr10:17225253-17225270 6 
chr10:17226416-17226452 5.36111 
chr10:17228048-17228088 6 
chr10:17228972-17229000 5.5 
chr10:17236929-17236958 5.68966 
chr10:17240033-17240056 5.82609 
chr10:17243443-17243473 6 
chr10:17249135-17249165 5.73333 
chr10:17249789-17249804 6 
chr10:17251051-17251081 5.43333 
chr10:17251104-17251135 5.41935 
chr10:17251162-17251217 5.38182 
chr10:17251609-17251631 6 
chr10:17254128-17254159 5.96774 
chr10:17254844-17254906 5.70968 
chr10:17260953-17260967 6 
chr10:17262222-17262236 6 
chr10:17262749-17262772 6 
chr10:17263912-17263947 5.8 
chr10:17266444-17266481 5.89189 
chr10:17266838-17266874 5.77778 
chr10:17268442-17268466 5.5 
chr10:17276099-17276127 5.60714 
chr10:17280408-17280446 5.42105 
chr10:17283228-17283247 5.94737 
chr10:17283395-17283422 5.96296 
chr10:17284357-17284369 6 
chr10:17284886-17284902 6 
chr10:17285654-17285674 5.7 
chr10:17286462-17286483 6 
chr10:17287689-17287716 5.92593 
chr10:17290972-17290987 6 
chr10:17291125-17291209 5.64286 
chr10:17295302-17295327 5.6 
chr10:17299676-17299703 5.74074 
chr10:17300713-17300750 5.59459 
chr10:17301459-17301485 5.53846 
chr10:17302533-17302560 5.59259 
chr10:17302828-17302854 5.30769 
chr10:17306341-17306378 6 
chr10:17307355-17307375 5.65 
chr10:17311718-17311730 6 
chr10:17312321-17312344 5.86957 
chr10:17313398-17313432 5.85294 
chr10:17313532-17313567 5.57143 
chr10:17313587-17313646 5.30508 
chr10:17313676-17313724 5.5625 
chr10:17313735-17313795 5.71667 
chr10:17315165-17315188 5.43478 
chr10:17315457-17315481 6 
chr10:17315746-17315783 5.78378 
chr10:17315815-17315972 5.80255 
chr10:17317077-17317091 6 
chr10:17320580-17320592 6 
chr10:17322078-17322092 6 
chr10:17322426-17322466 5.35 
chr10:17322728-17322740 6 
chr10:17323382-17323448 5.21212 
chr10:17323460-17323485 5.4 
chr10:17325800-17326058 5.59302 
chr10:17327760-17327775 6 
chr10:17334203-17334225 5.68182 
chr10:17335739-17335789 5.2 
chr10:17335881-17335926 5.31111 
chr10:17336734-17336757 6 
chr10:17337643-17337655 6 
chr10:17338537-17338562 5.76 
chr10:17341223-17341264 5.90244 
chr10:17341275-17341363 5.79545 
chr10:17344599-17344633 5.20588 
chr10:17346378-17346409 5.29032 
chr10:17348631-17348713 5.7439 
chr10:17349440-17349459 6 
chr10:17354838-17354886 5.41667 
chr10:17364085-17364298 5.61972 
chr10:17365228-17365244 6 
chr10:17365391-17365408 6 
chr10:17366707-17366733 6 
chr10:17366762-17366983 5.34842 
chr10:17367037-17367094 5.52632 
chr10:17367162-17367273 5.3964 
chr10:17367322-17367354 5.8125 
chr10:17367407-17367489 5.07317 
chr10:17368625-17368655 5.8 
chr10:17369584-17369611 6 
chr10:17369928-17369942 6 
chr10:17375671-17375735 5.9375 
chr10:17376537-17376570 5.72727 
chr10:17378593-17378605 6 
chr10:17380030-17380045 6 
chr10:17381137-17381175 5.52632 
chr10:17383899-17383942 5.83721 
chr10:17385865-17385880 5.86667 
chr10:17388797-17388889 5.51087 
chr10:17389848-17389865 6 
chr10:17389952-17389969 6 
chr10:17390220-17390232 6 
chr10:17390900-17390914 6 
chr10:17391934-17391958 5.75 
chr10:17392521-17392538 6 
chr10:17399290-17399303 6 
chr10:17400570-17400807 5.5865 
chr10:17401907-17401933 5.65385 
chr10:17402896-17402992 5.77083 
chr10:17403516-17403545 6 
chr10:17405289-17405303 6 
chr10:17410231-17410255 5.95833 
chr10:17410406-17410426 6 
chr10:17410665-17410697 5.5 
chr10:17413782-17413806 5.875 
chr10:17416070-17416108 6 
chr10:17416714-17416762 5.875 
chr10:17420615-17420636 5.90476 
chr10:17421124-17421146 6 
chr10:17422200-17422217 5.82353 
chr10:17422735-17422871 5.79412 
chr10:17422879-17422950 5.53521 
chr10:17424950-17424968 6 
chr10:17427000-17427027 6 
chr10:17428174-17428203 5.7931 
chr10:17428266-17428339 5.91781 
chr10:17429433-17429454 5.57143 
chr10:17430500-17430545 5.42222 
chr10:17433243-17433276 5.87879 
chr10:17437512-17437569 5.22807 
chr10:17439222-17439250 5.92857 
chr10:17441916-17441928 6 
chr10:17446063-17446080 6 
chr10:17447361-17447379 5.94444 
chr10:17447883-17447896 6 
chr10:17448790-17448805 6 
chr10:17449121-17449146 5.6 
chr10:17450656-17450690 5.5 
chr10:17450734-17450766 5.9375 
chr10:17450927-17450948 5.90476 
chr10:17451872-17451891 5.68421 
chr10:17453171-17453200 5.7931 
chr10:17455251-17455276 5.44 
chr10:17456022-17456057 5.88571 
chr10:17457802-17457821 6 
chr10:17460992-17461009 6 
chr10:17461528-17461558 5.7 
chr10:17462408-17462443 5.97143 
chr10:17462956-17462990 5.26471 
chr10:17464000-17464037 5.2973 
chr10:17466477-17466504 5.7037 
chr10:17466737-17466749 6 
chr10:17467564-17467766 5.63366 
chr10:17469429-17469447 5.72222 
chr10:17471518-17471541 5.73913 
chr10:17473735-17473747 6 
chr10:17473995-17474021 5.53846 
chr10:17474954-17474971 6 
chr10:17476733-17476748 6 
chr10:17478363-17478381 6 
chr10:17478511-17478530 5.63158 
chr10:17479132-17479149 5.82353 
chr10:17479320-17479342 5.81818 
chr10:17479609-17479758 5.85906 
chr10:17480463-17480480 5.76471 
chr10:17480608-17480656 5.20833 
chr10:17481270-17481284 6 
chr10:17482172-17482196 5.54167 
chr10:17482206-17482218 6 
chr10:17483303-17483330 6 
chr10:17489023-17489053 5.73333 
chr10:17489566-17489598 5.25 
chr10:17489792-17489826 5.47059 
chr10:17490594-17490624 5.8 
chr10:17490781-17490798 6 
chr10:17490959-17490994 5.2 
chr10:17492437-17492452 6 
chr10:17492882-17492909 5.77778 
chr10:17493924-17493958 5.35294 
chr10:17496108-17496145 5.56757 
chr10:17496193-17496231 5.65789 
chr10:17496328-17496347 5.68421 
chr10:17496454-17496480 5.42308 
chr10:17496579-17496603 5.625 
chr10:17499819-17499862 5.32558 
chr10:17499885-17500015 5.59231 
chr10:17500039-17500079 5.725 
chr10:17500125-17500228 5.39806 
chr10:17500742-17500772 5.96667 
chr10:17501491-17501510 5.94737 
chr10:17502136-17502151 5.93333 
chr10:17507212-17507237 5.4 
chr10:17508607-17508625 5.77778 
chr10:17509341-17509364 5.56522 
chr10:17509377-17509416 5.66667 
chr10:17511372-17511404 5.34375 
chr10:17513161-17513177 6 
chr10:17513642-17513667 5.68 
chr10:17514873-17514922 5.53061 
chr10:17516800-17516835 5.54286 
chr10:17517325-17517349 5.54167 
chr10:17518174-17518200 6 
chr10:17519359-17519375 5.875 
chr10:17520108-17520139 5.22581 
chr10:17521708-17521721 6 
chr10:17524273-17524340 5.32836 
chr10:17525745-17525764 5.94737 
chr10:17527732-17527751 5.63158 
chr10:17529986-17530004 5.77778 
chr10:17530364-17530377 6 
chr10:17531855-17531873 6 
chr10:17533810-17533834 5.91667 
chr10:17534995-17535009 6 
chr10:17535752-17535791 5.23077 
chr10:17536286-17536311 6 
chr10:17538902-17538930 5.60714 
chr10:17540070-17540088 5.83333 
chr10:17541139-17541153 6 
chr10:17541880-17541900 5.75 
chr10:17542362-17542377 6 
chr10:17542643-17542670 5.55556 
chr10:17546539-17546551 6 
chr10:17548310-17548345 5.4 
chr10:17548776-17548811 5.65714 
chr10:17549624-17549651 5.51852 
chr10:17553668-17553688 5.6 
chr10:17555232-17555272 5.675 
chr10:17555910-17555931 5.71429 
chr10:17557667-17557722 5.50909 
chr10:17559452-17559466 5.92857 
chr10:17561538-17561562 5.5 
chr10:17561583-17561753 5.61176 
chr10:17562865-17562971 5.91509 
chr10:17566294-17566311 5.76471 
chr10:17566464-17566479 6 
chr10:17566944-17566964 5.6 
chr10:17567803-17567819 6 
chr10:17574151-17574175 6 
chr10:17576645-17576787 5.83803 
chr10:17581908-17581938 5.76667 
chr10:17583160-17583186 5.5 
chr10:17584591-17584640 6 
chr10:17585155-17585179 5.91667 
chr10:17586206-17586222 6 
chr10:17587633-17587653 5.85 
chr10:17588293-17588305 6 
chr10:17590837-17590860 5.6087 
chr10:17591811-17591825 5.92857 
chr10:17592996-17593018 6 
chr10:17594888-17595000 5.34821 
chr10:17595009-17595046 5.64865 
chr10:17596884-17596934 5.32 
chr10:17597038-17597218 5.52222 
chr10:17597337-17597358 5.52381 
chr10:17597386-17597415 5.58621 
chr10:17597440-17597471 5.32258 
chr10:17597942-17597964 5.63636 
chr10:17598118-17598228 5.55455 
chr10:17600316-17600357 5.58537 
chr10:17600980-17601000 5.9 
chr10:17602127-17602161 5.58824 
chr10:17602637-17602658 6 
chr10:17606633-17606668 5.94286 
chr10:17608086-17608102 6 
chr10:17608375-17608394 5.68421 
chr10:17609526-17609546 5.7 
chr10:17609804-17609817 6 
chr10:17610683-17610697 6 
chr10:17611543-17611584 5.90244 
chr10:17613112-17613140 5.64286 
chr10:17613992-17614016 5.83333 
chr10:17615189-17615206 6 
chr10:17616339-17616358 5.89474 
chr10:17618365-17618398 5.36364 
chr10:17622380-17622395 6 
chr10:17623929-17623982 6 
chr10:17624500-17624539 5.94872 
chr10:17624611-17624643 5.65625 
chr10:17626497-17626539 5.88095 
chr10:17629114-17629129 6 
chr10:17631267-17631284 6 
chr10:17631971-17632003 5.4375 
chr10:17632452-17632471 5.63158 
chr10:17633585-17633620 5.68571 
chr10:17633975-17633993 6 
chr10:17636844-17636876 6 
chr10:17640258-17640283 5.68 
chr10:17642316-17642349 5.63636 
chr10:17643568-17643608 5.35 
chr10:17646479-17646494 6 
chr10:17647575-17647587 6 
chr10:17647952-17647973 5.90476 
chr10:17648168-17648205 5.67568 
chr10:17651154-17651166 6 
chr10:17651981-17652000 5.68421 
chr10:17653000-17653014 6 
chr10:17653607-17653629 5.54545 
chr10:17654104-17654124 6 
chr10:17654918-17654953 6 
chr10:17655096-17655149 5.88679 
chr10:17656268-17656291 5.47826 
chr10:17656739-17656762 6 
chr10:17658265-17658297 5.8125 
chr10:17658643-17658658 6 
chr10:17659419-17659437 6 
chr10:17660031-17660066 5.4 
chr10:17660354-17660403 6 
chr10:17660741-17660763 5.5 
chr10:17665244-17665274 5.8 
chr10:17665780-17665798 6 
chr10:17666700-17666747 5.53191 
chr10:17669008-17669033 5.76 
chr10:17669764-17669782 5.88889 
chr10:17670343-17670368 5.44 
chr10:17674348-17674379 5.74194 
chr10:17675354-17675372 5.72222 
chr10:17676423-17676451 5.39286 
chr10:17679109-17679125 6 
chr10:17679279-17679295 6 
chr10:17681378-17681416 5.39474 
chr10:17682958-17683000 5.92857 
chr10:17683562-17683595 5.27273 
chr10:17687122-17687140 5.94444 
chr10:17691392-17691416 5.5 
chr10:17693063-17693090 6 
chr10:17695357-17695394 5.43243 
chr10:17695435-17695456 5.52381 
chr10:17696205-17696231 5.76923 
chr10:17697967-17698000 5.54545 
chr10:17698292-17698313 5.7619 
chr10:17701395-17701412 6 
chr10:17701462-17701479 6 
chr10:17705214-17705240 5.42308 
chr10:17705529-17705574 5.48889 
chr10:17707235-17707258 5.78261 
chr10:17707514-17707549 5.2 
chr10:17708386-17708406 6 
chr10:17711682-17711709 5.92593 
chr10:17711870-17711897 5.96296 
chr10:17721749-17721772 5.95652 
chr10:17722413-17722433 5.8 
chr10:17723196-17723209 6 
chr10:17725805-17725831 5.61538 
chr10:17729500-17729527 5.7037 
chr10:17730458-17730475 5.88235 
chr10:17733510-17733529 6 
chr10:17740712-17740747 5.25714 
chr10:17742363-17742399 5.27778 
chr10:17745007-17745046 5.97436 
chr10:17746082-17746106 5.83333 
chr10:17747904-17747916 6 
chr10:17748066-17748085 6 
chr10:17748228-17748240 6 
chr10:17748368-17748390 6 
chr10:17749412-17749435 5.91304 
chr10:17756598-17756623 5.36 
chr10:17757387-17757416 5.72414 
chr10:17764253-17764272 6 
chr10:17767380-17767404 5.58333 
chr10:17773270-17773284 6 
chr10:17773500-17773527 5.40741 
chr10:17774441-17774464 5.95652 
chr10:17776526-17776539 5.92308 
chr10:17777878-17777895 6 
chr10:17778060-17778097 5.64865 
chr10:17783159-17783192 5.21212 
chr10:17783478-17783496 6 
chr10:17785083-17785096 6 
chr10:17786098-17786123 6 
chr10:17789446-17789469 5.73913 
chr10:17791568-17791581 6 
chr10:17792882-17792907 5.92 
chr10:17793067-17793080 6 
chr10:17794564-17794578 5.92857 
chr10:17794914-17794945 5.80645 
chr10:17795242-17795275 5.42424 
chr10:17796923-17796954 6 
chr10:17797784-17797805 5.52381 
chr10:17799751-17799778 5.59259 
chr10:17800896-17800925 5.24138 
chr10:17801981-17802005 6 
chr10:17803692-17803705 6 
chr10:17804573-17804636 5.77778 
chr10:17810085-17810102 6 
chr10:17810726-17810755 6 
chr10:17812371-17812394 5.73913 
chr10:17814008-17814032 5.58333 
chr10:17814574-17814596 5.81818 
chr10:17814755-17814782 5.74074 
chr10:17816015-17816054 5.84615 
chr10:17816760-17816824 5.67188 
chr10:17817267-17817286 5.63158 
chr10:17819736-17819763 5.96296 
chr10:17821469-17821490 5.71429 
chr10:17823744-17823760 6 
chr10:17825799-17825819 5.8 
chr10:17825919-17825951 5.34375 
chr10:17827424-17827447 5.56522 
chr10:17827548-17827565 5.82353 
chr10:17830055-17830086 5.48387 
chr10:17830346-17830369 5.56522 
chr10:17830586-17830606 5.75 
chr10:17832022-17832074 5.63462 
chr10:17832227-17832245 5.83333 
chr10:17832540-17832566 5.53846 
chr10:17833289-17833302 6 
chr10:17834060-17834096 5.5 
chr10:17835479-17835495 5.8125 
chr10:17836531-17836559 5.57143 
chr10:17837024-17837055 6 
chr10:17837775-17837794 5.73684 
chr10:17842347-17842366 5.73684 
chr10:17842380-17842410 5.53333 
chr10:17847268-17847404 5.63971 
chr10:17850261-17850293 5.96875 
chr10:17853732-17853761 5.89655 
chr10:17854566-17854583 6 
chr10:17855630-17855709 5.67089 
chr10:17856676-17856697 6 
chr10:17857810-17857838 5.75 
chr10:17859246-17859269 5.82609 
chr10:17861448-17861484 5.91667 
chr10:17861500-17861531 5.41935 
chr10:17861942-17861963 5.61905 
chr10:17863500-17863522 5.77273 
chr10:17865036-17865060 5.45833 
chr10:17869371-17869404 6 
chr10:17870071-17870085 6 
chr10:17872125-17872141 6 
chr10:17872883-17872895 6 
chr10:17874552-17874598 5.63043 
chr10:17875010-17875025 5.93333 
chr10:17875519-17875568 5.55102 
chr10:17876389-17876429 5.95 
chr10:17878834-17878864 5.66667 
chr10:17879599-17879640 5.92683 
chr10:17880554-17880577 5.52174 
chr10:17881055-17881078 5.56522 
chr10:17881641-17881663 5.63636 
chr10:17882064-17882078 6 
chr10:17883739-17883752 6 
chr10:17883950-17883980 6 
chr10:17886215-17886231 6 
chr10:17889907-17889934 5.88889 
chr10:17891305-17891330 5.92 
chr10:17892260-17892273 6 
chr10:17893320-17893352 5.21875 
chr10:17895565-17895619 5.7037 
chr10:17895952-17895986 5.94118 
chr10:17896348-17896379 5.3871 
chr10:17896692-17896709 6 
chr10:17897580-17897602 6 
chr10:17898179-17898194 6 
chr10:17900078-17900108 5.23333 
chr10:17900789-17900815 5.57692 
chr10:17900903-17900919 5.875 
chr10:17901325-17901337 6 
chr10:17903324-17903347 5.43478 
chr10:17903904-17903944 5.575 
chr10:17905827-17905860 5.54545 
chr10:17905894-17905935 5.2439 
chr10:17906008-17906025 5.88235 
chr10:17906837-17906853 6 
chr10:17908234-17908324 5.41111 
chr10:17909097-17909177 5.5125 
chr10:17909195-17909448 5.68379 
chr10:17915232-17915284 5.28846 
chr10:17918258-17918270 6 
chr10:17918614-17918636 5.72727 
chr10:17919253-17919378 5.312 
chr10:17919469-17919500 5.41935 
chr10:17921529-17921550 5.95238 
chr10:17922472-17922500 5.17857 
chr10:17923682-17923703 6 
chr10:17923849-17923869 6 
chr10:17924399-17924418 5.63158 
chr10:17927188-17927226 5.23684 
chr10:17927820-17927865 5.77778 
chr10:17928293-17928408 5.66087 
chr10:17929399-17929432 6 
chr10:17929809-17929826 5.94118 
chr10:17931424-17931444 5.95 
chr10:17931744-17931771 5.62963 
chr10:17933141-17933187 6 
chr10:17935020-17935034 5.92857 
chr10:17935141-17935183 5.7381 
chr10:17936378-17936424 5.93478 
chr10:17936714-17936729 6 
chr10:17937225-17937262 5.97297 
chr10:17938776-17938806 5.96667 
chr10:17942110-17942133 5.82609 
chr10:17942268-17942306 5.71053 
chr10:17945378-17945423 5.93333 
chr10:17947616-17947629 6 
chr10:17950570-17950599 5.7931 
chr10:17950615-17950634 5.63158 
chr10:17951102-17951141 5.20513 
chr10:17951655-17951691 5.25 
chr10:17952714-17952729 5.93333 
chr10:17954500-17954529 5.72414 
chr10:17954729-17954747 6 
chr10:17956215-17956354 5.53237 
chr10:17956416-17956477 5.52459 
chr10:17956500-17956521 5.52381 
chr10:17956598-17956722 5.33871 
chr10:17956757-17956902 5.24828 
chr10:17956919-17956968 5.5102 
chr10:17957004-17957057 5.37736 
chr10:17958375-17958406 5.93548 
chr10:17959116-17959129 5.92308 
chr10:17959147-17959247 5.48 
chr10:17959757-17959790 5.87879 
chr10:17963215-17963261 5.34783 
chr10:17965581-17965601 6 
chr10:17970027-17970051 5.70833 
chr10:17971924-17971945 5.95238 
chr10:17972783-17972805 5.68182 
chr10:17972972-17972993 5.85714 
chr10:18024842-18024860 6 
chr10:18025025-18025062 5.64865 
chr10:18027631-18027643 6 
chr10:18030124-18030157 5.21212 
chr10:18030443-18030461 6 
chr10:18032048-18032061 6 
chr10:18033063-18033088 6 
chr10:18035629-18035642 6 
chr10:18036412-18036436 5.75 
chr10:18038535-18038548 6 
chr10:18039849-18039875 5.92308 
chr10:18040035-18040047 6 
chr10:18041531-18041545 5.92857 
chr10:18041881-18041912 5.80645 
chr10:18042209-18042242 5.42424 
chr10:18043890-18043937 6 
chr10:18044767-18044788 5.52381 
chr10:18046734-18046761 5.59259 
chr10:18047879-18047908 5.24138 
chr10:18048964-18048988 6 
chr10:18050675-18050690 6 
chr10:18051558-18051615 5.78947 
chr10:18057064-18057084 6 
chr10:18057707-18057739 6 
chr10:18059355-18059378 5.73913 
chr10:18060992-18061016 5.58333 
chr10:18061558-18061580 5.81818 
chr10:18061739-18061766 5.74074 
chr10:18062999-18063042 5.86047 
chr10:18063748-18063814 5.68182 
chr10:18064257-18064276 5.63158 
chr10:18066726-18066753 5.96296 
chr10:18068459-18068480 5.71429 
chr10:18070734-18070748 6 
chr10:18072787-18072807 5.8 
chr10:18072907-18072939 5.34375 
chr10:18074412-18074435 5.56522 
chr10:18074536-18074553 5.82353 
chr10:18077043-18077074 5.48387 
chr10:18077334-18077357 5.56522 
chr10:18077574-18077594 5.75 
chr10:18079011-18079063 5.63462 
chr10:18079216-18079234 5.83333 
chr10:18079529-18079555 5.53846 
chr10:18080278-18080292 6 
chr10:18081050-18081086 5.5 
chr10:18082469-18082485 5.8125 
chr10:18083518-18083546 5.57143 
chr10:18084011-18084042 6 
chr10:18084762-18084781 5.73684 
chr10:18089335-18089354 5.73684 
chr10:18089368-18089398 5.53333 
chr10:18094257-18094395 5.64493 
chr10:18097251-18097283 5.96875 
chr10:18100722-18100751 5.86207 
chr10:18101556-18101570 6 
chr10:18102617-18102694 5.66234 
chr10:18103661-18103683 6 
chr10:18104796-18104823 5.74074 
chr10:18106231-18106253 5.81818 
chr10:18108432-18108456 5.875 
chr10:18108472-18108503 5.41935 
chr10:18108914-18108935 5.61905 
chr10:18110474-18110493 5.94737 
chr10:18112007-18112031 5.45833 
chr10:18116344-18116358 6 
chr10:18117025-18117039 6 
chr10:18119079-18119095 6 
chr10:18121505-18121551 5.73913 
chr10:18121963-18121978 5.93333 
chr10:18122472-18122522 5.56 
chr10:18123343-18123383 5.95 
chr10:18125788-18125818 5.76667 
chr10:18126553-18126594 5.92683 
chr10:18127508-18127530 5.5 
chr10:18128008-18128031 5.56522 
chr10:18128571-18128593 5.63636 
chr10:18128994-18129007 6 
chr10:18130669-18130682 6 
chr10:18130880-18130910 6 
chr10:18133144-18133160 6 
chr10:18136836-18136861 5.88 
chr10:18138232-18138256 5.91667 
chr10:18140240-18140272 5.21875 
chr10:18142485-18142539 5.7037 
chr10:18142872-18142906 5.94118 
chr10:18143268-18143299 5.3871 
chr10:18143612-18143629 6 
chr10:18144500-18144521 6 
chr10:18145098-18145113 6 
chr10:18146997-18147027 5.23333 
chr10:18147708-18147734 5.57692 
chr10:18147822-18147838 5.875 
chr10:18148244-18148256 6 
chr10:18150243-18150266 5.43478 
chr10:18150823-18150863 5.575 
chr10:18152746-18152779 5.54545 
chr10:18152813-18152854 5.2439 
chr10:18152927-18152944 5.88235 
chr10:18153756-18153773 6 
chr10:18155154-18155175 5.52381 
chr10:18155190-18155244 5.53704 
chr10:18156017-18156097 5.5125 
chr10:18156115-18156365 5.68 
chr10:18162149-18162201 5.28846 
chr10:18165175-18165187 6 
chr10:18165531-18165553 5.72727 
chr10:18166170-18166295 5.312 
chr10:18166386-18166414 5.46429 
chr10:18168446-18168467 5.95238 
chr10:18170599-18170617 6 
chr10:18170763-18170787 6 
chr10:18171317-18171336 5.63158 
chr10:18174107-18174145 5.23684 
chr10:18174739-18174784 5.77778 
chr10:18175212-18175327 5.67826 
chr10:18176318-18176351 6 
chr10:18176728-18176745 5.94118 
chr10:18178343-18178363 5.95 
chr10:18180060-18180106 6 
chr10:18181939-18181952 5.92308 
chr10:18182059-18182101 5.7381 
chr10:18183296-18183341 5.93333 
chr10:18183631-18183646 6 
chr10:18184142-18184179 5.97297 
chr10:18185693-18185723 5.96667 
chr10:18189026-18189048 5.81818 
chr10:18189183-18189221 5.71053 
chr10:18192292-18192337 5.93333 
chr10:18194529-18194542 6 
chr10:18197483-18197512 5.75862 
chr10:18197528-18197547 5.63158 
chr10:18198015-18198054 5.20513 
chr10:18198568-18198604 5.25 
chr10:18199627-18199642 5.93333 
chr10:18201411-18201442 5.74194 
chr10:18201642-18201660 6 
chr10:18203128-18203267 5.4964 
chr10:18203329-18203390 5.52459 
chr10:18203405-18203434 5.44828 
chr10:18203511-18203635 5.33871 
chr10:18203670-18203815 5.28276 
chr10:18203832-18203881 5.5102 
chr10:18203888-18203948 5.25 
chr10:18205285-18205322 5.94595 
chr10:18206032-18206045 5.92308 
chr10:18206063-18206163 5.57 
chr10:18206675-18206704 5.86207 
chr10:18210123-18210169 5.34783 
chr10:18212488-18212508 6 
chr10:18216933-18216955 5.68182 
chr10:18218091-18218109 5.72222 
chr10:18218828-18218852 5.91667 
chr10:18219691-18219713 5.68182 
chr10:18219880-18219901 5.85714 
chr10:18222664-18222690 5.57692 
chr10:18223228-18223272 5.54545 
chr10:18224199-18224216 6 
chr10:18230358-18230381 6 
chr10:18233126-18233141 6 
chr10:18238253-18238269 6 
chr10:18241230-18241252 5.77273 
chr10:18241394-18241429 6 
chr10:18243175-18243193 6 
chr10:18243750-18243765 5.93333 
chr10:18252095-18252124 5.62069 
chr10:18252275-18252292 5.76471 
chr10:18255236-18255248 6 
chr10:18256815-18256856 5.85366 
chr10:18256980-18257007 5.37037 
chr10:18257563-18257579 6 
chr10:18258871-18258884 6 
chr10:18259603-18259641 6 
chr10:18260187-18260222 6 
chr10:18260644-18260658 5.92857 
chr10:18262975-18263024 5.7551 
chr10:18265334-18265359 5.72 
chr10:18265899-18265926 5.62963 
chr10:18268915-18268928 5.92308 
chr10:18271954-18271981 6 
chr10:18272097-18272121 6 
chr10:18272712-18272727 6 
chr10:18274269-18274286 5.94118 
chr10:18274675-18274722 5.19149 
chr10:18275932-18275950 6 
chr10:18279202-18279262 5.25 
chr10:18279273-18279334 5.2623 
chr10:18281017-18281054 5.48649 
chr10:18281131-18281157 5.46154 
chr10:18285851-18285881 5.86667 
chr10:18285951-18285988 5.94595 
chr10:18287861-18287878 5.94118 
chr10:18288223-18288242 6 
chr10:18290441-18290475 5.61765 
chr10:18290854-18290866 6 
chr10:18299935-18299953 5.77778 
chr10:18300007-18300031 5.70833 
chr10:18301794-18301809 6 
chr10:18302041-18302077 5.38889 
chr10:18302270-18302309 5.89744 
chr10:18304150-18304165 5.93333 
chr10:18308528-18308547 5.63158 
chr10:18311246-18311276 5.3 
chr10:18314153-18314175 5.81818 
chr10:18317642-18317661 5.94737 
chr10:18319186-18319204 5.72222 
chr10:18319523-18319580 5.78947 
chr10:18319710-18319736 5.84615 
chr10:18325675-18325729 5.92593 
chr10:18326947-18326975 6 
chr10:18327583-18327614 5.87097 
chr10:18328144-18328160 6 
chr10:18329698-18329710 6 
chr10:18330424-18330851 5.62998 
chr10:18331392-18331409 5.94118 
chr10:18332805-18332828 6 
chr10:18337236-18337262 6 
chr10:18340009-18340140 5.58779 
chr10:18344355-18344395 5.4 
chr10:18345346-18345364 6 
chr10:18347516-18347545 5.31034 
chr10:18348276-18348292 6 
chr10:18350212-18350246 5.41176 
chr10:18350800-18350815 6 
chr10:18353918-18353936 5.88889 
chr10:18359979-18360007 5.78571 
chr10:18360162-18360182 5.7 
chr10:18360327-18360349 5.5 
chr10:18361404-18361429 5.44 
chr10:18361979-18362008 6 
chr10:18362641-18362653 6 
chr10:18363452-18363471 6 
chr10:18364520-18364544 5.95833 
chr10:18365713-18365732 6 
chr10:18367215-18367243 5.89286 
chr10:18369226-18369264 5.76316 
chr10:18369308-18369321 6 
chr10:18371857-18371879 6 
chr10:18371923-18372029 5.72642 
chr10:18373113-18373142 5.7931 
chr10:18373549-18373584 5.45714 
chr10:18374232-18374259 6 
chr10:18375633-18375675 5.5 
chr10:18378237-18378271 5.32353 
chr10:18379472-18379496 6 
chr10:18382854-18382877 5.95652 
chr10:18383544-18383557 5.92308 
chr10:18384142-18384162 5.9 
chr10:18385085-18385145 5.26667 
chr10:18385675-18385706 5.93548 
chr10:18386891-18386903 6 
chr10:18388999-18389017 5.88889 
chr10:18389486-18389506 5.75 
chr10:18390064-18390106 5.33333 
chr10:18390554-18390567 5.92308 
chr10:18391567-18391584 5.88235 
chr10:18391611-18391637 5.46154 
chr10:18391655-18391689 5.64706 
chr10:18394597-18394620 5.65217 
chr10:18395687-18395720 5.9697 
chr10:18395876-18395893 6 
chr10:18395933-18395963 5.3 
chr10:18396180-18396223 6 
chr10:18396865-18396902 5.91892 
chr10:18397797-18397835 5.78947 
chr10:18399988-18400025 5.81081 
chr10:18400474-18400629 5.30968 
chr10:18400645-18400675 5.26667 
chr10:18400984-18401014 5.76667 
chr10:18401610-18401631 5.80952 
chr10:18403186-18403198 6 
chr10:18408593-18408634 5.63415 
chr10:18408861-18408880 5.84211 
chr10:18409344-18409367 5.47826 
chr10:18410175-18410252 5.66234 
chr10:18410330-18410367 5.10811 
chr10:18410375-18410403 5.17857 
chr10:18410425-18410462 5.91892 
chr10:18410504-18410528 5.54167 
chr10:18410546-18410589 5.25581 
chr10:18410611-18410636 5.6 
chr10:18410703-18410743 5.225 
chr10:18410774-18410837 5.28571 
chr10:18411531-18411609 5.42308 
chr10:18411772-18411806 5.29412 
chr10:18414107-18414134 5.44444 
chr10:18417123-18417136 6 
chr10:18417888-18417933 6 
chr10:18418671-18418689 5.88889 
chr10:18420610-18420656 5.78261 
chr10:18421175-18421196 5.61905 
chr10:18421367-18421385 5.94444 
chr10:18426013-18426072 5.9661 
chr10:18426605-18426626 5.7619 
chr10:18428170-18428184 6 
chr10:18428706-18428728 5.68182 
chr10:18429516-18429533 5.76471 
chr10:18430861-18430888 5.37037 
chr10:18432979-18433020 5.7561 
chr10:18434880-18434902 5.81818 
chr10:18435235-18435251 6 
chr10:18437933-18437945 6 
chr10:18439594-18439608 6 
chr10:18439784-18439804 6 
chr10:18441638-18441670 5.96875 
chr10:18442492-18442521 6 
chr10:18443386-18443409 6 
chr10:18444779-18444815 5.55556 
chr10:18444826-18444874 5.41667 
chr10:18445921-18445954 5.75758 
chr10:18447937-18447990 5.35849 
chr10:18450859-18450889 5.46667 
chr10:18453852-18453878 5.73077 
chr10:18455148-18455175 5.81481 
chr10:18455818-18455843 5.8 
chr10:18457426-18457474 5.625 
chr10:18460450-18460473 6 
chr10:18460562-18460589 5.66667 
chr10:18463097-18463350 5.71937 
chr10:18466394-18466407 6 
chr10:18466507-18466539 5.9375 
chr10:18467459-18467477 5.83333 
chr10:18469380-18469403 5.82609 
chr10:18469896-18469922 5.88462 
chr10:18469994-18470006 6 
chr10:18470491-18470555 6 
chr10:18471749-18471766 5.76471 
chr10:18473578-18473604 6 
chr10:18473640-18473658 6 
chr10:18475348-18475366 5.88889 
chr10:18477118-18477256 5.7029 
chr10:18481197-18481213 6 
chr10:18481264-18481289 5.76 
chr10:18483353-18483380 5.22222 
chr10:18485222-18485234 6 
chr10:18485310-18485324 6 
chr10:18485895-18485959 5.76562 
chr10:18486817-18486847 5.43333 
chr10:18486881-18486934 5.26415 
chr10:18486944-18486985 5.29268 
chr10:18487046-18487087 5.56098 
chr10:18487175-18487209 5.23529 
chr10:18488870-18488908 6 
chr10:18489408-18489465 5.26316 
chr10:18490204-18490216 6 
chr10:18493905-18493917 6 
chr10:18493991-18494019 5.21429 
chr10:18497540-18497557 5.94118 
chr10:18501516-18501545 5.24138 
chr10:18501694-18501721 5.25926 
chr10:18503555-18503579 6 
chr10:18505225-18505253 5.5 
chr10:18505518-18505540 5.54545 
chr10:18507452-18507472 5.9 
chr10:18508664-18508686 5.59091 
chr10:18509024-18509210 5.79032 
chr10:18511324-18511354 5.8 
chr10:18514438-18514575 5.74453 
chr10:18514939-18514968 5.93103 
chr10:18516269-18516295 5.26923 
chr10:18517362-18517397 5.97143 
chr10:18518079-18518115 5.25 
chr10:18519761-18519790 5.51724 
chr10:18520099-18520118 5.78947 
chr10:18521209-18521226 5.82353 
chr10:18524071-18524083 6 
chr10:18528078-18528103 5.72 
chr10:18530999-18531063 5.78125 
chr10:18531756-18531784 5.71429 
chr10:18531935-18531959 5.625 
chr10:18535684-18535718 5.76471 
chr10:18539454-18539471 5.76471 
chr10:18541453-18541472 5.63158 
chr10:18543469-18543490 5.71429 
chr10:18545391-18545424 5.42424 
chr10:18545880-18545904 5.58333 
chr10:18547657-18547702 5.64444 
chr10:18548472-18548508 5.75 
chr10:18548661-18548675 6 
chr10:18554078-18554092 6 
chr10:18555897-18555967 5.67143 
chr10:18557608-18557637 5.2069 
chr10:18560361-18560389 5.71429 
chr10:18560938-18560971 5.78788 
chr10:18562292-18562323 5.96774 
chr10:18562690-18562710 5.6 
chr10:18562867-18562884 6 
chr10:18570908-18570926 6 
chr10:18572988-18573021 5.93939 
chr10:18575446-18575475 6 
chr10:18576777-18576798 6 
chr10:18577605-18577629 6 
chr10:18578200-18578237 5.78378 
chr10:18579020-18579063 6 
chr10:18581584-18581604 5.65 
chr10:18584927-18584948 6 
chr10:18587994-18588061 5.95522 
chr10:18588639-18588656 6 
chr10:18589777-18589791 6 
chr10:18591780-18591797 6 
chr10:18592548-18592574 5.30769 
chr10:18596912-18596934 6 
chr10:18599534-18599586 5.61538 
chr10:18600463-18600485 5.5 
chr10:18604261-18604299 6 
chr10:18604428-18604466 5.73684 
chr10:18605057-18605096 5.61538 
chr10:18605373-18605405 5.46875 
chr10:18608539-18608568 5.58621 
chr10:18609260-18609274 6 
chr10:18611888-18611904 6 
chr10:18614432-18614692 5.71154 
chr10:18614894-18614916 5.59091 
chr10:18616341-18616366 5.72 
chr10:18617442-18617462 5.6 
chr10:18618425-18618447 5.77273 
chr10:18618755-18618775 5.65 
chr10:18619584-18619610 5.5 
chr10:18624620-18624646 5.5 
chr10:18624713-18624759 5.86957 
chr10:18626009-18626069 5.8 
chr10:18626647-18626675 5.17857 
chr10:18627544-18627682 5.85507 
chr10:18631754-18631781 5.92593 
chr10:18631869-18631899 5.4 
chr10:18632995-18633007 6 
chr10:18633698-18633720 5.86364 
chr10:18633910-18633939 5.89655 
chr10:18636090-18636110 6 
chr10:18636273-18636297 6 
chr10:18637375-18637450 5.69333 
chr10:18639175-18639209 5.64706 
chr10:18640070-18640094 5.91667 
chr10:18643518-18643539 5.66667 
chr10:18643821-18643844 5.52174 
chr10:18644559-18644578 5.68421 
chr10:18645340-18645362 5.72727 
chr10:18645536-18645574 5.18421 
chr10:18645871-18645886 6 
chr10:18647426-18647495 5.91304 
chr10:18648184-18648214 5.86667 
chr10:18650255-18650275 5.65 
chr10:18650427-18650451 5.83333 
chr10:18650541-18650553 6 
chr10:18650914-18650933 6 
chr10:18651836-18651867 5.35484 
chr10:18652878-18652891 6 
chr10:18653540-18653570 5.26667 
chr10:18655393-18655407 6 
chr10:18660121-18660142 5.52381 
chr10:18661902-18661920 5.88889 
chr10:18668125-18668154 5.75862 
chr10:18669381-18669396 6 
chr10:18670617-18670630 6 
chr10:18673658-18673702 5.65909 
chr10:18674500-18674527 5.74074 
chr10:18674572-18674585 6 
chr10:18674644-18674678 5.61765 
chr10:18675328-18675344 6 
chr10:18678419-18678435 5.875 
chr10:18680262-18680287 5.72 
chr10:18680854-18680869 6 
chr10:18682117-18682156 5.33333 
chr10:18683073-18683102 5.75862 
chr10:18684027-18684055 5.42857 
chr10:18686391-18686410 6 
chr10:18686649-18686668 6 
chr10:18687596-18687644 5.875 
chr10:18688449-18688481 5.40625 
chr10:18689472-18689498 5.57692 
chr10:18689568-18689581 6 
chr10:18694880-18694902 6 
chr10:18696038-18696064 6 
chr10:18696423-18696442 5.63158 
chr10:18697160-18697180 6 
chr10:18699906-18699930 5.45833 
chr10:18700435-18700450 6 
chr10:18701320-18701349 5.24138 
chr10:18701877-18701911 5.55882 
chr10:18703412-18703429 6 
chr10:18704396-18704423 5.66667 
chr10:18706281-18706309 5.75 
chr10:18706993-18707015 5.72727 
chr10:18709229-18709275 5.73913 
chr10:18710212-18710236 6 
chr10:18714595-18714620 5.76 
chr10:18715050-18715065 6 
chr10:18715602-18715631 5.82759 
chr10:18715884-18715896 6 
chr10:18717612-18717630 6 
chr10:18718590-18718610 5.75 
chr10:18718737-18718750 6 
chr10:18718906-18718921 5.86667 
chr10:18719389-18719408 5.84211 
chr10:18720687-18720706 5.68421 
chr10:18721367-18721415 5.6875 
chr10:18721760-18721790 5.93333 
chr10:18722053-18722068 6 
chr10:18722802-18722838 6 
chr10:18725540-18725554 6 
chr10:18726931-18726959 6 
chr10:18727112-18727126 6 
chr10:18730556-18730580 5.41667 
chr10:18731752-18731770 5.88889 
chr10:18731838-18731960 5.83607 
chr10:18732645-18732657 6 
chr10:18735988-18736007 5.89474 
chr10:18737408-18737457 5.85714 
chr10:18738308-18738347 5.66667 
chr10:18739545-18739567 5.77273 
chr10:18746819-18746838 5.68421 
chr10:18747692-18747707 6 
chr10:18748992-18749041 5.14286 
chr10:18749816-18749828 6 
chr10:18749849-18749869 5.6 
chr10:18750693-18750710 6 
chr10:18751179-18751197 5.72222 
chr10:18751641-18751700 5.55932 
chr10:18752509-18752541 5.9375 
chr10:18753347-18753364 6 
chr10:18754604-18754622 5.72222 
chr10:18757382-18757418 5.41667 
chr10:18757517-18757541 5.70833 
chr10:18759232-18759268 5.52778 
chr10:18759355-18759378 5.56522 
chr10:18759433-18759457 5.41667 
chr10:18760235-18760253 5.72222 
chr10:18761150-18761178 6 
chr10:18766138-18766154 5.8125 
chr10:18768109-18768164 5.18182 
chr10:18768616-18768661 5.73333 
chr10:18770121-18770188 5.9403 
chr10:18771421-18771458 5.81081 
chr10:18772460-18772486 5.92308 
chr10:18774476-18774501 5.88 
chr10:18777403-18777423 6 
chr10:18778319-18778338 6 
chr10:18780748-18780771 6 
chr10:18781549-18781592 6 
chr10:18783560-18783587 5.96296 
chr10:18784474-18784516 6 
chr10:18785114-18785130 6 
chr10:18785743-18785778 5.74286 
chr10:18786137-18786175 5.86842 
chr10:18788546-18788566 5.9 
chr10:18788734-18788751 6 
chr10:18791618-18791653 6 
chr10:18793568-18793587 5.68421 
chr10:18795717-18795741 5.91667 
chr10:18798718-18798738 5.9 
chr10:18802030-18802045 6 
chr10:18811806-18811837 6 
chr10:18813135-18813165 6 
chr10:18813583-18813599 6 
chr10:18813791-18813804 6 
chr10:18813958-18813973 6 
chr10:18814774-18814797 5.47826 
chr10:18816355-18816379 5.66667 
chr10:18819433-18819457 5.91667 
chr10:18820175-18820198 5.43478 
chr10:18821605-18821659 5.98148 
chr10:18824356-18824368 6 
chr10:18825172-18825197 6 
chr10:18826705-18826722 6 
chr10:18826761-18826773 6 
chr10:18828669-18828683 6 
chr10:18829252-18829271 5.73684 
chr10:18830790-18830819 5.7931 
chr10:18831809-18831824 6 
chr10:18832440-18832497 5.2807 
chr10:18833326-18833344 5.72222 
chr10:18833675-18833691 6 
chr10:18835799-18835830 5.54839 
chr10:18835862-18835900 5.94737 
chr10:18840175-18840223 5.97917 
chr10:18841533-18841726 5.58031 
chr10:18841744-18841838 5.28723 
chr10:18841854-18841998 5.52083 
chr10:18842022-18842505 5.51967 
chr10:18842518-18842594 5.46053 
chr10:18842644-18842672 5.78571 
chr10:18842679-18842789 5.63636 
chr10:18842830-18842925 5.50526 
chr10:18842970-18843066 5.47917 
chr10:18843105-18843132 5.7037 
chr10:18843146-18843175 5.37931 
chr10:18843183-18843432 5.50201 
chr10:18843466-18843507 5.5122 
chr10:18843516-18843567 5.52941 
chr10:18843578-18843708 5.52308 
chr10:18843722-18843756 5.5 
chr10:18843767-18844024 5.43191 
chr10:18844050-18844175 5.624 
chr10:18844195-18844396 5.51741 
chr10:18844436-18844573 5.59124 
chr10:18844582-18844594 6 
chr10:18844611-18844647 5.52778 
chr10:18844660-18844689 5.82759 
chr10:18844700-18844896 5.61735 
chr10:18844907-18845031 5.37903 
chr10:18845061-18845142 5.79012 
chr10:18845157-18845169 6 
chr10:18845175-18845322 5.31293 
chr10:18845335-18845455 5.575 
chr10:18845471-18845664 5.35751 
chr10:18845684-18845916 5.58621 
chr10:18845929-18846010 5.45679 
chr10:18846055-18846078 5.73913 
chr10:18846153-18846221 5.41176 
chr10:18846268-18846467 5.67839 
chr10:18846484-18846525 5.41463 
chr10:18846543-18846753 5.49524 
chr10:18846763-18846794 5.64516 
chr10:18846802-18846872 5.45714 
chr10:18846935-18847160 5.48 
chr10:18847185-18847359 5.51149 
chr10:18847371-18847428 5.40351 
chr10:18847447-18847472 5.48 
chr10:18847548-18847619 5.53521 
chr10:18847629-18847683 5.33333 
chr10:18847696-18848175 5.41545 
chr10:18848207-18848469 5.5229 
chr10:18848487-18848566 5.51899 
chr10:18848623-18848779 5.47436 
chr10:18848801-18848955 5.52597 
chr10:18848966-18849050 5.7381 
chr10:18849076-18849175 5.46465 
chr10:18849195-18849320 5.392 
chr10:18849355-18849374 5.73684 
chr10:18849390-18849475 5.52941 
chr10:18849492-18849773 5.6121 
chr10:18849793-18849882 5.59551 
chr10:18849906-18849981 5.50667 
chr10:18849999-18850087 5.53409 
chr10:18850116-18850175 5.59322 
chr10:18850188-18850307 5.64706 
chr10:18850319-18850449 5.47692 
chr10:18850478-18850533 5.65455 
chr10:18850550-18850668 5.69492 
chr10:18850675-18850732 5.49123 
chr10:18850748-18850771 5.56522 
chr10:18850791-18850904 5.54867 
chr10:18850918-18851025 5.41121 
chr10:18851047-18851175 5.59375 
chr10:18851190-18851271 5.67901 
chr10:18851310-18851542 5.625 
chr10:18851553-18851776 5.41704 
chr10:18851789-18851882 5.72043 
chr10:18851895-18851920 5.52 
chr10:18851933-18851998 5.46154 
chr10:18852013-18852072 5.50847 
chr10:18852086-18852166 5.925 
chr10:18852175-18852243 5.58824 
chr10:18852259-18852489 5.47391 
chr10:18852498-18852531 5.81818 
chr10:18852545-18852852 5.51792 
chr10:18852870-18853119 5.41767 
chr10:18853161-18853280 5.48739 
chr10:18853291-18853311 6 
chr10:18853330-18853376 5.47826 
chr10:18853391-18853542 5.48344 
chr10:18853560-18853597 5.51351 
chr10:18853605-18853966 5.47645 
chr10:18853979-18854101 5.47541 
chr10:18854117-18854175 5.39655 
chr10:18854214-18854471 5.57977 
chr10:18854480-18854507 5.44444 
chr10:18854520-18854542 5.95455 
chr10:18854593-18854640 5.53191 
chr10:18854675-18855175 5.606 
chr10:18855178-18855459 5.59431 
chr10:18855471-18855594 5.50407 
chr10:18855616-18855708 5.58696 
chr10:18855731-18855774 5.4186 
chr10:18855792-18855910 5.49153 
chr10:18855922-18856017 5.68421 
chr10:18856058-18856108 5.44 
chr10:18856139-18856213 5.59459 
chr10:18856255-18856434 5.62011 
chr10:18856454-18856819 5.52055 
chr10:18856835-18856872 5.72973 
chr10:18856891-18856923 5.6875 
chr10:18856949-18857007 5.7069 
chr10:18857033-18857118 5.44706 
chr10:18857184-18857218 5.58824 
chr10:18857231-18857520 5.55017 
chr10:18857542-18857675 5.38346 
chr10:18857719-18857854 5.38519 
chr10:18857862-18858038 5.48864 
chr10:18858049-18858175 5.54762 
chr10:18858195-18858369 5.40805 
chr10:18858384-18858466 5.43902 
chr10:18858480-18858516 5.41667 
chr10:18858547-18858576 5.62069 
chr10:18858618-18858667 5.34694 
chr10:18858707-18858858 5.61589 
chr10:18858883-18859012 5.52713 
chr10:18859021-18859129 5.53704 
chr10:18859164-18859292 5.32812 
chr10:18859307-18859398 5.73626 
chr10:18859413-18859468 5.65455 
chr10:18859504-18859736 5.55603 
chr10:18859756-18859868 5.5625 
chr10:18859887-18859917 5.66667 
chr10:18859945-18860040 5.45263 
chr10:18860050-18860366 5.50949 
chr10:18860382-18860731 5.54441 
chr10:18860776-18860977 5.44279 
chr10:18860991-18861130 5.34532 
chr10:18861175-18861381 5.41748 
chr10:18861404-18861500 5.48958 
chr10:18861518-18861653 5.71852 
chr10:18861675-18861698 5.56522 
chr10:18861709-18861936 5.63877 
chr10:18861948-18862023 5.65333 
chr10:18862074-18862336 5.49618 
chr10:18862344-18862466 5.5082 
chr10:18867160-18867175 5.93333 
chr10:18871979-18872001 5.81818 
chr10:18873469-18873504 5.48571 
chr10:18875792-18875826 5.41176 
chr10:18883358-18883391 6 
chr10:18885543-18885556 6 
chr10:18885977-18886003 5.76923 
chr10:18886696-18886732 5.72222 
chr10:18889856-18889917 5.7377 
chr10:18890993-18891006 6 
chr10:18891168-18891186 5.83333 
chr10:18892384-18892411 5.92593 
chr10:18893808-18893827 5.89474 
chr10:18895607-18895640 5.30303 
chr10:18897567-18897579 6 
chr10:18898241-18898262 5.85714 
chr10:18899126-18899142 6 
chr10:18900114-18900147 5.87879 
chr10:18900443-18900468 5.56 
chr10:18900652-18900683 5.80645 
chr10:18904034-18904077 5.65116 
chr10:18906114-18906129 6 
chr10:18907611-18907625 6 
chr10:18909012-18909029 5.82353 
chr10:18910760-18910785 5.44 
chr10:18910943-18910955 6 
chr10:18910966-18910998 5.84375 
chr10:18912059-18912091 5.34375 
chr10:18913576-18913590 6 
chr10:18914639-18914675 5.77778 
chr10:18917017-18917032 6 
chr10:18922337-18922374 5.78378 
chr10:18923516-18923537 5.52381 
chr10:18923684-18923717 5.90909 
chr10:18924762-18924793 5.45161 
chr10:18925287-18925300 6 
chr10:18925422-18925442 5.95 
chr10:18925817-18925843 5.61538 
chr10:18927026-18927050 5.58333 
chr10:18927369-18927388 5.89474 
chr10:18927868-18927894 5.84615 
chr10:18928016-18928042 5.76923 
chr10:18928422-18928451 5.48276 
chr10:18929336-18929359 5.47826 
chr10:18933767-18933787 5.8 
chr10:18934086-18934102 6 
chr10:18935758-18935772 5.92857 
chr10:18935936-18935963 5.33333 
chr10:18936147-18936175 5.17857 
chr10:18936654-18936675 6 
chr10:18941498-18941512 6 
chr10:18943800-18943825 5.68 
chr10:18945745-18945766 6 
chr10:18946231-18946258 5.25926 
chr10:18946534-18946563 5.96552 
chr10:18947538-18947561 5.91304 
chr10:18947804-18947848 5.25 
chr10:18948266-18948315 5.30612 
chr10:18949647-18949670 5.43478 
chr10:18949769-18949788 5.84211 
chr10:18951616-18951642 5.73077 
chr10:18952472-18952490 5.88889 
chr10:18952873-18952896 5.91304 
chr10:18953358-18953379 6 
chr10:18955668-18955686 6 
chr10:18955776-18955802 5.42308 
chr10:18956625-18956667 5.7619 
chr10:18957699-18957712 6 
chr10:18958036-18958059 5.69565 
chr10:18958923-18958938 6 
chr10:18959530-18959552 5.5 
chr10:18960101-18960139 5.76316 
chr10:18960557-18960580 5.73913 
chr10:18961970-18962005 6 
chr10:18968349-18968372 5.95652 
chr10:18974675-18974700 5.52 
chr10:18975371-18975387 5.9375 
chr10:18975892-18975911 5.94737 
chr10:18977613-18977640 6 
chr10:18977766-18977909 5.27972 
chr10:18978290-18978339 5.65306 
chr10:18980117-18980159 5.95238 
chr10:18980781-18980798 6 
chr10:18980952-18980982 5.56667 
chr10:18981349-18981376 5.66667 
chr10:18981658-18981675 6 
chr10:18982779-18982825 5.82609 
chr10:18983795-18983856 5.91803 
chr10:18984248-18984268 6 
chr10:18985237-18985266 5.89655 
chr10:18986824-18986860 5.83333 
chr10:18990880-18990907 5.85185 
chr10:18992054-18992081 5.77778 
chr10:18992838-18992850 6 
chr10:18992984-18993006 6 
chr10:18993750-18994078 5.75 
chr10:18994795-18994855 5.75 
chr10:18996973-18996992 5.78947 
chr10:18997508-18997542 5.64706 
chr10:18998732-18998999 5.92509 
chr10:19000276-19000308 5.71875 
chr10:19003675-19003716 5.39024 
chr10:19004705-19004728 5.73913 
chr10:19006170-19006187 6 
chr10:19006889-19006901 6 
chr10:19007346-19007358 6 
chr10:19009822-19009897 5.48 
chr10:19011569-19011590 5.85714 
chr10:19013968-19013997 5.48276 
chr10:19015748-19015797 5.85714 
chr10:19017360-19017377 5.82353 
chr10:19017978-19017997 5.63158 
chr10:19019598-19019615 6 
chr10:19020555-19020585 5.3 
chr10:19021879-19021907 5.28571 
chr10:19022571-19022594 5.82609 
chr10:19022985-19022997 6 
chr10:19023916-19023939 6 
chr10:19025265-19025284 6 
chr10:19027755-19027786 5.16129 
chr10:19028984-19029000 6 
chr10:19035727-19035761 6 
chr10:19036832-19036861 5.48276 
chr10:19037682-19037695 6 
chr10:19039317-19039364 5.61702 
chr10:19039467-19039487 5.65 
chr10:19044051-19044083 5.9375 
chr10:19045305-19045340 5.77143 
chr10:19046227-19046265 5.92105 
chr10:19047822-19047845 5.52174 
chr10:19048198-19048219 5.90476 
chr10:19048236-19048270 5.52941 
chr10:19050720-19050756 5.33333 
chr10:19050946-19050988 5.45238 
chr10:19055097-19055120 5.56522 
chr10:19056059-19056077 6 
chr10:19056947-19056971 5.66667 
chr10:19059771-19059783 6 
chr10:19063379-19063413 5.76471 
chr10:19068167-19068180 6 
chr10:19068774-19068951 5.45198 
chr10:19069052-19069071 5.73684 
chr10:19073601-19073615 5.92857 
chr10:19074531-19074543 6 
chr10:19075191-19075214 5.78261 
chr10:19076380-19076433 5.67925 
chr10:19077046-19077060 6 
chr10:19081796-19081817 5.90476 
chr10:19082198-19082228 5.43333 
chr10:19089082-19089147 5.75385 
chr10:19093715-19093739 5.95833 
chr10:19094137-19094151 6 
chr10:19095758-19095779 5.90476 
chr10:19096276-19096296 6 
chr10:19097963-19098004 5.63415 
chr10:19099640-19099675 5.42857 
chr10:19099687-19099782 5.70526 
chr10:19099983-19100017 5.76471 
chr10:19100742-19100771 5.17241 
chr10:19101114-19101167 5.4717 
chr10:19105818-19105873 5.74545 
chr10:19108702-19108721 5.63158 
chr10:19110508-19110540 5.5625 
chr10:19111887-19111899 6 
chr10:19111920-19111958 5.68421 
chr10:19115992-19116010 5.72222 
chr10:19116756-19116785 5.24138 
chr10:19117853-19117877 5.70833 
chr10:19120389-19120415 5.61538 
chr10:19123641-19123678 5.32432 
chr10:19130523-19130556 5.42424 
chr10:19136013-19136032 5.78947 
chr10:19138841-19138859 5.77778 
chr10:19139154-19139172 5.77778 
chr10:19140716-19140746 5.4 
chr10:19147074-19147108 6 
chr10:19147629-19147662 5.48485 
chr10:19152195-19152220 5.68 
chr10:19154301-19154315 6 
chr10:19157225-19157248 5.43478 
chr10:19157259-19157288 5.55172 
chr10:19161502-19161540 5.36842 
chr10:19163194-19163215 6 
chr10:19164188-19164208 6 
chr10:19166431-19166447 6 
chr10:19169437-19169515 5.78205 
chr10:19170663-19170693 5.36667 
chr10:19170746-19170784 5.26316 
chr10:19171292-19171334 5.21429 
chr10:19171453-19171577 5.25806 
chr10:19172074-19172102 6 
chr10:19172755-19172776 5.52381 
chr10:19174377-19174395 6 
chr10:19179606-19179630 5.41667 
chr10:19179713-19179735 6 
chr10:19180206-19180223 6 
chr10:19180541-19180558 6 
chr10:19182346-19182369 5.65217 
chr10:19182459-19182487 5.32143 
chr10:19183836-19183866 5.56667 
chr10:19183933-19183978 5.2 
chr10:19184776-19184833 5.33333 
chr10:19184880-19184912 5.46875 
chr10:19188867-19188891 5.58333 
chr10:19189480-19189507 5.37037 
chr10:19191349-19191369 6 
chr10:19191777-19191794 6 
chr10:19196766-19196789 5.43478 
chr10:19199321-19199343 5.72727 
chr10:19200125-19200175 5.4 
chr10:19201009-19201038 5.51724 
chr10:19203736-19203757 6 
chr10:19206500-19206635 5.81481 
chr10:19209243-19209275 5.75 
chr10:19211227-19211243 6 
chr10:19214813-19214826 6 
chr10:19214953-19214991 5.76316 
chr10:19215530-19215546 5.8125 
chr10:19215556-19215576 5.7 
chr10:19215931-19215950 5.78947 
chr10:19217941-19217974 5.93939 
chr10:19222206-19222232 5.57692 
chr10:19226290-19226310 5.9 
chr10:19229002-19229039 5.27027 
chr10:19229160-19229190 5.5 
chr10:19229980-19230050 5.57143 
chr10:19230123-19230194 5.57746 
chr10:19230277-19230293 6 
chr10:19232693-19232715 5.90909 
chr10:19233470-19233530 5.93333 
chr10:19236829-19236850 5.85714 
chr10:19237733-19237767 6 
chr10:19238070-19238139 5.28986 
chr10:19241498-19241517 6 
chr10:19243366-19243383 5.82353 
chr10:19243883-19243903 5.65 
chr10:19244310-19244333 5.91304 
chr10:19245628-19245665 5.7027 
chr10:19249395-19249431 5.69444 
chr10:19249828-19249846 5.72222 
chr10:19250334-19250378 5.72727 
chr10:19250832-19250848 5.8125 
chr10:19252274-19252296 5.81818 
chr10:19258660-19258675 6 
chr10:19264986-19265021 5.31429 
chr10:19267204-19267228 5.70833 
chr10:19268114-19268137 6 
chr10:19269985-19270006 5.66667 
chr10:19272023-19272048 5.32 
chr10:19273915-19273945 5.83333 
chr10:19278435-19278460 5.96 
chr10:19281537-19281562 5.76 
chr10:19282203-19282218 6 
chr10:19287507-19287541 5.79412 
chr10:19288410-19288436 5.84615 
chr10:19289675-19289696 6 
chr10:19290839-19290919 5.6625 
chr10:19291093-19291138 5.82222 
chr10:19291201-19291242 5.21951 
chr10:19291293-19291322 5.48276 
chr10:19294006-19294041 6 
chr10:19295900-19295927 5.7037 
chr10:19296483-19296533 5.56 
chr10:19301227-19301276 6 
chr10:19301975-19302000 5.44 
chr10:19302566-19302589 5.47826 
chr10:19304020-19304104 5.85714 
chr10:19312149-19312179 5.23333 
chr10:19313050-19313075 5.36 
chr10:19313282-19313308 5.80769 
chr10:19315747-19315766 5.78947 
chr10:19316583-19316644 5.42623 
chr10:19316675-19316737 5.53226 
chr10:19316854-19316939 5.27059 
chr10:19317617-19317650 5.51515 
chr10:19318303-19318331 5.92857 
chr10:19318402-19318416 6 
chr10:19318623-19318734 5.51351 
chr10:19319737-19319760 5.43478 
chr10:19321446-19321467 5.71429 
chr10:19324308-19324329 6 
chr10:19325355-19325370 6 
chr10:19325814-19325839 5.32 
chr10:19329522-19329587 5.66154 
chr10:19330791-19330814 5.65217 
chr10:19331641-19331780 5.32374 
chr10:19332288-19332331 5.30233 
chr10:19334108-19334194 5.37209 
chr10:19334937-19334951 6 
chr10:19336284-19336309 6 
chr10:19337292-19337317 5.56 
chr10:19339012-19339029 6 
chr10:19340850-19340876 6 
chr10:19343030-19343049 5.78947 
chr10:19343146-19343169 5.73913 
chr10:19347750-19347776 5.5 
chr10:19348306-19348330 5.625 
chr10:19349076-19349104 5.39286 
chr10:19350400-19350424 6 
chr10:19350994-19351007 6 
chr10:19352872-19352904 5.78125 
chr10:19353698-19353715 6 
chr10:19354216-19354279 5.65079 
chr10:19355809-19355851 5.35714 
chr10:19359765-19359790 6 
chr10:19362175-19362222 5.31915 
chr10:19365188-19365264 5.61842 
chr10:19367040-19367090 5.48 
chr10:19367904-19367937 5.30303 
chr10:19371321-19371356 5.48571 
chr10:19377455-19377483 5.85714 
chr10:19377492-19377525 5.87879 
chr10:19388678-19388705 5.59259 
chr10:19390175-19390225 5.3 
chr10:19390268-19390298 5.4 
chr10:19390333-19390395 5.66129 
chr10:19390443-19390524 5.25926 
chr10:19390535-19390577 5.5 
chr10:19390623-19390654 5.54839 
chr10:19390670-19390707 5.7027 
chr10:19390811-19390846 5.88571 
chr10:19390889-19391115 5.34956 
chr10:19392480-19392497 5.76471 
chr10:19392870-19392893 5.91304 
chr10:19395494-19395520 5.26923 
chr10:19397309-19397349 5.85 
chr10:19401079-19401093 6 
chr10:19402361-19402403 5.38095 
chr10:19402476-19402589 5.40708 
chr10:19402721-19402775 6 
chr10:19403231-19403263 5.59375 
chr10:19404808-19404822 5.92857 
chr10:19406023-19406047 5.79167 
chr10:19409972-19409985 6 
chr10:19412227-19412264 5.72973 
chr10:19412972-19412988 6 
chr10:19413864-19413887 6 
chr10:19414185-19414373 5.83511 
chr10:19414449-19414478 5.41379 
chr10:19414503-19414518 6 
chr10:19415626-19415651 5.92 
chr10:19418633-19418700 5.28358 
chr10:19418795-19418818 5.6087 
chr10:19419594-19419630 5.30556 
chr10:19419648-19419667 5.63158 
chr10:19423383-19423411 5.42857 
chr10:19426536-19426555 6 
chr10:19429455-19429499 5.81818 
chr10:19431100-19431126 6 
chr10:19434582-19434596 5.92857 
chr10:19437702-19437734 5.875 
chr10:19437990-19438050 5.83333 
chr10:19438436-19438466 5.3 
chr10:19439145-19439169 6 
chr10:19442620-19442637 5.88235 
chr10:19445207-19445241 5.55882 
chr10:19445391-19445403 6 
chr10:19446181-19446214 5.72727 
chr10:19448566-19448591 5.68 
chr10:19450429-19450492 5.60317 
chr10:19450959-19450997 5.73684 
chr10:19451201-19451230 5.68966 
chr10:19452066-19452089 6 
chr10:19453201-19453229 5.35714 
chr10:19454171-19454239 5.91176 
chr10:19456287-19456302 6 
chr10:19460340-19460733 5.41221 
chr10:19460747-19461024 5.45848 
chr10:19461038-19461150 5.94643 
chr10:19463457-19463491 5.55882 
chr10:19464392-19464407 6 
chr10:19464502-19464538 5.19444 
chr10:19465295-19465309 6 
chr10:19465706-19465756 5.5 
chr10:19465766-19465828 5.74194 
chr10:19466566-19466594 5.46429 
chr10:19470588-19470625 5.86486 
chr10:19470951-19470970 5.78947 
chr10:19471253-19471272 6 
chr10:19472044-19472056 6 
chr10:19473458-19473489 5.80645 
chr10:19474432-19474453 5.80952 
chr10:19474743-19474768 6 
chr10:19477861-19477906 5.24444 
chr10:19477959-19478009 5.62 
chr10:19479587-19479599 6 
chr10:19480218-19480257 5.64103 
chr10:19480940-19480969 5.72414 
chr10:19482763-19482797 5.64706 
chr10:19484675-19484701 5.69231 
chr10:19486866-19486886 5.7 
chr10:19488730-19488767 6 
chr10:19489574-19489595 6 
chr10:19490101-19490123 5.54545 
chr10:19492022-19492061 5.35897 
chr10:19493210-19493223 5.92308 
chr10:19493344-19493373 5.48276 
chr10:19494364-19494398 5.47059 
chr10:19494962-19495032 5.44286 
chr10:19496420-19496443 5.73913 
chr10:19498970-19498993 5.52174 
chr10:19500613-19500642 6 
chr10:19504645-19504770 5.52 
chr10:19505025-19505059 5.94118 
chr10:19505874-19505909 5.85714 
chr10:19506461-19506475 6 
chr10:19510789-19510835 5.36957 
chr10:19511012-19511036 5.5 
chr10:19512444-19512476 5.6875 
chr10:19513213-19513226 6 
chr10:19515586-19515629 5.55814 
chr10:19517910-19517927 6 
chr10:19518044-19518063 5.63158 
chr10:19521269-19521281 6 
chr10:19524481-19524538 5.92982 
chr10:19526429-19526482 5.4717 
chr10:19526494-19526851 5.62465 
chr10:19526993-19527518 5.61524 
chr10:19527685-19527712 5.59259 
chr10:19529362-19529404 5.42857 
chr10:19530126-19530141 5.93333 
chr10:19533625-19533639 6 
chr10:19537813-19537952 5.35252 
chr10:19537992-19538040 5.58333 
chr10:19539870-19539894 5.5 
chr10:19546582-19546606 5.95833 
chr10:19547852-19547878 5.38462 
chr10:19549196-19549230 5.97059 
chr10:19550011-19550038 5.33333 
chr10:19551584-19551597 6 
chr10:19552414-19552441 5.77778 
chr10:19553361-19553395 5.85294 
chr10:19554250-19554278 5.5 
chr10:19558272-19558294 5.59091 
chr10:19559235-19559306 5.83099 
chr10:19559736-19559776 5.85 
chr10:19561436-19561462 5.38462 
chr10:19564598-19564638 5.725 
chr10:19565225-19565264 5.38462 
chr10:19565811-19565846 5.37143 
chr10:19567358-19567444 5.73256 
chr10:19567753-19567822 5.62319 
chr10:19569643-19569675 5.71875 
chr10:19570892-19570910 6 
chr10:19571726-19571747 5.90476 
chr10:19572487-19572514 5.59259 
chr10:19573320-19573340 5.7 
chr10:19577966-19578011 5.2 
chr10:19581009-19581026 6 
chr10:19581821-19581844 6 
chr10:19584124-19584155 5.64516 
chr10:19584391-19584410 6 
chr10:19587363-19587448 5.43529 
chr10:19593266-19593279 6 
chr10:19593309-19593325 6 
chr10:19594681-19595095 5.65942 
chr10:19595131-19595318 5.43316 
chr10:19595436-19595521 5.34118 
chr10:19601307-19601389 5.7561 
chr10:19601684-19601727 5.53488 
chr10:19602224-19602257 5.24242 
chr10:19603927-19604588 5.82602 
chr10:19604601-19604728 5.49606 
chr10:19604830-19604854 5.625 
chr10:19607902-19607929 6 
chr10:19608823-19608869 5.26087 
chr10:19608963-19608987 5.75 
chr10:19613935-19613954 5.84211 
chr10:19614129-19614156 5.2963 
chr10:19616969-19616994 5.44 
chr10:19620164-19620201 5.86486 
chr10:19620709-19620750 5.29268 
chr10:19623043-19623066 5.86957 
chr10:19623369-19623398 5.17241 
chr10:19624109-19624131 5.81818 
chr10:19625988-19626015 5.55556 
chr10:19626070-19626092 5.5 
chr10:19626989-19627008 5.84211 
chr10:19627440-19627465 5.4 
chr10:19627790-19627894 5.36538 
chr10:19627966-19628005 5.74359 
chr10:19630361-19630481 5.83333 
chr10:19634862-19634885 5.65217 
chr10:19635578-19635599 6 
chr10:19637619-19637642 5.43478 
chr10:19637887-19637907 5.85 
chr10:19639185-19639212 6 
chr10:19641927-19641948 6 
chr10:19642797-19642830 5.9697 
chr10:19644301-19644328 5.25926 
chr10:19644766-19644800 5.82353 
chr10:19644812-19644835 5.43478 
chr10:19644847-19644882 5.25714 
chr10:19645093-19645122 5.34483 
chr10:19646038-19646064 5.69231 
chr10:19647124-19647155 6 
chr10:19648316-19648346 5.66667 
chr10:19648996-19649016 5.65 
chr10:19653984-19654012 5.32143 
chr10:19654072-19654099 5.51852 
chr10:19654588-19654612 6 
chr10:19657058-19657083 5.68 
chr10:19657767-19657894 5.37795 
chr10:19658016-19658126 5.56364 
chr10:19658157-19658295 5.35507 
chr10:19658435-19658480 5.22222 
chr10:19658531-19658583 5.17308 
chr10:19658603-19658652 5.26531 
chr10:19659499-19659516 6 
chr10:19660021-19660041 5.75 
chr10:19660180-19660201 5.57143 
chr10:19660396-19660437 5.80488 
chr10:19662132-19662144 6 
chr10:19662446-19662521 5.49333 
chr10:19663525-19663553 5.39286 
chr10:19665052-19665088 5.83333 
chr10:19665471-19665494 6 
chr10:19668109-19668130 5.52381 
chr10:19668886-19668916 5.7 
chr10:19669978-19669998 5.7 
chr10:19670602-19670614 6 
chr10:19671270-19671331 5.40984 
chr10:19673205-19673346 5.57447 
chr10:19673356-19673405 5.65306 
chr10:19673432-19673608 5.44318 
chr10:19674628-19674659 5.32258 
chr10:19675618-19675666 5.83333 
chr10:19677809-19677829 5.75 
chr10:19678756-19678783 5.62963 
chr10:19682371-19682387 6 
chr10:19682540-19682553 6 
chr10:19685033-19685081 5.6875 
chr10:19689946-19689978 5.84375 
chr10:19695635-19695656 6 
chr10:19696410-19696438 5.85714 
chr10:19699550-19699620 5.64286 
chr10:19700247-19700262 5.93333 
chr10:19702878-19702905 5.66667 
chr10:19706896-19706928 5.625 
chr10:19707076-19707100 5.83333 
chr10:19708163-19708237 5.77027 
chr10:19710134-19710153 5.94737 
chr10:19712312-19712342 5.6 
chr10:19713065-19713090 5.52 
chr10:19713864-19713880 5.875 
chr10:19714352-19714379 5.2963 
chr10:19714422-19714455 5.75758 
chr10:19718165-19718186 5.90476 
chr10:19718497-19718510 6 
chr10:19719040-19719056 6 
chr10:19719921-19719937 5.875 
chr10:19722800-19722828 5.71429 
chr10:19724038-19724114 5.44737 
chr10:19724824-19724851 5.25926 
chr10:19726175-19726231 5.46429 
chr10:19726429-19726458 5.51724 
chr10:19727183-19727217 5.61765 
chr10:19728049-19728086 5.48649 
chr10:19728598-19728658 5.18333 
chr10:19735970-19736026 5.78571 
chr10:19738089-19738118 5.82759 
chr10:19742803-19742822 5.63158 
chr10:19743334-19743401 5.52239 
chr10:19743642-19743675 5.9697 
chr10:19745679-19745714 6 
chr10:19745866-19745883 5.94118 
chr10:19747821-19747833 6 
chr10:19748684-19748751 5.14925 
chr10:19749347-19749388 5.31707 
chr10:19752067-19752107 5.5 
chr10:19752309-19752331 6 
chr10:19752482-19752515 6 
chr10:19753877-19753892 6 
chr10:19756321-19756344 5.82609 
chr10:19756702-19756735 5.45455 
chr10:19757841-19757869 5.25 
chr10:19758635-19758662 5.51852 
chr10:19760540-19760552 6 
chr10:19762920-19762934 5.92857 
chr10:19766386-19766412 6 
chr10:19771581-19771623 5.85714 
chr10:19774575-19774603 5.67857 
chr10:19776446-19776459 6 
chr10:19778182-19778207 5.32 
chr10:19780421-19780434 5.92308 
chr10:19780735-19780747 6 
chr10:19781882-19781912 5.26667 
chr10:19782574-19782588 6 
chr10:19782739-19782758 6 
chr10:19783647-19783675 5.28571 
chr10:19788374-19788386 6 
chr10:19790941-19790981 5.925 
chr10:19793526-19793557 5.45161 
chr10:19793593-19793617 6 
chr10:19794017-19794062 5.35556 
chr10:19796441-19796454 6 
chr10:19797136-19797149 6 
chr10:19802667-19802682 5.86667 
chr10:19804474-19804501 5.74074 
chr10:19805542-19805635 5.69892 
chr10:19805645-19805738 5.43011 
chr10:19807347-19807381 5.32353 
chr10:19810814-19810843 5.17241 
chr10:19813804-19813842 5.55263 
chr10:19815285-19815309 5.58333 
chr10:19817520-19817545 5.56 
chr10:19819232-19819428 5.86224 
chr10:19823800-19823829 5.96552 
chr10:19824389-19824515 5.6746 
chr10:19825265-19825286 5.85714 
chr10:19825656-19825681 5.96 
chr10:19827962-19827976 6 
chr10:19828606-19828629 5.47826 
chr10:19828786-19828850 5.76562 
chr10:19831363-19831377 6 
chr10:19832362-19832375 6 
chr10:19833098-19833131 5.36364 
chr10:19836714-19836773 5.9322 
chr10:19836922-19836941 6 
chr10:19841481-19841495 6 
chr10:19842232-19842256 5.66667 
chr10:19848111-19848137 5.65385 
chr10:19849397-19849423 5.88462 
chr10:19851226-19851297 5.74648 
chr10:19855051-19855070 5.63158 
chr10:19855227-19855247 6 
chr10:19855577-19855599 5.54545 
chr10:19856031-19856056 5.48 
chr10:19857271-19857295 6 
chr10:19858569-19858654 5.57647 
chr10:19858720-19858747 5.59259 
chr10:19864412-19864446 5.82353 
chr10:19865893-19865905 6 
chr10:19866663-19866691 5.5 
chr10:19869854-19869875 5.95238 
chr10:19870134-19870160 5.96154 
chr10:19870288-19870307 5.63158 
chr10:19875464-19875479 6 
chr10:19878105-19878120 6 
chr10:19878130-19878153 5.69565 
chr10:19878218-19878244 5.84615 
chr10:19879175-19879328 5.52941 
chr10:19879352-19879376 5.95833 
chr10:19879630-19879650 5.7 
chr10:19880395-19880441 5.56522 
chr10:19881657-19881719 5.90323 
chr10:19885215-19885257 5.85714 
chr10:19885668-19885757 5.76404 
chr10:19885769-19885840 5.69014 
chr10:19888373-19888399 5.92308 
chr10:19889806-19889827 5.61905 
chr10:19891083-19891095 6 
chr10:19894069-19894106 5.94595 
chr10:19894247-19894268 5.80952 
chr10:19894406-19894427 5.80952 
chr10:19898886-19898898 6 
chr10:19898933-19898955 5.54545 
chr10:19898996-19899021 5.6 
chr10:19899896-19899932 5.44444 
chr10:19904445-19904513 5.5 
chr10:19906691-19906719 5.57143 
chr10:19908935-19908963 5.75 
chr10:19910267-19910293 5.61538 
chr10:19910815-19910833 5.77778 
chr10:19911576-19911625 5.42857 
chr10:19913807-19913824 6 
chr10:19913989-19914014 5.76 
chr10:19915223-19915238 6 
chr10:19916338-19916373 5.65714 
chr10:19916501-19916536 5.68571 
chr10:19916688-19916741 5.54717 
chr10:19916964-19916992 5.5 
chr10:19922163-19922188 5.64 
chr10:19922746-19922782 5.94444 
chr10:19923746-19923761 6 
chr10:19924643-19924675 5.40625 
chr10:19924786-19924842 5.28571 
chr10:19925535-19925556 5.71429 
chr10:19927030-19927052 6 
chr10:19927828-19927848 5.7 
chr10:19932024-19932054 5.8 
chr10:19940483-19940496 6 
chr10:19942109-19942138 5.62069 
chr10:19944090-19944125 5.62857 
chr10:19944408-19944500 5.86957 
chr10:19947422-19947448 5.53846 
chr10:19951945-19951963 5.77778 
chr10:19953135-19953150 6 
chr10:19953197-19953229 5.21875 
chr10:19954169-19954202 6 
chr10:19956523-19956567 5.59091 
chr10:19957716-19957744 5.35714 
chr10:19958995-19959034 5.84615 
chr10:19959808-19959820 6 
chr10:19959973-19959995 6 
chr10:19960554-19960573 5.73684 
chr10:19960852-19960889 5.56757 
chr10:19961193-19961219 5.5 
chr10:19961340-19961368 5.64286 
chr10:19962316-19962330 6 
chr10:19962843-19962874 5.35484 
chr10:19964015-19964051 5.38889 
chr10:19970098-19970121 5.91304 
chr10:19970787-19970800 6 
chr10:19972686-19972701 6 
chr10:19972967-19972982 5.93333 
chr10:19973686-19973698 6 
chr10:19974154-19974184 5.4 
chr10:19976817-19976906 5.8764 
chr10:19977916-19977951 5.68571 
chr10:19978374-19978406 5.75 
chr10:19979651-19979670 6 
chr10:19979696-19979764 5.48529 
chr10:19981726-19981811 5.76471 
chr10:19984155-19984182 5.44444 
chr10:19984440-19984461 5.80952 
chr10:19984614-19984630 6 
chr10:19986056-19986094 5.73684 
chr10:19986312-19986325 6 
chr10:19988132-19988157 6 
chr10:19988203-19988261 5.86207 
chr10:19988950-19988990 6 
chr10:19990081-19990118 5.43243 
chr10:19990592-19990801 5.51675 
chr10:19992829-19992845 5.9375 
chr10:19994571-19994603 5.59375 
chr10:19994615-19994648 5.60606 
chr10:19995223-19995257 6 
chr10:19995897-19996175 5.65827 
chr10:19996539-19996563 5.83333 
chr10:19996715-19996733 6 
chr10:19996916-19996944 5.46429 
chr10:19997248-19997279 6 
chr10:19997433-19997450 6 
chr10:19997576-19997603 5.96296 
chr10:19998172-19998193 6 
chr10:19999032-19999052 5.75 
chr10:20001876-20001902 5.96154 
chr10:20002034-20002060 5.42308 
chr10:20004208-20004252 5.18182 
chr10:20004313-20004341 5.42857 
chr10:20005830-20005852 5.95455 
chr10:20006929-20007170 5.77178 
chr10:20007342-20007354 6 
chr10:20008083-20008183 5.94 
chr10:20008841-20008853 6 
chr10:20011519-20011543 6 
chr10:20012670-20012687 6 
chr10:20012986-20013003 6 
chr10:20016039-20016052 5.92308 
chr10:20018317-20018338 5.85714 
chr10:20018429-20018448 5.73684 
chr10:20018480-20018504 5.45833 
chr10:20018521-20018538 6 
chr10:20018650-20018678 6 
chr10:20019465-20019480 6 
chr10:20019749-20019774 5.6 
chr10:20020421-20020449 6 
chr10:20022123-20022148 5.6 
chr10:20022632-20022658 5.73077 
chr10:20022737-20022749 6 
chr10:20027175-20027210 5.2 
chr10:20028702-20028725 6 
chr10:20030062-20030081 6 
chr10:20031790-20031840 5.62 
chr10:20032052-20032100 5.41667 
chr10:20032114-20032164 5.66 
chr10:20033998-20034018 6 
chr10:20034558-20034651 5.58065 
chr10:20035060-20035084 6 
chr10:20037946-20037971 5.36 
chr10:20039894-20039921 5.66667 
chr10:20040202-20040220 5.72222 
chr10:20041539-20041553 6 
chr10:20042267-20042281 6 
chr10:20044682-20044780 5.5 
chr10:20046702-20046740 5.60526 
chr10:20048388-20048423 5.94286 
chr10:20050406-20050429 5.95652 
chr10:20053832-20053846 6 
chr10:20054198-20054210 6 
chr10:20055955-20055980 6 
chr10:20058356-20058692 5.87798 
chr10:20059482-20059513 5.22581 
chr10:20061524-20061539 6 
chr10:20063566-20063595 6 
chr10:20064066-20064084 5.72222 
chr10:20064786-20064801 6 
chr10:20067159-20067182 5.91304 
chr10:20067398-20067427 5.44828 
chr10:20068541-20068578 5.59459 
chr10:20073082-20073116 5.44118 
chr10:20073998-20074027 5.65517 
chr10:20075529-20075558 5.48276 
chr10:20075975-20076054 5.65823 
chr10:20076281-20076303 5.63636 
chr10:20076786-20076811 5.56 
chr10:20077144-20077175 5.25806 
chr10:20078196-20078247 5.33333 
chr10:20079873-20079909 5.19444 
chr10:20081001-20081047 5.86957 
chr10:20081681-20081733 5.28846 
chr10:20082809-20082839 5.5 
chr10:20083291-20083311 6 
chr10:20084344-20084364 6 
chr10:20084786-20084799 6 
chr10:20085003-20085021 5.94444 
chr10:20085875-20085968 5.7957 
chr10:20087211-20087231 5.65 
chr10:20090002-20090032 5.43333 
chr10:20090341-20090358 6 
chr10:20092486-20092506 5.75 
chr10:20092555-20092580 5.96 
chr10:20095526-20095563 5.24324 
chr10:20095602-20095625 5.47826 
chr10:20095998-20096030 5.59375 
chr10:20102050-20102077 5.22222 
chr10:20105066-20105089 5.73913 
chr10:20105300-20105325 5.6 
chr10:20107059-20107084 5.88 
chr10:20107156-20107197 6 
chr10:20107960-20107999 5.74359 
chr10:20109569-20109589 5.9 
chr10:20110012-20110048 5.63889 
chr10:20110506-20110546 5.25 
chr10:20111061-20111169 5.50926 
chr10:20111180-20111273 5.3871 
chr10:20112157-20112196 5.51282 
chr10:20112371-20112407 5.16667 
chr10:20112757-20112780 5.95652 
chr10:20113042-20113072 5.6 
chr10:20114484-20114508 5.625 
chr10:20116476-20116502 6 
chr10:20118079-20118104 6 
chr10:20119923-20119954 5.74194 
chr10:20120993-20121019 5.57692 
chr10:20121091-20121117 5.76923 
chr10:20123258-20123305 5.89362 
chr10:20123800-20123826 5.5 
chr10:20124937-20124952 6 
chr10:20126314-20126379 5.84615 
chr10:20126915-20126938 5.47826 
chr10:20128115-20128129 6 
chr10:20130466-20130480 6 
chr10:20133499-20133542 5.93023 
chr10:20135175-20135205 5.43333 
chr10:20137913-20137933 5.75 
chr10:20138239-20138260 5.52381 
chr10:20140469-20140481 6 
chr10:20141354-20141389 6 
chr10:20142318-20142360 5.92857 
chr10:20144155-20144170 6 
chr10:20144600-20144630 5.5 
chr10:20145023-20145048 5.92 
chr10:20145284-20145344 5.7 
chr10:20147941-20147991 5.6 
chr10:20148175-20148214 5.69231 
chr10:20148370-20148450 5.45 
chr10:20148643-20148675 5.46875 
chr10:20149938-20149976 5.55263 
chr10:20155993-20156008 6 
chr10:20157003-20157033 5.6 
chr10:20158350-20158429 5.79747 
chr10:20158571-20158628 5.22807 
chr10:20158700-20158745 5.33333 
chr10:20160810-20160833 5.73913 
chr10:20162146-20162160 6 
chr10:20162234-20162247 6 
chr10:20162323-20162352 5.62069 
chr10:20165530-20165569 5.89744 
chr10:20166161-20166190 5.7931 
chr10:20167289-20167303 6 
chr10:20169649-20169675 5.26923 
chr10:20171860-20171898 5.71053 
chr10:20172813-20172840 6 
chr10:20176449-20176482 5.90909 
chr10:20178116-20178144 5.25 
chr10:20179144-20179175 5.41935 
chr10:20179605-20179629 6 
chr10:20179687-20179702 5.93333 
chr10:20181850-20181866 5.875 
chr10:20183157-20183190 5.90909 
chr10:20184364-20184399 5.31429 
chr10:20186118-20186135 5.88235 
chr10:20186152-20186175 5.82609 
chr10:20187093-20187125 5.4375 
chr10:20189528-20189541 6 
chr10:20189909-20189973 5.6875 
chr10:20191340-20191359 6 
chr10:20192571-20192592 5.57143 
chr10:20195098-20195132 5.26471 
chr10:20199097-20199119 6 
chr10:20199519-20199538 6 
chr10:20199939-20199962 5.95652 
chr10:20202844-20202874 5.8 
chr10:20202959-20203092 5.68421 
chr10:20203123-20203147 5.5 
chr10:20204784-20204815 5.80645 
chr10:20205053-20205072 5.94737 
chr10:20205114-20205145 5.83871 
chr10:20209831-20209876 5.62222 
chr10:20210020-20210052 5.9375 
chr10:20210763-20210801 5.55263 
chr10:20212214-20212245 5.70968 
chr10:20216010-20216045 5.42857 
chr10:20216633-20216662 5.68966 
chr10:20217678-20217696 6 
chr10:20218149-20218175 5.5 
chr10:20219578-20219604 6 
chr10:20219892-20219949 5.63158 
chr10:20220881-20220904 6 
chr10:20222560-20222603 5.83721 
chr10:20222699-20222865 5.59639 
chr10:20226473-20226507 6 
chr10:20230675-20230699 5.375 
chr10:20231694-20231729 5.51429 
chr10:20233881-20233902 5.95238 
chr10:20236591-20236649 5.75862 
chr10:20237303-20237330 5.92593 
chr10:20238052-20238071 6
[truncated: 2,173,066 more chars]
