# Supplementary material for: MsDetector: toward a standard computational tool for DNA microsatellites detection
Source: Nucleic Acids Res. 2012 Oct 2;41(1):e22. doi: 10.1093/nar/gks881 (PMC3592430; doi:10.1093/nar/gks881)
Supplement: Supplementary Data [file supp_gks881_nar-01766-met-n-2012-File009.gz › dataset7HumanMs/chr10_fp.rep]

chr10:593022-593042 5.7 
chr10:851567-851596 5.24138 
chr10:922809-922833 5.375 
chr10:1326527-1326554 5.33333 
chr10:3028991-3029003 6 
chr10:3037219-3037235 5.875 
chr10:3125348-3125363 5.93333 
chr10:4668312-4668326 6 
chr10:5553404-5553423 5.63158 
chr10:5598761-5598789 5.21429 
chr10:5705101-5705122 5.66667 
chr10:6128912-6128932 5.7 
chr10:6235436-6235472 5.27778 
chr10:6288169-6288187 5.88889 
chr10:7241260-7241272 6 
chr10:7605863-7605875 6 
chr10:7717442-7717456 6 
chr10:8186114-8186137 5.52174 
chr10:8313306-8313329 5.47826 
chr10:8665187-8665218 5.22581 
chr10:9074736-9074758 5.68182 
chr10:9238458-9238483 5.44 
chr10:10831374-10831406 5.21875 
chr10:11177451-11177475 5.58333 
chr10:11284167-11284190 5.6087 
chr10:11507374-11507392 5.77778 
chr10:12252086-12252102 5.875 
chr10:12273284-12273301 5.88235 
chr10:12995527-12995547 5.6 
chr10:13176878-13176895 5.76471 
chr10:13248406-13248432 5.65385 
chr10:13427311-13427338 5.62963 
chr10:13978153-13978165 6 
chr10:14150863-14150876 5.92308 
chr10:14258374-14258398 5.375 
chr10:14306100-14306112 6 
chr10:14711805-14711826 5.66667 
chr10:15009005-15009018 5.92308 
chr10:15784351-15784375 5.5 
chr10:15984541-15984554 6 
chr10:16012333-16012345 6 
chr10:16054673-16054689 5.9375 
chr10:17219085-17219104 5.73684 
chr10:17596937-17596952 5.93333 
chr10:17943461-17943488 5.22222 
chr10:18353136-18353148 6 
chr10:18643769-18643796 5.25926 
chr10:20078834-20078857 5.43478 
chr10:20644874-20644890 6 
chr10:20647506-20647532 5.42308 
chr10:21296600-21296619 5.68421 
chr10:21357758-21357781 5.52174 
chr10:21448288-21448301 5.92308 
chr10:21649632-21649649 5.76471 
chr10:21673407-21673437 5.13333 
chr10:21740058-21740075 5.82353 
chr10:22075908-22075931 5.47826 
chr10:22441324-22441341 5.76471 
chr10:23315819-23315842 5.43478 
chr10:24024194-24024212 5.88889 
chr10:24432233-24432245 6 
chr10:24597259-24597276 5.88235 
chr10:24815885-24815897 6 
chr10:24905369-24905386 5.76471 
chr10:25191454-25191478 5.375 
chr10:25402206-25402246 5.15 
chr10:25681949-25681973 5.45833 
chr10:25784460-25784475 5.93333 
chr10:26613843-26613864 5.61905 
chr10:27307772-27307787 5.93333 
chr10:27484341-27484366 5.32 
chr10:27762891-27762916 5.4 
chr10:27766547-27766560 5.92308 
chr10:27841555-27841578 5.43478 
chr10:27892879-27892901 5.5 
chr10:28084659-28084672 5.92308 
chr10:28170959-28170983 5.58333 
chr10:28217101-28217125 5.375 
chr10:28817139-28817162 5.47826 
chr10:29278190-29278216 5.34615 
chr10:30188016-30188037 5.52381 
chr10:30349537-30349549 6 
chr10:30626423-30626469 5.21739 
chr10:31005873-31005887 6 
chr10:31009893-31009910 5.76471 
chr10:31057095-31057111 5.875 
chr10:31081904-31081930 5.65385 
chr10:31124050-31124074 5.41667 
chr10:31127020-31127040 6 
chr10:31175329-31175357 5.32143 
chr10:31599577-31599597 5.7 
chr10:31714314-31714343 5.34483 
chr10:31940481-31940517 5.16667 
chr10:32142335-32142364 5.34483 
chr10:32206015-32206031 5.8125 
chr10:32265569-32265591 5.63636 
chr10:32454501-32454528 5.40741 
chr10:32680369-32680395 5.30769 
chr10:32778573-32778594 5.85714 
chr10:33193116-33193137 5.52381 
chr10:33206398-33206410 6 
chr10:33593501-33593538 5.32432 
chr10:33604116-33604148 5.1875 
chr10:33953925-33953942 5.76471 
chr10:34324449-34324462 5.92308 
chr10:34760698-34760729 5.25806 
chr10:34809675-34809687 6 
chr10:35748581-35748607 5.65385 
chr10:36786026-36786049 5.47826 
chr10:36958256-36958277 5.80952 
chr10:36962542-36962567 5.52 
chr10:37045101-37045123 5.63636 
chr10:37070882-37070898 6 
chr10:37163069-37163103 5.47059 
chr10:37219557-37219588 5.25806 
chr10:37511174-37511199 5.44 
chr10:37687580-37687616 5.08333 
chr10:38091483-38091512 5.48276 
chr10:38156074-38156104 5.13333 
chr10:38181669-38181696 5.37037 
chr10:39061931-39061943 6 
chr10:39111874-39111896 5.5 
chr10:42491006-42491031 5.36 
chr10:43325369-43325384 5.86667 
chr10:43356386-43356413 5.2963 
chr10:43442473-43442490 5.82353 
chr10:44085761-44085795 5.17647 
chr10:44180561-44180590 5.41379 
chr10:44223751-44223781 5.3 
chr10:44331550-44331573 5.6087 
chr10:44508634-44508655 5.57143 
chr10:44801249-44801262 5.92308 
chr10:45059043-45059065 5.63636 
chr10:45283939-45283965 5.26923 
chr10:45364883-45364905 5.54545 
chr10:45416563-45416591 5.32143 
chr10:45649799-45649812 5.92308 
chr10:46045526-46045538 6 
chr10:46076922-46076952 5.43333 
chr10:46099379-46099405 5.38462 
chr10:46798062-46798084 5.54545 
chr10:46887091-46887111 5.6 
chr10:46935602-46935631 5.27586 
chr10:47037757-47037796 5.15385 
chr10:47929111-47929139 5.21429 
chr10:49451831-49451860 5.24138 
chr10:49508994-49509007 5.92308 
chr10:50127232-50127253 5.52381 
chr10:50217874-50217886 6 
chr10:51286350-51286398 5.125 
chr10:51314437-51314449 6 
chr10:51384549-51384568 5.63158 
chr10:51896963-51896990 5.22222 
chr10:52155738-52155751 5.92308 
chr10:52271906-52271927 5.66667 
chr10:52531584-52531613 5.27586 
chr10:52947231-52947253 5.72727 
chr10:52982492-52982518 5.46154 
chr10:53056219-53056245 5.30769 
chr10:53284613-53284640 5.22222 
chr10:53298285-53298315 5.26667 
chr10:53491292-53491319 5.48148 
chr10:53563140-53563172 5.34375 
chr10:53668654-53668666 6 
chr10:53785370-53785382 6 
chr10:54405268-54405295 5.33333 
chr10:54619802-54619827 5.32 
chr10:55184581-55184594 5.92308 
chr10:55215113-55215137 5.375 
chr10:55412218-55412235 5.82353 
chr10:55552669-55552689 5.6 
chr10:55659060-55659094 5.23529 
chr10:55928611-55928636 5.44 
chr10:56170831-56170858 5.2963 
chr10:56339705-56339720 5.93333 
chr10:56546240-56546262 5.63636 
chr10:56556763-56556777 5.92857 
chr10:56662456-56662482 5.46154 
chr10:56899373-56899404 5.19355 
chr10:57059842-57059865 5.69565 
chr10:57104848-57104860 6 
chr10:57117928-57117957 5.31034 
chr10:57542615-57542643 5.5 
chr10:57676355-57676390 5.37143 
chr10:57718998-57719010 6 
chr10:57761447-57761470 5.52174 
chr10:57834892-57834918 5.38462 
chr10:58020838-58020856 6 
chr10:58033605-58033638 5.60606 
chr10:58212226-58212248 5.54545 
chr10:58464758-58464798 5.35 
chr10:58497356-58497383 5.37037 
chr10:58579785-58579821 5.25 
chr10:58668383-58668425 5.2619 
chr10:58675749-58675772 5.52174 
chr10:58894820-58894846 5.30769 
chr10:58911581-58911605 5.58333 
chr10:58970730-58970753 5.52174 
chr10:59136495-59136519 5.375 
chr10:59428337-59428361 5.41667 
chr10:59615447-59615473 5.30769 
chr10:59673215-59673246 5.35484 
chr10:59742514-59742542 5.42857 
chr10:59809316-59809344 5.28571 
chr10:59892849-59892878 5.24138 
chr10:60043376-60043395 5.73684 
chr10:60286393-60286421 5.21429 
chr10:60328608-60328635 5.22222 
chr10:60583521-60583554 5.12121 
chr10:60925098-60925112 5.92857 
chr10:61183809-61183836 5.55556 
chr10:61186513-61186536 5.56522 
chr10:61233955-61233990 5.22857 
chr10:61597057-61597078 5.61905 
chr10:61604985-61605014 5.2069 
chr10:61869692-61869719 5.22222 
chr10:62000806-62000831 5.32 
chr10:62172981-62173007 5.30769 
chr10:62411466-62411487 5.66667 
chr10:62642549-62642568 5.68421 
chr10:62934313-62934343 5.36667 
chr10:63000834-63000865 5.32258 
chr10:63533798-63533822 5.625 
chr10:63556404-63556442 5.18421 
chr10:63598075-63598102 5.37037 
chr10:63916833-63916859 5.46154 
chr10:64071081-64071109 5.57143 
chr10:64142871-64142902 5.16129 
chr10:64205340-64205353 5.92308 
chr10:64275600-64275628 5.21429 
chr10:65219366-65219402 5.27778 
chr10:65224210-65224226 5.875 
chr10:66221533-66221561 5.35714 
chr10:66443822-66443857 5.37143 
chr10:66815557-66815580 5.47826 
chr10:66893391-66893426 5.48571 
chr10:66965697-66965728 5.22581 
chr10:67394353-67394366 6 
chr10:68228338-68228371 5.36364 
chr10:68933040-68933064 5.58333 
chr10:69811077-69811105 5.21429 
chr10:70263084-70263096 6 
chr10:71036722-71036734 6 
chr10:71141366-71141396 5.23333 
chr10:71896450-71896479 5.17241 
chr10:72247229-72247255 5.30769 
chr10:72450246-72450269 5.47826 
chr10:72578806-72578845 5.28205 
chr10:73250598-73250635 5.27027 
chr10:73264763-73264803 5.175 
chr10:73374798-73374820 5.59091 
chr10:73416773-73416785 6 
chr10:74519216-74519229 5.92308 
chr10:74556973-74556992 5.63158 
chr10:74874051-74874064 5.92308 
chr10:75008993-75009017 5.41667 
chr10:75528400-75528414 6 
chr10:75879845-75879869 5.41667 
chr10:76465224-76465253 5.62069 
chr10:76487284-76487305 5.7619 
chr10:76705274-76705301 5.37037 
chr10:76779530-76779558 5.32143 
chr10:76794787-76794810 5.47826 
chr10:76831934-76831946 6 
chr10:77237234-77237264 5.3 
chr10:77264159-77264183 5.54167 
chr10:77609866-77609878 6 
chr10:77698930-77698957 5.22222 
chr10:77920476-77920498 5.5 
chr10:77968810-77968836 5.42308 
chr10:78344345-78344364 5.73684 
chr10:78367791-78367818 5.33333 
chr10:78561048-78561069 5.7619 
chr10:78876727-78876760 5.21212 
chr10:79137563-79137586 5.43478 
chr10:79400560-79400573 6 
chr10:79832496-79832530 5.17647 
chr10:79997836-79997864 5.25 
chr10:80066802-80066830 5.17857 
chr10:80438896-80438923 5.22222 
chr10:81085232-81085251 5.63158 
chr10:81583188-81583200 6 
chr10:81911626-81911652 5.34615 
chr10:82089640-82089674 5.23529 
chr10:82459357-82459380 5.52174 
chr10:82592063-82592088 5.36 
chr10:83271187-83271200 5.92308 
chr10:83329281-83329302 5.57143 
chr10:83342971-83342996 5.4 
chr10:83644126-83644156 5.13333 
chr10:83732730-83732754 5.66667 
chr10:84076815-84076828 5.92308 
chr10:84079431-84079452 5.52381 
chr10:84130941-84130980 5.30769 
chr10:84227359-84227372 5.92308 
chr10:84466217-84466242 5.32 
chr10:84605588-84605600 6 
chr10:85230439-85230465 5.34615 
chr10:85990442-85990466 5.45833 
chr10:86017471-86017498 5.22222 
chr10:86153053-86153084 5.22581 
chr10:86869483-86869506 5.43478 
chr10:87238898-87238925 5.22222 
chr10:87327296-87327308 6 
chr10:87701000-87701025 5.32 
chr10:88555766-88555786 5.9 
chr10:89590499-89590518 5.63158 
chr10:90185836-90185871 5.28571 
chr10:90310214-90310245 5.19355 
chr10:90310789-90310813 5.375 
chr10:90834521-90834535 6 
chr10:90864728-90864753 5.36 
chr10:91085721-91085740 5.63158 
chr10:91251037-91251067 5.4 
chr10:91617055-91617071 5.8125 
chr10:92067474-92067490 5.875 
chr10:92373620-92373656 5.30556 
chr10:92723396-92723421 5.32 
chr10:93361604-93361625 5.80952 
chr10:93376298-93376310 6 
chr10:93507330-93507350 5.6 
chr10:93687379-93687398 5.73684 
chr10:93847232-93847256 5.5 
chr10:95286649-95286676 5.25926 
chr10:95729728-95729741 5.92308 
chr10:95746691-95746720 5.31034 
chr10:95961637-95961656 5.84211 
chr10:96165328-96165348 5.6 
chr10:96532062-96532081 5.73684 
chr10:97569427-97569452 5.44 
chr10:97659268-97659280 6 
chr10:97996585-97996603 5.72222 
chr10:98028868-98028880 6 
chr10:98106710-98106737 5.37037 
chr10:98577616-98577647 5.29032 
chr10:98618457-98618478 5.66667 
chr10:98994948-98994967 5.84211 
chr10:99548862-99548883 5.66667 
chr10:100837071-100837096 5.4 
chr10:100868580-100868593 6 
chr10:102233002-102233028 5.30769 
chr10:102348009-102348027 5.77778 
chr10:103160412-103160425 6 
chr10:103911986-103912007 5.7619 
chr10:104269222-104269235 5.92308 
chr10:105037693-105037705 6 
chr10:105061690-105061715 5.36 
chr10:105533898-105533911 5.92308 
chr10:105919765-105919790 5.36 
chr10:106522745-106522762 5.76471 
chr10:107249997-107250012 5.93333 
chr10:108246089-108246113 5.41667 
chr10:109138505-109138530 5.48 
chr10:109719223-109719243 6 
chr10:109866736-109866765 5.31034 
chr10:110001971-110001983 6 
chr10:110068456-110068468 6 
chr10:110094156-110094179 5.52174 
chr10:110510609-110510622 6 
chr10:110737175-110737188 5.92308 
chr10:110801769-110801793 5.5 
chr10:110846965-110846983 5.88889 
chr10:110963021-110963046 5.4 
chr10:111513380-111513406 5.38462 
chr10:112804921-112804946 5.44 
chr10:112836943-112836963 5.85 
chr10:112900662-112900676 6 
chr10:112930356-112930382 5.46154 
chr10:112994956-112994973 5.94118 
chr10:113241619-113241650 5.29032 
chr10:113249892-113249919 5.2963 
chr10:113360156-113360186 5.26667 
chr10:113967400-113967422 5.59091 
chr10:114335393-114335422 5.24138 
chr10:114865718-114865737 5.68421 
chr10:115162022-115162049 5.40741 
chr10:115170513-115170539 5.26923 
chr10:115886573-115886600 5.25926 
chr10:116653293-116653306 5.92308 
chr10:116741030-116741051 5.52381 
chr10:116778495-116778520 5.56 
chr10:116899487-116899509 5.54545 
chr10:117302662-117302692 5.3 
chr10:117868607-117868630 5.78261 
chr10:118771434-118771461 5.33333 
chr10:118897974-118897991 5.82353 
chr10:119095781-119095814 5.21212 
chr10:119587672-119587697 5.32 
chr10:119592615-119592631 5.875 
chr10:119917385-119917409 5.375 
chr10:120029017-120029050 5.21212 
chr10:120147755-120147787 5.375 
chr10:120345617-120345645 5.25 
chr10:120528462-120528489 5.25926 
chr10:120541132-120541162 5.3 
chr10:120589125-120589150 5.44 
chr10:121544098-121544116 5.72222 
chr10:123542661-123542691 5.16667 
chr10:123881565-123881578 5.92308 
chr10:124320511-124320527 5.875 
chr10:124487256-124487274 6 
chr10:125451659-125451685 5.38462 
chr10:126016358-126016371 5.92308 
chr10:126101642-126101667 5.4 
chr10:126253341-126253353 6 
chr10:126952186-126952209 5.6087 
chr10:127684934-127684960 5.46154 
chr10:127700992-127701011 5.78947 
chr10:128118450-128118472 5.5 
chr10:128269221-128269233 6 
chr10:128963878-128963902 5.58333 
chr10:129252946-129252958 6 
chr10:130300477-130300489 6 
chr10:130441143-130441166 5.47826 
chr10:132726498-132726543 5.22222 
chr10:133172201-133172220 5.68421 
chr10:133380961-133380973 6 
chr10:133639344-133639356 6 
chr10:134544554-134544573 5.78947 
chr10:134584878-134584904 5.30769 
chr10:134623754-134623779 5.44 
chr10:134871611-134871634 5.65217 
chr10:135344564-135344579 5.93333 
chr10:135426735-135426759 5.5 
