# Supplementary material for: MsDetector: toward a standard computational tool for DNA microsatellites detection
Source: Nucleic Acids Res. 2012 Oct 2;41(1):e22. doi: 10.1093/nar/gks881 (PMC3592430; doi:10.1093/nar/gks881)
Supplement: Supplementary Data [file supp_gks881_nar-01766-met-n-2012-File009.gz › dataset7HumanMs/chr11.rep]

chr11:62964-62990 5.80769 
chr11:64642-64680 5.21053 
chr11:70073-70187 5.63158 
chr11:70198-70236 5.73684 
chr11:71381-71393 6 
chr11:71518-71555 5.40541 
chr11:72961-72989 5.32143 
chr11:74410-74429 5.63158 
chr11:74563-74591 5.96429 
chr11:86494-86512 5.77778 
chr11:90690-90721 5.22581 
chr11:92010-92034 5.75 
chr11:92042-92075 5.66667 
chr11:93619-93642 6 
chr11:94484-94509 5.72 
chr11:96867-96891 5.375 
chr11:97525-97541 5.9375 
chr11:103603-103624 5.71429 
chr11:104190-104226 5.52778 
chr11:106780-106830 5.36 
chr11:112110-112132 5.59091 
chr11:113209-113351 5.61972 
chr11:113854-113904 5.48 
chr11:115302-115338 5.63889 
chr11:115613-115642 5.27586 
chr11:116111-116138 5.77778 
chr11:117051-117063 6 
chr11:122171-122197 5.5 
chr11:122488-122516 5.46429 
chr11:123159-123191 5.9375 
chr11:125938-125972 5.26471 
chr11:126271-126303 6 
chr11:127380-127394 6 
chr11:127657-127680 5.52174 
chr11:133790-133813 6 
chr11:136553-136575 5.68182 
chr11:137844-137891 5.21277 
chr11:138153-138183 5.4 
chr11:142518-142547 6 
chr11:144748-144767 5.89474 
chr11:145521-145555 5.70588 
chr11:146550-146562 6 
chr11:150631-150677 5.34783 
chr11:150923-150937 6 
chr11:151064-151082 6 
chr11:152017-152035 6 
chr11:154212-154257 5.86667 
chr11:157397-157600 5.66502 
chr11:159019-159039 5.6 
chr11:159865-159879 6 
chr11:160476-160495 6 
chr11:162330-162344 6 
chr11:163961-163979 6 
chr11:164853-164870 5.94118 
chr11:166130-166145 6 
chr11:167290-167303 5.92308 
chr11:170092-170139 5.87234 
chr11:170633-170668 5.82857 
chr11:171393-171419 5.96154 
chr11:171447-171479 5.40625 
chr11:173460-173486 5.42308 
chr11:173716-173746 5.5 
chr11:175279-176086 5.74721 
chr11:176101-176537 5.66284 
chr11:181214-181240 6 
chr11:185325-185360 5.42857 
chr11:187914-187940 5.65385 
chr11:189426-189470 5.15909 
chr11:191793-191904 5.91892 
chr11:193970-194019 5.40816 
chr11:194238-194279 5.39024 
chr11:195156-195183 5.55556 
chr11:195780-195809 5.27586 
chr11:195858-195892 5.32353 
chr11:195906-196526 5.42097 
chr11:196551-196605 5.75926 
chr11:200775-200811 5.80556 
chr11:201309-201326 5.88235 
chr11:203948-203970 5.59091 
chr11:214322-214343 5.80952 
chr11:220007-220028 5.61905 
chr11:220330-220352 5.77273 
chr11:220381-220430 5.18367 
chr11:223206-223218 6 
chr11:225413-225437 6 
chr11:226401-226421 5.75 
chr11:226744-226765 5.85714 
chr11:227436-227468 5.5 
chr11:227619-227632 6 
chr11:229761-229773 6 
chr11:230211-230223 6 
chr11:231124-231136 6 
chr11:232095-232130 5.74286 
chr11:234403-234428 6 
chr11:236359-236483 5.37903 
chr11:238845-238887 5.54762 
chr11:240101-240123 6 
chr11:240821-240840 6 
chr11:242127-242148 5.80952 
chr11:242786-242807 5.71429 
chr11:244938-244952 6 
chr11:245641-245739 5.82653 
chr11:249548-249624 5.82895 
chr11:254290-254346 5.30357 
chr11:255905-255951 5.58696 
chr11:255963-256043 5.875 
chr11:256079-256132 5.49057 
chr11:256149-256262 5.67257 
chr11:256278-256371 5.73118 
chr11:257829-258061 5.64224 
chr11:259676-259716 5.9 
chr11:260979-260992 5.92308 
chr11:261012-261193 5.77348 
chr11:262181-262207 5.84615 
chr11:263686-263720 5.88235 
chr11:263730-263798 5.76471 
chr11:265384-265414 5.73333 
chr11:265755-265788 5.69697 
chr11:266147-266174 5.51852 
chr11:267230-267584 5.77119 
chr11:268489-268516 5.92593 
chr11:270322-270359 5.83784 
chr11:273601-273652 5.82353 
chr11:274240-274273 5.72727 
chr11:275673-275687 6 
chr11:277428-277445 6 
chr11:280790-280815 5.32 
chr11:281471-281483 6 
chr11:281551-281563 6 
chr11:283311-283326 6 
chr11:285058-285103 5.22222 
chr11:287010-287031 6 
chr11:288826-288853 5.44444 
chr11:289050-289100 5.44 
chr11:289254-289280 5.30769 
chr11:291460-291488 5.28571 
chr11:294512-294537 5.56 
chr11:297577-297602 5.8 
chr11:299762-299784 5.59091 
chr11:301020-301053 5.81818 
chr11:301662-301679 6 
chr11:302085-302106 6 
chr11:302399-302420 5.90476 
chr11:302875-302891 5.8125 
chr11:303492-303516 5.91667 
chr11:304313-304340 5.7037 
chr11:304995-305017 6 
chr11:308641-308669 5.53571 
chr11:314560-314588 5.53571 
chr11:316955-316990 5.48571 
chr11:320328-320356 5.53571 
chr11:322894-322914 5.75 
chr11:322948-322981 5.66667 
chr11:327883-327899 5.8125 
chr11:328890-328925 5.65714 
chr11:329363-329383 5.75 
chr11:329922-329970 5.47917 
chr11:332562-332586 6 
chr11:335426-335474 5.45833 
chr11:337994-338025 5.87097 
chr11:339049-339068 6 
chr11:339219-339237 6 
chr11:340825-341248 5.65721 
chr11:341344-341381 5.59459 
chr11:343461-343473 6 
chr11:344694-344714 5.7 
chr11:344866-344889 5.73913 
chr11:345159-345185 5.80769 
chr11:345602-345624 5.90909 
chr11:347217-347243 6 
chr11:349504-350165 5.72315 
chr11:350942-350969 5.40741 
chr11:351265-351287 5.63636 
chr11:354500-354528 5.92857 
chr11:355125-355153 6 
chr11:356180-356204 5.70833 
chr11:356450-356480 5.23333 
chr11:356493-356584 5.41758 
chr11:356621-356774 5.27451 
chr11:356804-356861 5.31579 
chr11:356875-356901 5.46154 
chr11:356917-357104 5.61497 
chr11:357124-357163 5.30769 
chr11:357177-357213 5.58333 
chr11:357227-357270 5.46512 
chr11:357286-357431 5.48966 
chr11:357521-357666 5.37931 
chr11:357674-357827 5.60131 
chr11:357856-358034 5.42697 
chr11:359185-359199 6 
chr11:359664-360335 5.40835 
chr11:363992-364010 6 
chr11:365628-365654 5.76923 
chr11:368261-368290 5.55172 
chr11:369031-369076 5.2 
chr11:369304-369433 5.48837 
chr11:369727-369751 5.58333 
chr11:369844-369864 6 
chr11:369958-370072 5.79825 
chr11:372789-372814 5.76 
chr11:372951-372979 5.25 
chr11:373408-373425 5.76471 
chr11:374665-375211 5.90842 
chr11:376040-376067 5.33333 
chr11:376196-376215 5.63158 
chr11:376492-376528 5.44444 
chr11:383195-383225 5.8 
chr11:384823-384850 5.25926 
chr11:392988-393007 5.78947 
chr11:393209-393248 5.46154 
chr11:395144-395170 5.46154 
chr11:395976-396013 5.45946 
chr11:397156-397168 6 
chr11:397346-397359 6 
chr11:397509-397524 5.93333 
chr11:399202-399232 5.43333 
chr11:399269-399353 5.38095 
chr11:399366-399452 5.39535 
chr11:399465-399497 5.40625 
chr11:399508-399537 5.72414 
chr11:399548-399588 5.45 
chr11:400500-400523 5.52174 
chr11:400744-401828 5.82472 
chr11:401840-401898 5.72414 
chr11:401910-401991 5.79012 
chr11:402000-402061 5.68852 
chr11:402073-402131 5.72414 
chr11:402143-402200 5.68421 
chr11:402212-402270 5.72414 
chr11:402282-402363 5.79012 
chr11:402375-402433 5.72414 
chr11:402445-402503 5.72414 
chr11:402515-402986 5.79406 
chr11:403000-403050 5.96 
chr11:403324-403351 5.59259 
chr11:405613-405638 5.88 
chr11:405774-405809 5.77143 
chr11:407192-407217 5.56 
chr11:407365-407379 6 
chr11:407884-407909 5.56 
chr11:412786-412815 5.72414 
chr11:413641-413744 5.35922 
chr11:413803-413898 5.38947 
chr11:414009-414040 5.35484 
chr11:414145-414193 5.25 
chr11:414229-414284 5.58182 
chr11:414313-414347 5.23529 
chr11:414718-414737 5.84211 
chr11:415207-415333 5.54762 
chr11:417397-417427 5.46667 
chr11:417560-417597 5.21622 
chr11:418991-419020 5.51724 
chr11:421370-421389 5.94737 
chr11:421434-421462 5.5 
chr11:421510-421529 5.63158 
chr11:421574-421602 5.5 
chr11:421650-421664 5.92857 
chr11:422512-422555 5.5814 
chr11:423885-423923 6 
chr11:425553-425571 5.72222 
chr11:425702-425744 5.97619 
chr11:427698-427722 5.875 
chr11:430486-430640 5.23377 
chr11:430684-430715 5.19355 
chr11:430780-430819 5.35897 
chr11:431148-431179 5.35484 
chr11:431268-431299 5.35484 
chr11:431389-431451 5.17742 
chr11:431589-431620 5.54839 
chr11:431629-431660 5.32258 
chr11:435084-435473 5.62982 
chr11:435488-435818 5.65152 
chr11:435836-435949 5.82301 
chr11:436038-436079 5.78049 
chr11:436604-437000 5.69444 
chr11:437020-437062 5.61905 
chr11:441829-441855 5.5 
chr11:442343-442474 5.81679 
chr11:444345-444370 5.64 
chr11:446192-446204 6 
chr11:447296-447335 5.74359 
chr11:448089-448118 5.65517 
chr11:448567-448596 5.37931 
chr11:449068-449080 6 
chr11:452617-452638 5.80952 
chr11:452867-452910 5.65116 
chr11:456142-456185 5.69767 
chr11:457420-457441 5.71429 
chr11:458507-458525 6 
chr11:462729-462793 5.60938 
chr11:463164-463187 5.95652 
chr11:463214-463240 5.88462 
chr11:463973-464000 5.85185 
chr11:466401-466418 6 
chr11:467737-467764 6 
chr11:468822-468847 6 
chr11:469378-469408 5.6 
chr11:470564-470602 5.78947 
chr11:471097-471110 6 
chr11:471749-471802 5.54717 
chr11:471815-471870 5.78182 
chr11:471967-472024 5.78947 
chr11:474061-474104 5.27907 
chr11:478284-478305 5.71429 
chr11:481837-481855 5.83333 
chr11:482006-482024 5.83333 
chr11:482223-482235 6 
chr11:490769-490816 5.7234 
chr11:491987-492012 5.64 
chr11:494129-494217 5.70455 
chr11:497539-497574 5.28571 
chr11:497658-497692 5.35294 
chr11:497741-497787 5.32609 
chr11:497799-497831 5.25 
chr11:501824-501844 5.6 
chr11:502129-502155 5.80769 
chr11:503163-503183 5.6 
chr11:505874-505892 6 
chr11:506953-506980 5.44444 
chr11:507328-507355 5.44444 
chr11:509086-509100 6 
chr11:509548-509560 6 
chr11:509714-509731 6 
chr11:511320-511332 6 
chr11:513820-513832 6 
chr11:513851-513876 5.4 
chr11:513980-514000 5.65 
chr11:516841-516867 5.84615 
chr11:518160-518195 5.68571 
chr11:522252-522278 5.96154 
chr11:523029-523041 6 
chr11:524630-524661 5.80645 
chr11:526210-526233 5.43478 
chr11:526935-526951 5.875 
chr11:527698-527712 6 
chr11:528734-528772 5.26316 
chr11:532430-532500 5.45714 
chr11:533300-533335 5.31429 
chr11:533399-533412 6 
chr11:534021-534046 5.56 
chr11:534398-534421 5.73913 
chr11:535220-535247 5.2963 
chr11:535267-535348 5.53086 
chr11:535436-535480 5.72727 
chr11:536082-536108 5.30769 
chr11:537866-537895 5.27586 
chr11:538792-538813 5.95238 
chr11:539076-539090 6 
chr11:539384-539397 6 
chr11:539550-539564 6 
chr11:541648-541662 6 
chr11:541839-541864 5.52 
chr11:542578-542599 5.95238 
chr11:543199-543226 5.37037 
chr11:547075-547091 6 
chr11:547241-547263 5.72727 
chr11:548121-548143 6 
chr11:548451-548470 6 
chr11:549934-549958 5.41667 
chr11:551100-551121 5.90476 
chr11:553266-553288 5.54545 
chr11:554914-554942 5.42857 
chr11:555133-555284 5.50993 
chr11:556139-556182 5.37209 
chr11:559290-559316 5.26923 
chr11:561273-561305 5.15625 
chr11:563185-563210 5.56 
chr11:568423-568450 5.51852 
chr11:570548-570572 5.41667 
chr11:570865-570880 6 
chr11:571166-571202 5.52778 
chr11:572280-572297 5.76471 
chr11:575887-575934 5.51064 
chr11:576044-576096 5.51923 
chr11:576694-576922 5.84649 
chr11:579218-579266 6 
chr11:581111-581123 6 
chr11:582264-582277 6 
chr11:583335-583352 5.76471 
chr11:584728-584749 6 
chr11:585231-585665 5.97235 
chr11:585680-585693 6 
chr11:585856-585872 6 
chr11:588368-588392 5.45833 
chr11:588678-588695 6 
chr11:591624-591651 5.40741 
chr11:591912-591924 6 
chr11:592214-592227 6 
chr11:594513-594558 5.71111 
chr11:595301-595318 6 
chr11:599229-599267 5.97368 
chr11:600493-600519 6 
chr11:600965-601000 5.65714 
chr11:601428-601441 6 
chr11:602682-602707 6 
chr11:602742-602782 5.85 
chr11:603320-603333 6 
chr11:603729-603746 6 
chr11:606245-606259 6 
chr11:608500-608521 5.71429 
chr11:610507-610528 5.52381 
chr11:615768-615792 5.79167 
chr11:619277-619315 5.68421 
chr11:622422-622472 5.92 
chr11:625198-625215 5.88235 
chr11:626645-626680 5.51429 
chr11:627024-627062 5.44737 
chr11:627108-627136 5.5 
chr11:627433-627468 5.4 
chr11:628861-629043 5.8956 
chr11:629946-629974 6 
chr11:630541-630554 6 
chr11:631197-631220 6 
chr11:631357-631371 6 
chr11:633736-633803 5.65672 
chr11:635547-635564 6 
chr11:637349-637410 5.47541 
chr11:637986-638027 5.41463 
chr11:639545-639594 5.5102 
chr11:642838-642879 5.56098 
chr11:643324-643340 5.8125 
chr11:645160-645174 6 
chr11:645269-645292 5.6087 
chr11:646252-646278 5.76923 
chr11:647453-647500 5.25532 
chr11:649247-649269 5.90909 
chr11:650022-650057 5.97143 
chr11:650373-650394 6 
chr11:651409-651444 5.65714 
chr11:651884-651898 6 
chr11:653083-653105 6 
chr11:654165-654181 6 
chr11:655048-655076 5.85714 
chr11:655819-655845 5.92308 
chr11:657107-657129 6 
chr11:658427-658442 5.93333 
chr11:659228-659243 6 
chr11:664213-664247 6 
chr11:665433-665458 5.4 
chr11:665715-665746 5.41935 
chr11:666301-666325 5.79167 
chr11:666704-666721 5.82353 
chr11:666873-666904 5.93548 
chr11:667318-667463 5.70345 
chr11:669125-669140 6 
chr11:669927-669947 6 
chr11:670069-670089 5.6 
chr11:670401-670414 6 
chr11:670715-670796 5.65432 
chr11:671708-671728 6 
chr11:671826-671860 5.61765 
chr11:672847-672882 5.57143 
chr11:673150-673221 5.46479 
chr11:673529-673545 5.8125 
chr11:674985-675031 5.76087 
chr11:675184-675225 5.5122 
chr11:675821-675835 6 
chr11:675898-676187 5.52249 
chr11:676202-676352 5.72 
chr11:678580-678601 5.57143 
chr11:680206-680222 6 
chr11:681399-681423 5.91667 
chr11:684417-684435 5.77778 
chr11:685082-685097 6 
chr11:686127-686140 6 
chr11:686291-686305 6 
chr11:689184-689218 6 
chr11:690231-690376 5.91034 
chr11:694218-694255 5.45946 
chr11:694282-694320 5.21053 
chr11:694334-694373 5.28205 
chr11:694691-694717 5.53846 
chr11:694881-694907 5.38462 
chr11:694949-695000 5.7451 
chr11:695109-695169 5.28333 
chr11:695198-695237 5.30769 
chr11:696000-696012 6 
chr11:697003-697025 5.81818 
chr11:699207-699236 5.55172 
chr11:701355-701379 5.95833 
chr11:701406-701423 6 
chr11:706151-706174 5.78261 
chr11:707100-707144 5.90909 
chr11:708931-708959 5.28571 
chr11:709155-709193 6 
chr11:710238-710254 5.9375 
chr11:710494-710517 5.52174 
chr11:710741-710788 5.95745 
chr11:711222-711345 5.66667 
chr11:712991-713008 5.88235 
chr11:714213-714242 5.96552 
chr11:714592-714678 5.80233 
chr11:715605-715633 5.60714 
chr11:715968-715983 6 
chr11:716969-716988 5.89474 
chr11:718329-718362 5.78788 
chr11:718473-718494 5.71429 
chr11:718648-718681 5.81818 
chr11:719970-719994 5.58333 
chr11:720776-720794 5.77778 
chr11:720958-721011 5.81132 
chr11:721725-721772 5.6383 
chr11:722579-722605 5.5 
chr11:723000-723037 5.24324 
chr11:729000-729032 5.3125 
chr11:730995-731017 5.95455 
chr11:731187-731205 5.72222 
chr11:733660-733673 6 
chr11:736777-736816 5.82051 
chr11:738344-738365 5.85714 
chr11:738925-738939 6 
chr11:739312-739341 5.27586 
chr11:739740-739753 6 
chr11:740556-740588 5.96875 
chr11:741540-741563 5.91304 
chr11:741900-741917 5.76471 
chr11:742686-742723 5.40541 
chr11:742814-742861 5.44681 
chr11:743083-743111 5.71429 
chr11:743265-743288 6 
chr11:744455-744487 5.84375 
chr11:744840-744856 6 
chr11:747318-747344 5.34615 
chr11:747424-747458 5.47059 
chr11:747848-747874 5.34615 
chr11:749401-749415 6 
chr11:751045-751067 5.59091 
chr11:751802-751814 6 
chr11:751844-751870 5.73077 
chr11:752067-752082 5.93333 
chr11:752244-752256 6 
chr11:753530-753568 5.71053 
chr11:754458-754484 5.46154 
chr11:755135-755157 6 
chr11:756511-756528 6 
chr11:757289-757305 6 
chr11:759252-759274 5.90909 
chr11:759564-759595 5.54839 
chr11:761335-761358 5.91304 
chr11:761960-761986 6 
chr11:762412-762462 5.64 
chr11:763182-763336 5.71429 
chr11:768651-768670 5.94737 
chr11:769315-769334 5.68421 
chr11:775968-775996 5.78571 
chr11:777197-777218 5.52381 
chr11:778090-778104 6 
chr11:780791-780819 5.28571 
chr11:783448-783463 5.93333 
chr11:784282-784294 6 
chr11:784445-784475 5.3 
chr11:784518-784553 5.65714 
chr11:785426-785439 6 
chr11:789985-790006 6 
chr11:790333-790374 5.68293 
chr11:791194-791234 5.525 
chr11:791774-791800 5.53846 
chr11:792460-792500 5.175 
chr11:792805-792862 5.21053 
chr11:795046-795075 5.55172 
chr11:795718-795769 5.13725 
chr11:796291-796320 5.44828 
chr11:798218-798256 5.55263 
chr11:800521-800547 5.26923 
chr11:803687-803726 5.51282 
chr11:806098-806113 6 
chr11:807189-807201 6 
chr11:807778-807790 6 
chr11:808421-808437 5.8125 
chr11:810009-810034 5.36 
chr11:811007-811023 6 
chr11:812595-812626 5.3871 
chr11:814442-814469 5.81481 
chr11:815350-815381 5.32258 
chr11:816793-816856 5.55556 
chr11:817153-817174 5.95238 
chr11:817834-817859 6 
chr11:819909-819939 5.23333 
chr11:822319-822339 5.6 
chr11:822787-822833 5.52174 
chr11:823050-823070 5.9 
chr11:823872-823913 5.5122 
chr11:826282-826297 6 
chr11:831853-831884 5.3871 
chr11:832889-832920 5.93548 
chr11:833053-833111 5.98276 
chr11:833132-833163 5.19355 
chr11:833188-833228 5.775 
chr11:834358-834376 6 
chr11:835682-835699 5.82353 
chr11:836172-836189 6 
chr11:841906-841919 6 
chr11:842529-842542 6 
chr11:842716-842756 5.5 
chr11:842874-842908 5.5 
chr11:849796-849833 5.7027 
chr11:849921-849957 5.44444 
chr11:850610-850629 6 
chr11:851817-851830 6 
chr11:851851-851878 5.2963 
chr11:852790-852805 6 
chr11:852972-853000 5.17857 
chr11:857400-857415 6 
chr11:858476-858500 5.875 
chr11:858548-858641 5.32258 
chr11:858759-858785 5.42308 
chr11:858848-858926 5.39744 
chr11:858952-859000 5.33333 
chr11:859061-859177 5.31897 
chr11:859237-859261 5.625 
chr11:859299-859527 5.66667 
chr11:861923-861941 5.77778 
chr11:864442-864465 5.56522 
chr11:867605-867634 5.51724 
chr11:870989-871003 6 
chr11:878402-878419 5.94118 
chr11:882003-882035 5.625 
chr11:882922-882935 6 
chr11:886150-886171 5.57143 
chr11:891938-891955 6 
chr11:892114-892137 5.95652 
chr11:894121-894147 5.96154 
chr11:895871-895919 5.625 
chr11:899295-899321 5.46154 
chr11:902027-902052 5.44 
chr11:902069-902124 5.27273 
chr11:903359-903376 5.76471 
chr11:907028-907048 5.65 
chr11:909597-909631 5.32353 
chr11:910539-910562 5.47826 
chr11:910591-910615 5.45833 
chr11:910937-910981 5.77273 
chr11:912837-912863 6 
chr11:915716-915730 6 
chr11:916898-916915 5.82353 
chr11:918661-918682 5.80952 
chr11:918796-918816 6 
chr11:919605-919640 5.97143 
chr11:920552-920573 6 
chr11:920851-920865 6 
chr11:923629-923643 6 
chr11:925811-925827 5.8125 
chr11:926108-926131 5.65217 
chr11:926250-926298 5.35417 
chr11:926377-926421 5.34091 
chr11:927510-927522 6 
chr11:927816-927835 6 
chr11:930120-930138 6 
chr11:931802-931816 6 
chr11:933266-933283 5.82353 
chr11:934154-934177 5.82609 
chr11:934849-934870 5.95238 
chr11:935603-935620 6 
chr11:936067-936084 5.76471 
chr11:936206-936224 6 
chr11:936383-936395 6 
chr11:939247-939261 6 
chr11:939951-939968 6 
chr11:946995-947022 5.92593 
chr11:950311-950324 6 
chr11:953602-953645 5.86047 
chr11:953818-953847 5.48276 
chr11:954235-954267 5.9375 
chr11:954353-954614 5.43678 
chr11:954637-954751 5.46491 
chr11:956175-956197 6 
chr11:960233-960255 5.95455 
chr11:964674-964696 5.86364 
chr11:967349-967374 5.96 
chr11:968433-968459 5.69231 
chr11:969220-969242 6 
chr11:970080-970125 5.31111 
chr11:974035-974058 5.47826 
chr11:974682-974696 6 
chr11:974982-974997 6 
chr11:976674-976703 5.48276 
chr11:983006-983033 5.96296 
chr11:983365-983394 5.89655 
chr11:988479-988500 5.66667 
chr11:989252-989264 6 
chr11:991754-991787 5.66667 
chr11:992236-992264 5.17857 
chr11:995725-995757 5.5625 
chr11:997904-997931 5.96296 
chr11:998311-998355 5.59091 
chr11:999670-999708 5.39474 
chr11:999796-999816 5.75 
chr11:1000471-1000500 5.24138 
chr11:1004774-1004786 6 
chr11:1006460-1006500 5.275 
chr11:1009077-1009090 6 
chr11:1012944-1012972 5.28571 
chr11:1020695-1020724 5.75862 
chr11:1021368-1021383 6 
chr11:1022747-1022819 5.30556 
chr11:1022831-1022983 5.40132 
chr11:1023000-1023025 5.52 
chr11:1023034-1023217 5.4153 
chr11:1023231-1023269 5.57895 
chr11:1023286-1023461 5.52 
chr11:1023685-1023702 6 
chr11:1030366-1030393 5.37037 
chr11:1031103-1031147 5.59091 
chr11:1031637-1031651 6 
chr11:1032255-1032305 5.44 
chr11:1032565-1032584 5.73684 
chr11:1032650-1032748 5.34694 
chr11:1032806-1032916 5.25455 
chr11:1038995-1039020 5.48 
chr11:1039037-1039065 5.57143 
chr11:1039076-1039261 5.5027 
chr11:1039983-1040039 5.89286 
chr11:1041196-1041221 5.64 
chr11:1043092-1043116 6 
chr11:1044384-1044408 5.58333 
chr11:1044418-1044529 5.84685 
chr11:1045718-1045731 6 
chr11:1045936-1045958 5.90909 
chr11:1046636-1046649 6 
chr11:1049422-1049441 6 
chr11:1051017-1051034 5.94118 
chr11:1053266-1053296 5.26667 
chr11:1054010-1054048 5.21053 
chr11:1055062-1055085 5.52174 
chr11:1056987-1057006 5.63158 
chr11:1057267-1057285 5.83333 
chr11:1058570-1058616 5.78261 
chr11:1058955-1059000 5.6 
chr11:1059009-1059080 5.69014 
chr11:1060346-1060360 6 
chr11:1060861-1060874 6 
chr11:1062152-1062187 5.74286 
chr11:1064758-1064776 5.88889 
chr11:1069619-1069805 5.58065 
chr11:1069827-1069869 5.45238 
chr11:1069886-1070038 5.61184 
chr11:1070051-1070124 5.73973 
chr11:1070159-1070237 5.58974 
chr11:1070313-1070390 5.55844 
chr11:1070430-1070460 5.6 
chr11:1070486-1070561 5.84 
chr11:1071863-1071891 5.82143 
chr11:1072160-1072202 5.57143 
chr11:1074802-1074834 5.375 
chr11:1076524-1076543 5.68421 
chr11:1083618-1083677 5.40678 
chr11:1085086-1085459 5.71046 
chr11:1086526-1086556 5.16667 
chr11:1089000-1089042 5.40476 
chr11:1089058-1089105 5.29787 
chr11:1089209-1089272 5.42857 
chr11:1089508-1089563 5.30909 
chr11:1089586-1089626 5.5 
chr11:1089701-1089739 5.42105 
chr11:1089763-1089789 5.42308 
chr11:1089856-1089886 5.23333 
chr11:1089937-1089953 6 
chr11:1090025-1090053 5.67857 
chr11:1090900-1090964 5.40625 
chr11:1092390-1092500 5.37273 
chr11:1092506-1092534 5.42857 
chr11:1092557-1092672 5.61739 
chr11:1092759-1092810 5.4902 
chr11:1092849-1092879 5.36667 
chr11:1093125-1093152 5.2963 
chr11:1093401-1093432 5.3871 
chr11:1095022-1095046 5.70833 
chr11:1095066-1095089 5.56522 
chr11:1095226-1095250 5.375 
chr11:1097449-1097471 5.86364 
chr11:1099542-1099566 5.79167 
chr11:1099685-1099713 5.17857 
chr11:1099934-1099974 5.375 
chr11:1100052-1100225 5.59538 
chr11:1100235-1100271 5.69444 
chr11:1100281-1100357 5.78947 
chr11:1100367-1100567 5.67 
chr11:1104765-1104809 5.93182 
chr11:1104839-1104858 5.68421 
chr11:1104896-1104914 6 
chr11:1105000-1105015 6 
chr11:1105059-1105081 5.95455 
chr11:1105142-1105172 5.43333 
chr11:1105223-1105244 5.66667 
chr11:1105307-1105326 5.63158 
chr11:1106304-1106340 5.88889 
chr11:1107076-1107353 5.25632 
chr11:1109638-1109673 5.85714 
chr11:1110370-1110393 6 
chr11:1111791-1111811 5.9 
chr11:1113306-1113352 5.13043 
chr11:1115232-1115252 5.65 
chr11:1116845-1116954 5.30275 
chr11:1116963-1117100 5.50365 
chr11:1117136-1117258 5.28689 
chr11:1118238-1118263 5.44 
chr11:1118321-1118360 5.69231 
chr11:1118368-1118407 5.69231 
chr11:1118500-1118699 5.49749 
chr11:1118711-1118758 5.46809 
chr11:1118796-1118849 5.28302 
chr11:1118857-1118923 5.72727 
chr11:1118946-1119133 5.70053 
chr11:1119157-1119281 5.31452 
chr11:1119289-1119619 5.43333 
chr11:1119627-1119699 5.65278 
chr11:1119712-1119728 5.8125 
chr11:1120000-1120033 5.24242 
chr11:1122168-1122204 6 
chr11:1125803-1125825 5.59091 
chr11:1126676-1126692 5.8125 
chr11:1127452-1127483 5.80645 
chr11:1129904-1130105 5.86567 
chr11:1131940-1131971 5.29032 
chr11:1132683-1132695 6 
chr11:1133151-1133229 5.60256 
chr11:1134196-1134227 5.67742 
chr11:1134274-1134287 6 
chr11:1134873-1134895 6 
chr11:1136977-1136993 6 
chr11:1137973-1138000 5.25926 
chr11:1138597-1138617 5.8 
chr11:1138964-1139006 5.69048 
chr11:1139951-1139967 6 
chr11:1140011-1140056 5.37778 
chr11:1141251-1141283 6 
chr11:1141323-1141351 5.57143 
chr11:1141410-1141456 5.41304 
chr11:1141556-1141586 5.5 
chr11:1141600-1141624 5.375 
chr11:1141635-1141713 5.28205 
chr11:1141723-1141789 5.43939 
chr11:1141837-1141896 5.76271 
chr11:1141906-1141928 5.68182 
chr11:1141938-1142016 5.51282 
chr11:1142025-1142172 5.51701 
chr11:1142181-1142275 5.68085 
chr11:1142287-1142309 5.59091 
chr11:1142318-1142342 5.875 
chr11:1142353-1142408 5.74545 
chr11:1142425-1142452 5.81481 
chr11:1144638-1144663 5.44 
chr11:1148459-1148576 5.71795 
chr11:1148591-1149142 5.5735 
chr11:1149152-1150123 5.56849 
chr11:1150905-1150947 5.40476 
chr11:1151649-1151676 5.22222 
chr11:1152979-1153008 6 
chr11:1153091-1153130 5.41026 
chr11:1153165-1153217 6 
chr11:1153299-1153331 5.8125 
chr11:1153460-1153509 5.95918 
chr11:1153537-1153565 5.53571 
chr11:1154729-1154755 5.46154 
chr11:1155439-1155474 5.22857 
chr11:1158707-1158761 5.2963 
chr11:1159608-1159644 5.25 
chr11:1162658-1162714 5.64286 
chr11:1212849-1212887 5.71053 
chr11:1212945-1212983 5.55263 
chr11:1213647-1213692 5.86667 
chr11:1218773-1218799 5.65385 
chr11:1219736-1219759 5.52174 
chr11:1222631-1223342 5.55415 
chr11:1230177-1230280 5.82524 
chr11:1231268-1231290 5.59091 
chr11:1232953-1232986 5.30303 
chr11:1236110-1236127 5.88235 
chr11:1236967-1236979 6 
chr11:1237776-1237927 5.6755 
chr11:1239263-1239280 5.88235 
chr11:1239410-1239427 6 
chr11:1244296-1244330 5.35294 
chr11:1245673-1245724 5.47059 
chr11:1245782-1245829 5.55319 
chr11:1250185-1250204 5.78947 
chr11:1251950-1251980 5.7 
chr11:1252529-1252552 5.43478 
chr11:1252712-1252731 5.63158 
chr11:1253020-1253046 5.53846 
chr11:1255089-1255115 5.88462 
chr11:1255124-1255166 5.30952 
chr11:1255941-1256017 5.61842 
chr11:1259098-1259120 5.54545 
chr11:1259803-1259881 5.78205 
chr11:1261197-1261220 5.6087 
chr11:1262965-1262977 6 
chr11:1266593-1266636 5.30233 
chr11:1268725-1268737 6 
chr11:1271969-1272002 6 
chr11:1273108-1273190 5.52439 
chr11:1273286-1273432 5.34247 
chr11:1274294-1274345 5.52941 
chr11:1274354-1274388 5.82353 
chr11:1274944-1274987 5.5814 
chr11:1276185-1276214 5.27586 
chr11:1276535-1276560 5.68 
chr11:1277647-1277681 5.41176 
chr11:1277719-1277769 5.54 
chr11:1279857-1279920 5.28571 
chr11:1281399-1281497 5.63265 
chr11:1283961-1284043 5.85366 
chr11:1285357-1285389 5.8125 
chr11:1289198-1289222 5.95833 
chr11:1289888-1289911 5.69565 
chr11:1290228-1290259 6 
chr11:1291445-1291475 5.4 
chr11:1293598-1293629 5.48387 
chr11:1294107-1294125 6 
chr11:1294728-1294781 5.73585 
chr11:1294837-1294878 6 
chr11:1295797-1295816 5.63158 
chr11:1296161-1296187 5.61538 
chr11:1303700-1303719 5.94737 
chr11:1303859-1303871 6 
chr11:1304012-1304033 5.95238 
chr11:1304154-1304189 5.74286 
chr11:1306365-1306394 5.44828 
chr11:1307002-1307018 5.8125 
chr11:1308616-1309149 5.70732 
chr11:1310224-1310259 5.6 
chr11:1317826-1317872 5.69565 
chr11:1321152-1321165 6 
chr11:1325264-1325280 6 
chr11:1325462-1325514 5.32692 
chr11:1334237-1334253 6 
chr11:1335564-1335593 5.41379 
chr11:1336247-1336277 5.9 
chr11:1336829-1336869 5.4 
chr11:1337206-1337240 5.82353 
chr11:1338016-1338041 5.8 
chr11:1339331-1339359 5.60714 
chr11:1340378-1340398 5.6 
chr11:1340637-1340679 5.5 
chr11:1340719-1340747 5.71429 
chr11:1341349-1341369 5.6 
chr11:1342078-1342106 5.75 
chr11:1342259-1342276 5.94118 
chr11:1342385-1342406 5.66667 
chr11:1342897-1342925 5.60714 
chr11:1344049-1344085 5.80556 
chr11:1344606-1344638 5.9375 
chr11:1346736-1346759 5.86957 
chr11:1346922-1346943 5.66667 
chr11:1349839-1349853 6 
chr11:1351651-1351676 6 
chr11:1352023-1352044 5.95238 
chr11:1353373-1353386 6 
chr11:1357545-1357622 5.49351 
chr11:1357918-1358088 5.86471 
chr11:1359149-1359280 5.19847 
chr11:1359295-1359432 5.45255 
chr11:1361093-1361165 5.75 
chr11:1361718-1361752 5.44118 
chr11:1361772-1361801 5.34483 
chr11:1361821-1361875 5.2963 
chr11:1361886-1361961 5.30667 
chr11:1362026-1362063 5.37838 
chr11:1362160-1362197 5.32432 
chr11:1362214-1362247 5.45455 
chr11:1362291-1362342 5.35294 
chr11:1362361-1362399 5.18421 
chr11:1364957-1364981 5.5 
chr11:1372158-1372180 5.95455 
chr11:1372485-1372511 5.88462 
chr11:1373973-1373987 6 
chr11:1374030-1374048 6 
chr11:1374080-1374094 5.92857 
chr11:1376341-1376356 6 
chr11:1376830-1376865 5.97143 
chr11:1377278-1377324 5.47826 
chr11:1377534-1377759 5.65333 
chr11:1377774-1378243 5.46269 
chr11:1378538-1378581 5.55814 
chr11:1378995-1379024 5.7931 
chr11:1380200-1380229 5.72414 
chr11:1382123-1382221 5.64286 
chr11:1382817-1382830 6 
chr11:1383837-1383852 5.86667 
chr11:1388063-1388095 5.4375 
chr11:1391313-1391337 5.66667 
chr11:1394227-1394276 5.77551 
chr11:1397631-1397654 5.95652 
chr11:1399697-1399734 5.59459 
chr11:1400050-1400079 5.48276 
chr11:1401353-1401377 5.91667 
chr11:1402338-1402363 6 
chr11:1404212-1404234 5.5 
chr11:1405053-1405065 6 
chr11:1405209-1405236 5.59259 
chr11:1405585-1405603 6 
chr11:1406990-1407038 5.54167 
chr11:1407958-1407989 5.83871 
chr11:1410750-1410771 5.57143 
chr11:1410948-1410967 5.68421 
chr11:1411007-1411172 5.35758 
chr11:1411203-1411252 5.73469 
chr11:1411344-1411377 5.57576 
chr11:1411613-1411657 5.29545 
chr11:1411829-1411845 5.8125 
chr11:1413759-1413778 5.63158 
chr11:1415085-1416240 5.65887 
chr11:1416548-1416575 5.2963 
chr11:1420094-1420114 5.6 
chr11:1424617-1424639 5.54545 
chr11:1427535-1427548 5.92308 
chr11:1428120-1428145 5.64 
chr11:1428171-1428193 5.59091 
chr11:1430021-1430060 5.58974 
chr11:1430194-1430212 5.94444 
chr11:1433043-1433068 5.76 
chr11:1434057-1434088 5.48387 
chr11:1435339-1435365 5.38462 
chr11:1436324-1436337 6 
chr11:1437001-1437035 5.94118 
chr11:1438390-1438403 5.92308 
chr11:1440208-1440238 5.4 
chr11:1441364-1441409 5.73333 
chr11:1443190-1443217 5.2963 
chr11:1443347-1443368 5.80952 
chr11:1444389-1444421 5.6875 
chr11:1447471-1447563 5.93478 
chr11:1449967-1450002 5.28571 
chr11:1450012-1450040 5.39286 
chr11:1450118-1450148 5.36667 
chr11:1450196-1450259 5.28571 
chr11:1450337-1450434 5.47423 
chr11:1450489-1450548 5.37288 
chr11:1450585-1450615 5.56667 
chr11:1457363-1457409 5.30435 
chr11:1458222-1458259 5.10811 
chr11:1461772-1461791 5.68421 
chr11:1463861-1463884 5.52174 
chr11:1464653-1464685 5.21875 
chr11:1464900-1464947 5.34043 
chr11:1465087-1465127 5.1 
chr11:1465768-1465793 5.36 
chr11:1467276-1467428 5.59868 
chr11:1467509-1467534 5.96 
chr11:1467572-1467619 6 
chr11:1467650-1467676 5.53846 
chr11:1471197-1471229 5.4375 
chr11:1471248-1471269 5.85714 
chr11:1471315-1471343 5.35714 
chr11:1475387-1475415 5.89286 
chr11:1475488-1475507 5.84211 
chr11:1476535-1476572 5.24324 
chr11:1476874-1476888 6 
chr11:1480137-1480154 5.94118 
chr11:1481519-1481547 5.17857 
chr11:1481619-1481703 5.4881 
chr11:1481998-1482012 5.92857 
chr11:1482139-1482163 5.66667 
chr11:1486041-1486066 5.4 
chr11:1487851-1487889 6 
chr11:1494057-1494130 5.67123 
chr11:1499377-1499430 5.39623 
chr11:1501904-1501935 5.45161 
chr11:1502918-1503020 5.73529 
chr11:1506503-1506538 5.48571 
chr11:1506967-1506994 5.77778 
chr11:1508434-1508451 5.76471 
chr11:1509170-1509182 6 
chr11:1511269-1511291 5.54545 
chr11:1511504-1511522 6 
chr11:1512650-1512699 5.44898 
chr11:1512750-1512944 5.56186 
chr11:1512983-1513103 5.71667 
chr11:1513443-1513467 5.95833 
chr11:1514481-1514493 6 
chr11:1516529-1516555 6 
chr11:1519797-1519848 5.56863 
chr11:1520949-1520977 5.25 
chr11:1521539-1521551 6 
chr11:1527487-1527517 5.93333 
chr11:1528074-1528093 5.73684 
chr11:1533996-1534027 5.45161 
chr11:1534078-1534107 5.2069 
chr11:1541456-1541482 5.5 
chr11:1542548-1542577 5.24138 
chr11:1543585-1543608 5.82609 
chr11:1545778-1545803 5.88 
chr11:1548975-1549004 6 
chr11:1549116-1549144 5.35714 
chr11:1558524-1558553 5.65517 
chr11:1559368-1559399 5.3871 
chr11:1559958-1559981 5.82609 
chr11:1561581-1561597 5.9375 
chr11:1564252-1564499 5.72874 
chr11:1564535-1564573 5.94737 
chr11:1566853-1566974 5.71901 
chr11:1568463-1568502 5.20513 
chr11:1571824-1571859 5.4 
chr11:1571870-1571934 5.40625 
chr11:1571970-1572027 5.47368 
chr11:1572041-1572178 5.40876 
chr11:1572214-1572243 5.86207 
chr11:1572259-1572560 5.44518 
chr11:1572581-1572621 5.625 
chr11:1572657-1572686 5.89655 
chr11:1572778-1573034 5.39844 
chr11:1573064-1573153 5.40449 
chr11:1573197-1573252 5.50909 
chr11:1573266-1573411 5.27586 
chr11:1573450-1573494 5.5 
chr11:1573520-1573578 5.25862 
chr11:1574104-1574136 5.40625 
chr11:1574364-1574380 5.8125 
chr11:1574833-1574847 6 
chr11:1574905-1574944 5.53846 
chr11:1575849-1575879 5.56667 
chr11:1576020-1576046 5.46154 
chr11:1577294-1577329 5.22857 
chr11:1578217-1578267 5.66 
chr11:1578375-1578402 5.2963 
chr11:1580331-1580360 5.58621 
chr11:1583808-1583945 5.38686 
chr11:1584534-1584557 5.43478 
chr11:1585009-1585028 6 
chr11:1586588-1586626 5.23684 
chr11:1588301-1588323 5.77273 
chr11:1593098-1593140 5.38095 
chr11:1593259-1593284 5.88 
chr11:1593401-1593456 5.81818 
chr11:1593782-1593825 5.39535 
chr11:1594542-1594571 5.34483 
chr11:1595781-1595801 5.8 
chr11:1597023-1597044 5.7619 
chr11:1597831-1597861 5.73333 
chr11:1598056-1598136 5.425 
chr11:1598594-1598608 6 
chr11:1599280-1599294 6 
chr11:1600942-1600958 5.875 
chr11:1601409-1601421 6 
chr11:1602333-1602365 5.625 
chr11:1602405-1602421 6 
chr11:1602458-1602504 5.34783 
chr11:1602521-1602576 5.78182 
chr11:1602669-1602777 5.4537 
chr11:1602811-1602932 5.36364 
chr11:1602971-1603023 5.34615 
chr11:1603066-1603114 5.39583 
chr11:1603130-1603162 5.4375 
chr11:1603197-1603227 5.4 
chr11:1604320-1604357 6 
chr11:1604469-1604497 5.92857 
chr11:1605109-1605143 6 
chr11:1605865-1605886 5.66667 
chr11:1606310-1606343 5.24242 
chr11:1606372-1606450 5.67949 
chr11:1607747-1607783 5.97222 
chr11:1608974-1609010 5.91667 
chr11:1609438-1609457 5.78947 
chr11:1610060-1610088 5.78571 
chr11:1611751-1611767 6 
chr11:1611918-1611944 5.73077 
chr11:1612797-1612812 6 
chr11:1613729-1613751 5.5 
chr11:1615496-1615525 5.62069 
chr11:1618442-1618466 5.45833 
chr11:1619198-1619245 5.12766 
chr11:1619337-1619472 5.39259 
chr11:1620420-1620441 5.95238 
chr11:1622118-1622147 5.7931 
chr11:1624291-1624306 6 
chr11:1624970-1625021 5.66667 
chr11:1625053-1625122 5.47826 
chr11:1627008-1627056 5.58333 
chr11:1629132-1629168 5.25 
chr11:1629467-1629494 5.22222 
chr11:1629533-1629607 5.74324 
chr11:1629635-1629673 5.31579 
chr11:1630049-1630079 5.8 
chr11:1631103-1631117 6 
chr11:1631453-1631481 5.85714 
chr11:1632681-1632752 5.49296 
chr11:1633344-1633368 6 
chr11:1633713-1633726 5.92308 
chr11:1633843-1633874 5.96774 
chr11:1634028-1634042 6 
chr11:1634284-1634323 6 
chr11:1635087-1635551 5.47629 
chr11:1635997-1636010 6 
chr11:1636158-1636185 5.59259 
chr11:1637118-1637157 5.84615 
chr11:1637800-1638125 5.56 
chr11:1638154-1638191 5.78378 
chr11:1638616-1638638 5.77273 
chr11:1641620-1641643 5.43478 
chr11:1642212-1642230 6 
chr11:1643133-1643160 5.33333 
chr11:1643186-1643315 5.68992 
chr11:1643656-1643675 5.63158 
chr11:1644325-1644338 6 
chr11:1644838-1644865 5.88889 
chr11:1645388-1645411 5.43478 
chr11:1645486-1645523 5.45946 
chr11:1645579-1645599 5.8 
chr11:1647998-1648022 6 
chr11:1648526-1648572 6 
chr11:1649143-1649170 5.62963 
chr11:1649586-1649726 5.78571 
chr11:1651073-1651232 5.41509 
chr11:1652392-1652419 5.55556 
chr11:1653678-1653707 5.17241 
chr11:1655084-1655101 5.76471 
chr11:1657513-1657538 5.84 
chr11:1658098-1658121 5.73913 
chr11:1658412-1658439 5.81481 
chr11:1660245-1660270 5.48 
chr11:1662829-1663057 5.4386 
chr11:1663064-1663095 5.19355 
chr11:1663133-1663239 5.62264 
chr11:1663259-1663577 5.37736 
chr11:1663966-1663985 5.68421 
chr11:1667598-1667611 6 
chr11:1668012-1668039 5.96296 
chr11:1668636-1668654 6 
chr11:1669114-1669201 5.93103 
chr11:1670112-1670125 5.92308 
chr11:1670962-1670985 5.6087 
chr11:1671016-1671048 5.28125 
chr11:1671093-1671158 5.41538 
chr11:1672863-1672887 5.58333 
chr11:1675341-1675484 5.40559 
chr11:1675503-1675534 5.74194 
chr11:1678384-1678450 5.71212 
chr11:1678675-1678713 5.89474 
chr11:1680060-1680086 5.53846 
chr11:1680713-1680742 5.37931 
chr11:1681759-1681812 5.4717 
chr11:1682099-1682691 5.75 
chr11:1685770-1685806 5.72222 
chr11:1685818-1685932 5.58772 
chr11:1687409-1687509 5.68 
chr11:1690139-1690180 5.65854 
chr11:1691729-1692042 5.78914 
chr11:1692055-1692132 5.66234 
chr11:1692166-1692346 5.66667 
chr11:1692993-1693026 5.69697 
chr11:1694722-1694738 6 
chr11:1695966-1695982 6 
chr11:1698223-1698247 5.58333 
chr11:1698891-1698914 5.56522 
chr11:1699576-1699590 5.92857 
chr11:1700804-1700818 6 
chr11:1702232-1702285 5.56604 
chr11:1702946-1702964 5.72222 
chr11:1705682-1705714 5.9375 
chr11:1705759-1706243 5.65702 
chr11:1707847-1708276 5.54079 
chr11:1708288-1708324 5.72222 
chr11:1711514-1711818 5.53289 
chr11:1711836-1711956 5.88333 
chr11:1712055-1712119 5.625 
chr11:1714394-1714422 5.5 
chr11:1716928-1717244 5.39557 
chr11:1717276-1717388 5.46429 
chr11:1717399-1717501 5.42157 
chr11:1717675-1717689 6 
chr11:1718478-1718545 5.41791 
chr11:1719361-1719384 5.91304 
chr11:1720054-1720068 5.92857 
chr11:1724109-1724125 5.9375 
chr11:1724166-1724201 5.74286 
chr11:1725352-1725371 5.63158 
chr11:1726133-1726162 5.58621 
chr11:1729832-1729858 5.30769 
chr11:1729994-1730019 5.36 
chr11:1730913-1730932 6 
chr11:1732092-1732115 5.73913 
chr11:1733664-1733689 6 
chr11:1733735-1733773 5.55263 
chr11:1734514-1734528 6 
chr11:1734730-1734759 6 
chr11:1735469-1735488 5.84211 
chr11:1737775-1737824 5.59184 
chr11:1738154-1738187 5.69697 
chr11:1738947-1738966 5.84211 
chr11:1741625-1741646 5.90476 
chr11:1742835-1742852 6 
chr11:1744149-1744175 5.38462 
chr11:1744384-1744421 6 
chr11:1744972-1744988 6 
chr11:1745306-1745325 5.78947 
chr11:1748221-1748252 5.48387 
chr11:1750564-1750581 6 
chr11:1752142-1752196 5.48148 
chr11:1752217-1752259 5.2381 
chr11:1752308-1752498 5.44737 
chr11:1752546-1752587 5.21951 
chr11:1752610-1752633 5.43478 
chr11:1752667-1752709 5.7381 
chr11:1752735-1752910 5.27429 
chr11:1752961-1753003 5.69048 
chr11:1753086-1753147 5.34426 
chr11:1753191-1753217 5.46154 
chr11:1753243-1753262 6 
chr11:1753313-1753326 6 
chr11:1757759-1757777 5.77778 
chr11:1757790-1758082 5.58904 
chr11:1758103-1758119 5.8125 
chr11:1760283-1760306 6 
chr11:1761529-1761549 6 
chr11:1762665-1762691 5.46154 
chr11:1763572-1763604 5.3125 
chr11:1764115-1764226 5.73874 
chr11:1764259-1764547 5.48264 
chr11:1764559-1764751 5.42188 
chr11:1765865-1765903 5.44737 
chr11:1766839-1766873 5.23529 
chr11:1767028-1767069 5.2439 
chr11:1767363-1767424 5.29508 
chr11:1767500-1767533 5.21212 
chr11:1767565-1767634 5.37681 
chr11:1768564-1768596 5.125 
chr11:1769805-1769850 5.64444 
chr11:1773824-1773841 5.82353 
chr11:1775187-1775208 6 
chr11:1775426-1775450 5.5 
chr11:1775569-1775677 5.58333 
chr11:1775730-1775803 5.82192 
chr11:1775825-1775862 5.7027 
chr11:1775912-1775987 5.46667 
chr11:1777040-1777064 5.45833 
chr11:1779315-1779346 5.51613 
chr11:1781781-1781799 5.83333 
chr11:1785218-1785253 5.51429 
chr11:1785284-1785316 5.34375 
chr11:1785977-1785994 6 
chr11:1786148-1786450 5.76159 
chr11:1790946-1790992 5.8913 
chr11:1791817-1791840 5.65217 
chr11:1793279-1793293 6 
chr11:1793684-1793708 6 
chr11:1794388-1794406 6 
chr11:1796537-1797671 5.83686 
chr11:1797936-1797956 5.9 
chr11:1798525-1798550 5.32 
chr11:1800259-1800294 5.45714 
chr11:1801601-1801625 5.45833 
chr11:1806577-1806592 6 
chr11:1808025-1808053 5.53571 
chr11:1809033-1809047 6 
chr11:1809680-1809701 6 
chr11:1809718-1809736 5.72222 
chr11:1809839-1809872 5.30303 
chr11:1810263-1810282 5.63158 
chr11:1810793-1810827 5.82353 
chr11:1814154-1814167 6 
chr11:1814806-1814853 5.68085 
chr11:1815877-1815911 5.61765 
chr11:1816259-1816274 5.93333 
chr11:1816688-1816718 5.86667 
chr11:1817223-1817247 5.95833 
chr11:1820576-1820592 6 
chr11:1821039-1821061 5.72727 
chr11:1821800-1821823 5.86957 
chr11:1823071-1823098 5.81481 
chr11:1823583-1823606 5.52174 
chr11:1823999-1824038 5.79487 
chr11:1825355-1825546 5.96335 
chr11:1827557-1827582 5.84 
chr11:1828037-1828071 5.73529 
chr11:1828506-1828532 5.84615 
chr11:1830700-1830720 6 
chr11:1831709-1831729 5.95 
chr11:1832440-1832467 5.48148 
chr11:1832805-1832818 5.92308 
chr11:1833143-1833186 5.67442 
chr11:1835122-1835162 6 
chr11:1837805-1837840 5.57143 
chr11:1838285-1838301 5.875 
chr11:1842530-1842560 5.53333 
chr11:1842579-1842885 5.55229 
chr11:1842904-1842971 5.38806 
chr11:1842983-1843002 6 
chr11:1843015-1843030 6 
chr11:1843043-1843157 5.52632 
chr11:1843168-1843269 5.49505 
chr11:1843301-1843342 5.34146 
chr11:1843365-1843392 5.22222 
chr11:1843929-1843947 6 
chr11:1845110-1845142 5.15625 
chr11:1847055-1847094 5.5641 
chr11:1847186-1847244 5.41379 
chr11:1848081-1848103 5.54545 
chr11:1854159-1854175 6 
chr11:1855045-1855088 6 
chr11:1855351-1855384 5.21212 
chr11:1855887-1855968 5.38272 
chr11:1856065-1856103 5.52632 
chr11:1856592-1856613 5.66667 
chr11:1857530-1857630 5.61 
chr11:1860752-1860785 5.84848 
chr11:1866139-1866708 5.57293 
chr11:1867060-1867081 6 
chr11:1869250-1869270 5.7 
chr11:1870784-1870805 6 
chr11:1871600-1871616 6 
chr11:1872280-1872303 6 
chr11:1878985-1878997 6 
chr11:1880883-1880948 5.61538 
chr11:1881472-1881489 6 
chr11:1881502-1881638 5.40441 
chr11:1881995-1882040 5.4 
chr11:1882160-1882193 5.45455 
chr11:1882676-1883449 5.5912 
chr11:1883923-1884035 5.70536 
chr11:1884058-1884080 5.54545 
chr11:1885274-1885387 5.56637 
chr11:1885689-1885724 5.65714 
chr11:1885829-1885846 5.94118 
chr11:1885933-1885961 5.64286 
chr11:1886123-1886153 5.26667 
chr11:1888562-1888601 5.5641 
chr11:1890602-1890645 5.2093 
chr11:1894293-1894331 5.68421 
chr11:1894730-1894887 5.66879 
chr11:1895043-1895582 5.64935 
chr11:1897259-1897283 5.41667 
chr11:1905553-1905569 6 
chr11:1905965-1906026 5.2459 
chr11:1906097-1906124 5.74074 
chr11:1906314-1906337 5.47826 
chr11:1906353-1906452 5.38384 
chr11:1906920-1906957 5.97297 
chr11:1907121-1907157 5.52778 
chr11:1907195-1907218 5.43478 
chr11:1907275-1907335 5.25 
chr11:1907644-1907675 5.32258 
chr11:1909975-1909996 5.61905 
chr11:1910684-1910711 5.62963 
chr11:1912875-1912903 5.25 
chr11:1913865-1914071 5.35922 
chr11:1914086-1914250 5.30488 
chr11:1914309-1914360 5.47059 
chr11:1914375-1914433 5.41379 
chr11:1914492-1914561 5.43478 
chr11:1914602-1914693 5.61538 
chr11:1914715-1914865 5.36 
chr11:1914902-1915202 5.38 
chr11:1915216-1915303 5.47126 
chr11:1915339-1915367 5.57143 
chr11:1915399-1915411 6 
chr11:1915441-1915479 5.92105 
chr11:1916357-1916374 5.88235 
chr11:1921255-1921286 5.41935 
chr11:1922203-1922234 5.6129 
chr11:1923769-1923809 5.15 
chr11:1925759-1925777 5.72222 
chr11:1926352-1926368 6 
chr11:1926663-1926679 6 
chr11:1927219-1927231 6 
chr11:1929535-1929557 5.72727 
chr11:1930836-1930854 6 
chr11:1931011-1931034 5.86957 
chr11:1932675-1932695 5.7 
chr11:1933229-1933255 6 
chr11:1934524-1934550 6 
chr11:1935457-1935469 6 
chr11:1935653-1935673 5.8 
chr11:1935708-1935728 5.8 
chr11:1935812-1935834 6 
chr11:1936083-1936105 6 
chr11:1936140-1936158 5.77778 
chr11:1936369-1936391 6 
chr11:1936615-1936635 5.8 
chr11:1936915-1937146 5.48485 
chr11:1937157-1937183 5.61538 
chr11:1937274-1937297 5.56522 
chr11:1942031-1942068 6 
chr11:1944050-1944078 5.60714 
chr11:1944238-1944259 5.71429 
chr11:1945333-1945367 5.41176 
chr11:1945382-1945440 5.34483 
chr11:1946565-1946592 5.77778 
chr11:1948364-1948392 5.28571 
chr11:1950665-1950690 5.36 
chr11:1950980-1951021 5.4878 
chr11:1952924-1952972 5.3125 
chr11:1953928-1953968 5.525 
chr11:1953985-1954098 5.38053 
chr11:1954150-1954320 5.33529 
chr11:1954330-1954405 5.54667 
chr11:1954464-1954486 5.77273 
chr11:1959054-1959086 5.5625 
chr11:1961065-1961105 5.825 
chr11:1961136-1961166 5.7 
chr11:1961286-1961319 5.78788 
chr11:1961403-1961435 6 
chr11:1961463-1961479 6 
chr11:1961535-1961552 6 
chr11:1961590-1961613 6 
chr11:1961690-1961728 5.89474 
chr11:1963357-1963392 5.77143 
chr11:1963677-1963713 6 
chr11:1964325-1964355 5.63333 
chr11:1964492-1964517 5.52 
chr11:1964543-1964557 6 
chr11:1964698-1964721 5.47826 
chr11:1964745-1964770 5.8 
chr11:1966131-1966162 5.77419 
chr11:1966452-1966474 5.54545 
chr11:1968330-1968359 5.2069 
chr11:1968383-1968424 5.29268 
chr11:1968443-1968488 5.35556 
chr11:1973952-1973990 6 
chr11:1975919-1975945 5.69231 
chr11:1976730-1976759 5.34483 
chr11:1978379-1978413 5.94118 
chr11:1981971-1982015 5.18182 
chr11:1982303-1982315 6 
chr11:1983340-1983366 5.30769 
chr11:1987702-1987731 5.58621 
chr11:1988902-1988920 5.88889 
chr11:1991213-1991234 5.57143 
chr11:1991273-1991300 5.59259 
chr11:1994493-1994505 6 
chr11:1997198-1997253 5.78182 
chr11:1997259-1997427 5.52976 
chr11:1997490-1997724 5.58974 
chr11:1997733-1997831 5.57143 
chr11:1998937-1998978 5.78049 
chr11:1999673-1999699 5.96154 
chr11:1999980-1999999 5.73684 
chr11:2003660-2003688 5.60714 
chr11:2004333-2004365 5.5625 
chr11:2007800-2007836 5.22222 
chr11:2008454-2008759 5.71803 
chr11:2009396-2009416 5.65 
chr11:2009971-2009997 5.30769 
chr11:2011708-2011734 5.30769 
chr11:2012205-2012217 6 
chr11:2012780-2012816 6 
chr11:2017674-2017723 5.2449 
chr11:2019372-2019403 5.22581 
chr11:2025975-2026000 5.92 
chr11:2027908-2027936 5.32143 
chr11:2028184-2028205 5.52381 
chr11:2030794-2030809 6 
chr11:2032045-2032070 5.48 
chr11:2032605-2032634 5.37931 
chr11:2036008-2036044 6 
chr11:2036808-2036841 5.27273 
chr11:2038329-2038366 6 
chr11:2038468-2038514 5.6087 
chr11:2040373-2040415 5.85714 
chr11:2041618-2041647 5.68966 
chr11:2042495-2042536 5.2439 
chr11:2042582-2042678 5.51042 
chr11:2044964-2044980 6 
chr11:2045044-2045076 5.3125 
chr11:2045124-2045156 5.5 
chr11:2051618-2051652 5.35294 
chr11:2052097-2052139 5.2381 
chr11:2058505-2058538 5.21212 
chr11:2058869-2058887 5.77778 
chr11:2062284-2062303 6 
chr11:2062952-2062984 5.34375 
chr11:2062999-2063036 5.45946 
chr11:2063124-2063160 5.27778 
chr11:2063189-2063232 5.53488 
chr11:2063241-2063264 5.73913 
chr11:2063329-2063356 5.33333 
chr11:2063384-2063427 5.13953 
chr11:2063506-2063580 5.25676 
chr11:2063649-2063676 5.77778 
chr11:2063707-2063732 5.92 
chr11:2063781-2063816 5.25714 
chr11:2063834-2063872 5.57895 
chr11:2063881-2063933 5.15385 
chr11:2064144-2064182 5.21053 
chr11:2064616-2064650 5.47059 
chr11:2064869-2065018 5.79866 
chr11:2065298-2065338 5.375 
chr11:2065406-2065456 5.4 
chr11:2065541-2065565 5.41667 
chr11:2065639-2065663 6 
chr11:2066196-2066252 5.26786 
chr11:2066259-2066285 5.65385 
chr11:2066293-2066342 5.26531 
chr11:2066372-2066401 5.2069 
chr11:2066473-2066495 5.68182 
chr11:2066525-2066545 5.7 
chr11:2066605-2066618 6 
chr11:2066628-2066659 5.70968 
chr11:2066808-2066890 5.47561 
chr11:2068216-2068250 5.29412 
chr11:2068394-2068439 5.44444 
chr11:2069125-2069173 5.625 
chr11:2069290-2069378 5.23864 
chr11:2069730-2069759 5.24138 
chr11:2069805-2069857 5.42308 
chr11:2070381-2070413 5.5625 
chr11:2070469-2070537 5.19118 
chr11:2070769-2070850 5.24691 
chr11:2071251-2071301 5.5 
chr11:2071682-2071724 5.38095 
chr11:2071842-2071857 5.86667 
chr11:2071975-2072020 5.31111 
chr11:2072201-2072221 5.65 
chr11:2072483-2072509 5.34615 
chr11:2072556-2072598 5.42857 
chr11:2072898-2072925 5.40741 
chr11:2072972-2073012 5.275 
chr11:2073195-2073222 5.48148 
chr11:2073406-2073435 5.27586 
chr11:2073723-2073759 5.22222 
chr11:2073875-2073946 5.47887 
chr11:2074759-2074788 5.13793 
chr11:2075194-2075235 5.26829 
chr11:2075345-2075394 5.22449 
chr11:2075796-2075843 5.29787 
chr11:2076321-2076354 5.33333 
chr11:2076733-2076764 5.74194 
chr11:2076827-2076936 5.23853 
chr11:2077138-2077159 5.71429 
chr11:2077430-2077467 5.18919 
chr11:2077584-2077631 5.53191 
chr11:2078012-2078028 6 
chr11:2078045-2078096 5.43137 
chr11:2078318-2078364 5.63043 
chr11:2078744-2078780 5.36111 
chr11:2079019-2079072 5.39623 
chr11:2079553-2079618 5.30769 
chr11:2079666-2079702 5.52778 
chr11:2079878-2079891 5.92308 
chr11:2079915-2079934 5.84211 
chr11:2079945-2079974 5.24138 
chr11:2080035-2080080 5.33333 
chr11:2080095-2080128 5.21212 
chr11:2080179-2080197 5.83333 
chr11:2080965-2081011 5.21739 
chr11:2081078-2081144 5.30303 
chr11:2081642-2081678 5.25 
chr11:2082002-2082032 5.43333 
chr11:2082207-2082235 5.39286 
chr11:2082847-2082888 5.43902 
chr11:2082909-2082934 5.6 
chr11:2083079-2083128 5.12245 
chr11:2083218-2083253 5.22857 
chr11:2083542-2083584 5.54762 
chr11:2083767-2083825 5.18966 
chr11:2083837-2083985 5.22973 
chr11:2084203-2084225 5.77273 
chr11:2084543-2084575 5.65625 
chr11:2085388-2085455 5.34328 
chr11:2085511-2085559 5.3125 
chr11:2085671-2085712 5.2439 
chr11:2085796-2085823 5.44444 
chr11:2085866-2085905 5.41026 
chr11:2086227-2086263 5.27778 
chr11:2086274-2086348 5.25676 
chr11:2086711-2086740 5.24138 
chr11:2086812-2086865 5.28302 
chr11:2087106-2087156 5.38 
chr11:2087242-2087275 5.36364 
chr11:2090636-2090674 5.57895 
chr11:2091398-2091431 5.54545 
chr11:2091465-2091506 5.4878 
chr11:2096792-2096833 5.65854 
chr11:2097702-2097742 5.45 
chr11:2099396-2099413 5.76471 
chr11:2099462-2099662 5.195 
chr11:2099712-2099759 5.44681 
chr11:2102801-2102831 5.8 
chr11:2103121-2103137 5.9375 
chr11:2103899-2103915 6 
chr11:2104528-2104545 6 
chr11:2106373-2106446 5.49315 
chr11:2106461-2106498 5.37838 
chr11:2109155-2109182 5.51852 
chr11:2110864-2110890 5.46154 
chr11:2110935-2110980 5.53333 
chr11:2117278-2117315 5.18919 
chr11:2117578-2117612 5.29412 
chr11:2118001-2118023 5.72727 
chr11:2118338-2118353 5.93333 
chr11:2123362-2123516 5.41558 
chr11:2123587-2123617 5.46667 
chr11:2123626-2123655 5.68966 
chr11:2125723-2125759 5.38889 
chr11:2125766-2125816 5.22 
chr11:2127655-2127895 5.65 
chr11:2127903-2128043 5.61429 
chr11:2128067-2128126 5.84746 
chr11:2128185-2128239 5.66667 
chr11:2128266-2128335 5.33333 
chr11:2128349-2128415 5.45455 
chr11:2128446-2128475 5.48276 
chr11:2128512-2128545 5.60606 
chr11:2128556-2128601 5.51111 
chr11:2134197-2134217 5.9 
chr11:2134230-2134259 5.72414 
chr11:2134557-2134579 5.68182 
chr11:2135482-2135523 5.36585 
chr11:2140450-2140488 5.89474 
chr11:2141089-2141234 5.30345 
chr11:2142381-2142396 5.86667 
chr11:2142923-2142950 5.96296 
chr11:2144210-2144248 5.65789 
chr11:2144263-2144420 5.64968 
chr11:2144781-2144807 5.26923 
chr11:2145473-2145493 5.85 
chr11:2146108-2146162 5.55556 
chr11:2146226-2146520 5.42517 
chr11:2146538-2146618 5.475 
chr11:2146648-2146753 5.20952 
chr11:2146759-2147374 5.45528 
chr11:2147419-2147755 5.45238 
chr11:2147767-2147853 5.43023 
chr11:2147912-2148014 5.42157 
chr11:2148027-2148048 5.66667 
chr11:2148064-2148102 5.52632 
chr11:2148199-2148554 5.75493 
chr11:2151807-2151829 5.72727 
chr11:2152651-2152677 5.5 
chr11:2152692-2152733 5.34146 
chr11:2152759-2153239 5.65625 
chr11:2153247-2153301 5.62963 
chr11:2153310-2153330 5.8 
chr11:2153933-2153954 5.66667 
chr11:2158204-2158259 5.18182 
chr11:2158446-2158474 5.85714 
chr11:2159295-2159326 5.70968 
chr11:2159422-2159439 5.88235 
chr11:2160269-2160297 5.21429 
chr11:2160568-2160586 5.77778 
chr11:2160673-2160703 5.43333 
chr11:2160713-2160749 5.33333 
chr11:2160787-2160812 5.48 
chr11:2161662-2161687 5.68 
chr11:2163057-2163079 6 
chr11:2164580-2164597 5.82353 
chr11:2168917-2168944 5.37037 
chr11:2171102-2171129 5.22222 
chr11:2174097-2174134 5.83784 
chr11:2174511-2174555 5.81818 
chr11:2179834-2179863 5.48276 
chr11:2181288-2181321 5.24242 
chr11:2182799-2183202 5.76675 
chr11:2185259-2185302 5.18605 
chr11:2187084-2187108 5.5 
chr11:2189914-2189961 5.29787 
chr11:2192032-2192068 5.55556 
chr11:2192315-2192341 6 
chr11:2197457-2197495 5.55263 
chr11:2197645-2197684 5.33333 
chr11:2197988-2198007 5.78947 
chr11:2199796-2199821 5.72 
chr11:2202253-2202279 5.57692 
chr11:2203348-2203379 5.67742 
chr11:2204317-2204360 5.67442 
chr11:2205086-2205112 6 
chr11:2205411-2205428 5.94118 
chr11:2208403-2208740 5.54006 
chr11:2208754-2208804 5.62 
chr11:2208817-2209037 5.35909 
chr11:2209057-2209119 5.54839 
chr11:2209130-2209259 5.48837 
chr11:2209770-2209796 6 
chr11:2210448-2210464 6 
chr11:2212483-2212531 5.52083 
chr11:2213259-2213280 5.90476 
chr11:2217474-2217629 5.28387 
chr11:2217675-2217767 5.33696 
chr11:2217838-2217937 5.45455 
chr11:2217972-2218100 5.39844 
chr11:2218114-2218210 5.41667 
chr11:2218225-2218313 5.59091 
chr11:2218325-2218457 5.37879 
chr11:2218470-2218523 5.41509 
chr11:2220453-2220487 5.73529 
chr11:2222493-2222714 5.59276 
chr11:2223458-2223484 5.65385 
chr11:2225592-2225606 6 
chr11:2226533-2226640 5.37383 
chr11:2226683-2226799 5.5 
chr11:2226809-2226830 5.61905 
chr11:2226885-2226923 5.57895 
chr11:2226932-2227436 5.4623 
chr11:2228061-2228081 6 
chr11:2230777-2230811 5.47059 
chr11:2234480-2234501 6 
chr11:2236060-2236085 6 
chr11:2237929-2237986 5.47368 
chr11:2237995-2238109 5.60526 
chr11:2238149-2238176 5.33333 
chr11:2238255-2238289 5.5 
chr11:2238297-2238328 5.32258 
chr11:2238497-2238528 5.58065 
chr11:2245532-2245546 5.92857 
chr11:2245983-2246117 5.41791 
chr11:2247376-2247404 5.28571 
chr11:2249677-2249693 5.875 
chr11:2250151-2250230 5.40506 
chr11:2253191-2253214 5.52174 
chr11:2255057-2255171 5.97368 
chr11:2255657-2255672 5.93333 
chr11:2258462-2258474 6 
chr11:2259889-2259912 5.43478 
chr11:2260778-2260802 6 
chr11:2261187-2261213 5.46154 
chr11:2262789-2262801 6 
chr11:2265154-2265233 5.62025 
chr11:2268474-2268513 5.87179 
chr11:2270259-2270275 5.8125 
chr11:2272233-2272249 5.875 
chr11:2273134-2273171 5.75676 
chr11:2273337-2273353 6 
chr11:2275794-2275808 6 
chr11:2277668-2277734 5.43939 
chr11:2278030-2278048 6 
chr11:2278091-2278158 5.47761 
chr11:2279224-2279242 6 
chr11:2280203-2280226 5.47826 
chr11:2284343-2284381 5.15789 
chr11:2285599-2285628 5.62069 
chr11:2288295-2288317 5.68182 
chr11:2290703-2290729 5.5 
chr11:2290902-2290951 5.46939 
chr11:2291893-2291934 5.34146 
chr11:2293750-2293776 5.34615 
chr11:2295999-2296029 5.8 
chr11:2300216-2300229 6 
chr11:2300603-2300625 5.77273 
chr11:2300933-2300952 5.68421 
chr11:2302176-2302201 5.6 
chr11:2302380-2302399 5.68421 
chr11:2305233-2305307 5.59459 
chr11:2308192-2308212 5.65 
chr11:2308769-2308908 5.3741 
chr11:2308944-2309010 5.60606 
chr11:2310123-2310164 5.70732 
chr11:2310201-2310263 5.43548 
chr11:2314186-2314199 6 
chr11:2314272-2314297 6 
chr11:2318928-2318949 5.90476 
chr11:2321042-2321105 5.60317 
chr11:2321301-2321487 5.63978 
chr11:2321502-2321594 5.66304 
chr11:2322286-2322324 5.47368 
chr11:2323335-2323368 5.78788 
chr11:2323467-2323500 5.51515 
chr11:2323584-2323598 6 
chr11:2327214-2327259 5.73333 
chr11:2327276-2327296 6 
chr11:2327759-2327813 5.75926 
chr11:2327950-2328298 5.55172 
chr11:2329569-2329601 5.3125 
chr11:2329619-2329759 5.53571 
chr11:2329765-2329946 5.44199 
chr11:2330097-2330126 5.17241 
chr11:2332270-2332308 5.21053 
chr11:2333131-2333156 5.56 
chr11:2333235-2333314 5.82278 
chr11:2335392-2335415 5.86957 
chr11:2336394-2336436 5.5 
chr11:2340570-2340597 5.77778 
chr11:2340762-2340866 5.55769 
chr11:2340874-2340899 5.76 
chr11:2344361-2344385 6 
chr11:2345231-2345247 6 
chr11:2351690-2351704 6 
chr11:2352966-2353010 5.72727 
chr11:2354695-2354721 5.57692 
chr11:2355517-2355542 5.84 
chr11:2358222-2358243 5.57143 
chr11:2358319-2358406 5.49425 
chr11:2358417-2358486 5.46377 
chr11:2359371-2359386 6 
chr11:2362265-2362277 6 
chr11:2364582-2364603 5.66667 
chr11:2367842-2367864 6 
chr11:2369657-2369745 5.85227 
chr11:2375186-2375199 6 
chr11:2375323-2375349 5.26923 
chr11:2375663-2375680 5.76471 
chr11:2376699-2376736 5.7027 
chr11:2380053-2380095 5.64286 
chr11:2382219-2382249 6 
chr11:2383321-2383394 5.71233 
chr11:2383417-2383482 5.44615 
chr11:2383498-2383660 5.70988 
chr11:2384661-2384708 6 
chr11:2385947-2385981 5.82353 
chr11:2388684-2388713 5.2069 
chr11:2392602-2392625 6 
chr11:2392696-2392742 6 
chr11:2393356-2393381 5.96 
chr11:2398546-2398574 5.46429 
chr11:2398613-2398649 5.83333 
chr11:2398701-2398774 5.35616 
chr11:2401113-2401139 5.34615 
chr11:2401619-2401646 5.37037 
chr11:2403440-2403454 6 
chr11:2404113-2404145 5.875 
chr11:2405504-2405584 5.3875 
chr11:2405674-2405713 5.28205 
chr11:2405725-2405750 5.48 
chr11:2405759-2405797 5.55263 
chr11:2412112-2412129 5.94118 
chr11:2412175-2412192 5.82353 
chr11:2412295-2412308 6 
chr11:2412317-2412356 5.51282 
chr11:2414036-2414070 5.32353 
chr11:2414969-2415012 5.27907 
chr11:2425036-2425049 5.92308 
chr11:2429026-2429061 5.2 
chr11:2429935-2429951 6 
chr11:2432831-2432846 6 
chr11:2434397-2434427 5.4 
chr11:2438686-2438729 5.34884 
chr11:2440678-2440692 6 
chr11:2440852-2440865 6 
chr11:2441263-2441302 5.89744 
chr11:2444814-2444854 5.325 
chr11:2446847-2446880 5.39394 
chr11:2448464-2448491 5.22222 
chr11:2449668-2449745 5.46753 
chr11:2449790-2449815 5.8 
chr11:2449865-2449890 5.68 
chr11:2449986-2450007 5.71429 
chr11:2450020-2450063 5.25581 
chr11:2450090-2450239 5.40268 
chr11:2450279-2450460 5.38674 
chr11:2450474-2450519 5.42222 
chr11:2450532-2450569 5.64865 
chr11:2450582-2450628 5.34783 
chr11:2450668-2450710 5.42857 
chr11:2450840-2450882 5.40476 
chr11:2450926-2450942 5.9375 
chr11:2450960-2450978 5.72222 
chr11:2451106-2451131 5.44 
chr11:2451679-2451700 6 
chr11:2451722-2451753 5.3871 
chr11:2451759-2451916 5.36306 
chr11:2451929-2452176 5.46154 
chr11:2453184-2453205 5.52381 
chr11:2455145-2455238 5.17204 
chr11:2455352-2455382 5.66667 
chr11:2455412-2455427 5.93333 
chr11:2455482-2455553 5.39437 
chr11:2455658-2455684 5.42308 
chr11:2455723-2455744 5.57143 
chr11:2455759-2455859 5.28 
chr11:2455918-2455958 5.8 
chr11:2456583-2456605 5.77273 
chr11:2456642-2456680 5.23684 
chr11:2456719-2456940 5.50679 
chr11:2456970-2457011 5.68293 
chr11:2461977-2462000 5.47826 
chr11:2462666-2462679 6 
chr11:2463606-2463646 6 
chr11:2465805-2465837 5.6875 
chr11:2465946-2465989 5.7907 
chr11:2466103-2466131 5.57143 
chr11:2473070-2473127 5.59649 
chr11:2477526-2477556 5.4 
chr11:2477995-2478014 6 
chr11:2478168-2478206 5.68421 
chr11:2479863-2479920 5.94737 
chr11:2481708-2481734 5.88462 
chr11:2483064-2483091 5.51852 
chr11:2483158-2483173 6 
chr11:2483570-2483601 5.67742 
chr11:2484831-2484845 6 
chr11:2486383-2486402 6 
chr11:2492789-2493105 5.42722 
chr11:2493142-2493203 5.27869 
chr11:2493223-2493251 5.42857 
chr11:2493259-2493325 5.18182 
chr11:2493345-2493372 5.22222 
chr11:2493403-2493449 5.19565 
chr11:2493492-2493537 5.31111 
chr11:2493608-2493633 5.56 
chr11:2493644-2493670 5.57692 
chr11:2497534-2497562 5.17857 
chr11:2501932-2501981 5.22449 
chr11:2503419-2503443 5.66667 
chr11:2505396-2505408 6 
chr11:2510037-2510066 5.51724 
chr11:2512087-2512109 6 
chr11:2514127-2514151 5.83333 
chr11:2517668-2517699 5.80645 
chr11:2517725-2517749 5.83333 
chr11:2520109-2520132 5.56522 
chr11:2522948-2522972 6 
chr11:2524915-2524950 5.6 
chr11:2531509-2531536 5.66667 
chr11:2540850-2540889 5.87179 
chr11:2541742-2541763 6 
chr11:2544410-2544436 5.84615 
chr11:2544981-2544996 6 
chr11:2549489-2549538 5.30612 
chr11:2551922-2551944 5.5 
chr11:2552074-2552099 5.36 
chr11:2554571-2554591 5.9 
chr11:2554702-2554739 5.32432 
chr11:2554846-2554877 5.22581 
chr11:2556552-2556576 5.375 
chr11:2558909-2558968 5.52542 
chr11:2562306-2562337 5.6129 
chr11:2565455-2565647 5.85417 
chr11:2565669-2565708 5.51282 
chr11:2566704-2566820 5.50862 
chr11:2566860-2566932 5.54167 
chr11:2567205-2567245 5.275 
chr11:2567813-2567838 5.56 
chr11:2568457-2568470 6 
chr11:2574372-2574411 5.79487 
chr11:2574885-2574957 5.59722 
chr11:2576232-2576249 5.82353 
chr11:2582430-2582458 6 
chr11:2583437-2583461 5.54167 
chr11:2585342-2585372 6 
chr11:2589502-2589535 6 
chr11:2590087-2590128 5.68293 
chr11:2590806-2590826 5.8 
chr11:2600838-2600867 5.17241 
chr11:2603091-2603122 5.35484 
chr11:2605529-2605934 5.65432 
chr11:2605948-2605960 6 
chr11:2607136-2607163 5.22222 
chr11:2609277-2609321 5.31818 
chr11:2611182-2611198 5.875 
chr11:2617930-2617965 5.2 
chr11:2618096-2618123 5.62963 
chr11:2625704-2625731 5.48148 
chr11:2628122-2628145 6 
chr11:2629693-2629716 5.43478 
chr11:2630116-2630170 5.51852 
chr11:2630235-2630259 5.41667 
chr11:2631946-2631970 6 
chr11:2632209-2632242 5.54545 
chr11:2632441-2632462 5.85714 
chr11:2633648-2633670 5.63636 
chr11:2637429-2637460 5.6129 
chr11:2641429-2641460 5.83871 
chr11:2642149-2642221 5.77778 
chr11:2643922-2643939 5.76471 
chr11:2648888-2648932 5.54545 
chr11:2653412-2653428 6 
chr11:2655381-2655407 5.53846 
chr11:2655539-2655567 5.82143 
chr11:2662880-2662907 5.37037 
chr11:2664265-2664286 5.71429 
chr11:2669281-2669293 6 
chr11:2670196-2670230 6 
chr11:2671197-2671224 5.22222 
chr11:2671538-2671578 5.325 
chr11:2674739-2674792 5.26415 
chr11:2681389-2681411 5.5 
chr11:2683023-2683044 5.71429 
chr11:2689905-2689945 5.4 
chr11:2692316-2692342 5.38462 
chr11:2692409-2692449 5.175 
chr11:2695619-2695645 5.38462 
chr11:2696062-2696090 6 
chr11:2701115-2701136 6 
chr11:2701436-2701452 6 
chr11:2702817-2702877 5.28333 
chr11:2703705-2703737 6 
chr11:2713456-2713480 5.41667 
chr11:2718108-2718124 5.9375 
chr11:2718155-2718174 5.63158 
chr11:2730450-2730475 5.84 
chr11:2733131-2733168 5.56757 
chr11:2740710-2740736 5.96154 
chr11:2743053-2743083 5.46667 
chr11:2744347-2744386 5.25641 
chr11:2754430-2754447 6 
chr11:2755004-2755089 5.88235 
chr11:2767111-2767133 5.95455 
chr11:2768588-2768600 6 
chr11:2769055-2769080 5.36 
chr11:2770871-2770888 6 
chr11:2775111-2775130 5.73684 
chr11:2776465-2776498 5.84848 
chr11:2777666-2777683 5.76471 
chr11:2777836-2777858 5.68182 
chr11:2778181-2778206 6 
chr11:2781339-2781369 5.4 
chr11:2781502-2781517 5.93333 
chr11:2782492-2782520 5.71429 
chr11:2784629-2784665 5.75 
chr11:2785403-2785437 5.5 
chr11:2788398-2788422 5.66667 
chr11:2792947-2792979 5.71875 
chr11:2793449-2793470 5.61905 
chr11:2795055-2795088 5.45455 
chr11:2799763-2799786 5.43478 
chr11:2800098-2800138 5.25 
chr11:2805590-2805625 5.77143 
chr11:2806830-2806864 6 
chr11:2809097-2809109 6 
chr11:2809759-2809819 5.13333 
chr11:2811742-2811775 5.36364 
chr11:2812923-2812944 5.52381 
chr11:2814103-2814130 5.51852 
chr11:2814687-2814700 5.92308 
chr11:2815169-2815191 5.63636 
chr11:2815661-2815701 5.25 
chr11:2818470-2818507 5.37838 
chr11:2820150-2820185 5.54286 
chr11:2820605-2820638 6 
chr11:2820680-2820693 6 
chr11:2820783-2820814 5.41935 
chr11:2824868-2824893 5.64 
chr11:2827523-2827550 5.59259 
chr11:2829818-2829838 5.7 
chr11:2830122-2830171 5.30612 
chr11:2830205-2830301 5.625 
chr11:2833497-2833572 5.44 
chr11:2833972-2834006 5.64706 
chr11:2834233-2834246 6 
chr11:2835124-2835170 5.36957 
chr11:2835229-2835259 5.66667 
chr11:2835305-2835422 5.2735 
chr11:2835494-2835567 5.54795 
chr11:2835634-2835659 5.76 
chr11:2835674-2835742 5.38235 
chr11:2835816-2835845 5.37931 
chr11:2835853-2835913 5.63333 
chr11:2840328-2840356 5.71429 
chr11:2840915-2840930 5.86667 
chr11:2841794-2841817 6 
chr11:2844809-2844825 5.875 
chr11:2851165-2851308 5.84615 
chr11:2851637-2851658 5.61905 
chr11:2852939-2852995 5.46429 
chr11:2855363-2855435 5.72222 
chr11:2856627-2856660 5.81818 
chr11:2858088-2858127 5.10256 
chr11:2860239-2860268 6 
chr11:2862199-2862214 6 
chr11:2867873-2867900 5.59259 
chr11:2875487-2875554 5.38806 
chr11:2875570-2875736 5.72892 
chr11:2883549-2883574 5.76 
chr11:2883652-2883692 5.375 
chr11:2884138-2884182 5.47727 
chr11:2884556-2884586 5.23333 
chr11:2885040-2885248 5.78365 
chr11:2885436-2885449 5.92308 
chr11:2889319-2889362 5.46512 
chr11:2889928-2889956 5.85714 
chr11:2890755-2890800 5.71111 
chr11:2890921-2890942 5.85714 
chr11:2892043-2892056 5.92308 
chr11:2893551-2893569 6 
chr11:2893728-2893751 5.65217 
chr11:2894115-2894152 5.72973 
chr11:2894759-2894780 5.90476 
chr11:2895070-2895116 5.63043 
chr11:2898411-2898435 5.91667 
chr11:2899463-2899481 6 
chr11:2904829-2904866 5.7027 
chr11:2905416-2905465 5.36735 
chr11:2905858-2905890 5.625 
chr11:2906070-2906259 5.71429 
chr11:2906743-2906790 5.3617 
chr11:2907125-2907163 5.47368 
chr11:2907196-2907226 5.86667 
chr11:2907370-2907402 5.4375 
chr11:2908079-2908112 5.84848 
chr11:2910314-2910361 5.87234 
chr11:2913162-2913192 5.43333 
chr11:2913819-2913859 5.65 
chr11:2913872-2913887 5.86667 
chr11:2914746-2914763 5.76471 
chr11:2915624-2915660 5.44444 
chr11:2917390-2917432 5.54762 
chr11:2917527-2917547 5.95 
chr11:2921922-2921942 6 
chr11:2928094-2928128 5.52941 
chr11:2932712-2932741 5.2069 
chr11:2936510-2936522 6 
chr11:2938177-2938220 5.37209 
chr11:2939931-2939955 5.45833 
chr11:2942293-2942307 6 
chr11:2942460-2942473 6 
chr11:2943873-2943931 5.22414 
chr11:2950224-2950244 5.75 
chr11:2950683-2950714 6 
chr11:2953733-2953759 5.26923 
chr11:2956541-2956553 6 
chr11:2957041-2957066 6 
chr11:2957204-2957224 5.75 
chr11:2958694-2958709 6 
chr11:2958972-2959304 5.64157 
chr11:2959322-2959759 5.65675 
chr11:2959765-2960185 5.55476 
chr11:2960909-2960956 5.7234 
chr11:2961874-2961890 6 
chr11:2962423-2962449 5.34615 
chr11:2964001-2964021 5.6 
chr11:2964685-2964713 5.5 
chr11:2966681-2966704 5.65217 
chr11:2984328-2984399 5.80282 
chr11:2990204-2990234 5.76667 
chr11:2990586-2990617 5.54839 
chr11:2994995-2995007 6 
chr11:2995969-2996000 5.80645 
chr11:2996233-2996251 6 
chr11:2996382-2996394 6 
chr11:2998179-2998230 6 
chr11:2999096-2999109 6 
chr11:3001001-3001023 5.95455 
chr11:3002294-3002318 5.875 
chr11:3002648-3002670 6 
chr11:3004248-3004268 6 
chr11:3005045-3005064 5.84211 
chr11:3005396-3005414 6 
chr11:3005800-3005827 5.7037 
chr11:3006918-3006941 5.52174 
chr11:3007104-3007116 6 
chr11:3007603-3007633 5.73333 
chr11:3007856-3007868 6 
chr11:3008524-3008546 5.81818 
chr11:3008986-3009002 6 
chr11:3013265-3013313 5.3125 
chr11:3013380-3013404 5.45833 
chr11:3015376-3015421 5.46667 
chr11:3015824-3015860 5.38889 
chr11:3017929-3017949 5.9 
chr11:3019130-3019162 6 
chr11:3023798-3023822 5.54167 
chr11:3026337-3026354 6 
chr11:3026726-3026747 6 
chr11:3026848-3026875 5.7037 
chr11:3027675-3027714 5.30769 
chr11:3029391-3029425 5.23529 
chr11:3029847-3029860 6 
chr11:3031843-3031861 6 
chr11:3032842-3032857 6 
chr11:3034114-3034138 6 
chr11:3035929-3035958 5.2069 
chr11:3038872-3038891 5.63158 
chr11:3040759-3040780 5.90476 
chr11:3042938-3042962 5.75 
chr11:3044611-3044645 5.64706 
chr11:3046009-3046045 5.61111 
chr11:3049358-3049380 5.5 
chr11:3053214-3053323 5.9633 
chr11:3054344-3054370 5.53846 
chr11:3054901-3054927 5.38462 
chr11:3055150-3055175 5.72 
chr11:3055395-3055471 5.76316 
chr11:3056279-3056307 5.53571 
chr11:3068506-3068521 6 
chr11:3070050-3070077 5.85185 
chr11:3070291-3070357 5.65152 
chr11:3073715-3073737 5.5 
chr11:3074431-3074472 5.95122 
chr11:3079789-3079843 5.81481 
chr11:3080966-3080986 5.7 
chr11:3082203-3082228 5.48 
chr11:3082614-3082637 5.52174 
chr11:3086030-3086047 6 
chr11:3087440-3087467 5.96296 
chr11:3088111-3088131 6 
chr11:3088269-3088303 5.94118 
chr11:3089819-3089834 6 
chr11:3089901-3089923 5.54545 
chr11:3090595-3090714 5.77311 
chr11:3091103-3091118 6 
chr11:3091493-3091524 5.22581 
chr11:3093207-3093229 6 
chr11:3093521-3093535 6 
chr11:3094090-3094105 6 
chr11:3095502-3095523 5.61905 
chr11:3097491-3097516 5.84 
chr11:3097996-3098016 5.8 
chr11:3099759-3099784 5.96 
chr11:3101219-3101256 5.75676 
chr11:3102917-3102950 6 
chr11:3103588-3103653 5.21538 
chr11:3106244-3106278 6 
chr11:3108724-3108780 5.41071 
chr11:3112622-3112646 5.45833 
chr11:3113577-3113606 5.31034 
chr11:3115595-3115624 5.51724 
chr11:3115759-3115812 5.79245 
chr11:3116540-3116580 5.8 
chr11:3117846-3117877 5.74194 
chr11:3117905-3117918 6 
chr11:3118152-3118259 5.20561 
chr11:3118303-3118343 5.25 
chr11:3118746-3118774 5.60714 
chr11:3119304-3119332 5.78571 
chr11:3119725-3119746 6 
chr11:3121248-3121262 6 
chr11:3122183-3122217 5.58824 
chr11:3123342-3123372 5.46667 
chr11:3124896-3124923 5.40741 
chr11:3124936-3125160 5.375 
chr11:3127624-3127656 5.71875 
chr11:3128272-3128289 6 
chr11:3130305-3130330 5.88 
chr11:3132772-3132804 5.46875 
chr11:3132958-3132987 5.44828 
chr11:3133073-3133099 5.26923 
chr11:3133183-3133365 5.64835 
chr11:3133689-3133720 5.77419 
chr11:3135821-3135847 6 
chr11:3136176-3136192 5.8125 
chr11:3138084-3138097 6 
chr11:3138963-3138991 5.39286 
chr11:3139800-3139814 6 
chr11:3142291-3142303 6 
chr11:3143410-3143446 5.61111 
chr11:3146023-3146065 5.95238 
chr11:3147034-3147049 6 
chr11:3152488-3152520 5.9375 
chr11:3152575-3152880 5.63279 
chr11:3152895-3152960 5.76923 
chr11:3152972-3152985 6 
chr11:3152998-3153016 6 
chr11:3153027-3153128 5.55446 
chr11:3153139-3153228 5.77528 
chr11:3153239-3153277 6 
chr11:3155152-3155175 5.65217 
chr11:3156025-3156039 5.92857 
chr11:3158282-3158294 6 
chr11:3158704-3158719 5.93333 
chr11:3159341-3159377 5.19444 
chr11:3159539-3159586 5.89362 
chr11:3163133-3163155 5.5 
chr11:3164460-3164481 6 
chr11:3170375-3170403 5.82143 
chr11:3171192-3171244 5.38462 
chr11:3171264-3171298 5.41176 
chr11:3172301-3172325 5.45833 
chr11:3176140-3176157 6 
chr11:3176647-3176918 5.69742 
chr11:3183193-3183222 5.72414 
chr11:3186403-3186448 5.26667 
chr11:3186551-3186613 5.19355 
chr11:3189893-3189917 6 
chr11:3191146-3191278 5.57576 
chr11:3194053-3194069 5.9375 
chr11:3195043-3195093 5.5 
chr11:3195121-3195144 5.86957 
chr11:3195160-3195192 5.71875 
chr11:3195202-3195230 5.75 
chr11:3195238-3195328 5.72222 
chr11:3195338-3195382 5.84091 
chr11:3195393-3195406 6 
chr11:3195415-3195436 5.71429 
chr11:3195457-3195559 5.66667 
chr11:3195569-3195652 5.57831 
chr11:3195675-3195759 5.67857 
chr11:3195769-3195879 5.53636 
chr11:3195891-3195955 5.625 
chr11:3195996-3196016 5.8 
chr11:3198014-3198043 5.51724 
chr11:3198876-3198904 5.85714 
chr11:3198953-3198977 5.375 
chr11:3202964-3202982 6 
chr11:3207126-3207148 5.90909 
chr11:3209277-3209294 5.82353 
chr11:3218110-3218138 5.53571 
chr11:3219195-3219212 5.76471 
chr11:3220523-3220773 5.804 
chr11:3220985-3221005 6 
chr11:3224276-3224291 5.93333 
chr11:3224821-3224836 5.93333 
chr11:3227228-3227259 5.74194 
chr11:3227279-3227304 5.36 
chr11:3227398-3227431 5.33333 
chr11:3227820-3228281 5.75054 
chr11:3228296-3228392 5.8125 
chr11:3231660-3231688 5.78571 
chr11:3233763-3233780 6 
chr11:3233901-3233964 5.28571 
chr11:3234678-3234815 5.56204 
chr11:3236051-3236259 5.82692 
chr11:3238012-3238310 5.89262 
chr11:3238453-3238480 5.48148 
chr11:3241031-3241075 5.56818 
chr11:3241094-3241166 5.66667 
chr11:3241180-3241215 5.71429 
chr11:3241582-3241620 5.42105 
chr11:3245096-3245109 6 
chr11:3245651-3245685 5.44118 
chr11:3246434-3246455 5.57143 
chr11:3249556-3249614 5.22414 
chr11:3250442-3250466 6 
chr11:3252768-3252810 5.35714 
chr11:3252829-3252876 5.59574 
chr11:3254844-3255163 5.51411 
chr11:3255175-3255233 5.17241 
chr11:3255412-3255448 5.91667 
chr11:3255467-3255505 5.18421 
chr11:3255523-3255594 5.33803 
chr11:3255645-3255700 5.38182 
chr11:3257221-3257262 5.68293 
chr11:3257422-3257454 5.9375 
chr11:3259219-3259274 5.43636 
chr11:3260654-3260718 5.9375 
chr11:3265670-3265692 5.54545 
chr11:3265716-3265751 5.74286 
chr11:3265829-3265851 5.59091 
chr11:3266159-3266190 5.3871 
chr11:3266259-3266284 5.64 
chr11:3267316-3267342 5.69231 
chr11:3268552-3268587 5.42857 
chr11:3269248-3269268 5.8 
chr11:3277052-3277065 6 
chr11:3278663-3278755 5.66304 
chr11:3278763-3279019 5.76953 
chr11:3279043-3279107 5.57812 
chr11:3280200-3280224 5.41667 
chr11:3280313-3280352 5.33333 
chr11:3280727-3280753 5.73077 
chr11:3282634-3282660 6 
chr11:3283610-3283641 5.32258 
chr11:3284888-3284917 5.86207 
chr11:3286066-3286094 5.78571 
chr11:3286637-3286654 5.94118 
chr11:3291518-3291531 5.92308 
chr11:3292327-3292363 5.36111 
chr11:3292893-3292914 5.7619 
chr11:3293199-3293235 5.19444 
chr11:3294316-3294336 5.8 
chr11:3296594-3296607 6 
chr11:3296954-3296975 5.7619 
chr11:3302963-3302995 5.34375 
chr11:3303009-3303033 5.66667 
chr11:3303701-3303722 6 
chr11:3304518-3304550 5.59375 
chr11:3314341-3314376 5.42857 
chr11:3315049-3315070 5.57143 
chr11:3322854-3322881 6 
chr11:3324484-3324533 5.63265 
chr11:3324545-3324632 5.74713 
chr11:3324644-3324870 5.59292 
chr11:3324887-3324935 5.47917 
chr11:3326028-3326052 5.41667 
chr11:3326141-3326180 5.33333 
chr11:3326556-3326582 5.73077 
chr11:3328464-3328490 6 
chr11:3329439-3329470 5.32258 
chr11:3330717-3330746 5.86207 
chr11:3331895-3331922 5.77778 
chr11:3337338-3337351 5.92308 
chr11:3338147-3338183 5.36111 
chr11:3338713-3338734 5.7619 
chr11:3339019-3339055 5.19444 
chr11:3340135-3340155 5.8 
chr11:3342770-3342791 5.7619 
chr11:3348778-3348810 5.34375 
chr11:3348824-3348848 5.66667 
chr11:3349518-3349539 6 
chr11:3350335-3350367 5.59375 
chr11:3365585-3365610 5.36 
chr11:3367690-3367712 5.72727 
chr11:3367725-3367759 5.67647 
chr11:3367784-3367807 5.6087 
chr11:3369237-3369263 6 
chr11:3372536-3372548 6 
chr11:3372590-3372607 6 
chr11:3374658-3374683 5.68 
chr11:3377868-3377890 5.90909 
chr11:3379042-3379073 5.64516 
chr11:3387493-3387507 6 
chr11:3389305-3389325 5.95 
chr11:3391273-3391292 5.68421 
chr11:3391393-3391483 5.77778 
chr11:3391610-3391624 5.92857 
chr11:3393805-3393868 5.61905 
chr11:3393918-3393953 5.65714 
chr11:3403362-3403384 5.72727 
chr11:3406764-3406801 5.59459 
chr11:3410989-3411016 5.51852 
chr11:3414531-3414562 5.90323 
chr11:3415955-3415979 5.625 
chr11:3417253-3417279 5.46154 
chr11:3417937-3417980 5.67442 
chr11:3419300-3419317 6 
chr11:3421852-3421874 5.63636 
chr11:3427086-3427120 5.82353 
chr11:3427480-3427504 5.95833 
chr11:3432304-3432364 5.8 
chr11:3432425-3432445 5.8 
chr11:3433783-3433818 5.71429 
chr11:3433915-3433938 5.69565 
chr11:3448532-3448570 5.81579 
chr11:3452578-3452591 6 
chr11:3454822-3454895 5.69863 
chr11:3456863-3456883 5.6 
chr11:3457591-3457615 5.91667 
chr11:3458047-3458093 5.65217 
chr11:3459470-3459527 5.57895 
chr11:3459540-3459569 5.72414 
chr11:3459989-3460007 6 
chr11:3460233-3460252 6 
chr11:3462675-3462699 5.75 
chr11:3463564-3463612 5.33333 
chr11:3464358-3464387 5.7931 
chr11:3464797-3464829 5.625 
chr11:3468426-3468438 6 
chr11:3478041-3478076 5.51429 
chr11:3478707-3478736 5.48276 
chr11:3478859-3478922 5.30159 
chr11:3479941-3479966 5.4 
chr11:3481291-3481313 5.90909 
chr11:3481473-3481497 5.58333 
chr11:3485081-3485095 6 
chr11:3485259-3485295 5.80556 
chr11:3487730-3487774 5.95455 
chr11:3488205-3488225 6 
chr11:3489012-3489052 5.85 
chr11:3489507-3489530 6 
chr11:3491457-3491469 6 
chr11:3502568-3502587 5.63158 
chr11:3505379-3505413 5.26471 
chr11:3511531-3511600 5.7971 
chr11:3511985-3512005 5.65 
chr11:3512840-3512869 5.82759 
chr11:3513459-3513484 6 
chr11:3514175-3514197 5.95455 
chr11:3520926-3520990 5.35938 
chr11:3522515-3522549 6 
chr11:3522836-3522856 5.65 
chr11:3523849-3523877 5.42857 
chr11:3526339-3526352 6 
chr11:3526654-3526678 6 
chr11:3528074-3528106 6 
chr11:3532793-3532805 6 
chr11:3534556-3534573 6 
chr11:3538167-3538194 5.37037 
chr11:3538886-3538898 6 
chr11:3539485-3539515 5.76667 
chr11:3539826-3539849 5.82609 
chr11:3542363-3542385 5.90909 
chr11:3543089-3543101 6 
chr11:3544313-3544345 6 
chr11:3550036-3550051 6 
chr11:3550766-3550782 6 
chr11:3552888-3552923 5.37143 
chr11:3554728-3554750 5.54545 
chr11:3555093-3555110 6 
chr11:3561172-3561211 6 
chr11:3562510-3562540 5.5 
chr11:3563146-3563167 5.71429 
chr11:3563282-3563312 5.8 
chr11:3565215-3565242 6 
chr11:3566166-3566205 5.46154 
chr11:3566242-3566254 6 
chr11:3568649-3568671 5.95455 
chr11:3570501-3570560 5.66102 
chr11:3575170-3575191 5.7619 
chr11:3575620-3575634 5.92857 
chr11:3576874-3576921 6 
chr11:3583416-3583445 6 
chr11:3584625-3584639 6 
chr11:3584929-3584948 5.68421 
chr11:3585633-3585669 5.38889 
chr11:3585865-3585884 6 
chr11:3587097-3587208 5.30631 
chr11:3587259-3587339 5.2375 
chr11:3587381-3587428 5.82979 
chr11:3587443-3587466 6 
chr11:3587484-3587507 5.56522 
chr11:3589647-3589667 5.8 
chr11:3592183-3592209 5.38462 
chr11:3592315-3592338 5.91304 
chr11:3592397-3592473 5.77632 
chr11:3593119-3593139 5.65 
chr11:3593305-3593318 6 
chr11:3593817-3593844 5.81481 
chr11:3595568-3595598 5.9 
chr11:3597820-3597849 5.2069 
chr11:3600127-3600141 6 
chr11:3600298-3600311 6 
chr11:3603631-3603712 5.2716 
chr11:3605344-3605369 5.76 
chr11:3605616-3605634 5.77778 
chr11:3606575-3606610 5.62857 
chr11:3606918-3606940 5.77273 
chr11:3608732-3608746 5.92857 
chr11:3612106-3612124 5.77778 
chr11:3612355-3612399 5.59091 
chr11:3613809-3613824 6 
chr11:3615062-3615086 5.625 
chr11:3616376-3616400 5.375 
chr11:3617053-3617084 5.74194 
chr11:3618393-3618406 5.92308 
chr11:3618719-3618732 5.92308 
chr11:3619964-3619994 5.46667 
chr11:3620168-3620181 6 
chr11:3624913-3624925 6 
chr11:3625213-3625241 5.82143 
chr11:3625892-3625904 6 
chr11:3626669-3626696 5.74074 
chr11:3627009-3627068 5.47458 
chr11:3627515-3627572 5.78947 
chr11:3627858-3627880 6 
chr11:3628703-3628746 6 
chr11:3629316-3629346 5.26667 
chr11:3633041-3633063 5.90909 
chr11:3633879-3633915 5.97222 
chr11:3634284-3634392 5.63889 
chr11:3634542-3634565 5.65217 
chr11:3640000-3640020 5.65 
chr11:3640624-3640646 5.77273 
chr11:3641200-3641216 5.9375 
chr11:3648893-3648912 6 
chr11:3649506-3649518 6 
chr11:3649814-3649830 6 
chr11:3650191-3650220 5.2069 
chr11:3650499-3650734 5.76596 
chr11:3651601-3651627 5.88462 
chr11:3652057-3652069 6 
chr11:3652357-3652390 5.42424 
chr11:3655023-3655059 5.47222 
chr11:3659093-3659124 5.29032 
chr11:3659640-3659668 5.53571 
chr11:3661797-3661814 6 
chr11:3664746-3664781 6 
chr11:3667273-3667298 5.96 
chr11:3668235-3668263 5.89286 
chr11:3668549-3668576 5.96296 
chr11:3668864-3668898 5.73529 
chr11:3669146-3669171 5.68 
chr11:3669712-3669750 5.21053 
chr11:3670792-3670822 5.33333 
chr11:3677158-3677174 6 
chr11:3677585-3677616 5.96774 
chr11:3679564-3679594 5.63333 
chr11:3682720-3682736 6 
chr11:3683620-3683645 5.36 
chr11:3684073-3684098 5.96 
chr11:3684230-3684386 6 
chr11:3688642-3688665 5.73913 
chr11:3690860-3690884 5.79167 
chr11:3692788-3692809 5.57143 
chr11:3695067-3695080 6 
chr11:3698639-3698653 6 
chr11:3699209-3699221 6 
chr11:3699366-3699378 6 
chr11:3700352-3700369 6 
chr11:3705443-3705461 6 
chr11:3705858-3705896 5.5 
chr11:3705996-3706041 5.73333 
chr11:3709447-3709465 5.77778 
chr11:3709637-3709666 5.96552 
chr11:3710042-3710067 5.76 
chr11:3711170-3711192 6 
chr11:3713552-3713571 5.78947 
chr11:3715599-3715619 5.7 
chr11:3716458-3716489 5.25806 
chr11:3718038-3718078 5.85 
chr11:3719050-3719070 6 
chr11:3719955-3719981 6 
chr11:3721498-3721514 6 
chr11:3721645-3721670 5.4 
chr11:3722485-3722502 6 
chr11:3722900-3722928 5.75 
chr11:3723510-3723594 5.95238 
chr11:3724446-3724458 6 
chr11:3725048-3725091 5.51163 
chr11:3727226-3727241 6 
chr11:3729954-3729966 6 
chr11:3731043-3731069 5.80769 
chr11:3731200-3731239 5.35897 
chr11:3735235-3735259 5.91667 
chr11:3737568-3737588 5.6 
chr11:3739058-3739071 6 
chr11:3739765-3739838 5.60274 
chr11:3740350-3740402 5.63462 
chr11:3740983-3741009 5.96154 
chr11:3741737-3741759 5.86364 
chr11:3742062-3742089 5.55556 
chr11:3742197-3742233 5.83333 
chr11:3742924-3742990 5.54545 
chr11:3743335-3743353 6 
chr11:3743690-3743702 6 
chr11:3744043-3744066 5.91304 
chr11:3744974-3744986 6 
chr11:3745046-3745074 5.67857 
chr11:3745666-3745686 5.9 
chr11:3748519-3748544 5.96 
chr11:3749968-3749991 5.95652 
chr11:3750773-3750793 6 
chr11:3750945-3750966 6 
chr11:3752492-3752514 6 
chr11:3753082-3753098 5.9375 
chr11:3753143-3753180 5.35135 
chr11:3755575-3755595 6 
chr11:3756113-3756136 5.6087 
chr11:3756559-3756593 5.52941 
chr11:3756978-3757015 6 
chr11:3757063-3757082 5.78947 
chr11:3757155-3757168 6 
chr11:3757306-3757338 5.78125 
chr11:3758548-3758566 5.94444 
chr11:3758855-3758876 5.95238 
chr11:3759317-3759332 6 
chr11:3760006-3760041 5.71429 
chr11:3760453-3760492 5.25641 
chr11:3762030-3762060 5.76667 
chr11:3763574-3763627 5.32075 
chr11:3763929-3763946 5.94118 
chr11:3764232-3764259 5.66667 
chr11:3764876-3764891 6 
chr11:3767499-3767519 6 
chr11:3768143-3768155 6 
chr11:3769868-3769898 5.36667 
chr11:3769917-3769951 5.47059 
chr11:3770544-3770562 5.88889 
chr11:3770852-3770875 5.69565 
chr11:3771851-3771870 6 
chr11:3772032-3772046 5.92857 
chr11:3773394-3773408 6 
chr11:3773748-3773774 6 
chr11:3774985-3775016 6 
chr11:3775174-3775204 5.93333 
chr11:3775652-3775678 5.69231 
chr11:3776171-3776189 6 
chr11:3778317-3778377 5.8 
chr11:3778717-3778745 5.92857 
chr11:3779550-3779576 5.92308 
chr11:3779989-3780047 5.86207 
chr11:3780830-3780852 5.90909 
chr11:3781055-3781080 5.64 
chr11:3781341-3781385 5.75 
chr11:3782988-3783022 5.97059 
chr11:3783176-3783199 6 
chr11:3787031-3787045 6 
chr11:3787919-3787935 6 
chr11:3788192-3788206 6 
chr11:3789650-3789662 6 
chr11:3789981-3790017 5.75 
chr11:3790805-3790822 6 
chr11:3791554-3791567 5.92308 
chr11:3791716-3791738 6 
chr11:3791777-3791799 6 
chr11:3793462-3793488 5.84615 
chr11:3794205-3794234 6 
chr11:3795464-3795488 6 
chr11:3795640-3795662 5.59091 
chr11:3796594-3796611 5.76471 
chr11:3796766-3796789 5.56522 
chr11:3797351-3797364 6 
chr11:3798850-3798866 6 
chr11:3799428-3799457 5.93103 
chr11:3801602-3801617 6 
chr11:3801771-3801811 6 
chr11:3802415-3802434 6 
chr11:3802722-3802742 6 
chr11:3803800-3803817 6 
chr11:3804928-3804953 6 
chr11:3805113-3805142 5.89655 
chr11:3805809-3805844 6 
chr11:3805953-3805970 5.88235 
chr11:3806407-3806437 5.66667 
chr11:3807397-3807422 5.32 
chr11:3809824-3809839 6 
chr11:3810242-3810265 5.82609 
chr11:3810731-3810759 5.60714 
chr11:3811005-3811025 5.9 
chr11:3812763-3812783 6 
chr11:3813070-3813086 6 
chr11:3813408-3813434 6 
chr11:3813842-3813875 5.75758 
chr11:3815202-3815218 6 
chr11:3815539-3815565 5.80769 
chr11:3818446-3818470 5.375 
chr11:3819554-3819572 6 
chr11:3819865-3819877 6 
chr11:3821688-3821744 5.44643 
chr11:3822041-3822056 6 
chr11:3822365-3822397 5.65625 
chr11:3822871-3822885 6 
chr11:3823180-3823203 6 
chr11:3823275-3823315 5.75 
chr11:3824042-3824069 5.66667 
chr11:3825013-3825033 5.8 
chr11:3825501-3825532 5.41935 
chr11:3825887-3825944 5.68421 
chr11:3826489-3826504 6 
chr11:3828251-3828279 5.64286 
chr11:3828539-3828551 6 
chr11:3835473-3835500 5.66667 
chr11:3835788-3835817 5.93103 
chr11:3835950-3836179 5.89083 
chr11:3839277-3839302 5.72 
chr11:3839556-3839568 6 
chr11:3841056-3841091 5.45714 
chr11:3842052-3842066 6 
chr11:3842272-3842310 5.71053 
chr11:3843878-3843899 6 
chr11:3844238-3844279 5.95122 
chr11:3848641-3848664 5.56522 
chr11:3849852-3849866 6 
chr11:3850479-3850495 6 
chr11:3852635-3852652 5.76471 
chr11:3857067-3857082 6 
chr11:3857131-3857168 5.51351 
chr11:3857587-3857609 5.72727 
chr11:3858132-3858161 6 
chr11:3860704-3860754 5.8 
chr11:3860819-3860854 5.74286 
chr11:3861958-3861983 5.52 
chr11:3862205-3862249 5.63636 
chr11:3862841-3862856 5.93333 
chr11:3863819-3863840 6 
chr11:3865559-3865594 5.71429 
chr11:3867855-3867872 5.88235 
chr11:3868305-3868330 5.76 
chr11:3869382-3869420 5.71053 
chr11:3870350-3870385 6 
chr11:3871137-3871162 5.92 
chr11:3871280-3871292 6 
chr11:3871822-3871837 6 
chr11:3873004-3873024 5.65 
chr11:3873371-3873385 6 
chr11:3874594-3874616 5.81818 
chr11:3876807-3876835 5.35714 
chr11:3876847-3876885 5.57895 
chr11:3877113-3877137 5.79167 
chr11:3878325-3878348 5.78261 
chr11:3878473-3878494 5.66667 
chr11:3879462-3879484 6 
chr11:3883309-3883341 5.34375 
chr11:3884090-3884134 5.59091 
chr11:3884450-3884492 6 
chr11:3888060-3888088 5.71429 
chr11:3888105-3888123 5.88889 
chr11:3889072-3889106 5.82353 
chr11:3890194-3890213 5.63158 
chr11:3892099-3892116 6 
chr11:3893740-3893764 5.95833 
chr11:3894648-3894662 6 
chr11:3896186-3896249 5.47619 
chr11:3896955-3897004 5.40816 
chr11:3898473-3898492 6 
chr11:3902321-3902333 6 
chr11:3902581-3902610 5.86207 
chr11:3902902-3902926 5.91667 
chr11:3903322-3903341 6 
chr11:3903827-3903872 5.22222 
chr11:3904573-3904598 6 
chr11:3906577-3906595 5.83333 
chr11:3906840-3906876 5.69444 
chr11:3907917-3907936 6 
chr11:3909199-3909212 6 
chr11:3910598-3910610 6 
chr11:3910763-3910780 6 
chr11:3912485-3912532 5.17021 
chr11:3913375-3913417 5.64286 
chr11:3914832-3914857 5.52 
chr11:3915963-3915981 5.88889 
chr11:3916135-3916153 6 
chr11:3916823-3917147 5.90741 
chr11:3918714-3918754 5.9 
chr11:3922392-3922424 5.25 
chr11:3925426-3925444 6 
chr11:3926599-3926632 5.36364 
chr11:3931021-3931043 5.95455 
chr11:3932048-3932062 6 
chr11:3932203-3932248 5.44444 
chr11:3933136-3933150 6 
chr11:3933325-3933528 5.55665 
chr11:3936929-3936985 5.23214 
chr11:3937286-3937321 5.48571 
chr11:3937680-3937694 6 
chr11:3938665-3938677 6 
chr11:3939763-3939795 5.9375 
chr11:3942011-3942038 5.66667 
chr11:3944838-3944850 6 
chr11:3945223-3945241 6 
chr11:3945367-3945389 5.5 
chr11:3945416-3945441 5.92 
chr11:3946624-3946647 5.73913 
chr11:3949823-3949843 5.65 
chr11:3950089-3950106 5.94118 
chr11:3953896-3953923 5.96296 
chr11:3958520-3958544 6 
chr11:3959764-3959788 5.41667 
chr11:3962808-3962933 5.616 
chr11:3966643-3966674 5.93548 
chr11:3971040-3971052 6 
chr11:3971289-3971317 5.46429 
chr11:3971364-3971376 6 
chr11:3971855-3971868 5.92308 
chr11:3973624-3973645 5.85714 
chr11:3975002-3975025 5.73913 
chr11:3977128-3977166 5.68421 
chr11:3978053-3978081 6 
chr11:3978483-3978496 6 
chr11:3980667-3980680 6 
chr11:3982726-3982751 5.6 
chr11:3983675-3983701 6 
chr11:3983827-3983845 5.88889 
chr11:3986907-3986938 5.19355 
chr11:3987239-3987272 5.84848 
chr11:3990712-3990740 6 
chr11:3992759-3992792 6 
chr11:3993639-3993695 5.33929 
chr11:3995743-3995755 6 
chr11:3996847-3996886 5.92308 
chr11:3997405-3997440 5.6 
chr11:3999378-3999390 6 
chr11:4001840-4001853 6 
chr11:4001889-4001929 5.725 
chr11:4003205-4003264 5.64407 
chr11:4004659-4004693 5.47059 
chr11:4005050-4005110 5.45 
chr11:4006519-4006576 5.47368 
chr11:4007160-4007182 5.77273 
chr11:4009034-4009082 5.70833 
chr11:4010506-4010534 5.39286 
chr11:4012012-4012036 5.5 
chr11:4012384-4012413 5.65517 
chr11:4013180-4013212 5.8125 
chr11:4013309-4013351 5.66667 
chr11:4014884-4014906 5.63636 
chr11:4015682-4015703 5.80952 
chr11:4016455-4016477 5.77273 
chr11:4016545-4016569 5.41667 
chr11:4017041-4017054 6 
chr11:4018942-4018970 5.89286 
chr11:4027631-4027659 5.53571 
chr11:4029233-4029259 5.26923 
chr11:4030356-4030373 5.82353 
chr11:4030840-4030878 5.73684 
chr11:4031936-4031960 5.75 
chr11:4032093-4032108 6 
chr11:4032668-4032681 6 
chr11:4034723-4034759 5.58333 
chr11:4034920-4034947 6 
chr11:4038582-4038622 5.2 
chr11:4039688-4039719 5.87097 
chr11:4039875-4039891 5.9375 
chr11:4040532-4040587 5.32727 
chr11:4040852-4040899 5.48936 
chr11:4041686-4041703 5.82353 
chr11:4041814-4041829 5.86667 
chr11:4041990-4042008 5.72222 
chr11:4042363-4042393 5.9 
chr11:4043565-4043581 6 
chr11:4043653-4043694 5.87805 
chr11:4044061-4044089 5.32143 
chr11:4044560-4044587 6 
chr11:4048530-4048554 6 
chr11:4049615-4049651 5.91667 
chr11:4050083-4050107 5.5 
chr11:4050422-4050449 5.81481 
chr11:4050766-4050874 5.50926 
chr11:4051556-4051584 5.92857 
chr11:4054113-4054136 5.69565 
chr11:4054991-4055006 5.93333 
chr11:4055461-4055501 5.65 
chr11:4057064-4057092 5.46429 
chr11:4058259-4058298 5.71795 
chr11:4059005-4059041 5.30556 
chr11:4060815-4060843 5.71429 
chr11:4065883-4065907 5.66667 
chr11:4066992-4067008 6 
chr11:4067289-4067309 6 
chr11:4067869-4067891 5.59091 
chr11:4068845-4068889 5.97727 
chr11:4069951-4069976 5.68 
chr11:4070554-4070567 6 
chr11:4070945-4070989 6 
chr11:4071235-4071259 5.66667 
chr11:4072322-4072351 5.48276 
chr11:4074957-4074980 5.73913 
chr11:4075289-4075315 5.38462 
chr11:4077301-4077321 5.7 
chr11:4079099-4079111 6 
chr11:4080688-4080700 6 
chr11:4081988-4082025 5.75676 
chr11:4083852-4083866 6 
chr11:4085906-4085926 6 
chr11:4086108-4086140 5.46875 
chr11:4087636-4087654 5.72222 
chr11:4092072-4092086 6 
chr11:4092564-4092591 5.62963 
chr11:4094278-4094300 6 
chr11:4096370-4096403 5.81818 
chr11:4097715-4097742 6 
chr11:4099797-4099809 6 
chr11:4100803-4100822 5.89474 
chr11:4101289-4101313 6 
chr11:4101697-4101709 6 
chr11:4103963-4103991 5.42857 
chr11:4106348-4106374 5.57692 
chr11:4107919-4107964 5.62222 
chr11:4108108-4108130 5.54545 
chr11:4110450-4110463 6 
chr11:4112120-4112146 5.26923 
chr11:4116356-4116377 5.57143 
chr11:4117866-4117910 5.31818 
chr11:4118508-4118526 6 
chr11:4118677-4118731 5.46296 
chr11:4119502-4119664 5.59877 
chr11:4120363-4120385 5.72727 
chr11:4120525-4120539 6 
chr11:4121604-4121633 5.34483 
chr11:4121759-4121779 5.75 
chr11:4123190-4123204 6 
chr11:4125011-4125033 5.63636 
chr11:4125176-4125193 6 
chr11:4125340-4125354 6 
chr11:4126791-4126823 5.71875 
chr11:4127977-4127999 6 
chr11:4128097-4128135 5.34211 
chr11:4128958-4128988 5.46667 
chr11:4129827-4129843 6 
chr11:4131998-4132018 6 
chr11:4132402-4132424 5.77273 
chr11:4133582-4133607 5.36 
chr11:4135365-4135393 5.64286 
chr11:4137820-4137850 5.56667 
chr11:4138196-4138220 5.95833 
chr11:4141907-4141920 6 
chr11:4142248-4142270 5.63636 
chr11:4145038-4145072 5.79412 
chr11:4146057-4146084 5.92593 
chr11:4146135-4146158 5.86957 
chr11:4149391-4149404 6 
chr11:4151296-4151329 5.87879 
chr11:4152200-4152224 5.5 
chr11:4152786-4152807 5.52381 
chr11:4153403-4153437 5.70588 
chr11:4155210-4155229 6 
chr11:4156037-4156052 5.93333 
chr11:4157434-4157464 5.73333 
chr11:4157756-4157793 5.59459 
chr11:4157960-4158016 5.75 
chr11:4160570-4160583 6 
chr11:4161158-4161187 5.65517 
chr11:4161961-4161987 5.73077 
chr11:4163342-4163355 6 
chr11:4166256-4166292 5.91667 
chr11:4169485-4169499 6 
chr11:4170470-4170496 5.42308 
chr11:4171947-4171978 5.29032 
chr11:4172581-4172601 6 
chr11:4173216-4173230 6 
chr11:4176282-4176309 5.51852 
chr11:4177476-4177490 5.92857 
chr11:4179666-4179690 5.875 
chr11:4181139-4181158 5.63158 
chr11:4181287-4181373 5.67442 
chr11:4181611-4181635 5.54167 
chr11:4198288-4198316 6 
chr11:4198740-4198754 5.92857 
chr11:4208673-4208695 5.59091 
chr11:4211715-4211740 5.32 
chr11:4216641-4216746 5.49524 
chr11:4217105-4217144 5.17949 
chr11:4217168-4217189 5.61905 
chr11:4218077-4218109 5.875 
chr11:4219439-4219457 5.94444 
chr11:4219478-4219534 5.76786 
chr11:4220638-4220713 5.48 
chr11:4222460-4222492 5.59375 
chr11:4227020-4227036 6 
chr11:4228355-4228381 5.61538 
chr11:4228621-4228649 5.75 
chr11:4229144-4229163 5.68421 
chr11:4230275-4230347 5.66667 
chr11:4231903-4231925 5.72727 
chr11:4232317-4232344 5.33333 
chr11:4236015-4236055 6 
chr11:4241537-4241551 6 
chr11:4247779-4247806 5.51852 
chr11:4255526-4255550 5.70833 
chr11:4257418-4257440 5.63636 
chr11:4258342-4258438 5.61458 
chr11:4259810-4259832 5.86364 
chr11:4262405-4262434 5.48276 
chr11:4270466-4270496 5.23333 
chr11:4270578-4270605 5.62963 
chr11:4281335-4281354 5.78947 
chr11:4283777-4283790 6 
chr11:4292830-4292858 5.46429 
chr11:4297047-4297070 5.86957 
chr11:4298223-4298236 6 
chr11:4298390-4298409 5.78947 
chr11:4300946-4300967 5.66667 
chr11:4302836-4302859 5.65217 
chr11:4303759-4303836 5.53247 
chr11:4305247-4305273 5.88462 
chr11:4308277-4308299 5.68182 
chr11:4310833-4310852 5.78947 
chr11:4311006-4311021 6 
chr11:4312174-4312198 6 
chr11:4316382-4316410 5.35714 
chr11:4327876-4327896 5.8 
chr11:4337941-4337954 6 
chr11:4338218-4338252 6 
chr11:4344355-4344382 5.51852 
chr11:4352107-4352125 6 
chr11:4355132-4355158 5.88462 
chr11:4356570-4356642 5.59722 
chr11:4357547-4357570 5.65217 
chr11:4359439-4359460 5.66667 
chr11:4361995-4362015 5.8 
chr11:4362169-4362181 6 
chr11:4363334-4363358 6 
chr11:4366068-4366083 6 
chr11:4376634-4376646 6 
chr11:4378259-4378287 5.32143 
chr11:4387346-4387385 5.46154 
chr11:4391687-4391725 5.18421 
chr11:4394842-4394860 5.77778 
chr11:4397367-4397388 6 
chr11:4400506-4400539 6 
chr11:4400913-4400927 6 
chr11:4405033-4405057 5.5 
chr11:4406131-4406153 5.59091 
chr11:4409061-4409083 6 
chr11:4409878-4409920 5.66667 
chr11:4413486-4413507 5.66667 
chr11:4413797-4413814 6 
chr11:4413826-4413853 5.37037 
chr11:4414218-4414243 5.56 
chr11:4414964-4414993 5.55172 
chr11:4422189-4422209 5.65 
chr11:4429413-4429444 5.19355 
chr11:4432819-4432841 6 
chr11:4434521-4434542 5.90476 
chr11:4435574-4435603 5.48276 
chr11:4435624-4435713 5.35955 
chr11:4443107-4443127 5.65 
chr11:4443918-4443940 5.59091 
chr11:4447874-4447899 5.6 
chr11:4449207-4449227 5.7 
chr11:4449604-4449632 5.92857 
chr11:4449784-4449806 5.54545 
chr11:4450551-4450565 6 
chr11:4456033-4456054 5.52381 
chr11:4459333-4459357 6 
chr11:4462670-4462690 5.8 
chr11:4464694-4464855 5.90062 
chr11:4468857-4468882 5.4 
chr11:4474759-4474794 5.97143 
chr11:4476826-4476853 5.33333 
chr11:4482554-4482577 5.6087 
chr11:4485651-4485668 5.76471 
chr11:4493021-4493046 5.68 
chr11:4495391-4495403 6 
chr11:4504007-4504037 5.36667 
chr11:4505547-4505578 5.45161 
chr11:4506055-4506095 5.85 
chr11:4509040-4509096 5.23214 
chr11:4514037-4514064 5.25926 
chr11:4518825-4518857 5.4375 
chr11:4520331-4520349 6 
chr11:4520644-4520671 5.59259 
chr11:4528912-4528958 5.28261 
chr11:4536290-4536329 6 
chr11:4539882-4539924 6 
chr11:4541133-4541146 6 
chr11:4543614-4543631 6 
chr11:4545228-4545259 5.48387 
chr11:4546579-4546594 5.93333 
chr11:4550198-4550219 5.95238 
chr11:4553454-4553500 6 
chr11:4556209-4556247 6 
chr11:4557969-4557988 6 
chr11:4560816-4560843 5.51852 
chr11:4561049-4561077 5.64286 
chr11:4562969-4562989 5.75 
chr11:4572909-4572939 5.33333 
chr11:4574097-4574171 5.45946 
chr11:4575462-4575484 5.68182 
chr11:4583759-4583774 5.93333 
chr11:4585240-4585259 6 
chr11:4587663-4587711 5.25 
chr11:4587998-4588010 6 
chr11:4588665-4588683 5.77778 
chr11:4590639-4590664 5.44 
chr11:4595846-4595862 6 
chr11:4596697-4596747 5.36 
chr11:4600004-4600026 5.5 
chr11:4603635-4603681 5.78261 
chr11:4610220-4610234 6 
chr11:4617643-4617657 6 
chr11:4618308-4618333 5.72 
chr11:4619268-4619280 6 
chr11:4628078-4628092 6 
chr11:4629950-4629974 6 
chr11:4631992-4632015 6 
chr11:4632331-4632344 6 
chr11:4632520-4632577 5.22807 
chr11:4632709-4632748 5.28205 
chr11:4634351-4634389 5.55263 
chr11:4635671-4635692 5.61905 
chr11:4637300-4637353 5.5283 
chr11:4637555-4637580 6 
chr11:4640418-4640440 5.59091 
chr11:4642552-4642572 5.7 
chr11:4644542-4644560 5.83333 
chr11:4645582-4645597 6 
chr11:4651406-4651430 5.70833 
chr11:4652343-4652366 6 
chr11:4652401-4652442 6 
chr11:4656788-4656801 6 
chr11:4657977-4658004 5.40741 
chr11:4659006-4659072 5.39394 
chr11:4660007-4660033 5.69231 
chr11:4662922-4662944 6 
chr11:4663786-4663807 6 
chr11:4665550-4665579 5.72414 
chr11:4672274-4672286 6 
chr11:4677644-4677677 6 
chr11:4678553-4678571 5.83333 
chr11:4683493-4683600 5.6729 
chr11:4684592-4684635 5.51163 
chr11:4684647-4684687 6 
chr11:4685398-4685438 5.225 
chr11:4688582-4688633 5.78431 
chr11:4690288-4690307 6 
chr11:4694655-4694708 5.81132 
chr11:4694723-4694770 5.48936 
chr11:4695815-4695827 6 
chr11:4695992-4696011 5.94737 
chr11:4696293-4696327 5.44118 
chr11:4696482-4696516 5.5 
chr11:4697736-4697759 5.95652 
chr11:4698387-4698404 6 
chr11:4698630-4698655 5.52 
chr11:4699148-4699183 5.28571 
chr11:4700220-4700237 6 
chr11:4702618-4702645 5.74074 
chr11:4704370-4704395 5.48 
chr11:4705584-4705597 5.92308 
chr11:4711189-4711323 5.44776 
chr11:4714950-4714972 5.90909 
chr11:4715705-4715825 5.71667 
chr11:4720427-4720452 5.32 
chr11:4723759-4723785 5.46154 
chr11:4724421-4724437 6 
chr11:4727202-4727217 6 
chr11:4727807-4727852 5.73333 
chr11:4735475-4735505 5.23333 
chr11:4735674-4735709 5.42857 
chr11:4736129-4736183 5.92593 
chr11:4737880-4737903 6 
chr11:4743700-4743717 6 
chr11:4748245-4748267 6 
chr11:4748399-4748432 5.60606 
chr11:4748638-4748668 5.16667 
chr11:4749038-4749065 6 
chr11:4750338-4750357 6 
chr11:4751634-4751655 6 
chr11:4752157-4752185 6 
chr11:4753638-4753664 5.61538 
chr11:4753771-4753786 6 
chr11:4754790-4754817 5.33333 
chr11:4756539-4756587 5.375 
chr11:4758871-4758908 5.97297 
chr11:4761911-4761923 6 
chr11:4762874-4762894 5.6 
chr11:4763014-4763053 5.48718 
chr11:4764300-4764334 5.47059 
chr11:4768061-4768102 6 
chr11:4774594-4774625 5.51613 
chr11:4775326-4775338 6 
chr11:4776191-4776218 5.44444 
chr11:4778934-4778961 5.37037 
chr11:4779021-4779075 5.61111 
chr11:4779696-4779712 6 
chr11:4780341-4780370 5.65517 
chr11:4781292-4781314 5.59091 
chr11:4784554-4784567 5.92308 
chr11:4785105-4785161 5.23214 
chr11:4786109-4786125 6 
chr11:4787915-4787987 5.625 
chr11:4794825-4794837 6 
chr11:4794857-4794871 6 
chr11:4796970-4797013 5.76744 
chr11:4802045-4802101 5.17857 
chr11:4802783-4802837 6 
chr11:4806825-4806851 5.38462 
chr11:4807723-4807753 6 
chr11:4810095-4810107 6 
chr11:4810759-4810784 5.96 
chr11:4811577-4811595 5.83333 
chr11:4813435-4813477 5.16667 
chr11:4816871-4816884 5.92308 
chr11:4817049-4817101 5.82692 
chr11:4822734-4822784 6 
chr11:4826018-4826041 6 
chr11:4826197-4826210 6 
chr11:4828291-4828304 6 
chr11:4832788-4832812 5.41667 
chr11:4833449-4833510 5.68852 
chr11:4834189-4834259 5.44286 
chr11:4834590-4834628 5.68421 
chr11:4835259-4835283 5.54167 
chr11:4837924-4837946 5.95455 
chr11:4838298-4838325 5.37037 
chr11:4838823-4838835 6 
chr11:4840796-4840821 6 
chr11:4841723-4841804 5.44444 
chr11:4841845-4841875 5.66667 
chr11:4845190-4845225 5.34286 
chr11:4848855-4848883 5.42857 
chr11:4849064-4849082 5.77778 
chr11:4856126-4856163 5.48649 
chr11:4856405-4856424 5.73684 
chr11:4856433-4856468 5.82857 
chr11:4857620-4857676 5.33929 
chr11:4857881-4857902 6 
chr11:4859545-4859581 6 
chr11:4860300-4860321 5.90476 
chr11:4863328-4863347 5.89474 
chr11:4866344-4866367 5.82609 
chr11:4868681-4868705 5.70833 
chr11:4872842-4872895 5.60377 
chr11:4876120-4876147 5.7037 
chr11:4876746-4876768 5.5 
chr11:4882073-4882093 5.7 
chr11:4882289-4882309 5.7 
chr11:4882318-4882358 5.85 
chr11:4882379-4882431 5.40385 
chr11:4882444-4882512 5.41176 
chr11:4882690-4882735 5.8 
chr11:4884484-4884514 5.33333 
chr11:4886804-4886838 5.82353 
chr11:4886863-4886892 5.48276 
chr11:4888617-4888635 6 
chr11:4891532-4891567 5.25714 
chr11:4895190-4895216 5.69231 
chr11:4895456-4895481 5.6 
chr11:4895777-4895813 5.72222 
chr11:4898927-4898953 5.26923 
chr11:4908071-4908094 5.52174 
chr11:4908903-4908922 5.63158 
chr11:4909700-4909737 5.43243 
chr11:4910953-4910996 5.72093 
chr11:4912209-4912259 5.84 
chr11:4915231-4915259 5.17857 
chr11:4916471-4916484 6 
chr11:4918329-4918385 5.46429 
chr11:4919130-4919199 5.63768 
chr11:4920022-4920106 5.7619 
chr11:4921019-4921045 5.57692 
chr11:4922379-4922401 6 
chr11:4927211-4927242 5.48387 
chr11:4928325-4928358 6 
chr11:4935561-4935579 5.77778 
chr11:4937740-4937775 5.48571 
chr11:4942612-4942643 5.93548 
chr11:4943039-4943067 5.39286 
chr11:4944183-4944201 6 
chr11:4947028-4947047 6 
chr11:4949288-4949300 6 
chr11:4950382-4950414 5.375 
chr11:4954748-4954813 5.98462 
chr11:4954944-4954963 5.63158 
chr11:4959685-4959708 5.69565 
chr11:4961296-4961317 5.90476 
chr11:4963319-4963335 6 
chr11:4963503-4963530 5.77778 
chr11:4965053-4965076 5.69565 
chr11:4966336-4966351 6 
chr11:4970247-4970271 5.75 
chr11:4971088-4971127 5.48718 
chr11:4971908-4971930 5.68182 
chr11:4973409-4973430 5.57143 
chr11:4974683-4974701 5.88889 
chr11:4978894-4978924 5.4 
chr11:4979752-4979849 5.39175 
chr11:4980467-4980489 6 
chr11:4981839-4981908 5.26087 
chr11:4981955-4981987 5.40625 
chr11:4983254-4983283 5.96552 
chr11:4990809-4990832 5.78261 
chr11:4999165-4999187 6 
chr11:5001718-5001755 5.2973 
chr11:5003045-5003063 6 
chr11:5003279-5003368 5.62921 
chr11:5007561-5007586 5.92 
chr11:5007741-5007773 6 
chr11:5008116-5008214 5.80612 
chr11:5008457-5008485 5.57143 
chr11:5008613-5008662 5.79592 
chr11:5011509-5011523 6 
chr11:5017478-5017493 5.86667 
chr11:5017521-5017553 5.625 
chr11:5017883-5018057 5.71839 
chr11:5019219-5019239 5.75 
chr11:5019424-5019498 5.52703 
chr11:5019594-5019617 5.69565 
chr11:5019670-5019716 5.52174 
chr11:5022137-5022155 5.88889 
chr11:5029656-5029679 5.91304 
chr11:5029905-5029932 5.2963 
chr11:5030767-5030790 6 
chr11:5032845-5032867 5.81818 
chr11:5033545-5033579 5.38235 
chr11:5036125-5036151 5.84615 
chr11:5039873-5039903 5.3 
chr11:5040402-5040427 5.52 
chr11:5040913-5040952 6 
chr11:5048313-5048360 5.29787 
chr11:5049090-5049104 6 
chr11:5051259-5051278 5.63158 
chr11:5054214-5054235 5.71429 
chr11:5055217-5055248 5.67742 
chr11:5055395-5055457 5.43548 
chr11:5056921-5056938 6 
chr11:5057014-5057036 5.68182 
chr11:5058104-5058153 5.63265 
chr11:5058173-5058192 6 
chr11:5059562-5059611 5.79592 
chr11:5060864-5060891 5.81481 
chr11:5061231-5061259 6 
chr11:5061676-5061701 5.36 
chr11:5063282-5063298 6 
chr11:5064614-5064637 5.73913 
chr11:5065277-5065320 5.4186 
chr11:5066481-5066520 5.33333 
chr11:5069066-5069131 5.35385 
chr11:5070607-5070645 5.44737 
chr11:5075273-5075296 5.95652 
chr11:5079714-5079729 5.93333 
chr11:5082010-5082033 5.56522 
chr11:5083710-5083728 5.77778 
chr11:5084259-5084339 5.4 
chr11:5084361-5084386 5.56 
chr11:5084408-5084467 5.91525 
chr11:5084611-5084637 5.26923 
chr11:5084667-5084691 5.375 
chr11:5086831-5086859 5.21429 
chr11:5089635-5089669 6 
chr11:5092563-5092598 5.37143 
chr11:5094037-5094060 5.47826 
chr11:5094154-5094185 5.48387 
chr11:5096141-5096192 5.68627 
chr11:5097185-5097220 5.34286 
chr11:5101676-5101723 5.2766 
chr11:5104100-5104122 5.77273 
chr11:5106280-5106303 5.43478 
chr11:5107191-5107209 6 
chr11:5107467-5107482 5.93333 
chr11:5108986-5109024 6 
chr11:5111525-5111564 5.94872 
chr11:5115322-5115345 5.43478 
chr11:5115684-5115736 5.34615 
chr11:5116338-5116370 5.9375 
chr11:5118235-5118248 6 
chr11:5118561-5118582 5.52381 
chr11:5118612-5118653 5.41463 
chr11:5120075-5120106 5.19355 
chr11:5121031-5121072 5.4878 
chr11:5122812-5122881 5.71014 
chr11:5122897-5122933 5.47222 
chr11:5122988-5123016 5.35714 
chr11:5124227-5124262 5.45714 
chr11:5124371-5124460 5.67416 
chr11:5127028-5127085 5.70175 
chr11:5128916-5129006 5.67778 
chr11:5131377-5131414 5.54054 
chr11:5136112-5136148 5.72222 
chr11:5137494-5137534 5.475 
chr11:5137906-5137934 5.42857 
chr11:5138374-5138410 6 
chr11:5140169-5140293 5.92742 
chr11:5140679-5140702 5.47826 
chr11:5141698-5141730 5.34375 
chr11:5143824-5143840 5.8125 
chr11:5149205-5149241 5.5 
chr11:5149564-5149594 5.33333 
chr11:5149909-5149935 5.30769 
chr11:5153076-5153103 5.22222 
chr11:5154593-5154612 6 
chr11:5155957-5155977 5.85 
chr11:5156096-5156124 5.5 
chr11:5157399-5157437 5.23684 
chr11:5157506-5157540 5.41176 
chr11:5158729-5158754 5.6 
chr11:5161062-5161077 5.86667 
chr11:5164890-5164918 5.25 
chr11:5165782-5165807 6 
chr11:5168848-5168913 5.29231 
chr11:5171443-5171479 6 
chr11:5175049-5175065 6 
chr11:5176458-5176493 5.22857 
chr11:5178259-5178367 5.43519 
chr11:5178608-5178632 6 
chr11:5179088-5179105 6 
chr11:5179507-5179520 6 
chr11:5180829-5180842 5.92308 
chr11:5183283-5183315 5.59375 
chr11:5188104-5188125 6 
chr11:5196252-5196275 5.73913 
chr11:5196811-5196824 5.92308 
chr11:5196919-5197041 5.92623 
chr11:5197749-5197808 5.55932 
chr11:5198198-5198227 5.51724 
chr11:5205385-5205420 5.22857 
chr11:5205521-5205613 5.82609 
chr11:5208265-5208294 5.44828 
chr11:5209675-5209692 6 
chr11:5212660-5212683 5.73913 
chr11:5214334-5214350 6 
chr11:5215392-5215415 5.73913 
chr11:5216211-5216230 6 
chr11:5218497-5218509 6 
chr11:5219176-5219205 5.75862 
chr11:5223471-5223506 5.65714 
chr11:5223799-5223840 5.2439 
chr11:5223959-5223985 5.5 
chr11:5225286-5225320 5.23529 
chr11:5226475-5226534 5.47458 
chr11:5226576-5226695 5.37815 
chr11:5227142-5227177 5.85714 
chr11:5229103-5229122 5.89474 
chr11:5230627-5230660 5.18182 
chr11:5234039-5234063 5.75 
chr11:5236588-5236621 5.75758 
chr11:5243358-5243384 5.65385 
chr11:5244273-5244295 5.59091 
chr11:5244420-5244449 5.31034 
chr11:5245250-5245288 5.42105 
chr11:5245385-5245409 5.5 
chr11:5247111-5247143 5.53125 
chr11:5248814-5248891 5.46753 
chr11:5249688-5249731 5.69767 
chr11:5250949-5250984 6 
chr11:5251349-5251380 5.35484 
chr11:5251884-5251925 5.46341 
chr11:5253276-5253306 5.76667 
chr11:5253437-5253466 5.65517 
chr11:5254541-5254591 5.28 
chr11:5256671-5256896 5.40889 
chr11:5260137-5260165 5.17857 
chr11:5263320-5263337 6 
chr11:5263804-5263826 6 
chr11:5265366-5265409 6 
chr11:5266112-5266148 5.38889 
chr11:5267959-5267985 5.88462 
chr11:5268115-5268144 5.7931 
chr11:5269985-5270025 5.85 
chr11:5272207-5272244 5.32432 
chr11:5272525-5272555 5.53333 
chr11:5272902-5272936 5.47059 
chr11:5274904-5274945 5.70732 
chr11:5277134-5277170 5.52778 
chr11:5277769-5277797 5.42857 
chr11:5279013-5279027 6 
chr11:5279190-5279212 5.81818 
chr11:5280222-5280243 5.66667 
chr11:5281048-5281072 5.41667 
chr11:5286081-5286102 6 
chr11:5289228-5289250 5.95455 
chr11:5289894-5289913 5.89474 
chr11:5292432-5292476 5.97727 
chr11:5292967-5292983 6 
chr11:5293732-5293748 6 
chr11:5297383-5297446 5.63492 
chr11:5297566-5297588 5.77273 
chr11:5298947-5298980 5.48485 
chr11:5299742-5299764 6 
chr11:5301728-5301746 6 
chr11:5301759-5301775 5.9375 
chr11:5301975-5301998 5.6087 
chr11:5310225-5310243 5.88889 
chr11:5311331-5311362 5.54839 
chr11:5312208-5312245 5.37838 
chr11:5316670-5316697 5.81481 
chr11:5319669-5319695 6 
chr11:5322044-5322078 5.88235 
chr11:5323504-5323533 5.37931 
chr11:5323897-5323915 5.83333 
chr11:5324422-5324452 5.53333 
chr11:5326292-5326305 6 
chr11:5326914-5326931 5.76471 
chr11:5327798-5327821 5.78261 
chr11:5327830-5327860 5.63333 
chr11:5328856-5329040 5.65761 
chr11:5331067-5331091 5.75 
chr11:5331378-5331406 5.35714 
chr11:5335426-5335439 6 
chr11:5335792-5335833 5.41463 
chr11:5339499-5339516 5.88235 
chr11:5340192-5340240 5.45833 
chr11:5345802-5345831 5.2069 
chr11:5347042-5347096 5.51852 
chr11:5348099-5348117 5.72222 
chr11:5350218-5350241 6 
chr11:5350999-5351013 6 
chr11:5353450-5353482 5.96875 
chr11:5353814-5353843 5.93103 
chr11:5366355-5366369 6 
chr11:5368986-5369040 5.42593 
chr11:5373966-5374046 5.4125 
chr11:5374084-5374135 5.35294 
chr11:5376983-5377001 5.72222 
chr11:5378777-5378815 5.78947 
chr11:5382365-5382388 5.78261 
chr11:5384467-5384511 6 
chr11:5384572-5384593 5.57143 
chr11:5384670-5384699 5.51724 
chr11:5387834-5387970 5.60294 
chr11:5391746-5391781 5.25714 
chr11:5400685-5400725 5.975 
chr11:5402335-5402411 5.43421 
chr11:5405371-5405414 5.69767 
chr11:5406919-5406951 5.3125 
chr11:5407024-5407080 5.33929 
chr11:5407174-5407225 5.37255 
chr11:5407981-5408012 5.29032 
chr11:5409101-5409136 5.42857 
chr11:5409320-5409362 5.66667 
chr11:5411879-5411911 5.53125 
chr11:5414140-5414167 5.51852 
chr11:5414914-5414938 5.54167 
chr11:5415607-5415628 5.57143 
chr11:5420991-5421031 5.45 
chr11:5423033-5423213 5.51667 
chr11:5423229-5423262 5.60606 
chr11:5425374-5425412 5.52632 
chr11:5425737-5425759 6 
chr11:5425768-5425781 6 
chr11:5426741-5426766 5.36 
chr11:5429561-5429641 5.7375 
chr11:5430392-5430411 6 
chr11:5430860-5430881 6 
chr11:5432473-5432490 5.76471 
chr11:5439630-5439689 5.77966 
chr11:5441699-5441737 5.26316 
chr11:5445548-5445611 5.80952 
chr11:5454510-5454536 5.53846 
chr11:5454892-5454911 5.94737 
chr11:5460314-5460344 5.56667 
chr11:5471618-5471650 5.6875 
chr11:5472163-5472199 5.38889 
chr11:5473734-5473769 6 
chr11:5473821-5473836 5.93333 
chr11:5476776-5476866 5.8 
chr11:5478081-5478106 5.36 
chr11:5481274-5481311 5.43243 
chr11:5484461-5484489 5.42857 
chr11:5484853-5484876 5.47826 
chr11:5486435-5486455 6 
chr11:5493683-5493707 5.5 
chr11:5494011-5494028 5.76471 
chr11:5495084-5495105 6 
chr11:5495699-5495726 5.37037 
chr11:5499994-5500014 5.6 
chr11:5504738-5504763 5.96 
chr11:5504784-5504827 5.23256 
chr11:5513463-5513485 5.72727 
chr11:5518272-5518313 5.82927 
chr11:5519629-5519641 6 
chr11:5526339-5526367 5.78571 
chr11:5531965-5531986 5.90476 
chr11:5535423-5535459 5.83333 
chr11:5543184-5543226 5.90476 
chr11:5545325-5545411 5.7907 
chr11:5547672-5547708 5.27778 
chr11:5551239-5551259 5.75 
chr11:5553674-5553690 6 
chr11:5557099-5557143 5.77273 
chr11:5557402-5557417 6 
chr11:5558759-5558777 5.88889 
chr11:5559123-5559158 6 
chr11:5560668-5560682 6 
chr11:5568181-5568198 5.76471 
chr11:5569977-5569991 6 
chr11:5574312-5574340 5.42857 
chr11:5576524-5576541 6 
chr11:5576589-5576708 5.92437 
chr11:5579346-5579361 5.93333 
chr11:5581007-5581031 5.45833 
chr11:5584205-5584225 6 
chr11:5586291-5586319 5.42857 
chr11:5586562-5586612 5.6 
chr11:5587166-5587216 5.64 
chr11:5591145-5591159 6 
chr11:5592086-5592111 5.48 
chr11:5593492-5593521 5.31034 
chr11:5594484-5594496 6 
chr11:5594779-5594805 5.38462 
chr11:5598702-5598755 5.81132 
chr11:5599456-5599552 5.25 
chr11:5601084-5601111 5.92593 
chr11:5602470-5602492 5.5 
chr11:5604796-5604823 5.74074 
chr11:5605475-5605513 5.36842 
chr11:5609397-5609434 5.64865 
chr11:5609807-5609821 6 
chr11:5613731-5613751 5.8 
chr11:5613795-5613845 5.24 
chr11:5614144-5614185 5.92683 
chr11:5615530-5615550 5.65 
chr11:5617722-5617792 5.72857 
chr11:5620604-5620645 5.80488 
chr11:5621116-5621151 5.88571 
chr11:5624183-5624208 5.6 
chr11:5625392-5625416 5.75 
chr11:5629337-5629371 5.17647 
chr11:5630075-5630093 5.94444 
chr11:5633106-5633136 5.43333 
chr11:5633576-5633595 5.73684 
chr11:5636797-5636837 6 
chr11:5637157-5637175 5.72222 
chr11:5638265-5638277 6 
chr11:5638716-5638730 6 
chr11:5639601-5639619 6 
chr11:5640918-5640947 6 
chr11:5641375-5641417 5.66667 
chr11:5643674-5643697 6 
chr11:5643848-5643872 5.66667 
chr11:5644335-5644351 6 
chr11:5644577-5644610 5.75758 
chr11:5644764-5644785 5.61905 
chr11:5646605-5646625 5.75 
chr11:5649155-5649180 5.68 
chr11:5650934-5650948 6 
chr11:5654050-5654069 5.94737 
chr11:5654223-5654244 5.61905 
chr11:5654368-5654390 5.81818 
chr11:5655067-5655096 5.34483 
chr11:5655696-5655773 5.75325 
chr11:5656484-5656498 6 
chr11:5656987-5657023 5.27778 
chr11:5657762-5657774 6 
chr11:5660909-5660932 6 
chr11:5661547-5661562 5.93333 
chr11:5661848-5661871 5.56522 
chr11:5664331-5664361 5.56667 
chr11:5666342-5666378 5.83333 
chr11:5666622-5666635 6 
chr11:5667097-5667248 5.52318 
chr11:5667280-5667363 5.27711 
chr11:5669737-5669765 6 
chr11:5673338-5673369 5.93548 
chr11:5674066-5674094 6 
chr11:5674695-5674740 5.73333 
chr11:5675078-5675091 5.92308 
chr11:5678685-5678708 5.56522 
chr11:5678716-5678741 5.84 
chr11:5678750-5678775 5.8 
chr11:5678784-5678962 5.69663 
chr11:5682271-5682314 6 
chr11:5684355-5684385 6 
chr11:5685431-5685459 5.96429 
chr11:5687320-5687332 6 
chr11:5687629-5687644 6 
chr11:5688418-5688440 5.77273 
chr11:5689333-5689350 5.88235 
chr11:5689521-5689550 5.44828 
chr11:5689680-5689696 5.875 
chr11:5690310-5690323 6 
chr11:5691400-5691420 6 
chr11:5692534-5692561 5.44444 
chr11:5693432-5693454 5.59091 
chr11:5693733-5693759 5.76923 
chr11:5696888-5696939 5.62745 
chr11:5697071-5697091 5.7 
chr11:5706935-5706962 6 
chr11:5707118-5707142 6 
chr11:5707774-5707865 5.53846 
chr11:5708207-5708243 6 
chr11:5708259-5708287 5.28571 
chr11:5708747-5708762 6 
chr11:5709768-5709827 5.49153 
chr11:5713241-5713264 6 
chr11:5714091-5714121 5.63333 
chr11:5714419-5714434 6 
chr11:5714951-5714968 6 
chr11:5716011-5716041 5.66667 
chr11:5716949-5716978 5.31034 
chr11:5718917-5718947 5.66667 
chr11:5720759-5720794 5.97143 
chr11:5720954-5720966 6 
chr11:5721344-5721366 5.54545 
chr11:5721814-5721830 6 
chr11:5723340-5723368 5.25 
chr11:5723412-5723494 5.56098 
chr11:5723515-5723579 5.59375 
chr11:5723593-5723695 5.41176 
chr11:5724609-5724628 5.84211 
chr11:5725443-5725493 5.4 
chr11:5729042-5729064 6 
chr11:5729946-5729958 6 
chr11:5732277-5732289 6 
chr11:5732789-5732840 5.82353 
chr11:5733025-5733068 5.37209 
chr11:5738138-5738186 5.375 
chr11:5738648-5738667 5.63158 
chr11:5738795-5738817 5.90909 
chr11:5741909-5741930 5.57143 
chr11:5743001-5743041 5.975 
chr11:5746386-5746409 5.69565 
chr11:5750344-5750362 6 
chr11:5751419-5751434 6 
chr11:5753482-5753516 5.61765 
chr11:5756590-5756640 5.46 
chr11:5759011-5759038 5.2963 
chr11:5759105-5759131 5.92308 
chr11:5759982-5760001 5.78947 
chr11:5760613-5760637 5.625 
chr11:5760791-5760806 6 
chr11:5760892-5760916 5.41667 
chr11:5762049-5762086 5.51351 
chr11:5763324-5763407 5.51807 
chr11:5763819-5763844 5.8 
chr11:5765772-5765814 5.38095 
chr11:5766149-5766171 5.90909 
chr11:5768307-5768330 6 
chr11:5768533-5768554 5.85714 
chr11:5768737-5768763 5.65385 
chr11:5769615-5769644 5.34483 
chr11:5770986-5771004 6 
chr11:5775218-5775240 6 
chr11:5777266-5777288 5.68182 
chr11:5780096-5780125 6 
chr11:5780464-5780484 5.6 
chr11:5780493-5780514 5.85714 
chr11:5780524-5780544 5.85 
chr11:5780775-5780796 5.85714 
chr11:5784029-5784074 5.22222 
chr11:5784519-5784553 5.35294 
chr11:5792508-5792573 5.24615 
chr11:5794143-5794223 5.9 
chr11:5794317-5794335 5.72222 
chr11:5795068-5795095 5.55556 
chr11:5796263-5796283 5.85 
chr11:5797504-5797534 5.5 
chr11:5801783-5801802 5.73684 
chr11:5801945-5801968 5.43478 
chr11:5802429-5802467 5.28947 
chr11:5806110-5806138 5.25 
chr11:5806642-5806672 5.26667 
chr11:5807275-5807312 5.21622 
chr11:5807448-5807511 5.50794 
chr11:5807642-5807661 5.63158 
chr11:5809250-5809272 5.54545 
chr11:5810647-5810665 5.77778 
chr11:5812502-5812529 5.48148 
chr11:5815620-5815706 5.93023 
chr11:5817490-5817511 5.57143 
chr11:5820259-5820316 5.84211 
chr11:5820466-5820496 5.6 
chr11:5820765-5820812 5.40426 
chr11:5820938-5820963 5.32 
chr11:5823759-5823787 5.28571 
chr11:5824557-5824678 5.49587 
chr11:5830540-5830566 5.53846 
chr11:5832031-5832053 5.72727 
chr11:5832270-5832308 5.28947 
chr11:5833298-5833311 5.92308 
chr11:5833724-5833737 6 
chr11:5834049-5834076 5.66667 
chr11:5834433-5834479 5.30435 
chr11:5835626-5835663 5.56757 
chr11:5836417-5836443 5.34615 
chr11:5837101-5837186 5.61176 
chr11:5841490-5841503 6 
chr11:5842662-5842690 5.53571 
chr11:5843338-5843363 5.76 
chr11:5844033-5844049 5.8125 
chr11:5845197-5845234 5.67568 
chr11:5851538-5851551 6 
chr11:5854247-5854273 5.84615 
chr11:5855256-5855285 5.37931 
chr11:5856023-5856042 5.84211 
chr11:5856271-5856296 5.6 
chr11:5859947-5859999 5.88462 
chr11:5860142-5860161 5.94737 
chr11:5860464-5860503 5.97436 
chr11:5861316-5861337 5.66667 
chr11:5861872-5861894 5.54545 
chr11:5863697-5863725 5.71429 
chr11:5865385-5865592 5.74879 
chr11:5867122-5867192 5.32857 
chr11:5869149-5869166 6 
chr11:5870923-5870953 5.33333 
chr11:5873638-5873662 5.45833 
chr11:5874500-5874520 5.6 
chr11:5877235-5877293 5.53448 
chr11:5880152-5880200 5.75 
chr11:5880518-5880544 5.61538 
chr11:5887346-5887371 5.8 
chr11:5888213-5888232 5.63158 
chr11:5890798-5890813 6 
chr11:5891792-5891829 6 
chr11:5891854-5891872 5.83333 
chr11:5894519-5894534 5.93333 
chr11:5896226-5896275 5.57143 
chr11:5896793-5896826 5.27273 
chr11:5897380-5897417 5.40541 
chr11:5898150-5898187 5.91892 
chr11:5902155-5902217 5.45161 
chr11:5903928-5903980 5.67308 
chr11:5904784-5904810 5.42308 
chr11:5907405-5907457 5.71154 
chr11:5911215-5911246 5.19355 
chr11:5912662-5912683 5.71429 
chr11:5916007-5916033 5.53846 
chr11:5917278-5917314 5.69444 
chr11:5917476-5917496 6 
chr11:5917650-5917683 5.51515 
chr11:5919069-5919087 6 
chr11:5920213-5920231 5.77778 
chr11:5921605-5921628 6 
chr11:5925759-5925835 5.35526 
chr11:5928777-5928815 5.36842 
chr11:5930244-5930269 5.84 
chr11:5930820-5930847 5.25926 
chr11:5933796-5933826 5.96667 
chr11:5935027-5935057 5.4 
chr11:5936970-5936990 5.6 
chr11:5940377-5940412 5.65714 
chr11:5943070-5943097 5.88889 
chr11:5944647-5944668 5.85714 
chr11:5949811-5949836 5.48 
chr11:5950970-5951006 5.61111 
chr11:5955218-5955244 5.76923 
chr11:5956438-5956467 5.68966 
chr11:5959393-5959418 5.48 
chr11:5964743-5964759 5.875 
chr11:5966809-5966828 6 
chr11:5970044-5970088 5.31818 
chr11:5970634-5970671 5.2973 
chr11:5973866-5973886 5.6 
chr11:5975859-5975888 5.2069 
chr11:5978382-5978398 6 
chr11:5978962-5978993 5.51613 
chr11:5980519-5980562 5.34884 
chr11:5981456-5981486 6 
chr11:5982982-5982995 6 
chr11:5983759-5983774 5.86667 
chr11:5985090-5985131 5.12195 
chr11:5985152-5985180 5.53571 
chr11:5986792-5986809 5.76471 
chr11:5987437-5987453 6 
chr11:5987611-5987632 5.61905 
chr11:5988123-5988147 6 
chr11:5996577-5996596 5.63158 
chr11:5997368-5997397 5.48276 
chr11:5997464-5997482 5.88889 
chr11:5997550-5997600 5.34 
chr11:5999677-5999693 6 
chr11:6000348-6000360 6 
chr11:6010619-6010700 5.48148 
chr11:6010813-6010838 5.36 
chr11:6017431-6017474 5.69767 
chr11:6020551-6020598 5.34043 
chr11:6021825-6021860 5.6 
chr11:6022514-6022531 5.82353 
chr11:6024643-6024656 6 
chr11:6028789-6028866 5.32468 
chr11:6030058-6030092 5.58824 
chr11:6030725-6030748 5.6087 
chr11:6032047-6032076 6 
chr11:6032434-6032458 5.58333 
chr11:6036219-6036240 6 
chr11:6037083-6037103 6 
chr11:6039256-6039286 5.86667 
chr11:6046730-6046759 5.68966 
chr11:6051696-6051743 5.7234 
chr11:6059270-6059289 6 
chr11:6060494-6060523 5.86207 
chr11:6061685-6061792 5.52336 
chr11:6064583-6064597 5.92857 
chr11:6065681-6065714 5.54545 
chr11:6070595-6070621 5.46154 
chr11:6072563-6072577 6 
chr11:6074838-6074868 5.3 
chr11:6074880-6074947 5.37313 
chr11:6075259-6075280 5.57143 
chr11:6081890-6081902 6 
chr11:6083724-6083750 5.30769 
chr11:6085289-6085316 5.37037 
chr11:6086152-6086174 5.63636 
chr11:6087330-6087374 5.5 
chr11:6095692-6095741 5.36735 
chr11:6095755-6095791 5.36111 
chr11:6095878-6095919 5.43902 
chr11:6101471-6101486 6 
chr11:6101595-6101626 5.3871 
chr11:6107114-6107139 6 
chr11:6108134-6108153 5.63158 
chr11:6113216-6113237 5.66667 
chr11:6117447-6117481 5.61765 
chr11:6119865-6119896 5.74194 
chr11:6120601-6120632 5.90323 
chr11:6120730-6120812 5.92683 
chr11:6121889-6121927 5.65789 
chr11:6123339-6123361 6 
chr11:6123733-6123746 6 
chr11:6125105-6125131 5.5 
chr11:6125547-6125573 5.76923 
chr11:6126350-6126367 6 
chr11:6126816-6126896 5.5125 
chr11:6127612-6127644 5.21875 
chr11:6127778-6127799 5.66667 
chr11:6127844-6127868 6 
chr11:6127983-6128016 5.27273 
chr11:6128637-6128651 6 
chr11:6130283-6130303 5.6 
chr11:6131951-6131984 5.72727 
chr11:6132973-6133006 5.30303 
chr11:6134981-6135040 5.45763 
chr11:6138661-6138702 5.14634 
chr11:6139129-6139152 5.56522 
chr11:6142665-6142680 6 
chr11:6147400-6147413 6 
chr11:6151771-6151796 5.76 
chr11:6152631-6152668 5.94595 
chr11:6153032-6153182 5.87333 
chr11:6161267-6161286 5.84211 
chr11:6171569-6171592 5.73913 
chr11:6175614-6175657 6 
chr11:6177267-6177291 5.91667 
chr11:6179069-6179094 5.32 
chr11:6181734-6181759 5.32 
chr11:6182176-6182189 6 
chr11:6183456-6183492 5.77778 
chr11:6187812-6187834 5.5 
chr11:6188298-6188337 5.30769 
chr11:6193288-6193371 5.39759 
chr11:6194329-6194372 5.90698 
chr11:6194390-6194411 6 
chr11:6194512-6194527 6 
chr11:6196274-6196331 5.68421 
chr11:6196902-6196943 5.68293 
chr11:6199842-6199884 5.21429 
chr11:6203424-6203437 5.92308 
chr11:6203618-6203660 5.30952 
chr11:6206413-6206439 5.84615 
chr11:6207843-6207863 5.6 
chr11:6218178-6218210 5.34375 
chr11:6226560-6226592 5.40625 
chr11:6227481-6227521 5.4 
chr11:6229411-6229451 5.825 
chr11:6230403-6230420 6 
chr11:6233711-6233741 5.7 
chr11:6235264-6235288 6 
chr11:6237759-6237800 5.68293 
chr11:6238951-6238986 5.34286 
chr11:6240374-6240408 5.44118 
chr11:6244493-6244516 5.43478 
chr11:6246014-6246047 5.48485 
chr11:6246591-6246605 6 
chr11:6246868-6246894 5.65385 
chr11:6249879-6249914 5.28571 
chr11:6249929-6249953 5.5 
chr11:6251206-6251218 6 
chr11:6252699-6252717 5.94444 
chr11:6252867-6252913 5.56522 
chr11:6257168-6257195 5.96296 
chr11:6263300-6263313 6 
chr11:6265637-6265651 5.92857 
chr11:6265815-6265855 6 
chr11:6266262-6266291 5.48276 
chr11:6268368-6268386 6 
chr11:6268863-6268892 5.96552 
chr11:6270259-6270292 5.84848 
chr11:6270649-6270663 6 
chr11:6270832-6270864 5.65625 
chr11:6272173-6272203 5.96667 
chr11:6272569-6272581 6 
chr11:6273931-6273957 5.69231 
chr11:6276034-6276089 5.54545 
chr11:6276759-6276790 6 
chr11:6278271-6278322 5.78431 
chr11:6278389-6278414 5.8 
chr11:6279842-6279878 6 
chr11:6280731-6280774 6 
chr11:6282664-6282727 5.84127 
chr11:6283916-6283950 6 
chr11:6284699-6284714 6 
chr11:6285954-6285969 6 
chr11:6287718-6287752 5.97059 
chr11:6290043-6290069 6 
chr11:6290380-6290395 6 
chr11:6295871-6295884 6 
chr11:6296641-6296671 5.93333 
chr11:6299185-6299214 6 
chr11:6301538-6301566 5.89286 
chr11:6302995-6303016 5.95238 
chr11:6303442-6303500 5.7069 
chr11:6306429-6306480 5.76471 
chr11:6306616-6306648 5.3125 
chr11:6308083-6308122 5.35897 
chr11:6311986-6312063 5.50649 
chr11:6314403-6314424 6 
chr11:6315338-6315367 5.58621 
chr11:6316068-6316087 6 
chr11:6317233-6317252 5.84211 
chr11:6319373-6319453 5.7 
chr11:6320387-6320401 6 
chr11:6320872-6320890 5.83333 
chr11:6322192-6322206 6 
chr11:6324217-6324234 6 
chr11:6325313-6325338 5.36 
chr11:6326244-6326264 5.85 
chr11:6327217-6327244 5.55556 
chr11:6329377-6329427 5.68 
chr11:6330092-6330158 5.27273 
chr11:6331004-6331026 5.72727 
chr11:6331385-6331447 5.5 
chr11:6332051-6332071 5.95 
chr11:6334386-6334399 6 
chr11:6337707-6337741 5.47059 
chr11:6338582-6338608 5.42308 
chr11:6339924-6339970 5.69565 
chr11:6340477-6340519 5.40476 
chr11:6343009-6343031 5.90909 
chr11:6344109-6344140 5.77419 
chr11:6349707-6349726 6 
chr11:6351158-6351259 5.48515 
chr11:6352511-6352524 6 
chr11:6353004-6353036 5.78125 
chr11:6354274-6354302 5.67857 
chr11:6355697-6355730 5.30303 
chr11:6356295-6356332 5.67568 
chr11:6358173-6358225 5.80769 
chr11:6358322-6358334 6 
chr11:6361271-6361318 5.34043 
chr11:6362030-6362082 5.90385 
chr11:6362366-6362386 5.65 
chr11:6363232-6363252 5.7 
chr11:6363919-6363937 6 
chr11:6364789-6364801 6 
chr11:6366545-6366600 5.4 
chr11:6367066-6367089 5.65217 
chr11:6368248-6368266 6 
chr11:6369493-6369515 6 
chr11:6370007-6370041 5.64706 
chr11:6371256-6371268 6 
chr11:6372521-6372533 6 
chr11:6376646-6376681 5.8 
chr11:6377018-6377185 5.74251 
chr11:6377194-6377254 5.66667 
chr11:6380318-6380330 6 
chr11:6380472-6380490 6 
chr11:6381767-6381798 5.83871 
chr11:6382289-6382315 5.76923 
chr11:6383081-6383114 5.69697 
chr11:6385801-6385830 5.17241 
chr11:6385960-6385987 5.85185 
chr11:6394546-6394595 5.42857 
chr11:6395222-6395247 5.52 
chr11:6396080-6396118 5.76316 
chr11:6396779-6396800 6 
chr11:6398209-6398227 6 
chr11:6398609-6398632 5.43478 
chr11:6398726-6398752 5.96154 
chr11:6402013-6402039 5.34615 
chr11:6402999-6403035 5.69444 
chr11:6403504-6403540 5.58333 
chr11:6403586-6403600 6 
chr11:6405978-6405999 6 
chr11:6406669-6406732 5.95238 
chr11:6406759-6406779 5.65 
chr11:6408479-6408518 6 
chr11:6409351-6409376 5.76 
chr11:6410233-6410248 6 
chr11:6411538-6411564 5.42308 
chr11:6411636-6411666 5.36667 
chr11:6411935-6411966 6 
chr11:6412188-6412206 5.88889 
chr11:6412852-6412879 5.2963 
chr11:6413559-6413585 5.84615 
chr11:6413716-6413740 6 
chr11:6420167-6420198 5.32258 
chr11:6421771-6421785 6 
chr11:6424076-6424105 5.62069 
chr11:6426056-6426092 5.16667 
chr11:6428239-6428281 5.42857 
chr11:6429003-6429015 6 
chr11:6429722-6429746 5.45833 
chr11:6430301-6430313 6 
chr11:6432062-6432101 5.76923 
chr11:6437404-6437440 5.69444 
chr11:6440089-6440113 5.625 
chr11:6441634-6441652 6 
chr11:6442071-6442087 6 
chr11:6442887-6442912 6 
chr11:6443085-6443111 5.96154 
chr11:6445154-6445174 6 
chr11:6446136-6446169 5.36364 
chr11:6454055-6454068 5.92308 
chr11:6454400-6454412 6 
chr11:6455270-6455290 5.65 
chr11:6455547-6455565 6 
chr11:6456642-6456708 5.78788 
chr11:6458132-6458167 5.25714 
chr11:6459491-6459523 5.65625 
chr11:6460053-6460094 5.82927 
chr11:6461797-6461828 6 
chr11:6465487-6465514 5.62963 
chr11:6466796-6466818 5.72727 
chr11:6467369-6467390 5.52381 
chr11:6468507-6468522 6 
chr11:6474740-6474774 5.67647 
chr11:6475445-6475466 6 
chr11:6475616-6475628 6 
chr11:6481773-6481799 5.30769 
chr11:6482098-6482118 5.65 
chr11:6482128-6482148 6 
chr11:6483629-6483652 5.43478 
chr11:6484121-6484143 5.54545 
chr11:6484433-6484475 5.7381 
chr11:6484491-6484515 5.875 
chr11:6486216-6486236 6 
chr11:6488148-6488174 5.84615 
chr11:6490084-6490113 6 
chr11:6493180-6493226 5.6087 
chr11:6494594-6494616 5.68182 
chr11:6495118-6495154 5.38889 
chr11:6495268-6495290 5.54545 
chr11:6495365-6495409 5.65909 
chr11:6496909-6496922 6 
chr11:6502754-6502772 5.77778 
chr11:6504795-6504823 5.46429 
chr11:6511524-6511542 5.88889 
chr11:6512517-6512544 5.55556 
chr11:6513914-6513935 5.85714 
chr11:6517407-6517460 5.43396 
chr11:6517734-6517754 6 
chr11:6520779-6520803 5.66667 
chr11:6524360-6524387 5.22222 
chr11:6526055-6526076 5.7619 
chr11:6526464-6526490 5.88462 
chr11:6527626-6527663 5.64865 
chr11:6531298-6531326 5.46429 
chr11:6533422-6533463 5.90244 
chr11:6534499-6534534 5.28571 
chr11:6535663-6535813 5.67333 
chr11:6536178-6536197 5.63158 
chr11:6536406-6536425 5.84211 
chr11:6537009-6537027 6 
chr11:6537444-6537474 5.36667 
chr11:6537523-6537535 6 
chr11:6538882-6538911 6 
chr11:6545286-6545298 6 
chr11:6546096-6546117 5.71429 
chr11:6549634-6549661 6 
chr11:6552753-6552779 5.76923 
chr11:6553109-6553134 5.36 
chr11:6554726-6554759 5.33333 
chr11:6557138-6557160 5.90909 
chr11:6558581-6558604 6 
chr11:6558755-6558780 5.48 
chr11:6560348-6560390 5.66667 
chr11:6565188-6565213 5.96 
chr11:6567624-6567651 5.2963 
chr11:6569026-6569050 5.375 
chr11:6576394-6576471 5.63636 
chr11:6577194-6577225 5.77419 
chr11:6578613-6578631 6 
chr11:6582154-6582175 5.7619 
chr11:6582658-6582676 6 
chr11:6585036-6585062 5.38462 
chr11:6595171-6595188 6 
chr11:6595259-6595286 5.59259 
chr11:6599632-6599719 5.7931 
chr11:6599848-6599903 5.92727 
chr11:6601903-6601915 6 
chr11:6602274-6602295 5.57143 
chr11:6603259-6603280 5.71429 
chr11:6610524-6610569 5.37778 
chr11:6612247-6612259 6 
chr11:6612450-6612462 6 
chr11:6613353-6613378 5.32 
chr11:6614413-6614425 6 
chr11:6616259-6616319 5.38333 
chr11:6618814-6618829 6 
chr11:6619119-6619135 6 
chr11:6621850-6621872 5.54545 
chr11:6623037-6623066 5.41379 
chr11:6623323-6623347 5.54167 
chr11:6624971-6625006 5.4 
chr11:6626461-6626490 5.55172 
chr11:6627804-6627820 6 
chr11:6628472-6628498 5.53846 
chr11:6633449-6633461 6 
chr11:6634915-6634941 5.80769 
chr11:6637739-6637754 6 
chr11:6642611-6642627 6 
chr11:6651689-6651701 6 
chr11:6656402-6656425 5.43478 
chr11:6657437-6657455 5.72222 
chr11:6657901-6657934 5.45455 
chr11:6662718-6662771 5.62264 
chr11:6663401-6663424 5.52174 
chr11:6663856-6663873 5.94118 
chr11:6667350-6667392 6 
chr11:6671338-6671373 5.51429 
chr11:6675855-6675882 5.48148 
chr11:6677055-6677078 5.65217 
chr11:6677118-6677259 5.24113 
chr11:6677267-6677295 5.42857 
chr11:6677366-6677411 5.24444 
chr11:6677517-6677545 5.5 
chr11:6677608-6677666 5.15517 
chr11:6681793-6681805 6 
chr11:6682363-6682384 5.71429 
chr11:6685430-6685444 6 
chr11:6687317-6687340 6 
chr11:6687841-6688202 5.66482 
chr11:6689412-6689429 5.82353 
chr11:6692066-6692098 5.875 
chr11:6692252-6692279 6 
chr11:6693174-6693192 6 
chr11:6693940-6693979 5.66667 
chr11:6694487-6694514 6 
chr11:6696119-6696143 5.83333 
chr11:6699957-6699977 6 
chr11:6705451-6705492 5.43902 
chr11:6705781-6705796 6 
chr11:6706331-6706361 5.5 
chr11:6709278-6709332 6 
chr11:6709972-6709995 5.65217 
chr11:6710019-6710040 6 
chr11:6711846-6711879 5.87879 
chr11:6712820-6712849 5.65517 
chr11:6714443-6714464 6 
chr11:6715525-6715547 6 
chr11:6716954-6716986 5.46875 
chr11:6717907-6717924 5.76471 
chr11:6718326-6718349 5.82609 
chr11:6719523-6719539 6 
chr11:6721094-6721109 5.86667 
chr11:6721561-6721578 5.76471 
chr11:6721980-6721997 5.76471 
chr11:6723832-6723863 5.83871 
chr11:6725291-6725322 5.32258 
chr11:6729335-6729351 6 
chr11:6729873-6729893 5.65 
chr11:6732674-6732734 5.63333 
chr11:6732759-6732800 5.14634 
chr11:6733341-6733366 5.68 
chr11:6734362-6734382 6 
chr11:6743442-6743461 5.73684 
chr11:6744695-6744720 5.52 
chr11:6744759-6744815 5.46429 
chr11:6746589-6746643 5.88889 
chr11:6746783-6746805 5.59091 
chr11:6747356-6747380 5.375 
chr11:6747556-6747576 5.6 
chr11:6747630-6747653 5.65217 
chr11:6749181-6749222 5.34146 
chr11:6750801-6750825 5.83333 
chr11:6755589-6755624 5.45714 
chr11:6760192-6760210 5.94444 
chr11:6762019-6762057 5.97368 
chr11:6762514-6762562 5.25 
chr11:6762624-6762683 5.44068 
chr11:6762709-6762730 5.52381 
chr11:6769657-6769690 5.39394 
chr11:6771900-6771914 6 
chr11:6775715-6775729 6 
chr11:6775785-6775808 5.43478 
chr11:6777776-6777820 5.68182 
chr11:6780557-6780575 5.77778 
chr11:6780680-6780706 5.38462 
chr11:6783237-6783267 5.53333 
chr11:6786304-6786331 5.62963 
chr11:6786670-6786718 5.875 
chr11:6787658-6787686 5.35714 
chr11:6788182-6788213 5.22581 
chr11:6788293-6788319 5.84615 
chr11:6796141-6796207 5.81818 
chr11:6796668-6796684 5.875 
chr11:6797852-6797886 5.35294 
chr11:6797904-6797945 5.36585 
chr11:6800398-6800471 5.94521 
chr11:6801573-6801589 6 
chr11:6807780-6807802 5.63636 
chr11:6808885-6808941 5.78571 
chr11:6810138-6810180 6 
chr11:6810885-6810917 6 
chr11:6813182-6813196 5.92857 
chr11:6813530-6813563 5.27273 
chr11:6814273-6814293 5.75 
chr11:6825930-6825976 6 
chr11:6826214-6826241 6 
chr11:6828154-6828166 6 
chr11:6829231-6829267 5.69444 
chr11:6829496-6829511 5.93333 
chr11:6830458-6830482 5.58333 
chr11:6831241-6831272 5.93548 
chr11:6831632-6831674 5.38095 
chr11:6832393-6832456 5.93651 
chr11:6837470-6837486 6 
chr11:6839088-6839117 5.37931 
chr11:6843418-6843451 5.30303 
chr11:6845289-6845331 6 
chr11:6847330-6847355 5.56 
chr11:6847517-6847556 5.66667 
chr11:6847816-6847828 6 
chr11:6851175-6851207 5.46875 
chr11:6855695-6855719 5.75 
chr11:6856520-6856549 5.55172 
chr11:6856614-6856654 5.25 
chr11:6856666-6856703 5.83784 
chr11:6857228-6857259 5.70968 
chr11:6858306-6858326 5.6 
chr11:6859391-6859411 5.7 
chr11:6859465-6859501 5.69444 
chr11:6860225-6860245 5.75 
chr11:6860569-6860582 5.92308 
chr11:6861574-6861589 6 
chr11:6862582-6862611 5.24138 
chr11:6862984-6862998 6 
chr11:6863585-6863599 6 
chr11:6865324-6865341 5.82353 
chr11:6872098-6872129 5.96774 
chr11:6873154-6873199 5.46667 
chr11:6876059-6876078 5.73684 
chr11:6876211-6876255 5.93182 
chr11:6884589-6884610 6 
chr11:6886147-6886203 5.46429 
chr11:6886220-6886259 5.53846 
chr11:6886287-6886344 5.26316 
chr11:6886369-6886424 5.4 
chr11:6887925-6887948 5.69565 
chr11:6888441-6888461 6 
chr11:6888966-6888990 5.58333 
chr11:6889887-6889916 5.65517 
chr11:6892172-6892190 5.72222 
chr11:6893321-6893351 5.33333 
chr11:6894028-6894060 5.96875 
chr11:6896308-6896326 5.94444 
chr11:6899928-6899956 5.71429 
chr11:6900441-6900465 5.58333 
chr11:6903313-6903340 5.62963 
chr11:6905868-6905886 5.88889 
chr11:6908789-6908823 6 
chr11:6909393-6909414 5.61905 
chr11:6909918-6909937 5.84211 
chr11:6912601-6912632 5.48387 
chr11:6916924-6916950 6 
chr11:6917427-6917454 5.55556 
chr11:6917614-6917644 5.73333 
chr11:6918646-6918668 5.77273 
chr11:6921259-6921305 5.17391 
chr11:6923366-6923385 6 
chr11:6925946-6925969 5.65217 
chr11:6927207-6927240 5.33333 
chr11:6934223-6934286 5.33333 
chr11:6934394-6934419 5.44 
chr11:6938076-6938114 5.86842 
chr11:6938538-6938578 5.225 
chr11:6939676-6939725 5.59184 
chr11:6946416-6946547 5.65649 
chr11:6946587-6946620 5.84848 
chr11:6947627-6947666 6 
chr11:6955025-6955039 6 
chr11:6958717-6958736 6 
chr11:6961288-6961307 5.89474 
chr11:6961461-6961474 6 
chr11:6965624-6965636 6 
chr11:6968770-6968793 5.73913 
chr11:6969971-6969996 5.96 
chr11:6970120-6970139 5.63158 
chr11:6974653-6974674 5.52381 
chr11:6978422-6978453 5.54839 
chr11:6981202-6981235 5.39394 
chr11:6984217-6984235 6 
chr11:6984804-6984831 5.33333 
chr11:6987556-6987582 5.34615 
chr11:6987693-6987716 5.47826 
chr11:6987922-6987952 5.2 
chr11:7001838-7001857 5.73684 
chr11:7001980-7001999 5.63158 
chr11:7008070-7008091 6 
chr11:7008759-7008790 5.64516 
chr11:7010381-7010400 6 
chr11:7011974-7012006 5.40625 
chr11:7015408-7015439 5.83871 
chr11:7022955-7022993 5.42105 
chr11:7024628-7024655 5.62963 
chr11:7026340-7026386 5.21739 
chr11:7026486-7026514 5.17857 
chr11:7028543-7028606 5.34921 
chr11:7029662-7029677 6 
chr11:7031867-7031880 6 
chr11:7033672-7033692 6 
chr11:7036032-7036058 5.96154 
chr11:7036320-7036335 6 
chr11:7036810-7036837 5.88889 
chr11:7038648-7038675 5.51852 
chr11:7039726-7039745 6 
chr11:7041622-7041647 5.44 
chr11:7042856-7042875 5.73684 
chr11:7044465-7044503 5.39474 
chr11:7044542-7044601 5.32203 
chr11:7044622-7044654 5.9375 
chr11:7044663-7044796 5.39098 
chr11:7045623-7045651 5.21429 
chr11:7048040-7048059 5.63158 
chr11:7048187-7048210 5.65217 
chr11:7050063-7050092 5.24138 
chr11:7054738-7054782 5.77273 
chr11:7056368-7056396 5.96429 
chr11:7060588-7060607 5.68421 
chr11:7066966-7066999 5.21212 
chr11:7068976-7069006 5.83333 
chr11:7070232-7070259 5.37037 
chr11:7074670-7074711 5.5122 
chr11:7077746-7077759 5.92308 
chr11:7078259-7078283 5.54167 
chr11:7086791-7086817 5.26923 
chr11:7090853-7090870 5.94118 
chr11:7092163-7092192 5.2069 
chr11:7092564-7092588 5.91667 
chr11:7098089-7098101 6 
chr11:7099668-7099696 5.78571 
chr11:7101995-7102019 5.41667 
chr11:7108837-7108875 5.15789 
chr11:7108979-7109013 5.17647 
chr11:7126608-7126627 6 
chr11:7127094-7127130 6 
chr11:7127224-7127259 5.14286 
chr11:7128967-7128981 5.92857 
chr11:7130156-7130235 5.32911 
chr11:7131841-7131882 5.60976 
chr11:7133517-7133534 5.82353 
chr11:7137745-7137854 5.46789 
chr11:7139691-7139711 6 
chr11:7141769-7141825 5.42857 
chr11:7141864-7141909 5.37778 
chr11:7142884-7142911 5.33333 
chr11:7144540-7144592 5.25 
chr11:7144881-7144893 6 
chr11:7146014-7146026 6 
chr11:7146308-7146330 5.68182 
chr11:7148766-7148815 5.20408 
chr11:7149059-7149112 6 
chr11:7153410-7153425 5.93333 
chr11:7156251-7156275 5.625 
chr11:7157851-7157896 5.33333 
chr11:7158299-7158345 5.45652 
chr11:7160176-7160201 6 
chr11:7163227-7163247 5.85 
chr11:7163909-7163933 5.375 
chr11:7163972-7163996 5.5 
chr11:7164494-7164584 5.8 
chr11:7166425-7166505 5.575 
chr11:7173808-7173834 5.38462 
chr11:7175104-7175144 5.3 
chr11:7181289-7181330 5.87805 
chr11:7184041-7184084 5.30233 
chr11:7184382-7184413 5.70968 
chr11:7184516-7184542 5.26923 
chr11:7185237-7185287 5.26 
chr11:7185803-7185837 6 
chr11:7186774-7186860 5.65116 
chr11:7192242-7192259 5.76471 
chr11:7192371-7192383 6 
chr11:7193732-7193759 5.33333 
chr11:7195127-7195155 5.78571 
chr11:7202406-7202425 5.78947 
chr11:7202490-7202526 5.69444 
chr11:7204193-7204234 5.56098 
chr11:7205430-7205475 5.26667 
chr11:7206223-7206248 5.4 
chr11:7207102-7207114 6 
chr11:7209296-7209326 5.86667 
chr11:7210387-7210423 5.88889 
chr11:7211050-7211074 5.45833 
chr11:7211783-7211818 5.82857 
chr11:7212386-7212412 5.65385 
chr11:7217087-7217126 5.12821 
chr11:7218208-7218242 5.44118 
chr11:7219356-7219372 6 
chr11:7220659-7220691 5.625 
chr11:7222972-7223004 5.1875 
chr11:7231427-7231505 5.92308 
chr11:7232259-7232280 5.71429 
chr11:7232638-7232661 5.95652 
chr11:7234647-7234668 6 
chr11:7235064-7235091 5.40741 
chr11:7236947-7236966 5.84211 
chr11:7238471-7238514 5.30233 
chr11:7241614-7241639 5.52 
chr11:7242964-7243026 5.54839 
chr11:7245657-7245676 5.73684 
chr11:7245693-7245722 5.34483 
chr11:7245740-7245764 5.70833 
chr11:7245780-7245794 6 
chr11:7245806-7245879 5.63014 
chr11:7246881-7246926 5.37778 
chr11:7247428-7247456 5.5 
chr11:7248884-7248911 6 
chr11:7249444-7249488 5.45455 
chr11:7254545-7254563 6 
chr11:7256654-7256672 6 
chr11:7258192-7258207 6 
chr11:7258552-7258583 5.80645 
chr11:7259624-7259643 5.73684 
chr11:7261631-7261649 5.94444 
chr11:7262016-7262032 5.875 
chr11:7262438-7262489 5.60784 
chr11:7264277-7264296 6 
chr11:7264327-7264385 5.43103 
chr11:7264695-7264732 5.43243 
chr11:7266632-7266678 5.86957 
chr11:7268692-7268927 5.74043 
chr11:7272114-7272161 5.55319 
chr11:7272330-7272359 6 
chr11:7273173-7273201 5.25 
chr11:7275647-7275675 5.5 
chr11:7276987-7277003 5.8125 
chr11:7278205-7278244 5.5641 
chr11:7292055-7292099 5.90909 
chr11:7292793-7292826 5.93939 
chr11:7294552-7294595 5.62791 
chr11:7295548-7295563 6 
chr11:7297734-7297767 5.39394 
chr11:7298283-7298323 5.875 
chr11:7301976-7302036 5.46667 
chr11:7302123-7302156 5.36364 
chr11:7304140-7304170 5.8 
chr11:7304360-7304409 5.67347 
chr11:7304421-7304447 5.73077 
chr11:7317774-7317809 5.71429 
chr11:7318290-7318353 5.84127 
chr11:7326108-7326127 5.73684 
chr11:7331337-7331380 5.62791 
chr11:7331675-7331690 6 
chr11:7332531-7332554 5.78261 
chr11:7337356-7337388 5.375 
chr11:7340390-7340440 5.98 
chr11:7345004-7345045 5.31707 
chr11:7345595-7345619 5.66667 
chr11:7349152-7349170 6 
chr11:7349307-7349341 5.70588 
chr11:7358569-7358605 5.61111 
chr11:7362955-7362985 5.66667 
chr11:7363722-7363743 5.7619 
chr11:7366155-7366194 5.87179 
chr11:7369919-7369943 6 
chr11:7370613-7370634 6 
chr11:7375152-7375174 5.5 
chr11:7383315-7383388 5.89041 
chr11:7384180-7384203 6 
chr11:7387672-7387791 5.46218 
chr11:7388303-7388329 6 
chr11:7388479-7388491 6 
chr11:7389578-7389590 6 
chr11:7391008-7391080 5.52778 
chr11:7391099-7391138 5.23077 
chr11:7392831-7392862 5.70968 
chr11:7397480-7397629 5.67785 
chr11:7401852-7401883 5.58065 
chr11:7405293-7405328 5.8 
chr11:7406343-7406372 5.72414 
chr11:7406571-7406605 5.82353 
chr11:7412752-7412781 5.68966 
chr11:7412966-7412991 6 
chr11:7415181-7415199 5.88889 
chr11:7417554-7417574 5.7 
chr11:7419633-7419653 5.9 
chr11:7422538-7422587 5.61224 
chr11:7424783-7424815 5.5625 
chr11:7425350-7425398 5.47917 
chr11:7426323-7426336 6 
chr11:7426872-7426898 5.46154 
chr11:7427766-7427799 6 
chr11:7428591-7428617 6 
chr11:7429353-7429373 5.85 
chr11:7433120-7433142 5.77273 
chr11:7434977-7435005 5.53571 
chr11:7441616-7441638 5.90909 
chr11:7443415-7443433 6 
chr11:7447361-7447384 5.52174 
chr11:7448323-7448361 5.5 
chr11:7453778-7453864 5.88372 
chr11:7457847-7457872 5.88 
chr11:7460666-7460689 5.52174 
chr11:7464217-7464278 5.70492 
chr11:7465191-7465208 5.82353 
chr11:7470553-7470576 6 
chr11:7473349-7473374 6 
chr11:7476565-7476577 6 
chr11:7476730-7476749 5.68421 
chr11:7477287-7477327 5.25 
chr11:7479712-7479737 5.88 
chr11:7487951-7487971 5.7 
chr11:7491738-7491759 5.61905 
chr11:7492584-7492616 5.9375 
chr11:7493183-7493330 5.87755 
chr11:7498227-7498294 5.74627 
chr11:7498302-7498324 5.86364 
chr11:7501105-7501138 5.90909 
chr11:7512299-7512378 5.39241 
chr11:7513953-7513986 5.24242 
chr11:7514735-7514763 5.60714 
chr11:7517972-7517993 5.57143 
chr11:7521095-7521135 5.75 
chr11:7522099-7522135 5.47222 
chr11:7523820-7523850 5.8 
chr11:7531892-7531913 5.85714 
chr11:7540326-7540364 5.31579 
chr11:7540375-7540406 5.35484 
chr11:7545331-7545384 5.81132 
chr11:7549505-7549530 5.44 
chr11:7553047-7553072 5.6 
chr11:7559024-7559061 5.18919 
chr11:7563608-7563643 5.74286 
chr11:7566003-7566024 6 
chr11:7566660-7566693 5.81818 
chr11:7572259-7572294 5.91429 
chr11:7573326-7573352 5.30769 
chr11:7576016-7576064 5.70833 
chr11:7578570-7578597 5.37037 
chr11:7578720-7578735 6 
chr11:7579984-7580005 5.7619 
chr11:7580543-7580571 5.32143 
chr11:7580606-7580636 5.3 
chr11:7581154-7581166 6 
chr11:7582298-7582311 5.92308 
chr11:7584138-7584217 5.62025 
chr11:7587270-7587284 6 
chr11:7593994-7594020 5.92308 
chr11:7596665-7596680 6 
chr11:7597337-7597360 5.6087 
chr11:7597492-7597529 5.89189 
chr11:7598527-7598578 5.70588 
chr11:7598925-7598945 5.65 
chr11:7601179-7601200 5.85714 
chr11:7603051-7603080 5.7931 
chr11:7608172-7608200 5.71429 
chr11:7616147-7616170 5.78261 
chr11:7617620-7617632 6 
chr11:7620860-7620874 6 
chr11:7621028-7621043 6 
chr11:7623318-7623337 6 
chr11:7625642-7625759 5.24786 
chr11:7625777-7625837 5.45 
chr11:7628117-7628154 6 
chr11:7628440-7628453 6 
chr11:7629870-7629895 5.88 
chr11:7631614-7631648 5.35294 
chr11:7633835-7633849 5.92857 
chr11:7634496-7634518 5.5 
chr11:7635349-7635377 5.39286 
chr11:7636566-7636579 6 
chr11:7637359-7637396 5.43243 
chr11:7639920-7639936 5.9375 
chr11:7640116-7640130 6 
chr11:7651523-7651555 5.46875 
chr11:7652826-7652841 5.93333 
chr11:7659348-7659365 5.76471 
chr11:7660540-7660556 5.8125 
chr11:7661368-7661390 5.54545 
chr11:7666259-7666285 6 
chr11:7667062-7667086 5.375 
chr11:7667135-7667174 5.20513 
chr11:7669508-7669541 5.87879 
chr11:7671207-7671240 5.39394 
chr11:7675478-7675500 5.81818 
chr11:7676786-7676800 6 
chr11:7679517-7679536 5.63158 
chr11:7685635-7685662 5.74074 
chr11:7687250-7687273 5.43478 
chr11:7687585-7687606 5.52381 
chr11:7687961-7687997 5.27778 
chr11:7688592-7688628 5.25 
chr11:7692223-7692241 5.72222 
chr11:7693853-7693868 6 
chr11:7696613-7696636 5.82609 
chr11:7697388-7697419 5.19355 
chr11:7701729-7701759 5.36667 
chr11:7703084-7703098 6 
chr11:7705230-7705274 5.61364 
chr11:7705701-7705769 5.82353 
chr11:7708367-7708401 5.35294 
chr11:7708539-7708569 6 
chr11:7709859-7709878 5.94737 
chr11:7709908-7709923 5.93333 
chr11:7715838-7715865 5.85185 
chr11:7716034-7716052 6 
chr11:7717196-7717216 6 
chr11:7718567-7718592 5.8 
chr11:7721089-7721131 5.42857 
chr11:7731847-7731862 6 
chr11:7732374-7732393 5.63158 
chr11:7732521-7732553 5.90625 
chr11:7733099-7733163 5.82812 
chr11:7733191-7733286 5.89474 
chr11:7733849-7733869 5.6 
chr11:7735545-7735587 5.45238 
chr11:7735741-7735754 5.92308 
chr11:7736103-7736126 5.56522 
chr11:7739931-7739962 5.77419 
chr11:7740682-7740713 5.54839 
chr11:7740844-7740863 5.63158 
chr11:7742544-7742566 6 
chr11:7743436-7743459 5.52174 
chr11:7744048-7744076 5.96429 
chr11:7746859-7746878 5.84211 
chr11:7751054-7751105 5.54902 
chr11:7751204-7751328 5.54839 
chr11:7751455-7751489 5.23529 
chr11:7752188-7752203 5.86667 
chr11:7753315-7753379 5.90625 
chr11:7754759-7754794 5.94286 
chr11:7761864-7761884 5.7 
chr11:7762017-7762042 5.48 
chr11:7762858-7762884 5.84615 
chr11:7763259-7763304 5.15556 
chr11:7763595-7763617 6 
chr11:7768649-7768664 6 
chr11:7776225-7776251 5.80769 
chr11:7777103-7777129 5.73077 
chr11:7777504-7777517 6 
chr11:7779488-7779631 5.42657 
chr11:7779675-7779736 5.7377 
chr11:7780071-7780084 6 
chr11:7780222-7780259 5.97297 
chr11:7780267-7780424 5.70701 
chr11:7782202-7782234 6 
chr11:7783338-7783351 6 
chr11:7787094-7787146 5.17308 
chr11:7791072-7791092 5.7 
chr11:7791220-7791259 5.92308 
chr11:7792037-7792066 5.51724 
chr11:7793456-7793481 5.92 
chr11:7798441-7798486 5.28889 
chr11:7798572-7798600 5.89286 
chr11:7798730-7798763 5.57576 
chr11:7802870-7802891 6 
chr11:7807162-7807185 6 
chr11:7807465-7807495 5.96667 
chr11:7809082-7809106 5.375 
chr11:7813074-7813115 5.39024 
chr11:7813169-7813211 5.33333 
chr11:7816290-7816319 5.51724 
chr11:7818955-7818995 5.325 
chr11:7819188-7819221 5.93939 
chr11:7824828-7824919 5.49451 
chr11:7828864-7828884 5.65 
chr11:7837276-7837310 5.67647 
chr11:7838313-7838339 5.46154 
chr11:7842497-7842514 6 
chr11:7843648-7843667 5.73684 
chr11:7845220-7845238 5.72222 
chr11:7845259-7845279 5.95 
chr11:7850610-7850639 5.48276 
chr11:7851346-7851380 5.58824 
chr11:7852683-7852702 5.68421 
chr11:7853545-7853570 5.32 
chr11:7857347-7857361 6 
chr11:7857635-7857677 5.38095 
chr11:7857848-7857860 6 
chr11:7858510-7858580 5.74286 
chr11:7858592-7858637 6 
chr11:7861055-7861094 5.84615 
chr11:7861224-7861259 5.31429 
chr11:7862809-7862827 5.77778 
chr11:7863472-7863510 5.57895 
chr11:7865759-7865787 5.71429 
chr11:7867925-7867944 5.63158 
chr11:7868507-7868524 6 
chr11:7872263-7872301 5.5 
chr11:7877588-7877638 5.92 
chr11:7877650-7877681 5.51613 
chr11:7881927-7881957 5.23333 
chr11:7888452-7888471 5.63158 
chr11:7888919-7888939 6 
chr11:7890012-7890031 5.84211 
chr11:7891359-7891392 5.24242 
chr11:7892217-7892242 6 
chr11:7894415-7894486 5.22535 
chr11:7895016-7895040 5.45833 
chr11:7895809-7895830 5.52381 
chr11:7896213-7896226 6 
chr11:7896358-7896386 5.42857 
chr11:7897585-7897609 5.375 
chr11:7902187-7902230 5.60465 
chr11:7902259-7902288 5.2069 
chr11:7903629-7903651 5.72727 
chr11:7904043-7904065 5.81818 
chr11:7905947-7905963 6 
chr11:7906454-7906467 6 
chr11:7909347-7909396 5.93878 
chr11:7909423-7909440 5.88235 
chr11:7909653-7909679 6 
chr11:7910042-7910092 5.36 
chr11:7910669-7910694 5.76 
chr11:7911051-7911118 5.65672 
chr11:7911183-7911207 5.375 
chr11:7915554-7915576 5.5 
chr11:7916057-7916107 5.6 
chr11:7917570-7917582 6 
chr11:7918172-7918188 5.9375 
chr11:7920144-7920162 6 
chr11:7922759-7922783 5.875 
chr11:7929279-7929302 5.78261 
chr11:7930720-7930744 5.83333 
chr11:7940675-7940687 6 
chr11:7940849-7940861 6 
chr11:7941440-7941466 5.34615 
chr11:7941784-7941818 5.58824 
chr11:7950992-7951018 5.5 
chr11:7951234-7951259 5.84 
chr11:7951270-7951326 5.73214 
chr11:7951418-7951445 5.40741 
chr11:7951462-7951479 5.76471 
chr11:7951496-7951536 5.9 
chr11:7957278-7957303 5.36 
chr11:7959848-7959863 6 
chr11:7965744-7965765 5.52381 
chr11:7966147-7966169 5.59091 
chr11:7967917-7967943 5.38462 
chr11:7970998-7971026 5.78571 
chr11:7975153-7975173 6 
chr11:7975468-7975490 5.63636 
chr11:7976177-7976201 6 
chr11:7977068-7977105 5.51351 
chr11:7983265-7983315 5.12 
chr11:7983550-7983573 5.52174 
chr11:7983778-7983795 6 
chr11:7985319-7985368 5.34694 
chr11:7987844-7987877 5.42424 
chr11:7989532-7989556 5.66667 
chr11:7990480-7990493 6 
chr11:7990813-7990842 5.7931 
chr11:7996072-7996098 5.57692 
chr11:7997086-7997122 5.97222 
chr11:7997777-7997790 6 
chr11:7998197-7998224 5.85185 
chr11:7998468-7998484 6 
chr11:7998633-7998648 6 
chr11:7999663-7999677 6 
chr11:7999937-7999970 5.48485 
chr11:8001286-8001302 6 
chr11:8001966-8001988 5.86364 
chr11:8003013-8003060 5.34043 
chr11:8005600-8005629 5.55172 
chr11:8008135-8008148 6 
chr11:8008344-8008376 5.40625 
chr11:8008998-8009022 5.375 
chr11:8009528-8009569 5.87805 
chr11:8012412-8012445 6 
chr11:8012739-8012759 6 
chr11:8015379-8015416 5.48649 
chr11:8015430-8015467 5.40541 
chr11:8019629-8019650 5.61905 
chr11:8020235-8020283 5.375 
chr11:8023365-8023401 5.88889 
chr11:8029326-8029355 5.62069 
chr11:8031332-8031347 6 
chr11:8035041-8035057 6 
chr11:8035248-8035274 5.42308 
chr11:8035287-8035314 5.51852 
chr11:8036203-8036224 5.66667 
chr11:8039946-8039970 5.54167 
chr11:8040805-8040834 5.34483 
chr11:8041226-8041259 5.24242 
chr11:8041714-8041742 5.57143 
chr11:8043017-8043032 5.86667 
chr11:8043462-8043474 6 
chr11:8044442-8044505 5.85714 
chr11:8049032-8049072 5.625 
chr11:8050560-8050585 5.96 
chr11:8050913-8050948 5.94286 
chr11:8053550-8053580 5.2 
chr11:8053671-8053694 5.91304 
chr11:8054826-8054849 5.52174 
chr11:8056299-8056329 5.26667 
chr11:8060976-8060993 6 
chr11:8062931-8062952 5.61905 
chr11:8067623-8067677 5.25926 
chr11:8069926-8069949 5.6087 
chr11:8070345-8070378 5.48485 
chr11:8071104-8071174 5.7 
chr11:8071187-8071217 5.66667 
chr11:8074012-8074029 6 
chr11:8075023-8075059 5.61111 
chr11:8075992-8076020 5.78571 
chr11:8076759-8076785 5.57692 
chr11:8079767-8079779 6 
chr11:8084056-8084082 5.76923 
chr11:8089968-8089989 5.52381 
chr11:8090927-8090953 5.38462 
chr11:8091218-8091252 5.61765 
chr11:8095434-8095453 5.78947 
chr11:8095622-8095654 5.28125 
chr11:8096286-8096306 6 
chr11:8100392-8100414 5.63636 
chr11:8101182-8101251 5.57971 
chr11:8102700-8102718 6 
chr11:8102854-8102878 5.375 
chr11:8107070-8107083 5.92308 
chr11:8111628-8111644 5.875 
chr11:8113940-8113956 5.9375 
chr11:8118259-8118276 6 
chr11:8125957-8125995 5.44737 
chr11:8127251-8127274 5.91304 
chr11:8133816-8133849 5.9697 
chr11:8136153-8136182 5.93103 
chr11:8136844-8136868 6 
chr11:8138716-8138736 5.6 
chr11:8139771-8139785 6 
chr11:8140074-8140097 6 
chr11:8144411-8144428 6 
chr11:8144962-8144982 5.75 
chr11:8145440-8145469 5.55172 
chr11:8145611-8145689 5.92308 
chr11:8150297-8150316 6 
chr11:8152643-8152687 5.95455 
chr11:8153447-8153469 6 
chr11:8155528-8155551 5.6087 
chr11:8161183-8161203 6 
chr11:8166574-8166594 5.7 
chr11:8166726-8166764 5.89474 
chr11:8167367-8167412 5.75556 
chr11:8168265-8168293 5.46429 
chr11:8168987-8169005 5.88889 
chr11:8169111-8169138 5.22222 
chr11:8169271-8169288 6 
chr11:8170087-8170105 5.94444 
chr11:8170340-8170361 6 
chr11:8170571-8170586 6 
chr11:8170742-8170779 5.83784 
chr11:8176765-8176782 6 
chr11:8179664-8179678 6 
chr11:8179688-8179732 5.52273 
chr11:8180152-8180187 5.17143 
chr11:8180274-8180292 5.88889 
chr11:8181515-8181538 5.43478 
chr11:8181569-8181593 5.875 
chr11:8184169-8184205 5.69444 
chr11:8184565-8184610 5.86667 
chr11:8184728-8184747 5.84211 
chr11:8184993-8185013 5.7 
chr11:8185358-8185370 6 
chr11:8186328-8186349 6 
chr11:8187302-8187346 5.81818 
chr11:8188422-8188509 5.42529 
chr11:8189187-8189200 6 
chr11:8190570-8190588 6 
chr11:8191993-8192034 5.39024 
chr11:8193605-8193655 5.62 
chr11:8194408-8194430 5.90909 
chr11:8195224-8195237 6 
chr11:8196977-8197004 5.33333 
chr11:8198126-8198153 5.48148 
chr11:8203544-8203573 5.34483 
chr11:8206197-8206213 5.8125 
chr11:8207124-8207167 5.76744 
chr11:8207277-8207313 5.86111 
chr11:8207506-8207529 5.78261 
chr11:8209321-8209357 5.47222 
chr11:8211446-8211481 5.85714 
chr11:8211501-8211840 5.60177 
chr11:8212023-8212073 5.76 
chr11:8213732-8213768 5.61111 
chr11:8215616-8215661 5.4 
chr11:8215880-8215895 5.86667 
chr11:8220903-8220921 5.88889 
chr11:8222397-8222414 6 
chr11:8222800-8222974 5.85057 
chr11:8224956-8224981 5.4 
chr11:8229955-8229967 6 
chr11:8230123-8230145 5.95455 
chr11:8231541-8231588 5.6383 
chr11:8232072-8232102 5.36667 
chr11:8234244-8234264 6 
chr11:8238053-8238084 5.48387 
chr11:8239380-8239554 5.6954 
chr11:8241667-8241699 5.3125 
chr11:8241747-8241765 5.72222 
chr11:8244493-8244516 5.73913 
chr11:8244575-8244622 6 
chr11:8246088-8246122 5.29412 
chr11:8246951-8246974 6 
chr11:8247665-8247686 5.57143 
chr11:8247878-8247906 5.85714 
chr11:8248349-8248414 5.26154 
chr11:8250199-8250211 6 
chr11:8256866-8256888 5.59091 
chr11:8260217-8260234 6 
chr11:8263332-8263351 5.73684 
chr11:8268450-8268466 5.875 
chr11:8272117-8272130 5.92308 
chr11:8273207-8273231 5.58333 
chr11:8273280-8273365 5.55294 
chr11:8273397-8273585 5.56383 
chr11:8274442-8274461 5.73684 
chr11:8277365-8277385 6 
chr11:8285153-8285173 6 
chr11:8286133-8286191 5.51724 
chr11:8287894-8287930 5.38889 
chr11:8289941-8289965 5.58333 
chr11:8290259-8290291 5.3125 
chr11:8290589-8290620 6 
chr11:8293787-8293834 5.21277 
chr11:8299768-8299793 5.72 
chr11:8302667-8302686 5.78947 
chr11:8303375-8303436 5.67213 
chr11:8303686-8303731 5.26667 
chr11:8305178-8305199 5.71429 
chr11:8305259-8305290 5.29032 
chr11:8306083-8306134 5.92157 
chr11:8308076-8308109 5.51515 
chr11:8311841-8311860 5.73684 
chr11:8314558-8314578 5.8 
chr11:8321010-8321038 5.57143 
chr11:8323983-8324039 5.33929 
chr11:8324462-8324503 5.90244 
chr11:8324803-8324815 6 
chr11:8325548-8325560 6 
chr11:8326178-8326192 6 
chr11:8326957-8327002 5.82222 
chr11:8328403-8328415 6 
chr11:8328570-8328592 5.72727 
chr11:8329144-8329157 6 
chr11:8331274-8331298 5.66667 
chr11:8332898-8332924 5.34615 
chr11:8336007-8336075 5.82353 
chr11:8344248-8344263 6 
chr11:8346653-8346695 5.83333 
chr11:8348050-8348102 5.44231 
chr11:8351979-8352007 5.39286 
chr11:8352067-8352093 5.84615 
chr11:8359182-8359198 5.875 
chr11:8360464-8360495 5.70968 
chr11:8362285-8362303 5.88889 
chr11:8362391-8362418 5.74074 
chr11:8365733-8365772 5.84615 
chr11:8365929-8365946 5.94118 
chr11:8376021-8376075 5.7963 
chr11:8377407-8377430 6 
chr11:8381971-8381984 5.92308 
chr11:8384338-8384497 5.5283 
chr11:8387471-8387500 5.68966 
chr11:8390840-8390874 5.97059 
chr11:8393145-8393252 5.62617 
chr11:8393259-8393445 5.59677 
chr11:8396059-8396086 5.59259 
chr11:8398086-8398103 5.82353 
chr11:8400074-8400091 5.94118 
chr11:8402107-8402119 6 
chr11:8402450-8402470 5.7 
chr11:8408950-8408982 5.3125 
chr11:8427689-8427711 6 
chr11:8432002-8432032 5.93333 
chr11:8433000-8433020 5.8 
chr11:8433656-8433720 5.39062 
chr11:8439631-8439655 5.58333 
chr11:8441512-8441535 5.69565 
chr11:8442529-8442572 5.18605 
chr11:8444276-8444297 5.66667 
chr11:8444361-8444383 5.72727 
chr11:8452043-8452065 5.59091 
chr11:8452413-8452426 6 
chr11:8455793-8455808 6 
chr11:8461322-8461338 6 
chr11:8461375-8461428 5.58491 
chr11:8461443-8461455 6 
chr11:8462877-8462911 5.64706 
chr11:8463556-8463610 5.83333 
chr11:8465553-8465597 5.43182 
chr11:8471327-8471341 6 
chr11:8472123-8472188 5.32308 
chr11:8472545-8472573 5.35714 
chr11:8476899-8476914 5.86667 
chr11:8477357-8477378 6 
chr11:8480678-8480709 5.64516 
chr11:8483919-8484037 5.78814 
chr11:8484112-8484186 5.64865 
chr11:8487268-8487299 5.67742 
chr11:8497140-8497160 5.75 
chr11:8498686-8498725 5.87179 
chr11:8501389-8501410 5.57143 
chr11:8502163-8502193 5.5 
chr11:8504251-8504289 6 
chr11:8507156-8507181 5.32 
chr11:8508968-8509005 5.83784 
chr11:8510804-8510879 5.57333 
chr11:8517650-8517696 5.47826 
chr11:8519013-8519029 5.875 
chr11:8521886-8521901 6 
chr11:8523259-8523283 5.375 
chr11:8526171-8526194 6 
chr11:8527321-8527343 5.72727 
chr11:8528388-8528418 5.63333 
chr11:8529419-8529451 5.8125 
chr11:8529813-8529828 6 
chr11:8530663-8530686 6 
chr11:8542536-8542610 5.62162 
chr11:8544294-8544330 5.77778 
chr11:8545866-8545886 5.85 
chr11:8546192-8546218 5.5 
chr11:8547990-8548003 5.92308 
chr11:8548518-8548530 6 
chr11:8551783-8551811 5.28571 
chr11:8552014-8552037 5.47826 
chr11:8552233-8552247 6 
chr11:8555985-8556020 5.22857 
chr11:8556069-8556143 5.83784 
chr11:8557422-8557450 5.35714 
chr11:8558288-8558336 5.79167 
chr11:8558497-8558540 5.72093 
chr11:8559356-8559394 5.73684 
chr11:8562513-8562555 5.90476 
chr11:8562872-8562887 5.93333 
chr11:8565845-8565921 5.40789 
chr11:8570975-8571003 5.64286 
chr11:8574706-8574826 5.65 
chr11:8575965-8575980 6 
chr11:8577210-8577240 5.7 
chr11:8578386-8578412 5.69231 
chr11:8578795-8578956 5.57764 
chr11:8579945-8579968 6 
chr11:8583875-8583906 5.67742 
chr11:8588688-8588700 6 
chr11:8591495-8591517 5.63636 
chr11:8593428-8593627 5.77387 
chr11:8594122-8594149 5.92593 
chr11:8601095-8601131 5.55556 
chr11:8602027-8602048 5.71429 
chr11:8604173-8604190 5.94118 
chr11:8604246-8604270 5.375 
chr11:8605657-8605677 5.8 
chr11:8606472-8606484 6 
chr11:8606769-8606784 6 
chr11:8607291-8607313 5.5 
chr11:8607765-8607779 6 
chr11:8608369-8608392 6 
chr11:8609134-8609148 6 
chr11:8613528-8613553 5.68 
chr11:8618514-8618546 5.5 
chr11:8618591-8618632 5.31707 
chr11:8619385-8619449 5.8125 
chr11:8624886-8624909 5.52174 
chr11:8627206-8627245 5.97436 
chr11:8627887-8627954 5.77612 
chr11:8629039-8629062 5.43478 
chr11:8631281-8631297 6 
chr11:8633402-8633431 5.62069 
chr11:8635876-8635922 5.76087 
chr11:8643827-8643863 5.83333 
chr11:8643873-8643925 5.76923 
chr11:8647010-8647036 6 
chr11:8647088-8647125 6 
chr11:8649833-8649859 5.26923 
chr11:8650159-8650187 5.85714 
chr11:8650377-8650404 5.37037 
chr11:8653857-8653875 6 
chr11:8653998-8654015 6 
chr11:8658837-8658851 6 
chr11:8658868-8658918 5.74 
chr11:8662062-8662134 5.36111 
chr11:8664390-8664410 6 
chr11:8666508-8666554 5.56522 
chr11:8668560-8668643 5.59036 
chr11:8670885-8670912 6 
chr11:8671930-8672074 5.68056 
chr11:8672798-8672832 5.70588 
chr11:8675334-8675360 5.96154 
chr11:8676393-8676421 5.89286 
chr11:8677329-8677365 5.97222 
chr11:8681405-8681436 5.48387 
chr11:8687888-8687911 6 
chr11:8690122-8690145 5.86957 
chr11:8691189-8691201 6 
chr11:8691534-8691572 5.68421 
chr11:8694166-8694180 6 
chr11:8694484-8694499 6 
chr11:8695916-8695940 5.66667 
chr11:8697264-8697298 5.67647 
chr11:8699159-8699176 5.76471 
chr11:8702670-8702693 5.6087 
chr11:8713402-8713428 5.42308 
chr11:8715262-8715274 6 
chr11:8716608-8716656 5.60417 
chr11:8719684-8719708 6 
chr11:8722348-8722386 5.81579 
chr11:8729619-8729648 5.37931 
chr11:8731525-8731543 6 
chr11:8732300-8732344 5.84091 
chr11:8737079-8737114 5.14286 
chr11:8738540-8738565 5.8 
chr11:8739459-8739503 5.20455 
chr11:8739639-8739676 5.72973 
chr11:8741640-8741666 5.65385 
chr11:8741821-8741834 6 
chr11:8742794-8742851 5.64912 
chr11:8749447-8749459 6 
chr11:8749511-8749550 6 
chr11:8752763-8752788 5.68 
chr11:8756338-8756353 6 
chr11:8757878-8757896 5.72222 
chr11:8759196-8759322 5.78571 
chr11:8761742-8761772 5.73333 
chr11:8761890-8761930 6 
chr11:8762154-8762182 5.57143 
chr11:8764667-8764689 5.77273 
chr11:8771454-8771474 5.6 
chr11:8775576-8775605 6 
chr11:8777370-8777391 5.7619 
chr11:8782161-8782188 5.74074 
chr11:8785766-8785816 5.54 
chr11:8786489-8786507 6 
chr11:8789789-8789808 5.78947 
chr11:8792938-8792957 5.73684 
chr11:8793052-8793114 5.74194 
chr11:8793675-8793702 6 
chr11:8794136-8794168 5.625 
chr11:8794795-8794814 5.89474 
chr11:8797654-8797729 5.58667 
chr11:8801031-8801071 5.925 
chr11:8801876-8801905 5.41379 
chr11:8803162-8803190 5.82143 
chr11:8804433-8804448 6 
chr11:8804593-8804608 6 
chr11:8805799-8805811 6 
chr11:8806384-8806401 5.88235 
chr11:8807870-8807887 5.76471 
chr11:8808368-8808394 5.73077 
chr11:8810771-8810797 5.46154 
chr11:8811322-8811346 5.83333 
chr11:8815517-8815548 5.87097 
chr11:8818974-8819105 5.70229 
chr11:8820375-8820387 6 
chr11:8821099-8821125 5.73077 
chr11:8821465-8821510 6 
chr11:8823223-8823256 5.87879 
chr11:8823542-8823559 6 
chr11:8828152-8828181 6 
chr11:8828453-8828476 6 
chr11:8831596-8831609 6 
chr11:8832335-8832387 5.73077 
chr11:8833116-8833130 6 
chr11:8834453-8834478 5.6 
chr11:8834493-8834509 6 
chr11:8834933-8834956 5.78261 
chr11:8835814-8835827 6 
chr11:8839809-8839827 6 
chr11:8840330-8840369 5.28205 
chr11:8842666-8842720 5.83333 
chr11:8843332-8843350 6 
chr11:8845435-8845462 5.88889 
chr11:8846398-8846420 5.63636 
chr11:8849248-8849267 5.78947 
chr11:8850456-8850763 5.50163 
chr11:8853998-8854013 6 
chr11:8854895-8854919 5.66667 
chr11:8857738-8857750 6 
chr11:8857960-8857979 6 
chr11:8862869-8862887 6 
chr11:8864233-8864293 5.56667 
chr11:8865963-8865994 5.32258 
chr11:8866193-8866242 5.32653 
chr11:8866270-8866294 5.625 
chr11:8869124-8869136 6 
chr11:8871037-8871071 5.58824 
chr11:8871369-8871387 5.94444 
chr11:8874021-8874049 5.21429 
chr11:8874911-8874933 5.72727 
chr11:8875563-8875589 6 
chr11:8875737-8875759 5.72727 
chr11:8876691-8876777 5.66279 
chr11:8876962-8876979 5.82353 
chr11:8878294-8878315 5.7619 
chr11:8880837-8880867 5.86667 
chr11:8883572-8883598 5.57692 
chr11:8883868-8883889 6 
chr11:8884702-8884727 5.64 
chr11:8884804-8884816 6 
chr11:8887493-8887514 6 
chr11:8889120-8889138 6 
chr11:8891202-8891234 5.375 
chr11:8892028-8892083 5.49091 
chr11:8892619-8892646 5.33333 
chr11:8894032-8894056 5.83333 
chr11:8894383-8894413 5.43333 
chr11:8895004-8895022 5.83333 
chr11:8898425-8898458 5.9697 
chr11:8898647-8898663 6 
chr11:8900997-8901030 5.33333 
chr11:8901708-8901738 5.3 
chr11:8901892-8901926 6 
chr11:8904532-8904564 5.40625 
chr11:8904612-8904637 5.48 
chr11:8905053-8905067 6 
chr11:8905859-8905898 6 
chr11:8910933-8910955 5.59091 
chr11:8917286-8917324 5.71053 
chr11:8918618-8918644 5.61538 
chr11:8918802-8918822 5.9 
chr11:8919907-8919940 5.54545 
chr11:8920554-8920582 5.46429 
chr11:8920709-8920739 5.73333 
chr11:8921977-8921991 6 
chr11:8922742-8922789 5.87234 
chr11:8924722-8924736 6 
chr11:8925021-8925046 5.48 
chr11:8925436-8925453 6 
chr11:8927741-8927765 5.83333 
chr11:8928056-8928070 6 
chr11:8929032-8929061 5.86207 
chr11:8930925-8931025 5.82 
chr11:8932179-8932193 6 
chr11:8932256-8932279 6 
chr11:8932469-8932547 5.60256 
chr11:8932614-8932665 5.4902 
chr11:8933443-8933455 6 
chr11:8933745-8933762 6 
chr11:8934418-8934434 6 
chr11:8936894-8936923 5.7931 
chr11:8937355-8937380 5.76 
chr11:8941174-8941199 5.56 
chr11:8942241-8942275 5.5 
chr11:8945391-8945408 6 
chr11:8946076-8946097 6 
chr11:8947702-8947746 5.97727 
chr11:8949855-8949872 5.88235 
chr11:8951665-8951680 5.93333 
chr11:8951971-8951997 6 
chr11:8952756-8952784 5.78571 
chr11:8956154-8956176 5.63636 
chr11:8959793-8959807 6 
chr11:8960346-8960359 6 
chr11:8961503-8961537 5.61765 
chr11:8961827-8961846 5.73684 
chr11:8962875-8962915 5.85 
chr11:8966065-8966092 5.92593 
chr11:8968094-8968121 5.51852 
chr11:8969484-8969514 5.96667 
chr11:8971149-8971181 5.34375 
chr11:8971646-8971693 5.29787 
chr11:8973793-8973852 5.59322 
chr11:8973866-8973880 6 
chr11:8977693-8977706 6 
chr11:8979706-8979722 6 
chr11:8981682-8981702 5.9 
chr11:8985901-8985945 5.61364 
chr11:8986580-8986599 5.73684 
chr11:8987154-8987185 6 
chr11:8990220-8990245 5.96 
chr11:8992688-8992702 6 
chr11:8994652-8994680 5.57143 
chr11:8996079-8996122 5.55814 
chr11:8998865-8998947 5.80488 
chr11:9001064-9001110 5.91304 
chr11:9001452-9001479 5.92593 
chr11:9003013-9003027 6 
chr11:9004376-9004388 6 
chr11:9005747-9005772 5.76 
chr11:9005795-9005821 6 
chr11:9006711-9006729 6 
chr11:9012343-9012372 5.41379 
chr11:9013104-9013135 5.29032 
chr11:9013268-9013295 5.51852 
chr11:9015355-9015371 6 
chr11:9015472-9015523 5.2549 
chr11:9017811-9017841 5.83333 
chr11:9018440-9018473 5.63636 
chr11:9018902-9018932 5.83333 
chr11:9020331-9020353 6 
chr11:9023968-9023991 5.78261 
chr11:9024081-9024120 5.38462 
chr11:9024143-9024160 6 
chr11:9025662-9025686 6 
chr11:9027215-9027231 5.8125 
chr11:9032773-9032800 5.62963 
chr11:9034064-9034080 6 
chr11:9035997-9036013 5.9375 
chr11:9047958-9048000 5.7381 
chr11:9056368-9056388 5.65 
chr11:9060163-9060202 5.82051 
chr11:9060417-9060446 6 
chr11:9061812-9061832 5.6 
chr11:9064790-9064849 5.61017 
chr11:9067143-9067197 5.96296 
chr11:9067538-9067566 5.92857 
chr11:9072712-9072818 5.81132 
chr11:9075537-9075555 6 
chr11:9076248-9076299 5.92157 
chr11:9079042-9079078 5.58333 
chr11:9079647-9079685 5.28947 
chr11:9080142-9080172 6 
chr11:9080335-9080362 5.77778 
chr11:9082805-9082832 5.48148 
chr11:9083105-9083131 5.92308 
chr11:9084792-9084809 5.82353 
chr11:9084964-9084994 5.43333 
chr11:9086014-9086046 5.84375 
chr11:9089237-9089326 5.65169 
chr11:9091655-9091721 5.62121 
chr11:9093559-9093578 5.94737 
chr11:9093731-9093765 5.82353 
chr11:9096752-9096769 6 
chr11:9102195-9102220 5.64 
chr11:9103199-9103234 5.74286 
chr11:9104670-9104698 5.28571 
chr11:9105102-9105114 6 
chr11:9106451-9106470 6 
chr11:9107272-9107305 5.66667 
chr11:9107374-9107390 6 
chr11:9107706-9107723 5.76471 
chr11:9108399-9108415 6 
chr11:9109058-9109091 5.57576 
chr11:9112013-9112043 5.9 
chr11:9112948-9113027 5.35443 
chr11:9113090-9113131 5.26829 
chr11:9113159-9113197 5.42105 
chr11:9113600-9113616 6 
chr11:9115879-9115905 5.76923 
chr11:9117693-9117706 6 
chr11:9118222-9118253 5.19355 
chr11:9120074-9120089 6 
chr11:9120966-9120998 5.71875 
chr11:9121149-9121180 5.93548 
chr11:9121898-9121913 6 
chr11:9124131-9124161 5.66667 
chr11:9125025-9125044 5.78947 
chr11:9126796-9126825 5.93103 
chr11:9129815-9129842 5.55556 
chr11:9130167-9130201 6 
chr11:9130768-9130800 5.65625 
chr11:9131470-9131501 5.74194 
chr11:9131653-9131671 5.83333 
chr11:9134047-9134144 5.35052 
chr11:9134342-9134371 5.27586 
chr11:9136549-9136563 6 
chr11:9140271-9140297 5.88462 
chr11:9141099-9141117 5.72222 
chr11:9141530-9141551 5.61905 
chr11:9145103-9145158 5.34545 
chr11:9147790-9147809 5.68421 
chr11:9149965-9149998 5.63636 
chr11:9150030-9150053 6 
chr11:9151117-9151146 5.86207 
chr11:9157180-9157201 5.66667 
chr11:9160477-9160506 5.31034 
chr11:9160545-9160564 5.94737 
chr11:9161621-9161650 5.48276 
chr11:9162674-9162702 6 
chr11:9166335-9166359 5.83333 
chr11:9174543-9174575 5.75 
chr11:9174891-9174912 6 
chr11:9176369-9176402 5.42424 
chr11:9178357-9178453 5.78125 
chr11:9180096-9180131 5.8 
chr11:9180858-9180879 5.7619 
chr11:9181688-9181714 5.38462 
chr11:9183476-9183488 6 
chr11:9183780-9183797 6 
chr11:9184410-9184423 6 
chr11:9185350-9185362 6 
chr11:9185603-9185631 6 
chr11:9185741-9185774 6 
chr11:9187612-9187640 6 
chr11:9188379-9188420 5.80488 
chr11:9189022-9189046 6 
chr11:9189159-9189195 5.41667 
chr11:9190617-9190633 5.8125 
chr11:9191035-9191071 5.83333 
chr11:9192336-9192381 5.66667 
chr11:9193408-9193434 5.76923 
chr11:9194358-9194375 6 
chr11:9195649-9195681 5.8125 
chr11:9196063-9196095 5.5625 
chr11:9196500-9196551 5.66667 
chr11:9197131-9197150 5.68421 
chr11:9197636-9197658 5.63636 
chr11:9197745-9197764 5.68421 
chr11:9198801-9198832 5.90323 
chr11:9200687-9200709 5.54545 
chr11:9204535-9204550 6 
chr11:9204943-9204965 5.5 
chr11:9206237-9206259 5.77273 
chr11:9207381-9207415 5.55882 
chr11:9207466-9207523 5.59649 
chr11:9211143-9211200 5.68421 
chr11:9213654-9213670 5.875 
chr11:9214173-9214206 6 
chr11:9215234-9215259 5.44 
chr11:9216557-9216578 5.52381 
chr11:9218145-9218169 5.875 
chr11:9220156-9220183 5.77778 
chr11:9220605-9220622 6 
chr11:9223221-9223238 5.94118 
chr11:9232089-9232101 6 
chr11:9232962-9232990 5.71429 
chr11:9233476-9233495 5.84211 
chr11:9234548-9234562 6 
chr11:9235355-9235373 5.83333 
chr11:9236264-9236284 5.95 
chr11:9238419-9238431 6 
chr11:9239063-9239078 6 
chr11:9239804-9239825 5.52381 
chr11:9239973-9240000 5.62963 
chr11:9240553-9240596 5.51163 
chr11:9242097-9242124 6 
chr11:9242439-9242470 5.48387 
chr11:9242976-9243005 5.62069 
chr11:9243291-9243317 5.65385 
chr11:9245086-9245113 5.85185 
chr11:9246403-9246418 6 
chr11:9247313-9247339 5.34615 
chr11:9247630-9247671 5.70732 
chr11:9248042-9248062 5.95 
chr11:9248716-9248764 5.91667 
chr11:9249338-9249364 5.42308 
chr11:9249657-9249674 6 
chr11:9250684-9250711 5.62963 
chr11:9251440-9251466 5.84615 
chr11:9251777-9251801 6 
chr11:9252527-9252569 5.59524 
chr11:9253262-9253274 6 
chr11:9254945-9254959 6 
chr11:9256083-9256105 5.72727 
chr11:9256629-9256655 5.26923 
chr11:9258079-9258100 5.80952 
chr11:9258263-9258280 5.94118 
chr11:9258310-9258341 5.74194 
chr11:9258389-9258412 5.47826 
chr11:9259894-9259914 5.8 
chr11:9260369-9260389 5.9 
chr11:9260734-9260755 5.95238 
chr11:9260882-9260896 6 
chr11:9261942-9261962 5.9 
chr11:9263561-9263578 6 
chr11:9264633-9264659 5.84615 
chr11:9265898-9265928 5.96667 
chr11:9266215-9266233 5.88889 
chr11:9266828-9266857 5.7931 
chr11:9267170-9267190 5.75 
chr11:9268158-9268173 6 
chr11:9268776-9268789 6 
chr11:9269534-9269546 6 
chr11:9271068-9271107 5.84615 
chr11:9271575-9271603 5.60714 
chr11:9272685-9272709 5.91667 
chr11:9273842-9273856 6 
chr11:9275705-9275721 6 
chr11:9276619-9276656 5.86486 
chr11:9278371-9278401 5.36667 
chr11:9278979-9278992 6 
chr11:9279029-9279041 6 
chr11:9279639-9279673 5.35294 
chr11:9281114-9281139 5.8 
chr11:9281574-9281600 5.84615 
chr11:9282375-9282409 5.55882 
chr11:9283324-9283345 5.7619 
chr11:9284742-9284759 5.82353 
chr11:9285395-9285413 6 
chr11:9288913-9288943 6 
chr11:9289211-9289231 5.95 
chr11:9289684-9289698 6 
chr11:9290121-9290146 5.76 
chr11:9290296-9290331 5.8 
chr11:9293019-9293042 5.95652 
chr11:9293542-9293578 5.58333 
chr11:9294220-9294264 5.81818 
chr11:9294784-9294799 5.93333 
chr11:9295462-9295482 5.7 
chr11:9296185-9296320 5.65926 
chr11:9296425-9296468 5.13953 
chr11:9296928-9296965 5.72973 
chr11:9297410-9297433 6 
chr11:9298685-9298699 6 
chr11:9300847-9300859 6 
chr11:9304064-9304107 5.25581 
chr11:9304487-9304503 6 
chr11:9306309-9306329 5.65 
chr11:9306599-9306646 5.68085 
chr11:9307359-9307371 6 
chr11:9309642-9309664 5.63636 
chr11:9310506-9310523 5.82353 
chr11:9311577-9311614 5.72973 
chr11:9311924-9311940 6 
chr11:9312091-9312120 5.72414 
chr11:9312217-9312234 5.82353 
chr11:9312662-9312680 6 
chr11:9312929-9312962 5.54545 
chr11:9315120-9315143 5.73913 
chr11:9315727-9315759 6 
chr11:9316035-9316048 6 
chr11:9317385-9317418 5.57576 
chr11:9318150-9318184 5.94118 
chr11:9319610-9319627 6 
chr11:9320002-9320019 5.94118 
chr11:9320829-9320935 5.54717 
chr11:9323554-9323566 6 
chr11:9325188-9325213 5.88 
chr11:9325899-9325942 5.25581 
chr11:9326195-9326218 5.86957 
chr11:9326684-9326708 5.41667 
chr11:9327135-9327156 5.57143 
chr11:9327526-9327538 6 
chr11:9330792-9330809 5.88235 
chr11:9331468-9331493 5.64 
chr11:9331574-9331595 5.85714 
chr11:9332202-9332221 6 
chr11:9334450-9334465 6 
chr11:9337150-9337163 6 
chr11:9337486-9337501 6 
chr11:9338095-9338124 5.34483 
chr11:9338902-9338933 6 
chr11:9343173-9343208 5.97143 
chr11:9343222-9343246 5.91667 
chr11:9343399-9343415 5.8125 
chr11:9344546-9344568 5.81818 
chr11:9345245-9345282 6 
chr11:9347182-9347200 5.72222 
chr11:9347232-9347259 6 
chr11:9348935-9348956 6 
chr11:9349385-9349407 6 
chr11:9349554-9349575 6 
chr11:9349660-9349673 6 
chr11:9350386-9350426 5.8 
chr11:9352990-9353016 5.84615 
chr11:9353491-9353505 6 
chr11:9354339-9354414 5.61333 
chr11:9354541-9354565 5.5 
chr11:9355268-9355310 6 
chr11:9355733-9355759 5.61538 
chr11:9356718-9356762 5.47727 
chr11:9356912-9356933 6 
chr11:9359010-9359029 5.84211 
chr11:9360025-9360051 5.84615 
chr11:9360393-9360414 6 
chr11:9361005-9361028 5.86957 
chr11:9361517-9361539 5.5 
chr11:9361988-9362050 5.46774 
chr11:9362528-9362555 6 
chr11:9363823-9363841 6 
chr11:9364392-9364417 5.68 
chr11:9364584-9364607 5.91304 
chr11:9366494-9366511 6 
chr11:9366982-9366994 6 
chr11:9367964-9367979 6 
chr11:9369334-9369347 6 
chr11:9371178-9371193 6 
chr11:9371668-9371692 5.95833 
chr11:9372025-9372050 6 
chr11:9372666-9372693 5.92593 
chr11:9374283-9374296 6 
chr11:9375022-9375034 6 
chr11:9375331-9375349 6 
chr11:9375829-9375842 6 
chr11:9376841-9376862 6 
chr11:9377228-9377242 6 
chr11:9377316-9377328 6 
chr11:9377605-9377688 5.60241 
chr11:9378173-9378196 6 
chr11:9379368-9379398 5.76667 
chr11:9379486-9379503 5.82353 
chr11:9380105-9380255 5.56667 
chr11:9380262-9380315 5.58491 
chr11:9381231-9381259 5.78571 
chr11:9381882-9381908 6 
chr11:9382067-9382116 5.77551 
chr11:9382487-9382504 6 
chr11:9382834-9382859 5.52 
chr11:9385404-9385433 5.68966 
chr11:9385533-9385559 5.80769 
chr11:9387286-9387311 5.68 
chr11:9387880-9387893 6 
chr11:9388047-9388083 5.77778 
chr11:9388406-9388440 5.55882 
chr11:9388468-9388491 5.73913 
chr11:9389894-9389943 5.71429 
chr11:9391701-9391715 6 
chr11:9392664-9392678 6 
chr11:9395553-9395574 6 
chr11:9395717-9395746 5.58621 
chr11:9395762-9395792 6 
chr11:9396401-9396432 6 
chr11:9396587-9396608 5.80952 
chr11:9397919-9397944 6 
chr11:9398793-9398816 5.47826 
chr11:9399092-9399108 6 
chr11:9399901-9399960 5.64407 
chr11:9400497-9400517 5.95 
chr11:9401712-9401751 5.92308 
chr11:9403584-9403641 5.87719 
chr11:9404794-9404806 6 
chr11:9404976-9405003 5.88889 
chr11:9406553-9406573 5.75 
chr11:9409377-9409395 5.83333 
chr11:9409695-9409736 5.90244 
chr11:9410573-9410605 5.59375 
chr11:9411828-9411850 5.81818 
chr11:9413285-9413324 5.28205 
chr11:9413718-9413736 6 
chr11:9414493-9414507 6 
chr11:9414904-9414946 5.66667 
chr11:9415407-9415445 5.39474 
chr11:9415723-9415747 5.375 
chr11:9416049-9416069 5.8 
chr11:9416775-9416801 5.96154 
chr11:9418868-9418912 5.70455 
chr11:9421709-9421748 5.28205 
chr11:9422338-9422367 5.31034 
chr11:9423097-9423121 5.58333 
chr11:9423946-9423969 6 
chr11:9426011-9426035 5.91667 
chr11:9426110-9426125 6 
chr11:9426600-9426615 5.93333 
chr11:9426647-9426663 6 
chr11:9426717-9426735 6 
chr11:9427380-9427444 5.64062 
chr11:9427651-9427674 6 
chr11:9430234-9430272 5.78947 
chr11:9430554-9430580 5.5 
chr11:9434424-9434450 5.84615 
chr11:9435028-9435046 5.72222 
chr11:9435055-9435069 5.92857 
chr11:9436166-9436188 6 
chr11:9437384-9437409 6 
chr11:9439250-9439271 6 
chr11:9439611-9439630 5.94737 
chr11:9441092-9441129 5.89189 
chr11:9443804-9443839 5.85714 
chr11:9444329-9444345 5.8125 
chr11:9447259-9447272 5.92308 
chr11:9447426-9447438 6 
chr11:9447595-9447617 6 
chr11:9449666-9449683 5.76471 
chr11:9452948-9452981 5.21212 
chr11:9453521-9453539 5.88889 
chr11:9455470-9455482 6 
chr11:9458195-9458243 5.97917 
chr11:9458389-9458445 5.92857 
chr11:9458786-9458817 5.54839 
chr11:9459592-9459624 6 
chr11:9459794-9459823 5.62069 
chr11:9460176-9460193 5.76471 
chr11:9461108-9461144 5.91667 
chr11:9463796-9463833 5.51351 
chr11:9463936-9463979 5.74419 
chr11:9465138-9465151 6 
chr11:9465895-9465927 5.375 
chr11:9466383-9466397 6 
chr11:9470371-9470403 5.75 
chr11:9472130-9472151 5.7619 
chr11:9474525-9474551 6 
chr11:9475389-9475406 6 
chr11:9475827-9475839 6 
chr11:9477294-9477308 6 
chr11:9477946-9477998 5.98077 
chr11:9478625-9478655 5.4 
chr11:9479546-9479595 5.2449 
chr11:9480412-9480440 5.82143 
chr11:9481063-9481086 5.95652 
chr11:9485620-9485659 5.84615 
chr11:9486145-9486174 5.93103 
chr11:9486723-9486741 5.72222 
chr11:9487036-9487054 6 
chr11:9487212-9487226 6 
chr11:9487346-9487380 5.82353 
chr11:9487832-9487854 5.90909 
chr11:9488427-9488454 5.74074 
chr11:9489392-9489413 6 
chr11:9490759-9490780 5.80952 
chr11:9493444-9493489 5.86667 
chr11:9494461-9494473 6 
chr11:9496972-9497002 5.26667 
chr11:9497271-9497290 6 
chr11:9497444-9497497 5.83019 
chr11:9497904-9497930 5.69231 
chr11:9498293-9498319 6 
chr11:9498585-9498619 5.29412 
chr11:9498660-9498817 5.89172 
chr11:9499350-9499386 5.58333 
chr11:9500906-9500926 6 
chr11:9502432-9502458 6 
chr11:9503432-9503444 6 
chr11:9504516-9504546 5.56667 
chr11:9504835-9504856 6 
chr11:9505143-9505161 5.88889 
chr11:9505297-9505310 6 
chr11:9505733-9505754 5.57143 
chr11:9506152-9506179 5.7037 
chr11:9506869-9506910 5.73171 
chr11:9507881-9508008 5.96063 
chr11:9508208-9508224 5.9375 
chr11:9508904-9508918 6 
chr11:9509797-9509818 5.57143 
chr11:9511736-9511749 5.92308 
chr11:9511821-9511851 5.8 
chr11:9513483-9513503 5.8 
chr11:9513652-9513670 6 
chr11:9514618-9514630 6 
chr11:9515849-9515870 6 
chr11:9516987-9517002 6 
chr11:9517318-9517348 5.1 
chr11:9518131-9518158 6 
chr11:9519375-9519390 6 
chr11:9523472-9523495 6 
chr11:9523788-9523807 6 
chr11:9525070-9525090 6 
chr11:9525498-9525519 6 
chr11:9526205-9526234 6 
chr11:9526521-9526533 6 
chr11:9527425-9527439 6 
chr11:9528344-9528371 5.96296 
chr11:9532649-9532669 6 
chr11:9532825-9532853 5.85714 
chr11:9533297-9533311 6 
chr11:9535435-9535447 6 
chr11:9536741-9536755 6 
chr11:9537200-9537231 5.96774 
chr11:9537532-9537560 6 
chr11:9538627-9538648 6 
chr11:9541572-9541596 6 
chr11:9541870-9541888 6 
chr11:9542333-9542349 6 
chr11:9543107-9543146 5.89744 
chr11:9543220-9543259 5.10256 
chr11:9543612-9543626 6 
chr11:9544037-9544059 6 
chr11:9545592-9545607 6 
chr11:9548868-9548890 5.68182 
chr11:9550532-9550544 6 
chr11:9554340-9554369 5.96552 
chr11:9555306-9555331 5.44 
chr11:9556410-9556425 6 
chr11:9558317-9558341 5.75 
chr11:9558400-9558428 5.78571 
chr11:9559222-9559247 6 
chr11:9559338-9559363 6 
chr11:9559516-9559530 6 
chr11:9560561-9560580 5.84211 
chr11:9561272-9561288 6 
chr11:9561869-9561893 5.875 
chr11:9568565-9568581 6 
chr11:9569898-9569910 6 
chr11:9570771-9570815 5.47727 
chr11:9571011-9571029 5.88889 
chr11:9571456-9571488 5.375 
chr11:9572789-9572821 6 
chr11:9573354-9573371 5.94118 
chr11:9574840-9574857 6 
chr11:9575144-9575181 5.64865 
chr11:9575772-9575796 6 
chr11:9576162-9576208 5.65217 
chr11:9576476-9576515 5.76923 
chr11:9577686-9577710 5.75 
chr11:9577933-9577953 5.65 
chr11:9578283-9578321 5.63158 
chr11:9579142-9579184 5.95238 
chr11:9579648-9579669 5.85714 
chr11:9581688-9581721 5.42424 
chr11:9581887-9581931 5.31818 
chr11:9582008-9582042 6 
chr11:9583316-9583334 6 
chr11:9583469-9583494 5.32 
chr11:9583968-9584061 5.75269 
chr11:9585448-9585481 5.42424 
chr11:9587139-9587164 5.68 
chr11:9589676-9589695 6 
chr11:9590794-9590806 6 
chr11:9591607-9591620 6 
chr11:9593857-9593877 5.65 
chr11:9594226-9594264 5.60526 
chr11:9595579-9595605 5.65385 
chr11:9595675-9595727 5.11538 
chr11:9597849-9597863 6 
chr11:9600426-9600464 6 
chr11:9601778-9601801 6 
chr11:9601993-9602021 5.92857 
chr11:9602560-9602580 6 
chr11:9602773-9602793 5.9 
chr11:9604105-9604126 5.66667 
chr11:9605159-9605172 6 
chr11:9605280-9605400 5.775 
chr11:9605854-9605868 6 
chr11:9608505-9608524 5.68421 
chr11:9609335-9609361 5.38462 
chr11:9609504-9609530 5.57692 
chr11:9609559-9609572 5.92308 
chr11:9612538-9612575 5.72973 
chr11:9613137-9613162 5.48 
chr11:9613798-9613820 6 
chr11:9614104-9614134 6 
chr11:9615109-9615137 5.53571 
chr11:9616547-9616564 6 
chr11:9617021-9617034 6 
chr11:9618330-9618359 5.72414 
chr11:9619484-9619502 6 
chr11:9621091-9621111 6 
chr11:9621562-9621604 5.42857 
chr11:9623437-9623473 5.83333 
chr11:9623586-9623641 5.83636 
chr11:9624577-9624593 5.8125 
chr11:9624641-9624661 5.7 
chr11:9624675-9624714 5.74359 
chr11:9625885-9625908 5.82609 
chr11:9626077-9626099 6 
chr11:9626750-9626785 5.85714 
chr11:9629474-9629488 6 
chr11:9629782-9629805 5.56522 
chr11:9630653-9630668 6 
chr11:9631428-9631457 5.55172 
chr11:9632276-9632308 6 
chr11:9633562-9633605 5.48837 
chr11:9637048-9637068 5.95 
chr11:9637317-9637347 5.96667 
chr11:9637716-9637766 5.6 
chr11:9638167-9638184 5.76471 
chr11:9640395-9640414 6 
chr11:9640780-9640804 5.5 
chr11:9641173-9641185 6 
chr11:9642045-9642069 5.625 
chr11:9642803-9642817 6 
chr11:9643259-9643281 5.54545 
chr11:9643566-9643598 5.3125 
chr11:9646362-9646379 6 
chr11:9648283-9648307 5.70833 
chr11:9649357-9649385 6 
chr11:9651104-9651131 5.40741 
chr11:9652523-9652549 5.53846 
chr11:9653309-9653363 5.66667 
chr11:9654417-9654435 5.77778 
chr11:9657110-9657131 5.95238 
chr11:9658958-9658981 5.82609 
chr11:9659943-9659976 5.69697 
chr11:9661125-9661146 5.80952 
chr11:9662172-9662193 5.57143 
chr11:9663825-9663843 5.77778 
chr11:9664236-9664252 6 
chr11:9664405-9664435 6 
chr11:9666977-9667009 5.78125 
chr11:9667528-9667540 6 
chr11:9667859-9667901 5.28571 
chr11:9668267-9668327 5.55 
chr11:9668582-9668697 5.51304 
chr11:9671755-9671779 5.91667 
chr11:9672841-9672861 5.9 
chr11:9673890-9673918 5.28571 
chr11:9674696-9674729 6 
chr11:9674926-9674943 6 
chr11:9676344-9676384 5.875 
chr11:9676580-9676596 5.8125 
chr11:9677292-9677328 6 
chr11:9677618-9677658 5.875 
chr11:9679330-9679351 5.71429 
chr11:9681923-9681935 6 
chr11:9682504-9682536 5.625 
chr11:9683673-9683702 5.96552 
chr11:9683876-9683916 5.8 
chr11:9685588-9685616 5.89286 
chr11:9688271-9688284 6 
chr11:9688779-9688815 5.88889 
chr11:9689420-9689448 5.32143 
chr11:9691982-9692010 5.64286 
chr11:9692276-9692310 5.76471 
chr11:9692612-9693237 5.744 
chr11:9693290-9693770 5.70833 
chr11:9693890-9693924 5.44118 
chr11:9694077-9694096 6 
chr11:9694648-9694671 5.52174 
chr11:9695395-9695407 6 
chr11:9695437-9695465 6 
chr11:9696515-9696543 5.64286 
chr11:9696834-9697016 5.74176 
chr11:9697100-9697130 5.73333 
chr11:9697876-9697911 5.25714 
chr11:9698195-9698209 6 
chr11:9700090-9700106 6 
chr11:9701191-9701228 5.7027 
chr11:9701960-9701973 6 
chr11:9704152-9704176 5.41667 
chr11:9704212-9704236 5.875 
chr11:9704962-9704995 5.87879 
chr11:9705536-9705576 5.45 
chr11:9706465-9706478 6 
chr11:9707576-9707622 5.34783 
chr11:9707882-9707916 5.76471 
chr11:9712116-9712138 6 
chr11:9712430-9712461 5.54839 
chr11:9712557-9712585 5.57143 
chr11:9713764-9713781 6 
chr11:9713943-9713964 5.52381 
chr11:9714450-9714470 5.7 
chr11:9715066-9715087 5.57143 
chr11:9717278-9717320 5.69048 
chr11:9718042-9718079 5.40541 
chr11:9718816-9718854 5.57895 
chr11:9719638-9719661 5.86957 
chr11:9721411-9721437 5.96154 
chr11:9722470-9722487 5.76471 
chr11:9723238-9723259 5.90476 
chr11:9723947-9723969 5.90909 
chr11:9725915-9725949 5.73529 
chr11:9726551-9727110 5.67621 
chr11:9727139-9727914 5.57677 
chr11:9729088-9729115 5.92593 
chr11:9729412-9729438 5.76923 
chr11:9730360-9730401 6 
chr11:9731880-9731901 5.7619 
chr11:9732204-9732240 5.47222 
chr11:9732535-9732565 5.93333 
chr11:9732585-9732615 5.83333 
chr11:9732938-9732968 5.93333 
chr11:9734282-9734297 6 
chr11:9736354-9736371 6 
chr11:9736517-9736532 6 
chr11:9739206-9739219 6 
chr11:9740640-9740652 6 
chr11:9742354-9742375 5.66667 
chr11:9742705-9742735 5.56667 
chr11:9743003-9743028 5.84 
chr11:9744511-9744527 5.875 
chr11:9745318-9745333 6 
chr11:9746909-9746940 5.45161 
chr11:9747074-9747130 5.89286 
chr11:9751874-9751888 6 
chr11:9753153-9753176 5.69565 
chr11:9759441-9759459 6 
chr11:9760235-9760250 6 
chr11:9760408-9760423 5.86667 
chr11:9763485-9763500 6 
chr11:9764431-9764458 5.62963 
chr11:9764586-9764605 5.63158 
chr11:9765411-9765437 5.53846 
chr11:9766424-9766459 5.57143 
chr11:9770759-9770802 5.67442 
chr11:9771886-9771914 5.96429 
chr11:9775232-9775249 6 
chr11:9782947-9782967 6 
chr11:9784637-9784659 5.72727 
chr11:9792317-9792355 5.97368 
chr11:9794874-9794897 6 
chr11:9795801-9795833 5.375 
chr11:9795913-9795942 5.75862 
chr11:9799882-9799898 6 
chr11:9804416-9804447 5.83871 
chr11:9810136-9810151 6 
chr11:9812968-9812982 6 
chr11:9814468-9814501 5.84848 
chr11:9814929-9814949 5.65 
chr11:9815728-9815747 6 
chr11:9815774-9815805 5.58065 
chr11:9816223-9816249 6 
chr11:9819519-9819539 6 
chr11:9820497-9820531 5.79412 
chr11:9821935-9821966 5.74194 
chr11:9824564-9824583 5.73684 
chr11:9825679-9825700 5.90476 
chr11:9830404-9830428 5.45833 
chr11:9831091-9831104 6 
chr11:9831823-9831835 6 
chr11:9836819-9836856 5.81081 
chr11:9838175-9838230 5.27273 
chr11:9839289-9839309 6 
chr11:9839442-9839466 5.66667 
chr11:9843561-9843592 5.25806 
chr11:9843805-9843820 6 
chr11:9845050-9845072 5.86364 
chr11:9846108-9846140 6 
chr11:9847993-9848021 5.85714 
chr11:9848259-9848328 5.84058 
chr11:9848456-9848474 6 
chr11:9850657-9850684 5.55556 
chr11:9850805-9850834 5.89655 
chr11:9851099-9851129 5.8 
chr11:9852285-9852339 6 
chr11:9852532-9852558 5.30769 
chr11:9854135-9854163 5.53571 
chr11:9854968-9854981 6 
chr11:9855624-9855651 5.96296 
chr11:9857003-9857020 5.94118 
chr11:9858916-9858941 5.92 
chr11:9859578-9859600 5.72727 
chr11:9866451-9866490 5.5641 
chr11:9866572-9866601 5.31034 
chr11:9867418-9867443 5.6 
chr11:9871780-9871811 5.6129 
chr11:9872682-9872708 5.84615 
chr11:9873316-9873330 6 
chr11:9876115-9876142 5.55556 
chr11:9878332-9878347 6 
chr11:9878688-9878719 5.3871 
chr11:9879283-9879310 5.37037 
chr11:9881808-9881822 6 
chr11:9883210-9883225 6 
chr11:9884272-9884316 5.38636 
chr11:9885285-9885311 5.65385 
chr11:9887235-9887259 5.95833 
chr11:9888433-9888448 5.86667 
chr11:9889873-9889910 5.83784 
chr11:9890058-9890092 5.76471 
chr11:9892519-9892531 6 
chr11:9893017-9893050 6 
chr11:9894752-9894773 6 
chr11:9898055-9898085 5.7 
chr11:9901631-9901653 6 
chr11:9904342-9904377 5.62857 
chr11:9904679-9904703 5.5 
chr11:9906798-9906841 5.72093 
chr11:9911435-9911463 5.71429 
chr11:9911751-9911788 5.64865 
chr11:9913654-9913678 5.70833 
chr11:9914094-9914119 5.64 
chr11:9916530-9916550 5.85 
chr11:9920602-9920621 5.78947 
chr11:9921576-9921606 5.6 
chr11:9924378-9924395 5.82353 
chr11:9924868-9924883 5.93333 
chr11:9926573-9926585 6 
chr11:9930398-9930410 6 
chr11:9931216-9931229 6 
chr11:9932248-9932285 5.56757 
chr11:9932437-9932451 6 
chr11:9932603-9932626 6 
chr11:9935185-9935226 5.95122 
chr11:9936992-9937006 6 
chr11:9938127-9938157 5.73333 
chr11:9938871-9938891 6 
chr11:9940066-9940096 5.86667 
chr11:9940799-9940824 5.88 
chr11:9941729-9941808 5.63291 
chr11:9942436-9942461 5.48 
chr11:9942611-9942628 6 
chr11:9943796-9943828 5.84375 
chr11:9944856-9944877 6 
chr11:9945972-9945989 6 
chr11:9946286-9946310 5.75 
chr11:9946830-9946843 6 
chr11:9949102-9949133 5.77419 
chr11:9950805-9950831 6 
chr11:9952972-9953000 5.75 
chr11:9954500-9954529 5.93103 
chr11:9955626-9955655 5.75862 
chr11:9959837-9959857 5.9 
chr11:9960614-9960651 5.78378 
chr11:9963324-9963351 5.48148 
chr11:9964385-9964564 5.80447 
chr11:9965079-9965122 5.34884 
chr11:9967976-9968009 5.93939 
chr11:9970594-9970674 5.3375 
chr11:9971589-9971611 5.5 
chr11:9972405-9972426 5.61905 
chr11:9973794-9973824 6 
chr11:9974983-9975006 5.69565 
chr11:9976227-9976254 6 
chr11:9976852-9976871 5.84211 
chr11:9977527-9977555 5.57143 
chr11:9979904-9979919 6 
chr11:9982203-9982220 5.82353 
chr11:9985012-9985033 5.61905 
chr11:9986844-9986860 6 
chr11:9987621-9987643 6 
chr11:9989458-9989547 5.85393 
chr11:9992848-9992862 5.92857 
chr11:9993232-9993248 6 
chr11:9993789-9993818 5.51724 
chr11:9994019-9994041 5.90909 
chr11:9995195-9995235 5.25 
chr11:9996202-9996226 5.79167 
chr11:9996507-9996542 5.94286 
chr11:9997423-9997449 5.46154 
chr11:9997598-9997633 5.91429 
chr11:9998157-9998182 5.4 
chr11:9998289-9998334 5.93333 
chr11:9998640-9998678 5.63158 
chr11:9998864-9998882 5.77778 
chr11:10000162-10000208 5.8913 
chr11:10001357-10001369 6 
chr11:10001836-10001855 6 
chr11:10006861-10006882 5.90476 
chr11:10010586-10010629 5.72093 
chr11:10010990-10011004 6 
chr11:10016021-10016039 5.88889 
chr11:10016113-10016146 5.48485 
chr11:10017179-10017204 5.92 
chr11:10020826-10020874 6 
chr11:10023060-10023084 5.45833 
chr11:10024899-10024927 6 
chr11:10026121-10026137 6 
chr11:10028801-10028816 6 
chr11:10032765-10032786 5.71429 
chr11:10035159-10035187 5.28571 
chr11:10035432-10035448 6 
chr11:10035802-10035825 5.6087 
chr11:10036052-10036070 6 
chr11:10036684-10036706 5.72727 
chr11:10038024-10038040 6 
chr11:10042985-10043028 5.76744 
chr11:10047138-10047159 5.57143 
chr11:10050118-10050135 5.76471 
chr11:10055210-10055232 6 
chr11:10060276-10060303 5.2963 
chr11:10060399-10060425 5.38462 
chr11:10062274-10062345 5.35211 
chr11:10063459-10063483 5.45833 
chr11:10065952-10066011 5.44068 
chr11:10068323-10068350 5.2963 
chr11:10070106-10070128 5.5 
chr11:10074479-10074516 5.18919 
chr11:10074553-10074574 5.90476 
chr11:10074644-10074687 5.27907 
chr11:10076440-10076471 5.90323 
chr11:10077071-10077119 6 
chr11:10080759-10080778 5.63158 
chr11:10082574-10082599 5.68 
chr11:10084867-10084917 5.76 
chr11:10085371-10085424 5.84906 
chr11:10087493-10087515 5.86364 
chr11:10087615-10087631 5.9375 
chr11:10087864-10087901 6 
chr11:10088355-10088381 5.65385 
chr11:10088896-10088932 5.30556 
chr11:10089083-10089117 5.97059 
chr11:10092787-10092826 5.97436 
chr11:10094266-10094290 5.83333 
chr11:10094437-10094477 5.85 
chr11:10094834-10094874 5.475 
chr11:10096071-10096093 5.72727 
chr11:10101795-10101812 6 
chr11:10103306-10103326 5.9 
chr11:10105694-10105706 6 
chr11:10107508-10107521 5.92308 
chr11:10107578-10107604 5.42308 
chr11:10111274-10111296 5.72727 
chr11:10111873-10111893 5.65 
chr11:10112311-10112327 6 
chr11:10114551-10114574 5.56522 
chr11:10114929-10114948 5.68421 
chr11:10116075-10116088 6 
chr11:10116549-10116578 6 
chr11:10117274-10117339 5.66154 
chr11:10117874-10117906 5.15625 
chr11:10117971-10117984 6 
chr11:10120192-10120262 5.61429 
chr11:10120395-10120419 5.70833 
chr11:10121387-10121410 5.43478 
chr11:10123190-10123234 5.77273 
chr11:10127567-10127590 5.56522 
chr11:10127802-10127818 5.875 
chr11:10128179-10128192 6 
chr11:10128358-10128391 5.15152 
chr11:10130062-10130084 6 
chr11:10132723-10132753 5.16667 
chr11:10134926-10134949 5.6087 
chr11:10138987-10139003 6 
chr11:10140449-10140489 5.725 
chr11:10142020-10142048 5.78571 
chr11:10142151-10142180 5.65517 
chr11:10142617-10142631 6 
chr11:10146307-10146330 5.47826 
chr11:10146655-10146669 6 
chr11:10150647-10150667 6 
chr11:10151386-10151407 6 
chr11:10159549-10159572 6 
chr11:10166034-10166052 6 
chr11:10168597-10168610 6 
chr11:10174096-10174122 5.96154 
chr11:10182000-10182052 5.42308 
chr11:10182731-10182752 5.95238 
chr11:10183350-10183374 5.625 
chr11:10183529-10183547 5.88889 
chr11:10188508-10188531 6 
chr11:10189121-10189138 6 
chr11:10189564-10189580 5.9375 
chr11:10192118-10192146 5.78571 
chr11:10200886-10200967 5.85185 
chr11:10203929-10203960 5.19355 
chr11:10204282-10204334 5.65385 
chr11:10206256-10206283 5.66667 
chr11:10208815-10208867 5.76923 
chr11:10213063-10213079 5.9375 
chr11:10214898-10214914 6 
chr11:10215773-10215813 5.225 
chr11:10218384-10218418 5.88235 
chr11:10218996-10219030 5.32353 
chr11:10225787-10225799 6 
chr11:10226086-10226119 5.78788 
chr11:10226728-10226751 5.73913 
chr11:10227833-10227871 5.28947 
chr11:10228207-10228232 5.4 
chr11:10231863-10231940 5.5974 
chr11:10232561-10232577 6 
chr11:10233385-10233439 5.2037 
chr11:10236168-10236194 5.76923 
chr11:10238951-10238974 5.82609 
chr11:10244946-10244985 6 
chr11:10247860-10247889 5.31034 
chr11:10254107-10254121 5.92857 
chr11:10255093-10255113 5.85 
chr11:10257073-10257094 5.61905 
chr11:10257616-10257631 6 
chr11:10258892-10258919 5.74074 
chr11:10260458-10260487 5.41379 
chr11:10260585-10260638 5.26415 
chr11:10260653-10260697 5.40909 
chr11:10264990-10265050 5.08333 
chr11:10266680-10266695 6 
chr11:10267817-10267844 5.59259 
chr11:10269073-10269087 6 
chr11:10274289-10274311 6 
chr11:10274365-10274385 5.7 
chr11:10274665-10274684 6 
chr11:10275301-10275326 5.6 
chr11:10275927-10275944 5.76471 
chr11:10276447-10276481 6 
chr11:10279046-10279063 5.94118 
chr11:10279211-10279234 6 
chr11:10279501-10279523 5.63636 
chr11:10279616-10279665 5.7551 
chr11:10279817-10279833 6 
chr11:10282249-10282262 6 
chr11:10282426-10282477 5.52941 
chr11:10284161-10284187 5.46154 
chr11:10286104-10286140 5.47222 
chr11:10287404-10287440 5.61111 
chr11:10288643-10288677 5.82353 
chr11:10289131-10289149 5.77778 
chr11:10289356-10289385 5.24138 
chr11:10292541-10292563 6 
chr11:10294313-10294328 6 
chr11:10294618-10294656 5.78947 
chr11:10295937-10295968 5.3871 
chr11:10296297-10296317 5.8 
chr11:10296726-10296759 5.66667 
chr11:10298679-10298698 6 
chr11:10300653-10300672 6 
chr11:10301705-10301734 5.48276 
chr11:10304381-10304398 6 
chr11:10306186-10306205 5.68421 
chr11:10306848-10306918 5.51429 
chr11:10307702-10307742 5.975 
chr11:10307950-10307980 5.93333 
chr11:10308204-10308223 6 
chr11:10308817-10308831 6 
chr11:10311759-10311785 5.30769 
chr11:10313204-10313240 6 
chr11:10314225-10314240 6 
chr11:10315463-10315484 5.7619 
chr11:10315651-10315670 5.73684 
chr11:10315706-10315728 5.59091 
chr11:10318753-10318782 5.72414 
chr11:10319938-10319962 5.41667 
chr11:10320884-10320900 6 
chr11:10322046-10322085 5.53846 
chr11:10322340-10322368 5.78571 
chr11:10323529-10323554 5.8 
chr11:10323577-10323600 5.47826 
chr11:10324296-10324324 5.60714 
chr11:10329600-10329627 5.66667 
chr11:10329891-10329918 5.66667 
chr11:10332172-10332223 5.90196 
chr11:10332631-10332659 5.60714 
chr11:10334332-10334357 5.64 
chr11:10334418-10334441 6 
chr11:10336681-10336731 5.6 
chr11:10337362-10337379 5.82353 
chr11:10337855-10337880 5.68 
chr11:10337898-10337922 5.91667 
chr11:10338175-10338204 5.27586 
chr11:10338245-10338280 5.74286 
chr11:10341436-10341478 5.85714 
chr11:10344718-10344731 6 
chr11:10345213-10345239 5.69231 
chr11:10351172-10351227 5.92727 
chr11:10353669-10353695 6 
chr11:10355016-10355034 5.88889 
chr11:10356543-10356556 5.92308 
chr11:10359558-10359586 5.57143 
chr11:10361949-10361979 5.86667 
chr11:10362089-10362114 5.36 
chr11:10363481-10363516 5.94286 
chr11:10365981-10366197 5.66204 
chr11:10366326-10366367 5.95122 
chr11:10367701-10367724 6 
chr11:10367801-10367815 5.92857 
chr11:10371880-10371904 5.375 
chr11:10372542-10372575 5.57576 
chr11:10372601-10372626 5.44 
chr11:10374300-10374322 5.54545 
chr11:10374804-10375009 5.75122 
chr11:10375154-10375173 6 
chr11:10378896-10378920 5.66667 
chr11:10381342-10381363 6 
chr11:10382405-10382432 5.22222 
chr11:10382715-10382759 5.34091 
chr11:10382885-10382907 5.77273 
chr11:10383195-10383251 5.48214 
chr11:10383946-10383989 5.46512 
chr11:10384721-10384759 5.71053 
chr11:10385038-10385051 6 
chr11:10385085-10385111 5.84615 
chr11:10387897-10387949 6 
chr11:10388467-10388480 6 
chr11:10390052-10390070 5.72222 
chr11:10395412-10395425 6 
chr11:10395445-10395458 6 
chr11:10395759-10395850 5.24176 
chr11:10395869-10395967 5.41837 
chr11:10399430-10399444 6 
chr11:10400633-10400646 6 
chr11:10403050-10403066 6 
chr11:10404269-10404292 5.69565 
chr11:10404332-10404364 5.46875 
chr11:10404576-10404594 5.88889 
chr11:10404978-10404995 6 
chr11:10405494-10405508 6 
chr11:10411989-10412031 5.85714 
chr11:10414831-10414855 5.91667 
chr11:10416759-10416813 5.38889 
chr11:10420878-10420922 6 
chr11:10421381-10421445 5.1875 
chr11:10421455-10421484 5.58621 
chr11:10421830-10421860 5.66667 
chr11:10425859-10425905 5.30435 
chr11:10427003-10427023 6 
chr11:10436502-10436521 5.63158 
chr11:10439046-10439077 5.29032 
chr11:10448672-10448718 5.13043 
chr11:10454204-10454217 6 
chr11:10454231-10454270 5.82051 
chr11:10457605-10457630 6 
chr11:10459289-10459315 5.46154 
chr11:10459472-10459492 6 
chr11:10459702-10459726 5.75 
chr11:10463448-10463471 5.65217 
chr11:10465367-10465409 5.61905 
chr11:10467579-10467606 5.37037 
chr11:10468740-10468752 6 
chr11:10470162-10470215 5.88679 
chr11:10470759-10470795 5.30556 
chr11:10471784-10471827 6 
chr11:10471886-10471917 6 
chr11:10472365-10472389 5.41667 
chr11:10472742-10472766 5.58333 
chr11:10474488-10474510 5.90909 
chr11:10475119-10475144 6 
chr11:10477283-10477303 5.6 
chr11:10478524-10478537 6 
chr11:10479801-10479819 6 
chr11:10479843-10479856 6 
chr11:10481560-10481650 5.78889 
chr11:10482294-10482349 5.34545 
chr11:10487366-10487382 6 
chr11:10488986-10489021 5.17143 
chr11:10491586-10491599 6 
chr11:10494816-10494836 5.65 
chr11:10496521-10496545 5.58333 
chr11:10498012-10498043 5.58065 
chr11:10499759-10499790 5.16129 
chr11:10513874-10513904 5.23333 
chr11:10517463-10517476 6 
chr11:10519916-10519939 5.47826 
chr11:10520755-10520784 6 
chr11:10521841-10521873 5.8125 
chr11:10524188-10524220 5.5625 
chr11:10525662-10525718 5.76786 
chr11:10528442-10528458 6 
chr11:10534425-10534458 5.24242 
chr11:10536848-10536873 5.32 
chr11:10541376-10541400 5.375 
chr11:10541491-10541505 6 
chr11:10541763-10541805 5.33333 
chr11:10541874-10541912 5.34211 
chr11:10549269-10549325 5.16071 
chr11:10554043-10554080 6 
chr11:10554104-10554133 5.44828 
chr11:10555079-10555125 5.32609 
chr11:10556024-10556045 6 
chr11:10557010-10557022 6 
chr11:10561226-10561262 5.30556 
chr11:10563900-10563926 5.42308 
chr11:10564334-10564351 6 
chr11:10565802-10565828 5.57692 
chr11:10568292-10568308 5.9375 
chr11:10568824-10568849 6 
chr11:10570230-10570250 5.8 
chr11:10571589-10571602 5.92308 
chr11:10572470-10572497 5.33333 
chr11:10573969-10573992 5.82609 
chr11:10575322-10575334 6 
chr11:10576313-10576340 5.2963 
chr11:10576589-10576608 5.63158 
chr11:10578247-10578296 6 
chr11:10578478-10578510 5.25 
chr11:10582931-10582958 5.66667 
chr11:10583511-10583535 5.875 
chr11:10584493-10584513 6 
chr11:10584903-10584928 5.32 
chr11:10592084-10592104 6 
chr11:10596610-10596640 5.26667 
chr11:10606095-10606128 6 
chr11:10610215-10610243 5.39286 
chr11:10610967-10610983 6 
chr11:10619043-10619055 6 
chr11:10619094-10619119 6 
chr11:10628624-10628646 5.63636 
chr11:10629652-10629674 5.90909 
chr11:10629837-10629852 6 
chr11:10634808-10634820 6 
chr11:10636365-10636393 5.28571 
chr11:10637469-10637490 5.61905 
chr11:10638064-10638094 6 
chr11:10644423-10644444 6 
chr11:10651912-10651931 5.78947 
chr11:10653682-10653747 5.86154 
chr11:10654594-10654634 5.85 
chr11:10655833-10655853 5.8 
chr11:10656300-10656328 6 
chr11:10663991-10664026 5.37143 
chr11:10664723-10664741 6 
chr11:10665138-10665157 5.84211 
chr11:10665273-10665297 5.91667 
chr11:10665913-10665943 5.23333 
chr11:10667896-10667915 5.84211 
chr11:10668398-10668431 5.15152 
chr11:10670347-10670373 5.57692 
chr11:10680224-10680321 5.7732 
chr11:10680379-10680412 5.54545 
chr11:10680446-10680479 5.72727 
chr11:10680511-10680544 5.63636 
chr11:10684764-10684795 5.6129 
chr11:10684917-10684942 5.72 
chr11:10686673-10686695 6 
chr11:10688675-10688702 5.77778 
chr11:10688912-10688946 5.41176 
chr11:10689861-10689882 5.52381 
chr11:10693259-10693295 5.75 
chr11:10699540-10699590 5.48 
chr11:10701816-10702113 5.76768 
chr11:10703340-10703365 5.36 
chr11:10706149-10706190 6 
chr11:10706963-10706987 5.625 
chr11:10707273-10707285 6 
chr11:10707696-10707724 5.28571 
chr11:10709482-10709506 5.5 
chr11:10711429-10711462 5.30303 
chr11:10711538-10711564 5.57692 
chr11:10714350-10714371 5.61905 
chr11:10716931-10716980 5.91837 
chr11:10717765-10717784 5.89474 
chr11:10720013-10720098 5.74118 
chr11:10722282-10722296 6 
chr11:10724027-10724051 6 
chr11:10724569-10724593 5.625 
chr11:10725922-10725958 5.58333 
chr11:10727829-10727852 5.56522 
chr11:10728545-10728578 5.66667 
chr11:10729420-10729445 5.56 
chr11:10729915-10729956 5.80488 
chr11:10731714-10731738 5.58333 
chr11:10732600-10732613 6 
chr11:10733394-10733419 5.64 
chr11:10734320-10734347 5.66667 
chr11:10735790-10735818 5.82143 
chr11:10739529-10739550 5.57143 
chr11:10741255-10741270 5.86667 
chr11:10741807-10741821 6 
chr11:10742759-10742772 5.92308 
chr11:10743175-10743205 5.43333 
chr11:10743959-10743985 5.38462 
chr11:10744624-10744655 5.58065 
chr11:10744938-10744973 5.82857 
chr11:10746515-10746537 6 
chr11:10748520-10748540 6 
chr11:10750401-10750433 5.3125 
chr11:10751234-10751262 5.75 
chr11:10753488-10753520 6 
chr11:10753624-10753658 5.79412 
chr11:10755905-10755926 5.80952 
chr11:10756389-10756458 5.49275 
chr11:10756594-10756625 5.64516 
chr11:10758505-10758523 6 
chr11:10758809-10758840 5.58065 
chr11:10759267-10759296 5.31034 
chr11:10760969-10760983 6 
chr11:10761621-10761633 6 
chr11:10762721-10762748 5.25926 
chr11:10762871-10762898 5.44444 
chr11:10763388-10763400 6 
chr11:10767198-10767230 6 
chr11:10768458-10768475 5.94118 
chr11:10768683-10768978 5.75593 
chr11:10771666-10771697 5.51613 
chr11:10773631-10773645 5.92857 
chr11:10775222-10775249 5.66667 
chr11:10783156-10783184 5.60714 
chr11:10786995-10787021 6 
chr11:10788131-10788156 5.52 
chr11:10789205-10789233 5.92857 
chr11:10790770-10790793 5.78261 
chr11:10794786-10794811 5.48 
chr11:10795431-10795445 6 
chr11:10797611-10797644 5.90909 
chr11:10798518-10798543 6 
chr11:10798898-10798921 5.65217 
chr11:10800235-10800247 6 
chr11:10803259-10803286 5.51852 
chr11:10803836-10803854 5.72222 
chr11:10804203-10804249 6 
chr11:10805289-10805301 6 
chr11:10807779-10807808 5.58621 
chr11:10808259-10808279 5.85 
chr11:10810040-10810053 6 
chr11:10810130-10810150 5.7 
chr11:10810483-10810508 5.76 
chr11:10811436-10811487 5.84314 
chr11:10813014-10813035 5.71429 
chr11:10814269-10814294 5.48 
chr11:10814996-10815020 5.91667 
chr11:10815349-10815362 6 
chr11:10815404-10815424 5.8 
chr11:10816156-10816179 6 
chr11:10820663-10820683 5.75 
chr11:10824413-10824427 5.92857 
chr11:10827494-10827518 5.5 
chr11:10830322-10830370 5.39583 
chr11:10831330-10831351 5.90476 
chr11:10833599-10833611 6 
chr11:10835070-10835098 5.89286 
chr11:10836836-10836860 5.95833 
chr11:10838566-10838597 5.83871 
chr11:10839263-10839283 5.75 
chr11:10839610-10839622 6 
chr11:10840512-10840531 5.94737 
chr11:10840690-10840722 5.28125 
chr11:10841286-10841302 6 
chr11:10841928-10841953 6 
chr11:10842254-10842271 6 
chr11:10843547-10843595 6 
chr11:10845128-10845144 6 
chr11:10847101-10847128 5.48148 
chr11:10847294-10847330 5.58333 
chr11:10848307-10848329 6 
chr11:10852252-10852272 6 
chr11:10853697-10853709 6 
chr11:10854530-10854557 5.40741 
chr11:10855068-10855089 5.85714 
chr11:10855740-10855784 5.36364 
chr11:10859259-10859293 5.41176 
chr11:10861530-10861555 5.6 
chr11:10861568-10861588 6 
chr11:10861791-10861814 5.52174 
chr11:10867181-10867201 5.7 
chr11:10869287-10869302 5.86667 
chr11:10872780-10872796 5.875 
chr11:10879453-10879475 5.54545 
chr11:10879759-10879787 5.28571 
chr11:10881183-10881209 5.96154 
chr11:10881330-10881349 5.63158 
chr11:10882142-10882165 6 
chr11:10882876-10882910 5.44118 
chr11:10884075-10884098 5.78261 
chr11:10885309-10885336 5.2963 
chr11:10885520-10885548 5.53571 
chr11:10887498-10887712 5.73364 
chr11:10887724-10887789 5.96923 
chr11:10891710-10891726 6 
chr11:10892471-10892494 5.43478 
chr11:10893480-10893510 5.86667 
chr11:10894307-10894403 5.71875 
chr11:10894791-10894809 6 
chr11:10895574-10895593 5.73684 
chr11:10898647-10898662 6 
chr11:10900028-10900048 5.75 
chr11:10901803-10901819 6 
chr11:10901943-10901960 5.94118 
chr11:10902162-10902185 6 
chr11:10909615-10909627 6 
chr11:10910657-10910677 5.85 
chr11:10910879-10910904 5.68 
chr11:10911455-10911477 6 
chr11:10913100-10913117 5.82353 
chr11:10913817-10913858 5.19512 
chr11:10914618-10914646 5.78571 
chr11:10917154-10917184 5.96667 
chr11:10917785-10917832 5.68085 
chr11:10921844-10921880 6 
chr11:10922612-10922644 5.59375 
chr11:10922773-10922799 5.42308 
chr11:10923245-10923283 5.73684 
chr11:10923600-10923617 5.88235 
chr11:10924942-10924960 5.72222 
chr11:10925195-10925220 5.44 
chr11:10925595-10925609 6 
chr11:10927048-10927083 5.65714 
chr11:10930523-10930557 5.5 
chr11:10931909-10931924 6 
chr11:10933357-10933381 5.70833 
chr11:10935131-10935186 5.50909 
chr11:10935386-10935447 5.90164 
chr11:10937271-10937283 6 
chr11:10937484-10937509 5.44 
chr11:10937619-10937635 5.875 
chr11:10938206-10938220 6 
chr11:10938233-10938249 6 
chr11:10938730-10938745 6 
chr11:10942013-10942052 5.51282 
chr11:10943564-10943585 6 
chr11:10946125-10946172 5.38298 
chr11:10951158-10951184 5.88462 
chr11:10951388-10951418 5.33333 
chr11:10953628-10953768 5.5 
chr11:10953782-10953805 5.6087 
chr11:10954327-10954355 5.92857 
chr11:10954465-10954485 6 
chr11:10956018-10956043 6 
chr11:10958432-10958453 5.7619 
chr11:10959472-10959489 5.88235 
chr11:10959534-10959583 5.67347 
chr11:10960132-10960254 5.45082 
chr11:10973060-10973089 5.27586 
chr11:10974275-10974291 6 
chr11:10981066-10981089 5.69565 
chr11:10984689-10984708 6 
chr11:10984988-10985003 6 
chr11:10985562-10985589 5.25926 
chr11:10987072-10987121 5.89796 
chr11:10989960-10989988 5.17857 
chr11:10990322-10990354 5.21875 
chr11:10990917-10990954 5.64865 
chr11:10991517-10991538 6 
chr11:10995750-10995786 5.5 
chr11:10996568-10996615 5.59574 
chr11:10998537-10998689 5.72368 
chr11:10999025-10999059 5.70588 
chr11:11001838-11001855 5.94118 
chr11:11004010-11004133 5.60163 
chr11:11006490-11006517 6 
chr11:11007148-11007175 5.85185 
chr11:11008401-11008465 5.78125 
chr11:11010119-11010136 5.94118 
chr11:11011209-11011232 5.52174 
chr11:11015504-11015527 5.78261 
chr11:11016725-11016759 5.67647 
chr11:11017121-11017146 5.52 
chr11:11018194-11018259 5.15385 
chr11:11018948-11018988 6 
chr11:11022044-11022090 5.95652 
chr11:11023273-11023348 5.44 
chr11:11023379-11023500 5.52893 
chr11:11023532-11023566 5.47059 
chr11:11023611-11023652 5.85366 
chr11:11023685-11023742 5.70175 
chr11:11023759-11023890 5.31298 
chr11:11023948-11024062 5.26316 
chr11:11024116-11024242 5.42063 
chr11:11024812-11024841 6 
chr11:11026119-11026152 5.42424 
chr11:11027488-11027503 5.93333 
chr11:11030047-11030070 5.69565 
chr11:11031514-11031531 6 
chr11:11034115-11034148 6 
chr11:11034451-11034472 5.66667 
chr11:11034974-11035006 5.65625 
chr11:11035938-11035966 5.5 
chr11:11036364-11036385 5.85714 
chr11:11036468-11036527 5.33898 
chr11:11037113-11037141 5.25 
chr11:11037336-11037350 6 
chr11:11040488-11040521 5.57576 
chr11:11041975-11042010 5.82857 
chr11:11042027-11042128 5.63366 
chr11:11043282-11043326 5.45455 
chr11:11044191-11044337 5.67808 
chr11:11052507-11052524 6 
chr11:11052920-11052957 5.21622 
chr11:11054002-11054030 5.46429 
chr11:11055731-11055743 6 
chr11:11056345-11056371 5.46154 
chr11:11056709-11056736 5.66667 
chr11:11056864-11056883 5.63158 
chr11:11057485-11057520 5.74286 
chr11:11058442-11058482 5.85 
chr11:11058935-11058959 5.66667 
chr11:11063095-11063112 5.88235 
chr11:11070906-11070920 6 
chr11:11072329-11072355 5.5 
chr11:11072685-11072714 5.17241 
chr11:11072906-11072948 5.52381 
chr11:11073344-11073360 6 
chr11:11076933-11076963 5.33333 
chr11:11079822-11079836 6 
chr11:11080145-11080165 6 
chr11:11082061-11082090 5.86207 
chr11:11082196-11082220 5.66667 
chr11:11082673-11082710 5.59459 
chr11:11083005-11083033 5.71429 
chr11:11088046-11088060 5.92857 
chr11:11089800-11089819 5.73684 
chr11:11091932-11091955 5.43478 
chr11:11095108-11095162 5.90741 
chr11:11098281-11098424 5.84615 
chr11:11098759-11098786 5.51852 
chr11:11099652-11099675 6 
chr11:11100243-11100296 5.58491 
chr11:11102791-11102820 5.58621 
chr11:11107941-11107960 5.73684 
chr11:11109096-11109132 6 
chr11:11110476-11110507 5.80645 
chr11:11113854-11113878 5.79167 
chr11:11113913-11113931 6 
chr11:11114424-11114444 6 
chr11:11114749-11114775 5.84615 
chr11:11119777-11119789 6 
chr11:11122622-11122649 5.74074 
chr11:11126256-11126280 5.79167 
chr11:11127975-11128016 5.34146 
chr11:11128043-11128063 5.65 
chr11:11131414-11131440 5.30769 
chr11:11131587-11131616 6 
chr11:11133750-11133766 6 
chr11:11134536-11134564 5.64286 
chr11:11135506-11135526 5.7 
chr11:11136367-11136379 6 
chr11:11138938-11138976 6 
chr11:11141251-11141263 6 
chr11:11141628-11141647 5.68421 
chr11:11143481-11143517 5.66667 
chr11:11143971-11143988 5.94118 
chr11:11145341-11145369 6 
chr11:11146335-11146358 5.82609 
chr11:11148296-11148317 5.61905 
chr11:11148530-11148547 5.82353 
chr11:11151975-11152003 5.17857 
chr11:11155286-11155305 5.78947 
chr11:11155350-11155378 5.42857 
chr11:11156402-11156431 5.48276 
chr11:11157069-11157092 6 
chr11:11158569-11158612 5.74419 
chr11:11159825-11159851 5.61538 
chr11:11166666-11166685 5.78947 
chr11:11169759-11169788 5.13793 
chr11:11170076-11170116 5.375 
chr11:11170381-11170409 5.32143 
chr11:11172259-11172296 5.67568 
chr11:11180049-11180075 5.5 
chr11:11180409-11180436 5.44444 
chr11:11181174-11181204 5.66667 
chr11:11183522-11183544 5.5 
chr11:11187598-11187620 5.5 
chr11:11190640-11190654 6 
chr11:11200268-11200286 5.88889 
chr11:11210852-11210881 5.68966 
chr11:11215994-11216034 5.325 
chr11:11216162-11216181 5.63158 
chr11:11220319-11220362 5.90698 
chr11:11227129-11227160 5.6129 
chr11:11227691-11227730 5.25641 
chr11:11229700-11229715 5.93333 
chr11:11229752-11229778 5.38462 
chr11:11232570-11232589 5.68421 
chr11:11235609-11235719 5.38182 
chr11:11238468-11238512 5.81818 
chr11:11239541-11239559 6 
chr11:11240868-11240893 5.4 
chr11:11243519-11243541 5.77273 
chr11:11244691-11244729 5.94737 
chr11:11245030-11245046 6 
chr11:11257408-11257435 6 
chr11:11258475-11258487 6 
chr11:11260720-11260745 5.88 
chr11:11261451-11261466 6 
chr11:11262055-11262083 5.28571 
chr11:11266844-11266859 6 
chr11:11268005-11268796 5.91909 
chr11:11271018-11271051 5.48485 
chr11:11271849-11271897 6 
chr11:11276581-11276608 5.22222 
chr11:11277970-11277991 5.71429 
chr11:11278066-11278111 5.53333 
chr11:11279617-11279640 5.78261 
chr11:11280125-11280167 5.7381 
chr11:11282693-11282725 5.625 
chr11:11283115-11283135 6 
chr11:11284246-11284259 5.92308 
chr11:11284264-11284302 5.68421 
chr11:11288515-11288541 5.57692 
chr11:11289352-11289366 6 
chr11:11290824-11290839 6 
chr11:11295829-11295844 6 
chr11:11306455-11306472 6 
chr11:11314300-11314337 5.45946 
chr11:11315080-11315099 6 
chr11:11327748-11327803 5.54545 
chr11:11331874-11331908 5.11765 
chr11:11336585-11336624 5.79487 
chr11:11347051-11347084 5.45455 
chr11:11347583-11347604 5.85714 
chr11:11356088-11356106 5.72222 
chr11:11358432-11358461 5.27586 
chr11:11359378-11359419 5.70732 
chr11:11359508-11359525 6 
chr11:11364896-11364928 6 
chr11:11366511-11366550 5.23077 
chr11:11369928-11369945 6 
chr11:11377101-11377125 5.5 
chr11:11380365-11380404 5.82051 
chr11:11380842-11380867 5.6 
chr11:11383061-11383082 5.95238 
chr11:11383910-11383926 6 
chr11:11386545-11386571 5.26923 
chr11:11399238-11399259 5.80952 
chr11:11403973-11404024 5.35294 
chr11:11405166-11405183 6 
chr11:11405306-11405331 5.44 
chr11:11405363-11405404 5.73171 
chr11:11410225-11410251 5.57692 
chr11:11414166-11414187 6 
chr11:11414965-11414982 6 
chr11:11425966-11425979 6 
chr11:11429911-11429932 6 
chr11:11437277-11437306 5.75862 
chr11:11441143-11441181 5.71053 
chr11:11443277-11443305 6 
chr11:11443565-11443610 6 
chr11:11444154-11444176 5.68182 
chr11:11444893-11444913 5.6 
chr11:11445079-11445098 5.63158 
chr11:11451178-11451207 5.34483 
chr11:11451605-11451620 5.93333 
chr11:11453734-11453759 5.52 
chr11:11476054-11476067 6 
chr11:11476230-11476259 5.34483 
chr11:11483989-11484015 6 
chr11:11484741-11484785 5.86364 
chr11:11490507-11490532 5.84 
chr11:11494538-11494555 5.76471 
chr11:11495609-11495630 5.71429 
chr11:11500453-11500504 5.7451 
chr11:11501765-11501834 5.63768 
chr11:11506139-11506158 6 
chr11:11507179-11507199 5.6 
chr11:11508956-11508984 5.67857 
chr11:11511747-11511812 5.84615 
chr11:11514814-11514837 6 
chr11:11517671-11517690 6 
chr11:11518874-11518913 6 
chr11:11519297-11519332 5.82857 
chr11:11519492-11519508 6 
chr11:11528965-11529022 5.2807 
chr11:11529036-11529081 5.35556 
chr11:11533530-11533589 5.38983 
chr11:11534446-11534475 5.48276 
chr11:11535333-11535349 5.875 
chr11:11538176-11538200 5.54167 
chr11:11543642-11543663 5.90476 
chr11:11544858-11544884 5.46154 
chr11:11547179-11547193 6 
chr11:11548049-11548081 5.78125 
chr11:11551172-11551199 5.85185 
chr11:11551363-11551388 5.6 
chr11:11556411-11556440 5.51724 
chr11:11564373-11564403 5.96667 
chr11:11568366-11568399 5.54545 
chr11:11572632-11572644 6 
chr11:11574563-11574582 5.78947 
chr11:11575958-11575979 5.85714 
chr11:11578467-11578487 5.6 
chr11:11581061-11581114 5.64151 
chr11:11581128-11581157 6 
chr11:11581177-11581307 5.4 
chr11:11581440-11581455 5.86667 
chr11:11581553-11581622 5.66667 
chr11:11581664-11581716 5.44231 
chr11:11581732-11581759 5.33333 
chr11:11599877-11599890 6 
chr11:11600531-11600558 5.7037 
chr11:11600911-11600931 5.7 
chr11:11603067-11603092 5.68 
chr11:11604425-11604455 5.43333 
chr11:11607348-11607364 6 
chr11:11608360-11608383 5.78261 
chr11:11608536-11608558 6 
chr11:11612478-11612503 5.48 
chr11:11612706-11612727 6 
chr11:11612735-11612773 5.60526 
chr11:11614463-11614498 5.57143 
chr11:11615318-11615340 5.72727 
chr11:11616363-11616423 5.86667 
chr11:11616495-11616557 5.41935 
chr11:11619705-11619767 5.74194 
chr11:11619784-11619797 6 
chr11:11622375-11622391 5.875 
chr11:11635718-11635741 5.52174 
chr11:11635858-11635947 5.5618 
chr11:11637528-11637557 5.89655 
chr11:11641863-11641891 5.85714 
chr11:11643548-11643567 5.94737 
chr11:11644219-11644247 6 
chr11:11649199-11649226 5.51852 
chr11:11653269-11653281 6 
chr11:11654137-11654180 5.30233 
chr11:11657444-11657460 5.8125 
chr11:11658691-11658723 5.6875 
chr11:11659045-11659069 5.58333 
chr11:11659376-11659416 6 
chr11:11660145-11660227 5.80488 
chr11:11660454-11660493 6 
chr11:11664770-11664797 5.40741 
chr11:11665717-11665743 5.5 
chr11:11668062-11668098 6 
chr11:11669659-11669714 5.25455 
chr11:11670256-11670284 5.92857 
chr11:11671198-11671225 5.25926 
chr11:11672222-11672249 5.40741 
chr11:11676335-11676361 5.88462 
chr11:11679511-11679537 5.34615 
chr11:11681799-11681841 5.83333 
chr11:11693187-11693201 6 
chr11:11698833-11698859 6 
chr11:11699116-11699204 5.64773 
chr11:11701857-11701894 5.91892 
chr11:11706605-11706763 5.5 
chr11:11706793-11706855 5.79032 
chr11:11711708-11711730 5.5 
chr11:11712091-11712145 5.81481 
chr11:11712175-11712208 5.42424 
chr11:11712562-11712584 5.5 
chr11:11713879-11713911 5.9375 
chr11:11715403-11715420 5.88235 
chr11:11716468-11716489 6 
chr11:11718194-11718230 5.27778 
chr11:11719498-11719523 5.32 
chr11:11721105-11721145 6 
chr11:11724736-11724750 6 
chr11:11726893-11726949 5.78571 
chr11:11728667-11728698 5.48387 
chr11:11728853-11728888 5.71429 
chr11:11730787-11730808 5.85714 
chr11:11732073-11732109 5.83333 
chr11:11732811-11732853 5.92857 
chr11:11737534-11737582 5.22917 
chr11:11738832-11738856 5.83333 
chr11:11741385-11741450 5.2 
chr11:11742487-11742571 5.41667 
chr11:11745154-11745168 6 
chr11:11748232-11748244 6 
chr11:11748819-11748842 5.69565 
chr11:11749480-11749500 5.7 
chr11:11750393-11750423 5.43333 
chr11:11751766-11751796 5.3 
chr11:11752548-11752622 5.71622 
chr11:11759363-11759389 5.88462 
chr11:11761569-11761592 5.91304 
chr11:11762904-11762945 5.17073 
chr11:11766086-11766109 5.69565 
chr11:11766600-11766621 5.57143 
chr11:11766796-11766823 5.44444 
chr11:11767621-11767653 5.46875 
chr11:11769207-11769382 5.65714 
chr11:11778780-11778802 5.54545 
chr11:11779493-11779514 6 
chr11:11785148-11785165 5.82353 
chr11:11786910-11786924 6 
chr11:11787530-11787545 6 
chr11:11788795-11788814 5.68421 
chr11:11790510-11790547 5.16216 
chr11:11792801-11792826 5.64 
chr11:11793672-11793699 5.33333 
chr11:11800861-11800887 5.84615 
chr11:11803654-11803679 5.56 
chr11:11804403-11804471 5.32353 
chr11:11804509-11804528 5.68421 
chr11:11804587-11804627 5.525 
chr11:11804667-11804734 5.70149 
chr11:11804790-11804863 5.68493 
chr11:11805879-11805895 6 
chr11:11810491-11810506 6 
chr11:11810802-11810831 5.17241 
chr11:11813295-11813310 6 
chr11:11814529-11814551 5.5 
chr11:11814632-11814659 5.74074 
chr11:11815157-11815184 5.74074 
chr11:11816266-11816280 6 
chr11:11816553-11816602 5.46939 
chr11:11817920-11817943 5.43478 
chr11:11818301-11818346 5.64444 
chr11:11820063-11820084 5.85714 
chr11:11824254-11824267 6 
chr11:11824517-11824541 5.5 
chr11:11826754-11826771 6 
chr11:11831304-11831326 5.95455 
chr11:11831719-11831738 5.63158 
chr11:11831866-11831895 5.68966 
chr11:11834728-11834767 5.74359 
chr11:11836030-11836045 5.86667 
chr11:11837718-11837735 5.88235 
chr11:11839048-11839084 5.25 
chr11:11839628-11839645 5.76471 
chr11:11840692-11840741 5.91837 
chr11:11844194-11844227 5.84848 
chr11:11844910-11844949 5.41026 
chr11:11844970-11845024 5.55556 
chr11:11845033-11845156 5.21951 
chr11:11847807-11847873 5.37879 
chr11:11848164-11848189 5.96 
chr11:11851397-11851415 5.88889 
chr11:11852501-11852542 5.80488 
chr11:11853138-11853177 5.64103 
chr11:11855752-11855764 6 
chr11:11857282-11857323 6 
chr11:11858439-11858506 5.44776 
chr11:11858517-11858535 6 
chr11:11859600-11859621 6 
chr11:11859964-11859976 6 
chr11:11863537-11863551 6 
chr11:11864386-11864402 6 
chr11:11870154-11870169 6 
chr11:11870486-11870513 5.62963 
chr11:11871822-11871860 5.31579 
chr11:11875508-11875527 5.94737 
chr11:11875681-11875695 6 
chr11:11876083-11876107 5.45833 
chr11:11876644-11876662 5.88889 
chr11:11878604-11878638 5.64706 
chr11:11878845-11878875 5.16667 
chr11:11880570-11880596 5.42308 
chr11:11881670-11881708 5.71053 
chr11:11882629-11882652 6 
chr11:11885921-11885949 5.39286 
chr11:11888423-11888456 5.69697 
chr11:11891368-11891395 5.7037 
chr11:11891595-11891624 5.51724 
chr11:11892295-11892336 5.14634 
chr11:11893048-11893080 6 
chr11:11896580-11896624 6 
chr11:11899314-11899410 5.88542 
chr11:11905516-11905572 5.39286 
chr11:11913904-11913941 5.81081 
chr11:11914365-11914393 6 
chr11:11916099-11916111 6 
chr11:11916118-11916130 6 
chr11:11918773-11918802 5.82759 
chr11:11919668-11919694 5.96154 
chr11:11921701-11921720 6 
chr11:11923505-11923518 6 
chr11:11924029-11924065 5.63889 
chr11:11926784-11926810 5.5 
chr11:11929809-11929863 5.38889 
chr11:11934805-11934819 6 
chr11:11938533-11938560 5.2963 
chr11:11942779-11942804 5.96 
chr11:11944588-11944627 6 
chr11:11946304-11946341 5.62162 
chr11:11946636-11946668 5.5625 
chr11:11948249-11948271 5.5 
chr11:11948826-11948860 5.85294 
chr11:11951272-11951305 5.36364 
chr11:11954813-11954825 6 
chr11:11957781-11957824 5.67442 
chr11:11958259-11958276 5.82353 
chr11:11958389-11958408 5.89474 
chr11:11962802-11962819 5.82353 
chr11:11967478-11967526 5.625 
chr11:11970839-11970880 5.36585 
chr11:11974453-11974491 5.42105 
chr11:11974976-11975004 5.28571 
chr11:11975807-11975826 5.68421 
chr11:11976546-11976573 5.40741 
chr11:11990845-11990868 5.43478 
chr11:11992576-11992589 6 
chr11:11999933-12000101 5.64286 
chr11:12006202-12006221 5.84211 
chr11:12010897-12010919 5.59091 
chr11:12013133-12013166 5.54545 
chr11:12014135-12014159 5.91667 
chr11:12016792-12016810 6 
chr11:12021176-12021216 5.9 
chr11:12021727-12021759 6 
chr11:12022430-12022480 5.16 
chr11:12023766-12023787 6 
chr11:12025273-12025297 5.70833 
chr11:12030207-12030241 5.5 
chr11:12030912-12030956 5.29545 
chr11:12031008-12031024 6 
chr11:12032236-12032374 5.81159 
chr11:12033562-12033590 5.60714 
chr11:12037103-12037115 6 
chr11:12037127-12037185 5.2069 
chr11:12037553-12037568 6 
chr11:12042547-12042576 6 
chr11:12043218-12043240 5.59091 
chr11:12047925-12047951 5.42308 
chr11:12052629-12052681 5.73077 
chr11:12055782-12055798 5.875 
chr11:12061549-12061573 5.375 
chr11:12061740-12061759 5.73684 
chr11:12065428-12065461 5.36364 
chr11:12067256-12067273 6 
chr11:12067294-12067322 5.5 
chr11:12067357-12067385 5.57143 
chr11:12067584-12067717 5.66917 
chr11:12068513-12068571 5.32759 
chr11:12069874-12069908 5.29412 
chr11:12070577-12070610 5.87879 
chr11:12071695-12071721 6 
chr11:12071788-12071833 5.24444 
chr11:12071844-12071872 5.35714 
chr11:12073415-12073431 6 
chr11:12073577-12073603 5.53846 
chr11:12076666-12076691 5.76 
chr11:12077377-12077413 5.22222 
chr11:12080578-12080635 5.4386 
chr11:12081584-12081599 6 
chr11:12084303-12084324 5.80952 
chr11:12085016-12085043 5.66667 
chr11:12086340-12086371 5.58065 
chr11:12086825-12086848 5.69565 
chr11:12087180-12087196 6 
chr11:12087350-12087383 5.9697 
chr11:12088103-12088121 5.83333 
chr11:12089035-12089048 6 
chr11:12090438-12090470 5.71875 
chr11:12092815-12092832 6 
chr11:12093717-12093730 6 
chr11:12095895-12095914 5.73684 
chr11:12097899-12097925 5.53846 
chr11:12100047-12100070 5.82609 
chr11:12101499-12101518 5.68421 
chr11:12102259-12102273 6 
chr11:12102329-12102348 5.84211 
chr11:12109389-12109418 5.58621 
chr11:12112270-12112286 5.8125 
chr11:12112960-12112987 5.51852 
chr11:12113199-12113216 5.94118 
chr11:12113438-12113473 5.6 
chr11:12114952-12114978 5.30769 
chr11:12115348-12115374 5.92308 
chr11:12116080-12116132 5.5 
chr11:12116145-12116248 5.41748 
chr11:12116422-12116444 5.95455 
chr11:12116600-12116632 5.3125 
chr11:12119778-12119802 5.83333 
chr11:12120123-12120143 5.7 
chr11:12120754-12120789 5.71429 
chr11:12121359-12121388 5.62069 
chr11:12121663-12121686 5.47826 
chr11:12128565-12128615 5.8 
chr11:12128902-12129018 5.5 
chr11:12129967-12130005 5.78947 
chr11:12131064-12131087 5.47826 
chr11:12134259-12134312 5.20755 
chr11:12137021-12137040 5.73684 
chr11:12137525-12137538 6 
chr11:12137888-12137924 5.88889 
chr11:12140403-12140425 5.95455 
chr11:12150510-12150534 5.45833 
chr11:12151168-12151197 5.89655 
chr11:12152846-12152866 6 
chr11:12154620-12154644 5.58333 
chr11:12159124-12159165 5.65854 
chr11:12160962-12160989 5.2963 
chr11:12162045-12162060 5.86667 
chr11:12165477-12165503 5.57692 
chr11:12168751-12168782 5.54839 
chr11:12171973-12171995 5.90909 
chr11:12173844-12173879 5.85714 
chr11:12174471-12174509 5.42105 
chr11:12174573-12174588 5.86667 
chr11:12175558-12175582 5.91667 
chr11:12176856-12176895 5.5641 
chr11:12176952-12177020 5.54412 
chr11:12177036-12177127 5.50549 
chr11:12179680-12179702 5.77273 
chr11:12181866-12181893 5.55556 
chr11:12182960-12182972 6 
chr11:12184559-12184584 5.36 
chr11:12186685-12186727 5.78571 
chr11:12189692-12189743 5.47059 
chr11:12189759-12190080 5.46417 
chr11:12190104-12190141 5.56757 
chr11:12190165-12190207 5.54762 
chr11:12190493-12190550 5.85965 
chr11:12190925-12190943 6 
chr11:12191995-12192012 5.94118 
chr11:12195419-12195474 5.18182 
chr11:12195897-12195911 5.92857 
chr11:12197084-12197103 5.68421 
chr11:12197132-12197148 6 
chr11:12200256-12200281 5.64 
chr11:12201872-12201901 5.55172 
chr11:12202468-12202487 6 
chr11:12205790-12205818 5.46429 
chr11:12206629-12206754 5.568 
chr11:12207800-12207820 6 
chr11:12208079-12208105 5.61538 
chr11:12208660-12208696 5.38889 
chr11:12209543-12209556 6 
chr11:12210838-12210867 5.96552 
chr11:12212546-12212575 5.75862 
chr11:12213314-12213336 5.90909 
chr11:12213583-12213607 5.66667 
chr11:12216805-12216827 5.81818 
chr11:12218337-12218364 5.92593 
chr11:12223776-12223788 6 
chr11:12231167-12231187 5.6 
chr11:12232929-12232951 5.95455 
chr11:12234024-12234046 5.90909 
chr11:12236370-12236394 6 
chr11:12241075-12241097 6 
chr11:12244504-12244531 5.40741 
chr11:12248167-12248213 5.78261 
chr11:12262253-12262280 5.74074 
chr11:12273124-12273146 6 
chr11:12274611-12274647 5.41667 
chr11:12276458-12276477 6 
chr11:12283975-12283998 5.47826 
chr11:12286093-12286115 6 
chr11:12286811-12286836 5.44 
chr11:12289152-12289170 5.77778 
chr11:12299531-12299559 5.32143 
chr11:12299621-12299652 5.51613 
chr11:12304890-12304904 6 
chr11:12308250-12308270 5.7 
chr11:12309135-12309202 5.52239 
chr11:12311100-12311122 5.86364 
chr11:12312857-12312896 5.35897 
chr11:12313733-12313793 5.35 
chr11:12316344-12316383 6 
chr11:12316538-12316563 5.52 
chr11:12316986-12317009 5.82609 
chr11:12317391-12317418 5.40741 
chr11:12317985-12318039 5.11111 
chr11:12320405-12320423 5.77778 
chr11:12324932-12324968 5.75 
chr11:12325575-12325593 5.77778 
chr11:12325635-12325673 5.18421 
chr11:12326184-12326236 6 
chr11:12327036-12327065 5.17241 
chr11:12329201-12329213 6 
chr11:12332909-12332971 5.53226 
chr11:12333587-12333612 5.32 
chr11:12334714-12334730 6 
chr11:12335508-12335525 6 
chr11:12342332-12342398 5.34848 
chr11:12344980-12345003 5.56522 
chr11:12346640-12346670 5.5 
chr11:12351409-12351437 5.71429 
chr11:12352333-12352399 5.78788 
chr11:12352408-12352499 5.8022 
chr11:12354657-12354685 5.46429 
chr11:12354906-12354932 5.38462 
chr11:12355979-12356010 5.64516 
chr11:12356138-12356160 5.72727 
chr11:12360731-12360753 5.54545 
chr11:12363374-12363396 5.90909 
chr11:12364185-12364212 5.66667 
chr11:12364953-12364966 6 
chr11:12365841-12365875 5.91176 
chr11:12366019-12366057 6 
chr11:12366663-12366694 5.93548 
chr11:12369172-12369193 5.61905 
chr11:12369700-12369716 6 
chr11:12369882-12369910 5.32143 
chr11:12379384-12379404 6 
chr11:12380881-12380893 6 
chr11:12381627-12381671 5.65909 
chr11:12383977-12383997 5.9 
chr11:12389811-12389838 5.88889 
chr11:12399014-12399047 5.87879 
chr11:12399343-12399391 5.22917 
chr11:12399628-12399659 5.22581 
chr11:12400121-12400136 6 
chr11:12400272-12400294 5.63636 
chr11:12406549-12406575 5.46154 
chr11:12409101-12409116 6 
chr11:12409294-12409318 5.70833 
chr11:12413649-12413726 5.54545 
chr11:12413813-12413825 6 
chr11:12414591-12414622 5.83871 
chr11:12416638-12416657 5.73684 
chr11:12418432-12418460 5.78571 
chr11:12418506-12418521 6 
chr11:12421619-12421654 5.65714 
chr11:12428208-12428230 6 
chr11:12438154-12438184 5.6 
chr11:12438251-12438356 5.24762 
chr11:12444729-12444742 6 
chr11:12444892-12444913 5.7619 
chr11:12445681-12445710 5.2069 
chr11:12446035-12446070 5.68571 
chr11:12449869-12449898 5.41379 
chr11:12454156-12454168 6 
chr11:12455035-12455070 5.82857 
chr11:12457329-12457375 5.69565 
chr11:12459806-12459818 6 
chr11:12460157-12460178 5.61905 
chr11:12464716-12464732 6 
chr11:12465157-12465176 6 
chr11:12470672-12470715 5.88372 
chr11:12476123-12476146 5.73913 
chr11:12480951-12480993 5.90476 
chr11:12487840-12487866 5.57692 
chr11:12489060-12489076 5.8125 
chr11:12492206-12492238 5.84375 
chr11:12500798-12500814 5.875 
chr11:12501770-12501783 6 
chr11:12502356-12502378 6 
chr11:12503703-12503731 6 
chr11:12506040-12506091 5.80392 
chr11:12506355-12506372 6 
chr11:12508080-12508106 6 
chr11:12510710-12510732 6 
chr11:12511762-12511774 6 
chr11:12512063-12512083 5.8 
chr11:12514381-12514393 6 
chr11:12517892-12517914 5.90909 
chr11:12518694-12518732 5.71053 
chr11:12518869-12518890 5.52381 
chr11:12520024-12520067 5.62791 
chr11:12520118-12520134 6 
chr11:12522337-12522361 5.54167 
chr11:12522744-12522777 5.45455 
chr11:12522823-12522880 5.49123 
chr11:12523594-12523614 5.6 
chr11:12526321-12526359 5.47368 
chr11:12529517-12529548 5.93548 
chr11:12529644-12529679 5.77143 
chr11:12530619-12530635 5.875 
chr11:12536019-12536047 5.71429 
chr11:12538850-12538875 5.88 
chr11:12542483-12542508 5.64 
chr11:12543968-12543980 6 
chr11:12548812-12548861 5.36735 
chr11:12551231-12551259 5.78571 
chr11:12555355-12555375 6 
chr11:12555714-12555737 5.95652 
chr11:12558195-12558222 5.2963 
chr11:12572571-12572584 6 
chr11:12572676-12572688 6 
chr11:12575115-12575148 5.93939 
chr11:12585650-12585666 6 
chr11:12586055-12586084 5.89655 
chr11:12587259-12587278 5.63158 
chr11:12595157-12595171 6 
chr11:12597829-12597851 5.68182 
chr11:12598247-12598279 5.84375 
chr11:12600140-12600152 6 
chr11:12601363-12601376 6 
chr11:12601831-12601860 5.93103 
chr11:12604482-12604500 5.72222 
chr11:12609737-12609759 5.5 
chr11:12610519-12610544 5.32 
chr11:12615091-12615106 6 
chr11:12615319-12615333 6 
chr11:12615935-12615979 5.27273 
chr11:12618075-12618111 6 
chr11:12619033-12619063 5.86667 
chr11:12620058-12620081 5.43478 
chr11:12620381-12620410 5.58621 
chr11:12621656-12621689 6 
chr11:12625449-12625466 5.76471 
chr11:12628046-12628074 6 
chr11:12629592-12629606 6 
chr11:12630706-12630732 5.38462 
chr11:12642534-12642596 5.48387 
chr11:12642863-12642877 6 
chr11:12643621-12643640 5.68421 
chr11:12644812-12644830 6 
chr11:12646053-12646081 5.32143 
chr11:12648538-12648570 5.6875 
chr11:12648858-12648914 5.60714 
chr11:12649759-12649805 5.80435 
chr11:12650480-12650501 5.61905 
chr11:12653881-12653911 5.26667 
chr11:12656918-12656934 6 
chr11:12657306-12657327 5.7619 
chr11:12658009-12658024 6 
chr11:12658839-12658859 5.6 
chr11:12659594-12659607 6 
chr11:12661899-12661911 6 
chr11:12662360-12662408 5.33333 
chr11:12662424-12662821 5.80101 
chr11:12663289-12663305 6 
chr11:12665381-12665410 5.41379 
chr11:12666959-12666977 6 
chr11:12668461-12668475 6 
chr11:12668794-12668837 5.81395 
chr11:12669596-12669641 6 
chr11:12670250-12670285 5.94286 
chr11:12671062-12671093 5.29032 
chr11:12671751-12671785 5.94118 
chr11:12672116-12672149 5.24242 
chr11:12672861-12672906 5.33333 
chr11:12673302-12673326 5.625 
chr11:12674292-12674307 6 
chr11:12677037-12677079 5.80952 
chr11:12678135-12678170 5.65714 
chr11:12678566-12678600 5.76471 
chr11:12680281-12680313 5.21875 
chr11:12681891-12681914 5.95652 
chr11:12684491-12684529 5.57895 
chr11:12684642-12684664 5.63636 
chr11:12686656-12686890 5.76496 
chr11:12688196-12688222 5.61538 
chr11:12690605-12690643 6 
chr11:12692505-12692525 5.75 
chr11:12693596-12693620 5.83333 
chr11:12694726-12694752 5.76923 
chr11:12695675-12695693 6 
chr11:12695991-12696021 5.63333 
chr11:12696032-12696058 5.65385 
chr11:12696646-12696675 5.65517 
chr11:12696759-12696800 5.09756 
chr11:12696962-12696978 5.875 
chr11:12698686-12698716 5.73333 
chr11:12708289-12708322 5.33333 
chr11:12710550-12710596 5.6087 
chr11:12711788-12711805 6 
chr11:12715819-12715853 5.44118 
chr11:12717739-12717764 5.88 
chr11:12728661-12728679 6 
chr11:12730483-12730513 5.53333 
chr11:12730876-12730900 5.41667 
chr11:12730943-12730966 5.47826 
chr11:12732199-12732216 6 
chr11:12733740-12733759 6 
chr11:12734558-12734580 5.90909 
chr11:12739560-12739578 5.77778 
chr11:12741113-12741138 5.36 
chr11:12741496-12741544 5.89583 
chr11:12744184-12744206 5.63636 
chr11:12744967-12744993 5.5 
chr11:12748769-12748785 5.875 
chr11:12751963-12751984 6 
chr11:12752241-12752259 6 
chr11:12752846-12752868 5.5 
chr11:12752980-12753000 5.65 
chr11:12755775-12755801 5.42308 
chr11:12757109-12757122 6 
chr11:12757838-12757856 5.94444 
chr11:12760745-12760811 5.68182 
chr11:12761891-12761922 5.90323 
chr11:12767134-12767146 6 
chr11:12768850-12768896 5.54348 
chr11:12772095-12772118 5.91304 
chr11:12772832-12772845 6 
chr11:12773759-12773795 5.63889 
chr11:12774554-12774567 6 
chr11:12775861-12775875 6 
chr11:12779314-12779339 5.64 
chr11:12779768-12779800 5.625 
chr11:12779952-12779970 6 
chr11:12783743-12783781 5.57895 
chr11:12792471-12792495 5.54167 
chr11:12795286-12795315 5.31034 
chr11:12798122-12798150 5.57143 
chr11:12798304-12798355 5.88235 
chr11:12799520-12799566 5.23913 
chr11:12800076-12800092 6 
chr11:12801789-12801802 6 
chr11:12803498-12803542 5.95455 
chr11:12804645-12804676 6 
chr11:12804739-12804754 6 
chr11:12809509-12809521 6 
chr11:12810443-12810484 5.41463 
chr11:12810894-12810915 5.85714 
chr11:12811313-12811337 5.58333 
chr11:12813899-12813923 5.75 
chr11:12814609-12814628 5.89474 
chr11:12820476-12820505 5.58621 
chr11:12825108-12825133 5.48 
chr11:12830021-12830038 6 
chr11:12831477-12831501 5.45833 
chr11:12831521-12831540 6 
chr11:12833243-12833286 5.25581 
chr11:12833392-12833409 6 
chr11:12834092-12834114 5.54545 
chr11:12836324-12836382 6 
chr11:12836403-12836430 5.62963 
chr11:12836786-12836842 5.55357 
chr11:12840825-12840837 6 
chr11:12840995-12841009 6 
chr11:12843459-12843523 5.42188 
chr11:12844567-12844583 5.9375 
chr11:12847444-12847471 5.74074 
chr11:12852289-12852340 5.78431 
chr11:12853069-12853106 5.81081 
chr11:12856159-12856171 6 
chr11:12856886-12856901 6 
chr11:12857022-12857034 6 
chr11:12857966-12857978 6 
chr11:12859192-12859361 5.86391 
chr11:12860956-12860980 5.875 
chr11:12861793-12861817 5.83333 
chr11:12863610-12863639 5.96552 
chr11:12866506-12866525 6 
chr11:12866928-12866950 5.5 
chr11:12868798-12868825 5.33333 
chr11:12869033-12869054 5.85714 
chr11:12869227-12869242 6 
chr11:12870499-12870515 5.8125 
chr11:12870579-12870602 5.56522 
chr11:12871416-12871433 6 
chr11:12873986-12874007 5.66667 
chr11:12874831-12874850 5.68421 
chr11:12876135-12876152 5.82353 
chr11:12876305-12876321 6 
chr11:12876800-12876847 5.91489 
chr11:12879103-12879160 5.82456 
chr11:12883531-12883556 5.8 
chr11:12885048-12885068 5.65 
chr11:12886164-12886202 6 
chr11:12886639-12886678 5.61538 
chr11:12891420-12891439 6 
chr11:12892433-12892449 6 
chr11:12899259-12899356 5.38144 
chr11:12899511-12899532 5.80952 
chr11:12900320-12900363 5.62791 
chr11:12901574-12901642 5.47059 
chr11:12905248-12905272 5.5 
chr11:12905540-12905558 5.72222 
chr11:12906613-12906629 6 
chr11:12906781-12906795 6 
chr11:12908619-12908654 5.94286 
chr11:12911259-12911278 6 
chr11:12914188-12914225 5.56757 
chr11:12915926-12915951 5.72 
chr11:12918658-12918692 5.76471 
chr11:12928088-12928112 5.91667 
chr11:12929575-12929601 5.42308 
chr11:12932294-12932306 6 
chr11:12939853-12939910 5.87719 
chr11:12941335-12941357 5.5 
chr11:12943085-12943098 6 
chr11:12943739-12943756 6 
chr11:12944470-12944491 6 
chr11:12949816-12949840 5.54167 
chr11:12950698-12950743 5.75556 
chr11:12953106-12953137 5.93548 
chr11:12956085-12956105 5.75 
chr11:12956988-12957017 6 
chr11:12958780-12958834 5.25926 
chr11:12959955-12959982 5.25926 
chr11:12969125-12969184 5.67797 
chr11:12975739-12975755 5.9375 
chr11:12976866-12976927 5.83607 
chr11:12979738-12979777 5.66667 
chr11:12980530-12980553 6 
chr11:12980717-12980810 5.84946 
chr11:12980918-12980993 5.41333 
chr11:12983276-12983289 6 
chr11:12983573-12983639 5.31818 
chr11:12984971-12984999 6 
chr11:12986770-12986784 6 
chr11:12991056-12991194 5.74638 
chr11:12992954-12992967 6 
chr11:12994883-12994909 5.76923 
chr11:12995259-12995306 5.76596 
chr11:13000355-13000377 5.5 
chr11:13001208-13001231 5.73913 
chr11:13001567-13001594 5.66667 
chr11:13002612-13002645 5.54545 
chr11:13002662-13002696 5.38235 
chr11:13007952-13007965 6 
chr11:13010020-13010036 6 
chr11:13010929-13010945 6 
chr11:13012637-13012649 6 
chr11:13019259-13019288 5.31034 
chr11:13019896-13019909 6 
chr11:13021515-13021533 6 
chr11:13024397-13024475 5.94872 
chr11:13025860-13025875 6 
chr11:13031315-13031350 5.68571 
chr11:13032013-13032039 5.88462 
chr11:13032651-13032675 6 
chr11:13038999-13039017 6 
chr11:13039313-13039333 6 
chr11:13040173-13040215 5.30952 
chr11:13041825-13041849 6 
chr11:13042500-13042519 6 
chr11:13044511-13044546 5.54286 
chr11:13044703-13044718 5.93333 
chr11:13047738-13047773 5.25714 
chr11:13048043-13048071 5.39286 
chr11:13050046-13050060 5.92857 
chr11:13051540-13051553 5.92308 
chr11:13054020-13054103 5.6988 
chr11:13054113-13054138 5.44 
chr11:13054148-13054202 5.57407 
chr11:13056163-13056176 6 
chr11:13058943-13058961 5.72222 
chr11:13059350-13059383 5.36364 
chr11:13061476-13061504 6 
chr11:13062899-13062937 5.31579 
chr11:13066311-13066394 5.73494 
chr11:13067018-13067058 5.6 
chr11:13069333-13069357 5.45833 
chr11:13070842-13070863 5.80952 
chr11:13078496-13078535 5.69231 
chr11:13079232-13079251 5.63158 
chr11:13079259-13079302 5.53488 
chr11:13081032-13081067 5.51429 
chr11:13081098-13081181 5.49398 
chr11:13081193-13081294 5.50495 
chr11:13081794-13081842 5.58333 
chr11:13095683-13095720 5.48649 
chr11:13098849-13098878 5.27586 
chr11:13099651-13099672 5.7619 
chr11:13102752-13102793 5.5122 
chr11:13102818-13102841 5.56522 
chr11:13106870-13106919 5.40816 
chr11:13108618-13108644 5.76923 
chr11:13111423-13111439 5.875 
chr11:13114199-13114241 5.97619 
chr11:13115610-13115681 5.59155 
chr11:13115827-13115845 5.88889 
chr11:13115975-13115990 5.93333 
chr11:13117418-13117435 5.88235 
chr11:13118296-13118337 5.26829 
chr11:13118475-13118494 5.89474 
chr11:13121238-13121252 5.92857 
chr11:13121413-13121454 5.85366 
chr11:13123127-13123164 5.83784 
chr11:13124329-13124367 6 
chr11:13125435-13125465 5.9 
chr11:13125501-13125773 5.67647 
chr11:13131778-13131790 6 
chr11:13133770-13133792 5.90909 
chr11:13135660-13135678 6 
chr11:13138446-13138466 5.7 
chr11:13139658-13139694 6 
chr11:13141401-13141442 5.63415 
chr11:13144953-13144981 6 
chr11:13145124-13145147 5.43478 
chr11:13147293-13147320 5.37037 
chr11:13148713-13148741 5.96429 
chr11:13149485-13149563 5.28205 
chr11:13154303-13154324 5.71429 
chr11:13157339-13157351 6 
chr11:13159209-13159233 6 
chr11:13160382-13160414 5.90625 
chr11:13161192-13161204 6 
chr11:13163860-13163885 5.52 
chr11:13163901-13163926 5.76 
chr11:13165752-13165801 5.71429 
chr11:13165973-13166001 6 
chr11:13167733-13167759 5.61538 
chr11:13167863-13167884 6 
chr11:13168554-13168571 6 
chr11:13174099-13174124 5.6 
chr11:13176512-13176530 5.83333 
chr11:13180602-13180643 6 
chr11:13184096-13184137 5.63415 
chr11:13185593-13185610 6 
chr11:13185740-13185766 5.76923 
chr11:13186039-13186066 5.2963 
chr11:13187089-13187116 5.51852 
chr11:13189217-13189323 5.48113 
chr11:13189333-13189371 5.78947 
chr11:13189509-13189546 5.48649 
chr11:13192265-13192281 5.9375 
chr11:13194237-13194259 5.72727 
chr11:13194848-13194873 5.68 
chr11:13197161-13197187 5.84615 
chr11:13200722-13200745 5.86957 
chr11:13201079-13201111 5.59375 
chr11:13201273-13201286 6 
chr11:13202601-13202657 5.57143 
chr11:13203968-13204020 5.76923 
chr11:13208984-13209011 5.62963 
chr11:13209726-13209751 5.36 
chr11:13210852-13210870 6 
chr11:13211057-13211096 5.64103 
chr11:13214078-13214121 5.55814 
chr11:13214135-13214157 5.5 
chr11:13215205-13215219 6 
chr11:13222259-13222302 6 
chr11:13224993-13225021 6 
chr11:13229524-13229547 5.43478 
chr11:13231299-13231324 6 
chr11:13231931-13231960 5.48276 
chr11:13233009-13233057 5.35417 
chr11:13235166-13235196 5.93333 
chr11:13237000-13237031 5.29032 
chr11:13239190-13239240 5.36 
chr11:13239255-13239284 5.41379 
chr11:13239926-13239938 6 
chr11:13242306-13242327 6 
chr11:13242759-13242842 5.57831 
chr11:13245399-13245437 5.71053 
chr11:13245450-13245504 5.62963 
chr11:13248569-13248588 5.78947 
chr11:13249610-13249634 5.58333 
chr11:13254054-13254080 5.65385 
chr11:13257019-13257059 6 
chr11:13261833-13261853 5.7 
chr11:13262399-13262416 6 
chr11:13265677-13265708 5.6129 
chr11:13270455-13270486 5.3871 
chr11:13273107-13273131 5.75 
chr11:13274597-13274628 5.35484 
chr11:13278421-13278433 6 
chr11:13279903-13279948 5.84444 
chr11:13281582-13281607 5.44 
chr11:13283640-13283661 5.7619 
chr11:13285102-13285165 5.63492 
chr11:13288921-13288944 6 
chr11:13289719-13289732 6 
chr11:13289759-13289781 5.86364 
chr11:13292259-13292299 5.9 
chr11:13292965-13293099 5.76119 
chr11:13298809-13298844 5.37143 
chr11:13299435-13299450 6 
chr11:13305624-13305819 5.93846 
chr11:13307339-13307367 5.5 
chr11:13309930-13309980 5.84 
chr11:13310916-13310940 5.5 
chr11:13312106-13312136 6 
chr11:13313030-13313065 5.37143 
chr11:13314093-13314122 5.75862 
chr11:13319144-13319162 5.88889 
chr11:13320050-13320082 5.5 
chr11:13321609-13321634 5.56 
chr11:13325539-13325566 5.33333 
chr11:13327335-13327354 5.84211 
chr11:13330393-13330429 5.36111 
chr11:13335776-13335833 5.84211 
chr11:13337861-13337884 5.52174 
chr11:13338902-13338921 5.68421 
chr11:13340091-13340117 6 
chr11:13344325-13344349 6 
chr11:13345138-13345176 5.26316 
chr11:13346977-13347005 5.96429 
chr11:13347199-13347237 5.92105 
chr11:13347389-13347415 5.76923 
chr11:13348223-13348252 5.58621 
chr11:13348259-13348282 5.47826 
chr11:13348359-13348379 5.95 
chr11:13348780-13348807 5.66667 
chr11:13354509-13354535 5.53846 
chr11:13356876-13356905 5.24138 
chr11:13357544-13357573 5.58621 
chr11:13358896-13358913 5.82353 
chr11:13358932-13358974 5.45238 
chr11:13360977-13361004 6 
chr11:13370052-13370093 5.36585 
chr11:13372282-13372304 5.5 
chr11:13375377-13375399 5.95455 
chr11:13384674-13384709 6 
chr11:13386525-13386540 5.93333 
chr11:13386829-13386863 6 
chr11:13387729-13387759 5.13333 
chr11:13389253-13389269 6 
chr11:13391774-13391803 5.34483 
chr11:13398219-13398254 5.17143 
chr11:13405396-13405437 5.56098 
chr11:13412979-13412998 5.84211 
chr11:13413487-13413531 5.47727 
chr11:13415294-13415327 5.87879 
chr11:13416086-13416105 5.84211 
chr11:13422086-13422110 5.83333 
chr11:13422655-13422705 5.42 
chr11:13424014-13424051 5.59459 
chr11:13426606-13426629 5.6087 
chr11:13428107-13428197 5.58889 
chr11:13428300-13428333 5.27273 
chr11:13434002-13434024 5.90909 
chr11:13434074-13434094 5.7 
chr11:13436200-13436221 5.80952 
chr11:13436391-13436414 5.78261 
chr11:13436654-13436671 6 
chr11:13437903-13437927 5.79167 
chr11:13438534-13438560 5.53846 
chr11:13440518-13440533 6 
chr11:13444190-13444206 6 
chr11:13448765-13448780 6 
chr11:13450259-13450284 5.88 
chr11:13452521-13452559 5.78947 
chr11:13455746-13455759 5.92308 
chr11:13456237-13456259 5.54545 
chr11:13462574-13462600 5.5 
chr11:13462653-13462698 5.31111 
chr11:13463259-13463291 5.34375 
chr11:13466370-13466399 5.41379 
chr11:13468657-13468727 5.6 
chr11:13470776-13470792 6 
chr11:13473182-13473204 5.59091 
chr11:13473791-13473821 6 
chr11:13474516-13474544 5.5 
chr11:13474812-13474872 5.55 
chr11:13475597-13475626 5.86207 
chr11:13476233-13476304 5.69014 
chr11:13476436-13476469 5.57576 
chr11:13477325-13477342 5.82353 
chr11:13478708-13478738 5.73333 
chr11:13479682-13479700 6 
chr11:13480572-13480616 5.95455 
chr11:13483477-13483491 6 
chr11:13486247-13486273 5.53846 
chr11:13488325-13488360 5.85714 
chr11:13488676-13488707 5.48387 
chr11:13489953-13489981 5.89286 
chr11:13490018-13490032 6 
chr11:13493203-13493223 6 
chr11:13494950-13494970 6 
chr11:13497473-13497494 6 
chr11:13498331-13498381 5.44 
chr11:13498423-13498461 5.89474 
chr11:13502295-13502333 6 
chr11:13502921-13502948 5.2963 
chr11:13506966-13506996 5.8 
chr11:13508611-13508643 5.71875 
chr11:13509138-13509164 6 
chr11:13511417-13511440 5.56522 
chr11:13512798-13512848 5.72 
chr11:13512876-13512896 5.6 
chr11:13513230-13513248 5.72222 
chr11:13514630-13514667 5.97297 
chr11:13521735-13521749 6 
chr11:13522767-13522788 5.61905 
chr11:13523871-13523888 6 
chr11:13524000-13524048 5.625 
chr11:13526892-13526925 5.84848 
chr11:13531631-13531650 5.63158 
chr11:13531782-13531817 5.68571 
chr11:13533098-13533136 6 
chr11:13535548-13535569 5.7619 
chr11:13536001-13536019 6 
chr11:13536157-13536201 5.72727 
chr11:13538678-13538707 5.93103 
chr11:13541856-13541885 5.27586 
chr11:13542337-13542355 5.77778 
chr11:13542901-13542933 5.625 
chr11:13543087-13543103 6 
chr11:13544227-13544239 6 
chr11:13547286-13547305 5.78947 
chr11:13548392-13548425 5.78788 
chr11:13549073-13549097 5.375 
chr11:13549798-13549826 5.25 
chr11:13549999-13550059 5.58333 
chr11:13556889-13556906 6 
chr11:13559212-13559240 5.78571 
chr11:13563010-13563025 5.86667 
chr11:13563731-13563759 5.92857 
chr11:13565284-13565311 5.77778 
chr11:13575073-13575106 5.63636 
chr11:13576485-13576512 6 
chr11:13576645-13576664 5.63158 
chr11:13581228-13581259 5.32258 
chr11:13583731-13583756 5.84 
chr11:13587371-13587390 6 
chr11:13587470-13587498 6 
chr11:13587879-13587901 5.68182 
chr11:13602390-13602413 5.52174 
chr11:13605523-13605542 6 
chr11:13611270-13611307 5.18919 
chr11:13615123-13615151 5.35714 
chr11:13619627-13619648 5.95238 
chr11:13620018-13620051 5.72727 
chr11:13621971-13622041 5.54286 
chr11:13623376-13623399 5.47826 
chr11:13627292-13627320 5.64286 
chr11:13629573-13629594 5.71429 
chr11:13631126-13631144 5.77778 
chr11:13633650-13633669 6 
chr11:13636484-13636511 5.7037 
chr11:13641274-13641290 6 
chr11:13642929-13642949 6 
chr11:13644430-13644475 5.68889 
chr11:13644548-13644580 5.6875 
chr11:13649926-13649959 5.60606 
chr11:13650635-13650657 5.54545 
chr11:13651873-13651893 5.7 
chr11:13658571-13658604 5.87879 
chr11:13663570-13663590 5.8 
chr11:13668044-13668078 5.79412 
chr11:13668421-13668438 6 
chr11:13669396-13669446 5.86 
chr11:13671267-13671501 5.7735 
chr11:13671869-13671898 5.89655 
chr11:13672049-13672067 5.72222 
chr11:13678938-13678954 5.9375 
chr11:13680509-13680538 5.55172 
chr11:13683377-13683399 5.86364 
chr11:13683552-13683565 6 
chr11:13685578-13685613 5.65714 
chr11:13686159-13686173 6 
chr11:13690280-13690295 6 
chr11:13690474-13690488 6 
chr11:13691818-13691840 5.72727 
chr11:13695855-13695879 5.95833 
chr11:13698197-13698226 5.34483 
chr11:13702651-13702684 5.84848 
chr11:13704145-13704168 5.73913 
chr11:13705548-13705570 5.54545 
chr11:13705600-13705621 5.57143 
chr11:13709494-13709513 5.63158 
chr11:13709641-13709662 5.57143 
chr11:13710369-13710384 5.86667 
chr11:13711420-13711435 6 
chr11:13715325-13715344 5.63158 
chr11:13716603-13716629 5.26923 
chr11:13717472-13717515 5.23256 
chr11:13719007-13719028 5.7619 
chr11:13721441-13721467 5.53846 
chr11:13722770-13722798 5.17857 
chr11:13723084-13723109 5.76 
chr11:13724715-13724746 6 
chr11:13725591-13725610 5.84211 
chr11:13725694-13725706 6 
chr11:13726611-13726633 5.5 
chr11:13729903-13729925 6 
chr11:13729981-13730019 5.89474 
chr11:13731682-13731723 5.14634 
chr11:13738478-13738497 5.68421 
chr11:13744013-13744034 6 
chr11:13744390-13744439 5.69388 
chr11:13744909-13744939 5.7 
chr11:13746096-13746111 6 
chr11:13746980-13747001 5.61905 
chr11:13747313-13747334 5.57143 
chr11:13748371-13748401 5.36667 
chr11:13755019-13755035 5.875 
chr11:13756771-13756783 6 
chr11:13759096-13759117 5.52381 
chr11:13759525-13759591 5.90909 
chr11:13760375-13760390 5.93333 
chr11:13760936-13760977 5.2439 
chr11:13764798-13764820 6 
chr11:13765302-13765322 5.75 
chr11:13766084-13766096 6 
chr11:13766136-13766168 5.59375 
chr11:13769440-13769452 6 
chr11:13769814-13769863 5.63265 
chr11:13771966-13771986 5.8 
chr11:13773892-13773914 6 
chr11:13777300-13777369 5.85507 
chr11:13778205-13778240 5.91429 
chr11:13780443-13780455 6 
chr11:13787354-13787422 5.27941 
chr11:13788065-13788077 6 
chr11:13788656-13788678 6 
chr11:13789464-13789495 5.3871 
chr11:13791654-13791674 6 
chr11:13793097-13793116 5.68421 
chr11:13795356-13795394 5.60526 
chr11:13796137-13796167 5.96667 
chr11:13799302-13799344 5.66667 
chr11:13812365-13812385 5.8 
chr11:13815344-13815386 5.97619 
chr11:13815514-13815533 5.63158 
chr11:13820063-13820084 5.52381 
chr11:13820692-13820708 6 
chr11:13822207-13822234 5.51852 
chr11:13824265-13824301 5.69444 
chr11:13825417-13825466 6 
chr11:13826795-13826838 5.7907 
chr11:13829738-13829759 5.52381 
chr11:13832877-13832892 5.86667 
chr11:13836516-13836559 5.67442 
chr11:13837903-13837932 5.31034 
chr11:13838929-13838951 5.86364 
chr11:13846277-13846301 5.375 
chr11:13849079-13849148 5.75362 
chr11:13849970-13849983 5.92308 
chr11:13850409-13850441 5.875 
chr11:13854002-13854025 5.65217 
chr11:13856453-13856480 5.44444 
chr11:13859242-13859279 5.27027 
chr11:13868113-13868133 6 
chr11:13868159-13868203 5.54545 
chr11:13868822-13868856 5.76471 
chr11:13870431-13870455 5.75 
chr11:13870846-13870868 5.68182 
chr11:13871664-13871679 6 
chr11:13872363-13872391 5.71429 
chr11:13882674-13882713 5.38462 
chr11:13885220-13885246 5.26923 
chr11:13886833-13886854 5.61905 
chr11:13887070-13887135 5.69231 
chr11:13889322-13889343 5.61905 
chr11:13889614-13889638 5.45833 
chr11:13889826-13889838 6 
chr11:13890282-13890297 6 
chr11:13895487-13895558 5.76056 
chr11:13895718-13895738 5.9 
chr11:13896178-13896192 6 
chr11:13899004-13899038 5.5 
chr11:13899278-13899313 5.91429 
chr11:13900372-13900398 5.46154 
chr11:13907630-13907653 5.78261 
chr11:13908017-13908047 5.2 
chr11:13908514-13908530 6 
chr11:13909327-13909365 5.36842 
chr11:13917856-13917934 5.75641 
chr11:13921246-13921269 6 
chr11:13931932-13931974 5.69048 
chr11:13936067-13936156 5.78652 
chr11:13938634-13938698 5.28125 
chr11:13939028-13939056 5.28571 
chr11:13942132-13942161 5.68966 
chr11:13942915-13942961 5.80435 
chr11:13946587-13946599 6 
chr11:13950739-13950783 5.95455 
chr11:13952485-13952513 5.78571 
chr11:13952626-13952652 6 
chr11:13953151-13953172 5.66667 
chr11:13954159-13954190 5.3871 
chr11:13954508-13954540 5.625 
chr11:13954718-13954747 5.17241 
chr11:13957807-13957832 5.88 
chr11:13960902-13960925 5.65217 
chr11:13961327-13961351 5.375 
chr11:13962787-13962799 6 
chr11:13962953-13962969 6 
chr11:13963263-13963282 6 
chr11:13967394-13967408 6 
chr11:13967696-13967727 6 
chr11:13969665-13969692 5.74074 
chr11:13969871-13969894 5.52174 
chr11:13969927-13969951 5.75 
chr11:13971805-13971818 6 
chr11:13971991-13972007 5.9375 
chr11:13978240-13978254 6 
chr11:13979528-13979557 5.37931 
chr11:13981197-13981292 5.76842 
chr11:13982477-13982519 5.47619 
chr11:13984255-13984279 5.75 
chr11:13984331-13984361 5.33333 
chr11:13984499-13984530 5.29032 
chr11:13989066-13989101 5.51429 
chr11:13990759-13990778 5.78947 
chr11:13992133-13992154 5.71429 
chr11:13992893-13992918 5.88 
chr11:13993064-13993091 5.51852 
chr11:13994486-13994498 6 
chr11:13997465-13997499 5.70588 
chr11:14002861-14002887 5.65385 
chr11:14003713-14003742 6 
chr11:14005717-14005750 5.45455 
chr11:14011920-14011949 6 
chr11:14015982-14016001 5.68421 
chr11:14018103-14018163 5.18333 
chr11:14018259-14018287 5.5 
chr11:14018660-14018691 5.58065 
chr11:14018978-14019001 5.43478 
chr11:14020963-14020980 5.76471 
chr11:14021451-14021485 5.82353 
chr11:14025691-14025726 5.65714 
chr11:14026308-14026325 5.82353 
chr11:14026813-14026826 5.92308 
chr11:14029665-14029702 5.37838 
chr11:14030090-14030125 5.45714 
chr11:14032791-14032819 5.25 
chr11:14040932-14040981 5.20408 
chr11:14041099-14041123 5.91667 
chr11:14048394-14048420 5.38462 
chr11:14049861-14049879 5.72222 
chr11:14050018-14050033 5.86667 
chr11:14050671-14050687 6 
chr11:14057161-14057177 6 
chr11:14058649-14058670 5.52381 
chr11:14060015-14060039 5.875 
chr11:14062028-14062049 5.52381 
chr11:14065824-14065850 5.65385 
chr11:14066157-14066176 5.63158 
chr11:14067122-14067155 5.51515 
chr11:14067164-14067188 5.45833 
chr11:14067208-14067245 5.13514 
chr11:14076103-14076119 5.875 
chr11:14078568-14078599 5.70968 
chr11:14079376-14079397 5.95238 
chr11:14079636-14079658 5.68182 
chr11:14082888-14082944 5.32143 
chr11:14084938-14084977 5.58974 
chr11:14084988-14085007 5.89474 
chr11:14091395-14091423 6 
chr11:14094953-14094972 5.63158 
chr11:14099382-14099398 5.875 
chr11:14102483-14102511 5.67857 
chr11:14104825-14104852 5.48148 
chr11:14111745-14111762 6 
chr11:14112370-14112385 6 
chr11:14115999-14116021 5.77273 
chr11:14116950-14117005 5.85455 
chr11:14119474-14119500 5.65385 
chr11:14120220-14120232 6 
chr11:14120246-14120284 5.39474 
chr11:14120981-14121004 5.52174 
chr11:14122552-14122579 5.66667 
chr11:14122946-14122982 5.69444 
chr11:14125379-14125407 5.60714 
chr11:14126064-14126080 5.8125 
chr11:14129136-14129152 6 
chr11:14131112-14131150 5.31579 
chr11:14132287-14132320 5.78788 
chr11:14133653-14133678 5.68 
chr11:14135114-14135161 6 
chr11:14137446-14137478 5.5625 
chr11:14140526-14140570 5.27273 
chr11:14141446-14141469 5.65217 
chr11:14143712-14143733 5.90476 
chr11:14144479-14144492 6 
chr11:14145721-14145752 5.6129 
chr11:14151473-14151498 5.44 
chr11:14151585-14151628 5.76744 
chr11:14154625-14154647 5.54545 
chr11:14155567-14155605 5.76316 
chr11:14159894-14159923 5.55172 
chr11:14162247-14162266 6 
chr11:14166180-14166230 5.66 
chr11:14167696-14167708 6 
chr11:14168563-14168588 6 
chr11:14170016-14170041 5.4 
chr11:14170441-14170455 6 
chr11:14170846-14170877 5.54839 
chr11:14170970-14171000 5.3 
chr11:14176422-14176453 5.51613 
chr11:14177028-14177058 5.9 
chr11:14178821-14178840 5.78947 
chr11:14181440-14181468 5.53571 
chr11:14181719-14181748 5.68966 
chr11:14181935-14182878 5.88017 
chr11:14190035-14190059 5.79167 
chr11:14194759-14194785 5.26923 
chr11:14196203-14196225 6 
chr11:14198068-14198093 5.76 
chr11:14198578-14198598 6 
chr11:14199577-14199616 5.89744 
chr11:14202865-14202904 5.97436 
chr11:14203393-14203408 6 
chr11:14211446-14211459 6 
chr11:14212001-14212199 5.62121 
chr11:14213792-14213811 6 
chr11:14216074-14216108 6 
chr11:14219034-14219064 6 
chr11:14219194-14219207 6 
chr11:14219361-14219385 5.45833 
chr11:14222360-14222388 6 
chr11:14222888-14222913 6 
chr11:14223305-14223322 5.82353 
chr11:14225989-14226009 5.65 
chr11:14226235-14226266 5.74194 
chr11:14230622-14230643 5.66667 
chr11:14231911-14231957 5.73913 
chr11:14233220-14233248 5.35714 
chr11:14235126-14235160 5.94118 
chr11:14236589-14236606 6 
chr11:14238157-14238174 6 
chr11:14241632-14241647 6 
chr11:14246232-14246256 5.5 
chr11:14248702-14248731 5.65517 
chr11:14251462-14251530 5.86765 
chr11:14252292-14252328 5.83333 
chr11:14252509-14252537 5.46429 
chr11:14252658-14252688 5.9 
chr11:14253217-14253236 5.63158 
chr11:14253518-14253548 5.46667 
chr11:14255093-14255120 5.40741 
chr11:14255294-14255320 5.92308 
chr11:14257224-14257248 6 
chr11:14258370-14258400 5.2 
chr11:14258960-14258987 5.25926 
chr11:14259691-14259723 5.3125 
chr11:14261269-14261283 5.92857 
chr11:14262135-14262177 6 
chr11:14277793-14277815 6 
chr11:14280505-14280536 5.32258 
chr11:14284599-14284615 6 
chr11:14285656-14285682 6 
chr11:14291292-14291308 5.875 
chr11:14294217-14294234 6 
chr11:14294891-14294916 5.88 
chr11:14295653-14295678 5.36 
chr11:14296630-14296654 6 
chr11:14298142-14298175 5.90909 
chr11:14298189-14298218 5.62069 
chr11:14302272-14302298 6 
chr11:14305398-14305414 6 
chr11:14309417-14309445 5.78571 
chr11:14313665-14313679 5.92857 
chr11:14314652-14314703 5.90196 
chr11:14317550-14317583 5.93939 
chr11:14317725-14317767 5.7619 
chr11:14319309-14319337 5.64286 
chr11:14321233-14321254 5.66667 
chr11:14321568-14321592 5.54167 
chr11:14322952-14322995 5.37209 
chr11:14323527-14323565 5.5 
chr11:14323610-14323652 5.85714 
chr11:14327587-14327628 5.21951 
chr11:14328437-14328449 6 
chr11:14328746-14328813 5.61194 
chr11:14332892-14332929 5.56757 
chr11:14333955-14333973 5.88889 
chr11:14340049-14340071 5.90909 
chr11:14340891-14340910 6 
chr11:14342986-14342999 5.92308 
chr11:14344827-14344849 5.95455 
chr11:14345059-14345084 5.32 
chr11:14345973-14345985 6 
chr11:14346856-14346870 6 
chr11:14348606-14348623 6 
chr11:14349912-14349928 6 
chr11:14350523-14350668 5.70345 
chr11:14351450-14351467 5.94118 
chr11:14352457-14352479 5.5 
chr11:14353219-14353238 6 
chr11:14354048-14354071 5.6087 
chr11:14355141-14355189 5.8125 
chr11:14356070-14356101 5.83871 
chr11:14358039-14358069 5.3 
chr11:14360823-14360856 5.54545 
chr11:14361201-14361283 5.5 
chr11:14362332-14362369 5.21622 
chr11:14363135-14363159 6 
chr11:14365380-14365413 5.69697 
chr11:14366533-14366548 6 
chr11:14368534-14368549 6 
chr11:14369365-14369395 5.2 
chr11:14370690-14370711 5.85714 
chr11:14370863-14370875 6 
chr11:14373440-14373453 6 
chr11:14374290-14374354 5.6875 
chr11:14375208-14375248 5.375 
chr11:14376218-14376234 6 
chr11:14378347-14378360 6 
chr11:14381741-14381753 6 
chr11:14382459-14382471 6 
chr11:14384874-14384891 5.82353 
chr11:14385616-14385629 6 
chr11:14388073-14388101 5.92857 
chr11:14389683-14389713 5.73333 
chr11:14390689-14390701 6 
chr11:14391977-14391990 5.92308 
chr11:14394290-14394313 6 
chr11:14394474-14394504 5.7 
chr11:14394667-14394700 5.72727 
chr11:14394748-14394762 6 
chr11:14399535-14399607 5.59722 
chr11:14400881-14400907 5.61538 
chr11:14402053-14402069 5.875 
chr11:14402136-14402151 5.86667 
chr11:14411204-14411281 5.84416 
chr11:14412278-14412313 5.48571 
chr11:14413137-14413176 5.97436 
chr11:14414413-14414443 5.4 
chr11:14414848-14414889 6 
chr11:14415340-14415357 6 
chr11:14415675-14415696 6 
chr11:14416057-14416071 6 
chr11:14416541-14416556 6 
chr11:14417118-14417152 5.64706 
chr11:14417164-14417177 6 
chr11:14417196-14417409 5.59624 
chr11:14417565-14417602 5.75676 
chr11:14418527-14418543 5.9375 
chr11:14419002-14419017 5.86667 
chr11:14419067-14419100 5.42424 
chr11:14421202-14421231 5.58621 
chr11:14421947-14421961 6 
chr11:14422408-14422425 6 
chr11:14424535-14424611 5.25 
chr11:14424627-14424659 5.875 
chr11:14425270-14425320 5.96 
chr11:14425775-14425814 5.25641 
chr11:14426112-14426138 5.65385 
chr11:14426772-14426789 6 
chr11:14427464-14427490 6 
chr11:14429755-14429779 5.54167 
chr11:14430250-14430263 6 
chr11:14432099-14432113 6 
chr11:14433044-14433110 5.57576 
chr11:14434259-14434289 5.5 
chr11:14435621-14435657 6 
chr11:14437449-14437472 6 
chr11:14438049-14438061 6 
chr11:14439821-14439869 5.4375 
chr11:14439928-14439941 6 
chr11:14442483-14442500 6 
chr11:14443709-14443727 5.88889 
chr11:14444236-14444259 5.95652 
chr11:14444381-14444402 5.52381 
chr11:14446059-14446077 6 
chr11:14447058-14447099 5.7561 
chr11:14448967-14448993 5.76923 
chr11:14450559-14450589 5.3 
chr11:14456652-14456682 5.9 
chr11:14456902-14456940 5.31579 
chr11:14457166-14457189 5.52174 
chr11:14459163-14459186 6 
chr11:14459421-14459460 5.82051 
chr11:14459706-14459732 5.65385 
chr11:14461499-14461528 5.7931 
chr11:14463248-14463266 6 
chr11:14471770-14471801 5.32258 
chr11:14472303-14472324 5.61905 
chr11:14472338-14472364 5.57692 
chr11:14473075-14473103 5.82143 
chr11:14473328-14473364 5.55556 
chr11:14474051-14474086 6 
chr11:14475212-14475226 6 
chr11:14476183-14476195 6 
chr11:14476369-14476389 5.6 
chr11:14476710-14476731 6 
chr11:14477726-14477745 5.73684 
chr11:14479617-14479638 6 
chr11:14480309-14480322 6 
chr11:14481005-14481034 5.2069 
chr11:14483766-14483791 5.96 
chr11:14484854-14484876 5.72727 
chr11:14486608-14486651 6 
chr11:14490534-14490551 5.88235 
chr11:14492445-14492499 5.92593 
chr11:14494511-14494529 5.83333 
chr11:14495214-14495251 5.16216 
chr11:14496639-14496660 6 
chr11:14498308-14498323 6 
chr11:14499442-14499456 6 
chr11:14499554-14499573 6 
chr11:14499959-14500003 5.77273 
chr11:14500503-14500523 6 
chr11:14501262-14501281 5.89474 
chr11:14502869-14502881 6 
chr11:14504774-14504800 6 
chr11:14505239-14505269 5.63333 
chr11:14506262-14506291 5.93103 
chr11:14506334-14506360 5.26923 
chr11:14507387-14507400 6 
chr11:14507568-14507591 5.95652 
chr11:14509218-14509254 5.91667 
chr11:14509919-14509946 5.2963 
chr11:14513215-14513231 5.8125 
chr11:14513867-14513900 5.87879 
chr11:14514691-14514706 5.86667 
chr11:14520324-14520355 5.32258 
chr11:14520963-14520997 5.20588 
chr11:14521117-14521152 5.51429 
chr11:14524730-14524759 5.89655 
chr11:14525274-14525291 6 
chr11:14525572-14525598 5.76923 
chr11:14527071-14527093 6 
chr11:14527134-14527149 5.86667 
chr11:14531259-14531273 6 
chr11:14532930-14532950 6 
chr11:14535078-14535093 6 
chr11:14542844-14542885 5.85366 
chr11:14543310-14543330 5.95 
chr11:14544131-14544159 5.39286 
chr11:14544806-14544828 5.63636 
chr11:14545136-14545149 6 
chr11:14545655-14545724 5.55072 
chr11:14550667-14550682 6 
chr11:14552447-14552461 6 
chr11:14554437-14554463 5.57692 
chr11:14555106-14555138 6 
chr11:14555731-14555766 5.88571 
chr11:14556017-14556041 5.66667 
chr11:14556306-14556328 5.59091 
chr11:14556622-14556648 5.92308 
chr11:14556972-14557001 5.93103 
chr11:14558074-14558103 5.72414 
chr11:14558147-14558170 5.82609 
chr11:14559167-14559196 5.37931 
chr11:14561393-14561426 5.66667 
chr11:14566840-14566867 5.55556 
chr11:14567678-14567705 5.85185 
chr11:14569563-14569586 5.78261 
chr11:14569776-14569810 5.64706 
chr11:14569994-14570023 5.41379 
chr11:14571246-14571259 6 
chr11:14572691-14572725 5.23529 
chr11:14573441-14573469 5.32143 
chr11:14574366-14574382 6 
chr11:14576273-14576305 5.3125 
chr11:14578766-14578797 5.29032 
chr11:14579795-14579812 6 
chr11:14583334-14583417 5.85542 
chr11:14583970-14583997 5.7037 
chr11:14585516-14585548 5.25 
chr11:14586307-14586338 5.96774 
chr11:14589853-14589870 5.76471 
chr11:14591582-14591608 5.65385 
chr11:14592607-14592627 6 
chr11:14596772-14596816 5.31818 
chr11:14597653-14597698 5.51111 
chr11:14599110-14599138 5.28571 
chr11:14600917-14600929 6 
chr11:14601032-14601050 6 
chr11:14603999-14604022 5.86957 
chr11:14604230-14604242 6 
chr11:14606035-14606068 6 
chr11:14608298-14608321 5.91304 
chr11:14610874-14611010 5.86029 
chr11:14613900-14613945 5.82222 
chr11:14615159-14615203 6 
chr11:14624046-14624064 6 
chr11:14627965-14627991 6 
chr11:14630129-14630191 5.29032 
chr11:14630220-14630271 5.29412 
chr11:14630857-14630870 6 
chr11:14632366-14632389 5.52174 
chr11:14633319-14633341 5.63636 
chr11:14633975-14634000 5.36 
chr11:14637777-14637792 6 
chr11:14639208-14639263 5.72727 
chr11:14641600-14641642 5.85714 
chr11:14642817-14642837 5.95 
chr11:14642977-14642994 5.88235 
chr11:14660052-14660157 5.92381 
chr11:14662718-14662737 5.68421 
chr11:14663637-14663665 5.35714 
chr11:14666004-14666030 5.53846 
chr11:14667759-14667798 5.15385 
chr11:14671747-14671759 6 
chr11:14675109-14675138 5.75862 
chr11:14675553-14675576 5.69565 
chr11:14676332-14676373 6 
chr11:14676860-14676902 5.78571 
chr11:14677491-14677521 5.3 
chr11:14681839-14681860 5.7619 
chr11:14682190-14682213 5.86957 
chr11:14688975-14689008 5.81818 
chr11:14689379-14689402 6 
chr11:14693563-14693609 5.65217 
chr11:14700391-14700417 5.46154 
chr11:14706992-14707014 6 
chr11:14707707-14707734 5.51852 
chr11:14708256-14708272 6 
chr11:14709600-14709745 5.77241 
chr11:14710307-14710333 5.92308 
chr11:14712127-14712152 5.32 
chr11:14716180-14716198 6 
chr11:14718851-14718865 6 
chr11:14719397-14719420 5.82609 
chr11:14719677-14719709 5.5625 
chr11:14720009-14720027 6 
chr11:14724183-14724219 5.52778 
chr11:14725316-14725331 6 
chr11:14726353-14726392 5.23077 
chr11:14727637-14727711 5.27027 
chr11:14730318-14730337 5.78947 
chr11:14731007-14731042 5.51429 
chr11:14734012-14734033 6 
chr11:14735241-14735277 5.83333 
chr11:14735569-14735593 5.70833 
chr11:14736085-14736100 6 
chr11:14736311-14736349 5.47368 
chr11:14736487-14736505 5.88889 
chr11:14746789-14747099 5.67419 
chr11:14747111-14747190 5.58228 
chr11:14747945-14747968 5.52174 
chr11:14752801-14752817 6 
chr11:14754865-14754906 5.2439 
chr11:14757504-14757537 6 
chr11:14765773-14765798 5.4 
chr11:14766526-14766548 5.77273 
chr11:14767202-14767242 5.55 
chr11:14767930-14767961 5.74194 
chr11:14768659-14768699 5.4 
chr11:14769616-14769654 5.13158 
chr11:14770420-14770447 5.7037 
chr11:14771378-14771437 5.61017 
chr11:14773963-14773981 5.72222 
chr11:14776288-14776307 5.84211 
chr11:14777598-14777614 6 
chr11:14778488-14778508 5.7 
chr11:14781094-14781108 6 
chr11:14786402-14786430 5.53571 
chr11:14787357-14787381 5.91667 
chr11:14788026-14788067 5.26829 
chr11:14788205-14788228 5.86957 
chr11:14790765-14790801 5.52778 
chr11:14790820-14790850 5.26667 
chr11:14791142-14791226 5.54762 
chr11:14793558-14793596 5.60526 
chr11:14796859-14796879 5.65 
chr11:14798185-14798224 5.61538 
chr11:14798571-14798614 5.2093 
chr11:14806151-14806203 5.23077 
chr11:14807094-14807114 5.75 
chr11:14807707-14807730 5.43478 
chr11:14809428-14809455 5.33333 
chr11:14815772-14815804 5.625 
chr11:14815850-14815875 5.92 
chr11:14817271-14817296 5.52 
chr11:14817417-14817434 5.82353 
chr11:14821303-14821316 6 
chr11:14828404-14828435 5.96774 
chr11:14829426-14829453 5.77778 
chr11:14829605-14829618 6 
chr11:14831853-14831872 5.63158 
chr11:14834120-14834179 5.33898 
chr11:14835597-14835627 5.4 
chr11:14837004-14837028 5.41667 
chr11:14837484-14837531 5.7234 
chr11:14841697-14841710 6 
chr11:14842283-14842302 5.73684 
chr11:14843451-14843463 6 
chr11:14848184-14848201 5.82353 
chr11:14852477-14852506 5.27586 
chr11:14857864-14857883 5.73684 
chr11:14858343-14858358 6 
chr11:14859503-14859537 5.73529 
chr11:14862863-14862941 5.47436 
chr11:14872029-14872051 5.59091 
chr11:14872362-14872385 5.47826 
chr11:14872527-14872545 6 
chr11:14872895-14872916 5.66667 
chr11:14873055-14873076 6 
chr11:14873594-14873616 5.72727 
chr11:14874547-14874568 5.80952 
chr11:14877193-14877259 5.63636 
chr11:14881039-14881089 5.64 
chr11:14882452-14882478 5.84615 
chr11:14889359-14889394 5.11429 
chr11:14890858-14890886 5.5 
chr11:14892408-14892434 5.34615 
chr11:14893099-14893119 5.6 
chr11:14897888-14897900 6 
chr11:14906222-14906264 5.59524 
chr11:14906390-14906411 5.52381 
chr11:14908797-14908822 5.48 
chr11:14912083-14912105 6 
chr11:14913694-14913719 5.64 
chr11:14914259-14914292 5.39394 
chr11:14916198-14916210 6 
chr11:14917467-14917487 5.65 
chr11:14920242-14920277 5.85714 
chr11:14922158-14922185 5.25926 
chr11:14922406-14922429 5.91304 
chr11:14927305-14927323 5.77778 
chr11:14928016-14928055 5.84615 
chr11:14931561-14931603 5.28571 
chr11:14931916-14931928 6 
chr11:14932683-14932710 5.40741 
chr11:14932745-14932775 5.53333 
chr11:14932881-14932913 5.1875 
chr11:14935085-14935119 5.79412 
chr11:14935142-14935187 5.48889 
chr11:14937274-14937319 5.64444 
chr11:14937335-14937353 5.83333 
chr11:14942460-14942480 5.8 
chr11:14943392-14943434 5.52381 
chr11:14945177-14945199 5.72727 
chr11:14945946-14945983 5.62162 
chr11:14949714-14949729 6 
chr11:14950523-14950547 5.79167 
chr11:14956485-14956588 5.98058 
chr11:14957008-14957096 5.80682 
chr11:14958328-14958358 5.96667 
chr11:14959542-14959566 5.66667 
chr11:14961372-14961395 6 
chr11:14963989-14964016 5.74074 
chr11:14968600-14968632 5.78125 
chr11:14971489-14971535 5.17391 
chr11:14978914-14978964 5.38 
chr11:14979146-14979170 5.58333 
chr11:14998210-14998227 6 
chr11:15003709-15003739 5.5 
chr11:15007348-15007384 5.97222 
chr11:15008177-15008205 5.5 
chr11:15032719-15032736 5.88235 
chr11:15034895-15034908 6 
chr11:15035259-15035274 6 
chr11:15036276-15036297 5.85714 
chr11:15041034-15041055 5.52381 
chr11:15046038-15046072 5.23529 
chr11:15046293-15046450 5.73885 
chr11:15047144-15047174 6 
chr11:15050635-15050701 5.69697 
chr11:15053360-15053384 5.375 
chr11:15054465-15054486 5.71429 
chr11:15054805-15054847 5.69048 
chr11:15058891-15058917 5.46154 
chr11:15064400-15064417 6 
chr11:15065592-15065615 5.6087 
chr11:15066523-15066555 5.3125 
chr11:15067014-15067044 5.4 
chr11:15068384-15068442 5.86207 
chr11:15071440-15071458 5.88889 
chr11:15072511-15072540 5.93103 
chr11:15073172-15073211 5.46154 
chr11:15076304-15076331 5.88889 
chr11:15080386-15080416 5.93333 
chr11:15082055-15082093 5.60526 
chr11:15082647-15082693 5.76087 
chr11:15082866-15082898 5.6875 
chr11:15094640-15094673 5.48485 
chr11:15099532-15099610 5.17949 
chr11:15100130-15100158 5.75 
chr11:15103166-15103186 5.6 
chr11:15105259-15105295 5.11111 
chr11:15105685-15105699 6 
chr11:15105810-15105838 5.39286 
chr11:15106140-15106178 5.5 
chr11:15106391-15106420 5.44828 
chr11:15107040-15107070 5.83333 
chr11:15108954-15108987 5.72727 
chr11:15111087-15111118 5.41935 
chr11:15112256-15112294 5.71053 
chr11:15114113-15114144 5.83871 
chr11:15117063-15117082 5.63158 
chr11:15117210-15117231 5.57143 
chr11:15130668-15130680 6 
chr11:15131717-15131734 6 
chr11:15133559-15133576 5.82353 
chr11:15133626-15133668 5.14286 
chr11:15134078-15134105 5.59259 
chr11:15134137-15134178 6 
chr11:15134582-15134709 5.69291 
chr11:15135792-15135811 6 
chr11:15136390-15136425 5.34286 
chr11:15138243-15138503 5.81923 
chr11:15142511-15142538 5.44444 
chr11:15142565-15142599 5.35294 
chr11:15142849-15142865 5.8125 
chr11:15149840-15149855 5.86667 
chr11:15152519-15152551 5.46875 
chr11:15152635-15152667 5.3125 
chr11:15155252-15155275 5.69565 
chr11:15156373-15156399 6 
chr11:15162101-15162144 5.53488 
chr11:15162292-15162306 6 
chr11:15162618-15162645 5.55556 
chr11:15164341-15164365 5.66667 
chr11:15166149-15166173 5.66667 
chr11:15172888-15172913 5.6 
chr11:15174663-15174685 5.90909 
chr11:15175673-15175708 5.17143 
chr11:15180406-15180422 6 
chr11:15184112-15184131 5.63158 
chr11:15186928-15186953 5.44 
chr11:15188588-15188604 5.9375 
chr11:15189179-15189204 5.84 
chr11:15189648-15189670 5.59091 
chr11:15191063-15191101 5.94737 
chr11:15195128-15195161 5.54545 
chr11:15195179-15195200 5.61905 
chr11:15199014-15199033 5.63158 
chr11:15201803-15201843 5.95 
chr11:15204897-15204911 6 
chr11:15204980-15205007 6 
chr11:15205935-15205956 5.61905 
chr11:15210913-15210955 6 
chr11:15212524-15212539 6 
chr11:15214749-15214770 5.80952 
chr11:15218494-15218506 6 
chr11:15220190-15220228 5.42105 
chr11:15221699-15221732 6 
chr11:15226759-15226782 5.6087 
chr11:15227930-15227957 5.81481 
chr11:15232051-15232088 6 
chr11:15233957-15233989 5.6875 
chr11:15234804-15234819 6 
chr11:15235980-15235994 6 
chr11:15236742-15236762 5.65 
chr11:15237925-15237960 5.25714 
chr11:15240094-15240130 5.55556 
chr11:15249607-15249627 5.6 
chr11:15251447-15251581 5.79104 
chr11:15251735-15251751 6 
chr11:15253964-15253983 5.68421 
chr11:15254288-15254313 5.4 
chr11:15255240-15255252 6 
chr11:15255259-15255292 5.81818 
chr11:15257601-15257619 6 
chr11:15260746-15260767 5.66667 
chr11:15260889-15260910 5.57143 
chr11:15265270-15265297 5.33333 
chr11:15265313-15265346 5.33333 
chr11:15265524-15265551 5.62963 
chr11:15269279-15269297 6 
chr11:15272259-15272294 5.42857 
chr11:15273259-15273286 5.81481 
chr11:15273301-15273335 5.73529 
chr11:15275111-15275130 5.63158 
chr11:15277254-15277306 5.73077 
chr11:15278026-15278048 5.86364 
chr11:15281711-15281732 6 
chr11:15284201-15284229 6 
chr11:15288167-15288208 5.95122 
chr11:15291072-15291094 5.5 
chr11:15295570-15295612 5.85714 
chr11:15297569-15297598 5.44828 
chr11:15298377-15298413 5.19444 
chr11:15298488-15298516 5.25 
chr11:15302849-15302895 5.86957 
chr11:15304921-15304944 5.47826 
chr11:15304986-15305014 5.46429 
chr11:15305259-15305304 5.48889 
chr11:15306272-15306312 5.85 
chr11:15306452-15306474 5.5 
chr11:15309632-15309662 5.33333 
chr11:15315683-15315713 5.26667 
chr11:15315945-15315971 5.38462 
chr11:15316708-15316730 6 
chr11:15317086-15317104 5.88889 
chr11:15317924-15317948 5.79167 
chr11:15319001-15319030 5.96552 
chr11:15320400-15320527 5.77165 
chr11:15322892-15322913 5.71429 
chr11:15323078-15323117 5.92308 
chr11:15327570-15327604 5.17647 
chr11:15328406-15328438 5.46875 
chr11:15330831-15330864 5.27273 
chr11:15332317-15332363 5.97826 
chr11:15332596-15332617 5.71429 
chr11:15333913-15333934 6 
chr11:15335036-15335104 5.55882 
chr11:15337542-15337558 6 
chr11:15341079-15341100 5.85714 
chr11:15342912-15342945 5.48485 
chr11:15348013-15348066 6 
chr11:15352061-15352096 5.94286 
chr11:15358298-15358326 5.92857 
chr11:15361208-15361237 6 
chr11:15363160-15363178 5.72222 
chr11:15365506-15365543 5.83784 
chr11:15366398-15366464 5.24242 
chr11:15367974-15367993 5.68421 
chr11:15371671-15371691 5.7 
chr11:15372170-15372251 5.41975 
chr11:15373469-15373497 5.85714 
chr11:15376730-15376773 6 
chr11:15376922-15376954 5.75 
chr11:15380710-15380734 5.375 
chr11:15383510-15383530 6 
chr11:15385920-15385943 5.86957 
chr11:15388333-15388356 5.6087 
chr11:15394151-15394354 5.86207 
chr11:15395091-15395121 5.26667 
chr11:15396722-15396763 5.41463 
chr11:15400916-15400954 5.97368 
chr11:15402692-15402724 5.53125 
chr11:15403039-15403075 5.38889 
chr11:15404759-15404784 5.44 
chr11:15405481-15405507 5.30769 
chr11:15409446-15409489 5.39535 
chr11:15409710-15409729 5.63158 
chr11:15412424-15412631 5.6087 
chr11:15413013-15413030 6 
chr11:15414384-15414413 5.75862 
chr11:15417129-15417141 6 
chr11:15419226-15419271 5.84444 
chr11:15420503-15420528 5.6 
chr11:15423563-15423583 5.85 
chr11:15426886-15426910 5.58333 
chr11:15426970-15426991 5.61905 
chr11:15427184-15427222 5.42105 
chr11:15433695-15433714 6 
chr11:15438165-15438199 5.88235 
chr11:15440311-15440353 5.7619 
chr11:15441660-15441684 5.875 
chr11:15445456-15445468 6 
chr11:15445995-15446041 5.32609 
chr11:15449205-15449233 5.78571 
chr11:15454111-15454144 6 
chr11:15457854-15457885 6 
chr11:15458510-15458558 5.5625 
chr11:15460014-15460038 5.54167 
chr11:15463102-15463154 5.61538 
chr11:15464445-15464525 5.6625 
chr11:15467704-15467734 5.9 
chr11:15470386-15470522 5.86029 
chr11:15476432-15476459 5.37037 
chr11:15477876-15477889 6 
chr11:15481446-15481459 5.92308 
chr11:15483375-15483401 5.38462 
chr11:15484019-15484048 5.7931 
chr11:15489544-15489583 5.61538 
chr11:15492031-15492081 5.44 
chr11:15492098-15492147 5.32653 
chr11:15492222-15492372 5.45333 
chr11:15493847-15493874 6 
chr11:15494943-15494971 5.46429 
chr11:15498473-15498486 5.92308 
chr11:15498832-15498849 5.76471 
chr11:15499265-15499282 5.76471 
chr11:15500259-15500285 5.42308 
chr11:15500571-15500583 6 
chr11:15501036-15501073 5.27027 
chr11:15502210-15502252 6 
chr11:15508690-15508708 6 
chr11:15509291-15509337 6 
chr11:15513484-15513511 5.88889 
chr11:15514226-15514276 5.9 
chr11:15515161-15515213 5.44231 
chr11:15516164-15516176 6 
chr11:15518425-15518446 5.7619 
chr11:15524355-15524425 5.82857 
chr11:15525631-15525659 5.60714 
chr11:15525859-15525886 5.74074 
chr11:15529904-15529918 5.92857 
chr11:15530285-15530362 5.77922 
chr11:15535477-15535528 5.23529 
chr11:15535996-15536018 5.63636 
chr11:15536330-15536350 5.7 
chr11:15537867-15537903 6 
chr11:15541845-15541870 5.84 
chr11:15545738-15545759 5.90476 
chr11:15546129-15546152 5.73913 
chr11:15546690-15546725 5.34286 
chr11:15548696-15548726 5.96667 
chr11:15549893-15549942 5.2449 
chr11:15551589-15551633 6 
chr11:15552787-15552818 6 
chr11:15553438-15553464 5.92308 
chr11:15553759-15553786 5.2963 
chr11:15555101-15555160 5.50847 
chr11:15556507-15556534 5.7037 
chr11:15557593-15557616 5.47826 
chr11:15565560-15565579 6 
chr11:15567625-15567647 5.5 
chr11:15568061-15568086 5.92 
chr11:15572680-15572709 5.75862 
chr11:15574694-15574716 5.59091 
chr11:15575801-15575827 5.38462 
chr11:15576331-15576359 5.46429 
chr11:15579905-15579931 5.42308 
chr11:15580417-15580644 5.62555 
chr11:15581272-15581292 5.65 
chr11:15582727-15582755 5.28571 
chr11:15587250-15587280 5.66667 
chr11:15588056-15588085 5.27586 
chr11:15588778-15588865 5.31034 
chr11:15590018-15590041 5.69565 
chr11:15590096-15590117 5.66667 
chr11:15590552-15590599 5.48936 
chr11:15592963-15593047 5.47619 
chr11:15593086-15593111 5.4 
chr11:15593998-15594021 5.52174 
chr11:15599652-15599665 6 
chr11:15599813-15599837 5.5 
chr11:15602903-15602951 5.89583 
chr11:15603289-15603319 5.5 
chr11:15606912-15606927 6 
chr11:15607493-15607519 5.76923 
chr11:15607771-15607794 5.52174 
chr11:15610043-15610056 6 
chr11:15614415-15614454 5.64103 
chr11:15615558-15615572 6 
chr11:15617479-15617498 5.73684 
chr11:15617636-15617696 6 
chr11:15619553-15619572 6 
chr11:15621498-15621531 5.42424 
chr11:15625337-15625360 6 
chr11:15627223-15627248 5.6 
chr11:15630598-15630642 5.56818 
chr11:15635649-15635668 5.63158 
chr11:15647355-15647385 5.6 
chr11:15651848-15651863 6 
chr11:15659202-15659259 5.78947 
chr11:15659474-15659521 5.17021 
chr11:15660658-15660791 5.90977 
chr11:15661759-15661778 6 
chr11:15665016-15665030 6 
chr11:15668010-15668169 5.44654 
chr11:15669087-15669101 6 
chr11:15669968-15670005 5.75676 
chr11:15672082-15672095 6 
chr11:15673284-15673296 6 
chr11:15673460-15673495 5.94286 
chr11:15673845-15673942 5.27835 
chr11:15674150-15674169 6 
chr11:15674259-15674286 5.59259 
chr11:15674525-15674549 5.58333 
chr11:15674829-15674841 6 
chr11:15686333-15686351 5.72222 
chr11:15687954-15687986 6 
chr11:15688703-15688727 6 
chr11:15691038-15691057 6 
chr11:15698323-15698352 5.68966 
chr11:15699375-15699408 5.36364 
chr11:15699925-15699946 5.57143 
chr11:15700466-15700488 5.59091 
chr11:15701478-15701519 5.26829 
chr11:15702785-15702829 5.70455 
chr11:15706578-15706595 5.82353 
chr11:15707343-15707368 6 
chr11:15710128-15710155 5.59259 
chr11:15713644-15713662 5.72222 
chr11:15715334-15715382 5.79167 
chr11:15721428-15721490 5.51613 
chr11:15722416-15722442 5.57692 
chr11:15727444-15727467 5.69565 
chr11:15729517-15729544 5.37037 
chr11:15731173-15731218 5.4 
chr11:15735259-15735275 5.9375 
chr11:15741297-15741328 5.6129 
chr11:15755503-15755573 5.54286 
chr11:15755684-15755698 6 
chr11:15756725-15756738 6 
chr11:15758207-15758224 5.88235 
chr11:15761369-15761384 6 
chr11:15761985-15762128 5.46154 
chr11:15762273-15762312 5.61538 
chr11:15766123-15766147 5.70833 
chr11:15766275-15766291 5.875 
chr11:15774146-15774159 6 
chr11:15778400-15778427 5.59259 
chr11:15782715-15782754 5.74359 
chr11:15784781-15784864 5.36145 
chr11:15786771-15786784 6 
chr11:15789149-15789187 5.5 
chr11:15792748-15792776 5.85714 
chr11:15795373-15795386 6 
chr11:15795994-15796006 6 
chr11:15799492-15799622 5.5 
chr11:15802356-15802399 5.30233 
chr11:15806827-15806846 6 
chr11:15808547-15808567 6 
chr11:15811520-15811542 6 
chr11:15812391-15812428 5.89189 
chr11:15812541-15812587 5.54348 
chr11:15814700-15814721 5.7619 
chr11:15815419-15815435 5.9375 
chr11:15817454-15817508 5.81481 
chr11:15818042-15818065 5.6087 
chr11:15820402-15820426 5.45833 
chr11:15822813-15822838 5.56 
chr11:15824268-15824287 5.78947 
chr11:15825506-15825525 5.78947 
chr11:15835727-15835759 5.1875 
chr11:15842259-15842281 5.5 
chr11:15843951-15843985 5.29412 
chr11:15844051-15844072 5.52381 
chr11:15849431-15849453 5.68182 
chr11:15850096-15850120 5.54167 
chr11:15851501-15851521 5.65 
chr11:15856473-15856504 5.77419 
chr11:15858219-15858248 6 
chr11:15859279-15859325 5.73913 
chr11:15859802-15859832 5.63333 
chr11:15860183-15860202 5.94737 
chr11:15861734-15861763 5.24138 
chr11:15862564-15862625 5.85246 
chr11:15863345-15863374 5.55172 
chr11:15865497-15865552 5.32727 
chr11:15867182-15867209 5.59259 
chr11:15868637-15868669 5.5625 
chr11:15869516-15869540 5.70833 
chr11:15872079-15872119 5.975 
chr11:15872474-15872510 5.22222 
chr11:15874521-15874569 5.27083 
chr11:15875811-15876088 5.75451 
chr11:15877103-15877138 5.91429 
chr11:15882248-15882476 5.69737 
chr11:15883304-15883328 5.54167 
chr11:15884551-15884565 5.92857 
chr11:15893924-15893951 5.77778 
chr11:15896606-15896633 5.92593 
chr11:15897542-15897558 5.8125 
chr11:15901004-15901017 5.92308 
chr11:15901264-15901276 6 
chr11:15919053-15919085 5.28125 
chr11:15922671-15922697 5.38462 
chr11:15924579-15924626 6 
chr11:15925303-15925332 5.24138 
chr11:15928372-15928412 5.45 
chr11:15928444-15928463 5.84211 
chr11:15928508-15928545 5.45946 
chr11:15928571-15928600 5.7931 
chr11:15928693-15928707 6 
chr11:15928795-15928825 5.4 
chr11:15928851-15928877 5.30769 
chr11:15928963-15928979 5.8125 
chr11:15928991-15929031 5.875 
chr11:15929084-15929112 6 
chr11:15929129-15929164 5.82857 
chr11:15929178-15929202 5.58333 
chr11:15929272-15929297 6 
chr11:15929310-15929327 5.94118 
chr11:15929413-15929441 5.60714 
chr11:15931925-15931937 6 
chr11:15935241-15935277 5.94444 
chr11:15941247-15941291 6 
chr11:15942212-15942241 5.48276 
chr11:15942252-15942342 5.57778 
chr11:15944753-15944791 5.68421 
chr11:15953616-15953683 5.70149 
chr11:15954503-15954533 5.26667 
chr11:15954548-15954577 5.37931 
chr11:15954650-15954670 6 
chr11:15955312-15955331 5.73684 
chr11:15956538-15956573 6 
chr11:15965748-15965792 5.95455 
chr11:15967146-15967165 5.84211 
chr11:15968686-15968718 5.1875 
chr11:15969636-15969651 5.93333 
chr11:15972732-15972759 5.40741 
chr11:15974561-15974592 5.58065 
chr11:15975169-15975210 5.85366 
chr11:15979197-15979217 5.9 
chr11:15981965-15981985 6 
chr11:15988909-15988930 5.61905 
chr11:15990544-15990607 5.31746 
chr11:15990619-15990635 6 
chr11:15991769-15991789 5.7 
chr11:15991997-15992033 5.41667 
chr11:15994138-15994170 5.90625 
chr11:15995917-15995943 5.80769 
chr11:16000336-16000373 5.40541 
chr11:16000387-16000481 5.65957 
chr11:16000510-16000537 5.59259 
chr11:16000553-16000606 5.62264 
chr11:16001436-16001461 5.76 
chr11:16012109-16012133 5.75 
chr11:16018158-16018177 5.84211 
chr11:16019625-16019669 5.88636 
chr11:16020796-16020822 5.73077 
chr11:16022259-16022308 5.57143 
chr11:16022381-16022414 5.9697 
chr11:16022568-16022586 6 
chr11:16025548-16025612 5.53125 
chr11:16031671-16031715 6 
chr11:16035136-16035190 5.44444 
chr11:16038547-16038566 6 
chr11:16043853-16043969 5.91379 
chr11:16044717-16044738 5.71429 
chr11:16044916-16044932 5.875 
chr11:16046660-16046678 5.77778 
chr11:16047962-16047992 5.33333 
chr11:16048378-16048405 5.22222 
chr11:16050361-16050407 5.13043 
chr11:16051180-16051199 5.78947 
chr11:16054164-16054214 5.42 
chr11:16055420-16055486 5.72727 
chr11:16056312-16056345 5.33333 
chr11:16057621-16057637 5.9375 
chr11:16059973-16060009 5.36111 
chr11:16061476-16061520 5.5 
chr11:16066486-16066549 5.79365 
chr11:16069247-16069288 5.90244 
chr11:16075006-16075027 5.57143 
chr11:16076759-16076789 5.83333 
chr11:16078497-16078526 5.68966 
chr11:16079660-16079682 5.59091 
chr11:16081251-16081279 5.85714 
chr11:16083774-16083823 5.30612 
chr11:16085042-16085100 6 
chr11:16086065-16086122 6 
chr11:16089637-16089658 5.71429 
chr11:16091700-16091728 5.75 
chr11:16093929-16093964 5.37143 
chr11:16096553-16096572 5.89474 
chr11:16097370-16097402 5.4375 
chr11:16098281-16098305 6 
chr11:16100566-16100581 5.93333 
chr11:16101218-16101243 5.48 
chr11:16101804-16101829 5.64 
chr11:16102635-16102660 5.52 
chr11:16108769-16108797 5.60714 
chr11:16114307-16114326 6 
chr11:16115982-16116033 5.45098 
chr11:16117460-16117472 6 
chr11:16121600-16121630 5.2 
chr11:16125525-16125559 5.73529 
chr11:16126133-16126158 6 
chr11:16126186-16126211 6 
chr11:16127115-16127127 6 
chr11:16127887-16127925 5.65789 
chr11:16128925-16128980 5.89091 
chr11:16129745-16129771 5.69231 
chr11:16130565-16130593 5.35714 
chr11:16130718-16130747 5.82759 
chr11:16136098-16136120 5.90909 
chr11:16137428-16137458 5.7 
chr11:16137587-16137602 6 
chr11:16137721-16137754 5.60606 
chr11:16138896-16138936 5.95 
chr11:16140548-16140571 5.52174 
chr11:16141608-16141633 5.88 
chr11:16141643-16141736 5.33333 
chr11:16141764-16141808 5.63636 
chr11:16142107-16142130 5.78261 
chr11:16142594-16142627 5.36364 
chr11:16145854-16145907 5.66038 
chr11:16146803-16146824 5.95238 
chr11:16147362-16147418 6 
chr11:16149181-16149205 5.375 
chr11:16150401-16150420 5.84211 
chr11:16150571-16150588 6 
chr11:16153771-16154049 5.90647 
chr11:16155208-16155248 5.95 
chr11:16156169-16156205 5.19444 
chr11:16157877-16157904 5.66667 
chr11:16158962-16159001 5.71795 
chr11:16160060-16160108 5.85417 
chr11:16161497-16161514 6 
chr11:16161554-16161616 5.79032 
chr11:16174711-16174729 5.88889 
chr11:16176592-16176620 5.32143 
chr11:16180411-16180448 5.75676 
chr11:16182856-16182885 5.41379 
chr11:16182919-16182950 5.54839 
chr11:16184433-16184479 5.56522 
chr11:16184556-16184586 5.2 
chr11:16184660-16184692 5.375 
chr11:16185528-16185544 6 
chr11:16186366-16186400 5.94118 
chr11:16186788-16186817 5.24138 
chr11:16193073-16193100 5.2963 
chr11:16195109-16195133 5.54167 
chr11:16195158-16195192 5.26471 
chr11:16195375-16195396 5.71429 
chr11:16197310-16197333 5.91304 
chr11:16197584-16197677 5.76344 
chr11:16199167-16199209 5.7619 
chr11:16208190-16208227 5.48649 
chr11:16209775-16209787 6 
chr11:16210607-16210624 5.82353 
chr11:16210643-16210679 5.22222 
chr11:16210949-16210981 5.75 
chr11:16211953-16212004 5.39216 
chr11:16213388-16213422 6 
chr11:16214663-16214694 5.22581 
chr11:16214917-16214933 5.9375 
chr11:16217298-16217328 5.43333 
chr11:16218359-16218392 5.90909 
chr11:16219571-16219612 5.95122 
chr11:16219766-16219788 5.72727 
chr11:16223037-16223075 5.36842 
chr11:16223168-16223192 5.75 
chr11:16226099-16226123 5.91667 
chr11:16227626-16227658 5.4375 
chr11:16229320-16229350 5.26667 
chr11:16231298-16231326 5.32143 
chr11:16235675-16235704 5.27586 
chr11:16236292-16236308 6 
chr11:16237392-16237426 5.17647 
chr11:16239634-16239652 5.72222 
chr11:16242299-16242312 6 
chr11:16245072-16245099 5.44444 
chr11:16247860-16247888 6 
chr11:16248902-16248944 5.2381 
chr11:16249840-16249878 5.28947 
chr11:16255551-16255595 5.95455 
chr11:16257637-16257662 5.56 
chr11:16260845-16260871 5.76923 
chr11:16261821-16261857 6 
chr11:16266293-16266324 5.80645 
chr11:16267519-16267534 5.93333 
chr11:16267953-16267973 5.7 
chr11:16268582-16268610 5.25 
chr11:16270642-16270666 6 
chr11:16271632-16271654 5.54545 
chr11:16272213-16272239 5.26923 
chr11:16275916-16275940 5.625 
chr11:16278259-16278281 5.90909 
chr11:16280371-16280474 5.73786 
chr11:16281491-16281557 5.63636 
chr11:16285188-16285212 5.70833 
chr11:16290021-16290045 5.75 
chr11:16291022-16291080 5.58621 
chr11:16292183-16292210 5.81481 
chr11:16293924-16293952 5.25 
chr11:16294877-16294899 5.59091 
chr11:16295380-16295404 5.375 
chr11:16296512-16296539 5.55556 
chr11:16296830-16296848 6 
chr11:16297000-16297037 5.81081 
chr11:16303475-16303557 5.58537 
chr11:16304565-16304660 5.43158 
chr11:16304853-16304892 5.30769 
chr11:16305200-16305212 6 
chr11:16308031-16308059 5.57143 
chr11:16308788-16308870 5.80488 
chr11:16311502-16311527 5.72 
chr11:16312775-16312823 6 
chr11:16312892-16312999 5.42056 
chr11:16313031-16313049 5.77778 
chr11:16319508-16319534 5.42308 
chr11:16324094-16324129 6 
chr11:16325333-16325354 5.52381 
chr11:16325451-16325475 5.91667 
chr11:16328153-16328182 5.96552 
chr11:16330589-16330617 5.35714 
chr11:16332822-16332859 5.2973 
chr11:16336478-16336495 6 
chr11:16337910-16337942 5.53125 
chr11:16338619-16338659 5.4 
chr11:16338793-16338815 5.59091 
chr11:16340204-16340218 6 
chr11:16342808-16342820 6 
chr11:16345732-16345755 5.91304 
chr11:16347512-16347526 6 
chr11:16355230-16355254 5.45833 
chr11:16355487-16355512 5.6 
chr11:16369540-16369571 5.51613 
chr11:16369586-16369632 5.41304 
chr11:16371159-16371330 5.72515 
chr11:16373796-16373860 5.82812 
chr11:16382548-16382571 5.86957 
chr11:16386831-16386858 5.77778 
chr11:16393404-16393436 5.46875 
chr11:16395348-16395494 5.90411 
chr11:16397042-16397065 5.56522 
chr11:16398398-16398427 5.48276 
chr11:16401012-16401042 5.23333 
chr11:16402718-16402746 5.39286 
chr11:16403338-16403361 5.73913 
chr11:16404356-16404373 5.94118 
chr11:16404460-16404482 5.81818 
chr11:16407106-16407142 5.16667 
chr11:16409296-16409309 6 
chr11:16409912-16409935 5.52174 
chr11:16410615-16410639 5.66667 
chr11:16411515-16411537 6 
chr11:16412709-16412740 5.93548 
chr11:16417938-16417966 5.32143 
chr11:16420870-16420922 5.76923 
chr11:16421574-16421618 5.22727 
chr11:16422838-16422867 5.72414 
chr11:16423657-16423683 6 
chr11:16425387-16425422 5.45714 
chr11:16429431-16429458 5.25926 
chr11:16429974-16430005 5.32258 
chr11:16431799-16431815 5.8125 
chr11:16432305-16432342 5.51351 
chr11:16432529-16432550 6 
chr11:16435058-16435084 6 
chr11:16440235-16440265 5.33333 
chr11:16442721-16442744 5.69565 
chr11:16447802-16447838 6 
chr11:16448460-16448483 6 
chr11:16451374-16451387 6 
chr11:16452415-16452441 5.5 
chr11:16453098-16453112 6 
chr11:16457302-16457374 5.33333 
chr11:16457927-16457965 5.34211 
chr11:16459651-16459703 5.40385 
chr11:16463122-16463151 5.96552 
chr11:16465083-16465134 5.39216 
chr11:16465558-16465573 6 
chr11:16467786-16467841 5.4 
chr11:16468419-16468618 5.60804 
chr11:16468730-16468759 5.44828 
chr11:16468987-16469032 5.8 
chr11:16469053-16469082 5.44828 
chr11:16470824-16470852 6 
chr11:16473530-16473563 5.9697 
chr11:16476924-16476976 5.48077 
chr11:16479527-16479580 5.35849 
chr11:16481986-16482007 5.52381 
chr11:16486033-16486058 5.56 
chr11:16488477-16488496 6 
chr11:16489335-16489357 5.86364 
chr11:16493499-16493520 5.57143 
chr11:16495099-16495111 6 
chr11:16499213-16499259 5.3913 
chr11:16501102-16501135 5.33333 
chr11:16504420-16504438 6 
chr11:16506826-16506841 5.93333 
chr11:16507440-16507548 5.85185 
chr11:16508431-16508472 5.4878 
chr11:16513047-16513086 5.51282 
chr11:16515922-16515950 5.92857 
chr11:16519267-16519300 5.33333 
chr11:16525591-16525645 6 
chr11:16527309-16527331 5.59091 
chr11:16528613-16528641 5.60714 
chr11:16530706-16530792 5.43023 
chr11:16531227-16531259 5.4375 
chr11:16533048-16533076 5.96429 
chr11:16534624-16534639 6 
chr11:16535179-16535201 5.90909 
chr11:16535762-16535774 6 
chr11:16536233-16536252 5.63158 
chr11:16543470-16543497 5.22222 
chr11:16548175-16548215 5.55 
chr11:16552501-16552532 5.93548 
chr11:16552559-16552615 5.44643 
chr11:16552706-16552749 5.37209 
chr11:16555681-16555709 5.42857 
chr11:16555887-16555913 5.30769 
chr11:16557218-16557243 5.72 
chr11:16558666-16558698 5.21875 
chr11:16564545-16564586 5.63415 
chr11:16564682-16564707 5.68 
chr11:16567500-16567513 6 
chr11:16572006-16572041 6 
chr11:16572724-16572745 5.61905 
chr11:16572899-16572912 6 
chr11:16577382-16577401 6 
chr11:16577513-16577531 5.77778 
chr11:16581938-16582223 5.83509 
chr11:16582314-16582341 5.44444 
chr11:16584997-16585034 5.62162 
chr11:16586259-16586297 5.47368 
chr11:16586534-16586559 5.32 
chr11:16587229-16587300 6 
chr11:16587642-16587655 6 
chr11:16589100-16589128 5.78571 
chr11:16590725-16590759 5.32353 
chr11:16591415-16591427 6 
chr11:16592699-16592721 5.59091 
chr11:16593155-16593211 5.48214 
chr11:16597859-16597881 6 
chr11:16598326-16598342 5.9375 
chr11:16598756-16598775 5.73684 
chr11:16600804-16600828 5.54167 
chr11:16603507-16603531 5.875 
chr11:16605124-16605192 5.77941 
chr11:16607213-16607242 5.62069 
chr11:16608091-16608105 6 
chr11:16611890-16611926 5.27778 
chr11:16612857-16612923 5.81818 
chr11:16614045-16614071 5.34615 
chr11:16616231-16616256 6 
chr11:16617150-16617167 6 
chr11:16617325-16617353 5.42857 
chr11:16617409-16617439 5.4 
chr11:16618843-16618907 5.71875 
chr11:16623731-16623759 5.53571 
chr11:16624571-16624589 5.94444 
chr11:16625331-16625377 5.26087 
chr11:16627273-16627286 5.92308 
chr11:16627728-16627759 5.48387 
chr11:16627767-16627785 5.83333 
chr11:16629419-16629492 5.15068 
chr11:16635173-16635202 5.65517 
chr11:16636500-16636515 5.86667 
chr11:16645715-16645748 5.9697 
chr11:16650167-16650196 5.89655 
chr11:16655857-16655890 5.45455 
chr11:16665449-16665472 5.65217 
chr11:16668017-16668029 6 
chr11:16670614-16670636 5.63636 
chr11:16675311-16675336 5.4 
chr11:16675432-16675483 5.37255 
chr11:16678013-16678045 5.9375 
chr11:16683090-16683107 5.88235 
chr11:16685644-16685683 5.97436 
chr11:16688790-16688803 5.92308 
chr11:16689523-16689545 5.77273 
chr11:16689917-16689940 5.65217 
chr11:16690010-16690038 5.17857 
chr11:16690705-16690721 5.8125 
chr11:16693131-16693163 5.59375 
chr11:16694617-16694638 5.95238 
chr11:16694812-16694846 5.23529 
chr11:16695736-16695751 6 
chr11:16696501-16696514 6 
chr11:16697633-16697650 5.88235 
chr11:16698265-16698285 5.75 
chr11:16704917-16704953 5.22222 
chr11:16706280-16706297 5.94118 
chr11:16706748-16706772 5.66667 
chr11:16709075-16709094 5.84211 
chr11:16713536-16713549 5.92308 
chr11:16713594-16713642 5.85417 
chr11:16714694-16714706 6 
chr11:16716070-16716087 5.82353 
chr11:16717378-16717398 5.8 
chr11:16717560-16717587 5.51852 
chr11:16718681-16718706 5.52 
chr11:16724440-16724475 5.51429 
chr11:16725018-16725052 5.26471 
chr11:16726347-16726366 5.68421 
chr11:16726804-16726825 5.80952 
chr11:16727996-16728066 5.94286 
chr11:16728247-16728271 5.54167 
chr11:16733625-16733664 6 
chr11:16735990-16736013 5.86957 
chr11:16739494-16739511 5.82353 
chr11:16739776-16739808 5.5625 
chr11:16740523-16740547 5.79167 
chr11:16741451-16741480 6 
chr11:16742088-16742107 5.63158 
chr11:16742235-16742253 5.83333 
chr11:16742267-16742283 5.8125 
chr11:16743047-16743191 5.85417 
chr11:16745034-16745050 5.9375 
chr11:16747963-16747975 6 
chr11:16748450-16748476 5.26923 
chr11:16748837-16748854 6 
chr11:16751576-16751591 6 
chr11:16755270-16755285 6 
chr11:16755573-16755587 6 
chr11:16755604-16755669 5.21538 
chr11:16755783-16755803 5.65 
chr11:16758746-16758766 5.95 
chr11:16761942-16761970 5.46429 
chr11:16762641-16762655 6 
chr11:16764949-16764965 5.9375 
chr11:16765311-16765365 5.88889 
chr11:16765597-16765609 6 
chr11:16770120-16770137 6 
chr11:16776044-16776127 5.73494 
chr11:16776449-16776472 5.6087 
chr11:16777810-16777829 6 
chr11:16778455-16778474 5.89474 
chr11:16782316-16782465 5.50336 
chr11:16782603-16782635 5.375 
chr11:16783502-16783543 6 
chr11:16786174-16786196 5.72727 
chr11:16786319-16786366 5.76596 
chr11:16786725-16786745 5.85 
chr11:16787355-16787379 5.41667 
chr11:16788265-16788280 6 
chr11:16790235-16790252 6 
chr11:16790995-16791008 6 
chr11:16797956-16797990 5.67647 
chr11:16803615-16803726 5.55856 
chr11:16803849-16803877 5.25 
chr11:16805936-16805958 5.5 
chr11:16817398-16817414 6 
chr11:16818199-16818218 5.89474 
chr11:16818367-16818382 6 
chr11:16821837-16821860 5.43478 
chr11:16822458-16822482 6 
chr11:16823619-16823644 5.56 
chr11:16823665-16823681 6 
chr11:16827335-16827371 6 
chr11:16840329-16840363 5.76471 
chr11:16844049-16844068 6 
chr11:16844517-16844554 5.75676 
chr11:16849376-16849388 6 
chr11:16851393-16851414 6 
chr11:16851521-16851538 5.94118 
chr11:16855528-16855568 5.675 
chr11:16858343-16858384 5.85366 
chr11:16860061-16860073 6 
chr11:16860240-16860256 6 
chr11:16860965-16861043 5.35897 
chr11:16861725-16861737 6 
chr11:16861749-16861770 6 
chr11:16862107-16862122 6 
chr11:16864141-16864156 6 
chr11:16865482-16865505 5.95652 
chr11:16866888-16866928 5.7 
chr11:16867828-16867885 5.64912 
chr11:16868625-16868656 5.80645 
chr11:16869389-16869407 6 
chr11:16872991-16873008 5.88235 
chr11:16879244-16879277 5.69697 
chr11:16880039-16880051 6 
chr11:16880484-16880501 5.76471 
chr11:16881253-16881286 5.39394 
chr11:16882901-16882921 5.75 
chr11:16884165-16884189 6 
chr11:16885897-16885933 5.33333 
chr11:16887383-16887397 6 
chr11:16891829-16891866 5.51351 
chr11:16892146-16892172 5.76923 
chr11:16892187-16892203 6 
chr11:16893519-16893534 6 
chr11:16904393-16904434 5.60976 
chr11:16905512-16905542 5.36667 
chr11:16906180-16906213 5.9697 
chr11:16906231-16906249 5.94444 
chr11:16907545-16907566 5.90476 
chr11:16908259-16908271 6 
chr11:16908846-16908869 5.95652 
chr11:16908879-16908959 5.9 
chr11:16910395-16910432 5.75676 
chr11:16910480-16910503 5.86957 
chr11:16910947-16910988 5.90244 
chr11:16911152-16911173 5.52381 
chr11:16912417-16912450 5.30303 
chr11:16912612-16912635 5.78261 
chr11:16913953-16914006 5.96226 
chr11:16914151-16914183 5.65625 
chr11:16922389-16922407 5.72222 
chr11:16926806-16926832 5.65385 
chr11:16927771-16927832 5.96721 
chr11:16927847-16927886 5.76923 
chr11:16932119-16932147 5.46429 
chr11:16936899-16936921 5.54545 
chr11:16937049-16937068 5.63158 
chr11:16938765-16938782 6 
chr11:16940759-16940785 5.88462 
chr11:16943741-16943756 5.86667 
chr11:16945083-16945113 5.3 
chr11:16947832-16947851 5.63158 
chr11:16949855-16949872 6 
chr11:16949989-16950014 5.6 
chr11:16950450-16950467 6 
chr11:16951549-16951575 6 
chr11:16951998-16952015 5.82353 
chr11:16953115-16953155 5.85 
chr11:16953302-16953336 5.55882 
chr11:16957948-16957968 6 
chr11:16959152-16959168 5.875 
chr11:16960962-16960984 5.72727 
chr11:16961828-16961846 6 
chr11:16966090-16966102 6 
chr11:16967072-16967098 5.76923 
chr11:16968302-16968319 5.82353 
chr11:16969136-16969162 5.92308 
chr11:16969462-16969515 5.71698 
chr11:16970155-16970178 5.43478 
chr11:16970196-16970216 6 
chr11:16971156-16971169 6 
chr11:16971618-16971669 5.41176 
chr11:16972305-16972330 5.76 
chr11:16972901-16972934 5.57576 
chr11:16975902-16975920 5.94444 
chr11:16977547-16977563 6 
chr11:16979234-16979263 5.75862 
chr11:16979863-16979884 5.71429 
chr11:16980617-16980631 6 
chr11:16984392-16984405 6 
chr11:16986689-16986714 5.32 
chr11:16987837-16987869 6 
chr11:16992042-16992067 6 
chr11:16992212-16992236 6 
chr11:16993259-16993313 5.11111 
chr11:16996173-16996188 6 
chr11:17000572-17000596 5.95833 
chr11:17002140-17002156 5.8125 
chr11:17004327-17004391 5.59375 
chr11:17005597-17005614 5.82353 
chr11:17005824-17005877 5.50943 
chr11:17009943-17010010 5.95522 
chr11:17011712-17011743 6 
chr11:17011820-17011846 6 
chr11:17014302-17014315 6 
chr11:17019847-17019862 5.86667 
chr11:17021631-17021644 5.92308 
chr11:17024536-17024551 6 
chr11:17025920-17025951 5.87097 
chr11:17027077-17027103 5.5 
chr11:17029121-17029133 6 
chr11:17031172-17031195 6 
chr11:17031936-17031970 5.97059 
chr11:17035796-17035841 5.66667 
chr11:17035964-17036028 5.32812 
chr11:17036250-17036277 5.96296 
chr11:17037423-17037450 6 
chr11:17038654-17038667 6 
chr11:17039033-17039048 6 
chr11:17040270-17040308 5.65789 
chr11:17042832-17042888 5.625 
chr11:17043598-17043618 5.95 
chr11:17045797-17045822 6 
chr11:17046616-17046663 5.87234 
chr11:17047491-17047504 5.92308 
chr11:17047617-17047637 5.65 
chr11:17047733-17047808 5.81333 
chr11:17049317-17049354 5.54054 
chr11:17049369-17049428 5.71186 
chr11:17049729-17049753 5.91667 
chr11:17054770-17054797 5.37037 
chr11:17056964-17057094 5.66923 
chr11:17057373-17057385 6 
chr11:17059773-17059792 5.63158 
chr11:17060175-17060196 5.90476 
chr11:17060531-17060547 5.8125 
chr11:17061095-17061112 5.82353 
chr11:17061404-17061425 6 
chr11:17067342-17067371 5.7931 
chr11:17067740-17067755 6 
chr11:17068030-17068056 5.46154 
chr11:17070775-17070801 5.69231 
chr11:17071117-17071165 5.66667 
chr11:17073074-17073148 5.93243 
chr11:17074880-17074900 6 
chr11:17081587-17081606 6 
chr11:17081738-17081759 5.80952 
chr11:17081905-17081923 6 
chr11:17082420-17082436 6 
chr11:17083886-17083907 6 
chr11:17085496-17085511 6 
chr11:17086238-17086305 5.97015 
chr11:17087550-17087569 5.89474 
chr11:17088275-17088298 5.43478 
chr11:17089455-17089467 6 
chr11:17089904-17089929 5.72 
chr11:17091988-17092006 6 
chr11:17094385-17094410 6 
chr11:17096015-17096039 5.54167 
chr11:17098101-17098113 6 
chr11:17100529-17100558 5.72414 
chr11:17102271-17102285 5.92857 
chr11:17103744-17103767 6 
chr11:17103990-17104005 5.93333 
chr11:17104712-17104735 5.82609 
chr11:17105453-17105466 5.92308 
chr11:17105568-17105603 5.42857 
chr11:17105723-17105744 5.80952 
chr11:17106640-17106653 6 
chr11:17109173-17109192 5.84211 
chr11:17111197-17111233 5.55556 
chr11:17112016-17112051 5.6 
chr11:17116735-17116759 5.54167 
chr11:17116958-17116975 6 
chr11:17117137-17117173 5.88889 
chr11:17117464-17117515 5.84314 
chr11:17119459-17119488 5.48276 
chr11:17121096-17121129 5.12121 
chr11:17121783-17121804 5.52381 
chr11:17123138-17123163 6 
chr11:17123999-17124048 5.5102 
chr11:17125148-17125177 5.82759 
chr11:17126271-17126288 6 
chr11:17126911-17126934 5.43478 
chr11:17127957-17127980 5.91304 
chr11:17128149-17128163 5.92857 
chr11:17128859-17128878 5.89474 
chr11:17130169-17130189 5.6 
chr11:17132441-17132464 5.95652 
chr11:17133429-17133460 5.64516 
chr11:17134000-17134024 5.83333 
chr11:17134324-17134339 5.93333 
chr11:17135328-17135341 6 
chr11:17135627-17135659 5.96875 
chr11:17136919-17136936 6 
chr11:17137085-17137109 5.875 
chr11:17138803-17138829 5.80769 
chr11:17139255-17139274 6 
chr11:17142030-17142065 5.6 
chr11:17142651-17142675 6 
chr11:17143575-17143594 5.63158 
chr11:17144792-17144810 5.94444 
chr11:17144968-17144981 6 
chr11:17146721-17146738 5.76471 
chr11:17147669-17147693 6 
chr11:17148170-17148207 5.51351 
chr11:17148832-17148862 5.36667 
chr11:17151135-17151150 5.86667 
chr11:17151721-17151744 5.69565 
chr11:17152353-17152378 6 
chr11:17152847-17152877 5.36667 
chr11:17152966-17152981 6 
chr11:17153862-17153882 6 
chr11:17154811-17154825 6 
chr11:17155474-17155490 5.8125 
chr11:17155554-17155582 5.92857 
chr11:17157224-17157259 6 
chr11:17158175-17158196 5.90476 
chr11:17162810-17162836 5.69231 
chr11:17164263-17164286 5.73913 
chr11:17165170-17165190 5.7 
chr11:17165482-17165507 6 
chr11:17166441-17166464 6 
chr11:17169355-17169382 5.44444 
chr11:17169754-17169766 6 
chr11:17170037-17170072 5.17143 
chr11:17170883-17170912 5.37931 
chr11:17171250-17171287 5.67568 
chr11:17174529-17174573 5.45455 
chr11:17175623-17175642 5.68421 
chr11:17179006-17179023 6 
chr11:17179895-17179938 5.65116 
chr11:17180157-17180175 5.77778 
chr11:17182370-17182402 5.875 
chr11:17182425-17182449 5.70833 
chr11:17183886-17183910 6 
chr11:17184853-17184878 5.96 
chr11:17185900-17185913 6 
chr11:17187329-17187350 6 
chr11:17190127-17190154 5.92593 
chr11:17195344-17195368 6 
chr11:17196140-17196158 5.72222 
chr11:17196447-17196478 6 
chr11:17197997-17198033 5.5 
chr11:17198341-17198364 5.6087 
chr11:17199639-17199665 5.76923 
chr11:17200062-17200076 6 
chr11:17200259-17200282 6 
chr11:17201916-17201928 6 
chr11:17202040-17202081 5.85366 
chr11:17203150-17203249 5.89899 
chr11:17204114-17204131 5.88235 
chr11:17204380-17204400 5.65 
chr11:17205485-17205498 6 
chr11:17206006-17206037 5.80645 
chr11:17206121-17206154 5.30303 
chr11:17206492-17206522 5.26667 
chr11:17211103-17211145 5.66667 
chr11:17211359-17211378 6 
chr11:17212121-17212133 6 
chr11:17213517-17213531 6 
chr11:17215391-17215462 5.98592 
chr11:17217586-17217618 6 
chr11:17217644-17217670 5.42308 
chr11:17217698-17217734 5.25 
chr11:17220346-17220369 5.91304 
chr11:17221450-17221464 6 
chr11:17221552-17221579 6 
chr11:17222750-17222768 6 
chr11:17223072-17223109 6 
chr11:17223806-17223841 5.71429 
chr11:17224877-17224903 5.80769 
chr11:17225624-17225645 5.52381 
chr11:17227020-17227044 5.91667 
chr11:17231121-17231246 5.688 
chr11:17231708-17231722 6 
chr11:17232503-17232534 5.54839 
chr11:17234405-17234431 5.57692 
chr11:17236246-17236263 5.76471 
chr11:17236878-17236901 5.78261 
chr11:17238651-17238676 5.32 
chr11:17240271-17240326 5.72727 
chr11:17242218-17242231 6 
chr11:17245085-17245097 6 
chr11:17245523-17245546 5.91304 
chr11:17245692-17245726 5.73529 
chr11:17248120-17248136 5.8125 
chr11:17248851-17248886 5.6 
chr11:17248993-17249021 5.71429 
chr11:17249138-17249151 6 
chr11:17251850-17251896 5.3913 
chr11:17253401-17253418 5.82353 
chr11:17254221-17254246 5.96 
chr11:17255112-17255128 6 
chr11:17255160-17255187 5.59259 
chr11:17255617-17255632 6 
chr11:17255967-17255990 5.78261 
chr11:17256085-17256109 5.41667 
chr11:17256259-17256274 6 
chr11:17257380-17257400 5.6 
chr11:17257553-17257580 5.88889 
chr11:17259101-17259146 5.77778 
chr11:17259364-17259412 5.91667 
chr11:17260412-17260429 5.76471 
chr11:17260719-17260746 5.74074 
chr11:17261741-17261779 5.89474 
chr11:17262432-17262632 5.65 
chr11:17263273-17263297 5.91667 
chr11:17263913-17263942 5.37931 
chr11:17265035-17265066 5.87097 
chr11:17265412-17265441 5.75862 
chr11:17266283-17266312 5.27586 
chr11:17266611-17266630 6 
chr11:17266781-17266800 5.78947 
chr11:17267839-17267859 5.65 
chr11:17267935-17267963 5.28571 
chr11:17268425-17268452 6 
chr11:17269421-17269450 5.37931 
chr11:17269539-17269567 5.78571 
chr11:17271211-17271235 5.375 
chr11:17274602-17274662 5.76667 
chr11:17275879-17275902 5.73913 
chr11:17277591-17277626 5.31429 
chr11:17277811-17277834 6 
chr11:17279271-17279320 5.77551 
chr11:17280922-17280971 5.91837 
chr11:17282256-17282279 5.47826 
chr11:17283040-17283058 6 
chr11:17283236-17283259 5.6087 
chr11:17284589-17284628 5.84615 
chr11:17284968-17284990 6 
chr11:17285408-17285438 5.8 
chr11:17287376-17287413 5.37838 
chr11:17288494-17288521 5.37037 
chr11:17288634-17288655 5.90476 
chr11:17288879-17288891 6 
chr11:17289111-17289125 6 
chr11:17289423-17289444 5.85714 
chr11:17290111-17290128 6 
chr11:17290783-17290803 5.8 
chr11:17290948-17291032 5.7381 
chr11:17291888-17291923 5.68571 
chr11:17292501-17292551 5.82 
chr11:17293527-17293549 6 
chr11:17296102-17296132 6 
chr11:17296796-17296809 6 
chr11:17297133-17297152 5.94737 
chr11:17299034-17299066 5.5 
chr11:17299717-17299735 6 
chr11:17300738-17300753 5.86667 
chr11:17301325-17301345 6 
chr11:17302586-17302606 5.65 
chr11:17302665-17302690 5.96 
chr11:17303732-17303815 5.92771 
chr11:17304281-17304323 5.57143 
chr11:17304539-17304574 5.28571 
chr11:17305455-17305478 5.47826 
chr11:17306561-17306584 6 
chr11:17307123-17307136 6 
chr11:17307290-17307308 6 
chr11:17307481-17307509 6 
chr11:17308711-17308728 5.76471 
chr11:17309219-17309234 6 
chr11:17309543-17309558 6 
chr11:17310059-17310110 5.78431 
chr11:17310429-17310517 5.90909 
chr11:17310853-17310880 5.40741 
chr11:17313692-17313713 5.52381 
chr11:17314800-17314814 6 
chr11:17316225-17316243 6 
chr11:17316594-17316613 6 
chr11:17319628-17319644 6 
chr11:17319765-17319796 5.74194 
chr11:17321449-17321475 5.92308 
chr11:17321545-17321571 5.73077 
chr11:17322514-17322531 6 
chr11:17322819-17322837 6 
chr11:17324285-17324297 6 
chr11:17325431-17325444 6 
chr11:17325707-17325752 5.84444 
chr11:17326870-17326888 5.88889 
chr11:17326956-17326993 5.43243 
chr11:17327155-17327184 5.75862 
chr11:17328458-17328478 5.9 
chr11:17329903-17329961 5.31034 
chr11:17331774-17331790 5.8125 
chr11:17333776-17333800 6 
chr11:17337468-17337533 5.56923 
chr11:17338823-17338880 5.33333 
chr11:17339521-17339538 6 
chr11:17340120-17340140 5.7 
chr11:17341111-17341155 5.63636 
chr11:17341908-17341929 5.61905 
chr11:17346314-17346359 5.93333 
chr11:17347523-17347559 5.44444 
chr11:17347858-17347876 6 
chr11:17348213-17348235 5.63636 
chr11:17351944-17351981 5.18919 
chr11:17352011-17352036 5.76 
chr11:17352624-17352650 5.53846 
chr11:17358300-17358327 6 
chr11:17359179-17359202 5.86957 
chr11:17360197-17360223 6 
chr11:17360510-17360546 5.97222 
chr11:17361038-17361058 5.7 
chr11:17366007-17366039 5.28125 
chr11:17369630-17369654 5.75 
chr11:17369844-17369893 5.89796 
chr11:17370320-17370337 5.82353 
chr11:17371923-17371950 6 
chr11:17372071-17372109 5.55263 
chr11:17373698-17373740 5.54762 
chr11:17374975-17375002 5.77778 
chr11:17375092-17375117 5.48 
chr11:17375259-17375272 5.92308 
chr11:17376083-17376115 5.90625 
chr11:17377334-17377355 5.80952 
chr11:17377650-17377697 5.85106 
chr11:17380458-17380499 5.70732 
chr11:17380579-17380605 5.65385 
chr11:17381047-17381077 5.73333 
chr11:17382294-17382316 5.95455 
chr11:17383255-17383287 6 
chr11:17383353-17383365 6 
chr11:17384170-17384194 5.75 
chr11:17384220-17384482 5.8626 
chr11:17384631-17384650 5.68421 
chr11:17385013-17385150 5.65693 
chr11:17385595-17385626 5.29032 
chr11:17390981-17391006 5.32 
chr11:17398869-17398883 6 
chr11:17399037-17399051 6 
chr11:17402012-17402045 5.36364 
chr11:17402203-17402216 6 
chr11:17406094-17406118 5.5 
chr11:17410125-17410149 5.95833 
chr11:17410653-17410729 5.35526 
chr11:17410959-17411001 5.47619 
chr11:17411386-17411411 6 
chr11:17415490-17415532 5.33333 
chr11:17415606-17415629 5.47826 
chr11:17419054-17419073 5.63158 
chr11:17420822-17420846 6 
chr11:17426301-17426325 5.54167 
chr11:17429484-17429518 5.79412 
chr11:17430499-17430513 6 
chr11:17430666-17430678 6 
chr11:17431063-17431111 5.3125 
chr11:17431415-17431438 5.69565 
chr11:17433438-17433453 6 
chr11:17437307-17437319 6 
chr11:17439294-17439309 6 
chr11:17443865-17443888 5.52174 
chr11:17444903-17444921 6 
chr11:17445863-17445887 5.83333 
chr11:17456044-17456068 5.54167 
chr11:17456219-17456245 5.5 
chr11:17456529-17456560 6 
chr11:17458091-17458105 6 
chr11:17458638-17458666 6 
chr11:17458783-17458814 5.48387 
chr11:17464614-17464631 6 
chr11:17465568-17465580 6 
chr11:17466413-17466442 5.24138 
chr11:17467513-17467526 6 
chr11:17468971-17468986 5.93333 
chr11:17469648-17469672 5.70833 
chr11:17470451-17470486 5.37143 
chr11:17471779-17471958 5.88268 
chr11:17472232-17472248 6 
chr11:17477484-17477501 6 
chr11:17487945-17487961 6 
chr11:17488571-17488633 5.75806 
chr11:17490593-17490651 5.84483 
chr11:17494972-17494999 5.33333 
chr11:17497162-17497216 5.12963 
chr11:17498326-17498385 5.44068 
chr11:17498410-17498455 5.35556 
chr11:17498869-17498890 5.85714 
chr11:17500912-17500941 5.51724 
chr11:17501451-17501484 6 
chr11:17504099-17504118 5.63158 
chr11:17510291-17510324 5.72727 
chr11:17515516-17515546 5.36667 
chr11:17517456-17517479 5.73913 
chr11:17517531-17517555 5.45833 
chr11:17517712-17517767 5.34545 
chr11:17519662-17519690 5.17857 
chr11:17519737-17519749 6 
chr11:17531196-17531218 5.63636 
chr11:17533986-17534011 5.96 
chr11:17535363-17535388 5.84 
chr11:17536344-17536358 6 
chr11:17536589-17536626 5.7027 
chr11:17543383-17543395 6 
chr11:17552443-17552480 5.35135 
chr11:17556420-17556434 6 
chr11:17557033-17557057 5.45833 
chr11:17561273-17561301 5.67857 
chr11:17561315-17561392 5.8961 
chr11:17562160-17562193 5.78788 
chr11:17564888-17564913 5.68 
chr11:17566852-17566880 5.64286 
chr11:17567958-17567983 6 
chr11:17568032-17568063 5.70968 
chr11:17569965-17569998 6 
chr11:17572318-17572331 6 
chr11:17574075-17574157 5.85366 
chr11:17576754-17576777 6 
chr11:17581300-17581489 5.69841 
chr11:17582869-17582898 5.2069 
chr11:17583584-17583625 5.78049 
chr11:17583784-17583800 6 
chr11:17584333-17584369 5.33333 
chr11:17585135-17585156 5.52381 
chr11:17585400-17585419 6 
chr11:17587912-17587954 5.28571 
chr11:17589051-17589067 5.9375 
chr11:17589440-17589467 5.96296 
chr11:17591221-17591239 5.72222 
chr11:17591617-17591642 5.76 
chr11:17593294-17593321 5.59259 
chr11:17595859-17595875 5.875 
chr11:17596712-17596734 5.5 
chr11:17603842-17603867 5.44 
chr11:17604663-17604693 5.53333 
chr11:17605057-17605074 5.88235 
chr11:17608238-17608259 5.52381 
chr11:17609966-17609992 6 
chr11:17614093-17614106 6 
chr11:17619149-17619179 5.26667 
chr11:17619814-17619837 5.43478 
chr11:17623965-17623989 5.375 
chr11:17624217-17624304 5.4023 
chr11:17629576-17629624 5.8125 
chr11:17633361-17633385 5.75 
chr11:17634699-17634946 5.76518 
chr11:17636580-17636592 6 
chr11:17639450-17639472 5.59091 
chr11:17640818-17640831 6 
chr11:17643089-17643109 5.7 
chr11:17643142-17643157 6 
chr11:17643770-17643790 6 
chr11:17644682-17644698 5.8125 
chr11:17645540-17645553 5.92308 
chr11:17647709-17647735 5.65385 
chr11:17649604-17649635 5.22581 
chr11:17650579-17650642 5.5873 
chr11:17651520-17651559 5.58974 
chr11:17651793-17651832 5.58974 
chr11:17652888-17652940 5.61538 
chr11:17653930-17653955 5.64 
chr11:17658207-17658233 5.42308 
chr11:17660604-17660622 5.88889 
chr11:17661250-17661286 5.41667 
chr11:17661358-17661401 5.67442 
chr11:17661412-17661481 5.84058 
chr11:17667140-17667159 5.68421 
chr11:17671580-17671629 5.87755 
chr11:17678007-17678022 6 
chr11:17678318-17678330 6 
chr11:17681666-17681691 5.32 
chr11:17682605-17682627 5.63636 
chr11:17684759-17684793 5.52941 
chr11:17686432-17686467 5.17143 
chr11:17687454-17687491 5.45946 
chr11:17687679-17687717 5.34211 
chr11:17689713-17689755 5.14286 
chr11:17700539-17700587 5.20833 
chr11:17700751-17700790 5.82051 
chr11:17702957-17702982 6 
chr11:17703235-17703301 5.92424 
chr11:17703363-17703389 5.26923 
chr11:17703933-17703974 5.68293 
chr11:17713972-17714000 5.92857 
chr11:17717444-17717473 5.72414 
chr11:17718889-17718910 5.52381 
chr11:17723680-17723739 5.69492 
chr11:17724156-17724184 5.78571 
chr11:17728206-17728228 6 
chr11:17729531-17729543 6 
chr11:17732244-17732270 5.88462 
chr11:17732422-17732481 5.64407 
chr11:17732600-17732635 5.28571 
chr11:17741866-17741896 5.2 
chr11:17744548-17744581 5.72727 
chr11:17749190-17749203 6 
chr11:17750569-17750584 6 
chr11:17753462-17753491 5.48276 
chr11:17754433-17754484 5.88235 
chr11:17754599-17754640 5.56098 
chr11:17755810-17755829 6 
chr11:17756379-17756452 5.32877 
chr11:17757201-17757282 5.53086 
chr11:17758906-17758923 5.82353 
chr11:17759384-17759416 5.25 
chr11:17760855-17760884 5.44828 
chr11:17760909-17760941 6 
chr11:17761145-17761177 5.40625 
chr11:17761220-17761247 5.96296 
chr11:17762187-17762210 5.78261 
chr11:17768052-17768109 5.29825 
chr11:17770142-17770167 5.32 
chr11:17778067-17778100 6 
chr11:17783411-17783446 5.2 
chr11:17785012-17785107 5.29474 
chr11:17785118-17785199 5.50617 
chr11:17785238-17785276 5.52632 
chr11:17785290-17785347 5.5614 
chr11:17785397-17785461 5.48438 
chr11:17785480-17785501 5.80952 
chr11:17785510-17785550 5.325 
chr11:17785580-17785614 5.47059 
chr11:17785712-17785780 5.39706 
chr11:17786623-17786646 5.43478 
chr11:17788514-17788527 6 
chr11:17788831-17788871 5.925 
chr11:17790838-17790883 5.33333 
chr11:17790897-17791034 5.24818 
chr11:17791047-17791072 5.4 
chr11:17791225-17791259 5.76471 
chr11:17797730-17797747 5.76471 
chr11:17798185-17798208 5.47826 
chr11:17798773-17798785 6 
chr11:17803467-17803523 5.25 
chr11:17806295-17806308 5.92308 
chr11:17806383-17806404 5.61905 
chr11:17811163-17811176 6 
chr11:17818519-17818543 5.375 
chr11:17819108-17819139 5.22581 
chr11:17820005-17820051 5.23913 
chr11:17822741-17822764 5.73913 
chr11:17824288-17824301 6 
chr11:17828017-17828046 5.58621 
chr11:17832353-17832377 5.66667 
chr11:17836012-17836038 5.5 
chr11:17836112-17836147 5.14286 
chr11:17836983-17836999 6 
chr11:17837160-17837180 6 
chr11:17837469-17837488 6 
chr11:17838759-17838772 5.92308 
chr11:17841386-17841399 6 
chr11:17852072-17852230 5.77215 
chr11:17859206-17859218 6 
chr11:17865780-17865811 5.3871 
chr11:17866445-17866489 5.84091 
chr11:17875373-17875405 5.6875 
chr11:17875567-17875583 6 
chr11:17880378-17880401 5.69565 
chr11:17885154-17885178 6 
chr11:17885238-17885268 5.6 
chr11:17887128-17887182 5.38889 
chr11:17893007-17893023 6 
chr11:17895208-17895243 6 
chr11:17900662-17900711 5.32653 
chr11:17901405-17901420 5.86667 
chr11:17902142-17902158 6 
chr11:17903965-17903990 5.84 
chr11:17906259-17906296 5.27027 
chr11:17907336-17907366 5.3 
chr11:17908157-17908186 5.89655 
chr11:17910175-17910220 6 
chr11:17911573-17911590 6 
chr11:17912028-17912055 5.33333 
chr11:17915817-17915849 5.375 
chr11:17917179-17917193 6 
chr11:17918084-17918483 5.94486 
chr11:17920547-17920572 5.56 
chr11:17922827-17922854 5.25926 
chr11:17927370-17927393 5.91304 
chr11:17928710-17928725 6 
chr11:17929929-17929951 5.59091 
chr11:17930216-17930236 5.8 
chr11:17931717-17931759 5.78571 
chr11:17932179-17932199 5.7 
chr11:17932862-17932960 5.81633 
chr11:17933638-17933650 6 
chr11:17935941-17935978 5.67568 
chr11:17936133-17936154 5.90476 
chr11:17936692-17936711 6 
chr11:17940172-17940229 5.7193 
chr11:17941794-17941812 5.88889 
chr11:17943291-17943312 5.61905 
chr11:17950148-17950181 5.36364 
chr11:17953718-17953732 6 
chr11:17956706-17956726 6 
chr11:17957005-17957030 6 
chr11:17959085-17959110 5.92 
chr11:17959582-17959601 5.68421 
chr11:17962510-17962564 5.88889 
chr11:17963981-17964008 5.33333 
chr11:17965460-17965488 5.60714 
chr11:17966982-17967013 5.54839 
chr11:17967332-17967367 5.82857 
chr11:17967524-17967548 6 
chr11:17969497-17969510 6 
chr11:17974616-17974640 5.54167 
chr11:17980393-17980420 5.88889 
chr11:17984728-17984748 6 
chr11:17984911-17984947 5.86111 
chr11:17985447-17985474 5.55556 
chr11:17992739-17992764 5.88 
chr11:17997830-17997843 6 
chr11:17998004-17998023 6 
chr11:18004828-18004856 5.32143 
chr11:18014919-18014946 5.62963 
chr11:18016022-18016041 6 
chr11:18016635-18016687 5.40385 
chr11:18018358-18018378 5.8 
chr11:18019599-18019627 5.39286 
chr11:18019967-18020030 5.96825 
chr11:18020038-18020105 5.73134 
chr11:18022005-18022024 6 
chr11:18025248-18025271 5.73913 
chr11:18027485-18027510 5.36 
chr11:18027699-18027716 5.88235 
chr11:18031266-18031279 6 
chr11:18031723-18031753 5.6 
chr11:18032669-18032709 5.7 
chr11:18033564-18033590 5.38462 
chr11:18034322-18034356 5.76471 
chr11:18036778-18036862 5.90476 
chr11:18040212-18040250 6 
chr11:18042321-18042352 5.25806 
chr11:18043166-18043188 5.72727 
chr11:18045047-18045084 5.21622 
chr11:18045218-18045252 5.70588 
chr11:18046870-18046947 5.51948 
chr11:18047940-18047959 6 
chr11:18050542-18050567 5.72 
chr11:18050628-18050645 6 
chr11:18051493-18051516 5.6087 
chr11:18051969-18051989 5.9 
chr11:18052322-18052344 6 
chr11:18054084-18054105 6 
chr11:18054931-18054946 6 
chr11:18056904-18056987 5.79518 
chr11:18058904-18058916 6 
chr11:18061640-18061682 5.30952 
chr11:18061859-18061925 5.48485 
chr11:18065148-18065186 5.97368 
chr11:18066044-18066064 5.6 
chr11:18066297-18066326 5.93103 
chr11:18075366-18075736 5.62432 
chr11:18075759-18075840 5.37037 
chr11:18075893-18075943 5.88 
chr11:18076049-18076101 5.80769 
chr11:18076593-18076614 5.66667 
chr11:18077238-18077250 6 
chr11:18082248-18082274 6 
chr11:18088036-18088062 5.69231 
chr11:18090719-18090732 6 
chr11:18091471-18091504 5.24242 
chr11:18098163-18098200 5.94595 
chr11:18098364-18098393 5.75862 
chr11:18098548-18098561 6 
chr11:18098862-18098878 6 
chr11:18099078-18099101 5.52174 
chr11:18099492-18099530 6 
chr11:18099668-18099706 5.36842 
chr11:18100384-18100432 5.60417 
chr11:18100522-18100547 5.4 
chr11:18100827-18100860 5.72727 
chr11:18101615-18101633 6 
chr11:18102045-18102066 5.61905 
chr11:18102681-18102703 5.5 
chr11:18104547-18104582 5.37143 
chr11:18108248-18108297 5.59184 
chr11:18109768-18109814 5.23913 
chr11:18109921-18109933 6 
chr11:18111282-18111309 5.33333 
chr11:18117805-18117843 5.57895 
chr11:18117964-18117976 6 
chr11:18118131-18118144 6 
chr11:18118784-18118806 5.95455 
chr11:18119375-18119396 5.80952 
chr11:18126879-18126894 6 
chr11:18127530-18127543 6 
chr11:18129308-18129335 5.92593 
chr11:18130224-18130259 5.65714 
chr11:18130966-18130979 6 
chr11:18131628-18131644 6 
chr11:18133164-18133209 5.42222 
chr11:18133220-18133259 5.35897 
chr11:18133412-18133439 6 
chr11:18136339-18136358 5.68421 
chr11:18136938-18136988 5.76 
chr11:18137738-18137768 5.8 
chr11:18141015-18141067 5.92308 
chr11:18141629-18141694 5.87692 
chr11:18141974-18142027 6 
chr11:18143540-18143587 5.74468 
chr11:18143670-18143702 5.5625 
chr11:18148032-18148057 5.68 
chr11:18149406-18149428 5.5 
chr11:18150317-18150341 5.75 
chr11:18152233-18152254 5.52381 
chr11:18153223-18153248 5.36 
chr11:18153601-18153618 5.76471 
chr11:18162388-18162425 6 
chr11:18168327-18168366 5.76923 
chr11:18172061-18172083 5.77273 
chr11:18176132-18176156 5.45833 
chr11:18179051-18179086 5.6 
chr11:18180725-18180759 5.32353 
chr11:18185323-18185343 5.65 
chr11:18185471-18185490 5.84211 
chr11:18186732-18186759 5.74074 
chr11:18187044-18187059 6 
chr11:18187709-18187732 6 
chr11:18189230-18189251 5.85714 
chr11:18194175-18194199 5.5 
chr11:18201256-18201290 5.88235 
chr11:18201998-18202032 5.61765 
chr11:18203234-18203255 5.85714 
chr11:18204019-18204035 6 
chr11:18204633-18204710 5.87013 
chr11:18205952-18205977 5.52 
chr11:18206967-18206979 6 
chr11:18208795-18208808 6 
chr11:18212315-18212359 5.22727 
chr11:18213235-18213248 6 
chr11:18218343-18218369 5.26923 
chr11:18219950-18219981 5.51613 
chr11:18220521-18220536 6 
chr11:18221585-18221599 6 
chr11:18226111-18226130 5.68421 
chr11:18227610-18227644 5.73529 
chr11:18227887-18227909 5.95455 
chr11:18229665-18229686 5.7619 
chr11:18232292-18232314 5.77273 
chr11:18233889-18233908 5.78947 
chr11:18234558-18234570 6 
chr11:18235109-18235125 6 
chr11:18236086-18236103 5.88235 
chr11:18238268-18238281 6 
chr11:18239313-18239349 5.88889 
chr11:18239416-18239441 5.72 
chr11:18239529-18239558 5.31034 
chr11:18239607-18239634 5.40741 
chr11:18240798-18240821 5.6087 
chr11:18241162-18241183 5.61905 
chr11:18242231-18242250 5.73684 
chr11:18243719-18243746 5.66667 
chr11:18243900-18243924 5.625 
chr11:18244389-18244425 5.66667 
chr11:18244435-18244737 5.5596 
chr11:18244805-18244882 5.31169 
chr11:18245565-18245582 6 
chr11:18246480-18246521 5.53659 
chr11:18249803-18249841 5.92105 
chr11:18251582-18251607 6 
chr11:18252008-18252038 5.93333 
chr11:18253423-18253442 6 
chr11:18255047-18255072 5.56 
chr11:18256709-18256737 5.35714 
chr11:18257546-18257630 5.70238 
chr11:18257769-18257787 5.83333 
chr11:18258974-18258988 6 
chr11:18260336-18260360 5.41667 
chr11:18262684-18262711 5.59259 
chr11:18263068-18263097 5.24138 
chr11:18263444-18263461 5.76471 
chr11:18263683-18263704 5.90476 
chr11:18264855-18264894 5.20513 
chr11:18265141-18265172 5.6129 
chr11:18267597-18267609 6 
chr11:18268074-18268094 5.65 
chr11:18273430-18273634 5.87255 
chr11:18274259-18274308 5.5102 
chr11:18274331-18274393 5.40323 
chr11:18277204-18277317 5.9292 
chr11:18277471-18277524 5.43396 
chr11:18278038-18278050 6 
chr11:18279107-18279121 6 
chr11:18280055-18280081 6 
chr11:18286234-18286358 5.75806 
chr11:18286478-18286759 5.6548 
chr11:18286765-18286784 5.84211 
chr11:18286899-18286920 5.7619 
chr11:18289342-18289359 6 
chr11:18290378-18290405 6 
chr11:18290722-18290734 6 
chr11:18292311-18292338 5.77778 
chr11:18295277-18295294 6 
chr11:18296253-18296265 6 
chr11:18298432-18298462 5.8 
chr11:18298619-18298636 6 
chr11:18298729-18298753 5.54167 
chr11:18302801-18302815 6 
chr11:18304871-18304888 5.82353 
chr11:18305180-18305204 6 
chr11:18306689-18306708 5.78947 
chr11:18308088-18308115 5.37037 
chr11:18308450-18308493 5.7907 
chr11:18310281-18310305 6 
chr11:18310473-18310499 5.38462 
chr11:18312752-18312774 5.77273 
chr11:18313756-18313769 6 
chr11:18314712-18314728 5.875 
chr11:18319632-18319652 5.9 
chr11:18320041-18320057 5.875 
chr11:18320904-18320929 5.4 
chr11:18322243-18322267 6 
chr11:18322968-18322988 5.7 
chr11:18323001-18323031 5.93333 
chr11:18323775-18323803 5.25 
chr11:18323964-18323994 5.26667 
chr11:18325401-18325413 6 
chr11:18325763-18325776 6 
chr11:18327279-18327292 6 
chr11:18328549-18328565 6 
chr11:18329276-18329308 5.59375 
chr11:18330362-18330388 6 
chr11:18331549-18331562 6 
chr11:18333039-18333070 5.83871 
chr11:18336077-18336111 6 
chr11:18336546-18336571 5.88 
chr11:18337159-18337196 5.7027 
chr11:18337839-18337866 5.7037 
chr11:18338804-18338817 6 
chr11:18340802-18340837 6 
chr11:18344310-18344329 5.68421 
chr11:18345099-18345117 6 
chr11:18349749-18349762 6 
chr11:18350059-18350071 6 
chr11:18352594-18352608 6 
chr11:18356483-18356520 5.67568 
chr11:18357587-18357687 5.76 
chr11:18359226-18359259 5.51515 
chr11:18359959-18359999 5.55 
chr11:18363778-18363821 5.62791 
chr11:18364455-18364479 5.75 
chr11:18364776-18364796 6 
chr11:18365127-18365140 6 
chr11:18366163-18366178 6 
chr11:18366737-18366775 5.65789 
chr11:18367046-18367058 6 
chr11:18368259-18368297 5.52632 
chr11:18369680-18369705 5.8 
chr11:18370416-18370439 5.65217 
chr11:18370485-18370517 5.625 
chr11:18370831-18370856 5.4 
chr11:18372446-18372467 5.61905 
chr11:18372832-18372844 6 
chr11:18373003-18373022 5.89474 
chr11:18374774-18374806 5.625 
chr11:18375960-18375986 5.69231 
chr11:18376332-18376369 5.83784 
chr11:18376638-18376700 5.6129 
chr11:18377031-18377064 5.69697 
chr11:18377924-18377940 6 
chr11:18378334-18378348 6 
chr11:18381073-18381125 5.34615 
chr11:18381251-18381270 5.89474 
chr11:18381620-18381640 5.8 
chr11:18381666-18381684 5.83333 
chr11:18382030-18382044 5.92857 
chr11:18384149-18384230 5.66667 
chr11:18384517-18384546 5.51724 
chr11:18386926-18386944 6 
chr11:18387651-18387700 5.55102 
chr11:18389402-18389453 5.92157 
chr11:18389775-18389799 5.41667 
chr11:18391382-18391397 6 
chr11:18391806-18391827 5.95238 
chr11:18391963-18391984 6 
chr11:18392282-18392314 5.53125 
chr11:18393983-18394023 5.775 
chr11:18394305-18394356 5.47059 
chr11:18395751-18395777 5.76923 
chr11:18396539-18396591 5.51923 
chr11:18397770-18397784 6 
chr11:18398759-18398775 5.8125 
chr11:18398976-18398990 6 
chr11:18399996-18400008 6 
chr11:18400766-18400797 6 
chr11:18401133-18401188 5.18182 
chr11:18401441-18401463 5.90909 
chr11:18402232-18402259 5.33333 
chr11:18402649-18402678 5.72414 
chr11:18403271-18403291 6 
chr11:18404272-18404290 5.88889 
chr11:18406582-18406615 5.87879 
chr11:18406903-18406944 5.97561 
chr11:18409648-18409688 5.55 
chr11:18409977-18410002 6 
chr11:18410796-18410817 5.80952 
chr11:18411122-18411175 5.32075 
chr11:18412423-18412450 5.33333 
chr11:18412591-18412610 5.68421 
chr11:18413316-18413344 5.71429 
chr11:18415236-18415264 5.60714 
chr11:18415423-18415462 5.69231 
chr11:18419927-18419952 5.6 
chr11:18420150-18420171 6 
chr11:18421965-18422029 5.96875 
chr11:18422603-18422708 5.46667 
chr11:18423009-18423037 5.67857 
chr11:18423365-18423387 5.68182 
chr11:18423502-18423518 6 
chr11:18424704-18424747 5.23256 
chr11:18425474-18425490 5.9375 
chr11:18427961-18427977 6 
chr11:18429876-18429901 5.76 
chr11:18431429-18431454 5.52 
chr11:18431745-18431783 5.5 
chr11:18432731-18432750 5.94737 
chr11:18432770-18432791 5.61905 
chr11:18433174-18433204 5.36667 
chr11:18434512-18434643 5.57252 
chr11:18435006-18435023 6 
chr11:18436373-18436400 5.66667 
chr11:18436472-18436497 6 
chr11:18437231-18437252 5.85714 
chr11:18437549-18437573 5.41667 
chr11:18438207-18438366 5.40881 
chr11:18438380-18438400 5.75 
chr11:18439971-18439987 6 
chr11:18441641-18441665 6 
chr11:18442188-18442207 6 
chr11:18442577-18442614 5.54054 
chr11:18444516-18444550 5.55882 
chr11:18446546-18446571 5.72 
chr11:18447487-18447512 6 
chr11:18448073-18448086 6 
chr11:18448286-18448338 5.28846 
chr11:18448900-18448937 5.75676 
chr11:18449224-18449237 6 
chr11:18449689-18449731 5.85714 
chr11:18450663-18450681 6 
chr11:18452008-18452026 6 
chr11:18452666-18452694 5.35714 
chr11:18453010-18453042 6 
chr11:18453070-18453113 5.90698 
chr11:18454564-18454584 5.7 
chr11:18458028-18458045 6 
chr11:18458816-18458842 5.46154 
chr11:18459298-18459319 5.90476 
chr11:18459590-18459611 5.61905 
chr11:18461110-18461126 6 
chr11:18461358-18461378 6 
chr11:18461691-18461706 6 
chr11:18461864-18461896 5.78125 
chr11:18462486-18462522 5.80556 
chr11:18462673-18462697 5.875 
chr11:18463452-18463469 6 
chr11:18463606-18463622 5.9375 
chr11:18464191-18464222 5.80645 
chr11:18464987-18465019 5.90625 
chr11:18466151-18466196 6 
chr11:18467527-18467558 5.48387 
chr11:18468457-18468471 6 
chr11:18468681-18468693 6 
chr11:18469595-18469611 6 
chr11:18470975-18471003 6 
chr11:18471589-18471637 5.54167 
chr11:18473468-18473521 5.24528 
chr11:18475126-18475214 5.81818 
chr11:18475370-18475393 5.73913 
chr11:18477352-18477382 5.3 
chr11:18477412-18477481 6 
chr11:18477950-18477975 5.6 
chr11:18481820-18481843 5.43478 
chr11:18482141-18482154 6 
chr11:18483398-18483417 5.68421 
chr11:18484182-18484218 5.94444 
chr11:18484380-18484407 6 
chr11:18486509-18486553 5.79545 
chr11:18486973-18486999 5.61538 
chr11:18488198-18488213 6 
chr11:18489402-18489620 5.87156 
chr11:18491109-18491140 5.41935 
chr11:18491376-18491401 5.96 
chr11:18493309-18493324 6 
chr11:18494925-18494959 5.88235 
chr11:18495933-18495949 5.9375 
chr11:18498999-18499020 5.57143 
chr11:18500861-18500874 6 
chr11:18501080-18501097 5.76471 
chr11:18505038-18505053 6 
chr11:18506482-18506498 6 
chr11:18509231-18509259 5.64286 
chr11:18509416-18509445 5.34483 
chr11:18509782-18509809 5.33333 
chr11:18510298-18510325 5.44444 
chr11:18516073-18516101 5.92857 
chr11:18517213-18517225 6 
chr11:18517989-18518052 6 
chr11:18518634-18518656 5.90909 
chr11:18520741-18520967 5.73009 
chr11:18524917-18524932 6 
chr11:18525747-18525763 6 
chr11:18528236-18528259 5.91304 
chr11:18529005-18529027 5.63636 
chr11:18529768-18529785 5.88235 
chr11:18532460-18532506 5.54348 
chr11:18534259-18534285 5.53846 
chr11:18538488-18538503 5.86667 
chr11:18540631-18540652 5.85714 
chr11:18542879-18542928 5.57143 
chr11:18543217-18543238 6 
chr11:18545032-18545056 5.75 
chr11:18546458-18546470 6 
chr11:18547087-18547104 6 
chr11:18548480-18548504 5.375 
chr11:18549528-18549557 6 
chr11:18549829-18549852 5.47826 
chr11:18549862-18549949 5.68966 
chr11:18552097-18552110 5.92308 
chr11:18552273-18552285 6 
chr11:18554589-18554618 5.96552 
chr11:18555646-18555659 6 
chr11:18558442-18558455 6 
chr11:18558857-18558893 5.88889 
chr11:18559204-18559221 6 
chr11:18559822-18559837 5.93333 
chr11:18560578-18560637 5.59322 
chr11:18564422-18564452 5.93333 
chr11:18566465-18566632 5.70659 
chr11:18566983-18567002 6 
chr11:18568021-18568060 5.79487 
chr11:18571355-18571380 5.64 
chr11:18572969-18572981 6 
chr11:18574092-18574121 5.58621 
chr11:18574701-18574718 6 
chr11:18574872-18574897 5.92 
chr11:18575939-18575954 6 
chr11:18578637-18578659 5.81818 
chr11:18578687-18578713 6 
chr11:18579085-18579111 6 
chr11:18580727-18580759 5.875 
chr11:18581126-18581149 5.43478 
chr11:18581637-18581689 5.92308 
chr11:18583378-18583391 6 
chr11:18584650-18584682 5.34375 
chr11:18585550-18585566 6 
chr11:18587364-18587381 5.76471 
chr11:18587436-18587458 5.77273 
chr11:18588581-18588609 5.32143 
chr11:18589924-18589938 6 
chr11:18590230-18590253 5.6087 
chr11:18591057-18591086 5.13793 
chr11:18592292-18592316 5.875 
chr11:18592486-18592498 6 
chr11:18592891-18592911 5.95 
chr11:18594910-18594938 5.25 
chr11:18597054-18597073 5.63158 
chr11:18598076-18598110 5.82353 
chr11:18598734-18598749 6 
chr11:18598766-18598804 5.86842 
chr11:18599418-18599432 6 
chr11:18601582-18601600 6 
chr11:18602194-18602227 5.63636 
chr11:18602709-18602722 6 
chr11:18603952-18603966 6 
chr11:18604769-18604781 6 
chr11:18605204-18605220 6 
chr11:18607173-18607197 5.70833 
chr11:18609346-18609370 5.75 
chr11:18612707-18612731 5.70833 
chr11:18612791-18612821 5.83333 
chr11:18614896-18614909 6 
chr11:18615359-18615387 5.89286 
chr11:18615732-18615752 6 
chr11:18617961-18617989 5.92857 
chr11:18619958-18619984 6 
chr11:18621731-18621762 5.87097 
chr11:18622059-18622079 6 
chr11:18622993-18623006 6 
chr11:18625464-18625486 6 
chr11:18626786-18626810 5.75 
chr11:18632214-18632233 5.89474 
chr11:18632677-18632697 5.8 
chr11:18632827-18632843 6 
chr11:18634304-18634325 5.90476 
chr11:18637617-18637636 5.63158 
chr11:18638279-18638304 6 
chr11:18639172-18639197 6 
chr11:18639502-18639520 6 
chr11:18640222-18640241 5.89474 
chr11:18640597-18640631 5.64706 
chr11:18641003-18641018 6 
chr11:18641305-18641332 5.33333 
chr11:18641356-18641381 5.44 
chr11:18642024-18642041 6 
chr11:18642433-18642464 5.45161 
chr11:18642870-18642920 6 
chr11:18643633-18643669 5.94444 
chr11:18644498-18644536 5.94737 
chr11:18647955-18647984 5.86207 
chr11:18648805-18648827 6 
chr11:18648977-18648998 5.7619 
chr11:18651715-18651731 6 
chr11:18652353-18652376 5.73913 
chr11:18653099-18653119 5.95 
chr11:18653699-18653721 5.86364 
chr11:18656619-18656631 6 
chr11:18657202-18657219 5.82353 
chr11:18658759-18658802 5.97674 
chr11:18659724-18659749 5.56 
chr11:18659947-18659959 6 
chr11:18661037-18661074 6 
chr11:18662110-18662144 5.88235 
chr11:18663089-18663156 5.56716 
chr11:18663777-18663791 6 
chr11:18664557-18664633 5.53947 
chr11:18672494-18672525 5.25806 
chr11:18673821-18673850 5.96552 
chr11:18674239-18674265 5.46154 
chr11:18674998-18675014 6 
chr11:18675509-18675542 5.78788 
chr11:18676213-18676236 5.6087 
chr11:18676751-18676798 5.74468 
chr11:18677560-18677579 5.73684 
chr11:18677862-18677891 5.65517 
chr11:18678045-18678060 6 
chr11:18678493-18678515 5.95455 
chr11:18680464-18680487 5.65217 
chr11:18688145-18688165 5.75 
chr11:18688209-18688236 5.33333 
chr11:18689331-18689352 5.57143 
chr11:18690693-18690728 5.82857 
chr11:18691694-18691714 6 
chr11:18692492-18692527 5.57143 
chr11:18693549-18693582 5.9697 
chr11:18694334-18694362 5.60714 
chr11:18694515-18694529 6 
chr11:18696095-18696108 6 
chr11:18696654-18696682 5.57143 
chr11:18696885-18696899 6 
chr11:18697575-18697598 5.78261 
chr11:18698420-18698433 6 
chr11:18698781-18698793 6 
chr11:18699626-18699656 5.93333 
chr11:18699810-18699846 5.88889 
chr11:18699979-18699991 6 
chr11:18701167-18701183 6 
chr11:18701418-18701461 5.2093 
chr11:18702052-18702088 6 
chr11:18704062-18704096 5.20588 
chr11:18705251-18705276 5.96 
chr11:18709259-18709299 5.9 
chr11:18709598-18709613 6 
chr11:18710016-18710037 5.90476 
chr11:18711422-18711452 6 
chr11:18711611-18711628 5.88235 
chr11:18712320-18712337 6 
chr11:18713133-18713162 5.7931 
chr11:18713690-18713714 6 
chr11:18713997-18714043 5.95652 
chr11:18715933-18715948 6 
chr11:18716301-18716325 5.75 
chr11:18717218-18717251 5.93939 
chr11:18717750-18717767 6 
chr11:18718635-18718650 6 
chr11:18720415-18720428 6 
chr11:18722199-18722228 5.17241 
chr11:18725434-18725456 5.90909 
chr11:18727860-18727895 5.28571 
chr11:18729659-18729677 6 
chr11:18731442-18731473 5.19355 
chr11:18732669-18732696 5.55556 
chr11:18734532-18734560 5.60714 
chr11:18734675-18734711 5.61111 
chr11:18734972-18734996 5.70833 
chr11:18736554-18736595 5.92683 
chr11:18740689-18740703 6 
chr11:18740856-18740882 6 
chr11:18742259-18742294 5.37143 
chr11:18742836-18742857 5.7619 
chr11:18746983-18747001 6 
chr11:18748445-18748463 5.94444 
chr11:18750237-18750262 5.36 
chr11:18751783-18751802 5.63158 
chr11:18752464-18752496 5.25 
chr11:18752667-18752759 5.73913 
chr11:18752783-18752808 5.64 
chr11:18756031-18756056 5.76 
chr11:18757672-18757684 6 
chr11:18760519-18760540 6 
chr11:18763783-18763804 5.52381 
chr11:18766079-18766105 5.42308 
chr11:18767207-18767230 5.86957 
chr11:18767698-18767751 5.79245 
chr11:18769568-18769606 5.21053 
chr11:18777549-18777564 6 
chr11:18777841-18777856 6 
chr11:18778467-18778503 5.83333 
chr11:18780694-18780733 5.46154 
chr11:18786245-18786271 5.96154 
chr11:18787662-18787690 5.92857 
chr11:18790935-18790960 5.76 
chr11:18791508-18791527 5.84211 
chr11:18796059-18796086 5.55556 
chr11:18798708-18798725 6 
chr11:18799494-18799569 5.97333 
chr11:18802689-18802708 5.73684 
chr11:18802869-18802881 6 
chr11:18806396-18806413 6 
chr11:18808864-18808893 5.7931 
chr11:18813126-18813154 5.46429 
chr11:18813233-18813259 5.5 
chr11:18813273-18813298 5.44 
chr11:18815144-18815170 5.30769 
chr11:18817103-18817126 5.6087 
chr11:18817954-18817975 5.52381 
chr11:18818203-18818246 5.60465 
chr11:18819032-18819046 6 
chr11:18821096-18821129 5.33333 
chr11:18821625-18821644 5.63158 
chr11:18823622-18823687 5.61538 
chr11:18825962-18826018 5.64286 
chr11:18828561-18828575 6 
chr11:18829222-18829248 5.61538 
chr11:18829310-18829340 5.86667 
chr11:18830759-18830948 5.91534 
chr11:18831208-18831233 5.72 
chr11:18835096-18835120 5.54167 
chr11:18837588-18837602 5.92857 
chr11:18837649-18837677 5.64286 
chr11:18841874-18841886 6 
chr11:18843753-18843765 6 
chr11:18844216-18844230 6 
chr11:18845983-18846026 5.62791 
chr11:18846664-18846692 5.75 
chr11:18849927-18849939 6 
chr11:18850327-18850360 5.63636 
chr11:18853140-18853209 5.57971 
chr11:18853221-18853244 5.95652 
chr11:18854793-18854816 6 
chr11:18854868-18854895 5.44444 
chr11:18860094-18860124 5.43333 
chr11:18867612-18867634 5.81818 
chr11:18867906-18867947 5.26829 
chr11:18870792-18870810 5.77778 
chr11:18872344-18872366 6 
chr11:18875191-18875221 5.83333 
chr11:18875815-18875842 5.22222 
chr11:18878419-18878438 5.63158 
chr11:18879646-18879664 5.83333 
chr11:18889495-18889516 5.7619 
chr11:18895777-18895810 5.33333 
chr11:18898579-18898605 5.76923 
chr11:18899151-18899211 5.78333 
chr11:18899389-18899459 5.38571 
chr11:18899892-18899925 6 
chr11:18900003-18900029 5.26923 
chr11:18903404-18903422 6 
chr11:18916967-18916982 6 
chr11:18926901-18926958 5.7193 
chr11:18926974-18926986 6 
chr11:18927918-18927930 6 
chr11:18931423-18931449 5.34615 
chr11:18937876-18937917 5.80488 
chr11:18940019-18940081 5.82258 
chr11:18940392-18940414 5.68182 
chr11:18944975-18945010 5.8 
chr11:18956928-18956952 5.5 
chr11:18962542-18962573 5.48387 
chr11:18970337-18970357 6 
chr11:18984423-18984468 5.48889 
chr11:18984818-18984848 5.83333 
chr11:18988115-18988154 5.92308 
chr11:18998112-18998126 6 
chr11:18999748-18999847 5.65657 
chr11:19001207-19001224 6 
chr11:19001544-19001578 5.76471 
chr11:19002451-19002465 6 
chr11:19003412-19003437 5.32 
chr11:19003658-19003759 5.42574 
chr11:19003783-19003801 5.88889 
chr11:19003816-19003853 5.43243 
chr11:19003923-19003950 5.33333 
chr11:19006590-19006617 5.74074 
chr11:19010011-19010042 5.45161 
chr11:19010272-19010296 5.45833 
chr11:19017675-19017689 6 
chr11:19021656-19021670 6 
chr11:19027663-19027688 5.76 
chr11:19028529-19028587 5.84483 
chr11:19033160-19033188 5.60714 
chr11:19035458-19035499 5.73171 
chr11:19049359-19049389 5.6 
chr11:19050097-19050121 5.75 
chr11:19051890-19051902 6 
chr11:19052465-19052491 5.38462 
chr11:19056288-19056314 5.65385 
chr11:19058875-19058913 5.76316 
chr11:19065223-19065242 6 
chr11:19067670-19067684 6 
chr11:19067710-19067739 5.58621 
chr11:19068269-19068297 6 
chr11:19069353-19069373 6 
chr11:19071251-19071275 5.83333 
chr11:19074259-19074281 5.63636 
chr11:19075961-19075987 5.38462 
chr11:19078642-19078669 5.92593 
chr11:19081571-19081584 6 
chr11:19082025-19082054 5.24138 
chr11:19082989-19083011 5.54545 
chr11:19088141-19088163 5.95455 
chr11:19088811-19088865 5.66667 
chr11:19090520-19090561 5.46341 
chr11:19093145-19093190 5.73333 
chr11:19100466-19100489 5.47826 
chr11:19103489-19103502 6 
chr11:19103557-19103584 6 
chr11:19103738-19103783 5.68889 
chr11:19105931-19105954 6 
chr11:19106885-19106904 6 
chr11:19111631-19111648 6 
chr11:19112614-19112641 5.59259 
chr11:19113539-19113553 6 
chr11:19115148-19115170 5.5 
chr11:19120328-19120364 5.88889 
chr11:19121495-19121544 5.61224 
chr11:19124165-19124214 5.7551 
chr11:19125942-19125987 5.71111 
chr11:19129438-19129455 6 
chr11:19131563-19131580 6 
chr11:19133591-19133618 5.37037 
chr11:19134158-19134182 5.5 
chr11:19136986-19137003 6 
chr11:19137154-19137175 5.61905 
chr11:19137726-19137759 5.30303 
chr11:19138727-19138743 6 
chr11:19141412-19141444 5.5 
chr11:19141460-19141489 5.44828 
chr11:19142283-19142310 5.37037 
chr11:19142328-19142345 5.82353 
chr11:19142513-19142544 5.80645 
chr11:19143615-19143634 5.73684 
chr11:19143954-19143976 6 
chr11:19144995-19145018 6 
chr11:19145324-19145344 5.85 
chr11:19147656-19147677 5.57143 
chr11:19147807-19147832 5.4 
chr11:19147863-19147896 5.90909 
chr11:19148049-19148071 6 
chr11:19149021-19149051 5.16667 
chr11:19150081-19150110 5.27586 
chr11:19151013-19151040 5.59259 
chr11:19151072-19151109 5.27027 
chr11:19152387-19152406 5.78947 
chr11:19152561-19152579 6 
chr11:19154299-19154315 5.9375 
chr11:19154899-19154963 5.73438 
chr11:19155467-19155486 6 
chr11:19155879-19155892 5.92308 
chr11:19162461-19162480 5.63158 
chr11:19162611-19162636 5.64 
chr11:19165979-19166008 6 
chr11:19166175-19166194 5.78947 
chr11:19170499-19170525 6 
chr11:19177128-19177144 6 
chr11:19181214-19181241 6 
chr11:19182356-19182375 5.89474 
chr11:19188895-19188949 5.22222 
chr11:19189312-19189347 5.62857 
chr11:19189855-19189872 6 
chr11:19191922-19191939 6 
chr11:19192970-19193040 5.41429 
chr11:19193607-19193629 5.72727 
chr11:19196936-19196959 6 
chr11:19200730-19200750 6 
chr11:19201138-19201164 5.5 
chr11:19201213-19201241 5.25 
chr11:19208196-19208221 5.72 
chr11:19210160-19210208 5.72917 
chr11:19211638-19211656 6 
chr11:19213236-19213265 5.82759 
chr11:19215366-19215395 5.68966 
chr11:19216357-19216378 5.71429 
chr11:19217229-19217255 5.65385 
chr11:19218884-19219124 5.74583 
chr11:19219369-19219382 6 
chr11:19221990-19222058 5.48529 
chr11:19224728-19224750 6 
chr11:19226252-19226285 6 
chr11:19227068-19227109 5.70732 
chr11:19231833-19231846 6 
chr11:19232031-19232054 5.82609 
chr11:19233251-19233275 5.95833 
chr11:19236587-19236600 6 
chr11:19236747-19236771 6 
chr11:19237917-19237940 6 
chr11:19246016-19246052 5.88889 
chr11:19253387-19253420 5.36364 
chr11:19255692-19255708 6 
chr11:19257194-19257220 5.88462 
chr11:19261470-19261499 5.51724 
chr11:19262867-19262883 6 
chr11:19263092-19263120 5.35714 
chr11:19263233-19263256 5.6087 
chr11:19263359-19263380 5.57143 
chr11:19269264-19269279 5.93333 
chr11:19273766-19273782 6 
chr11:19278167-19278180 6 
chr11:19278539-19278562 5.65217 
chr11:19279728-19279741 6 
chr11:19281128-19281279 5.62914 
chr11:19281877-19281894 5.94118 
chr11:19282798-19282852 5.83333 
chr11:19288275-19288300 5.48 
chr11:19289778-19289793 6 
chr11:19295537-19295576 5.35897 
chr11:19296062-19296083 6 
chr11:19297611-19297639 5.21429 
chr11:19298453-19298495 6 
chr11:19302044-19302068 5.66667 
chr11:19302519-19302550 5.83871 
chr11:19302815-19302841 6 
chr11:19304403-19304417 6 
chr11:19305662-19305675 5.92308 
chr11:19306256-19306276 6 
chr11:19307225-19307241 6 
chr11:19310184-19310203 5.78947 
chr11:19310232-19310275 5.86047 
chr11:19313375-19313392 5.82353 
chr11:19315477-19315509 5.40625 
chr11:19315737-19315774 5.78378 
chr11:19316521-19316536 5.86667 
chr11:19318652-19318784 5.68182 
chr11:19320219-19320232 6 
chr11:19326003-19326018 6 
chr11:19342817-19342829 6 
chr11:19347002-19347024 5.54545 
chr11:19347685-19347706 5.61905 
chr11:19347841-19347856 6 
chr11:19353129-19353162 5.51515 
chr11:19353771-19353818 6 
chr11:19354642-19354670 5.89286 
chr11:19357634-19357650 6 
chr11:19357823-19357884 5.54098 
chr11:19364155-19364228 5.64384 
chr11:19364813-19364834 5.71429 
chr11:19367725-19367748 5.52174 
chr11:19367759-19367799 5.175 
chr11:19368501-19368527 5.46154 
chr11:19370871-19370885 6 
chr11:19371632-19371658 6 
chr11:19373349-19373374 6 
chr11:19373511-19373548 5.72973 
chr11:19374420-19374463 5.30233 
chr11:19376798-19376810 6 
chr11:19377900-19377920 5.7 
chr11:19382582-19382613 5.16129 
chr11:19389446-19389471 5.48 
chr11:19389667-19389692 5.56 
chr11:19393314-19393331 6 
chr11:19395167-19395188 6 
chr11:19395856-19395875 6 
chr11:19397812-19397836 5.91667 
chr11:19397980-19398010 5.26667 
chr11:19400643-19400656 6 
chr11:19401520-19401546 5.38462 
chr11:19402939-19402958 5.68421 
chr11:19405638-19405663 5.4 
chr11:19407299-19407321 6 
chr11:19408650-19408676 5.69231 
chr11:19415442-19415461 5.68421 
chr11:19418943-19418961 6 
chr11:19419428-19419463 5.2 
chr11:19428949-19428980 5.3871 
chr11:19431792-19431817 5.48 
chr11:19432394-19432424 5.7 
chr11:19434344-19434370 5.30769 
chr11:19435787-19435822 5.68571 
chr11:19439217-19439247 5.8 
chr11:19443311-19443329 6 
chr11:19446091-19446109 5.88889 
chr11:19446433-19446458 5.44 
chr11:19448883-19448910 5.33333 
chr11:19449495-19449520 5.52 
chr11:19453209-19453222 6 
chr11:19460390-19460422 5.5625 
chr11:19462974-19463015 5.82927 
chr11:19465461-19465490 5.48276 
chr11:19466259-19466299 5.925 
chr11:19466569-19466600 5.35484 
chr11:19467298-19467313 6 
chr11:19468199-19468218 6 
chr11:19471150-19471176 5.53846 
chr11:19473654-19473693 6 
chr11:19482194-19482213 5.63158 
chr11:19488510-19488606 5.79167 
chr11:19505674-19505701 6 
chr11:19510304-19510336 5.3125 
chr11:19513502-19513536 5.88235 
chr11:19514703-19514730 5.37037 
chr11:19518364-19518406 5.7619 
chr11:19521513-19521571 5.62069 
chr11:19524638-19524655 5.94118 
chr11:19530809-19530846 5.40541 
chr11:19538583-19538608 5.44 
chr11:19539730-19539759 5.41379 
chr11:19540683-19540709 5.46154 
chr11:19549484-19549514 6 
chr11:19550475-19550491 6 
chr11:19550609-19550621 6 
chr11:19555031-19555056 5.44 
chr11:19555211-19555232 5.90476 
chr11:19555253-19555266 6 
chr11:19555765-19555788 5.47826 
chr11:19558801-19558833 5.6875 
chr11:19560055-19560073 5.94444 
chr11:19560438-19560450 6 
chr11:19562021-19562051 5.36667 
chr11:19562440-19562528 5.60227 
chr11:19566020-19566044 5.45833 
chr11:19567464-19567484 5.6 
chr11:19569155-19569182 5.37037 
chr11:19569310-19569338 5.46429 
chr11:19570423-19570438 6 
chr11:19572101-19572122 5.85714 
chr11:19573412-19573464 5.75 
chr11:19574414-19574453 5.51282 
chr11:19577161-19577188 5.81481 
chr11:19577308-19577333 5.4 
chr11:19577386-19577412 6 
chr11:19585473-19585531 5.27586 
chr11:19586153-19586173 5.7 
chr11:19587578-19587626 5.97917 
chr11:19590004-19590029 5.6 
chr11:19593253-19593272 5.94737 
chr11:19604371-19604391 5.9 
chr11:19610767-19610816 5.55102 
chr11:19614944-19614967 5.6087 
chr11:19616040-19616054 6 
chr11:19617098-19617113 6 
chr11:19623719-19623736 6 
chr11:19624295-19624322 5.40741 
chr11:19625177-19625224 5.61702 
chr11:19625264-19625291 5.33333 
chr11:19630846-19630870 5.58333 
chr11:19630880-19630915 5.28571 
chr11:19632246-19632295 5.89796 
chr11:19632307-19632342 5.37143 
chr11:19632352-19632403 5.54902 
chr11:19635921-19635954 5.63636 
chr11:19636697-19636753 5.23214 
chr11:19637040-19637074 5.44118 
chr11:19637850-19637884 5.85294 
chr11:19639751-19639856 5.6381 
chr11:19639873-19640004 5.75573 
chr11:19640038-19640082 6 
chr11:19644130-19644145 5.86667 
chr11:19646293-19646316 5.65217 
chr11:19649458-19649489 5.90323 
chr11:19650167-19650186 5.68421 
chr11:19651025-19651125 5.49 
chr11:19651765-19651791 5.5 
chr11:19652468-19652518 5.64 
chr11:19652550-19652571 5.66667 
chr11:19652629-19652660 5.67742 
chr11:19658035-19658049 6 
chr11:19660538-19660570 5.5 
chr11:19661938-19662004 5.59091 
chr11:19664850-19664869 5.63158 
chr11:19665604-19665637 5.54545 
chr11:19681499-19681519 6 
chr11:19687461-19687502 6 
chr11:19690078-19690097 6 
chr11:19693605-19693635 5.26667 
chr11:19703752-19703766 6 
chr11:19709274-19709344 5.51429 
chr11:19712794-19712812 5.72222 
chr11:19713095-19713125 6 
chr11:19715712-19715736 5.375 
chr11:19717429-19717459 5.9 
chr11:19717712-19717729 5.88235 
chr11:19720347-19720393 5.5 
chr11:19724325-19724367 5.85714 
chr11:19724556-19724580 5.375 
chr11:19724653-19724683 5.33333 
chr11:19726556-19726578 5.86364 
chr11:19726634-19726663 6 
chr11:19728795-19728845 5.24 
chr11:19729538-19729555 5.76471 
chr11:19730445-19730472 6 
chr11:19731092-19731110 6 
chr11:19734237-19734259 5.59091 
chr11:19734349-19734375 5.38462 
chr11:19736150-19736162 6 
chr11:19738315-19738339 5.54167 
chr11:19739878-19739910 5.4375 
chr11:19749638-19749669 5.54839 
chr11:19755405-19755426 5.85714 
chr11:19762109-19762132 6 
chr11:19762963-19762982 5.63158 
chr11:19763026-19763054 5.92857 
chr11:19763206-19763269 5.7619 
chr11:19778540-19778569 5.62069 
chr11:19780636-19780657 6 
chr11:19783787-19783805 5.94444 
chr11:19784157-19784173 6 
chr11:19785314-19785351 5.94595 
chr11:19785735-19785754 5.94737 
chr11:19785769-19785789 5.75 
chr11:19786187-19786203 5.8125 
chr11:19786845-19787007 5.69136 
chr11:19787019-19787034 6 
chr11:19787662-19787688 5.34615 
chr11:19789515-19789534 5.68421 
chr11:19791568-19791601 5.48485 
chr11:19791784-19791812 5.28571 
chr11:19793351-19793366 6 
chr11:19796147-19796174 5.62963 
chr11:19798123-19798149 6 
chr11:19798178-19798217 6 
chr11:19798736-19798769 5.42424 
chr11:19798951-19798994 5.39535 
chr11:19800039-19800098 5.86441 
chr11:19802426-19802448 6 
chr11:19805934-19805957 6 
chr11:19805997-19806025 5.67857 
chr11:19806427-19806443 6 
chr11:19808582-19808594 6 
chr11:19808634-19808649 5.86667 
chr11:19808816-19808839 6 
chr11:19814752-19814801 5.83673 
chr11:19815716-19815734 5.77778 
chr11:19822218-19822247 6 
chr11:19824259-19824271 6 
chr11:19826181-19826219 5.34211 
chr11:19833310-19833339 5.82759 
chr11:19838759-19838783 5.83333 
chr11:19839777-19839803 6 
chr11:19840089-19840116 5.2963 
chr11:19842807-19842823 6 
chr11:19845460-19845485 5.68 
chr11:19846837-19846862 6 
chr11:19849240-19849259 5.94737 
chr11:19851774-19851799 5.64 
chr11:19853703-19853729 5.69231 
chr11:19855091-19855118 5.33333 
chr11:19857206-19857347 5.51064 
chr11:19858109-19858122 6 
chr11:19858772-19858800 5.28571 
chr11:19865304-19865317 6 
chr11:19866159-19866180 5.90476 
chr11:19866331-19866354 5.91304 
chr11:19866362-19866378 5.875 
chr11:19880683-19880700 6 
chr11:19882575-19882609 5.76471 
chr11:19882647-19882668 6 
chr11:19884439-19884475 5.25 
chr11:19897564-19897584 5.85 
chr11:19898434-19898449 5.93333 
chr11:19898469-19898496 5.92593 
chr11:19899016-19899031 6 
chr11:19901474-19901515 5.34146 
chr11:19906326-19906346 6 
chr11:19907053-19907092 5.5641 
chr11:19907579-19907603 6 
chr11:19911688-19911716 5.42857 
chr11:19913498-19913518 5.9 
chr11:19915560-19915602 5.71429 
chr11:19916620-19916668 5.9375 
chr11:19919432-19919446 6 
chr11:19925125-19925154 5.55172 
chr11:19925196-19925210 5.92857 
chr11:19932575-19932591 5.9375 
chr11:19939161-19939173 6 
chr11:19945619-19945645 5.38462 
chr11:19945841-19945863 5.77273 
chr11:19947293-19947305 6 
chr11:19948187-19948205 5.72222 
chr11:19949111-19949134 5.78261 
chr11:19949234-19949262 5.96429 
chr11:19953141-19953163 5.5 
chr11:19953782-19953824 5.71429 
chr11:19953867-19953892 5.72 
chr11:19957376-19957416 5.8 
chr11:19957569-19957592 5.82609 
chr11:19961448-19961491 5.39535 
chr11:19965746-19965764 5.88889 
chr11:19965947-19966272 5.75077 
chr11:19966288-19966944 5.65091 
chr11:19967772-19967803 5.77419 
chr11:19975395-19975423 5.85714 
chr11:19976379-19976529 5.85333 
chr11:19977903-19977962 5.66102 
chr11:19982135-19982169 6 
chr11:19982634-19982670 5.27778 
chr11:19986035-19986048 5.92308 
chr11:19986355-19986377 6 
chr11:19988502-19988516 6 
chr11:19989718-19989756 5.57895 
chr11:19990485-19990517 5.34375 
chr11:19991491-19991516 6 
chr11:19999336-19999362 5.96154 
chr11:19999517-19999545 5.82143 
chr11:20000196-20000213 6 
chr11:20003759-20003827 5.72059 
chr11:20007087-20007133 5.80435 
chr11:20008561-20008593 5.3125 
chr11:20012664-20012682 5.94444 
chr11:20013173-20013198 5.64 
chr11:20014129-20014146 6 
chr11:20016098-20016123 5.6 
chr11:20019781-20019831 5.48 
chr11:20020772-20020798 5.30769 
chr11:20026784-20026809 5.84 
chr11:20028221-20028244 6 
chr11:20030696-20030709 6 
chr11:20034220-20034234 5.92857 
chr11:20036449-20036490 6 
chr11:20038384-20038397 6 
chr11:20038553-20038585 5.65625 
chr11:20039489-20039509 5.7 
chr11:20039899-20039918 5.89474 
chr11:20041130-20041162 5.53125 
chr11:20045245-20045276 6 
chr11:20047837-20047869 5.65625 
chr11:20050860-20050885 5.36 
chr11:20053280-20053303 6 
chr11:20055894-20055939 5.91111 
chr11:20056852-20056869 5.76471 
chr11:20059521-20059535 6 
chr11:20060970-20061008 5.5 
chr11:20061930-20061946 5.875 
chr11:20064982-20065004 5.54545 
chr11:20065330-20065355 5.4 
chr11:20068142-20068165 6 
chr11:20069252-20069264 6 
chr11:20072118-20072132 6 
chr11:20074764-20074784 6 
chr11:20077505-20077532 5.74074 
chr11:20083114-20083126 6 
chr11:20084231-20084249 5.88889 
chr11:20084917-20084933 5.9375 
chr11:20089190-20089203 6 
chr11:20090285-20090319 5.23529 
chr11:20093363-20093376 6 
chr11:20096303-20096322 5.78947 
chr11:20096746-20096778 5.96875 
chr11:20096935-20096957 5.90909 
chr11:20105633-20105651 6 
chr11:20108574-20108590 6 
chr11:20112009-20112036 5.66667 
chr11:20115748-20115787 5.79487 
chr11:20116603-20116631 5.28571 
chr11:20122092-20122138 5.91304 
chr11:20123038-20123073 5.51429 
chr11:20127689-20127776 5.86207 
chr11:20128100-20128115 6 
chr11:20128168-20128201 5.93939 
chr11:20128603-20128641 6 
chr11:20130152-20130165 6 
chr11:20133546-20133576 5.7 
chr11:20134499-20134513 6 
chr11:20137177-20137201 6 
chr11:20140119-20140144 5.6 
chr11:20140610-20140622 6 
chr11:20142957-20142990 5.69697 
chr11:20143634-20143646 6 
chr11:20144473-20144501 5.82143 
chr11:20145589-20145601 6 
chr11:20145855-20145883 5.35714 
chr11:20146445-20146461 6 
chr11:20151915-20151944 5.34483 
chr11:20152747-20152770 6 
chr11:20155074-20155094 6 
chr11:20155807-20155854 5.34043 
chr11:20156290-20156306 5.875 
chr11:20157051-20157098 5.70213 
chr11:20158985-20159016 5.80645 
chr11:20159839-20159864 5.4 
chr11:20160755-20160778 5.43478 
chr11:20163832-20163854 6 
chr11:20169010-20169031 6 
chr11:20169571-20169589 5.94444 
chr11:20170259-20170298 5.94872 
chr11:20171300-20171343 6 
chr11:20172486-20172505 6 
chr11:20172686-20172698 6 
chr11:20174014-20174067 5.92453 
chr11:20174657-20174719 5.56452 
chr11:20176607-20176626 5.78947 
chr11:20177774-20177803 5.24138 
chr11:20179105-20179131 5.42308 
chr11:20179429-20179450 5.66667 
chr11:20179749-20179797 5.77083 
chr11:20184565-20184586 5.66667 
chr11:20186119-20186186 5.56716 
chr11:20186532-20186558 5.46154 
chr11:20187602-20187629 5.44444 
chr11:20187771-20187800 5.86207 
chr11:20189556-20189572 6 
chr11:20192189-20192209 5.65 
chr11:20193243-20193284 5.41463 
chr11:20193338-20193360 5.95455 
chr11:20193739-20193779 5.65 
chr11:20194175-20194216 5.5122 
chr11:20202638-20202680 5.66667 
chr11:20204087-20204115 6 
chr11:20206998-20207017 5.84211 
chr11:20207724-20207778 5.88889 
chr11:20210485-20210506 5.52381 
chr11:20212274-20212286 6 
chr11:20215934-20215969 5.88571 
chr11:20216988-20217007 6 
chr11:20218487-20218501 5.92857 
chr11:20219408-20219420 6 
chr11:20220181-20220194 6 
chr11:20220383-20220401 5.83333 
chr11:20220721-20220739 6 
chr11:20222018-20222030 6 
chr11:20223721-20223749 6 
chr11:20223776-20223794 5.88889 
chr11:20225210-20225235 5.56 
chr11:20227763-20227799 5.86111 
chr11:20231679-20231693 6 
chr11:20231856-20231871 5.86667 
chr11:20235018-20235034 6 
chr11:20236308-20236371 5.39683 
chr11:20238986-20239012 5.76923 
chr11:20241084-20241324 5.44583 
chr11:20242736-20242781 5.91111 
chr11:20250259-20250289 5.3 
chr11:20253556-20253576 5.6 
chr11:20253731-20253790 5.86441 
chr11:20253807-20253824 6 
chr11:20254631-20254719 5.55682 
chr11:20255002-20255035 5.72727 
chr11:20257564-20257584 5.95 
chr11:20257769-20257783 6 
chr11:20258396-20258437 5.58537 
chr11:20262859-20262890 5.19355 
chr11:20267284-20267314 5.43333 
chr11:20270148-20270175 5.81481 
chr11:20272905-20272922 5.82353 
chr11:20274852-20274867 6 
chr11:20275406-20275425 5.68421 
chr11:20277792-20277826 5.26471 
chr11:20278555-20278583 5.46429 
chr11:20286224-20286246 6 
chr11:20288379-20288405 5.30769 
chr11:20289448-20289514 5.66667 
chr11:20291763-20291775 6 
chr11:20292926-20292959 5.48485 
chr11:20294231-20294249 5.83333 
chr11:20294786-20294858 5.72222 
chr11:20302386-20302402 5.875 
chr11:20303496-20303516 6 
chr11:20303911-20303982 5.52113 
chr11:20306095-20306123 5.75 
chr11:20314916-20314949 5.90909 
chr11:20318449-20318475 6 
chr11:20320305-20320317 6 
chr11:20320538-20320555 5.82353 
chr11:20321065-20321089 5.91667 
chr11:20321361-20321442 5.28395 
chr11:20322920-20322969 5.67347 
chr11:20323033-20323053 5.85 
chr11:20323968-20323989 6 
chr11:20324498-20324549 5.92157 
chr11:20326798-20326821 5.78261 
chr11:20328168-20328212 5.5 
chr11:20330011-20330068 5.84211 
chr11:20331259-20331289 5.43333 
chr11:20334756-20334785 5.82759 
chr11:20335610-20335623 6 
chr11:20336112-20336136 5.875 
chr11:20337517-20337539 6 
chr11:20338073-20338094 5.66667 
chr11:20338397-20338417 5.85 
chr11:20340694-20340716 6 
chr11:20342055-20342081 5.26923 
chr11:20343406-20343447 6 
chr11:20344956-20345009 5.56604 
chr11:20345339-20345481 5.74648 
chr11:20345977-20346001 5.91667 
chr11:20346479-20346515 5.91667 
chr11:20350160-20350316 5.59615 
chr11:20351822-20351836 6 
chr11:20352651-20352665 6 
chr11:20356332-20356354 5.59091 
chr11:20356926-20356953 5.59259 
chr11:20357305-20357326 5.66667 
chr11:20357378-20357410 5.21875 
chr11:20358216-20358288 5.31944 
chr11:20361943-20361956 6 
chr11:20363767-20363787 5.7 
chr11:20364501-20364525 5.41667 
chr11:20365148-20365190 5.30952 
chr11:20367863-20367892 5.82759 
chr11:20370299-20370313 6 
chr11:20371750-20371820 5.81429 
chr11:20373776-20373801 5.8 
chr11:20374403-20374431 5.53571 
chr11:20375904-20375938 5.52941 
chr11:20380104-20380127 5.73913 
chr11:20381734-20381764 5.4 
chr11:20382370-20382411 5.70732 
chr11:20382859-20383128 5.82156 
chr11:20383398-20383428 5.26667 
chr11:20384870-20384893 5.73913 
chr11:20386528-20386540 6 
chr11:20387516-20387539 5.86957 
chr11:20387618-20387660 5.97619 
chr11:20389295-20389328 5.36364 
chr11:20389615-20389645 5.33333 
chr11:20389726-20389759 5.60606 
chr11:20395508-20395530 5.63636 
chr11:20396243-20396272 5.72414 
chr11:20398666-20398684 5.83333 
chr11:20400582-20400624 5.95238 
chr11:20402217-20402232 6 
chr11:20402982-20403051 5.43478 
chr11:20404494-20404513 5.78947 
chr11:20407153-20407166 6 
chr11:20407219-20407238 5.68421 
chr11:20408170-20408193 6 
chr11:20410070-20410093 5.73913 
chr11:20411924-20411948 5.54167 
chr11:20412783-20412804 6 
chr11:20413142-20413157 5.86667 
chr11:20414166-20414178 6 
chr11:20416728-20416751 5.56522 
chr11:20416884-20416897 6 
chr11:20419558-20419574 6 
chr11:20423653-20423677 6 
chr11:20425140-20425183 5.5814 
chr11:20425759-20425793 6 
chr11:20426585-20426647 5.25806 
chr11:20429599-20429630 5.41935 
chr11:20430689-20430742 5.16981 
chr11:20431200-20431238 6 
chr11:20432094-20432114 5.65 
chr11:20434111-20434132 5.95238 
chr11:20436547-20436596 5.85714 
chr11:20439303-20439339 5.72222 
chr11:20442469-20442486 5.76471 
chr11:20442568-20442598 5.8 
chr11:20445219-20445259 5.3 
chr11:20445419-20445443 6 
chr11:20445729-20445742 6 
chr11:20446652-20446670 5.72222 
chr11:20451066-20451083 5.76471 
chr11:20455158-20455179 5.95238 
chr11:20457085-20457100 6 
chr11:20458675-20458706 5.22581 
chr11:20462035-20462051 6 
chr11:20462809-20462857 6 
chr11:20463334-20463350 6 
chr11:20467687-20467713 5.46154 
chr11:20471742-20471759 5.82353 
chr11:20474864-20474890 5.92308 
chr11:20478321-20478348 5.62963 
chr11:20478418-20478440 5.95455 
chr11:20478652-20478691 5.48718 
chr11:20481786-20481808 6 
chr11:20485926-20485955 5.7931 
chr11:20489900-20489931 5.93548 
chr11:20494398-20494425 5.59259 
chr11:20495297-20495326 5.55172 
chr11:20497198-20497212 6 
chr11:20497387-20497406 5.68421 
chr11:20497977-20497993 6 
chr11:20499759-20499780 5.85714 
chr11:20500502-20500522 5.7 
chr11:20505100-20505113 6 
chr11:20508605-20508624 5.84211 
chr11:20511494-20511508 5.92857 
chr11:20513731-20513744 6 
chr11:20518164-20518177 5.92308 
chr11:20521172-20521199 5.33333 
chr11:20526234-20526296 5.8871 
chr11:20529695-20529711 6 
chr11:20535430-20535445 5.86667 
chr11:20538903-20538964 5.93443 
chr11:20540111-20540142 6 
chr11:20540450-20540481 5.74194 
chr11:20540774-20540798 5.95833 
chr11:20542092-20542105 6 
chr11:20544022-20544049 5.40741 
chr11:20545380-20545403 5.91304 
chr11:20546493-20546534 5.80488 
chr11:20546955-20547017 5.80645 
chr11:20548661-20548691 5.73333 
chr11:20548716-20548735 5.89474 
chr11:20548978-20549002 5.875 
chr11:20549151-20549169 6 
chr11:20549824-20549933 5.65138 
chr11:20550413-20550432 6 
chr11:20550903-20550919 6 
chr11:20554363-20554381 6 
chr11:20555518-20555539 5.95238 
chr11:20558286-20558322 5.41667 
chr11:20559707-20559730 5.82609 
chr11:20563607-20563633 5.80769 
chr11:20564440-20564473 5.9697 
chr11:20564865-20564884 5.89474 
chr11:20567292-20567317 5.48 
chr11:20567368-20567404 5.25 
chr11:20569187-20569330 5.84615 
chr11:20571153-20571176 5.78261 
chr11:20574627-20574651 5.41667 
chr11:20575035-20575282 5.77328 
chr11:20575954-20575993 5.94872 
chr11:20579348-20579372 5.70833 
chr11:20579662-20579706 5.97727 
chr11:20581396-20581427 5.90323 
chr11:20582601-20582625 5.5 
chr11:20582706-20582726 5.6 
chr11:20583918-20583946 5.42857 
chr11:20584568-20584599 6 
chr11:20584999-20585046 5.85106 
chr11:20587142-20587177 5.8 
chr11:20588442-20588470 5.82143 
chr11:20595264-20595286 5.72727 
chr11:20595574-20595587 6 
chr11:20596088-20596104 6 
chr11:20596477-20596598 5.52893 
chr11:20600307-20600320 5.92308 
chr11:20601450-20601486 6 
chr11:20604305-20604318 6 
chr11:20607646-20607669 5.47826 
chr11:20607967-20607994 5.7037 
chr11:20608749-20608767 6 
chr11:20609005-20609052 5.85106 
chr11:20609719-20609742 5.95652 
chr11:20612519-20612533 6 
chr11:20613203-20613222 5.63158 
chr11:20613863-20613878 6 
chr11:20615194-20615216 5.54545 
chr11:20615842-20615899 5.49123 
chr11:20616208-20616227 5.89474 
chr11:20618329-20618366 5.91892 
chr11:20619846-20619861 5.93333 
chr11:20621870-20621953 5.92771 
chr11:20624237-20624259 5.68182 
chr11:20628256-20628277 5.52381 
chr11:20630444-20630532 5.92045 
chr11:20630816-20630837 5.95238 
chr11:20632997-20633014 5.82353 
chr11:20635198-20635215 6 
chr11:20636897-20636927 5.66667 
chr11:20640491-20640521 6 
chr11:20642324-20642358 5.88235 
chr11:20645683-20645712 5.7931 
chr11:20646800-20646818 5.83333 
chr11:20651276-20651288 6 
chr11:20652586-20652623 5.2973 
chr11:20663034-20663063 5.65517 
chr11:20664763-20664781 5.77778 
chr11:20665577-20665602 5.32 
chr11:20666343-20666369 6 
chr11:20667151-20667197 5.34783 
chr11:20668759-20668791 5.71875 
chr11:20668803-20668874 5.61972 
chr11:20668934-20669015 5.51852 
chr11:20669027-20669072 5.44444 
chr11:20669823-20669867 5.52273 
chr11:20672201-20672225 6 
chr11:20672739-20672813 5.52703 
chr11:20673451-20673473 6 
chr11:20679103-20679125 5.68182 
chr11:20680600-20680623 6 
chr11:20681855-20681887 6 
chr11:20682970-20682983 5.92308 
chr11:20685639-20685670 5.93548 
chr11:20686093-20686118 5.76 
chr11:20691068-20691098 5.46667 
chr11:20692224-20692243 5.78947 
chr11:20694397-20694409 6 
chr11:20694516-20694528 6 
chr11:20697303-20697332 5.82759 
chr11:20705074-20705097 5.47826 
chr11:20705153-20705176 5.73913 
chr11:20705565-20705578 6 
chr11:20705822-20705844 5.72727 
chr11:20706857-20706874 5.82353 
chr11:20708577-20708599 5.81818 
chr11:20709130-20709150 5.6 
chr11:20710816-20710843 6 
chr11:20710971-20710990 5.63158 
chr11:20720759-20720791 5.875 
chr11:20720898-20720919 6 
chr11:20721671-20721690 5.94737 
chr11:20731123-20731153 5.36667 
chr11:20731316-20731343 5.40741 
chr11:20732523-20732555 5.625 
chr11:20735740-20735759 6 
chr11:20739837-20739849 6 
chr11:20739996-20740023 5.51852 
chr11:20740965-20740993 6 
chr11:20742705-20742814 5.70642 
chr11:20743565-20743579 6 
chr11:20751196-20751231 5.51429 
chr11:20754683-20754710 5.25926 
chr11:20756077-20756098 5.52381 
chr11:20760109-20760131 5.5 
chr11:20762306-20762331 5.68 
chr11:20768112-20768148 6 
chr11:20770418-20770504 5.84884 
chr11:20771147-20771170 5.43478 
chr11:20771979-20772014 5.31429 
chr11:20772108-20772130 6 
chr11:20772569-20772597 5.78571 
chr11:20773192-20773205 6 
chr11:20773588-20773609 5.52381 
chr11:20774095-20774108 6 
chr11:20775443-20775461 6 
chr11:20777079-20777117 6 
chr11:20777411-20777449 6 
chr11:20777880-20777897 5.76471 
chr11:20778049-20778083 5.70588 
chr11:20778654-20778679 5.32 
chr11:20786854-20786896 5.42857 
chr11:20787219-20787246 5.62963 
chr11:20789265-20789290 6 
chr11:20789501-20789520 5.68421 
chr11:20794159-20794185 6 
chr11:20795488-20795738 5.612 
chr11:20795755-20795948 5.48705 
chr11:20797993-20798031 5.71053 
chr11:20800044-20800063 6 
chr11:20803177-20803200 5.47826 
chr11:20803419-20803436 6 
chr11:20803586-20803617 5.70968 
chr11:20805166-20805200 5.47059 
chr11:20807581-20807594 6 
chr11:20808553-20808584 5.90323 
chr11:20810245-20810264 6 
chr11:20810803-20810827 5.41667 
chr11:20812785-20812818 5.36364 
chr11:20813276-20813288 6 
chr11:20814568-20814607 5.23077 
chr11:20819111-20819128 6 
chr11:20821194-20821238 5.65909 
chr11:20825197-20825229 5.375 
chr11:20827053-20827076 5.69565 
chr11:20827798-20827841 6 
chr11:20828271-20828289 6 
chr11:20831749-20831776 5.66667 
chr11:20834552-20834588 6 
chr11:20835488-20835551 5.55556 
chr11:20836592-20836624 5.625 
chr11:20839952-20839970 6 
chr11:20850769-20850785 6 
chr11:20854835-20854851 6 
chr11:20856245-20856273 5.92857 
chr11:20857615-20857646 5.96774 
chr11:20858900-20858943 5.72093 
chr11:20860348-20860377 5.48276 
chr11:20862865-20862878 6 
chr11:20865106-20865230 5.44355 
chr11:20874975-20874999 5.79167 
chr11:20876716-20876734 5.83333 
chr11:20877417-20877438 5.95238 
chr11:20884143-20884169 5.73077 
chr11:20885668-20885692 5.625 
chr11:20885708-20885732 5.375 
chr11:20893008-20893062 5.51852 
chr11:20893564-20893583 6 
chr11:20893717-20893731 6 
chr11:20894217-20894254 6 
chr11:20895313-20895325 6 
chr11:20896712-20896737 5.8 
chr11:20898309-20898336 6 
chr11:20899904-20899919 6 
chr11:20902411-20902437 5.42308 
chr11:20903406-20903419 6 
chr11:20904286-20904302 5.875 
chr11:20909509-20909527 5.77778 
chr11:20912340-20912372 5.40625 
chr11:20914474-20914488 6 
chr11:20914804-20914817 5.92308 
chr11:20914915-20914961 5.67391 
chr11:20916817-20916855 6 
chr11:20916963-20916988 5.32 
chr11:20917050-20917064 6 
chr11:20920692-20920716 5.75 
chr11:20924687-20924737 5.74 
chr11:20925751-20925776 5.72 
chr11:20926348-20926387 5.58974 
chr11:20926538-20926560 5.77273 
chr11:20927288-20927310 5.72727 
chr11:20927819-20927844 5.56 
chr11:20928778-20928791 6 
chr11:20930221-20930255 5.79412 
chr11:20930869-20930885 5.875 
chr11:20937246-20937276 5.86667 
chr11:20937923-20937935 6 
chr11:20938285-20938300 6 
chr11:20939093-20939126 5.30303 
chr11:20941593-20941617 5.41667 
chr11:20943336-20943355 5.78947 
chr11:20946984-20947001 5.88235 
chr11:20948689-20948711 5.59091 
chr11:20951515-20951537 5.77273 
chr11:20952103-20952127 5.70833 
chr11:20953110-20953133 5.65217 
chr11:20953205-20953237 5.21875 
chr11:20960436-20960505 5.73913 
chr11:20961456-20961489 5.39394 
chr11:20961702-20961759 5.52632 
chr11:20962694-20962709 6 
chr11:20964012-20964036 6 
chr11:20964665-20964689 5.625 
chr11:20965127-20965151 5.54167 
chr11:20969559-20969596 5.48649 
chr11:20969759-20969777 5.94444 
chr11:20970311-20970328 6 
chr11:20975729-20975748 6 
chr11:20977763-20977776 6 
chr11:20978191-20978204 6 
chr11:20980815-20980838 5.95652 
chr11:20981596-20981631 5.48571 
chr11:20988377-20988404 5.37037 
chr11:20988576-20988607 5.80645 
chr11:20988880-20988901 5.90476 
chr11:20989893-20989920 5.88889 
chr11:20991599-20991637 6 
chr11:20992884-20992918 5.32353 
chr11:20993737-20993759 5.72727 
chr11:20994647-20994666 6 
chr11:20997044-20997101 5.47368 
chr11:20997148-20997705 5.46499 
chr11:20997731-20997773 5.66667 
chr11:20998810-20998823 6 
chr11:21002228-21002259 5.29032 
chr11:21003444-21003537 5.73118 
chr11:21007200-21007221 5.85714 
chr11:21008517-21008565 5.22917 
chr11:21009905-21010089 5.33152 
chr11:21011984-21012013 5.27586 
chr11:21012049-21012082 5.27273 
chr11:21013537-21013552 6 
chr11:21014255-21014272 6 
chr11:21015438-21015456 5.77778 
chr11:21019518-21019553 5.65714 
chr11:21019672-21019700 5.17857 
chr11:21021521-21021533 6 
chr11:21025318-21025345 5.66667 
chr11:21025877-21025907 5.23333 
chr11:21028906-21028962 5.66071 
chr11:21031475-21031487 6 
chr11:21036650-21036671 5.66667 
chr11:21042558-21042590 6 
chr11:21042823-21042837 5.92857 
chr11:21048828-21048882 6 
chr11:21051029-21051052 5.6087 
chr11:21051251-21051272 5.52381 
chr11:21051355-21051385 5.33333 
chr11:21052141-21052183 5.54762 
chr11:21053592-21053626 6 
chr11:21053922-21053949 6 
chr11:21057018-21057030 6 
chr11:21058259-21058311 5.59615 
chr11:21058767-21058785 5.72222 
chr11:21060720-21060739 6 
chr11:21061698-21061724 5.46154 
chr11:21062851-21062888 5.43243 
chr11:21068223-21068259 5.97222 
chr11:21073090-21073119 5.68966 
chr11:21075716-21075734 5.72222 
chr11:21080800-21080819 5.94737 
chr11:21082233-21082259 5.57692 
chr11:21084350-21084384 5.94118 
chr11:21084539-21084558 5.84211 
chr11:21088515-21088540 6 
chr11:21088698-21088731 5.18182 
chr11:21089578-21089600 6 
chr11:21090117-21090142 5.52 
chr11:21091183-21091207 5.5 
chr11:21097007-21097021 6 
chr11:21097535-21097560 5.52 
chr11:21098367-21098392 5.36 
chr11:21098899-21098927 5.35714 
chr11:21102438-21102462 5.75 
chr11:21108374-21108390 6 
chr11:21109603-21109647 5.97727 
chr11:21113107-21113119 6 
chr11:21113343-21113355 6 
chr11:21114077-21114096 5.89474 
chr11:21114874-21114902 5.92857 
chr11:21120380-21120414 5.29412 
chr11:21120505-21120541 5.36111 
chr11:21120738-21120793 5.89091 
chr11:21122368-21122391 5.91304 
chr11:21123401-21123419 6 
chr11:21126776-21126804 5.32143 
chr11:21127318-21127544 5.56195 
chr11:21128145-21128180 5.48571 
chr11:21136877-21136941 5.67188 
chr11:21136959-21136985 5.26923 
chr11:21139851-21139868 5.76471 
chr11:21140932-21140955 5.47826 
chr11:21144007-21144039 5.46875 
chr11:21144880-21144908 6 
chr11:21147905-21147922 6 
chr11:21148982-21149002 5.6 
chr11:21149117-21149205 5.78409 
chr11:21150899-21150921 5.90909 
chr11:21151639-21151661 5.59091 
chr11:21153166-21153192 5.57692 
chr11:21153729-21153746 6 
chr11:21154023-21154055 5.125 
chr11:21158286-21158307 5.71429 
chr11:21163283-21163321 6 
chr11:21169382-21169443 5.7377 
chr11:21178676-21178745 5.53623 
chr11:21182546-21182600 5.77778 
chr11:21183164-21183194 5.3 
chr11:21183486-21183509 5.95652 
chr11:21186460-21186491 5.29032 
chr11:21187304-21187321 6 
chr11:21187902-21187959 5.52632 
chr11:21188145-21188167 5.81818 
chr11:21192199-21192259 5.58333 
chr11:21192843-21192874 5.64516 
chr11:21194455-21194491 5.66667 
chr11:21195295-21195341 5.82609 
chr11:21198497-21198517 5.75 
chr11:21201408-21201428 6 
chr11:21202826-21202856 5.73333 
chr11:21203980-21204005 5.88 
chr11:21205793-21205826 5.84848 
chr11:21206618-21206658 5.5 
chr11:21206839-21206853 6 
chr11:21208526-21208559 5.12121 
chr11:21217113-21217129 6 
chr11:21218216-21218248 5.40625 
chr11:21218406-21218442 5.88889 
chr11:21218952-21218977 5.6 
chr11:21221078-21221105 5.40741 
chr11:21224976-21224990 6 
chr11:21229565-21229581 5.875 
chr11:21230870-21230890 5.65 
chr11:21232500-21232522 5.54545 
chr11:21233358-21233385 5.74074 
chr11:21234943-21234972 5.96552 
chr11:21235002-21235124 5.72951 
chr11:21236435-21236469 5.32353 
chr11:21243704-21243741 5.78378 
chr11:21243891-21243918 6 
chr11:21244713-21244750 5.89189 
chr11:21244864-21244887 5.56522 
chr11:21245778-21245800 5.95455 
chr11:21247274-21247315 5.56098 
chr11:21250218-21250312 5.6383 
chr11:21252635-21252661 5.5 
chr11:21252770-21252798 5.32143 
chr11:21253682-21253719 5.86486 
chr11:21253875-21253887 6 
chr11:21254017-21254039 5.68182 
chr11:21254189-21254212 5.47826 
chr11:21254935-21254961 5.46154 
chr11:21256458-21256472 6 
chr11:21263450-21263462 6 
chr11:21266925-21266955 5.16667 
chr11:21268355-21268368 5.92308 
chr11:21269418-21269444 5.5 
chr11:21269887-21269916 5.89655 
chr11:21285617-21285656 5.79487 
chr11:21286296-21286317 5.71429 
chr11:21290645-21290692 5.53191 
chr11:21290878-21290933 5.67273 
chr11:21302333-21302378 5.44444 
chr11:21304024-21304039 6 
chr11:21304571-21304592 5.52381 
chr11:21304857-21304891 5.35294 
chr11:21307333-21307352 5.63158 
chr11:21309534-21309713 5.50838 
chr11:21310439-21310452 5.92308 
chr11:21311916-21311974 5.86207 
chr11:21314762-21314795 5.36364 
chr11:21319440-21319483 5.62791 
chr11:21320330-21320351 5.85714 
chr11:21320725-21320759 5.47059 
chr11:21320862-21320893 5.74194 
chr11:21321057-21321105 6 
chr11:21321628-21321644 6 
chr11:21324616-21324719 5.67961 
chr11:21325992-21326023 5.58065 
chr11:21326114-21326131 5.76471 
chr11:21328866-21328890 5.75 
chr11:21330795-21330867 5.90278 
chr11:21334598-21334638 6 
chr11:21335538-21335550 6 
chr11:21337407-21337459 5.84615 
chr11:21340677-21340710 5.78788 
chr11:21340887-21340911 5.75 
chr11:21341040-21341063 5.82609 
chr11:21347595-21347622 6 
chr11:21347730-21347759 5.2069 
chr11:21348046-21348079 5.33333 
chr11:21348708-21348728 5.8 
chr11:21352776-21352788 6 
chr11:21352971-21352988 5.76471 
chr11:21354953-21354979 5.57692 
chr11:21356127-21356147 5.6 
chr11:21358189-21358232 5.81395 
chr11:21359239-21359431 5.80729 
chr11:21361687-21361712 5.92 
chr11:21362166-21362236 5.92857 
chr11:21364188-21364284 5.69792 
chr11:21366915-21366942 5.22222 
chr11:21368033-21368092 5.38983 
chr11:21368106-21368158 5.55769 
chr11:21368173-21368241 5.42647 
chr11:21369148-21369167 6 
chr11:21375839-21375918 5.20253 
chr11:21379935-21379959 6 
chr11:21380111-21380129 6 
chr11:21380259-21380287 5.75 
chr11:21380948-21380969 5.71429 
chr11:21382805-21382827 6 
chr11:21383230-21383249 5.63158 
chr11:21385956-21385978 6 
chr11:21388259-21388308 5.22449 
chr11:21388807-21388843 6 
chr11:21390908-21390928 6 
chr11:21396422-21396469 5.89362 
chr11:21399774-21399827 5.41509 
chr11:21400263-21400276 6 
chr11:21403450-21403475 6 
chr11:21403977-21403999 5.68182 
chr11:21405205-21405241 5.5 
chr11:21405977-21406004 5.51852 
chr11:21411913-21411936 5.78261 
chr11:21412056-21412079 6 
chr11:21413074-21413102 5.85714 
chr11:21415928-21415965 5.45946 
chr11:21415974-21415991 5.76471 
chr11:21417372-21417405 5.18182 
chr11:21417445-21417464 5.84211 
chr11:21420698-21420720 5.72727 
chr11:21421057-21421084 5.22222 
chr11:21429235-21429259 5.375 
chr11:21431122-21431165 5.83721 
chr11:21432017-21432048 5.29032 
chr11:21433281-21433340 5.50847 
chr11:21435797-21435821 5.75 
chr11:21437105-21437139 5.32353 
chr11:21438710-21438734 5.41667 
chr11:21438773-21438812 5.25641 
chr11:21443641-21443713 5.52778 
chr11:21443990-21444018 5.17857 
chr11:21444997-21445028 5.6129 
chr11:21445672-21445707 5.48571 
chr11:21446165-21446202 5.83784 
chr11:21452025-21452051 5.46154 
chr11:21454661-21454696 5.57143 
chr11:21455210-21455234 5.75 
chr11:21456616-21456639 5.52174 
chr11:21456924-21456945 5.85714 
chr11:21456974-21456996 6 
chr11:21457027-21457053 6 
chr11:21457145-21457162 5.88235 
chr11:21457324-21457358 5.70588 
chr11:21457586-21457616 5.66667 
chr11:21459805-21459828 5.69565 
chr11:21461922-21461952 5.4 
chr11:21462876-21462923 6 
chr11:21463508-21463543 5.4 
chr11:21464488-21464507 6 
chr11:21465403-21465423 6 
chr11:21466818-21466885 5.74627 
chr11:21467043-21467059 5.875 
chr11:21467564-21467586 5.59091 
chr11:21469256-21469291 5.42857 
chr11:21471669-21471730 5.19672 
chr11:21472731-21472778 6 
chr11:21473656-21473681 5.32 
chr11:21474396-21474420 5.375 
chr11:21475463-21475492 5.68966 
chr11:21476846-21476895 5.55102 
chr11:21477381-21477446 5.66154 
chr11:21480428-21480445 5.94118 
chr11:21485948-21485962 6 
chr11:21489776-21489797 5.61905 
chr11:21490534-21490576 5.95238 
chr11:21493689-21493723 6 
chr11:21494345-21494415 5.75714 
chr11:21499372-21499465 5.55914 
chr11:21504296-21504319 6 
chr11:21504343-21504361 6 
chr11:21505386-21505442 5.625 
chr11:21505536-21505573 6 
chr11:21506157-21506221 5.5 
chr11:21510593-21510619 5.34615 
chr11:21510926-21510949 6 
chr11:21512004-21512018 6 
chr11:21514289-21514308 5.63158 
chr11:21514436-21514450 6 
chr11:21517954-21517966 6 
chr11:21519879-21519918 5.66667 
chr11:21524401-21524433 5.46875 
chr11:21529206-21529240 5.38235 
chr11:21529272-21529285 5.92308 
chr11:21529316-21529340 5.91667 
chr11:21535759-21535788 5.2069 
chr11:21537925-21537952 5.44444 
chr11:21538269-21538313 5.72727 
chr11:21541054-21541097 5.97674 
chr11:21541545-21541558 6 
chr11:21543779-21543797 5.83333 
chr11:21544367-21544399 5.90625 
chr11:21545429-21545447 5.77778 
chr11:21545458-21545481 5.47826 
chr11:21552123-21552140 5.82353 
chr11:21555184-21555206 5.54545 
chr11:21560034-21560071 5.78378 
chr11:21561185-21561208 5.43478 
chr11:21561377-21561412 5.77143 
chr11:21573681-21573700 5.63158 
chr11:21576660-21576708 5.5625 
chr11:21583267-21583297 5.56667 
chr11:21585564-21585595 5.80645 
chr11:21587884-21587924 5.575 
chr11:21588993-21589035 5.21429 
chr11:21590035-21590072 5.21622 
chr11:21591001-21591034 6 
chr11:21595259-21595347 5.43182 
chr11:21596647-21596667 5.8 
chr11:21597227-21597254 5.74074 
chr11:21598391-21598416 5.36 
chr11:21598523-21598557 6 
chr11:21603190-21603223 5.93939 
chr11:21603389-21603420 5.96774 
chr11:21607344-21607359 6 
chr11:21608526-21608542 6 
chr11:21612900-21612924 5.58333 
chr11:21613054-21613066 6 
chr11:21614303-21614363 5.93333 
chr11:21617080-21617106 5.5 
chr11:21619826-21619859 5.72727 
chr11:21621361-21621379 5.72222 
chr11:21623329-21623357 5.5 
chr11:21630883-21630909 5.42308 
chr11:21639068-21639095 5.66667 
chr11:21640160-21640194 5.35294 
chr11:21643380-21643413 5.93939 
chr11:21643781-21643797 5.8125 
chr11:21645504-21645517 5.92308 
chr11:21645872-21645899 5.40741 
chr11:21649214-21649239 5.68 
chr11:21654486-21654503 6 
chr11:21655965-21655978 6 
chr11:21656367-21656392 5.8 
chr11:21656491-21656591 5.23 
chr11:21657297-21657314 5.82353 
chr11:21658477-21658504 5.92593 
chr11:21659629-21659759 5.53846 
chr11:21660812-21660824 6 
chr11:21666340-21666376 5.25 
chr11:21670372-21670406 5.41176 
chr11:21672939-21672956 5.82353 
chr11:21674045-21674074 5.72414 
chr11:21681074-21681122 5.95833 
chr11:21681163-21681222 5.77966 
chr11:21684286-21684309 6 
chr11:21685070-21685100 5.8 
chr11:21685505-21685534 5.75862 
chr11:21686910-21686969 5.52542 
chr11:21688029-21688054 5.48 
chr11:21688944-21688995 5.72549 
chr11:21690571-21690606 5.48571 
chr11:21699870-21699894 5.41667 
chr11:21701394-21701406 6 
chr11:21708170-21708189 5.63158 
chr11:21708337-21708357 6 
chr11:21708424-21708450 5.30769 
chr11:21708610-21708638 5.17857 
chr11:21709103-21709133 5.26667 
chr11:21710390-21710421 6 
chr11:21710967-21710997 5.23333 
chr11:21711718-21711745 5.2963 
chr11:21713307-21713340 5.66667 
chr11:21713888-21713905 5.82353 
chr11:21719509-21719656 5.91156 
chr11:21720975-21721016 5.85366 
chr11:21721398-21721421 6 
chr11:21721740-21721769 5.41379 
chr11:21724534-21724552 6 
chr11:21724897-21724934 5.24324 
chr11:21725403-21725497 5.70213 
chr11:21726132-21726149 5.82353 
chr11:21729511-21729534 6 
chr11:21729543-21729592 5.53061 
chr11:21729603-21729673 5.78571 
chr11:21729715-21729740 5.6 
chr11:21731698-21731717 6 
chr11:21734583-21734611 5.71429 
chr11:21736336-21736353 6 
chr11:21737244-21737269 5.92 
chr11:21738870-21738907 5.24324 
chr11:21740700-21740715 6 
chr11:21742368-21742406 5.36842 
chr11:21746889-21746933 5.75 
chr11:21747075-21747116 6 
chr11:21747506-21747535 6 
chr11:21748563-21748579 5.9375 
chr11:21755345-21755376 6 
chr11:21757401-21757427 5.26923 
chr11:21761590-21761617 5.59259 
chr11:21762698-21762725 5.55556 
chr11:21766593-21766615 6 
chr11:21768662-21768684 5.68182 
chr11:21774997-21775033 5.94444 
chr11:21778961-21778989 6 
chr11:21782926-21782981 6 
chr11:21784327-21784339 6 
chr11:21785559-21785591 5.3125 
chr11:21786529-21786551 6 
chr11:21787136-21787153 6 
chr11:21787368-21787411 5.53488 
chr11:21787436-21787462 5.5 
chr11:21787792-21787820 5.35714 
chr11:21789106-21789128 6 
chr11:21789277-21789319 5.85714 
chr11:21790581-21790641 5.4 
chr11:21791732-21791749 5.76471 
chr11:21796148-21796172 5.375 
chr11:21797319-21797357 5.23684 
chr11:21799133-21799157 5.58333 
chr11:21800487-21800505 5.83333 
chr11:21804362-21804387 5.68 
chr11:21805908-21805927 5.94737 
chr11:21806005-21806038 5.75758 
chr11:21806048-21806063 5.93333 
chr11:21806464-21806488 5.70833 
chr11:21812386-21812426 6 
chr11:21814203-21814240 5.45946 
chr11:21818852-21818877 5.32 
chr11:21819107-21819130 5.52174 
chr11:21823378-21823426 5.47917 
chr11:21823642-21823662 5.6 
chr11:21826897-21826948 5.82353 
chr11:21827337-21827360 5.69565 
chr11:21830901-21830939 5.97368 
chr11:21833750-21833786 5.72222 
chr11:21834415-21834443 5.67857 
chr11:21839933-21839949 6 
chr11:21841070-21841087 6 
chr11:21843513-21843529 6 
chr11:21843674-21843716 5.2381 
chr11:21843955-21843982 5.44444 
chr11:21844178-21844219 5.34146 
chr11:21846439-21846460 5.7619 
chr11:21847592-21847609 6 
chr11:21847645-21847733 5.52273 
chr11:21850366-21850393 5.66667 
chr11:21851564-21851604 6 
chr11:21853794-21853819 5.4 
chr11:21857650-21857676 5.38462 
chr11:21859336-21859374 6 
chr11:21860681-21860707 5.65385 
chr11:21861343-21861379 5.61111 
chr11:21863276-21863313 6 
chr11:21866027-21866053 5.34615 
chr11:21868265-21868295 5.4 
chr11:21869055-21869068 6 
chr11:21869468-21869487 5.68421 
chr11:21875379-21875401 5.77273 
chr11:21875687-21875713 5.53846 
chr11:21877782-21877820 5.39474 
chr11:21880240-21880259 6 
chr11:21881320-21881349 5.55172 
chr11:21883881-21883905 5.58333 
chr11:21885980-21886008 5.32143 
chr11:21886352-21886529 6 
chr11:21889070-21889099 6 
chr11:21890112-21890146 5.52941 
chr11:21892892-21892928 5.75 
chr11:21893716-21893740 6 
chr11:21897709-21897738 5.68966 
chr11:21901735-21901781 5.73913 
chr11:21902663-21902738 5.88 
chr11:21903644-21903696 5.32692 
chr11:21905436-21905479 5.88372 
chr11:21905881-21906029 5.64189 
chr11:21908045-21908062 6 
chr11:21908075-21908275 5.96 
chr11:21912640-21912689 5.32653 
chr11:21913507-21913521 6 
chr11:21915040-21915060 5.7 
chr11:21916850-21916941 5.28571 
chr11:21917136-21917158 5.81818 
chr11:21922920-21922941 5.90476 
chr11:21926136-21926197 5.32787 
chr11:21927809-21927840 5.32258 
chr11:21929923-21930034 5.7027 
chr11:21930492-21930517 5.68 
chr11:21931328-21931378 5.64 
chr11:21942614-21942665 5.64706 
chr11:21943692-21943705 6 
chr11:21945322-21945340 6 
chr11:21946360-21946420 5.63333 
chr11:21947228-21947251 5.56522 
chr11:21949070-21949100 5.73333 
chr11:21950339-21950360 6 
chr11:21950759-21950787 5.17857 
chr11:21955188-21955205 6 
chr11:21955446-21955490 5.38636 
chr11:21955766-21955792 5.65385 
chr11:21957103-21957135 5.78125 
chr11:21959045-21959071 6 
chr11:21964683-21964704 6 
chr11:21967316-21967359 5.60465 
chr11:21971024-21971050 5.96154 
chr11:21977271-21977300 5.27586 
chr11:21978188-21978218 5.56667 
chr11:21978902-21978935 5.21212 
chr11:21981756-21981791 5.97143 
chr11:21984442-21984487 5.86667 
chr11:21984916-21984994 5.71795 
chr11:21985022-21985095 5.39726 
chr11:21986255-21986277 5.54545 
chr11:21986605-21986632 5.33333 
chr11:21988811-21988873 5.72581 
chr11:21992418-21992470 5.30769 
chr11:21993182-21993202 5.6 
chr11:21993382-21993430 5.75 
chr11:21994299-21994315 6 
chr11:21994403-21994421 6 
chr11:21998759-21998794 5.14286 
chr11:22000595-22000607 6 
chr11:22005912-22005932 5.8 
chr11:22014620-22014654 5.58824 
chr11:22015128-22015142 6 
chr11:22017382-22017404 5.59091 
chr11:22026415-22026440 5.4 
chr11:22028517-22028550 5.30303 
chr11:22029621-22029638 5.76471 
chr11:22031112-22031136 5.75 
chr11:22035922-22035972 5.96 
chr11:22035996-22036028 5.4375 
chr11:22036075-22036126 5.52941 
chr11:22044290-22044316 6 
chr11:22052621-22052646 5.68 
chr11:22052823-22052873 5.8 
chr11:22064353-22064381 5.35714 
chr11:22064418-22064438 5.6 
chr11:22066071-22066090 6 
chr11:22066358-22066383 5.56 
chr11:22068241-22068259 5.77778 
chr11:22070812-22070841 5.89655 
chr11:22071633-22071653 5.6 
chr11:22072499-22072547 5.6875 
chr11:22074776-22074814 6 
chr11:22075452-22075478 5.42308 
chr11:22076887-22076926 5.4359 
chr11:22077482-22077498 6 
chr11:22078938-22078971 5.42424 
chr11:22081324-22081495 5.35088 
chr11:22081688-22081723 5.71429 
chr11:22082973-22082991 5.88889 
chr11:22085238-22085265 5.40741 
chr11:22088947-22088974 6 
chr11:22091591-22091619 5.82143 
chr11:22093177-22093202 5.44 
chr11:22097653-22097700 5.95745 
chr11:22097847-22097867 5.85 
chr11:22099417-22099445 6 
chr11:22099860-22099886 5.61538 
chr11:22099972-22099999 5.40741 
chr11:22104659-22104887 5.70614 
chr11:22106155-22106194 5.58974 
chr11:22106454-22106501 5.6383 
chr11:22109077-22109105 5.71429 
chr11:22109250-22109263 6 
chr11:22113299-22113338 5.48718 
chr11:22122378-22122412 5.23529 
chr11:22124077-22124091 6 
chr11:22128049-22128072 5.47826 
chr11:22131234-22131259 5.4 
chr11:22131633-22131652 5.68421 
chr11:22137205-22137245 6 
chr11:22138803-22138833 5.33333 
chr11:22138926-22138951 5.76 
chr11:22139212-22139244 5.28125 
chr11:22140042-22140086 5.25 
chr11:22145896-22145943 5.38298 
chr11:22145966-22146009 5.37209 
chr11:22146035-22146127 5.55435 
chr11:22146155-22146251 5.77083 
chr11:22149713-22149736 5.52174 
chr11:22153085-22153097 6 
chr11:22153828-22153844 5.875 
chr11:22154819-22154842 5.47826 
chr11:22155663-22155698 5.22857 
chr11:22155708-22155725 5.88235 
chr11:22159007-22159041 5.55882 
chr11:22159420-22159433 6 
chr11:22159744-22159759 5.86667 
chr11:22159791-22159875 5.5119 
chr11:22160970-22161019 5.55102 
chr11:22164118-22164137 6 
chr11:22169653-22169698 5.35556 
chr11:22173559-22173612 5.50943 
chr11:22173847-22173905 5.93103 
chr11:22174058-22174079 5.61905 
chr11:22174931-22174971 6 
chr11:22180085-22180121 5.16667 
chr11:22181172-22181241 5.75362 
chr11:22184252-22184280 6 
chr11:22185773-22185797 5.66667 
chr11:22191867-22191920 5.26415 
chr11:22192014-22192043 5.41379 
chr11:22192117-22192174 5.35088 
chr11:22192348-22192403 5.32727 
chr11:22193274-22193289 6 
chr11:22194106-22194161 5.74545 
chr11:22194430-22194487 5.35088 
chr11:22198491-22198509 6 
chr11:22199971-22199984 6 
chr11:22201373-22201396 5.43478 
chr11:22203648-22203662 6 
chr11:22203999-22204046 5.91489 
chr11:22204126-22204197 5.29577 
chr11:22206266-22206298 5.5 
chr11:22213399-22213463 5.53125 
chr11:22215642-22215659 6 
chr11:22216692-22216719 5.55556 
chr11:22216966-22216987 5.85714 
chr11:22218413-22218443 5.93333 
chr11:22220446-22220458 6 
chr11:22220771-22220805 5.26471 
chr11:22222421-22222459 5.63158 
chr11:22223707-22223733 5.61538 
chr11:22227083-22227121 5.94737 
chr11:22232622-22232654 5.40625 
chr11:22233510-22233551 5.39024 
chr11:22233807-22233828 6 
chr11:22234565-22234649 5.22619 
chr11:22235428-22235462 5.91176 
chr11:22235607-22235626 5.68421 
chr11:22237893-22237912 6 
chr11:22238322-22238361 5.25641 
chr11:22239126-22239150 5.66667 
chr11:22239491-22239510 5.78947 
chr11:22239661-22239681 6 
chr11:22241021-22241043 5.54545 
chr11:22241437-22241449 6 
chr11:22243423-22243438 5.86667 
chr11:22246546-22246572 5.26923 
chr11:22246662-22246692 5.3 
chr11:22248109-22248125 6 
chr11:22248255-22248270 5.86667 
chr11:22250681-22250700 5.63158 
chr11:22258912-22258950 5.39474 
chr11:22259824-22259837 5.92308 
chr11:22260259-22260295 5.47222 
chr11:22261058-22261082 5.5 
chr11:22263870-22263889 5.73684 
chr11:22266330-22266351 5.57143 
chr11:22268225-22268246 5.57143 
chr11:22268402-22268436 5.70588 
chr11:22273575-22273600 6 
chr11:22276863-22276904 5.34146 
chr11:22277210-22277248 5.5 
chr11:22277987-22278003 6 
chr11:22278271-22278297 5.92308 
chr11:22278618-22278649 5.93548 
chr11:22280678-22280700 5.68182 
chr11:22280793-22280817 5.58333 
chr11:22284759-22284780 5.80952 
chr11:22285570-22285582 6 
chr11:22286041-22286056 6 
chr11:22288872-22288909 5.37838 
chr11:22288960-22288999 5.20513 
chr11:22289025-22289065 5.4 
chr11:22290573-22290650 5.46753 
chr11:22290666-22291140 5.68776 
chr11:22293848-22293887 6 
chr11:22295709-22295734 6 
chr11:22296297-22296325 5.57143 
chr11:22296855-22296872 6 
chr11:22298723-22298763 5.3 
chr11:22299881-22299923 5.52381 
chr11:22300070-22300088 5.83333 
chr11:22301406-22301432 5.92308 
chr11:22302632-22302657 5.44 
chr11:22305712-22305725 6 
chr11:22312168-22312188 5.7 
chr11:22312321-22312340 6 
chr11:22314632-22314655 5.86957 
chr11:22315698-22315718 5.8 
chr11:22316100-22316209 5.16514 
chr11:22320019-22320050 6 
chr11:22321966-22321989 6 
chr11:22323373-22323443 5.1 
chr11:22323695-22323715 5.85 
chr11:22324791-22324828 5.2973 
chr11:22325189-22325212 5.52174 
chr11:22325234-22325284 5.32 
chr11:22328791-22328829 5.28947 
chr11:22331037-22331073 5.55556 
chr11:22331676-22331692 5.875 
chr11:22333571-22333685 5.7807 
chr11:22337669-22337907 5.54622 
chr11:22337918-22338435 5.70793 
chr11:22339722-22339748 5.30769 
chr11:22349249-22349275 5.34615 
chr11:22349430-22349473 5.83721 
chr11:22351415-22351448 5.93939 
chr11:22351551-22351564 6 
chr11:22355230-22355259 5.31034 
chr11:22355632-22355719 5.87356 
chr11:22356122-22356156 5.41176 
chr11:22356583-22356604 5.52381 
chr11:22357877-22357906 5.72414 
chr11:22358600-22358629 5.65517 
chr11:22359894-22359932 5.60526 
chr11:22360358-22360393 6 
chr11:22360606-22360745 5.90647 
chr11:22365293-22365314 5.52381 
chr11:22366858-22366871 5.92308 
chr11:22367369-22367391 5.5 
chr11:22368351-22368410 5.61017 
chr11:22370574-22370616 5.42857 
chr11:22372542-22372593 5.13725 
chr11:22373558-22373571 5.92308 
chr11:22374892-22374923 6 
chr11:22379860-22379884 6 
chr11:22382023-22382056 5.48485 
chr11:22384004-22384028 5.45833 
chr11:22384759-22384805 5.97826 
chr11:22388551-22388566 6 
chr11:22390425-22390449 5.58333 
chr11:22393912-22393945 5.75758 
chr11:22396918-22396945 5.85185 
chr11:22397014-22397039 5.48 
chr11:22397374-22397397 6 
chr11:22400384-22400406 5.5 
chr11:22401685-22401710 5.92 
chr11:22403566-22403579 6 
chr11:22404554-22404629 5.90667 
chr11:22409134-22409172 5.78947 
chr11:22409282-22409297 5.86667 
chr11:22410276-22410322 5.73913 
chr11:22412951-22413001 5.56 
chr11:22413188-22413336 5.85135 
chr11:22423820-22423839 5.89474 
chr11:22424411-22424431 6 
chr11:22427987-22428022 5.37143 
chr11:22428486-22428509 5.47826 
chr11:22429338-22429354 6 
chr11:22430230-22430256 5.42308 
chr11:22430511-22430536 5.32 
chr11:22433137-22433160 5.82609 
chr11:22433566-22433592 5.61538 
chr11:22434208-22434225 5.76471 
chr11:22434378-22434412 5.82353 
chr11:22436629-22436649 5.7 
chr11:22438771-22438882 5.85586 
chr11:22438896-22438965 5.97101 
chr11:22440015-22440099 5.80952 
chr11:22440690-22440737 6 
chr11:22441045-22441092 5.82979 
chr11:22442352-22442374 5.5 
chr11:22453196-22453226 5.2 
chr11:22453346-22453382 5.19444 
chr11:22453840-22453861 5.85714 
chr11:22456973-22456985 6 
chr11:22457248-22457351 5.95146 
chr11:22461143-22461165 5.59091 
chr11:22466589-22466602 6 
chr11:22467419-22467446 5.33333 
chr11:22470646-22470673 5.55556 
chr11:22475458-22475481 5.95652 
chr11:22475599-22475664 5.41538 
chr11:22477464-22477510 5.23913 
chr11:22479116-22479142 5.80769 
chr11:22479729-22479759 5.23333 
chr11:22481805-22481824 5.94737 
chr11:22484320-22484351 5.93548 
chr11:22484566-22484629 5.77778 
chr11:22484953-22484972 5.63158 
chr11:22486017-22486045 5.39286 
chr11:22486537-22486575 5.78947 
chr11:22488199-22488231 5.1875 
chr11:22494010-22494026 6 
chr11:22494703-22494732 5.62069 
chr11:22496158-22496173 6 
chr11:22498556-22498596 5.45 
chr11:22499498-22499535 5.86486 
chr11:22499824-22499851 6 
chr11:22502197-22502214 6 
chr11:22504243-22504285 5.2381 
chr11:22504934-22504947 5.92308 
chr11:22506476-22506494 6 
chr11:22507649-22507662 6 
chr11:22508507-22508527 5.7 
chr11:22510198-22510221 5.47826 
chr11:22511337-22511364 5.66667 
chr11:22512970-22513021 5.68627 
chr11:22513250-22513279 5.48276 
chr11:22513850-22513865 6 
chr11:22514427-22514493 5.42424 
chr11:22515233-22515265 5.4375 
chr11:22515850-22515894 5.70455 
chr11:22516791-22516816 5.4 
chr11:22516838-22516864 6 
chr11:22517012-22517136 5.92742 
chr11:22517911-22518000 5.5618 
chr11:22518046-22518090 5.47727 
chr11:22518362-22518392 6 
chr11:22518742-22518771 5.62069 
chr11:22520110-22520133 6 
chr11:22520620-22520651 5.6129 
chr11:22523259-22523278 6 
chr11:22528142-22528158 6 
chr11:22528232-22528254 5.54545 
chr11:22529064-22529080 6 
chr11:22530931-22530953 5.86364 
chr11:22533740-22533766 5.76923 
chr11:22535178-22535197 5.68421 
chr11:22535867-22535890 5.56522 
chr11:22536365-22536440 5.69333 
chr11:22538010-22538024 6 
chr11:22540672-22540702 5.46667 
chr11:22544126-22544149 5.69565 
chr11:22544724-22544750 5.96154 
chr11:22544878-22544897 5.63158 
chr11:22551053-22551071 5.77778 
chr11:22552367-22552386 6 
chr11:22553076-22553111 5.62857 
chr11:22553588-22553705 5.54701 
chr11:22554250-22554271 5.57143 
chr11:22554400-22554433 5.90909 
chr11:22555102-22555125 5.43478 
chr11:22558174-22558196 5.81818 
chr11:22559253-22559279 5.57692 
chr11:22560091-22560133 5.71429 
chr11:22560527-22560560 5.69697 
chr11:22563244-22563279 5.48571 
chr11:22567692-22567715 5.43478 
chr11:22570352-22570384 5.96875 
chr11:22576943-22576962 5.68421 
chr11:22582237-22582250 6 
chr11:22582406-22582427 6 
chr11:22584111-22584143 5.53125 
chr11:22591697-22591759 5.72581 
chr11:22593259-22593286 6 
chr11:22593442-22593454 6 
chr11:22595905-22595935 5.86667 
chr11:22596220-22596234 6 
chr11:22596705-22596721 6 
chr11:22597903-22597930 5.22222 
chr11:22601597-22601616 5.63158 
chr11:22602794-22602815 5.57143 
chr11:22605098-22605123 5.88 
chr11:22610983-22611013 6 
chr11:22614393-22614462 5.50725 
chr11:22615773-22615808 6 
chr11:22615824-22615856 5.125 
chr11:22616368-22616385 5.82353 
chr11:22617824-22617854 6 
chr11:22618259-22618277 6 
chr11:22618502-22618527 5.4 
chr11:22619296-22619391 5.63158 
chr11:22622392-22622420 5.53571 
chr11:22623474-22623491 6 
chr11:22623644-22623690 5.78261 
chr11:22631272-22631307 6 
chr11:22631973-22631999 5.5 
chr11:22632252-22632275 6 
chr11:22635912-22635948 6 
chr11:22636433-22636464 5.35484 
chr11:22637574-22637594 6 
chr11:22641487-22641515 6 
chr11:22649320-22649354 5.79412 
chr11:22650073-22650100 5.74074 
chr11:22650542-22650590 5.75 
chr11:22653492-22653508 6 
chr11:22655027-22655052 5.6 
chr11:22656352-22656382 5.83333 
chr11:22657642-22657667 6 
chr11:22658424-22658492 5.42647 
chr11:22658551-22658570 5.89474 
chr11:22658584-22658748 5.32317 
chr11:22658759-22659253 5.21053 
chr11:22659259-22659373 5.26316 
chr11:22662737-22662900 5.87117 
chr11:22664596-22664620 5.5 
chr11:22667052-22667076 5.83333 
chr11:22667361-22667401 5.9 
chr11:22668359-22668395 5.58333 
chr11:22668408-22668480 5.56944 
chr11:22674497-22674663 5.85542 
chr11:22674682-22674694 6 
chr11:22675885-22675962 5.74026 
chr11:22678332-22678346 6 
chr11:22679567-22679585 5.72222 
chr11:22680021-22680040 5.68421 
chr11:22680280-22680305 5.4 
chr11:22681350-22681500 5.6 
chr11:22682870-22682890 6 
chr11:22684186-22684210 5.5 
chr11:22684427-22684450 6 
chr11:22684951-22684985 5.76471 
chr11:22690788-22690830 5.47619 
chr11:22695297-22695345 5.39583 
chr11:22695500-22695525 5.36 
chr11:22695751-22695782 5.87097 
chr11:22700421-22700445 5.41667 
chr11:22704415-22704446 5.77419 
chr11:22704808-22704829 6 
chr11:22708099-22708142 6 
chr11:22708293-22708311 5.77778 
chr11:22708877-22708893 6 
chr11:22709795-22709823 5.82143 
chr11:22710142-22710186 5.20455 
chr11:22711781-22711806 5.72 
chr11:22715703-22715729 5.30769 
chr11:22716381-22716394 6 
chr11:22726134-22726165 6 
chr11:22726229-22726249 5.65 
chr11:22731703-22731759 5.42857 
chr11:22732006-22732075 5.82609 
chr11:22734610-22734656 5.65217 
chr11:22735477-22735517 5.575 
chr11:22737006-22737051 5.82222 
chr11:22738189-22738210 5.90476 
chr11:22739804-22739846 5.57143 
chr11:22740207-22740222 6 
chr11:22744333-22744346 6 
chr11:22744481-22744510 5.34483 
chr11:22745691-22745730 5.10256 
chr11:22746395-22746416 5.80952 
chr11:22754316-22754363 5.93617 
chr11:22756128-22756153 5.32 
chr11:22756621-22756641 5.85 
chr11:22756770-22756785 6 
chr11:22758984-22759005 5.57143 
chr11:22759655-22759689 5.20588 
chr11:22761118-22761138 6 
chr11:22761495-22761526 5.64516 
chr11:22766664-22766687 5.78261 
chr11:22767729-22767751 5.90909 
chr11:22769635-22769672 5.37838 
chr11:22770735-22770754 5.73684 
chr11:22774186-22774259 5.41096 
chr11:22775338-22775370 5.375 
chr11:22776520-22776543 5.47826 
chr11:22777835-22777860 5.76 
chr11:22781239-22781268 5.89655 
chr11:22781666-22781693 6 
chr11:22785148-22785206 5.86207 
chr11:22785713-22785743 5.63333 
chr11:22786107-22786132 5.64 
chr11:22786720-22786759 5.64103 
chr11:22786800-22786826 5.26923 
chr11:22786867-22786891 5.375 
chr11:22793962-22793985 5.78261 
chr11:22794932-22794952 6 
chr11:22796514-22796528 6 
chr11:22797200-22797227 5.55556 
chr11:22798118-22798137 5.84211 
chr11:22800583-22800601 5.72222 
chr11:22801244-22801280 5.83333 
chr11:22802103-22802121 5.83333 
chr11:22804273-22804295 5.86364 
chr11:22804312-22804325 6 
chr11:22806727-22806739 6 
chr11:22808991-22809052 5.29508 
chr11:22809119-22809146 6 
chr11:22810637-22810654 5.88235 
chr11:22810827-22810956 5.72868 
chr11:22810971-22811020 5.79592 
chr11:22812123-22812150 5.55556 
chr11:22813960-22813999 5.33333 
chr11:22814820-22814856 5.75 
chr11:22822903-22822927 5.45833 
chr11:22831017-22831045 5.75 
chr11:22831200-22831213 6 
chr11:22832301-22832321 5.7 
chr11:22833814-22833846 5.1875 
chr11:22833974-22833988 6 
chr11:22837666-22837733 5.41791 
chr11:22841317-22841338 5.71429 
chr11:22842576-22842620 5.59091 
chr11:22842650-22842738 5.53409 
chr11:22845704-22845739 5.37143 
chr11:22845968-22846065 5.76289 
chr11:22847865-22847910 5.55556 
chr11:22848794-22848824 5.26667 
chr11:22849179-22849198 5.63158 
chr11:22851435-22851475 5.175 
chr11:22852167-22852186 6 
chr11:22853134-22853181 5.61702 
chr11:22855528-22855565 5.62162 
chr11:22855644-22855674 5.36667 
chr11:22856850-22856867 6 
chr11:22857516-22857552 5.52778 
chr11:22857780-22857801 5.7619 
chr11:22858700-22858732 5.3125 
chr11:22860182-22860220 5.92105 
chr11:22860350-22860371 5.90476 
chr11:22860518-22860552 5.79412 
chr11:22862715-22862772 5.82456 
chr11:22863174-22863252 5.51282 
chr11:22867279-22867306 5.55556 
chr11:22872486-22872541 5.92727 
chr11:22875198-22875291 5.6129 
chr11:22878315-22878340 5.56 
chr11:22882519-22882551 5.90625 
chr11:22882605-22882637 5.5625 
chr11:22885163-22885197 5.35294 
chr11:22885397-22885425 5.89286 
chr11:22885926-22885951 5.8 
chr11:22887852-22887891 5.23077 
chr11:22888550-22888584 5.32353 
chr11:22888827-22888857 5.26667 
chr11:22889863-22889921 5.60345 
chr11:22891900-22891916 6 
chr11:22892316-22892343 5.33333 
chr11:22893301-22893341 6 
chr11:22897413-22897440 5.37037 
chr11:22898975-22899003 5.46429 
chr11:22901487-22901509 5.63636 
chr11:22901766-22901818 5.88462 
chr11:22903048-22903076 5.85714 
chr11:22904372-22904407 5.45714 
chr11:22904436-22904474 5.36842 
chr11:22904795-22904814 6 
chr11:22904962-22905013 5.80392 
chr11:22907865-22907885 6 
chr11:22910908-22910933 5.6 
chr11:22913634-22913661 5.88889 
chr11:22918468-22918504 5.52778 
chr11:22920936-22921024 5.45455 
chr11:22924709-22924747 5.65789 
chr11:22930008-22930026 5.88889 
chr11:22933253-22933276 5.6087 
chr11:22935775-22935804 5.41379 
chr11:22937104-22937123 5.68421 
chr11:22938514-22938531 6 
chr11:22940172-22940232 5.53333 
chr11:22940471-22940515 5.65909 
chr11:22943319-22943340 6 
chr11:22948055-22948100 6 
chr11:22949927-22949954 5.55556 
chr11:22951317-22951439 5.42623 
chr11:22953094-22953116 5.72727 
chr11:22954259-22954340 5.49383 
chr11:22954984-22955016 5.84375 
chr11:22957153-22957183 5.76667 
chr11:22958178-22958206 5.39286 
chr11:22963578-22963638 5.45 
chr11:22969409-22969432 5.52174 
chr11:22972039-22972059 5.8 
chr11:22974481-22974493 6 
chr11:22977354-22977409 5.69091 
chr11:22978198-22978219 5.66667 
chr11:22980992-22981018 5.80769 
chr11:22981694-22981722 5.92857 
chr11:22982333-22982354 5.61905 
chr11:22989746-22989770 5.66667 
chr11:23000502-23000551 5.85714 
chr11:23003301-23003318 5.76471 
chr11:23004118-23004131 6 
chr11:23007338-23007351 5.92308 
chr11:23007493-23007591 5.43878 
chr11:23007680-23007759 5.56962 
chr11:23008932-23008981 5.61224 
chr11:23016630-23016654 5.625 
chr11:23018033-23018069 5.77778 
chr11:23023630-23023658 5.42857 
chr11:23026679-23026691 6 
chr11:23031935-23031954 6 
chr11:23033191-23033204 6 
chr11:23036577-23036611 5.20588 
chr11:23036638-23036685 5.19149 
chr11:23041074-23041094 6 
chr11:23048784-23048799 6 
chr11:23049657-23049671 6 
chr11:23049799-23049818 5.63158 
chr11:23054384-23054412 5.53571 
chr11:23059327-23059346 6 
chr11:23059923-23059951 5.25 
chr11:23066376-23066405 5.17241 
chr11:23066592-23066622 5.4 
chr11:23066811-23066846 6 
chr11:23066859-23066879 6 
chr11:23067635-23067650 6 
chr11:23068787-23068811 5.625 
chr11:23074293-23074322 5.7931 
chr11:23074608-23074639 5.87097 
chr11:23079041-23079064 5.47826 
chr11:23079829-23079845 6 
chr11:23081108-23081149 6 
chr11:23081538-23081567 5.48276 
chr11:23081802-23081854 5.67308 
chr11:23084717-23084759 5.45238 
chr11:23086141-23086162 5.61905 
chr11:23089522-23089562 5.325 
chr11:23089683-23089727 5.20455 
chr11:23091597-23091609 6 
chr11:23093490-23093523 5.84848 
chr11:23094438-23094450 6 
chr11:23097343-23097432 5.35955 
chr11:23100520-23100579 5.69492 
chr11:23106179-23106215 5.86111 
chr11:23106353-23106377 5.91667 
chr11:23106941-23106971 5.56667 
chr11:23107485-23107511 5.26923 
chr11:23108071-23108094 6 
chr11:23108280-23108311 5.64516 
chr11:23109302-23109328 5.92308 
chr11:23109936-23109966 5.33333 
chr11:23112544-23112563 5.63158 
chr11:23113246-23113388 5.66197 
chr11:23113649-23113676 5.59259 
chr11:23114917-23114950 6 
chr11:23115913-23115938 5.64 
chr11:23119016-23119074 5.84483 
chr11:23130589-23130617 5.64286 
chr11:23131324-23131348 5.66667 
chr11:23132122-23132153 5.80645 
chr11:23135779-23135810 5.90323 
chr11:23137267-23137286 5.78947 
chr11:23140432-23140560 5.65625 
chr11:23141490-23141519 6 
chr11:23142267-23142298 5.70968 
chr11:23142640-23142659 5.73684 
chr11:23144518-23144554 6 
chr11:23147101-23147146 5.26667 
chr11:23147586-23147603 6 
chr11:23149968-23149981 6 
chr11:23154127-23154152 5.32 
chr11:23155533-23155559 5.34615 
chr11:23162668-23162684 6 
chr11:23163403-23163445 5.52381 
chr11:23164392-23164404 6 
chr11:23165336-23165364 5.32143 
chr11:23165697-23165728 5.45161 
chr11:23167377-23167398 5.61905 
chr11:23174061-23174074 6 
chr11:23175621-23175658 5.72973 
chr11:23177451-23177480 5.72414 
chr11:23177654-23177676 5.68182 
chr11:23178681-23178717 6 
chr11:23178826-23178857 5.3871 
chr11:23180825-23180848 6 
chr11:23181656-23181682 6 
chr11:23183681-23183704 5.69565 
chr11:23184964-23184996 6 
chr11:23185172-23185214 6 
chr11:23188278-23188300 5.54545 
chr11:23190026-23190047 6 
chr11:23192430-23192455 5.76 
chr11:23195175-23195193 6 
chr11:23195697-23195720 5.47826 
chr11:23197003-23197018 6 
chr11:23202233-23202259 5.38462 
chr11:23202867-23202888 5.80952 
chr11:23211302-23211338 5.27778 
chr11:23211908-23211935 5.22222 
chr11:23213481-23213525 5.65909 
chr11:23213897-23213942 5.28889 
chr11:23215041-23215061 6 
chr11:23215079-23215103 5.875 
chr11:23216954-23216981 6 
chr11:23219351-23219374 5.52174 
chr11:23221660-23221692 5.34375 
chr11:23222887-23222912 5.4 
chr11:23226740-23226759 5.84211 
chr11:23227881-23227916 5.25714 
chr11:23228299-23228351 5.46154 
chr11:23229476-23229524 5.25 
chr11:23233282-23233312 5.8 
chr11:23235970-23235995 5.48 
chr11:23246829-23246847 5.88889 
chr11:23249647-23249662 6 
chr11:23249823-23249971 5.62162 
chr11:23250905-23250931 5.73077 
chr11:23251999-23252018 5.68421 
chr11:23253759-23253787 5.57143 
chr11:23256428-23256451 5.65217 
chr11:23256759-23256810 5.90196 
chr11:23256927-23256962 5.28571 
chr11:23257930-23257947 6 
chr11:23260451-23260518 5.77612 
chr11:23261631-23261656 5.4 
chr11:23264272-23264284 6 
chr11:23264845-23264858 6 
chr11:23267278-23267316 5.44737 
chr11:23270862-23270890 5.64286 
chr11:23271911-23271935 6 
chr11:23272668-23272702 5.26471 
chr11:23273213-23273240 5.59259 
chr11:23276873-23276888 5.93333 
chr11:23278752-23278783 5.58065 
chr11:23278802-23278839 5.2973 
chr11:23281437-23281486 5.32653 
chr11:23281500-23281523 5.95652 
chr11:23284240-23284272 5.84375 
chr11:23289759-23289811 5.19231 
chr11:23289860-23289909 5.44898 
chr11:23292487-23292529 5.30952 
chr11:23292671-23292714 5.25581 
chr11:23295533-23295549 6 
chr11:23295918-23295948 5.93333 
chr11:23303327-23303362 6 
chr11:23310099-23310120 5.80952 
chr11:23311259-23311285 5.5 
chr11:23311305-23311330 6 
chr11:23311478-23311492 6 
chr11:23314992-23315043 5.76471 
chr11:23317959-23317980 5.66667 
chr11:23319055-23319104 5.12245 
chr11:23319628-23319641 6 
chr11:23319687-23319710 6 
chr11:23319843-23319870 5.85185 
chr11:23325893-23325924 5.80645 
chr11:23328635-23328652 6 
chr11:23330121-23330185 5.42188 
chr11:23330253-23330267 6 
chr11:23330753-23330776 6 
chr11:23332901-23332926 5.84 
chr11:23333456-23333482 5.61538 
chr11:23337852-23337881 5.68966 
chr11:23339672-23339703 5.54839 
chr11:23340180-23340206 5.92308 
chr11:23343325-23343352 5.25926 
chr11:23348508-23348534 5.46154 
chr11:23349898-23349931 5.33333 
chr11:23350096-23350120 5.625 
chr11:23351843-23351865 5.59091 
chr11:23352443-23352464 5.61905 
chr11:23352896-23352908 6 
chr11:23354830-23354891 5.29508 
chr11:23355807-23355846 5.35897 
chr11:23357646-23357690 6 
chr11:23361877-23361913 5.16667 
chr11:23364188-23364224 5.94444 
chr11:23364967-23364991 5.45833 
chr11:23367282-23367307 5.8 
chr11:23367639-23367659 6 
chr11:23369008-23369054 5.95652 
chr11:23372018-23372043 5.76 
chr11:23373405-23373433 5.46429 
chr11:23375612-23375636 5.70833 
chr11:23376891-23376932 5.82927 
chr11:23378978-23379022 5.20455 
chr11:23381617-23381631 6 
chr11:23383158-23383191 5.39394 
chr11:23387979-23388004 5.88 
chr11:23390340-23390355 6 
chr11:23390399-23390421 5.5 
chr11:23394150-23394174 5.45833 
chr11:23394340-23394369 5.55172 
chr11:23394771-23394811 5.775 
chr11:23395092-23395157 5.75385 
chr11:23397842-23397890 5.77083 
chr11:23398436-23398463 5.62963 
chr11:23400886-23401003 5.52991 
chr11:23407877-23407897 5.6 
chr11:23409687-23409785 5.97959 
chr11:23411267-23411289 5.5 
chr11:23411460-23411508 6 
chr11:23412411-23412438 5.48148 
chr11:23416021-23416045 5.375 
chr11:23417445-23417473 5.60714 
chr11:23417607-23417635 5.42857 
chr11:23418910-23418955 5.51111 
chr11:23419869-23419891 5.5 
chr11:23421967-23422004 5.27027 
chr11:23424671-23424703 5.8125 
chr11:23424870-23424896 5.34615 
chr11:23425082-23425095 6 
chr11:23428347-23428374 5.55556 
chr11:23428851-23428888 5.35135 
chr11:23428931-23428962 5.41935 
chr11:23429346-23429368 5.5 
chr11:23431839-23431874 6 
chr11:23433188-23433207 5.78947 
chr11:23434094-23434109 6 
chr11:23434445-23434470 5.92 
chr11:23435074-23435089 5.93333 
chr11:23435942-23435963 5.85714 
chr11:23435975-23435991 6 
chr11:23437553-23437583 5.93333 
chr11:23439995-23440013 6 
chr11:23440517-23440535 5.83333 
chr11:23441864-23441929 5.50769 
chr11:23442644-23442663 5.63158 
chr11:23445643-23445661 5.88889 
chr11:23445914-23445947 5.36364 
chr11:23448631-23448674 5.51163 
chr11:23453346-23453381 6 
chr11:23453509-23453528 5.63158 
chr11:23459236-23459270 5.79412 
chr11:23459905-23459953 5.60417 
chr11:23461006-23461026 5.7 
chr11:23468291-23468311 5.6 
chr11:23469382-23469408 6 
chr11:23471883-23471906 5.95652 
chr11:23472792-23472811 5.68421 
chr11:23474072-23474101 5.89655 
chr11:23474386-23474413 6 
chr11:23475732-23475759 5.77778 
chr11:23477775-23477802 5.7037 
chr11:23478186-23478215 5.96552 
chr11:23479334-23479357 5.73913 
chr11:23479386-23479423 5.16216 
chr11:23480510-23480535 5.56 
chr11:23483005-23483047 5.80952 
chr11:23483055-23483162 5.53271 
chr11:23483178-23483259 5.24691 
chr11:23483292-23483345 5.50943 
chr11:23483377-23483431 5.57407 
chr11:23484658-23484759 5.30693 
chr11:23485447-23485481 5.20588 
chr11:23485823-23485858 5.28571 
chr11:23487884-23487939 5.4 
chr11:23489080-23489125 5.91111 
chr11:23491432-23491477 5.44444 
chr11:23491509-23491530 5.66667 
chr11:23491821-23491836 6 
chr11:23492217-23492277 5.71667 
chr11:23493321-23493355 5.94118 
chr11:23494349-23494386 5.24324 
chr11:23494748-23494768 5.65 
chr11:23495183-23495226 5.25581 
chr11:23497075-23497105 6 
chr11:23497295-23497319 5.5 
chr11:23499068-23499098 5.86667 
chr11:23503664-23503684 5.7 
chr11:23505208-23505256 5.85417 
chr11:23505662-23505676 6 
chr11:23506636-23506651 5.86667 
chr11:23507880-23507908 5.92857 
chr11:23516893-23516945 5.38462 
chr11:23517019-23517099 5.5 
chr11:23518065-23518133 5.80882 
chr11:23518432-23518469 5.91892 
chr11:23519815-23519827 6 
chr11:23521809-23521840 5.32258 
chr11:23521978-23522042 5.3125 
chr11:23522053-23522081 5.67857 
chr11:23524100-23524208 5.5463 
chr11:23526727-23526759 5.1875 
chr11:23527182-23527210 5.32143 
chr11:23527640-23527667 5.25926 
chr11:23528353-23528381 5.57143 
chr11:23528506-23528572 5.31818 
chr11:23529575-23529590 5.86667 
chr11:23532362-23532375 5.92308 
chr11:23532740-23532763 5.56522 
chr11:23532772-23532841 5.44928 
chr11:23532855-23532884 5.34483 
chr11:23532913-23532940 5.51852 
chr11:23534167-23534283 5.31034 
chr11:23536886-23536904 5.77778 
chr11:23536999-23537039 5.625 
chr11:23537474-23537488 6 
chr11:23538994-23539025 5.64516 
chr11:23540039-23540073 5.17647 
chr11:23541292-23541333 5.5122 
chr11:23541678-23541697 5.89474 
chr11:23542839-23542865 5.92308 
chr11:23543783-23543804 6 
chr11:23546919-23546940 6 
chr11:23547510-23547531 5.71429 
chr11:23547774-23547793 5.63158 
chr11:23548401-23548426 5.36 
chr11:23549886-23549911 5.44 
chr11:23550230-23550248 5.72222 
chr11:23551674-23551689 6 
chr11:23551941-23551976 5.6 
chr11:23553003-23553033 5.46667 
chr11:23554109-23554207 5.19388 
chr11:23554324-23554357 5.48485 
chr11:23561050-23561067 5.94118 
chr11:23562422-23562448 5.30769 
chr11:23562545-23562568 5.69565 
chr11:23562802-23562829 6 
chr11:23566023-23566037 6 
chr11:23566979-23567004 5.32 
chr11:23570740-23570783 6 
chr11:23571102-23571124 5.68182 
chr11:23571251-23571276 5.64 
chr11:23571433-23571453 5.95 
chr11:23571554-23571577 5.78261 
chr11:23574556-23574589 5.24242 
chr11:23581895-23581927 6 
chr11:23583306-23583333 5.2963 
chr11:23585431-23585465 5.47059 
chr11:23586321-23586347 5.38462 
chr11:23587197-23587235 5.78947 
chr11:23587248-23587302 6 
chr11:23588042-23588061 6 
chr11:23589283-23589318 5.31429 
chr11:23589790-23589814 5.45833 
chr11:23592249-23592290 5.5122 
chr11:23593552-23593574 5.54545 
chr11:23597684-23597708 5.5 
chr11:23602768-23602802 6 
chr11:23603013-23603032 5.73684 
chr11:23603778-23603804 5.38462 
chr11:23605759-23605815 5.30357 
chr11:23606235-23606254 5.68421 
chr11:23609504-23609518 6 
chr11:23609751-23609844 5.75269 
chr11:23610548-23610636 5.59091 
chr11:23611563-23611591 5.35714 
chr11:23617291-23617325 5.38235 
chr11:23617378-23617402 5.54167 
chr11:23618165-23618199 6 
chr11:23618539-23618598 5.40678 
chr11:23618920-23618945 6 
chr11:23619825-23619839 6 
chr11:23619940-23619974 5.85294 
chr11:23620087-23620118 5.67742 
chr11:23621927-23621955 5.25 
chr11:23624147-23624180 5.21212 
chr11:23625259-23625281 5.77273 
chr11:23625583-23625606 5.65217 
chr11:23625700-23625759 5.40678 
chr11:23629359-23629387 5.82143 
chr11:23629519-23629553 5.44118 
chr11:23629571-23629672 5.75248 
chr11:23629835-23629848 6 
chr11:23630861-23630873 6 
chr11:23631886-23631922 6
[truncated: 1,930,491 more chars]
