# Supplementary material for: MsDetector: toward a standard computational tool for DNA microsatellites detection
Source: Nucleic Acids Res. 2012 Oct 2;41(1):e22. doi: 10.1093/nar/gks881 (PMC3592430; doi:10.1093/nar/gks881)
Supplement: Supplementary Data [file supp_gks881_nar-01766-met-n-2012-File009.gz › dataset7HumanMs/chr11_fp.rep]

chr11:690440-690453 5.92308 
chr11:756989-757014 5.48 
chr11:876797-876818 5.7619 
chr11:1375614-1375630 5.875 
chr11:2154079-2154105 5.26923 
chr11:2204902-2204930 5.17857 
chr11:2316580-2316608 5.25 
chr11:2318078-2318114 5.19444 
chr11:2327478-2327504 5.46154 
chr11:2457371-2457385 5.92857 
chr11:3025455-3025473 5.72222 
chr11:3030361-3030386 5.32 
chr11:3228975-3229005 5.13333 
chr11:3376187-3376201 6 
chr11:3582284-3582297 5.92308 
chr11:3710754-3710778 5.375 
chr11:4050472-4050498 5.30769 
chr11:4408326-4408345 5.68421 
chr11:5539443-5539467 5.45833 
chr11:5769232-5769259 5.44444 
chr11:6530287-6530309 5.5 
chr11:6532638-6532656 5.72222 
chr11:6666511-6666539 5.35714 
chr11:7735955-7735968 5.92308 
chr11:7916289-7916315 5.26923 
chr11:8022853-8022879 5.30769 
chr11:8084148-8084173 5.6 
chr11:8406703-8406733 5.16667 
chr11:9015759-9015784 5.36 
chr11:9946692-9946714 5.63636 
chr11:10115233-10115252 5.78947 
chr11:10373128-10373140 6 
chr11:10558038-10558062 5.375 
chr11:10725879-10725908 5.27586 
chr11:10848374-10848398 5.375 
chr11:10899637-10899667 5.4 
chr11:10988536-10988548 6 
chr11:11282949-11282978 5.17241 
chr11:11676600-11676629 5.27586 
chr11:12342571-12342591 5.6 
chr11:13084683-13084695 6 
chr11:13094506-13094528 6 
chr11:13252970-13252983 5.92308 
chr11:13432220-13432247 5.22222 
chr11:13446935-13446956 5.7619 
chr11:13589495-13589512 5.88235 
chr11:13695702-13695726 5.45833 
chr11:13941817-13941846 5.17241 
chr11:14093861-14093888 5.22222 
chr11:14710418-14710442 5.375 
chr11:14843165-14843190 5.32 
chr11:14891166-14891186 6 
chr11:14912855-14912887 5.21875 
chr11:15401498-15401511 6 
chr11:15931847-15931859 6 
chr11:16211446-16211461 5.93333 
chr11:16280316-16280330 6 
chr11:16450460-16450478 6 
chr11:17062454-17062466 6 
chr11:17124255-17124274 5.84211 
chr11:17890092-17890120 5.32143 
chr11:17922224-17922249 5.32 
chr11:18356721-18356736 5.86667 
chr11:18373944-18373967 5.52174 
chr11:18964418-18964437 5.94737 
chr11:19491152-19491179 5.51852 
chr11:19503067-19503098 5.16129 
chr11:19681184-19681206 5.59091 
chr11:19810381-19810400 5.63158 
chr11:20037336-20037366 5.26667 
chr11:21163919-21163941 5.54545 
chr11:21280301-21280326 5.64 
chr11:21327909-21327921 6 
chr11:21748711-21748741 5.53333 
chr11:21765626-21765650 5.41667 
chr11:21953055-21953079 5.41667 
chr11:22244599-22244612 6 
chr11:22808727-22808750 5.6087 
chr11:22922699-22922725 5.46154 
chr11:23037024-23037044 5.6 
chr11:23056448-23056467 5.84211 
chr11:23343111-23343123 6 
chr11:24806545-24806558 5.92308 
chr11:25303641-25303671 5.46667 
chr11:25462023-25462044 5.57143 
chr11:25733238-25733264 5.5 
chr11:25818016-25818028 6 
chr11:25976582-25976606 5.54167 
chr11:26134440-26134468 5.25 
chr11:26148438-26148452 6 
chr11:26294305-26294329 5.375 
chr11:27196219-27196245 5.30769 
chr11:27268334-27268360 5.26923 
chr11:27529606-27529618 6 
chr11:27727485-27727507 5.63636 
chr11:27849727-27849744 5.82353 
chr11:27932802-27932823 5.61905 
chr11:27978392-27978408 6 
chr11:28262873-28262903 5.23333 
chr11:28433886-28433906 6 
chr11:29199683-29199708 5.36 
chr11:29484752-29484765 6 
chr11:29899387-29899417 5.33333 
chr11:29917845-29917860 5.93333 
chr11:29943597-29943627 5.2 
chr11:30826674-30826688 6 
chr11:31303183-31303208 5.52 
chr11:31314671-31314695 5.45833 
chr11:31523842-31523869 5.25926 
chr11:31681510-31681530 5.6 
chr11:32543636-32543648 6 
chr11:32640147-32640176 5.17241 
chr11:33132541-33132570 5.17241 
chr11:33317170-33317198 5.28571 
chr11:33579866-33579887 5.52381 
chr11:33909810-33909836 5.34615 
chr11:34049943-34049978 5.17143 
chr11:34420226-34420259 5.15152 
chr11:34794916-34794942 5.30769 
chr11:35103459-35103486 5.40741 
chr11:35373324-35373344 5.6 
chr11:35683074-35683096 5.59091 
chr11:36001737-36001764 5.44444 
chr11:36029609-36029621 6 
chr11:36557080-36557100 5.6 
chr11:36825992-36826012 5.65 
chr11:37358843-37358856 5.92308 
chr11:38245490-38245516 5.26923 
chr11:38760295-38760322 5.22222 
chr11:38913513-38913531 5.72222 
chr11:39196185-39196198 5.92308 
chr11:39528881-39528903 5.5 
chr11:39534530-39534577 5.34043 
chr11:39662557-39662572 5.86667 
chr11:39848778-39848794 5.875 
chr11:40014207-40014219 6 
chr11:40326695-40326732 5.18919 
chr11:40484701-40484729 5.5 
chr11:40707140-40707153 5.92308 
chr11:40713943-40713957 6 
chr11:40754888-40754922 5.41176 
chr11:40908442-40908461 5.63158 
chr11:42152291-42152304 5.92308 
chr11:42219918-42219943 5.4 
chr11:43060132-43060159 5.33333 
chr11:43251977-43252002 5.48 
chr11:43359892-43359919 5.33333 
chr11:43456116-43456135 5.84211 
chr11:43631420-43631434 6 
chr11:44267603-44267634 5.29032 
chr11:44505380-44505392 6 
chr11:45652134-45652158 5.375 
chr11:45798098-45798124 5.30769 
chr11:46178136-46178156 5.65 
chr11:46221340-46221352 6 
chr11:46261098-46261110 6 
chr11:46568193-46568207 6 
chr11:46801972-46802002 5.13333 
chr11:47348124-47348148 5.41667 
chr11:47435911-47435924 5.92308 
chr11:47678233-47678259 5.30769 
chr11:48518565-48518582 5.76471 
chr11:49090018-49090031 5.92308 
chr11:49675678-49675692 6 
chr11:49778243-49778268 5.48 
chr11:50085002-50085019 5.94118 
chr11:50248667-50248679 6 
chr11:50397073-50397105 5.34375 
chr11:50673264-50673284 5.6 
chr11:51369031-51369055 5.41667 
chr11:51392344-51392374 5.26667 
chr11:51505329-51505344 5.86667 
chr11:55664676-55664705 5.2069 
chr11:56308616-56308643 5.51852 
chr11:57135117-57135146 5.2069 
chr11:57652861-57652873 6 
chr11:58126735-58126753 5.72222 
chr11:58209854-58209877 5.52174 
chr11:58255819-58255831 6 
chr11:58770974-58770999 5.44 
chr11:59601972-59602003 5.22581 
chr11:59605630-59605651 5.85714 
chr11:59754909-59754928 5.63158 
chr11:59757679-59757698 5.73684 
chr11:60337340-60337367 5.22222 
chr11:60414205-60414221 6 
chr11:61236273-61236298 5.4 
chr11:62393444-62393459 6 
chr11:62687912-62687925 6 
chr11:63982538-63982550 6 
chr11:64531643-64531659 5.8125 
chr11:64624639-64624652 5.92308 
chr11:65241561-65241586 5.4 
chr11:65426862-65426887 5.32 
chr11:65680064-65680077 5.92308 
chr11:65874268-65874302 5.26471 
chr11:66426197-66426213 6 
chr11:67938986-67939001 6 
chr11:68338284-68338308 5.45833 
chr11:68539662-68539688 5.38462 
chr11:68648867-68648895 5.32143 
chr11:68825212-68825232 5.6 
chr11:68844518-68844540 5.54545 
chr11:69856577-69856590 5.92308 
chr11:70626063-70626075 6 
chr11:71091485-71091515 5.43333 
chr11:71359594-71359607 6 
chr11:72505872-72505895 5.43478 
chr11:73217389-73217421 5.34375 
chr11:73366500-73366525 5.4 
chr11:73595952-73595981 5.27586 
chr11:73891110-73891139 5.27586 
chr11:74149450-74149472 5.68182 
chr11:74536419-74536446 5.22222 
chr11:74848326-74848352 5.34615 
chr11:75049375-75049393 5.72222 
chr11:75143851-75143880 5.2069 
chr11:75201216-75201233 5.82353 
chr11:75644924-75644947 5.47826 
chr11:76093481-76093510 5.27586 
chr11:76309500-76309529 5.24138 
chr11:76690835-76690847 6 
chr11:78740879-78740891 6 
chr11:78789502-78789532 5.23333 
chr11:78877017-78877032 5.93333 
chr11:79227455-79227479 5.375 
chr11:79944597-79944613 5.875 
chr11:80482555-80482574 5.94737 
chr11:80818413-80818432 5.63158 
chr11:81248375-81248409 5.26471 
chr11:81437340-81437357 5.76471 
chr11:82383326-82383354 5.53571 
chr11:82588131-82588143 6 
chr11:82762481-82762496 6 
chr11:82765418-82765445 5.59259 
chr11:83727572-83727597 5.44 
chr11:84070661-84070695 5.32353 
chr11:84557631-84557655 5.45833 
chr11:84584882-84584905 5.52174 
chr11:84993298-84993324 5.30769 
chr11:85953644-85953666 5.5 
chr11:86451938-86451954 5.875 
chr11:86814078-86814107 5.34483 
chr11:86856524-86856537 6 
chr11:87466924-87466943 5.63158 
chr11:87687817-87687830 5.92308 
chr11:87850664-87850690 5.30769 
chr11:88313633-88313649 6 
chr11:88356861-88356886 5.56 
chr11:88371594-88371611 5.88235 
chr11:88638224-88638243 5.63158 
chr11:88986722-88986747 5.32 
chr11:89207857-89207881 5.625 
chr11:89217782-89217809 5.2963 
chr11:89234531-89234555 5.375 
chr11:89244663-89244677 5.92857 
chr11:89268765-89268792 5.44444 
chr11:89668470-89668488 5.72222 
chr11:90140030-90140044 5.92857 
chr11:90263947-90263973 5.34615 
chr11:90338287-90338308 5.57143 
chr11:90424878-90424904 5.30769 
chr11:90602821-90602840 5.68421 
chr11:90836997-90837013 5.875 
chr11:90846500-90846529 5.24138 
chr11:91016899-91016921 5.63636 
chr11:91026465-91026499 5.41176 
chr11:91053566-91053593 5.44444 
chr11:91305797-91305811 6 
chr11:91320461-91320481 5.6 
chr11:91389915-91389934 5.68421 
chr11:91469844-91469863 5.73684 
chr11:91624170-91624196 5.26923 
chr11:91633301-91633331 5.4 
chr11:91688199-91688211 6 
chr11:91922630-91922655 5.36 
chr11:92259658-92259687 5.2069 
chr11:92414979-92415003 5.41667 
chr11:92582348-92582378 5.16667 
chr11:92921551-92921578 5.25926 
chr11:93135901-93135930 5.24138 
chr11:93166615-93166639 5.375 
chr11:93334049-93334070 5.61905 
chr11:93632790-93632815 5.56 
chr11:93761423-93761449 5.30769 
chr11:93882985-93883017 5.34375 
chr11:94280934-94280950 5.875 
chr11:94290336-94290362 5.65385 
chr11:94333174-94333195 5.66667 
chr11:94566531-94566559 5.25 
chr11:94721255-94721280 5.44 
chr11:94797532-94797561 5.17241 
chr11:94839966-94839996 5.3 
chr11:94937204-94937233 5.24138 
chr11:95022575-95022587 6 
chr11:95204198-95204210 6 
chr11:95377596-95377615 5.63158 
chr11:95718373-95718390 5.82353 
chr11:96831415-96831438 5.43478 
chr11:96834648-96834676 5.21429 
chr11:97629040-97629066 5.5 
chr11:97872774-97872810 5.69444 
chr11:97919679-97919708 5.37931 
chr11:98198741-98198754 5.92308 
chr11:98222137-98222154 5.82353 
chr11:98635799-98635817 5.88889 
chr11:98944497-98944518 5.61905 
chr11:99066883-99066895 6 
chr11:99136122-99136147 5.32 
chr11:99181825-99181856 5.19355 
chr11:99372189-99372202 5.92308 
chr11:100089462-100089481 5.78947 
chr11:100234034-100234049 5.93333 
chr11:101143397-101143422 5.32 
chr11:101417324-101417352 5.21429 
chr11:101486455-101486484 5.2069 
chr11:101976456-101976474 5.77778 
chr11:102127637-102127664 5.22222 
chr11:102128423-102128446 5.43478 
chr11:102268780-102268802 5.59091 
chr11:102747517-102747542 5.32 
chr11:103534142-103534155 5.92308 
chr11:103646102-103646126 5.375 
chr11:103886312-103886336 5.70833 
chr11:104529506-104529530 5.45833 
chr11:104828281-104828307 5.30769 
chr11:105172878-105172891 5.92308 
chr11:105442146-105442174 5.39286 
chr11:105799505-105799526 5.57143 
chr11:106499376-106499393 5.82353 
chr11:107374174-107374197 5.43478 
chr11:107400295-107400316 5.52381 
chr11:107465331-107465350 5.73684 
chr11:108119036-108119055 5.63158 
chr11:109031084-109031106 5.77273 
chr11:109159826-109159856 5.13333 
chr11:109461824-109461841 5.88235 
chr11:110177652-110177679 5.33333 
chr11:110545997-110546022 5.4 
chr11:111011130-111011144 6 
chr11:111012563-111012592 5.34483 
chr11:112243123-112243145 5.68182 
chr11:112402915-112402928 5.92308 
chr11:113498597-113498621 5.54167 
chr11:113576459-113576482 5.52174 
chr11:113912965-113912994 5.24138 
chr11:114295501-114295527 5.42308 
chr11:114429795-114429832 5.16216 
chr11:114940241-114940269 5.28571 
chr11:115156005-115156032 5.2963 
chr11:115441335-115441361 5.42308 
chr11:115562936-115562953 5.76471 
chr11:115568362-115568376 6 
chr11:115742280-115742297 6 
chr11:116137929-116137952 5.6087 
chr11:116644775-116644788 5.92308 
chr11:116724684-116724696 6 
chr11:117180889-117180901 6 
chr11:117298781-117298797 5.875 
chr11:117845371-117845402 5.22581 
chr11:119047787-119047805 6 
chr11:119584844-119584857 6 
chr11:119820802-119820830 5.25 
chr11:119942775-119942793 6 
chr11:120030913-120030926 6 
chr11:120083404-120083416 6 
chr11:120196894-120196908 6 
chr11:120354197-120354218 5.52381 
chr11:120623487-120623511 5.91667 
chr11:120757356-120757382 5.26923 
chr11:121539911-121539938 5.25926 
chr11:121893985-121893997 6 
chr11:122141934-122141954 5.6 
chr11:122229819-122229832 5.92308 
chr11:122560863-122560897 5.26471 
chr11:123357100-123357124 5.54167 
chr11:123590477-123590502 5.52 
chr11:124219439-124219456 6 
chr11:124487314-124487326 6 
chr11:124534109-124534122 6 
chr11:125260880-125260907 5.2963 
chr11:125554410-125554422 6 
chr11:125574283-125574312 5.37931 
chr11:126870602-126870624 5.54545 
chr11:127272276-127272307 5.3871 
chr11:127366640-127366653 5.92308 
chr11:128427146-128427158 6 
chr11:128888702-128888723 5.52381 
chr11:129302747-129302761 6 
chr11:129859215-129859243 5.57143 
chr11:129968892-129968916 5.41667 
chr11:130186018-130186041 5.6087 
chr11:130541720-130541733 5.92308 
chr11:131159161-131159191 5.13333 
chr11:131310853-131310869 5.875 
chr11:131341160-131341187 5.33333 
chr11:131548957-131548974 5.82353 
chr11:132206846-132206858 6 
chr11:132220126-132220152 5.38462 
chr11:132836815-132836840 5.48 
chr11:133397822-133397854 5.375 
chr11:133808862-133808897 5.08571 
chr11:133850434-133850447 5.92308 
chr11:133936080-133936113 5.27273 
chr11:133950924-133950954 5.16667 
chr11:133981131-133981152 5.57143 
chr11:134104023-134104054 5.16129 
chr11:134662760-134662783 5.86957 
chr11:134743870-134743906 5.22222 
