# Supplementary material for: MsDetector: toward a standard computational tool for DNA microsatellites detection
Source: Nucleic Acids Res. 2012 Oct 2;41(1):e22. doi: 10.1093/nar/gks881 (PMC3592430; doi:10.1093/nar/gks881)
Supplement: Supplementary Data [file supp_gks881_nar-01766-met-n-2012-File009.gz › dataset7HumanMs/chr12.rep]

chr12:60918-60945 5.55556 
chr12:62402-62438 5.91667 
chr12:64439-64513 6 
chr12:67384-67425 5.19512 
chr12:68180-68203 5.86957 
chr12:72730-72830 5.65 
chr12:73454-73488 5.23529 
chr12:74432-74457 5.32 
chr12:83179-83214 5.54286 
chr12:88880-88907 5.66667 
chr12:89797-89820 5.43478 
chr12:90369-90400 5.25806 
chr12:94663-94700 5.27027 
chr12:94786-95000 5.18692 
chr12:95154-95739 5.89231 
chr12:148818-148838 5.95 
chr12:153939-153977 5.65789 
chr12:154124-154140 6 
chr12:155454-155478 5.375 
chr12:155558-155572 6 
chr12:157493-157508 5.93333 
chr12:158721-158752 5.83871 
chr12:160027-160058 5.74194 
chr12:162033-162047 6 
chr12:162308-162401 5.34409 
chr12:163515-163530 6 
chr12:165884-165901 5.82353 
chr12:172058-172092 5.88235 
chr12:173160-173181 5.7619 
chr12:174346-174376 5.56667 
chr12:175794-175850 5.28571 
chr12:176013-176043 5.53333 
chr12:176276-176307 5.41935 
chr12:178139-178152 6 
chr12:179089-179112 5.47826 
chr12:182215-182259 6 
chr12:182838-182864 6 
chr12:185252-185298 6 
chr12:187276-187305 5.2069 
chr12:187455-187475 5.8 
chr12:194192-194218 5.5 
chr12:200855-200881 5.96154 
chr12:200946-200969 5.86957 
chr12:209127-209148 5.52381 
chr12:210867-210889 6 
chr12:211239-211402 5.78528 
chr12:212510-212532 5.5 
chr12:212596-212707 5.41441 
chr12:212720-212782 5.64516 
chr12:212842-212895 5.39623 
chr12:212905-212994 5.24719 
chr12:213018-213075 5.78947 
chr12:213584-213613 5.41379 
chr12:216568-216588 6 
chr12:217257-217287 6 
chr12:221450-221488 5.34211 
chr12:222064-222103 5.53846 
chr12:225893-225934 5.73171 
chr12:226625-226657 5.28125 
chr12:228683-228701 5.72222 
chr12:229175-229187 6 
chr12:231556-231598 5.21429 
chr12:233555-233581 5.92308 
chr12:233677-233696 5.68421 
chr12:234843-234862 5.63158 
chr12:235710-235734 6 
chr12:236680-236704 5.875 
chr12:245422-245439 5.76471 
chr12:246661-246684 5.56522 
chr12:246796-246829 5.84848 
chr12:248239-248261 5.63636 
chr12:248311-248350 5.25641 
chr12:248548-248579 5.45161 
chr12:252374-252401 6 
chr12:252992-253033 6 
chr12:255822-255922 5.58 
chr12:259557-259605 5.29167 
chr12:263876-263903 5.2963 
chr12:264969-264997 5.25 
chr12:265615-265673 5.7931 
chr12:272394-272410 5.875 
chr12:272426-272442 5.875 
chr12:272458-272474 5.875 
chr12:273189-273218 5.44828 
chr12:277546-277585 5.69231 
chr12:280658-280672 6 
chr12:281567-281599 5.78125 
chr12:285786-285799 6 
chr12:287272-287286 6 
chr12:288739-288767 5.78571 
chr12:290465-290486 5.95238 
chr12:292107-292134 5.55556 
chr12:292722-292744 5.90909 
chr12:293915-293946 5.80645 
chr12:296753-296807 5.75926 
chr12:296931-296966 5.51429 
chr12:298023-298054 5.22581 
chr12:298803-298836 5.24242 
chr12:300739-300769 5.53333 
chr12:300829-300849 6 
chr12:302131-302164 5.24242 
chr12:304365-304383 5.77778 
chr12:306215-306230 6 
chr12:306239-306369 5.95385 
chr12:306701-306722 5.52381 
chr12:306870-306908 5.34211 
chr12:308305-308340 5.37143 
chr12:309272-309289 6 
chr12:312203-312245 5.92857 
chr12:312818-312841 5.43478 
chr12:312956-312984 5.75 
chr12:313029-313056 5.22222 
chr12:317094-317114 5.7 
chr12:321683-321702 5.68421 
chr12:323599-323645 5.5 
chr12:326368-326581 5.80282 
chr12:327863-327885 5.72727 
chr12:334824-334850 5.61538 
chr12:343637-343696 6 
chr12:344437-344467 6 
chr12:349316-349347 5.3871 
chr12:350468-350499 5.77419 
chr12:351470-351500 5.26667 
chr12:352341-352366 5.96 
chr12:354845-354862 5.88235 
chr12:355284-355320 5.77778 
chr12:355484-355503 6 
chr12:356173-356234 5.7541 
chr12:357569-357585 6 
chr12:357710-357739 5.65517 
chr12:358399-358419 5.7 
chr12:359996-360014 5.94444 
chr12:360053-360082 5.2069 
chr12:360320-360339 5.78947 
chr12:361080-361104 5.91667 
chr12:364151-364180 5.86207 
chr12:371091-371109 5.72222 
chr12:372104-372134 5.53333 
chr12:375681-375712 5.74194 
chr12:375876-375910 5.61765 
chr12:379372-379397 5.96 
chr12:379542-379578 5.5 
chr12:383481-383498 5.82353 
chr12:385898-385913 6 
chr12:391333-391353 5.7 
chr12:393295-393322 5.40741 
chr12:393383-393411 5.39286 
chr12:393781-393810 5.31034 
chr12:397622-397649 5.25926 
chr12:398880-398896 6 
chr12:399058-399091 5.87879 
chr12:399679-399701 5.81818 
chr12:401067-401080 6 
chr12:402088-402118 5.4 
chr12:402944-402962 5.72222 
chr12:404399-404586 5.75401 
chr12:405488-405500 6 
chr12:411793-411821 5.17857 
chr12:413612-413627 6 
chr12:415135-415152 6 
chr12:415909-415921 6 
chr12:419022-419051 5.51724 
chr12:424246-424272 5.65385 
chr12:425435-425460 5.6 
chr12:427007-427040 5.60606 
chr12:428920-428948 5.78571 
chr12:429661-429683 5.68182 
chr12:432376-432400 6 
chr12:434038-434055 5.82353 
chr12:434839-434860 5.85714 
chr12:436030-436061 5.90323 
chr12:438650-438666 5.8125 
chr12:439220-439259 5.89744 
chr12:440653-440742 5.32584 
chr12:441131-441147 5.9375 
chr12:442584-442621 5.94595 
chr12:445209-445229 6 
chr12:445524-445538 6 
chr12:448344-448356 6 
chr12:449041-449053 6 
chr12:449860-449880 6 
chr12:450300-450322 5.72727 
chr12:451065-451101 5.5 
chr12:451940-451954 6 
chr12:458070-458093 5.6087 
chr12:458496-458509 6 
chr12:459593-459607 6 
chr12:461269-461291 6 
chr12:462501-462523 5.59091 
chr12:464481-464505 5.5 
chr12:466993-467015 6 
chr12:468136-468175 5.76923 
chr12:468331-468349 5.77778 
chr12:468907-469037 5.54615 
chr12:473945-473969 5.91667 
chr12:477024-477054 5.8 
chr12:479558-479582 5.66667 
chr12:486063-486088 5.4 
chr12:487222-487245 5.65217 
chr12:488124-488137 6 
chr12:490153-490170 5.88235 
chr12:493750-493777 5.81481 
chr12:494347-494361 6 
chr12:494587-494617 5.9 
chr12:494662-494693 5.90323 
chr12:495849-495863 6 
chr12:498714-498732 6 
chr12:498739-498761 5.77273 
chr12:499286-499305 6 
chr12:499902-499922 6 
chr12:502271-502293 5.63636 
chr12:504716-504753 5.78378 
chr12:505059-505084 5.72 
chr12:505215-505239 5.70833 
chr12:505558-505584 5.69231 
chr12:506758-506794 5.36111 
chr12:507898-507938 5.275 
chr12:512654-512670 5.875 
chr12:513486-513498 6 
chr12:513887-513900 6 
chr12:515082-515097 6 
chr12:516948-516966 6 
chr12:517388-517413 5.36 
chr12:518376-518396 5.7 
chr12:518997-519009 6 
chr12:519427-519446 6 
chr12:522792-522806 6 
chr12:523239-523270 5.32258 
chr12:524423-524445 5.77273 
chr12:524569-524637 5.44118 
chr12:524649-524705 5.58929 
chr12:524795-524812 6 
chr12:524964-524983 5.94737 
chr12:525458-525594 5.66912 
chr12:527847-527874 6 
chr12:532255-532270 5.93333 
chr12:532279-532299 6 
chr12:532455-532481 5.73077 
chr12:532624-532674 5.98 
chr12:534077-534105 5.64286 
chr12:535012-535049 5.94595 
chr12:536623-536653 5.83333 
chr12:537676-537697 6 
chr12:537796-537846 5.24 
chr12:538933-538964 5.67742 
chr12:539092-539106 6 
chr12:539144-539168 5.83333 
chr12:540232-540246 6 
chr12:540375-540396 5.80952 
chr12:543511-543530 5.78947 
chr12:545281-545296 6 
chr12:547011-547031 6 
chr12:547909-547931 6 
chr12:548078-548090 6 
chr12:548945-548965 5.6 
chr12:550911-550923 6 
chr12:552103-552122 6 
chr12:554739-554752 6 
chr12:555219-555232 6 
chr12:556115-556133 5.77778 
chr12:557206-557225 5.84211 
chr12:559149-559196 5.51064 
chr12:559229-559249 5.75 
chr12:561594-561615 6 
chr12:561721-561744 5.6087 
chr12:563271-563290 5.94737 
chr12:564806-564828 5.59091 
chr12:565142-565155 5.92308 
chr12:565593-565681 5.80682 
chr12:566606-566638 5.25 
chr12:567768-567788 6 
chr12:568514-568537 5.47826 
chr12:569069-569097 5.85714 
chr12:569451-569497 5.21739 
chr12:576721-576744 5.69565 
chr12:579901-579923 6 
chr12:580550-580585 6 
chr12:580872-580910 5.78947 
chr12:580932-580957 5.44 
chr12:581609-581625 5.875 
chr12:582142-582157 6 
chr12:584113-584128 6 
chr12:584279-584309 5.76667 
chr12:587416-587433 6 
chr12:595371-595388 6 
chr12:596512-596539 5.25926 
chr12:596879-596917 5.60526 
chr12:597307-597324 5.76471 
chr12:597606-597650 5.27273 
chr12:597809-597842 5.72727 
chr12:597980-598009 5.86207 
chr12:602755-602776 5.7619 
chr12:605764-605779 5.86667 
chr12:606305-606331 5.76923 
chr12:610031-610046 6 
chr12:610140-610161 5.7619 
chr12:612084-612100 6 
chr12:613445-613464 6 
chr12:613874-613894 5.9 
chr12:613971-613997 5.57692 
chr12:615785-615815 5.96667 
chr12:620179-620216 6 
chr12:620361-620739 5.7381 
chr12:620742-621845 5.75159 
chr12:621856-622146 5.66552 
chr12:622157-622376 5.75342 
chr12:622765-622793 5.57143 
chr12:623357-623377 5.8 
chr12:624184-624199 5.86667 
chr12:624340-624363 5.6087 
chr12:625311-625323 6 
chr12:627993-628009 5.9375 
chr12:630055-630085 5.73333 
chr12:632107-632125 6 
chr12:632446-632464 5.72222 
chr12:633225-633242 6 
chr12:633801-633832 5.83871 
chr12:634252-634288 5.86111 
chr12:635834-635877 5.7907 
chr12:636084-636109 5.96 
chr12:636246-636269 6 
chr12:637088-637100 6 
chr12:637371-637384 5.92308 
chr12:639810-639822 6 
chr12:640475-640500 6 
chr12:641117-641147 5.5 
chr12:643097-643126 5.24138 
chr12:644188-644214 5.34615 
chr12:647399-647426 5.2963 
chr12:647726-647742 6 
chr12:648700-648720 5.8 
chr12:649078-649094 6 
chr12:649893-649922 5.86207 
chr12:650996-651034 5.71053 
chr12:651507-651531 5.375 
chr12:654806-655255 5.65033 
chr12:655267-655444 5.29944 
chr12:656321-656349 5.71429 
chr12:657532-657558 5.84615 
chr12:659651-659679 5.85714 
chr12:660047-660071 5.79167 
chr12:661458-661497 6 
chr12:662903-662934 5.67742 
chr12:663955-663978 6 
chr12:664343-664373 5.93333 
chr12:664917-664963 5.67391 
chr12:676488-676508 5.65 
chr12:676650-676664 6 
chr12:677172-677190 6 
chr12:678811-678832 5.90476 
chr12:679841-679856 6 
chr12:682016-682034 6 
chr12:682189-682204 6 
chr12:682743-682801 5.7069 
chr12:683390-683402 6 
chr12:683489-683513 5.66667 
chr12:686581-686604 5.78261 
chr12:687034-687055 6 
chr12:688648-688692 5.90909 
chr12:689434-689456 5.59091 
chr12:689752-689777 5.84 
chr12:689958-690112 5.61039 
chr12:690119-690178 5.20339 
chr12:690196-690375 5.62011 
chr12:691401-691428 5.55556 
chr12:691441-691468 5.55556 
chr12:691481-691508 5.55556 
chr12:691597-691624 5.55556 
chr12:691677-691704 5.55556 
chr12:691717-691744 5.55556 
chr12:691909-691936 5.55556 
chr12:691949-691976 5.55556 
chr12:692069-692096 5.55556 
chr12:693970-693988 6 
chr12:694621-694730 5.86239 
chr12:696854-696867 5.92308 
chr12:697314-697415 5.85149 
chr12:697559-697589 5.26667 
chr12:698198-698223 5.56 
chr12:702882-703006 5.54839 
chr12:703342-703383 5.73171 
chr12:703789-703843 5.7037 
chr12:705670-705694 5.5 
chr12:705704-705739 5.4 
chr12:707310-707334 5.375 
chr12:707857-707878 5.52381 
chr12:709723-709747 5.66667 
chr12:709809-709860 5.82353 
chr12:710384-710419 5.22857 
chr12:710714-710739 5.76 
chr12:711043-711064 5.95238 
chr12:715195-715226 5.32258 
chr12:715395-715427 5.65625 
chr12:716517-716541 6 
chr12:717664-717687 5.6087 
chr12:718936-718948 6 
chr12:719110-719124 6 
chr12:719895-719911 6 
chr12:720316-720522 5.76214 
chr12:723073-723113 5.95 
chr12:729783-729806 6 
chr12:730617-730700 5.89157 
chr12:730757-730779 5.63636 
chr12:730983-731001 5.77778 
chr12:731288-731300 6 
chr12:731575-731613 5.84211 
chr12:731947-731969 5.81818 
chr12:733200-733230 5.96667 
chr12:734268-734308 5.9 
chr12:736550-736576 5.34615 
chr12:737140-737159 5.84211 
chr12:739047-739088 5.90244 
chr12:739495-739551 5.48214 
chr12:740524-740542 6 
chr12:743431-743456 6 
chr12:744219-744231 6 
chr12:745542-745589 5.70213 
chr12:745875-745899 5.5 
chr12:746806-746834 6 
chr12:749680-749702 5.63636 
chr12:751010-751023 6 
chr12:751414-751434 5.95 
chr12:752091-752143 5.36538 
chr12:752410-752436 5.34615 
chr12:752477-752518 5.39024 
chr12:756600-756618 6 
chr12:758143-758201 5.89655 
chr12:758213-758229 5.8125 
chr12:758676-758719 5.97674 
chr12:759480-759500 5.75 
chr12:762113-762141 6 
chr12:762184-762199 6 
chr12:762548-762603 5.38182 
chr12:763687-763700 6 
chr12:764057-764100 5.30233 
chr12:765078-765128 5.7 
chr12:765528-765546 6 
chr12:766757-766770 6 
chr12:767154-767177 6 
chr12:767812-767922 5.9 
chr12:768198-768239 5.85366 
chr12:768263-768290 5.66667 
chr12:769455-769472 6 
chr12:769505-769535 5.9 
chr12:771575-771594 6 
chr12:774602-774614 6 
chr12:775604-775625 5.90476 
chr12:777112-777130 6 
chr12:777707-777739 5.28125 
chr12:777903-777919 6 
chr12:779366-779390 5.66667 
chr12:779550-779679 5.81395 
chr12:780778-780796 6 
chr12:781701-781733 5.78125 
chr12:781756-781786 5.7 
chr12:781984-782007 5.78261 
chr12:782120-782146 6 
chr12:784707-784744 5.94595 
chr12:785901-785924 6 
chr12:786906-786918 6 
chr12:787212-787246 5.94118 
chr12:787531-787581 5.76 
chr12:788967-789033 5.48485 
chr12:790812-790828 6 
chr12:791664-791713 5.95918 
chr12:792381-792414 5.30303 
chr12:792889-792910 6 
chr12:793931-793968 5.67568 
chr12:794374-794405 5.48387 
chr12:794455-794479 5.66667 
chr12:795187-795206 6 
chr12:796764-796783 5.78947 
chr12:798001-798026 5.88 
chr12:799217-799283 5.86364 
chr12:800259-800281 5.95455 
chr12:800871-800888 6 
chr12:801683-801711 5.32143 
chr12:802516-802539 5.47826 
chr12:803468-803492 5.83333 
chr12:803513-803534 5.66667 
chr12:804331-804553 5.42342 
chr12:806310-806330 5.9 
chr12:806969-806984 6 
chr12:808352-808370 6 
chr12:808849-808864 6 
chr12:809043-809103 5.31667 
chr12:810687-810710 5.73913 
chr12:810923-810953 5.56667 
chr12:811784-811802 5.83333 
chr12:812476-812506 6 
chr12:813689-813705 5.875 
chr12:814156-814291 5.59259 
chr12:814340-814361 5.7619 
chr12:814491-814518 5.7037 
chr12:815451-815473 5.5 
chr12:815650-815697 5.6383 
chr12:815844-815881 5.27027 
chr12:816755-816790 5.91429 
chr12:817086-817104 5.77778 
chr12:817230-817249 5.63158 
chr12:819224-819244 5.95 
chr12:819534-819565 6 
chr12:819594-819615 5.57143 
chr12:819656-819697 5.63415 
chr12:820104-820128 5.45833 
chr12:822496-822524 5.57143 
chr12:823810-823835 5.76 
chr12:824371-824385 6 
chr12:824670-824696 5.73077 
chr12:827969-828016 5.6383 
chr12:828904-828919 6 
chr12:829239-829260 5.52381 
chr12:829782-829795 6 
chr12:831008-831036 5.57143 
chr12:831186-831543 5.77591 
chr12:832116-832131 6 
chr12:833322-833356 5.35294 
chr12:834082-834127 5.77778 
chr12:837193-837229 5.5 
chr12:837871-837900 5.58621 
chr12:839137-839149 6 
chr12:841813-841828 5.86667 
chr12:842063-842093 5.56667 
chr12:842851-842865 6 
chr12:843239-843295 5.58929 
chr12:844806-844830 5.5 
chr12:845808-845830 5.5 
chr12:846111-846128 6 
chr12:847522-847552 5.7 
chr12:848534-848568 5.20588 
chr12:849306-849338 6 
chr12:850942-850969 6 
chr12:851825-851848 5.47826 
chr12:854654-854672 5.77778 
chr12:855201-855239 5.28947 
chr12:855462-855498 5.66667 
chr12:857360-857399 5.87179 
chr12:857791-857809 5.94444 
chr12:859440-859461 6 
chr12:861374-861399 5.72 
chr12:862025-862052 5.2963 
chr12:863261-863294 5.30303 
chr12:865138-865167 5.93103 
chr12:866475-866505 5.83333 
chr12:867201-867234 5.9697 
chr12:867536-867559 5.91304 
chr12:868175-868205 5.6 
chr12:868438-868466 5.42857 
chr12:868493-868512 5.94737 
chr12:869925-869946 5.66667 
chr12:870105-870117 6 
chr12:871214-871239 5.76 
chr12:871613-871640 5.25926 
chr12:873052-873084 5.59375 
chr12:873800-873823 5.82609 
chr12:874942-874992 5.26 
chr12:875411-875446 5.37143 
chr12:876400-876430 6 
chr12:881570-881609 5.94872 
chr12:881618-881647 5.93103 
chr12:885095-885118 5.52174 
chr12:885560-885606 6 
chr12:886315-886348 6 
chr12:887456-887511 5.47273 
chr12:887803-887816 6 
chr12:888512-888583 5.57746 
chr12:890266-890284 6 
chr12:892655-892672 5.88235 
chr12:893074-893096 6 
chr12:893399-893414 5.86667 
chr12:894923-894939 5.8125 
chr12:898700-898715 6 
chr12:899401-899444 5.25581 
chr12:899947-899987 5.7 
chr12:900391-900420 6 
chr12:901474-901491 6 
chr12:905598-905610 6 
chr12:907114-907127 6 
chr12:907337-907371 5.38235 
chr12:908454-908475 5.71429 
chr12:909816-909841 5.44 
chr12:910579-910630 5.82353 
chr12:912902-912920 5.83333 
chr12:914062-914174 5.4375 
chr12:914884-914910 5.34615 
chr12:916459-916472 6 
chr12:916877-916898 6 
chr12:917450-917467 6 
chr12:917919-917941 5.81818 
chr12:918391-918418 5.81481 
chr12:920036-920049 5.92308 
chr12:921967-921997 5.16667 
chr12:922400-922421 5.52381 
chr12:923254-923278 5.58333 
chr12:925432-925447 5.86667 
chr12:926087-926134 5.25532 
chr12:926531-926557 5.26923 
chr12:926879-926907 5.78571 
chr12:927117-927134 6 
chr12:929632-929651 6 
chr12:930208-930228 6 
chr12:931253-931272 6 
chr12:933066-933082 6 
chr12:933382-933395 6 
chr12:934072-934127 5.18182 
chr12:936686-936713 6 
chr12:937472-937486 5.92857 
chr12:939033-939056 5.52174 
chr12:941223-941254 5.74194 
chr12:944318-944366 5.22917 
chr12:946739-946772 5.9697 
chr12:947244-947271 6 
chr12:947576-947591 6 
chr12:947950-947974 5.58333 
chr12:949050-949067 6 
chr12:949457-949473 6 
chr12:950285-950303 5.77778 
chr12:951018-951050 5.59375 
chr12:951643-951662 5.94737 
chr12:952089-952111 6 
chr12:953292-953310 5.94444 
chr12:954056-954074 6 
chr12:956967-956986 6 
chr12:957662-957677 6 
chr12:964990-965018 5.96429 
chr12:968787-968807 5.8 
chr12:969208-969248 5.225 
chr12:970092-970124 5.5625 
chr12:973276-973288 6 
chr12:974078-974095 5.76471 
chr12:974239-974267 5.32143 
chr12:981274-981306 5.78125 
chr12:986218-986239 6 
chr12:988610-988629 5.84211 
chr12:988674-988698 5.95833 
chr12:994398-994412 6 
chr12:999117-999130 6 
chr12:1000759-1000789 5.56667 
chr12:1001229-1001253 5.625 
chr12:1001747-1001772 5.36 
chr12:1002989-1003008 6 
chr12:1004582-1004637 5.78182 
chr12:1006046-1006100 5.92593 
chr12:1006200-1006239 5.61538 
chr12:1007648-1007660 6 
chr12:1007726-1007744 5.88889 
chr12:1008465-1008487 6 
chr12:1008617-1008634 6 
chr12:1009174-1009196 5.81818 
chr12:1018420-1018446 5.26923 
chr12:1019861-1019874 6 
chr12:1020442-1020456 6 
chr12:1021888-1021915 5.88889 
chr12:1024872-1024902 6 
chr12:1026864-1026889 6 
chr12:1026936-1026951 6 
chr12:1027558-1027576 5.94444 
chr12:1027727-1027750 6 
chr12:1028915-1028927 6 
chr12:1030853-1030912 5.54237 
chr12:1031357-1031375 6 
chr12:1031981-1032009 5.75 
chr12:1032153-1032172 6 
chr12:1033222-1033239 5.94118 
chr12:1033900-1033930 5.2 
chr12:1034113-1034128 6 
chr12:1035713-1035739 5.26923 
chr12:1037790-1037815 5.56 
chr12:1040820-1040858 5.42105 
chr12:1041769-1041798 5.24138 
chr12:1042918-1042954 5.36111 
chr12:1043268-1043289 5.7619 
chr12:1043626-1043642 6 
chr12:1044546-1044560 6 
chr12:1045019-1045060 5.95122 
chr12:1045471-1045493 5.90909 
chr12:1045651-1045666 6 
chr12:1047851-1047868 5.82353 
chr12:1048218-1048257 5.79487 
chr12:1049692-1049721 5.48276 
chr12:1049776-1049796 6 
chr12:1050023-1050048 5.36 
chr12:1050787-1050809 6 
chr12:1052934-1052962 5.60714 
chr12:1053379-1053395 5.875 
chr12:1053773-1053794 6 
chr12:1053928-1053946 5.77778 
chr12:1055312-1055334 5.5 
chr12:1056494-1056521 5.59259 
chr12:1057051-1057075 5.83333 
chr12:1058215-1058228 6 
chr12:1061093-1061121 5.28571 
chr12:1062064-1062187 5.71545 
chr12:1062469-1062487 6 
chr12:1064628-1064652 5.79167 
chr12:1064938-1064963 6 
chr12:1065711-1065726 5.93333 
chr12:1066632-1066651 6 
chr12:1066957-1066981 5.58333 
chr12:1069794-1069806 6 
chr12:1070475-1070493 6 
chr12:1071029-1071055 5.76923 
chr12:1071089-1071123 5.64706 
chr12:1071859-1071888 5.7931 
chr12:1072446-1072478 5.3125 
chr12:1072990-1073010 5.8 
chr12:1073708-1073730 5.68182 
chr12:1074113-1074142 5.72414 
chr12:1074823-1074863 5.25 
chr12:1079484-1079502 6 
chr12:1080042-1080090 5.45833 
chr12:1081433-1081461 5.71429 
chr12:1081931-1081949 6 
chr12:1082235-1082248 5.92308 
chr12:1082948-1082965 6 
chr12:1088035-1088105 5.62857 
chr12:1088705-1088739 5.70588 
chr12:1089759-1089778 5.89474 
chr12:1090500-1090534 5.82353 
chr12:1090926-1090970 6 
chr12:1091822-1091837 6 
chr12:1092576-1092596 6 
chr12:1094844-1094859 6 
chr12:1094952-1094987 5.31429 
chr12:1095911-1095923 6 
chr12:1096129-1096150 5.52381 
chr12:1097030-1097043 5.92308 
chr12:1099520-1099545 6 
chr12:1100100-1100128 5.78571 
chr12:1100410-1100441 5.67742 
chr12:1100451-1100473 5.59091 
chr12:1103068-1103081 6 
chr12:1103232-1103261 6 
chr12:1104261-1104273 6 
chr12:1104425-1104442 5.82353 
chr12:1105250-1105268 5.83333 
chr12:1105415-1105436 6 
chr12:1108019-1108038 6 
chr12:1108775-1108791 6 
chr12:1109676-1109699 5.78261 
chr12:1110058-1110098 5.475 
chr12:1111019-1111036 6 
chr12:1111326-1111354 6 
chr12:1111506-1111518 6 
chr12:1112262-1112300 5.76316 
chr12:1113544-1113585 5.85366 
chr12:1113957-1114025 5.60294 
chr12:1114041-1114063 5.72727 
chr12:1115714-1115739 5.52 
chr12:1116097-1116179 5.71951 
chr12:1116626-1116667 5.85366 
chr12:1116681-1116730 5.91837 
chr12:1119676-1119688 6 
chr12:1121637-1121652 6 
chr12:1122884-1122923 5.71795 
chr12:1123337-1123355 5.77778 
chr12:1123915-1123949 5.5 
chr12:1124229-1124249 5.8 
chr12:1125067-1125084 5.76471 
chr12:1125790-1125823 5.69697 
chr12:1126661-1126676 6 
chr12:1127368-1127384 5.8125 
chr12:1129071-1129096 5.56 
chr12:1129622-1129643 5.61905 
chr12:1130864-1130876 6 
chr12:1133994-1134067 5.38356 
chr12:1134960-1134976 6 
chr12:1136385-1136410 5.4 
chr12:1136538-1136555 6 
chr12:1137017-1137030 6 
chr12:1138910-1138926 6 
chr12:1139885-1139901 5.8125 
chr12:1141198-1141224 5.61538 
chr12:1143236-1143254 5.83333 
chr12:1143576-1143609 5.78788 
chr12:1144687-1144700 6 
chr12:1145540-1145552 6 
chr12:1147210-1147232 6 
chr12:1148503-1148543 5.925 
chr12:1148693-1148712 5.73684 
chr12:1149463-1149500 6 
chr12:1151504-1151525 5.71429 
chr12:1151807-1151825 5.72222 
chr12:1152180-1152228 5.95833 
chr12:1154300-1154341 5.12195 
chr12:1156262-1156290 5.78571 
chr12:1156538-1156569 5.25806 
chr12:1158913-1158935 6 
chr12:1159560-1159584 5.5 
chr12:1159785-1159825 5.175 
chr12:1160695-1160715 6 
chr12:1162181-1162203 5.5 
chr12:1162316-1162343 5.48148 
chr12:1164217-1164239 5.95455 
chr12:1164308-1164360 5.86538 
chr12:1164791-1164816 5.44 
chr12:1165149-1165182 5.75758 
chr12:1166293-1166320 5.88889 
chr12:1166751-1166771 6 
chr12:1167096-1167138 5.21429 
chr12:1167166-1167205 5.94872 
chr12:1167955-1167968 6 
chr12:1169890-1169904 6 
chr12:1170601-1170614 6 
chr12:1170838-1170923 5.45882 
chr12:1171134-1171169 5.91429 
chr12:1171446-1171459 5.92308 
chr12:1172409-1172433 5.91667 
chr12:1174121-1174146 5.32 
chr12:1174154-1174179 6 
chr12:1174646-1174682 6 
chr12:1176002-1176015 6 
chr12:1177092-1177106 6 
chr12:1179218-1179230 6 
chr12:1179441-1179478 5.72973 
chr12:1181493-1181512 5.68421 
chr12:1184318-1184349 5.70968 
chr12:1184895-1184910 5.86667 
chr12:1185546-1185572 6 
chr12:1191193-1191208 5.93333 
chr12:1191639-1191667 5.85714 
chr12:1193835-1193870 5.51429 
chr12:1194167-1194190 5.86957 
chr12:1194235-1194258 5.86957 
chr12:1194303-1194326 5.86957 
chr12:1194371-1194391 5.85 
chr12:1194437-1194459 5.86364 
chr12:1194504-1194527 5.86957 
chr12:1194572-1194592 5.85 
chr12:1194637-1194663 5.88462 
chr12:1194709-1194731 5.86364 
chr12:1194776-1194799 5.86957 
chr12:1194844-1194868 5.625 
chr12:1194913-1194936 5.86957 
chr12:1194981-1195004 5.86957 
chr12:1195049-1195069 5.85 
chr12:1195114-1195134 5.85 
chr12:1195179-1195199 5.85 
chr12:1195244-1195264 5.85 
chr12:1195309-1195329 5.85 
chr12:1195374-1195394 5.85 
chr12:1195440-1195459 5.84211 
chr12:1195505-1195524 5.84211 
chr12:1195570-1195589 5.84211 
chr12:1195634-1195654 5.85 
chr12:1195700-1195719 5.84211 
chr12:1195764-1195784 5.85 
chr12:1195829-1195849 5.85 
chr12:1195894-1195914 5.85 
chr12:1195959-1195979 5.85 
chr12:1196024-1196044 5.85 
chr12:1196089-1196112 5.86957 
chr12:1196157-1196177 5.85 
chr12:1196222-1196242 5.85 
chr12:1196287-1196307 5.85 
chr12:1196352-1196372 5.85 
chr12:1196417-1196437 5.85 
chr12:1196483-1196502 5.84211 
chr12:1196548-1196567 5.84211 
chr12:1196612-1196632 5.85 
chr12:1196678-1196697 5.84211 
chr12:1196742-1196762 5.85 
chr12:1196807-1196827 5.85 
chr12:1196872-1196892 5.85 
chr12:1196937-1196960 5.86957 
chr12:1197006-1197025 5.84211 
chr12:1197071-1197090 5.84211 
chr12:1197135-1197155 5.85 
chr12:1197201-1197220 5.84211 
chr12:1197265-1197285 5.85 
chr12:1197330-1197350 5.85 
chr12:1197395-1197415 5.85 
chr12:1197460-1197480 5.85 
chr12:1197525-1197545 5.85 
chr12:1197590-1197610 5.85 
chr12:1197656-1197675 5.84211 
chr12:1197721-1197739 5.83333 
chr12:1197786-1197805 5.84211 
chr12:1197851-1197870 5.84211 
chr12:1197916-1197935 5.84211 
chr12:1197981-1198000 5.84211 
chr12:1198046-1198065 5.84211 
chr12:1198110-1198130 5.85 
chr12:1198175-1198195 5.85 
chr12:1198239-1198263 5.83333 
chr12:1198308-1198328 5.85 
chr12:1198373-1198393 5.85 
chr12:1198438-1198458 5.85 
chr12:1198503-1198523 5.85 
chr12:1198568-1198588 5.85 
chr12:1198634-1198653 5.84211 
chr12:1198699-1198718 5.84211 
chr12:1198764-1198783 5.84211 
chr12:1198828-1198848 5.85 
chr12:1198893-1198913 5.85 
chr12:1198959-1198978 5.84211 
chr12:1199023-1199043 5.85 
chr12:1199088-1199108 5.85 
chr12:1199153-1199173 5.85 
chr12:1199218-1199239 5.80952 
chr12:1199283-1199303 5.85 
chr12:1199348-1199368 5.85 
chr12:1199414-1199433 5.84211 
chr12:1199479-1199498 5.84211 
chr12:1199543-1199563 5.85 
chr12:1199609-1199628 5.84211 
chr12:1199673-1199693 5.85 
chr12:1199739-1199758 5.84211 
chr12:1199803-1199823 5.85 
chr12:1199868-1199888 5.85 
chr12:1199933-1199953 5.85 
chr12:1199998-1200073 5.92 
chr12:1203014-1203151 5.56934 
chr12:1204563-1204584 5.66667 
chr12:1205096-1205109 6 
chr12:1206860-1206893 5.84848 
chr12:1209001-1209028 6 
chr12:1211437-1211461 5.66667 
chr12:1212166-1212188 5.5 
chr12:1213290-1213303 5.92308 
chr12:1214508-1214536 5.89286 
chr12:1216246-1216278 5.5625 
chr12:1216329-1216391 5.46774 
chr12:1220772-1220797 6 
chr12:1223172-1223203 5.80645 
chr12:1225793-1225816 5.65217 
chr12:1228403-1228438 6 
chr12:1228660-1228730 5.77143 
chr12:1229141-1229166 5.48 
chr12:1230806-1231827 5.7904 
chr12:1233475-1233506 5.35484 
chr12:1234980-1235004 5.91667 
chr12:1236152-1236174 6 
chr12:1237547-1237578 5.6129 
chr12:1238474-1238513 5.84615 
chr12:1242324-1242343 5.89474 
chr12:1243894-1243906 6 
chr12:1246227-1246278 5.92157 
chr12:1247015-1247579 5.43262 
chr12:1248927-1248941 6 
chr12:1249685-1249699 6 
chr12:1252377-1252392 6 
chr12:1252495-1252542 6 
chr12:1253780-1253826 5.82609 
chr12:1254522-1254558 5.61111 
chr12:1255474-1255494 6 
chr12:1255778-1255802 5.5 
chr12:1256545-1256557 6 
chr12:1257533-1257554 5.57143 
chr12:1257757-1257780 5.6087 
chr12:1263368-1263492 5.70161 
chr12:1263517-1263543 6 
chr12:1264480-1264499 6 
chr12:1265028-1265055 6 
chr12:1265393-1265417 5.875 
chr12:1266126-1266142 6 
chr12:1267586-1267609 5.56522 
chr12:1267763-1267785 5.90909 
chr12:1269273-1269303 5.46667 
chr12:1269912-1269936 5.54167 
chr12:1271046-1271075 5.37931 
chr12:1272866-1272893 5.77778 
chr12:1273397-1273520 5.86179 
chr12:1276763-1276789 5.26923 
chr12:1276868-1276899 5.93548 
chr12:1277645-1277671 5.69231 
chr12:1280522-1280540 6 
chr12:1285718-1285759 5.80488 
chr12:1288666-1288686 6 
chr12:1289103-1289139 5.30556 
chr12:1289419-1289468 5.81633 
chr12:1289486-1289535 5.30612 
chr12:1293303-1293327 5.875 
chr12:1294667-1294682 5.93333 
chr12:1296578-1296608 5.53333 
chr12:1297198-1297239 5.39024 
chr12:1301903-1301925 5.5 
chr12:1302597-1302663 5.51515 
chr12:1302687-1302714 5.44444 
chr12:1303594-1303619 5.72 
chr12:1305972-1306159 5.88235 
chr12:1307068-1307109 5.73171 
chr12:1309438-1309467 5.37931 
chr12:1310153-1310190 5.2973 
chr12:1314525-1314599 5.64865 
chr12:1317946-1317962 5.875 
chr12:1318123-1318147 6 
chr12:1322903-1322916 6 
chr12:1323817-1323863 5.71739 
chr12:1327985-1328030 5.82222 
chr12:1328799-1328816 5.76471 
chr12:1330995-1331034 5.28205 
chr12:1331388-1331405 5.76471 
chr12:1333417-1333438 5.52381 
chr12:1333673-1333686 6 
chr12:1334144-1334170 6 
chr12:1334615-1334659 6 
chr12:1338681-1338693 6 
chr12:1339169-1339185 6 
chr12:1341322-1341351 5.27586 
chr12:1341863-1341897 5.23529 
chr12:1342062-1342091 5.34483 
chr12:1342636-1342654 6 
chr12:1344928-1344940 6 
chr12:1346434-1346466 5.375 
chr12:1348884-1348910 5.30769 
chr12:1351001-1351035 5.91176 
chr12:1351522-1351552 5.26667 
chr12:1351988-1352015 5.33333 
chr12:1352359-1352384 5.92 
chr12:1353663-1353698 6 
chr12:1354438-1354458 5.7 
chr12:1357162-1357176 6 
chr12:1359201-1359223 6 
chr12:1363652-1363691 5.69231 
chr12:1364787-1364811 6 
chr12:1365584-1365596 6 
chr12:1368672-1368702 5.93333 
chr12:1370823-1370855 5.8125 
chr12:1372839-1372867 5.46429 
chr12:1375511-1375541 5.46667 
chr12:1375557-1375583 6 
chr12:1376585-1376612 5.22222 
chr12:1377933-1377946 6 
chr12:1379921-1379954 5.27273 
chr12:1382112-1382133 6 
chr12:1382893-1382982 5.33708 
chr12:1383628-1383671 6 
chr12:1385372-1385415 5.69767 
chr12:1388824-1388867 5.83721 
chr12:1391829-1391858 5.31034 
chr12:1393431-1393470 6 
chr12:1395459-1395472 6 
chr12:1397441-1397455 6 
chr12:1398250-1398292 6 
chr12:1398336-1398368 5.8125 
chr12:1398413-1398451 5.28947 
chr12:1399919-1399939 6 
chr12:1401180-1401211 5.64516 
chr12:1402309-1402321 6 
chr12:1402619-1402645 6 
chr12:1403943-1403982 5.35897 
chr12:1405567-1405591 6 
chr12:1406364-1406378 5.92857 
chr12:1406704-1406721 6 
chr12:1406878-1406890 6 
chr12:1407261-1407290 5.44828 
chr12:1407708-1407729 5.90476 
chr12:1407820-1407845 5.48 
chr12:1410823-1410854 5.3871 
chr12:1410988-1411005 5.88235 
chr12:1412804-1412827 5.91304 
chr12:1413945-1413968 6 
chr12:1415888-1415915 6 
chr12:1417376-1417394 6 
chr12:1418880-1418894 6 
chr12:1419088-1419127 5.84615 
chr12:1419375-1419404 6 
chr12:1423154-1423178 5.91667 
chr12:1424195-1424227 5.59375 
chr12:1424502-1424535 5.93939 
chr12:1424877-1424912 5.48571 
chr12:1425620-1425645 5.4 
chr12:1429858-1429881 5.52174 
chr12:1430491-1430509 5.77778 
chr12:1437294-1437317 5.82609 
chr12:1438151-1438164 6 
chr12:1438459-1438478 5.78947 
chr12:1439608-1439625 6 
chr12:1439770-1439799 5.44828 
chr12:1440000-1440040 5.375 
chr12:1442183-1442277 5.82979 
chr12:1442496-1442512 6 
chr12:1445025-1445075 5.72 
chr12:1446128-1446157 5.55172 
chr12:1446471-1446487 5.8125 
chr12:1447873-1447890 5.82353 
chr12:1448759-1448778 5.63158 
chr12:1450221-1450272 5.96078 
chr12:1451633-1451652 5.73684 
chr12:1455321-1455342 5.85714 
chr12:1458826-1458841 6 
chr12:1461050-1461078 5.32143 
chr12:1462181-1462209 5.92857 
chr12:1463239-1463252 6 
chr12:1465365-1465423 5.7069 
chr12:1470077-1470100 5.73913 
chr12:1470264-1470278 6 
chr12:1470582-1470606 5.75 
chr12:1471595-1471645 5.98 
chr12:1472709-1472728 6 
chr12:1474786-1474802 5.8125 
chr12:1477117-1477134 6 
chr12:1482944-1482985 5.56098 
chr12:1483980-1484007 5.77778 
chr12:1484899-1484916 6 
chr12:1490503-1490527 5.41667 
chr12:1491075-1491104 5.58621 
chr12:1495197-1495218 6 
chr12:1496739-1496764 5.32 
chr12:1497511-1497529 6 
chr12:1499954-1499984 5.26667 
chr12:1502773-1502810 6 
chr12:1503180-1503206 5.84615 
chr12:1508096-1508121 6 
chr12:1509702-1509731 5.31034 
chr12:1510072-1510114 5.83333 
chr12:1510462-1510507 5.31111 
chr12:1510914-1510927 6 
chr12:1511688-1511716 5.78571 
chr12:1511780-1511819 5.71795 
chr12:1512352-1512393 5.65854 
chr12:1513447-1513514 5.47761 
chr12:1514312-1514362 5.9 
chr12:1515097-1515139 5.5 
chr12:1516443-1516466 5.65217 
chr12:1516686-1516705 5.94737 
chr12:1517697-1517729 5.625 
chr12:1518870-1518886 6 
chr12:1519300-1519326 5.92308 
chr12:1522758-1522788 5.56667 
chr12:1523826-1523896 5.44286 
chr12:1524003-1524041 5.52632 
chr12:1525288-1525300 6 
chr12:1526946-1526961 5.93333 
chr12:1527730-1527886 5.92308 
chr12:1529601-1529633 5.71875 
chr12:1530059-1530094 5.8 
chr12:1533186-1533216 5.63333 
chr12:1533951-1534073 5.81148 
chr12:1535268-1535281 6 
chr12:1543144-1543161 6 
chr12:1545309-1545342 5.66667 
chr12:1546329-1546358 5.65517 
chr12:1546920-1546935 6 
chr12:1548112-1548138 5.73077 
chr12:1549351-1549379 5.85714 
chr12:1549766-1549834 6 
chr12:1551092-1551104 6 
chr12:1552069-1552088 6 
chr12:1553692-1553715 5.95652 
chr12:1554141-1554183 5.28571 
chr12:1554388-1554408 6 
chr12:1556683-1556718 5.77143 
chr12:1556788-1556827 5.97436 
chr12:1557739-1557769 5.53333 
chr12:1559032-1559053 5.66667 
chr12:1560616-1560639 5.86957 
chr12:1560793-1560822 5.89655 
chr12:1561472-1561484 6 
chr12:1561778-1561791 5.92308 
chr12:1567058-1567082 6 
chr12:1567634-1567712 5.58974 
chr12:1568630-1568653 6 
chr12:1569089-1569120 5.35484 
chr12:1570124-1570143 6 
chr12:1570835-1570856 5.95238 
chr12:1571084-1571115 5.70968 
chr12:1572863-1572893 6 
chr12:1573677-1573698 6 
chr12:1574055-1574103 5.64583 
chr12:1577766-1577838 5.55556 
chr12:1579018-1579032 6 
chr12:1579593-1579623 5.63333 
chr12:1581458-1581473 5.86667 
chr12:1581815-1581896 5.51852 
chr12:1582795-1582833 5.44737 
chr12:1583080-1583105 5.48 
chr12:1585589-1585608 5.84211 
chr12:1587957-1587978 5.80952 
chr12:1591598-1591625 5.81481 
chr12:1592834-1592867 6 
chr12:1594367-1594383 6 
chr12:1595576-1595601 5.8 
chr12:1596538-1596566 6 
chr12:1596924-1597016 5.66304 
chr12:1597306-1597323 6 
chr12:1599885-1599908 5.43478 
chr12:1602697-1602739 5.90476 
chr12:1610405-1610452 5.6383 
chr12:1611800-1611819 6 
chr12:1613073-1613108 5.8 
chr12:1613271-1613283 6 
chr12:1613803-1613858 5.61818 
chr12:1615358-1615371 6 
chr12:1616484-1616503 5.78947 
chr12:1617008-1617025 5.76471 
chr12:1618105-1618118 5.92308 
chr12:1621177-1621198 6 
chr12:1622311-1622329 6 
chr12:1624298-1624319 5.80952 
chr12:1624817-1624845 5.96429 
chr12:1625330-1625345 6 
chr12:1625503-1625522 6 
chr12:1625844-1625858 6 
chr12:1629416-1629434 5.88889 
chr12:1629617-1629642 6 
chr12:1630246-1630267 5.90476 
chr12:1630692-1630710 5.88889 
chr12:1630871-1630901 5.33333 
chr12:1631330-1631343 6 
chr12:1631506-1631529 5.65217 
chr12:1635607-1635626 6 
chr12:1636142-1636157 6 
chr12:1636863-1636904 5.29268 
chr12:1637824-1637841 6 
chr12:1639446-1639482 5.5 
chr12:1639876-1639902 5.46154 
chr12:1639974-1640012 5.21053 
chr12:1640143-1640166 5.78261 
chr12:1643575-1643611 5.75 
chr12:1647713-1647743 5.33333 
chr12:1652264-1652281 6 
chr12:1652446-1652465 6 
chr12:1654951-1654966 6 
chr12:1658189-1658226 5.75676 
chr12:1659049-1659068 6 
chr12:1664178-1664192 6 
chr12:1666886-1666905 6 
chr12:1667190-1667210 6 
chr12:1668641-1668663 6 
chr12:1670158-1670203 5.44444 
chr12:1671486-1671522 5.83333 
chr12:1671912-1671960 6 
chr12:1674106-1674151 5.62222 
chr12:1675114-1675143 5.55172 
chr12:1675484-1675522 5.52632 
chr12:1676465-1676502 5.54054 
chr12:1676659-1676681 5.59091 
chr12:1677034-1677082 5.5 
chr12:1678445-1678481 5.58333 
chr12:1678563-1678575 6 
chr12:1680361-1680386 5.92 
chr12:1683171-1683191 5.8 
chr12:1684481-1684539 5.34483 
chr12:1691294-1691432 5.9058 
chr12:1692279-1692302 5.95652 
chr12:1693347-1693368 5.57143 
chr12:1696394-1696425 5.67742 
chr12:1698387-1698413 5.84615 
chr12:1698563-1698580 6 
chr12:1698602-1698679 5.71429 
chr12:1701347-1701399 5.61538 
chr12:1701865-1701887 5.59091 
chr12:1703322-1703344 6 
chr12:1703379-1703430 5.5098 
chr12:1703562-1703701 5.26619 
chr12:1703998-1704024 5.53846 
chr12:1706678-1706724 6 
chr12:1708836-1708861 5.76 
chr12:1709651-1709664 6 
chr12:1710207-1710224 5.94118 
chr12:1710547-1710575 5.53571 
chr12:1713923-1714424 5.58683 
chr12:1716088-1716116 5.89286 
chr12:1716479-1716527 5.79167 
chr12:1716653-1716680 5.48148 
chr12:1717888-1717909 5.66667 
chr12:1718342-1718369 5.77778 
chr12:1718739-1718781 5.85714 
chr12:1720259-1720273 6 
chr12:1724155-1724184 5.58621 
chr12:1725117-1725142 5.48 
chr12:1726460-1726488 5.53571 
chr12:1726796-1726820 5.95833 
chr12:1728282-1728302 5.85 
chr12:1729093-1729107 6 
chr12:1729701-1729717 5.8125 
chr12:1729871-1729884 6 
chr12:1730873-1730885 6 
chr12:1731273-1731289 6 
chr12:1732342-1732374 5.75 
chr12:1733543-1733567 5.83333 
chr12:1735130-1735157 5.7037 
chr12:1738075-1738106 5.51613 
chr12:1738662-1738689 5.2963 
chr12:1743209-1743239 5.43333 
chr12:1745663-1745719 5.82143 
chr12:1745868-1745894 6 
chr12:1746539-1746557 5.72222 
chr12:1746747-1746761 6 
chr12:1747402-1747437 5.68571 
chr12:1748291-1748317 5.53846 
chr12:1749343-1749374 5.67742 
chr12:1750961-1750992 5.67742 
chr12:1752852-1752874 5.72727 
chr12:1752935-1752949 6 
chr12:1752972-1752993 5.57143 
chr12:1754387-1754414 5.55556 
chr12:1755464-1755489 5.72 
chr12:1758034-1758058 5.375 
chr12:1759268-1759322 5.77778 
chr12:1760077-1760097 5.9 
chr12:1760769-1760802 6 
chr12:1761856-1761877 5.85714 
chr12:1762234-1762248 6 
chr12:1763342-1763363 6 
chr12:1763809-1763826 6 
chr12:1765839-1765859 6 
chr12:1767356-1767385 5.7931 
chr12:1768598-1768613 6 
chr12:1769428-1769454 5.5 
chr12:1771021-1771088 5.73134 
chr12:1771484-1771921 5.82609 
chr12:1772837-1773007 5.58235 
chr12:1773017-1773056 5.5641 
chr12:1773714-1773739 5.6 
chr12:1775649-1775665 5.8125 
chr12:1776252-1776329 5.51948 
chr12:1776344-1776400 5.71429 
chr12:1777486-1777521 5.68571 
chr12:1778084-1778106 5.59091 
chr12:1780596-1780629 5.42424 
chr12:1781096-1781112 6 
chr12:1781517-1781529 6 
chr12:1781536-1781579 5.90698 
chr12:1782153-1782171 5.72222 
chr12:1782592-1782613 6 
chr12:1784734-1784765 5.96774 
chr12:1785054-1785072 5.77778 
chr12:1785107-1785153 5.36957 
chr12:1786090-1786113 5.52174 
chr12:1788131-1788149 6 
chr12:1788772-1788817 5.57778 
chr12:1791714-1791739 5.56 
chr12:1791844-1791868 5.45833 
chr12:1791917-1791938 6 
chr12:1792306-1792327 5.85714 
chr12:1792920-1792940 5.85 
chr12:1794591-1794606 6 
chr12:1795329-1795348 5.78947 
chr12:1796229-1796264 5.97143 
chr12:1797351-1797375 5.875 
chr12:1798335-1798348 6 
chr12:1800192-1800217 5.48 
chr12:1800239-1800265 5.5 
chr12:1800284-1800320 5.58333 
chr12:1802686-1802712 5.46154 
chr12:1804177-1804201 5.91667 
chr12:1804829-1804842 6 
chr12:1804998-1805030 5.5625 
chr12:1805531-1805573 5.7619 
chr12:1807372-1807400 6 
chr12:1808631-1808662 5.83871 
chr12:1810293-1810307 6 
chr12:1812885-1812907 6 
chr12:1813181-1813195 6 
chr12:1813221-1813239 5.94444 
chr12:1813988-1814014 5.5 
chr12:1814178-1814200 5.81818 
chr12:1817223-1817247 5.66667 
chr12:1819327-1819341 6 
chr12:1820760-1820903 5.42657 
chr12:1825045-1825062 6 
chr12:1825878-1825907 5.48276 
chr12:1827002-1827029 5.2963 
chr12:1830357-1830396 5.71795 
chr12:1832629-1832653 6 
chr12:1832806-1832839 6 
chr12:1833848-1833861 5.92308 
chr12:1834100-1834124 5.625 
chr12:1834848-1834874 5.34615 
chr12:1836620-1836637 5.76471 
chr12:1837889-1837914 5.68 
chr12:1838124-1838142 6 
chr12:1838635-1838657 5.63636 
chr12:1838783-1838818 5.62857 
chr12:1839781-1839799 5.83333 
chr12:1841129-1841149 6 
chr12:1841896-1841927 5.19355 
chr12:1842769-1842788 5.73684 
chr12:1843884-1843898 6 
chr12:1845600-1845630 5.33333 
chr12:1847375-1847396 6 
chr12:1852056-1852091 5.37143 
chr12:1852395-1852407 6 
chr12:1852476-1852490 6 
chr12:1855221-1855252 5.32258 
chr12:1855650-1855675 6 
chr12:1856217-1856250 5.66667 
chr12:1858998-1859013 6 
chr12:1861058-1861097 5.74359 
chr12:1861396-1861412 6 
chr12:1863174-1863203 5.34483 
chr12:1863852-1863910 5.94828 
chr12:1865049-1865092 5.30233 
chr12:1865276-1865329 5.37736 
chr12:1865618-1865632 6 
chr12:1869195-1869225 5.86667 
chr12:1869301-1869331 5.46667 
chr12:1871438-1871523 5.47059 
chr12:1873718-1873751 5.84848 
chr12:1876435-1876455 6 
chr12:1879978-1880017 5.5641 
chr12:1882682-1882696 6 
chr12:1886537-1886564 5.77778 
chr12:1890396-1890424 5.46429 
chr12:1890608-1890650 5.33333 
chr12:1892071-1892163 5.72826 
chr12:1892565-1892577 6 
chr12:1893831-1893857 5.61538 
chr12:1901559-1901585 5.42308 
chr12:1905394-1905427 5.27273 
chr12:1909739-1909775 5.27778 
chr12:1910165-1910182 5.88235 
chr12:1910828-1910852 5.70833 
chr12:1911181-1911221 6 
chr12:1913287-1913325 6 
chr12:1916671-1916702 5.16129 
chr12:1917313-1917333 5.9 
chr12:1919846-1919862 5.8125 
chr12:1919896-1919921 5.56 
chr12:1925906-1925990 5.5119 
chr12:1926065-1926113 5.5 
chr12:1926629-1926648 6 
chr12:1927930-1927963 5.75758 
chr12:1928157-1928186 5.51724 
chr12:1928993-1929012 5.94737 
chr12:1929702-1929739 5.43243 
chr12:1943623-1943635 6 
chr12:1944588-1944621 5.60606 
chr12:1949608-1949638 5.33333 
chr12:1952710-1952730 5.9 
chr12:1953080-1953100 5.7 
chr12:1954552-1954579 5.88889 
chr12:1957184-1957202 5.77778 
chr12:1957928-1957951 5.78261 
chr12:1959906-1959922 5.875 
chr12:1960047-1960061 6 
chr12:1960800-1960856 5.60714 
chr12:1961677-1961706 5.31034 
chr12:1963089-1963105 6 
chr12:1963572-1963585 6 
chr12:1970594-1970620 5.42308 
chr12:1971587-1971617 5.8 
chr12:1974820-1974832 6 
chr12:1975952-1975977 5.76 
chr12:1976913-1976937 5.45833 
chr12:1977733-1977749 6 
chr12:1980242-1980279 5.48649 
chr12:1980519-1980549 5.4 
chr12:1980558-1980573 6 
chr12:1980700-1980758 5.2931 
chr12:1985841-1985865 5.41667 
chr12:1988418-1988442 5.375 
chr12:1991697-1991724 5.51852 
chr12:1992454-1992481 5.40741 
chr12:1994558-1994573 6 
chr12:1998648-1998670 5.63636 
chr12:1998936-1998961 5.48 
chr12:2004594-2004623 5.75862 
chr12:2005554-2005572 6 
chr12:2005621-2005647 6 
chr12:2005772-2005816 6 
chr12:2007539-2007557 6 
chr12:2007727-2007755 5.5 
chr12:2007843-2007877 5.61765 
chr12:2011057-2011083 5.61538 
chr12:2013678-2013694 6 
chr12:2016370-2016408 5.55263 
chr12:2016811-2016930 5.52941 
chr12:2016938-2016982 5.31818 
chr12:2018340-2018371 5.96774 
chr12:2018656-2018684 5.39286 
chr12:2018977-2019006 5.58621 
chr12:2020187-2020202 6 
chr12:2024263-2024320 5.36842 
chr12:2028219-2028232 5.92308 
chr12:2031568-2031591 5.73913 
chr12:2033626-2033650 5.41667 
chr12:2033961-2034037 5.86842 
chr12:2038877-2038919 5.64286 
chr12:2038954-2039290 5.61607 
chr12:2042053-2042083 5.93333 
chr12:2042239-2042290 5.31373 
chr12:2042307-2042372 5.26154 
chr12:2046671-2046701 5.83333 
chr12:2055852-2055879 5.48148 
chr12:2061326-2061350 5.5 
chr12:2062323-2062347 6 
chr12:2063702-2063715 6 
chr12:2064023-2064039 5.8125 
chr12:2069125-2069137 6 
chr12:2073201-2073224 5.73913 
chr12:2074460-2074506 5.45652 
chr12:2078711-2078726 6 
chr12:2081994-2082032 5.60526 
chr12:2086006-2086084 5.35897 
chr12:2086647-2086662 5.86667 
chr12:2087919-2087938 5.84211 
chr12:2093944-2093962 6 
chr12:2094974-2094990 5.9375 
chr12:2095602-2095615 6 
chr12:2098506-2098594 5.67045 
chr12:2099524-2099558 5.58824 
chr12:2101180-2101205 5.52 
chr12:2102793-2102818 6 
chr12:2104730-2104754 5.5 
chr12:2105782-2105816 6 
chr12:2106171-2106190 5.78947 
chr12:2108893-2108908 6 
chr12:2112064-2112090 6 
chr12:2114307-2114327 5.7 
chr12:2115574-2115604 5.53333 
chr12:2117272-2117293 6 
chr12:2120317-2120334 6 
chr12:2125434-2125479 5.51111 
chr12:2125590-2125607 6 
chr12:2126817-2126836 5.73684 
chr12:2128640-2128801 5.80124 
chr12:2129175-2129191 5.8125 
chr12:2131629-2131641 6 
chr12:2135399-2135429 5.2 
chr12:2137884-2137901 5.76471 
chr12:2141133-2141183 5.76 
chr12:2142797-2142832 5.71429 
chr12:2150436-2150455 6 
chr12:2151474-2151493 5.89474 
chr12:2152108-2152142 5.70588 
chr12:2152808-2152827 6 
chr12:2153172-2153197 5.32 
chr12:2158018-2158039 6 
chr12:2161459-2161487 5.35714 
chr12:2161727-2161757 5.56667 
chr12:2161777-2161797 6 
chr12:2161967-2161992 5.6 
chr12:2162059-2162104 5.68889 
chr12:2165334-2165399 5.81538 
chr12:2172072-2172085 6 
chr12:2173311-2173345 5.64706 
chr12:2176615-2176655 5.8 
chr12:2178981-2178998 5.88235 
chr12:2179971-2180402 5.69838 
chr12:2181335-2181374 5.82051 
chr12:2181812-2181839 5.22222 
chr12:2181872-2181915 5.16279 
chr12:2185638-2185691 5.37736 
chr12:2188293-2188312 5.63158 
chr12:2189427-2189459 5.8125 
chr12:2189765-2189783 5.94444 
chr12:2190877-2190902 5.4 
chr12:2199476-2199496 6 
chr12:2206297-2206324 5.77778 
chr12:2208351-2208385 5.5 
chr12:2209631-2209662 5.90323 
chr12:2209748-2209768 6 
chr12:2210167-2210194 6 
chr12:2219308-2219332 5.41667 
chr12:2220112-2220178 5.75758 
chr12:2222179-2222195 5.875 
chr12:2224955-2224974 5.89474 
chr12:2225319-2225341 5.77273 
chr12:2225537-2225550 6 
chr12:2226436-2226457 5.80952 
chr12:2229822-2229858 6 
chr12:2232541-2232558 6 
chr12:2233145-2233168 5.56522 
chr12:2233275-2233316 6 
chr12:2239359-2239374 6 
chr12:2239456-2239476 5.9 
chr12:2239609-2239629 5.7 
chr12:2244782-2244797 6 
chr12:2246563-2246598 5.57143 
chr12:2256023-2256052 5.89655 
chr12:2261841-2261869 5.46429 
chr12:2264277-2264308 5.48387 
chr12:2268657-2268675 6 
chr12:2268755-2268781 5.76923 
chr12:2269976-2270000 5.83333 
chr12:2271645-2271673 5.25 
chr12:2272369-2272382 6 
chr12:2274891-2274915 5.91667 
chr12:2280721-2280760 5.35897 
chr12:2282869-2282894 5.36 
chr12:2284110-2284138 5.5 
chr12:2286621-2286825 5.75 
chr12:2288228-2288245 6 
chr12:2291297-2291321 6 
chr12:2291513-2291525 6 
chr12:2292412-2292429 5.88235 
chr12:2294728-2294756 5.85714 
chr12:2296157-2296196 5.66667 
chr12:2297750-2297779 5.68966 
chr12:2298258-2298279 6 
chr12:2299594-2299613 5.63158 
chr12:2300677-2300739 5.48387 
chr12:2300749-2300827 5.38462 
chr12:2300881-2300942 5.42623 
chr12:2300983-2301071 5.39773 
chr12:2301117-2301288 5.29825 
chr12:2302619-2302639 6 
chr12:2303270-2303288 5.72222 
chr12:2303403-2303460 5.45614 
chr12:2303486-2303564 5.47436 
chr12:2307446-2307473 5.37037 
chr12:2308654-2308681 5.7037 
chr12:2309687-2309703 5.875 
chr12:2312561-2312594 5.48485 
chr12:2314100-2314143 5.72093 
chr12:2316985-2317005 5.85 
chr12:2319154-2319193 5.38462 
chr12:2319912-2319927 5.93333 
chr12:2320880-2320896 6 
chr12:2329022-2329045 5.65217 
chr12:2329629-2329694 5.72308 
chr12:2330037-2330050 5.92308 
chr12:2335291-2335339 6 
chr12:2340739-2340763 5.5 
chr12:2341078-2341100 5.5 
chr12:2341393-2341433 5.95 
chr12:2358596-2358617 5.7619 
chr12:2364434-2364447 6 
chr12:2368603-2368625 5.54545 
chr12:2369641-2369704 5.57143 
chr12:2370396-2370430 6 
chr12:2370910-2370922 6 
chr12:2372120-2372152 5.375 
chr12:2381549-2381565 5.8125 
chr12:2385210-2385239 5.51724 
chr12:2386044-2386076 5.46875 
chr12:2386328-2386344 5.875 
chr12:2386498-2386589 5.97802 
chr12:2388073-2388085 6 
chr12:2388871-2388908 5.45946 
chr12:2393459-2393471 6 
chr12:2407025-2407052 5.44444 
chr12:2407069-2407102 5.39394 
chr12:2411917-2411943 5.26923 
chr12:2412451-2412467 5.8125 
chr12:2418643-2418676 5.81818 
chr12:2419508-2419533 5.84 
chr12:2426151-2426176 5.56 
chr12:2426820-2426845 5.44 
chr12:2428063-2428118 5.54545 
chr12:2428638-2428652 6 
chr12:2429782-2429808 5.53846 
chr12:2435322-2435348 5.30769 
chr12:2436636-2436649 6 
chr12:2439315-2439343 5.25 
chr12:2440407-2440456 5.28571 
chr12:2441043-2441073 5.93333 
chr12:2441325-2441358 5.48485 
chr12:2442048-2442078 5.2 
chr12:2445188-2445201 6 
chr12:2446156-2446187 5.58065 
chr12:2447646-2447659 6 
chr12:2448784-2448799 6 
chr12:2451566-2451595 5.27586 
chr12:2452566-2452597 5.3871 
chr12:2455365-2455416 5.62745 
chr12:2455522-2455553 5.64516 
chr12:2460969-2460981 6 
chr12:2466817-2466843 5.46154 
chr12:2467136-2467157 6 
chr12:2467417-2467469 6 
chr12:2468704-2468716 6 
chr12:2469300-2469368 5.82353 
chr12:2470630-2470690 5.45 
chr12:2472743-2472791 5.33333 
chr12:2480890-2480907 6 
chr12:2481200-2481220 5.75 
chr12:2481760-2481776 5.9375 
chr12:2487945-2488030 5.84706 
chr12:2496652-2496671 6 
chr12:2496702-2496722 6 
chr12:2500994-2501022 5.57143 
chr12:2503275-2503295 5.7 
chr12:2504171-2504193 5.77273 
chr12:2504356-2504389 5.57576 
chr12:2510130-2510162 6 
chr12:2512119-2512138 5.63158 
chr12:2519728-2519754 5.65385 
chr12:2519795-2519823 5.46429 
chr12:2519864-2519910 5.43478 
chr12:2519953-2519995 5.66667 
chr12:2521215-2521239 5.625 
chr12:2525532-2525599 5.53731 
chr12:2527702-2527739 5.43243 
chr12:2529268-2529309 6 
chr12:2533140-2533161 5.52381 
chr12:2535947-2535963 5.875 
chr12:2536767-2536799 5.8125 
chr12:2542619-2542699 5.45 
chr12:2546786-2546863 5.15584 
chr12:2546895-2547174 5.55197 
chr12:2547186-2547348 5.39506 
chr12:2547364-2547573 5.66986 
chr12:2551555-2551580 5.44 
chr12:2553022-2553044 5.86364 
chr12:2555182-2555239 5.45614 
chr12:2555256-2555343 5.4023 
chr12:2555355-2555419 5.6875 
chr12:2555432-2555602 5.54118 
chr12:2555614-2555636 5.72727 
chr12:2555662-2555681 5.84211 
chr12:2555732-2555798 5.42424 
chr12:2555839-2556049 5.4381 
chr12:2559719-2559739 6 
chr12:2560176-2560192 5.875 
chr12:2566985-2566997 6 
chr12:2568134-2568162 5.85714 
chr12:2568315-2568349 5.82353 
chr12:2572076-2572091 6 
chr12:2578156-2578184 5.78571 
chr12:2581759-2581781 5.68182 
chr12:2582630-2582655 5.52 
chr12:2583922-2583959 6 
chr12:2584464-2584488 5.95833 
chr12:2588348-2588390 5.35714 
chr12:2593863-2593877 5.92857 
chr12:2596678-2596710 5.65625 
chr12:2598262-2598288 5.84615 
chr12:2599592-2599615 5.82609 
chr12:2600574-2600628 5.64815 
chr12:2600773-2600832 5.62712 
chr12:2601128-2601158 6 
chr12:2604946-2604971 5.4 
chr12:2605113-2605140 5.59259 
chr12:2607135-2607164 6 
chr12:2610375-2610395 6 
chr12:2618499-2618517 6 
chr12:2620739-2620763 5.70833 
chr12:2621914-2621969 5.18182 
chr12:2626660-2626692 5.46875 
chr12:2641479-2641504 5.6 
chr12:2644554-2644569 6 
chr12:2644870-2644908 5.73684 
chr12:2645996-2646011 6 
chr12:2647606-2647625 5.84211 
chr12:2654378-2654390 6 
chr12:2654592-2654608 6 
chr12:2656449-2656478 5.17241 
chr12:2656788-2656833 5.46667 
chr12:2657216-2657242 5.80769 
chr12:2659362-2659397 5.14286 
chr12:2662506-2662531 5.44 
chr12:2668439-2668460 5.90476 
chr12:2670014-2670032 6 
chr12:2671232-2671252 5.6 
chr12:2674641-2674657 6 
chr12:2676861-2676885 5.5 
chr12:2680259-2680288 5.17241 
chr12:2681203-2681224 6 
chr12:2681455-2682223 5.73958 
chr12:2686353-2686373 6 
chr12:2688620-2688645 5.84 
chr12:2688739-2688754 5.86667 
chr12:2690989-2691018 5.17241 
chr12:2692116-2692151 5.34286 
chr12:2693495-2693513 5.72222 
chr12:2694755-2694786 5.25806 
chr12:2697574-2697600 5.61538 
chr12:2698724-2698743 5.73684 
chr12:2701869-2701885 6 
chr12:2707399-2707416 6 
chr12:2711547-2711697 5.36 
chr12:2711724-2711773 5.59184 
chr12:2711795-2711831 6 
chr12:2720198-2720227 5.41379 
chr12:2720523-2720550 5.44444 
chr12:2720588-2720635 5.51064 
chr12:2730034-2730056 5.59091 
chr12:2734943-2734956 6 
chr12:2735123-2735140 5.94118 
chr12:2742625-2742654 5.27586 
chr12:2743320-2743349 5.41379 
chr12:2743358-2743373 6 
chr12:2743647-2743694 5.38298 
chr12:2744957-2745051 5.61702 
chr12:2745212-2745239 5.22222 
chr12:2745529-2745551 5.54545 
chr12:2753626-2753656 5.36667 
chr12:2755423-2755459 5.83333 
chr12:2755917-2755974 5.68421 
chr12:2757127-2757152 5.44 
chr12:2758837-2758870 5.51515 
chr12:2759935-2759965 5.43333 
chr12:2763502-2763528 5.5 
chr12:2767163-2767177 6 
chr12:2768405-2768470 5.49231 
chr12:2770257-2770273 5.9375 
chr12:2770430-2770476 6 
chr12:2770604-2770636 5.25 
chr12:2772876-2772920 5.52273 
chr12:2776694-2776725 5.74194 
chr12:2780020-2780041 5.80952 
chr12:2782631-2782645 6 
chr12:2783782-2783806 5.375 
chr12:2784601-2784646 5.24444 
chr12:2785317-2785336 5.63158 
chr12:2786220-2786243 5.43478 
chr12:2788806-2788829 5.69565 
chr12:2790714-2790733 5.84211 
chr12:2791587-2791612 5.32 
chr12:2792014-2792073 5.62712 
chr12:2793793-2793820 5.25926 
chr12:2796704-2796717 6 
chr12:2799923-2799950 5.48148 
chr12:2805769-2805781 6 
chr12:2806791-2806822 5.48387 
chr12:2807056-2807080 5.66667 
chr12:2814790-2814821 5.80645 
chr12:2820982-2821000 6 
chr12:2823971-2824016 5.8 
chr12:2824692-2824753 5.47541 
chr12:2825823-2825852 5.51724 
chr12:2826480-2826498 5.88889 
chr12:2827718-2827739 5.66667 
chr12:2828952-2829598 5.82198 
chr12:2829609-2830314 5.81986 
chr12:2836646-2836658 6 
chr12:2837849-2837914 5.75385 
chr12:2838798-2838819 5.7619 
chr12:2842609-2842638 5.65517 
chr12:2844018-2844040 6 
chr12:2847190-2847209 5.84211 
chr12:2848128-2848212 5.30952 
chr12:2848251-2848345 5.41489 
chr12:2848359-2848463 5.47115 
chr12:2848478-2848573 5.29474 
chr12:2848953-2848999 5.82609 
chr12:2854700-2854712 6 
chr12:2854965-2854996 5.70968 
chr12:2855157-2855191 5.94118 
chr12:2855340-2855360 5.85 
chr12:2858203-2858239 5.27778 
chr12:2864844-2864858 6 
chr12:2865298-2865313 6 
chr12:2866482-2866499 6 
chr12:2870178-2870202 5.41667 
chr12:2870705-2870754 5.53061 
chr12:2872299-2872319 6 
chr12:2874286-2874321 5.8 
chr12:2876234-2876283 5.73469 
chr12:2878322-2878354 5.84375 
chr12:2878933-2878945 6 
chr12:2879764-2879805 5.41463 
chr12:2880239-2880256 5.88235 
chr12:2883677-2883712 5.17143 
chr12:2884012-2884056 5.61364 
chr12:2886905-2886951 5.3913 
chr12:2887261-2887288 5.40741 
chr12:2887349-2887366 6 
chr12:2889280-2889304 5.58333 
chr12:2889429-2889462 5.84848 
chr12:2889601-2889622 5.57143 
chr12:2891749-2891768 5.68421 
chr12:2895293-2895320 5.77778 
chr12:2895646-2895658 6 
chr12:2895958-2896072 6 
chr12:2896806-2896828 6 
chr12:2901103-2901132 5.93103 
chr12:2901859-2901890 5.22581 
chr12:2903062-2903083 5.71429 
chr12:2904708-2904739 5.35484 
chr12:2915591-2915622 5.58065 
chr12:2915909-2915952 5.81395 
chr12:2917500-2917518 5.77778 
chr12:2919102-2919125 5.91304 
chr12:2919147-2919164 6 
chr12:2920021-2920046 5.92 
chr12:2920475-2920509 5.88235 
chr12:2920660-2920698 5.86842 
chr12:2922532-2922553 5.80952 
chr12:2923996-2924032 5.36111 
chr12:2924112-2924151 5.38462 
chr12:2925029-2925041 6 
chr12:2925197-2925210 6 
chr12:2925496-2925508 6 
chr12:2925793-2925815 5.77273 
chr12:2929780-2929817 5.67568 
chr12:2931078-2931106 5.60714 
chr12:2934205-2934230 5.4 
chr12:2934766-2934792 6 
chr12:2939239-2939263 5.41667 
chr12:2940748-2940770 5.54545 
chr12:2940896-2940941 5.64444 
chr12:2941573-2941595 5.95455 
chr12:2944325-2944367 5.90476 
chr12:2946802-2946843 5.60976 
chr12:2947673-2947690 6 
chr12:2949952-2950018 5.34848 
chr12:2951225-2951261 5.44444 
chr12:2951286-2951300 6 
chr12:2954891-2954925 5.55882 
chr12:2955029-2955043 5.92857 
chr12:2956829-2956855 5.5 
chr12:2958032-2958084 5.75 
chr12:2959641-2959656 6 
chr12:2959814-2959851 5.94595 
chr12:2960144-2960163 6 
chr12:2960329-2960351 5.5 
chr12:2960406-2960432 5.65385 
chr12:2960818-2960854 5.77778 
chr12:2962739-2962783 5.97727 
chr12:2963183-2963203 5.65 
chr12:2970584-2970621 5.45946 
chr12:2971347-2971359 6 
chr12:2972554-2972569 5.86667 
chr12:2972870-2972890 5.75 
chr12:2974809-2974830 6 
chr12:2976605-2976623 5.88889 
chr12:2977145-2977160 6 
chr12:2978902-2978914 6 
chr12:2980123-2980143 6 
chr12:2981768-2981789 5.7619 
chr12:2982564-2982579 6 
chr12:2984154-2984171 6 
chr12:2984889-2984938 5.46939 
chr12:2985093-2985106 6 
chr12:2986239-2986273 5.58824 
chr12:2986490-2986511 5.52381 
chr12:2988135-2988178 5.55814 
chr12:2988493-2988510 5.82353 
chr12:2989464-2989490 5.34615 
chr12:2991068-2991091 5.82609 
chr12:2991444-2991477 6 
chr12:2992232-2992246 6 
chr12:2992540-2992557 6 
chr12:2992642-2992695 5.92453 
chr12:2993214-2993239 5.72 
chr12:2993398-2993413 6 
chr12:2994727-2994753 6 
chr12:2995821-2995838 6 
chr12:2996644-2996661 6 
chr12:2997693-2997707 6 
chr12:3001057-3001097 5.65 
chr12:3001300-3001326 5.34615 
chr12:3002017-3002049 5.90625 
chr12:3002489-3002505 5.875 
chr12:3002965-3002985 5.6 
chr12:3003450-3003471 5.90476 
chr12:3003704-3003739 5.8 
chr12:3004061-3004104 5.44186 
chr12:3006937-3006952 6 
chr12:3007245-3007259 6 
chr12:3008511-3008525 6 
chr12:3009057-3009094 5.94595 
chr12:3009217-3009239 5.5 
chr12:3009389-3009402 5.92308 
chr12:3010042-3010056 6 
chr12:3010451-3010489 5.89474 
chr12:3010539-3010559 5.65 
chr12:3012728-3012752 6 
chr12:3012943-3012957 6 
chr12:3015186-3015218 5.59375 
chr12:3016084-3016106 5.59091 
chr12:3016640-3016652 6 
chr12:3016876-3016898 5.5 
chr12:3019382-3019417 5.88571 
chr12:3019962-3019984 5.5 
chr12:3020685-3020708 5.78261 
chr12:3020830-3020868 6 
chr12:3022131-3022153 5.68182 
chr12:3022367-3022398 5.80645 
chr12:3022409-3022426 5.94118 
chr12:3022580-3022599 5.73684 
chr12:3022764-3022786 5.90909 
chr12:3023132-3023146 6 
chr12:3024148-3024166 5.94444 
chr12:3024697-3024718 5.52381 
chr12:3027277-3027294 6 
chr12:3032814-3032839 5.92 
chr12:3033145-3033157 6 
chr12:3033845-3033875 5.63333 
chr12:3034019-3034055 5.88889 
chr12:3036532-3036545 6 
chr12:3037696-3037717 5.90476 
chr12:3038757-3038774 5.88235 
chr12:3039574-3039593 6 
chr12:3041745-3041765 6 
chr12:3042095-3042121 5.96154 
chr12:3042806-3042831 5.64 
chr12:3044056-3044102 5.43478 
chr12:3046365-3046392 6 
chr12:3049475-3049499 5.625 
chr12:3051276-3051299 6 
chr12:3052291-3052304 6 
chr12:3052909-3052939 6 
chr12:3054405-3054436 5.87097 
chr12:3055976-3055989 6 
chr12:3056571-3056591 6 
chr12:3057055-3057090 5.88571 
chr12:3057272-3057299 5.62963 
chr12:3057475-3057487 6 
chr12:3058134-3058152 6 
chr12:3058791-3058810 5.78947 
chr12:3060677-3060700 6 
chr12:3061543-3061579 5.80556 
chr12:3061802-3061831 5.7931 
chr12:3063388-3063405 6 
chr12:3063928-3063950 5.86364 
chr12:3064106-3064118 6 
chr12:3064230-3064256 6 
chr12:3064899-3064921 5.63636 
chr12:3065081-3065095 6 
chr12:3065834-3065855 5.90476 
chr12:3068397-3068465 5.63235 
chr12:3068654-3068680 5.38462 
chr12:3068966-3068987 5.71429 
chr12:3071257-3071302 5.77778 
chr12:3071429-3071508 5.97468 
chr12:3073613-3073635 5.90909 
chr12:3073790-3073812 5.68182 
chr12:3075010-3075039 5.51724 
chr12:3075569-3075591 5.81818 
chr12:3076923-3076945 5.68182 
chr12:3077249-3077264 6 
chr12:3077551-3077573 6 
chr12:3077804-3077825 5.90476 
chr12:3080610-3080656 5.78261 
chr12:3080960-3080991 5.90323 
chr12:3081657-3081677 6 
chr12:3083169-3083186 6 
chr12:3084522-3084563 6 
chr12:3086452-3086524 5.375 
chr12:3087542-3087583 5.85366 
chr12:3092332-3092354 5.54545 
chr12:3094039-3094065 5.5 
chr12:3094549-3094581 5.78125 
chr12:3094667-3094684 6 
chr12:3095252-3095281 5.72414 
chr12:3095805-3095845 5.625 
chr12:3096570-3096613 5.88372 
chr12:3097232-3097261 5.96552 
chr12:3097673-3097688 6 
chr12:3099627-3099649 6 
chr12:3099922-3099949 5.66667 
chr12:3100181-3100210 5.27586 
chr12:3100364-3100383 5.84211 
chr12:3101182-3101197 6 
chr12:3102622-3102649 5.33333 
chr12:3105550-3105586 5.63889 
chr12:3105873-3105888 6 
chr12:3108280-3108310 5.2 
chr12:3109129-3109152 5.56522 
chr12:3113052-3113066 6 
chr12:3114625-3114675 5.76 
chr12:3115858-3115896 5.47368 
chr12:3118594-3118623 5.86207 
chr12:3119049-3119075 5.34615 
chr12:3120390-3120408 5.83333 
chr12:3121208-3121221 6 
chr12:3122115-3122131 5.875 
chr12:3122425-3122439 6 
chr12:3124691-3124716 5.56 
chr12:3125195-3125208 6 
chr12:3125770-3125794 5.875 
chr12:3126715-3126745 5.5 
chr12:3130060-3130095 5.14286 
chr12:3130473-3130485 6 
chr12:3132790-3132802 6 
chr12:3133820-3133845 6 
chr12:3138220-3138245 5.68 
chr12:3138399-3138416 6 
chr12:3139343-3139377 5.44118 
chr12:3144266-3144296 5.46667 
chr12:3144989-3145014 5.88 
chr12:3150829-3150866 5.78378 
chr12:3152571-3152654 5.85542 
chr12:3153677-3153693 6 
chr12:3154112-3154132 5.75 
chr12:3154905-3154932 5.81481 
chr12:3156697-3156710 6 
chr12:3158204-3158219 5.93333 
chr12:3159571-3159634 5.71429 
chr12:3159925-3159981 5.32143 
chr12:3160245-3160332 5.64368 
chr12:3160355-3160667 5.6859 
chr12:3162287-3162313 5.88462 
chr12:3162861-3162880 5.84211 
chr12:3163205-3163245 5.775 
chr12:3163869-3163989 5.70833 
chr12:3166334-3166372 5.36842 
chr12:3167465-3167489 5.91667 
chr12:3168112-3168135 5.69565 
chr12:3168386-3168413 5.81481 
chr12:3169574-3169603 5.34483 
chr12:3171904-3171925 5.57143 
chr12:3173014-3173028 6 
chr12:3174022-3174037 6 
chr12:3175266-3175286 6 
chr12:3175575-3175587 6 
chr12:3175800-3175813 6 
chr12:3177790-3177818 6 
chr12:3177953-3177974 6 
chr12:3178703-3178739 5.11111 
chr12:3179050-3179080 5.66667 
chr12:3180021-3180047 5.42308 
chr12:3181338-3181363 5.6 
chr12:3183521-3183533 6 
chr12:3183926-3183972 5.93478 
chr12:3184129-3184156 5.7037 
chr12:3184260-3184276 6 
chr12:3185805-3185830 5.76 
chr12:3186444-3186510 5.72727 
chr12:3186553-3186568 6 
chr12:3188620-3188637 5.82353 
chr12:3188937-3188950 6 
chr12:3189104-3189122 5.72222 
chr12:3189496-3189515 5.73684 
chr12:3190974-3191014 5.75 
chr12:3195859-3195872 6 
chr12:3198397-3198415 5.94444 
chr12:3199072-3199096 5.95833 
chr12:3199934-3199951 5.76471 
chr12:3199966-3199978 6 
chr12:3200588-3200608 5.65 
chr12:3203686-3203714 5.89286 
chr12:3204013-3204053 5.475 
chr12:3205204-3205228 5.375 
chr12:3205697-3205713 6 
chr12:3205851-3205871 5.9 
chr12:3207215-3207234 6 
chr12:3207900-3207929 5.72414 
chr12:3209006-3209020 6 
chr12:3209484-3209503 5.73684 
chr12:3211283-3211302 6 
chr12:3211601-3211614 6 
chr12:3213506-3213529 5.6087 
chr12:3214899-3214992 5.55914 
chr12:3215003-3215051 5.60417 
chr12:3215161-3215193 5.28125 
chr12:3215937-3215955 6 
chr12:3218434-3218498 5.78125 
chr12:3218964-3218976 6 
chr12:3220771-3220800 5.58621 
chr12:3221343-3221355 6 
chr12:3221842-3221862 6 
chr12:3224008-3224022 6 
chr12:3225116-3225156 5.375 
chr12:3227317-3227355 5.15789 
chr12:3227422-3227441 6 
chr12:3230518-3230538 6 
chr12:3230699-3230719 6 
chr12:3231174-3231187 6 
chr12:3236047-3236070 5.91304 
chr12:3236253-3236271 5.77778 
chr12:3247627-3247642 5.86667 
chr12:3247798-3247838 5.175 
chr12:3248520-3248539 5.78947 
chr12:3250118-3250145 5.2963 
chr12:3251549-3251571 5.5 
chr12:3252416-3252469 5.37736 
chr12:3253247-3253275 5.85714 
chr12:3260341-3260373 5.46875 
chr12:3260933-3260945 6 
chr12:3261746-3261762 5.875 
chr12:3262224-3262249 5.72 
chr12:3262833-3262872 5.41026 
chr12:3262884-3262913 5.48276 
chr12:3263002-3263036 5.67647 
chr12:3263048-3263075 5.37037 
chr12:3263166-3263202 5.88889 
chr12:3263739-3263767 5.53571 
chr12:3265659-3265681 6 
chr12:3267887-3267904 6 
chr12:3270936-3270987 5.94118 
chr12:3275946-3275968 5.95455 
chr12:3281822-3281848 5.30769 
chr12:3282287-3282315 5.57143 
chr12:3282999-3283019 6 
chr12:3283739-3283760 5.90476 
chr12:3287447-3287465 5.88889 
chr12:3291613-3291639 5.26923 
chr12:3293339-3293355 6 
chr12:3293561-3293635 5.89189 
chr12:3295705-3295739 5.82353 
chr12:3296525-3296544 5.68421 
chr12:3297396-3297422 6 
chr12:3301958-3301973 5.86667 
chr12:3303006-3303034 5.53571 
chr12:3306727-3306762 5.85714 
chr12:3306814-3307504 5.66957 
chr12:3307517-3308062 5.70459 
chr12:3309658-3309675 5.94118 
chr12:3309846-3309870 5.625 
chr12:3315745-3315766 5.95238 
chr12:3318400-3318425 5.6 
chr12:3319124-3319147 6 
chr12:3319299-3319318 5.73684 
chr12:3319904-3319916 6 
chr12:3321590-3321618 5.78571 
chr12:3322786-3322810 5.41667 
chr12:3325289-3325323 5.52941 
chr12:3326867-3326889 6 
chr12:3328132-3328154 5.54545 
chr12:3329014-3329026 6 
chr12:3330499-3330537 5.36842 
chr12:3335800-3335970 5.86471 
chr12:3337381-3337404 5.86957 
chr12:3338920-3338945 5.76 
chr12:3344264-3344300 5.69444 
chr12:3344348-3344432 5.95238 
chr12:3346447-3346476 5.86207 
chr12:3347192-3347222 5.8 
chr12:3360150-3360183 5.39394 
chr12:3360607-3360637 6 
chr12:3369077-3369110 5.21212 
chr12:3371336-3371363 5.55556 
chr12:3377329-3377745 5.75962 
chr12:3377756-3377914 5.56962 
chr12:3377927-3377985 5.60345 
chr12:3377996-3378773 5.67181 
chr12:3381527-3381558 5.3871 
chr12:3392785-3392798 5.92308 
chr12:3402799-3402818 6 
chr12:3406571-3406586 5.93333 
chr12:3410463-3410482 6 
chr12:3411591-3411643 5.71154 
chr12:3411945-3412028 5.84337 
chr12:3415017-3415052 5.22857 
chr12:3422748-3422800 5.28846 
chr12:3425234-3425276 5.7381 
chr12:3428056-3428115 5.47458 
chr12:3430263-3430294 5.41935 
chr12:3432073-3432239 5.43976 
chr12:3432246-3432267 5.7619 
chr12:3439224-3439269 5.77778 
chr12:3446739-3446776 5.78378 
chr12:3452941-3452954 5.92308 
chr12:3454239-3454252 6 
chr12:3455868-3456019 5.97351 
chr12:3461605-3461638 5.24242 
chr12:3463305-3463352 5.87234 
chr12:3471814-3471837 5.82609 
chr12:3473496-3473512 6 
chr12:3475153-3475181 5.28571 
chr12:3475629-3475655 5.38462 
chr12:3479201-3479231 6 
chr12:3479790-3479826 5.83333 
chr12:3481170-3481224 5.22222 
chr12:3483947-3483981 6 
chr12:3487204-3487232 5.64286 
chr12:3492861-3492890 5.48276 
chr12:3493510-3493524 6 
chr12:3495083-3495102 6 
chr12:3495867-3495891 5.91667 
chr12:3496927-3496954 5.51852 
chr12:3497183-3497243 5.65 
chr12:3498629-3498643 6 
chr12:3501345-3501389 5.77273 
chr12:3501517-3501536 5.63158 
chr12:3510313-3510330 6 
chr12:3513042-3513073 5.74194 
chr12:3517297-3517411 5.7807 
chr12:3519647-3519687 5.65 
chr12:3522978-3522999 5.57143 
chr12:3529122-3529230 5.77778 
chr12:3529367-3529379 6 
chr12:3531776-3531794 6 
chr12:3537399-3537422 5.91304 
chr12:3537834-3537947 5.45133 
chr12:3537959-3538009 5.54 
chr12:3538021-3538041 5.6 
chr12:3538094-3538124 5.2 
chr12:3538152-3538198 5.41304 
chr12:3540465-3540477 6 
chr12:3541933-3541959 5.65385 
chr12:3543849-3543876 5.2963 
chr12:3544117-3544147 5.76667 
chr12:3544667-3544700 5.90909 
chr12:3545634-3545658 5.91667 
chr12:3546513-3546545 5.40625 
chr12:3546788-3546817 6 
chr12:3548057-3548081 5.375 
chr12:3549624-3549659 5.94286 
chr12:3557886-3557912 5.69231 
chr12:3560199-3560216 6 
chr12:3561482-3561511 5.7931 
chr12:3564361-3564386 5.4 
chr12:3566230-3566256 6 
chr12:3567003-3567027 5.91667 
chr12:3574288-3574499 5.66351 
chr12:3576405-3576425 6 
chr12:3581525-3581552 5.59259 
chr12:3585718-3585739 5.57143 
chr12:3587427-3587499 5.83333 
chr12:3595442-3595458 5.875 
chr12:3598973-3599019 5.78261 
chr12:3599841-3599881 6 
chr12:3600459-3600473 6 
chr12:3600990-3601068 5.74359 
chr12:3602948-3602969 5.90476 
chr12:3605365-3605401 5.88889 
chr12:3606080-3606094 6 
chr12:3608317-3608369 5.76923 
chr12:3616284-3616300 6 
chr12:3616906-3616937 5.6129 
chr12:3623193-3623214 5.66667 
chr12:3623867-3623897 5.66667 
chr12:3624676-3624696 5.8 
chr12:3625481-3625503 6 
chr12:3626176-3626209 5.57576 
chr12:3628106-3628119 5.92308 
chr12:3628397-3628416 5.63158 
chr12:3631814-3631829 6 
chr12:3631943-3631985 5.85714 
chr12:3633808-3633823 6 
chr12:3640459-3640482 5.56522 
chr12:3641406-3641452 5.52174 
chr12:3641777-3641802 6 
chr12:3649776-3649801 5.72 
chr12:3650121-3650150 5.44828 
chr12:3651093-3651121 5.85714 
chr12:3657513-3657541 5.64286 
chr12:3658130-3658142 6 
chr12:3658663-3658695 5.375 
chr12:3660954-3660981 5.62963 
chr12:3661053-3661066 5.92308 
chr12:3661434-3661467 5.39394 
chr12:3663190-3663223 5.81818 
chr12:3667391-3667435 5.70455 
chr12:3668114-3668239 5.656 
chr12:3669196-3669218 5.63636 
chr12:3680906-3680933 5.25926 
chr12:3681187-3681261 5.52703 
chr12:3681407-3681425 6 
chr12:3685585-3685611 5.30769 
chr12:3686844-3686878 5.17647 
chr12:3689493-3689528 5.94286 
chr12:3694511-3694533 6 
chr12:3696333-3696371 5.68421 
chr12:3696432-3696501 5.36232 
chr12:3696607-3696637 5.3 
chr12:3698465-3698481 5.8125 
chr12:3700573-3700589 6 
chr12:3707730-3707749 6 
chr12:3712256-3712290 6 
chr12:3712809-3712840 6 
chr12:3714358-3714396 5.26316 
chr12:3720386-3720403 5.94118 
chr12:3720944-3720970 5.30769 
chr12:3722013-3722060 6 
chr12:3722573-3722601 6 
chr12:3723132-3723157 5.32 
chr12:3724268-3724280 6 
chr12:3727336-3727355 5.94737 
chr12:3730814-3730842 6 
chr12:3731796-3731816 5.75 
chr12:3737157-3737416 5.75676 
chr12:3737499-3737541 5.5 
chr12:3738292-3738344 5.30769 
chr12:3744670-3744684 5.92857 
chr12:3747843-3747857 6 
chr12:3748360-3748389 5.34483 
chr12:3748623-3748657 5.52941 
chr12:3749679-3749700 5.71429 
chr12:3750508-3750526 5.72222 
chr12:3752852-3752915 5.79365 
chr12:3752930-3753094 5.75 
chr12:3753215-3753228 6 
chr12:3754159-3754200 5.60976 
chr12:3758405-3758429 6 
chr12:3758969-3759045 5.39474 
chr12:3760430-3760484 5.35185 
chr12:3761243-3761255 6 
chr12:3761613-3761641 5.35714 
chr12:3767279-3767310 5.32258 
chr12:3768374-3768411 5.54054 
chr12:3769376-3769407 5.22581 
chr12:3769995-3770049 6 
chr12:3773584-3773625 5.26829 
chr12:3775496-3775549 5.84906 
chr12:3776961-3777000 5.64103 
chr12:3785265-3785291 5.84615 
chr12:3789750-3789793 5.30233 
chr12:3791757-3791790 5.33333 
chr12:3791934-3791968 5.82353 
chr12:3795739-3795754 5.93333 
chr12:3798076-3798106 5.63333 
chr12:3801673-3801694 5.71429 
chr12:3808452-3808474 5.72727 
chr12:3812262-3812275 5.92308 
chr12:3813659-3813681 6 
chr12:3816119-3816169 5.32 
chr12:3817581-3817603 5.95455 
chr12:3819957-3819993 5.94444 
chr12:3825224-3825239 5.86667 
chr12:3825272-3825293 5.52381 
chr12:3829284-3829645 5.65374 
chr12:3830536-3830604 5.67647 
chr12:3830746-3830763 5.76471 
chr12:3834118-3834137 5.78947 
chr12:3835333-3835394 5.32787 
chr12:3835997-3836034 5.89189 
chr12:3836319-3836334 6 
chr12:3837044-3837062 5.94444 
chr12:3843038-3843079 5.87805 
chr12:3843786-3843814 5.78571 
chr12:3854074-3854109 5.22857 
chr12:3854144-3854161 5.82353 
chr12:3854946-3855021 5.84 
chr12:3855103-3855134 5.12903 
chr12:3855518-3855613 5.4 
chr12:3858934-3859010 5.71053 
chr12:3859089-3859114 6 
chr12:3859653-3859671 5.88889 
chr12:3861481-3861567 5.80233 
chr12:3861688-3861717 5.2069 
chr12:3862129-3862151 5.81818 
chr12:3862698-3862710 6 
chr12:3868584-3868645 5.57377 
chr12:3868694-3868716 5.54545 
chr12:3869537-3869687 5.76 
chr12:3871507-3871540 5.45455 
chr12:3872604-3872636 5.25 
chr12:3875518-3875612 5.59574 
chr12:3875670-3875732 5.3871 
chr12:3875739-3875767 5.39286 
chr12:3875785-3875816 5.22581 
chr12:3876356-3876377 5.85714 
chr12:3876461-3876482 6 
chr12:3881029-3881061 5.5625 
chr12:3881896-3881908 6 
chr12:3883650-3883662 6 
chr12:3884094-3884115 5.95238 
chr12:3886369-3886435 5.69697 
chr12:3889197-3889211 6 
chr12:3891468-3891485 6 
chr12:3892215-3892239 5.54167 
chr12:3892610-3892641 5.74194 
chr12:3893443-3893465 5.63636 
chr12:3893955-3893977 6 
chr12:3895932-3895984 5.57692 
chr12:3898464-3898485 5.52381 
chr12:3901185-3901205 5.75 
chr12:3901816-3901828 6 
chr12:3902332-3902350 5.72222 
chr12:3902400-3902428 5.78571 
chr12:3902838-3902874 5.33333 
chr12:3904228-3904253 6 
chr12:3907162-3907218 5.69643 
chr12:3909582-3909594 6 
chr12:3911275-3911297 5.63636 
chr12:3913865-3913903 5.92105 
chr12:3914065-3914087 5.59091 
chr12:3919758-3920035 5.74729 
chr12:3923017-3923040 5.47826 
chr12:3923124-3923136 6 
chr12:3929939-3929956 5.88235 
chr12:3931764-3931778 6 
chr12:3934141-3934163 5.72727 
chr12:3937710-3937739 5.55172 
chr12:3940411-3940439 5.42857 
chr12:3942767-3942789 6 
chr12:3943800-3943824 5.91667 
chr12:3945179-3945239 5.63333 
chr12:3947213-3947239 5.88462 
chr12:3948318-3948344 6 
chr12:3948354-3948378 5.58333 
chr12:3955922-3955955 5.75758 
chr12:3956239-3956294 5.43636 
chr12:3959126-3959164 5.84211 
chr12:3961093-3961125 5.9375 
chr12:3966437-3966454 5.82353 
chr12:3968725-3968739 5.92857 
chr12:3971739-3971783 5.36364 
chr12:3975273-3975287 6 
chr12:3976021-3976042 5.66667 
chr12:3982094-3982106 6 
chr12:3989192-3989227 5.82857 
chr12:3991758-3991833 5.8 
chr12:3994887-3994926 5.35897 
chr12:3995575-3995616 5.7561 
chr12:3998172-3998192 5.9 
chr12:3999899-3999991 5.84783 
chr12:4001989-4002058 5.82609 
chr12:4002239-4002263 6 
chr12:4002942-4002958 5.8125 
chr12:4005851-4005873 5.95455 
chr12:4011602-4011623 5.71429 
chr12:4013023-4013035 6 
chr12:4015341-4015361 5.95 
chr12:4018496-4018520 6 
chr12:4018578-4018614 6 
chr12:4018691-4018717 5.88462 
chr12:4019662-4019675 6 
chr12:4019960-4019978 6 
chr12:4019990-4020004 6 
chr12:4022381-4022401 6 
chr12:4023327-4023350 5.91304 
chr12:4024835-4024873 5.97368 
chr12:4026524-4026537 6 
chr12:4027278-4027300 6 
chr12:4028183-4028195 6 
chr12:4028896-4028910 6 
chr12:4028921-4028957 5.83333 
chr12:4029050-4029074 5.41667 
chr12:4031379-4031414 6 
chr12:4032842-4032878 5.72222 
chr12:4034239-4034269 5.56667 
chr12:4037870-4037895 5.64 
chr12:4040849-4040875 5.42308 
chr12:4043842-4043864 5.86364 
chr12:4044216-4044242 5.69231 
chr12:4044652-4044670 5.77778 
chr12:4044980-4045015 6 
chr12:4047888-4047910 5.72727 
chr12:4048968-4049010 5.71429 
chr12:4051756-4051787 5.74194 
chr12:4054685-4054730 5.6 
chr12:4057207-4057239 5.4375 
chr12:4057950-4058060 5.93636 
chr12:4058137-4058155 6 
chr12:4059912-4059949 5.21622 
chr12:4060212-4060233 5.95238 
chr12:4061497-4061519 6 
chr12:4063109-4063143 5.73529 
chr12:4063302-4063316 6 
chr12:4064410-4064433 5.43478 
chr12:4064600-4064631 5.32258 
chr12:4064749-4064770 5.61905 
chr12:4065507-4065523 6 
chr12:4068206-4068239 5.78788 
chr12:4068639-4068662 5.91304 
chr12:4068956-4068988 5.59375 
chr12:4072997-4073010 6 
chr12:4073020-4073032 6 
chr12:4073320-4073332 6 
chr12:4079015-4079034 6 
chr12:4081005-4081026 6 
chr12:4084151-4084163 6 
chr12:4087337-4087353 6 
chr12:4088688-4088707 5.78947 
chr12:4088999-4089022 6 
chr12:4090113-4090147 5.64706 
chr12:4090691-4090730 5.92308 
chr12:4090918-4090945 5.55556 
chr12:4091638-4091666 6 
chr12:4093276-4093323 6 
chr12:4094134-4094157 5.69565 
chr12:4094595-4094674 5.87342 
chr12:4096020-4096033 6 
chr12:4096665-4096695 5.76667 
chr12:4097159-4097198 5.64103 
chr12:4097579-4097603 5.54167 
chr12:4099890-4099915 5.36 
chr12:4100739-4100769 5.63333 
chr12:4103251-4103285 5.88235 
chr12:4104419-4104438 5.89474 
chr12:4105198-4105255 6 
chr12:4111321-4111345 5.91667 
chr12:4113072-4113107 5.71429 
chr12:4113319-4113354 5.85714 
chr12:4114317-4114340 5.73913 
chr12:4114915-4114944 5.7931 
chr12:4115577-4115589 6 
chr12:4117059-4117071 6 
chr12:4119083-4119104 5.71429 
chr12:4119843-4119866 6 
chr12:4120165-4120192 6 
chr12:4120340-4120354 6 
chr12:4122151-4122248 5.87629 
chr12:4122775-4122797 5.59091 
chr12:4123204-4123217 6 
chr12:4123776-4123796 5.9 
chr12:4126715-4126739 5.75 
chr12:4133188-4133219 5.74194 
chr12:4134974-4134989 6 
chr12:4138199-4138221 5.90909 
chr12:4138877-4138892 6 
chr12:4140418-4140440 5.54545 
chr12:4140469-4140501 5.4375 
chr12:4140577-4140608 5.48387 
chr12:4140752-4140764 6 
chr12:4141986-4142007 6 
chr12:4143423-4143450 5.44444 
chr12:4145289-4145307 6 
chr12:4148501-4148521 5.8 
chr12:4152031-4152059 5.53571 
chr12:4152139-4152151 6 
chr12:4152325-4152344 5.73684 
chr12:4152468-4152484 5.875 
chr12:4154648-4154678 5.26667 
chr12:4155755-4155773 5.77778 
chr12:4155973-4155998 5.56 
chr12:4156214-4156278 5.17188 
chr12:4166013-4166036 5.6087 
chr12:4166666-4166689 6 
chr12:4166899-4166920 5.71429 
chr12:4168284-4168301 6 
chr12:4170531-4170557 5.53846 
chr12:4171546-4171561 6 
chr12:4175247-4175277 5.56667 
chr12:4179574-4179592 6 
chr12:4182194-4182206 6 
chr12:4182330-4182363 5.84848 
chr12:4182517-4182533 6 
chr12:4182926-4182956 5.8 
chr12:4183004-4183043 5.84615 
chr12:4186257-4186281 5.75 
chr12:4186432-4186485 5.9434 
chr12:4187991-4188008 5.88235 
chr12:4196436-4196457 6 
chr12:4197300-4197321 6 
chr12:4201946-4201960 5.92857 
chr12:4202601-4202623 5.54545 
chr12:4203440-4203513 5.83562 
chr12:4204967-4204985 6 
chr12:4205347-4205389 5.90476 
chr12:4206135-4206167 5.84375 
chr12:4209795-4209812 6 
chr12:4210463-4210481 6 
chr12:4212831-4212862 5.80645 
chr12:4213396-4213408 6 
chr12:4213705-4213721 6 
chr12:4214711-4214731 5.85 
chr12:4215108-4215160 5.78846 
chr12:4216057-4216089 5.375 
chr12:4216396-4216424 5.28571 
chr12:4217078-4217098 5.8 
chr12:4218414-4218462 5.47917 
chr12:4218482-4218508 5.65385 
chr12:4218669-4218687 5.72222 
chr12:4221907-4221934 5.55556 
chr12:4222043-4222077 5.88235 
chr12:4222999-4223023 5.375 
chr12:4223453-4223467 6 
chr12:4223773-4223794 6 
chr12:4225294-4225315 5.66667 
chr12:4227473-4227489 6 
chr12:4227559-4227580 5.66667 
chr12:4227646-4227665 5.94737 
chr12:4227707-4227781 5.77027 
chr12:4228660-4228679 5.84211 
chr12:4230413-4230438 5.36 
chr12:4231492-4231514 5.77273 
chr12:4231809-4231827 5.83333 
chr12:4232286-4232303 6 
chr12:4234449-4234478 5.68966 
chr12:4237490-4237526 5.44444 
chr12:4237659-4237682 5.78261 
chr12:4238210-4238245 5.62857 
chr12:4239101-4239135 5.91176 
chr12:4240520-4240538 5.88889 
chr12:4242904-4242937 5.21212 
chr12:4244317-4244342 5.52 
chr12:4244693-4244729 5.61111 
chr12:4245283-4245306 5.73913 
chr12:4245562-4245595 5.60606 
chr12:4247239-4247254 5.93333 
chr12:4249715-4249739 5.375 
chr12:4252827-4252853 5.92308 
chr12:4253239-4253261 5.81818 
chr12:4258552-4258599 5.65957 
chr12:4260630-4260739 5.51376 
chr12:4262041-4262059 5.83333 
chr12:4263333-4263345 6 
chr12:4263709-4263732 5.73913 
chr12:4264784-4264801 6 
chr12:4267604-4267622 6 
chr12:4268910-4268939 6 
chr12:4269530-4269561 5.32258 
chr12:4270330-4270379 6 
chr12:4270970-4271041 5.5493 
chr12:4272845-4272875 5.56667 
chr12:4273284-4273309 5.48 
chr12:4273696-4273718 5.77273 
chr12:4275136-4275189 5.64151 
chr12:4275233-4275281 5.35417 
chr12:4275413-4275446 5.78788 
chr12:4276012-4276073 5.32787 
chr12:4281078-4281109 5.83871 
chr12:4281136-4281164 5.82143 
chr12:4281301-4281333 5.5625 
chr12:4281393-4281498 5.50476 
chr12:4281508-4281581 5.32877 
chr12:4281661-4281684 5.82609 
chr12:4281713-4281802 5.5618 
chr12:4284627-4284658 5.83871 
chr12:4285285-4285308 5.73913 
chr12:4285521-4285565 5.63636 
chr12:4287188-4287217 5.65517 
chr12:4287517-4287538 5.80952 
chr12:4288069-4288097 5.82143 
chr12:4288321-4288359 5.73684 
chr12:4288534-4288562 5.46429 
chr12:4288917-4288960 5.69767 
chr12:4289088-4289107 5.63158 
chr12:4290844-4290861 6 
chr12:4291492-4291527 5.22857 
chr12:4294789-4294809 5.8 
chr12:4296357-4296369 6 
chr12:4297265-4297312 5.85106 
chr12:4301851-4301863 6 
chr12:4304444-4304475 5.70968 
chr12:4306671-4306689 5.94444 
chr12:4307051-4307069 5.72222 
chr12:4312615-4312641 5.65385 
chr12:4313152-4313180 5.21429 
chr12:4314833-4314854 6 
chr12:4317520-4317555 5.97143 
chr12:4317620-4317665 5.91111 
chr12:4319894-4319907 6 
chr12:4324036-4324068 5.75 
chr12:4326937-4326960 6 
chr12:4328451-4328489 5.39474 
chr12:4330110-4330139 5.37931 
chr12:4330762-4330784 5.59091 
chr12:4336603-4336631 5.21429 
chr12:4338138-4338171 5.48485 
chr12:4342447-4342461 5.92857 
chr12:4345563-4345581 5.83333 
chr12:4345753-4345782 5.96552 
chr12:4346378-4346413 5.77143 
chr12:4346490-4346521 5.74194 
chr12:4352094-4352111 5.76471 
chr12:4352931-4353169 5.28992 
chr12:4353204-4353233 5.37931 
chr12:4354073-4354105 5.21875 
chr12:4356669-4356684 6 
chr12:4356834-4356849 6 
chr12:4357904-4357927 5.91304 
chr12:4358779-4358791 6 
chr12:4360715-4360733 6 
chr12:4360744-4360774 5.53333 
chr12:4360782-4361006 5.50893 
chr12:4365295-4365313 6 
chr12:4368630-4368655 5.92 
chr12:4373141-4373167 5.65385 
chr12:4376112-4376140 5.5 
chr12:4378369-4378391 5.5 
chr12:4378496-4378511 5.86667 
chr12:4379249-4379281 5.46875 
chr12:4380366-4380393 5.33333 
chr12:4381119-4381151 5.25 
chr12:4381193-4381217 6 
chr12:4382278-4382316 5.21053 
chr12:4382819-4382857 5.42105 
chr12:4383120-4383151 5.25806 
chr12:4385715-4385739 5.5 
chr12:4388597-4388621 5.5 
chr12:4393883-4393917 5.97059 
chr12:4397401-4397414 6 
chr12:4400373-4400395 6 
chr12:4401298-4401363 5.52308 
chr12:4402188-4402208 5.6 
chr12:4402550-4402584 5.35294 
chr12:4405981-4405999 5.88889 
chr12:4406736-4406774 5.84211 
chr12:4410519-4410539 5.85 
chr12:4410821-4410860 5.28205 
chr12:4411081-4411117 5.83333 
chr12:4412571-4412593 5.5 
chr12:4414143-4414172 5.96552 
chr12:4415358-4415384 5.38462 
chr12:4418079-4418106 5.48148 
chr12:4419770-4419807 5.94595 
chr12:4422806-4422860 5.61111 
chr12:4424356-4424380 6 
chr12:4425478-4425495 6 
chr12:4425596-4425695 5.43434 
chr12:4425813-4425854 5.87805 
chr12:4426029-4426052 5.95652 
chr12:4426692-4426712 5.9 
chr12:4427251-4427283 5.65625 
chr12:4427523-4427589 5.9697 
chr12:4429352-4429373 5.80952 
chr12:4431151-4431172 6 
chr12:4432268-4432280 6 
chr12:4432440-4432454 5.92857 
chr12:4433489-4433501 6 
chr12:4434092-4434118 5.61538 
chr12:4434907-4434920 6 
chr12:4436576-4436597 5.85714 
chr12:4436870-4436882 6 
chr12:4438494-4438515 6 
chr12:4441404-4441421 6 
chr12:4442621-4442647 5.61538 
chr12:4443131-4443179 5.25 
chr12:4445612-4445665 5.88679 
chr12:4446330-4446345 6 
chr12:4446756-4446801 5.33333 
chr12:4448143-4448159 6 
chr12:4450726-4450756 5.46667 
chr12:4456856-4456869 5.92308 
chr12:4457428-4457466 5.36842 
chr12:4458516-4458546 5.6 
chr12:4459942-4459965 5.91304 
chr12:4462287-4462316 5.37931 
chr12:4463881-4463909 5.67857 
chr12:4465566-4465603 5.54054 
chr12:4467269-4467282 6 
chr12:4467452-4467480 6 
chr12:4467985-4468010 5.4 
chr12:4469264-4469334 5.65714 
chr12:4470169-4470183 6 
chr12:4470893-4470927 5.91176 
chr12:4471500-4471539 5.30769 
chr12:4472428-4472463 6 
chr12:4473716-4473758 5.38095 
chr12:4477339-4477368 5.93103 
chr12:4477716-4477728 6 
chr12:4479136-4479163 6 
chr12:4481340-4481359 5.63158 
chr12:4483965-4483989 5.91667 
chr12:4486588-4486609 6 
chr12:4487842-4487859 6 
chr12:4487888-4487937 6 
chr12:4488360-4488398 5.73684 
chr12:4491614-4491627 6 
chr12:4494315-4494360 5.35556 
chr12:4494381-4494441 5.38333 
chr12:4494490-4494515 5.44 
chr12:4494846-4494895 5.30612 
chr12:4496608-4496670 5.74194 
chr12:4496863-4496893 5.43333 
chr12:4497140-4497183 5.16279 
chr12:4497920-4497951 5.64516 
chr12:4498813-4498837 5.625 
chr12:4499121-4499139 6 
chr12:4501349-4501383 5.82353 
chr12:4502266-4502280 6 
chr12:4502791-4502858 5.97015 
chr12:4504796-4504810 6 
chr12:4507958-4507986 5.46429 
chr12:4508279-4508294 6 
chr12:4508476-4508597 5.41322 
chr12:4510202-4510239 5.40541 
chr12:4510414-4510535 5.57851 
chr12:4511105-4511153 5.54167 
chr12:4515810-4515827 6 
chr12:4522865-4522889 5.83333 
chr12:4522923-4522981 5.94828 
chr12:4525755-4525778 5.91304 
chr12:4528239-4528308 5.69565 
chr12:4530420-4530483 5.49206 
chr12:4531577-4531595 6 
chr12:4531883-4531896 5.92308 
chr12:4534060-4534088 6 
chr12:4536491-4536532 5.7561 
chr12:4536823-4536839 6 
chr12:4538819-4538834 6 
chr12:4539794-4539807 6 
chr12:4541063-4541076 6 
chr12:4544902-4544943 5.70732 
chr12:4545785-4545804 5.73684 
chr12:4547917-4547939 6 
chr12:4548825-4548850 5.48 
chr12:4550043-4550118 5.73333 
chr12:4553896-4553915 5.84211 
chr12:4562387-4562419 5.65625 
chr12:4564739-4564774 5.28571 
chr12:4565158-4565170 6 
chr12:4565316-4565371 5.45455 
chr12:4566550-4566598 5.125 
chr12:4566829-4566852 5.52174 
chr12:4569708-4569722 6 
chr12:4569772-4569798 5.69231 
chr12:4570733-4570747 6 
chr12:4570833-4570875 5.33333 
chr12:4571628-4571647 6 
chr12:4572255-4572277 5.5 
chr12:4573897-4573918 5.7619 
chr12:4574605-4574626 5.57143 
chr12:4574734-4574769 5.77143 
chr12:4575248-4575262 6 
chr12:4575476-4575489 6 
chr12:4577234-4577250 6 
chr12:4578285-4578308 5.56522 
chr12:4581081-4581116 5.57143 
chr12:4583956-4583997 5.5122 
chr12:4589392-4589412 5.7 
chr12:4591370-4591405 5.97143 
chr12:4593659-4593700 5.60976 
chr12:4596898-4596928 5.63333 
chr12:4603261-4603281 6 
chr12:4606347-4606380 5.30303 
chr12:4608953-4608978 5.48 
chr12:4609000-4609027 5.37037 
chr12:4609811-4609830 6 
chr12:4612682-4612709 5.2963 
chr12:4615406-4615425 5.68421 
chr12:4615885-4615911 5.42308 
chr12:4617259-4617282 5.65217 
chr12:4624051-4624072 5.85714 
chr12:4624239-4624267 5.53571 
chr12:4626729-4626756 5.51852 
chr12:4626850-4626900 5.8 
chr12:4627864-4627884 5.65 
chr12:4629570-4629583 5.92308 
chr12:4629936-4629962 5.26923 
chr12:4630863-4630878 6 
chr12:4632282-4632307 5.36 
chr12:4634570-4634601 5.77419 
chr12:4638062-4638100 6 
chr12:4639330-4639361 5.74194 
chr12:4641251-4641267 6 
chr12:4641467-4641494 5.33333 
chr12:4649719-4649731 6 
chr12:4650868-4650971 5.47573 
chr12:4651242-4651266 5.5 
chr12:4651739-4651767 5.46429 
chr12:4653739-4653766 5.40741 
chr12:4656233-4656246 6 
chr12:4658551-4658567 6 
chr12:4659791-4659819 5.71429 
chr12:4660660-4660672 6 
chr12:4664048-4664072 5.375 
chr12:4664334-4664363 5.37931 
chr12:4667139-4667155 5.9375 
chr12:4668208-4668234 5.57692 
chr12:4670597-4670640 6 
chr12:4673449-4673471 5.81818 
chr12:4677543-4677563 5.95 
chr12:4679206-4679239 6 
chr12:4680754-4680806 5.36538 
chr12:4681617-4681631 6 
chr12:4683390-4683408 6 
chr12:4684465-4684483 6 
chr12:4687757-4687781 5.54167 
chr12:4688441-4688493 5.78846 
chr12:4691609-4691647 5.81579 
chr12:4693716-4693734 5.94444 
chr12:4695216-4695235 6 
chr12:4695871-4695908 5.83784 
chr12:4698339-4698368 5.34483 
chr12:4703739-4703763 5.5 
chr12:4707033-4707078 5.64444 
chr12:4708436-4708453 6 
chr12:4710928-4710963 5.54286 
chr12:4711042-4711072 6 
chr12:4711463-4711528 5.21538 
chr12:4713682-4713699 6 
chr12:4713772-4713801 5.41379 
chr12:4714351-4714367 6 
chr12:4714895-4714916 6 
chr12:4715363-4715394 5.41935 
chr12:4715446-4715506 5.8 
chr12:4718987-4719008 5.52381 
chr12:4722009-4722033 5.5 
chr12:4726149-4726176 5.88889 
chr12:4726917-4726929 6 
chr12:4728721-4728764 5.51163 
chr12:4729640-4729656 6 
chr12:4730273-4730323 5.28 
chr12:4731053-4731068 6 
chr12:4733337-4733369 5.875 
chr12:4733482-4733525 6 
chr12:4734858-4734917 5.45763 
chr12:4739629-4739648 6 
chr12:4740759-4740784 5.56 
chr12:4741788-4741819 6 
chr12:4742437-4742473 5.63889 
chr12:4743135-4743147 6 
chr12:4745898-4745925 5.25926 
chr12:4746982-4747024 5.5 
chr12:4748572-4748598 5.65385 
chr12:4748980-4748995 6 
chr12:4749338-4749363 5.48 
chr12:4750228-4750250 6 
chr12:4752106-4752126 5.75 
chr12:4765302-4765326 5.58333 
chr12:4766160-4766174 5.92857 
chr12:4767900-4767927 5.59259 
chr12:4768485-4768513 5.35714 
chr12:4772350-4772382 5.4375 
chr12:4774965-4774989 5.75 
chr12:4775666-4775694 5.39286 
chr12:4775900-4775924 5.375 
chr12:4776678-4776690 6 
chr12:4776998-4777032 5.73529 
chr12:4778782-4778834 5.53846 
chr12:4787468-4787489 5.52381 
chr12:4790732-4790769 5.64865 
chr12:4791678-4791698 5.75 
chr12:4792346-4792369 5.82609 
chr12:4794813-4794836 5.6087 
chr12:4797646-4797658 6 
chr12:4798453-4798483 6 
chr12:4799875-4799904 5.86207 
chr12:4801927-4801969 5.57143 
chr12:4804901-4804918 5.94118 
chr12:4806919-4806963 6 
chr12:4807675-4807699 5.875 
chr12:4808644-4808666 5.77273 
chr12:4808833-4808856 5.6087 
chr12:4811283-4811363 5.875 
chr12:4812621-4812646 5.88 
chr12:4813466-4813484 5.77778 
chr12:4813688-4813705 6 
chr12:4814484-4814527 5.62791 
chr12:4816686-4816705 5.89474 
chr12:4816779-4816798 5.68421 
chr12:4817792-4817828 5.86111 
chr12:4817959-4817975 5.8125 
chr12:4818532-4818551 6 
chr12:4819276-4819300 6 
chr12:4820632-4820656 5.45833 
chr12:4822429-4822464 6 
chr12:4823760-4823779 5.73684 
chr12:4824648-4824680 5.53125 
chr12:4825660-4825693 5.93939 
chr12:4827796-4827833 5.78378 
chr12:4829596-4829619 6 
chr12:4830079-4830097 5.72222 
chr12:4832167-4832197 5.33333 
chr12:4832916-4832930 6 
chr12:4833314-4833336 6 
chr12:4834719-4834734 6 
chr12:4840022-4840043 5.90476 
chr12:4845739-4845781 5.57143 
chr12:4848803-4848843 5.9 
chr12:4851769-4851786 5.82353 
chr12:4853085-4853102 5.94118 
chr12:4856218-4856244 5.34615 
chr12:4858777-4858794 5.88235 
chr12:4859285-4859316 5.22581 
chr12:4859331-4859352 5.52381 
chr12:4859493-4859520 5.74074 
chr12:4863412-4863425 5.92308 
chr12:4867772-4867838 5.93939 
chr12:4871791-4871812 5.52381 
chr12:4872869-4872895 5.30769 
chr12:4873696-4873722 6 
chr12:4874518-4874537 6 
chr12:4874726-4874761 5.82857 
chr12:4878345-4878374 5.62069 
chr12:4878853-4878888 5.51429 
chr12:4879472-4879522 5.58 
chr12:4879647-4879704 5.52632 
chr12:4880453-4880479 5.30769 
chr12:4884816-4884830 6 
chr12:4884850-4884890 5.475 
chr12:4891863-4891881 6 
chr12:4892958-4892973 5.93333 
chr12:4893824-4893849 5.36 
chr12:4896337-4896368 5.67742 
chr12:4897744-4897760 6 
chr12:4898739-4898753 6 
chr12:4899380-4899477 5.95876 
chr12:4900108-4900148 5.675 
chr12:4901704-4901723 5.89474 
chr12:4903792-4903842 5.68 
chr12:4904244-4904279 5.57143 
chr12:4904331-4904390 5.81356 
chr12:4904809-4904828 5.84211 
chr12:4907764-4907841 5.64935 
chr12:4908404-4908420 5.8125 
chr12:4911629-4911663 5.64706 
chr12:4912969-4912996 6 
chr12:4913597-4913616 6 
chr12:4915460-4915480 5.6 
chr12:4918507-4918532 5.32 
chr12:4925415-4925467 5.88462 
chr12:4925803-4925833 5.66667 
chr12:4928004-4928215 5.46445 
chr12:4929712-4929757 5.93333 
chr12:4930584-4930643 5.76271 
chr12:4932932-4932956 5.83333 
chr12:4935382-4935414 5.90625 
chr12:4936165-4936207 5.69048 
chr12:4936239-4936419 5.70556 
chr12:4936432-4936452 5.9 
chr12:4942448-4942476 5.60714 
chr12:4943045-4943109 5.70312 
chr12:4943262-4943275 6 
chr12:4944299-4944313 6 
chr12:4944606-4944640 5.32353 
chr12:4945100-4945119 6 
chr12:4945269-4945290 5.61905 
chr12:4949348-4949405 5.84211 
chr12:4950485-4950516 5.3871 
chr12:4951178-4951243 5.75385 
chr12:4954787-4954806 5.63158 
chr12:4955380-4955396 6 
chr12:4955931-4955952 6 
chr12:4956108-4956127 5.84211 
chr12:4958283-4958324 5.78049 
chr12:4958655-4958677 6 
chr12:4961602-4961657 5.67273 
chr12:4964606-4964626 5.9 
chr12:4968381-4968429 5.89583 
chr12:4969765-4969792 5.40741 
chr12:4971466-4971496 5.6 
chr12:4983222-4983357 5.85926 
chr12:4987423-4987447 6 
chr12:4991462-4991488 5.34615 
chr12:4991639-4991660 5.61905 
chr12:4993596-4993612 6 
chr12:4994300-4994325 5.92 
chr12:4994338-4994393 5.76364 
chr12:4994776-4994793 5.88235 
chr12:4996340-4996358 6 
chr12:5000497-5000527 5.43333 
chr12:5000823-5000852 5.27586 
chr12:5004551-5004575 5.41667 
chr12:5004690-5004703 6 
chr12:5007752-5007778 5.46154 
chr12:5011586-5011610 5.45833 
chr12:5012164-5012202 5.89474 
chr12:5013413-5013470 5.98246 
chr12:5014062-5014090 5.53571 
chr12:5016075-5016106 5.80645 
chr12:5017107-5017153 5.80435 
chr12:5020243-5020283 5.525 
chr12:5023194-5023220 5.61538 
chr12:5023260-5023274 5.92857 
chr12:5023451-5023490 5.74359 
chr12:5026906-5026926 5.75 
chr12:5027823-5027860 5.72973 
chr12:5028019-5028039 5.6 
chr12:5029708-5029721 6 
chr12:5035118-5035135 5.94118 
chr12:5037579-5037600 5.80952 
chr12:5040561-5040582 5.57143 
chr12:5041478-5041514 5.41667 
chr12:5041709-5041810 6 
chr12:5042490-5042534 5.65909 
chr12:5043806-5043827 5.57143 
chr12:5044914-5044935 5.57143 
chr12:5047271-5047304 5.81818 
chr12:5054236-5054248 6 
chr12:5054912-5054935 5.95652 
chr12:5057457-5057493 5.72222 
chr12:5057550-5057577 5.25926 
chr12:5057591-5057665 5.66216 
chr12:5058998-5059041 5.39535 
chr12:5059757-5059789 5.46875 
chr12:5063739-5063775 6 
chr12:5066823-5066868 5.53333 
chr12:5066992-5067019 5.51852 
chr12:5075383-5075428 5.26667 
chr12:5075753-5075773 5.95 
chr12:5078788-5078821 6 
chr12:5081479-5081515 5.44444 
chr12:5085348-5085390 5.69048 
chr12:5087171-5087191 6 
chr12:5092281-5092295 6 
chr12:5100147-5100170 5.43478 
chr12:5100817-5100963 5.23973 
chr12:5101073-5101096 5.82609 
chr12:5103413-5103440 5.59259 
chr12:5105294-5105318 5.70833 
chr12:5106382-5106411 6 
chr12:5107897-5107915 6 
chr12:5113239-5113258 5.63158 
chr12:5113387-5113428 5.73171 
chr12:5114000-5114012 6 
chr12:5114514-5114547 5.21212 
chr12:5115708-5115828 5.65 
chr12:5115989-5116002 5.92308 
chr12:5118708-5118753 5.53333 
chr12:5120936-5120972 6 
chr12:5122431-5122496 5.8 
chr12:5123485-5123504 6 
chr12:5127050-5127072 6 
chr12:5131214-5131239 5.6 
chr12:5132552-5132567 6 
chr12:5133120-5133142 5.81818 
chr12:5134739-5134780 5.19512 
chr12:5137754-5137778 6 
chr12:5138774-5138794 5.75 
chr12:5139233-5139263 5.56667 
chr12:5142828-5142840 6 
chr12:5144810-5144844 5.94118 
chr12:5145169-5145231 5.82258 
chr12:5147806-5147828 5.5 
chr12:5148226-5148245 5.68421 
chr12:5148337-5148356 5.68421 
chr12:5148384-5148407 5.52174 
chr12:5148622-5148647 5.84 
chr12:5149980-5150027 5.23404 
chr12:5150044-5150080 5.47222 
chr12:5150130-5150163 5.72727 
chr12:5152964-5153008 5.36364 
chr12:5155272-5155295 5.43478 
chr12:5157318-5157348 5.73333 
chr12:5158452-5158477 6 
chr12:5162086-5162127 5.95122 
chr12:5163599-5163663 5.90625 
chr12:5164771-5164821 5.86 
chr12:5172156-5172174 5.88889 
chr12:5176169-5176187 5.83333 
chr12:5178147-5178173 5.30769 
chr12:5180153-5180180 5.55556 
chr12:5183657-5183690 5.63636 
chr12:5183820-5183846 5.26923 
chr12:5191649-5191701 5.82692 
chr12:5193470-5193520 5.92 
chr12:5194252-5194279 5.33333 
chr12:5196513-5196557 6 
chr12:5198748-5198786 5.42105 
chr12:5199713-5199739 5.80769 
chr12:5201002-5201034 5.65625 
chr12:5201909-5202004 5.57895 
chr12:5213719-5213744 5.4 
chr12:5214576-5214641 5.66154 
chr12:5214769-5214788 5.63158 
chr12:5218799-5218830 5.19355 
chr12:5218948-5218968 5.6 
chr12:5222839-5222883 6 
chr12:5225580-5225603 6 
chr12:5231915-5231995 5.5 
chr12:5237034-5237055 5.71429 
chr12:5238340-5238370 5.9 
chr12:5238587-5238622 5.54286 
chr12:5238855-5238882 5.55556 
chr12:5244874-5244897 5.91304 
chr12:5245626-5245673 5.80851 
chr12:5245865-5245902 5.45946 
chr12:5247281-5247300 5.94737 
chr12:5251843-5251861 5.77778 
chr12:5252996-5253017 6 
chr12:5253476-5253558 5.40244 
chr12:5254286-5254310 5.70833 
chr12:5255705-5255735 5.63333 
chr12:5255958-5255981 5.82609 
chr12:5259538-5259556 5.94444 
chr12:5261043-5261063 5.7 
chr12:5269555-5269594 5.46154 
chr12:5277106-5277122 6 
chr12:5279643-5279674 6 
chr12:5283755-5283797 5.57143 
chr12:5288448-5288485 5.86486 
chr12:5290334-5290355 5.61905 
chr12:5291055-5291093 5.94737 
chr12:5291643-5291665 6 
chr12:5291784-5291797 6 
chr12:5292651-5292692 5.82927 
chr12:5294583-5294596 6 
chr12:5294883-5294899 6 
chr12:5298205-5298226 5.95238 
chr12:5299646-5299663 5.82353 
chr12:5305534-5305550 6 
chr12:5306666-5306739 5.80822 
chr12:5312164-5312180 5.875 
chr12:5313813-5313848 5.88571 
chr12:5313885-5313909 5.5 
chr12:5315131-5315157 5.80769 
chr12:5316835-5316864 5.55172 
chr12:5317602-5317653 5.88235 
chr12:5319708-5319722 6 
chr12:5321086-5321432 5.82948 
chr12:5330352-5330364 6 
chr12:5330572-5330596 5.75 
chr12:5331007-5331042 6 
chr12:5338883-5338902 5.78947 
chr12:5342071-5342102 5.22581 
chr12:5342250-5342281 5.32258 
chr12:5344321-5344357 5.77778 
chr12:5345340-5345431 5.45055 
chr12:5351305-5351330 6 
chr12:5357128-5357153 5.68 
chr12:5359706-5359725 6 
chr12:5361739-5361767 5.64286 
chr12:5361861-5361878 5.88235 
chr12:5362478-5362521 5.23256 
chr12:5362543-5362574 5.80645 
chr12:5362888-5362936 5.27083 
chr12:5366375-5366393 5.88889 
chr12:5367969-5367990 5.71429 
chr12:5370850-5370874 6 
chr12:5373082-5373105 5.6087 
chr12:5376047-5376088 5.68293 
chr12:5376917-5376945 5.82143 
chr12:5380487-5380508 6 
chr12:5386825-5386839 6 
chr12:5389958-5389979 5.71429 
chr12:5406113-5406151 5.5 
chr12:5407250-5407279 6 
chr12:5409870-5409901 5.19355 
chr12:5412577-5412600 5.52174 
chr12:5415059-5415103 5.20455 
chr12:5415113-5415136 5.6087 
chr12:5419891-5419904 6 
chr12:5420618-5420673 5.74545 
chr12:5421974-5422019 5.15556 
chr12:5423053-5423076 6 
chr12:5423337-5423375 5.44737 
chr12:5428513-5428537 5.79167 
chr12:5428845-5428881 5.58333 
chr12:5431090-5431116 5.30769 
chr12:5434552-5434583 5.87097 
chr12:5434763-5434805 5.2381 
chr12:5436286-5436301 6 
chr12:5437393-5437442 5.81633 
chr12:5437822-5437835 6 
chr12:5443239-5443263 5.54167 
chr12:5444076-5444095 5.84211 
chr12:5445652-5445683 5.58065 
chr12:5446958-5446986 5.96429 
chr12:5447163-5447191 5.5 
chr12:5450767-5450782 6 
chr12:5457369-5457381 6 
chr12:5458370-5458387 5.82353 
chr12:5459993-5460015 5.68182 
chr12:5460341-5460363 5.54545 
chr12:5462877-5463049 5.58721 
chr12:5464411-5464433 6 
chr12:5468310-5468332 5.86364 
chr12:5468599-5468626 5.59259 
chr12:5468940-5469070 5.7 
chr12:5470663-5470689 5.73077 
chr12:5471502-5471515 6 
chr12:5474282-5474303 5.71429 
chr12:5475863-5475904 5.34146 
chr12:5477715-5477735 5.75 
chr12:5478855-5478882 5.85185 
chr12:5480896-5480914 6 
chr12:5481953-5481980 5.96296 
chr12:5482686-5482703 5.82353 
chr12:5485392-5485409 5.82353 
chr12:5488256-5488282 6 
chr12:5490858-5490888 6 
chr12:5492148-5492166 6 
chr12:5493985-5494016 5.22581 
chr12:5494765-5494781 5.9375 
chr12:5495699-5495774 5.46667 
chr12:5501622-5501661 5.92308 
chr12:5501937-5501966 5.58621 
chr12:5503332-5503355 6 
chr12:5506251-5506279 5.35714 
chr12:5507319-5507351 5.53125 
chr12:5509408-5509439 5.41935 
chr12:5512160-5512192 6 
chr12:5517492-5517522 5.2 
chr12:5519312-5519340 5.60714 
chr12:5520214-5520228 5.92857 
chr12:5520269-5520345 5.61842 
chr12:5522425-5522467 5.88095 
chr12:5524054-5524115 5.45902 
chr12:5525111-5525138 5.2963 
chr12:5525543-5525562 5.94737 
chr12:5527062-5527087 5.44 
chr12:5527755-5527789 6 
chr12:5527943-5527998 5.78182 
chr12:5531025-5531051 5.5 
chr12:5533834-5533852 6 
chr12:5533903-5533922 5.68421 
chr12:5533954-5534008 5.42593 
chr12:5534024-5534050 5.53846 
chr12:5537125-5537146 5.85714 
chr12:5538879-5538912 5.24242 
chr12:5540867-5540902 5.31429 
chr12:5541037-5541065 5.57143 
chr12:5541127-5541193 5.45455 
chr12:5541345-5541375 5.56667 
chr12:5541722-5541768 6 
chr12:5543638-5543667 6 
chr12:5548361-5548373 6 
chr12:5553020-5553064 5.43182 
chr12:5554453-5554513 5.73333 
chr12:5561249-5561274 5.92 
chr12:5564699-5564745 6 
chr12:5565770-5565786 6 
chr12:5568023-5568044 5.71429 
chr12:5576394-5576424 6 
chr12:5579069-5579101 5.6875 
chr12:5585001-5585142 5.75887 
chr12:5589972-5589991 5.63158 
chr12:5590592-5590625 5.42424 
chr12:5590633-5590703 5.25714 
chr12:5590719-5590745 5.73077 
chr12:5590756-5590802 5.56522 
chr12:5590870-5590896 5.73077 
chr12:5591000-5591018 5.88889 
chr12:5591156-5591228 5.31944 
chr12:5591862-5592086 5.24107 
chr12:5592157-5592232 5.33333 
chr12:5592239-5592342 5.38835 
chr12:5592351-5592396 5.75556 
chr12:5592858-5592890 5.625 
chr12:5595615-5595646 5.6129 
chr12:5596046-5596081 6 
chr12:5600882-5600898 6 
chr12:5604724-5604744 5.65 
chr12:5604759-5604793 5.52941 
chr12:5607696-5607720 5.70833 
chr12:5608965-5608987 5.54545 
chr12:5611076-5611100 5.58333 
chr12:5612605-5612627 5.81818 
chr12:5624569-5624581 6 
chr12:5626546-5626575 5.41379 
chr12:5629663-5629681 5.77778 
chr12:5634148-5634160 6 
chr12:5634874-5634917 5.76744 
chr12:5636938-5636957 5.68421 
chr12:5637833-5637883 5.36 
chr12:5642329-5642351 6 
chr12:5642917-5642971 5.59259 
chr12:5645228-5645243 5.86667 
chr12:5645400-5645435 5.82857 
chr12:5647329-5647362 5.69697 
chr12:5650940-5650979 5.61538 
chr12:5652198-5652212 6 
chr12:5652251-5652281 5.23333 
chr12:5657284-5657311 5.51852 
chr12:5662192-5662437 5.80816 
chr12:5664869-5664883 6 
chr12:5669142-5669158 6 
chr12:5671656-5671791 5.85185 
chr12:5676151-5676196 5.68889 
chr12:5677302-5677318 6 
chr12:5680838-5680882 5.61364 
chr12:5682305-5682332 5.40741 
chr12:5684512-5684534 5.68182 
chr12:5688885-5688926 5.2439 
chr12:5689409-5689442 5.75758 
chr12:5692818-5692842 6 
chr12:5695251-5695273 5.54545 
chr12:5704002-5704027 5.92 
chr12:5704303-5704320 5.82353 
chr12:5704362-5704376 5.92857 
chr12:5704532-5704564 5.8125 
chr12:5706004-5706029 5.4 
chr12:5710534-5710564 5.36667 
chr12:5710715-5710739 5.5 
chr12:5712462-5712501 5.12821 
chr12:5712604-5712624 5.6 
chr12:5713110-5713126 6 
chr12:5713439-5713464 5.88 
chr12:5715923-5715945 5.59091 
chr12:5716759-5716786 5.81481 
chr12:5719035-5719078 5.27907 
chr12:5719116-5719273 5.49045 
chr12:5719299-5719405 5.68868 
chr12:5719608-5719810 5.48515 
chr12:5719879-5719904 5.88 
chr12:5719985-5720026 6 
chr12:5720138-5720150 6 
chr12:5720493-5720506 5.92308 
chr12:5722380-5722404 5.5 
chr12:5726105-5726140 5.57143 
chr12:5726278-5726293 6 
chr12:5729645-5729688 5.5814 
chr12:5729702-5729739 5.51351 
chr12:5729762-5729779 6 
chr12:5730967-5731061 5.32979 
chr12:5731084-5731106 5.77273 
chr12:5731267-5731287 5.7 
chr12:5732129-5732185 5.48214 
chr12:5733407-5733461 5.75926 
chr12:5734533-5734594 5.34426 
chr12:5734766-5734788 5.72727 
chr12:5737833-5737913 5.4875 
chr12:5742739-5742762 5.78261 
chr12:5744765-5744790 6 
chr12:5745583-5745613 5.3 
chr12:5745771-5745810 6 
chr12:5745851-5745885 5.20588 
chr12:5746149-5746185 5.61111 
chr12:5746505-5746534 5.68966 
chr12:5750539-5750556 6 
chr12:5751147-5751181 5.61765 
chr12:5752229-5752249 6 
chr12:5754580-5754632 5.67308 
chr12:5755590-5755617 5.37037 
chr12:5757768-5757794 5.46154 
chr12:5758942-5758986 5.81818 
chr12:5760564-5760598 5.76471 
chr12:5767535-5767560 5.64 
chr12:5767609-5767735 5.26984 
chr12:5767739-5768004 5.46038 
chr12:5768017-5768091 5.51351 
chr12:5769634-5769671 5.16216 
chr12:5773391-5773446 5.38182 
chr12:5773463-5773543 5.5625 
chr12:5773562-5773587 5.52 
chr12:5774852-5774892 5.7 
chr12:5780657-5780700 5.44186 
chr12:5781660-5781706 5.19565 
chr12:5781746-5781806 5.65 
chr12:5784259-5784288 5.65517 
chr12:5784374-5784393 5.73684 
chr12:5786219-5786239 5.65 
chr12:5789264-5789288 5.54167 
chr12:5791478-5791536 5.84483 
chr12:5792249-5792274 5.44 
chr12:5794941-5794982 6 
chr12:5797976-5797991 6 
chr12:5800493-5800538 6 
chr12:5803410-5803445 5.85714 
chr12:5803489-5803520 5.48387 
chr12:5803895-5803922 5.88889 
chr12:5805006-5805032 5.69231 
chr12:5806597-5806632 5.88571 
chr12:5806762-5806785 5.65217 
chr12:5808024-5808074 5.12 
chr12:5810253-5810272 6 
chr12:5811184-5811204 6 
chr12:5812699-5812715 6 
chr12:5813854-5813883 5.7931 
chr12:5814449-5814500 5.47059 
chr12:5818447-5818467 5.7 
chr12:5820323-5820335 6 
chr12:5823768-5823852 5.52381 
chr12:5828460-5828486 6 
chr12:5830641-5830682 5.78049 
chr12:5831670-5831693 5.78261 
chr12:5832115-5832138 5.6087 
chr12:5832779-5832823 5.43182 
chr12:5834256-5834285 5.86207 
chr12:5836801-5836816 6 
chr12:5840501-5840536 5.2 
chr12:5840751-5840769 5.72222 
chr12:5843802-5843826 5.83333 
chr12:5848762-5848791 6 
chr12:5852638-5852669 5.6129 
chr12:5857105-5857137 5.28125 
chr12:5857991-5858012 5.57143 
chr12:5858036-5858061 5.96 
chr12:5859087-5859106 5.84211 
chr12:5863729-5863757 5.67857 
chr12:5864517-5864582 5.6 
chr12:5868001-5868015 6 
chr12:5868316-5868348 5.46875 
chr12:5869239-5869283 5.15909 
chr12:5870224-5870239 6 
chr12:5871017-5871030 6 
chr12:5872774-5872802 5.46429 
chr12:5874290-5874315 5.32 
chr12:5880933-5880950 5.94118 
chr12:5883453-5883469 5.8125 
chr12:5884437-5884460 5.82609 
chr12:5884627-5884640 6 
chr12:5887600-5887625 5.6 
chr12:5889365-5889393 5.5 
chr12:5889551-5889579 5.5 
chr12:5893171-5893206 5.2 
chr12:5894822-5894854 5.96875 
chr12:5897721-5897739 6 
chr12:5901098-5901178 5.35 
chr12:5902980-5902997 6 
chr12:5905289-5905318 5.65517 
chr12:5905336-5905385 5.4898 
chr12:5905394-5905425 5.45161 
chr12:5905443-5905475 5.34375 
chr12:5905507-5905529 5.54545 
chr12:5905566-5905616 5.44 
chr12:5905635-5905673 5.21053 
chr12:5905686-5905710 5.66667 
chr12:5909142-5909163 5.52381 
chr12:5912180-5912200 5.6 
chr12:5921203-5921290 5.47126 
chr12:5921301-5921442 5.47518 
chr12:5921457-5922146 5.61393 
chr12:5922161-5922274 5.61062 
chr12:5925304-5925323 5.78947 
chr12:5926852-5926874 5.63636 
chr12:5927613-5927655 6 
chr12:5929421-5929451 5.93333 
chr12:5935603-5935643 6 
chr12:5936326-5936352 5.92308 
chr12:5946379-5946426 5.74468 
chr12:5946459-5946473 6 
chr12:5946633-5946652 5.63158 
chr12:5951023-5951048 5.72 
chr12:5952715-5952752 5.83784 
chr12:5954005-5954033 6 
chr12:5954119-5954133 6 
chr12:5954732-5954747 6 
chr12:5956611-5956639 6 
chr12:5957976-5957989 5.92308 
chr12:5959581-5959606 5.92 
chr12:5960850-5960862 6 
chr12:5962014-5962052 6 
chr12:5962065-5962078 6 
chr12:5963031-5963068 5.97297 
chr12:5963564-5963584 5.95 
chr12:5966938-5966985 6 
chr12:5971948-5971968 5.9 
chr12:5972797-5972819 5.54545 
chr12:5974442-5974527 5.54118 
chr12:5974538-5974604 5.27273 
chr12:5974630-5974653 5.56522 
chr12:5974675-5974852 5.51977 
chr12:5974886-5974991 5.6 
chr12:5976138-5976166 5.42857 
chr12:5976943-5976961 6 
chr12:5977374-5977404 5.46667 
chr12:5982362-5982437 5.8 
chr12:5987739-5987802 5.77778 
chr12:5989925-5990121 5.53061 
chr12:5992668-5992704 6 
chr12:5998625-5998641 5.875 
chr12:6001285-6001315 5.46667 
chr12:6002636-6002663 5.55556 
chr12:6005448-6005461 5.92308 
chr12:6006302-6006327 5.68 
chr12:6009727-6009742 6 
chr12:6011758-6012066 5.87338 
chr12:6012811-6012838 5.96296 
chr12:6015513-6015545 6 
chr12:6015960-6016016 5.76786 
chr12:6023365-6023385 6 
chr12:6025442-6025460 5.77778 
chr12:6025658-6025674 6 
chr12:6025877-6025903 5.30769 
chr12:6026710-6026745 5.68571 
chr12:6027604-6027618 6 
chr12:6029202-6029304 5.68627 
chr12:6030032-6030058 5.46154 
chr12:6032174-6032451 5.67148 
chr12:6037572-6037628 5.82143 
chr12:6037638-6037716 5.42308 
chr12:6037739-6037790 5.21569 
chr12:6037815-6037864 5.2449 
chr12:6037889-6037938 5.30612 
chr12:6037963-6038012 5.2449 
chr12:6038037-6038067 5.16667 
chr12:6038185-6038232 5.21277 
chr12:6038259-6038308 5.2449 
chr12:6038625-6038674 5.2449 
chr12:6038773-6038814 5.63415 
chr12:6038843-6038873 5.16667 
chr12:6038917-6038966 5.32653 
chr12:6040673-6040701 5.35714 
chr12:6040821-6040847 5.34615 
chr12:6040895-6040923 5.25 
chr12:6041117-6041143 5.34615 
chr12:6041191-6041215 5.375 
chr12:6041261-6041287 5.34615 
chr12:6041333-6041359 5.42308 
chr12:6041405-6041431 5.57692 
chr12:6041627-6041653 5.57692 
chr12:6041701-6041739 5.39474 
chr12:6041775-6041801 5.34615 
chr12:6041847-6041921 5.43243 
chr12:6042659-6042678 5.78947 
chr12:6043599-6043620 5.71429 
chr12:6046046-6046073 5.85185 
chr12:6048379-6048396 6 
chr12:6049228-6049267 5.84615 
chr12:6050715-6050739 5.70833 
chr12:6052425-6052475 5.82 
chr12:6052827-6052847 5.6 
chr12:6054134-6054164 6 
chr12:6058141-6058174 5.33333 
chr12:6067269-6067287 6 
chr12:6068373-6068393 5.9 
chr12:6069147-6069172 5.32 
chr12:6069213-6069253 5.825 
chr12:6071704-6071722 6 
chr12:6073385-6073480 5.75789 
chr12:6075441-6075464 5.82609 
chr12:6077977-6078000 5.82609 
chr12:6087031-6087083 5.75 
chr12:6089206-6089359 5.80392 
chr12:6089368-6089412 5.90909 
chr12:6090333-6090364 5.48387 
chr12:6090851-6090873 5.59091 
chr12:6092567-6092596 6 
chr12:6092629-6092662 5.93939 
chr12:6092687-6092733 5.71739 
chr12:6092835-6092872 5.24324 
chr12:6092896-6092930 5.52941 
chr12:6092960-6093005 5.71111 
chr12:6093017-6093101 5.28571 
chr12:6093120-6093205 5.89412 
chr12:6096083-6096105 6 
chr12:6097172-6097185 5.92308 
chr12:6099874-6099906 5.25 
chr12:6100034-6100069 6 
chr12:6100333-6100383 5.74 
chr12:6102770-6102867 5.72165 
chr12:6103375-6103390 5.86667 
chr12:6103943-6103965 5.5 
chr12:6104702-6104723 5.52381 
chr12:6105916-6105933 6 
chr12:6107631-6107702 5.92958 
chr12:6107874-6107904 5.93333 
chr12:6108628-6108664 5.86111 
chr12:6108832-6108854 5.63636 
chr12:6109977-6109995 6 
chr12:6111284-6111310 5.30769 
chr12:6111841-6111861 5.7 
chr12:6112972-6112994 5.81818 
chr12:6113613-6113645 5.5625 
chr12:6113870-6113907 5.51351 
chr12:6114376-6114406 5.4 
chr12:6115942-6115974 5.46875 
chr12:6118592-6118625 6 
chr12:6121848-6121880 5.75 
chr12:6124456-6124471 6 
chr12:6126607-6126629 5.59091 
chr12:6130912-6130950 5.39474 
chr12:6134188-6134207 5.78947 
chr12:6137015-6137044 6 
chr12:6139300-6139312 6 
chr12:6140268-6140280 6 
chr12:6140977-6141011 5.52941 
chr12:6141492-6141518 5.96154 
chr12:6141889-6141925 5.52778 
chr12:6141976-6142024 5.35417 
chr12:6142038-6142071 5.69697 
chr12:6142080-6142114 5.41176 
chr12:6142162-6142230 5.61765 
chr12:6145104-6145136 5.34375 
chr12:6145273-6145292 5.63158 
chr12:6150595-6150627 5.59375 
chr12:6157327-6157346 5.68421 
chr12:6160441-6160470 5.89655 
chr12:6162949-6162988 5.51282 
chr12:6164908-6164959 5.80392 
chr12:6166477-6166490 6 
chr12:6166646-6166688 6 
chr12:6168958-6169002 5.27273 
chr12:6169752-6169783 5.70968 
chr12:6170631-6170652 5.71429 
chr12:6170746-6170765 5.63158 
chr12:6177300-6177316 6 
chr12:6177811-6177831 5.95 
chr12:6177963-6178039 5.67105 
chr12:6183653-6183671 6 
chr12:6184571-6184609 5.21053 
chr12:6187206-6187229 5.78261 
chr12:6190496-6190520 5.875 
chr12:6194663-6194682 5.73684 
chr12:6194878-6194903 5.6 
chr12:6195058-6195078 5.7 
chr12:6196520-6196537 6 
chr12:6197643-6197671 5.67857 
chr12:6199760-6199822 5.62903 
chr12:6200704-6200717 6 
chr12:6201685-6201697 6 
chr12:6201769-6201834 5.90769 
chr12:6202358-6202395 5.97297 
chr12:6204045-6204062 6 
chr12:6205260-6205318 5.89655 
chr12:6206600-6206635 5.77143 
chr12:6207938-6207968 5.36667 
chr12:6208484-6208502 6 
chr12:6210946-6210967 5.90476 
chr12:6212497-6212745 5.79032 
chr12:6214707-6214732 5.48 
chr12:6216041-6216060 6 
chr12:6216819-6216832 6 
chr12:6217460-6217528 5.82353 
chr12:6218146-6218160 6 
chr12:6218384-6218452 5.64706 
chr12:6218460-6218512 5.40385 
chr12:6220533-6220545 6 
chr12:6221123-6221156 6 
chr12:6221974-6222041 5.80597 
chr12:6222463-6222476 6 
chr12:6227542-6227567 6 
chr12:6228019-6228071 5.21154 
chr12:6229013-6229025 6 
chr12:6231096-6231133 5.83784 
chr12:6234466-6234515 5.73469 
chr12:6235160-6235187 5.92593 
chr12:6235658-6235678 5.75 
chr12:6236536-6236554 5.72222 
chr12:6236707-6236722 6 
chr12:6237299-6237321 6 
chr12:6237866-6237882 6 
chr12:6239429-6239452 6 
chr12:6240308-6240348 6 
chr12:6243276-6243289 5.92308 
chr12:6245189-6245208 5.63158 
chr12:6245243-6245273 6 
chr12:6246540-6246567 5.51852 
chr12:6247011-6247030 6 
chr12:6248433-6248452 6 
chr12:6248916-6248943 5.51852 
chr12:6252691-6252705 6 
chr12:6253439-6253453 5.92857 
chr12:6253551-6253563 6 
chr12:6254422-6254468 5.78261 
chr12:6256391-6256404 6 
chr12:6258291-6258311 6 
chr12:6258435-6258455 6 
chr12:6260221-6260255 5.82353 
chr12:6262676-6262695 5.84211 
chr12:6263493-6263508 6 
chr12:6264851-6264865 6 
chr12:6265163-6265198 5.42857 
chr12:6265257-6265271 6 
chr12:6272308-6272321 6 
chr12:6272913-6272931 5.83333 
chr12:6273436-6273457 5.95238 
chr12:6274015-6274038 5.56522 
chr12:6274077-6274122 5.86667 
chr12:6274977-6275000 6 
chr12:6276011-6276038 5.81481 
chr12:6278635-6278654 5.84211 
chr12:6278739-6278777 5.84211 
chr12:6280781-6280793 6 
chr12:6284493-6284507 6 
chr12:6285277-6285314 5.83784 
chr12:6285773-6285790 5.76471 
chr12:6286100-6286124 5.45833 
chr12:6288271-6288297 5.76923 
chr12:6288373-6288392 5.63158 
chr12:6290246-6290513 5.6367 
chr12:6290553-6290710 5.66879 
chr12:6291256-6291286 5.73333 
chr12:6292278-6292299 5.71429 
chr12:6294057-6294097 5.775 
chr12:6294778-6294797 6 
chr12:6296236-6296264 5.67857 
chr12:6296571-6296659 5.75 
chr12:6301573-6301586 6 
chr12:6303939-6303967 6 
chr12:6305854-6305871 6 
chr12:6309397-6309433 5.58333 
chr12:6314763-6314801 5.57895 
chr12:6315376-6315394 5.88889 
chr12:6315973-6316001 5.64286 
chr12:6317390-6317412 5.95455 
chr12:6317714-6317750 5.80556 
chr12:6318845-6318861 6 
chr12:6320001-6320016 6 
chr12:6322322-6322348 5.46154 
chr12:6323510-6323529 6 
chr12:6328162-6328184 5.54545 
chr12:6329322-6329358 5.38889 
chr12:6330979-6330994 6 
chr12:6332427-6332440 6 
chr12:6333637-6333668 5.58065 
chr12:6336348-6336376 6 
chr12:6337724-6337766 5.54762 
chr12:6338570-6338601 5.74194 
chr12:6343444-6343474 5.33333 
chr12:6344106-6344126 5.8 
chr12:6346134-6346156 6 
chr12:6347047-6347090 5.97674 
chr12:6349954-6349972 5.83333 
chr12:6351904-6351920 5.9375 
chr12:6355191-6355205 5.92857 
chr12:6355491-6355516 5.96 
chr12:6356321-6356344 6 
chr12:6357342-6357360 6 
chr12:6357715-6357746 5.67742 
chr12:6360968-6360985 6 
chr12:6362095-6362122 5.48148 
chr12:6363630-6363652 6 
chr12:6364482-6364515 5.93939 
chr12:6364603-6364621 6 
chr12:6365439-6365475 6 
chr12:6366232-6366263 5.51613 
chr12:6369396-6369518 5.54918 
chr12:6370647-6370668 5.66667 
chr12:6370957-6370974 6 
chr12:6372910-6372930 6 
chr12:6375037-6375086 5.81633 
chr12:6375695-6375708 6 
chr12:6376177-6376206 5.89655 
chr12:6377189-6377203 6 
chr12:6377410-6377461 5.33333 
chr12:6378246-6378265 6 
chr12:6378541-6378559 5.83333 
chr12:6379132-6379187 5.70909 
chr12:6379606-6379637 5.90323 
chr12:6379674-6379689 6 
chr12:6380011-6380039 6 
chr12:6381443-6381468 6 
chr12:6382282-6382312 5.7 
chr12:6382405-6382435 6 
chr12:6383671-6383684 6 
chr12:6384930-6384959 5.89655 
chr12:6386694-6386721 5.33333 
chr12:6389900-6389922 5.68182 
chr12:6391154-6391177 5.78261 
chr12:6392328-6392358 6 
chr12:6393008-6393024 6 
chr12:6395808-6395822 6 
chr12:6395960-6395980 5.6 
chr12:6396668-6396682 6 
chr12:6397684-6397706 5.54545 
chr12:6398519-6398533 6 
chr12:6398766-6398789 6 
chr12:6401478-6401505 6 
chr12:6401688-6401724 5.86111 
chr12:6402428-6402457 5.2069 
chr12:6403308-6403448 5.76429 
chr12:6403500-6403532 5.8125 
chr12:6403665-6403684 6 
chr12:6404327-6404356 5.55172 
chr12:6406021-6406039 6 
chr12:6406375-6406393 6 
chr12:6406590-6406604 6 
chr12:6408322-6408347 5.32 
chr12:6409259-6409276 6 
chr12:6410383-6410416 5.75758 
chr12:6411779-6411805 6 
chr12:6412688-6412700 6 
chr12:6412769-6412802 5.9697 
chr12:6414236-6414253 6 
chr12:6414853-6414897 5.93182 
chr12:6417943-6417994 6 
chr12:6418752-6418784 5.625 
chr12:6418832-6418871 5.82051 
chr12:6419784-6419801 6 
chr12:6419898-6419953 5.25455 
chr12:6420034-6420063 5.34483 
chr12:6420880-6420910 5.33333 
chr12:6421978-6422005 5.40741 
chr12:6426314-6426336 5.54545 
chr12:6428608-6428647 5.4359 
chr12:6430992-6431016 5.54167 
chr12:6432739-6432766 5.22222 
chr12:6433441-6433462 5.61905 
chr12:6434331-6434353 5.77273 
chr12:6435472-6435496 6 
chr12:6438101-6438131 6 
chr12:6439933-6439959 5.53846 
chr12:6441166-6441185 6 
chr12:6441599-6441616 6 
chr12:6445523-6445549 5.30769 
chr12:6447745-6447758 6 
chr12:6448982-6449037 5.92727 
chr12:6449679-6449703 5.66667 
chr12:6452207-6452228 5.61905 
chr12:6453570-6453582 6 
chr12:6454601-6454616 6 
chr12:6458875-6458907 5.53125 
chr12:6459599-6459619 5.9 
chr12:6460002-6460037 5.88571 
chr12:6460924-6460936 6 
chr12:6461403-6461416 6 
chr12:6462727-6462770 5.95349 
chr12:6463396-6463432 5.27778 
chr12:6463720-6463745 5.32 
chr12:6465603-6465647 5.77273 
chr12:6468025-6468040 6 
chr12:6468930-6468954 6 
chr12:6472304-6472323 6 
chr12:6472554-6472582 5.42857 
chr12:6475966-6475983 5.76471 
chr12:6478447-6478539 5.73913 
chr12:6478999-6479016 6 
chr12:6480686-6480747 5.65574 
chr12:6482444-6482466 5.59091 
chr12:6483243-6483288 5.2 
chr12:6484148-6484166 5.72222 
chr12:6484442-6484478 5.44444 
chr12:6485299-6485325 5.38462 
chr12:6488255-6488279 5.875 
chr12:6489098-6489134 5.88889 
chr12:6489855-6489887 5.90625 
chr12:6491142-6491165 5.78261 
chr12:6491585-6491612 5.44444 
chr12:6495070-6495083 6 
chr12:6495770-6495797 6 
chr12:6498968-6498983 6 
chr12:6499122-6499219 5.84536 
chr12:6501274-6501286 6 
chr12:6502417-6502438 5.52381 
chr12:6504526-6504550 5.45833 
chr12:6505176-6505213 5.67568 
chr12:6506706-6506733 5.37037 
chr12:6506792-6506804 6 
chr12:6508005-6508028 6 
chr12:6509739-6509792 5.41509 
chr12:6509817-6509897 5.5125 
chr12:6510411-6510425 6 
chr12:6511285-6511311 5.76923 
chr12:6511604-6511646 5.97619 
chr12:6512703-6512715 6 
chr12:6512887-6512922 5.88571 
chr12:6513658-6513684 5.57692 
chr12:6513963-6514000 5.83784 
chr12:6514041-6514058 5.88235 
chr12:6515812-6515839 5.33333 
chr12:6515960-6515973 6 
chr12:6516828-6516850 5.5 
chr12:6516905-6516960 5.87273 
chr12:6517411-6517426 5.86667 
chr12:6517921-6517938 6 
chr12:6518221-6518234 6 
chr12:6518671-6518706 5.62857 
chr12:6524181-6524202 5.57143 
chr12:6525235-6525256 5.7619 
chr12:6525550-6525573 5.91304 
chr12:6525600-6525612 6 
chr12:6529185-6529198 6 
chr12:6529273-6529296 5.69565 
chr12:6530423-6530461 5.94737 
chr12:6530754-6530808 5.81481 
chr12:6530962-6530992 6 
chr12:6531414-6531452 5.89474 
chr12:6531786-6531811 5.92 
chr12:6535895-6535926 5.6129 
chr12:6535954-6535983 5.93103 
chr12:6536706-6536754 5.79167 
chr12:6538517-6538529 6 
chr12:6538687-6538710 5.82609 
chr12:6541358-6541387 6 
chr12:6541988-6542030 5.7619 
chr12:6542758-6542911 5.67974 
chr12:6543159-6543174 6 
chr12:6544903-6544915 6 
chr12:6546316-6546335 5.89474 
chr12:6546624-6546649 5.88 
chr12:6547373-6547406 5.54545 
chr12:6547957-6547988 5.19355 
chr12:6549641-6549670 5.48276 
chr12:6551618-6551634 6 
chr12:6555460-6555481 5.57143 
chr12:6555636-6555649 6 
chr12:6555942-6555961 6 
chr12:6556781-6556805 5.91667 
chr12:6557549-6557562 6 
chr12:6557969-6557991 5.68182 
chr12:6558103-6558128 5.72 
chr12:6558463-6558492 5.93103 
chr12:6559016-6559037 5.90476 
chr12:6563181-6563204 5.95652 
chr12:6563632-6563652 5.8 
chr12:6564406-6564449 5.53488 
chr12:6564929-6564943 6 
chr12:6565800-6565832 5.8125 
chr12:6568890-6568948 5.87931 
chr12:6569415-6569445 5.6 
chr12:6573976-6573991 6 
chr12:6574506-6574653 5.66667 
chr12:6577443-6577461 5.72222 
chr12:6581448-6581470 5.5 
chr12:6582188-6582233 5.95556 
chr12:6582636-6582648 6 
chr12:6585535-6585560 5.36 
chr12:6586477-6586491 6 
chr12:6590060-6590085 5.96 
chr12:6590245-6590261 6 
chr12:6592420-6592433 5.92308 
chr12:6592525-6592551 5.65385 
chr12:6593512-6593543 5.45161 
chr12:6593833-6593853 5.8 
chr12:6594036-6594065 6 
chr12:6594172-6594199 5.62963 
chr12:6594685-6594720 6 
chr12:6595256-6595300 5.90909 
chr12:6595460-6595483 5.91304 
chr12:6595771-6595784 6 
chr12:6595853-6595879 5.69231 
chr12:6596561-6596578 5.88235 
chr12:6598160-6598184 5.95833 
chr12:6598338-6598351 6 
chr12:6598985-6599007 5.81818 
chr12:6600123-6600139 6 
chr12:6600493-6600511 5.88889 
chr12:6605210-6605242 5.71875 
chr12:6606786-6606799 6 
chr12:6608365-6608390 5.72 
chr12:6610222-6610234 6 
chr12:6610393-6610425 6 
chr12:6612003-6612029 5.73077 
chr12:6612174-6612190 6 
chr12:6613334-6613409 5.94667 
chr12:6613550-6613573 5.73913 
chr12:6616299-6616320 5.95238 
chr12:6616857-6616904 5.6383 
chr12:6617006-6617027 5.52381 
chr12:6617659-6617688 5.24138 
chr12:6618407-6618434 5.81481 
chr12:6619343-6619366 5.73913 
chr12:6620485-6620507 5.59091 
chr12:6621438-6621495 5.80702 
chr12:6622881-6622894 6 
chr12:6625360-6625379 5.84211 
chr12:6627670-6627695 6 
chr12:6629347-6629387 5.575 
chr12:6629567-6629652 5.81176 
chr12:6630851-6630881 5.33333 
chr12:6631250-6631269 5.63158 
chr12:6632564-6632576 6 
chr12:6633814-6633832 6 
chr12:6642452-6642464 6 
chr12:6643022-6643048 5.84615 
chr12:6643905-6643926 5.71429 
chr12:6653135-6653164 5.48276 
chr12:6654380-6654403 5.91304 
chr12:6656554-6656586 5.8125 
chr12:6656869-6656967 5.68367 
chr12:6658472-6658497 5.32 
chr12:6658663-6658725 5.33871 
chr12:6661343-6661376 5.12121 
chr12:6661533-6661565 5.25 
chr12:6664642-6664661 5.84211 
chr12:6666716-6666739 5.47826 
chr12:6667306-6667326 6 
chr12:6667427-6667451 5.41667 
chr12:6667776-6667788 6 
chr12:6671154-6671167 6 
chr12:6673441-6673454 6 
chr12:6674321-6674334 6 
chr12:6674496-6674519 5.65217 
chr12:6677185-6677233 5.375 
chr12:6678087-6678104 5.76471 
chr12:6678385-6678400 5.86667 
chr12:6679296-6679333 5.40541 
chr12:6679461-6679496 5.4 
chr12:6682863-6682888 5.4 
chr12:6684615-6684629 6 
chr12:6686583-6686600 6 
chr12:6687687-6687709 5.77273 
chr12:6688754-6688781 5.92593 
chr12:6688916-6688931 6 
chr12:6689221-6689239 5.94444 
chr12:6689395-6689419 6 
chr12:6689870-6689888 6 
chr12:6690170-6690189 5.89474 
chr12:6690348-6690365 5.88235 
chr12:6693395-6693435 5.375 
chr12:6694954-6694972 5.77778 
chr12:6695567-6695597 5.93333 
chr12:6700288-6700312 6 
chr12:6703454-6703486 5.25 
chr12:6704685-6704713 5.35714 
chr12:6704954-6704974 6 
chr12:6705652-6705664 6 
chr12:6706133-6706148 6 
chr12:6706434-6706472 5.55263 
chr12:6706929-6706951 5.90909 
chr12:6708606-6708631 5.48 
chr12:6711131-6711161 5.9 
chr12:6711206-6711219 6 
chr12:6712517-6712537 5.6 
chr12:6716825-6716889 5.75 
chr12:6719182-6719196 6 
chr12:6719338-6719362 5.95833 
chr12:6719593-6719611 6 
chr12:6722126-6722164 5.55263 
chr12:6722406-6722423 5.82353 
chr12:6722921-6722944 5.47826 
chr12:6723077-6723121 5.43182 
chr12:6723304-6723328 5.5 
chr12:6724567-6724585 6 
chr12:6724875-6724893 5.83333 
chr12:6725928-6725948 5.8 
chr12:6727159-6727221 5.80645 
chr12:6728488-6728573 5.67059 
chr12:6729558-6729579 5.52381 
chr12:6731594-6731627 5.9697 
chr12:6731908-6731945 5.83784 
chr12:6732706-6732719 6 
chr12:6733127-6733142 5.93333 
chr12:6733478-6733493 6 
chr12:6733771-6733798 5.51852 
chr12:6734951-6734986 5.94286 
chr12:6737173-6737200 5.96296 
chr12:6737598-6737626 5.92857 
chr12:6737797-6737810 6 
chr12:6739599-6739633 6 
chr12:6741120-6741150 5.43333 
chr12:6744252-6744292 5.525 
chr12:6745123-6745147 6 
chr12:6746396-6746412 6 
chr12:6746782-6746802 5.8 
chr12:6749442-6749464 5.68182 
chr12:6753560-6753589 5.51724 
chr12:6753650-6753677 5.22222 
chr12:6754802-6754840 5.78947 
chr12:6755291-6755312 5.61905 
chr12:6756584-6756624 5.425 
chr12:6758084-6758113 5.72414 
chr12:6759100-6759125 5.56 
chr12:6761001-6761030 5.62069 
chr12:6763830-6763858 5.21429 
chr12:6764199-6764222 5.86957 
chr12:6765121-6765155 5.76471 
chr12:6766613-6766632 6 
chr12:6767850-6767885 5.65714 
chr12:6768671-6768688 5.94118 
chr12:6768978-6768991 6 
chr12:6769459-6769487 5.5 
chr12:6769773-6769824 5.66667 
chr12:6769981-6769994 6 
chr12:6770259-6770277 6 
chr12:6770572-6770590 6 
chr12:6772374-6772421 5.95745 
chr12:6773008-6773021 6 
chr12:6773521-6773557 5.16667 
chr12:6774409-6774434 5.8 
chr12:6774583-6774614 5.22581 
chr12:6775800-6775821 5.71429 
chr12:6775972-6775996 6 
chr12:6777055-6777214 5.65409 
chr12:6777873-6777901 5.89286 
chr12:6779089-6779131 5.7381 
chr12:6781386-6781426 5.6 
chr12:6781703-6781729 5.46154 
chr12:6790377-6790390 6 
chr12:6791293-6791334 5.73171 
chr12:6791485-6791537 6 
chr12:6791804-6791825 5.80952 
chr12:6792454-6792492 5.60526 
chr12:6792827-6792843 6 
chr12:6794488-6794541 5.4717 
chr12:6794942-6794962 6 
chr12:6802016-6802041 5.4 
chr12:6802558-6802598 5.225 
chr12:6803155-6803201 5.30435 
chr12:6803359-6803393 5.29412 
chr12:6807711-6807727 5.875 
chr12:6809042-6809078 5.22222 
chr12:6809358-6809403 5.24444 
chr12:6809958-6810001 5.72093 
chr12:6810010-6810032 5.63636 
chr12:6813497-6813541 5.90909 
chr12:6813756-6813777 5.95238 
chr12:6814752-6814764 6 
chr12:6815271-6815289 6 
chr12:6815633-6815661 5.92857 
chr12:6816548-6816579 5.58065 
chr12:6816861-6816908 5.85106 
chr12:6817210-6817248 5.84211 
chr12:6819594-6819631 5.62162 
chr12:6819918-6819952 5.76471 
chr12:6820278-6820290 6 
chr12:6820938-6820957 6 
chr12:6821261-6821289 5.89286 
chr12:6821298-6821319 5.66667 
chr12:6821597-6821627 6 
chr12:6821678-6821700 6 
chr12:6822233-6822262 5.96552 
chr12:6823052-6823086 6 
chr12:6823685-6823710 5.92 
chr12:6824550-6824587 5.62162 
chr12:6827017-6827063 5.67391 
chr12:6827626-6827638 6 
chr12:6827930-6827946 6 
chr12:6828406-6828439 5.66667 
chr12:6828954-6828988 5.70588 
chr12:6830202-6830239 5.24324 
chr12:6830246-6830259 6 
chr12:6830558-6830588 5.93333 
chr12:6831453-6831478 6 
chr12:6832037-6832070 5.33333 
chr12:6832165-6832191 5.38462 
chr12:6834323-6834335 6 
chr12:6835768-6835799 5.74194 
chr12:6835926-6835939 6 
chr12:6836502-6836517 6 
chr12:6840125-6840149 5.83333 
chr12:6842542-6842560 6 
chr12:6842581-6842630 5.87755 
chr12:6845743-6845763 6 
chr12:6845996-6846008 6 
chr12:6848106-6848124 6 
chr12:6848279-6848296 6 
chr12:6848466-6848485 5.89474 
chr12:6848772-6848794 5.54545 
chr12:6848905-6848935 5.53333 
chr12:6849221-6849255 5.70588 
chr12:6849290-6849314 5.95833 
chr12:6849788-6849814 5.84615 
chr12:6850717-6850739 5.90909 
chr12:6851372-6851396 5.5 
chr12:6851842-6851854 6 
chr12:6864387-6864408 6 
chr12:6865358-6865380 6 
chr12:6865537-6865649 5.375 
chr12:6865932-6866051 5.65546 
chr12:6866341-6866429 5.70455 
chr12:6866698-6866730 5.1875 
chr12:6866762-6866794 5.25 
chr12:6866932-6866971 5.89744 
chr12:6867484-6867504 6 
chr12:6869264-6869284 5.65 
chr12:6870130-6870146 6 
chr12:6870460-6870494 5.61765 
chr12:6871045-6871077 5.4375 
chr12:6872369-6872404 5.25714 
chr12:6873331-6873357 5.46154 
chr12:6873822-6873856 5.32353 
chr12:6874812-6874847 5.22857 
chr12:6875423-6875442 5.78947 
chr12:6875672-6875705 5.30303 
chr12:6875734-6875762 5.64286 
chr12:6875848-6875863 6 
chr12:6876744-6876771 5.51852 
chr12:6878773-6878800 5.55556 
chr12:6879154-6879189 5.31429 
chr12:6880017-6880040 5.6087 
chr12:6881530-6881556 5.5 
chr12:6881633-6881660 5.2963 
chr12:6882864-6882925 5.18033 
chr12:6883417-6883431 6 
chr12:6887484-6887543 5.76271 
chr12:6887766-6887789 5.43478 
chr12:6887889-6887907 5.72222 
chr12:6888037-6888102 5.73846 
chr12:6889587-6889599 6 
chr12:6890362-6890374 6 
chr12:6890760-6890801 5.41463 
chr12:6892985-6893020 5.91429 
chr12:6893337-6893368 5.80645 
chr12:6894889-6894916 5.96296 
chr12:6895365-6895377 6 
chr12:6895421-6895451 5.53333 
chr12:6897088-6897103 6 
chr12:6897318-6897354 5.88889 
chr12:6897528-6897556 5.89286 
chr12:6900403-6900421 5.88889 
chr12:6902126-6902152 5.57692 
chr12:6902803-6902877 5.82432 
chr12:6903124-6903253 5.50388 
chr12:6903851-6903964 5.37168 
chr12:6904256-6904338 5.57317 
chr12:6904375-6904488 5.46903 
chr12:6910062-6910083 5.61905 
chr12:6910704-6910739 5.71429 
chr12:6911483-6911501 5.88889 
chr12:6912953-6912990 5.67568 
chr12:6913277-6913358 5.82716 
chr12:6914181-6914195 6 
chr12:6914350-6914409 5.84746 
chr12:6914728-6914748 5.95 
chr12:6915118-6915137 5.68421 
chr12:6915322-6915376 5.7037 
chr12:6915417-6915483 5.48485 
chr12:6916331-6916357 6 
chr12:6917245-6917277 5.78125 
chr12:6917616-6917643 6 
chr12:6919056-6919068 6 
chr12:6920626-6920671 6 
chr12:6921937-6921969 6 
chr12:6922378-6922400 5.77273 
chr12:6923669-6923766 5.29897 
chr12:6926821-6927049 5.32456 
chr12:6927083-6927112 5.44828 
chr12:6927143-6927240 5.35052 
chr12:6927249-6927348 5.71717 
chr12:6928140-6928204 5.21875 
chr12:6929981-6930038 5.92982 
chr12:6930376-6930413 5.2973 
chr12:6930767-6930782 5.86667 
chr12:6930915-6930969 5.38889 
chr12:6931878-6931913 5.68571 
chr12:6935987-6936003 5.875 
chr12:6937451-6937466 6 
chr12:6937487-6937563 5.40789 
chr12:6937607-6937643 5.44444 
chr12:6937768-6937795 5.2963 
chr12:6940773-6940796 5.56522 
chr12:6941756-6941777 6 
chr12:6942337-6942371 6 
chr12:6944102-6944114 6 
chr12:6944751-6944790 5.66667 
chr12:6948496-6948520 6 
chr12:6949942-6949973 5.80645 
chr12:6950057-6950073 6 
chr12:6950212-6950259 5.23404 
chr12:6953257-6953278 6 
chr12:6955776-6955874 5.53061 
chr12:6959325-6959350 5.6 
chr12:6961026-6961057 5.48387 
chr12:6961999-6962022 5.47826 
chr12:6963755-6963770 6 
chr12:6966286-6966303 6 
chr12:6968806-6968831 5.92 
chr12:6971408-6971425 6 
chr12:6976553-6976592 5.33333 
chr12:6976870-6976891 5.90476 
chr12:6976915-6976940 6 
chr12:6983432-6983472 5.775 
chr12:6985285-6985306 5.7619 
chr12:6985808-6985821 6 
chr12:6986253-6986270 6 
chr12:6987260-6987279 5.63158 
chr12:6987602-6987625 5.69565 
chr12:6987650-6987671 6 
chr12:6987915-6987938 5.95652 
chr12:6988008-6988059 6 
chr12:6988382-6988407 5.8 
chr12:6988935-6988968 5.54545 
chr12:6989400-6989421 5.85714 
chr12:6991170-6991204 5.82353 
chr12:6991453-6991482 6 
chr12:6992684-6992709 5.48 
chr12:6995989-6996047 5.62069 
chr12:6996337-6996368 5.93548 
chr12:6997150-6997171 5.66667 
chr12:6997248-6997279 5.93548 
chr12:6997949-6997968 5.89474 
chr12:6998243-6998270 5.92593 
chr12:6999286-6999302 5.9375 
chr12:7002245-7002283 5.73684 
chr12:7002678-7002704 5.38462 
chr12:7003090-7003133 5.90698 
chr12:7004264-7004288 5.625 
chr12:7004750-7004767 6 
chr12:7005179-7005222 6 
chr12:7005373-7005405 5.375 
chr12:7005426-7005462 5.22222 
chr12:7005610-7005635 5.4 
chr12:7006751-7006763 6 
chr12:7006856-7006869 6 
chr12:7007431-7007443 6 
chr12:7007736-7007751 5.93333 
chr12:7007961-7007993 5.75 
chr12:7008148-7008166 5.72222 
chr12:7010637-7010697 5.45 
chr12:7012448-7012472 5.58333 
chr12:7015925-7015938 6 
chr12:7017760-7017780 6 
chr12:7018187-7018678 5.76171 
chr12:7019870-7019930 5.85 
chr12:7022719-7022742 6 
chr12:7023558-7023586 5.42857 
chr12:7023704-7023744 5.35 
chr12:7023771-7023790 6 
chr12:7025428-7025449 5.80952 
chr12:7028145-7028167 6 
chr12:7029527-7029575 5.64583 
chr12:7029880-7029898 6 
chr12:7032451-7032472 5.80952 
chr12:7033123-7033136 6 
chr12:7034233-7034317 5.64286 
chr12:7036762-7036777 6 
chr12:7036796-7036863 5.29851 
chr12:7036896-7036937 5.39024 
chr12:7037204-7037255 5.66667 
chr12:7037270-7037300 5.23333 
chr12:7037395-7037429 5.38235 
chr12:7038416-7038431 6 
chr12:7039963-7039993 5.86667 
chr12:7040572-7040589 6 
chr12:7040878-7040899 5.71429 
chr12:7041197-7041219 6 
chr12:7042373-7042392 5.89474 
chr12:7044040-7044069 5.75862 
chr12:7045583-7045634 5.41176 
chr12:7045864-7045933 5.86957 
chr12:7046133-7046157 5.58333 
chr12:7047158-7047211 5.58491 
chr12:7047260-7047310 5.76 
chr12:7048302-7048314 6 
chr12:7053809-7053855 5.82609 
chr12:7055548-7055577 5.51724 
chr12:7056831-7056845 6 
chr12:7057415-7057440 6 
chr12:7057597-7057742 5.64828 
chr12:7057754-7057778 5.58333 
chr12:7058108-7058131 5.91304 
chr12:7061039-7061068 5.31034 
chr12:7062004-7062018 6 
chr12:7062601-7062627 5.69231 
chr12:7080428-7080448 5.8 
chr12:7081228-7081243 6 
chr12:7081994-7082014 5.65 
chr12:7082166-7082178 6 
chr12:7089183-7089200 6 
chr12:7089822-7089856 5.70588 
chr12:7092124-7092155 5.48387 
chr12:7094250-7094265 6 
chr12:7094804-7094841 5.67568 
chr12:7094887-7094912 6 
chr12:7097405-7097418 6 
chr12:7098101-7098131 5.33333 
chr12:7098281-7098312 6 
chr12:7098611-7098658 5.97872 
chr12:7100247-7100273 6 
chr12:7101064-7101093 5.44828 
chr12:7103648-7103679 5.32258 
chr12:7103968-7104013 5.33333 
chr12:7105280-7105304 5.66667 
chr12:7105471-7105515 6 
chr12:7105672-7105690 5.88889 
chr12:7108008-7108024 6 
chr12:7111233-7111250 6 
chr12:7114798-7114812 6 
chr12:7116143-7116192 5.97959 
chr12:7117715-7117735 5.8 
chr12:7118951-7118985 5.94118 
chr12:7122196-7122213 6 
chr12:7122848-7122868 5.6 
chr12:7123568-7123592 5.54167 
chr12:7126646-7126660 6 
chr12:7127499-7127513 5.92857 
chr12:7128428-7128440 6 
chr12:7128727-7128753 5.5 
chr12:7129944-7129972 6 
chr12:7132041-7132071 5.83333 
chr12:7132224-7132241 5.94118 
chr12:7132710-7132731 5.95238 
chr12:7133029-7133057 5.85714 
chr12:7135379-7135461 5.91463 
chr12:7136253-7136272 6 
chr12:7136430-7136453 6 
chr12:7136609-7136646 5.81081 
chr12:7136963-7136980 5.94118 
chr12:7139721-7139742 5.71429 
chr12:7140241-7140263 5.54545 
chr12:7140985-7141013 5.85714 
chr12:7143058-7143089 5.48387 
chr12:7144455-7144468 5.92308 
chr12:7147167-7147204 5.72973 
chr12:7149247-7149275 5.78571 
chr12:7150464-7150490 5.76923 
chr12:7152223-7152235 6 
chr12:7155267-7155321 5.81481 
chr12:7155762-7155786 5.91667 
chr12:7155970-7155989 5.89474 
chr12:7157364-7157378 6 
chr12:7161400-7161422 6 
chr12:7164921-7164949 5.25 
chr12:7167209-7167226 5.76471 
chr12:7178586-7178632 5.73913 
chr12:7178768-7178782 5.92857 
chr12:7180822-7180862 6 
chr12:7182090-7182129 5.53846 
chr12:7182620-7182688 5.66176 
chr12:7185507-7185529 5.54545 
chr12:7186641-7186680 5.82051 
chr12:7187774-7187790 5.8125 
chr12:7188768-7188812 5.56818 
chr12:7239962-7240001 5.46154 
chr12:7243985-7243998 5.92308 
chr12:7244925-7244946 5.85714 
chr12:7246581-7246596 6 
chr12:7246817-7246847 5.43333 
chr12:7247028-7247068 5.275 
chr12:7248876-7248896 5.75 
chr12:7250865-7250887 6 
chr12:7251629-7251667 5.81579 
chr12:7251821-7251845 6 
chr12:7252715-7252737 5.72727 
chr12:7253382-7253414 5.71875 
chr12:7253659-7253885 5.64602 
chr12:7257173-7257196 5.52174 
chr12:7259279-7259349 5.48571 
chr12:7259751-7259776 5.72 
chr12:7260120-7260141 5.57143 
chr12:7260208-7260235 5.55556 
chr12:7261520-7261546 5.84615 
chr12:7261561-7261630 5.62319 
chr12:7261655-7261683 5.46429 
chr12:7264461-7264479 6 
chr12:7271492-7271530 5.84211 
chr12:7273623-7273653 6 
chr12:7274671-7274709 5.63158 
chr12:7275087-7275113 5.30769 
chr12:7276772-7276798 5.38462 
chr12:7278664-7278690 6 
chr12:7279085-7279155 5.97143 
chr12:7279567-7279600 5.66667 
chr12:7280130-7280157 5.66667 
chr12:7282376-7282403 5.22222 
chr12:7285000-7285024 5.375 
chr12:7290352-7290413 5.93443 
chr12:7291425-7291447 6 
chr12:7292223-7292258 5.77143 
chr12:7295305-7295326 5.61905 
chr12:7295658-7295695 5.37838 
chr12:7296828-7296846 6 
chr12:7297942-7297969 5.81481 
chr12:7299992-7300016 6 
chr12:7300063-7300120 5.61404 
chr12:7300752-7300806 6 
chr12:7304208-7304231 5.86957 
chr12:7304654-7304679 5.76 
chr12:7305683-7305700 6 
chr12:7308934-7308958 5.375 
chr12:7310189-7310215 5.57692 
chr12:7311017-7311032 6 
chr12:7311054-7311079 5.4 
chr12:7311410-7311435 5.76 
chr12:7312777-7312966 5.73016 
chr12:7316783-7316838 5.89091 
chr12:7320640-7320669 5.86207 
chr12:7324145-7324178 5.45455 
chr12:7326614-7326690 5.64474 
chr12:7330876-7330929 6 
chr12:7331026-7331044 5.72222 
chr12:7331487-7331519 5.53125 
chr12:7332483-7332519 5.27778 
chr12:7332994-7333043 5.46939 
chr12:7339128-7339149 5.95238 
chr12:7340262-7340286 5.58333 
chr12:7345830-7345844 6 
chr12:7348198-7348217 5.68421 
chr12:7348376-7348408 5.375 
chr12:7348610-7348702 5.63043 
chr12:7348764-7349003 5.60251 
chr12:7349075-7349096 5.85714 
chr12:7349619-7349870 5.86056 
chr12:7349885-7349926 5.29268 
chr12:7350014-7350155 5.50355 
chr12:7351805-7351818 6 
chr12:7353499-7353527 6 
chr12:7353730-7353840 5.44545 
chr12:7353855-7353940 5.64706 
chr12:7353984-7354011 5.40741 
chr12:7355761-7355823 5.74194 
chr12:7364543-7364573 5.63333 
chr12:7365060-7365099 5.71795 
chr12:7367160-7367179 5.63158 
chr12:7367307-7367325 5.83333 
chr12:7368540-7368575 5.45714 
chr12:7369376-7369400 5.375 
chr12:7371633-7371683 5.26 
chr12:7375830-7375843 6 
chr12:7377606-7377628 5.68182 
chr12:7378157-7378192 5.82857 
chr12:7378319-7378338 5.63158 
chr12:7382326-7382346 5.7 
chr12:7384088-7384133 5.73333 
chr12:7386284-7386297 5.92308 
chr12:7386886-7386927 5.7561 
chr12:7388027-7388039 6 
chr12:7388910-7388933 5.52174 
chr12:7391478-7391492 6 
chr12:7392068-7392080 6 
chr12:7393234-7393246 6 
chr12:7396681-7396724 5.74419 
chr12:7397948-7398024 5.44737 
chr12:7399567-7399604 5.64865 
chr12:7399952-7399986 6 
chr12:7400869-7400917 6 
chr12:7401297-7401318 6 
chr12:7401876-7401905 5.31034 
chr12:7401923-7401948 5.32 
chr12:7402250-7402269 5.73684 
chr12:7402598-7402632 5.79412 
chr12:7403325-7403360 5.68571 
chr12:7413089-7413126 5.94595 
chr12:7414869-7414896 6 
chr12:7414971-7414999 5.53571 
chr12:7415799-7415828 5.86207 
chr12:7416223-7416250 5.51852 
chr12:7418723-7418751 5.5 
chr12:7421776-7421806 5.33333 
chr12:7422471-7422498 5.48148 
chr12:7422542-7422574 5.59375 
chr12:7423312-7423359 5.68085 
chr12:7423419-7423441 5.77273 
chr12:7424819-7424836 6 
chr12:7425972-7425990 5.77778 
chr12:7426355-7426380 6 
chr12:7428079-7428097 5.88889 
chr12:7429298-7429316 5.94444 
chr12:7429876-7429898 5.5 
chr12:7431355-7431376 5.80952 
chr12:7432370-7432393 6 
chr12:7432462-7432481 6 
chr12:7433400-7433438 5.23684 
chr12:7433583-7433612 5.27586 
chr12:7434246-7434267 6 
chr12:7435766-7435792 5.69231 
chr12:7439896-7439935 5.66667 
chr12:7441137-7441178 5.63415 
chr12:7445516-7445536 5.6 
chr12:7448852-7448870 6 
chr12:7449160-7449218 5.72414 
chr12:7449520-7449538 5.88889 
chr12:7449704-7449758 5.51852 
chr12:7452756-7452794 5.81579 
chr12:7454667-7454712 5.51111 
chr12:7455974-7455988 6 
chr12:7456138-7456166 5.60714 
chr12:7459443-7459460 5.76471 
chr12:7459851-7459865 6 
chr12:7460770-7460793 5.6087 
chr12:7463761-7463806 5.86667 
chr12:7464276-7464297 5.85714 
chr12:7467129-7467252 5.5935 
chr12:7467791-7467803 6 
chr12:7468207-7468234 5.92593 
chr12:7472185-7472204 5.68421 
chr12:7478786-7478811 5.76 
chr12:7481482-7481604 5.44262 
chr12:7481638-7481750 5.6875 
chr12:7481858-7481894 5.91667 
chr12:7481932-7481958 5.80769 
chr12:7482194-7482221 5.77778 
chr12:7483522-7483551 5.48276 
chr12:7484782-7484815 5.18182 
chr12:7485627-7485670 5.39535 
chr12:7488120-7488141 6 
chr12:7489249-7489273 5.54167 
chr12:7490912-7490938 5.73077 
chr12:7495706-7495743 5.51351 
chr12:7496151-7496174 5.82609 
chr12:7496673-7496691 5.72222 
chr12:7500366-7500382 5.875 
chr12:7501409-7501423 6 
chr12:7503117-7503143 5.30769 
chr12:7503727-7503839 5.40179 
chr12:7505047-7505092 5.17778 
chr12:7507808-7507835 5.55556 
chr12:7511866-7511889 5.95652 
chr12:7513459-7513480 5.57143 
chr12:7513539-7513575 5.77778 
chr12:7514724-7515000 5.36232 
chr12:7515082-7515105 5.65217 
chr12:7515131-7515188 5.29825 
chr12:7515206-7515321 5.4087 
chr12:7515964-7515988 5.41667 
chr12:7516014-7516043 5.37931 
chr12:7516372-7516394 5.68182 
chr12:7521105-7521136 5.54839 
chr12:7521563-7521582 6 
chr12:7524461-7524487 5.61538 
chr12:7524774-7524808 5.26471 
chr12:7525235-7525287 5.63462 
chr12:7526692-7526719 5.62963 
chr12:7526958-7527002 5.36364 
chr12:7530925-7530955 5.4 
chr12:7532870-7532953 5.57831 
chr12:7534283-7534306 5.52174 
chr12:7534579-7534693 5.37719 
chr12:7539200-7539212 6 
chr12:7542407-7542430 5.47826 
chr12:7542540-7542585 5.68889 
chr12:7546685-7546715 6 
chr12:7549415-7549464 5.55102 
chr12:7551695-7552010 5.56825 
chr12:7552024-7552217 5.72021 
chr12:7554468-7554498 5.23333 
chr12:7554830-7554846 5.875 
chr12:7554965-7554977 6 
chr12:7555217-7555241 5.70833 
chr12:7555790-7555817 5.33333 
chr12:7556596-7556650 5.75926 
chr12:7557876-7557905 5.48276 
chr12:7560202-7560217 5.93333 
chr12:7560236-7560280 5.90909 
chr12:7560376-7560428 5.76923 
chr12:7560671-7560694 5.6087 
chr12:7560730-7560747 5.88235 
chr12:7563425-7563463 5.94737 
chr12:7564112-7564125 5.92308 
chr12:7565687-7565704 6 
chr12:7567106-7567155 5.14286 
chr12:7567936-7567973 5.37838 
chr12:7571155-7571183 5.39286 
chr12:7573581-7573697 5.74138 
chr12:7573714-7573828 5.7193 
chr12:7573866-7573900 5.91176 
chr12:7573940-7573966 5.80769 
chr12:7574006-7574361 5.78592 
chr12:7575224-7575376 5.56579 
chr12:7579050-7579071 5.85714 
chr12:7581832-7581844 6 
chr12:7582812-7582838 5.38462 
chr12:7585735-7585759 5.625 
chr12:7587251-7587343 5.5 
chr12:7588621-7588649 5.21429 
chr12:7589348-7589372 5.375 
chr12:7589708-7589784 5.57895 
chr12:7589801-7589951 5.48 
chr12:7590266-7590278 6 
chr12:7590484-7590506 5.59091 
chr12:7593208-7593235 5.7037 
chr12:7599399-7599419 5.7 
chr12:7600821-7600849 5.85714 
chr12:7601286-7601346 5.76667 
chr12:7601379-7601402 5.6087 
chr12:7603809-7603842 5.42424 
chr12:7606777-7606808 5.3871 
chr12:7606927-7606966 5.4359 
chr12:7607583-7607603 6 
chr12:7608985-7609015 5.6 
chr12:7610288-7610313 6 
chr12:7611564-7611589 5.84 
chr12:7612297-7612317 5.65 
chr12:7616764-7616776 6 
chr12:7620159-7620176 5.82353 
chr12:7624291-7624309 5.83333 
chr12:7627693-7627709 6 
chr12:7636399-7636449 5.72 
chr12:7636733-7636762 5.24138 
chr12:7637235-7637250 6 
chr12:7643730-7643748 6 
chr12:7649080-7649111 5.41935 
chr12:7649376-7649396 5.7 
chr12:7650720-7650767 5.78723 
chr12:7651152-7651180 5.32143 
chr12:7652365-7652424 5.76271 
chr12:7653017-7653052 5.54286 
chr12:7657538-7657572 5.35294 
chr12:7661557-7661578 5.52381 
chr12:7662159-7662186 5.51852 
chr12:7663862-7663876 5.92857 
chr12:7664773-7664823 5.16 
chr12:7666664-7666684 5.65 
chr12:7666717-7666757 6 
chr12:7666826-7666848 5.86364 
chr12:7668321-7668348 5.48148 
chr12:7669213-7669248 6 
chr12:7670274-7670435 5.82609 
chr12:7671084-7671103 6 
chr12:7679642-7679669 5.22222 
chr12:7682520-7682571 5.13725 
chr12:7687754-7687778 5.625 
chr12:7688830-7688847 5.94118 
chr12:7689508-7689523 6 
chr12:7690061-7690096 5.65714 
chr12:7690521-7690544 5.52174 
chr12:7691671-7691701 5.36667 
chr12:7692467-7692491 5.625 
chr12:7693031-7693044 6 
chr12:7693485-7693510 6 
chr12:7693633-7693645 6 
chr12:7694102-7694124 6 
chr12:7694792-7694818 5.34615 
chr12:7698539-7698554 6 
chr12:7699599-7699612 6 
chr12:7702965-7702985 5.95 
chr12:7703303-7703326 5.65217 
chr12:7704614-7704639 5.32 
chr12:7707920-7707968 5.60417 
chr12:7708295-7708322 5.51852 
chr12:7709156-7709168 6 
chr12:7710464-7710496 5.34375 
chr12:7711042-7711067 5.64 
chr12:7711080-7711105 5.64 
chr12:7714671-7714685 6 
chr12:7717995-7718010 5.86667 
chr12:7720342-7720361 5.73684 
chr12:7720652-7720696 5.77273 
chr12:7725321-7725357 6 
chr12:7727334-7727366 5.875 
chr12:7730903-7730933 5.3 
chr12:7732179-7732204 5.32 
chr12:7738746-7738758 6 
chr12:7741756-7741789 6 
chr12:7742732-7742760 5.21429 
chr12:7743754-7743768 6 
chr12:7743810-7743828 6 
chr12:7758609-7758685 5.80263 
chr12:7760125-7760149 5.54167 
chr12:7760746-7760759 6 
chr12:7762180-7762202 5.59091 
chr12:7763970-7763984 6 
chr12:7765101-7765204 5.78641 
chr12:7766204-7766227 6 
chr12:7766996-7767016 5.75 
chr12:7767478-7767779 5.81395 
chr12:7768521-7768569 5.27083 
chr12:7768633-7768684 5.52941 
chr12:7770241-7770267 5.46154 
chr12:7771421-7771440 5.84211 
chr12:7773237-7773253 6 
chr12:7778138-7778157 5.78947 
chr12:7780636-7780672 5.30556 
chr12:7781291-7781397 5.79245 
chr12:7782105-7782141 5.83333 
chr12:7783569-7783593 6 
chr12:7786301-7786336 5.54286 
chr12:7787212-7787240 5.28571 
chr12:7788898-7788928 5.36667 
chr12:7789937-7789980 5.34884 
chr12:7796156-7796174 5.88889 
chr12:7798104-7798134 5.86667 
chr12:7800070-7800102 5.53125 
chr12:7800933-7800968 5.6 
chr12:7803022-7803055 5.42424 
chr12:7803159-7803186 5.48148 
chr12:7804207-7804252 5.64444 
chr12:7804389-7804426 6 
chr12:7805506-7805538 5.90625 
chr12:7806085-7806101 6 
chr12:7806968-7806980 6 
chr12:7808107-7808129 5.86364 
chr12:7808574-7808608 5.17647 
chr12:7808736-7808765 5.44828 
chr12:7809639-7809672 6 
chr12:7810479-7810518 5.30769 
chr12:7810634-7810673 5.84615 
chr12:7811890-7811941 5.92157 
chr12:7811969-7811986 6 
chr12:7812564-7812588 5.95833 
chr12:7812898-7813004 5.87736 
chr12:7813297-7813309 6 
chr12:7813633-7813648 6 
chr12:7813801-7813816 6 
chr12:7814083-7814118 6 
chr12:7814676-7814691 6 
chr12:7814856-7814887 5.87097 
chr12:7817496-7817510 6 
chr12:7818348-7818397 6 
chr12:7818822-7818848 5.92308 
chr12:7820506-7820527 5.7619 
chr12:7821320-7821337 5.94118 
chr12:7823350-7823366 6 
chr12:7823933-7823950 6 
chr12:7824248-7824272 6 
chr12:7824946-7824995 5.65306 
chr12:7825640-7825665 5.84 
chr12:7825960-7825985 5.88 
chr12:7826269-7826299 6 
chr12:7826421-7826436 5.93333 
chr12:7827250-7827282 5.59375 
chr12:7827876-7827905 5.41379 
chr12:7828649-7828662 6 
chr12:7828943-7828972 5.75862 
chr12:7829297-7829309 6 
chr12:7830300-7830326 5.88462 
chr12:7831366-7831414 5.5 
chr12:7831425-7831439 6 
chr12:7832721-7832787 5.78788 
chr12:7832928-7832940 6 
chr12:7833215-7833236 5.61905 
chr12:7833591-7833610 5.73684 
chr12:7833901-7833929 6 
chr12:7834300-7834314 6 
chr12:7834625-7834651 5.96154 
chr12:7835431-7835450 6 
chr12:7835609-7835652 5.90698 
chr12:7836291-7836304 6 
chr12:7836921-7836935 6 
chr12:7837138-7837163 5.64 
chr12:7837568-7837587 5.84211 
chr12:7841546-7841563 5.76471 
chr12:7842049-7842066 5.76471 
chr12:7844140-7844187 5.78723 
chr12:7844602-7844649 5.74468 
chr12:7845967-7845982 6 
chr12:7846563-7846587 5.75 
chr12:7846997-7847018 6 
chr12:7847165-7847182 6 
chr12:7848968-7849010 5.83333 
chr12:7849503-7849529 6 
chr12:7850069-7850089 5.9 
chr12:7850733-7850755 5.86364 
chr12:7851052-7851081 5.86207 
chr12:7851505-7851527 6 
chr12:7852003-7852025 6 
chr12:7852336-7852365 5.93103 
chr12:7852962-7852994 5.90625 
chr12:7853295-7853337 5.45238 
chr12:7853719-7853752 5.84848 
chr12:7853843-7853876 5.75758 
chr12:7854020-7854039 5.89474 
chr12:7854604-7854618 6 
chr12:7854957-7854990 5.81818 
chr12:7855571-7855605 5.76471 
chr12:7855900-7855930 6 
chr12:7859110-7859152 5.80952 
chr12:7859444-7859462 5.77778 
chr12:7859545-7859597 5.46154 
chr12:7860677-7860702 6 
chr12:7861174-7861199 5.88 
chr12:7861499-7861521 5.86364 
chr12:7861947-7861986 5.48718 
chr12:7863740-7863770 5.73333 
chr12:7864316-7864340 6 
chr12:7864498-7864524 5.84615 
chr12:7865341-7865366 6 
chr12:7866824-7866837 6 
chr12:7867288-7867321 5.81818 
chr12:7868845-7868872 5.40741 
chr12:7869007-7869020 5.92308 
chr12:7871685-7871707 6 
chr12:7873819-7873840 6 
chr12:7874460-7874496 6 
chr12:7874596-7874609 6 
chr12:7876220-7876238 6 
chr12:7880033-7880056 5.6087 
chr12:7880209-7880232 6 
chr12:7881885-7881903 5.94444 
chr12:7881999-7882029 5.93333 
chr12:7883235-7883248 6 
chr12:7884934-7884961 5.92593 
chr12:7885857-7885876 5.63158 
chr12:7886077-7886090 6 
chr12:7888102-7888114 6 
chr12:7888396-7888418 5.63636 
chr12:7888857-7888876 5.84211 
chr12:7889117-7889144 5.33333 
chr12:7889499-7889530 5.96774 
chr12:7889827-7889841 5.92857 
chr12:7889884-7889906 5.54545 
chr12:7892266-7892289 5.43478 
chr12:7893296-7893332 5.80556 
chr12:7894776-7894804 5.85714 
chr12:7895406-7895448 6 
chr12:7895972-7895993 5.85714 
chr12:7897208-7897224 6 
chr12:7898020-7898041 6 
chr12:7898809-7898838 5.93103 
chr12:7899415-7899432 6 
chr12:7900228-7900249 6 
chr12:7900518-7900531 6 
chr12:7902153-7902172 5.73684 
chr12:7903419-7903447 5.92857 
chr12:7905465-7905484 5.89474 
chr12:7907048-7907063 6 
chr12:7907398-7907428 6 
chr12:7907708-7907727 6 
chr12:7907882-7907917 5.8 
chr12:7908420-7908443 6 
chr12:7909309-7909342 5.9697 
chr12:7909941-7909978 5.91892 
chr12:7910358-7910388 5.96667 
chr12:7910763-7910787 6 
chr12:7911515-7911533 5.88889 
chr12:7912242-7912262 5.9 
chr12:7912419-7912445 5.69231 
chr12:7912619-7912646 6 
chr12:7913110-7913125 5.93333 
chr12:7913916-7913937 5.90476 
chr12:7914539-7914553 6 
chr12:7915687-7915702 6 
chr12:7916302-7916353 5.7451 
chr12:7916372-7916397 6 
chr12:7916738-7916780 6 
chr12:7917082-7917124 6 
chr12:7918165-7918180 6 
chr12:7919068-7919101 5.75758 
chr12:7919167-7919188 5.61905 
chr12:7919423-7919450 5.85185 
chr12:7920339-7920367 5.64286 
chr12:7921102-7921126 5.875 
chr12:7921750-7921768 6 
chr12:7922749-7922777 5.28571 
chr12:7923809-7923830 5.61905 
chr12:7925172-7925187 6 
chr12:7925716-7925728 6 
chr12:7926142-7926170 6 
chr12:7926321-7926342 5.52381 
chr12:7926369-7926384 6 
chr12:7926998-7927026 5.75 
chr12:7927198-7927210 6 
chr12:7928452-7928478 5.26923 
chr12:7928776-7928808 5.4375 
chr12:7931828-7931850 5.68182 
chr12:7931951-7931977 5.34615 
chr12:7932571-7932593 5.86364 
chr12:7933040-7933060 5.6 
chr12:7933945-7933959 6 
chr12:7934056-7934111 5.4 
chr12:7934439-7934452 6 
chr12:7935141-7935158 6 
chr12:7935314-7935335 6 
chr12:7935637-7935666 5.72414 
chr12:7936047-7936067 5.9 
chr12:7936141-7936294 5.80392 
chr12:7939014-7939028 6 
chr12:7939086-7939124 5.63158 
chr12:7939833-7939845 6 
chr12:7943689-7943717 5.92857 
chr12:7947916-7947930 6 
chr12:7948884-7948923 5.58974 
chr12:7949345-7949372 5.7037 
chr12:7949953-7949965 6 
chr12:7952447-7952473 5.69231 
chr12:7953379-7953472 5.52688 
chr12:7954461-7954492 5.77419 
chr12:7954604-7954630 5.84615 
chr12:7954912-7954925 6 
chr12:7955703-7955731 5.75 
chr12:7956179-7956203 6 
chr12:7956790-7956805 5.93333 
chr12:7957326-7957342 6 
chr12:7957845-7957867 5.68182 
chr12:7958161-7958181 5.9 
chr12:7958472-7958503 5.87097 
chr12:7959163-7959185 5.95455 
chr12:7960095-7960107 6 
chr12:7961095-7961109 6 
chr12:7961504-7961524 6 
chr12:7961593-7961608 6 
chr12:7961915-7961954 5.38462 
chr12:7961962-7961993 5.96774 
chr12:7963159-7963185 5.53846 
chr12:7963909-7963939 5.2 
chr12:7967385-7967406 5.95238 
chr12:7968162-7968184 5.86364 
chr12:7968473-7968509 6 
chr12:7968671-7968706 6 
chr12:7969303-7969315 6 
chr12:7970335-7970410 5.89333 
chr12:7970768-7970791 5.78261 
chr12:7971256-7971295 5.66667 
chr12:7971812-7971831 6 
chr12:7973682-7973713 5.45161 
chr12:7974413-7974433 5.8 
chr12:7975978-7975996 5.72222 
chr12:7976316-7976342 5.65385 
chr12:7976850-7976866 6 
chr12:7977324-7977337 6 
chr12:7977405-7977421 6 
chr12:7978362-7978399 5.97297 
chr12:7978549-7978571 5.54545 
chr12:7979413-7979719 5.91176 
chr12:7979866-7979888 6 
chr12:7980960-7980973 5.92308 
chr12:7981809-7981822 6 
chr12:7982150-7982183 5.84848 
chr12:7982721-7982761 5.725 
chr12:7984702-7984723 5.95238 
chr12:7986124-7986148 5.75 
chr12:7986376-7986399 5.78261 
chr12:7987116-7987137 5.80952 
chr12:7987977-7987992 6 
chr12:7990234-7990247 6 
chr12:7990349-7990365 6 
chr12:7991046-7991073 5.44444 
chr12:7991909-7991936 5.2963 
chr12:7992520-7992545 6 
chr12:7992707-7992719 6 
chr12:7992756-7992777 6 
chr12:7992962-7992988 6 
chr12:7993845-7993876 5.45161 
chr12:7995303-7995338 5.62857 
chr12:7996538-7996573 5.31429 
chr12:7998691-7998715 5.91667 
chr12:7999850-7999869 5.68421 
chr12:8002500-8002512 6 
chr12:8002984-8003004 5.85 
chr12:8003276-8003307 5.67742 
chr12:8006025-8006043 6 
chr12:8007065-8007098 5.57576 
chr12:8007134-8007157 5.47826 
chr12:8007399-8007419 5.75 
chr12:8008222-8008246 5.66667 
chr12:8009093-8009124 5.3871 
chr12:8009844-8009876 5.84375 
chr12:8010183-8010197 6 
chr12:8010729-8010743 5.92857 
chr12:8011089-8011107 5.83333 
chr12:8011988-8012010 5.59091 
chr12:8014556-8014575 5.94737 
chr12:8014860-8014879 6 
chr12:8016214-8016230 5.9375 
chr12:8016401-8016426 6 
chr12:8017733-8017769 5.27778 
chr12:8018132-8018158 5.76923 
chr12:8018820-8018842 5.86364 
chr12:8019876-8019902 5.88462 
chr12:8020440-8020452 6 
chr12:8024553-8024583 5.8 
chr12:8025311-8025338 5.33333 
chr12:8026238-8026272 6 
chr12:8027267-8027401 5.73881 
chr12:8027411-8027429 5.72222 
chr12:8027440-8027848 5.57108 
chr12:8028103-8028123 5.75 
chr12:8028876-8028895 6 
chr12:8029592-8029612 5.7 
chr12:8030339-8030365 5.53846 
chr12:8030642-8030658 6 
chr12:8031572-8031596 6 
chr12:8031905-8031940 5.94286 
chr12:8032898-8032910 6 
chr12:8032930-8032957 5.74074 
chr12:8033088-8033106 5.88889 
chr12:8033286-8033305 6 
chr12:8033968-8033980 6 
chr12:8035793-8035876 5.44578 
chr12:8036161-8036204 5.97674 
chr12:8036508-8036528 5.9 
chr12:8038274-8038286 6 
chr12:8038568-8038593 5.6 
chr12:8038747-8038772 6 
chr12:8038926-8038980 5.83333 
chr12:8039508-8039520 6 
chr12:8040154-8040220 5.90909 
chr12:8041393-8041414 5.7619 
chr12:8041829-8041841 6 
chr12:8044263-8044277 6 
chr12:8044652-8044671 5.68421 
chr12:8046669-8046682 5.92308 
chr12:8047299-8047319 6 
chr12:8047922-8047936 6 
chr12:8048517-8048531 6 
chr12:8049961-8049984 6 
chr12:8050151-8050168 6 
chr12:8050487-8050507 6 
chr12:8052093-8052118 6 
chr12:8054241-8054287 5.78261 
chr12:8054578-8054601 5.95652 
chr12:8055712-8055728 6 
chr12:8056030-8056044 6 
chr12:8056630-8056656 5.96154 
chr12:8059956-8059977 5.7619 
chr12:8060350-8060365 5.93333 
chr12:8061030-8061057 5.66667 
chr12:8061697-8061712 6 
chr12:8062227-8062273 5.86957 
chr12:8063583-8063608 6 
chr12:8064004-8064033 5.51724 
chr12:8064622-8064651 5.48276 
chr12:8064954-8064973 6 
chr12:8065833-8065851 6 
chr12:8066907-8066928 5.80952 
chr12:8068175-8068187 6 
chr12:8068500-8068525 5.8 
chr12:8069221-8069238 6 
chr12:8071198-8071212 6 
chr12:8075760-8075776 6 
chr12:8076209-8076233 5.625 
chr12:8076364-8076376 6 
chr12:8081151-8081177 5.73077 
chr12:8083388-8083405 6 
chr12:8084473-8084489 5.875 
chr12:8088846-8088876 5.7 
chr12:8089008-8089024 6 
chr12:8089303-8089321 5.77778 
chr12:8089522-8089547 6 
chr12:8090142-8090163 6 
chr12:8090317-8090332 5.93333 
chr12:8091439-8091472 5.81818 
chr12:8092306-8092324 6 
chr12:8093156-8093171 5.86667 
chr12:8093457-8093491 5.61765 
chr12:8094891-8094930 6 
chr12:8095038-8095057 6 
chr12:8095538-8095561 5.95652 
chr12:8095922-8095945 5.78261 
chr12:8096229-8096253 5.625 
chr12:8097733-8097757 6 
chr12:8098745-8098789 5.79545 
chr12:8099124-8099143 6 
chr12:8099157-8099189 5.34375 
chr12:8099833-8099941 5.77778 
chr12:8100251-8100273 6 
chr12:8102324-8102340 6 
chr12:8103650-8103690 5.75 
chr12:8104257-8104303 5.78261 
chr12:8104337-8104349 6 
chr12:8104818-8104833 6 
chr12:8104911-8104939 5.64286 
chr12:8105595-8105613 5.88889 
chr12:8105987-8106014 5.44444 
chr12:8106514-8106532 6 
chr12:8107173-8107200 5.2963 
chr12:8107860-8107872 6 
chr12:8108157-8108179 6 
chr12:8108770-8108798 5.78571 
chr12:8110121-8110310 5.8836 
chr12:8112227-8112256 5.58621 
chr12:8113940-8113964 5.66667 
chr12:8115629-8115647 5.88889 
chr12:8116910-8116924 6 
chr12:8117909-8117927 6 
chr12:8118745-8118774 5.72414 
chr12:8119569-8119594 5.92 
chr12:8120234-8120273 5.33333 
chr12:8121421-8121442 6 
chr12:8121597-8121622 5.96 
chr12:8121868-8121887 5.73684 
chr12:8122372-8122405 5.90909 
chr12:8122834-8122855 6 
chr12:8123904-8123937 5.87879 
chr12:8124234-8124270 5.38889 
chr12:8125225-8125253 5.42857 
chr12:8125410-8125422 6 
chr12:8128183-8128195 6 
chr12:8128587-8128616 5.68966 
chr12:8129280-8129298 6 
chr12:8131922-8131938 6 
chr12:8132343-8132358 6 
chr12:8132861-8132876 6 
chr12:8133186-8133198 6 
chr12:8133426-8133470 5.79545 
chr12:8135990-8136015 5.84 
chr12:8137274-8137297 5.65217 
chr12:8137518-8137534 5.8125 
chr12:8138041-8138061 5.9 
chr12:8139271-8139291 5.6 
chr12:8139463-8139482 5.63158 
chr12:8139876-8139907 5.58065 
chr12:8140231-8140250 5.89474 
chr12:8143598-8143626 5.67857 
chr12:8145088-8145131 6 
chr12:8145790-8145802 6 
chr12:8147792-8147824 5.40625 
chr12:8148928-8148944 6 
chr12:8149926-8149951 6 
chr12:8150114-8150127 6 
chr12:8150745-8150760 6 
chr12:8151851-8151882 6 
chr12:8152532-8152545 5.92308 
chr12:8152565-8152581 6 
chr12:8154248-8154279 5.48387 
chr12:8155017-8155032 6 
chr12:8155185-8155212 6 
chr12:8155463-8155480 6 
chr12:8156721-8156733 6 
chr12:8157661-8157745 5.82143 
chr12:8158901-8158926 5.4 
chr12:8159213-8159243 5.5 
chr12:8159298-8159313 6 
chr12:8160038-8160058 5.75 
chr12:8160912-8160975 5.60317 
chr12:8161985-8162007 5.90909 
chr12:8162353-8162376 5.78261 
chr12:8162529-8162541 6 
chr12:8162850-8162888 6 
chr12:8164509-8164534 5.88 
chr12:8164852-8164879 5.77778 
chr12:8165034-8165056 5.5 
chr12:8165134-8165166 5.1875 
chr12:8165260-8165284 5.45833 
chr12:8166084-8166138 5.53704 
chr12:8166472-8166488 6 
chr12:8166646-8166661 6 
chr12:8169002-8169016 6 
chr12:8169306-8169320 6 
chr12:8169803-8169841 5.26316 
chr12:8171082-8171106 5.75 
chr12:8172266-8172286 5.6 
chr12:8173052-8173080 5.75 
chr12:8173620-8173639 5.84211 
chr12:8173934-8173953 6 
chr12:8175081-8175103 6 
chr12:8175688-8175711 5.91304 
chr12:8176090-8176116 5.57692 
chr12:8178612-8178636 5.58333 
chr12:8180273-8180290 6 
chr12:8183539-8183553 6 
chr12:8183708-8183729 6 
chr12:8184152-8184185 5.51515 
chr12:8184533-8184560 6 
chr12:8185165-8185193 5.35714 
chr12:8185248-8185303 5.47273 
chr12:8185316-8185345 5.72414 
chr12:8186225-8186242 6 
chr12:8189691-8189717 5.96154 
chr12:8191446-8191465 5.68421 
chr12:8193783-8193816 5.60606 
chr12:8195813-8195829 6 
chr12:8196826-8196845 5.73684 
chr12:8197134-8197148 6 
chr12:8197636-8197650 6 
chr12:8197813-8197827 6 
chr12:8200530-8200574 5.52273 
chr12:8203409-8203740 5.81269 
chr12:8205665-8205694 5.68966 
chr12:8210656-8210684 5.5 
chr12:8212978-8213001 5.78261 
chr12:8214040-8214069 6 
chr12:8214839-8214867 5.32143 
chr12:8215233-8215252 5.89474 
chr12:8215545-8215566 6 
chr12:8216665-8216685 5.95 
chr12:8217285-8217302 5.82353 
chr12:8217437-8217487 5.74 
chr12:8218249-8218272 6 
chr12:8219473-8219506 5.45455 
chr12:8219665-8219704 5.4359 
chr12:8219854-8219876 5.68182 
chr12:8223786-8223813 5.7037 
chr12:8224099-8224124 6 
chr12:8224285-8224310 5.8 
chr12:8224525-8224559 6 
chr12:8226347-8226360 6 
chr12:8226548-8226569 5.85714 
chr12:8228001-8228031 5.2 
chr12:8229143-8229164 6 
chr12:8231201-8231231 5.56667 
chr12:8232059-8232080 6 
chr12:8232178-8232203 5.52 
chr12:8235171-8235190 5.89474 
chr12:8235339-8235408 5.75362 
chr12:8236017-8236038 6 
chr12:8236325-8236341 6 
chr12:8237026-8237039 6 
chr12:8238282-8238313 5.83871 
chr12:8239524-8239563 5.87179 
chr12:8240118-8240131 6 
chr12:8246320-8246376 5.58929 
chr12:8247018-8247045 5.25926 
chr12:8247831-8247850 6 
chr12:8251350-8251376 5.53846 
chr12:8252472-8252487 6 
chr12:8254281-8254296 6 
chr12:8255420-8255439 5.63158 
chr12:8255948-8256001 5.75472 
chr12:8257937-8257957 5.9 
chr12:8260231-8260254 5.6087 
chr12:8261104-8261138 5.58824 
chr12:8261669-8261682 5.92308 
chr12:8261866-8261887 5.66667 
chr12:8262797-8262828 5.22581 
chr12:8263774-8263789 6 
chr12:8264503-8264577 5.72973 
chr12:8265176-8265200 5.45833 
chr12:8265554-8265575 5.61905 
chr12:8265702-8265721 5.63158 
chr12:8268230-8268265 5.62857 
chr12:8268859-8268876 5.76471 
chr12:8269828-8269850 6 
chr12:8270644-8270670 5.38462 
chr12:8275376-8275442 5.43939 
chr12:8278073-8278103 5.66667 
chr12:8278967-8278982 6 
chr12:8282893-8282918 5.32 
chr12:8282927-8282978 5.54902 
chr12:8283132-8283155 5.56522 
chr12:8284409-8284432 5.82609 
chr12:8285451-8285528 5.55844 
chr12:8287057-8287077 5.7 
chr12:8287568-8287588 5.95 
chr12:8287643-8287660 6 
chr12:8289159-8289175 6 
chr12:8290129-8290168 5.38462 
chr12:8291250-8291307 5.70175 
chr12:8292036-8292061 5.84 
chr12:8295678-8295700 5.5 
chr12:8297184-8297220 5.94444 
chr12:8302198-8302227 5.24138 
chr12:8306529-8306554 5.8 
chr12:8312251-8312279 5.67857 
chr12:8313160-8313172 6 
chr12:8316649-8316671 5.63636 
chr12:8317876-8317891 6 
chr12:8318046-8318066 6 
chr12:8321687-8321707 5.75 
chr12:8322780-8322809 5.58621 
chr12:8327219-8327232 6 
chr12:8333332-8333345 5.92308 
chr12:8335697-8335762 5.67692 
chr12:8335965-8336040 5.66667 
chr12:8337945-8337964 6 
chr12:8342357-8342384 5.44444 
chr12:8344577-8344601 5.75 
chr12:8346296-8346336 5.575 
chr12:8348101-8348127 5.42308 
chr12:8350331-8350360 5.44828 
chr12:8352860-8352896 5.63889 
chr12:8355483-8355503 5.95 
chr12:8355794-8355809 5.93333 
chr12:8356537-8356643 5.72642 
chr12:8359785-8359802 6 
chr12:8361524-8361555 5.6129 
chr12:8362306-8362326 6 
chr12:8365692-8365736 5.31818 
chr12:8372900-8372922 5.72727 
chr12:8377487-8377504 5.82353 
chr12:8378813-8378839 5.73077 
chr12:8379398-8379418 6 
chr12:8381333-8381366 5.87879 
chr12:8381393-8381432 6 
chr12:8381796-8381826 5.9 
chr12:8385567-8385581 6 
chr12:8385687-8385727 6 
chr12:8390738-8390763 5.4 
chr12:8391314-8391338 5.5 
chr12:8399439-8399465 5.46154 
chr12:8400508-8400521 6 
chr12:8400695-8400718 5.82609 
chr12:8402546-8402569 6 
chr12:8404839-8404895 5.875 
chr12:8406203-8406227 5.54167 
chr12:8406660-8406732 5.88889 
chr12:8408106-8408175 5.81159 
chr12:8408326-8408339 6 
chr12:8408873-8408901 6 
chr12:8411334-8411400 5.9697 
chr12:8413453-8413495 5.90476 
chr12:8415034-8415047 5.92308 
chr12:8418148-8418176 6 
chr12:8418807-8418835 5.42857 
chr12:8418959-8418998 5.69231 
chr12:8420038-8420065 5.55556 
chr12:8421392-8421412 5.9 
chr12:8421571-8421594 5.47826 
chr12:8425196-8425220 6 
chr12:8425371-8425405 5.76471 
chr12:8426277-8426305 6 
chr12:8427866-8427909 5.95349 
chr12:8429135-8429169 6 
chr12:8429628-8429648 5.9 
chr12:8442840-8442859 5.63158 
chr12:8446894-8446914 6 
chr12:8451011-8451026 5.86667 
chr12:8451183-8451195 6 
chr12:8451803-8451966 5.88344 
chr12:8452963-8452977 6 
chr12:8460249-8460273 5.54167 
chr12:8460454-8460488 5.5 
chr12:8462312-8462334 5.63636 
chr12:8465820-8465839 6 
chr12:8466146-8466173 6 
chr12:8467269-8467288 6 
chr12:8467576-8467606 6 
chr12:8468317-8468330 6 
chr12:8477669-8477703 5.41176 
chr12:8478388-8478401 6 
chr12:8480152-8480197 5.42222 
chr12:8483804-8483825 5.85714 
chr12:8487514-8487532 6 
chr12:8493020-8493074 5.42593 
chr12:8497430-8497443 6 
chr12:8501315-8501337 5.90909 
chr12:8502636-8502663 5.7037 
chr12:8502836-8502870 5.91176 
chr12:8503418-8503527 5.92661 
chr12:8505713-8505766 5.54717 
chr12:8507995-8508016 5.61905 
chr12:8509309-8509335 6 
chr12:8511162-8511241 5.6962 
chr12:8511400-8511418 5.94444 
chr12:8513672-8513689 5.82353 
chr12:8515865-8515882 5.82353 
chr12:8516034-8516059 5.64 
chr12:8517593-8517642 5.79592 
chr12:8519551-8519575 6 
chr12:8524130-8524153 6 
chr12:8525640-8525659 5.68421 
chr12:8526343-8526379 5.44444 
chr12:8526572-8526591 5.84211 
chr12:8527818-8527859 5.63415 
chr12:8527960-8528040 5.325 
chr12:8528092-8528133 5.63415 
chr12:8528148-8528232 5.67857 
chr12:8530360-8530379 5.78947 
chr12:8530469-8530497 5.57143 
chr12:8532896-8532922 5.38462 
chr12:8533028-8533040 6 
chr12:8533098-8533164 5.43939 
chr12:8533800-8533820 5.65 
chr12:8535612-8535641 5.27586 
chr12:8536293-8536322 5.72414 
chr12:8536715-8536733 5.88889 
chr12:8541013-8541045 6 
chr12:8542824-8542852 5.25 
chr12:8544387-8544430 5.39535 
chr12:8546058-8546078 5.9 
chr12:8547994-8548031 6 
chr12:8548963-8549005 5.19048 
chr12:8550538-8550582 5.43182 
chr12:8552269-8552291 5.86364 
chr12:8553468-8553510 5.7619 
chr12:8553815-8553839 5.375 
chr12:8554681-8554703 5.90909 
chr12:8555643-8555657 5.92857 
chr12:8559014-8559056 5.92857 
chr12:8559285-8559325 5.675 
chr12:8560564-8560581 5.82353 
chr12:8561987-8562011 5.625 
chr12:8563307-8563333 5.46154 
chr12:8564902-8564925 5.78261 
chr12:8565228-8565249 6 
chr12:8566476-8566501 5.36 
chr12:8568239-8568252 6 
chr12:8575861-8575894 5.36364 
chr12:8575992-8576006 6 
chr12:8579074-8579099 5.88 
chr12:8579221-8579248 5.51852 
chr12:8580736-8580748 6 
chr12:8582751-8582781 5.9 
chr12:8584185-8584200 5.86667 
chr12:8585496-8585521 5.4 
chr12:8586182-8586209 5.62963 
chr12:8587519-8587542 5.78261 
chr12:8587845-8587866 6 
chr12:8589097-8589122 5.36 
chr12:8596492-8596512 5.6 
chr12:8596576-8596599 5.47826 
chr12:8596623-8596644 5.80952 
chr12:8598231-8598256 5.4 
chr12:8598432-8598457 5.48 
chr12:8600593-8600627 5.52941 
chr12:8600697-8600721 5.58333 
chr12:8601266-8601289 5.6087 
chr12:8602545-8602561 5.8125 
chr12:8605038-8605061 5.43478 
chr12:8605351-8605389 5.5 
chr12:8609208-8609232 5.66667 
chr12:8611809-8611844 5.22857 
chr12:8613876-8613900 5.625 
chr12:8616915-8616938 5.82609 
chr12:8625590-8625604 6 
chr12:8626515-8626541 5.42308 
chr12:8627915-8628003 5.39773 
chr12:8633408-8633428 5.7 
chr12:8634921-8634953 5.9375 
chr12:8636353-8636366 5.92308 
chr12:8636451-8636491 5.25 
chr12:8636644-8636665 5.90476 
chr12:8637917-8637941 5.70833 
chr12:8641392-8641415 5.43478 
chr12:8645085-8645117 5.90625 
chr12:8650034-8650051 5.88235 
chr12:8656376-8656407 5.35484 
chr12:8660807-8660819 6 
chr12:8662480-8662506 5.53846 
chr12:8663523-8663575 5.76923 
chr12:8667385-8667409 5.54167 
chr12:8668295-8668336 5.63415 
chr12:8669697-8669732 5.51429 
chr12:8669876-8669907 5.64516 
chr12:8670035-8670054 5.63158 
chr12:8673637-8673666 5.37931 
chr12:8674027-8674056 5.86207 
chr12:8675114-8675127 6 
chr12:8679475-8679501 5.5 
chr12:8681022-8681044 5.54545 
chr12:8681449-8681484 5.31429 
chr12:8684020-8684040 5.85 
chr12:8684332-8684367 5.45714 
chr12:8685431-8685452 5.57143 
chr12:8685466-8685492 5.26923 
chr12:8688170-8688186 5.875 
chr12:8692919-8692944 5.64 
chr12:8693392-8693456 5.5 
chr12:8693967-8693983 6 
chr12:8694362-8694391 5.48276 
chr12:8694909-8694926 5.82353 
chr12:8695627-8695666 5.48718 
chr12:8695796-8695815 5.63158 
chr12:8698553-8698626 5.63014 
chr12:8702772-8702784 6 
chr12:8704213-8704238 5.68 
chr12:8705164-8705210 5.36957 
chr12:8706692-8706742 5.88 
chr12:8707441-8707463 5.68182 
chr12:8720465-8720488 5.47826 
chr12:8721376-8721398 5.86364 
chr12:8721602-8721635 5.30303 
chr12:8722376-8722402 5.57692 
chr12:8723124-8723248 5.6129 
chr12:8723806-8723836 5.16667 
chr12:8724291-8724321 5.9 
chr12:8725714-8725750 5.77778 
chr12:8726906-8726933 5.66667 
chr12:8727007-8727021 6 
chr12:8727508-8727522 6 
chr12:8728569-8728587 5.77778 
chr12:8729055-8729089 5.82353 
chr12:8731601-8731629 5.89286 
chr12:8733205-8733235 5.86667 
chr12:8733463-8733499 5.75 
chr12:8733628-8733656 5.39286 
chr12:8734153-8734173 5.6 
chr12:8734947-8734961 6 
chr12:8735656-8735671 6 
chr12:8736091-8736132 5.92683 
chr12:8738529-8738573 6 
chr12:8739104-8739125 5.61905 
chr12:8740245-8740260 6 
chr12:8744459-8744505 5.43478 
chr12:8744553-8744573 6 
chr12:8744722-8744739 6 
chr12:8745484-8745507 5.6087 
chr12:8745819-8746003 5.85326 
chr12:8746166-8746205 5.74359 
chr12:8746342-8746363 5.90476 
chr12:8747777-8747810 5.84848 
chr12:8748605-8748619 6 
chr12:8749613-8749644 5.51613 
chr12:8750296-8750321 5.84 
chr12:8750732-8750757 5.88 
chr12:8752304-8752339 5.71429 
chr12:8753148-8753179 5.67742 
chr12:8753630-8753645 6 
chr12:8753806-8753826 5.65 
chr12:8755404-8755436 5.84375 
chr12:8755726-8755752 5.65385 
chr12:8757063-8757114 5.72549 
chr12:8757522-8757541 5.63158 
chr12:8759744-8759767 5.52174 
chr12:8760493-8760519 5.53846 
chr12:8761184-8761204 6 
chr12:8762614-8762638 5.375 
chr12:8763232-8763257 5.68 
chr12:8763580-8763643 5.77778 
chr12:8767686-8767733 5.46809 
chr12:8768919-8768951 5.8125 
chr12:8770141-8770161 5.9 
chr12:8773443-8773457 6 
chr12:8773757-8773795 5.23684 
chr12:8774866-8774906 5.875 
chr12:8776915-8776985 5.78571 
chr12:8779362-8779392 6 
chr12:8779426-8779455 5.96552 
chr12:8780154-8780182 6 
chr12:8780192-8780207 5.93333 
chr12:8780537-8780576 5.30769 
chr12:8780876-8780900 5.45833 
chr12:8785510-8785524 6 
chr12:8786737-8786775 5.97368 
chr12:8788659-8788672 5.92308 
chr12:8793371-8793395 6 
chr12:8793574-8793614 5.4 
chr12:8793781-8793797 6 
chr12:8794086-8794120 5.79412 
chr12:8794830-8794854 5.58333 
chr12:8795493-8795589 5.57292 
chr12:8795777-8795797 6 
chr12:8796627-8796656 5.58621 
chr12:8796801-8796824 5.43478 
chr12:8797105-8797131 5.92308 
chr12:8799218-8799237 5.78947 
chr12:8803238-8803288 5.12 
chr12:8803765-8803800 5.68571 
chr12:8804491-8804512 5.66667 
chr12:8805041-8805071 6 
chr12:8805788-8805816 6 
chr12:8806722-8806737 6 
chr12:8807536-8807549 6 
chr12:8807880-8807909 5.55172 
chr12:8808349-8808364 6 
chr12:8808655-8808669 6 
chr12:8809169-8809271 5.82353 
chr12:8810017-8810051 5.38235 
chr12:8810162-8810178 6 
chr12:8811588-8811601 6 
chr12:8812787-8812800 6 
chr12:8814126-8814152 5.76923 
chr12:8815693-8815722 5.82759 
chr12:8816855-8816890 6 
chr12:8817601-8817619 6 
chr12:8818581-8818630 5.16327 
chr12:8819156-8819200 5.72727 
chr12:8819485-8819501 6 
chr12:8820731-8820747 6 
chr12:8821788-8821820 5.5 
chr12:8822250-8822309 5.16949 
chr12:8822622-8822642 6 
chr12:8823834-8823859 5.68 
chr12:8824506-8824530 6 
chr12:8826817-8826847 5.76667 
chr12:8827459-8827472 6 
chr12:8828376-8828401 5.64 
chr12:8828978-8829007 6 
chr12:8829982-8829995 6 
chr12:8830514-8830552 5.71053 
chr12:8830744-8830789 5.53333 
chr12:8830915-8830938 5.91304 
chr12:8831774-8831789 6 
chr12:8835368-8835411 5.86047 
chr12:8838847-8838900 5.69811 
chr12:8839039-8839065 5.92308 
chr12:8840221-8840261 5.4 
chr12:8840416-8840432 6 
chr12:8841422-8841441 5.89474 
chr12:8843516-8843536 5.95 
chr12:8844205-8844228 5.78261 
chr12:8844672-8844702 5.4 
chr12:8845974-8846005 5.96774 
chr12:8846827-8846844 5.94118 
chr12:8846983-8847004 5.71429 
chr12:8847779-8847810 5.74194 
chr12:8848290-8848304 6 
chr12:8850426-8850452 5.57692 
chr12:8850624-8850650 5.76923 
chr12:8852332-8852364 5.25 
chr12:8853659-8853674 5.86667 
chr12:8854243-8854255 6 
chr12:8855879-8855901 5.95455 
chr12:8857567-8857596 5.86207 
chr12:8858072-8858085 6 
chr12:8858731-8858748 5.88235 
chr12:8859040-8859055 6 
chr12:8861929-8861953 5.70833 
chr12:8862264-8862296 5.40625 
chr12:8862583-8862598 6 
chr12:8862876-8862918 5.66667 
chr12:8863561-8863580 6 
chr12:8865008-8865031 5.95652 
chr12:8865197-8865225 5.32143 
chr12:8867824-8867837 6 
chr12:8869027-8869045 6 
chr12:8869153-8869166 6 
chr12:8869301-8869340 5.71795 
chr12:8869647-8869673 6 
chr12:8870015-8870035 5.9 
chr12:8871233-8871301 5.88235 
chr12:8871953-8871977 5.95833 
chr12:8874332-8874358 6 
chr12:8876400-8876419 6 
chr12:8876578-8876603 6 
chr12:8879137-8879161 5.79167 
chr12:8879183-8879221 5.34211 
chr12:8879244-8879268 5.41667 
chr12:8879753-8879772 5.78947 
chr12:8879816-8879840 5.625 
chr12:8880826-8880851 5.36 
chr12:8881359-8881407 5.875 
chr12:8882848-8882860 6 
chr12:8883692-8883704 6 
chr12:8884681-8884696 6 
chr12:8885341-8885376 5.8 
chr12:8888313-8888338 5.48 
chr12:8889113-8889127 6 
chr12:8895950-8895969 6 
chr12:8898289-8898302 6 
chr12:8899194-8899215 5.80952 
chr12:8901115-8901224 5.66972 
chr12:8905304-8905349 5.68889 
chr12:8907367-8907399 5.75 
chr12:8908749-8908762 6 
chr12:8909277-8909300 5.91304 
chr12:8910066-8910080 6 
chr12:8912460-8912480 5.85 
chr12:8912530-8912552 5.72727 
chr12:8913868-8913882 6 
chr12:8919807-8919851 5.45455 
chr12:8921868-8921892 5.41667 
chr12:8922166-8922180 5.92857 
chr12:8924463-8924503 6 
chr12:8927468-8927500 5.375 
chr12:8929796-8929853 5.59649 
chr12:8930199-8930226 5.62963 
chr12:8930680-8930711 5.51613 
chr12:8934602-8934623 5.90476 
chr12:8936430-8936444 6 
chr12:8937143-8937156 5.92308 
chr12:8946307-8946358 5.19608 
chr12:8950485-8950542 5.92982 
chr12:8950758-8950800 5.83333 
chr12:8951336-8951364 5.71429 
chr12:8954328-8954372 5.88636 
chr12:8957012-8957033 5.7619 
chr12:8957376-8957464 5.57955 
chr12:8958662-8958692 5.6 
chr12:8963916-8963950 5.85294 
chr12:8965087-8965410 5.47368 
chr12:8965421-8965498 5.37662 
chr12:8965513-8965562 5.4898 
chr12:8965936-8965970 5.41176 
chr12:8967668-8967728 5.78333 
chr12:8968494-8968531 5.2973 
chr12:8969054-8969071 6 
chr12:8970757-8970791 5.55882 
chr12:8971176-8971189 5.92308 
chr12:8971550-8971571 5.85714 
chr12:8972560-8972576 5.8125 
chr12:8974235-8974282 5.53191 
chr12:8976818-8976840 6 
chr12:8976926-8976941 5.93333 
chr12:8977294-8977340 5.30435 
chr12:8979210-8979237 6 
chr12:8982250-8982267 6 
chr12:8982638-8982660 5.63636 
chr12:8983537-8983551 5.92857 
chr12:8984330-8984363 6 
chr12:8985984-8986013 5.65517 
chr12:8986299-8986319 6 
chr12:8988011-8988041 5.33333 
chr12:8988608-8988625 6 
chr12:8989077-8989091 6 
chr12:8990487-8990500 6 
chr12:8991510-8991527 6 
chr12:8992320-8992363 5.74419 
chr12:8993502-8993640 5.86232 
chr12:8996306-8996327 5.7619 
chr12:8996781-8996802 6 
chr12:8998445-8998487 5.90476 
chr12:8999406-8999418 6 
chr12:8999694-8999711 6 
chr12:8999841-8999859 5.77778 
chr12:9000583-9000595 6 
chr12:9000723-9000758 5.88571 
chr12:9003172-9003191 6 
chr12:9003307-9003347 5.3 
chr12:9003966-9003978 6 
chr12:9005285-9005305 5.9 
chr12:9009494-9009508 6 
chr12:9012160-9012180 5.95 
chr12:9013350-9013366 5.8125 
chr12:9014081-9014096 5.86667 
chr12:9014773-9014811 5.60526 
chr12:9017110-9017126 6 
chr12:9017798-9017841 5.86047 
chr12:9018135-9018162 5.77778 
chr12:9018900-9018927 6 
chr12:9019434-9019468 5.97059 
chr12:9021018-9021066 5.64583 
chr12:9021335-9021369 5.76471 
chr12:9021434-9021518 5.47619 
chr12:9022860-9022876 5.875 
chr12:9024774-9024793 5.78947 
chr12:9025379-9025406 6 
chr12:9026605-9026623 5.72222 
chr12:9028029-9028049 5.6 
chr12:9029271-9029292 5.85714 
chr12:9030899-9030916 6 
chr12:9031558-9031584 5.65385 
chr12:9033023-9033052 5.41379 
chr12:9036058-9036085 5.77778 
chr12:9036376-9036394 5.72222 
chr12:9036808-9036850 5.80952 
chr12:9037123-9037145 6 
chr12:9037956-9037969 6 
chr12:9038037-9038057 5.95 
chr12:9038606-9038643 5.81081 
chr12:9039575-9039600 5.6 
chr12:9039745-9039776 5.80645 
chr12:9040405-9040430 5.96 
chr12:9042060-9042084 5.875 
chr12:9042954-9042981 5.92593 
chr12:9043854-9043894 5.4 
chr12:9044863-9044894 5.80645 
chr12:9045948-9045966 6 
chr12:9046581-9046629 5.625 
chr12:9048092-9048151 5.84746 
chr12:9050702-9050754 5.36538 
chr12:9054805-9054825 6 
chr12:9055774-9055793 6 
chr12:9058156-9058189 5.87879 
chr12:9058247-9058279 5.9375 
chr12:9061869-9061909 5.9 
chr12:9062091-9062121 6 
chr12:9062296-9062366 5.35714 
chr12:9066777-9066804 5.37037 
chr12:9066899-9066921 5.5 
chr12:9067008-9067058 5.36 
chr12:9075167-9075214 5.31915 
chr12:9076425-9076437 6 
chr12:9076456-9076504 5.33333 
chr12:9080449-9080519 5.97143 
chr12:9082097-9082135 5.31579 
chr12:9083128-9083154 5.42308 
chr12:9083575-9083617 5.7619 
chr12:9085324-9085366 5.92857 
chr12:9085398-9085446 5.27083 
chr12:9088351-9088370 5.78947 
chr12:9090152-9090186 5.64706 
chr12:9091416-9091434 5.77778 
chr12:9095546-9095562 6 
chr12:9097752-9097765 6 
chr12:9098947-9098970 5.43478 
chr12:9104669-9104686 5.88235 
chr12:9106771-9106798 5.44444 
chr12:9107971-9108003 6 
chr12:9109038-9109053 5.93333 
chr12:9110092-9110148 5.92857 
chr12:9113999-9114020 5.95238 
chr12:9115313-9115357 5.56818 
chr12:9119779-9119798 5.63158 
chr12:9119933-9119957 5.875 
chr12:9120522-9120592 5.48571 
chr12:9121561-9121611 5.28 
chr12:9122713-9122735 5.72727 
chr12:9124068-9124094 5.65385 
chr12:9125759-9125780 6 
chr12:9126737-9126776 5.94872 
chr12:9127482-9127504 5.86364 
chr12:9128140-9128172 5.75 
chr12:9129966-9129980 6 
chr12:9130211-9130275 5.25 
chr12:9131211-9131328 5.88889 
chr12:9132330-9132351 5.57143 
chr12:9132490-9132509 6 
chr12:9132762-9132785 6 
chr12:9132815-9132835 6 
chr12:9134056-9134091 5.2 
chr12:9135235-9135253 5.83333 
chr12:9135991-9136008 6 
chr12:9136795-9136811 6 
chr12:9145077-9145097 5.7 
chr12:9145290-9145312 5.90909 
chr12:9145677-9145692 6 
chr12:9145876-9145897 5.61905 
chr12:9147295-9147319 5.70833 
chr12:9147526-9147545 5.78947 
chr12:9147912-9147939 5.88889 
chr12:9148016-9148046 5.36667 
chr12:9148745-9148768 5.56522 
chr12:9149158-9149177 5.73684 
chr12:9151284-9151296 6 
chr12:9152627-9152650 5.6087 
chr12:9154572-9154609 5.37838 
chr12:9154962-9154989 5.55556 
chr12:9155165-9155186 6 
chr12:9155490-9155536 5.63043 
chr12:9156282-9156311 5.89655 
chr12:9157169-9157227 5.25862 
chr12:9160018-9160039 5.66667 
chr12:9160510-9160545 5.48571 
chr12:9161693-9161715 5.5 
chr12:9161762-9161810 5.27083 
chr12:9161833-9161845 6 
chr12:9166340-9166376 5.61111 
chr12:9166475-9166511 5.30556 
chr12:9167668-9167702 5.44118 
chr12:9169860-9169916 5.73214 
chr12:9170907-9170934 6 
chr12:9171275-9171331 5.92857 
chr12:9172639-9172678 5.76923 
chr12:9173663-9173684 5.61905 
chr12:9173966-9174009 5.55814 
chr12:9174266-9174304 5.5 
chr12:9175376-9175409 5.42424 
chr12:9176614-9176637 6 
chr12:9178759-9178794 5.31429 
chr12:9179265-9179295 5.8 
chr12:9180730-9180757 5.7037 
chr12:9181787-9181825 5.65789 
chr12:9182345-9182367 5.72727 
chr12:9185870-9185883 5.92308 
chr12:9187616-9187644 5.28571 
chr12:9191499-9191524 5.48 
chr12:9193928-9193958 5.96667 
chr12:9195325-9195338 5.92308 
chr12:9195672-9195684 6 
chr12:9199438-9199463 5.48 
chr12:9202246-9202264 5.94444 
chr12:9205769-9205790 5.71429 
chr12:9206802-9206832 5.23333 
chr12:9207534-9207567 5.39394 
chr12:9207792-9207809 5.76471 
chr12:9209160-9209179 6 
chr12:9210657-9210669 6 
chr12:9211054-9211080 5.57692 
chr12:9211126-9211138 6 
chr12:9212247-9212293 5.21739 
chr12:9212592-9212613 6 
chr12:9212776-9212797 6 
chr12:9213225-9213257 5.84375 
chr12:9213703-9213722 6 
chr12:9215135-9215234 5.55556 
chr12:9215261-9215274 5.92308 
chr12:9215293-9215376 5.33735 
chr12:9217139-9217161 5.59091 
chr12:9217747-9217768 5.90476 
chr12:9220823-9220844 5.57143 
chr12:9223784-9223809 5.32 
chr12:9225206-9225229 5.52174 
chr12:9226683-9226698 6 
chr12:9238968-9238980 6 
chr12:9240386-9240429 5.48837 
chr12:9241743-9241771 5.17857 
chr12:9242335-9242362 5.55556 
chr12:9242430-9242462 5.53125 
chr12:9245915-9245935 5.8 
chr12:9246249-9246268 5.94737 
chr12:9246487-9246522 5.8 
chr12:9246936-9246966 6 
chr12:9248338-9248361 6 
chr12:9248822-9248849 5.66667 
chr12:9249719-9249745 5.5 
chr12:9250228-9250242 6 
chr12:9251026-9251041 6 
chr12:9253023-9253045 6 
chr12:9253414-9253438 5.75 
chr12:9256013-9256025 6 
chr12:9257391-9257406 5.93333 
chr12:9260554-9260581 5.66667 
chr12:9260695-9260733 6 
chr12:9261630-9261643 6 
chr12:9263181-9263211 5.6 
chr12:9266551-9266578 5.88889 
chr12:9267298-9267339 5.60976 
chr12:9269255-9269292 5.37838 
chr12:9269478-9269505 5.59259 
chr12:9270339-9270354 6 
chr12:9273448-9273487 5.79487 
chr12:9274136-9274175 5.94872 
chr12:9278322-9278344 5.90909 
chr12:9280000-9280027 5.55556 
chr12:9281640-9281669 5.72414 
chr12:9282158-9282182 5.58333 
chr12:9284351-9284406 5.54545 
chr12:9286981-9287006 5.32 
chr12:9287462-9287486 5.54167 
chr12:9289107-9289181 5.60811 
chr12:9291504-9291530 5.34615 
chr12:9296057-9296088 5.25806 
chr12:9296761-9296795 6 
chr12:9297839-9297885 5.23913 
chr12:9301160-9301190 5.13333 
chr12:9302861-9302891 5.6 
chr12:9308064-9308103 5.74359 
chr12:9309493-9309540 5.46809 
chr12:9311328-9311365 6 
chr12:9312228-9312241 5.92308 
chr12:9314545-9314574 5.68966 
chr12:9315892-9315907 6 
chr12:9319224-9319262 5.34211 
chr12:9323876-9323904 5.57143 
chr12:9329049-9329078 5.44828 
chr12:9331991-9332012 5.80952 
chr12:9332719-9332740 5.85714 
chr12:9334728-9334764 5.5 
chr12:9338386-9338419 5.93939 
chr12:9347058-9347073 6 
chr12:9347960-9348056 5.57292 
chr12:9348207-9348230 6 
chr12:9348446-9348471 5.56 
chr12:9349940-9350028 5.39773 
chr12:9350044-9350098 5.88889 
chr12:9350142-9350362 5.47727 
chr12:9350376-9350516 5.50714 
chr12:9350528-9350585 5.80702 
chr12:9351107-9351162 5.32727 
chr12:9355930-9355950 5.9 
chr12:9357229-9357252 5.6087 
chr12:9358162-9358177 5.86667 
chr12:9361473-9361499 5.69231 
chr12:9363389-9363431 5.52381 
chr12:9367114-9367139 5.4 
chr12:9369131-9369147 6 
chr12:9370303-9370340 5.86486 
chr12:9371221-9371238 5.76471 
chr12:9373514-9373528 6 
chr12:9373974-9374010 5.94444 
chr12:9375348-9375360 6 
chr12:9382796-9382812 6 
chr12:9383206-9383255 5.55102 
chr12:9386401-9386430 5.62069 
chr12:9387387-9387408 6 
chr12:9389781-9389797 6 
chr12:9391891-9391914 6 
chr12:9392703-9392763 5.38333 
chr12:9393145-9393163 5.77778 
chr12:9393322-9393334 6 
chr12:9394861-9394953 5.23913 
chr12:9395811-9395832 5.7619 
chr12:9396252-9396277 5.64 
chr12:9396311-9396336 5.32 
chr12:9396391-9396417 5.30769 
chr12:9399394-9399427 5.90909 
chr12:9401432-9401468 5.58333 
chr12:9411100-9411136 6 
chr12:9412126-9412152 5.34615 
chr12:9415439-9415472 5.33333 
chr12:9415869-9415888 6 
chr12:9418139-9418169 5.2 
chr12:9419154-9419170 6 
chr12:9421149-9421173 5.70833 
chr12:9428917-9428956 5.94872 
chr12:9431459-9431491 5.375 
chr12:9433249-9433281 5.34375 
chr12:9435120-9435147 5.62963 
chr12:9436051-9436079 6 
chr12:9438841-9438864 5.6087 
chr12:9440081-9440097 6 
chr12:9440252-9440269 6 
chr12:9441105-9441126 6 
chr12:9441984-9442006 5.5 
chr12:9442762-9442785 5.47826 
chr12:9445743-9445778 6 
chr12:9450444-9450471 5.51852 
chr12:9451889-9451910 5.52381 
chr12:9455693-9455720 5.59259 
chr12:9459591-9459608 5.76471 
chr12:9460981-9461009 5.92857 
chr12:9463711-9463729 5.83333 
chr12:9468202-9468221 6 
chr12:9469445-9469472 5.48148 
chr12:9474508-9474537 6 
chr12:9480763-9480811 5.66667 
chr12:9481536-9481554 5.72222 
chr12:9482747-9482762 6 
chr12:9482962-9482997 5.51429 
chr12:9484904-9484937 5.81818 
chr12:9488993-9489017 5.45833 
chr12:9491453-9491512 5.9322 
chr12:9494174-9494211 5.89189 
chr12:9497736-9497757 6 
chr12:9505898-9505918 5.65 
chr12:9508053-9508065 6 
chr12:9515235-9515272 5.83784 
chr12:9517973-9517996 5.82609 
chr12:9518455-9518467 6 
chr12:9521568-9521593 5.4 
chr12:9523168-9523187 5.84211 
chr12:9525415-9525462 5.76596 
chr12:9525752-9525776 5.91667 
chr12:9526257-9526289 5.5625 
chr12:9528010-9528032 6 
chr12:9530280-9530294 6 
chr12:9531705-9531738 5.63636 
chr12:9532972-9533004 5.1875 
chr12:9535184-9535197 6 
chr12:9535352-9535376 5.41667 
chr12:9535993-9536077 5.95238 
chr12:9536211-9536240 5.24138 
chr12:9536951-9536973 5.5 
chr12:9545350-9545376 5.38462 
chr12:9546903-9546927 5.95833 
chr12:9547392-9547417 5.56 
chr12:9548694-9548718 5.5 
chr12:9549461-9549480 5.84211 
chr12:9549906-9549935 5.37931 
chr12:9556170-9556531 5.98892 
chr12:9562429-9562488 5.94915 
chr12:9566228-9566267 5.71795 
chr12:9567509-9567536 5.48148 
chr12:9568750-9568784 5.91176 
chr12:9570920-9570947 5.33333 
chr12:9573262-9573304 5.95238 
chr12:9576015-9576051 5.94444 
chr12:9577422-9577434 6 
chr12:9581310-9581325 6 
chr12:9586433-9586464 5.25806 
chr12:9586715-9586749 5.44118 
chr12:9591329-9591362 6 
chr12:9594320-9594343 5.47826 
chr12:9594854-9594888 5.38235 
chr12:9595099-9595121 5.5 
chr12:9596801-9596818 6 
chr12:9596973-9596985 6 
chr12:9598200-9598223 5.6087 
chr12:9602468-9602519 5.66667 
chr12:9603108-9603149 5.53659 
chr12:9604533-9604555 6 
chr12:9605423-9605435 6 
chr12:9605585-9605632 5.46809 
chr12:9606109-9606140 6 
chr12:9606863-9606896 5.87879 
chr12:9609084-9609126 5.33333 
chr12:9614727-9614749 6 
chr12:9615539-9615567 5.89286 
chr12:9615855-9615876 5.7619 
chr12:9616294-9616307 6 
chr12:9618908-9618948 5.4 
chr12:9620196-9620223 5.44444 
chr12:9620614-9620639 6 
chr12:9620700-9620730 6 
chr12:9622008-9622031 5.47826 
chr12:9622495-9622524 5.75862 
chr12:9625013-9625045 5.46875 
chr12:9625765-9625798 5.78788 
chr12:9631143-9631174 5.3871 
chr12:9633533-9633575 5.54762 
chr12:9633589-9633635 5.41304 
chr12:9634409-9634434 5.44 
chr12:9635536-9635562 5.53846 
chr12:9636527-9636559 5.3125 
chr12:9637038-9637068 5.6 
chr12:9638643-9638683 5.5 
chr12:9638984-9639010 5.42308 
chr12:9642902-9642925 5.43478 
chr12:9643427-9643440 6 
chr12:9643946-9643972 5.30769 
chr12:9644806-9644876 5.6 
chr12:9645759-9645771 6 
chr12:9649832-9649844 6 
chr12:9649931-9649943 6 
chr12:9650013-9650029 5.875 
chr12:9651101-9651137 5.52778 
chr12:9651238-9651264 5.5 
chr12:9653876-9653902 5.5 
chr12:9654804-9654928 5.75 
chr12:9657585-9657601 6 
chr12:9659550-9659568 6 
chr12:9661946-9662011 5.86154 
chr12:9664456-9664485 5.34483 
chr12:9666673-9666687 6 
chr12:9666772-9666801 5.24138 
chr12:9667460-9667474 6 
chr12:9668012-9668057 5.33333 
chr12:9671974-9672164 5.37895 
chr12:9672190-9672224 5.44118 
chr12:9672347-9672376 5.37931 
chr12:9674123-9674160 5.94595 
chr12:9674288-9674307 5.63158 
chr12:9683541-9683561 6 
chr12:9684095-9684114 5.94737 
chr12:9684928-9684950 5.63636 
chr12:9686052-9686073 5.52381 
chr12:9686405-9686432 5.85185 
chr12:9690007-9690024 5.76471 
chr12:9693566-9693584 6 
chr12:9697006-9697056 5.92 
chr12:9697444-9697476 5.65625 
chr12:9699550-9699641 5.43956 
chr12:9699940-9699964 5.41667 
chr12:9700072-9700126 5.83333 
chr12:9701467-9701506 5.5641 
chr12:9701832-9701844 6 
chr12:9702177-9702198 5.52381 
chr12:9704677-9704706 6 
chr12:9706107-9706128 5.7619 
chr12:9706814-9706827 5.92308 
chr12:9708671-9708688 6 
chr12:9711485-9711521 5.47222 
chr12:9712202-9712227 5.6 
chr12:9714634-9714656 5.54545 
chr12:9716650-9716664 5.92857 
chr12:9718032-9718057 5.4 
chr12:9722366-9722419 5.73585 
chr12:9724776-9724811 5.82857 
chr12:9728583-9728612 5.34483 
chr12:9729035-9729055 5.85 
chr12:9729797-9729827 5.6 
chr12:9731115-9731143 5.71429 
chr12:9731605-9731626 6 
chr12:9734884-9734903 5.63158 
chr12:9735940-9735954 6 
chr12:9738234-9738255 6 
chr12:9738408-9738425 6 
chr12:9742424-9742437 5.92308 
chr12:9743769-9743786 5.94118 
chr12:9743956-9743984 5.42857 
chr12:9744107-9744122 5.86667 
chr12:9744901-9744924 5.56522 
chr12:9745304-9745316 6 
chr12:9749583-9749606 5.43478 
chr12:9754211-9754244 5.57576 
chr12:9755211-9755236 5.32 
chr12:9756020-9756037 6 
chr12:9756194-9756207 6 
chr12:9757425-9757445 5.65 
chr12:9759244-9759367 5.72358 
chr12:9759808-9760027 5.73973 
chr12:9761182-9761211 5.65517 
chr12:9761324-9761343 5.63158 
chr12:9769445-9769470 5.96 
chr12:9769524-9769556 5.78125 
chr12:9769845-9769858 5.92308 
chr12:9771591-9771818 5.84581 
chr12:9772495-9772532 5.54054 
chr12:9773057-9773083 5.84615 
chr12:9774869-9774899 5.7 
chr12:9778744-9778777 5.36364 
chr12:9784583-9784606 5.43478 
chr12:9785176-9785199 5.47826 
chr12:9791443-9791470 6 
chr12:9799120-9799178 5.32759 
chr12:9799720-9799761 5.65854 
chr12:9802121-9802140 5.63158 
chr12:9809142-9809162 5.7 
chr12:9818286-9818310 6 
chr12:9819049-9819082 6 
chr12:9819353-9819384 5.83871 
chr12:9820575-9820613 5.68421 
chr12:9822245-9822260 5.93333 
chr12:9824465-9824493 5.32143 
chr12:9827787-9827800 6 
chr12:9828715-9828735 5.8 
chr12:9830291-9830319 5.92857 
chr12:9835913-9835945 5.78125 
chr12:9836957-9836972 6 
chr12:9838163-9838195 5.71875 
chr12:9840463-9840489 5.92308 
chr12:9840786-9840810 6 
chr12:9842507-9842533 5.57692 
chr12:9843099-9843128 5.34483 
chr12:9844683-9844737 5.88889 
chr12:9846565-9846591 6 
chr12:9848439-9848485 5.80435 
chr12:9849596-9849644 5.52083 
chr12:9853952-9853975 5.56522 
chr12:9854959-9854978 5.68421 
chr12:9855919-9855944 5.56 
chr12:9855971-9856003 6 
chr12:9858460-9858514 5.77778 
chr12:9860385-9860406 5.57143 
chr12:9864228-9864245 5.82353 
chr12:9866148-9866166 5.88889 
chr12:9870445-9870472 5.37037 
chr12:9872120-9872138 5.94444 
chr12:9872937-9872949 6 
chr12:9873814-9873854 5.35 
chr12:9875586-9875613 5.22222 
chr12:9876019-9876063 5.68182 
chr12:9876779-9876814 6 
chr12:9878837-9878884 5.55319 
chr12:9881200-9881227 5.2963 
chr12:9883267-9883299 5.90625 
chr12:9888615-9888636 6 
chr12:9890553-9890578 5.32 
chr12:9890756-9890770 5.92857 
chr12:9896905-9896922 6 
chr12:9898560-9898579 6 
chr12:9899963-9900094 5.67176 
chr12:9900558-9900632 5.93243 
chr12:9901938-9902012 5.75676 
chr12:9904475-9904517 5.78571 
chr12:9907453-9907480 5.22222 
chr12:9907555-9907571 6 
chr12:9909674-9909700 5.88462 
chr12:9912080-9912101 6 
chr12:9915481-9915495 6 
chr12:9916165-9916188 6 
chr12:9916346-9916359 6 
chr12:9916827-9916851 5.41667 
chr12:9918655-9918679 5.70833 
chr12:9919236-9919252 5.875 
chr12:9919358-9919389 5.96774 
chr12:9921978-9921991 6 
chr12:9923804-9923855 5.43137 
chr12:9923967-9923999 5.6875 
chr12:9924240-9924281 6 
chr12:9926269-9926291 6 
chr12:9926552-9926582 5.16667 
chr12:9928364-9928381 6 
chr12:9928398-9928411 6 
chr12:9930053-9930079 5.92308 
chr12:9931776-9931788 6 
chr12:9934650-9934734 5.70238 
chr12:9934759-9934792 5.84848 
chr12:9935496-9935521 5.56 
chr12:9936372-9936394 6 
chr12:9939485-9939519 5.82353 
chr12:9940234-9940255 5.71429 
chr12:9940346-9940368 5.54545 
chr12:9940433-9940455 5.59091 
chr12:9942876-9942910 5.29412 
chr12:9944278-9944291 6 
chr12:9944925-9945045 5.78333 
chr12:9947283-9947304 5.61905 
chr12:9949372-9949384 6 
chr12:9951207-9951232 5.48 
chr12:9952419-9952468 5.65306 
chr12:9956110-9956138 5.21429 
chr12:9958569-9958618 5.18367 
chr12:9963915-9963927 6 
chr12:9964963-9964981 6 
chr12:9965717-9965759 5.85714 
chr12:9967444-9967469 5.6 
chr12:9968379-9968424 5.64444 
chr12:9969329-9969342 6 
chr12:9970602-9970624 5.5 
chr12:9971318-9971341 5.52174 
chr12:9975819-9975857 5.5 
chr12:9977369-9977396 5.44444 
chr12:9978244-9978265 6 
chr12:9982689-9982704 6 
chr12:9983543-9983579 5.83333 
chr12:9985250-9985296 5.97826 
chr12:9986414-9986437 5.6087 
chr12:9986497-9986522 6 
chr12:9993163-9993185 5.63636 
chr12:9993207-9993228 5.66667 
chr12:9994746-9994758 6 
chr12:9999931-9999970 5.74359 
chr12:10003929-10003949 5.95 
chr12:10004284-10004312 5.71429 
chr12:10005652-10005708 5.85714 
chr12:10010628-10010658 5.26667 
chr12:10011285-10011316 5.41935 
chr12:10011327-10011362 5.34286 
chr12:10013261-10013286 5.36 
chr12:10014746-10014769 5.43478 
chr12:10017779-10017804 5.84 
chr12:10019175-10019200 5.32 
chr12:10020732-10020804 5.38889 
chr12:10022448-10022473 5.6 
chr12:10023500-10023529 5.34483 
chr12:10023806-10023830 5.54167 
chr12:10030429-10030454 5.32 
chr12:10031747-10031776 5.82759 
chr12:10033119-10033140 6 
chr12:10033591-10033620 5.68966 
chr12:10034568-10034634 5.40909 
chr12:10037743-10037776 5.39394 
chr12:10037932-10037944 6 
chr12:10039362-10039376 6 
chr12:10039881-10039914 5.81818 
chr12:10040323-10040335 6 
chr12:10040653-10040668 6 
chr12:10041088-10041118 5.73333 
chr12:10042221-10042301 5.8 
chr12:10042532-10042561 5.31034 
chr12:10045179-10045195 6 
chr12:10046279-10046315 5.27778 
chr12:10046611-10046794 5.79235 
chr12:10047432-10047473 5.19512 
chr12:10048505-10048532 5.40741 
chr12:10048678-10048698 5.6 
chr12:10049014-10049026 6 
chr12:10049457-10049471 6 
chr12:10054832-10054845 6 
chr12:10055238-10055259 5.7619 
chr12:10066558-10066614 5.55357 
chr12:10068660-10068689 5.62069 
chr12:10068809-10068842 5.48485 
chr12:10069045-10069073 5.53571 
chr12:10074187-10074216 5.96552 
chr12:10075519-10075534 6 
chr12:10076710-10076743 5.72727 
chr12:10077037-10077084 5.70213 
chr12:10079190-10079203 6 
chr12:10079628-10079648 5.7 
chr12:10080064-10080139 5.46667 
chr12:10081064-10081114 5.82 
chr12:10082479-10082502 5.56522 
chr12:10086205-10086225 5.7 
chr12:10086823-10086850 6 
chr12:10091325-10091348 6 
chr12:10095027-10095063 5.41667 
chr12:10097906-10097987 5.77778 
chr12:10098646-10098670 5.75 
chr12:10099973-10100000 5.66667 
chr12:10100434-10100460 6 
chr12:10104715-10104807 5.93478 
chr12:10106054-10106084 5.13333 
chr12:10106804-10106827 6 
chr12:10110088-10110115 6 
chr12:10112051-10112072 5.66667 
chr12:10114845-10114865 5.7 
chr12:10122323-10122352 5.41379 
chr12:10124641-10124665 5.83333 
chr12:10125677-10125703 5.26923 
chr12:10126052-10126102 5.44 
chr12:10126464-10126500 5.16667 
chr12:10130284-10130333 5.44898 
chr12:10130450-10130537 5.24138 
chr12:10131480-10131496 6 
chr12:10133034-10133071 5.51351 
chr12:10136325-10136343 5.94444 
chr12:10136689-10136726 5.54054 
chr12:10138943-10138955 6 
chr12:10139410-10139427 5.82353 
chr12:10140335-10140365 5.93333 
chr12:10140390-10140419 5.82759 
chr12:10145984-10146012 5.57143 
chr12:10147432-10147469 5.59459 
chr12:10151042-10151057 6 
chr12:10151243-10151272 6 
chr12:10151903-10151925 5.72727 
chr12:10155039-10155054 6 
chr12:10156518-10156533 6 
chr12:10159653-10159694 5.68293 
chr12:10160824-10160855 5.83871 
chr12:10162160-10162177 5.76471 
chr12:10162750-10162831 5.95062 
chr12:10164445-10164473 5.39286 
chr12:10164697-10164725 5.42857 
chr12:10166315-10166340 5.52 
chr12:10166800-10166822 5.77273 
chr12:10173315-10173332 5.76471 
chr12:10173633-10173671 5.36842 
chr12:10174963-10175098 5.55556 
chr12:10180116-10180221 5.59048 
chr12:10180246-10180330 5.54762 
chr12:10181837-10181905 5.86765 
chr12:10182231-10182260 5.27586 
chr12:10182603-10182625 5.68182 
chr12:10184988-10185002 6 
chr12:10188198-10188221 5.65217 
chr12:10189973-10189987 6 
chr12:10190069-10190100 5.83871 
chr12:10190121-10190145 5.41667 
chr12:10191436-10191450 6 
chr12:10191636-10191651 6 
chr12:10192411-10192433 6 
chr12:10193841-10193884 6 
chr12:10196208-10196231 6 
chr12:10196260-10196298 5.57895 
chr12:10197686-10197707 5.52381 
chr12:10198452-10198479 5.25926 
chr12:10200965-10200977 6 
chr12:10202999-10203024 5.36 
chr12:10203803-10203838 5.62857 
chr12:10206409-10206430 5.66667 
chr12:10208657-10208678 6 
chr12:10211954-10211971 6 
chr12:10216608-10216629 5.90476 
chr12:10225233-10225262 5.7931 
chr12:10225695-10225717 5.77273 
chr12:10229072-10229091 5.84211 
chr12:10229935-10229962 5.55556 
chr12:10231872-10231895 5.52174 
chr12:10232415-10232457 5.7619 
chr12:10232911-10232937 5.30769 
chr12:10235500-10235522 5.81818 
chr12:10237420-10237447 5.92593 
chr12:10237795-10237837 6 
chr12:10238127-10238178 5.43137 
chr12:10238961-10238986 5.44 
chr12:10239803-10239816 6 
chr12:10240071-10240130 5.83051 
chr12:10240433-10240473 5.35 
chr12:10241046-10241089 5.95349 
chr12:10243893-10243918 5.32 
chr12:10243987-10244010 6 
chr12:10245154-10245190 5.80556 
chr12:10245962-10245981 5.63158 
chr12:10247161-10247188 5.2963 
chr12:10248139-10248164 5.72 
chr12:10248380-10248422 5.33333 
chr12:10250561-10250578 5.82353 
chr12:10253358-10253376 6 
chr12:10256651-10256685 5.5 
chr12:10257179-10257201 5.68182 
chr12:10257355-10257376 5.66667 
chr12:10264008-10264051 5.83721 
chr12:10264119-10264155 5.61111 
chr12:10264959-10264999 5.475 
chr12:10266894-10266921 5.66667 
chr12:10269005-10269022 5.76471 
chr12:10269753-10269778 5.8 
chr12:10270129-10270145 6 
chr12:10270779-10270802 6 
chr12:10273336-10273366 6 
chr12:10273634-10273661 5.96296 
chr12:10273870-10273895 5.48 
chr12:10274606-10274630 5.66667 
chr12:10275071-10275099 5.92857 
chr12:10275697-10275730 5.15152 
chr12:10275993-10276007 6 
chr12:10277779-10277793 6 
chr12:10278759-10278785 5.34615 
chr12:10279513-10279537 5.91667 
chr12:10280647-10280677 5.66667 
chr12:10280806-10280859 5.84906 
chr12:10282202-10282227 5.92 
chr12:10284254-10284276 5.81818 
chr12:10284630-10284642 6 
chr12:10286676-10286703 5.62963 
chr12:10287131-10287170 5.84615 
chr12:10287919-10287938 5.68421 
chr12:10288266-10288311 5.24444 
chr12:10288834-10288855 5.95238 
chr12:10292416-10292434 6 
chr12:10293299-10293323 5.5 
chr12:10294838-10294893 5.61818 
chr12:10295175-10295187 6 
chr12:10297298-10297359 5.37705 
chr12:10297643-10297676 5.51515 
chr12:10297730-10297767 5.32432 
chr12:10298568-10298605 5.48649 
chr12:10301009-10301073 5.40625 
chr12:10303628-10303655 5.74074 
chr12:10305568-10305590 6 
chr12:10306717-10306743 6 
chr12:10307559-10307575 5.875 
chr12:10310129-10310153 5.83333 
chr12:10311886-10311923 5.94595 
chr12:10312631-10312654 5.52174 
chr12:10313629-10313649 6 
chr12:10313821-10313837 5.875 
chr12:10314523-10314539 6 
chr12:10314760-10314790 5.6 
chr12:10315554-10315570 6 
chr12:10318359-10318381 5.5 
chr12:10318807-10318838 5.67742 
chr12:10319125-10319158 5.93939 
chr12:10320037-10320069 5.625 
chr12:10320356-10320376 5.8 
chr12:10320876-10320901 5.52 
chr12:10321089-10321106 5.88235 
chr12:10321408-10321447 5.82051 
chr12:10323090-10323105 6 
chr12:10323804-10323833 5.2069 
chr12:10324408-10324442 5.35294 
chr12:10326362-10326376 5.92857 
chr12:10326647-10326669 6 
chr12:10329844-10329859 6 
chr12:10330366-10330420 5.83333 
chr12:10331121-10331135 6 
chr12:10331240-10331301 5.57377 
chr12:10333396-10333414 6 
chr12:10334619-10334648 5.86207 
chr12:10338871-10338901 5.46667 
chr12:10339698-10339714 6 
chr12:10340170-10340206 5.58333 
chr12:10340703-10340715 6 
chr12:10341055-10341177 5.78689 
chr12:10341615-10341645 6 
chr12:10341800-10341819 5.73684 
chr12:10342222-10342250 5.85714 
chr12:10345512-10345553 5.73171 
chr12:10345916-10345945 5.72414 
chr12:10346006-10346031 5.44 
chr12:10346217-10346239 6 
chr12:10346529-10346561 5.65625 
chr12:10346684-10346701 6 
chr12:10347060-10347107 5.34043 
chr12:10348370-10348401 5.96774 
chr12:10348709-10348732 5.73913 
chr12:10349204-10349228 5.75 
chr12:10349932-10349951 6 
chr12:10350818-10350861 5.88372 
chr12:10353268-10353296 5.89286 
chr12:10354097-10354118 5.71429 
chr12:10354735-10354771 5.25 
chr12:10355558-10355570 6 
chr12:10356448-10356488 5.925 
chr12:10359241-10359268 5.22222 
chr12:10359297-10359316 5.68421 
chr12:10360148-10360165 6 
chr12:10361594-10361654 5.86667 
chr12:10362744-10362773 5.7931 
chr12:10363190-10363211 5.95238 
chr12:10363306-10363318 6 
chr12:10364535-10364547 6 
chr12:10365859-10365871 6 
chr12:10368466-10368517 5.70588 
chr12:10369126-10369150 5.91667 
chr12:10370333-10370350 5.76471 
chr12:10371284-10371318 5.73529 
chr12:10371916-10371940 6 
chr12:10372994-10373023 5.17241 
chr12:10373372-10373400 5.85714 
chr12:10375940-10375978 5.89474 
chr12:10378502-10378514 6 
chr12:10378980-10378999 5.68421 
chr12:10379477-10379503 5.65385 
chr12:10380305-10380323 5.72222 
chr12:10382024-10382048 5.79167 
chr12:10382243-10382273 5.86667 
chr12:10383003-10383032 5.93103 
chr12:10383653-10383681 5.67857 
chr12:10384043-10384074 5.54839 
chr12:10385639-10385655 6 
chr12:10389175-10389187 6 
chr12:10390666-10390696 5.66667 
chr12:10392000-10392242 5.79752 
chr12:10394333-10394396 5.38095 
chr12:10394670-10394684 6 
chr12:10396206-10396227 6 
chr12:10397381-10397425 5.79545 
chr12:10397955-10397984 5.2069 
chr12:10398603-10398618 6 
chr12:10399500-10399544 5.97727 
chr12:10401069-10401090 5.61905 
chr12:10401129-10401213 5.88095 
chr12:10402800-10402821 6 
chr12:10403045-10403068 5.95652 
chr12:10404856-10404880 5.66667 
chr12:10405106-10405121 6 
chr12:10405553-10405566 6 
chr12:10407030-10407046 6 
chr12:10407492-10407512 5.65 
chr12:10409024-10409036 6 
chr12:10409391-10409415 5.375 
chr12:10409703-10409752 5.89796 
chr12:10410081-10410097 6 
chr12:10412561-10412584 5.86957 
chr12:10413538-10413578 5.675 
chr12:10415899-10415924 5.32 
chr12:10417281-10417302 6 
chr12:10417681-10417707 5.53846 
chr12:10418784-10418811 5.55556 
chr12:10418835-10418863 5.75 
chr12:10419274-10419318 5.63636 
chr12:10421740-10421763 5.43478 
chr12:10429120-10429144 6 
chr12:10429713-10429731 6 
chr12:10431382-10431405 5.91304 
chr12:10433651-10433689 5.15789 
chr12:10434847-10434867 5.6 
chr12:10436127-10436151 5.5 
chr12:10436612-10436634 5.63636 
chr12:10436798-10436816 6 
chr12:10439261-10439283 6 
chr12:10439733-10439758 5.4 
chr12:10440666-10440678 6 
chr12:10441858-10441870 6 
chr12:10442245-10442269 5.45833 
chr12:10443429-10443452 5.6087 
chr12:10444214-10444227 5.92308 
chr12:10445755-10445776 5.95238 
chr12:10446876-10446903 5.2963 
chr12:10449114-10449151 5.67568 
chr12:10451107-10451129 5.77273 
chr12:10451781-10451819 5.63158 
chr12:10454836-10454860 5.41667 
chr12:10455537-10455569 5.8125 
chr12:10458017-10458048 5.3871 
chr12:10458760-10458788 5.96429 
chr12:10458851-10458879 5.78571 
chr12:10464637-10464664 5.96296 
chr12:10464968-10464996 6 
chr12:10465588-10465602 5.92857 
chr12:10467735-10467756 5.52381 
chr12:10467882-10467899 6 
chr12:10468716-10468733 6 
chr12:10468983-10469011 5.60714 
chr12:10469361-10469376 5.86667 
chr12:10471444-10471460 6 
chr12:10472464-10472479 6 
chr12:10476444-10476473 5.62069 
chr12:10477392-10477437 5.82222 
chr12:10483170-10483212 5.35714 
chr12:10489565-10489595 5.33333 
chr12:10492441-10492461 5.95 
chr12:10494062-10494089 5.59259 
chr12:10495148-10495176 5.25 
chr12:10495376-10495393 5.94118 
chr12:10496443-10496466 5.47826 
chr12:10496963-10497052 5.7191 
chr12:10506520-10506561 5.65854 
chr12:10507596-10507630 5.70588 
chr12:10508299-10508343 5.31818 
chr12:10509541-10509553 6 
chr12:10511169-10511195 5.92308 
chr12:10512361-10512383 5.81818 
chr12:10512481-10512496 5.86667 
chr12:10515543-10515559 6 
chr12:10517264-10517291 5.77778 
chr12:10517695-10517707 6 
chr12:10519744-10519759 5.93333 
chr12:10521463-10521483 6 
chr12:10526260-10526310 5.48 
chr12:10526605-10526626 5.80952 
chr12:10526968-10527005 5.56757 
chr12:10529409-10529433 6 
chr12:10531813-10531844 5.87097 
chr12:10532658-10532677 6 
chr12:10535465-10535498 5.63636 
chr12:10535668-10535689 5.57143 
chr12:10535975-10535997 5.54545 
chr12:10537957-10537990 5.81818 
chr12:10538015-10538035 5.85 
chr12:10540077-10540091 5.92857 
chr12:10540161-10540182 5.7619 
chr12:10542513-10542536 6 
chr12:10543710-10543724 6 
chr12:10548825-10548850 5.52 
chr12:10550199-10550225 5.38462 
chr12:10550955-10550981 6 
chr12:10551104-10551120 6 
chr12:10555595-10555634 5.28205 
chr12:10564184-10564202 6 
chr12:10567207-10567226 5.63158 
chr12:10567354-10567393 5.89744 
chr12:10572617-10572643 5.84615 
chr12:10572773-10572790 5.82353 
chr12:10575946-10575992 5.91304 
chr12:10576766-10576791 5.48 
chr12:10577584-10577612 5.46429 
chr12:10578332-10578346 6 
chr12:10583043-10583063 5.65 
chr12:10584653-10584678 5.36 
chr12:10588063-10588089 5.84615 
chr12:10591376-10591399 5.73913 
chr12:10591550-10591580 5.36667 
chr12:10592170-10592195 5.48 
chr12:10592989-10593017 5.46429 
chr12:10593648-10593678 6 
chr12:10597513-10597532 6 
chr12:10604617-10604654 5.72973 
chr12:10604758-10604784 5.57692 
chr12:10608389-10608432 5.37209 
chr12:10611661-10611689 5.32143 
chr12:10612189-10612211 6 
chr12:10625208-10625231 5.91304 
chr12:10625338-10625370 5.5625 
chr12:10628110-10628132 5.72727 
chr12:10630255-10630280 5.4 
chr12:10631693-10631714 5.80952 
chr12:10632029-10632061 5.8125 
chr12:10635236-10635273 5.54054 
chr12:10643689-10643718 5.48276 
chr12:10645746-10645768 6 
chr12:10646767-10646826 5.33898 
chr12:10647763-10647789 5.38462 
chr12:10652209-10652223 6 
chr12:10655508-10655540 5.4375 
chr12:10656372-10656396 5.625 
chr12:10656905-10656926 6 
chr12:10657029-10657096 5.64179 
chr12:10660192-10660218 5.61538 
chr12:10661124-10661143 6 
chr12:10662408-10662437 5.27586 
chr12:10666615-10666641 5.69231 
chr12:10668423-10668444 5.52381 
chr12:10668599-10668641 5.54762 
chr12:10668714-10668738 5.375 
chr12:10673104-10673120 5.875 
chr12:10674087-10674114 5.25926 
chr12:10674933-10674958 5.48 
chr12:10675301-10675329 5.32143 
chr12:10675555-10675589 5.58824 
chr12:10675706-10675739 5.18182 
chr12:10677300-10677323 5.65217 
chr12:10677376-10677394 5.88889 
chr12:10678156-10678786 5.79841 
chr12:10679092-10679104 6 
chr12:10681273-10681292 6 
chr12:10683405-10683418 6 
chr12:10683439-10683453 5.92857 
chr12:10685137-10685153 6 
chr12:10685446-10685469 5.91304 
chr12:10687463-10687499 5.97222 
chr12:10696506-10696606 5.28 
chr12:10696740-10696843 5.35922 
chr12:10700821-10700837 5.8125 
chr12:10701778-10701795 5.76471 
chr12:10702975-10702995 5.8 
chr12:10703789-10703812 6 
chr12:10709555-10709587 5.625 
chr12:10711733-10711811 5.25641 
chr12:10712311-10712335 6 
chr12:10712934-10712953 5.68421 
chr12:10715640-10715678 5.68421 
chr12:10716306-10716327 5.61905 
chr12:10723398-10723422 5.625 
chr12:10725264-10725292 5.85714 
chr12:10725563-10725589 6 
chr12:10727278-10727300 5.5 
chr12:10727706-10727733 5.44444 
chr12:10730912-10730937 5.88 
chr12:10731480-10731508 6 
chr12:10731774-10731794 5.6 
chr12:10732057-10732081 5.625 
chr12:10732566-10732604 5.63158 
chr12:10736589-10736604 6 
chr12:10740553-10740569 6 
chr12:10741018-10741047 5.48276 
chr12:10744395-10744435 5.7 
chr12:10745836-10745872 5.66667 
chr12:10748625-10748653 5.42857 
chr12:10755912-10755930 6 
chr12:10761198-10761211 6 
chr12:10762977-10762993 6 
chr12:10763176-10763195 6 
chr12:10764346-10764376 5.9 
chr12:10764789-10764848 6 
chr12:10764998-10765014 6 
chr12:10767573-10767605 5.9375 
chr12:10771947-10771964 6 
chr12:10774236-10774312 5.75 
chr12:10776218-10776232 6 
chr12:10776416-10776446 5.56667 
chr12:10777022-10777049 5.88889 
chr12:10777793-10777837 5.86364 
chr12:10779608-10779622 6 
chr12:10780601-10780640 5.15385 
chr12:10781812-10781834 5.5 
chr12:10782631-10782686 6 
chr12:10782984-10783005 5.90476 
chr12:10785455-10785468 6 
chr12:10787304-10787335 5.70968 
chr12:10788987-10789006 5.68421 
chr12:10789935-10789949 6 
chr12:10791727-10791767 5.825 
chr12:10791975-10792000 5.36 
chr12:10797529-10797568 5.35897 
chr12:10801209-10801232 5.95652 
chr12:10802718-10802742 6 
chr12:10803603-10803616 6 
chr12:10803631-10803668 5.16216 
chr12:10804180-10804206 5.38462 
chr12:10804876-10804905 5.17241 
chr12:10809222-10809256 6 
chr12:10816197-10816231 6 
chr12:10820230-10820243 6 
chr12:10820644-10820668 5.41667 
chr12:10820939-10820987 5.60417 
chr12:10821138-10821160 6 
chr12:10822936-10822974 5.28947 
chr12:10823432-10823472 5.575 
chr12:10823594-10823611 6 
chr12:10827349-10827376 5.88889 
chr12:10827472-10827515 5.90698 
chr12:10830849-10830901 5.82692 
chr12:10831515-10831543 5.39286 
chr12:10834016-10834039 5.52174 
chr12:10834074-10834180 5.5283 
chr12:10834282-10834307 5.36 
chr12:10835669-10835689 5.8 
chr12:10835807-10835856 5.95918 
chr12:10836328-10836370 5.69048 
chr12:10836428-10836479 5.78431 
chr12:10836514-10836556 5.57143 
chr12:10836568-10836621 5.45283 
chr12:10843450-10843576 5.61905 
chr12:10844111-10844135 5.79167 
chr12:10846981-10847033 5.48077 
chr12:10847856-10847879 6 
chr12:10848227-10848247 5.9 
chr12:10849035-10849070 6 
chr12:10850620-10850653 5.81818 
chr12:10854126-10854177 5.47059 
chr12:10857125-10857153 5.35714 
chr12:10858713-10858744 5.48387 
chr12:10859618-10859655 5.75676 
chr12:10867351-10867376 5.64 
chr12:10875284-10875325 5.70732 
chr12:10875668-10875686 6 
chr12:10880605-10880621 5.875 
chr12:10880996-10881046 5.24 
chr12:10881563-10881597 6 
chr12:10881625-10881638 5.92308 
chr12:10882380-10882441 5.29508 
chr12:10882809-10882831 5.90909 
chr12:10883850-10883876 5.46154 
chr12:10884050-10884076 5.53846 
chr12:10885529-10885542 6 
chr12:10889421-10889447 5.26923 
chr12:10889781-10889796 6 
chr12:10893274-10893299 6 
chr12:10894273-10894309 5.94444 
chr12:10894686-10894709 5.95652 
chr12:10905840-10905879 5.89744 
chr12:10911538-10911557 5.68421 
chr12:10914801-10914876 5.25333 
chr12:10920776-10920817 5.14634 
chr12:10924141-10924158 5.88235 
chr12:10928809-10928853 5.43182 
chr12:10935386-10935398 6 
chr12:10937071-10937094 6 
chr12:10937778-10937800 5.95455 
chr12:10939421-10939455 6 
chr12:10940196-10940219 5.95652 
chr12:10945559-10945580 5.61905 
chr12:10945617-10945645 5.25 
chr12:10945908-10945935 5.59259 
chr12:10946230-10946264 5.88235 
chr12:10948470-10948501 5.87097 
chr12:10948518-10948543 5.4 
chr12:10951165-10951199 5.64706 
chr12:10951689-10951719 5.86667 
chr12:10960636-10960657 5.7619 
chr12:10964736-10964761 5.6 
chr12:10965905-10965932 5.92593 
chr12:10968340-10968439 5.84848 
chr12:10971884-10971899 6 
chr12:10973662-10973761 5.79798 
chr12:10974826-10974856 5.43333 
chr12:10976500-10976525 5.44 
chr12:10977082-10977111 5.51724 
chr12:10977540-10977555 5.86667 
chr12:10979749-10979771 5.90909 
chr12:10981600-10981621 5.95238 
chr12:10981771-10981876 5.75238 
chr12:10982937-10982959 5.68182 
chr12:10983195-10983260 6 
chr12:10984049-10984081 5.3125 
chr12:10985005-10985048 5.60465 
chr12:10990208-10990224 6 
chr12:10991376-10991399 5.52174 
chr12:10991789-10991814 5.76 
chr12:10992739-10992761 6 
chr12:10994129-10994157 5.64286 
chr12:10994668-10994688 5.8 
chr12:10996639-10996705 5.42424 
chr12:10996855-10996872 5.82353 
chr12:11000260-11000278 5.72222 
chr12:11000308-11000325 6 
chr12:11000563-11000577 5.92857 
chr12:11010469-11010497 5.28571 
chr12:11012368-11012389 5.57143 
chr12:11013368-11013486 5.88983 
chr12:11013764-11013779 5.93333 
chr12:11014562-11014578 5.9375 
chr12:11022205-11022241 5.77778 
chr12:11022826-11022847 5.52381 
chr12:11023957-11024024 5.47761 
chr12:11025590-11025606 5.875 
chr12:11026305-11026353 5.77083 
chr12:11031447-11031465 5.88889 
chr12:11031786-11031805 6 
chr12:11032451-11032487 6 
chr12:11032566-11032586 5.8 
chr12:11037904-11037924 5.6 
chr12:11042455-11042469 6 
chr12:11042983-11043013 5.8 
chr12:11043398-11043457 5.38983 
chr12:11044528-11044546 5.94444 
chr12:11049359-11049381 5.81818 
chr12:11051007-11051032 5.4 
chr12:11054908-11054932 5.5 
chr12:11056530-11056548 6 
chr12:11059987-11060014 5.48148 
chr12:11060112-11060132 5.8 
chr12:11060140-11060167 5.81481 
chr12:11061986-11062013 5.25926 
chr12:11063055-11063089 5.61765 
chr12:11066489-11066510 5.7619 
chr12:11067725-11067752 6 
chr12:11069481-11069523 5.80952 
chr12:11069666-11069695 5.51724 
chr12:11069882-11069916 5.23529 
chr12:11069930-11069950 5.6 
chr12:11070970-11070982 6 
chr12:11072478-11072515 5.2973 
chr12:11074212-11074239 5.74074 
chr12:11075417-11075433 6 
chr12:11076589-11076607 6 
chr12:11089803-11089851 5.79167 
chr12:11092150-11092163 6 
chr12:11092456-11092486 5.3 
chr12:11092604-11092627 5.82609 
chr12:11092805-11092833 5.53571 
chr12:11093482-11093511 5.55172 
chr12:11094131-11094196 5.87692 
chr12:11103326-11103342 5.875 
chr12:11104063-11104088 5.44 
chr12:11107064-11107078 6 
chr12:11115362-11115382 5.85 
chr12:11118601-11118630 5.55172 
chr12:11119713-11119729 6 
chr12:11120223-11120247 6 
chr12:11120684-11120719 5.77143 
chr12:11122395-11122411 6 
chr12:11123153-11123176 5.56522 
chr12:11125531-11125552 5.61905 
chr12:11127205-11127229 5.375 
chr12:11131029-11131077 5.20833 
chr12:11131499-11131525 6 
chr12:11131915-11131930 5.93333 
chr12:11133963-11133985 6 
chr12:11134282-11134302 5.75 
chr12:11134463-11134475 6 
chr12:11140141-11140166 6 
chr12:11143394-11143423 5.75862 
chr12:11144831-11144854 5.6087 
chr12:11149120-11149141 6 
chr12:11151128-11151147 5.68421 
chr12:11154810-11154836 5.26923 
chr12:11156170-11156185 5.86667 
chr12:11156219-11156249 5.46667 
chr12:11156915-11156951 5.94444 
chr12:11157262-11157292 5.43333 
chr12:11158953-11158986 5.66667 
chr12:11163449-11163485 5.22222 
chr12:11169085-11169115 5.46667 
chr12:11170074-11170092 5.83333 
chr12:11172332-11172355 5.47826 
chr12:11172962-11173023 5.70492 
chr12:11173200-11173227 5.37037 
chr12:11173257-11173291 5.17647 
chr12:11174070-11174104 5.17647 
chr12:11177620-11177632 6 
chr12:11180501-11180529 5.39286 
chr12:11182676-11182706 5.5 
chr12:11182815-11182846 5.6129 
chr12:11185965-11185999 6 
chr12:11187495-11187517 5.72727 
chr12:11188483-11188508 5.64 
chr12:11189414-11189449 5.4 
chr12:11192400-11192440 5.475 
chr12:11193420-11193444 5.5 
chr12:11193768-11193784 5.875 
chr12:11193887-11193912 5.8 
chr12:11195085-11195100 6 
chr12:11195222-11195241 6 
chr12:11200711-11200794 5.63855 
chr12:11202894-11202923 5.17241 
chr12:11205511-11205536 5.84 
chr12:11206102-11206115 6 
chr12:11206419-11206432 6 
chr12:11207394-11207414 6 
chr12:11207472-11207566 5.87234 
chr12:11213628-11213653 5.36 
chr12:11213765-11213798 5.30303 
chr12:11219229-11219251 5.54545 
chr12:11223585-11223615 5.36667 
chr12:11224736-11224761 5.44 
chr12:11225722-11225741 5.68421 
chr12:11227980-11228015 5.37143 
chr12:11228661-11228689 5.42857 
chr12:11228955-11228969 6 
chr12:11236808-11236825 5.82353 
chr12:11237376-11237423 5.76596 
chr12:11242325-11242352 5.25926 
chr12:11243553-11243579 5.42308 
chr12:11243686-11243737 5.78431 
chr12:11246898-11246919 6 
chr12:11248411-11248424 6 
chr12:11249380-11249412 5.9375 
chr12:11250321-11250353 5.46875 
chr12:11251633-11251656 5.52174 
chr12:11252297-11252317 5.6 
chr12:11253559-11253590 5.48387 
chr12:11256281-11256314 5.78788 
chr12:11256780-11256797 6 
chr12:11256892-11256921 5.96552 
chr12:11258535-11258552 6 
chr12:11258876-11258902 5.34615 
chr12:11267366-11267390 5.54167 
chr12:11267713-11267731 5.88889 
chr12:11269011-11269047 5.94444 
chr12:11269971-11269997 5.38462 
chr12:11271592-11271625 5.66667 
chr12:11274579-11274616 5.2973 
chr12:11274666-11274695 5.65517 
chr12:11276202-11276230 5.53571 
chr12:11278474-11278503 5.27586 
chr12:11280201-11280233 5.46875 
chr12:11280709-11280736 6 
chr12:11283296-11283315 5.84211 
chr12:11285719-11285748 5.65517 
chr12:11293643-11293668 5.56 
chr12:11297773-11297794 5.95238 
chr12:11298447-11298485 5.13158 
chr12:11304643-11304693 5.44 
chr12:11304821-11304840 5.63158 
chr12:11309207-11309234 5.51852 
chr12:11309443-11309463 6 
chr12:11310406-11310437 5.6129 
chr12:11313056-11313082 5.92308 
chr12:11315957-11315969 6 
chr12:11320044-11320056 6 
chr12:11320799-11321060 5.90421 
chr12:11326457-11326499 5.54762 
chr12:11326519-11326581 5.45161 
chr12:11326636-11326682 5.5 
chr12:11330151-11330165 6 
chr12:11330903-11331006 5.47573 
chr12:11332351-11332368 6 
chr12:11334038-11334074 5.19444 
chr12:11335926-11335941 5.93333 
chr12:11336358-11336384 6 
chr12:11337455-11337470 6 
chr12:11338136-11338159 6 
chr12:11338514-11338526 6 
chr12:11340957-11341034 5.33766 
chr12:11353172-11353214 5.64286 
chr12:11354538-11354673 5.74074 
chr12:11355221-11355283 5.90323 
chr12:11356891-11356921 5.5 
chr12:11357781-11357811 5.83333 
chr12:11359063-11359092 5.72414 
chr12:11359287-11359313 5.84615 
chr12:11359541-11359553 6 
chr12:11359649-11359687 5.23684 
chr12:11360114-11360137 5.95652 
chr12:11360561-11360591 5.83333 
chr12:11361450-11361471 5.71429 
chr12:11365464-11365524 5.6 
chr12:11365647-11365666 5.63158 
chr12:11373667-11373691 5.375 
chr12:11376218-11376278 5.43333 
chr12:11376298-11376344 5.23913 
chr12:11376703-11376728 5.72 
chr12:11379567-11379601 5.26471 
chr12:11382498-11382517 5.89474 
chr12:11387568-11387589 5.71429 
chr12:11388420-11388432 6 
chr12:11389812-11389841 5.44828 
chr12:11390389-11390406 6 
chr12:11395876-11395898 5.54545 
chr12:11396539-11396551 6 
chr12:11398749-11398780 5.83871 
chr12:11399298-11399330 5.25 
chr12:11399789-11399824 5.62857 
chr12:11403542-11403555 6 
chr12:11406327-11406352 5.84 
chr12:11407964-11407977 6 
chr12:11410136-11410162 5.30769 
chr12:11410731-11410752 5.52381 
chr12:11412761-11412776 5.86667 
chr12:11415191-11415205 6 
chr12:11415895-11415909 6 
chr12:11422552-11422576 5.41667 
chr12:11425449-11425502 5.5283 
chr12:11427389-11427427 5.76316 
chr12:11427866-11427896 5.53333 
chr12:11427971-11428011 5.65 
chr12:11431847-11431876 5.31034 
chr12:11434720-11434756 5.5 
chr12:11435520-11435540 6 
chr12:11436965-11436986 5.95238 
chr12:11437744-11437775 5.58065 
chr12:11439565-11439580 6 
chr12:11450079-11450105 5.57692 
chr12:11450260-11450276 5.875 
chr12:11456455-11456473 6 
chr12:11456607-11456643 5.63889 
chr12:11468541-11468608 5.26866 
chr12:11477133-11477155 5.90909 
chr12:11479260-11479284 5.54167 
chr12:11481200-11481214 6 
chr12:11482102-11482118 5.875 
chr12:11484687-11484715 5.75 
chr12:11484868-11484928 5.73333 
chr12:11485063-11485088 5.32 
chr12:11486252-11486279 5.96296 
chr12:11487012-11487024 6 
chr12:11492515-11492537 5.5 
chr12:11492661-11492688 5.2963 
chr12:11496300-11496325 5.88 
chr12:11498695-11498713 6 
chr12:11500466-11500485 5.78947 
chr12:11501526-11501607 5.75309 
chr12:11514086-11514114 5.92857 
chr12:11514837-11514876 5.33333 
chr12:11517611-11517640 5.93103 
chr12:11519023-11519050 5.33333 
chr12:11519748-11519773 5.48 
chr12:11521690-11521709 6 
chr12:11524429-11524459 5.6 
chr12:11525802-11525826 5.75 
chr12:11528972-11529000 5.28571 
chr12:11536239-11536266 6 
chr12:11536315-11536355 5.75 
chr12:11537088-11537103 5.93333 
chr12:11537416-11537445 5.37931 
chr12:11540010-11540043 5.39394 
chr12:11553284-11553320 5.66667 
chr12:11554143-11554156 6 
chr12:11556831-11556850 6 
chr12:11558209-11558236 5.33333 
chr12:11558931-11558955 5.70833 
chr12:11563453-11563483 5.8 
chr12:11564264-11564285 5.71429 
chr12:11564810-11564861 5.52941 
chr12:11567987-11568015 5.28571 
chr12:11575064-11575080 5.875 
chr12:11576582-11576605 5.69565 
chr12:11580804-11580855 5.66667 
chr12:11583407-11583424 5.82353 
chr12:11585169-11585202 5.66667 
chr12:11585988-11586020 5.46875 
chr12:11587265-11587283 6 
chr12:11588376-11588402 5.46154 
chr12:11597579-11597603 6 
chr12:11599259-11599274 6 
chr12:11599586-11599613 6 
chr12:11599859-11600126 5.79401 
chr12:11601813-11601840 5.62963 
chr12:11602299-11602312 6 
chr12:11605748-11605767 5.84211 
chr12:11609231-11609249 6 
chr12:11611940-11611963 6 
chr12:11612440-11612457 6 
chr12:11612513-11612530 5.76471 
chr12:11614192-11614209 5.88235 
chr12:11621994-11622009 6 
chr12:11622757-11622785 5.96429 
chr12:11624714-11624727 5.92308 
chr12:11625676-11625760 5.16667 
chr12:11629676-11629695 5.63158 
chr12:11631502-11631527 5.68 
chr12:11631655-11631674 5.63158 
chr12:11635112-11635128 6 
chr12:11635534-11635557 6 
chr12:11636024-11636047 5.43478 
chr12:11636921-11636940 5.78947 
chr12:11643656-11643691 5.2 
chr12:11644838-11644853 5.93333 
chr12:11645210-11645232 5.63636 
chr12:11649529-11649650 5.76033 
chr12:11655547-11655577 5.76667 
chr12:11659498-11659516 6 
chr12:11659826-11659921 5.66316 
chr12:11660259-11660299 5.35 
chr12:11663520-11663546 5.53846 
chr12:11663561-11663633 5.43056 
chr12:11667355-11667390 6 
chr12:11668944-11668958 6 
chr12:11670016-11670029 6 
chr12:11670185-11670218 5.9697 
chr12:11670344-11670376 5.9375 
chr12:11670530-11670561 5.83871 
chr12:11673651-11673672 5.71429 
chr12:11674289-11674308 5.68421 
chr12:11674917-11674946 5.58621 
chr12:11675504-11675531 5.22222 
chr12:11677212-11677231 5.78947 
chr12:11678919-11678956 5.35135 
chr12:11679646-11679660 6 
chr12:11680383-11680416 5.39394 
chr12:11682171-11682196 5.48 
chr12:11682964-11683025 5.85246 
chr12:11687876-11687894 5.72222 
chr12:11691095-11691125 5.7 
chr12:11693651-11693776 5.6 
chr12:11693785-11693852 5.8209 
chr12:11693867-11693932 5.90769 
chr12:11694966-11694983 5.76471 
chr12:11695149-11695245 5.8125 
chr12:11696341-11696360 5.63158 
chr12:11696676-11696699 6 
chr12:11702432-11702447 5.86667 
chr12:11702492-11702515 5.73913 
chr12:11704317-11704335 6 
chr12:11705453-11705501 5.625 
chr12:11706852-11706864 6 
chr12:11707905-11707933 5.64286 
chr12:11709602-11709674 5.80556 
chr12:11710376-11710430 5.62963 
chr12:11711836-11711857 5.61905 
chr12:11717360-11717376 5.875 
chr12:11719132-11719145 5.92308 
chr12:11720018-11720034 6 
chr12:11720523-11720548 5.96 
chr12:11722035-11722053 6 
chr12:11724257-11724280 5.52174 
chr12:11725262-11725281 5.94737 
chr12:11726114-11726137 6 
chr12:11726773-11726791 5.72222 
chr12:11731907-11731935 5.96429 
chr12:11733503-11733524 6 
chr12:11734070-11734109 6 
chr12:11734262-11734280 5.77778 
chr12:11734486-11734520 5.76471 
chr12:11736576-11736616 5.675 
chr12:11738610-11738643 5.81818 
chr12:11738852-11738876 5.54167 
chr12:11739059-11739077 5.88889 
chr12:11740903-11740936 5.78788 
chr12:11741336-11741362 6 
chr12:11742409-11742466 5.77193 
chr12:11742781-11742809 6 
chr12:11746844-11746864 5.95 
chr12:11751760-11751789 5.82759 
chr12:11751846-11751876 5.93333 
chr12:11752457-11752482 5.32 
chr12:11756436-11756471 6 
chr12:11756886-11756898 6 
chr12:11758477-11758494 5.82353 
chr12:11758710-11758729 6 
chr12:11759485-11759497 6 
chr12:11761757-11761773 6 
chr12:11768321-11768358 5.24324 
chr12:11769644-11769664 5.9 
chr12:11772097-11772145 5.79167 
chr12:11772540-11772558 5.77778 
chr12:11772730-11772786 5.73214 
chr12:11773078-11773100 5.90909 
chr12:11773234-11773270 5.41667 
chr12:11774574-11774602 5.85714 
chr12:11777325-11777429 5.94231 
chr12:11779059-11779071 6 
chr12:11779911-11779933 5.72727 
chr12:11781149-11781166 5.76471 
chr12:11783349-11783363 5.92857 
chr12:11784496-11784511 5.86667 
chr12:11784955-11784972 5.76471 
chr12:11785127-11785157 5.73333 
chr12:11786933-11786949 6 
chr12:11789991-11790008 6 
chr12:11790162-11790192 5.9 
chr12:11790323-11790343 6 
chr12:11790924-11790936 6 
chr12:11793369-11793384 6 
chr12:11793891-11794023 5.5 
chr12:11794376-11794403 5.74074 
chr12:11794806-11794819 6 
chr12:11795897-11795916 6 
chr12:11796253-11796298 5.73333 
chr12:11797357-11797384 5.2963 
chr12:11797442-11797476 5.97059 
chr12:11797696-11797710 6 
chr12:11798370-11798396 5.61538 
chr12:11800953-11800966 6 
chr12:11801315-11801354 5.28205 
chr12:11802429-11802463 5.26471 
chr12:11802484-11802513 5.34483 
chr12:11802727-11802740 5.92308 
chr12:11802888-11802902 6 
chr12:11803415-11803445 6 
chr12:11808945-11809005 5.7 
chr12:11809057-11809074 5.94118 
chr12:11811166-11811183 6 
chr12:11813532-11813545 6 
chr12:11816691-11816722 5.74194 
chr12:11817246-11817270 5.66667 
chr12:11820630-11820649 6 
chr12:11822253-11822406 5.77778 
chr12:11824523-11824558 5.17143 
chr12:11827538-11827593 5.8 
chr12:11828756-11828841 5.44706 
chr12:11830195-11830224 5.51724 
chr12:11834491-11834520 5.72414 
chr12:11835613-11835637 5.45833 
chr12:11838255-11838276 5.80952 
chr12:11840114-11840158 5.36364 
chr12:11842355-11842392 5.97297 
chr12:11843820-11843856 5.66667 
chr12:11845090-11845126 5.61111 
chr12:11848617-11848636 5.84211 
chr12:11849751-11849772 5.80952 
chr12:11850915-11850947 5.28125 
chr12:11853656-11853673 5.88235 
chr12:11854003-11854041 5.39474 
chr12:11857709-11857726 6 
chr12:11862273-11862316 5.7907 
chr12:11867583-11867601 6 
chr12:11869264-11869289 6 
chr12:11871537-11871553 6 
chr12:11879069-11879094 5.48 
chr12:11880735-11880762 5.7037 
chr12:11886341-11886361 6 
chr12:11887450-11887489 5.92308 
chr12:11887993-11888041 5.5 
chr12:11888517-11888546 5.72414 
chr12:11891104-11891257 5.82353 
chr12:11891404-11891420 5.9375 
chr12:11894241-11894266 5.36 
chr12:11895721-11895752 5.93548 
chr12:11899711-11899742 5.87097 
chr12:11902222-11902279 6 
chr12:11903726-11903746 6 
chr12:11908018-11908035 6 
chr12:11913798-11913895 5.70103 
chr12:11918650-11918669 5.63158 
chr12:11922522-11922542 5.6 
chr12:11926126-11926141 6 
chr12:11926242-11926263 5.66667 
chr12:11930173-11930196 6 
chr12:11936768-11936801 5.78788 
chr12:11937392-11937404 6 
chr12:11937796-11937815 6 
chr12:11941690-11941702 6 
chr12:11942597-11942617 6 
chr12:11943613-11943628 6 
chr12:11949696-11949735 5.53846 
chr12:11952681-11952720 5.74359 
chr12:11953173-11953209 5.22222 
chr12:11954637-11954668 5.67742 
chr12:11956852-11956871 5.89474 
chr12:11961363-11961386 5.95652 
chr12:11962746-11962767 6 
chr12:11963894-11963918 5.625 
chr12:11966515-11966550 5.54286 
chr12:11969180-11969192 6 
chr12:11971465-11971478 6 
chr12:11974299-11974320 5.52381 
chr12:11975573-11975599 5.46154 
chr12:11976394-11976413 5.73684 
chr12:11977705-11977722 6 
chr12:11978767-11978783 6 
chr12:11980004-11980042 6 
chr12:11980087-11980108 5.80952 
chr12:11980489-11980516 5.62963 
chr12:11984123-11984171 5.95833 
chr12:11988278-11988306 5.67857 
chr12:11995015-11995037 5.86364 
chr12:11995341-11995369 6 
chr12:11997764-11997780 5.8125 
chr12:11998925-11998945 5.9 
chr12:11999778-11999825 5.91489 
chr12:12001535-12001564 5.51724 
chr12:12002042-12002065 6 
chr12:12003480-12003504 5.875 
chr12:12008073-12008086 6 
chr12:12009885-12009928 5.86047 
chr12:12010584-12010596 6 
chr12:12010621-12010642 5.57143 
chr12:12011325-12011342 5.76471 
chr12:12012053-12012088 6 
chr12:12013498-12013525 5.66667 
chr12:12018184-12018198 6 
chr12:12018501-12018530 5.51724 
chr12:12018561-12018650 5.42697 
chr12:12021354-12021384 5.9 
chr12:12021584-12021631 5.44681 
chr12:12024131-12024144 6 
chr12:12025428-12025444 6 
chr12:12027310-12027437 5.46457 
chr12:12027486-12027699 5.61502 
chr12:12031747-12031771 5.70833 
chr12:12032966-12032990 5.58333 
chr12:12036202-12036240 5.89474 
chr12:12038849-12038867 5.88889 
chr12:12039419-12039431 6 
chr12:12040680-12040703 5.86957 
chr12:12041312-12041348 6 
chr12:12043058-12043072 6 
chr12:12044289-12044313 6 
chr12:12045144-12045162 6 
chr12:12046728-12046791 5.90476 
chr12:12048213-12048238 5.64 
chr12:12049947-12049975 6 
chr12:12052494-12052506 6 
chr12:12053187-12053211 5.625 
chr12:12055206-12055219 6 
chr12:12058289-12058325 5.61111 
chr12:12059396-12059426 5.6 
chr12:12063487-12063519 5.5 
chr12:12063528-12063548 5.65 
chr12:12070306-12070320 6 
chr12:12072041-12072064 6 
chr12:12076758-12076796 5.78947 
chr12:12079586-12079612 5.65385 
chr12:12080079-12080146 5.92537 
chr12:12085001-12085023 5.81818 
chr12:12086853-12086869 6 
chr12:12087757-12087795 5.36842 
chr12:12095466-12095486 6 
chr12:12097800-12097813 6 
chr12:12099127-12099142 5.86667 
chr12:12099563-12099582 6 
chr12:12101072-12101100 5.53571 
chr12:12104696-12104753 5.24561 
chr12:12105112-12105135 5.78261 
chr12:12106438-12106461 5.56522 
chr12:12108239-12108256 5.76471 
chr12:12108390-12108426 5.75 
chr12:12109664-12109677 5.92308 
chr12:12110385-12110423 6 
chr12:12110723-12110741 6 
chr12:12112105-12112162 5.4386 
chr12:12115343-12115361 6 
chr12:12117499-12117572 5.58904 
chr12:12118007-12118117 5.23636 
chr12:12123542-12123572 6 
chr12:12125507-12125526 5.63158 
chr12:12127443-12127471 5.71429 
chr12:12129855-12129876 6 
chr12:12130876-12130902 6 
chr12:12131391-12131545 5.72727 
chr12:12132795-12132809 6 
chr12:12133228-12133249 5.57143 
chr12:12133905-12133921 6 
chr12:12137385-12137415 5.73333 
chr12:12141345-12141376 5.87097 
chr12:12143625-12143640 6 
chr12:12145272-12145313 5.7561 
chr12:12147674-12147705 5.45161 
chr12:12150028-12150051 6 
chr12:12150541-12150580 5.69231 
chr12:12152592-12152610 6 
chr12:12154437-12154459 6 
chr12:12156925-12156939 6 
chr12:12157445-12157471 5.26923 
chr12:12158876-12158897 5.85714 
chr12:12159581-12159606 6 
chr12:12162582-12162601 5.89474 
chr12:12164011-12164052 6 
chr12:12164891-12164913 5.5 
chr12:12168258-12168271 6 
chr12:12172344-12172364 6 
chr12:12172557-12172577 5.7 
chr12:12172694-12172725 5.67742 
chr12:12173652-12173671 5.63158 
chr12:12174314-12174360 5.82609 
chr12:12175231-12175286 5.45455 
chr12:12177560-12177572 6 
chr12:12178766-12178793 5.77778 
chr12:12181336-12181348 6 
chr12:12183669-12183687 5.83333 
chr12:12183890-12183903 5.92308 
chr12:12184346-12184361 6 
chr12:12184434-12184457 5.47826 
chr12:12188042-12188057 5.93333 
chr12:12188633-12188658 5.72 
chr12:12189893-12189914 6 
chr12:12190304-12190322 6 
chr12:12190628-12190653 5.84 
chr12:12192281-12192303 5.68182 
chr12:12194037-12194067 5.46667 
chr12:12194430-12194471 5.31707 
chr12:12196431-12196455 5.91667 
chr12:12198932-12198962 6 
chr12:12200088-12200133 5.44444 
chr12:12200155-12200257 5.69608 
chr12:12200623-12200756 5.66917 
chr12:12200787-12201176 5.75835 
chr12:12201191-12201270 5.62025 
chr12:12202655-12202675 6 
chr12:12203366-12203400 5.88235 
chr12:12203727-12203767 5.95 
chr12:12204977-12204989 6 
chr12:12204997-12205036 5.48718 
chr12:12206344-12206366 5.86364 
chr12:12208903-12208929 5.38462 
chr12:12210876-12210895 5.84211 
chr12:12217227-12217251 5.45833 
chr12:12218469-12218489 5.85 
chr12:12219636-12219662 5.88462 
chr12:12219967-12220010 5.5814 
chr12:12221302-12221324 5.63636 
chr12:12221337-12221349 6 
chr12:12222641-12222653 6 
chr12:12226263-12226281 5.77778 
chr12:12226490-12226545 5.56364 
chr12:12227364-12227392 5.67857 
chr12:12227721-12227750 5.34483 
chr12:12228038-12228067 5.89655 
chr12:12228344-12228372 5.92857 
chr12:12229265-12229297 5.46875 
chr12:12230471-12230483 6 
chr12:12231179-12231208 5.48276 
chr12:12231706-12231745 5.51282 
chr12:12233553-12233566 6 
chr12:12234216-12234237 5.71429 
chr12:12234390-12234402 6 
chr12:12234460-12234496 5.33333 
chr12:12235762-12235787 5.52 
chr12:12235892-12235912 5.75 
chr12:12237047-12237062 5.93333 
chr12:12238017-12238033 6 
chr12:12242306-12242328 5.59091 
chr12:12243166-12243193 5.55556 
chr12:12243565-12243589 6 
chr12:12246728-12246758 5.96667 
chr12:12247041-12247058 5.76471 
chr12:12250078-12250102 5.75 
chr12:12253151-12253178 6 
chr12:12255598-12255633 6 
chr12:12256389-12256403 6 
chr12:12259376-12259398 5.63636 
chr12:12260316-12260332 6 
chr12:12261769-12261798 6 
chr12:12262731-12262743 6 
chr12:12263353-12263376 6 
chr12:12263972-12264008 5.52778 
chr12:12264255-12264309 5.37037 
chr12:12265103-12265122 5.89474 
chr12:12265306-12265353 5.85106 
chr12:12265581-12265594 6 
chr12:12267231-12267250 6 
chr12:12272905-12272972 5.91045 
chr12:12274815-12274848 5.54545 
chr12:12275546-12275560 6 
chr12:12275765-12275786 6 
chr12:12283108-12283133 5.76 
chr12:12283978-12284004 5.42308 
chr12:12284031-12284054 6 
chr12:12286779-12286791 6 
chr12:12288257-12288300 5.51163 
chr12:12288395-12288438 5.60465 
chr12:12290933-12290953 5.85 
chr12:12292655-12292680 6 
chr12:12294052-12294095 5.53488 
chr12:12298431-12298491 5.61667 
chr12:12298506-12298531 5.84 
chr12:12298541-12298574 6 
chr12:12298888-12298917 5.34483 
chr12:12300576-12300606 5.2 
chr12:12300934-12300962 5.5 
chr12:12303656-12303677 5.71429 
chr12:12304613-12304652 5.20513 
chr12:12308128-12308147 6 
chr12:12308520-12308572 5.23077 
chr12:12309054-12309067 5.92308 
chr12:12316566-12316583 5.82353 
chr12:12317062-12317074 6 
chr12:12317853-12317884 6 
chr12:12318572-12318602 5.23333 
chr12:12320779-12320819 5.225 
chr12:12321755-12321775 5.6 
chr12:12322168-12322193 5.84 
chr12:12323725-12323761 6 
chr12:12324455-12324505 5.94 
chr12:12328322-12328336 6 
chr12:12328624-12328690 5.87879 
chr12:12329777-12329799 6 
chr12:12330815-12330858 5.55814 
chr12:12330937-12330968 5.64516 
chr12:12332295-12332351 6 
chr12:12333174-12333189 6 
chr12:12333503-12333526 5.91304 
chr12:12337296-12337341 5.46667 
chr12:12338755-12338791 5.83333 
chr12:12339592-12339605 6 
chr12:12341143-12341169 5.80769 
chr12:12341285-12341340 5.27273 
chr12:12344797-12344838 5.29268 
chr12:12345942-12345969 5.77778 
chr12:12346325-12346363 5.44737 
chr12:12351440-12351481 5.43902 
chr12:12351824-12351854 5.7 
chr12:12352898-12352924 6 
chr12:12354616-12354631 6 
chr12:12356702-12356731 5.89655 
chr12:12357213-12357238 5.6 
chr12:12357895-12357922 5.77778 
chr12:12358254-12358285 5.90323 
chr12:12359476-12359489 6 
chr12:12359682-12359707 5.68 
chr12:12360346-12360376 5.83333 
chr12:12360449-12360478 5.68966 
chr12:12365786-12365814 5.28571 
chr12:12366195-12366234 5.28205 
chr12:12368260-12368282 5.59091 
chr12:12368349-12368365 6 
chr12:12369587-12369610 5.91304 
chr12:12369753-12369789 5.55556 
chr12:12371410-12371448 6 
chr12:12372131-12372154 5.65217 
chr12:12373533-12373545 6 
chr12:12374373-12374404 5.41935 
chr12:12375062-12375092 5.56667 
chr12:12375500-12375529 5.93103 
chr12:12376110-12376124 6 
chr12:12378215-12378238 5.56522 
chr12:12378805-12378823 5.77778 
chr12:12382304-12382331 5.88889 
chr12:12382486-12382526 5.5 
chr12:12382759-12382788 5.31034 
chr12:12384114-12384137 6 
chr12:12384615-12384654 5.64103 
chr12:12384931-12384961 6 
chr12:12385317-12385329 6 
chr12:12386401-12386429 5.64286 
chr12:12387759-12387785 5.26923 
chr12:12388664-12388688 6 
chr12:12389161-12389190 5.93103 
chr12:12389663-12389704 5.21951 
chr12:12390216-12390244 5.28571 
chr12:12391860-12391882 5.77273 
chr12:12392592-12392609 5.88235 
chr12:12393507-12393532 5.76 
chr12:12398930-12398948 6 
chr12:12401403-12401428 5.96 
chr12:12402605-12402663 6 
chr12:12405729-12405771 5.2381 
chr12:12406350-12406371 5.57143 
chr12:12406497-12406517 5.7 
chr12:12407077-12407109 5.90625 
chr12:12408500-12408517 6 
chr12:12409441-12409453 6 
chr12:12410558-12410581 5.91304 
chr12:12410713-12410740 6 
chr12:12412196-12412210 6 
chr12:12414336-12414348 6 
chr12:12415318-12415339 6 
chr12:12416033-12416045 6 
chr12:12419495-12419540 5.35556 
chr12:12421694-12421715 5.85714 
chr12:12422198-12422217 5.89474 
chr12:12422351-12422371 6 
chr12:12422710-12422756 5.26087 
chr12:12423635-12423657 5.95455 
chr12:12424490-12424508 6 
chr12:12424796-12424811 6 
chr12:12425124-12425144 5.9 
chr12:12426633-12426647 6 
chr12:12426802-12426847 5.82222 
chr12:12426972-12427008 5.80556 
chr12:12427285-12427298 6 
chr12:12427841-12427876 5.77143 
chr12:12428409-12428435 5.65385 
chr12:12430753-12430771 5.77778 
chr12:12431099-12431126 5.2963 
chr12:12431187-12431204 6 
chr12:12433084-12433110 5.57692 
chr12:12434975-12435019 5.68182 
chr12:12436198-12436211 5.92308 
chr12:12437058-12437084 5.76923 
chr12:12437234-12437261 6 
chr12:12437846-12437890 5.59091 
chr12:12438204-12438226 5.54545 
chr12:12439017-12439036 5.84211 
chr12:12439399-12439411 6 
chr12:12439556-12439596 6 
chr12:12440294-12440314 5.75 
chr12:12440339-12440355 5.875 
chr12:12440826-12440863 5.62162 
chr12:12441485-12441503 6 
chr12:12441534-12441575 5.82927 
chr12:12442718-12442764 5.69565 
chr12:12445015-12445050 6 
chr12:12445341-12445373 5.96875 
chr12:12448340-12448356 6 
chr12:12448590-12448632 6 
chr12:12449481-12449499 5.94444 
chr12:12449952-12450023 5.97183 
chr12:12451082-12451159 5.22078 
chr12:12451283-12451330 5.48936 
chr12:12451347-12451361 6 
chr12:12452187-12452228 5.60976 
chr12:12453347-12453373 5.46154 
chr12:12454369-12454386 5.82353 
chr12:12454942-12454955 6 
chr12:12455437-12455457 5.6 
chr12:12455873-12455935 5.75806 
chr12:12456883-12456898 5.86667 
chr12:12457049-12457087 5.84211 
chr12:12457764-12457782 6 
chr12:12462408-12462425 6 
chr12:12464194-12464212 6 
chr12:12465299-12465317 5.72222 
chr12:12465422-12465450 5.92857 
chr12:12466680-12466775 5.73684 
chr12:12467040-12467052 6 
chr12:12467727-12467740 6 
chr12:12468213-12468292 5.43038 
chr12:12468605-12468636 5.93548 
chr12:12469538-12469602 5.78125 
chr12:12470439-12470459 6 
chr12:12470478-12470496 5.83333 
chr12:12470825-12470850 5.36 
chr12:12472214-12472231 6 
chr12:12472382-12472397 6 
chr12:12474077-12474107 5.86667 
chr12:12474829-12474903 5.81081 
chr12:12475728-12475745 5.94118 
chr12:12475838-12476219 5.73491 
chr12:12477640-12477673 5.24242 
chr12:12478104-12478122 5.83333 
chr12:12478415-12478440 5.92 
chr12:12479517-12479568 5.66667 
chr12:12479731-12479757 5.92308 
chr12:12480816-12480855 5.74359 
chr12:12481189-12481201 6 
chr12:12481918-12481960 6 
chr12:12484698-12484726 5.32143 
chr12:12485964-12485991 5.59259 
chr12:12487148-12487178 5.76667 
chr12:12487212-12487257 5.66667 
chr12:12487924-12487952 5.42857 
chr12:12488776-12488792 5.9375 
chr12:12489070-12489093 5.78261 
chr12:12490499-12490526 5.74074 
chr12:12491811-12491847 5.83333 
chr12:12492183-12492207 5.91667 
chr12:12494653-12494686 5.45455 
chr12:12495508-12495542 5.88235 
chr12:12497135-12497161 5.26923 
chr12:12497850-12497902 6 
chr12:12500996-12501017 5.57143 
chr12:12504522-12504550 5.75 
chr12:12505134-12505155 5.80952 
chr12:12506031-12506065 5.94118 
chr12:12508947-12508964 6 
chr12:12512298-12512312 6 
chr12:12513327-12513351 5.91667 
chr12:12513501-12513522 6 
chr12:12513652-12513668 5.875 
chr12:12515570-12515591 6 
chr12:12520504-12520516 6 
chr12:12521356-12521391 5.45714 
chr12:12521537-12521556 5.63158 
chr12:12522646-12522671 6 
chr12:12523033-12523064 6 
chr12:12524967-12524987 5.75 
chr12:12526915-12526934 6 
chr12:12527562-12527582 5.95 
chr12:12527886-12527898 6 
chr12:12527935-12527962 6 
chr12:12528734-12528760 5.76923 
chr12:12532018-12532064 5.86957 
chr12:12532357-12532386 5.31034 
chr12:12533944-12533959 6 
chr12:12535468-12535481 6 
chr12:12537067-12537091 5.83333 
chr12:12538814-12538847 5.60606 
chr12:12542069-12542083 6 
chr12:12544800-12544815 6 
chr12:12544979-12544995 6 
chr12:12546450-12546466 6 
chr12:12548198-12548214 6 
chr12:12548369-12548387 6 
chr12:12548921-12548935 6 
chr12:12554999-12555013 6 
chr12:12557618-12557651 5.63636 
chr12:12558421-12558456 5.34286 
chr12:12559555-12559585 5.76667 
chr12:12562132-12562167 5.74286 
chr12:12564416-12564449 5.63636 
chr12:12565834-12565854 6 
chr12:12566042-12566056 6 
chr12:12568463-12568509 5.67391 
chr12:12569223-12569260 5.54054 
chr12:12569366-12569391 6 
chr12:12569540-12569571 5.6129 
chr12:12569713-12569728 6 
chr12:12570921-12570968 6 
chr12:12571124-12571149 6 
chr12:12575207-12575227 5.6 
chr12:12575915-12575948 5.93939 
chr12:12576372-12576395 6 
chr12:12576474-12576493 6 
chr12:12580090-12580131 5.80488 
chr12:12583085-12583097 6 
chr12:12584334-12584350 5.9375 
chr12:12586256-12586277 6 
chr12:12587215-12587238 6 
chr12:12587546-12587571 5.44 
chr12:12591294-12591329 5.68571 
chr12:12594640-12594662 5.59091 
chr12:12597867-12597886 5.73684 
chr12:12598430-12598444 6 
chr12:12598463-12598483 6 
chr12:12598563-12598580 5.76471 
chr12:12598740-12598753 6 
chr12:12598876-12598899 5.91304 
chr12:12601136-12601159 5.95652 
chr12:12601458-12601479 5.85714 
chr12:12603716-12603734 5.72222 
chr12:12604656-12604692 5.41667 
chr12:12604850-12604876 5.53846 
chr12:12609549-12609580 5.29032 
chr12:12611049-12611077 5.89286 
chr12:12611493-12611527 5.79412 
chr12:12612763-12612792 5.17241 
chr12:12614095-12614108 6 
chr12:12615583-12615601 5.94444 
chr12:12617135-12617159 5.41667 
chr12:12618987-12619012 5.52 
chr12:12625697-12625724 5.96296 
chr12:12630665-12630687 6 
chr12:12636290-12636314 5.41667 
chr12:12636325-12636345 5.6 
chr12:12636763-12636794 5.35484 
chr12:12636897-12636939 5.7619 
chr12:12637546-12637568 6 
chr12:12637944-12637956 6 
chr12:12638720-12638739 6 
chr12:12639415-12639447 6 
chr12:12643327-12643353 5.73077 
chr12:12644087-12644112 5.6 
chr12:12645841-12645870 5.44828 
chr12:12648170-12648185 6 
chr12:12650906-12650931 6 
chr12:12651317-12651358 5.82927 
chr12:12653628-12653646 5.77778 
chr12:12654922-12654953 5.77419 
chr12:12655478-12655497 5.73684 
chr12:12656158-12656172 6 
chr12:12657625-12657656 5.87097 
chr12:12661248-12661271 5.82609 
chr12:12661736-12661772 6 
chr12:12671446-12671464 5.88889 
chr12:12674876-12674899 5.43478 
chr12:12678665-12678691 6 
chr12:12679795-12679808 6 
chr12:12680529-12680583 5.33333 
chr12:12689977-12690002 5.32 
chr12:12691767-12691791 5.41667 
chr12:12692685-12692697 6 
chr12:12693063-12693085 5.63636 
chr12:12693263-12693288 5.64 
chr12:12693859-12693902 5.97674 
chr12:12695307-12695340 5.69697 
chr12:12698376-12698389 6 
chr12:12700358-12700401 5.88372 
chr12:12700465-12700486 6 
chr12:12701564-12701607 6 
chr12:12703206-12703218 6 
chr12:12704394-12704408 6 
chr12:12704625-12704637 6 
chr12:12705376-12705395 5.84211 
chr12:12706024-12706047 5.65217 
chr12:12707130-12707153 6 
chr12:12707937-12707975 5.39474 
chr12:12708974-12708995 5.57143 
chr12:12709327-12709352 5.92 
chr12:12709509-12709528 5.84211 
chr12:12710389-12710403 6 
chr12:12710671-12710708 5.2973 
chr12:12713880-12713895 6 
chr12:12714991-12715023 5.25 
chr12:12715185-12715213 5.53571 
chr12:12715495-12715528 5.54545 
chr12:12715822-12715862 5.2 
chr12:12715876-12715909 5.81818 
chr12:12717861-12717893 5.9375 
chr12:12718330-12718362 5.9375 
chr12:12719835-12719899 5.70312 
chr12:12722437-12722459 5.95455 
chr12:12723239-12723255 6 
chr12:12724657-12724682 5.92 
chr12:12726496-12726512 6 
chr12:12727230-12727252 6 
chr12:12727321-12727346 5.92 
chr12:12727709-12727731 5.90909 
chr12:12727883-12727901 5.88889 
chr12:12728166-12728190 5.375 
chr12:12728698-12728711 6 
chr12:12729962-12730000 5.92105 
chr12:12731980-12732009 5.68966 
chr12:12732022-12732060 6 
chr12:12733815-12733863 6 
chr12:12738172-12738193 5.7619 
chr12:12740720-12740749 5.37931 
chr12:12742608-12742629 5.52381 
chr12:12742644-12742704 5.7 
chr12:12742935-12742991 5.73214 
chr12:12743063-12743119 5.71429 
chr12:12743208-12743283 5.53333 
chr12:12743334-12743390 5.26786 
chr12:12745660-12745686 6 
chr12:12745839-12745852 6 
chr12:12746523-12746555 5.4375 
chr12:12747228-12747243 6 
chr12:12749424-12749468 5.59091 
chr12:12749507-12749532 5.88 
chr12:12750188-12750212 5.45833 
chr12:12751105-12751127 5.90909 
chr12:12751907-12751940 5.42424 
chr12:12753673-12753706 5.30303 
chr12:12754716-12754751 5.82857 
chr12:12755653-12755668 6 
chr12:12756263-12756286 5.56522 
chr12:12756976-12756999 6 
chr12:12757017-12757040 5.43478 
chr12:12757484-12757513 5.75862 
chr12:12758593-12758612 5.84211 
chr12:12759612-12759642 5.8 
chr12:12762975-12763006 5.80645 
chr12:12763814-12763905 5.67033 
chr12:12764863-12764880 5.94118 
chr12:12766427-12766464 5.18919 
chr12:12766901-12766939 5.94737 
chr12:12767401-12767414 6 
chr12:12767791-12767804 6 
chr12:12770113-12770125 6 
chr12:12770577-12770610 6 
chr12:12771764-12771780 5.875 
chr12:12771968-12772036 5.89706 
chr12:12773156-12773182 5.96154 
chr12:12773584-12773605 5.95238 
chr12:12774457-12774473 6 
chr12:12776030-12776046 5.875 
chr12:12779805-12779843 5.84211 
chr12:12779973-12779992 5.73684 
chr12:12785002-12785024 6 
chr12:12785824-12785876 5.61538 
chr12:12786369-12786389 5.8 
chr12:12787454-12787488 5.29412 
chr12:12788303-12788316 6 
chr12:12788395-12788410 6 
chr12:12789333-12789367 6 
chr12:12790450-12790489 5.4359 
chr12:12790965-12790995 5.63333 
chr12:12794160-12794207 5.95745 
chr12:12795280-12795309 5.34483 
chr12:12796594-12796621 6 
chr12:12800110-12800142 5.84375 
chr12:12800413-12800439 5.42308 
chr12:12805494-12805513 6 
chr12:12805820-12805866 5.86957 
chr12:12806528-12806565 6 
chr12:12807145-12807178 5.57576 
chr12:12809876-12809907 5.67742 
chr12:12810065-12810088 5.56522 
chr12:12810241-12810288 5.95745 
chr12:12812582-12812617 5.62857 
chr12:12817415-12817438 5.6087 
chr12:12817853-12817876 5.95652 
chr12:12818753-12818777 6 
chr12:12820630-12820642 6 
chr12:12824069-12824086 5.76471 
chr12:12824376-12824406 5.26667 
chr12:12825885-12825910 5.36 
chr12:12827143-12827160 6 
chr12:12827208-12827220 6 
chr12:12830138-12830153 6 
chr12:12831007-12831029 6 
chr12:12831632-12831655 5.47826 
chr12:12832362-12832376 6 
chr12:12834806-12834831 5.4 
chr12:12844090-12844127 5.89189 
chr12:12845625-12845643 5.83333 
chr12:12847122-12847145 6 
chr12:12849273-12849304 6 
chr12:12850087-12850106 6 
chr12:12852903-12852922 5.84211 
chr12:12853066-12853134 5.64706 
chr12:12853287-12853305 5.72222 
chr12:12853821-12853836 5.93333 
chr12:12854853-12854869 6 
chr12:12855167-12855207 5.6 
chr12:12856518-12856563 5.88889 
chr12:12860647-12860664 5.82353 
chr12:12860923-12860946 6 
chr12:12861980-12861992 6 
chr12:12864224-12864237 6 
chr12:12865991-12866009 6 
chr12:12870137-12870162 5.48 
chr12:12873434-12873467 5.30303 
chr12:12876221-12876240 6 
chr12:12878178-12878202 5.45833 
chr12:12878292-12878327 5.65714 
chr12:12878582-12878622 5.225 
chr12:12879090-12879125 5.71429 
chr12:12880511-12880549 5.71053 
chr12:12880694-12880707 6 
chr12:12880887-12880905 6 
chr12:12881599-12881656 5.91228 
chr12:12882689-12882730 5.65854 
chr12:12882960-12883033 5.87671 
chr12:12883614-12883657 5.74419 
chr12:12884074-12884099 5.88 
chr12:12885663-12885699 5.97222 
chr12:12886083-12886105 5.59091 
chr12:12888160-12888174 6 
chr12:12888709-12888729 6 
chr12:12889284-12889307 6 
chr12:12889465-12889483 6 
chr12:12891136-12891151 6 
chr12:12892730-12892763 5.51515 
chr12:12893981-12894004 5.43478 
chr12:12894587-12894601 5.92857 
chr12:12897241-12897254 6 
chr12:12899430-12899466 5.94444 
chr12:12899710-12899733 5.43478 
chr12:12900226-12900240 5.92857 
chr12:12903306-12903323 6 
chr12:12903876-12903889 5.92308 
chr12:12907136-12907164 5.82143 
chr12:12907376-12907396 5.65 
chr12:12907810-12907826 6 
chr12:12908779-12908805 5.30769 
chr12:12910871-12910887 6 
chr12:12911481-12911501 5.7 
chr12:12912488-12912508 5.75 
chr12:12913261-12913278 6 
chr12:12913573-12913615 5.85714 
chr12:12914718-12914791 5.86301 
chr12:12915275-12915298 5.78261 
chr12:12916441-12916490 5.46939 
chr12:12916722-12916748 5.26923 
chr12:12916770-12916798 5.42857 
chr12:12916883-12916909 5.84615 
chr12:12917512-12917547 5.2 
chr12:12918802-12918842 5.125 
chr12:12919773-12919816 5.7907 
chr12:12920588-12920611 6 
chr12:12921412-12921435 5.95652 
chr12:12922161-12922185 6 
chr12:12923488-12923511 5.73913 
chr12:12924691-12924725 5.17647 
chr12:12924982-12925032 5.26 
chr12:12927480-12927541 5.81967 
chr12:12928937-12928972 5.77143 
chr12:12930660-12930673 5.92308 
chr12:12930823-12930871 5.89583 
chr12:12931022-12931042 6 
chr12:12932003-12932031 5.46429 
chr12:12933497-12933534 5.78378 
chr12:12934370-12934387 5.88235 
chr12:12934460-12934474 6 
chr12:12935191-12935224 6 
chr12:12935600-12935620 5.95 
chr12:12936141-12936155 6 
chr12:12936236-12936257 5.95238 
chr12:12936553-12936585 5.6875 
chr12:12941823-12941837 6 
chr12:12942019-12942055 5.33333 
chr12:12947502-12947514 6 
chr12:12948048-12948074 5.92308 
chr12:12948871-12948884 6 
chr12:12949464-12949494 5.96667 
chr12:12950130-12950230 5.62 
chr12:12950719-12950757 5.18421 
chr12:12951768-12951798 5.16667 
chr12:12952076-12952092 6 
chr12:12952688-12952712 5.375 
chr12:12952867-12952883 6 
chr12:12953234-12953258 5.41667 
chr12:12954305-12954339 5.88235 
chr12:12954542-12954560 5.88889 
chr12:12954834-12954857 6 
chr12:12955689-12955705 6 
chr12:12957534-12957556 5.81818 
chr12:12958610-12958636 5.88462 
chr12:12960747-12960767 5.65 
chr12:12962227-12962259 5.46875 
chr12:12962330-12962343 6 
chr12:12962683-12962737 5.44444 
chr12:12967589-12967628 5.25641 
chr12:12974821-12974849 5.82143 
chr12:12979368-12979391 5.56522 
chr12:12980775-12980822 5.57447 
chr12:12983860-12983882 6 
chr12:12988980-12988993 6 
chr12:12989946-12989959 6 
chr12:12990257-12990270 5.92308 
chr12:12991567-12991583 6 
chr12:12994064-12994102 5.71053 
chr12:12994530-12994545 5.86667 
chr12:12994829-12994850 5.7619 
chr12:12995521-12995567 5.36957 
chr12:12995577-12995610 5.90909 
chr12:12996708-12996729 6 
chr12:12997641-12997697 5.35714 
chr12:12999235-12999254 5.84211 
chr12:13000002-13000033 6 
chr12:13000739-13000755 5.875 
chr12:13000805-13000822 6 
chr12:13001271-13001284 6 
chr12:13002058-13002085 6 
chr12:13002493-13002536 5.51163 
chr12:13002748-13002774 5.38462 
chr12:13003414-13003435 5.66667 
chr12:13003722-13003751 5.7931 
chr12:13005529-13005553 5.45833 
chr12:13005907-13005925 5.88889 
chr12:13006409-13006437 5.67857 
chr12:13008248-13008269 5.71429 
chr12:13010662-13010692 5.53333 
chr12:13011040-13011068 5.64286 
chr12:13011601-13011626 5.44 
chr12:13011718-13011793 5.48 
chr12:13012121-13012134 6 
chr12:13012346-13012369 5.56522 
chr12:13012548-13012575 5.48148 
chr12:13012996-13013166 5.94118 
chr12:13014804-13014830 5.88462 
chr12:13015561-13015580 6 
chr12:13016565-13016583 5.88889 
chr12:13017044-13017063 6 
chr12:13017928-13017945 6 
chr12:13018450-13018477 5.44444 
chr12:13019027-13019054 5.85185 
chr12:13019340-13019353 6 
chr12:13019996-13020013 5.94118 
chr12:13020065-13020084 5.94737 
chr12:13020546-13020559 6 
chr12:13021036-13021089 5.54717 
chr12:13021360-13021408 5.72917 
chr12:13022011-13022063 5.76923 
chr12:13022518-13022532 6 
chr12:13024484-13024511 6 
chr12:13029069-13029086 6 
chr12:13031958-13031978 5.65 
chr12:13032118-13032147 5.44828 
chr12:13032568-13032589 6 
chr12:13032819-13032889 5.77143 
chr12:13033224-13033236 6 
chr12:13033390-13033407 6 
chr12:13033637-13033687 6 
chr12:13033736-13033754 5.77778 
chr12:13034178-13034213 5.34286 
chr12:13036288-13036302 6 
chr12:13036518-13036540 5.72727 
chr12:13037103-13037119 5.8125 
chr12:13038616-13038647 5.25806 
chr12:13038738-13038762 5.625 
chr12:13038984-13039010 5.46154 
chr12:13039760-13039799 5.87179 
chr12:13042481-13042501 5.7 
chr12:13043005-13043043 5.21053 
chr12:13044773-13044785 6 
chr12:13045675-13045701 5.57692 
chr12:13046668-13046703 5.82857 
chr12:13047706-13047725 6 
chr12:13048755-13048777 6 
chr12:13048928-13048944 6 
chr12:13050161-13050176 6 
chr12:13050543-13050555 6 
chr12:13051465-13051487 6 
chr12:13053461-13053516 5.38182 
chr12:13053825-13053899 5.63514 
chr12:13054696-13054712 6 
chr12:13056005-13056023 6 
chr12:13056203-13056224 6 
chr12:13057660-13057716 5.53571 
chr12:13057818-13057832 6 
chr12:13058908-13058958 5.2 
chr12:13059987-13060013 5.61538 
chr12:13060334-13060352 5.77778 
chr12:13062871-13062891 6 
chr12:13063798-13063817 5.78947 
chr12:13067440-13067560 5.76667 
chr12:13067951-13067967 6 
chr12:13068534-13068572 5.86842 
chr12:13070146-13070193 5.97872 
chr12:13070994-13071035 5.4878 
chr12:13071427-13071444 5.94118 
chr12:13072357-13072376 5.89474 
chr12:13073407-13073437 5.86667 
chr12:13075071-13075109 6 
chr12:13075786-13075803 6 
chr12:13076264-13076356 5.86957 
chr12:13076640-13076980 5.86471 
chr12:13077325-13077344 5.63158 
chr12:13077755-13077778 5.6087 
chr12:13078629-13078683 5.40741 
chr12:13078748-13078773 5.4 
chr12:13081108-13081557 5.56125 
chr12:13082278-13082328 5.7 
chr12:13084398-13084465 5.55224 
chr12:13084742-13084771 6 
chr12:13088909-13088930 6 
chr12:13089321-13089348 5.59259 
chr12:13089856-13089879 5.52174 
chr12:13090605-13090626 5.95238 
chr12:13091345-13091360 6 
chr12:13091526-13091546 6 
chr12:13095660-13095674 6 
chr12:13097669-13097956 5.9338 
chr12:13099185-13099408 5.91928 
chr12:13100434-13100500 5.71212 
chr12:13102997-13103033 5.25 
chr12:13104043-13104079 5.5 
chr12:13105494-13105511 6 
chr12:13106845-13106869 5.41667 
chr12:13108790-13109231 5.7483 
chr12:13109244-13109497 5.70751 
chr12:13111757-13111791 5.29412 
chr12:13112760-13112778 6 
chr12:13115247-13115268 5.80952 
chr12:13115621-13115642 5.57143 
chr12:13115917-13115945 5.64286 
chr12:13122399-13122415 6 
chr12:13123074-13123104 5.83333 
chr12:13124242-13124273 5.87097 
chr12:13124938-13124957 6 
chr12:13129011-13129060 5.59184 
chr12:13130519-13130547 5.17857 
chr12:13130679-13130699 5.75 
chr12:13131133-13131157 6 
chr12:13131628-13131651 5.47826 
chr12:13133621-13133638 5.76471 
chr12:13140524-13140577 6 
chr12:13141351-13141376 5.36 
chr12:13143050-13143116 5.72727 
chr12:13143271-13143292 5.7619 
chr12:13144163-13144193 5.3 
chr12:13145998-13146126 5.5625 
chr12:13146401-13146447 5.71739 
chr12:13153126-13153257 5.52672 
chr12:13153306-13153356 5.38 
chr12:13153373-13153409 5.83333 
chr12:13156836-13156852 5.9375 
chr12:13159856-13159871 6 
chr12:13160838-13160866 5.71429 
chr12:13161388-13161420 6 
chr12:13163071-13163103 5.53125 
chr12:13163859-13163885 5.30769 
chr12:13166545-13166565 5.85 
chr12:13168573-13168599 5.30769 
chr12:13169197-13169222 5.44 
chr12:13169326-13169340 6 
chr12:13171921-13171943 5.95455 
chr12:13172450-13172481 5.25806 
chr12:13174141-13174177 6 
chr12:13174923-13174940 5.82353 
chr12:13176730-13176764 5.17647 
chr12:13178353-13178371 5.88889 
chr12:13180615-13180659 5.75 
chr12:13185645-13185662 6 
chr12:13185816-13185845 5.89655 
chr12:13186256-13186283 5.74074 
chr12:13187457-13187496 5.69231 
chr12:13187951-13187968 6 
chr12:13188100-13188128 5.60714 
chr12:13189392-13189409 5.88235 
chr12:13190116-13190134 5.94444 
chr12:13190997-13191020 5.91304 
chr12:13191247-13191259 6 
chr12:13193879-13193903 5.66667 
chr12:13194904-13194926 6 
chr12:13198144-13198167 5.78261 
chr12:13198761-13198777 5.8125 
chr12:13199376-13199412 5.97222 
chr12:13200394-13200421 5.51852 
chr12:13200784-13200830 5.86957 
chr12:13201435-13201484 5.93878 
chr12:13203655-13203671 6 
chr12:13203844-13203868 5.58333 
chr12:13209912-13209924 6 
chr12:13210390-13210408 5.77778 
chr12:13210819-13210832 6 
chr12:13217106-13217128 5.5 
chr12:13220630-13220648 5.83333 
chr12:13223098-13223140 5.83333 
chr12:13224091-13224110 5.63158 
chr12:13225663-13225676 6 
chr12:13226075-13226105 5.46667 
chr12:13228351-13228376 5.96 
chr12:13228532-13228556 5.70833 
chr12:13229568-13229592 5.375 
chr12:13230177-13230216 5.51282 
chr12:13230344-13230364 5.65 
chr12:13234883-13234904 6 
chr12:13241688-13241700 6 
chr12:13245716-13245734 5.72222 
chr12:13246072-13246100 5.46429 
chr12:13248634-13248662 5.53571 
chr12:13249407-13249422 6 
chr12:13251390-13251421 6 
chr12:13252672-13252704 6 
chr12:13253066-13253097 6 
chr12:13256834-13256846 6 
chr12:13258156-13258181 5.72 
chr12:13258723-13258770 5.70213 
chr12:13261808-13261835 6 
chr12:13261937-13261952 6 
chr12:13263804-13263833 5.24138 
chr12:13266885-13266911 5.38462 
chr12:13269056-13269087 5.54839 
chr12:13272028-13272068 5.525 
chr12:13272090-13272109 6 
chr12:13273959-13274175 5.92593 
chr12:13277816-13277834 5.72222 
chr12:13279962-13280001 5.84615 
chr12:13280376-13280401 5.44 
chr12:13282486-13282508 5.5 
chr12:13284516-13284541 5.92 
chr12:13284704-13284724 5.95 
chr12:13289170-13289220 5.66 
chr12:13291261-13291283 5.59091 
chr12:13291338-13291396 5.72414 
chr12:13292546-13292604 5.44828 
chr12:13292689-13292726 5.2973 
chr12:13292738-13292769 5.54839 
chr12:13292806-13292846 5.6 
chr12:13292858-13292917 5.66102 
chr12:13292981-13293020 5.69231 
chr12:13293056-13293085 5.93103 
chr12:13293097-13293109 6 
chr12:13293146-13293220 5.58108 
chr12:13293321-13293363 5.45238 
chr12:13293405-13293592 5.45455 
chr12:13293612-13293680 5.38235 
chr12:13293730-13293853 5.41463 
chr12:13293863-13293876 6 
chr12:13293935-13294143 5.39904 
chr12:13295441-13295461 5.9 
chr12:13295748-13295771 5.65217 
chr12:13297406-13297434 5.60714 
chr12:13298960-13299009 5.28571 
chr12:13299018-13299100 5.56098 
chr12:13300695-13300809 5.54386 
chr12:13300819-13300912 5.60215 
chr12:13302014-13302054 5.85 
chr12:13306656-13306693 5.2973 
chr12:13309731-13309754 5.78261 
chr12:13310743-13310783 5.775 
chr12:13317107-13317143 5.72222 
chr12:13318268-13318404 5.61029 
chr12:13320571-13320596 5.64 
chr12:13322672-13322702 5.33333 
chr12:13327230-13327256 5.34615 
chr12:13327291-13327311 6 
chr12:13327587-13327613 5.80769 
chr12:13327645-13327672 6 
chr12:13330158-13330191 5.60606 
chr12:13331999-13332015 6 
chr12:13334919-13334944 5.32 
chr12:13340171-13340195 5.5 
chr12:13345588-13345642 6 
chr12:13346026-13346125 5.40404 
chr12:13346138-13346161 5.6087 
chr12:13347094-13347155 5.62295 
chr12:13348042-13348068 5.80769 
chr12:13350708-13350746 5.71053 
chr12:13351183-13351210 6 
chr12:13351948-13351960 6 
chr12:13352876-13352910 5.91176 
chr12:13354340-13354399 5.64407 
chr12:13354924-13354937 6 
chr12:13359861-13359892 6 
chr12:13367721-13367734 6 
chr12:13370745-13370766 5.61905 
chr12:13375885-13375908 5.47826 
chr12:13376920-13376944 5.45833 
chr12:13381115-13381137 6 
chr12:13381598-13381610 6 
chr12:13381695-13381726 5.83871 
chr12:13383219-13383338 5.69748 
chr12:13386043-13386128 5.71765 
chr12:13389033-13389083 5.68 
chr12:13390771-13390820 5.12245 
chr12:13392181-13392202 5.71429 
chr12:13393550-13393563 6 
chr12:13393762-13393775 6 
chr12:13394205-13394246 5.31707 
chr12:13394766-13394808 5.28571 
chr12:13396912-13396952 5.525 
chr12:13407056-13407101 5.22222 
chr12:13407120-13407144 5.5 
chr12:13408505-13408526 5.52381 
chr12:13408671-13408696 5.4 
chr12:13422488-13422510 5.81818 
chr12:13432320-13432349 5.51724 
chr12:13434144-13434179 5.2 
chr12:13436212-13436225 5.92308 
chr12:13439484-13439659 5.62857 
chr12:13443542-13443574 5.71875 
chr12:13443722-13443747 5.8 
chr12:13445054-13445073 5.63158 
chr12:13449698-13449723 5.44 
chr12:13450268-13450356 5.73864 
chr12:13453010-13453034 5.45833 
chr12:13457917-13457951 5.29412 
chr12:13460535-13460561 5.53846 
chr12:13465310-13465325 5.93333 
chr12:13466845-13466876 5.29032 
chr12:13468773-13468818 5.28889 
chr12:13473522-13473547 5.72 
chr12:13473701-13473732 5.67742 
chr12:13473945-13473967 5.90909 
chr12:13475035-13475066 5.41935 
chr12:13475593-13475617 5.83333 
chr12:13477386-13477418 5.59375 
chr12:13479978-13480011 5.39394 
chr12:13480645-13480659 6 
chr12:13480969-13481020 5.7451 
chr12:13481164-13481197 5.75758 
chr12:13485431-13485466 5.51429 
chr12:13485483-13485507 5.54167 
chr12:13485960-13486002 5.57143 
chr12:13486146-13486178 5.71875 
chr12:13487898-13487939 5.2439 
chr12:13488953-13488967 6 
chr12:13491537-13491587 5.42 
chr12:13491950-13491963 6 
chr12:13494876-13494896 5.65 
chr12:13497017-13497054 5.51351 
chr12:13497262-13497288 6 
chr12:13497789-13497812 5.47826 
chr12:13501376-13501434 5.60345 
chr12:13503240-13503260 6 
chr12:13504010-13504024 5.92857 
chr12:13504248-13504280 5.5625 
chr12:13504643-13504717 5.72973 
chr12:13506049-13506069 6 
chr12:13507059-13507089 5.33333 
chr12:13508184-13508199 5.86667 
chr12:13516612-13516645 5.9697 
chr12:13519479-13519498 5.84211 
chr12:13520780-13520811 5.45161 
chr12:13523658-13523698 5.775 
chr12:13531719-13531769 5.84 
chr12:13533385-13533417 5.8125 
chr12:13533429-13533522 5.48387 
chr12:13535575-13535603 5.67857 
chr12:13542436-13542456 6 
chr12:13544488-13544547 5.49153 
chr12:13549270-13549291 5.52381 
chr12:13551576-13551614 5.97368 
chr12:13556118-13556153 5.54286 
chr12:13562337-13562367 5.56667 
chr12:13562983-13563012 5.96552 
chr12:13563938-13563969 5.19355 
chr12:13564236-13564261 5.68 
chr12:13564360-13564398 6 
chr12:13564556-13564588 6 
chr12:13565198-13565222 5.54167 
chr12:13565869-13565898 5.27586 
chr12:13570080-13570119 5.4359 
chr12:13571387-13571402 6 
chr12:13572808-13572828 6 
chr12:13574074-13574109 5.77143 
chr12:13576751-13576782 5.22581 
chr12:13576834-13576860 5.69231 
chr12:13580434-13580453 5.94737 
chr12:13580817-13580830 6 
chr12:13585321-13585350 6 
chr12:13588920-13588966 5.58696 
chr12:13590722-13590743 5.61905 
chr12:13594100-13594117 5.76471 
chr12:13594255-13594283 5.35714 
chr12:13597341-13597360 6 
chr12:13599314-13599345 5.32258 
chr12:13600605-13600618 6 
chr12:13604283-13604310 6 
chr12:13606483-13606520 6 
chr12:13606543-13606565 5.59091 
chr12:13610194-13610221 5.81481 
chr12:13613272-13613288 5.8125 
chr12:13617752-13617778 5.34615 
chr12:13619469-13619495 6 
chr12:13619910-13619926 6 
chr12:13622135-13622173 5.94737 
chr12:13623887-13623931 5.81818 
chr12:13635522-13635542 6 
chr12:13637461-13637482 5.66667 
chr12:13641982-13642024 5.69048 
chr12:13642393-13642414 5.80952 
chr12:13643088-13643102 5.92857 
chr12:13650850-13650876 5.46154 
chr12:13653455-13653478 5.52174 
chr12:13660337-13660376 5.66667 
chr12:13663707-13663725 5.72222 
chr12:13667089-13667131 5.42857 
chr12:13670142-13670169 5.59259 
chr12:13670456-13670497 6 
chr12:13674441-13674472 5.35484 
chr12:13676026-13676055 5.65517 
chr12:13678628-13678669 5.34146 
chr12:13678746-13678797 5.45098 
chr12:13678813-13678850 5.43243 
chr12:13678967-13679018 5.45098 
chr12:13679068-13679163 5.22105 
chr12:13679231-13679259 5.17857 
chr12:13679277-13679711 5.71889 
chr12:13680979-13681008 5.75862 
chr12:13682113-13682141 5.17857 
chr12:13682631-13682658 5.44444 
chr12:13685037-13685055 5.88889 
chr12:13687127-13687166 5.48718 
chr12:13687842-13687854 6 
chr12:13691746-13691787 6 
chr12:13693411-13693430 5.63158 
chr12:13693654-13693684 5.23333 
chr12:13693948-13693967 5.78947 
chr12:13700861-13700924 5.77778 
chr12:13702621-13702644 5.47826 
chr12:13702960-13702987 5.48148 
chr12:13706838-13706876 5.94737 
chr12:13720920-13720950 5.46667 
chr12:13721136-13721155 5.78947 
chr12:13724901-13724953 5.23077 
chr12:13725090-13725102 6 
chr12:13728607-13728637 5.76667 
chr12:13729468-13729493 6 
chr12:13730794-13730857 5.15873 
chr12:13732487-13732532 5.55556 
chr12:13734843-13734855 6 
chr12:13736173-13736202 5.2069 
chr12:13737057-13737083 5.30769 
chr12:13738046-13738062 5.875 
chr12:13740005-13740028 5.43478 
chr12:13740253-13740305 5.71154 
chr12:13743155-13743174 6 
chr12:13753125-13753147 5.90909 
chr12:13753178-13753204 5.65385 
chr12:13753420-13753448 5.71429 
chr12:13754638-13754654 5.9375 
chr12:13756532-13756601 5.31884 
chr12:13758454-13758518 5.84375 
chr12:13759822-13759858 5.33333 
chr12:13760078-13760412 5.85329 
chr12:13760652-13760665 5.92308 
chr12:13766950-13766972 5.77273 
chr12:13768376-13768401 5.36 
chr12:13768612-13768632 5.85 
chr12:13771315-13771328 6 
chr12:13774540-13774569 5.82759 
chr12:13779506-13779535 5.34483 
chr12:13779734-13779768 5.79412 
chr12:13782541-13782631 5.51111 
chr12:13783648-13783671 5.52174 
chr12:13784451-13784471 5.95 
chr12:13793795-13793822 5.55556 
chr12:13794006-13794033 6 
chr12:13795123-13795176 5.77358 
chr12:13796923-13796950 5.25926 
chr12:13798582-13798613 5.51613 
chr12:13799550-13799619 5.86957 
chr12:13801876-13801905 5.31034 
chr12:13802153-13802190 5.18919 
chr12:13809502-13809519 5.76471 
chr12:13811138-13811158 5.8 
chr12:13818068-13818120 6 
chr12:13818178-13818212 5.47059 
chr12:13819490-13819523 5.57576 
chr12:13821824-13821865 5.46341 
chr12:13821904-13821963 5.52542 
chr12:13829275-13829299 5.41667 
chr12:13831896-13832016 5.51667 
chr12:13833370-13833414 6 
chr12:13843214-13843246 5.90625 
chr12:13843289-13843324 5.88571 
chr12:13845676-13845714 5.71053 
chr12:13847590-13847643 5.86792 
chr12:13848673-13848695 5.63636 
chr12:13851152-13851165 5.92308 
chr12:13854147-13854170 5.65217 
chr12:13854447-13854468 5.71429 
chr12:13865310-13865336 5.69231 
chr12:13868453-13868490 5.37838 
chr12:13870000-13870031 6 
chr12:13874742-13874756 6 
chr12:13876890-13876916 5.53846 
chr12:13878223-13878255 5.25 
chr12:13879466-13879523 5.70175 
chr12:13880739-13880757 6 
chr12:13881657-13881688 5.35484 
chr12:13882917-13882929 6 
chr12:13884533-13884561 5.60714 
chr12:13889964-13889990 5.88462 
chr12:13892308-13892351 5.67442 
chr12:13892659-13892686 5.66667 
chr12:13893966-13893988 6 
chr12:13906991-13907009 5.72222 
chr12:13911932-13911955 6 
chr12:13915803-13915840 5.75676 
chr12:13917117-13917129 6 
chr12:13920192-13920208 6 
chr12:13921969-13921991 5.90909 
chr12:13927913-13927958 5.53333 
chr12:13931817-13931841 5.5 
chr12:13931979-13931995 5.875 
chr12:13932299-13932322 5.82609 
chr12:13935216-13935276 5.5 
chr12:13936365-13936385 6 
chr12:13937157-13937188 6 
chr12:13944385-13944405 5.75 
chr12:13946124-13946150 5.92308 
chr12:13946972-13946991 6 
chr12:13947141-13947208 5.67164 
chr12:13958014-13958040 5.46154 
chr12:13960643-13960664 6 
chr12:13961677-13961714 5.56757 
chr12:13961813-13961834 5.71429 
chr12:13962704-13962732 5.21429 
chr12:13964243-13964259 5.8125 
chr12:13965847-13965881 5.58824 
chr12:13967698-13967731 5.51515 
chr12:13977789-13977812 6 
chr12:13978235-13978274 5.58974 
chr12:13978389-13978462 5.80822 
chr12:13978876-13978897 5.57143 
chr12:13978949-13978978 5.34483 
chr12:13981016-13981037 5.71429 
chr12:13986954-13986977 6 
chr12:13987131-13987147 6 
chr12:13988705-13988724 6 
chr12:13993731-13993753 5.5 
chr12:13995851-13995868 6 
chr12:13995919-13995994 5.61333 
chr12:13996045-13996061 5.875 
chr12:13996163-13996192 5.41379 
chr12:13996318-13996347 5.55172 
chr12:13997213-13997241 5.53571 
chr12:14000608-14000646 5.31579 
chr12:14002106-14002122 6 
chr12:14004864-14004884 5.85 
chr12:14005381-14005417 5.38889 
chr12:14005626-14005639 6 
chr12:14007128-14007146 5.94444 
chr12:14007442-14007480 5.65789 
chr12:14007983-14007998 6 
chr12:14008149-14008196 5.6383 
chr12:14008569-14008604 5.74286 
chr12:14010306-14010341 5.77143 
chr12:14010618-14010649 5.96774 
chr12:14013253-14013274 5.80952 
chr12:14015593-14015619 5.92308 
chr12:14021389-14021409 6 
chr12:14022151-14022187 6 
chr12:14022674-14022697 5.86957 
chr12:14023436-14023458 6 
chr12:14024197-14024224 5.2963 
chr12:14025214-14025236 5.59091 
chr12:14027992-14028018 5.34615 
chr12:14028158-14028172 5.92857 
chr12:14029524-14029557 5.36364 
chr12:14030997-14031017 6 
chr12:14033928-14033989 5.40984 
chr12:14035777-14035811 5.26471 
chr12:14036626-14036653 5.22222 
chr12:14041715-14041734 5.73684 
chr12:14050919-14050957 5.97368 
chr12:14051845-14051899 5.57407 
chr12:14052170-14052211 5.78049 
chr12:14054483-14054510 5.44444 
chr12:14055383-14055399 5.9375 
chr12:14055744-14055773 5.51724 
chr12:14057139-14057168 5.62069 
chr12:14059511-14059536 5.32 
chr12:14068573-14068604 5.32258 
chr12:14069610-14069689 5.67089 
chr12:14069955-14069984 5.51724 
chr12:14070823-14070842 6 
chr12:14079885-14079904 5.78947 
chr12:14080725-14080749 5.70833 
chr12:14080900-14080918 5.72222 
chr12:14083119-14083143 5.75 
chr12:14084367-14084382 5.86667 
chr12:14085886-14085942 5.89286 
chr12:14090428-14090449 5.71429 
chr12:14092477-14092494 6 
chr12:14093370-14093393 5.86957 
chr12:14094001-14094041 5.525 
chr12:14098850-14098876 5.5 
chr12:14104838-14104855 6 
chr12:14107745-14107758 6 
chr12:14109093-14109131 5.57895 
chr12:14111624-14111699 5.4 
chr12:14112681-14112714 5.93939 
chr12:14115009-14115050 5.7561 
chr12:14118491-14118518 5.7037 
chr12:14123535-14123585 5.48 
chr12:14123620-14123654 6 
chr12:14125137-14125185 5.27083 
chr12:14125347-14125376 5.93103 
chr12:14127669-14127700 5.58065 
chr12:14127911-14127939 5.17857 
chr12:14129594-14129633 5.15385 
chr12:14132462-14132474 6 
chr12:14133545-14133592 5.53191 
chr12:14133708-14133746 5.13158 
chr12:14133830-14133908 5.62821 
chr12:14134686-14134712 5.42308 
chr12:14134817-14134839 5.72727 
chr12:14134952-14134972 5.95 
chr12:14137694-14137711 5.94118 
chr12:14139155-14139188 5.69697 
chr12:14139673-14139687 6 
chr12:14140330-14140350 6 
chr12:14141833-14141854 5.95238 
chr12:14142047-14142065 5.77778 
chr12:14142306-14142336 5.43333 
chr12:14142581-14142594 6 
chr12:14146031-14146056 6 
chr12:14146825-14146977 5.78289 
chr12:14148302-14148331 5.62069 
chr12:14150159-14150200 6 
chr12:14152666-14152685 6 
chr12:14155296-14155381 5.55294 
chr12:14155496-14155600 5.31731 
chr12:14156247-14156270 6 
chr12:14156683-14156732 5.46939 
chr12:14157021-14157041 5.7 
chr12:14158004-14158023 5.68421 
chr12:14161389-14161414 5.52 
chr12:14161701-14161714 6 
chr12:14163047-14163070 5.73913 
chr12:14163136-14163156 5.65 
chr12:14167293-14167321 5.28571 
chr12:14168214-14168241 5.48148 
chr12:14170746-14170761 6 
chr12:14174907-14174920 6 
chr12:14175546-14175573 6 
chr12:14176388-14176424 5.27778 
chr12:14177196-14177212 5.8125 
chr12:14177366-14177386 6 
chr12:14178358-14178376 5.72222 
chr12:14178830-14178868 6 
chr12:14184571-14184592 5.85714 
chr12:14185231-14185264 5.75758 
chr12:14188276-14188300 5.54167 
chr12:14198065-14198095 5.46667 
chr12:14199100-14199118 5.77778 
chr12:14199833-14199854 6 
chr12:14201317-14201338 5.61905 
chr12:14204511-14204549 5.39474 
chr12:14205486-14205508 5.59091 
chr12:14209973-14210002 5.31034 
chr12:14215905-14215931 5.46154 
chr12:14217257-14217287 5.2 
chr12:14217872-14217892 6 
chr12:14219284-14219304 5.65 
chr12:14221083-14221168 5.50588 
chr12:14221198-14221227 5.34483 
chr12:14223058-14223081 5.65217 
chr12:14224825-14224859 5.44118 
chr12:14226626-14226638 6 
chr12:14227690-14227728 5.89474 
chr12:14232328-14232345 5.82353 
chr12:14232702-14232761 5.32203 
chr12:14232796-14232827 5.67742 
chr12:14238486-14238508 5.72727 
chr12:14238540-14238567 5.37037 
chr12:14241548-14241566 5.94444 
chr12:14242123-14242139 5.875 
chr12:14246048-14246078 5.73333 
chr12:14246917-14246958 5.78049 
chr12:14248725-14248749 5.58333 
chr12:14250047-14250076 5.68966 
chr12:14251710-14251735 5.32 
chr12:14251823-14251869 6 
chr12:14251876-14251903 5.88889 
chr12:14258126-14258138 6 
chr12:14258911-14258930 6 
chr12:14260538-14260562 5.41667 
chr12:14260848-14260876 6 
chr12:14260888-14260938 5.72 
chr12:14265376-14265538 5.31481 
chr12:14266227-14266247 5.65 
chr12:14266606-14266632 5.61538 
chr12:14267465-14267484 6 
chr12:14269557-14269627 6 
chr12:14270747-14270805 5.96552 
chr12:14271694-14271713 6 
chr12:14271886-14271908 5.59091 
chr12:14272255-14272323 5.22059 
chr12:14273307-14273342 5.25714 
chr12:14273554-14273582 5.96429 
chr12:14273721-14273735 6 
chr12:14273959-14274025 5.77273 
chr12:14276622-14276634 6 
chr12:14277079-14277116 5.48649 
chr12:14279341-14279413 5.5 
chr12:14279622-14279645 6 
chr12:14286035-14286064 5.27586 
chr12:14287082-14287110 5.21429 
chr12:14290206-14290226 6 
chr12:14291861-14291886 5.6 
chr12:14292039-14292100 5.72131 
chr12:14293748-14293760 6 
chr12:14294504-14294560 5.57143 
chr12:14295867-14295911 5.95455 
chr12:14302922-14302941 5.94737 
chr12:14305954-14305969 6 
chr12:14306673-14306694 5.80952 
chr12:14308653-14308672 5.73684 
chr12:14309279-14309304 5.44 
chr12:14309326-14309409 5.80723 
chr12:14311224-14311257 5.51515 
chr12:14311888-14311907 5.63158 
chr12:14312958-14312984 6 
chr12:14314089-14314134 5.64444 
chr12:14314610-14314627 6 
chr12:14315362-14315389 5.96296 
chr12:14315689-14315714 5.96 
chr12:14317821-14317854 6 
chr12:14318339-14318376 5.48649 
chr12:14319159-14319175 6 
chr12:14319316-14319507 5.43455 
chr12:14321864-14321888 5.875 
chr12:14323416-14323455 5.94872 
chr12:14323508-14323617 5.86239 
chr12:14323825-14323979 5.56494 
chr12:14324349-14324361 6 
chr12:14326005-14326029 5.91667 
chr12:14327628-14327668 6 
chr12:14329388-14329410 5.72727 
chr12:14330096-14330127 5.74194 
chr12:14330219-14330243 5.5 
chr12:14330568-14330611 6 
chr12:14331110-14331146 5.41667 
chr12:14331923-14332184 5.36015 
chr12:14332233-14332260 5.2963 
chr12:14332384-14332571 5.2139 
chr12:14332637-14332655 5.77778 
chr12:14332676-14332694 5.77778 
chr12:14332717-14332735 5.77778 
chr12:14332748-14332776 5.60714 
chr12:14332830-14333046 5.69444 
chr12:14333054-14333128 5.52703 
chr12:14333135-14333177 5.35714 
chr12:14335460-14335494 5.88235 
chr12:14335531-14335591 5.7 
chr12:14339701-14339721 5.6 
chr12:14339872-14339893 5.57143 
chr12:14342726-14342741 6 
chr12:14343738-14343755 6 
chr12:14345337-14345365 5.57143 
chr12:14346579-14346610 5.54839 
chr12:14347332-14347354 6 
chr12:14348553-14348583 6 
chr12:14349737-14349776 5.82051 
chr12:14349929-14349954 6 
chr12:14350644-14350678 6 
chr12:14350772-14350801 5.51724 
chr12:14350988-14351019 6 
chr12:14351380-14351407 5.7037 
chr12:14353189-14353222 5.21212 
chr12:14353669-14353733 5.23438 
chr12:14355060-14355099 5.84615 
chr12:14357882-14357894 6 
chr12:14358666-14358708 5.83333 
chr12:14360168-14360188 6 
chr12:14361865-14361886 6 
chr12:14365990-14366020 5.76667 
chr12:14368512-14368540 5.5 
chr12:14368681-14368711 5.5 
chr12:14368752-14368785 5.84848 
chr12:14369246-14369262 5.875 
chr12:14369517-14369529 6 
chr12:14374511-14374534 5.52174 
chr12:14374665-14374688 5.82609 
chr12:14374833-14374863 5.9 
chr12:14375130-14375158 5.75 
chr12:14375484-14375500 6 
chr12:14376051-14376068 6 
chr12:14378462-14378485 5.91304 
chr12:14379201-14379229 5.28571 
chr12:14379706-14379773 5.89552 
chr12:14381009-14381039 6 
chr12:14381376-14381403 5.2963 
chr12:14382638-14382654 6 
chr12:14391635-14391667 5.5 
chr12:14392834-14392856 5.86364 
chr12:14394417-14394429 6 
chr12:14394573-14394618 5.51111 
chr12:14394768-14394790 6 
chr12:14395076-14395090 6 
chr12:14395898-14395924 5.88462 
chr12:14396014-14396034 6 
chr12:14398829-14398841 6 
chr12:14399357-14399379 5.95455 
chr12:14399800-14399828 6 
chr12:14401488-14401500 6 
chr12:14401963-14401980 6 
chr12:14405155-14405169 5.92857 
chr12:14405237-14405261 5.5 
chr12:14405743-14405761 6 
chr12:14406355-14406379 5.66667 
chr12:14407009-14407026 6 
chr12:14407316-14407339 6 
chr12:14412453-14412468 6 
chr12:14416146-14416168 5.90909 
chr12:14417195-14417207 6 
chr12:14418644-14418670 5.57692 
chr12:14419332-14419352 5.95 
chr12:14419752-14419778 5.61538 
chr12:14420035-14420053 6 
chr12:14421806-14421827 6 
chr12:14422152-14422176 5.75 
chr12:14422773-14422793 6 
chr12:14424035-14424066 6 
chr12:14424370-14424390 5.7 
chr12:14425517-14425557 5.925 
chr12:14427352-14427381 6 
chr12:14428653-14428675 5.86364 
chr12:14429310-14429328 6 
chr12:14430938-14431001 5.87302 
chr12:14431223-14431258 6 
chr12:14432082-14432107 5.6 
chr12:14432544-14432557 6 
chr12:14433422-14433440 6 
chr12:14434196-14434220 5.91667 
chr12:14434373-14434416 5.90698 
chr12:14434959-14434981 6 
chr12:14438017-14438047 5.43333 
chr12:14442876-14442913 5.27027 
chr12:14445137-14445156 5.68421 
chr12:14445824-14445839 6 
chr12:14451333-14451351 5.77778 
chr12:14453590-14453607 5.82353 
chr12:14455222-14455257 5.54286 
chr12:14456038-14456055 6 
chr12:14456359-14456380 5.95238 
chr12:14456937-14456965 5.57143 
chr12:14457617-14457630 6 
chr12:14459284-14459297 6 
chr12:14459608-14459654 5.80435 
chr12:14461221-14461244 5.73913 
chr12:14461253-14461268 6 
chr12:14462398-14462412 6 
chr12:14463253-14463300 5.85106 
chr12:14464132-14464194 5.72581 
chr12:14464980-14465015 6 
chr12:14466061-14466088 6 
chr12:14468986-14469023 5.94595 
chr12:14469314-14469339 5.88 
chr12:14471241-14471277 5.80556 
chr12:14471288-14471326 5.78947 
chr12:14471342-14471404 5.82258 
chr12:14472482-14472499 6 
chr12:14475882-14475898 5.875 
chr12:14476365-14476386 5.85714 
chr12:14476965-14476996 5.48387 
chr12:14477901-14477913 6 
chr12:14478258-14478305 6 
chr12:14479100-14479118 6 
chr12:14479404-14479416 6 
chr12:14480449-14480480 5.93548 
chr12:14481416-14481437 6 
chr12:14481784-14481817 5.90909 
chr12:14482376-14482388 6 
chr12:14482727-14482742 5.86667 
chr12:14483214-14483228 6 
chr12:14483564-14483584 5.65 
chr12:14484491-14484645 5.45455 
chr12:14485705-14485718 6 
chr12:14488285-14488327 6 
chr12:14491344-14491366 5.95455 
chr12:14491548-14491583 5.82857 
chr12:14494004-14494027 6 
chr12:14494333-14494356 5.65217 
chr12:14495125-14495156 5.93548 
chr12:14495324-14495359 6 
chr12:14495514-14495586 5.22222 
chr12:14495612-14495625 5.92308 
chr12:14497399-14497429 5.13333 
chr12:14497491-14497509 6 
chr12:14498153-14498180 6 
chr12:14498905-14498923 5.88889 
chr12:14500057-14500078 5.71429 
chr12:14502147-14502174 6 
chr12:14506949-14507005 6 
chr12:14508454-14508479 6 
chr12:14509328-14509472 5.64583 
chr12:14510071-14510093 6 
chr12:14510531-14510551 6 
chr12:14510700-14510727 5.74074 
chr12:14512120-14512143 5.78261 
chr12:14512693-14512719 6 
chr12:14513256-14513287 5.32258 
chr12:14513559-14513576 5.76471 
chr12:14513697-14513718 6 
chr12:14513873-14513891 6 
chr12:14514900-14514917 5.76471 
chr12:14515294-14515327 5.18182 
chr12:14516139-14516160 5.7619 
chr12:14516638-14516661 5.69565 
chr12:14517529-14517545 6 
chr12:14518626-14518651 5.36 
chr12:14522275-14522296 5.80952 
chr12:14527203-14527222 5.94737 
chr12:14527975-14528005 5.83333 
chr12:14528464-14528516 5.57692 
chr12:14529913-14529938 5.64 
chr12:14530543-14530562 5.89474 
chr12:14531022-14531044 6 
chr12:14533195-14533209 5.92857 
chr12:14533555-14533570 5.86667 
chr12:14540141-14540153 6 
chr12:14540923-14540959 5.63889 
chr12:14542550-14542579 5.93103 
chr12:14543683-14543718 5.17143 
chr12:14544648-14544668 5.95 
chr12:14545156-14545177 6 
chr12:14550109-14550141 5.625 
chr12:14550551-14550584 5.33333 
chr12:14552541-14552561 5.6 
chr12:14554126-14554141 5.86667 
chr12:14554648-14554664 6 
chr12:14554994-14555074 5.75 
chr12:14555541-14555555 6 
chr12:14555954-14555983 5.24138 
chr12:14556096-14556114 5.83333 
chr12:14556698-14556728 5.36667 
chr12:14558335-14558361 6 
chr12:14559451-14559476 5.36 
chr12:14559526-14559552 5.34615 
chr12:14559599-14559611 6 
chr12:14560292-14560359 5.55224 
chr12:14561050-14561080 5.7 
chr12:14563678-14563695 6 
chr12:14564465-14564502 5.45946 
chr12:14564731-14564761 5.3 
chr12:14568415-14568434 5.68421 
chr12:14572552-14572579 5.22222 
chr12:14572712-14572738 5.42308 
chr12:14575246-14575286 6 
chr12:14576211-14576240 5.62069 
chr12:14576508-14576527 6 
chr12:14577297-14577329 5.625 
chr12:14577342-14577394 5.25 
chr12:14577405-14577428 5.56522 
chr12:14579757-14579779 6 
chr12:14580044-14580069 5.6 
chr12:14583097-14583129 5.9375 
chr12:14585280-14585307 5.25926 
chr12:14586604-14586621 5.88235 
chr12:14588016-14588094 5.61538 
chr12:14589625-14589649 5.79167 
chr12:14592774-14592817 6 
chr12:14593335-14593354 5.68421 
chr12:14594421-14594436 6 
chr12:14597924-14597938 6 
chr12:14598299-14598341 5.7381 
chr12:14599070-14599095 5.92 
chr12:14600215-14600230 6 
chr12:14600992-14601013 5.52381 
chr12:14602908-14602929 5.57143 
chr12:14603697-14603745 5.27083 
chr12:14604022-14604034 6 
chr12:14604281-14604311 5.5 
chr12:14608116-14608130 6 
chr12:14609927-14609950 6 
chr12:14610697-14610721 5.625 
chr12:14611029-14611059 5.73333 
chr12:14617137-14617165 6 
chr12:14618151-14618194 5.46512 
chr12:14619247-14619283 5.19444 
chr12:14619688-14619711 5.52174 
chr12:14621206-14621218 6 
chr12:14622296-14622312 6 
chr12:14622457-14622494 5.27027 
chr12:14623408-14623437 5.37931 
chr12:14625237-14625257 5.8 
chr12:14625734-14625762 5.28571 
chr12:14626068-14626112 5.20455 
chr12:14626209-14626258 5.91837 
chr12:14627253-14627284 5.6129 
chr12:14629345-14629364 6 
chr12:14630308-14630342 5.88235 
chr12:14634848-14634876 5.57143 
chr12:14647218-14647335 5.55556 
chr12:14647349-14647376 5.48148 
chr12:14647450-14647510 5.16667 
chr12:14647866-14647889 6 
chr12:14651672-14651690 5.77778 
chr12:14652103-14652139 5.55556 
chr12:14655180-14655203 5.78261 
chr12:14655454-14655488 5.73529 
chr12:14655722-14655746 5.75 
chr12:14655907-14655925 5.83333 
chr12:14656180-14656206 5.26923 
chr12:14658040-14658053 6 
chr12:14660090-14660113 5.43478 
chr12:14660568-14660591 5.52174 
chr12:14663330-14663349 5.73684 
chr12:14666302-14666344 5.11905 
chr12:14666714-14666726 6 
chr12:14669261-14669295 6 
chr12:14670081-14670093 6 
chr12:14671116-14671144 5.32143 
chr12:14671610-14671642 5.5625 
chr12:14672552-14672566 6 
chr12:14678196-14678237 5.80488 
chr12:14678616-14678655 5.84615 
chr12:14680476-14680492 6 
chr12:14682131-14682162 5.70968 
chr12:14683922-14683958 5.88889 
chr12:14684954-14684985 5.25806 
chr12:14687285-14687305 5.8 
chr12:14687465-14687490 5.96 
chr12:14687888-14687918 5.56667 
chr12:14689233-14689247 6 
chr12:14690022-14690038 6 
chr12:14691108-14691137 5.72414 
chr12:14691954-14691973 6 
chr12:14692342-14692388 5.71739 
chr12:14692803-14692897 5.70213 
chr12:14692947-14692994 5.91489 
chr12:14693023-14693066 5.62791 
chr12:14693102-14693129 5.2963 
chr12:14693290-14693316 5.38462 
chr12:14695461-14695492 5.29032 
chr12:14697936-14697965 5.72414 
chr12:14699251-14699277 5.46154 
chr12:14699804-14699833 6 
chr12:14700114-14700152 6 
chr12:14701391-14701426 5.91429 
chr12:14703329-14703347 6 
chr12:14703976-14703996 5.95 
chr12:14704916-14704950 5.23529 
chr12:14708471-14708496 6 
chr12:14708940-14708963 5.47826 
chr12:14709923-14709938 6 
chr12:14710983-14710996 6 
chr12:14712251-14712273 5.86364 
chr12:14712775-14712805 5.66667 
chr12:14713311-14713334 5.47826 
chr12:14715393-14715408 6 
chr12:14718376-14718430 5.5 
chr12:14719505-14719523 6 
chr12:14719728-14719741 6 
chr12:14720554-14720571 6 
chr12:14721809-14721841 5.5625 
chr12:14722372-14722395 5.52174 
chr12:14722445-14722474 5.41379 
chr12:14724370-14724382 6 
chr12:14724741-14724762 5.7619 
chr12:14725739-14725782 5.37209 
chr12:14727309-14727334 5.96 
chr12:14727599-14727623 5.45833 
chr12:14727770-14727787 5.82353 
chr12:14728768-14728803 5.88571 
chr12:14730139-14730155 5.8125 
chr12:14730656-14730668 6 
chr12:14730807-14730840 5.69697 
chr12:14731934-14731956 6 
chr12:14732781-14732802 6 
chr12:14734737-14734765 5.92857 
chr12:14736332-14736352 6 
chr12:14737857-14737900 5.67442 
chr12:14738850-14739004 5.88312 
chr12:14739330-14739751 5.81473 
chr12:14740205-14740231 6 
chr12:14742077-14742095 5.88889 
chr12:14744142-14744157 6 
chr12:14746363-14746384 5.85714 
chr12:14747431-14747464 5.72727 
chr12:14748024-14748045 5.90476 
chr12:14749291-14749307 6 
chr12:14751638-14751666 5.67857 
chr12:14753218-14753240 6 
chr12:14753924-14753967 5.83721 
chr12:14755458-14755485 5.2963 
chr12:14756838-14756865 5.85185 
chr12:14759517-14759539 6 
chr12:14761991-14762024 5.39394 
chr12:14762458-14762576 5.5339 
chr12:14762788-14762804 6 
chr12:14763988-14764015 5.22222 
chr12:14764199-14764222 5.69565 
chr12:14765727-14765746 5.78947 
chr12:14767376-14767400 5.58333 
chr12:14768518-14768538 5.7 
chr12:14768566-14768590 5.75 
chr12:14777376-14777413 5.81081 
chr12:14778261-14778274 6 
chr12:14778427-14778444 5.76471 
chr12:14779254-14779268 6 
chr12:14784153-14784175 5.59091 
chr12:14792233-14792250 6 
chr12:14793396-14793437 5.92683 
chr12:14794899-14794929 5.43333 
chr12:14797299-14797316 6 
chr12:14797674-14797690 6 
chr12:14798758-14798783 6 
chr12:14800741-14800777 5.22222 
chr12:14800876-14800906 5.83333 
chr12:14803167-14803193 5.73077 
chr12:14805097-14805117 6 
chr12:14805491-14805527 5.38889 
chr12:14811685-14811702 5.94118 
chr12:14811779-14811815 5.47222 
chr12:14815609-14815623 6 
chr12:14817413-14817454 5.31707 
chr12:14817781-14817814 5.81818 
chr12:14818152-14818166 6 
chr12:14819669-14819702 5.57576 
chr12:14820933-14820955 6 
chr12:14822115-14822152 5.83784 
chr12:14823743-14823766 5.43478 
chr12:14825151-14825177 5.96154 
chr12:14825541-14825570 5.17241 
chr12:14828141-14828187 6 
chr12:14830474-14830518 5.70455 
chr12:14830648-14830688 5.25 
chr12:14832152-14832174 5.63636 
chr12:14832808-14832836 5.35714 
chr12:14837433-14837616 5.78689 
chr12:14839997-14840022 5.32 
chr12:14840556-14840568 6 
chr12:14840579-14840610 5.54839 
chr12:14841186-14841205 5.68421 
chr12:14843463-14843489 5.88462 
chr12:14845784-14845797 6 
chr12:14848534-14848549 6 
chr12:14849854-14849919 5.69231 
chr12:14849929-14849954 6 
chr12:14849964-14849991 6 
chr12:14851087-14851145 5.7069 
chr12:14852398-14852421 5.52174 
chr12:14852894-14852906 6 
chr12:14856590-14856617 5.96296 
chr12:14857513-14857538 5.68 
chr12:14859407-14859420 6 
chr12:14865312-14865342 5.2 
chr12:14868592-14868624 5.90625 
chr12:14872376-14872391 6 
chr12:14872828-14872850 5.59091 
chr12:14874203-14874236 5.45455 
chr12:14874393-14874410 6 
chr12:14874673-14874709 5.88889 
chr12:14875634-14875697 5.93651 
chr12:14877694-14877730 6 
chr12:14879057-14879082 5.4 
chr12:14879379-14879418 5.38462 
chr12:14881309-14881342 5.87879 
chr12:14882746-14882809 5.46032 
chr12:14886303-14886323 5.85 
chr12:14886705-14886732 5.25926 
chr12:14886928-14886967 6 
chr12:14888011-14888045 5.88235 
chr12:14888159-14888172 6 
chr12:14889711-14889762 5.78431 
chr12:14889910-14889935 5.56 
chr12:14893437-14893451 6 
chr12:14893733-14893749 5.8125 
chr12:14894033-14894056 5.82609 
chr12:14895138-14895161 5.82609 
chr12:14898279-14898293 6 
chr12:14898495-14898534 5.61538 
chr12:14901478-14901499 5.7619 
chr12:14902658-14902672 6 
chr12:14903722-14903752 5.8 
chr12:14903824-14903843 5.78947 
chr12:14904057-14904069 6 
chr12:14905648-14905662 6 
chr12:14906125-14906163 5.81579 
chr12:14906943-14906965 5.86364 
chr12:14908554-14908580 5.96154 
chr12:14911036-14911083 5.21277 
chr12:14911592-14911612 6 
chr12:14915876-14915905 5.34483 
chr12:14917158-14917181 5.78261 
chr12:14919487-14919511 5.625 
chr12:14920176-14920199 5.69565 
chr12:14924603-14924638 5.22857 
chr12:14925670-14925683 6 
chr12:14930259-14930278 5.68421 
chr12:14930948-14930979 5.67742 
chr12:14932255-14932281 6 
chr12:14939559-14939593 5.23529 
chr12:14943579-14943628 5.14286 
chr12:14945765-14945791 5.65385 
chr12:14946973-14946986 6 
chr12:14947675-14947708 5.66667 
chr12:14948662-14948692 5.63333 
chr12:14949596-14949628 5.53125 
chr12:14953139-14953166 5.37037 
chr12:14955346-14955376 5.76667 
chr12:14966111-14966127 5.875 
chr12:14970090-14970114 5.625 
chr12:14970250-14970293 5.67442 
chr12:14971715-14971732 5.76471 
chr12:14974054-14974075 5.85714 
chr12:14974929-14974969 5.35 
chr12:14975251-14975289 5.68421 
chr12:14977742-14977788 5.65217 
chr12:14979399-14979412 5.92308 
chr12:14980331-14980348 5.76471 
chr12:14983053-14983089 6 
chr12:14983470-14983507 6 
chr12:14983529-14983628 5.64646 
chr12:14984205-14984217 6 
chr12:14986180-14986207 5.37037 
chr12:14987295-14987319 5.58333 
chr12:14988472-14988497 6 
chr12:14988993-14989019 5.69231 
chr12:14990906-14990952 5.63043 
chr12:14998491-14998548 5.64912 
chr12:14998562-14998657 5.6 
chr12:15004950-15004964 6 
chr12:15005332-15005376 5.75 
chr12:15005386-15005417 5.83871 
chr12:15006593-15006624 5.19355 
chr12:15006960-15006981 5.57143 
chr12:15008644-15008669 6 
chr12:15009032-15009052 5.85 
chr12:15013088-15013104 6 
chr12:15013929-15013982 5.41509 
chr12:15014319-15014334 6 
chr12:15019601-15019633 5.9375 
chr12:15021303-15021357 5.59259 
chr12:15026757-15026769 6 
chr12:15028271-15028316 6 
chr12:15030181-15030210 5.62069 
chr12:15030765-15030804 5.25641 
chr12:15031024-15031048 5.75 
chr12:15033169-15033210 5.36585 
chr12:15033708-15033736 5.5 
chr12:15034113-15034138 5.56 
chr12:15034478-15034500 5.54545 
chr12:15035595-15035619 5.875 
chr12:15035681-15035716 5.45714 
chr12:15036732-15036769 5.40541 
chr12:15039201-15039217 5.9375 
chr12:15039829-15039858 5.51724 
chr12:15041918-15041960 5.90476 
chr12:15043058-15043087 5.17241 
chr12:15047787-15047812 5.96 
chr12:15056001-15056035 6 
chr12:15058806-15058819 6 
chr12:15059520-15059546 5.92308 
chr12:15060164-15060193 5.13793 
chr12:15061812-15061833 5.80952 
chr12:15062929-15062951 5.5 
chr12:15065209-15065221 6 
chr12:15065382-15065416 5.5 
chr12:15067492-15067557 5.83077 
chr12:15068954-15068977 5.43478 
chr12:15076007-15076021 6 
chr12:15076401-15076467 5.77273 
chr12:15076936-15076950 6 
chr12:15078547-15078573 5.46154 
chr12:15080205-15080293 5.40909 
chr12:15080678-15080737 5.50847 
chr12:15083109-15083139 5.6 
chr12:15084297-15084310 6 
chr12:15086007-15086029 6 
chr12:15087177-15087194 5.94118 
chr12:15089121-15089139 5.83333 
chr12:15091360-15091380 5.75 
chr12:15092267-15092286 6 
chr12:15096311-15096341 5.8 
chr12:15100169-15100197 5.75 
chr12:15101034-15101066 6 
chr12:15105211-15105223 6 
chr12:15105893-15105926 5.81818 
chr12:15106731-15106925 5.65464 
chr12:15107959-15107984 5.68 
chr12:15110756-15110845 5.55056 
chr12:15119154-15119189 5.82857 
chr12:15120798-15120833 5.62857 
chr12:15121715-15121742 5.33333 
chr12:15128741-15128772 6 
chr12:15130493-15130517 5.625 
chr12:15130544-15130562 6 
chr12:15130691-15130703 6 
chr12:15134968-15134986 5.83333 
chr12:15136861-15136890 5.75862 
chr12:15139531-15139544 6 
chr12:15151232-15151249 5.76471 
chr12:15153171-15153205 5.82353 
chr12:15159746-15159777 5.6129 
chr12:15164992-15165097 5.84762 
chr12:15165130-15165143 6 
chr12:15171029-15171043 6 
chr12:15172245-15172263 5.83333 
chr12:15172582-15172602 5.7 
chr12:15174072-15174120 5.47917 
chr12:15174152-15174205 5.28302 
chr12:15177189-15177221 5.375 
chr12:15183222-15183259 5.67568 
chr12:15187824-15187860 5.86111 
chr12:15193736-15193754 5.83333 
chr12:15194517-15194529 6 
chr12:15198039-15198060 5.95238 
chr12:15199233-15199362 5.57364 
chr12:15200846-15200861 6 
chr12:15211522-15211549 5.55556 
chr12:15213689-15213713 5.75 
chr12:15214809-15214844 5.34286 
chr12:15217734-15217760 5.34615 
chr12:15219653-15219678 5.48 
chr12:15229154-15229171 5.94118 
chr12:15229864-15229883 5.63158 
chr12:15231661-15231687 5.65385 
chr12:15232028-15232041 6 
chr12:15234033-15234048 6 
chr12:15234412-15234429 6 
chr12:15234583-15234602 5.68421 
chr12:15237414-15237435 6 
chr12:15237444-15237489 5.62222 
chr12:15238539-15238560 5.52381 
chr12:15240936-15240977 5.17073 
chr12:15241115-15241145 5.26667 
chr12:15241373-15241403 5.26667 
chr12:15243022-15243065 5.62791 
chr12:15243844-15243876 5.75 
chr12:15245346-15245370 5.91667 
chr12:15246796-15246819 5.43478 
chr12:15247209-15247231 6 
chr12:15254424-15254456 5.375 
chr12:15255581-15255632 5.66667 
chr12:15257207-15257233 5.96154 
chr12:15258098-15258119 5.52381 
chr12:15258716-15258742 6 
chr12:15259030-15259240 5.72381 
chr12:15262876-15262914 5.5 
chr12:15263389-15263422 5.81818 
chr12:15264620-15264632 6 
chr12:15265605-15265628 5.52174 
chr12:15266605-15266622 5.94118 
chr12:15268032-15268073 5.36585 
chr12:15268548-15268570 6 
chr12:15269544-15269578 5.35294 
chr12:15270599-15270652 5.60377 
chr12:15273402-15273434 5.375 
chr12:15275719-15275750 5.80645 
chr12:15276384-15276430 5.3913 
chr12:15276530-15276602 5.25 
chr12:15279062-15279081 6 
chr12:15279638-15279669 5.93548 
chr12:15282920-15282939 5.73684 
chr12:15283020-15283055 5.31429 
chr12:15285895-15285924 5.62069 
chr12:15286080-15286103 6 
chr12:15286659-15286671 6 
chr12:15287232-15287254 5.81818 
chr12:15287537-15287562 5.44 
chr12:15291256-15291275 5.84211 
chr12:15291948-15291965 6 
chr12:15295624-15295651 5.22222 
chr12:15296205-15296248 5.18605 
chr12:15296320-15296367 5.12766 
chr12:15296975-15297003 5.35714 
chr12:15300001-15300013 6 
chr12:15301287-15301320 5.63636 
chr12:15301781-15301821 6 
chr12:15306870-15306891 5.66667 
chr12:15308929-15308954 5.52 
chr12:15311208-15311229 6 
chr12:15311781-15311796 6 
chr12:15312756-15312771 5.93333 
chr12:15313078-15313119 5.43902 
chr12:15313356-15313370 6 
chr12:15314072-15314158 6 
chr12:15314695-15314717 5.77273 
chr12:15316843-15316876 5.81818 
chr12:15319406-15319510 5.88462 
chr12:15319627-15319649 5.54545 
chr12:15321914-15321942 5.96429 
chr12:15322854-15322896 6 
chr12:15323376-15323402 5.30769 
chr12:15325613-15325632 5.68421 
chr12:15327409-15327438 5.86207 
chr12:15328083-15328112 5.65517 
chr12:15328267-15328317 6 
chr12:15330773-15330788 6 
chr12:15334979-15335004 5.8 
chr12:15336014-15336028 6 
chr12:15338632-15338645 6 
chr12:15338821-15338849 5.25 
chr12:15339148-15339182 5.38235 
chr12:15339459-15339551 5.6087 
chr12:15345152-15345196 5.38636 
chr12:15348485-15348541 5.78571 
chr12:15352309-15352322 5.92308 
chr12:15352610-15352636 5.46154 
chr12:15354471-15354706 5.22979 
chr12:15355903-15355928 5.64 
chr12:15356080-15356113 5.42424 
chr12:15356764-15356790 5.38462 
chr12:15360140-15360171 5.77419 
chr12:15360371-15360398 5.85185 
chr12:15361168-15361197 5.7931 
chr12:15361655-15361694 5.48718 
chr12:15362835-15362863 5.46429 
chr12:15363367-15363381 6 
chr12:15364218-15364257 6 
chr12:15364976-15364999 6 
chr12:15366906-15366977 5.56338 
chr12:15370307-15370332 5.48 
chr12:15377284-15377314 5.6 
chr12:15379530-15379550 5.7 
chr12:15381715-15381736 6 
chr12:15382214-15382237 5.65217 
chr12:15383502-15383518 6 
chr12:15383819-15383840 5.7619 
chr12:15388870-15388889 5.89474 
chr12:15391314-15391330 6 
chr12:15394100-15394124 5.625 
chr12:15397713-15397904 5.46073 
chr12:15397916-15398032 5.60345 
chr12:15402354-15402373 6 
chr12:15403042-15403054 6 
chr12:15403181-15403214 5.39394 
chr12:15404589-15404630 5.17073 
chr12:15406179-15406231 5.76923 
chr12:15406240-15406276 5.47222 
chr12:15406985-15407009 5.5 
chr12:15407614-15407667 5.88679 
chr12:15409054-15409090 5.88889 
chr12:15412525-15412548 5.47826 
chr12:15412600-15412634 5.26471 
chr12:15413376-15413401 6 
chr12:15414748-15414771 5.78261 
chr12:15418316-15418338 5.5 
chr12:15422967-15423022 5.38182 
chr12:15424391-15424460 5.37681 
chr12:15424496-15424524 5.67857 
chr12:15425926-15425958 5.625 
chr12:15425965-15426088 5.38211 
chr12:15428487-15428505 6 
chr12:15430757-15430825 5.67647 
chr12:15435807-15435825 5.77778 
chr12:15435958-15435978 5.7 
chr12:15439272-15439295 5.6087 
chr12:15442226-15442276 5.76 
chr12:15442977-15442996 5.68421 
chr12:15443941-15443954 6 
chr12:15450083-15450119 5.33333 
chr12:15456879-15456906 5.62963 
chr12:15463267-15463300 5.39394 
chr12:15464152-15464289 5.76642 
chr12:15464298-15464321 5.65217 
chr12:15464776-15464816 5.25 
chr12:15468279-15468295 6 
chr12:15472882-15472919 5.83784 
chr12:15473667-15473858 5.52356 
chr12:15474990-15475018 5.85714 
chr12:15484876-15484911 5.71429 
chr12:15485693-15485717 5.41667 
chr12:15486424-15486452 5.42857 
chr12:15491207-15491230 5.6087 
chr12:15494042-15494073 5.45161 
chr12:15494715-15494729 6 
chr12:15495831-15495862 5.80645 
chr12:15505583-15505620 5.86486 
chr12:15506521-15506546 5.4 
chr12:15509517-15509540 5.43478 
chr12:15512343-15512371 5.60714 
chr12:15512504-15512531 5.66667 
chr12:15513531-15513578 5.61702 
chr12:15513668-15513876 5.72596 
chr12:15513882-15513952 5.42857 
chr12:15514372-15514412 5.8 
chr12:15515692-15515710 5.88889 
chr12:15521385-15521410 5.6 
chr12:15528694-15528708 6 
chr12:15532299-15532311 6 
chr12:15532464-15532481 6 
chr12:15535093-15535122 6 
chr12:15538745-15538833 5.51136 
chr12:15539376-15539403 5.51852 
chr12:15542024-15542050 5.5 
chr12:15545654-15545685 5.83871 
chr12:15548743-15548769 6 
chr12:15552985-15552999 6 
chr12:15554773-15554791 5.72222 
chr12:15557122-15557160 5.5 
chr12:15557394-15557422 5.39286 
chr12:15558373-15558404 5.90323 
chr12:15561358-15561376 5.94444 
chr12:15565701-15565741 5.95 
chr12:15566424-15566458 5.41176 
chr12:15566757-15566778 5.90476 
chr12:15567390-15567413 5.69565 
chr12:15569234-15569266 5.78125 
chr12:15573082-15573100 6 
chr12:15575193-15575218 5.64 
chr12:15583330-15583351 5.80952 
chr12:15583793-15583807 6 
chr12:15584914-15584937 5.73913 
chr12:15585909-15585935 5.76923 
chr12:15586105-15586119 6 
chr12:15599083-15599095 6 
chr12:15599429-15599463 5.29412 
chr12:15599689-15599731 5.5 
chr12:15601273-15601289 6 
chr12:15606252-15606270 5.94444 
chr12:15607504-15607537 5.87879 
chr12:15610515-15610568 5.50943 
chr12:15614500-15614517 6 
chr12:15617275-15617302 5.7037 
chr12:15617841-15617870 5.27586 
chr12:15620343-15620373 5.83333 
chr12:15620999-15621018 6 
chr12:15622702-15622716 6 
chr12:15624534-15624570 5.41667 
chr12:15626702-15626724 6 
chr12:15629086-15629099 6 
chr12:15630284-15630302 6 
chr12:15631930-15631962 5.5625 
chr12:15633655-15633760 5.79048 
chr12:15634042-15634063 5.52381 
chr12:15635078-15635120 5.80952 
chr12:15639755-15639780 5.52 
chr12:15640501-15640526 5.36 
chr12:15640728-15640776 5.27083 
chr12:15644873-15644897 6 
chr12:15645490-15645523 5.21212 
chr12:15646183-15646216 5.27273 
chr12:15649058-15649099 5.80488 
chr12:15651493-15651514 6 
chr12:15652974-15653052 5.71795 
chr12:15660344-15660381 6 
chr12:15662223-15662245 5.72727 
chr12:15662620-15662640 5.85 
chr12:15663937-15663951 6 
chr12:15664486-15664504 6 
chr12:15665028-15665056 5.75 
chr12:15665936-15666236 5.83667 
chr12:15667385-15667409 5.79167 
chr12:15667669-15667711 5.83333 
chr12:15668880-15668942 5.74194 
chr12:15669270-15669579 5.69903 
chr12:15675029-15675055 5.76923 
chr12:15675181-15675201 5.85 
chr12:15676715-15676744 5.72414 
chr12:15677091-15677106 6 
chr12:15681294-15681306 6 
chr12:15682401-15682421 5.7 
chr12:15682518-15682531 5.92308 
chr12:15686578-15686596 5.88889 
chr12:15687218-15687243 5.72 
chr12:15688355-15688376 5.90476 
chr12:15692695-15692725 6 
chr12:15692852-15692883 5.3871 
chr12:15697440-15697456 6 
chr12:15698578-15698610 5.40625 
chr12:15701409-15701484 5.64 
chr12:15702839-15702871 5.625 
chr12:15705729-15705746 6 
chr12:15707293-15707358 5.4 
chr12:15709966-15709987 6 
chr12:15710832-15710876 5.63636 
chr12:15719429-15719466 5.83784 
chr12:15721362-15721392 6 
chr12:15724096-15724148 5.32692 
chr12:15724215-15724234 6 
chr12:15734232-15734247 6 
chr12:15735219-15735254 5.45714 
chr12:15735637-15735674 5.54054 
chr12:15736413-15736436 5.82609 
chr12:15742313-15742341 5.57143 
chr12:15744795-15744854 5.30508 
chr12:15747431-15747505 5.63514 
chr12:15754646-15754706 5.38333 
chr12:15759099-15759133 6 
chr12:15759693-15759709 5.9375 
chr12:15761950-15761976 5.69231 
chr12:15762591-15762624 5.33333 
chr12:15765038-15765064 6 
chr12:15770090-15770108 6 
chr12:15770251-15770299 5.41667 
chr12:15770904-15770940 5.19444 
chr12:15779561-15779578 6 
chr12:15781007-15781037 5.83333 
chr12:15782749-15782764 5.86667 
chr12:15783103-15783168 5.61538 
chr12:15783646-15783659 6 
chr12:15784499-15784522 5.69565 
chr12:15786107-15786132 5.36 
chr12:15789948-15789968 5.7 
chr12:15790530-15790555 5.32 
chr12:15794028-15794063 5.48571 
chr12:15794387-15794430 5.11628 
chr12:15795926-15795964 5.28947 
chr12:15796674-15796691 6 
chr12:15797631-15797643 6 
chr12:15806322-15806350 6 
chr12:15806730-15806756 5.57692 
chr12:15813554-15813586 5.125 
chr12:15814801-15814822 5.71429 
chr12:15815933-15815956 5.69565 
chr12:15816854-15816925 5.80282 
chr12:15816936-15816966 5.63333 
chr12:15820457-15820482 5.48 
chr12:15829193-15829214 6 
chr12:15831848-15831865 6 
chr12:15834239-15834266 6 
chr12:15834662-15834683 6 
chr12:15842406-15842441 5.34286 
chr12:15845253-15845272 6 
chr12:15850305-15850333 5.53571 
chr12:15853087-15853105 5.72222 
chr12:15856082-15856115 5.81818 
chr12:15856781-15856799 6 
chr12:15857885-15857906 5.57143 
chr12:15863967-15864012 6 
chr12:15867009-15867038 5.7931 
chr12:15867492-15867515 5.69565 
chr12:15868302-15868339 5.72973 
chr12:15870520-15870554 5.79412 
chr12:15871110-15871126 5.875 
chr12:15872105-15872170 5.43077 
chr12:15875939-15875962 5.82609 
chr12:15878385-15878417 5.375 
chr12:15880792-15880812 5.85 
chr12:15886178-15886190 6 
chr12:15886598-15886617 5.73684 
chr12:15886790-15886802 6 
chr12:15887607-15887633 5.46154 
chr12:15887643-15887676 6 
chr12:15888802-15888835 5.54545 
chr12:15890386-15890398 6 
chr12:15892581-15892614 5.33333 
chr12:15892703-15892728 5.76 
chr12:15893479-15893530 5.94118 
chr12:15897792-15897823 5.77419 
chr12:15898489-15898502 6 
chr12:15900951-15900979 5.78571 
chr12:15903199-15903221 5.68182 
chr12:15905379-15905410 5.93548 
chr12:15905699-15905722 5.47826 
chr12:15910562-15910590 6 
chr12:15911952-15911975 5.6087 
chr12:15912903-15912938 5.2 
chr12:15918734-15918761 5.92593 
chr12:15919101-15919116 5.86667 
chr12:15919249-15919275 5.73077 
chr12:15919950-15919995 5.35556 
chr12:15921363-15921384 6 
chr12:15923222-15923272 5.74 
chr12:15924649-15924675 5.96154 
chr12:15925479-15925506 5.92593 
chr12:15927484-15927647 5.72393 
chr12:15930205-15930237 5.84375 
chr12:15930965-15931002 5.37838 
chr12:15931412-15931427 5.86667 
chr12:15931903-15931923 5.95 
chr12:15932649-15932678 5.24138 
chr12:15933415-15933459 6 
chr12:15935264-15935280 6 
chr12:15935585-15935610 5.4 
chr12:15936649-15936664 6 
chr12:15938825-15938863 5.55263 
chr12:15944635-15944647 6 
chr12:15947215-15947230 6 
chr12:15949329-15949367 5.68421 
chr12:15950303-15950328 6 
chr12:15951387-15951415 5.89286 
chr12:15952388-15952412 5.54167 
chr12:15952545-15952741 5.77551 
chr12:15953335-15953367 5.34375 
chr12:15954554-15954582 5.78571 
chr12:15955301-15955338 5.89189 
chr12:15955704-15955727 5.78261 
chr12:15958233-15958246 6 
chr12:15958399-15958413 6 
chr12:15959822-15959851 5.96552 
chr12:15960713-15960771 5.68966 
chr12:15963567-15963583 6 
chr12:15966753-15966780 5.66667 
chr12:15967450-15967486 5.83333 
chr12:15969255-15969376 5.6281 
chr12:15970434-15970456 5.63636 
chr12:15972967-15973023 5.23214 
chr12:15974922-15974934 6 
chr12:15975601-15975627 5.76923 
chr12:15976449-15976471 5.68182 
chr12:15981530-15981549 5.84211 
chr12:15982256-15982269 5.92308 
chr12:15982402-15982414 6 
chr12:15982612-15982631 6 
chr12:15982641-15982674 5.48485 
chr12:15987969-15987986 6 
chr12:15989104-15989122 5.77778 
chr12:15993493-15993514 5.90476 
chr12:15995754-15995771 5.88235 
chr12:15996359-15996376 5.82353 
chr12:15996672-15996698 5.76923 
chr12:15998838-15998856 5.77778 
chr12:16002530-16002568 5.36842 
chr12:16003778-16003801 5.73913 
chr12:16004820-16004840 5.65 
chr12:16005523-16005554 5.25806 
chr12:16007376-16007403 5.22222 
chr12:16011646-16011700 5.68519 
chr12:16011710-16011735 5.36 
chr12:16013376-16013414 5.42105 
chr12:16015410-16015433 6 
chr12:16018181-16018202 5.90476 
chr12:16020330-16020358 6 
chr12:16021627-16021664 5.94595 
chr12:16021776-16021793 5.76471 
chr12:16023471-16023493 5.63636 
chr12:16023909-16023935 5.30769 
chr12:16026213-16026225 6 
chr12:16027400-16027446 5.13043 
chr12:16029921-16029945 5.41667 
chr12:16032110-16032137 5.2963 
chr12:16032782-16032800 6 
chr12:16032922-16032937 6 
chr12:16035399-16035424 5.64 
chr12:16035455-16035478 5.47826 
chr12:16036749-16036767 5.88889 
chr12:16037016-16037049 5.90909 
chr12:16037439-16037479 5.625 
chr12:16037691-16037717 5.38462 
chr12:16038114-16038134 6 
chr12:16038422-16038435 6 
chr12:16042420-16042442 5.90909 
chr12:16046522-16046562 5.35 
chr12:16048796-16048811 6 
chr12:16049166-16049187 6 
chr12:16050647-16050661 6 
chr12:16051022-16051048 5.65385 
chr12:16054794-16054809 6 
chr12:16055819-16055837 6 
chr12:16058140-16058152 6 
chr12:16059516-16059539 5.6087 
chr12:16059873-16059907 5.70588 
chr12:16062334-16062353 5.68421 
chr12:16064638-16064671 5.63636 
chr12:16067327-16067348 5.80952 
chr12:16068376-16068402 5.65385 
chr12:16069376-16069397 5.80952 
chr12:16070135-16070157 5.72727 
chr12:16072904-16072972 5.70588 
chr12:16073772-16073792 5.6 
chr12:16074860-16074876 5.9375 
chr12:16075937-16075969 5.6875 
chr12:16078756-16078774 6 
chr12:16079670-16079694 5.91667 
chr12:16082394-16082407 6 
chr12:16082515-16082532 5.76471 
chr12:16082647-16082676 5.62069 
chr12:16089775-16089911 5.80882 
chr12:16093268-16093298 5.93333 
chr12:16093818-16093832 6 
chr12:16095308-16095327 5.68421 
chr12:16096509-16096532 5.65217 
chr12:16096600-16096673 5.64384 
chr12:16096802-16096821 5.63158 
chr12:16102625-16102649 5.75 
chr12:16104830-16104848 5.83333 
chr12:16106386-16106398 6 
chr12:16111448-16111462 6 
chr12:16112947-16112979 5.28125 
chr12:16113128-16113213 5.55294 
chr12:16113570-16113592 6 
chr12:16115298-16115331 5.18182 
chr12:16115692-16115718 5.61538 
chr12:16117376-16117403 5.22222 
chr12:16120354-16120376 5.86364 
chr12:16121008-16121029 5.85714 
chr12:16121122-16121171 5.22449 
chr12:16123465-16123477 6 
chr12:16124442-16124462 6 
chr12:16127818-16127864 5.6087 
chr12:16128949-16128998 5.20408 
chr12:16129169-16129195 5.42308 
chr12:16134280-16134306 5.80769 
chr12:16134538-16134551 5.92308 
chr12:16137771-16137794 5.73913 
chr12:16140164-16140183 6 
chr12:16141434-16141458 5.5 
chr12:16143361-16143376 5.93333 
chr12:16146414-16146432 5.72222 
chr12:16146911-16146934 5.6087 
chr12:16149062-16149083 5.90476 
chr12:16149091-16149121 6 
chr12:16149441-16149473 5.5625 
chr12:16151245-16151264 6 
chr12:16152698-16152714 5.875 
chr12:16154187-16154205 5.88889 
chr12:16155376-16155420 5.40909 
chr12:16159185-16159212 5.51852 
chr12:16160100-16160136 6 
chr12:16160766-16160799 5.87879 
chr12:16164276-16164289 5.92308 
chr12:16169725-16169757 5.9375 
chr12:16169902-16169931 5.34483 
chr12:16170351-16170368 5.82353 
chr12:16175176-16175198 5.5 
chr12:16176407-16176424 6 
chr12:16177039-16177073 5.26471 
chr12:16177616-16177632 6 
chr12:16179534-16179582 5.41667 
chr12:16179743-16179767 5.83333 
chr12:16182361-16182387 6 
chr12:16182847-16182869 6 
chr12:16183022-16183034 6 
chr12:16186515-16186553 6 
chr12:16194272-16194292 6 
chr12:16197251-16197283 5.40625 
chr12:16204126-16204157 5.77419 
chr12:16204914-16204935 5.80952 
chr12:16205079-16205102 5.91304 
chr12:16207200-16207219 5.73684 
chr12:16208101-16208121 6 
chr12:16208588-16208634 5.95652 
chr12:16213162-16213181 5.94737 
chr12:16218767-16218811 5.68182 
chr12:16226621-16226636 6 
chr12:16227544-16227573 5.62069 
chr12:16228657-16228675 5.72222 
chr12:16232258-16232315 5.40351 
chr12:16232608-16232645 5.7027 
chr12:16233363-16233391 5.71429 
chr12:16238050-16238071 5.95238 
chr12:16240642-16240655 6 
chr12:16241051-16241086 5.68571 
chr12:16241299-16241320 5.57143 
chr12:16242752-16242768 6 
chr12:16243915-16243981 5.69697 
chr12:16245845-16246046 5.75124 
chr12:16246055-16246068 6 
chr12:16247754-16247769 5.93333 
chr12:16249318-16249337 6 
chr12:16251391-16251479 5.63636 
chr12:16256017-16256062 5.42222 
chr12:16256822-16256850 5.25 
chr12:16257283-16257297 6 
chr12:16257415-16257445 5.66667 
chr12:16258007-16258025 5.77778 
chr12:16259403-16259427 5.70833 
chr12:16263524-16263563 6 
chr12:16264956-16264996 5.9 
chr12:16265004-16265033 5.86207 
chr12:16266660-16266673 6 
chr12:16269242-16269254 6 
chr12:16269473-16269509 5.5 
chr12:16270978-16271036 5.53448 
chr12:16274201-16274228 5.37037 
chr12:16275542-16275554 6 
chr12:16275949-16275974 5.32 
chr12:16277936-16278040 5.5 
chr12:16280016-16280033 6 
chr12:16281376-16281403 5.33333 
chr12:16284218-16284246 5.32143 
chr12:16284287-16284305 6 
chr12:16291698-16291710 6 
chr12:16291851-16291876 5.84 
chr12:16292232-16292244 6 
chr12:16294419-16294440 5.71429 
chr12:16297785-16297805 5.75 
chr12:16304438-16304457 5.68421 
chr12:16304876-16304919 5.34884 
chr12:16305424-16305438 6 
chr12:16308445-16308474 5.58621 
chr12:16308639-16308653 5.92857 
chr12:16308939-16308977 5.52632 
chr12:16310043-16310061 6 
chr12:16313071-16313118 5.40426 
chr12:16313736-16313760 5.45833 
chr12:16320867-16320881 6 
chr12:16321917-16321941 5.41667 
chr12:16323053-16323082 5.86207 
chr12:16329232-16329283 5.86275 
chr12:16329476-16329508 6 
chr12:16330182-16330209 5.33333 
chr12:16330750-16330764 5.92857 
chr12:16331525-16331561 5.25 
chr12:16333837-16333871 5.88235 
chr12:16336253-16336332 5.56962 
chr12:16337733-16337760 5.40741 
chr12:16338729-16338757 5.89286 
chr12:16343676-16343688 6 
chr12:16346714-16346774 6 
chr12:16348126-16348188 5.80645 
chr12:16349295-16349350 5.4 
chr12:16350019-16350035 5.875 
chr12:16352238-16352254 6 
chr12:16353113-16353143 5.63333 
chr12:16355488-16355506 5.72222 
chr12:16355894-16355921 5.37037 
chr12:16358467-16358488 5.71429 
chr12:16358513-16358577 5.9375 
chr12:16362169-16362233 5.48438 
chr12:16364930-16364955 5.4 
chr12:16368136-16368158 6 
chr12:16371780-16371800 5.65 
chr12:16376054-16376086 5.375 
chr12:16377631-16377672 5.63415 
chr12:16382569-16382630 5.7541 
chr12:16382642-16382659 5.82353 
chr12:16383683-16383705 5.63636 
chr12:16385848-16385956 5.68519 
chr12:16387798-16387816 5.88889 
chr12:16388179-16388273 5.89362 
chr12:16391563-16391576 6 
chr12:16393718-16393759 5.58537 
chr12:16396110-16396156 5.34783 
chr12:16402711-16402747 5.41667 
chr12:16404930-16404964 5.85294 
chr12:16409792-16409833 5.60976 
chr12:16409846-16409882 6 
chr12:16409926-16409962 5.27778 
chr12:16411915-16411978 5.88889 
chr12:16412195-16412343 5.47973 
chr12:16412354-16412389 5.37143 
chr12:16415238-16415264 6 
chr12:16415447-16415470 5.56522 
chr12:16420595-16420627 5.5625 
chr12:16420647-16420685 5.52632 
chr12:16424512-16424539 5.96296 
chr12:16425355-16425380 5.36 
chr12:16426833-16426912 5.59494 
chr12:16430063-16430079 6 
chr12:16433506-16433525 5.63158 
chr12:16437031-16437052 5.61905 
chr12:16438060-16438081 5.90476 
chr12:16439450-16439473 6 
chr12:16440998-16441011 6 
chr12:16441799-16441826 5.40741 
chr12:16442015-16442056 5.87805 
chr12:16442382-16442431 5.61224 
chr12:16442828-16442870 5.52381 
chr12:16448948-16448991 5.55814 
chr12:16452851-16452872 5.90476 
chr12:16452963-16452984 5.95238 
chr12:16453443-16453465 5.95455 
chr12:16454951-16454975 5.66667 
chr12:16457764-16457781 5.88235 
chr12:16459941-16460097 5.5 
chr12:16462977-16463003 6 
chr12:16465012-16465082 5.75714 
chr12:16467897-16467916 5.73684 
chr12:16473423-16473446 5.65217 
chr12:16473760-16473772 6 
chr12:16474118-16474141 5.73913 
chr12:16474426-16474451 6 
chr12:16477010-16477061 5.68627 
chr12:16480520-16480541 5.61905 
chr12:16485246-16485266 5.7 
chr12:16486087-16486106 6 
chr12:16488757-16488777 5.75 
chr12:16493918-16494209 5.72509 
chr12:16494547-16494572 5.76 
chr12:16494876-16494900 5.79167 
chr12:16495042-16495060 6 
chr12:16497067-16497094 5.33333 
chr12:16498774-16498806 5.53125 
chr12:16499233-16499247 6 
chr12:16501735-16501750 6 
chr12:16502677-16502691 6 
chr12:16504743-16504756 5.92308 
chr12:16506691-16506706 6 
chr12:16507705-16507744 5.79487 
chr12:16508138-16508153 6 
chr12:16508954-16508966 6 
chr12:16511713-16511737 6 
chr12:16513472-16513485 6 
chr12:16515356-16515383 5.37037 
chr12:16518661-16518697 5.69444 
chr12:16519562-16519609 5.93617 
chr12:16521864-16521880 5.875 
chr12:16525743-16525959 5.50926 
chr12:16526459-16526517 5.34483 
chr12:16530061-16530097 5.30556 
chr12:16536282-16536305 5.43478 
chr12:16536370-16536401 5.96774 
chr12:16538624-16538637 5.92308 
chr12:16540042-16540070 5.21429 
chr12:16542420-16542443 5.43478 
chr12:16545648-16545686 5.5 
chr12:16545695-16545755 5.13333 
chr12:16547293-16547539 5.71545 
chr12:16547972-16548003 5.29032 
chr12:16548714-16548755 5.90244 
chr12:16550757-16550794 5.51351 
chr12:16555839-16555903 5.375 
chr12:16555952-16555968 6 
chr12:16560964-16560987 6 
chr12:16562188-16562270 5.43902 
chr12:16563440-16563476 5.36111 
chr12:16563538-16563697 5.45912 
chr12:16564659-16564694 5.37143 
chr12:16566996-16567014 5.83333 
chr12:16567291-16567311 6 
chr12:16567323-16567362 6 
chr12:16575186-16575212 5.38462 
chr12:16578157-16578188 5.22581 
chr12:16579727-16579751 5.83333 
chr12:16579903-16579916 6 
chr12:16584758-16584780 5.77273 
chr12:16585594-16585671 5.75325 
chr12:16586682-16586703 5.66667 
chr12:16587376-16587392 6 
chr12:16587588-16587615 5.62963 
chr12:16588113-16588144 5.41935 
chr12:16588926-16588940 6 
chr12:16589532-16589561 5.2069 
chr12:16593171-16593200 5.72414 
chr12:16597117-16597132 6 
chr12:16602201-16602221 5.8 
chr12:16603773-16603806 6 
chr12:16605651-16605681 5.2 
chr12:16607806-16607838 5.84375 
chr12:16610210-16610234 5.375 
chr12:16610747-16610783 5.22222 
chr12:16614759-16614795 5.94444 
chr12:16618626-16618654 5.25 
chr12:16622112-16622129 6 
chr12:16623695-16623737 5.11905 
chr12:16624839-16624876 5.78378 
chr12:16625367-16625379 6 
chr12:16632169-16632183 6 
chr12:16633076-16633089 6 
chr12:16633839-16633865 5.73077 
chr12:16635585-16635623 5.78947 
chr12:16637334-16637360 5.76923 
chr12:16637628-16637648 5.75 
chr12:16640201-16640241 5.6 
chr12:16641588-16641616 5.5 
chr12:16642045-16642072 5.85185 
chr12:16644376-16644391 5.93333 
chr12:16647487-16647520 5.36364 
chr12:16650595-16650612 5.82353 
chr12:16651668-16651694 5.57692 
chr12:16653376-16653421 5.26667 
chr12:16654032-16654057 5.92 
chr12:16661140-16661166 5.53846 
chr12:16663196-16663225 5.75862 
chr12:16663233-16663287 5.38889 
chr12:16666048-16666081 5.42424 
chr12:16668564-16668597 5.81818 
chr12:16678219-16678238 5.63158 
chr12:16684090-16684111 6 
chr12:16689006-16689047 5.85366 
chr12:16691542-16691555 6 
chr12:16693834-16693861 5.51852 
chr12:16697155-16697193 6 
chr12:16697283-16697319 5.25 
chr12:16698831-16698857 5.34615 
chr12:16702564-16702584 5.6 
chr12:16708273-16708300 5.2963 
chr12:16709038-16709074 5.27778 
chr12:16710301-16710314 6 
chr12:16711903-16711922 5.63158 
chr12:16712932-16712958 5.42308 
chr12:16715172-16715197 5.96 
chr12:16718917-16718969 6 
chr12:16720131-16720157 6 
chr12:16723240-16723271 5.29032 
chr12:16723389-16723414 5.36 
chr12:16725273-16725290 6 
chr12:16725613-16725654 6 
chr12:16727941-16727972 5.51613 
chr12:16731752-16731788 6 
chr12:16735980-16735995 6 
chr12:16741175-16741193 5.83333 
chr12:16749114-16749128 5.92857 
chr12:16753225-16753260 6 
chr12:16755243-16755269 5.26923 
chr12:16755829-16755854 5.44 
chr12:16757492-16757521 5.44828 
chr12:16759491-16759527 5.44444 
chr12:16760081-16760119 5.73684 
chr12:16761064-16761109 5.6 
chr12:16761141-16761167 5.65385 
chr12:16761551-16761575 5.41667 
chr12:16761627-16761688 5.77049 
chr12:16765694-16765714 5.75 
chr12:16767312-16767332 5.7 
chr12:16767518-16767541 5.43478 
chr12:16771540-16771592 5.5 
chr12:16774673-16774697 5.5 
chr12:16776810-16776822 6 
chr12:16779126-16779150 5.75 
chr12:16779907-16779934 5.37037 
chr12:16780617-16780642 5.96 
chr12:16781718-16781813 5.75789 
chr12:16783596-16783629 5.39394 
chr12:16783793-16783833 5.9 
chr12:16783986-16784010 6 
chr12:16784835-16784960 5.624 
chr12:16786124-16786147 5.65217 
chr12:16787291-16787322 5.29032 
chr12:16788708-16788765 5.33333 
chr12:16788774-16788836 5.19355 
chr12:16788845-16788880 5.48571 
chr12:16788901-16788945 5.59091 
chr12:16788965-16789006 5.14634 
chr12:16789041-16789072 5.6129 
chr12:16789162-16789185 5.65217 
chr12:16791928-16791942 6 
chr12:16792765-16792794 5.89655 
chr12:16793038-16793050 6 
chr12:16795066-16795143 5.85714 
chr12:16796731-16796769 5.34211 
chr12:16797600-16797660 5.4 
chr12:16799754-16799799 5.55556 
chr12:16800243-16800289 6 
chr12:16801359-16801376 5.82353 
chr12:16801967-16802001 6 
chr12:16802485-16802512 6 
chr12:16802654-16802679 6 
chr12:16805258-16805299 5.09756 
chr12:16810026-16810054 5.53571 
chr12:16812692-16812723 5.3871 
chr12:16813939-16813971 5.28125 
chr12:16815749-16815934 5.62162 
chr12:16817054-16817072 6 
chr12:16819253-16819282 5.34483 
chr12:16819561-16819591 5.73333 
chr12:16819962-16819985 5.47826 
chr12:16826550-16826590 5.25 
chr12:16827902-16827925 6 
chr12:16829914-16829947 5.24242 
chr12:16837981-16838009 5.78571 
chr12:16840139-16840175 5.30556 
chr12:16842705-16842831 5.68254 
chr12:16843561-16843600 5.58974 
chr12:16844635-16844657 5.77273 
chr12:16846442-16846455 5.92308 
chr12:16847982-16848013 5.74194 
chr12:16848411-16848533 5.84426 
chr12:16849115-16849147 5.4375 
chr12:16851108-16851134 5.34615 
chr12:16853105-16853126 5.52381 
chr12:16857164-16857181 5.82353 
chr12:16857490-16857519 5.24138 
chr12:16858173-16858186 6 
chr12:16858735-16858760 5.36 
chr12:16863361-16863381 5.7 
chr12:16863812-16863840 5.57143 
chr12:16865836-16865869 5.81818 
chr12:16867132-16867149 5.76471 
chr12:16867159-16867173 6 
chr12:16868093-16868118 5.4 
chr12:16874428-16874455 5.66667 
chr12:16874609-16874657 6 
chr12:16876739-16876795 5.875 
chr12:16879292-16879389 5.75258 
chr12:16881001-16881029 5.78571 
chr12:16882239-16882292 5.43396 
chr12:16884114-16884128 6 
chr12:16884160-16884175 5.86667 
chr12:16884326-16884348 6 
chr12:16886482-16886530 5.33333 
chr12:16887485-16887529 5.52273 
chr12:16888096-16888134 5.39474 
chr12:16890415-16890471 5.30357 
chr12:16891341-16891376 5.65714 
chr12:16894497-16894539 5.5 
chr12:16896471-16896495 5.54167 
chr12:16899315-16899339 5.375 
chr12:16899827-16899884 5.4386 
chr12:16900588-16900610 5.54545 
chr12:16902619-16902665 5.15217 
chr12:16903345-16903376 5.45161 
chr12:16908901-16908918 6 
chr12:16911993-16912014 5.57143 
chr12:16920624-16920651 6 
chr12:16920801-16920836 5.68571 
chr12:16925778-16925809 6 
chr12:16927602-16927629 6 
chr12:16929580-16929607 5.92593 
chr12:16931670-16931732 5.83871 
chr12:16931744-16931801 5.66667 
chr12:16934804-16934818 6 
chr12:16935995-16936018 5.47826 
chr12:16936189-16936208 6 
chr12:16939584-16939610 5.46154 
chr12:16939918-16939951 5.57576 
chr12:16939968-16940020 5.26923 
chr12:16945763-16945800 5.91892 
chr12:16951811-16951832 5.66667 
chr12:16953727-16953761 5.26471 
chr12:16953860-16953887 5.62963 
chr12:16954081-16954103 5.59091 
chr12:16958512-16958550 5.92105 
chr12:16961824-16961876 5.42308 
chr12:16963045-16963065 6 
chr12:16966423-16966449 5.53846 
chr12:16966738-16966876 5.71014 
chr12:16968005-16968029 5.41667 
chr12:16968441-16968468 6 
chr12:16969096-16969118 5.59091 
chr12:16971103-16971130 5.33333 
chr12:16971697-16971724 5.77778 
chr12:16973324-16973341 5.82353 
chr12:16973836-16973860 5.5 
chr12:16975441-16975472 5.51613 
chr12:16976523-16976562 5.20513 
chr12:16979446-16979506 5.95 
chr12:16981704-16981720 6 
chr12:16983170-16983209 5.53846 
chr12:16983337-16983356 5.63158 
chr12:16985557-16985630 5.69863 
chr12:16988074-16988132 5.62069 
chr12:16993862-16993896 5.41176 
chr12:16993933-16993973 5.375 
chr12:16995178-16995196 5.88889 
chr12:16995463-16995483 5.6 
chr12:16997521-16997567 6 
chr12:16998817-16998829 6 
chr12:16998843-16998858 5.93333 
chr12:17000029-17000160 5.36641 
chr12:17000592-17000627 5.34286 
chr12:17003035-17003074 5.35897 
chr12:17005776-17005788 6 
chr12:17006510-17006547 5.48649 
chr12:17007323-17007376 5.81132 
chr12:17010670-17010705 5.54286 
chr12:17011228-17011242 5.92857 
chr12:17013380-17013432 5.90385 
chr12:17015127-17015176 5.95918 
chr12:17015293-17015318 5.4 
chr12:17018448-17018475 5.37037 
chr12:17018530-17018549 6 
chr12:17021833-17021852 6 
chr12:17021996-17022028 5.4375 
chr12:17024114-17024140 5.80769 
chr12:17032258-17032284 5.84615 
chr12:17033004-17033046 5.59524 
chr12:17033558-17033577 5.84211 
chr12:17034339-17034370 5.29032 
chr12:17034515-17034535 5.6 
chr12:17037796-17037837 5.58537 
chr12:17037997-17038025 5.28571 
chr12:17038242-17038267 5.8 
chr12:17039840-17039884 5.93182 
chr12:17042166-17042202 5.63889 
chr12:17042260-17042281 5.61905 
chr12:17042888-17042902 6 
chr12:17043922-17043935 5.92308 
chr12:17044697-17044718 5.57143 
chr12:17046539-17046563 5.58333 
chr12:17047533-17047566 5.45455 
chr12:17049540-17049593 6 
chr12:17052529-17052559 5.26667 
chr12:17054306-17054331 5.84 
chr12:17057328-17057352 5.5 
chr12:17059550-17059587 5.91892 
chr12:17061984-17062005 5.61905 
chr12:17064748-17064777 5.68966 
chr12:17067414-17067444 5.3 
chr12:17072334-17072376 5.71429 
chr12:17073262-17073279 5.82353 
chr12:17073921-17073956 5.42857 
chr12:17074176-17074229 5.79245 
chr12:17078791-17078804 6 
chr12:17078867-17078892 5.6 
chr12:17085682-17085702 5.8 
chr12:17088060-17088089 5.68966 
chr12:17088876-17088918 5.78571 
chr12:17089786-17089807 5.80952 
chr12:17089958-17089977 5.63158 
chr12:17091153-17091179 6 
chr12:17095107-17095125 5.77778 
chr12:17095715-17095771 5.35714 
chr12:17097177-17097199 5.81818 
chr12:17102180-17102249 5.53623 
chr12:17102698-17102718 5.7 
chr12:17102949-17102974 5.8 
chr12:17103541-17103573 5.34375 
chr12:17103681-17103720 5.38462 
chr12:17105817-17105854 5.78378 
chr12:17107122-17107151 5.65517 
chr12:17109889-17109967 5.5641 
chr12:17110286-17110389 5.23301 
chr12:17110919-17110944 5.4 
chr12:17114312-17114332 6 
chr12:17114965-17114994 5.37931 
chr12:17119989-17120018 5.86207 
chr12:17124876-17124908 5.84375 
chr12:17125298-17125323 5.52 
chr12:17127271-17127285 6 
chr12:17127341-17127372 5.93548 
chr12:17128323-17128350 5.25926 
chr12:17128715-17128793 5.34615 
chr12:17130446-17130497 5.05882 
chr12:17132826-17132839 6 
chr12:17133026-17133050 5.58333 
chr12:17135295-17135315 5.8 
chr12:17135545-17135574 5.13793 
chr12:17135621-17135702 5.67901 
chr12:17136871-17136916 5.84444 
chr12:17138024-17138041 6 
chr12:17139639-17139691 5.44231 
chr12:17142780-17142801 5.80952 
chr12:17145146-17145190 5.79545 
chr12:17145693-17145728 6 
chr12:17150195-17150233 5.84211 
chr12:17151090-17151128 5.39474 
chr12:17157388-17157436 5.875 
chr12:17160056-17160086 5.33333 
chr12:17163490-17163516 5.34615 
chr12:17163876-17163936 5.66667 
chr12:17164805-17164827 5.59091 
chr12:17164891-17164916 5.36 
chr12:17167479-17167507 5.35714 
chr12:17169691-17169718 5.2963 
chr12:17173261-17173298 5.81081 
chr12:17180399-17180419 5.6 
chr12:17186560-17186616 5.60714 
chr12:17188438-17188463 5.88 
chr12:17188762-17188805 5.53488 
chr12:17192900-17192915 5.93333 
chr12:17195992-17196010 5.72222 
chr12:17196183-17196211 5.32143 
chr12:17199998-17200032 5.70588 
chr12:17205118-17205159 5.63415 
chr12:17205643-17205669 5.34615 
chr12:17208855-17208869 5.92857 
chr12:17216291-17216479 5.8617 
chr12:17219911-17219936 5.44 
chr12:17224510-17224540 5.5 
chr12:17226827-17226851 5.66667 
chr12:17228251-17228275 5.66667 
chr12:17228737-17228793 5.875 
chr12:17229620-17229634 6 
chr12:17230254-17230268 6 
chr12:17230775-17230802 5.40741 
chr12:17231432-17231461 5.48276 
chr12:17232939-17232973 5.64706 
chr12:17233095-17233115 5.75 
chr12:17234276-17234305 5.58621 
chr12:17234329-17234352 5.91304 
chr12:17235416-17235435 6 
chr12:17236734-17236777 5.76744 
chr12:17238510-17238562 5.96154 
chr12:17240360-17240376 6 
chr12:17241935-17241958 6 
chr12:17242759-17242777 5.88889 
chr12:17246078-17246097 5.73684 
chr12:17248287-17248309 5.59091 
chr12:17250096-17250161 5.70769 
chr12:17252349-17252376 5.81481 
chr12:17255628-17255652 5.5 
chr12:17256610-17256642 5.40625 
chr12:17258120-17258202 5.39024 
chr12:17258246-17258319 5.23288 
chr12:17259000-17259029 5.62069 
chr12:17259582-17259605 5.56522 
chr12:17260151-17260166 5.86667 
chr12:17261295-17261317 5.63636 
chr12:17262886-17262911 6 
chr12:17262984-17263024 5.7 
chr12:17264030-17264043 6 
chr12:17264810-17264842 5.15625 
chr12:17267764-17267781 5.82353 
chr12:17274195-17274212 5.82353 
chr12:17275420-17275482 5.25806 
chr12:17275697-17275724 5.59259 
chr12:17277261-17277481 5.83636 
chr12:17277795-17277841 5.17391 
chr12:17279217-17279234 5.76471 
chr12:17279402-17279430 5.28571 
chr12:17280586-17280629 5.37209 
chr12:17280719-17280772 5.39623 
chr12:17282039-17282067 5.17857 
chr12:17291549-17291584 5.8 
chr12:17293485-17293521 5.33333 
chr12:17297203-17297226 5.73913 
chr12:17304439-17304471 5.34375 
chr12:17306913-17306938 6 
chr12:17308211-17308228 6 
chr12:17309003-17309016 6 
chr12:17310207-17310236 5.58621 
chr12:17312302-17312337 5.71429 
chr12:17313320-17313346 5.92308 
chr12:17318179-17318208 5.48276 
chr12:17319046-17319062 6 
chr12:17320147-17320180 5.42424 
chr12:17320539-17320582 6 
chr12:17321239-17321278 5.74359 
chr12:17321302-17321326 5.75 
chr12:17321785-17321807 5.54545 
chr12:17321980-17322004 5.58333 
chr12:17322156-17322183 5.88889 
chr12:17322533-17322559 5.61538 
chr12:17323571-17323621 5.7 
chr12:17324173-17324218 5.31111 
chr12:17326938-17326979 5.14634 
chr12:17328151-17328175 5.79167 
chr12:17335063-17335095 5.375 
chr12:17335465-17335487 5.72727 
chr12:17341126-17341157 5.25806 
chr12:17341610-17341685 5.8 
chr12:17346487-17346525 5.97368 
chr12:17349058-17349089 5.90323 
chr12:17351394-17351433 5.69231 
chr12:17351643-17351694 5.82353 
chr12:17358383-17358400 5.82353 
chr12:17362242-17362264 5.86364 
chr12:17364523-17364538 6 
chr12:17365015-17365045 5.5 
chr12:17365459-17365519 5.61667 
chr12:17365779-17365805 5.46154 
chr12:17366495-17366517 5.5 
chr12:17367518-17367554 6 
chr12:17368746-17368779 5.39394 
chr12:17369070-17369099 5.37931 
chr12:17371132-17371161 5.55172 
chr12:17371289-17371308 5.63158 
chr12:17375040-17375058 6 
chr12:17376636-17376701 5.83077 
chr12:17382919-17382957 5.21053 
chr12:17383267-17383291 5.875 
chr12:17383848-17383865 6 
chr12:17389924-17390017 5.95699 
chr12:17392488-17392520 5.46875 
chr12:17393700-17393719 5.73684 
chr12:17394117-17394139 5.72727 
chr12:17394194-17394225 5.51613 
chr12:17396034-17396055 6 
chr12:17396365-17396385 6 
chr12:17398970-17398994 5.625 
chr12:17400128-17400164 5.91667 
chr12:17402376-17402397 5.7619 
chr12:17402441-17402454 5.92308 
chr12:17402617-17402652 5.45714 
chr12:17405376-17405411 5.48571 
chr12:17406322-17406343 5.61905 
chr12:17410317-17410334 5.76471 
chr12:17412173-17412209 5.22222 
chr12:17413485-17414089 5.5596 
chr12:17414538-17414554 6 
chr12:17414908-17414925 5.76471 
chr12:17415509-17415556 5.93617 
chr12:17415627-17415658 5.77419 
chr12:17416381-17416420 5.25641 
chr12:17417591-17417612 6 
chr12:17418268-17418296 5.57143 
chr12:17419251-17419274 5.78261 
chr12:17420351-17420383 5.71875 
chr12:17420679-17420691 6 
chr12:17421546-17421617 5.70423 
chr12:17422828-17422867 5.89744 
chr12:17425520-17425535 5.93333 
chr12:17426045-17426070 6 
chr12:17427023-17427048 5.84 
chr12:17428145-17428183 5.21053 
chr12:17428336-17428364 5.85714 
chr12:17428733-17428752 6 
chr12:17429981-17430004 5.65217 
chr12:17432800-17432855 5.67273 
chr12:17433780-17433793 6 
chr12:17435107-17435119 6 
chr12:17439159-17439189 6 
chr12:17439622-17439767 5.64828 
chr12:17441022-17441046 5.79167 
chr12:17443686-17443708 5.54545 
chr12:17444771-17444806 5.62857 
chr12:17445399-17445411 6 
chr12:17445564-17445576 6 
chr12:17446004-17446023 5.63158 
chr12:17446751-17446776 5.52 
chr12:17447892-17447922 5.93333 
chr12:17448165-17448199 5.97059 
chr12:17452112-17452134 6 
chr12:17458436-17458490 5.37037 
chr12:17460846-17460864 6 
chr12:17465674-17465695 6 
chr12:17466704-17466752 5.5 
chr12:17469773-17469807 5.35294 
chr12:17470158-17470259 5.66337 
chr12:17470537-17470580 5.27907 
chr12:17470860-17470897 6 
chr12:17476885-17476913 5.67857 
chr12:17476924-17476952 5.32143 
chr12:17479823-17479842 5.63158 
chr12:17480132-17480192 5.41667 
chr12:17481914-17481999 5.63529 
chr12:17483618-17483655 5.24324 
chr12:17484953-17484969 6 
chr12:17485445-17485468 6 
chr12:17485637-17485658 5.85714 
chr12:17485994-17486011 5.94118 
chr12:17497263-17497290 5.96296 
chr12:17498102-17498153 5.33333 
chr12:17498998-17499012 6 
chr12:17499162-17499181 6 
chr12:17499341-17499376 5.48571 
chr12:17502420-17502433 6 
chr12:17505555-17505573 6 
chr12:17505601-17505633 5.375 
chr12:17506785-17506805 6 
chr12:17513951-17513982 5.51613 
chr12:17515265-17515292 5.66667 
chr12:17516962-17516989 5.37037 
chr12:17519998-17520023 5.68 
chr12:17521023-17521045 5.5 
chr12:17522752-17522777 5.36 
chr12:17523314-17523343 5.27586 
chr12:17524702-17524802 5.88 
chr12:17526670-17526704 5.76471 
chr12:17527109-17527144 5.77143 
chr12:17527446-17527501 5.36364 
chr12:17528951-17528987 5.22222 
chr12:17532226-17532246 5.75 
chr12:17534731-17534773 5.92857 
chr12:17537690-17537716 5.34615 
chr12:17539546-17539574 5.57143 
chr12:17539833-17539859 5.42308 
chr12:17539965-17539981 6 
chr12:17540136-17540155 5.63158 
chr12:17542166-17542200 5.29412 
chr12:17542738-17542797 5.42373 
chr12:17546157-17546182 6 
chr12:17547138-17547191 5.5283 
chr12:17552436-17552457 5.66667 
chr12:17555624-17555658 5.23529 
chr12:17556670-17556693 5.95652 
chr12:17560758-17560783 5.88 
chr12:17566073-17566159 5.83721 
chr12:17567061-17567107 5.86957 
chr12:17573122-17573153 6 
chr12:17573167-17573259 5.52174 
chr12:17574759-17574791 5.625 
chr12:17575518-17575553 5.51429 
chr12:17577262-17577309 5.53191 
chr12:17577353-17577388 5.57143 
chr12:17577535-17577561 5.65385 
chr12:17578271-17578307 5.80556 
chr12:17579660-17579684 5.54167 
chr12:17582282-17582309 5.2963 
chr12:17584536-17584554 6 
chr12:17584704-17584725 6 
chr12:17586933-17586956 5.69565 
chr12:17587465-17587488 5.73913 
chr12:17589324-17589344 5.7 
chr12:17589832-17589896 5.46875 
chr12:17589915-17590041 5.31746 
chr12:17590058-17590093 5.45714 
chr12:17590121-17590189 5.26471 
chr12:17590715-17590728 6 
chr12:17591940-17591955 6 
chr12:17592166-17592199 5.81818 
chr12:17593046-17593076 5.36667 
chr12:17593737-17593765 5.21429 
chr12:17594454-17594498 5.61364 
chr12:17594550-17594592 5.19048 
chr12:17595998-17596015 6 
chr12:17597478-17597520 5.40476 
chr12:17602055-17602074 5.63158 
chr12:17602202-17602231 5.89655 
chr12:17604173-17604200 5.37037 
chr12:17608226-17608309 5.50602 
chr12:17609016-17609041 5.4 
chr12:17614912-17614964 5.92308 
chr12:17617883-17617915 5.59375 
chr12:17621174-17621195 5.71429 
chr12:17621881-17621935 5.2963 
chr12:17624135-17624164 5.24138 
chr12:17629376-17629396 5.75 
chr12:17629569-17629585 6 
chr12:17631829-17631855 5.80769 
chr12:17632974-17632999 5.72 
chr12:17639411-17639507 5.25 
chr12:17640815-17640828 6 
chr12:17640871-17640885 6 
chr12:17644245-17644272 5.59259 
chr12:17644917-17644932 6 
chr12:17647501-17647518 6 
chr12:17647764-17647786 6 
chr12:17648652-17648675 5.47826 
chr12:17655334-17655367 5.24242 
chr12:17655847-17655876 5.7931 
chr12:17658766-17658794 5.46429 
chr12:17659071-17659088 5.76471 
chr12:17660138-17660164 5.80769 
chr12:17662767-17662841 5.74324 
chr12:17665123-17665146 5.78261 
chr12:17665632-17665655 5.65217 
chr12:17667332-17667361 5.65517 
chr12:17671310-17671342 5.40625 
chr12:17677326-17677393 5.25373 
chr12:17683331-17683411 5.8 
chr12:17688842-17688922 5.8 
chr12:17689596-17689619 5.6087 
chr12:17694094-17694141 6 
chr12:17694937-17695059 5.66393 
chr12:17697789-17697803 6 
chr12:17701795-17701876 5.40741 
chr12:17701890-17701924 5.5 
chr12:17706858-17706876 6 
chr12:17707782-17707854 5.77778 
chr12:17708644-17708679 5.4 
chr12:17708747-17708760 6 
chr12:17711339-17711376 5.37838 
chr12:17720908-17720927 5.63158 
chr12:17721098-17721115 6 
chr12:17722256-17722269 5.92308 
chr12:17722507-17722529 5.59091 
chr12:17725356-17725386 5.33333 
chr12:17733445-17733467 5.54545 
chr12:17734065-17734155 5.55556 
chr12:17736131-17736154 5.69565 
chr12:17736475-17736499 6 
chr12:17738135-17738150 6 
chr12:17738437-17738457 5.6 
chr12:17739358-17739421 5.63492 
chr12:17741633-17741651 5.88889 
chr12:17742923-17742936 6 
chr12:17744542-17744554 6 
chr12:17745783-17745797 6 
chr12:17746790-17746810 5.65 
chr12:17747303-17747362 5.23729 
chr12:17747678-17747703 5.48 
chr12:17749059-17749086 6 
chr12:17750046-17750076 5.23333 
chr12:17750262-17750292 5.5 
chr12:17751445-17751508 5.68254 
chr12:17752562-17752697 5.73333 
chr12:17752945-17752974 6 
chr12:17755436-17755457 5.52381 
chr12:17757489-17757524 5.17143 
chr12:17758870-17758882 6 
chr12:17760364-17760392 5.42857 
chr12:17761214-17761240 5.53846 
chr12:17762437-17762450 6 
chr12:17762492-17762531 5.35897 
chr12:17765641-17765675 5.76471 
chr12:17766560-17766602 5.2619 
chr12:17767274-17767292 6 
chr12:17773643-17773660 5.82353 
chr12:17774509-17774531 6 
chr12:17780158-17780210 5.23077 
chr12:17781451-17781475 5.83333 
chr12:17784745-17784760 6 
chr12:17785294-17785321 6 
chr12:17789862-17789897 5.82857 
chr12:17790930-17790955 6 
chr12:17792909-17792930 5.61905 
chr12:17794231-17794277 5.56522 
chr12:17794995-17795036 6 
chr12:17795049-17795079 5.33333 
chr12:17795902-17795928 5.38462 
chr12:17795951-17795981 5.46667 
chr12:17799089-17799128 5.92308 
chr12:17799559-17799574 5.93333 
chr12:17803183-17803201 5.72222 
chr12:17804125-17804155 5.53333 
chr12:17805473-17805507 5.23529 
chr12:17806599-17806626 5.2963 
chr12:17807126-17807158 5.34375 
chr12:17808058-17808076 5.77778 
chr12:17808223-17808242 6 
chr12:17808894-17808919 5.92 
chr12:17811084-17811219 5.7037 
chr12:17813242-17813273 5.58065 
chr12:17813788-17813801 6 
chr12:17814699-17814728 5.34483 
chr12:17816613-17816625 6 
chr12:17817465-17817495 5.8 
chr12:17817931-17817947 5.8125 
chr12:17818021-17818050 5.31034 
chr12:17820356-17820368 6 
chr12:17821376-17821399 5.43478 
chr12:17822692-17822713 5.66667 
chr12:17826468-17826493 5.48 
chr12:17827070-17827116 5.26087 
chr12:17830420-17830447 5.51852 
chr12:17831447-17831467 6 
chr12:17831785-17831933 5.66216 
chr12:17832589-17832605 5.875 
chr12:17835985-17835997 6 
chr12:17838025-17838047 5.81818 
chr12:17838467-17838484 6 
chr12:17841935-17842103 5.70833 
chr12:17847478-17847494 5.875 
chr12:17847534-17847575 5.65854 
chr12:17849982-17850049 5.44776 
chr12:17852445-17852464 5.63158 
chr12:17857135-17857159 5.45833 
chr12:17857928-17857947 6 
chr12:17858322-17858353 5.67742 
chr12:17859182-17859210 5.78571 
chr12:17859920-17859942 6 
chr12:17860316-17860358 5.52381 
chr12:17860477-17860511 5.29412 
chr12:17863978-17863997 6 
chr12:17865344-17865367 5.6087 
chr12:17865463-17865483 5.65 
chr12:17866430-17866452 5.63636 
chr12:17868825-17868930 5.60952 
chr12:17875593-17875677 5.75 
chr12:17880229-17880282 5.45283 
chr12:17881031-17881050 5.68421 
chr12:17881860-17881940 5.3625 
chr12:17883071-17883098 5.37037 
chr12:17885020-17885035 5.93333 
chr12:17888918-17888944 5.38462 
chr12:17889687-17889701 6 
chr12:17894164-17894213 5.83673 
chr12:17895376-17895433 6 
chr12:17896011-17896062 5.58824 
chr12:17896628-17896679 5.39216 
chr12:17898904-17898955 5.90196 
chr12:17899380-17899499 5.52101 
chr12:17899513-17899553 5.45 
chr12:17899739-17899753 6 
chr12:17900926-17900940 6 
chr12:17904827-17904848 6 
chr12:17909767-17909797 5.4 
chr12:17911173-17911215 5.7619 
chr12:17914646-17914659 6 
chr12:17920856-17920889 5.81818 
chr12:17921434-17921454 5.7 
chr12:17922140-17922172 5.34375 
chr12:17930058-17930084 5.5 
chr12:17933471-17933488 6 
chr12:17940272-17940300 5.60714 
chr12:17941102-17941138 5.83333 
chr12:17941404-17941426 5.54545 
chr12:17942990-17943011 5.80952 
chr12:17943713-17943736 5.43478 
chr12:17945876-17945890 6 
chr12:17948021-17948036 6 
chr12:17948496-17948514 5.94444 
chr12:17951694-17951711 6 
chr12:17952194-17952214 5.85 
chr12:17953156-17953189 5.57576 
chr12:17956371-17956394 5.56522 
chr12:17956674-17956694 5.7 
chr12:17957525-17957537 6 
chr12:17965508-17965528 6 
chr12:17971876-17971899 5.56522 
chr12:17972322-17972358 5.22222 
chr12:17972925-17972946 6 
chr12:17974447-17974478 5.16129 
chr12:17974924-17974955 5.6129 
chr12:17977524-17977556 5.75 
chr12:17979705-17979717 6 
chr12:17982433-17982467 5.23529 
chr12:17982560-17982588 5.25 
chr12:17983470-17983492 5.63636 
chr12:17983889-17983906 6 
chr12:17987532-17987554 5.68182 
chr12:17988332-17988352 6 
chr12:17988396-17988426 5.86667 
chr12:17991578-17991602 5.83333 
chr12:17993054-17993078 5.375 
chr12:17993641-17993659 5.88889 
chr12:17996165-17996200 5.57143 
chr12:17996806-17996832 5.30769 
chr12:17997165-17997188 5.47826 
chr12:17997978-17998019 5.26829 
chr12:18001880-18002011 5.77863 
chr12:18015496-18015513 5.82353 
chr12:18020942-18020967 5.36 
chr12:18026530-18026552 6 
chr12:18028937-18028971 5.17647 
chr12:18029479-18029501 5.68182 
chr12:18030144-18030175 5.32258 
chr12:18030307-18030331 5.5 
chr12:18036788-18036817 5.44828 
chr12:18040681-18040706 5.56 
chr12:18042876-18042921 5.44444 
chr12:18044179-18044219 5.35 
chr12:18044537-18044562 5.92 
chr12:18046576-18046596 5.7 
chr12:18046630-18046663 6 
chr12:18046673-18046725 5.53846 
chr12:18047859-18047876 5.76471 
chr12:18053105-18053122 6 
chr12:18053326-18053349 6 
chr12:18062785-18062812 5.25926 
chr12:18063128-18063145 6 
chr12:18069114-18069144 5.63333 
chr12:18075089-18075106 6 
chr12:18075224-18075273 5.65306 
chr12:18076245-18076272 5.62963 
chr12:18079133-18079165 5.28125 
chr12:18079801-18079826 6 
chr12:18080164-18080189 6 
chr12:18083761-18083776 6 
chr12:18085894-18085915 5.61905 
chr12:18086591-18086616 5.68 
chr12:18086680-18086712 5.46875 
chr12:18086881-18086898 5.82353 
chr12:18091065-18091096 5.93548 
chr12:18092297-18092334 5.72973 
chr12:18094345-18094367 5.68182 
chr12:18096836-18096871 5.2 
chr12:18100181-18100205 6 
chr12:18101326-18101376 5.66 
chr12:18105332-18105471 5.3741 
chr12:18105479-18105544 5.64615 
chr12:18105559-18105642 5.45783 
chr12:18105653-18105868 5.65116 
chr12:18105880-18106040 5.50625 
chr12:18109286-18109314 5.64286 
chr12:18111275-18111323 5.14583 
chr12:18113876-18113917 5.80488 
chr12:18114059-18114074 6 
chr12:18115446-18115468 6 
chr12:18121145-18121165 5.6 
chr12:18122664-18122682 5.88889 
chr12:18122833-18122853 6 
chr12:18124223-18124253 5.8 
chr12:18126190-18126284 5.74468 
chr12:18128068-18128101 5.51515 
chr12:18141117-18141154 5.56757 
chr12:18142631-18142666 5.48571 
chr12:18143803-18143834 5.74194 
chr12:18145854-18145866 6 
chr12:18148144-18148187 5.55814 
chr12:18148797-18148835 5.47368 
chr12:18150436-18150465 6 
chr12:18150518-18150542 5.83333 
chr12:18152033-18152049 5.8125 
chr12:18155225-18155243 5.72222 
chr12:18159463-18159494 5.80645 
chr12:18166027-18166069 5.83333 
chr12:18166404-18166423 6 
chr12:18171200-18171229 5.72414 
chr12:18173613-18173647 5.88235 
chr12:18183007-18183062 5.58182 
chr12:18183265-18183309 6 
chr12:18184244-18184270 5.26923 
chr12:18184566-18184593 5.37037 
chr12:18184631-18184678 5.29787 
chr12:18193879-18193892 6 
chr12:18194727-18194766 5.25641 
chr12:18197023-18197112 5.1236 
chr12:18197731-18197752 5.52381 
chr12:18199396-18199418 5.90909 
chr12:18199637-18199663 5.34615 
chr12:18200655-18200685 5.66667 
chr12:18200974-18200994 5.6 
chr12:18201252-18201293 5.41463 
chr12:18201463-18201489 5.30769 
chr12:18203499-18203530 5.3871 
chr12:18205440-18205585 5.91724 
chr12:18205784-18205838 5.46296 
chr12:18208095-18208136 5.39024 
chr12:18208841-18208863 6 
chr12:18211406-18211418 6 
chr12:18212208-18212238 5.26667 
chr12:18214381-18214463 5.85366 
chr12:18224464-18224501 5.54054 
chr12:18227471-18227496 5.32 
chr12:18234453-18234472 5.78947 
chr12:18238504-18238526 5.77273 
chr12:18238782-18238813 5.54839 
chr12:18238958-18238975 6 
chr12:18239510-18239523 6 
chr12:18242920-18242940 5.9 
chr12:18248318-18248351 5.81818 
chr12:18248757-18248871 5.62281 
chr12:18248876-18249150 5.52555 
chr12:18249162-18249188 5.61538 
chr12:18249199-18249376 5.58757 
chr12:18249386-18249551 5.59394 
chr12:18249587-18249786 5.59799 
chr12:18249818-18250158 5.57647 
chr12:18250169-18250577 5.56863 
chr12:18250707-18250733 5.65385 
chr12:18250743-18250769 5.65385 
chr12:18250779-18250876 5.43299 
chr12:18250880-18251167 5.65854 
chr12:18251177-18251323 5.67123 
chr12:18251395-18251609 5.38785 
chr12:18251619-18251672 5.58491 
chr12:18251691-18251812 5.56198 
chr12:18252496-18252522 5.61538 
chr12:18252537-18252563 5.34615 
chr12:18252595-18252625 5.43333 
chr12:18252998-18253010 6 
chr12:18253023-18253084 5.57377 
chr12:18253131-18253157 5.30769 
chr12:18253284-18253356 5.375 
chr12:18257243-18257266 5.43478 
chr12:18258629-18258692 5.60317 
chr12:18262462-18262485 5.52174 
chr12:18265690-18265749 5.27119 
chr12:18270113-18270125 6 
chr12:18271068-18271088 6 
chr12:18271255-18271284 5.65517 
chr12:18271429-18271456 5.55556 
chr12:18273456-18273482 5.38462 
chr12:18274027-18274057 5.63333 
chr12:18275341-18275360 5.68421 
chr12:18276270-18276301 5.48387 
chr12:18278165-18278182 5.82353 
chr12:18278685-18278706 6 
chr12:18279009-18279050 5.26829 
chr12:18281604-18281617 5.92308 
chr12:18285788-18285819 5.96774 
chr12:18287062-18287096 6 
chr12:18290401-18290430 5.72414 
chr12:18294516-18294536 5.95 
chr12:18296049-18296071 5.5 
chr12:18296102-18296142 5.2 
chr12:18299720-18299742 5.5 
chr12:18301153-18301206 5.81132 
chr12:18301809-18301830 5.52381 
chr12:18302766-18302803 5.48649 
chr12:18303207-18303240 5.45455 
chr12:18305725-18305739 6 
chr12:18306593-18306619 5.65385 
chr12:18307748-18307772 5.66667 
chr12:18316441-18316493 5.76923 
chr12:18316532-18316564 5.78125 
chr12:18316665-18316726 5.68852 
chr12:18320620-18320637 5.94118 
chr12:18324343-18324376 5.27273 
chr12:18324618-18324646 6 
chr12:18326852-18326876 5.625 
chr12:18326906-18326956 5.64 
chr12:18326967-18327007 5.3 
chr12:18327298-18327320 6 
chr12:18331174-18331198 5.70833 
chr12:18332546-18332644 5.79592 
chr12:18333515-18333538 5.73913 
chr12:18333694-18333719 5.88 
chr12:18336732-18336758 5.84615 
chr12:18342804-18342838 5.82353 
chr12:18343341-18343369 5.35714 
chr12:18343449-18343493 5.65909 
chr12:18344481-18344520 5.4359 
chr12:18344559-18344584 5.6 
chr12:18346056-18346080 6 
chr12:18347359-18347376 5.82353 
chr12:18347737-18347757 5.85 
chr12:18347969-18348013 5.18182 
chr12:18352983-18353004 5.7619 
chr12:18358803-18358857 5.25926 
chr12:18361092-18361124 5.84375 
chr12:18363119-18363144 5.32 
chr12:18368647-18368742 5.47368 
chr12:18372192-18372215 6 
chr12:18373876-18373895 5.73684 
chr12:18377416-18377445 5.48276 
chr12:18379854-18379893 5.92308 
chr12:18381246-18381258 6 
chr12:18384121-18384134 5.92308 
chr12:18384715-18384747 6 
chr12:18385634-18385666 5.34375 
chr12:18387767-18387785 5.88889 
chr12:18388828-18388842 6 
chr12:18391758-18391781 5.47826 
chr12:18392335-18392347 6 
chr12:18396128-18396154 6 
chr12:18400376-18400398 5.68182 
chr12:18401504-18401537 5.84848 
chr12:18406396-18406416 5.75 
chr12:18407787-18407876 5.38202 
chr12:18408150-18408221 5.78873 
chr12:18410564-18410837 5.62271 
chr12:18413601-18413636 5.54286 
chr12:18415494-18415523 5.7931 
chr12:18416984-18417002 5.83333 
chr12:18418557-18418580 5.47826 
chr12:18418947-18418970 6 
chr12:18419705-18419801 5.42708 
chr12:18421322-18421337 6 
chr12:18422693-18422732 5.35897 
chr12:18422823-18422856 5.9697 
chr12:18425949-18426005 5.44643 
chr12:18430081-18430109 5.57143 
chr12:18434202-18434216 6 
chr12:18438704-18438744 5.275 
chr12:18439167-18439189 5.72727 
chr12:18439656-18439681 5.44 
chr12:18441239-18441264 5.48 
chr12:18444666-18444689 5.43478 
chr12:18445144-18445184 5.9 
chr12:18448032-18448076 5.36364 
chr12:18449669-18449696 5.62963 
chr12:18451326-18451350 5.41667 
chr12:18454469-18454519 5.24 
chr12:18456015-18456283 5.81716 
chr12:18459624-18459654 5.3 
chr12:18460691-18460717 5.42308 
chr12:18464125-18464150 5.6 
chr12:18464330-18464356 5.61538 
chr12:18464376-18464439 5.52381 
chr12:18464464-18464480 6 
chr12:18465784-18465832 5.3125 
chr12:18466207-18466238 5.32258 
chr12:18466738-18466776 6 
chr12:18467393-18467444 5.52941 
chr12:18468826-18468851 6 
chr12:18468924-18468962 5.34211 
chr12:18469663-18469686 5.86957 
chr12:18469945-18469960 6 
chr12:18472018-18472037 5.73684 
chr12:18472263-18472290 5.37037 
chr12:18473255-18473276 5.85714 
chr12:18475315-18475356 5.73171 
chr12:18478640-18478673 5.81818 
chr12:18480376-18480403 5.2963 
chr12:18483921-18483950 5.27586 
chr12:18486215-18486229 6 
chr12:18487770-18487792 5.5 
chr12:18488392-18488425 5.51515 
chr12:18491033-18491093 5.33333 
chr12:18491576-18491638 5.74194 
chr12:18495421-18495448 5.66667 
chr12:18495461-18495487 5.26923 
chr12:18496392-18496421 5.7931 
chr12:18498642-18498676 5.44118 
chr12:18501134-18501210 5.44737 
chr12:18501263-18501277 6 
chr12:18501385-18501412 5.44444 
chr12:18503291-18503322 5.35484 
chr12:18505808-18505841 5.39394 
chr12:18509731-18509757 5.61538 
chr12:18510225-18510243 5.72222 
chr12:18511972-18512005 5.81818 
chr12:18513893-18513917 5.875 
chr12:18514018-18514033 6 
chr12:18517816-18517842 6 
chr12:18519463-18519480 5.88235 
chr12:18520469-18520500 5.96774 
chr12:18521319-18521335 6 
chr12:18521369-18521393 5.83333 
chr12:18522996-18523016 5.65 
chr12:18525007-18525028 5.57143 
chr12:18525121-18525144 5.73913 
chr12:18530535-18530567 5.34375 
chr12:18536723-18536750 5.51852 
chr12:18536900-18536930 5.9 
chr12:18538501-18538513 6 
chr12:18541194-18541215 5.95238 
chr12:18541858-18541882 6 
chr12:18543900-18543930 5.43333 
chr12:18544809-18544835 5.84615 
chr12:18547912-18548094 5.54945 
chr12:18548847-18548881 5.26471 
chr12:18549106-18549129 5.78261 
chr12:18549454-18549485 5.41935 
chr12:18549638-18549668 5.26667 
chr12:18552186-18552201 5.93333 
chr12:18558331-18558372 6 
chr12:18562481-18562499 6 
chr12:18563444-18563462 5.77778 
chr12:18569178-18569224 5.78261 
chr12:18575724-18575746 5.54545 
chr12:18576064-18576109 5.68889 
chr12:18577948-18577977 5.41379 
chr12:18578320-18578339 6 
chr12:18580108-18580141 5.75758 
chr12:18580434-18580486 5.48077 
chr12:18582090-18582115 5.32 
chr12:18586340-18586365 5.96 
chr12:18586460-18586481 5.95238 
chr12:18587356-18587421 5.4 
chr12:18588849-18588880 5.48387 
chr12:18593147-18593163 5.875 
chr12:18596222-18596273 5.4902 
chr12:18597536-18597564 5.46429 
chr12:18601715-18601761 5.34783 
chr12:18602201-18602231 5.93333 
chr12:18603060-18603072 6 
chr12:18605416-18605442 5.30769 
chr12:18607684-18607710 5.38462 
chr12:18613510-18613534 5.83333 
chr12:18613555-18613581 5.80769 
chr12:18616727-18616748 5.71429 
chr12:18618979-18619023 5.40909 
chr12:18622588-18622615 5.33333 
chr12:18623796-18623834 5.84211 
chr12:18626210-18626231 5.52381 
chr12:18628276-18628338 5.56452 
chr12:18628842-18628871 5.37931 
chr12:18631908-18632094 5.52688 
chr12:18633848-18633880 6 
chr12:18636675-18636695 5.65 
chr12:18640030-18640068 5.89474 
chr12:18642900-18642935 5.42857 
chr12:18644730-18644760 5.8 
chr12:18645617-18645642 5.8 
chr12:18645675-18645692 6 
chr12:18647320-18647356 5.77778 
chr12:18656465-18656492 5.7037 
chr12:18659954-18659976 5.59091 
chr12:18661955-18661998 5.69767 
chr12:18663621-18663647 5.92308 
chr12:18666701-18666715 6 
chr12:18669499-18669532 5.18182 
chr12:18669936-18669974 5.68421 
chr12:18672936-18672955 6 
chr12:18675850-18675876 5.34615 
chr12:18677492-18677511 5.89474 
chr12:18679558-18679592 5.76471 
chr12:18685817-18685830 6 
chr12:18686876-18686894 6 
chr12:18692929-18692945 5.875 
chr12:18693822-18693845 5.43478 
chr12:18700578-18700602 6 
chr12:18704071-18704103 5.28125 
chr12:18704556-18704581 5.64 
chr12:18711928-18711978 5.5 
chr12:18712710-18712795 5.95294 
chr12:18714213-18714226 6 
chr12:18714711-18714741 5.36667 
chr12:18714832-18714867 5.37143 
chr12:18715062-18715080 5.72222 
chr12:18716768-18716780 6 
chr12:18716862-18716889 5.55556 
chr12:18718876-18718896 5.6 
chr12:18719661-18719686 5.32 
chr12:18721318-18721376 5.60345 
chr12:18725213-18725248 5.37143 
chr12:18725272-18725325 5.60377 
chr12:18725413-18725442 5.82759 
chr12:18731975-18732001 5.30769 
chr12:18732458-18732505 5.46809 
chr12:18733065-18733087 5.81818 
chr12:18736924-18736976 5.90385 
chr12:18738352-18738376 5.54167 
chr12:18740651-18740709 5.68966 
chr12:18747572-18747589 5.94118 
chr12:18749418-18749431 5.92308 
chr12:18752577-18752642 5.73846 
chr12:18753372-18753400 5.46429 
chr12:18754206-18754230 5.66667 
chr12:18756246-18756270 5.79167 
chr12:18756905-18756922 5.76471 
chr12:18760986-18761010 6 
chr12:18761631-18761661 5.56667 
chr12:18767889-18767904 6 
chr12:18768264-18768317 5.88679 
chr12:18772006-18772037 5.90323 
chr12:18772675-18772688 6 
chr12:18773453-18773498 5.95556 
chr12:18774136-18774164 5.64286 
chr12:18774503-18774539 5.22222 
chr12:18778133-18778157 5.54167 
chr12:18783324-18783354 5.7 
chr12:18785851-18785864 6 
chr12:18786176-18786203 5.40741 
chr12:18789154-18789179 5.68 
chr12:18791751-18791777 5.92308 
chr12:18791885-18791901 6 
chr12:18792876-18792898 5.5 
chr12:18793876-18793901 5.48 
chr12:18794105-18794118 6 
chr12:18794434-18794478 5.77273 
chr12:18794677-18794692 6 
chr12:18795720-18795755 5.94286 
chr12:18795785-18795803 5.77778 
chr12:18803227-18803340 5.78761 
chr12:18803598-18803694 5.89583 
chr12:18805867-18805887 5.7 
chr12:18807228-18807240 6 
chr12:18809506-18809518 6 
chr12:18809669-18809696 5.55556 
chr12:18812597-18812620 5.6087 
chr12:18817014-18817045 5.35484 
chr12:18817939-18817958 5.63158 
chr12:18818086-18818121 5.85714 
chr12:18823228-18823241 6 
chr12:18823496-18823532 5.5 
chr12:18823590-18823621 5.45161 
chr12:18824121-18824152 6 
chr12:18830845-18830876 5.32258 
chr12:18838740-18838799 5.45763 
chr12:18841487-18841500 6 
chr12:18841876-18841948 5.29167 
chr12:18843143-18843165 6 
chr12:18847248-18847260 6 
chr12:18849256-18849280 6 
chr12:18851176-18851278 5.78431 
chr12:18853446-18853465 6 
chr12:18854540-18854582 6 
chr12:18855752-18855767 6 
chr12:18858801-18858823 5.68182 
chr12:18859165-18859193 5.85714 
chr12:18864316-18864335 5.63158 
chr12:18864463-18864489 6 
chr12:18865964-18865993 5.24138 
chr12:18868102-18868153 5.82353 
chr12:18868300-18868347 5.29787 
chr12:18868567-18868611 5.72727 
chr12:18868749-18868763 6 
chr12:18872568-18872583 5.93333 
chr12:18878703-18878730 5.7037 
chr12:18880284-18880308 5.375 
chr12:18884467-18884491 6 
chr12:18886915-18886943 5.25 
chr12:18887270-18887298 5.78571 
chr12:18890253-18890275 5.59091 
chr12:18892416-18892469 5.92453 
chr12:18895024-18895060 5.52778 
chr12:18895078-18895123 5.82222 
chr12:18896580-18896617 5.97297 
chr12:18898853-18898892 5.82051 
chr12:18902409-18902440 5.80645 
chr12:18904660-18904678 6 
chr12:18908049-18908067 6 
chr12:18908234-18908260 5.53846 
chr12:18908891-18908919 5.25 
chr12:18910106-18910139 5.39394 
chr12:18910751-18910765 6 
chr12:18911704-18911729 5.52 
chr12:18912445-18912468 5.52174 
chr12:18912534-18912559 5.52 
chr12:18919927-18919947 6 
chr12:18921822-18921848 5.84615 
chr12:18924885-18924930 5.55556 
chr12:18935604-18935638 5.44118 
chr12:18936256-18936284 5.53571 
chr12:18936297-18936354 5.82456 
chr12:18937206-18937262 5.85714 
chr12:18937524-18937549 5.48 
chr12:18944290-18944322 5.875 
chr12:18946566-18946593 5.92593 
chr12:18946612-18946670 5.25862 
chr12:18946707-18946790 5.46988 
chr12:18946844-18946860 5.875 
chr12:18946992-18947025 5.33333 
chr12:18947038-18947065 5.48148 
chr12:18948688-18948733 5.33333 
chr12:18949053-18949069 6 
chr12:18951869-18951887 5.72222 
chr12:18954160-18954196 5.86111 
chr12:18962271-18962285 6 
chr12:18964625-18964652 5.33333 
chr12:18966741-18966755 6 
chr12:18967711-18967760 5.63265 
chr12:18971470-18971508 6 
chr12:18973615-18973679 5.9375 
chr12:18975145-18975166 5.80952 
chr12:18980376-18980401 5.32 
chr12:18985338-18985351 6 
chr12:18987280-18987299 5.94737 
chr12:18988151-18988180 5.31034 
chr12:18988818-18988861 5.5814 
chr12:18988876-18988900 5.54167 
chr12:18990999-18991028 5.51724 
chr12:18991589-18991609 5.7 
chr12:18992463-18992557 5.95745 
chr12:18993921-18993937 6 
chr12:18997461-18997491 5.8 
chr12:19000194-19000219 5.52 
chr12:19003539-19003606 5.79104 
chr12:19003896-19003930 5.44118 
chr12:19006077-19006110 6 
chr12:19006423-19006435 6 
chr12:19009455-19009488 5.60606 
chr12:19010041-19010078 5.7027 
chr12:19013233-19013252 5.89474 
chr12:19013582-19013643 5.80328 
chr12:19014536-19014575 5.17949 
chr12:19015700-19015730 5.8 
chr12:19016257-19016291 5.29412 
chr12:19017241-19017275 5.52941 
chr12:19017502-19017529 5.77778 
chr12:19018134-19018161 5.74074 
chr12:19018554-19018576 5.68182 
chr12:19020202-19020228 5.84615 
chr12:19020548-19020578 5.86667 
chr12:19020780-19020799 6 
chr12:19023669-19023727 5.55172 
chr12:19023912-19023991 5.78481 
chr12:19024209-19024241 5.28125 
chr12:19024826-19024859 5.93939 
chr12:19025106-19025428 5.61801 
chr12:19026898-19026925 5.7037 
chr12:19031131-19031143 6 
chr12:19034553-19034592 6 
chr12:19036389-19036414 5.32 
chr12:19036876-19036903 5.92593 
chr12:19040118-19040141 6 
chr12:19040463-19040484 6 
chr12:19040847-19040870 6 
chr12:19041542-19041554 6 
chr12:19043004-19043033 5.44828 
chr12:19043186-19043209 5.43478 
chr12:19045795-19045812 6 
chr12:19048351-19048376 5.56 
chr12:19050139-19050173 5.91176 
chr12:19052274-19052287 6 
chr12:19052905-19052926 5.95238 
chr12:19054549-19054572 6 
chr12:19067275-19067319 5.38636 
chr12:19067446-19067467 5.61905 
chr12:19067675-19067732 5.4386 
chr12:19073551-19073610 5.77966 
chr12:19075114-19075141 5.51852 
chr12:19077568-19077596 5.78571 
chr12:19084078-19084101 5.91304 
chr12:19084564-19084601 5.67568 
chr12:19087599-19087617 6 
chr12:19089123-19089148 5.4 
chr12:19089222-19089278 5.53571 
chr12:19093485-19093521 6 
chr12:19093857-19093876 5.63158 
chr12:19094757-19094802 5.77778 
chr12:19095201-19095219 6 
chr12:19097471-19097502 5.54839 
chr12:19101614-19101642 6 
chr12:19102671-19102696 5.44 
chr12:19103316-19103346 5.26667 
chr12:19105059-19105080 5.52381 
chr12:19108406-19108422 5.8125 
chr12:19110992-19111023 5.77419 
chr12:19111695-19111718 6 
chr12:19113435-19113517 5.52439 
chr12:19114123-19114151 5.17857 
chr12:19119869-19119895 5.42308 
chr12:19122315-19122345 5.5 
chr12:19126026-19126059 5.48485 
chr12:19126070-19126092 5.63636 
chr12:19127145-19127178 5.33333 
chr12:19127221-19127236 6 
chr12:19127739-19127843 5.76923 
chr12:19129858-19129894 5.33333 
chr12:19131057-19131085 6 
chr12:19134953-19134977 5.375 
chr12:19135252-19135270 5.88889 
chr12:19136197-19136271 5.81081 
chr12:19136293-19136333 5.2 
chr12:19139452-19139696 5.12705 
chr12:19141793-19141810 6 
chr12:19145678-19145690 6 
chr12:19147373-19147394 5.57143 
chr12:19148303-19148338 5.74286 
chr12:19150809-19150857 5.83333 
chr12:19152453-19152484 5.93548 
chr12:19153436-19153462 6 
chr12:19154168-19154190 5.68182 
chr12:19156684-19156702 6 
chr12:19163433-19163462 5.34483 
chr12:19165027-19165042 6 
chr12:19166612-19166630 5.77778 
chr12:19168400-19168413 5.92308 
chr12:19170231-19170245 6 
chr12:19172538-19172554 6 
chr12:19175757-19175779 5.90909 
chr12:19180539-19180580 5.7561 
chr12:19181035-19181060 5.4 
chr12:19182052-19182156 5.5 
chr12:19182232-19182298 5.83333 
chr12:19194009-19194052 5.72093 
chr12:19194660-19194688 5.53571 
chr12:19195960-19195982 5.72727 
chr12:19196409-19196435 5.65385 
chr12:19197102-19197133 5.25806 
chr12:19200908-19200937 5.75862 
chr12:19201565-19201587 5.63636 
chr12:19202163-19202194 5.90323 
chr12:19202687-19202723 5.25 
chr12:19203215-19203238 5.86957 
chr12:19203908-19203934 5.84615 
chr12:19204712-19204724 6 
chr12:19205317-19205343 5.34615 
chr12:19205997-19206027 5.3 
chr12:19207625-19207641 6 
chr12:19209060-19209104 6 
chr12:19213452-19213470 6 
chr12:19214178-19214250 5.25 
chr12:19214723-19214786 5.36508 
chr12:19216362-19216387 5.6 
chr12:19217023-19217054 5.83871 
chr12:19218043-19218067 5.41667 
chr12:19223174-19223200 5.73077 
chr12:19223592-19223657 5.64615 
chr12:19223666-19223711 5.73333 
chr12:19224410-19224422 6 
chr12:19226255-19226278 5.69565 
chr12:19227909-19227932 5.69565 
chr12:19229120-19229160 5.775 
chr12:19230102-19230165 5.63492 
chr12:19232806-19232864 5.67241 
chr12:19233432-19233450 5.77778 
chr12:19235084-19235104 6 
chr12:19236685-19236721 6 
chr12:19239462-19239486 5.83333 
chr12:19240216-19240237 5.52381 
chr12:19240818-19240857 5.4359 
chr12:19240884-19240917 5.75758 
chr12:19241876-19241894 5.77778 
chr12:19242882-19242902 6 
chr12:19243012-19243033 5.71429 
chr12:19244443-19244469 5.69231 
chr12:19244847-19244876 5.41379 
chr12:19245680-19245697 6 
chr12:19246697-19246709 6 
chr12:19247123-19247135 6 
chr12:19247803-19247827 5.79167 
chr12:19249066-19249112 5.78261 
chr12:19249549-19249596 5.91489 
chr12:19250331-19250346 6 
chr12:19250838-19250854 6 
chr12:19251755-19251779 5.875 
chr12:19254297-19254321 5.625 
chr12:19256447-19256472 5.52 
chr12:19257559-19257575 6 
chr12:19257724-19257759 5.37143 
chr12:19259300-19259343 5.76744 
chr12:19260322-19260353 5.87097 
chr12:19260643-19260658 5.93333 
chr12:19261445-19261463 5.88889 
chr12:19263562-19263595 5.33333 
chr12:19264369-19264423 6 
chr12:19265213-19265407 5.92268 
chr12:19265703-19265734 6 
chr12:19269353-19269393 5.75 
chr12:19273188-19273234 5.47826 
chr12:19278621-19278645 5.91667 
chr12:19279427-19279452 5.8 
chr12:19280363-19280389 5.92308 
chr12:19281807-19281868 5.78689 
chr12:19282376-19282397 6 
chr12:19282504-19282524 5.65 
chr12:19282602-19282694 5.36957 
chr12:19282842-19282876 5.14706 
chr12:19283162-19283190 5.32143 
chr12:19283617-19283632 6 
chr12:19285707-19285721 6 
chr12:19285857-19285872 6 
chr12:19288815-19288827 6 
chr12:19288981-19289002 5.7619 
chr12:19296477-19296500 5.6087 
chr12:19296538-19296571 5.33333 
chr12:19298113-19298134 5.90476 
chr12:19300519-19300540 5.90476 
chr12:19300978-19301001 6 
chr12:19302437-19302467 5.9 
chr12:19303570-19303590 5.65 
chr12:19304798-19304813 6 
chr12:19305926-19305952 5.80769 
chr12:19309126-19309155 5.72414 
chr12:19309816-19309841 5.6 
chr12:19310031-19310061 6 
chr12:19311286-19311324 5.36842 
chr12:19311624-19311668 5.81818 
chr12:19312472-19312494 5.77273 
chr12:19313220-19313232 6 
chr12:19316603-19316627 5.91667 
chr12:19317123-19317151 5.89286 
chr12:19320339-19320363 6 
chr12:19320495-19320523 5.28571 
chr12:19321429-19321455 6 
chr12:19324593-19324630 5.35135 
chr12:19325939-19325963 6 
chr12:19329107-19329171 5.625 
chr12:19331744-19331770 5.53846 
chr12:19333685-19333736 5.2549 
chr12:19336634-19336660 5.73077 
chr12:19337057-19337083 5.42308 
chr12:19345050-19345081 5.3871 
chr12:19348181-19348204 5.47826 
chr12:19348225-19348252 5.37037 
chr12:19348606-19348625 6 
chr12:19348703-19348723 5.6 
chr12:19349727-19349757 6 
chr12:19350610-19350662 6 
chr12:19351863-19351876 5.92308 
chr12:19353207-19353249 5.30952 
chr12:19355584-19355609 5.76 
chr12:19360157-19360179 5.72727 
chr12:19365572-19365591 6 
chr12:19365755-19365780 5.68 
chr12:19368226-19368251 5.32 
chr12:19371827-19371885 5.75862 
chr12:19373047-19373079 5.75 
chr12:19373123-19373144 5.61905 
chr12:19375038-19375112 5.52703 
chr12:19375934-19375948 6 
chr12:19376234-19376286 5.53846 
chr12:19377304-19377323 6 
chr12:19380220-19380232 6 
chr12:19381695-19381717 5.68182 
chr12:19382719-19382746 5.62963 
chr12:19384456-19384541 5.47059 
chr12:19391074-19391094 5.8 
chr12:19391733-19391749 6 
chr12:19393376-19393388 6 
chr12:19393548-19393582 5.76471 
chr12:19394693-19394717 5.70833 
chr12:19395159-19395185 6 
chr12:19397853-19397867 6 
chr12:19398657-19398679 6 
chr12:19398907-19398927 5.75 
chr12:19400675-19400696 5.52381 
chr12:19400821-19400883 5.59677 
chr12:19403519-19403548 5.62069 
chr12:19404340-19404370 5.96667 
chr12:19404673-19404697 6 
chr12:19405589-19405610 5.57143 
chr12:19405998-19406019 6 
chr12:19408476-19408499 5.65217 
chr12:19410907-19410934 5.48148 
chr12:19410972-19411003 5.48387 
chr12:19411474-19411505 6 
chr12:19412130-19412145 5.86667 
chr12:19412721-19412748 5.62963 
chr12:19412888-19412913 6 
chr12:19413794-19413824 5.93333 
chr12:19415164-19415179 6 
chr12:19415814-19415832 5.83333 
chr12:19419236-19419270 5.79412 
chr12:19420584-19420609 5.48 
chr12:19422008-19422038 5.23333 
chr12:19422320-19422340 5.75 
chr12:19422636-19422650 6 
chr12:19423725-19423753 5.92857 
chr12:19424435-19424456 5.80952 
chr12:19432593-19432620 5.7037 
chr12:19432970-19432994 6 
chr12:19433649-19433677 5.75 
chr12:19434702-19434726 6 
chr12:19436083-19436102 6 
chr12:19436988-19437021 5.93939 
chr12:19441011-19441026 6 
chr12:19442844-19442889 6 
chr12:19446391-19446417 5.61538 
chr12:19448476-19448502 5.42308 
chr12:19450562-19450579 6 
chr12:19450680-19450698 5.72222 
chr12:19451342-19451358 6 
chr12:19452366-19452396 5.6 
chr12:19453906-19453922 6 
chr12:19455840-19455868 6 
chr12:19456707-19456724 6 
chr12:19456749-19456765 6 
chr12:19458795-19458813 6 
chr12:19461995-19462018 5.73913 
chr12:19463222-19463252 5.56667 
chr12:19463543-19463556 6 
chr12:19463706-19463729 5.86957 
chr12:19464196-19464208 6 
chr12:19464376-19464403 5.44444 
chr12:19467930-19467953 5.47826 
chr12:19469027-19469054 5.77778 
chr12:19470855-19470876 5.90476 
chr12:19474268-19474310 5.97619 
chr12:19475950-19475976 6 
chr12:19476435-19476447 6 
chr12:19476749-19476769 5.8 
chr12:19478621-19478652 5.48387 
chr12:19478941-19478992 5.86275 
chr12:19479503-19479530 5.77778 
chr12:19479998-19480020 5.68182 
chr12:19480173-19480194 5.80952 
chr12:19480563-19480591 6 
chr12:19481492-19481527 6 
chr12:19482845-19482870 5.64 
chr12:19486531-19486555 5.54167 
chr12:19487752-19487798 5.91304 
chr12:19487903-19487932 5.55172 
chr12:19487956-19487979 5.56522 
chr12:19488328-19488362 5.52941 
chr12:19488516-19488531 6 
chr12:19489903-19489933 5.93333 
chr12:19490482-19490510 5.64286 
chr12:19490965-19490977 6 
chr12:19491662-19491682 5.65 
chr12:19492959-19492978 5.73684 
chr12:19493876-19493905 5.75862 
chr12:19494589-19494614 5.6 
chr12:19495710-19495730 6 
chr12:19496983-19496995 6 
chr12:19498333-19498376 5.97674 
chr12:19500197-19500220 5.52174 
chr12:19500301-19500358 5.61404 
chr12:19500816-19500831 6 
chr12:19501986-19502071 5.52941 
chr12:19502637-19502687 5.6 
chr12:19503172-19503206 5.20588 
chr12:19503694-19503725 5.29032 
chr12:19503889-19503905 6 
chr12:19505010-19505026 6 
chr12:19505511-19505527 6 
chr12:19505706-19505729 5.65217 
chr12:19506070-19506101 6 
chr12:19507059-19507098 5.76923 
chr12:19507404-19507427 5.56522 
chr12:19508278-19508295 6 
chr12:19509097-19509125 5.75 
chr12:19509450-19509482 5.59375 
chr12:19509596-19509613 6 
chr12:19510173-19510202 5.68966 
chr12:19510477-19510517 5.325 
chr12:19510552-19510576 6 
chr12:19513235-19513252 5.76471 
chr12:19513539-19513581 5.83333 
chr12:19514100-19514129 5.72414 
chr12:19515101-19515120 6 
chr12:19515467-19515487 5.6 
chr12:19516044-19516082 6 
chr12:19516251-19516279 6 
chr12:19518299-19518313 5.92857 
chr12:19519586-19519600 6 
chr12:19520185-19520212 5.81481 
chr12:19520501-19520525 6 
chr12:19521003-19521057 5.2963 
chr12:19521944-19521986 5.95238 
chr12:19523609-19523647 5.42105 
chr12:19525325-19525340 5.93333 
chr12:19525684-19525717 5.9697 
chr12:19526314-19526326 6 
chr12:19527898-19527944 5.58696 
chr12:19530286-19530336 5.72 
chr12:19532462-19532482 5.7 
chr12:19533235-19533253 6 
chr12:19534181-19534197 6 
chr12:19534415-19534430 6 
chr12:19534946-19534976 5.23333 
chr12:19536093-19536134 5.46341 
chr12:19537249-19537266 6 
chr12:19538540-19538560 5.65 
chr12:19538631-19538663 6 
chr12:19540992-19541040 5.85417 
chr12:19541508-19541684 5.68182 
chr12:19544369-19544396 5.44444 
chr12:19544564-19544579 6 
chr12:19545424-19545454 5.96667 
chr12:19546160-19546234 5.87838 
chr12:19546959-19546982 5.95652 
chr12:19547913-19547932 6 
chr12:19547981-19548004 5.73913 
chr12:19548952-19548974 6 
chr12:19549246-19549271 5.68 
chr12:19549560-19549573 6 
chr12:19550176-19550211 6 
chr12:19551000-19551066 5.69697 
chr12:19551214-19551230 6 
chr12:19551594-19551611 5.82353 
chr12:19552172-19552193 5.85714 
chr12:19553116-19553146 6 
chr12:19553753-19553811 5.5 
chr12:19554092-19554129 5.81081 
chr12:19554289-19554314 5.44 
chr12:19554598-19554626 5.71429 
chr12:19557864-19557881 6 
chr12:19558245-19558273 5.60714 
chr12:19560232-19560258 6 
chr12:19561836-19561900 5.60938 
chr12:19563876-19563907 5.19355 
chr12:19565193-19565225 5.5 
chr12:19565519-19565534 6 
chr12:19566513-19566534 5.66667 
chr12:19566807-19566843 5.94444 
chr12:19568250-19568307 5.92982 
chr12:19568589-19568650 6 
chr12:19569118-19569138 5.7 
chr12:19569332-19569351 5.89474 
chr12:19569787-19569818 5.77419 
chr12:19571323-19571340 6 
chr12:19571828-19571849 5.85714 
chr12:19572522-19572541 5.68421 
chr12:19572955-19572969 6 
chr12:19573262-19573280 6 
chr12:19574278-19574315 5.81081 
chr12:19575998-19576023 6 
chr12:19576780-19576808 5.64286 
chr12:19577943-19577957 6 
chr12:19578707-19578723 6 
chr12:19580311-19580328 6 
chr12:19583944-19583982 5.5 
chr12:19586769-19586794 5.76 
chr12:19587453-19587472 5.94737 
chr12:19589492-19589535 5.74419 
chr12:19592311-19592327 6 
chr12:19592340-19592367 5.74074 
chr12:19592564-19592617 5.43396 
chr12:19592741-19592805 5.67188 
chr12:19592828-19592846 5.83333 
chr12:19592914-19592948 5.73529 
chr12:19593136-19593165 5.58621 
chr12:19593505-19593537 5.3125 
chr12:19597083-19597105 5.86364 
chr12:19597815-19597838 5.52174 
chr12:19598304-19598316 6 
chr12:19599666-19599680 6 
chr12:19599854-19599881 6 
chr12:19603601-19603623 5.81818 
chr12:19604620-19604633 5.92308 
chr12:19604819-19604838 5.94737 
chr12:19605427-19605443 5.9375 
chr12:19605895-19605912 6 
chr12:19608680-19608710 5.16667 
chr12:19612161-19612178 5.88235 
chr12:19612598-19612621 5.52174 
chr12:19613349-19613376 5.74074 
chr12:19614437-19614455 6 
chr12:19615136-19615156 5.7 
chr12:19616601-19616620 6 
chr12:19617485-19617532 5.76596 
chr12:19618327-19618346 5.78947 
chr12:19618707-19618738 5.48387 
chr12:19620983-19621004 5.71429 
chr12:19621060-19621086 6 
chr12:19621132-19621146 6 
chr12:19621561-19621589 5.39286 
chr12:19621599-19621620 5.71429 
chr12:19623087-19623105 5.88889 
chr12:19625241-19625270 5.75862 
chr12:19626310-19626356 6 
chr12:19627622-19627652 5.93333 
chr12:19628113-19628127 6 
chr12:19628367-19628407 5.95 
chr12:19632651-19632677 6 
chr12:19633913-19633942 5.37931 
chr12:19634026-19634047 6 
chr12:19634396-19634416 5.95 
chr12:19636896-19636926 5.13333 
chr12:19637002-19637024 5.86364 
chr12:19637184-19637204 6 
chr12:19637744-19637768 5.66667 
chr12:19638616-19638628 6 
chr12:19638882-19638897 6 
chr12:19639322-19639339 5.88235 
chr12:19639728-19639747 5.94737 
chr12:19641223-19641240 6 
chr12:19642924-19642949 6 
chr12:19644139-19644152 5.92308 
chr12:19645497-19645544 5.70213 
chr12:19645909-19645935 5.42308 
chr12:19646332-19646345 5.92308 
chr12:19647368-19647389 5.66667 
chr12:19647432-19647448 6 
chr12:19647832-19647855 5.86957 
chr12:19649909-19649991 5.30488 
chr12:19650262-19650281 6 
chr12:19650402-19650425 6 
chr12:19651950-19651963 5.92308 
chr12:19652549-19652561 6 
chr12:19654265-19654278 6 
chr12:19654731-19654746 6 
chr12:19656256-19656291 5.71429 
chr12:19658695-19658722 5.92593 
chr12:19662754-19662775 6 
chr12:19663798-19663811 6 
chr12:19665876-19665907 5.64516 
chr12:19665934-19665974 6 
chr12:19666826-19666838 6 
chr12:19666867-19666889 5.63636 
chr12:19666915-19666955 5.6 
chr12:19670360-19670387 5.59259 
chr12:19671041-19671068 5.40741 
chr12:19671152-19671167 6 
chr12:19671357-19671385 5.42857 
chr12:19672898-19672924 5.57692 
chr12:19673993-19674020 5.81481 
chr12:19676360-19676376 6 
chr12:19676970-19677010 5.875 
chr12:19677025-19677109 5.79762 
chr12:19678166-19678198 5.71875 
chr12:19678357-19678442 5.78824 
chr12:19678802-19678827 5.32 
chr12:19680507-19680519 6 
chr12:19682631-19682671 5.2 
chr12:19684489-19684511 5.68182 
chr12:19684529-19684586 5.4386 
chr12:19685178-19685227 5.40816 
chr12:19685239-19685267 5.64286 
chr12:19687220-19687239 6 
chr12:19688011-19688031 5.65 
chr12:19690129-19690146 5.82353 
chr12:19690782-19690795 6 
chr12:19691448-19691462 6 
chr12:19695074-19695101 5.25926 
chr12:19696196-19696213 6 
chr12:19696792-19696818 5.65385 
chr12:19698564-19698636 5.83333 
chr12:19698970-19699008 5.63158 
chr12:19699389-19699433 5.45455 
chr12:19700732-19700785 5.67925 
chr12:19701142-19701321 5.82123 
chr12:19704439-19704459 6 
chr12:19704620-19704633 6 
chr12:19705756-19705778 5.81818 
chr12:19706382-19706397 5.86667 
chr12:19706990-19707015 5.8 
chr12:19707335-19707358 6 
chr12:19707513-19707548 5.31429 
chr12:19707661-19707685 5.66667 
chr12:19709237-19709262 5.48 
chr12:19709647-19709683 5.61111 
chr12:19711233-19711268 5.4 
chr12:19712357-19712376 5.73684 
chr12:19712981-19713000 5.63158 
chr12:19713255-19713288 5.81818 
chr12:19718215-19718246 5.93548 
chr12:19722792-19722819 6 
chr12:19723693-19723717 5.91667 
chr12:19727440-19727463 5.69565 
chr12:19730166-19730213 5.76596 
chr12:19730308-19730328 5.8 
chr12:19731102-19731155 5.5283 
chr12:19732821-19732839 5.88889 
chr12:19738596-19738609 5.92308 
chr12:19739593-19739619 5.57692 
chr12:19740559-19740578 5.84211 
chr12:19741235-19741265 5.8 
chr12:19744113-19744127 6 
chr12:19744499-19744533 5.52941 
chr12:19745373-19745392 5.78947 
chr12:19746237-19746275 5.65789 
chr12:19746293-19746332 5.64103 
chr12:19747038-19747059 5.7619 
chr12:19747236-19747257 5.57143 
chr12:19748251-19748281 5.86667 
chr12:19748714-19748752 5.86842 
chr12:19751609-19751642 5.24242 
chr12:19753433-19753447 6 
chr12:19755454-19755480 6 
chr12:19757479-19757495 5.8125 
chr12:19757645-19757672 5.77778 
chr12:19759310-19759326 6 
chr12:19766922-19766946 5.70833 
chr12:19767530-19767593 5.88889 
chr12:19770187-19770232 5.77778 
chr12:19770650-19770749 5.89899 
chr12:19771693-19771712 5.84211 
chr12:19772134-19772154 5.8 
chr12:19772216-19772228 6 
chr12:19773118-19773142 6 
chr12:19773939-19774056 5.41026 
chr12:19780208-19780237 5.62069 
chr12:19781245-19781271 5.53846 
chr12:19782255-19782267 6 
chr12:19783296-19783317 5.85714 
chr12:19783469-19783481 6 
chr12:19783832-19783993 5.77019 
chr12:19784956-19785376 5.52143 
chr12:19785386-19785605 5.7032 
chr12:19786739-19786770 5.32258 
chr12:19789105-19789142 5.45946 
chr12:19789896-19789924 6 
chr12:19791731-19791780 5.81633 
chr12:19793752-19793768 5.875 
chr12:19795666-19795684 5.72222 
chr12:19795819-19795846 5.51852 
chr12:19796991-19797061 5.62857 
chr12:19797188-19797218 5.36667 
chr12:19799920-19799975 5.67273 
chr12:19800369-19800392 6 
chr12:19804813-19804835 6 
chr12:19809180-19809194 6 
chr12:19814718-19814738 6 
chr12:19817188-19817221 5.30303 
chr12:19818087-19818117 5.86667 
chr12:19818560-19818585 5.56 
chr12:19820626-19820638 6 
chr12:19820897-19820925 5.39286 
chr12:19821117-19821139 5.5 
chr12:19821184-19821221 5.35135 
chr12:19821743-19821772 5.68966 
chr12:19824051-19824063 6 
chr12:19825893-19825930 5.67568 
chr12:19827020-19827053 5.48485 
chr12:19827540-19827584 5.54545 
chr12:19828813-19828844 5.64516 
chr12:19829001-19829019 6 
chr12:19833634-19833669 5.65714 
chr12:19835959-19836013 5.44444 
chr12:19837398-19837431 6 
chr12:19840060-19840084 5.45833 
chr12:19841244-19841256 6 
chr12:19841879-19841913 6 
chr12:19842398-19842432 5.76471 
chr12:19843165-19843193 5.64286 
chr12:19843520-19843550 5.26667 
chr12:19844822-19844849 5.66667 
chr12:19845453-19845469 6 
chr12:19845567-19845596 5.34483 
chr12:19848039-19848057 6 
chr12:19849016-19849050 6 
chr12:19851459-19851482 5.6087 
chr12:19855755-19855812 5.40351 
chr12:19856909-19856921 6 
chr12:19857376-19857420 5.45455 
chr12:19858888-19858911 5.73913 
chr12:19859746-19859772 5.57692 
chr12:19860709-19860742 5.63636 
chr12:19860879-19860897 6 
chr12:19869924-19869941 6 
chr12:19870928-19870963 5.65714 
chr12:19874757-19874778 5.7619 
chr12:19876127-19876158 5.90323 
chr12:19877851-19877865 5.92857 
chr12:19880345-19880369 5.41667 
chr12:19881593-19881631 5.65789 
chr12:19881759-19881778 5.63158 
chr12:19887053-19887076 6 
chr12:19888754-19888783 6 
chr12:19891705-19891725 6 
chr12:19893485-19893514 5.96552 
chr12:19893997-19894030 5.54545 
chr12:19898626-19898642 6 
chr12:19899466-19899484 6 
chr12:19900376-19900401 5.32 
chr12:19903004-19903025 5.57143 
chr12:19904312-19904335 6 
chr12:19905435-19905487 5.48077 
chr12:19908547-19908591 5.61364 
chr12:19912876-19912901 5.4 
chr12:19913049-19913070 5.7619 
chr12:19915525-19915552 5.92593 
chr12:19915876-19915901 5.84 
chr12:19919721-19919746 5.44 
chr12:19924872-19924904 5.6875 
chr12:19926941-19926960 5.73684 
chr12:19928850-19928874 6 
chr12:19929557-19929584 5.40741 
chr12:19935782-19935795 6 
chr12:19936463-19936493 5.5 
chr12:19938627-19938661 5.94118 
chr12:19940303-19940329 6 
chr12:19941236-19941370 5.38806 
chr12:19941586-19941637 5.33333 
chr12:19941652-19941671 5.63158 
chr12:19942021-19942045 5.79167 
chr12:19943415-19943436 5.52381 
chr12:19944674-19944832 5.76582 
chr12:19946181-19946249 5.27941 
chr12:19948730-19948763 5.63636 
chr12:19949119-19949131 6 
chr12:19950382-19950395 6 
chr12:19950690-19950720 5.93333 
chr12:19951869-19951882 6 
chr12:19952173-19952191 6 
chr12:19954622-19954647 6 
chr12:19956753-19956772 5.73684 
chr12:19959736-19959760 5.375 
chr12:19962660-19962692 5.96875 
chr12:19963133-19963166 5.66667 
chr12:19963268-19963293 6 
chr12:19963677-19963704 5.66667 
chr12:19965214-19965241 5.37037 
chr12:19965487-19965522 5.37143 
chr12:19967568-19967592 5.83333 
chr12:19982349-19982376 5.2963 
chr12:19984243-19984273 5.26667 
chr12:19985035-19985065 5.86667 
chr12:19986920-19986965 5.86667 
chr12:19987575-19987602 5.37037 
chr12:19990250-19990283 5.36364 
chr12:19992300-19992321 6 
chr12:19993172-19993195 5.65217 
chr12:19993961-19993982 5.7619 
chr12:19997985-19998008 5.56522 
chr12:20004630-20004643 6 
chr12:20006470-20006517 5.95745 
chr12:20007559-20007600 5.39024 
chr12:20010228-20010270 5.80952 
chr12:20015734-20015751 6 
chr12:20015819-20015844 5.6 
chr12:20015890-20015934 5.95455 
chr12:20026429-20026454 5.68 
chr12:20026921-20026952 5.87097 
chr12:20027940-20027956 6 
chr12:20032723-20032737 6 
chr12:20034608-20034633 5.72 
chr12:20041186-20041213 5.88889 
chr12:20044524-20044559 5.34286 
chr12:20044901-20044931 5.26667 
chr12:20047362-20047409 5.76596 
chr12:20049523-20049778 5.73333 
chr12:20051232-20051248 5.875 
chr12:20052682-20052715 5.27273 
chr12:20053241-20053284 5.95349 
chr12:20056280-20056311 5.32258 
chr12:20057671-20057693 5.77273 
chr12:20058295-20058314 5.73684 
chr12:20058900-20058919 5.78947 
chr12:20060727-20060745 6 
chr12:20062979-20063038 5.67797 
chr12:20064298-20064459 5.87578 
chr12:20066347-20066376 5.48276 
chr12:20066489-20066509 5.9 
chr12:20068690-20068717 5.2963 
chr12:20072269-20072283 6 
chr12:20074123-20074142 6 
chr12:20074228-20074251 5.69565 
chr12:20076585-20076606 5.90476 
chr12:20077594-20077629 5.25714 
chr12:20078624-20078645 5.52381 
chr12:20079904-20079927 5.47826 
chr12:20081218-20081234 6 
chr12:20083910-20083962 5.73077 
chr12:20087683-20087714 5.58065 
chr12:20090929-20090964 5.57143 
chr12:20097882-20097921 5.76923 
chr12:20099457-20099481 5.75 
chr12:20099910-20099928 6 
chr12:20100254-20100271 6 
chr12:20101426-20101446 6 
chr12:20102942-20102963 5.90476 
chr12:20103412-20103427 6 
chr12:20104220-20104239 5.78947 
chr12:20104289-20104329 5.525 
chr12:20104399-20104431 5.5625 
chr12:20104728-20104745 6 
chr12:20107915-20107937 5.90909 
chr12:20112556-20112575 5.63158 
chr12:20113845-20113872 5.44444 
chr12:20115550-20115574 5.41667 
chr12:20115638-20115658 5.85 
chr12:20119008-20119055 5.46809 
chr12:20121094-20121148 5.88889 
chr12:20127056-20127078 5.72727 
chr12:20128499-20128533 6 
chr12:20128876-20128902 5.42308 
chr12:20130513-20130551 5.18421 
chr12:20132043-20132067 5.75 
chr12:20132938-20132968 5.7 
chr12:20133723-20133763 5.2 
chr12:20136712-20136738 5.30769 
chr12:20137441-20137465 6 
chr12:20137760-20137779 6 
chr12:20138295-20138318 5.91304 
chr12:20138741-20138768 5.7037 
chr12:20139605-20139617 6 
chr12:20140460-20140474 6 
chr12:20146109-20146140 5.22581 
chr12:20148553-20148578 5.48 
chr12:20150400-20150425 5.92 
chr12:20152641-20152691 5.6 
chr12:20155184-20155259 5.22667 
chr12:20155298-20155326 5.32143 
chr12:20156909-20156925 6 
chr12:20160222-20160243 5.80952 
chr12:20161504-20161535 5.19355 
chr12:20162382-20162411 5.75862 
chr12:20163054-20163084 5.6 
chr12:20168475-20168532 6 
chr12:20168586-20168612 6 
chr12:20171166-20171217 5.23529 
chr12:20171370-20171387 6 
chr12:20171970-20172007 5.59459 
chr12:20174384-20174413 5.24138 
chr12:20174715-20174729 6 
chr12:20175461-20175481 5.95 
chr12:20177087-20177117 5.63333 
chr12:20178081-20178112 5.32258 
chr12:20178514-20178543 5.68966 
chr12:20178697-20178710 6 
chr12:20178764-20178788 5.375 
chr12:20180046-20180061 5.93333 
chr12:20181807-20181853 5.86957 
chr12:20181901-20181919 6 
chr12:20182005-20182030 5.68 
chr12:20186357-20186376 6 
chr12:20188876-20188891 5.93333 
chr12:20193418-20193449 6 
chr12:20194523-20194544 5.71429 
chr12:20194832-20194850 5.83333 
chr12:20199134-20199164 5.66667 
chr12:20201122-20201134 6 
chr12:20201771-20201796 5.72 
chr12:20202178-20202202 6 
chr12:20202570-20202595 5.76 
chr12:20204531-20204554 5.47826 
chr12:20205845-20205871 6 
chr12:20206215-20206229 6 
chr12:20206622-20206650 5.53571 
chr12:20206723-20206748 5.32 
chr12:20208269-20208285 6 
chr12:20210443-20210463 5.6 
chr12:20210570-20210745 5.61143 
chr12:20212090-20212122 5.4375 
chr12:20217019-20217035 6 
chr12:20217196-20217218 5.59091 
chr12:20217362-20217390 5.96429 
chr12:20218579-20218596 6 
chr12:20220651-20220669 5.94444 
chr12:20226401-20226436 5.85714 
chr12:20226767-20226804 5.18919 
chr12:20228844-20228860 5.875 
chr12:20228943-20229092 5.81208 
chr12:20229972-20229988 6 
chr12:20230174-20230198 5.91667 
chr12:20233079-20233115 5.5 
chr12:20233216-20233232 5.875 
chr12:20238769-20238795 6 
chr12:20241307-20241338 5.87097 
chr12:20241819-20241839 5.75 
chr12:20242965-20242989 5.41667 
chr12:20247264-20247278 6 
chr12:20248717-20248736 5.68421 
chr12:20253697-20253719 5.72727 
chr12:20256112-20256128 6 
chr12:20259697-20259726 5.37931 
chr12:20260128-20260158 5.26667 
chr12:20260491-20260504 5.92308 
chr12:20260989-20261004 6 
chr12:20269574-20269646 5.54167 
chr12:20270788-20270825 6 
chr12:20272690-20272759 5.73913 
chr12:20276056-20276094 5.28947 
chr12:20278776-20278797 5.61905 
chr12:20281525-20281546 5.90476 
chr12:20284018-20284050 6 
chr12:20285226-20285380 5.33766 
chr12:20293394-20293414 6 
chr12:20293665-20293697 5.125 
chr12:20294359-20294384 6 
chr12:20294504-20294538 5.94118 
chr12:20294694-20294738 5.88636 
chr12:20296072-20296101 5.41379 
chr12:20297458-20297499 5.70732 
chr12:20299056-20299070 6 
chr12:20300594-20300616 5.86364 
chr12:20301041-20301060 6 
chr12:20302804-20302841 5.54054 
chr12:20303069-20303100 5.90323 
chr12:20303255-20303411 5.82051 
chr12:20304943-20304974 5.64516 
chr12:20306298-20306326 5.42857 
chr12:20307498-20307510 6 
chr12:20307949-20308032 5.59036 
chr12:20308171-20308225 5.83333 
chr12:20309059-20309078 5.63158 
chr12:20311304-20311383 5.75949 
chr12:20311435-20311479 5.22727 
chr12:20312233-20312256 5.65217 
chr12:20312847-20312904 5.57895 
chr12:20312936-20312987 5.19608 
chr12:20313021-20313074 5.39623 
chr12:20314530-20314551 6 
chr12:20314641-20314673 5.3125 
chr12:20316876-20316934 5.46552 
chr12:20317325-20317365 5.55 
chr12:20317385-20317431 5.76087 
chr12:20319594-20319616 5.90909 
chr12:20320809-20320848 5.33333 
chr12:20324453-20324475 6 
chr12:20327217-20327268 5.33333 
chr12:20329644-20329661 6 
chr12:20333322-20333338 5.875 
chr12:20337259-20337286 5.51852 
chr12:20343415-20343439 5.375 
chr12:20343832-20343847 6 
chr12:20346110-20346131 5.52381 
chr12:20346448-20346472 5.45833 
chr12:20346977-20347002 5.32 
chr12:20347710-20347727 5.94118 
chr12:20350161-20350209 5.72917 
chr12:20351792-20351805 6 
chr12:20351959-20351984 5.6 
chr12:20353665-20353705 5.7 
chr12:20359174-20359202 5.85714 
chr12:20359957-20359973 6 
chr12:20360121-20360139 5.88889 
chr12:20361254-20361284 5.4 
chr12:20361898-20361921 5.86957 
chr12:20363088-20363376 5.63542 
chr12:20365392-20365405 5.92308 
chr12:20366498-20366524 5.5 
chr12:20374362-20374380 6 
chr12:20380067-20380098 5.70968 
chr12:20380421-20380455 5.67647 
chr12:20385449-20385470 6 
chr12:20386032-20386055 5.52174 
chr12:20391505-20391537 5.28125 
chr12:20391557-20391598 6 
chr12:20391786-20391815 5.58621 
chr12:20392137-20392215 5.5641 
chr12:20393694-20393706 6 
chr12:20395517-20395566 5.69388 
chr12:20396039-20396086 5.7234 
chr12:20398211-20398224 6 
chr12:20399485-20399526 6 
chr12:20402383-20402395 6 
chr12:20402818-20402847 6 
chr12:20403029-20403054 5.92 
chr12:20403488-20403513 5.48 
chr12:20405522-20405542 6 
chr12:20405925-20406014 5.79775 
chr12:20411607-20411637 5.4 
chr12:20413618-20413633 6 
chr12:20414942-20414977 5.25714 
chr12:20416281-20416307 5.30769 
chr12:20419032-20419049 6 
chr12:20419376-20419404 5.75 
chr12:20420314-20420388 5.45946 
chr12:20424376-20424407 5.16129 
chr12:20425436-20425463 5.25926 
chr12:20427391-20427479 5.55682 
chr12:20428276-20428317 6 
chr12:20431163-20431187 5.41667 
chr12:20432752-20432883 5.79389 
chr12:20442833-20442857 5.54167 
chr12:20443251-20443299 5.1875 
chr12:20445460-20445491 5.96774 
chr12:20447016-20447049 5.36364 
chr12:20447540-20447564 6 
chr12:20450726-20450778 5.75 
chr12:20450855-20450869 6 
chr12:20452616-20452649 5.51515 
chr12:20456174-20456194 5.75 
chr12:20461922-20461952 5.83333 
chr12:20463105-20463124 5.78947 
chr12:20463460-20463483 5.82609 
chr12:20464537-20464604 5.68657 
chr12:20464641-20464668 5.22222 
chr12:20466555-20466611 5.42857 
chr12:20467372-20467384 6 
chr12:20468941-20468979 5.31579 
chr12:20469654-20469691 5.40541 
chr12:20471282-20471308 6 
chr12:20471464-20471513 5.38776 
chr12:20472050-20472076 5.34615 
chr12:20472106-20472131 5.4 
chr12:20474131-20474159 5.57143 
chr12:20474203-20474229 5.57692 
chr12:20474259-20474276 5.76471 
chr12:20474478-20474500 6 
chr12:20474959-20474975 6 
chr12:20475282-20475299 6 
chr12:20476806-20476861 5.4 
chr12:20477094-20477119 5.56 
chr12:20477338-20477356 5.77778 
chr12:20480165-20480185 5.7 
chr12:20481794-20481807 6 
chr12:20482237-20482254 6 
chr12:20486562-20486589 5.55556 
chr12:20487192-20487213 5.57143 
chr12:20489593-20489605 6 
chr12:20496570-20496603 5.30303 
chr12:20496848-20496876 5.60714 
chr12:20496885-20496931 5.47826 
chr12:20497001-20497062 5.32787 
chr12:20497095-20497137 5.47619 
chr12:20497155-20497264 5.57798 
chr12:20497422-20497555 5.32331 
chr12:20497597-20497647 5.4 
chr12:20497839-20497867 5.35714 
chr12:20498070-20498098 5.57143 
chr12:20498445-20498457 6 
chr12:20502400-20502421 5.61905 
chr12:20506661-20506698 6 
chr12:20506846-20506866 6 
chr12:20512574-20512612 5.71053 
chr12:20518332-20518358 5.57692 
chr12:20521384-20521420 5.72222 
chr12:20521736-20521748 6 
chr12:20522114-20522179 5.61538 
chr12:20522495-20522518 5.73913 
chr12:20523322-20523360 6 
chr12:20528272-20528292 5.7 
chr12:20529996-20530020 5.79167 
chr12:20531800-20531820 5.8 
chr12:20537447-20537477 5.7 
chr12:20538876-20539247 5.87871 
chr12:20539405-20539449 5.63636 
chr12:20542141-20542165 5.625 
chr12:20543014-20543048 5.44118 
chr12:20544261-20544293 5.375 
chr12:20544301-20544359 5.53448 
chr12:20545288-20545314 5.76923 
chr12:20545440-20545488 5.875 
chr12:20548387-20548435 5.52083 
chr12:20548488-20548570 5.37805 
chr12:20548622-20548634 6 
chr12:20548804-20548836 5.4375 
chr12:20549570-20549599 5.82759 
chr12:20550166-20550210 5.77273 
chr12:20550971-20550990 5.73684 
chr12:20553313-20553353 6 
chr12:20553758-20553793 5.14286 
chr12:20555090-20555117 5.37037 
chr12:20556787-20556811 5.5 
chr12:20557760-20557777 6 
chr12:20560840-20560866 5.65385 
chr12:20563543-20563564 5.95238 
chr12:20566263-20566291 5.46429 
chr12:20568335-20568366 5.80645 
chr12:20568428-20568452 5.54167 
chr12:20569336-20569366 5.5 
chr12:20572190-20572209 5.68421 
chr12:20572390-20572407 6 
chr12:20572672-20572684 6 
chr12:20574532-20574544 6 
chr12:20576248-20576271 5.43478 
chr12:20580610-20580636 5.88462 
chr12:20580823-20580845 5.54545 
chr12:20581075-20581104 5.41379 
chr12:20581187-20581221 5.5 
chr12:20584528-20584570 5.92857 
chr12:20588838-20588876 5.65789 
chr12:20589262-20589283 5.95238 
chr12:20589924-20589947 5.56522 
chr12:20589987-20590006 6 
chr12:20596013-20596064 5.43137 
chr12:20597151-20597171 5.6 
chr12:20597323-20597358 5.42857 
chr12:20601662-20601696 5.41176 
chr12:20602342-20602368 5.73077 
chr12:20604199-20604219 6 
chr12:20606107-20606120 6 
chr12:20609994-20610025 5.45161 
chr12:20610170-20610218 5.54167 
chr12:20614170-20614185 6 
chr12:20616781-20616823 5.2619 
chr12:20618326-20618359 5.78788 
chr12:20620867-20620909 6 
chr12:20625750-20625789 5.74359 
chr12:20626620-20626649 5.41379 
chr12:20628100-20628147 5.82979 
chr12:20628649-20628670 5.85714 
chr12:20628949-20628962 6 
chr12:20634387-20634400 6 
chr12:20634698-20634720 6 
chr12:20636321-20636340 5.89474 
chr12:20636961-20636980 5.84211 
chr12:20640435-20640458 6 
chr12:20640589-20640609 5.8 
chr12:20641598-20641636 5.71053 
chr12:20641813-20641834 5.71429 
chr12:20643050-20643079 5.37931 
chr12:20644761-20644782 5.52381 
chr12:20646520-20646555 5.37143 
chr12:20647457-20647503 5.76087 
chr12:20650541-20650554 6 
chr12:20651661-20651695 5.38235 
chr12:20651746-20651810 5.40625 
chr12:20653691-20653714 5.91304 
chr12:20656712-20656744 5.71875 
chr12:20657094-20657117 5.56522 
chr12:20659033-20659069 5.86111 
chr12:20661747-20661770 5.47826 
chr12:20664351-20664386 5.82857 
chr12:20668633-20668678 6 
chr12:20670510-20670542 5.4375 
chr12:20679366-20679391 5.4 
chr12:20679810-20679862 5.84615 
chr12:20680136-20680165 5.96552 
chr12:20685613-20685635 5.81818 
chr12:20686402-20686423 5.90476 
chr12:20689275-20689289 6 
chr12:20690783-20690796 6 
chr12:20692564-20692590 5.53846 
chr12:20694009-20694043 6 
chr12:20694533-20694561 5.53571 
chr12:20695370-20695402 6 
chr12:20697082-20697145 5.26984 
chr12:20698711-20698759 5.875 
chr12:20702654-20702681 5.22222 
chr12:20703908-20703968 5.28333 
chr12:20706079-20706101 5.95455 
chr12:20707017-20707040 5.69565 
chr12:20707291-20707349 5.65517 
chr12:20707407-20707431 5.54167 
chr12:20707500-20707531 5.93548 
chr12:20708569-20708596 5.55556 
chr12:20709649-20709679 5.33333 
chr12:20711625-20711661 5.75 
chr12:20712418-20712454 5.66667 
chr12:20713564-20713591 5.55556 
chr12:20715153-20715167 6 
chr12:20716957-20716978 6 
chr12:20719727-20719743 5.875 
chr12:20720562-20720579 5.94118 
chr12:20722308-20722333 5.32 
chr12:20723341-20723367 6 
chr12:20727510-20727549 5.79487 
chr12:20731404-20731437 5.93939 
chr12:20734248-20734270 6 
chr12:20734536-20734559 5.95652 
chr12:20736188-20736224 5.47222 
chr12:20738776-20738802 5.38462 
chr12:20741851-20741870 5.84211 
chr12:20742802-20742845 5.65116 
chr12:20743550-20743596 5.82609 
chr12:20747159-20747180 5.61905 
chr12:20747909-20747931 5.72727 
chr12:20751100-20751127 5.77778 
chr12:20754164-20754194 6 
chr12:20756463-20756507 5.70455 
chr12:20757120-20757166 5.67391 
chr12:20759785-20759799 6 
chr12:20760370-20760397 6 
chr12:20764348-20764364 6 
chr12:20765527-20765556 5.48276 
chr12:20765571-20765591 5.6 
chr12:20765606-20765626 5.6 
chr12:20765641-20765667 5.30769 
chr12:20767914-20767968 5.87037 
chr12:20768657-20768672 6 
chr12:20770923-20770937 6 
chr12:20771268-20771290 5.90909 
chr12:20775913-20775945 5.5625 
chr12:20776768-20776787 5.63158 
chr12:20778749-20778781 5.28125 
chr12:20780079-20780097 5.94444 
chr12:20784630-20784650 5.6 
chr12:20785883-20785897 6 
chr12:20788511-20788532 5.90476 
chr12:20788686-20788700 6 
chr12:20793845-20793876 5.64516 
chr12:20796744-20796765 6 
chr12:20796825-20796857 5.6875 
chr12:20797745-20797836 5.78022 
chr12:20799586-20799603 6 
chr12:20801206-20801261 5.43636 
chr12:20801322-20801350 5.28571 
chr12:20801845-20801872 5.92593 
chr12:20803980-20803998 5.83333 
chr12:20807071-20807097 5.34615 
chr12:20807423-20807444 5.90476 
chr12:20807594-20807614 6 
chr12:20808183-20808211 5.46429 
chr12:20808525-20808557 5.40625 
chr12:20811654-20811709 5.52727 
chr12:20818893-20818910 6 
chr12:20820053-20820068 6 
chr12:20821466-20821481 6 
chr12:20826630-20826649 5.63158 
chr12:20826779-20826813 6 
chr12:20827077-20827100 5.56522 
chr12:20828992-20829004 6 
chr12:20829432-20829446 6 
chr12:20831879-20831929 5.2 
chr12:20832783-20832852 5.76812 
chr12:20833760-20833799 6 
chr12:20834653-20834686 5.81818 
chr12:20835910-20835928 6 
chr12:20838343-20838361 6 
chr12:20838895-20838923 5.53571 
chr12:20840848-20840866 6 
chr12:20841420-20841448 5.17857 
chr12:20842083-20842130 5.87234 
chr12:20843369-20843440 5.70423 
chr12:20844319-20844339 5.6 
chr12:20845115-20845133 6 
chr12:20845418-20845455 5.64865 
chr12:20847451-20847477 5.42308 
chr12:20848118-20848162 5.70455 
chr12:20851163-20851230 5.13433 
chr12:20853373-20853394 5.85714 
chr12:20855401-20855422 5.66667 
chr12:20856882-20856930 5.75 
chr12:20857157-20857185 5.53571 
chr12:20860876-20860903 5.48148 
chr12:20862821-20862854 6 
chr12:20863134-20863154 6 
chr12:20866741-20866767 5.5 
chr12:20870033-20870053 5.6 
chr12:20870582-20870627 6 
chr12:20872034-20872066 6 
chr12:20873343-20873376 5.63636 
chr12:20873931-20873948 6 
chr12:20877317-20877407 5.83333 
chr12:20877760-20877804 5.47727 
chr12:20877864-20877917 5.22642 
chr12:20877930-20878028 5.44898 
chr12:20878053-20878235 5.35165 
chr12:20878283-20878329 5.34783 
chr12:20878364-20878404 5.4 
chr12:20878552-20878600 5.47917 
chr12:20879605-20879635 5.5 
chr12:20880431-20880455 5.95833 
chr12:20885578-20885599 5.52381 
chr12:20889641-20889660 5.63158 
chr12:20892319-20892338 5.84211 
chr12:20893709-20893747 5.84211 
chr12:20894027-20894040 5.92308 
chr12:20895459-20895475 6 
chr12:20895634-20895650 6 
chr12:20898760-20898782 5.77273 
chr12:20902039-20902055 5.875 
chr12:20905670-20905712 5.21429 
chr12:20909124-20909188 5.32812 
chr12:20910265-20910299 6 
chr12:20910851-20910866 6 
chr12:20912085-20912111 5.34615 
chr12:20914114-20914131 6 
chr12:20914216-20914245 5.44828 
chr12:20915016-20915035 5.68421 
chr12:20928019-20928058 5.48718 
chr12:20928754-20928776 5.5 
chr12:20929151-20929176 5.44 
chr12:20931634-20931678 5.40909 
chr12:20931714-20931816 5.36275 
chr12:20945338-20945376 5.76316 
chr12:20947778-20947797 5.73684 
chr12:20948334-20948366 5.6875 
chr12:20948963-20949004 5.90244 
chr12:20953003-20953029 5.42308 
chr12:20959332-20959345 6 
chr12:20960438-20960475 5.43243 
chr12:20962685-20962697 6 
chr12:20962823-20962876 5.39623 
chr12:20964839-20964853 6 
chr12:20966662-20966695 5.24242 
chr12:20966919-20966946 5.40741 
chr12:20966969-20967032 5.20635 
chr12:20967899-20967925 5.96154 
chr12:20968975-20969030 5.38182 
chr12:20971531-20971550 5.73684 
chr12:20976240-20976274 5.52941 
chr12:20977591-20977626 5.37143 
chr12:20978732-20978760 5.82143 
chr12:20980481-20980518 5.72973 
chr12:20981236-20981248 6 
chr12:20981567-20981606 5.69231 
chr12:20982055-20982077 5.81818 
chr12:20984290-20984312 6 
chr12:20986393-20986430 5.48649 
chr12:20986441-20986470 5.24138 
chr12:20986496-20986546 5.26 
chr12:20986636-20986684 5.47917 
chr12:20986731-20986761 5.33333 
chr12:20986822-20986883 5.37705 
chr12:20986921-20987110 5.38624 
chr12:20987395-20987470 5.30667 
chr12:20989567-20989589 6 
chr12:20990255-20990284 5.34483 
chr12:20993324-20993338 6 
chr12:20994818-20994831 6 
chr12:20995134-20995152 5.77778 
chr12:20997044-20997125 5.45679 
chr12:20997961-20997981 6 
chr12:20999015-20999052 5.27027 
chr12:20999290-20999312 5.63636 
chr12:21001759-21001780 5.66667 
chr12:21002638-21002674 5.83333 
chr12:21002966-21002978 6 
chr12:21003057-21003085 5.25 
chr12:21003170-21003224 5.94444 
chr12:21006137-21006163 5.34615 
chr12:21006622-21006661 5.38462 
chr12:21008670-21008733 5.61905 
chr12:21009386-21009422 5.63889 
chr12:21009488-21009507 5.94737 
chr12:21011658-21011696 5.36842 
chr12:21012887-21012903 6 
chr12:21013533-21013565 6 
chr12:21015239-21015262 5.56522 
chr12:21019217-21019238 5.61905 
chr12:21021810-21021837 5.25926 
chr12:21025514-21025531 5.76471 
chr12:21026274-21026302 5.92857 
chr12:21028998-21029042 5.36364 
chr12:21031092-21031120 5.53571 
chr12:21032139-21032155 6 
chr12:21033498-21033527 5.24138 
chr12:21033648-21033689 5.60976 
chr12:21033731-21033779 5.22917 
chr12:21035281-21035302 5.57143 
chr12:21038974-21038987 6 
chr12:21040617-21040636 5.84211 
chr12:21042824-21042864 5.425 
chr12:21043426-21043461 6 
chr12:21051166-21051188 5.5 
chr12:21052462-21052500 5.23684 
chr12:21057689-21057717 6 
chr12:21060313-21060455 5.61972 
chr12:21061759-21061778 5.68421 
chr12:21062091-21062112 5.80952 
chr12:21062640-21062658 5.94444 
chr12:21065220-21065277 5.98246 
chr12:21065428-21065470 5.71429 
chr12:21065755-21065777 5.68182 
chr12:21065792-21065811 5.73684 
chr12:21066851-21066876 5.76 
chr12:21068110-21068143 5.27273 
chr12:21071317-21071376 5.72881 
chr12:21071507-21071530 5.82609 
chr12:21072302-21072329 5.85185 
chr12:21073969-21074012 5.2093 
chr12:21075591-21075612 5.57143 
chr12:21083272-21083298 5.5 
chr12:21083572-21083660 5.94318 
chr12:21086261-21086279 5.88889 
chr12:21089476-21089491 6 
chr12:21094317-21094344 5.25926 
chr12:21095069-21095116 5.59574 
chr12:21096350-21096376 5.92308 
chr12:21096419-21096444 5.44 
chr12:21096846-21096876 5.16667 
chr12:21104325-21104343 5.88889 
chr12:21110168-21110220 5.26923 
chr12:21113788-21113805 6 
chr12:21117140-21117166 5.38462 
chr12:21119694-21119717 5.86957 
chr12:21120345-21120363 6 
chr12:21120644-21120672 5.5 
chr12:21122509-21122556 5.31915 
chr12:21123084-21123153 5.42029 
chr12:21123203-21123260 5.61404 
chr12:21123470-21123511 5.41463 
chr12:21125939-21125966 5.66667 
chr12:21126538-21126586 5.60417 
chr12:21128205-21128223 5.88889 
chr12:21128512-21128545 5.78788 
chr12:21131603-21131615 6 
chr12:21135151-21135176 5.68 
chr12:21135535-21135571 5.86111 
chr12:21139797-21139815 6 
chr12:21140387-21140418 5.80645 
chr12:21142158-21142174 6 
chr12:21142195-21142232 5.45946 
chr12:21142984-21143019 5.48571 
chr12:21143645-21143675 5.3 
chr12:21143979-21144009 6 
chr12:21144751-21144767 6 
chr12:21149749-21149830 5.69136 
chr12:21151096-21151111 5.86667 
chr12:21151192-21151225 5.60606 
chr12:21156423-21156450 5.25926 
chr12:21157662-21157678 6 
chr12:21162397-21162424 6 
chr12:21163907-21163945 5.84211 
chr12:21165369-21165385 6 
chr12:21165912-21165933 5.7619 
chr12:21167973-21168011 5.57895 
chr12:21170481-21170507 5.92308 
chr12:21170754-21170771 5.76471 
chr12:21171083-21171109 5.53846 
chr12:21172895-21172921 5.26923 
chr12:21178611-21178642 5.96774 
chr12:21178717-21178748 5.96774 
chr12:21179682-21179742 5.66667 
chr12:21181112-21181139 5.92593 
chr12:21183970-21184019 5.77551 
chr12:21186789-21186805 5.875 
chr12:21186899-21186918 5.68421 
chr12:21190081-21190112 5.25806 
chr12:21191644-21191671 5.92593 
chr12:21197094-21197160 5.5303 
chr12:21199189-21199289 5.59 
chr12:21200665-21200693 5.35714 
chr12:21201459-21201608 5.62416 
chr12:21204797-21204825 5.28571 
chr12:21204949-21204996 5.48936 
chr12:21210800-21210828 5.71429 
chr12:21211170-21211193 5.65217 
chr12:21211348-21211453 5.84762 
chr12:21211951-21211976 5.32 
chr12:21212818-21212843 5.48 
chr12:21215741-21215764 5.65217 
chr12:21216119-21216132 6 
chr12:21218440-21218476 5.44444 
chr12:21218489-21218549 5.18333 
chr12:21220956-21220987 5.35484 
chr12:21223928-21223951 5.56522 
chr12:21225023-21225052 5.93103 
chr12:21233729-21233741 6 
chr12:21234108-21234126 5.88889 
chr12:21235575-21235594 5.73684 
chr12:21235690-21235718 6 
chr12:21236216-21236241 5.88 
chr12:21240829-21240844 6 
chr12:21243823-21243865 5.7381 
chr12:21244602-21244621 5.78947 
chr12:21244638-21244676 6 
chr12:21244691-21244740 5.53061 
chr12:21244898-21244925 5.51852 
chr12:21245476-21245491 6 
chr12:21245710-21245730 6 
chr12:21247843-21247876 5.27273 
chr12:21248791-21248806 5.93333 
chr12:21248995-21249038 5.7907 
chr12:21249173-21249192 5.63158 
chr12:21251355-21251467 5.79464 
chr12:21255254-21255271 6 
chr12:21258748-21258770 6 
chr12:21260264-21260311 5.61702 
chr12:21261100-21261148 5.54167 
chr12:21262187-21262214 5.25926 
chr12:21262612-21262629 5.94118 
chr12:21263443-21263456 6 
chr12:21266305-21266341 5.30556 
chr12:21277607-21277625 6 
chr12:21278313-21278347 5.17647 
chr12:21278376-21278420 5.47727 
chr12:21281225-21281249 5.875 
chr12:21283293-21283314 5.61905 
chr12:21283329-21283376 5.23404 
chr12:21284757-21284783 5.34615 
chr12:21289460-21289511 5.17647 
chr12:21291353-21291379 5.57692 
chr12:21292770-21292795 5.56 
chr12:21294337-21294370 5.42424 
chr12:21295001-21295019 5.77778 
chr12:21298396-21298428 5.75 
chr12:21301629-21301644 6 
chr12:21304990-21305022 5.21875 
chr12:21305454-21305480 5.46154 
chr12:21310094-21310127 5.60606 
chr12:21310534-21310548 6 
chr12:21313040-21313055 6 
chr12:21313398-21313436 5.31579 
chr12:21313914-21313934 5.6 
chr12:21314447-21314472 5.6 
chr12:21314952-21314984 5.21875 
chr12:21315565-21315603 5.47368 
chr12:21320728-21320768 5.95 
chr12:21324772-21324791 5.78947 
chr12:21326325-21326354 5.31034 
chr12:21326705-21326719 6 
chr12:21330869-21330893 5.45833 
chr12:21331384-21331411 5.40741 
chr12:21334573-21334596 5.43478 
chr12:21336972-21336988 5.875 
chr12:21339595-21339618 5.47826 
chr12:21347322-21347372 5.56 
chr12:21348340-21348380 5.725 
chr12:21350692-21350715 5.69565 
chr12:21352016-21352039 5.65217 
chr12:21352697-21352751 5.81481 
chr12:21353223-21353247 5.41667 
chr12:21358740-21358770 5.46667 
chr12:21360022-21360066 5.59091 
chr12:21361971-21362003 5.75 
chr12:21367305-21367320 6 
chr12:21368538-21368562 5.625 
chr12:21368589-21368611 5.72727 
chr12:21369059-21369091 5.53125 
chr12:21371396-21371425 5.24138 
chr12:21372632-21372651 5.73684 
chr12:21372681-21372706 5.64 
chr12:21373297-21373326 5.75862 
chr12:21373749-21373772 5.82609 
chr12:21375185-21375207 5.5 
chr12:21375306-21375376 5.77143 
chr12:21378111-21378147 5.22222 
chr12:21379347-21379376 5.51724 
chr12:21380523-21380548 5.4 
chr12:21380931-21380961 5.6 
chr12:21383257-21383275 6 
chr12:21383896-21383915 5.63158 
chr12:21384563-21384669 5.48113 
chr12:21385614-21385700 5.7907 
chr12:21386485-21386516 5.90323 
chr12:21388015-21388028 6 
chr12:21393705-21393726 5.90476 
chr12:21393740-21393772 5.28125 
chr12:21395414-21395439 5.36 
chr12:21395810-21395844 5.97059 
chr12:21397576-21397639 5.1746 
chr12:21402887-21402906 6 
chr12:21404596-21404620 5.375 
chr12:21405806-21405823 5.88235 
chr12:21405906-21405918 6 
chr12:21408134-21408162 5.67857 
chr12:21409025-21409058 6 
chr12:21409105-21409129 5.75 
chr12:21409789-21409802 6 
chr12:21409992-21410031 5.33333 
chr12:21414576-21414607 5.19355 
chr12:21415654-21415669 5.93333 
chr12:21417144-21417170 5.38462 
chr12:21419087-21419115 5.78571 
chr12:21424567-21424830 5.38403 
chr12:21425155-21425208 5.11321 
chr12:21428230-21428249 5.63158 
chr12:21429321-21429353 6 
chr12:21431046-21431068 5.68182 
chr12:21432835-21432862 5.2963 
chr12:21432899-21432934 5.37143 
chr12:21433098-21433131 5.39394 
chr12:21433612-21433630 5.88889 
chr12:21433939-21433963 5.375 
chr12:21434383-21434402 5.84211 
chr12:21434493-21434547 5.27778 
chr12:21435051-21435063 6 
chr12:21440792-21440812 5.7 
chr12:21440945-21440959 6 
chr12:21441963-21442003 5.275 
chr12:21442118-21442154 6 
chr12:21442942-21443061 5.37815 
chr12:21444442-21444463 5.57143 
chr12:21445515-21445542 5.81481 
chr12:21446236-21446253 5.94118 
chr12:21446500-21446536 5.77778 
chr12:21448041-21448087 5.26087 
chr12:21450111-21450198 5.82759 
chr12:21451246-21451300 5.55556 
chr12:21452704-21452852 5.87162 
chr12:21452881-21453027 5.73288 
chr12:21455573-21455591 6 
chr12:21456045-21456089 5.38636 
chr12:21456932-21456966 5.35294 
chr12:21459890-21459917 5.44444 
chr12:21460612-21460634 5.63636 
chr12:21461551-21461570 5.68421 
chr12:21464861-21465037 5.73864 
chr12:21465844-21465866 5.59091 
chr12:21466895-21466942 5.61702 
chr12:21471029-21471069 5.225 
chr12:21473072-21473106 5.47059 
chr12:21473397-21473445 5.70833 
chr12:21473820-21473844 5.45833 
chr12:21476504-21476528 5.45833 
chr12:21483272-21483290 6 
chr12:21483442-21483465 5.6087 
chr12:21489064-21489089 5.44 
chr12:21490237-21490269 5.5625 
chr12:21500066-21500084 5.77778 
chr12:21500577-21500649 5.76389 
chr12:21503146-21503174 5.57143 
chr12:21503769-21503798 6 
chr12:21504712-21504736 5.54167 
chr12:21506406-21506435 5.96552 
chr12:21509417-21509447 5.53333 
chr12:21511560-21511596 5.16667 
chr12:21514597-21514620 5.43478 
chr12:21519472-21519495 5.73913 
chr12:21524937-21524985 5.5625 
chr12:21524998-21525024 5.34615 
chr12:21527753-21527778 5.92 
chr12:21530280-21530319 5.20513 
chr12:21533087-21533116 5.27586 
chr12:21533785-21533812 5.37037 
chr12:21534075-21534093 5.77778 
chr12:21534728-21534753 5.68 
chr12:21535727-21535771 5.72727 
chr12:21536530-21536554 5.54167 
chr12:21537693-21537712 5.68421 
chr12:21542819-21542867 5.39583 
chr12:21546100-21546141 5.2439 
chr12:21547300-21547325 6 
chr12:21547482-21547540 5.74138 
chr12:21553809-21553828 5.63158 
chr12:21553956-21553981 5.4 
chr12:21554257-21554276 5.68421 
chr12:21554536-21554575 5.33333 
chr12:21554826-21554855 5.51724 
chr12:21556645-21556663 6 
chr12:21557156-21557179 5.95652 
chr12:21559092-21559128 6 
chr12:21560735-21560766 5.70968 
chr12:21561647-21561678 6 
chr12:21562856-21562880 5.83333 
chr12:21563213-21563225 6 
chr12:21566147-21566185 5.89474 
chr12:21566899-21566913 6 
chr12:21567624-21567649 5.68 
chr12:21569290-21569315 6 
chr12:21570081-21570113 5.4375 
chr12:21578003-21578022 5.63158 
chr12:21583331-21583367 5.83333 
chr12:21583411-21583445 5.76471 
chr12:21583924-21583938 6 
chr12:21589765-21589799 5.44118 
chr12:21591063-21591087 5.75 
chr12:21594385-21594409 5.54167 
chr12:21594507-21594534 5.2963 
chr12:21594559-21594585 5.26923 
chr12:21602784-21602804 5.8 
chr12:21602958-21602971 6 
chr12:21607533-21607555 5.77273 
chr12:21608372-21608407 5.82857 
chr12:21613318-21613370 5.75 
chr12:21614640-21614663 5.65217 
chr12:21614835-21614859 5.375 
chr12:21616626-21616638 6 
chr12:21632284-21632299 6 
chr12:21634543-21634572 5.34483 
chr12:21637671-21637699 5.42857 
chr12:21638263-21638311 5.875 
chr12:21639591-21639616 6 
chr12:21644034-21644068 5.5 
chr12:21644428-21644441 6 
chr12:21648527-21648544 5.76471 
chr12:21654426-21654484 5.67241 
chr12:21660448-21660488 5.7 
chr12:21661781-21661856 5.66667 
chr12:21662330-21662365 5.68571 
chr12:21663455-21663490 5.31429 
chr12:21666004-21666021 6 
chr12:21666425-21666457 5.59375 
chr12:21666733-21666761 5.53571 
chr12:21668257-21668283 5.80769 
chr12:21669520-21669541 5.71429 
chr12:21672660-21672685 5.64 
chr12:21674858-21674882 5.70833 
chr12:21676954-21676976 5.77273 
chr12:21677184-21677214 5.7 
chr12:21677603-21677629 5.73077 
chr12:21677728-21677770 5.33333 
chr12:21683242-21683262 6 
chr12:21685069-21685105 5.22222 
chr12:21687449-21687587 5.64493 
chr12:21694202-21694228 5.84615 
chr12:21698627-21698653 5.65385 
chr12:21699525-21699555 5.4 
chr12:21703248-21703281 6 
chr12:21704084-21704103 5.63158 
chr12:21705276-21705297 5.66667 
chr12:21706730-21706746 6 
chr12:21706953-21706980 5.55556 
chr12:21706990-21707014 5.375 
chr12:21707039-21707205 5.54217 
chr12:21708987-21709014 5.25926 
chr12:21710832-21710862 5.56667 
chr12:21712728-21712756 5.92857 
chr12:21715632-21715650 6 
chr12:21716429-21716448 5.84211 
chr12:21718165-21718188 5.86957 
chr12:21718324-21718363 6 
chr12:21718385-21718406 5.57143 
chr12:21718514-21718549 5.62857 
chr12:21720460-21720477 5.82353 
chr12:21722321-21722343 5.5 
chr12:21723934-21723953 5.63158 
chr12:21724893-21724911 5.94444 
chr12:21726142-21726178 5.41667 
chr12:21727535-21727557 5.59091 
chr12:21732276-21732299 5.78261 
chr12:21735496-21735571 5.98667 
chr12:21738047-21738064 6 
chr12:21738494-21738507 6 
chr12:21739339-21739393 5.85185 
chr12:21740638-21740673 5.62857 
chr12:21742202-21742227 5.4 
chr12:21744705-21744724 5.73684 
chr12:21745074-21745177 5.65049 
chr12:21746333-21746361 5.39286 
chr12:21747197-21747211 5.92857 
chr12:21747963-21747982 5.78947 
chr12:21750005-21750032 5.59259 
chr12:21751994-21752016 5.72727 
chr12:21752026-21752083 5.42105 
chr12:21758953-21758997 5.65909 
chr12:21760064-21760101 6 
chr12:21764500-21764515 6 
chr12:21765376-21765457 5.92593 
chr12:21766418-21766447 5.41379 
chr12:21769155-21769170 6 
chr12:21769438-21769453 6 
chr12:21770067-21770240 5.71098 
chr12:21770540-21770562 6 
chr12:21773715-21773732 5.88235 
chr12:21775007-21775041 6 
chr12:21775425-21775448 6 
chr12:21779830-21779855 5.64 
chr12:21783535-21783566 5.67742 
chr12:21785197-21785236 6 
chr12:21789278-21789290 6 
chr12:21793008-21793037 5.27586 
chr12:21794689-21794718 5.34483 
chr12:21794800-21794828 5.35714 
chr12:21795363-21795391 5.25 
chr12:21797358-21797387 6 
chr12:21798274-21798293 6 
chr12:21801521-21801538 5.82353 
chr12:21803030-21803091 5.70492 
chr12:21806571-21806607 5.80556 
chr12:21808056-21808071 5.86667 
chr12:21812876-21812900 5.375 
chr12:21816621-21816639 6 
chr12:21816793-21816817 5.375 
chr12:21817352-21817381 5.7931 
chr12:21817614-21817642 5.96429 
chr12:21818675-21818701 6 
chr12:21818719-21818751 5.78125 
chr12:21821557-21821582 5.64 
chr12:21821746-21821789 5.25581 
chr12:21823042-21823107 5.16923 
chr12:21824353-21824376 5.69565 
chr12:21827038-21827070 5.96875 
chr12:21827110-21827127 6 
chr12:21828625-21828652 5.44444 
chr12:21830118-21830146 5.64286 
chr12:21831050-21831072 5.5 
chr12:21831305-21831376 5.70423 
chr12:21833390-21833402 6 
chr12:21834017-21834029 6 
chr12:21834688-21834701 6 
chr12:21834852-21834876 5.54167 
chr12:21836487-21836509 5.59091 
chr12:21836568-21836591 6 
chr12:21838437-21838462 5.52 
chr12:21839860-21839876 5.9375 
chr12:21840282-21840294 6 
chr12:21841815-21841827 6 
chr12:21842131-21842161 5.36667 
chr12:21845610-21845623 6 
chr12:21848045-21848079 5.67647 
chr12:21848410-21848439 5.72414 
chr12:21848816-21848838 5.81818 
chr12:21850968-21851001 5.45455 
chr12:21852604-21852635 6 
chr12:21853372-21853408 5.52778 
chr12:21857412-21857442 5.33333 
chr12:21857593-21857612 5.73684 
chr12:21857891-21857906 5.86667 
chr12:21861145-21861163 6 
chr12:21862918-21862930 6 
chr12:21865901-21865929 5.17857 
chr12:21865983-21866004 6 
chr12:21871207-21871241 5.32353 
chr12:21873861-21873898 5.91892 
chr12:21876421-21876434 6 
chr12:21876548-21876572 5.875 
chr12:21877355-21877376 5.95238 
chr12:21879237-21879262 5.44 
chr12:21880047-21880059 6 
chr12:21889201-21889225 5.70833 
chr12:21889750-21889938 5.85106 
chr12:21892758-21892789 5.70968 
chr12:21893084-21893101 5.94118 
chr12:21896337-21896361 5.375 
chr12:21896617-21896643 5.26923 
chr12:21896763-21896785 5.63636 
chr12:21904975-21904989 6 
chr12:21911667-21911744 5.25974 
chr12:21912017-21912048 5.6129 
chr12:21914671-21914684 6 
chr12:21915185-21915215 5.53333 
chr12:21916018-21916045 5.77778 
chr12:21918740-21918774 5.41176 
chr12:21920492-21920520 5.57143 
chr12:21925182-21925222 5.25 
chr12:21926209-21926233 5.625 
chr12:21927264-21927279 6 
chr12:21927759-21927782 6 
chr12:21928099-21928130 5.58065 
chr12:21933804-21933823 5.63158 
chr12:21934564-21934599 5.6 
chr12:21936969-21937001 5.6875 
chr12:21941810-21941831 5.52381 
chr12:21952178-21952213 5.77143 
chr12:21956285-21956299 6 
chr12:21956590-21956604 6 
chr12:21957166-21957196 5.23333 
chr12:21961712-21961735 5.73913 
chr12:21968116-21968138 5.81818 
chr12:21968205-21968230 5.48 
chr12:21968970-21969009 6 
chr12:21971387-21971491 5.82692 
chr12:21971578-21971592 6 
chr12:21973425-21973447 5.54545 
chr12:21974347-21974371 5.375 
chr12:21975724-21975738 6 
chr12:21977850-21977896 5.86957 
chr12:21980461-21980500 6 
chr12:21980518-21980551 5.51515 
chr12:21981324-21981337 5.92308 
chr12:21982125-21982153 6 
chr12:21983908-21983957 5.85714 
chr12:21985543-21985559 5.8125 
chr12:21987556-21987573 6 
chr12:21987705-21987756 5.7451 
chr12:21989691-21989712 5.61905 
chr12:21989847-21989869 5.59091 
chr12:21990583-21990602 5.63158 
chr12:21994281-21994305 6 
chr12:21997125-21997154 5.37931 
chr12:21998243-21998277 5.41176 
chr12:21998936-21998953 5.76471 
chr12:22002530-22002563 5.45455 
chr12:22005000-22005013 5.92308 
chr12:22005688-22005714 5.5 
chr12:22006260-22006277 5.82353 
chr12:22006394-22006412 5.83333 
chr12:22008141-22008165 6 
chr12:22008936-22008967 5.67742 
chr12:22009659-22009696 5.43243 
chr12:22011344-22011361 5.82353 
chr12:22014157-22014176 5.73684 
chr12:22014975-22015000 5.52 
chr12:22015989-22016010 5.52381 
chr12:22016760-22016786 5.38462 
chr12:22016961-22016974 6 
chr12:22018876-22018906 5.16667 
chr12:22021572-22021585 6 
chr12:22027661-22027692 5.32258 
chr12:22028988-22029007 6 
chr12:22033971-22033992 5.7619 
chr12:22034641-22034663 6 
chr12:22038716-22038732 6 
chr12:22040304-22040328 5.45833 
chr12:22043899-22043923 5.54167 
chr12:22049013-22049046 5.66667 
chr12:22049603-22049634 5.41935 
chr12:22051212-22051233 5.85714 
chr12:22052385-22052409 5.75 
chr12:22066003-22066022 5.84211 
chr12:22067834-22067846 6 
chr12:22068149-22068339 5.54737 
chr12:22068349-22068459 5.89091 
chr12:22072137-22072172 5.37143 
chr12:22073183-22073212 5.58621 
chr12:22073344-22073376 5.5625 
chr12:22075262-22075280 6 
chr12:22075672-22075696 5.79167 
chr12:22081165-22081412 5.67206 
chr12:22087550-22087605 6 
chr12:22093843-22093868 5.76 
chr12:22095929-22095977 5.375 
chr12:22096292-22096315 5.43478 
chr12:22105893-22105924 5.58065 
chr12:22107652-22107682 5.66667 
chr12:22109134-22109156 6 
chr12:22111536-22111562 5.34615 
chr12:22114289-22114310 6 
chr12:22114399-22114422 5.47826 
chr12:22123876-22123902 5.30769 
chr12:22123910-22123948 5.34211 
chr12:22126820-22126866 5.21739 
chr12:22127998-22128019 5.52381 
chr12:22128030-22128060 5.2 
chr12:22128660-22128688 5.64286 
chr12:22128833-22128852 5.84211 
chr12:22132495-22132530 6 
chr12:22136471-22136490 5.89474 
chr12:22137994-22138022 5.42857 
chr12:22138109-22138148 5.23077 
chr12:22140084-22140116 6 
chr12:22144707-22144720 6 
chr12:22145949-22145962 6 
chr12:22146449-22146561 5.86607 
chr12:22148553-22148565 6 
chr12:22153275-22153301 5.84615 
chr12:22153947-22153985 5.36842 
chr12:22156634-22156671 6 
chr12:22158521-22158542 6 
chr12:22159537-22159583 6 
chr12:22159611-22159662 5.62745 
chr12:22162311-22162333 5.81818 
chr12:22162473-22162503 5.23333 
chr12:22163214-22163238 5.41667 
chr12:22164494-22164518 5.91667 
chr12:22165025-22165084 5.64407 
chr12:22165147-22165210 5.71429 
chr12:22168238-22168253 6 
chr12:22168992-22169028 5.86111 
chr12:22169168-22169201 5.33333 
chr12:22169681-22169704 5.73913 
chr12:22171106-22171126 6 
chr12:22171330-22171348 5.88889 
chr12:22171462-22171479 5.82353 
chr12:22172265-22172302 6 
chr12:22172881-22172915 5.52941 
chr12:22173623-22173645 5.5 
chr12:22175133-22175166 5.24242 
chr12:22178617-22178650 6 
chr12:22181235-22181251 5.8125 
chr12:22181619-22181636 6 
chr12:22183273-22183312 5.25641 
chr12:22185112-22185137 5.96 
chr12:22185147-22185177 5.76667 
chr12:22185706-22185971 5.72453 
chr12:22186391-22186799 5.39951 
chr12:22186916-22186940 5.75 
chr12:22186953-22187051 5.27551 
chr12:22188562-22188600 5.84211 
chr12:22190131-22190170 5.46154 
chr12:22190756-22190771 5.93333 
chr12:22193370-22193384 6 
chr12:22194349-22194376 5.59259 
chr12:22194879-22194929 5.92 
chr12:22195062-22195082 5.6 
chr12:22198574-22198593 5.63158 
chr12:22199100-22199124 5.54167 
chr12:22202838-22202857 5.73684 
chr12:22206292-22206376 5.75 
chr12:22206386-22206431 5.55556 
chr12:22206444-22206469 5.72 
chr12:22206811-22206836 5.92 
chr12:22206849-22206876 5.51852 
chr12:22209114-22209140 5.42308 
chr12:22210159-22210204 5.88889 
chr12:22212062-22212092 5.86667 
chr12:22212780-22212799 5.63158 
chr12:22213267-22213289 6 
chr12:22213588-22213607 5.63158 
chr12:22215194-22215206 6
[truncated: 2,149,499 more chars]
