# Supplementary material for: MsDetector: toward a standard computational tool for DNA microsatellites detection
Source: Nucleic Acids Res. 2012 Oct 2;41(1):e22. doi: 10.1093/nar/gks881 (PMC3592430; doi:10.1093/nar/gks881)
Supplement: Supplementary Data [file supp_gks881_nar-01766-met-n-2012-File009.gz › dataset7HumanMs/chr12_fp.rep]

chr12:971709-971721 6 
chr12:1005948-1005969 5.52381 
chr12:1756562-1756589 5.25926 
chr12:1996465-1996477 6 
chr12:2202109-2202142 5.27273 
chr12:3111517-3111544 5.22222 
chr12:3789345-3789367 5.63636 
chr12:3912869-3912889 5.75 
chr12:3941306-3941333 5.22222 
chr12:3975598-3975611 5.92308 
chr12:4307819-4307845 5.42308 
chr12:4629961-4629986 5.4 
chr12:4645639-4645661 5.5 
chr12:4649341-4649368 5.22222 
chr12:6170341-6170366 5.44 
chr12:7468522-7468547 5.32 
chr12:7869505-7869528 5.52174 
chr12:8039971-8039998 5.22222 
chr12:8265049-8265066 5.94118 
chr12:8309413-8309438 5.32 
chr12:8370277-8370289 6 
chr12:8450130-8450163 5.12121 
chr12:8706821-8706849 5.5 
chr12:8756180-8756204 5.375 
chr12:8875263-8875292 5.62069 
chr12:9053610-9053630 5.65 
chr12:9323830-9323845 5.86667 
chr12:9367425-9367437 6 
chr12:9447817-9447832 5.93333 
chr12:9600838-9600876 5.26316 
chr12:9968909-9968933 5.5 
chr12:10229785-10229798 5.92308 
chr12:10608893-10608921 5.17857 
chr12:10845553-10845573 5.6 
chr12:11131757-11131782 5.44 
chr12:11659292-11659318 5.26923 
chr12:12019864-12019876 6 
chr12:12353228-12353253 5.36 
chr12:12637577-12637595 5.88889 
chr12:12982643-12982664 5.57143 
chr12:13416291-13416308 5.94118 
chr12:13834503-13834532 5.37931 
chr12:13891605-13891619 6 
chr12:14031343-14031369 5.30769 
chr12:14070930-14070962 5.1875 
chr12:14359450-14359470 5.75 
chr12:14426692-14426705 6 
chr12:14523063-14523080 6 
chr12:14649864-14649892 5.28571 
chr12:14657267-14657290 5.43478 
chr12:14701108-14701123 6 
chr12:14728040-14728066 5.46154 
chr12:14985630-14985648 5.77778 
chr12:15021793-15021807 6 
chr12:15277984-15277996 6 
chr12:15835632-15835658 5.30769 
chr12:16136083-16136109 5.26923 
chr12:16167454-16167476 5.5 
chr12:16658670-16658695 5.4 
chr12:16720124-16720154 5.2 
chr12:17074501-17074534 5.18182 
chr12:17127229-17127257 5.25 
chr12:17154132-17154145 6 
chr12:17346728-17346751 5.43478 
chr12:18005159-18005172 5.92308 
chr12:18037937-18037961 5.625 
chr12:18211758-18211782 5.5 
chr12:18647753-18647765 6 
chr12:18816749-18816762 6 
chr12:18951845-18951868 5.47826 
chr12:19337010-19337031 5.61905 
chr12:20149007-20149028 5.57143 
chr12:20194483-20194511 5.21429 
chr12:20416215-20416238 5.6087 
chr12:20695344-20695373 5.24138 
chr12:21394971-21394997 5.5 
chr12:21935816-21935838 5.54545 
chr12:22228212-22228238 5.34615 
chr12:22686438-22686451 5.92308 
chr12:22941512-22941531 5.68421 
chr12:23010564-23010584 5.75 
chr12:23107934-23107969 5.37143 
chr12:23118890-23118902 6 
chr12:23196381-23196394 5.92308 
chr12:23668423-23668452 5.17241 
chr12:23981987-23982013 5.26923 
chr12:24402052-24402077 5.4 
chr12:24547152-24547165 5.92308 
chr12:24633840-24633861 5.57143 
chr12:26554651-26554664 5.92308 
chr12:26678549-26678579 5.16667 
chr12:26801470-26801499 5.17241 
chr12:27198119-27198147 5.28571 
chr12:27579458-27579477 5.78947 
chr12:28332339-28332367 5.60714 
chr12:28350912-28350925 6 
chr12:28514977-28514994 5.76471 
chr12:28534398-28534413 5.86667 
chr12:28638316-28638348 5.125 
chr12:28886622-28886647 5.52 
chr12:28929796-28929818 5.63636 
chr12:29286316-29286344 5.39286 
chr12:29313283-29313334 5.29412 
chr12:29366438-29366466 5.57143 
chr12:30902018-30902041 5.47826 
chr12:31171522-31171570 5.125 
chr12:31236272-31236300 5.42857 
chr12:31379097-31379125 5.17857 
chr12:31570398-31570410 6 
chr12:32455407-32455434 5.22222 
chr12:32818424-32818440 5.875 
chr12:32924049-32924079 5.2 
chr12:32941318-32941336 5.88889 
chr12:33079725-33079747 5.54545 
chr12:33079926-33079952 5.30769 
chr12:33088136-33088151 5.93333 
chr12:33401762-33401786 5.375 
chr12:33541652-33541681 5.2069 
chr12:33719850-33719876 5.30769 
chr12:33731120-33731147 5.33333 
chr12:34055475-34055509 5.11765 
chr12:34266545-34266568 5.47826 
chr12:34299727-34299753 5.34615 
chr12:34541503-34541531 5.32143 
chr12:34696911-34696941 5.2 
chr12:37918443-37918455 6 
chr12:38079313-38079341 5.35714 
chr12:38207934-38207962 5.32143 
chr12:38387845-38387872 5.2963 
chr12:38711949-38711966 5.94118 
chr12:38975421-38975458 5.21622 
chr12:39366744-39366756 6 
chr12:39372910-39372925 5.93333 
chr12:40184098-40184122 5.375 
chr12:40495127-40495160 5.21212 
chr12:40945135-40945160 5.32 
chr12:41076200-41076212 6 
chr12:41451721-41451746 5.68 
chr12:41710162-41710175 5.92308 
chr12:42053586-42053607 5.57143 
chr12:42407117-42407140 5.52174 
chr12:42440579-42440591 6 
chr12:42585194-42585216 5.5 
chr12:42695159-42695180 5.71429 
chr12:42763545-42763570 5.44 
chr12:42796725-42796748 5.56522 
chr12:42911561-42911587 5.53846 
chr12:42940264-42940296 5.25 
chr12:43171802-43171824 5.63636 
chr12:43697546-43697577 5.3871 
chr12:44040958-44040972 6 
chr12:44615462-44615490 5.17857 
chr12:44650046-44650072 5.34615 
chr12:45015964-45016002 5.21053 
chr12:45081505-45081523 5.72222 
chr12:45619660-45619673 5.92308 
chr12:45688665-45688694 5.2069 
chr12:45800105-45800123 5.77778 
chr12:46479663-46479690 5.25926 
chr12:46533527-46533542 5.93333 
chr12:46772831-46772856 5.64 
chr12:46948037-46948049 6 
chr12:46981782-46981803 5.57143 
chr12:47168167-47168180 5.92308 
chr12:47211513-47211537 5.41667 
chr12:47240036-47240061 5.48 
chr12:47445798-47445822 5.375 
chr12:47521665-47521694 5.2069 
chr12:47525044-47525056 6 
chr12:47560694-47560726 5.3125 
chr12:47563897-47563912 5.93333 
chr12:47665476-47665509 5.18182 
chr12:48128967-48128996 5.24138 
chr12:48149145-48149158 6 
chr12:48326738-48326768 5.16667 
chr12:48431888-48431900 6 
chr12:48493259-48493283 5.54167 
chr12:48602194-48602228 5.23529 
chr12:48685011-48685036 5.32 
chr12:48903640-48903653 5.92308 
chr12:49060994-49061031 5.16216 
chr12:49077583-49077603 5.75 
chr12:49234464-49234496 5.4375 
chr12:49268288-49268319 5.35484 
chr12:49551763-49551785 5.68182 
chr12:50031628-50031640 6 
chr12:50219847-50219871 5.375 
chr12:50365407-50365440 5.24242 
chr12:51029795-51029808 5.92308 
chr12:51167244-51167258 6 
chr12:51184859-51184882 5.47826 
chr12:51423372-51423399 5.40741 
chr12:51610602-51610631 5.17241 
chr12:52277580-52277615 5.28571 
chr12:52419411-52419429 5.77778 
chr12:52577315-52577330 5.86667 
chr12:52906338-52906350 6 
chr12:52984084-52984111 5.25926 
chr12:53037855-53037890 5.2 
chr12:53109531-53109562 5.09677 
chr12:53600028-53600060 5.21875 
chr12:53648251-53648275 5.41667 
chr12:53833658-53833683 5.32 
chr12:54028515-54028535 5.6 
chr12:54030757-54030776 5.84211 
chr12:54361335-54361359 5.41667 
chr12:54540809-54540846 5.43243 
chr12:54595944-54595969 5.48 
chr12:54836967-54836989 5.54545 
chr12:54931161-54931184 5.52174 
chr12:55114883-55114898 5.93333 
chr12:55588101-55588137 5.19444 
chr12:57164170-57164194 5.45833 
chr12:57288453-57288483 5.16667 
chr12:57584560-57584576 5.875 
chr12:57598903-57598929 5.26923 
chr12:57770568-57770593 5.32 
chr12:58403991-58404003 6 
chr12:59212096-59212119 5.43478 
chr12:59608988-59609014 5.30769 
chr12:59715593-59715605 6 
chr12:60069654-60069677 5.43478 
chr12:60124807-60124835 5.17857 
chr12:60686229-60686257 5.57143 
chr12:61066024-61066039 5.93333 
chr12:61685381-61685409 5.35714 
chr12:61755501-61755528 5.37037 
chr12:61913224-61913251 5.40741 
chr12:61961975-61962006 5.19355 
chr12:62255739-62255770 5.35484 
chr12:62263690-62263711 5.52381 
chr12:62379547-62379570 5.6087 
chr12:62570981-62570994 5.92308 
chr12:62765358-62765387 5.34483 
chr12:62931254-62931270 5.875 
chr12:62937523-62937551 5.25 
chr12:62965459-62965473 6 
chr12:63207105-63207133 5.32143 
chr12:63515783-63515809 5.26923 
chr12:63527835-63527858 5.43478 
chr12:63551786-63551814 5.35714 
chr12:64022549-64022562 5.92308 
chr12:64103263-64103275 6 
chr12:64423536-64423560 5.375 
chr12:65001383-65001407 5.375 
chr12:65160040-65160076 5.27778 
chr12:65193856-65193884 5.32143 
chr12:65391997-65392013 5.8125 
chr12:65414026-65414041 5.93333 
chr12:65452922-65452949 5.22222 
chr12:65573504-65573529 5.32 
chr12:65646576-65646590 6 
chr12:65889770-65889805 5.2 
chr12:66015128-66015154 5.26923 
chr12:66295391-66295417 5.26923 
chr12:66399100-66399131 5.29032 
chr12:66754138-66754151 5.92308 
chr12:67002290-67002305 5.93333 
chr12:67237972-67237996 5.5 
chr12:67404905-67404919 6 
chr12:67539902-67539924 5.54545 
chr12:67696986-67697000 6 
chr12:67832545-67832588 5.51163 
chr12:67919808-67919838 5.26667 
chr12:68288249-68288263 6 
chr12:68496545-68496571 5.42308 
chr12:68739950-68739984 5.23529 
chr12:68977796-68977813 5.76471 
chr12:69018376-69018407 5.25806 
chr12:69585543-69585570 5.37037 
chr12:70017779-70017811 5.25 
chr12:70200403-70200432 5.2069 
chr12:70333963-70333995 5.1875 
chr12:70538857-70538877 5.85 
chr12:70755924-70755953 5.17241 
chr12:70807989-70808002 5.92308 
chr12:70937809-70937829 5.6 
chr12:71595735-71595770 5.17143 
chr12:71864829-71864861 5.25 
chr12:72475403-72475417 6 
chr12:72768691-72768712 5.61905 
chr12:73199619-73199631 6 
chr12:73254986-73255016 5.3 
chr12:73629379-73629391 6 
chr12:73671003-73671029 5.34615 
chr12:73850837-73850855 6 
chr12:73954656-73954675 5.63158 
chr12:74351208-74351232 5.70833 
chr12:74529444-74529460 5.875 
chr12:74718063-74718082 5.63158 
chr12:75118295-75118311 5.875 
chr12:75812039-75812060 5.52381 
chr12:75935362-75935374 6 
chr12:76288241-76288260 5.84211 
chr12:76574455-76574489 5.17647 
chr12:76664358-76664390 5.4375 
chr12:76729990-76730014 5.41667 
chr12:76838416-76838444 5.17857 
chr12:77328979-77328998 5.84211 
chr12:77799488-77799512 5.375 
chr12:77939140-77939153 5.92308 
chr12:79269299-79269313 6 
chr12:79830123-79830137 6 
chr12:79960529-79960552 5.47826 
chr12:80057683-80057700 5.76471 
chr12:80268988-80269020 5.15625 
chr12:80813044-80813071 5.25926 
chr12:81108268-81108280 6 
chr12:81192883-81192904 5.52381 
chr12:81737744-81737772 5.42857 
chr12:82433126-82433142 5.8125 
chr12:82755166-82755190 5.41667 
chr12:83006438-83006451 5.92308 
chr12:83007128-83007155 5.33333 
chr12:83084967-83084995 5.28571 
chr12:83164628-83164656 5.21429 
chr12:83521446-83521459 5.92308 
chr12:83543554-83543566 6 
chr12:83926816-83926844 5.28571 
chr12:85063223-85063253 5.2 
chr12:85250317-85250339 5.54545 
chr12:85661572-85661597 5.32 
chr12:85691801-85691818 5.76471 
chr12:85920061-85920074 6 
chr12:86218010-86218023 5.92308 
chr12:87013072-87013085 5.92308 
chr12:87591486-87591514 5.25 
chr12:87649410-87649426 5.875 
chr12:87825589-87825621 5.15625 
chr12:87961115-87961135 6 
chr12:88562478-88562502 5.375 
chr12:88926753-88926780 5.48148 
chr12:88956960-88956986 5.38462 
chr12:89137888-89137909 5.57143 
chr12:89476297-89476309 6 
chr12:90663672-90663698 5.34615 
chr12:91019279-91019310 5.19355 
chr12:91029491-91029508 5.82353 
chr12:91297870-91297889 5.63158 
chr12:91583550-91583581 5.32258 
chr12:91764473-91764486 5.92308 
chr12:91909550-91909563 6 
chr12:92121524-92121546 5.54545 
chr12:92503760-92503784 5.41667 
chr12:92709784-92709807 5.6087 
chr12:92977881-92977904 5.43478 
chr12:93001441-93001453 6 
chr12:93304347-93304371 5.375 
chr12:93339713-93339750 5.2973 
chr12:93535936-93535964 5.21429 
chr12:94526016-94526042 5.26923 
chr12:94669428-94669458 5.26667 
chr12:94702156-94702185 5.31034 
chr12:94774651-94774667 5.8125 
chr12:94834116-94834143 5.2963 
chr12:94842638-94842663 5.36 
chr12:94997348-94997360 6 
chr12:95006436-95006458 5.59091 
chr12:95283876-95283898 5.5 
chr12:95459498-95459512 6 
chr12:95583983-95584012 5.41379 
chr12:95864067-95864085 5.72222 
chr12:95997632-95997644 6 
chr12:96041847-96041864 5.82353 
chr12:96269218-96269237 5.78947 
chr12:96336860-96336890 5.4 
chr12:96388429-96388458 5.2069 
chr12:96608352-96608365 5.92308 
chr12:96685643-96685659 5.875 
chr12:96732337-96732350 5.92308 
chr12:96862956-96862984 5.21429 
chr12:97008672-97008694 5.59091 
chr12:97028332-97028345 5.92308 
chr12:98538086-98538110 5.41667 
chr12:98780366-98780386 5.65 
chr12:98940673-98940694 6 
chr12:100041900-100041925 5.4 
chr12:100173251-100173267 5.875 
chr12:100279277-100279301 5.45833 
chr12:100538217-100538261 5.20455 
chr12:100595353-100595379 5.57692 
chr12:100807312-100807335 5.6087 
chr12:101298711-101298730 5.84211 
chr12:101459131-101459155 5.54167 
chr12:102060319-102060347 5.42857 
chr12:102233018-102233059 5.31707 
chr12:102385452-102385477 5.4 
chr12:102408274-102408302 5.25 
chr12:102578669-102578682 5.92308 
chr12:102623839-102623852 5.92308 
chr12:103308555-103308579 5.41667 
chr12:104002928-104002957 5.31034 
chr12:104109296-104109332 5.22222 
chr12:104134186-104134207 5.66667 
chr12:104209570-104209583 5.92308 
chr12:104488465-104488492 5.37037 
chr12:104520961-104520975 6 
chr12:104804456-104804469 6 
chr12:104812125-104812149 5.375 
chr12:104906116-104906140 5.375 
chr12:105077190-105077212 5.63636 
chr12:105090417-105090448 5.3871 
chr12:105098589-105098610 5.52381 
chr12:105125797-105125826 5.2069 
chr12:105853277-105853289 6 
chr12:105864066-105864078 6 
chr12:105905536-105905560 5.41667 
chr12:106446201-106446235 5.29412 
chr12:106582823-106582847 5.375 
chr12:106719733-106719750 5.76471 
chr12:106914601-106914622 5.52381 
chr12:106944748-106944766 5.77778 
chr12:107157358-107157386 5.32143 
chr12:107590028-107590053 5.36 
chr12:107681524-107681551 5.81481 
chr12:108076959-108076985 5.42308 
chr12:108150482-108150507 5.64 
chr12:108150713-108150728 5.93333 
chr12:108264691-108264716 5.36 
chr12:108266220-108266247 5.25926 
chr12:108307397-108307421 5.375 
chr12:108771302-108771319 5.76471 
chr12:108775122-108775143 5.57143 
chr12:108900255-108900281 5.26923 
chr12:109143884-109143909 5.32 
chr12:109201182-109201206 5.45833 
chr12:109676399-109676422 5.47826 
chr12:110782552-110782564 6 
chr12:110912434-110912450 5.8125 
chr12:111553502-111553526 5.375 
chr12:111941816-111941835 5.63158 
chr12:112001233-112001245 6 
chr12:112313479-112313500 5.71429 
chr12:112387934-112387946 6 
chr12:112478292-112478320 5.17857 
chr12:112618387-112618404 5.88235 
chr12:114624753-114624774 5.95238 
chr12:115934871-115934884 5.92308 
chr12:117293209-117293235 5.46154 
chr12:117514735-117514748 5.92308 
chr12:117752626-117752639 5.92308 
chr12:118241384-118241396 6 
chr12:118407565-118407585 5.6 
chr12:118423484-118423512 5.17857 
chr12:118620288-118620319 5.12903 
chr12:118631506-118631519 5.92308 
chr12:118845949-118845966 5.76471 
chr12:118993174-118993191 5.76471 
chr12:119008153-119008171 5.88889 
chr12:119094662-119094687 5.64 
chr12:119322212-119322238 5.30769 
chr12:119574137-119574150 5.92308 
chr12:120556282-120556302 5.7 
chr12:120825654-120825670 5.875 
chr12:120884371-120884395 5.5 
chr12:120955106-120955136 5.33333 
chr12:121378395-121378423 5.21429 
chr12:121498709-121498731 5.68182 
chr12:121817803-121817816 5.92308 
chr12:122103195-122103207 6 
chr12:122416979-122416994 5.93333 
chr12:123763944-123763961 6 
chr12:124000255-124000267 6 
chr12:124176419-124176432 5.92308 
chr12:124481744-124481756 6 
chr12:124820977-124820989 6 
chr12:125598338-125598361 5.6087 
chr12:126107910-126107923 5.92308 
chr12:126278486-126278510 5.45833 
chr12:126647990-126648010 5.6 
chr12:126795577-126795604 5.25926 
chr12:126887363-126887376 5.92308 
chr12:126988790-126988810 6 
chr12:127759592-127759623 5.29032 
chr12:128729441-128729454 6 
chr12:128808358-128808384 5.38462 
chr12:128885398-128885427 5.17241 
chr12:129112044-129112074 5.23333 
chr12:131865765-131865777 6 
chr12:133076804-133076834 5.23333 
chr12:133153765-133153794 5.13793 
