# Supplementary material for: MsDetector: toward a standard computational tool for DNA microsatellites detection
Source: Nucleic Acids Res. 2012 Oct 2;41(1):e22. doi: 10.1093/nar/gks881 (PMC3592430; doi:10.1093/nar/gks881)
Supplement: Supplementary Data [file supp_gks881_nar-01766-met-n-2012-File009.gz › dataset7HumanMs/chr13.overlap]

Length of the chormosome: 115169878
Length of repeats detected by RepeatMasker: 928305
Length of repeats detected by MsDetector: 1875009
Length of overlaps: 767378
MsDetector repeats covered 82.66% of the repeats detected by RepeatMasker.
RepeatMasker repeats covered 40.93% of MsDetector repeats.
MsDetector repeats covered 1.6% of the chromosome length.
