# Supplementary material for: MsDetector: toward a standard computational tool for DNA microsatellites detection
Source: Nucleic Acids Res. 2012 Oct 2;41(1):e22. doi: 10.1093/nar/gks881 (PMC3592430; doi:10.1093/nar/gks881)
Supplement: Supplementary Data [file supp_gks881_nar-01766-met-n-2012-File009.gz › dataset7HumanMs/chr13.rep]

chr13:19020515-19020529 6 
chr13:19020909-19020939 5.73333 
chr13:19023654-19023699 5.28889 
chr13:19027033-19027056 5.78261 
chr13:19027184-19027203 5.63158 
chr13:19028305-19028317 6 
chr13:19030434-19030459 5.56 
chr13:19032966-19032981 6 
chr13:19033610-19033635 6 
chr13:19034093-19034139 5.23913 
chr13:19037516-19037546 5.13333 
chr13:19039569-19039591 5.90909 
chr13:19039837-19039864 5.2963 
chr13:19045067-19045083 5.8125 
chr13:19049795-19049834 5.4359 
chr13:19050812-19050844 6 
chr13:19051201-19051237 5.44444 
chr13:19053553-19053578 5.32 
chr13:19053960-19054005 5.71111 
chr13:19054015-19054109 5.59574 
chr13:19054120-19054189 5.30435 
chr13:19058055-19058081 5.42308 
chr13:19060780-19060799 5.89474 
chr13:19067093-19067115 5.90909 
chr13:19067735-19067779 5.59091 
chr13:19085606-19085630 5.70833 
chr13:19085705-19085730 5.68 
chr13:19087500-19087530 5.3 
chr13:19091548-19091600 5.86538 
chr13:19095647-19095684 5.54054 
chr13:19095750-19095771 6 
chr13:19097279-19097300 5.52381 
chr13:19098855-19098879 5.66667 
chr13:19099030-19099043 6 
chr13:19101050-19101179 5.62016 
chr13:19102833-19102850 6 
chr13:19103282-19103307 5.64 
chr13:19106481-19106500 5.68421 
chr13:19107098-19107124 5.80769 
chr13:19112703-19112727 5.58333 
chr13:19114173-19114204 6 
chr13:19118361-19118390 5.44828 
chr13:19118452-19118477 6 
chr13:19119319-19119334 6 
chr13:19122872-19122892 5.8 
chr13:19122916-19122948 5.46875 
chr13:19125376-19125402 5.5 
chr13:19140172-19140212 5.625 
chr13:19142754-19142776 5.95455 
chr13:19143674-19143700 5.26923 
chr13:19145094-19145115 5.80952 
chr13:19150996-19151045 5.63265 
chr13:19151282-19151320 5.57895 
chr13:19153353-19153385 5.90625 
chr13:19153987-19154006 6 
chr13:19156960-19157161 5.65174 
chr13:19158028-19158040 6 
chr13:19158526-19158555 5.51724 
chr13:19159930-19159985 5.34545 
chr13:19161336-19161362 5.42308 
chr13:19161577-19161603 6 
chr13:19163884-19163962 5.16667 
chr13:19164025-19164048 5.6087 
chr13:19167600-19167646 5.6087 
chr13:19168227-19168283 5.5 
chr13:19168780-19168796 6 
chr13:19169184-19169220 5.22222 
chr13:19170566-19170586 6 
chr13:19174409-19174433 5.5 
chr13:19178443-19178463 5.95 
chr13:19179054-19179082 5.53571 
chr13:19179130-19179163 5.81818 
chr13:19179381-19179394 6 
chr13:19180710-19180723 6 
chr13:19180891-19181133 5.7686 
chr13:19182886-19182903 6 
chr13:19183684-19183697 6 
chr13:19185368-19185393 5.48 
chr13:19185434-19185481 5.25532 
chr13:19189108-19189139 5.74194 
chr13:19190057-19190085 5.78571 
chr13:19190262-19190288 5.42308 
chr13:19191369-19191395 5.53846 
chr13:19192272-19192285 6 
chr13:19192945-19192991 5.19565 
chr13:19197511-19197560 5.81633 
chr13:19197739-19197779 5.25 
chr13:19199976-19200010 5.88235 
chr13:19201009-19201025 6 
chr13:19201166-19201185 5.84211 
chr13:19202193-19202217 5.95833 
chr13:19202721-19202733 6 
chr13:19203735-19203755 5.6 
chr13:19203885-19204000 5.25217 
chr13:19221152-19221186 5.58824 
chr13:19223543-19223567 5.95833 
chr13:19228255-19228281 5.53846 
chr13:19231822-19231838 6 
chr13:19232248-19232276 5.42857 
chr13:19237733-19237748 5.86667 
chr13:19238922-19238945 5.47826 
chr13:19245337-19245350 6 
chr13:19247425-19247457 5.8125 
chr13:19248884-19248939 5.94545 
chr13:19253756-19253776 5.6 
chr13:19253843-19253880 5.56757 
chr13:19254586-19254623 5.24324 
chr13:19254751-19254769 6 
chr13:19254786-19254798 6 
chr13:19257442-19257454 6 
chr13:19259768-19259788 6 
chr13:19261441-19261457 6 
chr13:19264034-19264063 5.24138 
chr13:19265797-19266004 5.81159 
chr13:19266916-19266942 5.80769 
chr13:19269633-19269658 5.8 
chr13:19276693-19276730 5.32432 
chr13:19277296-19277316 5.6 
chr13:19277380-19277401 5.52381 
chr13:19281138-19281213 5.58667 
chr13:19281248-19281265 6 
chr13:19281974-19282006 5.9375 
chr13:19283885-19283910 5.64 
chr13:19284450-19284552 5.73529 
chr13:19290640-19290658 5.88889 
chr13:19296458-19296479 5.52381 
chr13:19298909-19298944 5.54286 
chr13:19300600-19300649 5.87755 
chr13:19301578-19301595 5.82353 
chr13:19302418-19302445 5.33333 
chr13:19302466-19302500 5.47059 
chr13:19305238-19305291 5.84906 
chr13:19308736-19308753 5.82353 
chr13:19309520-19309556 5.33333 
chr13:19309707-19309724 5.88235 
chr13:19310791-19310821 6 
chr13:19317790-19317826 5.58333 
chr13:19319975-19319997 5.54545 
chr13:19322701-19322718 6 
chr13:19332432-19332448 6 
chr13:19333458-19333485 5.33333 
chr13:19341089-19341122 5.69697 
chr13:19342062-19342097 5.71429 
chr13:19345182-19345209 5.88889 
chr13:19352758-19352785 5.33333 
chr13:19358550-19358591 5.73171 
chr13:19361383-19361418 5.71429 
chr13:19364505-19364532 5.88889 
chr13:19370539-19370631 5.36957 
chr13:19371555-19371576 5.52381 
chr13:19375130-19375171 5.73171 
chr13:19376973-19377015 5.28571 
chr13:19380035-19380068 5.78788 
chr13:19384374-19384420 5.23913 
chr13:19388053-19388076 5.43478 
chr13:19388599-19388633 5.64706 
chr13:19389387-19389400 6 
chr13:19392194-19392212 5.88889 
chr13:19401172-19401195 5.65217 
chr13:19401385-19401418 5.45455 
chr13:19402633-19402672 5.71795 
chr13:19404518-19404539 5.71429 
chr13:19404563-19404584 5.71429 
chr13:19404984-19405000 5.9375 
chr13:19405456-19405468 6 
chr13:19415628-19415665 5.72973 
chr13:19416356-19416369 6 
chr13:19418640-19418658 6 
chr13:19421297-19421310 5.92308 
chr13:19424964-19424984 5.75 
chr13:19425415-19425451 5.41667 
chr13:19428580-19428592 6 
chr13:19431857-19431871 6 
chr13:19435236-19435254 6 
chr13:19435264-19435306 5.35714 
chr13:19435914-19435950 5.72222 
chr13:19438720-19438747 5.62963 
chr13:19440330-19440355 6 
chr13:19440423-19440436 5.92308 
chr13:19441044-19441085 5.53659 
chr13:19444480-19444500 5.85 
chr13:19445348-19445373 5.72 
chr13:19448907-19448978 5.42254 
chr13:19451246-19451269 5.69565 
chr13:19452296-19452332 5.5 
chr13:19453253-19453270 6 
chr13:19455915-19455932 6 
chr13:19456433-19456447 6 
chr13:19456799-19456846 5.97872 
chr13:19456881-19456911 5.2 
chr13:19456950-19457000 5.48 
chr13:19460027-19460050 5.82609 
chr13:19462500-19462536 5.44444 
chr13:19462869-19462895 5.30769 
chr13:19463540-19463564 5.83333 
chr13:19470661-19470676 6 
chr13:19472248-19472278 5.86667 
chr13:19475326-19475364 5.86842 
chr13:19476509-19476532 6 
chr13:19476698-19476719 5.90476 
chr13:19476808-19476831 6 
chr13:19478289-19478318 5.58621 
chr13:19478651-19478695 5.20455 
chr13:19481352-19481398 5.30435 
chr13:19483472-19483500 5.92857 
chr13:19484532-19484567 5.45714 
chr13:19485019-19485052 5.87879 
chr13:19488086-19488254 5.24405 
chr13:19488267-19488298 5.67742 
chr13:19489985-19490000 5.93333 
chr13:19490699-19490728 6 
chr13:19492291-19492317 5.84615 
chr13:19493326-19493342 6 
chr13:19498170-19498190 6 
chr13:19498500-19498527 5.2963 
chr13:19498925-19498940 6 
chr13:19501747-19501798 5.4902 
chr13:19501962-19502004 6 
chr13:19502066-19502117 5.35294 
chr13:19505474-19505500 5.53846 
chr13:19506674-19506694 6 
chr13:19509361-19509373 6 
chr13:19510186-19510244 5.91379 
chr13:19510546-19510571 5.76 
chr13:19510721-19510765 5.34091 
chr13:19511728-19511741 6 
chr13:19513631-19513648 6 
chr13:19514609-19514630 5.57143 
chr13:19515080-19515103 5.65217 
chr13:19516075-19516097 5.54545 
chr13:19516468-19516490 5.77273 
chr13:19519387-19519400 6 
chr13:19519578-19519594 5.9375 
chr13:19521210-19521233 5.95652 
chr13:19521689-19521713 5.83333 
chr13:19528895-19528972 5.20779 
chr13:19529908-19530022 5.28947 
chr13:19530040-19530062 5.77273 
chr13:19530076-19530230 5.69481 
chr13:19530242-19530279 5.54054 
chr13:19530291-19530361 5.31429 
chr13:19530376-19530511 5.47407 
chr13:19530533-19530559 5.57692 
chr13:19530581-19530733 5.57237 
chr13:19530749-19530875 5.42857 
chr13:19530885-19530983 5.33673 
chr13:19530993-19531184 5.39267 
chr13:19531275-19531367 5.22826 
chr13:19532317-19532351 5.44118 
chr13:19532442-19532463 6 
chr13:19538758-19538776 6 
chr13:19540148-19540181 5.21212 
chr13:19541828-19541853 5.44 
chr13:19542593-19542617 6 
chr13:19545500-19545524 5.70833 
chr13:19548015-19548044 5.27586 
chr13:19549720-19549739 5.84211 
chr13:19550435-19550452 5.94118 
chr13:19551265-19551287 5.72727 
chr13:19551491-19551523 5.5 
chr13:19551819-19551852 5.75758 
chr13:19552000-19552012 6 
chr13:19552268-19552318 5.8 
chr13:19552674-19552757 5.3253 
chr13:19552963-19553000 5.51351 
chr13:19554812-19554891 5.83544 
chr13:19555068-19555109 5.46341 
chr13:19555130-19555243 5.38938 
chr13:19555280-19555316 5.72222 
chr13:19559266-19559290 5.625 
chr13:19563984-19564010 5.84615 
chr13:19564141-19564165 6 
chr13:19564662-19564684 5.63636 
chr13:19566172-19566191 5.68421 
chr13:19566203-19566226 5.69565 
chr13:19566294-19566369 5.37333 
chr13:19566537-19566598 5.42623 
chr13:19566881-19566956 5.45333 
chr13:19567052-19567117 5.23077 
chr13:19567149-19567184 5.48571 
chr13:19567218-19567244 5.76923 
chr13:19567258-19567318 5.73333 
chr13:19567453-19567465 6 
chr13:19567476-19567516 5.575 
chr13:19567598-19567654 5.375 
chr13:19567672-19567726 5.27778 
chr13:19567761-19567778 5.82353 
chr13:19567829-19567892 5.38095 
chr13:19568000-19568064 5.48438 
chr13:19568158-19568189 5.80645 
chr13:19568199-19568234 5.88571 
chr13:19568257-19568365 5.5 
chr13:19568434-19568477 5.37209 
chr13:19568618-19568643 5.8 
chr13:19568873-19568906 5.42424 
chr13:19568920-19568965 5.26667 
chr13:19569079-19569147 5.22059 
chr13:19569219-19569254 5.31429 
chr13:19569320-19569389 5.4058 
chr13:19569430-19569459 5.55172 
chr13:19569513-19569550 5.56757 
chr13:19569611-19569636 5.4 
chr13:19569741-19569799 5.37931 
chr13:19569896-19569913 6 
chr13:19569944-19569983 5.25641 
chr13:19570040-19570077 5.32432 
chr13:19570177-19570199 5.72727 
chr13:19570253-19570285 5.28125 
chr13:19570330-19570375 5.4 
chr13:19570623-19570655 5.40625 
chr13:19570677-19570713 5.44444 
chr13:19570745-19570772 5.2963 
chr13:19570892-19571011 5.45378 
chr13:19571099-19571137 5.68421 
chr13:19574376-19574455 5.29114 
chr13:19577014-19577054 5.825 
chr13:19581058-19581095 5.72973 
chr13:19588930-19589112 5.76923 
chr13:19594762-19594784 5.63636 
chr13:19595315-19595357 6 
chr13:19595573-19595598 6 
chr13:19595939-19595959 5.95 
chr13:19596876-19596991 5.41739 
chr13:19598355-19598372 5.76471 
chr13:19606982-19607007 5.76 
chr13:19608284-19608309 5.52 
chr13:19612657-19612684 5.85185 
chr13:19613733-19613760 5.48148 
chr13:19614553-19614568 5.86667 
chr13:19616632-19616747 5.46957 
chr13:19617541-19617568 5.59259 
chr13:19624772-19624784 6 
chr13:19626096-19626126 5.36667 
chr13:19631072-19631097 5.92 
chr13:19633972-19634020 5.5625 
chr13:19639184-19639202 5.88889 
chr13:19641508-19641541 5.75758 
chr13:19642104-19642120 5.8125 
chr13:19642214-19642296 5.67073 
chr13:19642398-19642425 5.55556 
chr13:19642450-19642463 6 
chr13:19642510-19642527 5.76471 
chr13:19642565-19642635 5.42857 
chr13:19642719-19642745 5.42308 
chr13:19642753-19642794 5.39024 
chr13:19643620-19643643 5.95652 
chr13:19644240-19644268 5.57143 
chr13:19648729-19648755 5.73077 
chr13:19648763-19648885 5.52459 
chr13:19648921-19648959 5.84211 
chr13:19648978-19649000 5.68182 
chr13:19649010-19649098 5.59091 
chr13:19650297-19650312 5.86667 
chr13:19653198-19653210 6 
chr13:19653790-19653814 5.41667 
chr13:19654119-19654160 5.97561 
chr13:19654832-19654868 5.44444 
chr13:19655467-19655488 5.71429 
chr13:19655761-19655846 5.55294 
chr13:19656485-19656513 5.78571 
chr13:19656834-19656855 5.71429 
chr13:19657926-19657946 5.9 
chr13:19661248-19661300 5.44231 
chr13:19663146-19663164 5.88889 
chr13:19663200-19663308 5.38889 
chr13:19665992-19666006 6 
chr13:19666692-19666749 5.77193 
chr13:19667699-19667721 6 
chr13:19669535-19669569 5.76471 
chr13:19671410-19671440 5.76667 
chr13:19671591-19671609 6 
chr13:19674953-19674991 6 
chr13:19677236-19677256 5.8 
chr13:19677489-19677509 5.6 
chr13:19677719-19677785 5.59091 
chr13:19677799-19677833 5.23529 
chr13:19685715-19685731 6 
chr13:19686369-19686386 5.82353 
chr13:19686899-19686918 5.78947 
chr13:19686942-19686958 6 
chr13:19688893-19688910 5.82353 
chr13:19690242-19690275 5.18182 
chr13:19693316-19693360 5.54545 
chr13:19695256-19695363 5.79439 
chr13:19696372-19696410 5.28947 
chr13:19697420-19697509 5.22472 
chr13:19697805-19697851 6 
chr13:19700430-19700445 6 
chr13:19701208-19701220 6 
chr13:19701664-19701738 5.68919 
chr13:19702247-19702280 5.66667 
chr13:19704190-19704209 6 
chr13:19704371-19704389 5.77778 
chr13:19704828-19704845 6 
chr13:19705274-19705309 5.54286 
chr13:19706096-19706138 5.54762 
chr13:19711094-19711188 5.48936 
chr13:19714744-19714779 5.42857 
chr13:19714850-19714896 5.47826 
chr13:19714913-19714944 5.67742 
chr13:19714961-19715007 5.69565 
chr13:19715069-19715151 5.35366 
chr13:19715179-19715210 5.35484 
chr13:19716163-19716192 5.86207 
chr13:19717274-19717301 5.48148 
chr13:19717759-19717777 6 
chr13:19719302-19719328 5.80769 
chr13:19721749-19721764 6 
chr13:19723788-19723808 5.85 
chr13:19725333-19725358 5.52 
chr13:19735627-19735672 5.31111 
chr13:19738858-19738871 6 
chr13:19739735-19739769 5.91176 
chr13:19740651-19740692 5.63415 
chr13:19741845-19741862 6 
chr13:19743072-19743085 6 
chr13:19743381-19743428 5.55319 
chr13:19743485-19743500 5.86667 
chr13:19743637-19743663 5.53846 
chr13:19745633-19745646 6 
chr13:19745661-19745686 5.56 
chr13:19749392-19749416 6 
chr13:19750865-19750894 6 
chr13:19751986-19752000 6 
chr13:19755101-19755113 6 
chr13:19756789-19756817 5.89286 
chr13:19757156-19757177 5.57143 
chr13:19757768-19757793 5.64 
chr13:19760472-19760696 5.6875 
chr13:19760837-19760890 5.60377 
chr13:19761882-19761899 5.94118 
chr13:19762352-19762372 5.95 
chr13:19764239-19764307 5.80882 
chr13:19766122-19766185 5.87302 
chr13:19766743-19766757 6 
chr13:19767500-19767545 5.11111 
chr13:19768153-19768167 6 
chr13:19768323-19768344 5.90476 
chr13:19769541-19769563 5.81818 
chr13:19770337-19770358 6 
chr13:19770510-19770527 6 
chr13:19771208-19771255 5.34043 
chr13:19772308-19772350 5.88095 
chr13:19772506-19772530 6 
chr13:19772635-19772665 5.93333 
chr13:19773406-19773443 5.40541 
chr13:19774720-19774750 5.6 
chr13:19778300-19778321 6 
chr13:19778948-19778964 6 
chr13:19781554-19781567 5.92308 
chr13:19782242-19782255 6 
chr13:19783815-19783848 5.78788 
chr13:19784416-19784445 6 
chr13:19786724-19786747 5.82609 
chr13:19789563-19789612 5.12245 
chr13:19793698-19793721 5.65217 
chr13:19794546-19794570 5.54167 
chr13:19794593-19794612 5.84211 
chr13:19795581-19795608 5.37037 
chr13:19795952-19795969 6 
chr13:19796627-19796657 5.86667 
chr13:19796784-19796821 5.89189 
chr13:19797778-19797799 5.52381 
chr13:19798500-19798518 5.72222 
chr13:19799740-19799752 6 
chr13:19800543-19800598 5.85455 
chr13:19802765-19802787 5.77273 
chr13:19803551-19803599 5.97917 
chr13:19804736-19804749 6 
chr13:19805093-19805114 5.66667 
chr13:19806178-19806217 5.82051 
chr13:19806779-19806860 5.93827 
chr13:19809797-19809830 5.87879 
chr13:19810237-19810256 6 
chr13:19810695-19810710 6 
chr13:19813932-19813977 5.35556 
chr13:19815691-19815703 6 
chr13:19821535-19821559 5.625 
chr13:19823931-19823943 6 
chr13:19828144-19828190 6 
chr13:19828407-19828426 5.63158 
chr13:19831757-19831781 5.58333 
chr13:19834012-19834059 6 
chr13:19834176-19834201 5.32 
chr13:19834508-19834529 5.95238 
chr13:19835252-19835277 5.32 
chr13:19836177-19836209 5.84375 
chr13:19836520-19836558 5.78947 
chr13:19838961-19839008 5.82979 
chr13:19848436-19848451 6 
chr13:19853144-19853183 5.17949 
chr13:19853660-19853678 5.72222 
chr13:19853704-19853717 6 
chr13:19855272-19855289 5.82353 
chr13:19857726-19857739 6 
chr13:19861157-19861186 6 
chr13:19863224-19863261 5.2973 
chr13:19864000-19864022 5.63636 
chr13:19869487-19869505 5.77778 
chr13:19876412-19876442 5.6 
chr13:19877383-19877428 5.22222 
chr13:19878116-19878137 6 
chr13:19882124-19882143 5.63158 
chr13:19884974-19884987 6 
chr13:19885388-19885405 6 
chr13:19891232-19891252 6 
chr13:19895817-19895844 5.22222 
chr13:19896247-19896329 5.68293 
chr13:19900441-19900463 5.59091 
chr13:19901969-19901996 5.51852 
chr13:19902277-19902318 5.2439 
chr13:19902508-19902534 5.53846 
chr13:19902707-19902733 5.5 
chr13:19907039-19907076 5.89189 
chr13:19913752-19913770 6 
chr13:19914312-19914340 5.28571 
chr13:19915409-19915439 5.73333 
chr13:19915842-19915854 6 
chr13:19918192-19918219 5.81481 
chr13:19920445-19920467 5.54545 
chr13:19921378-19921406 6 
chr13:19923092-19923124 5.5 
chr13:19923599-19923617 5.72222 
chr13:19924141-19924163 5.72727 
chr13:19924508-19924522 6 
chr13:19930294-19930310 6 
chr13:19931213-19931234 6 
chr13:19932774-19932789 5.93333 
chr13:19933245-19933257 6 
chr13:19934668-19934710 5.90476 
chr13:19935988-19936010 5.90909 
chr13:19938433-19938449 6 
chr13:19939352-19939377 5.88 
chr13:19939667-19939683 6 
chr13:19940535-19940561 5.46154 
chr13:19941500-19941537 5.72973 
chr13:19941675-19941687 6 
chr13:19943130-19943151 5.57143 
chr13:19945540-19945579 5.23077 
chr13:19946315-19946338 6 
chr13:19949955-19949979 5.83333 
chr13:19951051-19951065 6 
chr13:19954255-19954297 5.16667 
chr13:19955124-19955150 5.76923 
chr13:19956510-19956552 5.2619 
chr13:19959155-19959181 5.26923 
chr13:19959456-19959487 5.6129 
chr13:19963421-19963462 5.46341 
chr13:19964270-19964308 5.5 
chr13:19965852-19965866 6 
chr13:19967390-19967415 5.32 
chr13:19971035-19971059 5.625 
chr13:19972756-19972772 6 
chr13:19974402-19974428 5.30769 
chr13:19977095-19977135 5.25 
chr13:19977585-19977706 5.66942 
chr13:19977721-19977936 5.55349 
chr13:19978128-19978140 6 
chr13:19978294-19978310 5.875 
chr13:19979778-19979838 5.8 
chr13:19982310-19982344 5.79412 
chr13:19988371-19988383 6 
chr13:19991911-19991936 5.4 
chr13:19996269-19996291 5.72727 
chr13:19997049-19997066 5.82353 
chr13:20000300-20000328 5.57143 
chr13:20000345-20000386 5.63415 
chr13:20000459-20000472 6 
chr13:20000829-20000860 5.54839 
chr13:20001193-20001237 5.97727 
chr13:20002588-20002612 5.95833 
chr13:20002868-20002913 5.51111 
chr13:20005267-20005296 6 
chr13:20006777-20006789 6 
chr13:20007650-20007670 5.7 
chr13:20008722-20008744 6 
chr13:20009895-20009928 6 
chr13:20011178-20011200 6 
chr13:20011927-20011974 5.3617 
chr13:20013542-20013601 5.33898 
chr13:20014908-20014934 5.76923 
chr13:20017289-20017324 5.2 
chr13:20017514-20017546 5.9375 
chr13:20017877-20017915 6 
chr13:20018446-20018491 6 
chr13:20020080-20020095 6 
chr13:20024047-20024077 5.26667 
chr13:20025948-20025990 5.78571 
chr13:20027086-20027179 5.95699 
chr13:20027678-20027705 6 
chr13:20030904-20030942 5.44737 
chr13:20032176-20032218 5.5 
chr13:20041493-20041506 6 
chr13:20042165-20042193 6 
chr13:20044619-20044678 5.71186 
chr13:20045021-20045061 5.95 
chr13:20046919-20046956 5.83784 
chr13:20048218-20048262 6 
chr13:20056937-20057000 5.33333 
chr13:20058801-20058830 5.48276 
chr13:20062971-20063000 5.82759 
chr13:20063536-20063590 5.38889 
chr13:20063602-20063628 5.61538 
chr13:20063715-20063739 5.625 
chr13:20063761-20063799 5.34211 
chr13:20063862-20063913 5.58824 
chr13:20065294-20065330 5.27778 
chr13:20067457-20067497 6 
chr13:20068535-20068559 5.79167 
chr13:20069975-20070018 5.7907 
chr13:20071623-20071638 6 
chr13:20076940-20076964 5.95833 
chr13:20077248-20077273 6 
chr13:20078965-20079004 5.82051 
chr13:20080227-20080275 5.39583 
chr13:20080300-20080324 6 
chr13:20081444-20081460 6 
chr13:20085582-20085621 5.41026 
chr13:20088732-20088790 5.7931 
chr13:20091000-20091048 5.45833 
chr13:20094385-20094404 5.84211 
chr13:20094580-20094612 5.5 
chr13:20096713-20096776 5.68254 
chr13:20097604-20097628 5.91667 
chr13:20100531-20100547 6 
chr13:20101593-20101619 5.57692 
chr13:20102157-20102184 5.51852 
chr13:20103260-20103282 5.90909 
chr13:20109341-20109377 5.80556 
chr13:20109751-20109784 6 
chr13:20110433-20110452 5.73684 
chr13:20111373-20111385 6 
chr13:20111695-20111724 6 
chr13:20111733-20111756 6 
chr13:20112658-20112681 5.69565 
chr13:20113226-20113241 5.93333 
chr13:20114286-20114299 6 
chr13:20114420-20114444 6 
chr13:20117189-20117206 5.88235 
chr13:20118200-20118217 6 
chr13:20118233-20118266 5.18182 
chr13:20118541-20118560 5.68421 
chr13:20119074-20119119 6 
chr13:20120129-20120157 5.78571 
chr13:20120607-20120641 6 
chr13:20121860-20121875 6 
chr13:20124907-20124945 5.60526 
chr13:20125724-20125755 5.51613 
chr13:20127919-20127935 5.875 
chr13:20128517-20128559 5.83333 
chr13:20129868-20129889 5.57143 
chr13:20129927-20129967 5.6 
chr13:20131958-20131985 5.25926 
chr13:20136368-20136419 5.94118 
chr13:20137128-20137155 5.88889 
chr13:20139347-20139362 6 
chr13:20140693-20140716 6 
chr13:20141731-20141778 5.46809 
chr13:20142725-20142750 5.36 
chr13:20144917-20144951 5.82353 
chr13:20146155-20146172 5.82353 
chr13:20148121-20148136 6 
chr13:20153155-20153171 6 
chr13:20155136-20155148 6 
chr13:20156187-20156211 5.5 
chr13:20158416-20158445 5.55172 
chr13:20158603-20158631 5.96429 
chr13:20159735-20159763 5.85714 
chr13:20160420-20160459 6 
chr13:20162976-20162991 6 
chr13:20164235-20164258 5.69565 
chr13:20167394-20167419 5.88 
chr13:20167798-20167811 6 
chr13:20168526-20168561 5.85714 
chr13:20169200-20169225 6 
chr13:20170602-20170615 6 
chr13:20171327-20171360 5.60606 
chr13:20173040-20173090 5.56 
chr13:20173161-20173204 5.72093 
chr13:20174318-20174342 5.79167 
chr13:20175369-20175394 5.68 
chr13:20177250-20177265 6 
chr13:20179067-20179084 5.94118 
chr13:20181136-20181160 5.625 
chr13:20181322-20181347 5.64 
chr13:20182765-20182784 6 
chr13:20183152-20183182 5.66667 
chr13:20185365-20185397 6 
chr13:20190569-20190595 5.46154 
chr13:20190603-20190627 5.5 
chr13:20191863-20191899 5.5 
chr13:20192668-20192689 5.71429 
chr13:20194147-20194162 5.86667 
chr13:20194996-20195013 6 
chr13:20195024-20195037 6 
chr13:20197146-20197166 6 
chr13:20199805-20199817 6 
chr13:20199959-20199981 5.81818 
chr13:20204889-20204911 5.72727 
chr13:20205601-20205614 6 
chr13:20205751-20205790 5.69231 
chr13:20207537-20207562 5.32 
chr13:20210412-20210430 5.77778 
chr13:20211536-20211571 5.17143 
chr13:20213222-20213234 6 
chr13:20214235-20214261 5.30769 
chr13:20215461-20215475 6 
chr13:20215620-20215642 6 
chr13:20219884-20219896 6 
chr13:20222726-20222756 5.46667 
chr13:20229612-20229633 6 
chr13:20230252-20230268 6 
chr13:20230417-20230440 6 
chr13:20230900-20230913 5.92308 
chr13:20231261-20231277 6 
chr13:20231706-20231721 5.86667 
chr13:20234092-20234114 6 
chr13:20235236-20235266 5.43333 
chr13:20246638-20246652 6 
chr13:20247227-20247246 5.78947 
chr13:20249160-20249181 5.66667 
chr13:20250295-20250328 5.45455 
chr13:20251372-20251385 6 
chr13:20251513-20251543 5.93333 
chr13:20252897-20252909 6 
chr13:20254142-20254167 5.48 
chr13:20255524-20255551 5.37037 
chr13:20256626-20256641 6 
chr13:20257207-20257241 6 
chr13:20261173-20261188 5.93333 
chr13:20261340-20261362 5.63636 
chr13:20267674-20267692 5.77778 
chr13:20268262-20268329 5.74627 
chr13:20270627-20270670 5.83721 
chr13:20272407-20272459 5.38462 
chr13:20273332-20273354 5.59091 
chr13:20274681-20274712 5.29032 
chr13:20282558-20282584 5.26923 
chr13:20282615-20282628 5.92308 
chr13:20282985-20283004 5.68421 
chr13:20283298-20283314 6 
chr13:20284863-20284896 5.75758 
chr13:20285140-20285157 5.82353 
chr13:20285779-20285796 6 
chr13:20286574-20286595 5.71429 
chr13:20287685-20287700 6 
chr13:20288635-20288647 6 
chr13:20290153-20290178 6 
chr13:20291845-20291868 6 
chr13:20296937-20296956 6 
chr13:20299137-20299163 5.96154 
chr13:20299744-20299770 5.92308 
chr13:20301534-20301551 5.88235 
chr13:20302579-20302626 6 
chr13:20305086-20305116 6 
chr13:20305548-20305572 6 
chr13:20307066-20307094 6 
chr13:20307908-20307939 5.77419 
chr13:20309124-20309161 5.67568 
chr13:20310825-20310846 5.85714 
chr13:20311081-20311107 5.5 
chr13:20312060-20312081 5.71429 
chr13:20312229-20312256 5.25926 
chr13:20313045-20313057 6 
chr13:20314000-20314016 5.875 
chr13:20316400-20316431 5.80645 
chr13:20317307-20317350 5.25581 
chr13:20318693-20318717 6 
chr13:20319457-20319470 6 
chr13:20319759-20319771 6 
chr13:20320133-20320160 5.96296 
chr13:20320541-20320572 5.67742 
chr13:20322357-20322375 5.88889 
chr13:20323666-20323678 6 
chr13:20324570-20324611 5.90244 
chr13:20326703-20326736 5.63636 
chr13:20327423-20327438 6 
chr13:20328211-20328236 6 
chr13:20328593-20328605 6 
chr13:20329375-20329408 5.75758 
chr13:20331269-20331292 5.91304 
chr13:20333288-20333316 5.75 
chr13:20335130-20335151 5.66667 
chr13:20335285-20335300 6 
chr13:20337719-20337739 5.7 
chr13:20338822-20338836 6 
chr13:20339465-20339506 5.92683 
chr13:20339634-20339651 5.94118 
chr13:20339768-20339797 5.62069 
chr13:20339836-20339857 5.52381 
chr13:20340513-20340540 5.77778 
chr13:20340997-20341015 5.77778 
chr13:20341295-20341324 5.82759 
chr13:20341551-20341580 5.89655 
chr13:20342361-20342390 5.82759 
chr13:20343878-20343921 5.97674 
chr13:20345035-20345057 5.86364 
chr13:20345089-20345122 5.63636 
chr13:20345259-20345290 5.45161 
chr13:20347301-20347316 6 
chr13:20347389-20347402 6 
chr13:20348944-20348991 5.89362 
chr13:20349154-20349180 5.65385 
chr13:20349320-20349344 6 
chr13:20349506-20349534 5.46429 
chr13:20350190-20350206 5.9375 
chr13:20351258-20351272 6 
chr13:20351569-20351586 6 
chr13:20352493-20352545 5.94231 
chr13:20355285-20355298 6 
chr13:20355916-20355946 5.46667 
chr13:20357395-20357434 6 
chr13:20359066-20359078 6 
chr13:20360262-20360285 6 
chr13:20361157-20361208 5.90196 
chr13:20361508-20361533 5.88 
chr13:20361847-20361863 6 
chr13:20362877-20362898 6 
chr13:20363267-20363299 5.84375 
chr13:20363633-20363710 5.49351 
chr13:20364062-20364088 6 
chr13:20364288-20364308 6 
chr13:20364783-20364813 5.36667 
chr13:20365368-20365395 6 
chr13:20366018-20366053 5.57143 
chr13:20366875-20366899 5.625 
chr13:20367058-20367097 5.61538 
chr13:20367309-20367341 5.65625 
chr13:20368174-20368190 6 
chr13:20368696-20368714 6 
chr13:20369626-20369671 6 
chr13:20370028-20370047 6 
chr13:20371290-20371307 5.76471 
chr13:20371599-20371628 5.27586 
chr13:20371948-20371960 6 
chr13:20371974-20371994 5.6 
chr13:20372037-20372058 5.61905 
chr13:20372519-20372537 5.88889 
chr13:20373085-20373101 6 
chr13:20374125-20374149 5.625 
chr13:20374812-20374831 6 
chr13:20376129-20376171 6 
chr13:20376326-20376342 6 
chr13:20376691-20376714 6 
chr13:20377150-20377221 5.77465 
chr13:20378122-20378143 6 
chr13:20379273-20379305 5.625 
chr13:20379475-20379488 6 
chr13:20379645-20379661 6 
chr13:20380040-20380218 5.71348 
chr13:20381013-20381080 5.50746 
chr13:20382909-20382930 6 
chr13:20383263-20383314 5.80392 
chr13:20384100-20384119 5.84211 
chr13:20385465-20385487 5.54545 
chr13:20386366-20386380 6 
chr13:20386548-20386561 6 
chr13:20386868-20386893 5.68 
chr13:20387048-20387074 6 
chr13:20387368-20387386 5.88889 
chr13:20388761-20388785 6 
chr13:20389232-20389258 5.92308 
chr13:20389888-20389911 5.52174 
chr13:20390459-20390481 5.90909 
chr13:20391083-20391098 6 
chr13:20391298-20391310 6 
chr13:20393060-20393075 6 
chr13:20393367-20393380 6 
chr13:20394564-20394592 5.92857 
chr13:20396073-20396103 5.73333 
chr13:20397248-20397264 6 
chr13:20397626-20397659 5.42424 
chr13:20398387-20398412 5.48 
chr13:20399788-20399809 5.85714 
chr13:20400186-20400200 6 
chr13:20400308-20400333 5.76 
chr13:20400490-20400507 6 
chr13:20400897-20400917 6 
chr13:20401830-20401856 5.26923 
chr13:20402158-20402176 6 
chr13:20403244-20403264 5.85 
chr13:20404972-20404992 5.75 
chr13:20405927-20405949 6 
chr13:20409126-20409144 5.77778 
chr13:20411154-20411184 5.73333 
chr13:20415132-20415145 6 
chr13:20416780-20416804 5.45833 
chr13:20417100-20417121 6 
chr13:20417448-20417469 5.7619 
chr13:20417509-20417531 6 
chr13:20418277-20418293 6 
chr13:20421776-20421793 5.76471 
chr13:20421943-20421962 6 
chr13:20422277-20422302 5.56 
chr13:20424741-20424766 6 
chr13:20425362-20425393 5.70968 
chr13:20426142-20426159 6 
chr13:20427741-20427763 5.72727 
chr13:20428767-20428780 6 
chr13:20430156-20430199 6 
chr13:20431251-20431274 6 
chr13:20432152-20432181 5.65517 
chr13:20432342-20432390 5.45833 
chr13:20432725-20432743 6 
chr13:20433531-20433553 6 
chr13:20433708-20433727 5.68421 
chr13:20433922-20433945 5.6087 
chr13:20434241-20434274 5.66667 
chr13:20434432-20434444 6 
chr13:20434570-20434618 5.79167 
chr13:20435075-20435098 6 
chr13:20437593-20437607 6 
chr13:20440360-20440388 5.42857 
chr13:20442884-20442900 6 
chr13:20443932-20443953 5.80952 
chr13:20444588-20444754 5.8012 
chr13:20445215-20445247 5.40625 
chr13:20445543-20445565 5.95455 
chr13:20446096-20446123 5.92593 
chr13:20446689-20446703 6 
chr13:20447139-20447155 5.875 
chr13:20447520-20447561 6 
chr13:20448347-20448372 5.76 
chr13:20448526-20448546 5.7 
chr13:20449766-20449787 6 
chr13:20451351-20451363 6 
chr13:20451514-20451536 5.68182 
chr13:20452178-20452212 5.94118 
chr13:20452657-20452673 6 
chr13:20455010-20455049 5.97436 
chr13:20455761-20455789 5.96429 
chr13:20456120-20456139 5.94737 
chr13:20459078-20459128 5.8 
chr13:20459987-20460146 5.76101 
chr13:20460279-20460316 5.94595 
chr13:20460770-20460800 5.9 
chr13:20460952-20460978 6 
chr13:20461667-20461702 5.42857 
chr13:20462659-20462671 6 
chr13:20462726-20462749 5.73913 
chr13:20463447-20463466 6 
chr13:20464294-20464319 5.6 
chr13:20464645-20464657 6 
chr13:20465750-20465763 6 
chr13:20466392-20466423 5.87097 
chr13:20467885-20467911 5.61538 
chr13:20469216-20469232 6 
chr13:20469396-20469432 5.33333 
chr13:20470900-20470922 5.86364 
chr13:20471696-20471718 6 
chr13:20472321-20472353 5.53125 
chr13:20473071-20473085 6 
chr13:20473406-20473436 6 
chr13:20473956-20473978 5.81818 
chr13:20474851-20474866 6 
chr13:20476756-20476773 5.88235 
chr13:20477295-20477319 5.58333 
chr13:20477468-20477490 5.95455 
chr13:20477623-20477639 6 
chr13:20477986-20478021 5.45714 
chr13:20478698-20478722 5.58333 
chr13:20478838-20478865 5.44444 
chr13:20479146-20479161 6 
chr13:20479500-20479529 5.7931 
chr13:20480424-20480544 5.84167 
chr13:20480663-20480701 5.73684 
chr13:20481901-20481919 6 
chr13:20482426-20482441 6 
chr13:20483571-20483583 6 
chr13:20484192-20484204 6 
chr13:20484655-20484683 5.67857 
chr13:20485184-20485200 6 
chr13:20486422-20486486 5.76562 
chr13:20487869-20487921 5.57692 
chr13:20489539-20489591 5.76923 
chr13:20491096-20491114 6 
chr13:20491736-20491749 6 
chr13:20492203-20492217 6 
chr13:20492583-20492652 5.65217 
chr13:20493805-20493829 6 
chr13:20494876-20494912 6 
chr13:20495265-20495291 5.73077 
chr13:20495579-20495610 5.6129 
chr13:20496982-20497000 5.88889 
chr13:20497162-20497186 5.625 
chr13:20497496-20497519 6 
chr13:20497619-20497644 6 
chr13:20497803-20497825 6 
chr13:20499018-20499036 5.72222 
chr13:20500500-20500517 6 
chr13:20502137-20502149 6 
chr13:20502935-20502952 5.76471 
chr13:20503311-20503345 5.20588 
chr13:20503369-20503391 5.86364 
chr13:20505269-20505306 5.7027 
chr13:20506997-20507033 5.77778 
chr13:20507079-20507102 5.52174 
chr13:20508887-20508919 5.96875 
chr13:20509267-20509286 5.89474 
chr13:20509702-20509724 5.90909 
chr13:20510862-20510878 6 
chr13:20511596-20511610 6 
chr13:20511750-20511790 5.7 
chr13:20512637-20512656 5.84211 
chr13:20513089-20513114 5.6 
chr13:20513160-20513176 6 
chr13:20515443-20515491 5.79167 
chr13:20515860-20515878 6 
chr13:20516849-20516876 5.25926 
chr13:20520091-20520109 6 
chr13:20521154-20521194 5.95 
chr13:20521285-20521312 5.51852 
chr13:20521575-20521609 5.73529 
chr13:20521803-20521858 5.92727 
chr13:20523097-20523120 5.91304 
chr13:20523552-20523579 5.74074 
chr13:20524024-20524132 5.57407 
chr13:20524324-20524357 5.57576 
chr13:20525145-20525176 5.41935 
chr13:20525667-20525687 6 
chr13:20527822-20527842 6 
chr13:20528266-20528287 6 
chr13:20529278-20529303 6 
chr13:20531042-20531067 5.48 
chr13:20532597-20532628 5.32258 
chr13:20532845-20532870 5.84 
chr13:20533054-20533090 5.75 
chr13:20533291-20533341 5.6 
chr13:20536636-20536676 5.9 
chr13:20536964-20536978 6 
chr13:20538515-20538531 5.875 
chr13:20539911-20539926 6 
chr13:20540228-20540287 5.64407 
chr13:20542513-20542541 5.25 
chr13:20544740-20544757 6 
chr13:20545360-20545418 5.7931 
chr13:20547037-20547089 5.59615 
chr13:20547810-20547858 5.66667 
chr13:20549992-20550041 5.93878 
chr13:20550466-20550500 5.73529 
chr13:20551321-20551334 6 
chr13:20553251-20553275 5.5 
chr13:20553566-20553581 6 
chr13:20554226-20554264 5.31579 
chr13:20554892-20554911 6 
chr13:20555411-20555468 5.78947 
chr13:20556421-20556439 6 
chr13:20557709-20557749 5.475 
chr13:20557757-20557782 5.64 
chr13:20560017-20560030 6 
chr13:20560334-20560366 5.9375 
chr13:20560494-20560517 5.91304 
chr13:20561251-20561275 6 
chr13:20561712-20561733 6 
chr13:20561760-20561793 6 
chr13:20563356-20563370 6 
chr13:20563436-20563457 5.71429 
chr13:20565188-20565200 6 
chr13:20565219-20565249 6 
chr13:20565744-20565776 6 
chr13:20566537-20566553 6 
chr13:20566949-20566964 6 
chr13:20568959-20568982 5.56522 
chr13:20569137-20569157 5.65 
chr13:20569491-20569517 5.57692 
chr13:20570855-20570872 5.94118 
chr13:20571632-20571682 5.52 
chr13:20575534-20575547 6 
chr13:20576616-20576639 5.43478 
chr13:20577753-20577786 5.9697 
chr13:20577853-20577880 5.74074 
chr13:20578387-20578407 5.95 
chr13:20580372-20580393 5.7619 
chr13:20581760-20581773 6 
chr13:20582234-20582283 5.40816 
chr13:20584745-20584791 5.69565 
chr13:20585700-20585728 5.82143 
chr13:20588207-20588226 5.94737 
chr13:20588897-20588917 5.85 
chr13:20593219-20593253 5.85294 
chr13:20594357-20594386 5.41379 
chr13:20594764-20594819 5.74545 
chr13:20598063-20598088 5.96 
chr13:20599179-20599209 5.46667 
chr13:20599782-20599803 6 
chr13:20600186-20600218 5.4375 
chr13:20604538-20604551 6 
chr13:20606000-20606027 5.62963 
chr13:20606739-20606761 6 
chr13:20611353-20611372 6 
chr13:20611845-20611860 5.86667 
chr13:20613613-20613626 6 
chr13:20616841-20616876 5.77143 
chr13:20617641-20617658 5.88235 
chr13:20619189-20619207 6 
chr13:20620523-20620540 6 
chr13:20620694-20620847 5.86928 
chr13:20622427-20622455 5.32143 
chr13:20624070-20624094 5.45833 
chr13:20625395-20625407 6 
chr13:20631409-20631452 5.86047 
chr13:20635718-20635742 5.95833 
chr13:20637543-20637561 6 
chr13:20637918-20637981 5.60317 
chr13:20638000-20638096 5.65625 
chr13:20638802-20638876 5.35135 
chr13:20638909-20638948 5.5641 
chr13:20640006-20640036 5.56667 
chr13:20643959-20643986 5.40741 
chr13:20644105-20644135 5.46667 
chr13:20646663-20646680 5.88235 
chr13:20646827-20646858 5.19355 
chr13:20648335-20648391 5.875 
chr13:20649556-20649575 5.89474 
chr13:20649810-20649837 6 
chr13:20650965-20650989 5.95833 
chr13:20651711-20651735 5.75 
chr13:20652883-20652912 5.2069 
chr13:20653456-20653478 6 
chr13:20655777-20655803 5.38462 
chr13:20657179-20657214 5.48571 
chr13:20660628-20660666 5.73684 
chr13:20660874-20660934 5.86667 
chr13:20671293-20671343 5.52 
chr13:20671452-20671487 5.48571 
chr13:20675564-20675584 5.8 
chr13:20682255-20682303 5.77083 
chr13:20683524-20683544 5.8 
chr13:20685636-20685678 5.80952 
chr13:20685899-20685912 6 
chr13:20686194-20686228 5.73529 
chr13:20686317-20686335 5.94444 
chr13:20686602-20686630 6 
chr13:20686955-20687005 5.44 
chr13:20688672-20688697 6 
chr13:20689170-20689227 5.50877 
chr13:20689522-20689548 6 
chr13:20691544-20691567 5.86957 
chr13:20691795-20691814 5.73684 
chr13:20691949-20691961 6 
chr13:20692143-20692172 5.89655 
chr13:20693119-20693175 5.23214 
chr13:20693711-20693769 5.7931 
chr13:20694990-20695011 5.52381 
chr13:20696653-20696678 5.4 
chr13:20696716-20696756 5.45 
chr13:20697025-20697037 6 
chr13:20697952-20697967 6 
chr13:20698066-20698078 6 
chr13:20698127-20698143 5.875 
chr13:20699120-20699154 6 
chr13:20699212-20699244 5.5 
chr13:20700449-20700473 6 
chr13:20700621-20700634 6 
chr13:20701102-20701128 5.53846 
chr13:20701388-20701434 5.84783 
chr13:20703775-20703805 6 
chr13:20703947-20703993 5.43478 
chr13:20704045-20704072 5.40741 
chr13:20704127-20704176 5.44898 
chr13:20704211-20704274 5.55556 
chr13:20704336-20704393 5.38596 
chr13:20704805-20705000 5.40513 
chr13:20705041-20705141 5.17 
chr13:20705968-20705985 6 
chr13:20708182-20708207 5.88 
chr13:20708793-20708805 6 
chr13:20709843-20709879 5.72222 
chr13:20710474-20710508 5.85294 
chr13:20711269-20711281 6 
chr13:20711492-20711515 6 
chr13:20716141-20716176 5.45714 
chr13:20717088-20717115 5.51852 
chr13:20719320-20719346 5.38462 
chr13:20722392-20722409 6 
chr13:20724511-20724535 6 
chr13:20727090-20727112 5.5 
chr13:20727916-20727954 5.65789 
chr13:20730253-20730277 5.66667 
chr13:20730439-20730461 6 
chr13:20733051-20733091 6 
chr13:20733283-20733309 5.34615 
chr13:20733595-20733625 6 
chr13:20735706-20735718 6 
chr13:20738262-20738286 6 
chr13:20738694-20738718 6 
chr13:20739218-20739254 5.88889 
chr13:20740431-20740464 5.84848 
chr13:20741663-20741689 5.26923 
chr13:20743206-20743219 6 
chr13:20743234-20743266 5.625 
chr13:20757632-20757672 5.575 
chr13:20766940-20767000 5.26667 
chr13:20769294-20769329 5.31429 
chr13:20771603-20771625 6 
chr13:20773327-20773368 5.19512 
chr13:20774932-20774951 5.78947 
chr13:20775494-20775527 5.42424 
chr13:20776651-20776677 5.38462 
chr13:20779612-20779630 5.72222 
chr13:20779649-20779677 5.53571 
chr13:20779727-20779763 5.66667 
chr13:20781578-20781611 5.90909 
chr13:20782537-20782598 5.96721 
chr13:20782915-20782941 6 
chr13:20785914-20785935 5.7619 
chr13:20786462-20786500 5.57895 
chr13:20787681-20787712 5.35484 
chr13:20790372-20790408 5.69444 
chr13:20792674-20792810 5.69118 
chr13:20793495-20793525 6 
chr13:20795307-20795338 5.96774 
chr13:20802067-20802088 5.71429 
chr13:20802586-20802641 5.87273 
chr13:20803262-20803301 5.87179 
chr13:20803454-20803480 6 
chr13:20807575-20807614 6 
chr13:20808815-20808846 5.35484 
chr13:20809577-20809595 6 
chr13:20809748-20809764 5.9375 
chr13:20811469-20811487 6 
chr13:20812200-20812216 6 
chr13:20815000-20815016 6 
chr13:20815594-20815622 5.21429 
chr13:20818799-20818850 5.15686 
chr13:20823454-20823488 6 
chr13:20824236-20824293 5.52632 
chr13:20824881-20824893 6 
chr13:20825439-20825463 5.70833 
chr13:20825713-20825734 6 
chr13:20825801-20825822 5.57143 
chr13:20826299-20826329 5.26667 
chr13:20828169-20828197 5.46429 
chr13:20829925-20829959 5.70588 
chr13:20831567-20831594 5.81481 
chr13:20833142-20833174 5.5 
chr13:20833489-20833513 5.70833 
chr13:20834534-20834548 6 
chr13:20835972-20836029 5.82456 
chr13:20836585-20836624 5.58974 
chr13:20837396-20837424 5.85714 
chr13:20837451-20837482 5.25806 
chr13:20839788-20839807 5.89474 
chr13:20839969-20840006 5.40541 
chr13:20841598-20841621 5.82609 
chr13:20841887-20841899 6 
chr13:20844189-20844230 5.82927 
chr13:20844484-20844500 5.9375 
chr13:20844582-20844597 6 
chr13:20847673-20847714 5.4878 
chr13:20848550-20848593 6 
chr13:20849500-20849522 5.86364 
chr13:20849761-20849784 6 
chr13:20852654-20852686 5.375 
chr13:20852693-20852714 5.80952 
chr13:20853177-20853204 6 
chr13:20854782-20854800 5.72222 
chr13:20855169-20855228 5.79661 
chr13:20855240-20855360 5.83333 
chr13:20861468-20861503 6 
chr13:20865112-20865137 5.48 
chr13:20866910-20866942 5.5625 
chr13:20868223-20868248 5.48 
chr13:20868258-20868298 5.8 
chr13:20869210-20869222 6 
chr13:20870114-20870131 5.88235 
chr13:20871015-20871065 5.66 
chr13:20878641-20878667 5.92308 
chr13:20883805-20883830 5.76 
chr13:20884748-20884767 5.94737 
chr13:20885047-20885061 6 
chr13:20885316-20885373 5.38596 
chr13:20886024-20886053 5.48276 
chr13:20889887-20889912 5.6 
chr13:20891173-20891192 5.63158 
chr13:20893835-20893854 5.84211 
chr13:20897279-20897298 5.68421 
chr13:20898061-20898168 5.70093 
chr13:20902873-20902904 5.90323 
chr13:20909400-20909412 6 
chr13:20910513-20910527 6 
chr13:20910586-20910621 5.48571 
chr13:20913090-20913118 5.92857 
chr13:20913814-20913835 5.57143 
chr13:20914589-20914613 5.83333 
chr13:20915454-20915468 6 
chr13:20916013-20916145 5.31061 
chr13:20918077-20918123 5.6087 
chr13:20921376-20921397 5.61905 
chr13:20922877-20923074 5.34518 
chr13:20923172-20923202 5.5 
chr13:20923224-20923279 5.54545 
chr13:20923297-20923427 5.22308 
chr13:20923500-20923608 5.59259 
chr13:20925745-20925766 5.66667 
chr13:20927937-20927957 6 
chr13:20930187-20930234 5.91489 
chr13:20931202-20931221 5.78947 
chr13:20934265-20934279 6 
chr13:20935884-20935915 5.64516 
chr13:20936910-20937042 5.76515 
chr13:20937889-20937914 5.4 
chr13:20939324-20939396 5.97222 
chr13:20940645-20940669 5.875 
chr13:20941009-20941049 5.925 
chr13:20941364-20941418 5.87037 
chr13:20941689-20941729 5.65 
chr13:20942459-20942477 6 
chr13:20943282-20943321 5.35897 
chr13:20948457-20948472 6 
chr13:20950535-20950560 5.68 
chr13:20951945-20951974 5.31034 
chr13:20953336-20953352 5.8125 
chr13:20957120-20957179 5.37288 
chr13:20958836-20958863 5.51852 
chr13:20959228-20959256 5.89286 
chr13:20962817-20962847 5.66667 
chr13:20965372-20965415 5.34884 
chr13:20965656-20965690 5.29412 
chr13:20966500-20966554 5.59259 
chr13:20966563-20966667 5.44231 
chr13:20966682-20966774 5.29348 
chr13:20966834-20966899 5.43077 
chr13:20966927-20966975 5.60417 
chr13:20966996-20967120 5.48387 
chr13:20967142-20967194 5.30769 
chr13:20967203-20967250 5.65957 
chr13:20967268-20967416 5.56081 
chr13:20967581-20967654 5.26027 
chr13:20967700-20967917 5.37788 
chr13:20967948-20968000 5.38462 
chr13:20968009-20968053 5.45455 
chr13:20968072-20968137 5.44615 
chr13:20968198-20968220 5.59091 
chr13:20968361-20968413 5.42308 
chr13:20968437-20968497 5.4 
chr13:20968500-20968525 5.32 
chr13:20970871-20970946 5.6 
chr13:20970959-20971014 5.38182 
chr13:20971074-20971139 5.47692 
chr13:20971158-20971214 5.57143 
chr13:20971378-20971391 5.92308 
chr13:20973024-20973049 6 
chr13:20979797-20979821 5.5 
chr13:20981206-20981225 5.94737 
chr13:20983500-20983562 5.25806 
chr13:20984520-20984539 5.63158 
chr13:20984667-20984692 6 
chr13:20987914-20987944 5.56667 
chr13:20988314-20988363 5.77551 
chr13:20988394-20988411 6 
chr13:20992061-20992076 5.86667 
chr13:20992736-20992763 5.2963 
chr13:20993427-20993442 6 
chr13:20994840-20994884 6 
chr13:20995186-20995232 5.45652 
chr13:20995924-20995947 6 
chr13:20997889-20997922 5.54545 
chr13:21000136-21000166 5.53333 
chr13:21000726-21000759 5.66667 
chr13:21001916-21001949 5.24242 
chr13:21003161-21003187 5.42308 
chr13:21006179-21006217 5.47368 
chr13:21008557-21008593 5.5 
chr13:21008707-21008769 5.48387 
chr13:21009525-21009552 5.33333 
chr13:21009708-21009733 5.52 
chr13:21009823-21009851 5.46429 
chr13:21011301-21011318 5.76471 
chr13:21013653-21013677 5.75 
chr13:21016907-21016931 5.625 
chr13:21017430-21017454 5.45833 
chr13:21017517-21017546 5.72414 
chr13:21020231-21020263 5.78125 
chr13:21025197-21025216 5.63158 
chr13:21025343-21025368 5.6 
chr13:21025585-21025622 5.16216 
chr13:21026381-21026407 5.42308 
chr13:21027519-21027550 5.93548 
chr13:21027813-21027849 5.38889 
chr13:21030618-21030643 5.96 
chr13:21030744-21030772 6 
chr13:21030795-21030812 6 
chr13:21033374-21033392 6 
chr13:21034381-21034405 5.70833 
chr13:21034650-21034677 6 
chr13:21036072-21036102 5.46667 
chr13:21036309-21036356 5.76596 
chr13:21038534-21038561 5.88889 
chr13:21040821-21040845 6 
chr13:21042742-21042756 6 
chr13:21045048-21045073 5.84 
chr13:21045926-21046004 5.57692 
chr13:21047874-21047899 5.32 
chr13:21050493-21050505 6 
chr13:21051804-21052000 5.38265 
chr13:21052011-21052036 5.64 
chr13:21052054-21052099 5.46667 
chr13:21052110-21052139 5.55172 
chr13:21056878-21056908 5.76667 
chr13:21057461-21057482 5.80952 
chr13:21059151-21059175 6 
chr13:21059807-21059844 5.7027 
chr13:21060049-21060066 5.88235 
chr13:21060561-21060606 5.24444 
chr13:21061916-21061945 5.7931 
chr13:21062239-21062253 5.92857 
chr13:21064686-21064707 5.66667 
chr13:21065000-21065058 5.48276 
chr13:21065928-21065948 5.7 
chr13:21067796-21067833 5.89189 
chr13:21070983-21070995 6 
chr13:21071389-21071500 5.36937 
chr13:21071507-21071644 5.35766 
chr13:21071661-21071698 5.59459 
chr13:21071706-21071833 5.4252 
chr13:21071844-21071888 5.52273 
chr13:21071900-21072000 5.39 
chr13:21072173-21072328 5.40645 
chr13:21072339-21072464 5.456 
chr13:21072504-21072579 5.50667 
chr13:21073484-21073497 6 
chr13:21076793-21076820 5.33333 
chr13:21078413-21078455 5.92857 
chr13:21079500-21079516 6 
chr13:21082058-21082083 6 
chr13:21082367-21082384 5.94118 
chr13:21082987-21083023 5.86111 
chr13:21083334-21083347 6 
chr13:21083388-21083409 6 
chr13:21084065-21084089 5.70833 
chr13:21084750-21084763 6 
chr13:21087513-21087528 6 
chr13:21088051-21088063 6 
chr13:21088169-21088193 5.45833 
chr13:21088942-21088967 5.32 
chr13:21089584-21089605 5.7619 
chr13:21090329-21090345 6 
chr13:21090391-21090421 5.46667 
chr13:21092077-21092090 6 
chr13:21093735-21093763 5.89286 
chr13:21095241-21095324 5.78313 
chr13:21097050-21097069 6 
chr13:21098410-21098451 5.63415 
chr13:21100732-21100752 5.95 
chr13:21101447-21101524 5.58442 
chr13:21105595-21105609 6 
chr13:21106403-21106424 6 
chr13:21107254-21107312 5.77586 
chr13:21107642-21107676 6 
chr13:21109824-21109853 5.7931 
chr13:21110626-21110657 5.29032 
chr13:21110807-21110859 5.59615 
chr13:21114254-21114290 5.66667 
chr13:21114535-21114578 5.95349 
chr13:21115437-21115455 5.83333 
chr13:21117053-21117068 6 
chr13:21119246-21119287 5.63415 
chr13:21121487-21121508 5.90476 
chr13:21122751-21122810 5.62712 
chr13:21126492-21126537 6 
chr13:21126882-21126905 5.43478 
chr13:21128664-21128703 5.66667 
chr13:21129315-21129333 6 
chr13:21130382-21130406 6 
chr13:21131030-21131061 5.64516 
chr13:21132659-21132672 6 
chr13:21135315-21135341 6 
chr13:21135474-21135520 5.28261 
chr13:21136815-21136847 6 
chr13:21138238-21138256 5.77778 
chr13:21139319-21139340 5.90476 
chr13:21141220-21141268 5.375 
chr13:21141993-21142014 5.7619 
chr13:21144000-21144030 5.93333 
chr13:21145107-21145144 5.89189 
chr13:21152173-21152201 6 
chr13:21152497-21152520 6 
chr13:21154851-21154877 5.96154 
chr13:21155991-21156004 6 
chr13:21156144-21156167 5.47826 
chr13:21161393-21161409 5.875 
chr13:21162696-21162730 5.41176 
chr13:21169411-21169433 6 
chr13:21170017-21170031 5.92857 
chr13:21170193-21170228 5.85714 
chr13:21171884-21171913 5.72414 
chr13:21173337-21173362 5.8 
chr13:21175701-21175733 5.40625 
chr13:21176345-21176360 6 
chr13:21177525-21177537 6 
chr13:21177686-21177706 5.65 
chr13:21179093-21179108 6 
chr13:21181021-21181044 6 
chr13:21183884-21183923 5.84615 
chr13:21184243-21184273 5.4 
chr13:21185231-21185255 5.79167 
chr13:21185653-21185675 6 
chr13:21185740-21185754 6 
chr13:21186249-21186273 5.5 
chr13:21188947-21188967 5.85 
chr13:21189480-21189496 5.875 
chr13:21191064-21191093 5.68966 
chr13:21191419-21191431 6 
chr13:21191926-21191941 5.86667 
chr13:21194336-21194364 5.82143 
chr13:21195195-21195219 5.91667 
chr13:21195665-21195707 5.80952 
chr13:21196811-21196841 5.3 
chr13:21197608-21197627 5.89474 
chr13:21198798-21198821 5.47826 
chr13:21200182-21200212 6 
chr13:21201869-21201887 6 
chr13:21204691-21204725 5.35294 
chr13:21206278-21206292 6 
chr13:21208865-21208882 5.82353 
chr13:21209078-21209097 5.63158 
chr13:21212677-21212722 5.44444 
chr13:21213925-21213940 6 
chr13:21214254-21214281 5.44444 
chr13:21214710-21214746 6 
chr13:21215401-21215420 5.78947 
chr13:21217891-21217906 6 
chr13:21218640-21218665 5.72 
chr13:21219223-21219241 5.83333 
chr13:21220435-21220447 6 
chr13:21220608-21220631 6 
chr13:21220990-21221009 5.78947 
chr13:21221535-21221565 5.6 
chr13:21221883-21221913 5.33333 
chr13:21222201-21222216 6 
chr13:21222540-21222557 5.76471 
chr13:21229579-21229598 5.78947 
chr13:21229608-21229642 5.76471 
chr13:21231901-21231932 6 
chr13:21236439-21236466 5.33333 
chr13:21236691-21236722 5.16129 
chr13:21238527-21238548 6 
chr13:21240741-21240771 5.3 
chr13:21241030-21241067 5.18919 
chr13:21241720-21241757 5.67568 
chr13:21242641-21242671 5.86667 
chr13:21244662-21244680 6 
chr13:21248838-21248879 5.85366 
chr13:21250964-21251017 5.66038 
chr13:21252781-21252803 6 
chr13:21261161-21261184 6 
chr13:21261859-21261910 5.45098 
chr13:21263054-21263086 5.875 
chr13:21266365-21266386 5.57143 
chr13:21267848-21267865 6 
chr13:21271552-21271588 5.66667 
chr13:21272321-21272500 5.68156 
chr13:21273301-21273321 5.75 
chr13:21275193-21275209 6 
chr13:21277879-21277958 5.3038 
chr13:21278050-21278086 5.16667 
chr13:21278185-21278216 5.35484 
chr13:21278500-21278562 5.20968 
chr13:21278634-21278660 5.69231 
chr13:21279448-21279467 5.63158 
chr13:21281579-21281599 6 
chr13:21281825-21281840 5.86667 
chr13:21282049-21282063 6 
chr13:21282982-21282995 6 
chr13:21283099-21283131 5.96875 
chr13:21283279-21283291 6 
chr13:21284590-21284606 6 
chr13:21284767-21284786 6 
chr13:21287016-21287141 5.736 
chr13:21292567-21292642 5.52 
chr13:21292714-21292764 5.52 
chr13:21292809-21292845 5.13889 
chr13:21292893-21293162 5.37175 
chr13:21293179-21293297 5.34746 
chr13:21293394-21293500 5.33962 
chr13:21293591-21293631 5.475 
chr13:21297787-21297803 6 
chr13:21298620-21298640 5.8 
chr13:21299137-21299149 6 
chr13:21299454-21299466 6 
chr13:21303626-21303641 6 
chr13:21307233-21307247 6 
chr13:21308707-21308750 5.83721 
chr13:21310872-21310889 6 
chr13:21311505-21311534 5.75862 
chr13:21313572-21313600 5.60714 
chr13:21315595-21315609 6 
chr13:21316386-21316404 6 
chr13:21319987-21320012 6 
chr13:21321601-21321617 6 
chr13:21322853-21322882 5.75862 
chr13:21323845-21323862 5.82353 
chr13:21326948-21326973 5.4 
chr13:21328401-21328419 5.94444 
chr13:21328879-21328898 6 
chr13:21333717-21333753 5.77778 
chr13:21334243-21334268 5.64 
chr13:21334814-21334849 5.31429 
chr13:21336314-21336329 6 
chr13:21338222-21338251 5.2069 
chr13:21339019-21339052 6 
chr13:21339399-21339420 5.95238 
chr13:21339544-21339564 6 
chr13:21340437-21340480 5.97674 
chr13:21340959-21340987 5.82143 
chr13:21341444-21341465 6 
chr13:21344929-21345000 5.25352 
chr13:21346150-21346193 5.48837 
chr13:21348120-21348150 5.33333 
chr13:21348273-21348294 5.7619 
chr13:21349551-21349577 5.34615 
chr13:21350173-21350189 5.9375 
chr13:21350556-21350572 6 
chr13:21353610-21353630 5.85 
chr13:21357103-21357172 5.69565 
chr13:21359913-21359970 5.40351 
chr13:21360000-21360150 5.67333 
chr13:21360422-21360464 5.69048 
chr13:21362180-21362207 6 
chr13:21363534-21363546 6 
chr13:21363697-21363717 5.8 
chr13:21363890-21363959 5.31884 
chr13:21366709-21366732 5.78261 
chr13:21366860-21366877 5.94118 
chr13:21366908-21366929 5.71429 
chr13:21367687-21367707 5.9 
chr13:21370754-21370780 5.53846 
chr13:21373161-21373190 5.93103 
chr13:21373515-21373568 5.50943 
chr13:21374681-21374707 5.42308 
chr13:21375410-21375437 5.48148 
chr13:21377034-21377064 5.3 
chr13:21378252-21378403 5.74834 
chr13:21378439-21378456 5.82353 
chr13:21380678-21380705 6 
chr13:21385415-21385439 5.70833 
chr13:21386997-21387024 5.92593 
chr13:21388096-21388109 6 
chr13:21388331-21388344 6 
chr13:21389615-21389637 5.90909 
chr13:21390918-21390942 5.41667 
chr13:21392754-21392796 5.35714 
chr13:21392945-21392971 5.57692 
chr13:21394700-21394725 5.64 
chr13:21395449-21395464 5.93333 
chr13:21398593-21398639 5.36957 
chr13:21399402-21399414 6 
chr13:21402378-21402398 5.8 
chr13:21403230-21403270 5.6 
chr13:21405943-21405962 6 
chr13:21407329-21407358 5.62069 
chr13:21407526-21407553 5.40741 
chr13:21407667-21407707 5.325 
chr13:21411361-21411377 5.875 
chr13:21411524-21411550 5.46154 
chr13:21412748-21412771 5.82609 
chr13:21414121-21414145 5.95833 
chr13:21414336-21414361 5.92 
chr13:21415500-21415517 5.94118 
chr13:21419790-21419832 5.14286 
chr13:21423603-21423628 5.32 
chr13:21425850-21425886 5.94444 
chr13:21426710-21426773 5.53968 
chr13:21427547-21427560 5.92308 
chr13:21427895-21427927 5.4375 
chr13:21433009-21433083 5.59459 
chr13:21433737-21433762 5.32 
chr13:21433914-21433959 5.31111 
chr13:21435916-21435938 6 
chr13:21437281-21437299 6 
chr13:21438280-21438303 5.43478 
chr13:21444228-21444241 6 
chr13:21446374-21446408 5.26471 
chr13:21446701-21446729 5.46429 
chr13:21448703-21448721 6 
chr13:21449741-21449764 5.47826 
chr13:21450232-21450249 6 
chr13:21450403-21450418 6 
chr13:21451755-21451775 5.6 
chr13:21454571-21454592 5.90476 
chr13:21456248-21456279 5.93548 
chr13:21458540-21458578 5.97368 
chr13:21459079-21459120 5.85366 
chr13:21461209-21461226 5.88235 
chr13:21461506-21461532 5.5 
chr13:21462000-21462022 5.63636 
chr13:21462314-21462327 6 
chr13:21462655-21462671 6 
chr13:21464587-21464607 5.65 
chr13:21464937-21464953 6 
chr13:21465261-21465284 6 
chr13:21466154-21466181 5.96296 
chr13:21467020-21467042 6 
chr13:21467905-21467923 5.77778 
chr13:21467977-21468000 5.95652 
chr13:21468667-21468692 5.6 
chr13:21469407-21469425 5.77778 
chr13:21471881-21471906 5.6 
chr13:21473473-21473500 5.77778 
chr13:21477485-21477507 5.90909 
chr13:21478137-21478151 6 
chr13:21478687-21478738 6 
chr13:21479589-21479601 6 
chr13:21480051-21480075 5.875 
chr13:21480962-21481000 5.55263 
chr13:21481288-21481305 6 
chr13:21481464-21481482 5.88889 
chr13:21481781-21481801 6 
chr13:21484204-21484226 5.54545 
chr13:21484631-21484687 5.53571 
chr13:21486160-21486181 5.95238 
chr13:21486478-21486500 6 
chr13:21486790-21486808 5.88889 
chr13:21487099-21487154 5.87273 
chr13:21487708-21487741 5.30303 
chr13:21488541-21488558 6 
chr13:21488983-21488997 6 
chr13:21489578-21489595 5.82353 
chr13:21490159-21490181 5.68182 
chr13:21490330-21490352 5.59091 
chr13:21492769-21492822 5.62264 
chr13:21493074-21493092 6 
chr13:21493308-21493326 5.83333 
chr13:21495356-21495399 5.83721 
chr13:21495558-21495580 6 
chr13:21496677-21496691 6 
chr13:21496838-21496870 5.5 
chr13:21498133-21498148 6 
chr13:21498593-21498619 5.92308 
chr13:21498826-21498841 6 
chr13:21499012-21499030 6 
chr13:21501693-21501714 5.71429 
chr13:21502154-21502267 5.58407 
chr13:21502780-21502806 5.96154 
chr13:21504046-21504095 5.95918 
chr13:21505309-21505324 6 
chr13:21506102-21506130 5.96429 
chr13:21506444-21506500 5.96429 
chr13:21507746-21507768 5.90909 
chr13:21510237-21510262 5.48 
chr13:21510412-21510434 6 
chr13:21511784-21511796 6 
chr13:21512071-21512123 5.71154 
chr13:21512419-21512440 5.90476 
chr13:21514900-21514930 5.46667 
chr13:21515614-21515649 5.82857 
chr13:21516932-21516983 5.39216 
chr13:21518242-21518278 5.88889 
chr13:21520963-21520983 6 
chr13:21521262-21521282 5.85 
chr13:21523092-21523122 5.7 
chr13:21524129-21524143 6 
chr13:21524171-21524222 6 
chr13:21525742-21525804 5.64516 
chr13:21526687-21526726 5.82051 
chr13:21527616-21527630 6 
chr13:21528131-21528154 5.82609 
chr13:21529106-21529145 5.71795 
chr13:21529515-21529533 6 
chr13:21529963-21529987 5.875 
chr13:21530201-21530230 5.72414 
chr13:21530686-21530704 6 
chr13:21531077-21531104 6 
chr13:21531845-21531862 6 
chr13:21532092-21532135 5.48837 
chr13:21532594-21532607 6 
chr13:21532723-21532736 6 
chr13:21533347-21533387 5.75 
chr13:21533995-21534029 5.5 
chr13:21534583-21534614 6 
chr13:21537232-21537247 6 
chr13:21537823-21537839 5.8125 
chr13:21537924-21537958 5.97059 
chr13:21539473-21539500 5.96296 
chr13:21539794-21539814 5.9 
chr13:21540124-21540136 6 
chr13:21541264-21541308 5.84091 
chr13:21541889-21541911 5.63636 
chr13:21542504-21542535 5.96774 
chr13:21543227-21543253 5.73077 
chr13:21543388-21543411 5.47826 
chr13:21543814-21543894 5.95 
chr13:21544037-21544061 6 
chr13:21545795-21545814 5.94737 
chr13:21547653-21547669 6 
chr13:21551524-21551537 6 
chr13:21551721-21551759 5.44737 
chr13:21553645-21553677 5.59375 
chr13:21556445-21556462 5.88235 
chr13:21557131-21557146 6 
chr13:21559882-21559897 5.86667 
chr13:21561331-21561366 5.8 
chr13:21562482-21562511 5.75862 
chr13:21564600-21564621 6 
chr13:21564718-21564740 5.72727 
chr13:21565314-21565326 6 
chr13:21567174-21567195 6 
chr13:21570127-21570154 5.88889 
chr13:21570516-21570530 6 
chr13:21572492-21572526 5.79412 
chr13:21573605-21573622 6 
chr13:21574147-21574160 6 
chr13:21574517-21574537 6 
chr13:21576017-21576039 5.5 
chr13:21576490-21576525 5.65714 
chr13:21576817-21576843 5.34615 
chr13:21577572-21577591 5.68421 
chr13:21578223-21578261 5.42105 
chr13:21579945-21579960 6 
chr13:21580134-21580158 6 
chr13:21580276-21580308 5.78125 
chr13:21581670-21581910 5.88333 
chr13:21582470-21582482 6 
chr13:21582647-21582670 5.65217 
chr13:21583297-21583326 5.62069 
chr13:21583487-21583500 6 
chr13:21584336-21584362 5.88462 
chr13:21586413-21586433 5.75 
chr13:21588117-21588187 5.8 
chr13:21588197-21588231 5.47059 
chr13:21589835-21589849 6 
chr13:21591756-21591779 5.6087 
chr13:21593437-21593476 6 
chr13:21593631-21593656 6 
chr13:21593807-21593822 6 
chr13:21594112-21594124 6 
chr13:21595613-21595638 6 
chr13:21596307-21596332 5.48 
chr13:21596355-21596380 5.32 
chr13:21596395-21596447 5.53846 
chr13:21597282-21597305 5.69565 
chr13:21597785-21597817 6 
chr13:21598232-21598262 6 
chr13:21598570-21598598 5.85714 
chr13:21599356-21599369 6 
chr13:21599532-21599548 6 
chr13:21602044-21602080 5.83333 
chr13:21604730-21604771 6 
chr13:21608587-21608600 6 
chr13:21609213-21609240 5.77778 
chr13:21610910-21610945 5.91429 
chr13:21611541-21611572 5.58065 
chr13:21613120-21613132 6 
chr13:21614212-21614233 5.90476 
chr13:21614515-21614549 6 
chr13:21615551-21615570 5.63158 
chr13:21617121-21617144 5.65217 
chr13:21618828-21618873 6 
chr13:21622976-21623011 6 
chr13:21624261-21624308 5.91489 
chr13:21627372-21627390 6 
chr13:21628552-21628573 5.52381 
chr13:21631938-21631985 5.42553 
chr13:21633737-21633758 5.90476 
chr13:21635795-21635824 5.2069 
chr13:21638136-21638173 5.54054 
chr13:21638308-21638352 5.40909 
chr13:21638409-21638437 5.78571 
chr13:21638912-21638943 6 
chr13:21640481-21640496 6 
chr13:21641042-21641088 5.41304 
chr13:21641807-21641831 5.83333 
chr13:21643061-21643081 5.75 
chr13:21644506-21644520 6 
chr13:21646555-21646611 5.51786 
chr13:21648378-21648404 5.96154 
chr13:21648850-21648888 5.21053 
chr13:21650064-21650093 5.68966 
chr13:21650155-21650182 5.37037 
chr13:21651000-21651026 5.46154 
chr13:21651320-21651341 5.57143 
chr13:21651693-21651726 5.39394 
chr13:21652462-21652545 5.59036 
chr13:21653898-21653920 5.63636 
chr13:21655935-21655952 6 
chr13:21655997-21656037 6 
chr13:21657859-21657913 5.61111 
chr13:21659497-21659594 5.84536 
chr13:21661313-21661340 5.40741 
chr13:21662851-21662890 5.92308 
chr13:21663518-21663547 5.96552 
chr13:21664370-21664409 5.84615 
chr13:21664594-21664620 5.69231 
chr13:21664707-21664726 6 
chr13:21665024-21665059 5.45714 
chr13:21666742-21666759 5.94118 
chr13:21667093-21667115 6 
chr13:21668399-21668429 5.56667 
chr13:21670179-21670192 6 
chr13:21671269-21671300 6 
chr13:21671645-21671674 5.82759 
chr13:21673413-21673454 5.73171 
chr13:21673500-21673523 5.69565 
chr13:21673841-21673861 5.95 
chr13:21674076-21674099 6 
chr13:21675279-21675314 5.91429 
chr13:21677917-21677943 5.76923 
chr13:21678505-21678550 5.37778 
chr13:21679555-21679573 6 
chr13:21679871-21679900 5.93103 
chr13:21680590-21680609 5.63158 
chr13:21681842-21681859 5.88235 
chr13:21682515-21682546 5.41935 
chr13:21684050-21684074 5.95833 
chr13:21684362-21684380 6 
chr13:21685249-21685272 5.73913 
chr13:21688485-21688507 5.86364 
chr13:21689287-21689319 5.625 
chr13:21689510-21689547 5.89189 
chr13:21691807-21691836 5.48276 
chr13:21691882-21691923 5.39024 
chr13:21693181-21693197 6 
chr13:21693810-21693959 5.32215 
chr13:21694842-21694885 5.30233 
chr13:21695523-21695552 6 
chr13:21697519-21697536 5.82353 
chr13:21698604-21698626 5.90909 
chr13:21698780-21698816 5.80556 
chr13:21699831-21699851 5.8 
chr13:21699915-21699930 6 
chr13:21701751-21701775 5.83333 
chr13:21702722-21702747 5.36 
chr13:21702760-21702774 5.92857 
chr13:21702955-21702973 5.72222 
chr13:21704837-21704872 5.48571 
chr13:21705440-21705463 5.95652 
chr13:21706050-21706075 5.52 
chr13:21708460-21708473 6 
chr13:21710662-21710699 5.78378 
chr13:21711446-21711471 5.96 
chr13:21712431-21712444 6 
chr13:21713393-21713409 6 
chr13:21713572-21713589 5.76471 
chr13:21718544-21718565 6 
chr13:21719204-21719218 6 
chr13:21725048-21725067 6 
chr13:21725392-21725415 5.73913 
chr13:21729545-21729560 6 
chr13:21730324-21730337 6 
chr13:21732028-21732060 5.5 
chr13:21732759-21732788 5.82759 
chr13:21733560-21733594 5.64706 
chr13:21736775-21736797 5.72727 
chr13:21737016-21737032 5.9375 
chr13:21737335-21737365 5.76667 
chr13:21738879-21738897 5.94444 
chr13:21739163-21739233 5.15714 
chr13:21739563-21739597 5.70588 
chr13:21740870-21740894 6 
chr13:21741906-21741936 5.7 
chr13:21743154-21743178 5.91667 
chr13:21743369-21743388 6 
chr13:21744318-21744331 6 
chr13:21744632-21744650 5.77778 
chr13:21745023-21745078 5.49091 
chr13:21746209-21746240 5.19355 
chr13:21748906-21748925 6 
chr13:21754684-21754698 6 
chr13:21754977-21754990 6 
chr13:21756355-21756384 6 
chr13:21757162-21757201 5.76923 
chr13:21757415-21757437 5.59091 
chr13:21759829-21759872 6 
chr13:21761555-21761593 6 
chr13:21761604-21761637 5.33333 
chr13:21761797-21761817 5.9 
chr13:21762904-21762916 6 
chr13:21763032-21763058 6 
chr13:21763374-21763433 5.86441 
chr13:21764477-21764505 6 
chr13:21765378-21765393 6 
chr13:21765543-21765565 6 
chr13:21765879-21765897 5.72222 
chr13:21766334-21766359 6 
chr13:21766987-21767014 5.59259 
chr13:21768235-21768252 6 
chr13:21768854-21768900 5.45652 
chr13:21769266-21769299 5.90909 
chr13:21769681-21769694 6 
chr13:21770259-21770279 5.9 
chr13:21771027-21771041 6 
chr13:21772143-21772204 6 
chr13:21772447-21772478 5.19355 
chr13:21777532-21777554 5.81818 
chr13:21780251-21780390 5.22302 
chr13:21780744-21781194 5.68889 
chr13:21781209-21781493 5.48944 
chr13:21782490-21782514 5.41667 
chr13:21784955-21784981 5.53846 
chr13:21788475-21788488 6 
chr13:21790257-21790292 6 
chr13:21790350-21790383 5.54545 
chr13:21791657-21791669 6 
chr13:21792126-21792144 5.72222 
chr13:21793500-21793688 5.75 
chr13:21795680-21795730 5.54 
chr13:21798053-21798066 5.92308 
chr13:21803356-21803480 5.37097 
chr13:21803571-21803614 5.48837 
chr13:21809478-21809500 5.68182 
chr13:21809907-21809950 5.76744 
chr13:21810847-21810870 5.6087 
chr13:21815957-21815976 5.94737 
chr13:21818267-21818317 5.62 
chr13:21819666-21819685 5.89474 
chr13:21819887-21819918 5.25806 
chr13:21824665-21824684 5.63158 
chr13:21826904-21826961 5.50877 
chr13:21828124-21828183 5.23729 
chr13:21828567-21828624 5.82456 
chr13:21831740-21831766 5.76923 
chr13:21832114-21832136 6 
chr13:21832799-21832822 6 
chr13:21833814-21833863 5.28571 
chr13:21839919-21840000 5.7284 
chr13:21840032-21840053 5.52381 
chr13:21841351-21841390 6 
chr13:21841978-21842009 6 
chr13:21844174-21844206 5.5 
chr13:21844988-21845012 5.91667 
chr13:21845923-21845936 6 
chr13:21846750-21846798 5.91667 
chr13:21847174-21847203 5.93103 
chr13:21847543-21847556 6 
chr13:21847842-21847894 5.71154 
chr13:21849068-21849085 5.76471 
chr13:21850513-21850542 5.93103 
chr13:21851452-21851474 5.77273 
chr13:21851789-21851812 5.56522 
chr13:21854897-21854915 6 
chr13:21856577-21856603 5.76923 
chr13:21859797-21859826 5.86207 
chr13:21860550-21860567 5.82353 
chr13:21861529-21861565 5.66667 
chr13:21862375-21862408 5.60606 
chr13:21863636-21863764 5.39062 
chr13:21863851-21864489 5.57367 
chr13:21864500-21864548 5.45833 
chr13:21864564-21864919 5.49859 
chr13:21868557-21868607 5.84 
chr13:21875030-21875055 5.44 
chr13:21876488-21876514 5.61538 
chr13:21876959-21876979 6 
chr13:21879940-21879963 5.47826 
chr13:21884448-21884468 5.65 
chr13:21885890-21885925 5.8 
chr13:21888424-21888500 5.25 
chr13:21888611-21888642 6 
chr13:21889178-21889214 5.86111 
chr13:21891065-21891090 6 
chr13:21892332-21892355 5.65217 
chr13:21892697-21892725 5.35714 
chr13:21896073-21896104 5.22581 
chr13:21897301-21897331 5.86667 
chr13:21897406-21897431 5.52 
chr13:21899700-21899775 5.64 
chr13:21901276-21901291 6 
chr13:21907648-21907667 5.63158 
chr13:21911608-21911641 5.9697 
chr13:21911656-21911740 5.2619 
chr13:21911765-21911800 5.34286 
chr13:21911814-21911842 5.35714 
chr13:21913133-21913162 5.75862 
chr13:21913232-21913323 5.24176 
chr13:21913387-21913422 5.31429 
chr13:21915261-21915295 5.85294 
chr13:21917321-21917439 5.33898 
chr13:21918105-21918226 5.69421 
chr13:21919364-21919406 5.5 
chr13:21924886-21924907 5.61905 
chr13:21925714-21925732 5.83333 
chr13:21926922-21926948 5.53846 
chr13:21927692-21927723 5.90323 
chr13:21929225-21929254 5.44828 
chr13:21929589-21929646 5.52632 
chr13:21930304-21930326 6 
chr13:21930372-21930387 5.93333 
chr13:21931322-21931383 5.85246 
chr13:21936765-21936784 5.89474 
chr13:21938710-21938743 5.24242 
chr13:21941554-21941577 5.6087 
chr13:21942250-21942267 6 
chr13:21943693-21943710 5.82353 
chr13:21944309-21944343 6 
chr13:21944500-21944523 5.91304 
chr13:21945083-21945109 5.96154 
chr13:21949480-21949510 5.8 
chr13:21952175-21952193 6 
chr13:21952897-21952919 5.54545 
chr13:21953946-21953968 6 
chr13:21955116-21955158 5.90476 
chr13:21956144-21956183 5.48718 
chr13:21958596-21958614 6 
chr13:21959099-21959135 5.33333 
chr13:21959567-21959580 6 
chr13:21960097-21960122 5.6 
chr13:21965036-21965055 5.84211 
chr13:21965615-21965635 5.85 
chr13:21967312-21967338 5.92308 
chr13:21967838-21967863 6 
chr13:21969098-21969128 5.83333 
chr13:21969617-21969647 5.86667 
chr13:21970971-21970992 5.90476 
chr13:21971798-21971818 5.9 
chr13:21972602-21972643 5.41463 
chr13:21973481-21973529 5.8125 
chr13:21975094-21975122 5.5 
chr13:21975415-21975433 5.77778 
chr13:21977817-21977837 5.9 
chr13:21987106-21987128 5.90909 
chr13:21988367-21988380 6 
chr13:21988665-21988678 6 
chr13:21990342-21990357 6 
chr13:21991557-21991587 5.46667 
chr13:21992187-21992206 5.73684 
chr13:21992511-21992534 5.43478 
chr13:21993734-21993768 5.61765 
chr13:21994426-21994445 5.68421 
chr13:21996401-21996417 5.8125 
chr13:21996763-21996799 5.58333 
chr13:21997812-21997861 5.65306 
chr13:22000722-22000757 5.62857 
chr13:22001279-22001302 5.78261 
chr13:22001973-22002000 5.66667 
chr13:22002356-22002373 5.94118 
chr13:22002996-22003059 5.65079 
chr13:22006078-22006125 5.29787 
chr13:22006225-22006267 5.45238 
chr13:22006291-22006316 5.56 
chr13:22007798-22007815 5.76471 
chr13:22008226-22008258 6 
chr13:22013611-22013644 5.24242 
chr13:22013658-22013672 6 
chr13:22014207-22014232 6 
chr13:22014317-22014345 5.64286 
chr13:22014748-22014795 5.68085 
chr13:22015026-22015043 5.76471 
chr13:22015516-22015537 5.61905 
chr13:22015688-22015710 6 
chr13:22019197-22019255 5.67241 
chr13:22020698-22020729 5.45161 
chr13:22021416-22021454 5.84211 
chr13:22022603-22022635 5.1875 
chr13:22023350-22023387 5.81081 
chr13:22023767-22023795 5.57143 
chr13:22026133-22026149 5.8125 
chr13:22028464-22028495 6 
chr13:22029040-22029065 5.92 
chr13:22029772-22029807 6 
chr13:22033516-22033571 5.43636 
chr13:22035400-22035421 5.66667 
chr13:22036602-22036630 6 
chr13:22037434-22037448 6 
chr13:22038595-22038622 6 
chr13:22041712-22041731 6 
chr13:22042006-22042028 5.59091 
chr13:22042195-22042210 6 
chr13:22044397-22044429 5.5625 
chr13:22048826-22048838 6 
chr13:22049863-22049887 5.41667 
chr13:22050313-22050340 5.85185 
chr13:22050869-22050886 5.82353 
chr13:22051157-22051209 5.63462 
chr13:22052433-22052447 6 
chr13:22052727-22052748 6 
chr13:22053034-22053056 5.63636 
chr13:22053071-22053196 5.608 
chr13:22054963-22054989 5.92308 
chr13:22056013-22056046 5.42424 
chr13:22057641-22057668 5.44444 
chr13:22058698-22058745 5.3617 
chr13:22058991-22059151 5.775 
chr13:22059448-22059470 6 
chr13:22060740-22060757 6 
chr13:22062960-22062978 6 
chr13:22065164-22065196 5.4375 
chr13:22065654-22065674 6 
chr13:22066057-22066091 5.44118 
chr13:22067803-22067832 5.62069 
chr13:22071211-22071225 6 
chr13:22071847-22071876 5.62069 
chr13:22072508-22072532 6 
chr13:22074556-22074582 6 
chr13:22079378-22079406 5.35714 
chr13:22082043-22082082 5.71795 
chr13:22084346-22084359 6 
chr13:22084735-22084751 5.875 
chr13:22084941-22084983 5.5 
chr13:22086575-22086599 5.70833 
chr13:22087255-22087277 5.54545 
chr13:22087878-22087898 6 
chr13:22091909-22091956 5.91489 
chr13:22093567-22093586 6 
chr13:22098379-22098396 5.82353 
chr13:22099320-22099344 6 
chr13:22100052-22100085 6 
chr13:22100252-22100268 6 
chr13:22104793-22104816 6 
chr13:22105968-22105990 5.59091 
chr13:22107463-22107475 6 
chr13:22108317-22108357 5.6 
chr13:22111596-22111620 5.91667 
chr13:22112701-22112714 6 
chr13:22118655-22118668 6 
chr13:22120434-22120446 6 
chr13:22121924-22121938 6 
chr13:22123060-22123078 6 
chr13:22124500-22124525 5.36 
chr13:22124677-22124700 5.43478 
chr13:22125558-22125588 5.76667 
chr13:22125716-22125735 5.63158 
chr13:22133655-22133676 5.7619 
chr13:22134468-22134486 6 
chr13:22134762-22134779 6 
chr13:22135829-22135865 5.63889 
chr13:22135990-22136009 5.63158 
chr13:22137743-22137778 5.34286 
chr13:22139795-22139817 5.95455 
chr13:22143773-22143811 5.5 
chr13:22145125-22145163 5.34211 
chr13:22149296-22149329 5.45455 
chr13:22149868-22149890 6 
chr13:22151943-22151967 6 
chr13:22152112-22152140 5.57143 
chr13:22157392-22157409 6 
chr13:22165000-22165018 5.88889 
chr13:22165326-22165350 5.41667 
chr13:22165397-22165415 5.77778 
chr13:22167710-22167728 6 
chr13:22169212-22169230 5.83333 
chr13:22170225-22170251 5.84615 
chr13:22172069-22172083 6 
chr13:22172174-22172208 5.26471 
chr13:22174125-22174187 5.25806 
chr13:22174932-22174946 6 
chr13:22176658-22176694 5.94444 
chr13:22178132-22178159 5.2963 
chr13:22179136-22179165 5.44828 
chr13:22182965-22183021 5.5 
chr13:22185262-22185292 5.6 
chr13:22186051-22186082 5.25806 
chr13:22187139-22187154 5.93333 
chr13:22187377-22187412 5.54286 
chr13:22187708-22187744 5.61111 
chr13:22188807-22188822 5.86667 
chr13:22190255-22190273 5.88889 
chr13:22191037-22191068 5.6129 
chr13:22191737-22191781 5.13636 
chr13:22192202-22192220 5.88889 
chr13:22194799-22194833 5.38235 
chr13:22197373-22197413 5.85 
chr13:22198921-22198940 5.73684 
chr13:22199339-22199375 5.30556 
chr13:22200349-22200399 5.78 
chr13:22201114-22201131 6 
chr13:22204476-22204493 5.88235 
chr13:22207239-22207252 6 
chr13:22207405-22207421 6 
chr13:22207472-22207500 5.42857 
chr13:22208090-22208119 5.58621 
chr13:22210541-22210565 6 
chr13:22213576-22213588 6 
chr13:22215062-22215123 5.85246 
chr13:22220100-22220132 5.59375 
chr13:22220239-22220267 5.46429 
chr13:22221474-22221500 5.57692 
chr13:22221636-22221656 5.65 
chr13:22224588-22224605 6 
chr13:22224651-22224701 5.62 
chr13:22225010-22225067 5.80702 
chr13:22225122-22225179 5.5614 
chr13:22225196-22225252 5.5 
chr13:22225807-22225829 5.77273 
chr13:22226077-22226098 5.95238 
chr13:22226771-22226796 5.4 
chr13:22233969-22233993 5.54167 
chr13:22237863-22237893 5.3 
chr13:22238577-22238606 5.62069 
chr13:22239330-22239370 5.425 
chr13:22240041-22240054 6 
chr13:22241004-22241051 5.6383 
chr13:22241181-22241202 5.7619 
chr13:22241268-22241295 5.62963 
chr13:22244008-22244045 6 
chr13:22244145-22244172 5.2963 
chr13:22244686-22244706 6 
chr13:22245429-22245469 5.325 
chr13:22246425-22246471 5.56522 
chr13:22248630-22248667 5.18919 
chr13:22249144-22249186 5.88095 
chr13:22249715-22249748 5.30303 
chr13:22251435-22251500 5.43077 
chr13:22253921-22253938 6 
chr13:22254095-22254112 6 
chr13:22256123-22256162 5.82051 
chr13:22256613-22256643 5.3 
chr13:22256833-22256845 6 
chr13:22262889-22262902 5.92308 
chr13:22263345-22263389 5.18182 
chr13:22264305-22264338 5.42424 
chr13:22264529-22264556 5.2963 
chr13:22269201-22269257 5.91071 
chr13:22272274-22272287 5.92308 
chr13:22272483-22272500 5.82353 
chr13:22274154-22274183 6 
chr13:22275147-22275170 5.65217 
chr13:22275839-22275883 5.75 
chr13:22276122-22276155 6 
chr13:22276193-22276222 5.72414 
chr13:22279648-22279670 5.86364 
chr13:22279967-22279979 6 
chr13:22281156-22281179 5.82609 
chr13:22283336-22283354 6 
chr13:22285654-22285680 5.92308 
chr13:22286332-22286377 5.4 
chr13:22288506-22288526 5.9 
chr13:22291234-22291262 5.53571 
chr13:22292934-22292971 5.51351 
chr13:22294343-22294357 6 
chr13:22296198-22296219 5.61905 
chr13:22297863-22297878 6 
chr13:22297962-22298000 5.52632 
chr13:22299996-22300300 5.77961 
chr13:22302075-22302100 5.88 
chr13:22305404-22305416 6 
chr13:22309789-22309805 5.9375 
chr13:22317480-22317674 5.79897 
chr13:22318595-22318634 5.51282 
chr13:22320254-22320276 5.77273 
chr13:22320924-22320946 6 
chr13:22321507-22321557 5.64 
chr13:22324831-22324853 5.63636 
chr13:22324869-22324889 5.65 
chr13:22331462-22331475 6 
chr13:22332000-22332013 5.92308 
chr13:22337759-22337780 6 
chr13:22337934-22337959 6 
chr13:22339338-22339354 5.875 
chr13:22340266-22340284 6 
chr13:22340506-22340540 5.23529 
chr13:22341283-22341332 5.20408 
chr13:22344573-22344585 6 
chr13:22344872-22344897 5.72 
chr13:22347828-22347847 5.89474 
chr13:22349522-22349549 5.44444 
chr13:22351785-22351809 5.45833 
chr13:22352742-22352778 5.72222 
chr13:22352899-22352921 6 
chr13:22352979-22353005 5.92308 
chr13:22357952-22358000 5.52083 
chr13:22360215-22360468 5.62451 
chr13:22362119-22362213 5.65957 
chr13:22362653-22362675 5.86364 
chr13:22365616-22365662 5.91304 
chr13:22366311-22366342 6 
chr13:22367559-22367572 6 
chr13:22367856-22367895 5.20513 
chr13:22367910-22368011 5.55446 
chr13:22368520-22368534 6 
chr13:22373509-22373541 5.78125 
chr13:22377553-22377566 6 
chr13:22377947-22377979 5.75 
chr13:22378761-22378783 5.54545 
chr13:22383064-22383095 6 
chr13:22387881-22387925 5.86364 
chr13:22391507-22391526 6 
chr13:22392686-22392698 6 
chr13:22397251-22397282 5.51613 
chr13:22404542-22404569 5.33333 
chr13:22406265-22406282 5.88235 
chr13:22406845-22406857 6 
chr13:22409075-22409099 5.41667 
chr13:22410086-22410101 6 
chr13:22410873-22410886 6 
chr13:22416975-22417005 5.4 
chr13:22417983-22418008 5.6 
chr13:22418679-22418712 5.78788 
chr13:22419589-22419612 5.73913 
chr13:22422723-22422815 5.90217 
chr13:22423575-22423607 5.40625 
chr13:22423844-22423890 5.13043 
chr13:22427700-22427737 6 
chr13:22427900-22427932 5.4375 
chr13:22429014-22429047 5.48485 
chr13:22429685-22429816 5.59542 
chr13:22429860-22429880 6 
chr13:22430008-22430027 5.63158 
chr13:22434471-22434490 5.78947 
chr13:22437352-22437370 6 
chr13:22443071-22443097 5.57692 
chr13:22443111-22443212 5.45545 
chr13:22446000-22446031 5.77419 
chr13:22451218-22451241 6 
chr13:22456013-22456099 5.86047 
chr13:22458128-22458153 6 
chr13:22462007-22462047 6 
chr13:22462237-22462278 6 
chr13:22463628-22463673 5.77778 
chr13:22464115-22464146 5.74194 
chr13:22464204-22464232 5.5 
chr13:22464395-22464852 5.58643 
chr13:22465048-22465067 5.94737 
chr13:22465184-22465212 5.28571 
chr13:22465251-22465281 5.6 
chr13:22465956-22465975 5.84211 
chr13:22467909-22467949 5.2 
chr13:22469425-22469454 5.34483 
chr13:22471889-22471915 5.26923 
chr13:22476056-22476085 5.31034 
chr13:22479147-22479173 5.73077 
chr13:22479259-22479285 5.42308 
chr13:22480638-22480776 5.68116 
chr13:22481342-22481369 5.55556 
chr13:22482650-22482665 5.86667 
chr13:22485329-22485354 5.44 
chr13:22486106-22486132 5.38462 
chr13:22487991-22488034 5.67442 
chr13:22488238-22488282 5.27273 
chr13:22489849-22489901 5.69231 
chr13:22492233-22492262 6 
chr13:22495071-22495098 5.22222 
chr13:22497556-22497569 5.92308 
chr13:22502838-22502869 5.87097 
chr13:22503390-22503411 6 
chr13:22505066-22505089 5.43478 
chr13:22505106-22505164 5.2931 
chr13:22510444-22510457 6 
chr13:22510532-22510941 5.66015 
chr13:22510958-22511020 5.67742 
chr13:22511034-22511072 5.42105 
chr13:22512774-22512795 6 
chr13:22515554-22515585 5.48387 
chr13:22515979-22516020 5.80488 
chr13:22518944-22518959 6 
chr13:22521445-22521473 5.78571 
chr13:22523530-22523554 6 
chr13:22524494-22524514 5.85 
chr13:22530618-22530641 6 
chr13:22533466-22533492 5.96154 
chr13:22537929-22537964 5.57143 
chr13:22541028-22541057 5.82759 
chr13:22541496-22541515 6 
chr13:22544887-22545051 5.4878 
chr13:22545066-22545115 5.44898 
chr13:22545198-22545222 5.75 
chr13:22545237-22545292 5.61818 
chr13:22545354-22545386 5.3125 
chr13:22545397-22545445 5.35417 
chr13:22545521-22545628 5.60748 
chr13:22545681-22545720 5.4359 
chr13:22545772-22545817 5.55556 
chr13:22545875-22545989 5.57018 
chr13:22546000-22546020 5.65 
chr13:22546047-22546143 5.46875 
chr13:22546798-22546812 6 
chr13:22547126-22547146 6 
chr13:22548107-22548129 5.72727 
chr13:22548579-22548604 5.52 
chr13:22551164-22551203 5.61538 
chr13:22555017-22555093 5.56579 
chr13:22556752-22556781 5.58621 
chr13:22557711-22557736 5.88 
chr13:22558085-22558123 5.78947 
chr13:22558165-22558208 5.46512 
chr13:22559459-22559546 5.8046 
chr13:22559824-22559863 5.66667 
chr13:22561647-22561676 5.34483 
chr13:22564256-22564283 5.62963 
chr13:22564971-22565000 5.89655 
chr13:22566500-22566519 5.89474 
chr13:22570613-22570633 6 
chr13:22571219-22571232 6 
chr13:22571538-22571576 5.76316 
chr13:22573678-22573694 6 
chr13:22578030-22578068 5.76316 
chr13:22579254-22579270 6 
chr13:22581267-22581321 5.96296 
chr13:22582633-22582656 5.95652 
chr13:22585105-22585150 5.62222 
chr13:22585885-22585924 5.48718 
chr13:22585951-22586000 5.38776 
chr13:22586023-22586067 5.40909 
chr13:22589371-22589402 5.54839 
chr13:22589488-22589524 5.80556 
chr13:22591410-22591438 5.85714 
chr13:22593658-22593717 5.52542 
chr13:22593739-22593755 6 
chr13:22593768-22594000 5.65517 
chr13:22594007-22594795 5.54949 
chr13:22594805-22595162 5.53782 
chr13:22595451-22595543 5.6087 
chr13:22595637-22596015 5.45767 
chr13:22596029-22596513 5.59917 
chr13:22596526-22596564 5.39474 
chr13:22596577-22596944 5.3515 
chr13:22597112-22597525 5.60775 
chr13:22597625-22597795 5.57059 
chr13:22598041-22598068 5.22222 
chr13:22598082-22598108 5.34615 
chr13:22598809-22598837 5.78571 
chr13:22600521-22600536 6 
chr13:22601526-22601540 5.92857 
chr13:22601548-22601572 5.70833 
chr13:22605325-22605357 5.46875 
chr13:22607538-22607561 5.52174 
chr13:22613236-22613249 5.92308 
chr13:22613599-22613620 5.90476 
chr13:22614237-22614306 5.73913 
chr13:22614606-22614636 5.56667 
chr13:22618046-22618073 5.22222 
chr13:22619030-22619062 5.6875 
chr13:22619370-22619392 5.54545 
chr13:22621266-22621287 5.57143 
chr13:22624567-22624594 5.25926 
chr13:22625708-22625744 6 
chr13:22627194-22627224 6 
chr13:22628675-22628720 5.35556 
chr13:22628734-22628762 5.53571 
chr13:22629997-22630013 6 
chr13:22638791-22638831 5.525 
chr13:22641475-22641496 5.61905 
chr13:22641655-22641668 6 
chr13:22642132-22642162 5.63333 
chr13:22643788-22643801 6 
chr13:22647393-22647428 5.37143 
chr13:22649007-22649031 5.45833 
chr13:22652086-22652116 5.4 
chr13:22657818-22657839 5.61905 
chr13:22659563-22659650 5.52874 
chr13:22664710-22664727 5.88235 
chr13:22667131-22667154 5.78261 
chr13:22672781-22672804 5.43478 
chr13:22675721-22675742 5.7619 
chr13:22676847-22676934 5.7931 
chr13:22678009-22678032 5.47826 
chr13:22678363-22678382 6 
chr13:22678472-22678511 5.82051 
chr13:22679183-22679210 6 
chr13:22679774-22679791 5.76471 
chr13:22680350-22680391 6 
chr13:22682435-22682454 5.89474 
chr13:22688283-22688308 5.96 
chr13:22688586-22688616 6 
chr13:22688766-22688782 6 
chr13:22692930-22692953 5.47826 
chr13:22696211-22696259 5.83333 
chr13:22701555-22701612 5.36842 
chr13:22701622-22701661 5.23077 
chr13:22701699-22701741 5.21429 
chr13:22701795-22701878 5.27711 
chr13:22707000-22707035 5.25714 
chr13:22707053-22707114 5.88525 
chr13:22714403-22714420 6 
chr13:22715082-22715116 5.64706 
chr13:22716102-22716114 6 
chr13:22719694-22719711 6 
chr13:22720132-22720164 5.40625 
chr13:22722724-22722746 5.5 
chr13:22722764-22722822 5.7069 
chr13:22724258-22724271 6 
chr13:22726331-22726346 6 
chr13:22727232-22727252 5.7 
chr13:22728263-22728280 5.94118 
chr13:22729965-22729989 6 
chr13:22734300-22734341 5.56098 
chr13:22734777-22734805 5.39286 
chr13:22734879-22734915 5.52778 
chr13:22734923-22734968 6 
chr13:22735535-22735576 6 
chr13:22736858-22736893 6 
chr13:22739371-22739388 5.88235 
chr13:22740466-22740511 6 
chr13:22748358-22748388 5.46667 
chr13:22749000-22749028 5.39286 
chr13:22752226-22752264 6 
chr13:22755874-22755893 5.78947 
chr13:22755911-22756000 5.57303 
chr13:22757376-22757394 5.83333 
chr13:22758500-22758524 5.54167 
chr13:22758764-22758793 5.44828 
chr13:22758932-22758951 5.63158 
chr13:22764505-22764523 5.83333 
chr13:22770287-22770299 6 
chr13:22772074-22772086 6 
chr13:22772740-22772756 6 
chr13:22774156-22774172 5.8125 
chr13:22776110-22776140 5.13333 
chr13:22779882-22779902 5.6 
chr13:22783035-22783057 6 
chr13:22783214-22783234 5.95 
chr13:22789180-22789218 6 
chr13:22789652-22789680 5.57143 
chr13:22790209-22790236 5.62963 
chr13:22796986-22797011 6 
chr13:22802744-22802771 5.92593 
chr13:22803532-22803557 5.32 
chr13:22805332-22805526 5.74742 
chr13:22809687-22809732 5.55556 
chr13:22810476-22810511 6 
chr13:22812467-22812515 5.625 
chr13:22812560-22812580 5.6 
chr13:22812610-22812661 5.78431 
chr13:22815229-22815249 5.9 
chr13:22815753-22815881 5.67188 
chr13:22819755-22819797 5.85714 
chr13:22819807-22819849 5.64286 
chr13:22819901-22819952 5.7451 
chr13:22826118-22826144 5.76923 
chr13:22828634-22828650 6 
chr13:22829453-22829488 5.88571 
chr13:22829759-22829789 5.9 
chr13:22830000-22830038 5.89474 
chr13:22833314-22833341 5.37037 
chr13:22835913-22835946 5.87879 
chr13:22836441-22836467 5.30769 
chr13:22836737-22836766 5.51724 
chr13:22838134-22838153 6 
chr13:22839226-22839244 6 
chr13:22840013-22840029 6 
chr13:22841182-22841252 5.3 
chr13:22841396-22841421 5.68 
chr13:22842598-22842650 5.78846 
chr13:22843602-22843628 5.88462 
chr13:22844565-22844586 5.66667 
chr13:22849353-22849393 5.85 
chr13:22855080-22855092 6 
chr13:22855804-22855831 5.2963 
chr13:22856939-22856960 5.52381 
chr13:22857209-22857230 5.90476 
chr13:22861176-22861192 5.9375 
chr13:22864465-22864493 5.71429 
chr13:22865317-22865337 5.75 
chr13:22867638-22867661 5.73913 
chr13:22872085-22872107 6 
chr13:22879718-22879741 5.82609 
chr13:22886582-22886650 5.57353 
chr13:22886662-22886799 5.56204 
chr13:22886834-22886858 5.45833 
chr13:22888391-22888410 6 
chr13:22899285-22899323 5.26316 
chr13:22899589-22899616 5.7037 
chr13:22901103-22901126 6 
chr13:22903229-22903249 5.7 
chr13:22907478-22907506 5.85714 
chr13:22908714-22908732 5.77778 
chr13:22911542-22911567 5.8 
chr13:22912756-22912777 6 
chr13:22914894-22914916 5.77273 
chr13:22917845-22917874 6 
chr13:22926331-22926350 6 
chr13:22929818-22929845 5.81481 
chr13:22932786-22932798 6 
chr13:22932960-22932988 5.21429 
chr13:22933385-22933411 5.42308 
chr13:22935174-22935231 5.64912 
chr13:22936022-22936050 5.85714 
chr13:22942034-22942054 6 
chr13:22942924-22942953 5.65517 
chr13:22945101-22945126 5.52 
chr13:22949937-22949970 5.54545 
chr13:22951000-22951043 5.95349 
chr13:22953887-22953919 5.8125 
chr13:22959064-22959084 5.8 
chr13:22959413-22959458 5.51111 
chr13:22959486-22959517 5.74194 
chr13:22960292-22960319 5.55556 
chr13:22960767-22960779 6 
chr13:22961436-22961465 5.86207 
chr13:22962009-22962038 5.7931 
chr13:22962048-22962089 5.56098 
chr13:22966190-22966202 6 
chr13:22966415-22966448 5.60606 
chr13:22966506-22966540 5.38235 
chr13:22968102-22968154 5.98077 
chr13:22974858-22974900 5.2381 
chr13:22976276-22976291 6 
chr13:22984444-22984471 5.44444 
chr13:22986204-22986237 5.21212 
chr13:22989774-22989807 5.12121 
chr13:22992744-22992758 6 
chr13:22992963-22993288 5.6 
chr13:22993297-22993321 5.83333 
chr13:22993332-22993361 5.65517 
chr13:22993479-22993493 6 
chr13:23006051-23006080 5.34483 
chr13:23010131-23010216 5.47059 
chr13:23011010-23011024 6 
chr13:23012077-23012128 5.15686 
chr13:23012174-23012210 5.36111 
chr13:23012237-23012273 5.36111 
chr13:23012300-23012336 5.36111 
chr13:23012723-23012738 6 
chr13:23014908-23014921 6 
chr13:23016609-23016632 5.47826 
chr13:23017551-23017575 6 
chr13:23018974-23019021 5.3617 
chr13:23019500-23019526 5.38462 
chr13:23021024-23021064 5.5 
chr13:23022204-23022228 5.375 
chr13:23022637-23022665 5.60714 
chr13:23022978-23022994 6 
chr13:23023389-23023436 5.78723 
chr13:23023922-23023947 5.64 
chr13:23024456-23024483 5.66667 
chr13:23027509-23027530 5.7619 
chr13:23028632-23028645 6 
chr13:23029968-23030003 6 
chr13:23035984-23036014 5.76667 
chr13:23039070-23039104 5.61765 
chr13:23040143-23040182 5.76923 
chr13:23041595-23041617 6 
chr13:23046154-23046184 5.23333 
chr13:23047279-23047393 5.82456 
chr13:23048835-23048873 5.71053 
chr13:23052470-23052485 5.86667 
chr13:23053416-23053437 5.85714 
chr13:23055207-23055227 6 
chr13:23056044-23056058 6 
chr13:23058937-23058961 5.95833 
chr13:23066546-23066574 5.46429 
chr13:23068667-23068723 5.64286 
chr13:23069388-23069413 5.44 
chr13:23073295-23073309 6 
chr13:23073843-23073872 5.37931 
chr13:23076446-23076492 5.34783 
chr13:23077880-23077901 5.52381 
chr13:23078377-23078408 5.45161 
chr13:23078833-23078861 5.42857 
chr13:23083120-23083165 5.68889 
chr13:23083201-23083249 5.25 
chr13:23083864-23083882 5.77778 
chr13:23084866-23084881 6 
chr13:23087031-23087051 5.8 
chr13:23087158-23087175 5.76471 
chr13:23088824-23088849 5.64 
chr13:23088953-23088970 6 
chr13:23093984-23094014 5.83333 
chr13:23097163-23097181 6 
chr13:23097428-23097447 5.68421 
chr13:23099246-23099259 5.92308 
chr13:23099725-23099757 6 
chr13:23105936-23106046 5.75455 
chr13:23106881-23106932 5.80392 
chr13:23107060-23107079 5.63158 
chr13:23107894-23107923 6 
chr13:23109053-23109069 6 
chr13:23112422-23112500 5.57692 
chr13:23112511-23112569 5.32759 
chr13:23113219-23113257 5.23684 
chr13:23113495-23113514 5.68421 
chr13:23118624-23118680 5.94643 
chr13:23120142-23120169 5.25926 
chr13:23120424-23120453 5.34483 
chr13:23124651-23124725 5.54054 
chr13:23124763-23124804 5.34146 
chr13:23125626-23125650 5.83333 
chr13:23126066-23126099 5.15152 
chr13:23127262-23127312 5.76 
chr13:23131110-23131157 5.74468 
chr13:23132041-23132068 5.92593 
chr13:23132675-23132716 5.87805 
chr13:23134217-23134230 6 
chr13:23135317-23135341 5.66667 
chr13:23141079-23141107 5.67857 
chr13:23142985-23143007 5.72727 
chr13:23143050-23143068 6 
chr13:23143987-23144009 5.68182 
chr13:23147891-23147915 5.41667 
chr13:23154944-23154980 5.97222 
chr13:23155019-23155055 5.27778 
chr13:23161186-23161265 5.77215 
chr13:23164892-23164916 5.91667 
chr13:23165240-23165258 5.88889 
chr13:23171372-23171395 5.47826 
chr13:23171863-23171889 5.76923 
chr13:23173206-23173270 5.90625 
chr13:23175791-23175821 5.5 
chr13:23176810-23176832 5.54545 
chr13:23178034-23178062 5.25 
chr13:23178842-23178905 5.4127 
chr13:23179631-23179648 6 
chr13:23180608-23180624 5.8125 
chr13:23184215-23184237 6 
chr13:23185006-23185026 6 
chr13:23186545-23186570 5.68 
chr13:23188936-23188950 6 
chr13:23193215-23193228 6 
chr13:23194087-23194102 6 
chr13:23194399-23194429 5.46667 
chr13:23194815-23194854 5.23077 
chr13:23196857-23196918 5.65574 
chr13:23199553-23199603 5.88 
chr13:23200302-23200375 5.75342 
chr13:23202194-23202219 5.92 
chr13:23209895-23209922 5.48148 
chr13:23211531-23211596 5.55385 
chr13:23211628-23211673 5.15556 
chr13:23211696-23211728 5.28125 
chr13:23212718-23212734 6 
chr13:23216075-23216096 6 
chr13:23217983-23218044 5.81967 
chr13:23222834-23222864 5.33333 
chr13:23223007-23223025 6 
chr13:23225027-23225050 5.82609 
chr13:23226423-23226512 5.52809 
chr13:23230379-23230402 5.95652 
chr13:23230686-23230716 5.86667 
chr13:23231628-23231659 5.96774 
chr13:23233136-23233228 5.26087 
chr13:23233724-23233747 6 
chr13:23235776-23235790 6 
chr13:23235952-23235974 5.90909 
chr13:23236913-23236942 5.31034 
chr13:23238299-23238324 5.88 
chr13:23238620-23238636 6 
chr13:23240967-23241000 5.48485 
chr13:23241598-23241636 5.57895 
chr13:23243396-23243412 5.9375 
chr13:23244006-23244073 5.64179 
chr13:23245066-23245090 6 
chr13:23245676-23245693 6 
chr13:23248007-23248216 5.76555 
chr13:23248228-23248522 5.56803 
chr13:23249417-23249447 5.96667 
chr13:23249474-23249495 6 
chr13:23252676-23252766 5.85556 
chr13:23253519-23253544 5.76 
chr13:23253559-23253608 5.44898 
chr13:23253634-23253754 5.30833 
chr13:23253773-23253804 5.3871 
chr13:23253816-23254008 5.32812 
chr13:23255386-23255400 6 
chr13:23258094-23258123 5.31034 
chr13:23260594-23260622 5.39286 
chr13:23262857-23262870 6 
chr13:23263369-23263386 5.76471 
chr13:23264024-23264047 5.78261 
chr13:23265006-23265041 5.82857 
chr13:23265936-23265958 5.68182 
chr13:23268166-23268195 5.41379 
chr13:23269075-23269113 5.15789 
chr13:23270730-23270773 5.44186 
chr13:23274677-23274715 5.57895 
chr13:23275582-23275629 6 
chr13:23276054-23276066 6 
chr13:23276703-23276782 5.64557 
chr13:23277785-23277798 5.92308 
chr13:23280735-23280767 5.875 
chr13:23282586-23282604 6 
chr13:23287425-23287460 6 
chr13:23287994-23288034 6 
chr13:23289154-23289173 6 
chr13:23289186-23289245 5.71186 
chr13:23289732-23289747 6 
chr13:23290108-23290202 5.67021 
chr13:23293218-23293238 5.65 
chr13:23294000-23294041 5.65854 
chr13:23294356-23294411 5.34545 
chr13:23294629-23294644 5.86667 
chr13:23295847-23295868 5.57143 
chr13:23296159-23296195 5.36111 
chr13:23296288-23296431 5.59441 
chr13:23296905-23296925 5.9 
chr13:23297693-23297714 5.80952 
chr13:23298770-23298794 5.45833 
chr13:23299796-23299834 6 
chr13:23301489-23301524 6 
chr13:23302000-23302030 6 
chr13:23302907-23302960 5.43396 
chr13:23308096-23308122 6 
chr13:23312089-23312116 5.51852 
chr13:23315995-23316012 5.88235 
chr13:23318220-23318265 6 
chr13:23318608-23318625 5.76471 
chr13:23318648-23318695 5.97872 
chr13:23319589-23319622 5.45455 
chr13:23320257-23320305 5.91667 
chr13:23323714-23323756 5.47619 
chr13:23325265-23325293 5.89286 
chr13:23325593-23325623 5.93333 
chr13:23326433-23326455 5.5 
chr13:23326952-23326970 5.72222 
chr13:23327349-23327371 5.68182 
chr13:23328201-23328222 5.80952 
chr13:23329580-23329606 5.5 
chr13:23330146-23330254 5.41667 
chr13:23330285-23330318 5.66667 
chr13:23333849-23333862 6 
chr13:23336241-23336271 5.56667 
chr13:23336756-23336810 5.75926 
chr13:23337572-23337603 6 
chr13:23339027-23339064 5.40541 
chr13:23340056-23340099 5.60465 
chr13:23340236-23340268 5.25 
chr13:23340636-23340651 6 
chr13:23341740-23341771 5.35484 
chr13:23342214-23342243 5.34483 
chr13:23350863-23350894 5.3871 
chr13:23352488-23352500 6 
chr13:23355158-23355215 5.80702 
chr13:23355981-23356003 5.95455 
chr13:23357399-23357417 6 
chr13:23358067-23358111 5.27273 
chr13:23359018-23359042 5.91667 
chr13:23360818-23360834 6 
chr13:23361443-23361480 5.83784 
chr13:23361837-23361858 5.61905 
chr13:23364889-23364912 5.52174 
chr13:23369201-23369242 5.19512 
chr13:23369877-23369896 6 
chr13:23370263-23370291 5.67857 
chr13:23371664-23371691 5.74074 
chr13:23372373-23372396 5.82609 
chr13:23377796-23377818 5.54545 
chr13:23378500-23378532 5.9375 
chr13:23381788-23381800 6 
chr13:23382048-23382075 5.62963 
chr13:23382972-23382989 6 
chr13:23383143-23383172 5.48276 
chr13:23383218-23383263 5.73333 
chr13:23385073-23385098 5.48 
chr13:23386338-23386383 5.53333 
chr13:23386432-23386457 5.72 
chr13:23387328-23387344 6 
chr13:23389172-23389191 6 
chr13:23389344-23389360 6 
chr13:23391664-23391692 5.57143 
chr13:23392525-23392558 5.81818 
chr13:23393577-23393597 6 
chr13:23395170-23395184 6 
chr13:23395527-23395543 6 
chr13:23395736-23395760 5.75 
chr13:23396364-23396395 5.77419 
chr13:23398813-23398828 5.86667 
chr13:23399239-23399268 5.44828 
chr13:23401805-23401822 5.88235 
chr13:23403405-23403432 5.2963 
chr13:23403796-23403820 5.58333 
chr13:23404385-23404397 6 
chr13:23404799-23404815 6 
chr13:23412394-23412420 5.53846 
chr13:23415281-23415305 5.58333 
chr13:23416454-23416476 6 
chr13:23417297-23417316 6 
chr13:23418743-23418758 6 
chr13:23418942-23418991 5.7551 
chr13:23420010-23420069 5.59322 
chr13:23422195-23422212 5.94118 
chr13:23425025-23425054 5.68966 
chr13:23425563-23425586 5.69565 
chr13:23425880-23425912 6 
chr13:23426456-23426468 6 
chr13:23426621-23426637 6 
chr13:23427101-23427118 6 
chr13:23429383-23429406 5.91304 
chr13:23431782-23431810 5.60714 
chr13:23432038-23432076 5.21053 
chr13:23432541-23432563 5.95455 
chr13:23434055-23434122 5.92537 
chr13:23434684-23434701 5.94118 
chr13:23439410-23439424 6 
chr13:23442818-23442838 5.75 
chr13:23442847-23442867 5.75 
chr13:23442876-23442896 5.75 
chr13:23442905-23442925 5.75 
chr13:23442934-23442954 5.75 
chr13:23442963-23442984 5.7619 
chr13:23443418-23443451 5.81818 
chr13:23443754-23443778 6 
chr13:23447693-23447789 5.45833 
chr13:23448638-23448680 5.85714 
chr13:23449989-23450017 6 
chr13:23450986-23451004 6 
chr13:23451333-23451362 5.68966 
chr13:23456602-23456626 5.66667 
chr13:23456771-23456786 6 
chr13:23458555-23458571 5.8125 
chr13:23464213-23464250 5.86486 
chr13:23467925-23467982 5.82456 
chr13:23468599-23468623 6 
chr13:23469040-23469073 5.33333 
chr13:23469179-23469198 5.89474 
chr13:23469531-23469560 6 
chr13:23471335-23471416 5.87654 
chr13:23473862-23473881 6 
chr13:23476495-23476541 5.91304 
chr13:23480889-23480904 6 
chr13:23482407-23482461 5.77778 
chr13:23483844-23483862 6 
chr13:23484759-23484771 6 
chr13:23485784-23485807 6 
chr13:23490820-23490837 5.76471 
chr13:23493871-23493921 5.8 
chr13:23494217-23494240 5.47826 
chr13:23497807-23497828 5.90476 
chr13:23498152-23498181 5.41379 
chr13:23498691-23498709 5.88889 
chr13:23500541-23500573 5.8125 
chr13:23502182-23502203 5.71429 
chr13:23505444-23505496 5.61538 
chr13:23507656-23507751 5.66316 
chr13:23507760-23507809 5.34694 
chr13:23507834-23507894 5.45 
chr13:23507905-23507992 5.57471 
chr13:23508000-23508087 5.35632 
chr13:23508107-23508169 5.20968 
chr13:23508198-23508342 5.45139 
chr13:23508378-23508422 5.43182 
chr13:23508450-23508469 5.78947 
chr13:23508536-23508603 5.19403 
chr13:23513631-23513790 5.77358 
chr13:23518191-23518226 5.45714 
chr13:23518660-23518677 5.76471 
chr13:23520641-23520668 6 
chr13:23522049-23522062 6 
chr13:23523472-23523491 6 
chr13:23523645-23523681 5.97222 
chr13:23523991-23524024 5.69697 
chr13:23524089-23524127 5.23684 
chr13:23526885-23526915 5.5 
chr13:23530283-23530330 5.34043 
chr13:23533630-23533688 5.53448 
chr13:23537336-23537580 5.5123 
chr13:23537589-23537779 5.68947 
chr13:23539056-23539092 5.88889 
chr13:23539867-23539881 6 
chr13:23540241-23540264 5.43478 
chr13:23550873-23550888 6 
chr13:23551768-23551868 5.63 
chr13:23552793-23552813 6 
chr13:23553392-23553417 6 
chr13:23557670-23557691 6 
chr13:23559480-23559500 5.8 
chr13:23561648-23561696 5.5 
chr13:23563091-23563104 6 
chr13:23565412-23565436 6 
chr13:23565819-23565854 5.77143 
chr13:23566297-23566315 6 
chr13:23569053-23569093 5.725 
chr13:23569395-23569422 5.55556 
chr13:23569440-23569490 5.56 
chr13:23570208-23570254 5.23913 
chr13:23571049-23571065 6 
chr13:23572284-23572328 5.77273 
chr13:23572345-23572466 5.56198 
chr13:23572983-23573012 5.93103 
chr13:23576418-23576448 6 
chr13:23579281-23579296 6 
chr13:23584695-23584721 5.61538 
chr13:23592205-23592266 5.18033 
chr13:23592475-23592500 5.36 
chr13:23592519-23592556 5.51351 
chr13:23593291-23593329 5.39474 
chr13:23594662-23594685 5.69565 
chr13:23595791-23595814 5.95652 
chr13:23596913-23597086 5.66474 
chr13:23597924-23597968 5.22727 
chr13:23598981-23599017 5.38889 
chr13:23599040-23599089 5.30612 
chr13:23601789-23601826 5.62162 
chr13:23602147-23602167 5.6 
chr13:23602186-23602226 5.575 
chr13:23604200-23604236 6 
chr13:23605009-23605037 5.78571 
chr13:23607591-23607607 5.875 
chr13:23609527-23609540 6 
chr13:23611551-23611572 5.57143 
chr13:23612430-23612473 6 
chr13:23615639-23615651 6 
chr13:23617939-23617959 6 
chr13:23620771-23620794 5.73913 
chr13:23621882-23621901 5.89474 
chr13:23629240-23629259 6 
chr13:23629997-23630058 5.86885 
chr13:23631081-23631099 6 
chr13:23632482-23632509 5.88889 
chr13:23633793-23633848 5.50909 
chr13:23633870-23634529 5.61457 
chr13:23634544-23634661 5.46154 
chr13:23636222-23636249 5.48148 
chr13:23637732-23637752 5.85 
chr13:23639291-23639331 5.825 
chr13:23641674-23641760 5.61628 
chr13:23642453-23642479 5.84615 
chr13:23643741-23643787 5.23913 
chr13:23647622-23647659 5.18919 
chr13:23648487-23648510 5.6087 
chr13:23649580-23649592 6 
chr13:23652086-23652108 5.54545 
chr13:23653305-23653343 5.47368 
chr13:23653472-23653520 5.91667 
chr13:23654586-23654612 5.92308 
chr13:23655167-23655180 6 
chr13:23658685-23658697 6 
chr13:23660211-23660248 6 
chr13:23661020-23661043 5.91304 
chr13:23666607-23666638 5.90323 
chr13:23667620-23667646 6 
chr13:23668727-23668751 5.95833 
chr13:23670236-23670274 5.89474 
chr13:23670424-23670456 5.59375 
chr13:23674059-23674079 6 
chr13:23674576-23674588 6 
chr13:23677028-23677058 5.96667 
chr13:23677648-23677663 5.93333 
chr13:23677956-23677972 6 
chr13:23678421-23678446 5.52 
chr13:23679932-23679954 5.5 
chr13:23681904-23681959 5.34545 
chr13:23682011-23682040 5.7931 
chr13:23682994-23683021 5.40741 
chr13:23686751-23686773 5.68182 
chr13:23687697-23687719 5.90909 
chr13:23688583-23688609 5.73077 
chr13:23692296-23692315 5.73684 
chr13:23693118-23693165 5.61702 
chr13:23696535-23696575 5.8 
chr13:23697470-23697488 6 
chr13:23697511-23697530 5.84211 
chr13:23698033-23698051 6 
chr13:23705728-23705747 5.73684 
chr13:23707500-23707538 5.23684 
chr13:23710017-23710031 6 
chr13:23712258-23712315 5.31579 
chr13:23712473-23712494 5.90476 
chr13:23713384-23713398 6 
chr13:23713446-23713465 6 
chr13:23713986-23714004 6 
chr13:23715098-23715123 5.44 
chr13:23715538-23715554 5.8125 
chr13:23715838-23715866 6 
chr13:23715966-23715984 5.94444 
chr13:23716904-23716933 5.7931 
chr13:23717719-23717755 5.47222 
chr13:23717908-23717933 6 
chr13:23718654-23718684 5.3 
chr13:23719586-23719620 6 
chr13:23727363-23727390 5.59259 
chr13:23727448-23727483 5.25714 
chr13:23727878-23727917 5.84615 
chr13:23730601-23730615 6 
chr13:23731541-23731557 6 
chr13:23731605-23731631 5.53846 
chr13:23733000-23733032 5.625 
chr13:23734055-23734084 5.55172 
chr13:23736341-23736369 5.32143 
chr13:23736970-23737000 5.9 
chr13:23740364-23740382 6 
chr13:23743798-23743881 5.6506 
chr13:23746358-23746381 5.69565 
chr13:23746766-23746792 5.30769 
chr13:23749012-23749025 6 
chr13:23749451-23749482 5.64516 
chr13:23750530-23750554 5.41667 
chr13:23751707-23751723 6 
chr13:23754880-23754927 5.48936 
chr13:23756597-23756609 6 
chr13:23757805-23757820 5.86667 
chr13:23762450-23762476 6 
chr13:23762619-23762636 6 
chr13:23764360-23764382 5.54545 
chr13:23766313-23766325 6 
chr13:23766489-23766535 5.93478 
chr13:23769631-23769655 5.95833 
chr13:23772984-23773000 5.8125 
chr13:23774560-23774583 5.91304 
chr13:23777089-23777111 6 
chr13:23777521-23777562 5.46341 
chr13:23778719-23778857 5.80435 
chr13:23784329-23784365 5.36111 
chr13:23787449-23787467 6 
chr13:23791128-23791157 5.55172 
chr13:23793044-23793081 5.62162 
chr13:23793966-23793983 6 
chr13:23794588-23794616 5.5 
chr13:23797415-23797432 6 
chr13:23798797-23798823 5.53846 
chr13:23799337-23799353 6 
chr13:23799919-23799942 6 
chr13:23802714-23802736 5.59091 
chr13:23804037-23804063 5.30769 
chr13:23806258-23806283 5.68 
chr13:23809497-23809531 5.55882 
chr13:23810820-23810842 5.77273 
chr13:23811663-23811678 6 
chr13:23815287-23815309 5.86364 
chr13:23817006-23817021 5.93333 
chr13:23818326-23818351 5.6 
chr13:23820219-23820240 5.85714 
chr13:23821921-23821935 5.92857 
chr13:23822093-23822108 6 
chr13:23822326-23822354 5.46429 
chr13:23826829-23826855 5.96154 
chr13:23827204-23827229 5.44 
chr13:23827383-23827398 5.93333 
chr13:23835590-23835624 5.08824 
chr13:23839715-23839734 5.84211 
chr13:23840848-23840890 5.69048 
chr13:23843977-23844027 5.74 
chr13:23848516-23848554 5.84211 
chr13:23848617-23848658 5.87805 
chr13:23849259-23849277 6 
chr13:23849796-23849817 5.71429 
chr13:23850553-23850584 5.58065 
chr13:23851836-23851849 6 
chr13:23852582-23852594 6 
chr13:23853846-23853880 5.73529 
chr13:23855480-23855519 6 
chr13:23861879-23861909 6 
chr13:23867969-23867982 6 
chr13:23869840-23869864 5.75 
chr13:23871864-23871897 5.21212 
chr13:23873546-23873606 5.93333 
chr13:23874948-23874966 6 
chr13:23875403-23875425 5.81818 
chr13:23876030-23876050 5.85 
chr13:23876395-23876419 5.70833 
chr13:23878500-23878529 5.34483 
chr13:23878917-23878940 6 
chr13:23879089-23879149 5.78333 
chr13:23880164-23880180 6 
chr13:23883387-23883400 6 
chr13:23883458-23883493 5.97143 
chr13:23884063-23884082 5.94737 
chr13:23884217-23884244 6 
chr13:23884803-23884833 5.36667 
chr13:23887296-23887316 5.85 
chr13:23888248-23888298 5.78 
chr13:23888315-23888341 5.84615 
chr13:23888521-23888542 6 
chr13:23888564-23888612 5.45833 
chr13:23892343-23892377 5.82353 
chr13:23892584-23892627 5.4186 
chr13:23894736-23894748 6 
chr13:23896910-23896923 6 
chr13:23901105-23901130 5.92 
chr13:23901673-23901704 5.90323 
chr13:23901861-23901873 6 
chr13:23902849-23902892 5.32558 
chr13:23915919-23915940 6 
chr13:23920272-23920297 5.68 
chr13:23921347-23921367 5.65 
chr13:23923083-23923116 5.75758 
chr13:23925228-23925251 5.65217 
chr13:23926614-23926643 5.58621 
chr13:23931177-23931198 6 
chr13:23932983-23933009 5.57692 
chr13:23933320-23933341 6 
chr13:23934527-23934539 6 
chr13:23934893-23934906 6 
chr13:23935916-23935938 5.59091 
chr13:23936720-23936737 6 
chr13:23937027-23937060 5.45455 
chr13:23939419-23939442 5.43478 
chr13:23941703-23941743 5.475 
chr13:23942190-23942245 5.83636 
chr13:23942381-23942398 5.76471 
chr13:23942826-23942848 6 
chr13:23945133-23945155 5.72727 
chr13:23945828-23945868 5.325 
chr13:23947936-23947959 5.65217 
chr13:23949777-23949803 5.42308 
chr13:23949899-23949928 5.41379 
chr13:23954261-23954311 5.8 
chr13:23954661-23954686 5.64 
chr13:23955494-23955529 6 
chr13:23956279-23956306 5.77778 
chr13:23956888-23956935 5.80851 
chr13:23957095-23957113 6 
chr13:23961602-23961620 6 
chr13:23962472-23962500 5.46429 
chr13:23962552-23962571 5.78947 
chr13:23962581-23962651 5.64286 
chr13:23963296-23963365 5.94203 
chr13:23963952-23963979 5.25926 
chr13:23964804-23964829 5.64 
chr13:23967875-23967912 5.67568 
chr13:23972332-23972378 5.54348 
chr13:23972673-23972685 6 
chr13:23973158-23973171 6 
chr13:23974239-23974254 6 
chr13:23974543-23974572 5.62069 
chr13:23979826-23979842 5.8125 
chr13:23981335-23981350 5.86667 
chr13:23983179-23983204 6 
chr13:23983493-23983508 6 
chr13:23984946-23984972 5.61538 
chr13:23986542-23986561 5.89474 
chr13:23989155-23989183 5.89286 
chr13:23992199-23992215 5.9375 
chr13:23995149-23995177 5.25 
chr13:23995408-23995432 5.41667 
chr13:23995799-23995828 5.17241 
chr13:23997867-23997902 5.82857 
chr13:24000778-24000791 6 
chr13:24001815-24001840 5.32 
chr13:24003484-24003514 6 
chr13:24006799-24006820 5.85714 
chr13:24009132-24009157 5.48 
chr13:24009650-24009663 5.92308 
chr13:24012221-24012262 5.4878 
chr13:24012399-24012433 5.14706 
chr13:24013834-24013849 5.93333 
chr13:24014526-24014551 6 
chr13:24014708-24014731 5.91304 
chr13:24018598-24018625 5.37037 
chr13:24021622-24021662 5.575 
chr13:24022695-24022722 5.74074 
chr13:24022873-24022894 5.61905 
chr13:24023482-24023507 5.84 
chr13:24026037-24026051 6 
chr13:24026336-24026356 6 
chr13:24026650-24026677 5.74074 
chr13:24030370-24030383 5.92308 
chr13:24033858-24033968 5.62727 
chr13:24034281-24034323 6 
chr13:24037235-24037262 5.37037 
chr13:24039160-24039182 5.86364 
chr13:24041141-24041162 6 
chr13:24041638-24041656 5.77778 
chr13:24042185-24042242 5.19298 
chr13:24046345-24046363 5.94444 
chr13:24047325-24047362 6 
chr13:24052362-24052394 5.9375 
chr13:24052681-24052714 5.45455 
chr13:24053874-24053899 5.52 
chr13:24057652-24057679 6 
chr13:24059175-24059211 5.77778 
chr13:24059242-24059268 5.57692 
chr13:24062320-24062356 5.38889 
chr13:24063100-24063134 5.76471 
chr13:24063283-24063319 5.83333 
chr13:24066504-24066535 5.96774 
chr13:24066894-24066929 6 
chr13:24068328-24068347 5.73684 
chr13:24069324-24069345 5.90476 
chr13:24072241-24072260 6 
chr13:24074203-24074218 5.93333 
chr13:24077830-24077843 6 
chr13:24081942-24082006 5.9375 
chr13:24082330-24082349 6 
chr13:24082637-24082680 5.72093 
chr13:24083108-24083127 5.94737 
chr13:24083351-24083375 6 
chr13:24083526-24083552 5.96154 
chr13:24087409-24087421 6 
chr13:24088963-24088983 5.95 
chr13:24095684-24095724 5.825 
chr13:24096362-24096382 5.8 
chr13:24097723-24097776 5.79245 
chr13:24098990-24099019 5.37931 
chr13:24104441-24104470 5.58621 
chr13:24104484-24104536 5.32692 
chr13:24107837-24107866 5.86207 
chr13:24110619-24110671 5.40385 
chr13:24111586-24111601 6 
chr13:24112058-24112080 5.63636 
chr13:24112236-24112271 5.68571 
chr13:24113527-24113549 6 
chr13:24113950-24113975 5.4 
chr13:24116301-24116313 6 
chr13:24118127-24118160 6 
chr13:24118273-24118303 5.3 
chr13:24119981-24120017 5.38889 
chr13:24120354-24120375 5.71429 
chr13:24121265-24121309 5.36364 
chr13:24121994-24122024 5.4 
chr13:24122966-24123010 5.81818 
chr13:24126293-24126323 5.43333 
chr13:24130062-24130093 5.45161 
chr13:24130179-24130201 6 
chr13:24130698-24130724 5.38462 
chr13:24131173-24131220 5.29787 
chr13:24131300-24131377 5.23377 
chr13:24131390-24131436 5.1087 
chr13:24131582-24131624 5.59524 
chr13:24131911-24131968 5.33333 
chr13:24131985-24132162 5.41808 
chr13:24132175-24132316 5.42553 
chr13:24132325-24132444 5.53782 
chr13:24132468-24132500 5.46875 
chr13:24132514-24132553 5.61538 
chr13:24132564-24132737 5.57803 
chr13:24132754-24132805 5.37255 
chr13:24132823-24132870 5.3617 
chr13:24132917-24132994 5.80519 
chr13:24133909-24133926 6 
chr13:24134055-24134080 5.32 
chr13:24139056-24139072 6 
chr13:24139500-24139519 5.68421 
chr13:24143004-24143036 5.6875 
chr13:24145909-24145935 5.53846 
chr13:24147527-24147544 5.82353 
chr13:24148200-24148228 5.82143 
chr13:24148382-24148414 5.21875 
chr13:24155252-24155279 5.96296 
chr13:24155348-24155365 6 
chr13:24156360-24156385 5.92 
chr13:24158186-24158227 5.56098 
chr13:24158766-24158779 6 
chr13:24160396-24160417 5.7619 
chr13:24164471-24164486 5.93333 
chr13:24165593-24165630 5.67568 
chr13:24165851-24165878 5.92593 
chr13:24173773-24173799 5.80769 
chr13:24174656-24174677 5.90476 
chr13:24175808-24175820 6 
chr13:24177916-24177928 6 
chr13:24179417-24179435 6 
chr13:24181561-24181581 5.9 
chr13:24185265-24185285 6 
chr13:24188885-24188903 6 
chr13:24190699-24190734 5.82857 
chr13:24196550-24196589 5.38462 
chr13:24199465-24199480 6 
chr13:24200091-24200115 5.5 
chr13:24200326-24200357 6 
chr13:24202906-24202938 5.625 
chr13:24204441-24204459 6 
chr13:24207250-24207262 6 
chr13:24208000-24208024 5.70833 
chr13:24211061-24211084 5.65217 
chr13:24213903-24213921 5.72222 
chr13:24225481-24225500 5.68421 
chr13:24225979-24226000 6 
chr13:24226032-24226050 6 
chr13:24229877-24229927 5.64 
chr13:24231819-24231842 5.86957 
chr13:24233643-24233658 5.93333 
chr13:24234105-24234119 6 
chr13:24234991-24235019 5.39286 
chr13:24241186-24241220 5.67647 
chr13:24241259-24241282 5.82609 
chr13:24243576-24243606 5.46667 
chr13:24244323-24244346 5.6087 
chr13:24246000-24246012 6 
chr13:24250395-24250426 5.67742 
chr13:24252608-24252639 5.67742 
chr13:24252771-24252785 6 
chr13:24262053-24262080 5.51852 
chr13:24262647-24262672 5.36 
chr13:24266144-24266162 5.83333 
chr13:24268746-24268800 5.66667 
chr13:24271830-24271869 5.71795 
chr13:24272585-24272600 6 
chr13:24276082-24276107 5.32 
chr13:24279000-24279032 5.65625 
chr13:24281298-24281311 6 
chr13:24281861-24281937 5.48684 
chr13:24282506-24282538 5.9375 
chr13:24284109-24284258 5.48993 
chr13:24284271-24284598 5.58716 
chr13:24286000-24286022 6 
chr13:24287178-24287206 6 
chr13:24288810-24288836 5.65385 
chr13:24289660-24289699 5.17949 
chr13:24292163-24292186 5.52174 
chr13:24294732-24294753 5.80952 
chr13:24300569-24300588 5.84211 
chr13:24301400-24301426 5.57692 
chr13:24302444-24302466 5.72727 
chr13:24303015-24303038 5.6087 
chr13:24306107-24306128 6 
chr13:24310041-24310058 5.82353 
chr13:24312283-24312317 5.29412 
chr13:24315953-24315984 5.51613 
chr13:24316794-24316823 5.51724 
chr13:24318350-24318384 5.17647 
chr13:24320067-24320083 6 
chr13:24320772-24320786 6 
chr13:24321880-24321893 6 
chr13:24322177-24322189 6 
chr13:24322804-24322825 5.95238 
chr13:24324888-24324911 5.56522 
chr13:24325062-24325095 5.27273 
chr13:24327043-24327069 5.42308 
chr13:24327362-24327389 5.88889 
chr13:24336263-24336322 5.44068 
chr13:24340708-24340733 5.8 
chr13:24341900-24341925 5.6 
chr13:24342000-24342027 5.2963 
chr13:24342691-24342713 6 
chr13:24342872-24342890 6 
chr13:24345669-24345703 6 
chr13:24346447-24346471 5.70833 
chr13:24348923-24348945 6 
chr13:24349248-24349290 6 
chr13:24349849-24349874 5.88 
chr13:24352852-24352866 6 
chr13:24359763-24359787 5.83333 
chr13:24361512-24361579 5.56716 
chr13:24365838-24365863 5.44 
chr13:24368476-24368493 5.88235 
chr13:24370194-24370228 5.67647 
chr13:24370554-24370574 5.6 
chr13:24373139-24373162 6 
chr13:24373460-24373479 6 
chr13:24377500-24377527 5.81481 
chr13:24380807-24380899 5.82609 
chr13:24382220-24382251 5.6129 
chr13:24387719-24387747 5.46429 
chr13:24391352-24391367 6 
chr13:24392564-24392602 5.60526 
chr13:24402069-24402087 5.83333 
chr13:24403561-24403594 5.21212 
chr13:24403917-24403949 5.53125 
chr13:24407377-24407398 5.85714 
chr13:24409163-24409176 6 
chr13:24416304-24416329 5.44 
chr13:24417236-24417253 6 
chr13:24420307-24420319 6 
chr13:24420612-24420630 5.94444 
chr13:24420965-24420987 6 
chr13:24425822-24425846 5.5 
chr13:24427380-24427405 5.36 
chr13:24428066-24428129 5.31746 
chr13:24428327-24428342 6 
chr13:24428427-24428447 5.65 
chr13:24429030-24429071 5.58537 
chr13:24429286-24429313 5.48148 
chr13:24431058-24431141 5.37349 
chr13:24431727-24431742 5.93333 
chr13:24432609-24432626 6 
chr13:24434528-24434553 5.64 
chr13:24434805-24434825 5.65 
chr13:24435537-24435557 5.7 
chr13:24437449-24437469 5.6 
chr13:24438874-24438886 6 
chr13:24442063-24442093 5.46667 
chr13:24444942-24444964 6 
chr13:24446603-24446624 6 
chr13:24449166-24449197 6 
chr13:24453633-24453671 5.86842 
chr13:24456199-24456221 5.90909 
chr13:24459719-24459744 5.4 
chr13:24460051-24460069 5.72222 
chr13:24460971-24460983 6 
chr13:24466461-24466494 5.72727 
chr13:24467600-24467622 5.5 
chr13:24469875-24469920 5.86667 
chr13:24472800-24472815 6 
chr13:24473090-24473182 5.63043 
chr13:24474415-24474436 5.61905 
chr13:24479210-24479234 5.5 
chr13:24480974-24481000 5.42308 
chr13:24481465-24481500 5.14286 
chr13:24482514-24482536 5.5 
chr13:24483387-24483430 5.97674 
chr13:24485099-24485150 5.27451 
chr13:24485500-24485591 5.72527 
chr13:24485623-24485674 5.35294 
chr13:24486428-24486462 5.26471 
chr13:24488086-24488100 6 
chr13:24488393-24488407 6 
chr13:24499682-24499699 5.94118 
chr13:24503254-24503276 5.54545 
chr13:24503668-24503681 6 
chr13:24504738-24504802 5.59375 
chr13:24504862-24504884 5.54545 
chr13:24505679-24505721 5.28571 
chr13:24510968-24510983 6 
chr13:24511193-24511217 5.45833 
chr13:24512500-24512524 5.58333 
chr13:24517824-24517851 5.33333 
chr13:24520173-24520219 5.32609 
chr13:24520245-24520281 5.55556 
chr13:24524977-24525000 5.69565 
chr13:24527632-24527662 5.3 
chr13:24528941-24528963 5.72727 
chr13:24529258-24529271 6 
chr13:24531069-24531082 6 
chr13:24531971-24532000 5.41379 
chr13:24537272-24537303 5.54839 
chr13:24539137-24539181 5.90909 
chr13:24543607-24543644 5.89189 
chr13:24545136-24545160 5.75 
chr13:24549818-24549833 5.86667 
chr13:24551401-24551425 5.5 
chr13:24552016-24552055 5.87179 
chr13:24553410-24553447 5.86486 
chr13:24554323-24554342 5.78947 
chr13:24554727-24554740 6 
chr13:24561140-24561174 6 
chr13:24565930-24565961 5.22581 
chr13:24568098-24568132 5.67647 
chr13:24573507-24573523 6 
chr13:24575541-24575571 5.6 
chr13:24582679-24582733 5.57407 
chr13:24584839-24584870 5.41935 
chr13:24587830-24587856 5.5 
chr13:24589018-24589042 6 
chr13:24591618-24591703 5.29412 
chr13:24593214-24593240 5.88462 
chr13:24596170-24596200 5.76667 
chr13:24598470-24598537 5.59701 
chr13:24598827-24598854 5.74074 
chr13:24599072-24599104 6 
chr13:24599315-24599353 5.23684 
chr13:24599932-24599961 5.93103 
chr13:24600697-24600729 5.8125 
chr13:24601273-24601286 6 
chr13:24604186-24604242 5.85714 
chr13:24609293-24609308 5.86667 
chr13:24610152-24610182 5.86667 
chr13:24610952-24610964 6 
chr13:24611492-24611518 5.73077 
chr13:24611541-24611553 6 
chr13:24617618-24617630 6 
chr13:24618336-24618385 5.57143 
chr13:24619025-24619038 6 
chr13:24623083-24623106 5.56522 
chr13:24631144-24631173 5.82759 
chr13:24631189-24631231 5.64286 
chr13:24633099-24633124 5.88 
chr13:24636008-24636042 5.82353 
chr13:24636844-24636876 5.8125 
chr13:24639869-24639885 6 
chr13:24641840-24641857 5.94118 
chr13:24646776-24646795 6 
chr13:24646957-24646977 5.75 
chr13:24651401-24651424 5.86957 
chr13:24655455-24655486 5.54839 
chr13:24655842-24655862 5.6 
chr13:24656276-24656289 5.92308 
chr13:24656965-24656988 6 
chr13:24658218-24658241 5.52174 
chr13:24661000-24661031 5.12903 
chr13:24668701-24668731 5.66667 
chr13:24672363-24672386 5.6087 
chr13:24672733-24672780 5.89362 
chr13:24673064-24673086 5.86364 
chr13:24674575-24674625 5.32 
chr13:24676614-24676626 6 
chr13:24677623-24677647 5.58333 
chr13:24677664-24677695 5.93548 
chr13:24678377-24678404 5.77778 
chr13:24679251-24679270 6 
chr13:24679427-24679448 5.66667 
chr13:24679764-24679791 5.37037 
chr13:24681376-24681398 6 
chr13:24683083-24683107 5.75 
chr13:24683711-24683742 5.6129 
chr13:24685057-24685071 6 
chr13:24686692-24686708 6 
chr13:24688007-24688036 5.93103 
chr13:24688508-24688537 5.31034 
chr13:24688774-24688814 6 
chr13:24691795-24691826 5.35484 
chr13:24693035-24693057 5.95455 
chr13:24695141-24695168 5.85185 
chr13:24700664-24700696 5.53125 
chr13:24702873-24702885 6 
chr13:24706247-24706260 6 
chr13:24707113-24707135 5.95455 
chr13:24709836-24709852 6 
chr13:24710613-24710693 5.625 
chr13:24710959-24710981 5.86364 
chr13:24712889-24712908 6 
chr13:24713154-24713168 6 
chr13:24714207-24714220 6 
chr13:24715312-24715329 5.88235 
chr13:24715470-24715485 6 
chr13:24716779-24716881 5.57843 
chr13:24726969-24727000 5.58065 
chr13:24727019-24727062 5.25581 
chr13:24731421-24731437 6 
chr13:24735833-24735857 5.375 
chr13:24738979-24739003 5.5 
chr13:24741809-24741832 5.91304 
chr13:24743091-24743121 5.53333 
chr13:24747500-24747544 5.90909 
chr13:24749359-24749410 5.78431 
chr13:24751617-24751638 5.61905 
chr13:24753273-24753308 5.54286 
chr13:24755657-24755686 5.58621 
chr13:24755900-24755925 5.44 
chr13:24756621-24756644 5.73913 
chr13:24758465-24758481 5.8125 
chr13:24759957-24759969 6 
chr13:24762608-24762633 5.56 
chr13:24763608-24763627 5.78947 
chr13:24763636-24763658 5.63636 
chr13:24763670-24763846 5.53409 
chr13:24763855-24763879 5.79167 
chr13:24763888-24764219 5.48943 
chr13:24764240-24764527 5.56098 
chr13:24765250-24765282 5.6875 
chr13:24765635-24765661 5.84615 
chr13:24770875-24770887 6 
chr13:24772130-24772152 6 
chr13:24775169-24775200 6 
chr13:24776208-24776247 6 
chr13:24776643-24776676 5.69697 
chr13:24777460-24777480 5.85 
chr13:24781028-24781054 5.42308 
chr13:24783440-24783463 5.69565 
chr13:24786210-24786222 6 
chr13:24786434-24786446 6 
chr13:24787400-24787417 5.82353 
chr13:24789723-24789754 5.35484 
chr13:24791188-24791222 6 
chr13:24793078-24793115 5.59459 
chr13:24793141-24793157 5.875 
chr13:24795940-24795959 5.84211 
chr13:24798475-24798500 5.64 
chr13:24802246-24802264 6 
chr13:24806500-24806519 5.63158 
chr13:24808024-24808061 6 
chr13:24810733-24810747 6 
chr13:24811500-24811520 5.9 
chr13:24812000-24812028 5.57143 
chr13:24812128-24812148 5.85 
chr13:24812270-24812287 6 
chr13:24812296-24812337 5.70732 
chr13:24813831-24813852 6 
chr13:24816187-24816210 5.56522 
chr13:24818990-24819009 6 
chr13:24819722-24819746 6 
chr13:24821616-24821630 6 
chr13:24823386-24823415 5.44828 
chr13:24824330-24824385 5.65455 
chr13:24828938-24828969 5.41935 
chr13:24831732-24831757 5.36 
chr13:24832500-24832517 5.82353 
chr13:24833731-24833754 5.56522 
chr13:24833928-24833958 5.7 
chr13:24840921-24840946 6 
chr13:24843495-24843540 6 
chr13:24843704-24843719 5.93333 
chr13:24843879-24843901 6 
chr13:24844395-24844428 5.63636 
chr13:24845124-24845202 5.84615 
chr13:24845421-24845439 6 
chr13:24847776-24847801 5.32 
chr13:24847961-24847985 5.45833 
chr13:24851581-24851602 5.7619 
chr13:24851897-24851929 5.59375 
chr13:24852575-24852592 5.94118 
chr13:24852909-24852933 5.58333 
chr13:24853011-24853143 5.89394 
chr13:24854142-24854162 5.65 
chr13:24859630-24859665 5.82857 
chr13:24859818-24859831 6 
chr13:24865861-24865900 5.74359 
chr13:24867133-24867155 6 
chr13:24869808-24869833 6 
chr13:24871143-24871187 5.90909 
chr13:24875259-24875271 6 
chr13:24876597-24876622 6 
chr13:24878041-24878063 5.95455 
chr13:24882784-24882814 5.7 
chr13:24882869-24882923 5.51852 
chr13:24883421-24883441 6 
chr13:24885049-24885066 6 
chr13:24887092-24887113 5.71429 
chr13:24887243-24887261 6 
chr13:24888512-24888538 5.84615 
chr13:24888811-24888826 6 
chr13:24891392-24891420 5.92857 
chr13:24891982-24892000 6 
chr13:24893683-24893725 5.2619 
chr13:24894508-24894535 5.44444 
chr13:24894836-24894866 5.83333 
chr13:24896362-24896380 5.77778 
chr13:24902267-24902290 6 
chr13:24903366-24903383 5.76471 
chr13:24904201-24904225 6 
chr13:24906728-24906760 5.875 
chr13:24907233-24907257 6 
chr13:24907784-24907804 5.6 
chr13:24911740-24911776 5.77778 
chr13:24913462-24913490 5.78571 
chr13:24913572-24913620 5.47917 
chr13:24914682-24914725 5.53488 
chr13:24915244-24915330 5.90698 
chr13:24916030-24916059 5.86207 
chr13:24922103-24922137 5.23529 
chr13:24924365-24924386 5.71429 
chr13:24927390-24927539 5.7047 
chr13:24929810-24930000 5.59474 
chr13:24930008-24930500 5.45732 
chr13:24930503-24930530 5.55556 
chr13:24930543-24930622 5.65823 
chr13:24930631-24930983 5.50568 
chr13:24931039-24931071 5.3125 
chr13:24931095-24931159 5.60938 
chr13:24931184-24931237 5.49057 
chr13:24931252-24931359 5.27103 
chr13:24931373-24931393 5.95 
chr13:24931542-24931569 5.48148 
chr13:24935400-24935531 5.37405 
chr13:24935548-24935578 5.43333 
chr13:24939971-24940004 5.57576 
chr13:24940356-24940376 5.9 
chr13:24942445-24942486 5.92683 
chr13:24942728-24942751 5.65217 
chr13:24946263-24946296 5.24242 
chr13:24946319-24946338 5.89474 
chr13:24947636-24947666 5.23333 
chr13:24948997-24949018 5.61905 
chr13:24950672-24950694 5.54545 
chr13:24951906-24951962 5.25 
chr13:24952447-24952462 6 
chr13:24958061-24958096 5.85714 
chr13:24958699-24958725 5.73077 
chr13:24962513-24962766 5.47036 
chr13:24964851-24964865 6 
chr13:24964991-24965014 5.56522 
chr13:24965225-24965248 5.43478 
chr13:24966247-24966282 5.2 
chr13:24968922-24968945 5.52174 
chr13:24969371-24969407 5.27778 
chr13:24969742-24969769 5.48148 
chr13:24970541-24970557 6 
chr13:24974825-24974863 5.65789 
chr13:24975473-24975500 5.85185 
chr13:24976742-24976767 5.36 
chr13:24978791-24978810 5.63158 
chr13:24979990-24980047 5.89474 
chr13:24980526-24980571 5.86667 
chr13:24981687-24981706 5.78947 
chr13:24983500-24983532 5.25 
chr13:24983570-24983601 5.32258 
chr13:24989736-24989768 6 
chr13:24990083-24990111 5.75 
chr13:24990265-24990304 5.5641 
chr13:24992353-24992372 5.89474 
chr13:24995000-24995044 5.43182 
chr13:24997671-24997707 5.75 
chr13:24998497-24998534 5.62162 
chr13:24998975-24999000 5.52 
chr13:24999438-24999453 6 
chr13:24999642-24999747 5.85714 
chr13:25001029-25001050 6 
chr13:25001508-25001520 6 
chr13:25003137-25003161 5.375 
chr13:25004792-25004805 6 
chr13:25010054-25010081 5.92593 
chr13:25010199-25010214 6 
chr13:25013506-25013544 5.5 
chr13:25014535-25014571 5.91667 
chr13:25021487-25021511 5.91667 
chr13:25022190-25022217 5.96296 
chr13:25022346-25022390 5.5 
chr13:25023525-25023542 6 
chr13:25027050-25027081 5.67742 
chr13:25027373-25027399 5.92308 
chr13:25028234-25028247 6 
chr13:25029618-25029639 6 
chr13:25029752-25029768 6 
chr13:25031037-25031081 5.84091 
chr13:25031908-25031966 5.93103 
chr13:25032247-25032260 6 
chr13:25032721-25032738 5.82353 
chr13:25033670-25033700 5.8 
chr13:25034579-25034661 6 
chr13:25034814-25034839 5.6 
chr13:25036485-25036535 5.4 
chr13:25040034-25040055 5.61905 
chr13:25040934-25040946 6 
chr13:25042538-25042554 6 
chr13:25047029-25047046 6 
chr13:25050263-25050290 5.81481 
chr13:25052562-25052587 5.32 
chr13:25055830-25055851 5.90476 
chr13:25057144-25057169 5.8 
chr13:25057630-25057642 6 
chr13:25061394-25061407 6 
chr13:25063746-25063768 5.95455 
chr13:25068985-25069022 5.72973 
chr13:25072440-25072489 5.18367 
chr13:25073623-25073653 5.63333 
chr13:25074153-25074199 5.19565 
chr13:25078445-25078463 6 
chr13:25079141-25079154 6 
chr13:25079277-25079313 5.66667 
chr13:25082555-25082579 5.5 
chr13:25084691-25084704 6 
chr13:25089095-25089129 5.97059 
chr13:25091698-25091728 5.6 
chr13:25092404-25092457 5.79245 
chr13:25095991-25096013 5.86364 
chr13:25097169-25097202 5.75758 
chr13:25099190-25099216 5.53846 
chr13:25103954-25103975 5.57143 
chr13:25108032-25108058 5.80769 
chr13:25109074-25109148 5.48649 
chr13:25109191-25109226 6 
chr13:25112734-25112787 5.75472 
chr13:25113693-25113716 5.56522 
chr13:25116796-25116949 5.77778 
chr13:25119844-25119860 6 
chr13:25121657-25121678 6 
chr13:25128156-25128171 6 
chr13:25128546-25128566 5.6 
chr13:25128989-25129010 5.57143 
chr13:25132637-25132666 5.27586 
chr13:25133624-25133644 5.6 
chr13:25137074-25137102 6 
chr13:25141398-25141411 6 
chr13:25141724-25141744 5.7 
chr13:25142085-25142098 5.92308 
chr13:25142129-25142155 5.26923 
chr13:25145526-25145565 5.97436 
chr13:25146369-25146387 6 
chr13:25148031-25148057 5.42308 
chr13:25148528-25148555 5.85185 
chr13:25148565-25148635 5.65714 
chr13:25149383-25149416 5.51515 
chr13:25150793-25150811 6 
chr13:25152961-25153023 5.96774 
chr13:25156884-25156897 6 
chr13:25157509-25157527 6 
chr13:25158156-25158192 6 
chr13:25159334-25159353 6 
chr13:25160402-25160422 6 
chr13:25161282-25161296 6 
chr13:25162783-25162820 5.91892 
chr13:25164728-25164749 5.61905 
chr13:25165154-25165253 5.60606 
chr13:25165509-25165530 5.66667 
chr13:25168172-25168233 5.81967 
chr13:25168588-25168601 6 
chr13:25168675-25168769 5.52128 
chr13:25168791-25168805 6 
chr13:25171759-25171776 5.82353 
chr13:25172539-25172559 5.65 
chr13:25175314-25175327 6 
chr13:25176816-25176828 6 
chr13:25177527-25177555 5.57143 
chr13:25178631-25178669 5.65789 
chr13:25182276-25182291 6 
chr13:25182749-25182773 5.91667 
chr13:25185624-25185636 6 
chr13:25185645-25185674 5.31034 
chr13:25187755-25187777 5.54545 
chr13:25188593-25188620 5.66667 
chr13:25189839-25189854 6 
chr13:25191374-25191411 5.94595 
chr13:25191568-25191599 5.90323 
chr13:25192306-25192327 5.57143 
chr13:25193541-25193568 5.55556 
chr13:25193732-25193764 5.65625 
chr13:25194918-25194946 5.25 
chr13:25196033-25196055 6 
chr13:25197044-25197106 5.70968 
chr13:25198233-25198245 6 
chr13:25198911-25198926 5.93333 
chr13:25200000-25200043 5.25581 
chr13:25203206-25203232 5.92308 
chr13:25205883-25205896 6 
chr13:25207805-25207834 5.58621 
chr13:25208366-25208394 6 
chr13:25208547-25208560 6 
chr13:25209121-25209138 6 
chr13:25211727-25211771 5.88636 
chr13:25214299-25214322 5.52174 
chr13:25214742-25214770 5.67857 
chr13:25216140-25216196 5.08929 
chr13:25220375-25220390 5.93333 
chr13:25222596-25222618 6 
chr13:25223133-25223154 5.85714 
chr13:25223963-25224045 5.53659 
chr13:25224922-25224937 5.86667 
chr13:25225086-25225122 5.80556 
chr13:25228289-25228302 6 
chr13:25229635-25229667 5.625 
chr13:25230184-25230217 5.93939 
chr13:25231457-25231484 5.74074 
chr13:25233252-25233318 5.86364 
chr13:25235284-25235410 5.56349 
chr13:25238580-25238592 6 
chr13:25239145-25239170 5.48 
chr13:25240507-25240529 5.90909 
chr13:25242169-25242191 5.68182 
chr13:25247964-25247986 6 
chr13:25249167-25249221 5.44444 
chr13:25252888-25252915 5.51852 
chr13:25254773-25254794 5.85714 
chr13:25255337-25255376 5.25641 
chr13:25255978-25256549 5.78109 
chr13:25260578-25260590 6 
chr13:25260874-25260926 5.86538 
chr13:25267464-25267500 5.52778 
chr13:25267584-25267610 5.57692 
chr13:25268981-25269031 5.64 
chr13:25269738-25269757 6 
chr13:25270856-25270879 6 
chr13:25271777-25271823 5.63043 
chr13:25271868-25271896 5.75 
chr13:25275639-25275691 5.98077 
chr13:25276753-25276765 6 
chr13:25277369-25277390 5.90476 
chr13:25279116-25279158 5.61905 
chr13:25282500-25282533 5.48485 
chr13:25282847-25282878 5.3871 
chr13:25282942-25283113 5.90058 
chr13:25290052-25290071 6 
chr13:25291075-25291090 5.86667 
chr13:25291156-25291190 5.91176 
chr13:25292374-25292400 5.61538 
chr13:25293786-25293903 5.77778 
chr13:25299802-25299829 5.66667 
chr13:25300682-25300704 5.86364 
chr13:25302258-25302275 6 
chr13:25302403-25302435 5.40625 
chr13:25303149-25303165 6 
chr13:25303206-25303227 5.90476 
chr13:25303412-25303461 5.14286 
chr13:25303824-25303844 5.9 
chr13:25306953-25306967 6 
chr13:25308756-25308770 6 
chr13:25311861-25312309 5.72098 
chr13:25319337-25319378 5.4878 
chr13:25321786-25321809 5.95652 
chr13:25322854-25322897 5.74419 
chr13:25323421-25323455 5.94118 
chr13:25323876-25323897 5.66667 
chr13:25324400-25324425 5.64 
chr13:25325436-25325456 5.8 
chr13:25327892-25327911 5.94737 
chr13:25328293-25328342 5.63265 
chr13:25328866-25328880 6 
chr13:25333217-25333236 6 
chr13:25333836-25333878 5.21429 
chr13:25336507-25336526 6 
chr13:25337126-25337152 5.65385 
chr13:25337507-25337523 6 
chr13:25338899-25338953 5.37037 
chr13:25339026-25339057 6 
chr13:25340335-25340369 5.55882 
chr13:25341005-25341029 5.41667 
chr13:25341365-25341386 5.52381 
chr13:25343129-25343142 6 
chr13:25345277-25345292 5.86667 
chr13:25345461-25345483 6 
chr13:25346564-25346580 6 
chr13:25347906-25347952 5.30435 
chr13:25349370-25349401 5.35484 
chr13:25353332-25353354 5.5 
chr13:25355020-25355049 5.82759 
chr13:25356480-25356511 5.77419 
chr13:25359230-25359256 5.38462 
chr13:25369519-25369546 5.48148 
chr13:25371817-25371832 6 
chr13:25371843-25371878 6 
chr13:25375308-25375350 5.19048 
chr13:25376113-25376137 5.79167 
chr13:25377191-25377220 5.37931 
chr13:25386799-25386832 5.36364 
chr13:25387931-25387977 6 
chr13:25389566-25389607 6 
chr13:25391854-25391873 5.78947 
chr13:25394230-25394272 5.69048 
chr13:25394560-25394579 6 
chr13:25396552-25396578 6 
chr13:25401838-25401867 5.93103 
chr13:25407731-25407756 5.36 
chr13:25408381-25408399 5.72222 
chr13:25408557-25408576 5.68421 
chr13:25410620-25410649 5.17241 
chr13:25411115-25411140 5.32 
chr13:25414658-25414676 5.77778 
chr13:25417123-25417142 5.89474 
chr13:25418110-25418130 6 
chr13:25421471-25421496 5.92 
chr13:25423583-25423601 6 
chr13:25426106-25426125 5.68421 
chr13:25426257-25426287 5.76667 
chr13:25427046-25427066 6 
chr13:25430557-25430571 6 
chr13:25432713-25432726 6 
chr13:25433742-25433761 5.78947 
chr13:25436565-25436609 5.34091 
chr13:25438440-25438470 5.56667 
chr13:25442607-25442626 6 
chr13:25443898-25443916 5.88889 
chr13:25444072-25444092 6 
chr13:25445771-25445783 6 
chr13:25446096-25446117 6 
chr13:25450961-25450997 5.94444 
chr13:25455763-25455874 5.41441 
chr13:25455932-25456402 5.92553 
chr13:25457535-25457555 5.6 
chr13:25463879-25463892 6 
chr13:25467009-25467031 5.54545 
chr13:25469692-25469751 5.76271 
chr13:25471371-25471385 6 
chr13:25476128-25476147 5.94737 
chr13:25476374-25476406 6 
chr13:25478902-25478924 5.90909 
chr13:25480460-25480472 6 
chr13:25481709-25481743 5.32353 
chr13:25482573-25482597 6 
chr13:25482731-25482749 6 
chr13:25483150-25483171 5.71429 
chr13:25488179-25488199 5.7 
chr13:25489203-25489247 5.61364 
chr13:25489940-25489963 5.86957 
chr13:25490523-25490550 5.59259 
chr13:25491391-25491412 5.61905 
chr13:25494065-25494085 5.65 
chr13:25494757-25494771 6 
chr13:25496726-25496756 5.36667 
chr13:25497368-25497395 5.37037 
chr13:25497419-25497441 5.86364 
chr13:25497940-25497979 5.64103 
chr13:25498132-25498148 6 
chr13:25504039-25504058 6 
chr13:25505840-25505855 6 
chr13:25506638-25506663 5.4 
chr13:25509020-25509065 5.22222 
chr13:25511144-25511175 5.70968 
chr13:25516248-25516269 6 
chr13:25520215-25520241 5.42308 
chr13:25524599-25524618 5.63158 
chr13:25525378-25525400 5.68182 
chr13:25528651-25528679 5.57143 
chr13:25528696-25528736 5.65 
chr13:25529173-25529214 5.73171 
chr13:25529554-25529568 6 
chr13:25531819-25531863 5.40909 
chr13:25532101-25532141 5.625 
chr13:25532576-25532597 5.57143 
chr13:25534530-25534558 5.85714 
chr13:25536920-25536945 6 
chr13:25537996-25538015 6 
chr13:25539162-25539197 6 
chr13:25539825-25539843 6 
chr13:25540456-25540500 5.97727 
chr13:25541232-25541264 5.28125 
chr13:25542822-25542882 5.25 
chr13:25543809-25543848 5.76923 
chr13:25545315-25545337 6 
chr13:25545346-25545362 6 
chr13:25545917-25545951 6 
chr13:25547476-25547500 5.91667 
chr13:25547789-25547803 6 
chr13:25549849-25549887 5.31579 
chr13:25550075-25550117 5.85714 
chr13:25550435-25550475 6 
chr13:25551073-25551112 5.30769 
chr13:25552609-25552623 6 
chr13:25556685-25556738 5.30189 
chr13:25559921-25559947 5.84615 
chr13:25562038-25562055 5.94118 
chr13:25562185-25562216 5.48387 
chr13:25563108-25563120 6 
chr13:25563654-25563677 5.69565 
chr13:25563694-25563727 5.54545 
chr13:25563786-25563799 6 
chr13:25565207-25565222 6 
chr13:25566784-25566796 6 
chr13:25570500-25570517 6 
chr13:25574587-25574601 6 
chr13:25575372-25575390 6 
chr13:25576397-25576411 6 
chr13:25576827-25576859 5.9375 
chr13:25577386-25577401 5.86667 
chr13:25578281-25578308 5.96296 
chr13:25578461-25578494 5.87879 
chr13:25581128-25581159 5.77419 
chr13:25582144-25582164 5.75 
chr13:25584294-25584318 5.45833 
chr13:25585440-25585456 5.8125 
chr13:25586016-25586028 6 
chr13:25586551-25586609 5.82759 
chr13:25587055-25587069 6 
chr13:25587646-25587661 5.86667 
chr13:25590864-25590887 6 
chr13:25593788-25593813 5.32 
chr13:25594526-25594538 6 
chr13:25597358-25597472 5.80702 
chr13:25600638-25600660 5.90909 
chr13:25601057-25601077 6 
chr13:25603635-25603664 5.31034 
chr13:25606116-25606143 5.77778 
chr13:25607787-25607800 6 
chr13:25608280-25608298 5.77778 
chr13:25609054-25609091 5.16216 
chr13:25610592-25610621 5.89655 
chr13:25613307-25613321 6 
chr13:25614267-25614279 6 
chr13:25619561-25619582 5.95238 
chr13:25621129-25621141 6 
chr13:25621603-25621647 5.63636 
chr13:25622521-25622545 5.54167 
chr13:25624607-25624621 6 
chr13:25626411-25626431 6 
chr13:25627892-25627911 6 
chr13:25629661-25629696 5.8 
chr13:25630880-25630916 6 
chr13:25635735-25635773 5.89474 
chr13:25640392-25640421 6 
chr13:25642760-25642907 5.38776 
chr13:25642993-25643005 6 
chr13:25645482-25645504 6 
chr13:25646030-25646045 5.86667 
chr13:25647658-25647711 5.58491 
chr13:25648891-25648918 5.22222 
chr13:25649525-25649537 6 
chr13:25649898-25649914 5.875 
chr13:25654201-25654237 5.94444 
chr13:25655587-25655619 5.6875 
chr13:25655966-25655981 6 
chr13:25657794-25657834 5.3 
chr13:25662300-25662355 6 
chr13:25662777-25662809 5.53125 
chr13:25664986-25665000 5.92857 
chr13:25665870-25665890 5.95 
chr13:25668079-25668105 5.84615 
chr13:25668988-25669000 6 
chr13:25669547-25669586 5.61538 
chr13:25669646-25669675 5.89655 
chr13:25670139-25670162 5.6087 
chr13:25671798-25671819 5.85714 
chr13:25672329-25672353 5.83333 
chr13:25673223-25673251 5.39286 
chr13:25673421-25673477 5.35714 
chr13:25673489-25673535 5.58696 
chr13:25673829-25673857 5.28571 
chr13:25674184-25674203 6 
chr13:25675254-25675331 5.68831 
chr13:25677092-25677104 6 
chr13:25677353-25677369 6 
chr13:25678236-25678256 5.8 
chr13:25679234-25679259 5.64 
chr13:25680262-25680310 5.95833 
chr13:25682527-25682560 5.24242 
chr13:25684474-25684509 5.34286 
chr13:25686220-25686279 5.71186 
chr13:25686387-25686401 6 
chr13:25687485-25687517 5.40625 
chr13:25688036-25688085 5.7551 
chr13:25689511-25689530 5.78947 
chr13:25689556-25689584 5.78571 
chr13:25689608-25689625 6 
chr13:25689650-25689685 6 
chr13:25691442-25691474 5.4375 
chr13:25693599-25693659 5.83333 
chr13:25698243-25698289 5.95652 
chr13:25698545-25698579 5.29412 
chr13:25699090-25699108 5.83333 
chr13:25700742-25700781 5.28205 
chr13:25702845-25702861 6 
chr13:25703929-25703955 5.61538 
chr13:25705048-25705176 5.8125 
chr13:25705329-25705353 5.41667 
chr13:25709006-25709044 5.71053 
chr13:25710956-25710981 5.48 
chr13:25712625-25712640 5.86667 
chr13:25712845-25712859 6 
chr13:25713472-25713500 5.25 
chr13:25713509-25713536 5.55556 
chr13:25713645-25713660 6 
chr13:25713997-25714021 6 
chr13:25715013-25715037 5.875 
chr13:25718564-25718595 5.3871 
chr13:25719247-25719268 5.66667 
chr13:25720010-25720029 5.84211 
chr13:25721308-25721330 6 
chr13:25722309-25722335 5.88462 
chr13:25723779-25723821 5.5 
chr13:25725787-25725813 6 
chr13:25727166-25727197 5.83871 
chr13:25728858-25728897 5.46154 
chr13:25733028-25733056 5.85714 
chr13:25733117-25733135 5.77778 
chr13:25733235-25733471 5.60169 
chr13:25733541-25733639 5.54082 
chr13:25733676-25733773 5.82474 
chr13:25733800-25733818 5.72222 
chr13:25734245-25734266 5.61905 
chr13:25734362-25734405 5.48837 
chr13:25734712-25734730 5.72222 
chr13:25735713-25735742 5.41379 
chr13:25738242-25738257 6 
chr13:25738716-25738736 5.95 
chr13:25742981-25743000 5.84211 
chr13:25743228-25743249 6 
chr13:25743258-25743287 5.51724 
chr13:25745090-25745119 5.2069 
chr13:25745348-25745382 5.61765 
chr13:25746927-25747000 5.16438 
chr13:25747528-25747562 5.67647 
chr13:25748607-25748660 5.92453 
chr13:25748726-25749054 5.85061 
chr13:25754767-25754790 5.52174 
chr13:25755083-25755095 6 
chr13:25756694-25756724 5.9 
chr13:25760971-25761058 5.88506 
chr13:25761353-25761395 5.69048 
chr13:25762572-25762602 5.36667 
chr13:25764803-25764852 5.71429 
chr13:25766510-25766526 5.875 
chr13:25769939-25769960 5.90476 
chr13:25774366-25774392 6 
chr13:25775000-25775014 6 
chr13:25778949-25778966 6 
chr13:25780283-25780306 5.56522 
chr13:25780690-25780730 5.825 
chr13:25781011-25781031 5.9 
chr13:25782368-25782399 5.51613 
chr13:25783710-25783729 5.68421 
chr13:25784910-25784948 5.92105 
chr13:25787316-25787337 5.52381 
chr13:25788537-25788570 5.75758 
chr13:25790119-25790132 6 
chr13:25790689-25790714 6 
chr13:25793213-25793236 6 
chr13:25793980-25794011 6 
chr13:25799093-25799116 5.95652 
chr13:25799438-25799491 5.81132 
chr13:25800885-25800916 5.83871 
chr13:25806407-25806435 5.85714 
chr13:25808078-25808114 5.41667 
chr13:25809421-25809433 6 
chr13:25810691-25810711 6 
chr13:25810769-25810782 6 
chr13:25812543-25812586 5.93023 
chr13:25813076-25813107 5.35484 
chr13:25817898-25817919 6 
chr13:25818391-25818444 5.54717 
chr13:25818966-25818981 6 
chr13:25820018-25820041 6 
chr13:25825147-25825167 5.85 
chr13:25831616-25831657 5.4878 
chr13:25835441-25835466 6 
chr13:25836823-25836840 5.76471 
chr13:25838023-25838054 5.64516 
chr13:25838891-25838908 6 
chr13:25841384-25841398 6 
chr13:25844208-25844228 5.75 
chr13:25844932-25844963 5.35484 
chr13:25846731-25846756 5.32 
chr13:25847447-25847471 5.41667 
chr13:25847663-25847676 6 
chr13:25849077-25849145 5.91176 
chr13:25849565-25849581 6 
chr13:25850008-25850062 6 
chr13:25852847-25852873 6 
chr13:25854921-25854944 5.47826 
chr13:25855472-25855587 5.55652 
chr13:25856725-25856757 6 
chr13:25862746-25862774 5.32143 
chr13:25863000-25863099 5.74747 
chr13:25864318-25864402 5.22619 
chr13:25864421-25864465 5.65909 
chr13:25864926-25864993 5.56716 
chr13:25865158-25865184 5.88462 
chr13:25867774-25867795 6 
chr13:25869015-25869046 5.77419 
chr13:25873322-25873346 5.375 
chr13:25876052-25876066 6 
chr13:25877418-25877445 5.66667 
chr13:25878616-25878668 5.80769 
chr13:25878819-25878843 5.58333 
chr13:25879268-25879294 6 
chr13:25879468-25879483 6 
chr13:25880531-25880553 6 
chr13:25881349-25881365 6 
chr13:25881912-25881927 5.86667 
chr13:25882607-25882636 6 
chr13:25883929-25883950 5.57143 
chr13:25884344-25884369 6 
chr13:25884657-25884675 6 
chr13:25885493-25885522 5.62069 
chr13:25885811-25885830 5.94737 
chr13:25886983-25887010 5.7037 
chr13:25887922-25887950 5.28571 
chr13:25888060-25888079 6 
chr13:25889045-25889074 5.27586 
chr13:25891996-25892012 6 
chr13:25895262-25895277 5.86667 
chr13:25895299-25895314 5.86667 
chr13:25897037-25897065 5.35714 
chr13:25897497-25897523 5.65385 
chr13:25902533-25902546 6 
chr13:25903943-25903975 5.71875 
chr13:25905057-25905078 5.71429 
chr13:25907262-25907274 6 
chr13:25910850-25910885 5.34286 
chr13:25911034-25911061 5.44444 
chr13:25915066-25915082 5.8125 
chr13:25916381-25916406 5.36 
chr13:25917435-25917474 5.84615 
chr13:25917934-25918013 5.63291 
chr13:25924652-25924671 6 
chr13:25924959-25924981 5.5 
chr13:25926207-25926229 5.86364 
chr13:25928523-25928566 5.55814 
chr13:25928948-25928974 5.84615 
chr13:25929858-25929879 5.85714 
chr13:25930537-25930552 5.86667 
chr13:25931657-25931673 6 
chr13:25931947-25931964 6 
chr13:25934594-25934611 5.82353 
chr13:25934758-25934796 6 
chr13:25938125-25938190 5.66154 
chr13:25938797-25938903 5.72642 
chr13:25944464-25944490 5.65385 
chr13:25945090-25945111 5.57143 
chr13:25945495-25945508 6 
chr13:25945518-25945562 5.86364 
chr13:25945573-25945589 6 
chr13:25946449-25946482 5.36364 
chr13:25946506-25946552 5.45652 
chr13:25946688-25946701 5.92308 
chr13:25946996-25947062 5.63636 
chr13:25951920-25951959 5.64103 
chr13:25961134-25961162 5.75 
chr13:25962307-25962352 5.6 
chr13:25964121-25964146 6 
chr13:25971173-25971185 6 
chr13:25973535-25973549 6 
chr13:25973844-25973983 5.69784 
chr13:25974000-25974108 5.66667 
chr13:25975930-25975964 5.20588 
chr13:25980089-25980120 5.41935 
chr13:25984100-25984121 5.52381 
chr13:25985831-25985865 5.64706 
chr13:25987390-25987431 5.85366 
chr13:25988324-25988341 6 
chr13:25993114-25993151 5.27027 
chr13:25993186-25993222 5.27778 
chr13:25999588-25999613 5.68 
chr13:26001087-26001107 5.7 
chr13:26002338-26002361 5.6087 
chr13:26003509-26003533 6 
chr13:26004720-26004754 5.91176 
chr13:26005133-26005171 5.78947 
chr13:26005278-26005299 5.61905 
chr13:26007408-26007422 6 
chr13:26008454-26008500 5.43478 
chr13:26009777-26009799 5.81818 
chr13:26010050-26010137 5.93103 
chr13:26012096-26012129 5.63636 
chr13:26012779-26012836 5.64912 
chr13:26014440-26014472 5.5 
chr13:26018771-26018797 5.96154 
chr13:26020171-26020192 5.52381 
chr13:26020982-26021006 5.95833 
chr13:26022951-26022978 5.55556 
chr13:26024666-26024683 6 
chr13:26027261-26027274 6 
chr13:26029058-26029078 5.8 
chr13:26031638-26031662 5.83333 
chr13:26034337-26034367 5.46667 
chr13:26035967-26036013 5.93478 
chr13:26037264-26037277 6 
chr13:26038584-26038600 6 
chr13:26039801-26039933 5.95455 
chr13:26040453-26040500 5.74468 
chr13:26042892-26042926 5.85294 
chr13:26046531-26046544 6 
chr13:26048699-26048719 5.85 
chr13:26048965-26048979 6 
chr13:26053625-26053645 6 
chr13:26055308-26055370 5.90323 
chr13:26055925-26055953 5.5 
chr13:26057417-26057455 5.21053 
chr13:26058632-26058667 5.51429 
chr13:26061967-26061991 5.66667 
chr13:26062276-26062297 5.7619 
chr13:26063000-26063019 5.73684 
chr13:26064855-26064909 5.98148 
chr13:26065256-26065286 5.43333 
chr13:26069762-26069781 6 
chr13:26071928-26071946 6 
chr13:26072100-26072118 6 
chr13:26078548-26078575 5.88889 
chr13:26078884-26078905 6 
chr13:26081051-26081095 5.72727 
chr13:26081134-26081164 5.7 
chr13:26081357-26081417 5.81667 
chr13:26083625-26083643 5.83333 
chr13:26084312-26084354 6 
chr13:26085882-26085894 6 
chr13:26088108-26088167 5.89831 
chr13:26090893-26090931 5.63158 
chr13:26091221-26091233 6 
chr13:26093656-26093670 6 
chr13:26094728-26094752 5.83333 
chr13:26094905-26094928 5.56522 
chr13:26095340-26095360 5.65 
chr13:26097410-26097422 6 
chr13:26099024-26099104 5.7 
chr13:26102577-26102597 5.65 
chr13:26102885-26103038 5.88235 
chr13:26105255-26105615 5.95278 
chr13:26106794-26106817 5.6087 
chr13:26109953-26109985 5.375 
chr13:26110416-26110428 6 
chr13:26111557-26111591 5.88235 
chr13:26113198-26113247 5.95918 
chr13:26116507-26116533 5.65385 
chr13:26117062-26117091 5.65517 
chr13:26119048-26119062 6 
chr13:26119768-26119782 6 
chr13:26121268-26121316 5.91667 
chr13:26122366-26122387 5.95238 
chr13:26123597-26123609 6 
chr13:26124444-26124456 6 
chr13:26128633-26128699 5.80303 
chr13:26129748-26129766 6 
chr13:26133669-26133702 5.60606 
chr13:26134478-26134527 5.20408 
chr13:26134838-26134857 6 
chr13:26137840-26137869 5.48276 
chr13:26138806-26138838 5.625 
chr13:26139000-26139025 5.48 
chr13:26139211-26139258 5.6383 
chr13:26141546-26141567 5.61905 
chr13:26144554-26144583 5.13793 
chr13:26146261-26146281 6 
chr13:26155066-26155104 5.44737 
chr13:26163237-26163262 5.6 
chr13:26163964-26163977 5.92308 
chr13:26165271-26165293 6 
chr13:26165721-26165736 6 
chr13:26169109-26169177 5.77941 
chr13:26175590-26175623 5.78788 
chr13:26177608-26177622 6 
chr13:26183657-26183691 5.5 
chr13:26183706-26183740 5.82353 
chr13:26185017-26185033 5.8125 
chr13:26186225-26186254 5.34483 
chr13:26187709-26187743 5.85294 
chr13:26190442-26190481 5.94872 
chr13:26192821-26192833 6 
chr13:26196343-26196356 6 
chr13:26197885-26197937 5.40385 
chr13:26197950-26198085 5.39259 
chr13:26200085-26200100 5.86667 
chr13:26211230-26211254 6 
chr13:26217869-26217885 5.9375 
chr13:26220792-26220804 6 
chr13:26221802-26221836 5.94118 
chr13:26222235-26222256 5.52381 
chr13:26222799-26222820 5.7619 
chr13:26227764-26227777 6 
chr13:26229289-26229310 5.95238 
chr13:26231190-26231214 6 
chr13:26238300-26238317 5.94118 
chr13:26239849-26239862 6 
chr13:26240038-26240086 5.35417 
chr13:26240334-26240361 5.77778 
chr13:26240519-26240551 5.8125 
chr13:26243513-26243532 5.63158 
chr13:26250878-26250899 5.61905 
chr13:26258112-26258136 5.58333 
chr13:26259655-26259683 5.42857 
chr13:26261922-26261948 5.42308 
chr13:26262257-26262282 5.56 
chr13:26267801-26267854 5.79245 
chr13:26268168-26268188 6 
chr13:26271269-26271293 5.70833 
chr13:26271406-26271427 6 
chr13:26275861-26275900 6 
chr13:26277206-26277231 5.96 
chr13:26280385-26280408 5.65217 
chr13:26283240-26283269 5.65517 
chr13:26284247-26284266 5.94737 
chr13:26285685-26285706 5.57143 
chr13:26288251-26288306 5.78182 
chr13:26291556-26291570 6 
chr13:26291586-26291605 5.63158 
chr13:26293565-26293656 5.74725 
chr13:26294040-26294076 5.30556 
chr13:26294298-26294318 5.75 
chr13:26295096-26295113 5.88235 
chr13:26295254-26295275 5.85714 
chr13:26298515-26298547 5.15625 
chr13:26303186-26303217 5.54839 
chr13:26304428-26304441 6 
chr13:26305194-26305317 5.57724 
chr13:26305327-26305440 5.68142 
chr13:26305455-26305550 5.66316 
chr13:26309397-26309410 5.92308 
chr13:26311434-26311446 6 
chr13:26311801-26311827 5.84615 
chr13:26312445-26312492 5.25532 
chr13:26313083-26313106 5.56522 
chr13:26314446-26314462 6 
chr13:26315683-26315701 5.72222 
chr13:26316793-26316830 5.72973 
chr13:26319063-26319087 6 
chr13:26324140-26324170 5.76667 
chr13:26325561-26325594 5.69697 
chr13:26326289-26326311 5.5 
chr13:26328400-26328429 5.34483 
chr13:26329125-26329165 5.375 
chr13:26330465-26330477 6 
chr13:26331641-26331658 6 
chr13:26333111-26333192 5.58025 
chr13:26335749-26335779 5.36667 
chr13:26336406-26336434 6 
chr13:26337557-26337586 5.7931 
chr13:26342197-26342230 5.57576 
chr13:26346862-26346907 5.8 
chr13:26346971-26346984 6 
chr13:26347859-26347920 5.52459 
chr13:26347937-26348017 5.2125 
chr13:26356867-26356890 5.95652 
chr13:26358733-26358758 5.48 
chr13:26359509-26359522 6 
chr13:26359676-26359698 5.54545 
chr13:26360892-26360906 6 
chr13:26361927-26361942 5.93333 
chr13:26365666-26365709 5.86047 
chr13:26367042-26367191 5.71812 
chr13:26368958-26368993 6 
chr13:26371573-26371606 5.45455 
chr13:26375707-26375723 5.8125 
chr13:26379311-26379343 5.375 
chr13:26382736-26382756 5.75 
chr13:26384183-26384203 5.6 
chr13:26384893-26384916 5.43478 
chr13:26385823-26385843 5.7 
chr13:26387500-26387694 5.56701 
chr13:26388236-26388255 6 
chr13:26388758-26388771 6 
chr13:26391807-26391846 5.97436 
chr13:26393786-26393802 5.8125 
chr13:26395045-26395064 5.68421 
chr13:26399283-26399307 6 
chr13:26399598-26399625 5.59259 
chr13:26401215-26401244 6 
chr13:26403806-26403859 6 
chr13:26404139-26404160 5.61905 
chr13:26406072-26406089 5.88235 
chr13:26409121-26409136 6 
chr13:26410304-26410338 6 
chr13:26411554-26411603 5.93878 
chr13:26416806-26416936 5.57692 
chr13:26420312-26420327 5.93333 
chr13:26427527-26427556 5.65517 
chr13:26428466-26428480 6 
chr13:26429388-26429400 6 
chr13:26430523-26430550 5.22222 
chr13:26430924-26430952 5.39286 
chr13:26431684-26431724 5.85 
chr13:26433340-26433377 6 
chr13:26434101-26434121 6 
chr13:26440768-26440815 5.78723 
chr13:26441277-26441289 6 
chr13:26442020-26442076 5.30357 
chr13:26443206-26443226 6 
chr13:26454208-26454232 5.54167 
chr13:26454515-26454528 6 
chr13:26455716-26455760 6 
chr13:26457032-26457107 6 
chr13:26459243-26459262 6 
chr13:26463383-26463416 5.75758 
chr13:26463972-26464000 5.42857 
chr13:26464299-26464316 5.82353 
chr13:26465455-26465473 6 
chr13:26466569-26466637 5.66176 
chr13:26466694-26466747 5.50943 
chr13:26467160-26467199 5.51282 
chr13:26467328-26467347 5.63158 
chr13:26473156-26473183 5.59259 
chr13:26475625-26475641 6 
chr13:26476753-26476780 5.37037 
chr13:26477077-26477110 6 
chr13:26477255-26477283 5.75 
chr13:26479553-26479568 6 
chr13:26481488-26481525 5.91892 
chr13:26482058-26482071 5.92308 
chr13:26485062-26485074 6 
chr13:26486293-26486334 6 
chr13:26488411-26488455 5.40909 
chr13:26491416-26491444 5.64286 
chr13:26495759-26495779 5.7 
chr13:26496087-26496127 5.85 
chr13:26498611-26498625 6 
chr13:26503107-26503135 5.21429 
chr13:26504140-26504166 5.34615 
chr13:26506186-26506208 5.90909 
chr13:26509175-26509194 5.73684 
chr13:26511467-26511512 5.51111 
chr13:26511986-26512007 5.90476 
chr13:26520879-26520899 5.85 
chr13:26524817-26524835 5.77778 
chr13:26526508-26526528 5.8 
chr13:26527660-26527679 6 
chr13:26528858-26528884 5.38462 
chr13:26536167-26536187 5.65 
chr13:26537531-26537579 5.95833 
chr13:26541033-26541078 5.24444 
chr13:26547192-26547205 6 
chr13:26550218-26550244 5.92308 
chr13:26550918-26550936 6 
chr13:26551164-26551179 6 
chr13:26551768-26551785 6 
chr13:26553194-26553228 5.47059 
chr13:26558734-26558788 5.81481 
chr13:26564399-26564415 6 
chr13:26564551-26564577 5.42308 
chr13:26566356-26566370 6 
chr13:26566814-26566832 5.72222 
chr13:26568372-26568393 5.61905 
chr13:26570658-26570675 5.82353 
chr13:26574838-26574852 6 
chr13:26576986-26577028 6 
chr13:26580174-26580190 5.875 
chr13:26584261-26584288 5.40741 
chr13:26587812-26587836 5.91667 
chr13:26588772-26588793 6 
chr13:26592128-26592150 5.72727 
chr13:26595334-26595378 5.18182 
chr13:26596523-26596551 5.5 
chr13:26599244-26599291 5.76596 
chr13:26606603-26606632 5.65517 
chr13:26607468-26607507 5.69231 
chr13:26608596-26608634 5.94737 
chr13:26608750-26608771 5.52381 
chr13:26610561-26610573 6 
chr13:26611030-26611044 6 
chr13:26612086-26612118 5.8125 
chr13:26613000-26613030 5.6 
chr13:26613308-26613328 5.6 
chr13:26614737-26614768 5.96774 
chr13:26615228-26615266 5.94737 
chr13:26615460-26615472 6 
chr13:26616521-26616539 6 
chr13:26617858-26617879 6 
chr13:26619760-26619786 5.53846 
chr13:26620220-26620240 6 
chr13:26621268-26621286 5.77778 
chr13:26622440-26622452 6 
chr13:26624000-26624034 5.97059 
chr13:26625018-26625049 5.25806 
chr13:26627421-26627463 5.28571 
chr13:26630028-26630040 6 
chr13:26631861-26631874 6 
chr13:26632668-26632685 5.88235 
chr13:26633809-26633841 5.71875 
chr13:26634000-26634027 5.62963 
chr13:26634175-26634189 6 
chr13:26635016-26635035 6 
chr13:26635880-26635911 5.32258 
chr13:26639029-26639081 5.82692 
chr13:26642686-26642728 6 
chr13:26643239-26643255 6 
chr13:26643813-26643837 5.75 
chr13:26644764-26644781 5.82353 
chr13:26646346-26646374 5.67857 
chr13:26647458-26647492 5.88235 
chr13:26647645-26647666 5.7619 
chr13:26648538-26648565 5.66667 
chr13:26650105-26650125 5.8 
chr13:26652751-26652839 5.34091 
chr13:26656909-26656937 5.67857 
chr13:26659299-26659337 5.84211 
chr13:26664439-26664478 5.71795 
chr13:26666643-26666655 6 
chr13:26667249-26667269 5.95 
chr13:26671299-26671335 5.47222 
chr13:26678254-26678270 6 
chr13:26679978-26680000 5.68182 
chr13:26680855-26680922 5.40299 
chr13:26682851-26682878 6 
chr13:26686810-26686852 5.40476 
chr13:26687904-26687933 5.68966 
chr13:26689602-26689659 6 
chr13:26692969-26692982 6 
chr13:26696622-26696672 5.36 
chr13:26697008-26697113 5.84762 
chr13:26697474-26697500 5.84615 
chr13:26699648-26699666 5.72222 
chr13:26700808-26700836 5.85714 
chr13:26704290-26704330 5.9 
chr13:26704576-26704592 6 
chr13:26704757-26704774 6 
chr13:26706062-26706083 6 
chr13:26708604-26708641 5.62162 
chr13:26709500-26709512 6 
chr13:26713968-26713989 5.7619 
chr13:26715563-26715576 6 
chr13:26717062-26717099 5.43243 
chr13:26720394-26720416 5.54545 
chr13:26722770-26722805 6 
chr13:26722816-26722865 5.40816 
chr13:26723723-26723745 5.81818 
chr13:26723986-26724230 5.40574 
chr13:26725741-26725769 6 
chr13:26727290-26727310 5.9 
chr13:26727329-26727362 5.72727 
chr13:26729167-26729189 5.54545 
chr13:26730746-26730771 5.32 
chr13:26730828-26730859 5.51613 
chr13:26731399-26731420 5.80952 
chr13:26732007-26732132 5.832 
chr13:26732196-26732254 5.37931 
chr13:26732848-26732871 5.56522 
chr13:26734663-26734697 5.79412 
chr13:26737935-26737962 5.48148 
chr13:26740642-26740668 5.26923 
chr13:26741066-26741079 6 
chr13:26743139-26743156 6 
chr13:26746995-26747011 5.875 
chr13:26748086-26748109 5.65217 
chr13:26752728-26752774 6 
chr13:26758021-26758084 5.09524 
chr13:26758128-26758176 5.91667 
chr13:26759124-26759140 6 
chr13:26759538-26759561 5.78261 
chr13:26760658-26760699 5.2439 
chr13:26760901-26760927 5.92308 
chr13:26762760-26762785 6 
chr13:26769575-26769603 5.46429 
chr13:26769926-26769952 5.84615 
chr13:26770773-26770795 6 
chr13:26772133-26772167 5.26471 
chr13:26772182-26772232 5.52 
chr13:26772246-26772293 5.7234 
chr13:26774126-26774160 5.44118 
chr13:26774542-26774558 6 
chr13:26776765-26776789 5.375 
chr13:26778088-26778107 6 
chr13:26778633-26778677 5.97727 
chr13:26781051-26781072 5.71429 
chr13:26783820-26783855 5.91429 
chr13:26785894-26785921 6 
chr13:26791094-26791115 5.61905 
chr13:26791864-26791893 5.51724 
chr13:26798255-26798274 5.63158 
chr13:26803343-26803371 5.46429 
chr13:26805356-26805378 5.72727 
chr13:26808094-26808108 6 
chr13:26812051-26812068 6 
chr13:26813161-26813186 5.88 
chr13:26814655-26814712 5.22807 
chr13:26815111-26815137 5.38462 
chr13:26816081-26816099 6 
chr13:26816161-26816193 5.25 
chr13:26817305-26817332 5.22222 
chr13:26817460-26817483 5.95652 
chr13:26818571-26818631 5.23333 
chr13:26818955-26818997 5.7619 
chr13:26819514-26819529 6 
chr13:26819978-26820013 5.94286 
chr13:26822967-26822980 6 
chr13:26823658-26823732 5.51351 
chr13:26823752-26824000 5.45161 
chr13:26824015-26824068 5.69811 
chr13:26824077-26824093 6 
chr13:26826262-26826284 6 
chr13:26827025-26827037 6 
chr13:26828317-26828357 5.75 
chr13:26831031-26831053 5.5 
chr13:26832018-26832067 5.7551 
chr13:26832629-26832651 6 
chr13:26836509-26836539 5.5 
chr13:26837261-26837286 5.52 
chr13:26838415-26838430 6 
chr13:26840417-26840435 5.72222 
chr13:26842378-26842446 5.79412 
chr13:26844000-26844015 6 
chr13:26844526-26844558 5.75 
chr13:26845943-26845984 5.78049 
chr13:26846436-26846460 5.75 
chr13:26848547-26848581 5.61765 
chr13:26850887-26850915 5.67857 
chr13:26854104-26854131 5.81481 
chr13:26856158-26856179 5.52381 
chr13:26858378-26858395 5.82353 
chr13:26858950-26858983 5.69697 
chr13:26859369-26859396 5.96296 
chr13:26860032-26860061 5.86207 
chr13:26862098-26862113 5.93333 
chr13:26862477-26862508 5.96774 
chr13:26862715-26862749 5.52941 
chr13:26863188-26863207 6 
chr13:26864690-26864720 5.53333 
chr13:26864935-26864961 5.96154 
chr13:26867738-26867756 6 
chr13:26868880-26868902 5.86364 
chr13:26870989-26871020 5.35484 
chr13:26871089-26871113 5.41667 
chr13:26875130-26875143 5.92308 
chr13:26875349-26875366 6 
chr13:26878400-26878419 5.89474 
chr13:26878764-26878784 6 
chr13:26878937-26878981 5.61364 
chr13:26880759-26880774 6 
chr13:26883236-26883289 5.45283 
chr13:26883895-26883937 5.59524 
chr13:26885179-26885191 6 
chr13:26885457-26885500 5.34884 
chr13:26889560-26889589 5.41379 
chr13:26892728-26892754 5.34615 
chr13:26894547-26894575 5.35714 
chr13:26895865-26895914 5.22449 
chr13:26897383-26897405 5.5 
chr13:26897435-26897510 6 
chr13:26902794-26902807 5.92308 
chr13:26903604-26903652 5.95833 
chr13:26904336-26904357 5.52381 
chr13:26906615-26906636 5.57143 
chr13:26910057-26910091 6 
chr13:26910247-26910295 5.79167 
chr13:26910687-26910703 6 
chr13:26911619-26911634 5.86667 
chr13:26913832-26913869 5.89189 
chr13:26913884-26913905 5.80952 
chr13:26916857-26916886 5.68966 
chr13:26919822-26919848 5.61538 
chr13:26922206-26922241 5.94286 
chr13:26926275-26926298 5.69565 
chr13:26926337-26926366 5.82759 
chr13:26932435-26932453 6 
chr13:26933845-26933864 5.68421 
chr13:26935892-26935945 5.66038 
chr13:26936343-26936409 5.89394 
chr13:26937652-26937674 5.72727 
chr13:26941333-26941358 5.96 
chr13:26943338-26943361 5.52174 
chr13:26943585-26943611 5.76923 
chr13:26943663-26943680 6 
chr13:26943834-26943861 5.92593 
chr13:26948154-26948183 6 
chr13:26955643-26955655 6 
chr13:26959871-26959894 5.78261 
chr13:26964134-26964157 5.69565 
chr13:26966461-26966477 6 
chr13:26967467-26967489 5.90909 
chr13:26967660-26967673 6 
chr13:26967880-26967910 5.3 
chr13:26970199-26970237 5.18421 
chr13:26976606-26976626 5.7 
chr13:26979970-26980000 5.83333 
chr13:26982235-26982269 6 
chr13:26982903-26982932 6 
chr13:26983368-26983380 6 
chr13:26984995-26985009 6 
chr13:26987852-26987872 5.9 
chr13:26988389-26988426 5.81081 
chr13:26989436-26989461 5.48 
chr13:26990249-26990271 5.54545 
chr13:26990614-26990656 5.92857 
chr13:26990724-26990736 6 
chr13:26991467-26991491 5.66667 
chr13:26995863-26995877 6 
chr13:26995934-26995953 6 
chr13:26997733-26997790 5.89474 
chr13:27000704-27000740 5.41667 
chr13:27001801-27001849 5.83333 
chr13:27003256-27003299 5.93023 
chr13:27004824-27004850 5.46154 
chr13:27010868-27010902 5.29412 
chr13:27012949-27012965 6 
chr13:27015726-27015739 6 
chr13:27017082-27017141 5.61017 
chr13:27017693-27017711 5.88889 
chr13:27019610-27019632 6 
chr13:27020657-27020678 5.66667 
chr13:27024174-27024194 5.7 
chr13:27024917-27024958 5.39024 
chr13:27025194-27025239 5.17778 
chr13:27026107-27026126 5.94737 
chr13:27027432-27027486 5.38889 
chr13:27027766-27027787 5.57143 
chr13:27027953-27028000 5.59574 
chr13:27032489-27032518 5.58621 
chr13:27034562-27034640 5.46154 
chr13:27035676-27035714 5.97368 
chr13:27036283-27036308 5.52 
chr13:27041923-27041939 5.875 
chr13:27042000-27042029 5.51724 
chr13:27044464-27044491 5.55556 
chr13:27045490-27045517 6 
chr13:27046630-27047141 5.36008 
chr13:27047577-27047696 5.7563 
chr13:27049059-27049071 6 
chr13:27049853-27049870 5.94118 
chr13:27049923-27049964 5.82927 
chr13:27050026-27050047 5.57143 
chr13:27051285-27051372 5.77011 
chr13:27052121-27052146 5.84 
chr13:27054157-27054258 5.51485 
chr13:27056000-27056015 5.86667 
chr13:27056612-27056633 5.80952 
chr13:27059312-27059346 6 
chr13:27060836-27060868 5.1875 
chr13:27064807-27064820 5.92308 
chr13:27065652-27065707 5.54545 
chr13:27067423-27067447 5.83333 
chr13:27070244-27070325 5.16049 
chr13:27070659-27070721 5.93548 
chr13:27074494-27074529 5.65714 
chr13:27079745-27079767 6 
chr13:27082354-27082386 5.65625 
chr13:27083467-27083500 5.72727 
chr13:27084886-27084908 6 
chr13:27086676-27086693 6 
chr13:27094543-27094584 5.2439 
chr13:27095891-27095921 5.93333 
chr13:27097933-27097946 6 
chr13:27099241-27099256 5.93333 
chr13:27100207-27100242 5.85714 
chr13:27107048-27107090 5.90476 
chr13:27107412-27107430 6 
chr13:27107630-27107662 5.5 
chr13:27107735-27107774 5.82051 
chr13:27109851-27109863 6 
chr13:27109943-27110000 5.35088 
chr13:27111391-27111414 5.95652 
chr13:27117274-27117300 5.61538 
chr13:27118087-27118106 5.68421 
chr13:27119729-27119754 5.76 
chr13:27120523-27120551 5.32143 
chr13:27120848-27120887 5.69231 
chr13:27121530-27121559 6 
chr13:27123106-27123133 5.77778 
chr13:27128119-27128278 5.89937 
chr13:27131065-27131118 5.5283 
chr13:27133911-27133966 5.94545 
chr13:27136973-27137062 5.76404 
chr13:27137359-27137371 6 
chr13:27137791-27137810 6 
chr13:27137928-27137959 5.54839 
chr13:27139037-27139055 6 
chr13:27141835-27141854 5.78947 
chr13:27141871-27141897 5.53846 
chr13:27141912-27141969 5.68421 
chr13:27148446-27148476 5.23333 
chr13:27149379-27149408 5.41379 
chr13:27152788-27152820 5.53125 
chr13:27153130-27153148 6 
chr13:27154141-27154165 5.41667 
chr13:27154182-27154196 6 
chr13:27154747-27154774 5.85185 
chr13:27156813-27156836 6 
chr13:27159217-27159241 5.5 
chr13:27161239-27161266 5.62963 
chr13:27161302-27161337 5.34286 
chr13:27166163-27166177 6 
chr13:27170249-27170262 6 
chr13:27171581-27171602 6 
chr13:27173000-27173017 5.94118 
chr13:27173308-27173333 5.56 
chr13:27180429-27180500 5.8169 
chr13:27180659-27180671 6 
chr13:27181432-27181461 5.51724 
chr13:27181718-27181731 5.92308 
chr13:27181763-27181782 5.94737 
chr13:27183573-27183597 5.5 
chr13:27183611-27183624 6 
chr13:27184275-27184287 6 
chr13:27185153-27185183 5.63333 
chr13:27187000-27187047 5.06383 
chr13:27187076-27187102 5.42308 
chr13:27187298-27187339 5.43902 
chr13:27188202-27188221 5.84211 
chr13:27189419-27189461 5.64286 
chr13:27191146-27191170 5.375 
chr13:27192583-27192640 5.31579 
chr13:27195606-27195639 6 
chr13:27198517-27198544 5.22222 
chr13:27199671-27199686 5.86667 
chr13:27201150-27201165 6 
chr13:27201877-27201897 5.6 
chr13:27202018-27202065 5.44681 
chr13:27204112-27204149 5.59459 
chr13:27207333-27207351 5.72222 
chr13:27214170-27214186 5.875 
chr13:27214533-27214553 5.8 
chr13:27219802-27219824 5.86364 
chr13:27225452-27225483 5.80645 
chr13:27225916-27225940 5.625 
chr13:27226128-27226148 5.6 
chr13:27229342-27229393 6 
chr13:27230461-27230521 5.41667 
chr13:27234314-27234372 5.75862 
chr13:27234443-27234471 5.53571 
chr13:27235909-27235922 6 
chr13:27237004-27237034 6 
chr13:27241003-27241022 6 
chr13:27243230-27243258 5.85714 
chr13:27243343-27243361 6 
chr13:27245799-27245821 5.5 
chr13:27249610-27249720 5.36364 
chr13:27249787-27249806 6 
chr13:27250484-27250511 5.40741 
chr13:27253077-27253096 5.63158 
chr13:27253116-27253143 5.51852 
chr13:27253163-27253203 5.55 
chr13:27257247-27257260 5.92308 
chr13:27259224-27259236 6 
chr13:27261830-27261878 5.64583 
chr13:27266117-27266142 5.32 
chr13:27266618-27266653 5.82857 
chr13:27267918-27267963 5.68889 
chr13:27275358-27275388 5.83333 
chr13:27276890-27276921 5.67742 
chr13:27277150-27277167 5.88235 
chr13:27278568-27278606 5.94737 
chr13:27279910-27279936 5.53846 
chr13:27279978-27280005 5.62963 
chr13:27281500-27281567 5.44776 
chr13:27282706-27282733 5.48148 
chr13:27286148-27286175 5.66667 
chr13:27288348-27288371 6 
chr13:27289593-27289620 5.33333 
chr13:27290165-27290182 6 
chr13:27290901-27290922 5.57143 
chr13:27291471-27291492 5.57143 
chr13:27291766-27291793 5.88889 
chr13:27292373-27292424 5.84314 
chr13:27296478-27296504 5.84615 
chr13:27297233-27297314 5.81481 
chr13:27299775-27299796 6 
chr13:27301236-27301255 5.89474 
chr13:27303514-27303539 5.84 
chr13:27318738-27318780 5.83333 
chr13:27320030-27320048 5.72222 
chr13:27322714-27322733 5.89474 
chr13:27323302-27323323 5.52381 
chr13:27323518-27323538 5.9 
chr13:27325938-27325964 5.57692 
chr13:27326387-27326419 5.1875 
chr13:27328642-27328694 5.67308 
chr13:27328744-27328756 6 
chr13:27328906-27328920 6 
chr13:27334579-27334593 6 
chr13:27334861-27334895 5.32353 
chr13:27334951-27335000 5.67347 
chr13:27336332-27336344 6 
chr13:27339328-27339340 6 
chr13:27339780-27339802 5.86364 
chr13:27343632-27343645 6 
chr13:27345163-27345191 5.82143 
chr13:27347915-27347931 6 
chr13:27351278-27351297 5.68421 
chr13:27351317-27351341 5.45833 
chr13:27354226-27354251 5.36 
chr13:27354357-27354373 5.875 
chr13:27354923-27354951 5.53571 
chr13:27355130-27355168 5.5 
chr13:27356155-27356178 5.43478 
chr13:27361692-27361725 5.9697 
chr13:27366821-27366841 6 
chr13:27367959-27367973 6 
chr13:27368946-27368970 6 
chr13:27370088-27370128 6 
chr13:27371032-27371062 5.43333 
chr13:27371509-27371526 5.88235 
chr13:27371928-27371964 5.83333 
chr13:27372527-27372546 6 
chr13:27376375-27376388 5.92308 
chr13:27379560-27379582 5.5 
chr13:27379704-27379758 5.62963 
chr13:27379800-27379822 6 
chr13:27382839-27382864 5.6 
chr13:27383526-27383618 5.6087 
chr13:27383739-27383769 5.3 
chr13:27384305-27384348 5.53488 
chr13:27386402-27386414 6 
chr13:27387038-27387070 5.53125 
chr13:27388451-27388473 6 
chr13:27392817-27392949 5.7197 
chr13:27394325-27394353 5.85714 
chr13:27399734-27399748 6 
chr13:27401429-27401457 5.67857 
chr13:27401745-27401765 5.75 
chr13:27402173-27402199 5.80769 
chr13:27402595-27402607 6 
chr13:27406392-27406419 6 
chr13:27408222-27408245 5.78261 
chr13:27413097-27413134 5.2973 
chr13:27413185-27413207 5.54545 
chr13:27413891-27413907 6 
chr13:27416190-27416210 5.6 
chr13:27418863-27418890 5.51852 
chr13:27419371-27419413 6 
chr13:27419708-27419734 6 
chr13:27421307-27421324 6 
chr13:27422560-27422579 6 
chr13:27423725-27423757 5.75 
chr13:27428680-27428704 6 
chr13:27433852-27433883 6 
chr13:27441000-27441039 5.25641 
chr13:27441919-27441959 5.725 
chr13:27442544-27442556 6 
chr13:27449323-27449344 6 
chr13:27449692-27449720 5.85714 
chr13:27451216-27451243 5.2963 
chr13:27453112-27453167 5.74545 
chr13:27453182-27453197 6 
chr13:27453709-27453747 5.65789 
chr13:27465179-27465191 6 
chr13:27465556-27465575 6 
chr13:27465830-27465854 5.70833 
chr13:27466696-27466716 5.9 
chr13:27466748-27466811 5.8254 
chr13:27468356-27468406 5.2 
chr13:27468679-27468691 6 
chr13:27468853-27468877 5.79167 
chr13:27470982-27471004 6 
chr13:27472022-27472054 5.65625 
chr13:27473024-27473037 5.92308 
chr13:27473400-27473424 5.45833 
chr13:27476036-27476064 5.92857 
chr13:27478627-27478642 5.86667 
chr13:27479179-27479206 5.25926 
chr13:27481186-27481236 5.98 
chr13:27486714-27486733 6 
chr13:27488572-27488585 6 
chr13:27491122-27491165 5.7907 
chr13:27495392-27495410 5.83333 
chr13:27496349-27496399 5.86 
chr13:27499164-27499193 5.86207 
chr13:27499806-27499841 5.94286 
chr13:27500142-27500168 5.80769 
chr13:27500398-27500430 5.375 
chr13:27501275-27501317 5.35714 
chr13:27504052-27504089 5.97297 
chr13:27505977-27505991 6 
chr13:27511160-27511180 5.65 
chr13:27514306-27514325 6 
chr13:27516845-27516882 5.94595 
chr13:27518465-27518512 5.89362 
chr13:27519668-27519698 5.73333 
chr13:27520824-27520895 5.53521 
chr13:27522718-27522732 6 
chr13:27523179-27523194 5.86667 
chr13:27523697-27523714 6 
chr13:27524486-27524539 5.4717 
chr13:27524786-27524812 5.30769 
chr13:27525240-27525256 6 
chr13:27529928-27529950 5.59091 
chr13:27530250-27530280 5.53333 
chr13:27530724-27530745 5.57143 
chr13:27531467-27531488 5.85714 
chr13:27532352-27532447 5.4 
chr13:27532477-27532506 5.44828 
chr13:27532549-27532582 5.21212 
chr13:27532595-27532627 5.1875 
chr13:27532676-27532718 5.54762 
chr13:27532839-27532868 5.58621 
chr13:27535777-27535817 5.325 
chr13:27538130-27538156 5.69231 
chr13:27539674-27539735 5.65574 
chr13:27544161-27544200 5.51282 
chr13:27544371-27544392 5.66667 
chr13:27546167-27546185 5.77778 
chr13:27546825-27546971 5.56164 
chr13:27547521-27547682 5.3913 
chr13:27548826-27548853 5.40741 
chr13:27549038-27549060 6 
chr13:27551629-27551643 6 
chr13:27552180-27552195 6 
chr13:27555121-27555154 6 
chr13:27556176-27556202 5.53846 
chr13:27556440-27556461 6 
chr13:27557089-27557191 5.90196 
chr13:27558050-27558077 5.2963 
chr13:27559970-27560003 5.51515 
chr13:27563567-27563593 5.65385 
chr13:27564803-27564822 5.68421 
chr13:27564952-27564975 5.82609 
chr13:27567107-27567125 5.77778 
chr13:27567536-27567549 6 
chr13:27568465-27568479 6 
chr13:27569787-27569820 5.42424 
chr13:27570088-27570114 5.65385 
chr13:27570982-27571003 6 
chr13:27572006-27572019 6 
chr13:27572042-27572076 5.73529 
chr13:27573470-27573500 5.8 
chr13:27577557-27577594 6 
chr13:27577735-27577799 5.35938 
chr13:27578407-27578485 5.69231 
chr13:27579362-27579446 5.7381 
chr13:27580658-27580672 6 
chr13:27581140-27581191 5.90196 
chr13:27582577-27582599 6 
chr13:27583715-27583734 6 
chr13:27585126-27585142 6 
chr13:27585212-27585227 6 
chr13:27585793-27585820 5.22222 
chr13:27587936-27587963 5.77778 
chr13:27589618-27589652 5.61765 
chr13:27590249-27590275 5.61538 
chr13:27592464-27592500 5.55556 
chr13:27593236-27593349 5.74336 
chr13:27594302-27594320 5.83333 
chr13:27594622-27594637 6 
chr13:27595251-27595281 6 
chr13:27596277-27596314 5.86486 
chr13:27604613-27604659 5.58696 
chr13:27605398-27605412 6 
chr13:27605891-27605911 5.6 
chr13:27607504-27607553 5.46939 
chr13:27607884-27607928 5.43182 
chr13:27613094-27613120 6 
chr13:27614604-27614651 6 
chr13:27616030-27616049 6 
chr13:27616325-27616358 5.9697 
chr13:27616642-27616682 5.975 
chr13:27617688-27617719 5.77419 
chr13:27617737-27617769 6 
chr13:27618481-27618515 5.58824 
chr13:27622710-27622740 5.73333 
chr13:27623706-27623722 6 
chr13:27625652-27625669 5.76471 
chr13:27625911-27626094 5.96175 
chr13:27626103-27626119 5.8125 
chr13:27626130-27626242 5.44643 
chr13:27628595-27628647 5.25 
chr13:27631018-27631040 5.90909 
chr13:27631377-27631390 6 
chr13:27632970-27632983 6 
chr13:27633897-27633931 5.88235 
chr13:27636271-27636287 6 
chr13:27637972-27638108 5.69853 
chr13:27638137-27638150 5.92308 
chr13:27639099-27639139 5.625 
chr13:27650166-27650179 6 
chr13:27652340-27652368 5.39286 
chr13:27653344-27653369 5.4 
chr13:27654847-27654888 5.70732 
chr13:27655146-27655163 6 
chr13:27657994-27658013 5.78947 
chr13:27658306-27658350 6 
chr13:27658634-27658649 6 
chr13:27659289-27659322 5.87879 
chr13:27660311-27660351 5.9 
chr13:27660360-27660446 5.60465 
chr13:27661222-27661278 5.5 
chr13:27661388-27661416 6 
chr13:27662553-27662571 6 
chr13:27672121-27672134 6 
chr13:27675575-27675594 5.68421 
chr13:27676147-27676175 6 
chr13:27677531-27677566 5.54286 
chr13:27677735-27677762 5.88889 
chr13:27677882-27677937 5.50909 
chr13:27680302-27680330 5.53571 
chr13:27681008-27681032 5.41667 
chr13:27681146-27681168 5.59091 
chr13:27681460-27681482 5.95455 
chr13:27681687-27681708 5.52381 
chr13:27684264-27684278 6 
chr13:27687393-27687451 5.68966 
chr13:27690448-27690465 6 
chr13:27691226-27691250 5.45833 
chr13:27696789-27696809 6 
chr13:27699459-27699485 5.26923 
chr13:27704665-27704687 5.54545 
chr13:27706565-27706587 5.95455 
chr13:27707360-27707376 5.875 
chr13:27707763-27707779 6 
chr13:27710642-27710660 5.88889 
chr13:27711194-27711220 5.53846 
chr13:27715149-27715166 6 
chr13:27716262-27716304 5.35714 
chr13:27717228-27717246 5.77778 
chr13:27718636-27718652 6 
chr13:27718869-27718891 5.86364 
chr13:27719184-27719212 5.53571 
chr13:27722800-27722840 5.625 
chr13:27722932-27722952 5.9 
chr13:27725120-27725133 6 
chr13:27725449-27725483 5.29412 
chr13:27725910-27725932 5.90909 
chr13:27727078-27727109 5.93548 
chr13:27729203-27729231 6 
chr13:27730958-27730982 5.45833 
chr13:27734628-27734640 6 
chr13:27736018-27736046 5.82143 
chr13:27737905-27737938 5.93939 
chr13:27738269-27738293 5.58333 
chr13:27741399-27741424 5.88 
chr13:27741802-27741837 5.2 
chr13:27745204-27745247 5.2093 
chr13:27745584-27745622 5.81579 
chr13:27745806-27745831 5.48 
chr13:27745968-27745994 5.38462 
chr13:27747129-27747158 5.34483 
chr13:27747978-27747998 6 
chr13:27748582-27748597 6 
chr13:27750060-27750084 5.58333 
chr13:27750487-27750532 5.84444 
chr13:27751222-27751244 5.54545 
chr13:27752898-27752940 5.80952 
chr13:27755118-27755134 6 
chr13:27755378-27755398 5.7 
chr13:27755936-27755966 5.86667 
chr13:27755995-27756011 6 
chr13:27758609-27758621 6 
chr13:27758929-27758954 6 
chr13:27759738-27759752 6 
chr13:27760179-27760195 6 
chr13:27760755-27760787 5.28125 
chr13:27760906-27760918 6 
chr13:27761513-27761534 5.80952 
chr13:27761948-27761982 5.32353 
chr13:27761997-27762015 6 
chr13:27762930-27762951 5.85714 
chr13:27763040-27763052 6 
chr13:27763879-27763904 6 
chr13:27765155-27765178 5.65217 
chr13:27766366-27766409 5.90698 
chr13:27767758-27767776 6 
chr13:27770810-27770830 5.65 
chr13:27771167-27771184 5.82353 
chr13:27771335-27771358 5.47826 
chr13:27771401-27771425 5.91667 
chr13:27772917-27772948 5.93548 
chr13:27773765-27773790 5.52 
chr13:27777343-27777359 6 
chr13:27780037-27780057 5.85 
chr13:27781956-27781978 5.5 
chr13:27782556-27782605 5.63265 
chr13:27782757-27782814 5.57895 
chr13:27784458-27784482 5.625 
chr13:27784827-27784876 5.59184 
chr13:27786070-27786116 5.8913 
chr13:27786721-27786738 6 
chr13:27786751-27786764 6 
chr13:27787282-27787311 5.65517 
chr13:27788518-27788556 5.97368 
chr13:27792299-27792319 5.6 
chr13:27792372-27792409 5.54054 
chr13:27792464-27792493 5.34483 
chr13:27795000-27795012 6 
chr13:27796081-27796127 5.65217 
chr13:27796744-27796786 5.85714 
chr13:27799195-27799214 5.63158 
chr13:27801093-27801121 5.71429 
chr13:27804013-27804040 5.62963 
chr13:27804290-27804314 6 
chr13:27804724-27804741 6 
chr13:27807000-27807036 5.52778 
chr13:27808131-27808163 5.875 
chr13:27809681-27809694 6 
chr13:27811476-27811492 6 
chr13:27813956-27813977 5.95238 
chr13:27814315-27814336 6 
chr13:27816924-27816963 5.69231 
chr13:27818301-27818319 6 
chr13:27819708-27819726 6 
chr13:27821507-27821529 5.59091 
chr13:27828529-27828543 6 
chr13:27832232-27832256 5.70833 
chr13:27837522-27837544 6 
chr13:27840101-27840138 5.86486 
chr13:27840297-27840407 5.74545 
chr13:27842980-27842994 6 
chr13:27844149-27844162 5.92308 
chr13:27844196-27844223 5.88889 
chr13:27846189-27846211 5.95455 
chr13:27846424-27846444 5.75 
chr13:27847827-27847852 6 
chr13:27851963-27851984 6 
chr13:27853217-27853237 5.6 
chr13:27855519-27855578 5.47458 
chr13:27859338-27859350 6 
chr13:27860480-27860492 6 
chr13:27860779-27860822 5.95349 
chr13:27861373-27861388 6 
chr13:27861744-27861995 5.21116 
chr13:27862000-27862267 5.2809 
chr13:27864092-27864116 5.91667 
chr13:27864234-27864250 5.9375 
chr13:27865505-27865517 6 
chr13:27865917-27865950 5.90909 
chr13:27866944-27866966 5.72727 
chr13:27868000-27868024 5.41667 
chr13:27871396-27871456 5.28333 
chr13:27872690-27872721 5.32258 
chr13:27874371-27874397 5.26923 
chr13:27875068-27875101 5.69697 
chr13:27875869-27875887 5.72222 
chr13:27877437-27877500 5.15873 
chr13:27877530-27877559 5.7931 
chr13:27878052-27878071 5.78947 
chr13:27879634-27879655 6 
chr13:27879811-27879824 6 
chr13:27880453-27880477 5.45833 
chr13:27880713-27880736 5.43478 
chr13:27881886-27881907 6 
chr13:27885802-27885888 5.61628 
chr13:27886854-27886868 6 
chr13:27888293-27888384 5.61538 
chr13:27888698-27888713 6 
chr13:27889352-27889373 6 
chr13:27891518-27891537 5.63158 
chr13:27891683-27891709 5.38462 
chr13:27892566-27892588 5.68182 
chr13:27892818-27892831 6 
chr13:27893235-27893251 6 
chr13:27894731-27894781 5.44 
chr13:27894954-27894974 5.8 
chr13:27897967-27897985 5.77778 
chr13:27899872-27899897 5.52 
chr13:27900596-27900650 5.46296 
chr13:27901580-27901593 6 
chr13:27901951-27901981 6 
chr13:27902541-27902556 6 
chr13:27903298-27903328 5.7 
chr13:27904412-27904675 5.87833 
chr13:27906423-27906464 6 
chr13:27907080-27907182 5.96078 
chr13:27907452-27907474 5.77273 
chr13:27907599-27907641 5.45238 
chr13:27907762-27907798 5.69444 
chr13:27908684-27908697 6 
chr13:27908795-27908808 6 
chr13:27912449-27912480 5.3871 
chr13:27912500-27912545 5.22222 
chr13:27912579-27912645 5.5 
chr13:27912674-27912716 5.28571 
chr13:27912784-27912809 5.76 
chr13:27913053-27913081 5.96429 
chr13:27913449-27913475 6 
chr13:27915140-27915161 6 
chr13:27916521-27916534 6 
chr13:27920301-27920338 5.59459 
chr13:27920918-27920943 5.76 
chr13:27921835-27921915 5.8875 
chr13:27922221-27922263 5.64286 
chr13:27923227-27923253 5.30769 
chr13:27923400-27923430 5.46667 
chr13:27925157-27925196 5.79487 
chr13:27925855-27925975 5.675 
chr13:27927076-27927184 5.77778 
chr13:27928504-27928519 5.86667 
chr13:27929308-27929365 5.92982 
chr13:27929784-27929796 6 
chr13:27930973-27931014 5.87805 
chr13:27932049-27932319 5.8037 
chr13:27932619-27932686 5.59701 
chr13:27934250-27934291 5.56098 
chr13:27935205-27935234 5.89655 
chr13:27935611-27935635 5.75 
chr13:27935942-27935993 6 
chr13:27937967-27937990 6 
chr13:27938742-27938755 6 
chr13:27939301-27939319 6 
chr13:27939608-27939645 5.51351 
chr13:27940366-27940380 6 
chr13:27944211-27944260 5.46939 
chr13:27949203-27949233 5.36667 
chr13:27950428-27950458 5.16667 
chr13:27950717-27950749 5.6875 
chr13:27952180-27952195 6 
chr13:27953043-27953062 5.78947 
chr13:27953538-27953567 5.93103 
chr13:27954850-27954877 5.7037 
chr13:27955896-27955912 5.875 
chr13:27958733-27958797 5.4375 
chr13:27960456-27960537 5.98765 
chr13:27962009-27962046 5.18919 
chr13:27962171-27962197 5.92308 
chr13:27963385-27963426 5.95122 
chr13:27963984-27964007 6 
chr13:27968200-27968224 5.75 
chr13:27971290-27971312 6 
chr13:27979236-27979263 5.85185 
chr13:27981117-27981148 5.22581 
chr13:27982172-27982211 5.48718 
chr13:27984076-27984099 5.73913 
chr13:27984135-27984152 5.82353 
chr13:27984214-27984239 5.64 
chr13:27984666-27984696 5.96667 
chr13:27984844-27984864 5.85 
chr13:27985863-27985875 6 
chr13:27987924-27987950 5.73077 
chr13:27988401-27988516 5.95652 
chr13:27988978-27989000 5.59091 
chr13:27996471-27996529 5.87931 
chr13:27996882-27996907 5.92 
chr13:27998074-27998090 5.9375 
chr13:28000596-28000619 5.56522 
chr13:28003434-28003457 5.69565 
chr13:28004263-28004293 5.76667 
chr13:28005751-28005783 5.25 
chr13:28007651-28007685 5.61765 
chr13:28008907-28008929 5.54545 
chr13:28010882-28010901 6 
chr13:28012457-28012474 6 
chr13:28012620-28012641 6 
chr13:28016496-28016519 5.47826 
chr13:28017862-28017896 5.26471 
chr13:28018441-28018463 5.54545 
chr13:28020189-28020206 5.94118 
chr13:28021335-28021349 6 
chr13:28022072-28022086 6 
chr13:28025238-28025253 6 
chr13:28026481-28026516 6 
chr13:28027410-28027471 5.4918 
chr13:28029103-28029125 5.81818 
chr13:28031444-28031459 6 
chr13:28031842-28031859 5.94118 
chr13:28034325-28034343 6 
chr13:28035443-28035467 5.95833 
chr13:28035891-28035913 5.54545 
chr13:28036063-28036085 5.68182 
chr13:28036358-28036386 5.75 
chr13:28036758-28036770 6 
chr13:28036977-28037000 6 
chr13:28038561-28038598 6 
chr13:28042169-28042195 5.26923 
chr13:28045000-28045037 5.81081 
chr13:28045679-28045705 6 
chr13:28046114-28046143 5.96552 
chr13:28049750-28049781 5.32258 
chr13:28050471-28050510 5.97436 
chr13:28050646-28050674 6 
chr13:28055594-28055607 5.92308 
chr13:28056607-28056627 5.95 
chr13:28058925-28058947 5.86364 
chr13:28059539-28059583 5.84091 
chr13:28060624-28060671 5.70213 
chr13:28061251-28061272 5.71429 
chr13:28061579-28061594 6 
chr13:28061716-28061733 6 
chr13:28062908-28062933 5.88 
chr13:28065753-28065780 5.74074 
chr13:28066253-28066277 5.5 
chr13:28066983-28067018 5.88571 
chr13:28067172-28067186 6 
chr13:28074454-28074493 5.79487 
chr13:28076202-28076227 5.96 
chr13:28077468-28077481 6 
chr13:28080665-28080711 6 
chr13:28084114-28084141 5.37037 
chr13:28086166-28086179 6 
chr13:28088151-28088179 6 
chr13:28088200-28088236 5.77778 
chr13:28088625-28088637 6 
chr13:28088841-28088863 5.54545 
chr13:28090989-28091039 5.68 
chr13:28091597-28091623 5.65385 
chr13:28092710-28092754 5.15909 
chr13:28094797-28094918 5.84298 
chr13:28096780-28096806 5.88462 
chr13:28101782-28101813 5.74194 
chr13:28104921-28104946 6 
chr13:28107334-28107359 5.48 
chr13:28107838-28107895 5.85965 
chr13:28107904-28107922 5.72222 
chr13:28107931-28107946 6 
chr13:28107960-28108068 5.76852 
chr13:28111150-28111169 6 
chr13:28114093-28114106 6 
chr13:28118657-28118685 5.64286 
chr13:28119874-28119897 5.73913 
chr13:28124845-28124871 5.76923 
chr13:28125414-28125448 5.41176 
chr13:28125735-28125765 5.53333 
chr13:28134006-28134033 5.2963 
chr13:28134702-28134722 6 
chr13:28135491-28135522 5.32258 
chr13:28137004-28137032 5.28571 
chr13:28143042-28143079 5.40541 
chr13:28144799-28144828 5.17241 
chr13:28147915-28147931 6 
chr13:28150862-28150879 5.82353 
chr13:28157306-28157388 6 
chr13:28159565-28159609 5.72727 
chr13:28160125-28160201 5.81579 
chr13:28160210-28160223 6 
chr13:28160243-28160278 5.51429 
chr13:28162158-28162182 6 
chr13:28162494-28162517 5.73913 
chr13:28163447-28163478 5.32258 
chr13:28164279-28164311 5.34375 
chr13:28164356-28164389 5.90909 
chr13:28164441-28164470 5.48276 
chr13:28165105-28165167 5.66129 
chr13:28167694-28167716 5.81818 
chr13:28167871-28167906 5.74286 
chr13:28168661-28168698 5.35135 
chr13:28170698-28170731 5.33333 
chr13:28170784-28170814 5.6 
chr13:28172948-28172979 5.48387 
chr13:28175814-28175835 5.57143 
chr13:28180515-28180556 5.46341 
chr13:28182823-28182846 5.47826 
chr13:28182934-28182949 6 
chr13:28187904-28187928 6 
chr13:28190298-28190328 5.6 
chr13:28194633-28194652 6 
chr13:28201862-28201882 5.95 
chr13:28203119-28203141 5.77273 
chr13:28204037-28204059 6 
chr13:28204586-28204601 6 
chr13:28208812-28208825 6 
chr13:28209833-28209880 5.70213 
chr13:28211300-28211339 5.25641 
chr13:28212069-28212093 5.5 
chr13:28215618-28215665 5.76596 
chr13:28221187-28221216 5.89655 
chr13:28221230-28221255 5.72 
chr13:28221510-28221538 6 
chr13:28223334-28223356 5.5 
chr13:28224500-28224533 5.69697 
chr13:28227048-28227069 6 
chr13:28230473-28230505 6 
chr13:28231662-28231690 5.71429 
chr13:28231759-28231780 5.61905 
chr13:28234043-28234084 5.95122 
chr13:28238432-28238461 5.41379 
chr13:28241565-28241588 5.78261 
chr13:28242881-28242906 5.6 
chr13:28245564-28245578 6 
chr13:28245923-28245936 6 
chr13:28246208-28246244 6 
chr13:28247000-28247037 5.89189 
chr13:28249759-28249790 5.35484 
chr13:28249924-28249950 5.76923 
chr13:28250314-28250349 5.6 
chr13:28250844-28250874 5.43333 
chr13:28251139-28251162 5.47826 
chr13:28251984-28252012 5.67857 
chr13:28257907-28257940 5.21212 
chr13:28259185-28259216 5.45161 
chr13:28260582-28260612 6 
chr13:28260620-28260645 5.6 
chr13:28260677-28260704 5.7037 
chr13:28266719-28266736 6 
chr13:28268504-28268526 5.54545 
chr13:28269525-28269550 5.6 
chr13:28270854-28270891 5.83784 
chr13:28273271-28273284 6 
chr13:28273799-28273850 5.64706 
chr13:28274475-28274500 5.52 
chr13:28275978-28275994 5.875 
chr13:28277347-28277379 5.25 
chr13:28281020-28281057 5.78378 
chr13:28281336-28281379 5.55814 
chr13:28281405-28281441 5.94444 
chr13:28282198-28282213 6 
chr13:28285674-28285708 5.55882 
chr13:28285968-28286000 5.8125 
chr13:28286370-28286390 5.65 
chr13:28288082-28288122 6 
chr13:28290236-28290306 5.6 
chr13:28291938-28291958 5.65 
chr13:28294172-28294199 5.74074 
chr13:28295013-28295029 6 
chr13:28295951-28295972 5.52381 
chr13:28300348-28300387 5.76923 
chr13:28301000-28301024 6 
chr13:28301700-28301729 5.68966 
chr13:28302094-28302108 6 
chr13:28305861-28305888 5.51852 
chr13:28308348-28308365 6 
chr13:28309468-28309488 6 
chr13:28309784-28309807 5.6087 
chr13:28312402-28312436 5.82353 
chr13:28314996-28315020 5.95833 
chr13:28320163-28320180 6 
chr13:28324849-28324876 6 
chr13:28325310-28325355 6 
chr13:28328181-28328199 5.83333 
chr13:28330693-28330706 6 
chr13:28331161-28331198 5.62162 
chr13:28331350-28331390 5.875 
chr13:28333878-28333902 5.875 
chr13:28334909-28334959 5.84 
chr13:28336781-28336816 6 
chr13:28338307-28338337 5.96667 
chr13:28338836-28338868 5.34375 
chr13:28339480-28339494 6 
chr13:28340333-28340355 5.5 
chr13:28341103-28341117 6 
chr13:28341966-28342046 5.7875 
chr13:28342607-28342696 5.25843 
chr13:28344760-28344785 5.32 
chr13:28347712-28347742 5.3 
chr13:28348631-28348656 5.52 
chr13:28354035-28354065 5.5 
chr13:28355702-28355728 5.76923 
chr13:28360151-28360177 5.80769 
chr13:28360333-28360389 5.83929 
chr13:28361173-28361186 5.92308 
chr13:28361237-28361255 6 
chr13:28361848-28361883 6 
chr13:28362439-28362462 6 
chr13:28362917-28362951 5.41176 
chr13:28364008-28364024 6 
chr13:28364606-28364630 6 
chr13:28367152-28367175 5.56522 
chr13:28368607-28368637 5.26667 
chr13:28368906-28368920 6 
chr13:28369782-28369809 5.85185 
chr13:28369899-28369928 5.58621 
chr13:28373158-28373204 5.76087 
chr13:28373739-28373761 5.5 
chr13:28375722-28375739 6 
chr13:28379157-28379177 5.9 
chr13:28380212-28380226 6 
chr13:28385246-28385263 6 
chr13:28385912-28385928 6 
chr13:28388109-28388121 6 
chr13:28388747-28388761 6 
chr13:28392139-28392185 5.86957 
chr13:28392338-28392356 6 
chr13:28393221-28393259 5.60526 
chr13:28394612-28394658 5.84783 
chr13:28395591-28395615 5.625 
chr13:28397556-28397569 5.92308 
chr13:28405439-28405455 6 
chr13:28408650-28408680 5.86667 
chr13:28409530-28409668 5.58696 
chr13:28410392-28410414 6 
chr13:28413619-28413673 6 
chr13:28415730-28415745 6 
chr13:28417184-28417202 5.88889 
chr13:28417357-28417371 6 
chr13:28419071-28419100 5.93103 
chr13:28421419-28421439 5.8 
chr13:28423761-28423780 5.73684 
chr13:28424771-28424787 5.875 
chr13:28428176-28428195 5.73684 
chr13:28429198-28429225 5.44444 
chr13:28431534-28431560 5.46154 
chr13:28432936-28432965 5.68966 
chr13:28434737-28434760 5.86957 
chr13:28435335-28435372 6 
chr13:28436378-28436398 5.6 
chr13:28437066-28437134 5.57353 
chr13:28439821-28439861 6 
chr13:28440676-28440704 5.67857 
chr13:28441539-28441558 5.63158 
chr13:28444369-28444414 5.26667 
chr13:28445126-28445145 6 
chr13:28446266-28446288 6 
chr13:28446649-28446674 6 
chr13:28448497-28448522 5.72 
chr13:28448701-28448748 5.91489 
chr13:28449475-28449509 5.79412 
chr13:28450226-28450253 5.92593 
chr13:28451346-28451383 5.83784 
chr13:28452099-28452121 5.5 
chr13:28453634-28453647 6 
chr13:28454478-28454506 5.39286 
chr13:28458455-28458471 5.875 
chr13:28460065-28460116 5.4902 
chr13:28460471-28460505 5.82353 
chr13:28461021-28461051 5.53333 
chr13:28463166-28463222 5.625 
chr13:28468513-28468540 5.25926 
chr13:28470559-28470617 5.56897 
chr13:28470950-28470967 5.94118 
chr13:28475144-28475167 5.91304 
chr13:28475300-28475333 5.21212 
chr13:28475848-28475989 5.73759 
chr13:28478335-28478395 5.76667 
chr13:28479500-28479538 5.34211 
chr13:28480736-28480760 5.5 
chr13:28481622-28481737 5.55652 
chr13:28481751-28481920 5.43787 
chr13:28485106-28485121 6 
chr13:28486479-28486503 6 
chr13:28487263-28487291 5.89286 
chr13:28488959-28488982 6 
chr13:28489259-28489272 6 
chr13:28490584-28490615 5.58065 
chr13:28491743-28491762 5.68421 
chr13:28492149-28492187 5.5 
chr13:28492568-28492603 5.28571 
chr13:28493797-28493850 5.50943 
chr13:28494207-28494248 5.68293 
chr13:28499380-28499632 5.53968 
chr13:28499667-28499734 5.61194 
chr13:28499741-28499764 5.73913 
chr13:28500439-28500466 6 
chr13:28501241-28501268 5.55556 
chr13:28504166-28504236 5.58571 
chr13:28505706-28505718 6 
chr13:28506634-28506647 5.92308 
chr13:28507147-28507182 5.6 
chr13:28507919-28507955 5.86111 
chr13:28508500-28508566 5.22727 
chr13:28508582-28508648 5.18182 
chr13:28508803-28508978 5.69714 
chr13:28508994-28509041 5.21277 
chr13:28509056-28509123 5.29851 
chr13:28509237-28509482 5.50204 
chr13:28509522-28509754 5.68534 
chr13:28510100-28510142 5.40476 
chr13:28511865-28511891 5.38462 
chr13:28513290-28513311 5.57143 
chr13:28513518-28513544 5.92308 
chr13:28514731-28514753 5.54545 
chr13:28515530-28515560 6 
chr13:28516371-28516391 5.85 
chr13:28517966-28517980 6 
chr13:28519709-28519722 6 
chr13:28520858-28520892 6 
chr13:28522469-28522519 5.6 
chr13:28522561-28522666 5.8381 
chr13:28523014-28523039 5.4 
chr13:28523369-28523407 5.34211 
chr13:28529541-28529565 5.45833 
chr13:28530393-28530474 5.79012 
chr13:28531481-28531515 5.23529 
chr13:28531915-28531929 6 
chr13:28532043-28532065 5.63636 
chr13:28533533-28533551 5.83333 
chr13:28535184-28535211 5.96296 
chr13:28537382-28537442 5.41667 
chr13:28538175-28538206 5.19355 
chr13:28538845-28538863 6 
chr13:28542765-28542796 5.67742 
chr13:28543333-28543375 5.30952 
chr13:28543825-28543841 5.8125 
chr13:28551055-28551076 5.7619 
chr13:28552684-28552698 6 
chr13:28554198-28554219 5.61905 
chr13:28555145-28555184 5.84615 
chr13:28557363-28557380 6 
chr13:28558000-28558018 6 
chr13:28559598-28559611 5.92308 
chr13:28562019-28562067 5.8125 
chr13:28562085-28562110 5.84 
chr13:28563100-28563119 6 
chr13:28563283-28563305 6 
chr13:28564847-28565527 5.94853 
chr13:28565997-28566048 5.98039 
chr13:28567414-28567441 5.25926 
chr13:28567455-28567467 6 
chr13:28567753-28567808 5.47273 
chr13:28567928-28567949 5.57143 
chr13:28569046-28569063 6 
chr13:28569882-28569904 5.81818 
chr13:28570521-28570556 5.74286 
chr13:28572875-28573414 5.71058 
chr13:28574130-28574175 5.31111 
chr13:28576711-28576737 5.69231 
chr13:28577369-28577395 5.61538 
chr13:28578427-28578448 5.85714 
chr13:28580443-28580473 6 
chr13:28580856-28580898 5.7381 
chr13:28582412-28582440 5.75 
chr13:28582603-28582623 5.9 
chr13:28583088-28583121 5.45455 
chr13:28583685-28583707 5.81818 
chr13:28585446-28585494 5.83333 
chr13:28585793-28585946 5.80392 
chr13:28587990-28588011 5.71429 
chr13:28588407-28588432 5.76 
chr13:28590743-28590772 5.55172 
chr13:28591785-28591814 5.86207 
chr13:28593098-28593116 5.72222 
chr13:28594466-28594500 5.70588 
chr13:28595525-28595537 6 
chr13:28595863-28595892 5.65517 
chr13:28596648-28596670 6 
chr13:28598255-28598281 5.88462 
chr13:28600489-28600512 5.78261 
chr13:28602053-28602067 6 
chr13:28602223-28602243 5.9 
chr13:28602835-28602860 5.92 
chr13:28602891-28602931 5.825 
chr13:28603532-28603555 6 
chr13:28604840-28604889 5.71429 
chr13:28605040-28605066 5.92308 
chr13:28607782-28607804 5.68182 
chr13:28607838-28607869 5.25806 
chr13:28610489-28610520 5.96774 
chr13:28611267-28611292 5.32 
chr13:28613685-28613698 6 
chr13:28615100-28615112 6 
chr13:28616283-28616327 5.93182 
chr13:28620071-28620091 6 
chr13:28621848-28621882 5.97059 
chr13:28622794-28622817 5.6087 
chr13:28624454-28624485 5.58065 
chr13:28624644-28624710 5.31818 
chr13:28624962-28624986 5.41667 
chr13:28625362-28625387 5.6 
chr13:28626208-28626243 5.74286 
chr13:28627311-28627329 6 
chr13:28627528-28627548 5.75 
chr13:28628693-28628722 5.65517 
chr13:28629087-28629103 6 
chr13:28629921-28629950 5.41379 
chr13:28630896-28630916 5.7 
chr13:28632176-28632198 5.54545 
chr13:28632335-28632364 5.58621 
chr13:28632651-28632676 5.88 
chr13:28633754-28633802 5.27083 
chr13:28634095-28634135 5.975 
chr13:28634377-28634404 5.51852 
chr13:28634602-28634628 5.65385 
chr13:28634739-28634754 5.86667 
chr13:28637620-28637637 6 
chr13:28637722-28637750 5.60714 
chr13:28639782-28639819 6 
chr13:28639968-28639993 6 
chr13:28640123-28640141 5.83333 
chr13:28641958-28641982 5.625 
chr13:28642156-28642201 5.82222 
chr13:28642643-28642688 5.37778 
chr13:28645076-28645095 5.78947 
chr13:28645128-28645144 6 
chr13:28646269-28646344 5.36 
chr13:28646368-28646410 5.61905 
chr13:28646471-28646485 6 
chr13:28646515-28646541 5.61538 
chr13:28647142-28647161 5.84211 
chr13:28648077-28648124 5.59574 
chr13:28648769-28648790 5.90476 
chr13:28648941-28648972 5.6129 
chr13:28649389-28649406 5.94118 
chr13:28651082-28651290 5.73077 
chr13:28652842-28652863 5.90476 
chr13:28654514-28654528 6 
chr13:28655929-28656004 5.72 
chr13:28656807-28656851 6 
chr13:28658065-28658112 5.34043 
chr13:28658143-28658168 5.44 
chr13:28658438-28658467 5.75862 
chr13:28659110-28659125 6 
chr13:28659480-28659514 5.94118 
chr13:28660756-28660795 6 
chr13:28662721-28662735 6 
chr13:28665344-28665371 6 
chr13:28666206-28666225 5.94737 
chr13:28666367-28666385 5.77778 
chr13:28667052-28667071 6 
chr13:28668038-28668085 5.34043 
chr13:28668626-28668648 5.63636 
chr13:28671348-28671406 5.81034 
chr13:28672451-28672468 6 
chr13:28676561-28676580 6 
chr13:28677420-28677459 5.64103 
chr13:28680142-28680168 5.69231 
chr13:28680634-28680676 5.7619 
chr13:28684952-28684990 5.65789 
chr13:28685195-28685223 6 
chr13:28685649-28685668 6 
chr13:28687356-28687369 6 
chr13:28687511-28687524 6 
chr13:28687896-28687911 6 
chr13:28688065-28688097 5.78125 
chr13:28688522-28688541 5.94737 
chr13:28689149-28689186 5.67568 
chr13:28690087-28690115 6 
chr13:28691937-28691978 5.63415 
chr13:28692889-28692929 5.6 
chr13:28693271-28693293 6 
chr13:28694808-28694841 5.66667 
chr13:28696180-28696218 6 
chr13:28696890-28696902 6 
chr13:28697056-28697073 5.76471 
chr13:28697789-28697811 6 
chr13:28698260-28698281 6 
chr13:28698512-28698535 5.6087 
chr13:28698678-28698702 6 
chr13:28698851-28698865 6 
chr13:28698886-28698904 6 
chr13:28699326-28699369 5.7907 
chr13:28700283-28700306 6 
chr13:28700801-28700813 6 
chr13:28700823-28700842 5.84211 
chr13:28701129-28701151 6 
chr13:28702529-28702554 5.72 
chr13:28702672-28702684 6 
chr13:28702786-28702818 5.1875 
chr13:28705473-28705493 5.9 
chr13:28707153-28707172 6 
chr13:28707260-28707272 6 
chr13:28708332-28708358 5.73077 
chr13:28712592-28712659 5.40299 
chr13:28712827-28712875 5.5 
chr13:28713644-28713693 5.67347 
chr13:28714073-28714096 6 
chr13:28714824-28714867 5.55814 
chr13:28715140-28715154 6 
chr13:28715580-28715616 6 
chr13:28716648-28716662 6 
chr13:28717233-28717261 6 
chr13:28718339-28718367 5.82143 
chr13:28718855-28718871 6 
chr13:28719451-28719476 5.56 
chr13:28719763-28719790 5.40741 
chr13:28719894-28719911 6 
chr13:28720410-28720458 5.5 
chr13:28721118-28721159 5.36585 
chr13:28722089-28722104 5.93333 
chr13:28722843-28722868 5.32 
chr13:28723102-28723123 5.61905 
chr13:28724774-28724786 6 
chr13:28726719-28726741 5.59091 
chr13:28727369-28727386 6 
chr13:28728616-28728643 5.44444 
chr13:28728944-28728970 5.88462 
chr13:28729834-28729871 5.64865 
chr13:28731129-28731156 6 
chr13:28734061-28734088 5.55556 
chr13:28737320-28737361 5.39024 
chr13:28739420-28739432 6 
chr13:28741195-28741236 5.70732 
chr13:28741810-28741826 6 
chr13:28741978-28741994 5.875 
chr13:28743341-28743378 5.59459 
chr13:28744185-28744212 5.66667 
chr13:28744849-28744866 6 
chr13:28752200-28752226 5.26923 
chr13:28754082-28754105 5.95652 
chr13:28755641-28755678 5.59459 
chr13:28762731-28762751 6 
chr13:28763652-28763679 6 
chr13:28766185-28766199 6 
chr13:28766264-28766295 5.67742 
chr13:28767873-28767889 6 
chr13:28768530-28768617 5.70115 
chr13:28769639-28769680 5.78049 
chr13:28770152-28770171 5.73684 
chr13:28770598-28770624 5.30769 
chr13:28771142-28771178 5.30556 
chr13:28771701-28771722 5.95238 
chr13:28775157-28775185 5.64286 
chr13:28775500-28775530 5.33333 
chr13:28776781-28776811 5.66667 
chr13:28777080-28777107 5.77778 
chr13:28777926-28777954 5.96429 
chr13:28780000-28780018 5.83333 
chr13:28780452-28780471 6 
chr13:28781199-28781231 5.71875 
chr13:28782802-28782816 5.92857 
chr13:28783237-28783279 5.16667 
chr13:28783839-28783952 5.43363 
chr13:28784878-28784894 5.8125 
chr13:28787285-28787317 5.21875 
chr13:28787839-28787852 6 
chr13:28788369-28788403 5.41176 
chr13:28790203-28790223 5.8 
chr13:28791716-28791740 6 
chr13:28792224-28792263 5.25641 
chr13:28795084-28795112 5.5 
chr13:28797684-28797718 6 
chr13:28798007-28798030 6 
chr13:28799346-28799374 5.5 
chr13:28803834-28803860 5.42308 
chr13:28804189-28804207 5.77778 
chr13:28804689-28804712 5.43478 
chr13:28806038-28806062 5.79167 
chr13:28806752-28806781 5.41379 
chr13:28808859-28808892 5.18182 
chr13:28809817-28809868 5.84314 
chr13:28810014-28810036 5.63636 
chr13:28810051-28810082 5.22581 
chr13:28811007-28811026 5.89474 
chr13:28813270-28813355 5.72941 
chr13:28815399-28815425 5.46154 
chr13:28817816-28817831 6 
chr13:28818965-28818997 5.75 
chr13:28821406-28821431 6 
chr13:28823273-28823302 5.82759 
chr13:28824497-28824516 5.89474 
chr13:28825143-28825156 6 
chr13:28826012-28826032 6 
chr13:28826325-28826344 5.94737 
chr13:28826900-28826937 5.45946 
chr13:28827718-28827747 5.48276 
chr13:28830041-28830065 5.41667 
chr13:28831756-28831957 5.49751 
chr13:28833435-28833456 5.71429 
chr13:28833743-28833787 5.86364 
chr13:28835066-28835115 5.46939 
chr13:28835397-28835426 5.62069 
chr13:28835969-28835983 6 
chr13:28837919-28837944 5.44 
chr13:28839364-28839381 5.88235 
chr13:28839855-28839876 6 
chr13:28840173-28840186 6 
chr13:28842165-28842200 5.42857 
chr13:28842926-28842954 5.28571 
chr13:28844692-28844711 5.84211 
chr13:28846347-28846414 5.32836 
chr13:28846571-28846588 6 
chr13:28853924-28853950 5.42308 
chr13:28854692-28854711 6 
chr13:28855903-28855918 6 
chr13:28856719-28856753 5.67647 
chr13:28857017-28857039 6 
chr13:28858518-28858530 6 
chr13:28859571-28859593 6 
chr13:28861809-28861834 5.56 
chr13:28862965-28862980 6 
chr13:28865967-28865988 5.71429 
chr13:28866060-28866093 5.39394 
chr13:28867227-28867239 6 
chr13:28867524-28867548 6 
chr13:28870440-28870462 5.5 
chr13:28870903-28870920 6 
chr13:28871951-28871976 5.84 
chr13:28872025-28872056 5.35484 
chr13:28872994-28873010 5.875 
chr13:28873261-28873283 5.5 
chr13:28874645-28874689 5.72727 
chr13:28876792-28876829 5.43243 
chr13:28884012-28884038 5.76923 
chr13:28885589-28885678 5.91011 
chr13:28887088-28887128 6 
chr13:28888025-28888041 6 
chr13:28890775-28890788 6 
chr13:28894440-28894464 6 
chr13:28899953-28899970 6 
chr13:28900246-28900285 5.53846 
chr13:28900645-28900675 5.86667 
chr13:28901888-28901908 5.85 
chr13:28902359-28902376 6 
chr13:28904725-28904770 5.57778 
chr13:28904828-28904863 5.91429 
chr13:28910879-28910896 6 
chr13:28916008-28916033 5.56 
chr13:28917069-28917127 5.89655 
chr13:28917429-28917449 5.75 
chr13:28917762-28917792 5.9 
chr13:28918706-28918719 6 
chr13:28918929-28918955 6 
chr13:28919893-28919914 5.61905 
chr13:28920847-28920879 5.5625 
chr13:28923562-28923624 5.83871 
chr13:28925000-28925102 5.54902 
chr13:28927709-28927721 6 
chr13:28928929-28928980 5.33333 
chr13:28931985-28932021 5.77778 
chr13:28932838-28932893 5.09091 
chr13:28936802-28936821 5.78947 
chr13:28937344-28937365 5.61905 
chr13:28938334-28938362 5.60714 
chr13:28939058-28939080 5.54545 
chr13:28942277-28942295 6 
chr13:28942677-28942708 5.83871 
chr13:28942716-28942778 5.67742 
chr13:28942840-28942853 6 
chr13:28946156-28946231 5.89333 
chr13:28946703-28946734 6 
chr13:28947018-28947046 5.82143 
chr13:28947761-28947776 5.93333 
chr13:28948550-28948573 5.86957 
chr13:28949000-28949046 5.65217 
chr13:28950082-28950107 5.48 
chr13:28952187-28952199 6 
chr13:28953469-28953490 5.95238 
chr13:28955696-28955727 5.96774 
chr13:28956109-28956133 5.45833 
chr13:28957965-28957990 5.8 
chr13:28958585-28958612 5.92593 
chr13:28959913-28959942 5.17241 
chr13:28961826-28961849 5.95652 
chr13:28961879-28961906 5.33333 
chr13:28965118-28965142 5.58333 
chr13:28967700-28967736 5.66667 
chr13:28969600-28969630 5.33333 
chr13:28971886-28971925 6 
chr13:28975329-28975349 6 
chr13:28976276-28976306 5.36667 
chr13:28976687-28976726 5.38462 
chr13:28976883-28976933 5.72 
chr13:28978180-28978208 5.92857 
chr13:28979156-28979181 5.96 
chr13:28980764-28980789 6 
chr13:28981520-28981539 5.94737 
chr13:28983476-28983500 5.91667 
chr13:28985683-28985700 6 
chr13:28986423-28986568 5.88276 
chr13:28986867-28986886 6 
chr13:28988958-28988972 6 
chr13:28989617-28989635 6 
chr13:28992711-28992731 6 
chr13:28994015-28994030 6 
chr13:28995708-28995737 5.2069 
chr13:28998068-28998104 5.80556 
chr13:28999858-28999879 5.52381 
chr13:29000267-29000281 6 
chr13:29001558-29001580 5.5 
chr13:29003218-29003251 5.24242 
chr13:29008556-29008585 5.27586 
chr13:29016838-29016878 5.95 
chr13:29019797-29019824 6 
chr13:29020973-29021000 5.44444 
chr13:29021293-29021332 5.82051 
chr13:29021886-29021917 5.32258 
chr13:29023943-29023967 5.91667 
chr13:29024642-29024729 5.42529 
chr13:29025558-29025581 6 
chr13:29025795-29025818 5.43478 
chr13:29027140-29027278 5.98551 
chr13:29029564-29029576 6 
chr13:29030390-29030455 5.55385 
chr13:29031299-29031343 5.34091 
chr13:29031590-29031602 6 
chr13:29032043-29032084 5.87805 
chr13:29034791-29034806 5.86667 
chr13:29034934-29034961 6 
chr13:29035749-29035779 5.56667 
chr13:29038298-29038315 5.94118 
chr13:29039972-29039989 5.76471 
chr13:29040475-29040489 6 
chr13:29041843-29041865 5.5 
chr13:29043881-29043901 5.85 
chr13:29044817-29044837 5.7 
chr13:29047782-29047996 5.91589 
chr13:29048223-29048254 5.48387 
chr13:29048589-29048658 5.76812 
chr13:29049696-29049717 5.57143 
chr13:29050213-29050238 5.4 
chr13:29050253-29050278 5.68 
chr13:29055579-29055615 6 
chr13:29056604-29056658 5.90741 
chr13:29059579-29059608 5.86207 
chr13:29060705-29060726 5.7619 
chr13:29067651-29067670 5.89474 
chr13:29067724-29067754 5.36667 
chr13:29069168-29069197 5.31034 
chr13:29073347-29073380 5.75758 
chr13:29075194-29075210 6 
chr13:29077099-29077115 5.9375 
chr13:29078462-29078493 5.90323 
chr13:29081017-29081061 6 
chr13:29081945-29081966 5.95238 
chr13:29082480-29082510 6 
chr13:29084331-29084462 5.61069 
chr13:29084992-29085010 5.72222 
chr13:29086274-29086295 6 
chr13:29086315-29086333 5.94444 
chr13:29087079-29087128 5.91837 
chr13:29088000-29088021 5.85714 
chr13:29088666-29088678 6 
chr13:29091851-29091874 5.43478 
chr13:29092331-29092372 5.2439 
chr13:29092611-29092642 5.3871 
chr13:29096051-29096075 5.625 
chr13:29098030-29098065 6 
chr13:29098508-29098528 5.65 
chr13:29099424-29099444 5.7 
chr13:29099958-29099982 5.625 
chr13:29100051-29100075 5.66667 
chr13:29100310-29100359 5.32653 
chr13:29100625-29100651 5.69231 
chr13:29100803-29100840 5.78378 
chr13:29101174-29101186 6 
chr13:29101533-29101556 6 
chr13:29104004-29104022 5.77778 
chr13:29104639-29104666 5.2963 
chr13:29105373-29105400 5.74074 
chr13:29105780-29105823 5.37209 
chr13:29105834-29106074 5.4 
chr13:29106185-29106231 5.6087 
chr13:29106273-29106312 5.38462 
chr13:29106428-29106500 5.18056 
chr13:29107324-29107341 6 
chr13:29109209-29109233 5.83333 
chr13:29111926-29111957 5.22581 
chr13:29112139-29112180 5.95122 
chr13:29119309-29119325 6 
chr13:29120513-29120532 5.94737 
chr13:29120853-29120874 5.85714 
chr13:29124070-29124108 5.47368 
chr13:29124536-29124556 5.7 
chr13:29124628-29124656 5.17857 
chr13:29125959-29125973 6 
chr13:29127570-29127598 5.92857 
chr13:29129869-29129898 5.34483 
chr13:29130754-29130811 5.98246 
chr13:29131905-29131926 5.95238 
chr13:29133354-29133391 5.56757 
chr13:29136943-29136975 5.3125 
chr13:29139687-29139718 5.96774 
chr13:29142607-29142625 5.72222 
chr13:29144772-29144805 5.84848 
chr13:29145167-29145206 6 
chr13:29147362-29147392 5.53333 
chr13:29150132-29150159 5.62963 
chr13:29153874-29153904 5.56667 
chr13:29155707-29155731 5.5 
chr13:29158802-29158844 6 
chr13:29161500-29161627 5.77953 
chr13:29161741-29161764 5.47826 
chr13:29162000-29162019 5.73684 
chr13:29163419-29163432 6 
chr13:29163581-29163606 5.76 
chr13:29164110-29164128 6 
chr13:29165622-29165642 6 
chr13:29166040-29166060 5.6 
chr13:29166211-29166226 6 
chr13:29168195-29168212 5.76471 
chr13:29168249-29168270 5.90476 
chr13:29169412-29169442 5.76667 
chr13:29171177-29171215 5.65789 
chr13:29182958-29182986 6 
chr13:29183089-29183122 5.78788 
chr13:29188895-29188913 6 
chr13:29188965-29189011 5.36957 
chr13:29190020-29190032 6 
chr13:29190531-29190543 6 
chr13:29191528-29191565 5.59459 
chr13:29192079-29192097 5.88889 
chr13:29193604-29193628 5.70833 
chr13:29195565-29195591 5.34615 
chr13:29196129-29196193 5.54688 
chr13:29197308-29197321 6 
chr13:29200215-29200249 6 
chr13:29204019-29204037 5.83333 
chr13:29204974-29205003 5.93103 
chr13:29206613-29206644 5.96774 
chr13:29207646-29207680 5.52941 
chr13:29207695-29207854 5.47799 
chr13:29207968-29208184 5.50926 
chr13:29211561-29211584 5.73913 
chr13:29211738-29211764 5.92308 
chr13:29211883-29211897 6 
chr13:29212898-29212937 5.41026 
chr13:29214061-29214082 5.57143 
chr13:29214493-29214506 6 
chr13:29217171-29217200 5.68966 
chr13:29218143-29218162 5.73684 
chr13:29218591-29218610 6 
chr13:29219554-29219571 5.76471 
chr13:29220470-29220514 5.65909 
chr13:29221000-29221022 5.95455 
chr13:29221123-29221145 5.86364 
chr13:29222629-29222656 5.25926 
chr13:29223289-29223336 5.34043 
chr13:29223687-29223706 6 
chr13:29229023-29229044 6 
chr13:29231265-29231288 5.91304 
chr13:29232182-29232206 5.95833 
chr13:29237392-29237407 5.86667 
chr13:29237436-29237460 5.79167 
chr13:29239443-29239463 5.7 
chr13:29245750-29245778 5.32143 
chr13:29247207-29247219 6 
chr13:29255344-29255364 5.9 
chr13:29255595-29255617 5.72727 
chr13:29255739-29255755 5.875 
chr13:29257595-29257629 5.94118 
chr13:29262302-29262327 5.56 
chr13:29262376-29262410 5.32353 
chr13:29270201-29270246 5.53333 
chr13:29272236-29272272 5.55556 
chr13:29272551-29272567 6 
chr13:29277308-29277375 5.41791 
chr13:29277809-29277838 5.37931 
chr13:29281542-29281562 5.7 
chr13:29282731-29282764 5.90909 
chr13:29285563-29285583 5.75 
chr13:29288268-29288291 5.6087 
chr13:29288885-29288908 5.6087 
chr13:29288968-29288996 5.35714 
chr13:29290114-29290136 5.68182 
chr13:29291622-29291642 6 
chr13:29294548-29294564 6 
chr13:29295677-29295704 5.85185 
chr13:29297495-29297512 5.88235 
chr13:29300190-29300209 5.63158 
chr13:29302047-29302104 5.47368 
chr13:29302340-29302359 5.89474 
chr13:29302398-29302421 6 
chr13:29303346-29303364 6 
chr13:29303669-29303706 5.2973 
chr13:29304082-29304104 5.72727 
chr13:29304462-29304487 5.64 
chr13:29305903-29305932 5.68966 
chr13:29306825-29306845 5.7 
chr13:29308623-29308667 5.61364 
chr13:29309462-29309480 6 
chr13:29311412-29311516 5.89423 
chr13:29312813-29312842 5.82759 
chr13:29315997-29316019 6 
chr13:29317623-29317644 6 
chr13:29319171-29319193 5.5 
chr13:29322933-29322952 5.78947 
chr13:29323638-29323670 6 
chr13:29324324-29324339 6 
chr13:29324834-29324854 5.65 
chr13:29325463-29325500 5.62162 
chr13:29327407-29327556 5.88591 
chr13:29327596-29327734 5.84058 
chr13:29329887-29329912 5.52 
chr13:29330233-29330250 6 
chr13:29333540-29333606 5.89394 
chr13:29334302-29334331 5.55172 
chr13:29334755-29334777 5.54545 
chr13:29334875-29334913 5.84211 
chr13:29337127-29337201 5.52703 
chr13:29338630-29338645 5.93333 
chr13:29338655-29338676 5.66667 
chr13:29341864-29341876 6 
chr13:29344406-29344441 5.77143 
chr13:29344539-29344569 5.7 
chr13:29347066-29347083 6 
chr13:29348547-29348566 5.89474 
chr13:29349327-29349341 6 
chr13:29357573-29357599 5.30769 
chr13:29359320-29359335 6 
chr13:29360529-29360547 6 
chr13:29361618-29361632 6 
chr13:29365572-29365598 5.57692 
chr13:29366715-29366742 5.40741 
chr13:29367405-29367418 6 
chr13:29370328-29370341 6 
chr13:29370380-29370409 5.65517 
chr13:29370781-29370795 6 
chr13:29371659-29371679 6 
chr13:29371918-29371980 5.93548 
chr13:29373111-29373137 5.57692 
chr13:29374044-29374088 6 
chr13:29374245-29374263 6 
chr13:29374405-29374429 6 
chr13:29374858-29374871 6 
chr13:29375910-29375954 5.18182 
chr13:29380264-29380285 6 
chr13:29385255-29385287 5.96875 
chr13:29385463-29385490 5.51852 
chr13:29386555-29386589 5.70588 
chr13:29387851-29387863 6 
chr13:29390217-29390248 5.80645 
chr13:29390304-29390332 5.42857 
chr13:29390343-29390378 6 
chr13:29390420-29390438 5.77778 
chr13:29393809-29393835 5.30769 
chr13:29393855-29394000 5.71724 
chr13:29394046-29394068 5.72727 
chr13:29394436-29394470 5.20588 
chr13:29405846-29405906 5.73333 
chr13:29406757-29406840 5.51807 
chr13:29406897-29406923 5.5 
chr13:29407611-29407627 5.8125 
chr13:29411369-29411397 5.92857 
chr13:29411878-29411905 5.33333 
chr13:29415795-29415837 5.92857 
chr13:29418538-29418570 5.5 
chr13:29418718-29418770 5.69231 
chr13:29419072-29419098 5.38462 
chr13:29419786-29419804 5.72222 
chr13:29420183-29420207 5.83333 
chr13:29422327-29422362 5.91429 
chr13:29427037-29427068 6 
chr13:29427085-29427124 5.94872 
chr13:29429390-29429411 5.7619 
chr13:29435568-29435587 5.68421 
chr13:29436753-29436773 6 
chr13:29437797-29437827 5.46667 
chr13:29439187-29439270 5.44578 
chr13:29443906-29443928 5.86364 
chr13:29446079-29446109 5.43333 
chr13:29450214-29450247 5.36364 
chr13:29451268-29451301 5.63636 
chr13:29451938-29451961 5.43478 
chr13:29452257-29452293 5.19444 
chr13:29452343-29452449 5.83019 
chr13:29458164-29458194 5.63333 
chr13:29458950-29458983 5.39394 
chr13:29461117-29461152 5.54286 
chr13:29462556-29462568 6 
chr13:29465995-29466014 6 
chr13:29466804-29466832 5.35714 
chr13:29468416-29468505 5.89888 
chr13:29473540-29473559 5.68421 
chr13:29474000-29474032 5.40625 
chr13:29474433-29474455 5.72727 
chr13:29477377-29477412 5.51429 
chr13:29477540-29477559 5.63158 
chr13:29484466-29484515 5.69388 
chr13:29484992-29485025 6 
chr13:29485310-29485331 6 
chr13:29486235-29486263 5.17857 
chr13:29488987-29489003 6 
chr13:29492859-29492899 5.325 
chr13:29501442-29501481 5.38462 
chr13:29501532-29501548 5.8125 
chr13:29505403-29505428 5.44 
chr13:29507255-29507306 5.82353 
chr13:29508590-29508603 5.92308 
chr13:29508652-29508670 5.77778 
chr13:29509143-29509165 6 
chr13:29511485-29511500 6 
chr13:29513865-29513883 5.72222 
chr13:29515626-29515643 5.94118 
chr13:29515652-29515681 5.24138 
chr13:29518100-29518135 5.2 
chr13:29519818-29519841 5.6087 
chr13:29520409-29520444 5.85714 
chr13:29533025-29533050 5.36 
chr13:29533759-29533789 5.23333 
chr13:29536163-29536194 5.6129 
chr13:29537486-29537512 5.96154 
chr13:29537689-29537714 5.48 
chr13:29539708-29539766 5.41379 
chr13:29540861-29540880 6 
chr13:29541663-29541686 5.43478 
chr13:29543628-29543650 5.90909 
chr13:29549621-29549652 5.70968 
chr13:29550340-29550375 5.85714 
chr13:29554907-29554922 5.86667 
chr13:29556565-29556577 6 
chr13:29563970-29564000 5.9 
chr13:29564790-29564817 5.55556 
chr13:29565504-29565518 6 
chr13:29568013-29568051 5.71053 
chr13:29572715-29572741 5.5 
chr13:29576539-29576565 5.57692 
chr13:29578339-29578361 5.72727 
chr13:29581368-29581389 5.90476 
chr13:29583056-29583081 5.56 
chr13:29585044-29585071 5.33333 
chr13:29589977-29589991 6 
chr13:29590742-29590775 5.27273 
chr13:29592905-29592943 5.63158 
chr13:29593225-29593252 5.2963 
chr13:29601351-29601363 6 
chr13:29601662-29601684 5.54545 
chr13:29605374-29605410 5.80556 
chr13:29605543-29605578 5.6 
chr13:29609965-29609991 5.80769 
chr13:29610278-29610309 5.70968 
chr13:29617121-29617163 5.30952 
chr13:29617767-29617780 5.92308 
chr13:29621649-29621661 6 
chr13:29625056-29625077 5.57143 
chr13:29626596-29626631 5.82857 
chr13:29632703-29632741 5.86842 
chr13:29632840-29632859 5.63158 
chr13:29633365-29633381 6 
chr13:29634680-29634700 5.9 
chr13:29638527-29638551 6 
chr13:29644811-29644845 5.88235 
chr13:29645114-29645155 5.53659 
chr13:29645546-29645575 6 
chr13:29647669-29647693 5.5 
chr13:29654852-29654874 5.72727 
chr13:29655902-29655938 6 
chr13:29658500-29658525 5.4 
chr13:29658628-29658681 5.41509 
chr13:29659222-29659247 5.52 
chr13:29659408-29659434 5.34615 
chr13:29662195-29662214 6 
chr13:29667265-29667279 6 
chr13:29668792-29668817 5.32 
chr13:29671433-29671463 5.5 
chr13:29672584-29672600 6 
chr13:29673369-29673384 6 
chr13:29677121-29677145 5.45833 
chr13:29679228-29679244 6 
chr13:29679774-29679797 5.47826 
chr13:29683093-29683109 5.8125 
chr13:29683217-29683243 5.61538 
chr13:29683431-29683454 5.73913 
chr13:29689213-29689225 6 
chr13:29695573-29695591 6 
chr13:29695777-29695805 5.85714 
chr13:29697850-29697877 5.55556 
chr13:29700755-29700774 5.63158 
chr13:29701094-29701117 5.43478 
chr13:29702942-29702991 5.30612 
chr13:29703326-29703339 6 
chr13:29704750-29704775 5.92 
chr13:29711675-29711767 5.76087 
chr13:29712554-29712589 5.34286 
chr13:29712603-29712655 5.36538 
chr13:29716840-29716859 6 
chr13:29718092-29718131 5.69231 
chr13:29722609-29722628 6 
chr13:29727871-29727900 5.37931 
chr13:29731914-29731981 5.8209 
chr13:29732464-29732518 5.5 
chr13:29733437-29733500 5.15873 
chr13:29734906-29734918 6 
chr13:29735538-29735579 5.29268 
chr13:29737164-29737192 5.32143 
chr13:29737657-29737690 5.18182 
chr13:29741547-29741567 5.75 
chr13:29743025-29743050 6 
chr13:29743497-29743511 5.92857 
chr13:29744414-29744438 5.45833 
chr13:29745256-29745303 5.74468 
chr13:29748000-29748037 5.21622 
chr13:29755925-29755955 6 
chr13:29757390-29757410 5.8 
chr13:29759464-29759492 5.25 
chr13:29769375-29769400 6 
chr13:29769676-29769693 6 
chr13:29777697-29777712 6 
chr13:29780332-29780354 5.5 
chr13:29781294-29781313 5.68421 
chr13:29782520-29782549 5.48276 
chr13:29782610-29782644 5.52941 
chr13:29786797-29786818 5.80952 
chr13:29789611-29789627 6 
chr13:29792259-29792294 5.88571 
chr13:29793089-29793116 5.37037 
chr13:29793249-29793269 5.7 
chr13:29799286-29799309 5.47826 
chr13:29800692-29800727 5.4 
chr13:29801395-29801408 6 
chr13:29804381-29804416 5.77143 
chr13:29806404-29806483 5.63291 
chr13:29809211-29809245 5.67647 
chr13:29812064-29812084 5.9 
chr13:29819092-29819115 5.95652 
chr13:29819831-29819846 6 
chr13:29821032-29821057 5.52 
chr13:29822581-29822617 5.61111 
chr13:29823109-29823139 5.83333 
chr13:29824256-29824274 5.83333 
chr13:29825422-29825457 5.85714 
chr13:29827562-29827595 5.66667 
chr13:29838121-29838134 5.92308 
chr13:29848214-29848261 5.85106 
chr13:29851034-29851071 5.83784 
chr13:29852695-29852719 5.375 
chr13:29854342-29854366 5.625 
chr13:29855524-29855581 5.75439 
chr13:29856861-29856893 5.59375 
chr13:29859318-29859343 5.6 
chr13:29859957-29860003 5.56522 
chr13:29860778-29860831 5.86792 
chr13:29863763-29863779 5.8125 
chr13:29864460-29864479 6 
chr13:29866823-29866872 5.18367 
chr13:29870334-29870362 6 
chr13:29872004-29872023 5.73684 
chr13:29877216-29877275 5.13559 
chr13:29887680-29887707 5.2963 
chr13:29891549-29891581 5.71875 
chr13:29892518-29892534 5.875 
chr13:29899592-29899735 5.75524 
chr13:29900684-29900709 5.68 
chr13:29901123-29901150 5.7037 
chr13:29901815-29901840 5.32 
chr13:29903751-29903764 6 
chr13:29906770-29906782 6 
chr13:29907325-29907346 5.85714 
chr13:29908149-29908178 5.89655 
chr13:29910013-29910045 5.21875 
chr13:29911718-29911750 5.71875 
chr13:29911908-29911938 5.73333 
chr13:29925083-29925116 5.60606 
chr13:29925915-29925929 5.92857 
chr13:29928377-29928391 6 
chr13:29931309-29931349 5.75 
chr13:29935111-29935132 5.57143 
chr13:29936651-29936672 5.66667 
chr13:29936837-29936849 6 
chr13:29937812-29937836 5.5 
chr13:29939647-29939661 6 
chr13:29944063-29944089 5.46154 
chr13:29946113-29946132 5.78947 
chr13:29949063-29949090 5.33333 
chr13:29949652-29949778 5.85714 
chr13:29950134-29950215 5.85185 
chr13:29951116-29951157 5.70732 
chr13:29953898-29953917 5.84211 
chr13:29955059-29955080 6 
chr13:29957354-29957385 6 
chr13:29960180-29960193 6 
chr13:29962761-29962782 5.52381 
chr13:29962798-29962840 5.80952 
chr13:29963307-29963338 5.80645 
chr13:29963351-29964266 5.72678 
chr13:29964275-29964309 5.55882 
chr13:29964788-29964809 5.90476 
chr13:29964893-29964931 6 
chr13:29965218-29965237 5.68421 
chr13:29965808-29965846 5.39474 
chr13:29965871-29965895 5.58333 
chr13:29966263-29966301 5.84211 
chr13:29972604-29972636 5.9375 
chr13:29973621-29973643 5.54545 
chr13:29975119-29975137 5.88889 
chr13:29978310-29978333 5.65217 
chr13:29981584-29981625 6 
chr13:29984890-29984920 5.4 
chr13:29984950-29984980 6 
chr13:29985305-29985338 5.24242 
chr13:29987240-29987255 5.93333 
chr13:29988591-29988619 5.78571 
chr13:29989111-29989142 5.70968 
chr13:29990052-29990068 6 
chr13:29990219-29990232 6 
chr13:29990557-29990656 5.42424 
chr13:29990961-29990986 6 
chr13:29993516-29993541 5.48 
chr13:29994354-29994427 5.68493 
chr13:29996776-29996805 5.89655 
chr13:29999082-29999109 5.48148 
chr13:29999542-29999576 5.64706 
chr13:29999676-29999696 5.6 
chr13:30002701-30002758 5.29825 
chr13:30004466-30004482 6 
chr13:30005959-30006000 5.60976 
chr13:30006147-30006164 6 
chr13:30010915-30010966 5.43137 
chr13:30015918-30015935 5.76471 
chr13:30018567-30018584 5.82353 
chr13:30019028-30019044 5.8125 
chr13:30020926-30020958 5.28125 
chr13:30021747-30021760 6 
chr13:30022890-30022910 6 
chr13:30023472-30023487 5.86667 
chr13:30026692-30026753 5.83607 
chr13:30030117-30030137 6 
chr13:30033157-30033169 6 
chr13:30035323-30035344 5.57143 
chr13:30038129-30038152 6 
chr13:30041013-30041043 5.9 
chr13:30042722-30042752 5.9 
chr13:30043763-30043791 5.92857 
chr13:30043943-30043995 5.34615 
chr13:30045474-30045500 5.96154 
chr13:30047235-30047273 5.52632 
chr13:30049784-30049814 5.56667 
chr13:30049915-30049940 5.4 
chr13:30050447-30050475 5.57143 
chr13:30054631-30054660 5.2069 
chr13:30061114-30061141 5.25926 
chr13:30062559-30062590 5.6129 
chr13:30065122-30065140 6 
chr13:30065242-30065280 5.34211 
chr13:30065300-30065329 5.82759 
chr13:30065467-30065551 5.2619 
chr13:30065561-30065646 5.32941 
chr13:30065658-30065739 5.39506 
chr13:30065796-30065832 5.41667 
chr13:30065847-30065982 5.48148 
chr13:30066000-30066027 5.22222 
chr13:30066043-30066078 5.34286 
chr13:30066089-30066205 5.31897 
chr13:30066212-30066485 5.40659 
chr13:30069318-30069338 6 
chr13:30069492-30069512 6 
chr13:30070000-30070097 5.73196 
chr13:30074929-30074967 6 
chr13:30075945-30075996 5.29412 
chr13:30076118-30076161 5.55814 
chr13:30081279-30081306 5.44444 
chr13:30086585-30086616 5.51613 
chr13:30090520-30090576 5.42857 
chr13:30094204-30094305 5.47525 
chr13:30094314-30094342 5.46429 
chr13:30100568-30100599 5.70968 
chr13:30100639-30100662 5.78261 
chr13:30101209-30101222 6 
chr13:30101361-30101375 6 
chr13:30105974-30105995 6 
chr13:30109653-30109666 6 
chr13:30110774-30110794 5.95 
chr13:30116148-30116189 5.21951 
chr13:30117989-30118013 5.45833 
chr13:30120162-30120185 6 
chr13:30126359-30126410 5.72549 
chr13:30126577-30126609 5.5625 
chr13:30129494-30129513 6 
chr13:30131784-30133700 5.79697 
chr13:30134266-30134296 5.3 
chr13:30134544-30134666 5.55738 
chr13:30136511-30136529 5.77778 
chr13:30139424-30139448 5.70833 
chr13:30148780-30148795 6 
chr13:30150430-30150458 5.39286 
chr13:30158055-30158077 5.86364 
chr13:30158245-30158263 5.72222 
chr13:30160823-30160845 5.59091 
chr13:30162626-30162653 5.88889 
chr13:30164500-30164564 5.625 
chr13:30165078-30165093 6 
chr13:30169643-30169676 5.72727 
chr13:30169848-30169873 5.44 
chr13:30170973-30171000 5.2963 
chr13:30171858-30171892 5.70588 
chr13:30174203-30174240 5.86486 
chr13:30175322-30175339 6 
chr13:30184695-30184714 5.84211 
chr13:30186420-30186452 5.84375 
chr13:30193803-30193825 5.95455 
chr13:30195185-30195202 6 
chr13:30196758-30196775 6 
chr13:30197946-30197984 5.63158 
chr13:30198654-30198691 5.59459 
chr13:30199831-30199868 5.51351 
chr13:30200327-30200340 6 
chr13:30203127-30203147 6 
chr13:30207025-30207049 5.91667 
chr13:30208600-30208619 5.89474 
chr13:30211000-30211021 5.57143 
chr13:30212099-30212114 6 
chr13:30213155-30213196 5.53659 
chr13:30213894-30213921 5.33333 
chr13:30215832-30215851 6 
chr13:30221960-30221989 5.41379 
chr13:30222096-30222113 6 
chr13:30223592-30223615 5.43478 
chr13:30223909-30224291 5.57068 
chr13:30224920-30224942 5.54545 
chr13:30227641-30227686 5.6 
chr13:30227769-30227792 5.52174 
chr13:30230061-30230090 5.41379 
chr13:30231069-30231132 5.92063 
chr13:30233986-30234157 5.89474 
chr13:30237744-30237766 5.5 
chr13:30238158-30238177 6 
chr13:30239648-30239674 5.84615 
chr13:30245857-30245897 5.675 
chr13:30248094-30248140 5.65217 
chr13:30249100-30249135 6 
chr13:30250425-30250444 6 
chr13:30260290-30260314 5.5 
chr13:30264706-30264731 5.52 
chr13:30265889-30265920 5.87097 
chr13:30267098-30267121 5.69565 
chr13:30267757-30267778 5.7619 
chr13:30268707-30268720 6 
chr13:30268838-30268872 5.29412 
chr13:30270690-30270723 5.81818 
chr13:30270880-30270933 5.54717 
chr13:30271000-30271022 5.86364 
chr13:30272930-30273006 5.39474 
chr13:30275790-30275860 5.97143 
chr13:30275873-30275894 5.57143 
chr13:30283082-30283096 6 
chr13:30283123-30283147 5.70833 
chr13:30292000-30292016 5.875 
chr13:30298995-30299014 6 
chr13:30307854-30307883 5.27586 
chr13:30308185-30308212 5.85185 
chr13:30308748-30308793 5.2 
chr13:30309119-30309146 5.37037 
chr13:30309245-30309257 6 
chr13:30310537-30310562 5.56 
chr13:30311968-30311988 6 
chr13:30312140-30312177 5.67568 
chr13:30312785-30312804 5.78947 
chr13:30313377-30313397 6 
chr13:30314156-30314186 6 
chr13:30314340-30314365 6 
chr13:30314949-30314961 6 
chr13:30316046-30316089 6 
chr13:30316540-30316563 5.43478 
chr13:30316866-30316894 6 
chr13:30318558-30318579 5.71429 
chr13:30320527-30320554 5.33333 
chr13:30320966-30320994 5.64286 
chr13:30326811-30326823 6 
chr13:30327677-30327704 5.55556 
chr13:30328843-30328867 5.375 
chr13:30330007-30330022 6 
chr13:30331886-30331937 5.27451 
chr13:30338235-30338261 5.92308 
chr13:30344951-30344983 5.40625 
chr13:30348898-30348925 5.33333 
chr13:30350370-30350412 5.92857 
chr13:30351006-30351040 5.85294 
chr13:30354490-30354550 5.8 
chr13:30354655-30354681 5.46154 
chr13:30355313-30355334 6 
chr13:30355965-30355983 6 
chr13:30356289-30356318 5.62069 
chr13:30356394-30356425 5.87097 
chr13:30358961-30358987 5.57692 
chr13:30362975-30363046 5.78873 
chr13:30366537-30366562 5.92 
chr13:30368488-30368503 6 
chr13:30369616-30369692 5.19737 
chr13:30369892-30369918 5.84615 
chr13:30371188-30371211 5.69565 
chr13:30371660-30371681 5.52381 
chr13:30371931-30371955 5.45833 
chr13:30376878-30376904 5.38462 
chr13:30377202-30377228 5.53846 
chr13:30378115-30378138 5.52174 
chr13:30380312-30380335 5.82609 
chr13:30381865-30381901 5.22222 
chr13:30385957-30386000 5.44186 
chr13:30387678-30387720 5.30952 
chr13:30388567-30388608 5.36585 
chr13:30390891-30390914 6 
chr13:30394306-30394324 6 
chr13:30396959-30396981 5.90909 
chr13:30397051-30397086 5.94286 
chr13:30403227-30403254 5.88889 
chr13:30405725-30405744 5.73684 
chr13:30405944-30405969 6 
chr13:30406470-30406482 6 
chr13:30408506-30408535 5.24138 
chr13:30409210-30409317 6 
chr13:30409890-30409913 6 
chr13:30410103-30410131 5.28571 
chr13:30410473-30410520 5.70213 
chr13:30411755-30411786 6 
chr13:30412052-30412077 6 
chr13:30415397-30415429 5.6875 
chr13:30416271-30416290 6 
chr13:30416348-30416383 5.57143 
chr13:30417428-30417466 5.36842 
chr13:30420303-30420315 6 
chr13:30422417-30422439 6 
chr13:30422595-30422643 5.83333 
chr13:30423921-30423950 5.65517 
chr13:30424514-30424535 5.71429 
chr13:30424715-30424734 5.68421 
chr13:30426575-30426604 5.89655 
chr13:30428670-30428686 6 
chr13:30430809-30430825 6 
chr13:30431517-30431550 5.48485 
chr13:30431679-30431711 5.5625 
chr13:30434509-30434550 5.41463 
chr13:30434965-30434988 6 
chr13:30436562-30436606 5.36364 
chr13:30438329-30438357 5.67857 
chr13:30441215-30441271 5.51786 
chr13:30443111-30443135 5.58333 
chr13:30443628-30443649 6 
chr13:30448347-30448369 5.95455 
chr13:30454337-30454351 6 
chr13:30457767-30457785 6 
chr13:30460000-30460016 5.9375 
chr13:30460158-30460188 5.96667 
chr13:30463927-30463985 5.68966 
chr13:30464586-30464617 5.67742 
chr13:30467189-30467229 6 
chr13:30467311-30467390 5.51899 
chr13:30467417-30467465 5.14583 
chr13:30467500-30467554 5.2963 
chr13:30467958-30467992 5.67647 
chr13:30469327-30469386 5.64407 
chr13:30472113-30472139 5.38462 
chr13:30477610-30477630 5.75 
chr13:30478851-30478904 5.92453 
chr13:30479549-30479589 5.275 
chr13:30480314-30480335 6 
chr13:30482893-30482907 5.92857 
chr13:30487353-30487367 6 
chr13:30489549-30489624 5.2 
chr13:30490963-30490990 5.2963 
chr13:30499173-30499214 5.92683 
chr13:30500313-30500336 5.47826 
chr13:30500421-30500460 5.33333 
chr13:30500563-30500612 5.79592 
chr13:30501802-30501841 6 
chr13:30503057-30503091 5.94118 
chr13:30503119-30503165 5.95652 
chr13:30504548-30504561 6 
chr13:30505222-30505235 6 
chr13:30509785-30509806 5.66667 
chr13:30514759-30514798 6 
chr13:30519268-30519307 6 
chr13:30523737-30523941 5.53922 
chr13:30524707-30524735 5.89286 
chr13:30525538-30525558 5.85 
chr13:30527699-30527717 6 
chr13:30530158-30530176 5.72222 
chr13:30530535-30530552 6 
chr13:30535235-30535257 5.90909 
chr13:30536046-30536059 6 
chr13:30537252-30537275 6 
chr13:30538654-30538683 5.93103 
chr13:30544288-30544328 5.725 
chr13:30547395-30547407 6 
chr13:30550299-30550330 5.74194 
chr13:30551407-30551452 5.26667 
chr13:30552752-30552791 5.89744 
chr13:30552963-30552990 5.51852 
chr13:30553605-30553625 6 
chr13:30557615-30557653 5.44737 
chr13:30557931-30557950 5.78947 
chr13:30558087-30558107 5.7 
chr13:30558583-30558609 6 
chr13:30559128-30559152 5.70833 
chr13:30560813-30560836 5.47826 
chr13:30561536-30561567 5.25806 
chr13:30561721-30561745 5.41667 
chr13:30564880-30564902 6 
chr13:30565986-30566007 6 
chr13:30567297-30567311 6 
chr13:30567776-30567792 5.875 
chr13:30571037-30571069 5.90625 
chr13:30571464-30571480 6 
chr13:30575228-30575266 5.42105 
chr13:30575343-30575475 5.61364 
chr13:30575787-30575827 6 
chr13:30576197-30576215 6 
chr13:30577220-30577252 5.875 
chr13:30578054-30578208 5.53247 
chr13:30579753-30579778 5.56 
chr13:30580512-30580549 5.62162 
chr13:30581952-30581975 5.43478 
chr13:30582332-30582351 6 
chr13:30582407-30582422 5.86667 
chr13:30582709-30582726 5.76471 
chr13:30583445-30583477 5.65625 
chr13:30585963-30585989 5.30769 
chr13:30592647-30592662 5.93333 
chr13:30593312-30593373 5.96721 
chr13:30594534-30594582 5.83333 
chr13:30594863-30594892 5.72414 
chr13:30595101-30595114 5.92308 
chr13:30598293-30598561 5.75373 
chr13:30603897-30603922 5.76 
chr13:30604394-30604418 5.625 
chr13:30605038-30605063 5.44 
chr13:30605487-30605519 6 
chr13:30606636-30606681 5.53333 
chr13:30606728-30606808 5.1875 
chr13:30606933-30606965 5.40625 
chr13:30610483-30610638 5.96129 
chr13:30611981-30612000 5.78947 
chr13:30623077-30623096 5.63158 
chr13:30625324-30625340 5.9375 
chr13:30627614-30627643 5.44828 
chr13:30628918-30628931 6 
chr13:30628943-30628955 6 
chr13:30629759-30629782 5.91304 
chr13:30634421-30634444 5.73913 
chr13:30637580-30637597 5.76471 
chr13:30648100-30648117 6 
chr13:30653723-30653751 5.5 
chr13:30655658-30655690 5.28125 
chr13:30661601-30661622 6 
chr13:30662301-30662331 5.46667 
chr13:30663411-30663434 5.65217 
chr13:30664100-30664140 5.6 
chr13:30669288-30669313 5.44 
chr13:30669811-30669835 5.83333 
chr13:30671556-30671571 5.86667 
chr13:30673424-30673458 6 
chr13:30675486-30675500 6 
chr13:30676434-30676471 5.97297 
chr13:30683873-30683901 5.46429 
chr13:30685488-30685515 6 
chr13:30685668-30685694 5.76923 
chr13:30687102-30687117 6 
chr13:30688945-30688958 6 
chr13:30692981-30693032 5.78431 
chr13:30699848-30699892 5.68182 
chr13:30702648-30702673 5.92 
chr13:30704237-30704275 5.26316 
chr13:30705266-30705297 5.6129 
chr13:30706104-30706118 6 
chr13:30708830-30708861 5.51613 
chr13:30710403-30710429 5.42308 
chr13:30712447-30712479 5.28125 
chr13:30715122-30715151 6 
chr13:30719151-30719174 5.65217 
chr13:30720627-30720665 6 
chr13:30730795-30730828 5.15152 
chr13:30732380-30732418 5.26316 
chr13:30734462-30734513 5.80392 
chr13:30735181-30735194 6 
chr13:30737676-30737708 5.78125 
chr13:30741279-30741308 5.17241 
chr13:30742151-30742179 5.78571 
chr13:30742988-30743019 5.41935 
chr13:30743445-30743463 6 
chr13:30748896-30748927 5.6129 
chr13:30749249-30749282 5.90909 
chr13:30749726-30749749 6 
chr13:30751273-30751292 5.78947 
chr13:30753333-30753370 5.89189 
chr13:30757090-30757115 5.48 
chr13:30761205-30761220 6 
chr13:30763735-30763802 5.73134 
chr13:30765144-30765182 5.84211 
chr13:30767324-30767363 5.69231 
chr13:30767591-30767610 6 
chr13:30772310-30772328 5.72222 
chr13:30779750-30779787 5.83784 
chr13:30779887-30779921 6 
chr13:30779970-30780000 5.8 
chr13:30780062-30780115 6 
chr13:30780417-30780448 6 
chr13:30783916-30783931 5.86667 
chr13:30784787-30784803 6 
chr13:30790057-30790086 5.41379 
chr13:30790201-30790220 5.78947 
chr13:30792342-30792360 6 
chr13:30794596-30794615 5.94737 
chr13:30794834-30794849 5.86667 
chr13:30796190-30796207 5.94118 
chr13:30797578-30797599 6 
chr13:30798500-30798520 5.75 
chr13:30799784-30799818 6 
chr13:30801213-30801225 6 
chr13:30801235-30801258 5.82609 
chr13:30801886-30801909 5.82609 
chr13:30802888-30802900 6 
chr13:30804085-30804098 6 
chr13:30804467-30804482 5.86667 
chr13:30808622-30808651 5.2069 
chr13:30809680-30809700 5.9 
chr13:30813822-30813836 6 
chr13:30817745-30817765 6 
chr13:30823194-30823217 5.65217 
chr13:30825276-30825291 6 
chr13:30826119-30826135 6 
chr13:30827799-30827822 6 
chr13:30829757-30829793 5.97222 
chr13:30830827-30830850 6 
chr13:30839505-30839559 5.77778 
chr13:30840149-30840168 6 
chr13:30842271-30842290 5.63158 
chr13:30843113-30843148 5.57143 
chr13:30843190-30843217 5.92593 
chr13:30843226-30843238 6 
chr13:30845042-30845082 5.525 
chr13:30846000-30846032 5.59375 
chr13:30846534-30846557 5.91304 
chr13:30849028-30849090 5.93548 
chr13:30849197-30849221 5.875 
chr13:30850653-30850678 5.6 
chr13:30852119-30852143 6 
chr13:30855117-30855151 5.17647 
chr13:30855259-30855326 5.49254 
chr13:30856777-30856804 5.92593 
chr13:30857091-30857117 6 
chr13:30857403-30857439 5.80556 
chr13:30858573-30858601 5.42857 
chr13:30870175-30870189 6 
chr13:30871280-30871373 5.58065 
chr13:30874117-30874129 6 
chr13:30876000-30876019 6 
chr13:30876920-30876933 5.92308 
chr13:30878405-30878417 6 
chr13:30881531-30881548 6 
chr13:30885723-30885751 5.17857 
chr13:30889292-30889311 5.84211 
chr13:30890066-30890094 5.92857 
chr13:30891255-30891274 5.73684 
chr13:30898307-30898321 6 
chr13:30898800-30898830 5.2 
chr13:30900359-30900379 6 
chr13:30903199-30903214 6 
chr13:30904079-30904123 6 
chr13:30904285-30904298 6 
chr13:30904738-30904751 6 
chr13:30906421-30906433 6 
chr13:30907500-30907550 5.54 
chr13:30910425-30910462 5.89189 
chr13:30910494-30910529 5.88571 
chr13:30911963-30912000 5.32432 
chr13:30916939-30916959 6 
chr13:30917704-30917779 5.54667 
chr13:30918577-30918602 5.92 
chr13:30919409-30919430 5.61905 
chr13:30919875-30919894 5.68421 
chr13:30923269-30923286 5.76471 
chr13:30924428-30924450 5.5 
chr13:30925308-30925323 6 
chr13:30925781-30925813 5.9375 
chr13:30928472-30928489 6 
chr13:30931149-30931165 6 
chr13:30931216-30931231 5.86667 
chr13:30931755-30931774 6 
chr13:30932515-30932588 5.42466 
chr13:30935813-30935854 5.92683 
chr13:30936776-30936792 6 
chr13:30939391-30939420 5.34483 
chr13:30940635-30940650 5.86667 
chr13:30941079-30941100 6 
chr13:30942665-30942685 6 
chr13:30944043-30944064 5.66667 
chr13:30948831-30948902 5.91549 
chr13:30949057-30949078 5.57143 
chr13:30952020-30952064 5.86364 
chr13:30952804-30952820 5.9375 
chr13:30956769-30956817 5.77083 
chr13:30958681-30958739 5.63793 
chr13:30960765-30960789 6 
chr13:30960943-30961000 5.52632 
chr13:30961526-30961548 5.90909 
chr13:30961569-30961587 6 
chr13:30962030-30962052 5.86364 
chr13:30962434-30962500 5.65152 
chr13:30964060-30964074 6 
chr13:30965177-30965221 5.86364 
chr13:30966481-30966494 6 
chr13:30966500-30966512 6 
chr13:30968393-30968405 6 
chr13:30970898-30970921 5.91304 
chr13:30971365-30971395 5.7 
chr13:30972181-30972209 6 
chr13:30974410-30974442 5.59375 
chr13:30976438-30976451 6 
chr13:30979083-30979099 5.875 
chr13:30979500-30979545 5.84444 
chr13:30980715-30980747 5.9375 
chr13:30981750-30981776 5.46154 
chr13:30982061-30982118 5.85965 
chr13:30982184-30982211 5.59259 
chr13:30982653-30982678 5.36 
chr13:30983947-30983978 5.51613 
chr13:30984748-30984798 5.9 
chr13:30985955-30985977 6 
chr13:30986278-30986310 5.96875 
chr13:30987022-30987034 6 
chr13:30988347-30988370 5.91304 
chr13:30989388-30989432 5.72727 
chr13:30991510-30991522 6 
chr13:30992544-30992560 5.875 
chr13:30995978-30996005 5.48148 
chr13:30996023-30996124 5.54455 
chr13:30996138-30996208 5.34286 
chr13:30996426-30996500 5.77027 
chr13:30996515-30996542 5.62963 
chr13:31000439-31000465 5.30769 
chr13:31002986-31003000 5.92857 
chr13:31003246-31003267 5.57143 
chr13:31006349-31006371 5.77273 
chr13:31007024-31007073 5.38776 
chr13:31007420-31007446 5.88462 
chr13:31007788-31007817 5.7931 
chr13:31008463-31008525 5.72581 
chr13:31008805-31008847 5.85714 
chr13:31012422-31012445 6 
chr13:31013643-31013658 5.86667 
chr13:31014661-31014774 5.9469 
chr13:31016286-31016316 5.7 
chr13:31016829-31016862 5.93939 
chr13:31017209-31017235 5.69231 
chr13:31017587-31017613 5.84615 
chr13:31018938-31018950 6 
chr13:31019159-31019172 6 
chr13:31021131-31021157 5.65385 
chr13:31021475-31021494 5.63158 
chr13:31022121-31022159 5.94737 
chr13:31022614-31022632 5.72222 
chr13:31023089-31023115 5.38462 
chr13:31023728-31023752 5.875 
chr13:31024242-31024262 5.9 
chr13:31024889-31024915 6 
chr13:31025311-31025340 5.75862 
chr13:31026030-31026050 5.6 
chr13:31027010-31027033 5.86957 
chr13:31027681-31027730 5.20408 
chr13:31028537-31028552 6 
chr13:31028598-31028623 5.92 
chr13:31028917-31028933 5.875 
chr13:31029841-31029855 6 
chr13:31033565-31033593 5.32143 
chr13:31035497-31035602 5.71429 
chr13:31038014-31038030 5.875 
chr13:31038700-31038726 5.5 
chr13:31038843-31038873 5.56667 
chr13:31038898-31038973 5.52 
chr13:31039049-31039079 5.43333 
chr13:31039132-31039158 5.26923 
chr13:31039320-31039438 5.33898 
chr13:31039522-31039598 5.34211 
chr13:31039635-31039651 5.9375 
chr13:31040261-31040276 6 
chr13:31042382-31042403 5.71429 
chr13:31043019-31043041 6 
chr13:31043769-31043781 6 
chr13:31044073-31044089 6 
chr13:31044775-31044798 5.69565 
chr13:31045085-31045124 5.84615 
chr13:31045465-31045500 6 
chr13:31045791-31045817 6 
chr13:31046736-31046773 5.67568 
chr13:31046942-31046963 5.52381 
chr13:31048885-31048912 5.66667 
chr13:31048970-31049000 5.7 
chr13:31049062-31049114 5.76923 
chr13:31049163-31049192 5.86207 
chr13:31049255-31049291 5.88889 
chr13:31049348-31049372 5.83333 
chr13:31049662-31049675 6 
chr13:31050255-31050271 6 
chr13:31052800-31052815 5.86667 
chr13:31052982-31053018 5.91667 
chr13:31054418-31054452 5.38235 
chr13:31054535-31054560 5.32 
chr13:31056381-31056414 5.39394 
chr13:31056877-31056895 5.88889 
chr13:31058840-31058973 5.74436 
chr13:31059151-31059181 5.96667 
chr13:31062770-31062828 5.86207 
chr13:31063000-31063024 5.41667 
chr13:31063035-31063062 5.77778 
chr13:31064163-31064180 6 
chr13:31065797-31065819 5.90909 
chr13:31066302-31066320 5.88889 
chr13:31067131-31067150 6 
chr13:31069600-31069627 5.96296 
chr13:31072763-31072798 6 
chr13:31074673-31074691 6 
chr13:31075483-31075500 6 
chr13:31076764-31076808 5.88636 
chr13:31076866-31076892 5.57692 
chr13:31077585-31077620 5.31429 
chr13:31077784-31077802 6 
chr13:31078079-31078101 5.72727 
chr13:31079101-31079129 5.39286 
chr13:31079272-31079320 5.79167 
chr13:31082647-31082672 5.92 
chr13:31082857-31082886 5.27586 
chr13:31084362-31084389 5.33333 
chr13:31087303-31087338 5.88571 
chr13:31087835-31087866 5.22581 
chr13:31092305-31092322 6 
chr13:31092983-31092995 6 
chr13:31093024-31093054 5.96667 
chr13:31094756-31094786 6 
chr13:31096246-31096258 6 
chr13:31097878-31097891 5.92308 
chr13:31098474-31098500 5.88462 
chr13:31098821-31098859 5.94737 
chr13:31103165-31103189 6 
chr13:31104201-31104250 5.2449 
chr13:31104279-31104306 5.59259 
chr13:31105646-31105689 6 
chr13:31106032-31106072 5.95 
chr13:31106471-31106484 6 
chr13:31108753-31108768 6 
chr13:31111789-31111829 6 
chr13:31112394-31112417 5.43478 
chr13:31112588-31112972 5.8724 
chr13:31113028-31113044 6 
chr13:31114719-31114732 6 
chr13:31115125-31115143 5.77778 
chr13:31116513-31116557 5.11364 
chr13:31117254-31117276 6 
chr13:31119500-31119537 5.72973 
chr13:31123686-31123709 5.52174 
chr13:31129170-31129190 6 
chr13:31138415-31138433 6 
chr13:31138478-31138500 5.72727 
chr13:31138609-31138633 6 
chr13:31141466-31141494 5.64286 
chr13:31145429-31145442 6 
chr13:31145954-31145980 5.42308 
chr13:31147787-31147799 6 
chr13:31151479-31151492 6 
chr13:31152500-31152527 5.85185 
chr13:31156405-31156438 5.48485 
chr13:31157665-31157683 6 
chr13:31157962-31158000 5.94737 
chr13:31158139-31158261 5.56557 
chr13:31159450-31159490 5.7 
chr13:31160606-31160637 5.83871 
chr13:31164438-31164481 5.32558 
chr13:31165164-31165182 6 
chr13:31167000-31167018 5.83333 
chr13:31169807-31169831 5.625 
chr13:31173011-31173116 5.35238 
chr13:31173604-31173628 6 
chr13:31175882-31175920 6 
chr13:31176344-31176356 6 
chr13:31178789-31178808 5.94737 
chr13:31183395-31183417 5.95455 
chr13:31186275-31186384 5.65138 
chr13:31188830-31188852 6 
chr13:31189009-31189023 6 
chr13:31196062-31196082 5.7 
chr13:31199566-31199597 6 
chr13:31200450-31200481 6 
chr13:31202006-31202031 5.68 
chr13:31202180-31202198 6 
chr13:31202511-31202536 5.48 
chr13:31204100-31204120 6 
chr13:31205622-31205644 5.54545 
chr13:31206543-31206563 6 
chr13:31207921-31207950 5.86207 
chr13:31211005-31211023 5.88889 
chr13:31211066-31211100 5.94118 
chr13:31212726-31212744 5.88889 
chr13:31212757-31212786 5.24138 
chr13:31213008-31213046 5.47368 
chr13:31213359-31213417 5.82759 
chr13:31216043-31216055 6 
chr13:31220478-31220500 5.68182 
chr13:31223899-31223929 5.56667 
chr13:31224711-31224731 5.8 
chr13:31225124-31225151 5.7037 
chr13:31225229-31225254 5.56 
chr13:31228454-31228548 5.48936 
chr13:31228958-31229000 5.45238 
chr13:31237139-31237168 5.58621 
chr13:31240979-31241000 5.57143 
chr13:31244379-31244391 6 
chr13:31244888-31244939 5.78431 
chr13:31246420-31246432 6 
chr13:31246547-31246571 5.70833 
chr13:31246769-31246785 6 
chr13:31248249-31248271 5.63636 
chr13:31249023-31249048 6 
chr13:31250795-31250822 5.85185 
chr13:31252458-31252483 5.64 
chr13:31252529-31252558 6 
chr13:31252582-31252608 5.30769 
chr13:31253415-31253439 6 
chr13:31254618-31254662 5.52273 
chr13:31255253-31255275 6 
chr13:31257072-31257088 6 
chr13:31258563-31258584 5.52381 
chr13:31259127-31259155 5.85714 
chr13:31262135-31262195 5.8 
chr13:31265275-31265295 6 
chr13:31265446-31265466 5.6 
chr13:31265797-31265810 6 
chr13:31266066-31266083 5.88235 
chr13:31266557-31266609 5.80769 
chr13:31275972-31276000 5.28571 
chr13:31276427-31276459 5.5 
chr13:31276597-31276610 5.92308 
chr13:31280387-31280423 5.41667 
chr13:31281760-31281783 5.95652 
chr13:31283232-31283263 5.90323 
chr13:31286417-31286438 5.57143 
chr13:31286601-31286702 5.80198 
chr13:31287978-31288011 5.42424 
chr13:31288343-31288357 6 
chr13:31288709-31288742 6 
chr13:31292519-31292538 6 
chr13:31296972-31296997 5.32 
chr13:31297891-31297915 5.58333 
chr13:31300607-31300628 6 
chr13:31300828-31300844 6 
chr13:31302596-31302617 5.52381 
chr13:31303037-31303066 5.48276 
chr13:31303713-31303727 6 
chr13:31306374-31306411 6 
chr13:31306941-31307000 5.37288 
chr13:31307295-31307313 5.77778 
chr13:31308885-31308914 5.82759 
chr13:31309130-31309162 5.5625 
chr13:31309571-31309602 5.74194 
chr13:31310485-31310500 6 
chr13:31313070-31313088 5.77778 
chr13:31315240-31315270 6 
chr13:31315526-31315545 5.78947 
chr13:31315682-31315695 5.92308 
chr13:31315968-31315981 6 
chr13:31322053-31322070 6 
chr13:31330950-31330972 6 
chr13:31332884-31332966 5.62195 
chr13:31334045-31334071 5.46154 
chr13:31336724-31336749 5.96 
chr13:31337446-31337475 5.51724 
chr13:31342345-31342387 5.71429 
chr13:31343493-31343516 5.91304 
chr13:31343670-31343690 5.7 
chr13:31344411-31344440 5.24138 
chr13:31346517-31346556 6 
chr13:31347963-31348024 5.52459 
chr13:31349811-31349831 5.7 
chr13:31349883-31349902 6 
chr13:31353000-31353028 5.35714 
chr13:31354124-31354145 5.71429 
chr13:31355400-31355433 5.30303 
chr13:31360697-31360838 5.56028 
chr13:31365113-31365136 6 
chr13:31368572-31368600 5.89286 
chr13:31372912-31372941 5.72414 
chr13:31374516-31374630 5.80702 
chr13:31376795-31376815 5.6 
chr13:31379186-31379247 5.81967 
chr13:31380891-31380908 6 
chr13:31382150-31382171 6 
chr13:31383854-31383878 5.58333 
chr13:31388109-31388129 6 
chr13:31391115-31391129 6 
chr13:31392861-31392893 5.6875 
chr13:31394433-31394469 6 
chr13:31394838-31394862 5.58333 
chr13:31396296-31396323 5.25926 
chr13:31396851-31396871 5.95 
chr13:31398607-31398694 5.49425 
chr13:31400015-31400045 6 
chr13:31401022-31401049 5.74074 
chr13:31402924-31402936 6 
chr13:31404845-31404867 5.59091 
chr13:31405898-31405924 5.5 
chr13:31406429-31406455 5.5 
chr13:31406500-31406520 5.75 
chr13:31406920-31406968 5.64583 
chr13:31407652-31407679 5.77778 
chr13:31408200-31408223 5.43478 
chr13:31412657-31412671 6 
chr13:31412682-31412737 5.56364 
chr13:31414718-31414780 5.90323 
chr13:31414862-31414895 5.42424 
chr13:31415225-31415248 5.47826 
chr13:31416405-31416882 5.69392 
chr13:31416892-31417857 5.63005 
chr13:31417866-31417893 5.66667 
chr13:31417906-31417940 5.38235 
chr13:31417949-31418495 5.79487 
chr13:31418503-31419152 5.67334 
chr13:31419785-31419799 6 
chr13:31422323-31422350 5.40741 
chr13:31422776-31422800 5.75 
chr13:31425300-31425313 6 
chr13:31425357-31425402 5.71111 
chr13:31429041-31429063 5.54545 
chr13:31429381-31429414 6 
chr13:31434527-31434557 5.26667 
chr13:31435238-31435255 6 
chr13:31435863-31435879 6 
chr13:31439288-31439315 5.40741 
chr13:31442009-31442033 5.83333 
chr13:31444540-31444583 5.44186 
chr13:31444617-31444680 5.55556 
chr13:31444700-31444744 5.45455 
chr13:31444759-31444832 5.34247 
chr13:31444840-31444868 5.46429 
chr13:31444910-31444923 6 
chr13:31447697-31447714 5.82353 
chr13:31451215-31451230 6 
chr13:31452429-31452455 5.53846 
chr13:31452611-31452627 5.875 
chr13:31459822-31459835 6 
chr13:31460401-31460415 6 
chr13:31462568-31462586 6 
chr13:31465655-31465680 5.84 
chr13:31468301-31468313 6 
chr13:31469261-31469293 5.25 
chr13:31469318-31469375 5.22807 
chr13:31469804-31469823 5.63158 
chr13:31470187-31470215 5.85714 
chr13:31470254-31470274 5.6 
chr13:31473517-31473545 5.46429 
chr13:31478903-31478916 6 
chr13:31482813-31482882 5.65217 
chr13:31483253-31483272 6 
chr13:31484318-31484350 5.8125 
chr13:31485581-31485593 6 
chr13:31486643-31486664 6 
chr13:31487353-31487365 6 
chr13:31489944-31489966 5.81818 
chr13:31494322-31494337 5.86667 
chr13:31494718-31494747 5.62069 
chr13:31496391-31496404 6 
chr13:31497038-31497062 5.5 
chr13:31497431-31497500 5.53623 
chr13:31497547-31497623 5.5 
chr13:31500715-31500739 5.75 
chr13:31501164-31501189 5.8 
chr13:31502081-31502114 5.78788 
chr13:31503737-31503752 6 
chr13:31508990-31509019 5.75862 
chr13:31514459-31514483 6 
chr13:31515075-31515089 6 
chr13:31519959-31519972 5.92308 
chr13:31520280-31520302 5.54545 
chr13:31520709-31520747 5.28947 
chr13:31525319-31525337 6 
chr13:31526059-31526090 5.41935 
chr13:31526138-31526176 6 
chr13:31528414-31528469 5.8 
chr13:31528505-31528565 5.43333 
chr13:31528952-31528972 5.75 
chr13:31530292-31530311 5.63158 
chr13:31530776-31530799 5.6087 
chr13:31534374-31534395 5.66667 
chr13:31536944-31536973 6 
chr13:31540551-31540586 5.88571 
chr13:31544295-31544350 5.89091 
chr13:31545556-31545587 5.58065 
chr13:31546599-31546621 5.63636 
chr13:31546635-31546651 5.875 
chr13:31546751-31546785 5.88235 
chr13:31547778-31547810 5.1875 
chr13:31548256-31548288 5.875 
chr13:31550330-31550345 6 
chr13:31550446-31550465 6 
chr13:31552392-31552414 6 
chr13:31555022-31555048 5.34615 
chr13:31558342-31558364 6 
chr13:31558512-31558546 5.82353 
chr13:31561326-31561353 6 
chr13:31563172-31563194 6 
chr13:31563732-31563757 5.92 
chr13:31568315-31568334 5.63158 
chr13:31568779-31568805 6 
chr13:31572531-31572567 5.55556 
chr13:31576164-31576187 5.91304 
chr13:31577721-31577737 6 
chr13:31580989-31581019 5.76667 
chr13:31581073-31581086 6 
chr13:31581237-31581279 6 
chr13:31587451-31587485 5.94118 
chr13:31588810-31588858 5.45833 
chr13:31591072-31591192 5.8 
chr13:31595997-31596035 5.84211 
chr13:31598210-31598230 5.65 
chr13:31599241-31599272 5.35484 
chr13:31601445-31601488 6 
chr13:31603133-31603171 5.31579 
chr13:31603585-31603675 5.84444 
chr13:31606131-31606157 5.80769 
chr13:31612773-31612841 5.61765 
chr13:31614881-31614901 5.85 
chr13:31615652-31615708 5.53571 
chr13:31616821-31616883 5.90323 
chr13:31619109-31619142 5.30303 
chr13:31620989-31621004 6 
chr13:31625577-31625596 6 
chr13:31628332-31628371 5.46154 
chr13:31628496-31628513 6 
chr13:31628559-31628586 5.51852 
chr13:31629271-31629296 5.6 
chr13:31629454-31629475 5.52381 
chr13:31629568-31629589 5.66667 
chr13:31629849-31629877 5.71429 
chr13:31629958-31630000 5.2381 
chr13:31633291-31633343 5.42308 
chr13:31633390-31633462 5.30556 
chr13:31634863-31634894 6 
chr13:31635399-31635412 6 
chr13:31637013-31637046 5.87879 
chr13:31638247-31638297 5.62 
chr13:31639232-31639255 5.82609 
chr13:31640272-31640312 5.875 
chr13:31640454-31640480 5.61538 
chr13:31644115-31644127 6 
chr13:31644362-31644381 5.63158 
chr13:31649110-31649130 5.6 
chr13:31649452-31649467 5.93333 
chr13:31649938-31649965 5.40741 
chr13:31652022-31652049 5.74074 
chr13:31652371-31652525 5.91558 
chr13:31655291-31655318 5.33333 
chr13:31655657-31655691 5.47059 
chr13:31656464-31656494 5.26667 
chr13:31657374-31657396 5.90909 
chr13:31662097-31662142 5.75556 
chr13:31662948-31662974 5.92308 
chr13:31664796-31664813 6 
chr13:31665832-31665855 6 
chr13:31668144-31668171 5.40741 
chr13:31670892-31670932 5.8 
chr13:31676784-31676798 6 
chr13:31679842-31679868 6 
chr13:31684241-31684392 5.45695 
chr13:31687311-31687333 5.81818 
chr13:31687417-31687444 5.44444 
chr13:31691040-31691099 5.40678 
chr13:31692967-31693000 5.36364 
chr13:31697757-31697945 5.37234 
chr13:31701472-31701500 5.71429 
chr13:31714690-31714703 6 
chr13:31715911-31715962 5.68627 
chr13:31719909-31719935 5.80769 
chr13:31721856-31721882 5.38462 
chr13:31722620-31722632 6 
chr13:31722709-31722722 6 
chr13:31729018-31729103 5.47059 
chr13:31732685-31732705 6 
chr13:31737940-31737963 5.82609 
chr13:31738593-31738624 5.35484 
chr13:31739942-31739985 5.25581 
chr13:31740361-31740388 6 
chr13:31742601-31742619 5.72222 
chr13:31743586-31743606 5.85 
chr13:31743925-31743955 5.26667 
chr13:31744052-31744113 5.96721 
chr13:31749028-31749060 5.375 
chr13:31749789-31749801 6 
chr13:31749952-31749964 6 
chr13:31751472-31751488 5.875 
chr13:31751554-31751574 5.65 
chr13:31752079-31752134 5.89091 
chr13:31752937-31752970 6 
chr13:31754263-31754284 5.90476 
chr13:31755766-31755791 6 
chr13:31757906-31757934 5.32143 
chr13:31759913-31759936 5.73913 
chr13:31760612-31760638 6 
chr13:31761517-31761542 6 
chr13:31763397-31763418 5.66667 
chr13:31765039-31765061 5.5 
chr13:31766738-31766756 5.88889 
chr13:31768986-31769000 6 
chr13:31770323-31770350 5.85185 
chr13:31773009-31773038 5.65517 
chr13:31773529-31773553 5.45833 
chr13:31773875-31773902 5.22222 
chr13:31774061-31774098 5.16216 
chr13:31774126-31774168 5.33333 
chr13:31774244-31774268 5.5 
chr13:31774400-31774445 5.4 
chr13:31776706-31776735 5.55172 
chr13:31777095-31777126 5.6129 
chr13:31777725-31777740 5.86667 
chr13:31779371-31779391 5.75 
chr13:31779987-31780019 5.53125 
chr13:31780721-31780735 6 
chr13:31781666-31781699 5.27273 
chr13:31782214-31782260 5.34783 
chr13:31784876-31784902 6 
chr13:31785055-31785070 6 
chr13:31786404-31786424 6 
chr13:31787155-31787200 5.53333 
chr13:31787722-31787765 5.7907 
chr13:31790566-31790578 6 
chr13:31792323-31792338 6 
chr13:31796211-31796228 6 
chr13:31798851-31798887 5.47222 
chr13:31800729-31800750 6 
chr13:31803377-31803407 5.13333 
chr13:31803948-31803989 5.65854 
chr13:31805147-31805173 5.53846 
chr13:31808138-31808156 5.94444 
chr13:31808836-31808856 5.7 
chr13:31811490-31811503 6 
chr13:31814604-31814623 5.68421 
chr13:31818630-31818642 6 
chr13:31818873-31818907 5.88235 
chr13:31821052-31821107 5.89091 
chr13:31824149-31824185 5.30556 
chr13:31827732-31827753 6 
chr13:31829174-31829186 6 
chr13:31831336-31831365 5.48276 
chr13:31833387-31833411 5.375 
chr13:31833953-31833980 5.33333 
chr13:31834667-31834689 5.54545 
chr13:31839317-31839333 5.875 
chr13:31840906-31840920 6 
chr13:31841953-31842000 5.40426 
chr13:31845201-31845228 5.74074 
chr13:31847214-31847240 5.57692 
chr13:31849921-31849944 5.73913 
chr13:31855414-31855431 6 
chr13:31856786-31856798 6 
chr13:31857681-31857708 5.22222 
chr13:31859741-31859762 6 
chr13:31863331-31863358 5.33333 
chr13:31863559-31863595 5.83333 
chr13:31870415-31870430 6 
chr13:31871512-31871526 6 
chr13:31882468-31882503 5.62857 
chr13:31883121-31883150 5.24138 
chr13:31890544-31890577 5.75758 
chr13:31891519-31891559 5.475 
chr13:31898850-31898878 5.96429 
chr13:31900412-31900433 6 
chr13:31902829-31902849 6 
chr13:31904675-31904688 5.92308 
chr13:31905702-31905733 5.51613 
chr13:31907304-31907326 6 
chr13:31908407-31908423 5.8125 
chr13:31915661-31915674 5.92308 
chr13:31925651-31925674 5.56522 
chr13:31932107-31932128 5.7619 
chr13:31936455-31936480 5.84 
chr13:31944016-31944032 6 
chr13:31949854-31949892 5.73684 
chr13:31951200-31951218 6 
chr13:31951371-31951387 6 
chr13:31951523-31951551 6 
chr13:31953413-31953452 5.71795 
chr13:31953556-31953582 5.26923 
chr13:31954389-31954402 6 
chr13:31959259-31959281 5.63636 
chr13:31963704-31963744 6 
chr13:31964042-31964055 6 
chr13:31966887-31966962 5.36 
chr13:31967037-31967090 5.75472 
chr13:31969860-31969881 6 
chr13:31970062-31970115 5.39623 
chr13:31975678-31975704 5.53846 
chr13:31976736-31976769 5.90909 
chr13:31978831-31978863 5.71875 
chr13:31980443-31980462 6 
chr13:31985013-31985042 5.65517 
chr13:31985852-31985877 5.4 
chr13:31987679-31987706 5.59259 
chr13:31991248-31991274 5.80769 
chr13:31995740-31995771 5.64516 
chr13:31997551-31997621 5.92857 
chr13:32000710-32000755 6 
chr13:32001403-32001421 5.94444 
chr13:32002543-32002560 6 
chr13:32004131-32004170 5.48718 
chr13:32006055-32006071 5.875 
chr13:32014053-32014069 5.8125 
chr13:32019565-32019632 5.70149 
chr13:32020879-32020899 5.6 
chr13:32021900-32021916 6 
chr13:32023832-32023854 5.54545 
chr13:32026175-32026206 5.80645 
chr13:32027443-32027500 5.40351 
chr13:32028489-32028505 6 
chr13:32035403-32035435 6 
chr13:32036241-32036283 6 
chr13:32037356-32037378 5.63636 
chr13:32038654-32038688 5.29412 
chr13:32040591-32040610 5.63158 
chr13:32040714-32040733 5.84211 
chr13:32041324-32041366 5.80952 
chr13:32041634-32041694 5.78333 
chr13:32043623-32043750 5.55906 
chr13:32043841-32043898 5.82456 
chr13:32044051-32044096 5.33333 
chr13:32044592-32044611 5.68421 
chr13:32045293-32045305 6 
chr13:32047204-32047247 5.27907 
chr13:32047299-32047406 5.53271 
chr13:32050126-32050161 5.42857 
chr13:32050183-32050215 5.40625 
chr13:32050709-32050752 5.55814 
chr13:32052965-32052990 5.88 
chr13:32054269-32054296 5.77778 
chr13:32055936-32056000 5.57812 
chr13:32056003-32056147 5.84028 
chr13:32060567-32060600 5.87879 
chr13:32062899-32062923 5.375 
chr13:32063540-32063555 6 
chr13:32064000-32064035 5.8 
chr13:32066183-32066214 5.87097 
chr13:32067445-32067469 5.75 
chr13:32072572-32072597 6 
chr13:32072609-32072624 5.93333 
chr13:32073911-32073923 6 
chr13:32074276-32074324 5.66667 
chr13:32075228-32075252 5.41667 
chr13:32079627-32079743 5.93103 
chr13:32081412-32081431 5.63158 
chr13:32081583-32081603 5.95 
chr13:32089205-32089322 5.83761 
chr13:32090569-32090586 5.82353 
chr13:32091889-32091964 5.92 
chr13:32093575-32093614 5.92308 
chr13:32094401-32094427 5.53846 
chr13:32094764-32094796 5.40625 
chr13:32094918-32094938 5.65 
chr13:32096000-32096040 5.175 
chr13:32097825-32097889 5.78125 
chr13:32099611-32099634 6 
chr13:32105551-32105568 5.88235 
chr13:32105847-32105883 5.72222 
chr13:32106500-32106550 5.58 
chr13:32107166-32107199 5.39394 
chr13:32108216-32108247 5.41935 
chr13:32110713-32110761 5.875 
chr13:32111035-32111068 5.45455 
chr13:32112000-32112024 5.41667 
chr13:32116455-32116479 5.66667 
chr13:32122732-32122769 5.62162 
chr13:32123421-32123454 5.51515 
chr13:32123618-32123649 5.19355 
chr13:32124604-32124620 5.875 
chr13:32124930-32124968 5.73684 
chr13:32127134-32127150 6 
chr13:32129342-32129372 5.53333 
chr13:32129427-32129474 5.31915 
chr13:32129514-32129554 5.5 
chr13:32130172-32130199 5.40741 
chr13:32131015-32131039 5.58333 
chr13:32136202-32136215 5.92308 
chr13:32144062-32144088 5.76923 
chr13:32144777-32144805 5.35714 
chr13:32144833-32144869 5.22222 
chr13:32151239-32151288 5.53061 
chr13:32151297-32151369 5.72222 
chr13:32158933-32158952 6 
chr13:32161360-32161380 5.65 
chr13:32163504-32163522 6 
chr13:32163887-32163908 5.61905 
chr13:32165254-32165269 5.93333 
chr13:32165581-32165630 5.20408 
chr13:32165703-32165727 5.70833 
chr13:32165754-32165791 5.21622 
chr13:32166641-32166658 6 
chr13:32170465-32170507 5.52381 
chr13:32172109-32172139 5.93333 
chr13:32176400-32176703 5.36304 
chr13:32176715-32176744 5.48276 
chr13:32176902-32176931 5.48276 
chr13:32176943-32176972 5.48276 
chr13:32177025-32177054 5.51724 
chr13:32177534-32177563 5.48276 
chr13:32177575-32177604 5.48276 
chr13:32177616-32177645 5.48276 
chr13:32177657-32177789 5.51515 
chr13:32177819-32177839 5.7 
chr13:32177971-32178000 5.31034 
chr13:32189341-32189367 5.65385 
chr13:32191044-32191111 5.9403 
chr13:32195641-32195670 5.24138 
chr13:32201739-32201767 5.35714 
chr13:32202294-32202322 5.60714 
chr13:32204856-32204870 6 
chr13:32205282-32205304 5.95455 
chr13:32206393-32206411 6 
chr13:32206526-32206580 5.44444 
chr13:32211241-32211267 5.38462 
chr13:32214332-32214366 5.44118 
chr13:32215355-32215389 6 
chr13:32215769-32215810 5.29268 
chr13:32218423-32218440 5.76471 
chr13:32222467-32222493 6 
chr13:32222930-32222988 5.39655 
chr13:32223021-32223094 5.84932 
chr13:32224843-32224856 6 
chr13:32225599-32225650 5.54902 
chr13:32225846-32225900 5.35185 
chr13:32227298-32227310 6 
chr13:32228666-32228692 5.65385 
chr13:32230298-32230334 5.97222 
chr13:32231513-32231528 6 
chr13:32232178-32232207 5.34483 
chr13:32234164-32234185 5.85714 
chr13:32234797-32234810 6 
chr13:32235612-32235642 5.7 
chr13:32239670-32239692 6 
chr13:32240167-32240198 6 
chr13:32240500-32240559 5.89831 
chr13:32241211-32241230 5.89474 
chr13:32243717-32243742 5.8 
chr13:32244975-32245000 5.68 
chr13:32246064-32246088 5.5 
chr13:32247010-32247042 5.65625 
chr13:32247389-32247413 5.54167 
chr13:32247575-32247600 5.36 
chr13:32249241-32249264 5.56522 
chr13:32254952-32254973 5.61905 
chr13:32255888-32255908 5.8 
chr13:32258135-32258151 5.8125 
chr13:32259361-32259378 6 
chr13:32260095-32260114 6 
chr13:32262456-32262490 5.58824 
chr13:32269810-32269843 5.57576 
chr13:32273769-32273788 6 
chr13:32279654-32279673 5.63158 
chr13:32281185-32281212 5.25926 
chr13:32286641-32286656 5.93333 
chr13:32288836-32288874 5.65789 
chr13:32292523-32292549 5.34615 
chr13:32294225-32294262 5.27027 
chr13:32296555-32296599 5.22727 
chr13:32299195-32299232 5.54054 
chr13:32302973-32303000 5.81481 
chr13:32304458-32304504 5.47826 
chr13:32304656-32304712 6 
chr13:32305015-32305050 5.31429 
chr13:32305190-32305245 5.81818 
chr13:32308402-32308426 5.58333 
chr13:32310801-32310817 5.875 
chr13:32311280-32311308 5.21429 
chr13:32313565-32313591 5.65385 
chr13:32316207-32316233 5.26923 
chr13:32317604-32317623 5.84211 
chr13:32318845-32318860 5.86667 
chr13:32322967-32322979 6 
chr13:32326688-32326701 6 
chr13:32329509-32329529 5.75 
chr13:32329538-32329598 5.35 
chr13:32330755-32330771 5.875 
chr13:32332219-32332243 6 
chr13:32333512-32333578 6 
chr13:32334202-32334235 6 
chr13:32335090-32335104 6 
chr13:32336765-32336796 5.45161 
chr13:32337218-32337233 6 
chr13:32338219-32338246 5.40741 
chr13:32338343-32338421 5.57692 
chr13:32339789-32339808 5.78947 
chr13:32345928-32345960 6 
chr13:32346085-32346101 5.9375 
chr13:32350174-32350405 5.7619 
chr13:32353222-32353235 6 
chr13:32353263-32353275 6 
chr13:32353963-32353996 5.33333 
chr13:32354399-32354427 5.82143 
chr13:32356193-32356223 5.6 
chr13:32356492-32356528 5.30556 
chr13:32357932-32357969 6 
chr13:32361746-32361788 5.71429 
chr13:32362694-32362731 5.45946 
chr13:32368505-32368541 6 
chr13:32369025-32369066 5.53659 
chr13:32370175-32370199 6 
chr13:32370545-32370573 5.67857 
chr13:32371209-32371230 5.57143 
chr13:32374707-32374730 6 
chr13:32375075-32375102 5.48148 
chr13:32378900-32378919 5.73684 
chr13:32379086-32379114 5.28571 
chr13:32379647-32379667 6 
chr13:32381518-32381533 5.86667 
chr13:32387300-32387314 5.92857 
chr13:32387670-32387694 5.70833 
chr13:32388038-32388056 5.88889 
chr13:32392219-32392241 6 
chr13:32394486-32394535 5.91837 
chr13:32399666-32399695 5.65517 
chr13:32400305-32400324 5.94737 
chr13:32404500-32404528 5.96429 
chr13:32405867-32405884 6 
chr13:32406178-32406221 6 
chr13:32408780-32408801 5.95238 
chr13:32409561-32409581 5.7 
chr13:32410796-32410822 5.92308 
chr13:32411058-32411072 6 
chr13:32412225-32412255 5.5 
chr13:32416091-32416110 5.89474 
chr13:32416284-32416298 6 
chr13:32417571-32417585 6 
chr13:32418122-32418137 5.86667 
chr13:32420902-32420936 5.64706 
chr13:32427395-32427450 5.90909 
chr13:32433134-32433183 5.2449 
chr13:32436668-32436686 5.72222 
chr13:32436878-32436923 6 
chr13:32438829-32438859 5.46667 
chr13:32439750-32439782 6 
chr13:32440572-32440598 5.92308 
chr13:32441446-32441511 5.90769 
chr13:32442780-32442805 5.68 
chr13:32446266-32446310 5.40909 
chr13:32449648-32449679 6 
chr13:32453000-32453028 5.25 
chr13:32454191-32454211 6 
chr13:32457529-32457549 5.8 
chr13:32458883-32458906 6 
chr13:32460205-32460245 5.5 
chr13:32463617-32463760 5.67832 
chr13:32465510-32465529 6 
chr13:32466860-32466879 6 
chr13:32471020-32471056 5.44444 
chr13:32474169-32474197 5.60714 
chr13:32475714-32475739 5.4 
chr13:32479871-32479897 5.88462 
chr13:32485641-32485654 6 
chr13:32486774-32486820 5.67391 
chr13:32487607-32487631 6 
chr13:32490470-32490490 6 
chr13:32495743-32495773 5.8 
chr13:32496152-32496196 5.59091 
chr13:32499785-32499806 5.71429 
chr13:32500364-32500409 5.88889 
chr13:32502412-32502445 6 
chr13:32503540-32503564 5.375 
chr13:32505885-32505947 5.70968 
chr13:32506773-32506801 6 
chr13:32509351-32509374 5.56522 
chr13:32509697-32509737 6 
chr13:32511625-32511648 5.95652 
chr13:32512871-32512893 6 
chr13:32519156-32519169 6 
chr13:32520017-32520054 5.32432 
chr13:32520363-32520377 6 
chr13:32526522-32526568 5.73913 
chr13:32527563-32527578 6 
chr13:32528628-32528645 5.82353 
chr13:32528794-32528817 6 
chr13:32530440-32530457 6 
chr13:32531731-32531889 5.71519 
chr13:32532445-32532473 5.46429 
chr13:32533465-32533477 6 
chr13:32537560-32537577 6 
chr13:32540310-32540325 6 
chr13:32540475-32540487 6 
chr13:32541764-32541778 6 
chr13:32549584-32549609 5.8 
chr13:32550228-32550350 5.86066 
chr13:32551096-32551130 5.61765 
chr13:32551724-32551763 5.58974 
chr13:32557344-32557360 5.9375 
chr13:32558496-32558512 5.9375 
chr13:32562422-32562439 5.94118 
chr13:32563815-32563836 5.90476 
chr13:32564821-32564837 6 
chr13:32567663-32567679 6 
chr13:32567808-32567823 6 
chr13:32568619-32568659 5.7 
chr13:32571503-32571534 6 
chr13:32572187-32572220 5.69697 
chr13:32572240-32572252 6 
chr13:32572522-32572559 5.37838 
chr13:32573554-32573653 5.87879 
chr13:32575343-32575360 5.82353 
chr13:32576724-32576777 5.39623 
chr13:32577736-32577788 5.28846 
chr13:32580746-32580767 5.57143 
chr13:32583526-32583567 5.7561 
chr13:32584540-32584567 5.22222 
chr13:32585688-32585707 6 
chr13:32587701-32587731 6 
chr13:32588310-32588353 6 
chr13:32593154-32593231 5.87013 
chr13:32595272-32595292 5.7 
chr13:32595617-32595629 6 
chr13:32599123-32599150 5.48148 
chr13:32599430-32599447 6 
chr13:32601995-32602018 5.95652 
chr13:32603843-32603860 6 
chr13:32606107-32606182 5.88 
chr13:32611136-32611203 5.70149 
chr13:32612533-32612548 5.93333 
chr13:32613578-32613633 5.49091 
chr13:32614421-32614455 5.41176 
chr13:32615420-32615443 6 
chr13:32616301-32616338 5.64865 
chr13:32618171-32618215 5.29545 
chr13:32621168-32621202 5.61765 
chr13:32621667-32621721 5.7037 
chr13:32623571-32623590 5.89474 
chr13:32628117-32628149 5.34375 
chr13:32629019-32629040 5.66667 
chr13:32629166-32629199 5.51515 
chr13:32630325-32630338 6 
chr13:32631288-32631321 5.81818 
chr13:32632096-32632112 5.875 
chr13:32632275-32632319 5.20455 
chr13:32633595-32633609 6 
chr13:32637024-32637100 5.52632 
chr13:32638797-32638834 5.56757 
chr13:32642383-32642407 5.375 
chr13:32643048-32643065 6 
chr13:32646018-32646065 5.38298 
chr13:32647681-32647700 6 
chr13:32653495-32653517 5.5 
chr13:32656358-32656370 6 
chr13:32659008-32659064 5.41071 
chr13:32659198-32659217 5.89474 
chr13:32660599-32660628 5.68966 
chr13:32664487-32664504 6 
chr13:32667106-32667128 5.63636 
chr13:32668332-32668362 5.93333 
chr13:32669474-32669497 6 
chr13:32670076-32670168 5.33696 
chr13:32670219-32670243 5.5 
chr13:32670826-32670845 5.84211 
chr13:32670939-32670957 6 
chr13:32671488-32671511 5.69565 
chr13:32672076-32672100 5.41667 
chr13:32673390-32673416 5.76923 
chr13:32673456-32673508 5.69231 
chr13:32674228-32674256 5.89286 
chr13:32680182-32680318 5.375 
chr13:32680909-32680929 5.85 
chr13:32681114-32681127 5.92308 
chr13:32681481-32681500 5.84211 
chr13:32685632-32685659 5.44444 
chr13:32690102-32690126 5.375 
chr13:32693068-32693095 5.2963 
chr13:32695573-32695596 6 
chr13:32696578-32696598 5.85 
chr13:32697599-32697623 5.375 
chr13:32697957-32697978 6 
chr13:32701468-32701500 5.28125 
chr13:32704191-32704205 6 
chr13:32704589-32704621 6 
chr13:32707878-32707922 5.88636 
chr13:32712251-32712293 6 
chr13:32713612-32713639 5.40741 
chr13:32714068-32714098 5.66667 
chr13:32714221-32714244 5.43478 
chr13:32718336-32718364 5.60714 
chr13:32719663-32719687 6 
chr13:32720444-32720487 5.81395 
chr13:32723148-32723189 5.56098 
chr13:32723202-32723242 5.425 
chr13:32723251-32723308 5.29825 
chr13:32723339-32723363 5.5 
chr13:32724783-32724809 5.34615 
chr13:32726587-32726604 5.76471 
chr13:32730153-32730185 5.40625 
chr13:32730738-32730753 6 
chr13:32733088-32733108 6 
chr13:32733597-32733619 5.63636 
chr13:32738009-32738042 5.87879 
chr13:32744660-32744683 6 
chr13:32745441-32745463 6 
chr13:32746027-32746448 5.46318 
chr13:32746466-32746512 5.54348 
chr13:32748981-32749021 5.4 
chr13:32751376-32751396 5.85 
chr13:32751731-32751754 6 
chr13:32752582-32752621 5.30769 
chr13:32753640-32753674 6 
chr13:32754365-32754384 5.84211 
chr13:32755712-32755728 6 
chr13:32756798-32756825 6 
chr13:32757913-32757930 6 
chr13:32758317-32758347 5.4 
chr13:32763636-32763681 5.24444 
chr13:32764712-32764731 5.63158 
chr13:32766402-32766447 5.8 
chr13:32766479-32766505 5.92308 
chr13:32766876-32766893 6 
chr13:32770699-32770728 5.7931 
chr13:32772417-32772446 5.55172 
chr13:32779339-32779355 6 
chr13:32783482-32783494 6 
chr13:32788577-32788599 5.54545 
chr13:32789710-32789723 6 
chr13:32791970-32792010 5.95 
chr13:32792814-32792828 6 
chr13:32793206-32793238 5.625 
chr13:32794312-32794338 5.76923 
chr13:32795638-32795654 5.875 
chr13:32801888-32801901 6 
chr13:32808256-32808272 6 
chr13:32810476-32810500 5.75 
chr13:32812571-32812604 5.9697 
chr13:32816660-32816684 5.875 
chr13:32818063-32818079 6 
chr13:32828066-32828093 5.81481 
chr13:32837665-32837680 6 
chr13:32838528-32838548 5.7 
chr13:32841841-32841865 5.41667 
chr13:32842623-32842671 5.91667 
chr13:32846793-32846813 5.95 
chr13:32846848-32846886 5.81579 
chr13:32847200-32847216 6 
chr13:32847359-32847373 6 
chr13:32848840-32848861 6 
chr13:32849359-32849371 6 
chr13:32857277-32857328 5.41176 
chr13:32860884-32860916 6 
chr13:32861301-32861322 5.71429 
chr13:32864329-32864360 5.74194 
chr13:32865524-32865559 6 
chr13:32866103-32866130 5.62963 
chr13:32866927-32866960 6 
chr13:32867346-32867378 5.375 
chr13:32870022-32870055 5.78788 
chr13:32875318-32875361 5.39535 
chr13:32876348-32876369 5.57143 
chr13:32878743-32878758 5.93333 
chr13:32878946-32878958 6 
chr13:32881067-32881085 6 
chr13:32881635-32881658 6 
chr13:32887017-32887032 6 
chr13:32887486-32887514 5.46429 
chr13:32889665-32889683 5.77778 
chr13:32891336-32891350 6 
chr13:32897288-32897301 6 
chr13:32899674-32899695 5.7619 
chr13:32902359-32902391 5.5625 
chr13:32903012-32903025 6 
chr13:32904793-32904820 5.37037 
chr13:32905196-32905228 5.625 
chr13:32908811-32908830 5.73684 
chr13:32909481-32909495 6 
chr13:32910009-32910033 5.66667 
chr13:32916407-32916420 6 
chr13:32917333-32917354 5.66667 
chr13:32918303-32918326 5.65217 
chr13:32918411-32918458 5.12766 
chr13:32919760-32919784 5.79167 
chr13:32922392-32922431 5.30769 
chr13:32923353-32923371 6 
chr13:32923951-32923976 5.76 
chr13:32924889-32924922 5.66667 
chr13:32925920-32925951 6 
chr13:32929844-32929865 6 
chr13:32930343-32930377 5.29412 
chr13:32933359-32933379 5.85 
chr13:32937110-32937136 5.42308 
chr13:32938365-32938390 5.56 
chr13:32939246-32939269 6 
chr13:32939507-32939529 5.90909 
chr13:32939858-32939887 5.68966 
chr13:32941004-32941017 6 
chr13:32942136-32942169 5.9697 
chr13:32942901-32942961 5.91667 
chr13:32945727-32945741 6 
chr13:32947642-32947670 5.82143 
chr13:32951727-32951739 6 
chr13:32954671-32954686 6 
chr13:32959552-32959584 5.8125 
chr13:32964562-32964607 5.37778 
chr13:32966726-32966739 6 
chr13:32970076-32970120 5.97727 
chr13:32971462-32971485 5.73913 
chr13:32973275-32973311 5.38889 
chr13:32980029-32980052 6 
chr13:32980593-32980618 5.4 
chr13:32985461-32985475 6 
chr13:32986762-32986791 5.62069 
chr13:32987028-32987047 5.94737 
chr13:32987372-32987389 5.76471 
chr13:32988005-32988031 5.69231 
chr13:32993376-32993395 6 
chr13:32993549-32993579 6 
chr13:32994824-32994844 5.8 
chr13:33000361-33000389 5.60714 
chr13:33001683-33001713 5.16667 
chr13:33001881-33001917 5.5 
chr13:33002131-33002166 5.77143 
chr13:33005231-33005262 5.67742 
chr13:33006506-33006554 5.70833 
chr13:33007760-33007772 6 
chr13:33008068-33008108 5.9 
chr13:33008380-33008402 5.95455 
chr13:33010922-33010970 5.83333 
chr13:33010984-33011030 5.80435 
chr13:33012737-33012776 5.61538 
chr13:33013993-33014008 6 
chr13:33014162-33014190 5.78571 
chr13:33015827-33015882 5.81818 
chr13:33016024-33016061 6 
chr13:33018399-33018413 6 
chr13:33019387-33019412 6 
chr13:33024759-33024778 6 
chr13:33024936-33024990 5.7037 
chr13:33025007-33025031 6 
chr13:33025409-33025438 5.31034 
chr13:33025835-33025864 5.44828 
chr13:33026179-33026210 6 
chr13:33028379-33028400 5.7619 
chr13:33031278-33031336 5.65517 
chr13:33032000-33032036 5.13889 
chr13:33032165-33032214 5.93878 
chr13:33033416-33033459 5.16279 
chr13:33034933-33034972 5.53846 
chr13:33037000-33037025 6 
chr13:33037180-33037195 5.86667 
chr13:33037800-33037813 6 
chr13:33038055-33038070 6 
chr13:33038139-33038163 5.54167 
chr13:33039731-33039780 5.2449 
chr13:33040672-33040695 6 
chr13:33041560-33041591 5.35484 
chr13:33042394-33042415 5.52381 
chr13:33043128-33043149 5.57143 
chr13:33045853-33045903 5.36 
chr13:33048415-33048428 6 
chr13:33048664-33048676 6 
chr13:33050019-33050039 6 
chr13:33053396-33053413 5.88235 
chr13:33053573-33053588 5.93333 
chr13:33054015-33054058 5.5814 
chr13:33055255-33055280 6 
chr13:33056650-33056677 6 
chr13:33057783-33057821 5.21053 
chr13:33057843-33057859 5.9375 
chr13:33058120-33058148 5.92857 
chr13:33058232-33058255 5.69565 
chr13:33058463-33058500 5.45946 
chr13:33060814-33060847 5.63636 
chr13:33061144-33061169 5.48 
chr13:33061605-33061638 5.81818 
chr13:33062689-33062722 5.51515 
chr13:33063211-33063226 6 
chr13:33064247-33064268 5.57143 
chr13:33064426-33064452 5.88462 
chr13:33065640-33065781 5.70213 
chr13:33066404-33066432 5.82143 
chr13:33067051-33067068 5.94118 
chr13:33067512-33067535 5.69565 
chr13:33067860-33067887 5.40741 
chr13:33068245-33068266 6 
chr13:33068417-33068438 5.7619 
chr13:33070333-33070351 5.83333 
chr13:33072466-33072495 5.51724 
chr13:33073124-33073158 5.70588 
chr13:33074683-33074701 6 
chr13:33075000-33075014 5.92857 
chr13:33076198-33076213 6 
chr13:33076366-33076388 5.72727 
chr13:33077309-33077329 6 
chr13:33078137-33078154 5.82353 
chr13:33084634-33084649 6 
chr13:33087808-33087834 5.57692 
chr13:33089276-33089288 6 
chr13:33090838-33090864 5.61538 
chr13:33091787-33091818 5.64516 
chr13:33093221-33093249 5.21429 
chr13:33093381-33093394 6 
chr13:33093786-33093802 6 
chr13:33094795-33094823 5.60714 
chr13:33096410-33096437 5.48148 
chr13:33097820-33097834 6 
chr13:33098894-33098917 6 
chr13:33099399-33099423 5.375 
chr13:33100166-33100180 6 
chr13:33100955-33100978 6 
chr13:33101717-33101739 5.63636 
chr13:33101916-33101928 6 
chr13:33103787-33103822 5.74286 
chr13:33103854-33103875 5.95238 
chr13:33105026-33105039 6 
chr13:33106713-33106740 5.92593 
chr13:33107652-33107671 6 
chr13:33111386-33111418 5.46875 
chr13:33114411-33114447 5.88889 
chr13:33114905-33114943 5.31579 
chr13:33115107-33115121 6 
chr13:33115510-33115538 5.67857 
chr13:33115776-33115826 5.74 
chr13:33117521-33117543 6 
chr13:33117899-33117920 5.71429 
chr13:33118543-33118574 5.45161 
chr13:33118628-33118644 6 
chr13:33119342-33119378 5.83333 
chr13:33121687-33121714 6 
chr13:33122215-33122276 5.93443 
chr13:33124312-33124346 5.55882 
chr13:33125818-33125843 5.52 
chr13:33126115-33126194 5.36709 
chr13:33126240-33126286 5.8913 
chr13:33127183-33127207 5.54167 
chr13:33127935-33127963 5.39286 
chr13:33129662-33129681 6 
chr13:33130282-33130301 5.94737 
chr13:33130434-33130464 5.43333 
chr13:33130771-33130795 6 
chr13:33131217-33131236 5.89474 
chr13:33134382-33134430 5.5 
chr13:33136876-33136904 5.67857 
chr13:33137796-33137835 5.76923 
chr13:33138782-33139117 5.69254 
chr13:33140032-33140058 6 
chr13:33141108-33141137 5.51724 
chr13:33141675-33141689 6 
chr13:33142344-33142402 5.74138 
chr13:33144560-33144664 5.82692 
chr13:33144949-33144977 5.42857 
chr13:33145297-33145310 6 
chr13:33146169-33146198 5.7931 
chr13:33148261-33148273 6 
chr13:33148964-33148979 5.86667 
chr13:33150711-33150745 5.55882 
chr13:33153017-33153045 5.17857 
chr13:33153325-33153364 5.61538 
chr13:33154259-33154282 5.91304 
chr13:33156845-33156860 6 
chr13:33159100-33159136 5.94444 
chr13:33161053-33161070 5.94118 
chr13:33161086-33161180 5.40426 
chr13:33161265-33161293 5.32143 
chr13:33162683-33162700 5.94118 
chr13:33164961-33164984 5.86957 
chr13:33165245-33165276 6 
chr13:33167972-33168000 5.82143 
chr13:33168830-33168842 6 
chr13:33171172-33171187 6 
chr13:33171336-33171359 5.73913 
chr13:33172894-33172920 5.61538 
chr13:33173393-33173411 6 
chr13:33174050-33174065 6 
chr13:33174875-33174888 5.92308 
chr13:33176202-33176237 5.37143 
chr13:33181500-33181527 5.25926 
chr13:33183658-33183685 5.51852 
chr13:33184026-33184052 5.65385 
chr13:33185640-33185656 6 
chr13:33188434-33188447 6 
chr13:33190183-33190202 5.78947 
chr13:33194793-33194807 6 
chr13:33197843-33197871 5.39286 
chr13:33198870-33198900 5.83333 
chr13:33199232-33199265 5.42424 
chr13:33199975-33199987 6 
chr13:33205240-33205265 5.84 
chr13:33208720-33208732 6 
chr13:33209138-33209154 6 
chr13:33209307-33209347 6 
chr13:33209478-33209493 6 
chr13:33209900-33209917 6 
chr13:33212942-33212990 5.4375 
chr13:33213172-33213186 5.92857 
chr13:33214379-33214396 5.82353 
chr13:33215193-33215207 6 
chr13:33216431-33216454 5.69565 
chr13:33217322-33217341 5.63158 
chr13:33218294-33218311 5.82353 
chr13:33219138-33219160 5.72727 
chr13:33220109-33220154 6 
chr13:33220506-33220524 6 
chr13:33226541-33226575 5.47059 
chr13:33226714-33226732 6 
chr13:33228637-33228670 5.39394 
chr13:33229496-33229534 5.89474 
chr13:33230410-33230424 6 
chr13:33230731-33230744 6 
chr13:33233866-33233895 5.75862 
chr13:33235522-33235562 5.85 
chr13:33237960-33237988 5.32143 
chr13:33238994-33239010 5.9375 
chr13:33239725-33239746 6 
chr13:33240213-33240227 6 
chr13:33240836-33240865 5.24138 
chr13:33243414-33243442 5.42857 
chr13:33244353-33244365 6 
chr13:33246500-33246595 5.18947 
chr13:33249058-33249096 5.44737 
chr13:33251069-33251088 6 
chr13:33253217-33253229 6 
chr13:33253775-33253806 5.74194 
chr13:33253971-33254000 5.2069 
chr13:33254021-33254048 6 
chr13:33257102-33257129 5.62963 
chr13:33257452-33257469 6 
chr13:33258226-33258252 5.65385 
chr13:33261806-33261834 5.32143 
chr13:33265276-33265340 5.34375 
chr13:33266552-33266574 6 
chr13:33267796-33267820 5.66667 
chr13:33273807-33273860 5.22642 
chr13:33275130-33275164 5.26471 
chr13:33275683-33275713 5.43333 
chr13:33275733-33275768 5.71429 
chr13:33280416-33280462 5.93478 
chr13:33281728-33281752 5.45833 
chr13:33285111-33285140 5.86207 
chr13:33285886-33285910 5.83333 
chr13:33289761-33289793 5.8125 
chr13:33291821-33291867 5.63043 
chr13:33293695-33293730 5.48571 
chr13:33294728-33294788 5.68333 
chr13:33296483-33296510 5.44444 
chr13:33298711-33298733 5.5 
chr13:33301058-33301072 6 
chr13:33301404-33301432 5.32143 
chr13:33301626-33301648 5.90909 
chr13:33302272-33302310 5.84211 
chr13:33308122-33308146 6 
chr13:33309198-33309221 5.95652 
chr13:33315837-33315875 6 
chr13:33316940-33316955 5.86667 
chr13:33321724-33321738 6 
chr13:33324985-33325021 6 
chr13:33326047-33326089 5.28571 
chr13:33329909-33329965 5.78571 
chr13:33330365-33330396 5.25806 
chr13:33331268-33331284 5.9375 
chr13:33332196-33332217 5.61905 
chr13:33338826-33338842 6 
chr13:33339024-33339044 5.8 
chr13:33339733-33339755 5.95455 
chr13:33341727-33341754 5.22222 
chr13:33342930-33342954 5.79167 
chr13:33343085-33343103 6 
chr13:33343263-33343293 5.33333 
chr13:33343305-33343335 5.3 
chr13:33344606-33344622 5.8125 
chr13:33351471-33351500 5.89655 
chr13:33355805-33355817 6 
chr13:33356280-33356313 5.93939 
chr13:33361289-33361306 5.82353 
chr13:33363930-33363957 5.51852 
chr13:33370557-33370579 5.90909 
chr13:33372815-33372843 5.71429 
chr13:33373450-33373469 6 
chr13:33373624-33373637 5.92308 
chr13:33374047-33374095 5.70833 
chr13:33374990-33375008 6 
chr13:33376022-33376054 5.3125 
chr13:33377500-33377537 5.91892 
chr13:33378004-33378052 5.58333 
chr13:33378128-33378160 5.59375 
chr13:33378828-33378873 5.57778 
chr13:33378891-33378919 5.25 
chr13:33380113-33380203 5.7 
chr13:33380276-33380292 6 
chr13:33381822-33381858 5.72222 
chr13:33383786-33383800 6 
chr13:33384261-33384281 6 
chr13:33385339-33385370 5.96774 
chr13:33386831-33386854 5.47826 
chr13:33388231-33388261 5.76667 
chr13:33391838-33391855 6 
chr13:33392947-33392996 5.44898 
chr13:33393383-33393418 5.74286 
chr13:33394103-33394123 5.75 
chr13:33394493-33394505 6 
chr13:33394952-33394983 5.51613 
chr13:33396059-33396082 5.47826 
chr13:33396268-33396289 5.52381 
chr13:33396945-33396994 5.5102 
chr13:33397767-33397794 5.81481 
chr13:33397805-33397899 5.31915 
chr13:33397933-33397990 5.66667 
chr13:33398000-33398040 5.675 
chr13:33399558-33399579 5.52381 
chr13:33400592-33400618 6 
chr13:33401357-33401387 6 
chr13:33401901-33401961 5.56667 
chr13:33406322-33406354 5.96875 
chr13:33407047-33407086 5.17949 
chr13:33408373-33408385 6 
chr13:33409666-33409687 5.66667 
chr13:33410341-33410366 5.44 
chr13:33410689-33410707 6 
chr13:33411722-33411790 5.48529 
chr13:33412761-33412773 6 
chr13:33414715-33414761 5.6087 
chr13:33416145-33416185 5.5 
chr13:33416466-33416489 5.52174 
chr13:33416533-33416565 6 
chr13:33416598-33416633 5.74286 
chr13:33417678-33417694 6 
chr13:33418159-33418185 5.61538 
chr13:33418594-33418616 6 
chr13:33419225-33419246 5.52381 
chr13:33421947-33421964 6 
chr13:33428133-33428174 6 
chr13:33428187-33428232 5.91111 
chr13:33428261-33428328 5.64179 
chr13:33428474-33428512 5.84211 
chr13:33429645-33429669 5.5 
chr13:33433809-33433829 5.65 
chr13:33440752-33440779 5.74074 
chr13:33446480-33446500 5.75 
chr13:33447891-33447906 5.93333 
chr13:33449893-33449914 5.95238 
chr13:33456630-33456654 6 
chr13:33456811-33456837 5.61538 
chr13:33458497-33458517 5.85 
chr13:33458893-33458922 5.31034 
chr13:33459878-33459908 5.36667 
chr13:33460352-33460368 6 
chr13:33462690-33462716 5.46154 
chr13:33466323-33466336 6 
chr13:33466610-33466630 5.7 
chr13:33468560-33468591 5.74194 
chr13:33469476-33469593 5.66667 
chr13:33470890-33470912 5.95455 
chr13:33471228-33471254 5.80769 
chr13:33471446-33471490 5.61364 
chr13:33480781-33480794 6 
chr13:33481616-33481660 5.61364 
chr13:33482198-33482252 5.74074 
chr13:33486906-33487008 5.29412 
chr13:33487022-33487055 5.39394 
chr13:33487073-33487109 5.27778 
chr13:33487121-33487162 5.2439 
chr13:33488451-33488464 6 
chr13:33492153-33492203 5.32 
chr13:33501014-33501047 5.48485 
chr13:33502920-33502949 5.62069 
chr13:33503108-33503128 5.65 
chr13:33503856-33503868 6 
chr13:33506578-33506605 5.62963 
chr13:33508429-33508445 5.9375 
chr13:33512436-33512451 5.86667 
chr13:33513702-33513717 6 
chr13:33514138-33514155 6 
chr13:33515478-33515512 5.94118 
chr13:33518724-33518743 5.73684 
chr13:33522959-33522980 5.61905 
chr13:33523690-33523724 5.82353 
chr13:33526646-33526702 5.85714 
chr13:33527038-33527050 6 
chr13:33527587-33527609 5.54545 
chr13:33528271-33528283 6 
chr13:33528921-33528935 6 
chr13:33530546-33530558 6 
chr13:33533917-33533952 6 
chr13:33534717-33534729 6 
chr13:33537159-33537185 5.84615 
chr13:33538549-33538568 6 
chr13:33538870-33538901 5.29032 
chr13:33539343-33539459 5.84483 
chr13:33540462-33540484 5.90909 
chr13:33540547-33540563 6 
chr13:33543330-33543344 6 
chr13:33545522-33545545 5.56522 
chr13:33547485-33547508 5.52174 
chr13:33549407-33549423 6 
chr13:33550109-33550131 5.95455 
chr13:33551406-33551450 5.70455 
chr13:33551482-33551505 5.47826 
chr13:33551516-33551887 5.43396 
chr13:33552697-33552720 5.6087 
chr13:33554741-33554767 6 
chr13:33554907-33554926 5.68421 
chr13:33556270-33556286 5.9375 
chr13:33558134-33558161 5.92593 
chr13:33558781-33558810 5.51724 
chr13:33566255-33566282 5.22222 
chr13:33566436-33566456 5.85 
chr13:33567713-33567729 6 
chr13:33567884-33567911 5.51852 
chr13:33568548-33568563 6 
chr13:33569011-33569159 5.71622 
chr13:33574635-33574777 5.44366 
chr13:33576163-33576204 5.92683 
chr13:33579597-33579638 5.17073 
chr13:33581978-33582000 5.90909 
chr13:33586050-33586077 5.81481 
chr13:33586622-33586664 5.88095 
chr13:33587098-33587113 6 
chr13:33588026-33588067 5.41463 
chr13:33590486-33590527 5.63415 
chr13:33590581-33590664 5.38554 
chr13:33593052-33593073 5.52381 
chr13:33593745-33593771 5.26923 
chr13:33593846-33593945 5.63636 
chr13:33598272-33598295 6 
chr13:33603760-33603781 6 
chr13:33606714-33606738 5.91667 
chr13:33610478-33610581 5.71845 
chr13:33616340-33616365 5.44 
chr13:33618106-33618128 5.54545 
chr13:33618777-33618800 6 
chr13:33619088-33619109 5.90476 
chr13:33619610-33619632 5.90909 
chr13:33623056-33623074 6 
chr13:33625427-33625448 5.61905 
chr13:33625667-33625681 6 
chr13:33626082-33626107 5.68 
chr13:33630776-33630789 6 
chr13:33631171-33631198 5.25926 
chr13:33632469-33632492 5.95652 
chr13:33633598-33633622 5.625 
chr13:33636809-33636826 6 
chr13:33637381-33637420 5.35897 
chr13:33641599-33641632 5.87879 
chr13:33642544-33642575 6 
chr13:33649546-33649582 5.88889 
chr13:33651405-33651433 5.67857 
chr13:33651995-33652023 5.71429 
chr13:33653738-33653764 5.96154 
chr13:33653995-33654021 6 
chr13:33654362-33654407 5.42222 
chr13:33654522-33654552 5.86667 
chr13:33655209-33655232 5.56522 
chr13:33655682-33655702 5.7 
chr13:33657143-33657178 5.82857 
chr13:33658280-33658315 5.57143 
chr13:33659222-33659408 5.40323 
chr13:33662393-33662414 5.52381 
chr13:33664197-33664238 5.36585 
chr13:33664417-33664434 5.94118 
chr13:33664580-33664596 6 
chr13:33668542-33668581 5.23077 
chr13:33668958-33668982 6 
chr13:33672630-33672651 5.7619 
chr13:33676987-33677018 5.48387 
chr13:33677356-33677388 5.25 
chr13:33679366-33679396 5.2 
chr13:33685272-33685303 5.35484 
chr13:33686554-33686701 5.42177 
chr13:33686712-33686733 5.90476 
chr13:33686764-33686794 5.93333 
chr13:33688962-33688975 6 
chr13:33689967-33690000 5.15152 
chr13:33690108-33690127 5.73684 
chr13:33692680-33692701 5.52381 
chr13:33695704-33695716 6 
chr13:33695806-33695819 6 
chr13:33697192-33697211 6 
chr13:33700696-33700717 5.61905 
chr13:33701984-33702082 5.56122 
chr13:33702102-33702159 5.45614 
chr13:33702195-33702252 5.36842 
chr13:33706823-33706850 5.74074 
chr13:33707548-33707584 5.55556 
chr13:33712547-33712561 6 
chr13:33713703-33713718 5.86667 
chr13:33714889-33714912 5.82609 
chr13:33717685-33717699 6 
chr13:33721805-33721826 5.90476 
chr13:33726462-33726488 5.46154 
chr13:33728340-33728355 6 
chr13:33729059-33729134 5.46667 
chr13:33731807-33731825 5.77778 
chr13:33732320-33732350 5.6 
chr13:33737726-33737902 5.8125 
chr13:33739201-33739230 5.65517 
chr13:33741129-33741156 5.66667 
chr13:33748399-33748436 5.16216 
chr13:33751840-33752186 5.86994 
chr13:33754865-33754899 5.35294 
chr13:33755397-33755428 5.80645 
chr13:33756231-33756261 5.23333 
chr13:33758497-33758522 5.64 
chr13:33761797-33761827 5.53333 
chr13:33762614-33762633 5.89474 
chr13:33763531-33763602 5.30986 
chr13:33764705-33764736 5.96774 
chr13:33766429-33766450 5.52381 
chr13:33767873-33767887 6 
chr13:33770523-33770550 5.59259 
chr13:33771553-33771579 6 
chr13:33775162-33775231 5.95652 
chr13:33777416-33777453 5.24324 
chr13:33777900-33777920 5.7 
chr13:33778325-33778348 5.43478 
chr13:33779644-33779672 5.85714 
chr13:33780500-33780528 5.89286 
chr13:33782386-33782398 6 
chr13:33783580-33783601 5.80952 
chr13:33784109-33784131 5.90909 
chr13:33785316-33785342 5.84615 
chr13:33785363-33785406 5.4186 
chr13:33785942-33785991 5.69388 
chr13:33788792-33788875 5.77108 
chr13:33790179-33790196 6 
chr13:33791573-33791595 5.54545 
chr13:33792118-33792151 5.48485 
chr13:33793655-33793679 6 
chr13:33793942-33793993 5.78431 
chr13:33794830-33794850 5.9 
chr13:33796924-33796951 5.2963 
chr13:33797797-33797809 6 
chr13:33800572-33800586 6 
chr13:33803733-33803761 5.5 
chr13:33806455-33806469 6 
chr13:33813677-33813699 5.77273 
chr13:33814744-33814943 5.45729 
chr13:33815672-33815696 5.875 
chr13:33816889-33816910 6 
chr13:33820836-33820868 5.65625 
chr13:33821335-33821376 5.87805 
chr13:33821743-33821772 5.34483 
chr13:33822467-33822500 5.45455 
chr13:33823917-33823934 6 
chr13:33825138-33825151 6 
chr13:33826144-33826164 5.6 
chr13:33831577-33831629 5.42308 
chr13:33834133-33834151 6 
chr13:33836775-33836822 5.78723 
chr13:33841518-33841534 6 
chr13:33841743-33841758 6 
chr13:33843920-33843942 5.63636 
chr13:33844371-33844395 5.91667 
chr13:33845946-33845977 5.19355 
chr13:33850601-33850637 5.25 
chr13:33855543-33855573 6 
chr13:33859517-33859532 5.86667 
chr13:33860291-33860313 5.68182 
chr13:33860980-33861059 5.77215 
chr13:33866561-33866582 5.61905 
chr13:33867477-33867500 5.6087 
chr13:33870572-33870586 6 
chr13:33872258-33872279 6 
chr13:33872432-33872444 6 
chr13:33875685-33875717 6 
chr13:33881085-33881118 5.63636 
chr13:33881948-33881976 5.71429 
chr13:33882597-33882684 5.65517 
chr13:33885266-33885280 6 
chr13:33885433-33885463 5.66667 
chr13:33890948-33890969 6 
chr13:33891976-33892013 5.59459 
chr13:33900120-33900138 6 
chr13:33903780-33903813 5.81818 
chr13:33903832-33903853 5.85714 
chr13:33905477-33905500 5.86957 
chr13:33905663-33905677 6 
chr13:33907145-33907169 5.75 
chr13:33907524-33907541 5.88235 
chr13:33909013-33909041 5.35714 
chr13:33910103-33910135 5.8125 
chr13:33910894-33910906 6 
chr13:33911707-33911728 5.85714 
chr13:33913021-33913047 5.92308 
chr13:33915728-33915756 5.92857 
chr13:33917381-33917422 5.58537 
chr13:33917714-33917745 5.67742 
chr13:33920740-33920779 5.87179 
chr13:33921539-33921557 5.88889 
chr13:33924804-33924827 5.65217 
chr13:33924840-33924871 5.48387 
chr13:33934794-33934858 5.90625 
chr13:33934922-33934945 5.86957 
chr13:33935098-33935111 6 
chr13:33936383-33936395 6 
chr13:33936756-33936781 5.32 
chr13:33942664-33942696 5.90625 
chr13:33943841-33943869 5.32143 
chr13:33944725-33944768 5.97674 
chr13:33948544-33948567 5.52174 
chr13:33950201-33950233 5.75 
chr13:33950248-33950271 5.56522 
chr13:33950367-33950381 6 
chr13:33951755-33951767 6 
chr13:33952925-33952955 5.76667 
chr13:33954551-33954564 6 
chr13:33954590-33954625 5.85714 
chr13:33955876-33955916 5.575 
chr13:33956341-33956353 6 
chr13:33957891-33957930 5.66667 
chr13:33959263-33959278 6 
chr13:33959355-33959390 6 
chr13:33959602-33959623 5.95238 
chr13:33959986-33960039 5.75472 
chr13:33963084-33963104 5.75 
chr13:33969868-33969894 5.42308 
chr13:33969968-33969983 6 
chr13:33973837-33973857 6 
chr13:33975206-33975232 5.38462 
chr13:33976600-33976631 5.41935 
chr13:33976792-33976844 5.5 
chr13:33978910-33978926 6 
chr13:33987779-33987795 6 
chr13:33988169-33988195 5.92308 
chr13:33989507-33989526 6 
chr13:33992891-33992917 5.57692 
chr13:33998225-33998315 5.5 
chr13:34002092-34002105 6 
chr13:34003660-34003678 5.88889 
chr13:34008489-34008523 5.94118 
chr13:34009000-34009081 5.77778 
chr13:34014904-34014925 6 
chr13:34015135-34015176 5.39024 
chr13:34016486-34016500 5.92857 
chr13:34016777-34016803 5.61538 
chr13:34018025-34018042 6 
chr13:34019741-34019763 5.72727 
chr13:34021977-34022000 5.47826 
chr13:34023064-34023089 5.6 
chr13:34025006-34025028 5.68182 
chr13:34026453-34026468 5.86667 
chr13:34027357-34027385 5.71429 
chr13:34029903-34029923 5.9 
chr13:34030083-34030121 5.71053 
chr13:34030317-34030339 5.90909 
chr13:34032387-34032423 5.91667 
chr13:34032952-34032969 6 
chr13:34036733-34036780 5.25532 
chr13:34038147-34038201 5.7963 
chr13:34039330-34039355 5.84 
chr13:34042000-34042020 5.85 
chr13:34044020-34044037 6 
chr13:34046306-34046333 5.37037 
chr13:34046406-34046451 5.57778 
chr13:34050098-34050120 5.90909 
chr13:34056119-34056147 5.89286 
chr13:34056488-34056513 5.76 
chr13:34065569-34065595 5.38462 
chr13:34069983-34070114 5.54198 
chr13:34070167-34070296 5.36434 
chr13:34070312-34070337 5.44 
chr13:34070356-34070417 5.42623 
chr13:34070519-34070542 5.6087 
chr13:34073273-34073309 5.97222 
chr13:34073632-34073913 5.88968 
chr13:34075145-34075174 5.44828 
chr13:34075204-34075233 5.75862 
chr13:34078892-34078910 5.88889 
chr13:34081235-34081248 6 
chr13:34083126-34083150 6 
chr13:34084780-34084793 6 
chr13:34090190-34090234 5.68182 
chr13:34090272-34090331 5.37288 
chr13:34090345-34090430 5.42353 
chr13:34092139-34092170 5.90323 
chr13:34093345-34093500 5.80645 
chr13:34099135-34099155 5.7 
chr13:34099473-34099500 5.22222 
chr13:34100764-34100777 5.92308 
chr13:34100851-34100867 5.875 
chr13:34102306-34102331 5.92 
chr13:34102349-34102420 5.80282 
chr13:34103609-34103656 5.55319 
chr13:34111851-34111863 6 
chr13:34114166-34114181 5.86667 
chr13:34118882-34118923 5.70732 
chr13:34119077-34119109 5.75 
chr13:34125706-34125748 6 
chr13:34126143-34126186 5.25581 
chr13:34130012-34130044 5.40625 
chr13:34130394-34130431 5.21622 
chr13:34131334-34131359 5.52 
chr13:34132680-34132699 5.63158 
chr13:34138343-34138366 5.78261 
chr13:34139125-34139154 6 
chr13:34139245-34139258 6 
chr13:34143573-34143585 6 
chr13:34146541-34146574 5.24242 
chr13:34149050-34149067 6 
chr13:34149419-34149453 5.5 
chr13:34153772-34153799 5.51852 
chr13:34156358-34156374 5.8125 
chr13:34161352-34161365 6 
chr13:34162924-34162960 5.66667 
chr13:34164841-34164860 6 
chr13:34166056-34166088 5.375 
chr13:34167279-34167334 5.69091 
chr13:34168035-34168057 5.72727 
chr13:34173837-34173861 5.54167 
chr13:34174657-34174680 5.52174 
chr13:34177189-34177216 5.7037 
chr13:34177855-34177882 5.55556 
chr13:34178361-34178385 5.5 
chr13:34179375-34179399 5.70833 
chr13:34180438-34180453 6 
chr13:34181351-34181383 5.78125 
chr13:34182568-34182603 5.45714 
chr13:34183222-34183240 6 
chr13:34183271-34183296 5.4 
chr13:34183694-34183716 5.90909 
chr13:34188407-34188428 6 
chr13:34188757-34188771 5.92857 
chr13:34190127-34190164 5.51351 
chr13:34190245-34190455 5.38095 
chr13:34191250-34191278 5.42857 
chr13:34194287-34194310 5.6087 
chr13:34194407-34194432 6 
chr13:34194810-34194849 5.25641 
chr13:34195817-34195842 5.68 
chr13:34196751-34196771 6 
chr13:34197054-34197072 5.77778 
chr13:34197239-34197259 5.9 
chr13:34197565-34197585 6 
chr13:34197730-34197764 5.85294 
chr13:34197828-34197883 5.49091 
chr13:34197907-34197931 5.54167 
chr13:34199704-34199721 5.94118 
chr13:34200267-34200301 5.32353 
chr13:34200657-34200683 5.30769 
chr13:34201050-34201069 5.94737 
chr13:34202089-34202115 5.84615 
chr13:34202285-34202324 6 
chr13:34209798-34209828 5.93333 
chr13:34210276-34210293 6 
chr13:34212394-34212500 5.53774 
chr13:34213910-34213952 5.16667 
chr13:34214360-34214386 5.69231 
chr13:34215372-34215391 5.89474 
chr13:34216959-34216990 5.58065 
chr13:34217296-34217335 6 
chr13:34218822-34218834 6 
chr13:34222016-34222048 5.8125 
chr13:34222238-34222263 5.44 
chr13:34222898-34222940 5.83333 
chr13:34224010-34224030 5.7 
chr13:34224301-34224340 6 
chr13:34226139-34226168 5.51724 
chr13:34230428-34230474 5.17391 
chr13:34231403-34231427 5.66667 
chr13:34233194-34233222 5.42857 
chr13:34237452-34237486 5.70588 
chr13:34240421-34240452 5.41935 
chr13:34243667-34243685 6 
chr13:34245084-34245116 5.46875 
chr13:34245866-34245914 5.60417 
chr13:34245953-34245975 5.90909 
chr13:34246657-34246680 5.69565 
chr13:34247984-34248012 5.75 
chr13:34251989-34252026 5.81081 
chr13:34253129-34253167 5.42105 
chr13:34254575-34254613 5.63158 
chr13:34254905-34254923 5.77778 
chr13:34255333-34255367 5.52941 
chr13:34258583-34258604 6 
chr13:34264309-34264327 6 
chr13:34264951-34264976 5.44 
chr13:34265968-34265988 5.95 
chr13:34266340-34266381 5.5122 
chr13:34272629-34272666 5.59459 
chr13:34273300-34273324 6 
chr13:34274152-34274168 6 
chr13:34275505-34275529 6 
chr13:34279305-34279333 5.42857 
chr13:34287482-34287562 5.8375 
chr13:34287586-34287663 5.83117 
chr13:34287847-34287873 5.88462 
chr13:34289120-34289152 5.3125 
chr13:34289321-34289350 5.44828 
chr13:34290175-34290221 5.1087 
chr13:34290401-34290429 5.28571 
chr13:34291830-34291843 6 
chr13:34293317-34293342 5.4 
chr13:34298669-34298703 5.5 
chr13:34298767-34298794 5.37037 
chr13:34300392-34300441 5.89796 
chr13:34300861-34300873 6 
chr13:34303985-34304006 6 
chr13:34309135-34309161 5.96154 
chr13:34310924-34310936 6 
chr13:34310944-34310962 6 
chr13:34313116-34313143 5.96296 
chr13:34314650-34314691 6 
chr13:34320194-34320208 6 
chr13:34321000-34321026 6 
chr13:34321647-34321688 5.39024 
chr13:34323046-34323124 5.78205 
chr13:34323172-34323228 5.60714 
chr13:34324938-34324975 5.2973 
chr13:34326288-34326321 5.57576 
chr13:34327621-34327649 5.67857 
chr13:34330352-34330406 5.57407 
chr13:34330753-34330822 5.62319 
chr13:34332881-34333000 5.69748 
chr13:34333090-34333158 5.67647 
chr13:34336582-34336595 6 
chr13:34336745-34336763 6 
chr13:34337412-34337431 5.78947 
chr13:34337900-34337931 5.6129 
chr13:34338677-34338709 5.5625 
chr13:34340349-34340382 5.90909 
chr13:34343734-34343772 5.71053 
chr13:34346058-34346119 5.55738 
chr13:34349013-34349041 5.60714 
chr13:34351023-34351038 5.93333 
chr13:34354149-34354162 6 
chr13:34355461-34355479 5.94444 
chr13:34357346-34357375 5.2069 
chr13:34357528-34357563 5.94286 
chr13:34358112-34358140 5.35714 
chr13:34358710-34358738 5.21429 
chr13:34359913-34359952 5.79487 
chr13:34361210-34361248 5.92105 
chr13:34369329-34369352 5.47826 
chr13:34371456-34371500 5.81818 
chr13:34372927-34372948 6 
chr13:34378350-34378378 5.60714 
chr13:34379407-34379435 5.75 
chr13:34382469-34382505 5.61111 
chr13:34384360-34384389 5.51724 
chr13:34384714-34384739 5.32 
chr13:34384755-34384796 5.4878 
chr13:34385225-34385265 5.45 
chr13:34387143-34387172 6 
chr13:34387483-34387505 5.72727 
chr13:34387806-34387856 5.64 
chr13:34388182-34388232 5.32 
chr13:34391942-34391976 5.41176 
chr13:34393018-34393039 6 
chr13:34395039-34395067 5.78571 
chr13:34397361-34397378 5.94118 
chr13:34402284-34402313 5.72414 
chr13:34408435-34408463 6 
chr13:34411862-34411895 5.18182 
chr13:34414015-34414032 5.76471 
chr13:34417215-34417232 6 
chr13:34419592-34419612 5.6 
chr13:34423179-34423228 5.81633 
chr13:34424013-34424036 5.56522 
chr13:34425658-34425671 5.92308 
chr13:34426812-34426850 5.68421 
chr13:34436392-34436404 6 
chr13:34436804-34436831 5.44444 
chr13:34439722-34439735 6 
chr13:34441004-34441020 5.8125 
chr13:34441055-34441088 5.39394 
chr13:34444866-34444897 5.74194 
chr13:34445598-34445615 5.82353 
chr13:34446028-34446053 5.48 
chr13:34446873-34446935 5.3871 
chr13:34448442-34448468 5.92308 
chr13:34451812-34451871 5.52542 
chr13:34451921-34451948 5.55556 
chr13:34452278-34452301 5.52174 
chr13:34453663-34453688 5.68 
chr13:34453748-34453776 5.53571 
chr13:34454718-34454750 5.71875 
chr13:34455191-34455208 5.82353 
chr13:34457639-34457658 5.73684 
chr13:34460670-34460696 6 
chr13:34460911-34460930 5.63158 
chr13:34467608-34467622 5.92857 
chr13:34467969-34467982 5.92308 
chr13:34468098-34468120 5.86364 
chr13:34470848-34470875 6 
chr13:34471418-34471444 5.69231 
chr13:34472821-34472848 5.44444 
chr13:34473336-34473361 5.84 
chr13:34474970-34474995 5.6 
chr13:34475956-34476000 5.36364 
chr13:34479920-34479954 5.88235 
chr13:34482744-34482781 6 
chr13:34483674-34483741 5.28358 
chr13:34489919-34489957 5.73684 
chr13:34490787-34490972 5.43243 
chr13:34494557-34494582 6 
chr13:34494968-34495000 5.59375 
chr13:34496287-34496299 6 
chr13:34498355-34498381 5.53846 
chr13:34498790-34498817 5.59259 
chr13:34498834-34498876 5.80952 
chr13:34499044-34499061 5.94118 
chr13:34499157-34499199 5.47619 
chr13:34499210-34499272 5.62903 
chr13:34499283-34499780 5.96982 
chr13:34499820-34499854 5.70588 
chr13:34500343-34500362 5.63158 
chr13:34500490-34500518 5.78571 
chr13:34501172-34501197 5.4 
chr13:34508118-34508168 5.18 
chr13:34508234-34508262 5.67857 
chr13:34508476-34508491 5.93333 
chr13:34508864-34508878 6 
chr13:34512321-34512340 6 
chr13:34514190-34514220 5.26667 
chr13:34514873-34514925 5.65385 
chr13:34516438-34516465 5.74074 
chr13:34524159-34524238 5.56962 
chr13:34524885-34524922 5.83784 
chr13:34525176-34525195 6 
chr13:34525370-34525382 6 
chr13:34527461-34527483 5.72727 
chr13:34531097-34531161 5.46875 
chr13:34534348-34534378 5.7 
chr13:34536880-34536907 5.59259 
chr13:34537356-34537384 5.35714 
chr13:34537933-34537966 5.72727 
chr13:34541292-34541317 5.72 
chr13:34541623-34541637 6 
chr13:34544211-34544234 5.6087 
chr13:34547277-34547300 5.82609 
chr13:34547728-34547802 5.89189 
chr13:34553455-34553477 5.59091 
chr13:34555000-34555026 5.69231 
chr13:34555098-34555162 5.40625 
chr13:34555346-34555368 6 
chr13:34557456-34557481 5.48 
chr13:34557613-34557644 5.22581 
chr13:34564668-34564687 5.63158 
chr13:34564815-34564845 5.6 
chr13:34566961-34567005 5.59091 
chr13:34568070-34568086 5.875 
chr13:34570477-34570500 5.73913 
chr13:34580656-34580675 5.89474 
chr13:34581665-34581692 5.37037 
chr13:34582000-34582023 5.91304 
chr13:34583178-34583208 5.8 
chr13:34591179-34591260 5.25926 
chr13:34591305-34591331 5.61538 
chr13:34592837-34592951 5.40351 
chr13:34593748-34593773 5.6 
chr13:34597851-34597900 5.5102 
chr13:34598457-34598480 5.78261 
chr13:34602170-34602208 5.78947 
chr13:34602436-34602461 5.72 
chr13:34603930-34603943 6 
chr13:34605798-34605813 6 
chr13:34607722-34607761 5.92308 
chr13:34608403-34608431 5.35714 
chr13:34610549-34610563 6 
chr13:34612890-34612911 5.90476 
chr13:34613745-34613823 5.55128 
chr13:34614550-34614583 5.9697 
chr13:34616175-34616190 6 
chr13:34617710-34617739 5.2069 
chr13:34617759-34617781 6 
chr13:34619402-34619426 5.66667 
chr13:34620876-34620898 5.59091 
chr13:34621781-34621797 5.8125 
chr13:34623212-34623226 5.92857 
chr13:34623731-34623761 5.7 
chr13:34629115-34629147 5.40625 
chr13:34629391-34629405 6 
chr13:34630063-34630083 6 
chr13:34631838-34631879 5.68293 
chr13:34632034-34632070 5.66667 
chr13:34632209-34632225 6 
chr13:34632706-34632740 5.97059 
chr13:34633110-34633156 5.82609 
chr13:34633993-34634008 6 
chr13:34636670-34636712 5.71429 
chr13:34637057-34637085 6 
chr13:34641789-34641822 5.27273 
chr13:34643145-34643169 5.54167 
chr13:34643738-34643753 5.86667 
chr13:34644032-34644057 6 
chr13:34644846-34644865 6 
chr13:34645921-34645947 5.5 
chr13:34646550-34646569 6 
chr13:34649107-34649129 6 
chr13:34652864-34652951 5.37931 
chr13:34653005-34653033 5.60714 
chr13:34653087-34653115 5.67857 
chr13:34653127-34653167 5.375 
chr13:34653192-34653278 5.45349 
chr13:34653813-34653842 5.65517 
chr13:34653862-34653944 5.62195 
chr13:34658128-34658149 5.95238 
chr13:34664691-34664711 6 
chr13:34665627-34665679 5.38462 
chr13:34674441-34674472 6 
chr13:34675367-34675395 5.60714 
chr13:34681145-34681179 5.82353 
chr13:34681202-34681233 5.48387 
chr13:34681622-34681655 5.84848 
chr13:34681774-34681812 5.36842 
chr13:34683066-34683090 5.375 
chr13:34685028-34685053 5.72 
chr13:34685372-34685391 6 
chr13:34686655-34686688 5.42424 
chr13:34690039-34690076 5.54054 
chr13:34690467-34690491 6 
chr13:34692181-34692216 6 
chr13:34696431-34696467 5.25 
chr13:34696996-34697028 5.53125 
chr13:34697418-34697445 6 
chr13:34699343-34699393 5.76 
chr13:34704104-34704120 5.8125 
chr13:34704533-34704547 6 
chr13:34707344-34707369 5.44 
chr13:34713532-34713629 5.40206 
chr13:34715746-34715758 6 
chr13:34719892-34719939 5.6383 
chr13:34724281-34724319 5.60526 
chr13:34732196-34732212 6 
chr13:34732745-34732818 5.43836 
chr13:34738367-34738412 6 
chr13:34739338-34739355 5.76471 
chr13:34739977-34740011 5.58824 
chr13:34740078-34740100 5.63636 
chr13:34741135-34741158 5.78261 
chr13:34741725-34741743 5.72222 
chr13:34745421-34745475 5.96296 
chr13:34746520-34746544 5.5 
chr13:34748172-34748198 5.88462 
chr13:34753324-34753359 6 
chr13:34754629-34754653 5.45833 
chr13:34756256-34756296 5.85 
chr13:34756739-34756761 5.63636 
chr13:34758230-34758260 5.93333 
chr13:34759923-34759938 5.86667 
chr13:34763299-34763334 5.71429 
chr13:34766000-34766028 5.35714 
chr13:34767066-34767104 5.44737 
chr13:34768283-34768313 5.36667 
chr13:34770114-34770130 5.875 
chr13:34770330-34770357 5.88889 
chr13:34772870-34772890 5.7 
chr13:34775520-34775549 5.58621 
chr13:34781025-34781045 6 
chr13:34783664-34783676 6 
chr13:34786963-34787000 5.72973 
chr13:34788906-34788925 6 
chr13:34791142-34791181 5.84615 
chr13:34791457-34791493 5.41667 
chr13:34792653-34792677 5.54167 
chr13:34802874-34802929 5.54545 
chr13:34802944-34803105 5.34161 
chr13:34803127-34803168 5.82927 
chr13:34803179-34803329 5.34 
chr13:34803651-34803670 6 
chr13:34803768-34803793 5.76 
chr13:34804177-34804224 5.87234 
chr13:34804391-34804425 5.79412 
chr13:34805147-34805208 5.27869 
chr13:34805349-34805389 5.4 
chr13:34810000-34810023 5.86957 
chr13:34811360-34811411 5.88235 
chr13:34812611-34812633 5.90909 
chr13:34814016-34814043 6 
chr13:34819182-34819215 5.60606 
chr13:34820725-34820759 5.64706 
chr13:34824683-34824695 6 
chr13:34827758-34827776 5.83333 
chr13:34828062-34828169 5.46729 
chr13:34829769-34829861 5.78261 
chr13:34830540-34830555 6 
chr13:34835636-34835662 6 
chr13:34837723-34837752 5.82759 
chr13:34840270-34840293 5.86957 
chr13:34840788-34840809 5.52381 
chr13:34841583-34841629 5.73913 
chr13:34844082-34844112 5.66667 
chr13:34845105-34845128 5.6087 
chr13:34848666-34848686 5.75 
chr13:34849532-34849562 5.7 
chr13:34849698-34849831 5.74436 
chr13:34850305-34850318 6 
chr13:34854528-34854544 6 
chr13:34856140-34856171 5.35484 
chr13:34857152-34857208 5.76786 
chr13:34859054-34859073 5.63158 
chr13:34859232-34859247 5.93333 
chr13:34859536-34859683 5.60544 
chr13:34861624-34861646 5.68182 
chr13:34862029-34862043 6 
chr13:34866148-34866162 6 
chr13:34868557-34868571 6 
chr13:34869554-34869579 5.32 
chr13:34869750-34869777 5.40741 
chr13:34870255-34870302 5.53191 
chr13:34872381-34872413 5.96875 
chr13:34873081-34873110 5.48276 
chr13:34876059-34876084 5.72 
chr13:34880598-34880625 5.55556 
chr13:34882697-34882733 5.83333 
chr13:34884000-34884023 5.43478 
chr13:34887640-34887666 5.76923 
chr13:34887738-34887761 5.78261 
chr13:34887988-34888008 5.65 
chr13:34892783-34892813 5.3 
chr13:34894147-34894191 5.75 
chr13:34899175-34899196 5.61905 
chr13:34899564-34899585 5.71429 
chr13:34901953-34902000 5.85106 
chr13:34903269-34903315 5.73913 
chr13:34903500-34903552 5.71154 
chr13:34904074-34904115 5.21951 
chr13:34905338-34905365 5.37037 
chr13:34911827-34911941 5.38596 
chr13:34915500-34915529 5.17241 
chr13:34915607-34915643 5.88889 
chr13:34916619-34916638 5.84211 
chr13:34923073-34923104 5.93548 
chr13:34924837-34924885 5.5 
chr13:34924922-34924970 5.5 
chr13:34925235-34925250 6 
chr13:34925275-34925330 5.58182 
chr13:34925419-34925450 5.6129 
chr13:34925577-34925619 5.59524 
chr13:34925639-34925664 5.6 
chr13:34926471-34926500 5.7931 
chr13:34926719-34926747 5.53571 
chr13:34928996-34929035 5.76923 
chr13:34929045-34929058 6 
chr13:34931040-34931085 6 
chr13:34932820-34932839 5.73684 
chr13:34934426-34934440 6 
chr13:34937050-34937074 6 
chr13:34939519-34939538 5.78947 
chr13:34939610-34939635 5.44 
chr13:34942437-34942467 5.6 
chr13:34944843-34944862 5.68421 
chr13:34946613-34946644 5.41935 
chr13:34948886-34948900 6 
chr13:34952388-34952410 5.81818 
chr13:34956293-34956317 5.91667 
chr13:34957841-34957873 5.90625 
chr13:34959146-34959172 5.53846 
chr13:34959218-34959240 5.95455 
chr13:34960543-34960596 5.81132 
chr13:34966594-34966643 5.85714 
chr13:34967179-34967197 6 
chr13:34967974-34967994 5.6 
chr13:34968743-34968764 5.95238 
chr13:34970097-34970132 5.31429 
chr13:34970970-34971000 5.23333 
chr13:34971009-34971044 5.25714 
chr13:34971511-34971537 5.53846 
chr13:34971955-34971980 5.36 
chr13:34972251-34972285 5.91176 
chr13:34972388-34972404 5.8125 
chr13:34972565-34972602 5.27027 
chr13:34974671-34974696 5.64 
chr13:34976398-34976420 5.59091 
chr13:34976442-34976467 5.44 
chr13:34977197-34977234 6 
chr13:34977585-34977599 6 
chr13:34978593-34978656 5.69841 
chr13:34978707-34978727 5.9 
chr13:34989411-34989445 5.82353 
chr13:34990229-34990248 5.63158 
chr13:34990877-34990904 5.7037 
chr13:34990935-34990986 5.41176 
chr13:34991760-34991805 5.77778 
chr13:34992934-34992950 5.8125 
chr13:34993551-34993569 5.72222 
chr13:34994812-34994831 5.84211 
chr13:35001585-35001610 6 
chr13:35007752-35007781 5.48276 
chr13:35011303-35011328 5.4 
chr13:35011607-35011639 5.625 
chr13:35012572-35012595 5.95652 
chr13:35016462-35016480 6 
chr13:35021009-35021094 5.72941 
chr13:35025950-35025964 6 
chr13:35027125-35027138 6 
chr13:35028245-35028263 6 
chr13:35030029-35030050 5.57143 
chr13:35031405-35031428 5.47826 
chr13:35036280-35036317 5.40541 
chr13:35037585-35037736 5.72848 
chr13:35042206-35042221 5.93333 
chr13:35042375-35042388 6 
chr13:35046265-35046315 5.62 
chr13:35050592-35050613 5.57143 
chr13:35050780-35050805 5.32 
chr13:35052048-35052075 6 
chr13:35054393-35054407 6 
chr13:35060467-35060482 5.86667 
chr13:35061313-35061344 5.6129 
chr13:35062858-35062937 5.60759 
chr13:35065362-35065482 5.6 
chr13:35074343-35074664 5.80062 
chr13:35075232-35075255 5.56522 
chr13:35078060-35078080 5.6 
chr13:35079056-35079096 5.325 
chr13:35079511-35079536 5.96 
chr13:35080276-35080506 5.86087 
chr13:35082069-35082084 6 
chr13:35082165-35082188 5.95652 
chr13:35084034-35084069 5.68571 
chr13:35085027-35085053 5.61538 
chr13:35090973-35090997 6 
chr13:35091776-35091804 5.28571 
chr13:35093442-35093478 5.36111 
chr13:35093913-35093942 5.68966 
chr13:35096115-35096135 5.9 
chr13:35096304-35096323 5.89474 
chr13:35098129-35098142 5.92308 
chr13:35102524-35102548 5.54167 
chr13:35106869-35106890 5.90476 
chr13:35107743-35107768 5.32 
chr13:35112061-35112093 5.96875 
chr13:35112257-35112279 5.54545 
chr13:35113941-35114003 5.90323 
chr13:35115849-35115861 6 
chr13:35117172-35117202 5.3 
chr13:35117836-35117877 5.41463 
chr13:35118000-35118024 5.70833 
chr13:35125249-35125276 5.74074 
chr13:35133919-35133950 5.41935 
chr13:35134736-35134765 5.55172 
chr13:35137716-35137741 5.76 
chr13:35138496-35138510 5.92857 
chr13:35139874-35139891 5.88235 
chr13:35141539-35141553 6 
chr13:35141594-35141636 5.85714 
chr13:35147419-35147441 5.77273 
chr13:35147608-35147630 5.81818 
chr13:35151310-35151328 6 
chr13:35151480-35151506 6 
chr13:35152129-35152166 5.78378 
chr13:35156988-35157006 6 
chr13:35158174-35158199 5.32 
chr13:35159995-35160014 5.84211 
chr13:35160071-35160316 5.81633 
chr13:35160471-35160500 5.24138 
chr13:35163807-35163848 5.36585 
chr13:35165968-35166000 5.46875 
chr13:35166005-35166021 5.875 
chr13:35169110-35169184 5.5 
chr13:35169247-35169279 6 
chr13:35169660-35169753 5.55914 
chr13:35173692-35173720 5.67857 
chr13:35175407-35175509 5.86275 
chr13:35176624-35176645 5.71429 
chr13:35176724-35176748 5.66667 
chr13:35176907-35176924 5.88235 
chr13:35177082-35177099 6 
chr13:35180537-35180560 6 
chr13:35181033-35181057 5.70833 
chr13:35182500-35182530 5.26667 
chr13:35182557-35182584 5.37037 
chr13:35184155-35184190 5.65714 
chr13:35185545-35185564 5.63158 
chr13:35197150-35197164 6 
chr13:35197974-35198016 5.66667 
chr13:35198168-35198186 6 
chr13:35199947-35199975 5.75 
chr13:35200325-35200350 5.6 
chr13:35201080-35201108 6 
chr13:35207470-35207500 5.3 
chr13:35212601-35212623 5.54545 
chr13:35213405-35213429 5.45833 
chr13:35213905-35213920 6 
chr13:35216377-35216450 5.94521 
chr13:35219073-35219094 5.66667 
chr13:35220612-35220644 5.875 
chr13:35221049-35221061 6 
chr13:35221127-35221148 5.95238 
chr13:35221454-35221479 5.84 
chr13:35221586-35221619 5.18182 
chr13:35222296-35222327 5.35484 
chr13:35226961-35226986 5.32 
chr13:35227908-35227941 5.39394 
chr13:35228756-35228770 6 
chr13:35231510-35231523 6 
chr13:35231675-35231692 6 
chr13:35237276-35237312 5.19444 
chr13:35242754-35242780 5.38462 
chr13:35243353-35243385 5.65625 
chr13:35244276-35244311 5.48571 
chr13:35244344-35244381 5.37838 
chr13:35247752-35247783 5.32258 
chr13:35249642-35249686 5.56818 
chr13:35252182-35252237 5.50909 
chr13:35254497-35254516 6 
chr13:35254662-35254688 5.30769 
chr13:35255081-35255108 5.44444 
chr13:35255487-35255530 5.76744 
chr13:35256959-35256984 6 
chr13:35257182-35257199 5.76471 
chr13:35259497-35259509 6 
chr13:35262859-35262904 5.55556 
chr13:35263873-35263910 5.91892 
chr13:35270011-35270027 6 
chr13:35270665-35270678 5.92308 
chr13:35272127-35272169 6 
chr13:35279555-35279603 5.85417 
chr13:35284592-35284607 5.86667 
chr13:35285065-35285090 5.36 
chr13:35287139-35287159 5.95 
chr13:35289389-35289418 5.37931 
chr13:35290268-35290287 6 
chr13:35292074-35292099 5.32 
chr13:35292264-35292291 5.55556 
chr13:35294489-35294507 6 
chr13:35298411-35298460 5.87755 
chr13:35299321-35299333 6 
chr13:35301172-35301184 6 
chr13:35301296-35301331 5.74286 
chr13:35304424-35304446 6 
chr13:35304859-35304876 6 
chr13:35305461-35305500 5.79487 
chr13:35305661-35305684 5.82609 
chr13:35306785-35306807 5.68182 
chr13:35307193-35307217 5.45833 
chr13:35310904-35310948 5.25 
chr13:35315000-35315043 5.90698 
chr13:35315397-35315439 5.7619 
chr13:35315451-35315708 5.61089 
chr13:35315720-35316000 5.76786 
chr13:35316005-35316184 5.72067 
chr13:35318543-35318571 5.46429 
chr13:35319766-35319787 5.52381 
chr13:35320590-35320640 5.24 
chr13:35327157-35327191 6 
chr13:35327575-35327593 6 
chr13:35332908-35332933 5.68 
chr13:35336903-35336935 5.59375 
chr13:35337543-35337583 5.9 
chr13:35342208-35342237 5.44828 
chr13:35342507-35342526 5.84211 
chr13:35344029-35344050 5.85714 
chr13:35345209-35345233 5.375 
chr13:35348669-35348692 5.52174 
chr13:35349396-35349425 5.75862 
chr13:35351170-35351189 6 
chr13:35351623-35351639 5.9375 
chr13:35351795-35351808 6 
chr13:35352535-35352554 6 
chr13:35352644-35352671 5.2963 
chr13:35352843-35352874 5.25806 
chr13:35356090-35356126 5.44444 
chr13:35356165-35356207 5.59524 
chr13:35358853-35358884 5.32258 
chr13:35359172-35359185 6 
chr13:35361248-35361277 5.65517 
chr13:35361762-35361787 6 
chr13:35366265-35366290 5.76 
chr13:35366306-35366327 5.61905 
chr13:35370213-35370239 5.5 
chr13:35378824-35378857 5.60606 
chr13:35389348-35389372 6 
chr13:35391076-35391105 5.51724 
chr13:35392342-35392396 5.92593 
chr13:35393036-35393062 5.96154 
chr13:35395857-35395888 5.09677 
chr13:35396509-35396560 5.41176 
chr13:35399906-35399934 5.96429 
chr13:35403451-35403463 6 
chr13:35404169-35404187 6 
chr13:35405405-35405421 6 
chr13:35406603-35406618 6 
chr13:35411392-35411418 6 
chr13:35412358-35412390 5.90625 
chr13:35414241-35414325 5.44048 
chr13:35414336-35414415 5.34177 
chr13:35414445-35414543 5.44898 
chr13:35415313-35415355 5.2619 
chr13:35417635-35417661 5.57692 
chr13:35417968-35418008 6 
chr13:35421758-35421777 5.68421 
chr13:35422672-35422695 5.65217 
chr13:35424410-35424436 5.38462 
chr13:35426333-35426380 5.65957 
chr13:35430272-35430311 6 
chr13:35431764-35431792 5.17857 
chr13:35432595-35432640 5.97778 
chr13:35435222-35435242 5.6 
chr13:35435783-35435810 5.88889 
chr13:35437700-35437720 5.9 
chr13:35439480-35439519 5.82051 
chr13:35439636-35439667 5.35484 
chr13:35440427-35440450 6 
chr13:35440534-35440551 5.82353 
chr13:35443422-35443443 5.66667 
chr13:35448442-35448466 5.70833 
chr13:35449902-35449939 6 
chr13:35450091-35450115 5.91667 
chr13:35451239-35451270 5.32258 
chr13:35453495-35453508 6 
chr13:35459825-35460239 5.78019 
chr13:35461921-35461944 5.6087 
chr13:35461959-35461994 5.34286 
chr13:35462336-35462366 5.26667 
chr13:35463713-35463749 5.77778 
chr13:35465752-35465790 5.84211 
chr13:35468065-35468093 5.53571 
chr13:35468506-35468529 6 
chr13:35469569-35469589 6 
chr13:35470039-35470069 5.9 
chr13:35471103-35471134 5.90323 
chr13:35471874-35471938 5.29688 
chr13:35472344-35472356 6 
chr13:35472862-35472904 5.95238 
chr13:35475217-35475271 5.98148 
chr13:35475399-35475418 5.63158 
chr13:35476387-35476409 6 
chr13:35478418-35478446 5.25 
chr13:35482570-35482777 5.80676 
chr13:35483872-35483892 6 
chr13:35484708-35484729 5.52381 
chr13:35486319-35486350 5.16129 
chr13:35486678-35486705 6 
chr13:35492198-35492223 5.76 
chr13:35492686-35492699 6 
chr13:35492923-35492974 5.4902 
chr13:35494537-35494565 5.32143 
chr13:35494611-35494624 5.92308 
chr13:35495894-35495911 5.76471 
chr13:35497427-35497473 5.71739 
chr13:35498188-35498526 5.78994 
chr13:35499859-35499886 5.25926 
chr13:35501671-35501692 5.66667 
chr13:35507074-35507093 5.63158 
chr13:35507486-35507509 6 
chr13:35509394-35509410 5.875 
chr13:35509563-35509588 5.32 
chr13:35512668-35512682 5.92857 
chr13:35513190-35513214 5.5 
chr13:35516614-35516684 5.47143 
chr13:35516972-35516984 6 
chr13:35518198-35518222 5.95833 
chr13:35519880-35519907 5.33333 
chr13:35520729-35520756 6 
chr13:35521954-35521978 5.5 
chr13:35524628-35524757 5.21705 
chr13:35530335-35530364 5.27586 
chr13:35530517-35530538 5.57143 
chr13:35531145-35531239 5.74468 
chr13:35534462-35534508 5.32609 
chr13:35536399-35536440 5.41463 
chr13:35538029-35538048 5.73684 
chr13:35540758-35540798 5.675 
chr13:35541091-35541106 5.86667 
chr13:35543000-35543042 5.69048 
chr13:35543511-35543538 5.7037 
chr13:35545946-35545964 5.88889 
chr13:35550765-35550801 5.88889 
chr13:35551060-35551089 5.48276 
chr13:35553656-35553671 5.86667 
chr13:35554204-35554221 5.76471 
chr13:35554326-35554348 5.59091 
chr13:35554554-35554616 5.93548 
chr13:35556082-35556104 5.77273 
chr13:35556135-35556162 5.33333 
chr13:35557152-35557167 6 
chr13:35558149-35558170 5.71429 
chr13:35558424-35558440 6 
chr13:35564621-35564642 5.66667 
chr13:35566306-35566405 5.9596 
chr13:35566804-35566822 5.83333 
chr13:35566975-35567000 5.44 
chr13:35568335-35568365 6 
chr13:35569557-35569579 5.68182 
chr13:35569616-35569639 5.73913 
chr13:35570443-35570474 5.51613 
chr13:35570601-35570622 5.80952 
chr13:35570896-35570916 5.6 
chr13:35573773-35573805 5.40625 
chr13:35574691-35574750 5.44068 
chr13:35575000-35575019 5.73684 
chr13:35575093-35575115 5.86364 
chr13:35580158-35580187 5.41379 
chr13:35584713-35584726 6 
chr13:35584863-35584917 5.92593 
chr13:35586031-35586046 5.93333 
chr13:35589264-35589297 5.60606 
chr13:35590358-35590419 5.44262 
chr13:35590726-35590765 5.82051 
chr13:35592187-35592207 5.8 
chr13:35593424-35593448 6 
chr13:35598816-35598849 5.75758 
chr13:35599837-35599886 5.5102 
chr13:35603369-35603394 5.68 
chr13:35604257-35604292 5.42857 
chr13:35608608-35608625 5.82353 
chr13:35609150-35609185 5.14286 
chr13:35609257-35609280 5.43478 
chr13:35612127-35612155 5.64286 
chr13:35612217-35612248 5.74194 
chr13:35616000-35616032 5.25 
chr13:35617500-35617528 5.35714 
chr13:35617828-35617856 5.67857 
chr13:35618740-35618782 6 
chr13:35618952-35618988 5.80556 
chr13:35619561-35619577 5.875 
chr13:35619827-35619880 5.64151 
chr13:35620778-35620817 5.20513 
chr13:35621338-35621369 5.74194 
chr13:35623983-35624000 5.94118 
chr13:35626570-35626597 5.62963 
chr13:35627082-35627105 5.86957 
chr13:35628748-35628793 5.86667 
chr13:35629678-35629707 5.17241 
chr13:35631565-35631581 6 
chr13:35633880-35633915 5.77143 
chr13:35638168-35638190 5.81818 
chr13:35639804-35639845 5.2439 
chr13:35640970-35640993 5.65217 
chr13:35646673-35646709 5.80556 
chr13:35648402-35648456 5.46296 
chr13:35649872-35649898 5.42308 
chr13:35653158-35653177 6 
chr13:35661437-35661464 5.44444 
chr13:35664045-35664064 5.63158 
chr13:35664194-35664224 5.9 
chr13:35668102-35668125 5.43478 
chr13:35671232-35671247 5.86667 
chr13:35673162-35673175 6 
chr13:35673335-35673348 6 
chr13:35679453-35679487 5.52941 
chr13:35681713-35681738 5.36 
chr13:35683033-35683060 5.96296 
chr13:35684170-35684184 6 
chr13:35686050-35686066 6 
chr13:35687723-35687773 5.88 
chr13:35689466-35689486 5.75 
chr13:35691631-35691655 5.5 
chr13:35695237-35695260 6 
chr13:35695822-35695840 5.72222 
chr13:35698616-35698979 5.62259 
chr13:35699961-35699997 6 
chr13:35702217-35702239 5.5 
chr13:35703540-35703580 5.225 
chr13:35706285-35706305 5.85 
chr13:35708823-35708850 5.25926 
chr13:35710045-35710085 5.3 
chr13:35712596-35712608 6 
chr13:35713125-35713157 5.5 
chr13:35713194-35713210 6 
chr13:35713881-35713904 6 
chr13:35715397-35715415 6 
chr13:35717910-35717952 5.47619 
chr13:35718027-35718056 6 
chr13:35723191-35723204 6 
chr13:35724930-35724963 6 
chr13:35725251-35725271 5.85 
chr13:35725680-35725693 6 
chr13:35727172-35727187 6 
chr13:35729269-35729289 6 
chr13:35730508-35730528 5.65 
chr13:35731732-35731759 5.51852 
chr13:35735312-35735349 5.59459 
chr13:35736664-35736759 5.45263 
chr13:35739803-35739836 5.75758 
chr13:35740832-35740868 5.47222 
chr13:35741829-35741855 5.5 
chr13:35745334-35745370 5.58333 
chr13:35749859-35749891 5.125 
chr13:35749939-35749957 5.77778 
chr13:35753667-35753697 6 
chr13:35753798-35753810 6 
chr13:35756319-35756359 5.275 
chr13:35761111-35761211 5.48 
chr13:35761600-35761640 5.425 
chr13:35763037-35763070 5.60606 
chr13:35767192-35767208 5.875 
chr13:35769527-35769548 6 
chr13:35770583-35770613 5.4 
chr13:35772207-35772231 5.58333 
chr13:35772289-35772317 5.21429 
chr13:35782354-35782388 5.79412 
chr13:35784414-35784441 5.85185 
chr13:35785206-35785224 5.83333 
chr13:35785955-35785987 5.9375 
chr13:35786137-35786158 6 
chr13:35786477-35786504 5.2963 
chr13:35787164-35787192 5.32143 
chr13:35789481-35789517 5.47222 
chr13:35789736-35789764 5.71429 
chr13:35790116-35790144 5.35714 
chr13:35790190-35790216 5.38462 
chr13:35792433-35792457 5.375 
chr13:35793317-35793366 5.95918 
chr13:35795478-35795503 5.64 
chr13:35797268-35797280 6 
chr13:35800821-35800834 6 
chr13:35801873-35801902 5.34483 
chr13:35803160-35803172 6 
chr13:35810543-35810596 6 
chr13:35810746-35810769 5.56522 
chr13:35822717-35822758 5.58537 
chr13:35823286-35823340 5.68519 
chr13:35828392-35828424 5.28125 
chr13:35828446-35828474 5.64286 
chr13:35832307-35832319 6 
chr13:35835649-35835661 6 
chr13:35839243-35839275 5.3125 
chr13:35841781-35841815 5.32353 
chr13:35841965-35841986 5.71429 
chr13:35851759-35851780 6 
chr13:35852226-35852289 5.71429 
chr13:35856048-35856061 6 
chr13:35858049-35858084 5.17143 
chr13:35858124-35858147 6 
chr13:35859727-35859755 5.5 
chr13:35860904-35860928 6 
chr13:35864651-35864678 5.25926 
chr13:35864856-35864885 5.37931 
chr13:35866084-35866121 5.24324 
chr13:35869189-35869208 5.84211 
chr13:35869241-35869296 5.69091 
chr13:35870517-35870538 5.57143 
chr13:35870689-35870705 5.9375 
chr13:35872309-35872407 5.65306 
chr13:35878468-35878490 6 
chr13:35878877-35878900 5.43478 
chr13:35879075-35879101 5.30769 
chr13:35882575-35882838 5.8365 
chr13:35883148-35883170 5.72727 
chr13:35885116-35885145 5.24138 
chr13:35885455-35885478 5.69565 
chr13:35886225-35886245 5.7 
chr13:35897846-35897876 5.96667 
chr13:35909822-35909846 6 
chr13:35919551-35919570 5.68421 
chr13:35921791-35921856 5.6 
chr13:35922840-35922854 6 
chr13:35924865-35924910 6 
chr13:35927050-35927068 6 
chr13:35929550-35929574 5.75 
chr13:35930071-35930105 5.26471 
chr13:35931413-35931445 5.6875 
chr13:35933945-35933992 5.74468 
chr13:35935526-35935539 6 
chr13:35936179-35936205 5.34615 
chr13:35936475-35936500 5.8 
chr13:35936953-35936981 5.42857 
chr13:35940740-35940765 5.48 
chr13:35940839-35940868 5.34483 
chr13:35941273-35941298 6 
chr13:35941680-35941698 5.83333 
chr13:35942967-35943000 5.18182 
chr13:35943293-35943306 6 
chr13:35945433-35945461 5.46429 
chr13:35947844-35947862 6 
chr13:35954591-35954606 6 
chr13:35956052-35956080 5.35714 
chr13:35958658-35958675 6 
chr13:35959387-35959431 5.27273 
chr13:35959839-35959865 6 
chr13:35960204-35960236 5.46875 
chr13:35961510-35961534 5.625 
chr13:35963150-35963169 5.84211 
chr13:35964107-35964140 5.87879 
chr13:35965411-35965435 5.875 
chr13:35966594-35966629 5.77143 
chr13:35968000-35968030 5.83333 
chr13:35968936-35968952 5.9375 
chr13:35974333-35974359 5.92308 
chr13:35976568-35976591 5.43478 
chr13:35977304-35977342 5.42105 
chr13:35978738-35978757 5.63158 
chr13:35978885-35978906 5.52381 
chr13:35979500-35979522 5.59091 
chr13:35981076-35981110 5.67647 
chr13:35985760-35985803 5.83721 
chr13:35992414-35992444 5.2 
chr13:35994219-35994251 5.1875 
chr13:35995098-35995157 5.22034 
chr13:35996213-35996239 5.84615 
chr13:35996275-35996297 5.54545 
chr13:36002263-36002286 5.65217 
chr13:36003592-36003609 5.82353 
chr13:36003937-36003966 6 
chr13:36006232-36006252 5.7 
chr13:36006951-36006983 5.53125 
chr13:36007786-36007825 5.15385 
chr13:36009150-36009177 5.85185 
chr13:36010844-36010859 6 
chr13:36014005-36014034 5.75862 
chr13:36016165-36016183 5.77778 
chr13:36019919-36019964 5.86667 
chr13:36020922-36020972 5.48 
chr13:36022367-36022408 5.17073 
chr13:36024447-36024472 5.6 
chr13:36025236-36025273 5.64865 
chr13:36025777-36025806 5.48276 
chr13:36029000-36029034 6 
chr13:36029534-36029561 5.66667 
chr13:36031121-36031151 6 
chr13:36033142-36033170 5.85714 
chr13:36034432-36034449 5.82353 
chr13:36039052-36039065 6 
chr13:36043236-36043252 6 
chr13:36050433-36050487 6 
chr13:36054041-36054067 5.26923 
chr13:36058371-36058425 5.92593 
chr13:36058555-36058570 5.86667 
chr13:36061424-36061453 5.68966 
chr13:36069145-36069169 5.91667 
chr13:36069298-36069314 5.875 
chr13:36069717-36069748 5.45161 
chr13:36070768-36070809 5.80488 
chr13:36076636-36076654 5.72222 
chr13:36077034-36077061 5.25926 
chr13:36077691-36077728 5.16216 
chr13:36080193-36080210 5.88235 
chr13:36082937-36082960 5.82609 
chr13:36083336-36083356 5.8 
chr13:36083510-36083537 5.7037 
chr13:36084757-36084800 5.18605 
chr13:36087439-36087462 6 
chr13:36091581-36091606 5.36 
chr13:36095288-36095327 5.25641 
chr13:36096368-36096387 5.84211 
chr13:36096612-36096638 6 
chr13:36098373-36098385 6 
chr13:36099690-36099730 5.75 
chr13:36101151-36101184 5.75758 
chr13:36104573-36104592 5.84211 
chr13:36109430-36109462 5.625 
chr13:36110773-36110819 5.76087 
chr13:36112293-36112322 5.17241 
chr13:36114052-36114074 6 
chr13:36115862-36115893 6 
chr13:36117796-36117811 5.93333 
chr13:36118725-36118789 5.375 
chr13:36120681-36120702 5.57143 
chr13:36121117-36121135 5.94444 
chr13:36123454-36123490 5.55556 
chr13:36127715-36127759 5.34091 
chr13:36128758-36128772 6 
chr13:36134067-36134081 6 
chr13:36134960-36134988 5.82143 
chr13:36137252-36137309 5.82456 
chr13:36137747-36137773 5.26923 
chr13:36139109-36139122 6 
chr13:36139307-36139350 6 
chr13:36140500-36140517 6 
chr13:36142803-36142827 5.375 
chr13:36144147-36144181 5.94118 
chr13:36146850-36146880 6 
chr13:36148517-36148568 5.72549 
chr13:36150238-36150266 5.85714 
chr13:36152924-36152952 5.5 
chr13:36154258-36154282 5.54167 
chr13:36155868-36155887 5.63158 
chr13:36156021-36156052 5.96774 
chr13:36156422-36156456 5.67647 
chr13:36158451-36158463 6 
chr13:36158621-36158649 5.35714 
chr13:36162199-36162214 6 
chr13:36165921-36165935 5.92857 
chr13:36167059-36167102 6 
chr13:36168241-36168272 5.32258 
chr13:36169084-36169123 6 
chr13:36170215-36170263 5.79167 
chr13:36173079-36173113 5.61765 
chr13:36175898-36175932 5.91176 
chr13:36179032-36179060 5.28571 
chr13:36180480-36180500 5.6 
chr13:36182733-36182751 5.77778 
chr13:36184545-36184561 5.9375 
chr13:36185093-36185121 5.39286 
chr13:36187196-36187235 5.61538 
chr13:36187740-36187771 5.87097 
chr13:36189264-36189285 5.80952 
chr13:36189424-36189439 6 
chr13:36198179-36198212 5.81818 
chr13:36198785-36198811 5.30769 
chr13:36198888-36198914 5.30769 
chr13:36199764-36199801 5.32432 
chr13:36204179-36204226 5.6383 
chr13:36204506-36204542 5.86111 
chr13:36205775-36205793 6 
chr13:36207153-36207165 6 
chr13:36208154-36208175 5.66667 
chr13:36209306-36209347 5.4878 
chr13:36214093-36214107 6 
chr13:36216427-36216465 5.60526 
chr13:36222317-36222339 6 
chr13:36223159-36223184 5.76 
chr13:36226477-36226489 6 
chr13:36226823-36226844 5.95238 
chr13:36227465-36227480 6 
chr13:36229602-36229637 5.28571 
chr13:36232059-36232085 5.42308 
chr13:36232599-36232617 5.77778 
chr13:36234084-36234096 6 
chr13:36238120-36238136 6 
chr13:36240547-36240559 6 
chr13:36242452-36242486 5.91176 
chr13:36247784-36247821 5.37838 
chr13:36252099-36252127 6 
chr13:36252559-36252571 6 
chr13:36253259-36253490 5.5974 
chr13:36253500-36253530 5.73333 
chr13:36255604-36255672 5.89706 
chr13:36256142-36256154 6 
chr13:36258923-36258955 5.78125 
chr13:36259695-36259707 6 
chr13:36261882-36261896 6 
chr13:36262153-36262190 5.7027 
chr13:36264090-36264122 5.53125 
chr13:36264322-36264366 5.88636 
chr13:36264691-36264716 6 
chr13:36265960-36266006 5.45652 
chr13:36269027-36269042 6 
chr13:36272271-36272288 5.94118 
chr13:36273054-36273089 5.42857 
chr13:36273131-36273154 5.56522 
chr13:36275842-36275870 5.82143 
chr13:36276519-36276542 5.78261 
chr13:36277583-36277617 5.64706 
chr13:36278037-36278058 5.66667 
chr13:36280135-36280178 5.81395 
chr13:36280772-36280800 5.39286 
chr13:36281000-36281024 5.375 
chr13:36281198-36281228 5.96667 
chr13:36284576-36284595 6 
chr13:36288871-36288905 5.38235 
chr13:36290308-36290320 6 
chr13:36291795-36291810 5.86667 
chr13:36294448-36294468 6 
chr13:36294790-36294807 6 
chr13:36296253-36296298 5.51111 
chr13:36297008-36297040 5.53125 
chr13:36299777-36299853 5.81579 
chr13:36301267-36301315 5.39583 
chr13:36301542-36301562 5.8 
chr13:36301688-36301719 6 
chr13:36302699-36302729 6 
chr13:36304436-36304467 5.83871 
chr13:36306219-36306258 5.5641 
chr13:36307470-36307489 6 
chr13:36310434-36310455 5.66667 
chr13:36311921-36312000 5.70886 
chr13:36313551-36313596 5.57778 
chr13:36313885-36313907 5.5 
chr13:36321015-36321051 5.63889 
chr13:36322072-36322131 5.81356 
chr13:36326227-36326245 5.72222 
chr13:36326556-36326604 5.16667 
chr13:36327793-36327829 5.41667 
chr13:36328094-36328136 5.7619 
chr13:36328168-36328189 5.57143 
chr13:36335487-36335640 5.60131 
chr13:36335657-36335964 5.53094 
chr13:36336005-36336355 5.53714 
chr13:36336366-36336533 5.63473 
chr13:36336549-36336884 5.50149 
chr13:36336892-36337000 5.58333 
chr13:36337016-36337416 5.6225 
chr13:36337435-36337473 5.55263 
chr13:36337500-36337644 5.50694 
chr13:36337654-36337916 5.5 
chr13:36338214-36338273 5.47458 
chr13:36339175-36339198 6 
chr13:36340836-36340868 5.5 
chr13:36340882-36341137 5.65098 
chr13:36342006-36342027 5.61905 
chr13:36353144-36353166 5.86364 
chr13:36361210-36361246 5.66667 
chr13:36361777-36361805 5.57143 
chr13:36362948-36362960 6 
chr13:36367633-36367672 5.51282 
chr13:36370062-36370101 5.92308 
chr13:36371799-36371814 6 
chr13:36374837-36374868 5.77419 
chr13:36375020-36375034 6 
chr13:36376468-36376480 6 
chr13:36377854-36377867 6 
chr13:36378259-36378279 5.6 
chr13:36378433-36378445 6 
chr13:36382923-36382944 5.80952 
chr13:36383000-36383026 5.34615 
chr13:36384023-36384038 6 
chr13:36387855-36387881 5.53846 
chr13:36388400-36388417 5.76471 
chr13:36392982-36393025 5.67442 
chr13:36393185-36393215 5.53333 
chr13:36395790-36395824 5.67647 
chr13:36396260-36396300 5.725 
chr13:36396776-36396803 5.66667 
chr13:36397492-36397515 6 
chr13:36400660-36400694 5.94118 
chr13:36405412-36405443 5.29032 
chr13:36412202-36412238 5.91667 
chr13:36415655-36415674 5.73684 
chr13:36416365-36416387 6 
chr13:36419505-36419538 5.24242 
chr13:36421755-36421790 5.94286 
chr13:36426113-36426158 5.75556 
chr13:36432149-36432165 6 
chr13:36436169-36436188 6 
chr13:36438701-36438722 6 
chr13:36440590-36440602 6 
chr13:36440752-36440765 6 
chr13:36441985-36442110 5.84 
chr13:36442159-36442172 6 
chr13:36442705-36442754 5.32653 
chr13:36447397-36447431 5.94118 
chr13:36450474-36450500 5.42308 
chr13:36450584-36450597 6 
chr13:36452052-36452065 5.92308 
chr13:36453994-36454020 5.69231 
chr13:36458655-36458686 5.22581 
chr13:36459476-36459500 5.58333 
chr13:36460144-36460161 6 
chr13:36462015-36462042 6 
chr13:36468265-36468286 5.80952 
chr13:36469881-36469897 5.9375 
chr13:36470060-36470080 5.6 
chr13:36470675-36470691 6 
chr13:36472873-36472891 6 
chr13:36473475-36473522 5.91489 
chr13:36475628-36475649 6 
chr13:36477083-36477133 5.66 
chr13:36477789-36477802 6 
chr13:36483734-36483783 5.83673 
chr13:36485264-36485276 6 
chr13:36488458-36488523 5.75385 
chr13:36489837-36489858 5.61905 
chr13:36490542-36490567 5.44 
chr13:36490823-36490854 5.41935 
chr13:36493029-36493041 6 
chr13:36498785-36498800 6 
chr13:36499847-36499871 5.5 
chr13:36504735-36504787 5.86538 
chr13:36508852-36508868 5.875 
chr13:36510321-36510356 5.25714 
chr13:36511099-36511119 6 
chr13:36512168-36512190 5.59091 
chr13:36515692-36515758 5.68182 
chr13:36519021-36519050 5.7931 
chr13:36520582-36520596 6 
chr13:36522095-36522110 5.86667 
chr13:36523155-36523176 5.52381 
chr13:36525369-36525449 5.65 
chr13:36528870-36528897 5.33333 
chr13:36530847-36530868 5.95238 
chr13:36532066-36532335 5.52788 
chr13:36532350-36532393 5.65116 
chr13:36532421-36532458 5.45946 
chr13:36532503-36532641 5.57971 
chr13:36532676-36532699 5.6087 
chr13:36533991-36534039 5.72917 
chr13:36534599-36534628 5.37931 
chr13:36538918-36538930 6 
chr13:36539907-36539927 5.75 
chr13:36540138-36540186 5.375 
chr13:36540611-36540661 6 
chr13:36541966-36542000 5.44118 
chr13:36542156-36542202 5.41304 
chr13:36546949-36546962 5.92308 
chr13:36547755-36547776 5.7619 
chr13:36548188-36548232 5.61364 
chr13:36549677-36549692 5.86667 
chr13:36550662-36550680 6 
chr13:36551249-36551279 5.5 
chr13:36552319-36552363 5.95455 
chr13:36556520-36556610 5.83333 
chr13:36556897-36556914 5.88235 
chr13:36557257-36557272 6 
chr13:36559034-36559056 6 
chr13:36559516-36559535 5.89474 
chr13:36560437-36560460 6 
chr13:36561755-36561772 5.88235 
chr13:36565797-36565813 5.875 
chr13:36567546-36567571 5.88 
chr13:36570056-36570087 5.3871 
chr13:36574662-36574721 5.32203 
chr13:36576823-36576851 5.21429 
chr13:36577846-36577872 5.5 
chr13:36578414-36578444 5.26667 
chr13:36578708-36578736 6 
chr13:36582276-36582290 6 
chr13:36582337-36582366 5.89655 
chr13:36582500-36582518 6 
chr13:36589115-36589162 5.74468 
chr13:36594706-36594732 5.42308 
chr13:36598022-36598049 5.92593 
chr13:36599086-36599116 5.9 
chr13:36601862-36601880 6 
chr13:36604600-36604618 6 
chr13:36605590-36605618 5.42857 
chr13:36606240-36606291 5.98039 
chr13:36607623-36607650 5.77778 
chr13:36611614-36611639 6 
chr13:36611988-36612018 5.5 
chr13:36615066-36615085 5.73684 
chr13:36619394-36619509 5.6 
chr13:36627763-36627792 5.48276 
chr13:36628987-36629006 5.73684 
chr13:36630602-36630620 6 
chr13:36630755-36630776 5.80952 
chr13:36631030-36631078 5.75 
chr13:36631279-36631308 5.62069 
chr13:36633256-36633284 5.17857 
chr13:36634801-36634830 5.27586 
chr13:36635858-36635879 6 
chr13:36638796-36638812 5.8125 
chr13:36638879-36638897 5.83333 
chr13:36641543-36641562 5.63158 
chr13:36641690-36641725 5.8 
chr13:36644759-36644784 5.32 
chr13:36647620-36647647 6 
chr13:36648605-36648649 6 
chr13:36651134-36651170 5.66667 
chr13:36660589-36660603 5.92857 
chr13:36665496-36665530 5.64706 
chr13:36666620-36666636 6 
chr13:36666932-36666950 5.72222 
chr13:36667899-36667918 5.63158 
chr13:36668391-36668412 5.61905 
chr13:36669049-36669078 5.58621 
chr13:36669286-36669348 5.87097 
chr13:36674316-36674358 5.78571 
chr13:36676326-36676338 6 
chr13:36677203-36677234 5.80645 
chr13:36677541-36677573 5.5625 
chr13:36681472-36681493 6 
chr13:36684964-36684980 6 
chr13:36689311-36689332 5.61905 
chr13:36689465-36689487 5.72727 
chr13:36689660-36689677 5.88235 
chr13:36690069-36690097 5.64286 
chr13:36691765-36691786 5.57143 
chr13:36692035-36692048 5.92308 
chr13:36694903-36694927 5.54167 
chr13:36696070-36696120 5.66 
chr13:36696911-36696963 5.32692 
chr13:36700338-36700371 5.87879 
chr13:36701425-36701461 5.52778 
chr13:36705334-36705385 5.41176 
chr13:36705510-36705528 6 
chr13:36705579-36705595 6 
chr13:36706455-36706479 5.375 
chr13:36710628-36710643 5.86667 
chr13:36711000-36711032 5.125 
chr13:36711057-36711079 5.63636 
chr13:36714813-36714844 5.41935 
chr13:36716800-36716819 6 
chr13:36720319-36720340 5.61905 
chr13:36727176-36727209 6 
chr13:36727284-36727297 6 
chr13:36728529-36728547 6 
chr13:36731201-36731227 5.34615 
chr13:36731481-36731515 6 
chr13:36733866-36733982 5.80172 
chr13:36735326-36735342 6 
chr13:36735749-36735773 5.70833 
chr13:36739885-36739897 6 
chr13:36746500-36746526 5.53846 
chr13:36750866-36750886 5.85 
chr13:36752201-36752224 5.47826 
chr13:36755549-36755575 5.38462 
chr13:36757214-36757236 5.63636 
chr13:36758597-36758611 6 
chr13:36759604-36759638 5.55882 
chr13:36769086-36769111 5.32 
chr13:36770222-36770275 5.67925 
chr13:36773448-36773463 6 
chr13:36775185-36775216 5.96774 
chr13:36775948-36775973 5.64 
chr13:36778081-36778104 5.78261 
chr13:36778727-36778747 5.75 
chr13:36780110-36780136 5.38462 
chr13:36780279-36780313 5.26471 
chr13:36781308-36781345 5.32432 
chr13:36782751-36782780 5.24138 
chr13:36788177-36788190 6 
chr13:36790453-36790474 6 
chr13:36790755-36790777 5.90909 
chr13:36798578-36798606 5.28571 
chr13:36801611-36801650 5.66667 
chr13:36803653-36803687 5.55882 
chr13:36806850-36806881 5.54839 
chr13:36809545-36809571 5.26923 
chr13:36809875-36809904 5.55172 
chr13:36811108-36811133 5.4 
chr13:36811189-36811220 5.6129 
chr13:36812393-36812420 5.33333 
chr13:36813021-36813054 5.42424 
chr13:36813376-36813404 5.64286 
chr13:36817641-36817656 5.93333 
chr13:36817943-36817965 5.59091 
chr13:36818770-36818846 5.60526 
chr13:36824088-36824100 6 
chr13:36824661-36824695 5.55882 
chr13:36824819-36824833 6 
chr13:36826847-36826882 5.68571 
chr13:36828412-36828426 6 
chr13:36829796-36829809 6 
chr13:36831837-36831856 6 
chr13:36845018-36845044 5.30769 
chr13:36846221-36846266 5.82222 
chr13:36846663-36846706 5.23256 
chr13:36849005-36849020 6 
chr13:36852081-36852093 6 
chr13:36852773-36852798 5.32 
chr13:36855409-36855431 5.63636 
chr13:36858193-36858254 5.44262 
chr13:36858282-36858310 5.57143 
chr13:36859686-36859791 5.81905 
chr13:36860737-36860762 5.72 
chr13:36861051-36861083 5.34375 
chr13:36862134-36862158 5.5 
chr13:36862852-36862895 5.2093 
chr13:36864442-36864478 5.19444 
chr13:36866126-36866138 6 
chr13:36868942-36868954 6 
chr13:36870220-36870241 5.95238 
chr13:36874571-36874587 6 
chr13:36879642-36879668 5.5 
chr13:36880605-36880633 5.78571 
chr13:36882774-36882786 6 
chr13:36884826-36884853 5.33333 
chr13:36884970-36885000 5.13333 
chr13:36886225-36886243 5.77778 
chr13:36887624-36887650 5.30769 
chr13:36889265-36889278 6 
chr13:36891646-36891694 5.54167 
chr13:36896582-36896609 5.85185 
chr13:36904566-36904586 6 
chr13:36904916-36904951 5.48571 
chr13:36905867-36905880 5.92308 
chr13:36906114-36906150 5.33333 
chr13:36907142-36907162 6 
chr13:36907554-36907577 5.56522 
chr13:36913094-36913128 5.61765 
chr13:36913764-36913805 5.7561 
chr13:36914500-36914530 5.73333 
chr13:36917461-36917500 5.17949 
chr13:36918172-36918215 5.90698 
chr13:36918880-36918901 5.57143 
chr13:36921283-36921304 5.57143 
chr13:36921342-36921369 5.77778 
chr13:36926923-36926937 5.92857 
chr13:36929166-36929178 6 
chr13:36934060-36934074 6 
chr13:36935529-36935554 6 
chr13:36936774-36936793 5.84211 
chr13:36937488-36937550 5.58065 
chr13:36937896-36937929 6 
chr13:36939496-36939517 6 
chr13:36943134-36943161 5.66667 
chr13:36944983-36945012 5.7931 
chr13:36945308-36945334 5.5 
chr13:36945711-36945776 5.81538 
chr13:36946616-36946635 5.89474 
chr13:36947322-36947351 5.27586 
chr13:36948355-36948374 6 
chr13:36949675-36949699 5.91667 
chr13:36950015-36950053 5.52632 
chr13:36950666-36950694 5.92857 
chr13:36951518-36951545 5.74074 
chr13:36952860-36952937 5.85714 
chr13:36955099-36955121 5.63636 
chr13:36955316-36955334 6 
chr13:36955909-36955921 6 
chr13:36957085-36957104 5.78947 
chr13:36961766-36961778 6 
chr13:36966286-36966305 5.94737 
chr13:36966616-36966648 5.21875 
chr13:36967940-36967965 5.36 
chr13:36968102-36968119 6 
chr13:36968191-36968203 6 
chr13:36968927-36968990 5.53968 
chr13:36969790-36969822 5.9375 
chr13:36971925-36972208 5.91166 
chr13:36973921-36973947 6 
chr13:36974356-36974374 5.88889 
chr13:36977201-36977222 5.71429 
chr13:36977786-36977804 6 
chr13:36981124-36981143 6 
chr13:36982312-36982561 5.79518 
chr13:36993546-36993570 5.70833 
chr13:36996808-36996821 6 
chr13:36998618-36998633 6 
chr13:37003186-37003199 6 
chr13:37006484-37006585 5.62376 
chr13:37007507-37007690 5.73224 
chr13:37008259-37008284 5.32 
chr13:37009299-37009328 5.2069 
chr13:37015910-37015944 5.52941 
chr13:37017673-37017724 5.98039 
chr13:37018024-37018046 5.72727 
chr13:37019020-37019047 5.55556 
chr13:37023557-37023583 5.53846 
chr13:37025990-37026267 5.79783 
chr13:37026798-37026817 6 
chr13:37028210-37028232 5.54545 
chr13:37029602-37029632 5.26667 
chr13:37032906-37032935 5.51724 
chr13:37033892-37033932 5.75 
chr13:37036024-37036067 5.69767 
chr13:37037918-37037939 6 
chr13:37037948-37037966 5.72222 
chr13:37041547-37041566 5.68421 
chr13:37042414-37042453 5.28205 
chr13:37047128-37047177 5.14286 
chr13:37049637-37049657 5.85 
chr13:37050109-37050138 5.34483 
chr13:37050556-37050584 6 
chr13:37053973-37054000 5.62963 
chr13:37055172-37055258 5.9186 
chr13:37056053-37056074 5.90476 
chr13:37058539-37058567 5.64286 
chr13:37058769-37058793 5.875 
chr13:37060216-37060242 5.76923 
chr13:37060315-37060345 5.7 
chr13:37064728-37064759 5.87097 
chr13:37065800-37065814 6 
chr13:37066020-37066080 5.56667 
chr13:37066190-37066299 5.88991 
chr13:37068284-37068297 6 
chr13:37069780-37069851 5.52113 
chr13:37070521-37070542 5.90476 
chr13:37072945-37072963 5.94444 
chr13:37074358-37074382 5.91667 
chr13:37075770-37075808 5.94737 
chr13:37076529-37076542 6 
chr13:37077853-37077909 5.48214 
chr13:37079965-37080000 5.42857 
chr13:37080500-37080534 5.23529 
chr13:37082985-37083017 5.6875 
chr13:37083090-37083115 5.48 
chr13:37086783-37086806 5.52174 
chr13:37088284-37088311 5.2963 
chr13:37088449-37088474 5.72 
chr13:37089374-37089408 5.35294 
chr13:37092000-37092025 5.4 
chr13:37093582-37093625 6 
chr13:37094601-37094640 5.71795 
chr13:37095375-37095436 5.40984 
chr13:37095545-37095589 5.22727 
chr13:37103404-37103442 5.81579 
chr13:37103979-37103996 5.76471 
chr13:37118815-37118836 5.90476 
chr13:37125231-37125254 6 
chr13:37131693-37131729 5.36111 
chr13:37131996-37132010 6 
chr13:37133069-37133082 6 
chr13:37136023-37136038 5.93333 
chr13:37136119-37136156 5.72973 
chr13:37137354-37137379 5.56 
chr13:37139154-37139167 6 
chr13:37140027-37140051 5.91667 
chr13:37140969-37140992 5.56522 
chr13:37142849-37142870 5.95238 
chr13:37146539-37146568 5.55172 
chr13:37150700-37150720 6 
chr13:37155872-37155933 5.54098 
chr13:37158481-37158494 6 
chr13:37158500-37158512 6 
chr13:37158626-37158666 5.75 
chr13:37163336-37163354 6 
chr13:37163521-37163539 5.77778 
chr13:37163695-37163709 6 
chr13:37169356-37169370 6 
chr13:37170079-37170104 5.92 
chr13:37170439-37170459 5.85 
chr13:37172118-37172159 5.34146 
chr13:37172858-37172896 5.47368 
chr13:37174526-37174544 6 
chr13:37180383-37180416 5.72727 
chr13:37183249-37183443 5.64948 
chr13:37191426-37191446 5.7 
chr13:37194085-37194113 5.67857 
chr13:37199500-37199534 5.85294 
chr13:37205016-37205036 5.75 
chr13:37205351-37205372 5.85714 
chr13:37205835-37205890 5.92727 
chr13:37205909-37205922 6 
chr13:37206519-37206542 5.6087 
chr13:37207245-37207257 6 
chr13:37212192-37212223 5.67742 
chr13:37212623-37212655 5.90625 
chr13:37214270-37214286 6 
chr13:37214446-37214469 5.56522 
chr13:37222125-37222161 5.94444 
chr13:37222849-37222863 6 
chr13:37224111-37224204 5.6129 
chr13:37227116-37227150 6 
chr13:37230455-37230471 5.9375 
chr13:37230640-37230672 6 
chr13:37233317-37233330 6 
chr13:37233500-37233558 5.51724 
chr13:37237589-37237613 5.625 
chr13:37238641-37238661 5.65 
chr13:37241575-37241598 5.91304 
chr13:37242681-37242716 5.65714 
chr13:37243351-37243388 5.62162 
chr13:37245688-37245720 5.5 
chr13:37246466-37246478 6 
chr13:37247866-37247891 5.68 
chr13:37249509-37249531 5.59091 
chr13:37250289-37250315 5.73077 
chr13:37251344-37251380 5.52778 
chr13:37252799-37252834 5.71429 
chr13:37253205-37253233 5.60714 
chr13:37253512-37253556 5.95455 
chr13:37254199-37254226 5.48148 
chr13:37254256-37254270 6 
chr13:37254856-37254895 5.61538 
chr13:37255636-37255649 6 
chr13:37257013-37257042 5.68966 
chr13:37259847-37259866 5.63158 
chr13:37261881-37261913 5.75 
chr13:37263643-37263678 6 
chr13:37267516-37267540 5.875 
chr13:37271401-37271469 5.57353 
chr13:37271739-37271754 6 
chr13:37272550-37272563 6 
chr13:37273842-37273877 5.6 
chr13:37274525-37274546 5.61905 
chr13:37274569-37274583 5.92857 
chr13:37274590-37274664 5.71622 
chr13:37280360-37280386 5.34615 
chr13:37285243-37285286 5.30233 
chr13:37288238-37288255 5.82353 
chr13:37292871-37292915 5.68182 
chr13:37292925-37292952 6 
chr13:37293476-37293489 6 
chr13:37299229-37299241 6 
chr13:37300500-37300547 5.89362 
chr13:37301221-37301292 5.56338 
chr13:37302741-37302754 6 
chr13:37303237-37303275 5.21053 
chr13:37308207-37308223 6 
chr13:37310158-37310190 5.375 
chr13:37310834-37310867 6 
chr13:37311592-37311622 5.5 
chr13:37320164-37320176 6 
chr13:37321511-37321529 5.83333 
chr13:37328117-37328153 5.52778 
chr13:37329530-37329550 5.75 
chr13:37331355-37331367 6 
chr13:37331500-37331527 5.81481 
chr13:37332435-37332454 5.84211 
chr13:37334166-37334184 5.88889 
chr13:37334367-37334386 5.68421 
chr13:37335844-37335863 6 
chr13:37340670-37340700 5.5 
chr13:37342581-37342632 6 
chr13:37345308-37345335 5.7037 
chr13:37350928-37350945 6 
chr13:37353774-37353802 5.42857 
chr13:37354802-37354872 5.24286 
chr13:37355778-37355797 5.73684 
chr13:37356142-37356180 5.5 
chr13:37357248-37357325 5.45455 
chr13:37361986-37362000 6 
chr13:37362966-37362990 6 
chr13:37365320-37365341 5.95238 
chr13:37365676-37365715 5.64103 
chr13:37367106-37367121 6 
chr13:37368000-37368032 5.25 
chr13:37368840-37368878 5.60526 
chr13:37369390-37369408 6 
chr13:37374347-37374383 5.61111 
chr13:37374530-37374701 5.67251 
chr13:37375548-37375564 6 
chr13:37377227-37377251 5.54167 
chr13:37377523-37377557 5.85294 
chr13:37378579-37378601 6 
chr13:37382626-37382666 5.85 
chr13:37384883-37384911 5.42857 
chr13:37385182-37385201 5.63158 
chr13:37386802-37386820 5.77778 
chr13:37390738-37390750 6 
chr13:37391320-37391340 5.6 
chr13:37391588-37391611 6 
chr13:37394478-37394512 5.70588 
chr13:37395351-37395382 5.83871 
chr13:37396218-37396238 5.75 
chr13:37401262-37401297 5.48571 
chr13:37402941-37402956 5.93333 
chr13:37403418-37403455 5.51351 
chr13:37406880-37406893 6 
chr13:37408985-37409011 5.69231 
chr13:37413153-37413170 6 
chr13:37413325-37413344 6 
chr13:37414971-37415009 5.97368 
chr13:37416682-37416709 5.74074 
chr13:37417503-37417522 6 
chr13:37419230-37419266 5.77778 
chr13:37419337-37419359 5.81818 
chr13:37419454-37419470 6 
chr13:37420610-37420628 6 
chr13:37423412-37423428 6 
chr13:37427425-37427437 6 
chr13:37428295-37428324 6 
chr13:37429388-37429407 6 
chr13:37430935-37430950 6 
chr13:37432342-37432367 5.48 
chr13:37434097-37434123 6 
chr13:37434932-37434953 5.7619 
chr13:37442869-37442886 5.88235 
chr13:37445654-37445681 5.92593 
chr13:37448991-37449050 5.79661 
chr13:37452293-37452326 5.51515 
chr13:37452838-37452862 5.58333 
chr13:37453285-37453308 5.6087 
chr13:37454614-37454630 5.875 
chr13:37456364-37456413 5.71429 
chr13:37457886-37457915 5.72414 
chr13:37459359-37459389 5.23333 
chr13:37459519-37459539 6 
chr13:37461177-37461195 6 
chr13:37461351-37461372 6 
chr13:37464266-37464291 5.52 
chr13:37467554-37467594 5.875 
chr13:37468000-37468027 5.2963 
chr13:37469492-37469513 5.90476 
chr13:37470246-37470287 6 
chr13:37471189-37471205 6 
chr13:37471986-37472006 6 
chr13:37474405-37474428 5.86957 
chr13:37474821-37474859 6 
chr13:37475549-37475578 5.41379 
chr13:37477237-37477276 5.5641 
chr13:37479727-37479756 5.7931 
chr13:37479911-37479947 6 
chr13:37481132-37481150 5.72222 
chr13:37485838-37485857 6 
chr13:37486895-37486936 5.2439 
chr13:37487196-37487243 5.19149 
chr13:37488654-37488714 5.5 
chr13:37489679-37489696 5.88235 
chr13:37493956-37493980 5.83333 
chr13:37494310-37494348 5.73684 
chr13:37494441-37494461 5.6 
chr13:37494682-37494718 5.41667 
chr13:37497818-37497831 5.92308 
chr13:37500617-37500636 5.68421 
chr13:37500662-37500684 5.81818 
chr13:37503065-37503095 5.8 
chr13:37503304-37503332 5.5 
chr13:37504766-37504790 5.95833 
chr13:37505125-37505140 6 
chr13:37506401-37506429 5.85714 
chr13:37507156-37507176 6 
chr13:37507329-37507354 5.64 
chr13:37509245-37509274 5.24138 
chr13:37509739-37509756 6 
chr13:37511377-37511399 5.86364 
chr13:37511520-37511551 5.32258 
chr13:37515285-37515333 5.95833 
chr13:37515955-37515967 6 
chr13:37516581-37516599 6 
chr13:37517141-37517167 5.73077 
chr13:37517196-37517208 6 
chr13:37518266-37518299 5.36364 
chr13:37518836-37518848 6 
chr13:37522076-37522096 5.85 
chr13:37529823-37529844 6 
chr13:37533121-37533137 5.875 
chr13:37535241-37535266 5.32 
chr13:37541359-37541394 6 
chr13:37541960-37542000 5.175 
chr13:37543557-37543576 5.73684 
chr13:37543648-37543690 5.71429 
chr13:37544165-37544200 5.4 
chr13:37544738-37544759 5.90476 
chr13:37545046-37545066 5.6 
chr13:37545786-37545802 6 
chr13:37547128-37547141 6 
chr13:37549347-37549371 5.45833 
chr13:37550110-37550130 5.95 
chr13:37550562-37550590 5.85714 
chr13:37551927-37551953 5.80769 
chr13:37553056-37553085 5.72414 
chr13:37554183-37554210 5.85185 
chr13:37555111-37555131 6 
chr13:37556229-37556256 6 
chr13:37557921-37557960 5.38462 
chr13:37564000-37564028 6 
chr13:37568713-37568759 5.21739 
chr13:37570580-37570615 5.68571 
chr13:37571603-37571640 5.59459 
chr13:37571735-37571775 5.35 
chr13:37572340-37572364 6 
chr13:37573957-37574000 5.72093 
chr13:37574481-37574495 6 
chr13:37578453-37578478 5.32 
chr13:37580000-37580017 6 
chr13:37587493-37587523 5.7 
chr13:37587563-37587585 5.86364 
chr13:37589617-37589630 6 
chr13:37589861-37589873 6 
chr13:37592247-37592274 6 
chr13:37597101-37597141 5.725 
chr13:37601745-37601781 5.16667 
chr13:37603663-37603701 5.86842 
chr13:37604172-37604191 5.63158 
chr13:37605781-37605805 5.83333 
chr13:37607274-37607304 5.53333 
chr13:37611331-37611344 6 
chr13:37617236-37617261 5.48 
chr13:37617870-37617897 5.92593 
chr13:37618152-37618197 5.28889 
chr13:37618442-37618458 6 
chr13:37623875-37623906 5.64516 
chr13:37624484-37624507 6 
chr13:37625818-37625844 5.65385 
chr13:37626682-37626710 5.85714 
chr13:37627861-37627884 5.86957 
chr13:37630902-37630921 5.94737 
chr13:37631431-37631462 5.29032 
chr13:37631661-37631678 6 
chr13:37632110-37632125 6 
chr13:37632932-37632955 5.52174 
chr13:37633221-37633263 5.7381 
chr13:37633841-37633878 5.21622 
chr13:37634273-37634296 5.69565 
chr13:37636065-37636080 6 
chr13:37636699-37636711 6 
chr13:37637694-37637726 5.34375 
chr13:37639116-37639166 5.88 
chr13:37639469-37639490 5.90476 
chr13:37639941-37639976 5.54286 
chr13:37641155-37641213 5.96552 
chr13:37642023-37642050 5.40741 
chr13:37643862-37643875 5.92308 
chr13:37646152-37646183 5.35484 
chr13:37651550-37651572 5.5 
chr13:37651726-37651777 5.27451 
chr13:37652313-37652350 5.67568 
chr13:37653349-37653390 5.46341 
chr13:37653790-37653827 5.59459 
chr13:37655191-37655214 5.47826 
chr13:37655308-37655330 5.81818 
chr13:37657295-37657337 5.61905 
chr13:37659392-37659405 6 
chr13:37663212-37663231 5.63158 
chr13:37664019-37664138 5.96639 
chr13:37668821-37668834 6 
chr13:37670206-37670250 5.88636 
chr13:37675004-37675027 5.47826 
chr13:37682608-37682638 5.8 
chr13:37685373-37685426 5.88679 
chr13:37686422-37686448 5.38462 
chr13:37689219-37689256 5.62162 
chr13:37689914-37689961 5.31915 
chr13:37690661-37690690 5.89655 
chr13:37694382-37694412 5.36667 
chr13:37695384-37695407 5.47826 
chr13:37700766-37700780 5.92857 
chr13:37701093-37701120 5.37037 
chr13:37701609-37701684 5.77333 
chr13:37702947-37702968 6 
chr13:37706362-37706401 5.66667 
chr13:37706774-37706799 5.96 
chr13:37707035-37707049 6 
chr13:37707270-37707296 6 
chr13:37710150-37710192 5.57143 
chr13:37710382-37710413 5.77419 
chr13:37710706-37710718 6 
chr13:37711272-37711285 5.92308 
chr13:37713022-37713049 5.62963 
chr13:37715987-37716012 5.44 
chr13:37723322-37723355 6 
chr13:37723504-37723540 6 
chr13:37724066-37724102 5.58333 
chr13:37730153-37730189 5.33333 
chr13:37731536-37731564 5.28571 
chr13:37733218-37733249 5.22581 
chr13:37736383-37736410 5.25926 
chr13:37738669-37738720 5.23529 
chr13:37741778-37741808 5.86667 
chr13:37749201-37749219 5.72222 
chr13:37749765-37749787 5.72727 
chr13:37751635-37751659 5.875 
chr13:37756069-37756091 5.54545 
chr13:37759152-37759196 5.61364 
chr13:37759506-37759536 5.26667 
chr13:37760058-37760142 5.85714 
chr13:37763495-37763521 5.80769 
chr13:37764580-37764605 5.36 
chr13:37766868-37766901 5.21212 
chr13:37767874-37767887 6 
chr13:37768080-37768095 5.93333 
chr13:37769086-37769106 5.7 
chr13:37770103-37770122 5.89474 
chr13:37771193-37771215 5.68182 
chr13:37771565-37771591 5.84615 
chr13:37777939-37777955 6 
chr13:37780769-37780787 6 
chr13:37781433-37781462 5.44828 
chr13:37784840-37784867 5.44444 
chr13:37785666-37785690 5.91667 
chr13:37787484-37787534 5.8 
chr13:37789690-37789711 6 
chr13:37790350-37790367 6 
chr13:37792712-37792797 5.95294 
chr13:37793412-37793426 6 
chr13:37794156-37794180 5.375 
chr13:37797119-37797169 5.58 
chr13:37807532-37807559 5.59259 
chr13:37809214-37809242 5.21429 
chr13:37809631-37809663 5.53125 
chr13:37809689-37809708 5.63158 
chr13:37811858-37811873 6 
chr13:37812165-37812190 5.52 
chr13:37813809-37813844 5.77143 
chr13:37815131-37815143 6 
chr13:37815873-37815897 5.66667 
chr13:37817378-37817464 5.84884 
chr13:37823285-37823311 6 
chr13:37833568-37833589 6 
chr13:37834146-37834184 5.71053 
chr13:37840980-37841000 5.95 
chr13:37844790-37844822 5.5 
chr13:37848706-37848729 5.56522 
chr13:37853643-37853808 5.86061 
chr13:37855519-37855548 5.55172 
chr13:37857504-37857522 6 
chr13:37859251-37859305 5.42593 
chr13:37861147-37861160 6 
chr13:37871031-37871056 5.84 
chr13:37872021-37872033 6 
chr13:37873567-37873581 6 
chr13:37875327-37875341 6 
chr13:37878944-37878975 5.19355 
chr13:37879032-37879060 5.35714 
chr13:37879333-37879356 5.82609 
chr13:37879400-37879412 6 
chr13:37880482-37880686 5.94608 
chr13:37881893-37881915 6 
chr13:37883212-37883229 6 
chr13:37883251-37883283 6 
chr13:37884385-37884407 5.63636 
chr13:37885302-37885337 5.77143 
chr13:37886428-37886448 5.75 
chr13:37890765-37890794 5.89655 
chr13:37895836-37895869 5.93939 
chr13:37897172-37897200 6 
chr13:37899424-37899439 6 
chr13:37902248-37902262 5.92857 
chr13:37902903-37902932 5.31034 
chr13:37903090-37903114 5.5 
chr13:37903950-37903963 6 
chr13:37906520-37906532 6 
chr13:37912340-37912390 5.28 
chr13:37917239-37917260 5.85714 
chr13:37918203-37918216 6 
chr13:37921591-37921607 5.875 
chr13:37925356-37925391 5.57143 
chr13:37928538-37928553 6 
chr13:37929207-37929240 5.72727 
chr13:37933488-37933505 6 
chr13:37935040-37935062 5.59091 
chr13:37936690-37936714 5.66667 
chr13:37937008-37937024 6 
chr13:37938468-37938480 6 
chr13:37938547-37938572 5.32 
chr13:37938950-37938963 6 
chr13:37939507-37939528 5.71429 
chr13:37939730-37939742 6 
chr13:37943201-37943226 5.32 
chr13:37943328-37943419 5.18681 
chr13:37943431-37943473 5.2381 
chr13:37945051-37945087 5.77778 
chr13:37951622-37951644 5.68182 
chr13:37955350-37955363 6 
chr13:37955715-37955743 5.35714 
chr13:37956339-37956362 5.43478 
chr13:37961773-37961793 5.85 
chr13:37962833-37962871 6 
chr13:37963695-37963749 5.46296 
chr13:37963987-37964036 5.57143 
chr13:37964448-37964461 6 
chr13:37965289-37965309 5.9 
chr13:37966577-37966609 5.375 
chr13:37966845-37966877 5.375 
chr13:37971520-37971558 6 
chr13:37985419-37985431 6 
chr13:37986263-37986286 6 
chr13:37986905-37986937 5.40625 
chr13:37988416-37988442 6 
chr13:37988500-37988527 5.7037 
chr13:37988841-37988858 5.88235 
chr13:37991122-37991171 5.61224 
chr13:37992240-37992335 5.41053 
chr13:37993296-37993336 5.9 
chr13:37995405-37995434 5.48276 
chr13:37998711-37998736 5.48 
chr13:37999156-37999171 5.93333 
chr13:38006567-38006582 5.86667 
chr13:38008206-38008227 5.52381 
chr13:38009139-38009170 5.22581 
chr13:38010799-38010836 5.83784 
chr13:38012669-38012690 5.90476 
chr13:38014758-38014786 5.64286 
chr13:38019189-38019263 5.59459 
chr13:38033118-38033154 5.97222 
chr13:38033647-38033687 5.4 
chr13:38033705-38033729 5.83333 
chr13:38033744-38033773 5.44828 
chr13:38034809-38034833 5.375 
chr13:38035748-38035808 5.48333 
chr13:38037190-38037210 5.7 
chr13:38038297-38038321 5.41667 
chr13:38040664-38040714 5.2 
chr13:38042249-38042279 5.33333 
chr13:38044170-38044220 5.6 
chr13:38045133-38045161 6 
chr13:38047899-38047923 5.45833 
chr13:38052308-38052333 6 
chr13:38052442-38052476 5.26471 
chr13:38054763-38054798 5.65714 
chr13:38058079-38058094 5.86667 
chr13:38059860-38059893 5.21212 
chr13:38060832-38060857 5.6 
chr13:38061625-38061646 5.90476 
chr13:38062095-38062111 5.875 
chr13:38062814-38062836 5.59091 
chr13:38064701-38064728 6 
chr13:38065000-38065071 5.28169 
chr13:38066279-38066304 5.84 
chr13:38066709-38066751 5.64286 
chr13:38066823-38066863 5.3 
chr13:38070045-38070079 5.58824 
chr13:38071695-38071719 5.45833 
chr13:38073584-38073601 5.82353 
chr13:38074389-38074410 5.52381 
chr13:38079099-38079126 6 
chr13:38080944-38080968 5.41667 
chr13:38081594-38081610 5.9375 
chr13:38081794-38081885 5.28571 
chr13:38082966-38083000 5.23529 
chr13:38088184-38088226 5.21429 
chr13:38091497-38091522 5.8 
chr13:38091798-38091819 6 
chr13:38093386-38093436 5.16 
chr13:38097170-38097184 6 
chr13:38099318-38099394 5.42105 
chr13:38100980-38101147 5.69461 
chr13:38103886-38103922 5.27778 
chr13:38104760-38104782 5.5 
chr13:38108290-38108322 5.375 
chr13:38109263-38109283 6 
chr13:38109661-38109691 5.8 
chr13:38111899-38111920 5.52381 
chr13:38113695-38113719 5.70833 
chr13:38114317-38114329 6 
chr13:38118943-38118966 5.52174 
chr13:38119431-38119457 5.34615 
chr13:38119555-38119571 6 
chr13:38119895-38119909 6 
chr13:38125410-38125428 5.94444 
chr13:38127627-38127679 5.40385 
chr13:38130196-38130225 5.62069 
chr13:38130375-38130392 6 
chr13:38130553-38130569 6 
chr13:38131856-38131914 5.75862 
chr13:38133610-38133658 5.4375 
chr13:38133705-38133735 5.2 
chr13:38133744-38133808 5.32812 
chr13:38136272-38136292 5.6 
chr13:38137914-38137941 5.96296 
chr13:38138318-38138361 6 
chr13:38141372-38141390 5.83333 
chr13:38144449-38144493 5.27273 
chr13:38148061-38148084 5.47826 
chr13:38150733-38150757 5.58333 
chr13:38152935-38152949 6 
chr13:38154309-38154333 5.41667 
chr13:38157872-38157885 5.92308 
chr13:38158813-38158843 5.93333 
chr13:38163466-38163500 5.70588 
chr13:38164950-38164971 5.61905 
chr13:38166435-38166448 5.92308 
chr13:38167419-38167457 5.47368 
chr13:38169948-38169960 6 
chr13:38173297-38173310 6 
chr13:38178500-38178525 5.44 
chr13:38182804-38182838 5.26471 
chr13:38182989-38183022 5.48485 
chr13:38184494-38184528 5.73529 
chr13:38188343-38188364 5.61905 
chr13:38189081-38189099 6 
chr13:38190948-38190970 5.59091 
chr13:38193964-38194000 5.88889 
chr13:38194454-38194476 5.90909 
chr13:38198192-38198211 5.84211 
chr13:38204264-38204295 5.77419 
chr13:38204575-38204595 5.7 
chr13:38205163-38205207 5.56818 
chr13:38206131-38206157 5.46154 
chr13:38212577-38212597 5.6 
chr13:38213881-38213893 6 
chr13:38214298-38214329 5.29032 
chr13:38216860-38216886 5.84615 
chr13:38219009-38219032 5.82609 
chr13:38222061-38222093 5.59375 
chr13:38223868-38223901 5.90909 
chr13:38224701-38224778 5.71429 
chr13:38226703-38226734 5.45161 
chr13:38226750-38226768 5.72222 
chr13:38227527-38227617 5.71111 
chr13:38229500-38229517 5.82353 
chr13:38239977-38239995 6 
chr13:38242670-38242694 5.54167 
chr13:38245429-38245457 5.17857 
chr13:38247647-38247682 5.37143 
chr13:38250401-38250421 5.75 
chr13:38251052-38251105 5.33962 
chr13:38252404-38252451 5.12766 
chr13:38255569-38255597 5.17857 
chr13:38257059-38257076 6 
chr13:38258931-38258969 6 
chr13:38259680-38259700 5.7 
chr13:38260397-38260492 5.55789 
chr13:38260548-38260604 5.71429 
chr13:38261088-38261114 5.96154 
chr13:38266798-38266830 5.25 
chr13:38267263-38267311 5.33333 
chr13:38268757-38268775 5.72222 
chr13:38269295-38269334 5.64103 
chr13:38271052-38271074 5.59091 
chr13:38274121-38274144 5.52174 
chr13:38276563-38276587 5.5 
chr13:38277903-38277923 5.6 
chr13:38277979-38278015 5.83333 
chr13:38278779-38278801 6 
chr13:38282790-38282817 5.85185 
chr13:38282830-38282879 5.28571 
chr13:38285990-38286014 5.91667 
chr13:38288172-38288284 5.74107 
chr13:38294581-38294602 5.71429 
chr13:38294853-38294866 5.92308 
chr13:38295411-38295432 5.61905 
chr13:38296933-38296958 5.4 
chr13:38297239-38297255 5.8125 
chr13:38297686-38297705 5.94737 
chr13:38299085-38299108 5.86957 
chr13:38302542-38302585 5.13953 
chr13:38304390-38304422 5.21875 
chr13:38304720-38304739 5.73684 
chr13:38307103-38307122 6 
chr13:38310864-38310878 5.92857 
chr13:38311032-38311045 6 
chr13:38311363-38311398 5.62857 
chr13:38311587-38311619 5.65625 
chr13:38313119-38313138 5.63158 
chr13:38313641-38313655 6 
chr13:38315653-38315667 6 
chr13:38317854-38317867 6 
chr13:38319573-38319688 5.89565 
chr13:38324325-38324351 5.42308 
chr13:38325529-38325558 5.86207 
chr13:38326212-38326233 6 
chr13:38327113-38327142 5.7931 
chr13:38327679-38327755 5.86842 
chr13:38329559-38329584 6 
chr13:38330284-38330333 5.44898 
chr13:38330395-38330421 6 
chr13:38330660-38330682 5.86364 
chr13:38331778-38331792 6 
chr13:38333441-38333482 5.7561 
chr13:38336852-38336871 5.63158 
chr13:38337000-38337023 5.95652 
chr13:38337229-38337258 5.13793 
chr13:38337584-38337611 5.44444 
chr13:38338432-38338487 5.25455 
chr13:38338891-38338909 5.94444 
chr13:38341474-38341500 5.65385 
chr13:38341848-38341875 5.40741 
chr13:38342800-38342833 5.81818 
chr13:38345694-38345721 6 
chr13:38346601-38346654 5.20755 
chr13:38349524-38349549 5.6 
chr13:38349742-38349763 5.71429 
chr13:38350586-38350606 5.6 
chr13:38350648-38350667 5.78947 
chr13:38357011-38357043 5.6875 
chr13:38357984-38358019 5.88571 
chr13:38359724-38359756 5.25 
chr13:38360426-38360492 5.68182 
chr13:38365535-38365551 6 
chr13:38366860-38366892 6 
chr13:38367080-38367105 5.36 
chr13:38371066-38371152 5.97674 
chr13:38371313-38371349 5.77778 
chr13:38377106-38377132 5.5 
chr13:38381305-38381340 5.25714 
chr13:38386313-38386327 6 
chr13:38391717-38391735 6 
chr13:38395327-38395364 6 
chr13:38403580-38403599 5.68421 
chr13:38404513-38404537 5.70833 
chr13:38404913-38404961 5.52083 
chr13:38406676-38406695 5.89474 
chr13:38408852-38408866 6 
chr13:38409176-38409196 5.7 
chr13:38409225-38409239 6 
chr13:38409559-38409592 5.39394 
chr13:38414759-38414781 5.54545 
chr13:38416480-38416515 5.97143 
chr13:38417818-38417862 5.65909 
chr13:38418416-38418443 5.62963 
chr13:38419747-38419781 5.70588 
chr13:38420353-38420379 5.30769 
chr13:38423810-38423830 5.95 
chr13:38429433-38429489 5.66071 
chr13:38430527-38430539 6 
chr13:38430898-38430929 5.19355 
chr13:38433208-38433245 5.35135 
chr13:38433933-38433985 5.40385 
chr13:38434288-38434331 5.27907 
chr13:38436666-38436682 6 
chr13:38436960-38436984 5.70833 
chr13:38438924-38438960 5.83333 
chr13:38442915-38442939 5.83333 
chr13:38443107-38443127 6 
chr13:38444807-38444833 5.65385 
chr13:38448693-38448714 6 
chr13:38453877-38453899 5.77273 
chr13:38454232-38454244 6 
chr13:38454554-38454580 5.26923 
chr13:38457316-38457345 5.82759 
chr13:38458571-38458599 5.32143 
chr13:38459131-38459150 5.68421 
chr13:38461136-38461162 5.53846 
chr13:38463207-38463229 5.90909 
chr13:38463319-38463335 5.875 
chr13:38464701-38464738 5.27027 
chr13:38466770-38466784 6 
chr13:38471867-38471882 6 
chr13:38472721-38472753 5.4375 
chr13:38477153-38477191 6 
chr13:38478617-38478645 6 
chr13:38481525-38481552 5.44444 
chr13:38481856-38481895 6 
chr13:38486564-38486607 5.55814 
chr13:38488067-38488094 5.44444 
chr13:38491328-38491360 5.75 
chr13:38494514-38494544 5.46667 
chr13:38494794-38494814 5.85 
chr13:38495169-38495203 5.52941 
chr13:38495230-38495274 5.77273 
chr13:38502587-38502607 5.7 
chr13:38503255-38503304 5.20408 
chr13:38503340-38503390 5.38 
chr13:38505768-38505852 5.34524 
chr13:38515280-38515292 6 
chr13:38516489-38516534 5.86667 
chr13:38516739-38516759 6 
chr13:38519280-38519302 6 
chr13:38521103-38521134 5.90323 
chr13:38522579-38522605 5.84615 
chr13:38522959-38523020 5.4918 
chr13:38523909-38523928 5.84211 
chr13:38527352-38527389 6 
chr13:38529017-38529056 5.64103 
chr13:38530808-38530856 5.58333 
chr13:38533339-38533370 5.77419 
chr13:38535621-38535641 6 
chr13:38541488-38541595 5.71963 
chr13:38542506-38542527 5.57143 
chr13:38549107-38549129 5.68182 
chr13:38551337-38551394 5.15789 
chr13:38552898-38553080 5.74725 
chr13:38558316-38558334 5.77778 
chr13:38559000-38559056 5.26786 
chr13:38559315-38559421 5.84906 
chr13:38560222-38560259 5.21622 
chr13:38563279-38563306 5.62963 
chr13:38563407-38563437 6 
chr13:38563461-38563515 5.83333 
chr13:38564154-38564180 5.42308 
chr13:38570274-38570301 6 
chr13:38571272-38571320 5.75 
chr13:38571895-38571936 6 
chr13:38573540-38573578 5.28947 
chr13:38574029-38574052 5.73913 
chr13:38575885-38575914 5.31034 
chr13:38576255-38576276 5.52381 
chr13:38577847-38577876 5.48276 
chr13:38578967-38578987 6 
chr13:38581044-38581069 5.76 
chr13:38581238-38581263 5.52 
chr13:38583265-38583287 5.63636 
chr13:38585868-38585917 5.69388 
chr13:38586096-38586128 5.46875 
chr13:38589815-38589863 5.14583 
chr13:38590681-38590710 5.24138 
chr13:38593430-38593462 6 
chr13:38593832-38593852 5.7 
chr13:38594660-38594700 5.175 
chr13:38595428-38595478 5.14 
chr13:38596872-38596903 5.35484 
chr13:38597412-38597427 6 
chr13:38598993-38599050 5.29825 
chr13:38601200-38601227 5.59259 
chr13:38604524-38604544 5.75 
chr13:38606484-38606510 5.84615 
chr13:38607108-38607134 5.53846 
chr13:38608268-38608318 5.56 
chr13:38608329-38608356 5.22222 
chr13:38609490-38609503 6 
chr13:38609634-38609652 6 
chr13:38609955-38609984 5.7931 
chr13:38610047-38610226 5.62011 
chr13:38610258-38610295 5.48649 
chr13:38610319-38610358 6 
chr13:38610389-38610519 5.45385 
chr13:38615621-38615642 5.61905 
chr13:38615917-38615974 5.45614 
chr13:38616595-38616706 5.94595 
chr13:38617953-38617975 5.63636 
chr13:38621709-38621733 6 
chr13:38622284-38622316 5.6875 
chr13:38626173-38626246 5.39726 
chr13:38626275-38626452 5.32203 
chr13:38630158-38630174 6 
chr13:38632690-38632715 5.68 
chr13:38637225-38637245 5.6 
chr13:38637642-38637670 5.57143 
chr13:38640209-38640224 6 
chr13:38640517-38640550 5.87879 
chr13:38645637-38645703 5.80303 
chr13:38649762-38649798 5.69444 
chr13:38652847-38652871 5.375 
chr13:38654701-38654725 5.41667 
chr13:38655707-38655722 6 
chr13:38658106-38658147 5.87805 
chr13:38658167-38658195 5.78571 
chr13:38658440-38658460 5.6 
chr13:38659268-38659302 5.82353 
chr13:38659399-38659412 5.92308 
chr13:38661821-38661846 5.68 
chr13:38663316-38663386 5.94286 
chr13:38665100-38665162 5.85484 
chr13:38670319-38670335 6 
chr13:38672189-38672228 5.51282 
chr13:38672263-38672295 5.78125 
chr13:38672590-38672615 5.32 
chr13:38673780-38673815 5.28571 
chr13:38686164-38686198 5.38235 
chr13:38688064-38688084 6 
chr13:38692157-38692176 5.63158 
chr13:38692409-38692444 5.54286 
chr13:38692500-38692536 5.33333 
chr13:38694940-38695000 5.68333 
chr13:38695450-38695473 5.43478 
chr13:38696347-38696416 5.71014 
chr13:38696609-38696629 5.85 
chr13:38698025-38698049 5.41667 
chr13:38698428-38698466 5.71053 
chr13:38699022-38699036 5.92857 
chr13:38703257-38703303 5.78261 
chr13:38708836-38708866 5.73333 
chr13:38710924-38710941 6 
chr13:38711582-38711602 5.85 
chr13:38716174-38716205 5.41935 
chr13:38718810-38718847 5.27027 
chr13:38718882-38718907 6 
chr13:38719035-38719054 5.63158 
chr13:38720351-38720371 5.9 
chr13:38722629-38722671 5.57143 
chr13:38723360-38723471 5.4955 
chr13:38726100-38726130 5.5 
chr13:38726547-38726574 5.77778 
chr13:38732427-38732450 5.6087 
chr13:38732617-38732629 6 
chr13:38733401-38733439 5.13158 
chr13:38734820-38734835 6 
chr13:38734890-38734911 5.7619 
chr13:38735935-38735950 6 
chr13:38736881-38736911 5.6 
chr13:38737686-38737739 5.60377 
chr13:38738617-38738666 6 
chr13:38744526-38744614 5.53409 
chr13:38746082-38746101 5.63158 
chr13:38747022-38747053 5.67742 
chr13:38752559-38752585 5.34615 
chr13:38752792-38752839 5.44681 
chr13:38755854-38755883 5.48276 
chr13:38755995-38756023 5.82143 
chr13:38758285-38758303 5.83333 
chr13:38758335-38758350 5.86667 
chr13:38758841-38758865 5.83333 
chr13:38758924-38758971 5.78723 
chr13:38760596-38760639 5.74419 
chr13:38761282-38761400 5.31356 
chr13:38767279-38767297 6 
chr13:38768940-38768966 5.84615 
chr13:38770295-38770340 5.26667 
chr13:38771609-38771630 5.66667 
chr13:38774490-38774535 5.86667 
chr13:38778404-38778431 5.51852 
chr13:38779070-38779095 5.56 
chr13:38779131-38779159 5.35714 
chr13:38780000-38780031 5.32258 
chr13:38781886-38781953 5.9403 
chr13:38783496-38783535 5.97436 
chr13:38783828-38783881 5.66038 
chr13:38788012-38788042 5.66667 
chr13:38791134-38791147 6 
chr13:38793378-38793406 5.71429 
chr13:38793987-38794000 5.92308 
chr13:38794766-38794819 5.33962 
chr13:38795896-38795932 5.94444 
chr13:38799487-38799506 6 
chr13:38805948-38805980 5.40625 
chr13:38811049-38811081 5.84375 
chr13:38812982-38813018 5.80556 
chr13:38813402-38813441 5.87179 
chr13:38814308-38814328 5.8 
chr13:38817672-38817702 5.4 
chr13:38818109-38818122 6 
chr13:38818289-38818326 5.2973 
chr13:38819317-38819342 5.4 
chr13:38820854-38820882 5.39286 
chr13:38821037-38821084 5.48936 
chr13:38822763-38822791 5.39286 
chr13:38823374-38823400 5.38462 
chr13:38826341-38826361 5.8 
chr13:38828707-38828730 5.82609 
chr13:38830222-38830250 5.42857 
chr13:38833708-38833731 6 
chr13:38834558-38834597 6 
chr13:38834749-38834761 6 
chr13:38839693-38839738 5.4 
chr13:38840241-38840253 6 
chr13:38847723-38847739 5.8125 
chr13:38850257-38850284 5.96296 
chr13:38851153-38851206 5.35849 
chr13:38851705-38851721 6 
chr13:38858537-38858579 5.2381 
chr13:38859729-38859750 6 
chr13:38867640-38867659 5.89474 
chr13:38868010-38868049 5.58974 
chr13:38868313-38868333 6 
chr13:38868884-38868915 5.74194 
chr13:38869695-38869707 6 
chr13:38874833-38874884 5.5098 
chr13:38877107-38877123 6 
chr13:38877812-38877842 5.63333 
chr13:38879034-38879057 5.47826 
chr13:38879146-38879177 5.93548 
chr13:38881471-38881500 5.72414 
chr13:38885805-38885821 6 
chr13:38886787-38886821 5.26471 
chr13:38888413-38888442 5.86207 
chr13:38888935-38889000 5.24615 
chr13:38893509-38893532 5.69565 
chr13:38893725-38893752 5.7037 
chr13:38895100-38895123 6 
chr13:38897222-38897256 5.20588 
chr13:38900149-38900173 6 
chr13:38900856-38900891 6 
chr13:38901312-38901366 5.94444 
chr13:38901952-38902000 5.6875 
chr13:38903058-38903089 5.3871 
chr13:38903395-38903567 5.98256 
chr13:38905385-38905417 5.1875 
chr13:38906000-38906024 5.75 
chr13:38907151-38907166 6 
chr13:38908586-38908616 5.86667 
chr13:38910831-38910858 5.2963 
chr13:38911536-38911550 6 
chr13:38911670-38911732 5.87097 
chr13:38913147-38913159 6 
chr13:38913740-38913781 5.19512 
chr13:38913821-38913868 5.23404 
chr13:38913876-38913902 5.30769 
chr13:38915381-38915406 5.32 
chr13:38925953-38925992 5.30769 
chr13:38926221-38926251 5.86667 
chr13:38928198-38928213 6 
chr13:38928656-38928684 5.57143 
chr13:38930838-38930852 6 
chr13:38932174-38932212 5.78947 
chr13:38934000-38934036 5.16667 
chr13:38936580-38936613 5.72727 
chr13:38937633-38937645 6 
chr13:38942342-38942366 5.375 
chr13:38943261-38943292 5.3871 
chr13:38945938-38945960 5.90909 
chr13:38949378-38949415 5.97297 
chr13:38951371-38951383 6 
chr13:38953879-38953904 5.48 
chr13:38954059-38954085 5.5 
chr13:38958282-38958310 5.39286 
chr13:38964182-38964224 5.85714 
chr13:38967190-38967218 5.60714 
chr13:38967644-38967676 5.59375 
chr13:38969242-38969265 5.78261 
chr13:38969935-38969960 5.56 
chr13:38970442-38970468 5.88462 
chr13:38971687-38971707 6 
chr13:38972598-38972651 5.13208 
chr13:38976343-38976355 6 
chr13:38978185-38978223 5.78947 
chr13:38979195-38979214 5.89474 
chr13:38984478-38984490 6 
chr13:38987120-38987145 5.6 
chr13:38987153-38987168 6 
chr13:38987455-38987479 5.5 
chr13:38988828-38988875 5.48936 
chr13:38992934-38992951 6 
chr13:38993265-38993306 5.87805 
chr13:38998102-38998129 5.48148 
chr13:38999912-38999939 5.66667 
chr13:39000412-39000454 5.2381 
chr13:39006295-39006324 5.37931 
chr13:39008919-39008970 6 
chr13:39011238-39011260 5.54545 
chr13:39024472-39024494 5.68182 
chr13:39026236-39026269 5.69697 
chr13:39027225-39027254 5.2069 
chr13:39028244-39028271 5.33333 
chr13:39030610-39030748 5.32609 
chr13:39032000-39032073 5.32877 
chr13:39032305-39032323 5.72222 
chr13:39032425-39032484 5.64407 
chr13:39032738-39032826 5.625 
chr13:39037250-39037269 5.78947 
chr13:39039820-39039838 5.72222 
chr13:39039947-39040000 5.4717 
chr13:39047841-39047880 5.48718 
chr13:39049232-39049244 6 
chr13:39050709-39050733 5.83333 
chr13:39051510-39051531 5.57143 
chr13:39053442-39053468 6 
chr13:39056397-39056446 5.65306 
chr13:39058524-39058624 5.4 
chr13:39059314-39059335 5.61905 
chr13:39064000-39064027 5.25926 
chr13:39065425-39065452 5.37037 
chr13:39068038-39068051 6 
chr13:39069905-39069950 5.33333 
chr13:39069972-39070003 5.35484 
chr13:39072974-39073000 5.30769 
chr13:39073385-39073402 6 
chr13:39075689-39075730 5.63415 
chr13:39076318-39076357 5.35897 
chr13:39077660-39077698 5.73684 
chr13:39083964-39084000 5.33333 
chr13:39084534-39084569 5.34286 
chr13:39091968-39092000 5.5 
chr13:39098945-39098966 5.66667 
chr13:39100166-39100193 5.44444 
chr13:39100926-39100997 5.94366 
chr13:39102829-39102907 5.46154 
chr13:39102960-39103000 5.375 
chr13:39104137-39104157 5.9 
chr13:39109065-39109099 5.23529 
chr13:39110183-39110243 5.8 
chr13:39110616-39110639 6 
chr13:39113880-39113898 6 
chr13:39115264-39115284 6 
chr13:39115975-39115996 5.95238 
chr13:39116107-39116124 5.82353 
chr13:39117360-39117390 5.33333 
chr13:39118190-39118223 5.18182 
chr13:39120911-39120953 6 
chr13:39121230-39121251 5.57143 
chr13:39121296-39121321 5.72 
chr13:39123104-39123130 5.26923 
chr13:39125383-39125425 5.80952 
chr13:39125682-39125698 6 
chr13:39129302-39129594 5.83904 
chr13:39130268-39130304 5.19444 
chr13:39130352-39130377 6 
chr13:39131155-39131178 5.56522 
chr13:39134868-39134889 5.7619 
chr13:39134908-39134920 6 
chr13:39143830-39143853 5.43478 
chr13:39146586-39146599 6 
chr13:39148923-39148975 5.30769 
chr13:39149000-39149030 5.63333 
chr13:39153131-39153156 5.56 
chr13:39153311-39153326 6 
chr13:39154224-39154237 6 
chr13:39154450-39154558 5.53704 
chr13:39156961-39157000 5.30769 
chr13:39159451-39159488 6 
chr13:39161270-39161291 6 
chr13:39161522-39161548 6 
chr13:39162635-39162647 6 
chr13:39163715-39163743 5.82143 
chr13:39164219-39164286 5.23881 
chr13:39169018-39169033 5.93333 
chr13:39171877-39171957 5.1625 
chr13:39176131-39176156 5.92 
chr13:39179364-39179380 5.9375 
chr13:39180051-39180103 5.17308 
chr13:39180400-39180431 5.64516 
chr13:39183356-39183400 5.52273 
chr13:39185426-39185461 5.62857 
chr13:39186793-39186842 6 
chr13:39190872-39190895 5.47826 
chr13:39193744-39193768 5.625 
chr13:39194878-39194947 5.62319 
chr13:39196191-39196226 5.48571 
chr13:39202441-39202461 6 
chr13:39205417-39205472 5.92727 
chr13:39206263-39206306 5.39535 
chr13:39207331-39207356 5.32 
chr13:39207803-39207821 5.77778 
chr13:39212985-39213000 6 
chr13:39213287-39213316 5.31034 
chr13:39214832-39214862 5.8 
chr13:39216782-39216796 6 
chr13:39216823-39216877 5.77778 
chr13:39218929-39218960 5.58065 
chr13:39221042-39221060 5.88889 
chr13:39221198-39221236 5.86842 
chr13:39222699-39222722 5.78261 
chr13:39222947-39222982 5.45714 
chr13:39225180-39225221 5.63415 
chr13:39225697-39225718 6 
chr13:39228404-39228434 5.8 
chr13:39231881-39231925 5.5 
chr13:39232074-39232089 6 
chr13:39235278-39235295 6 
chr13:39235966-39236022 5.85714 
chr13:39236433-39236445 6 
chr13:39236512-39236542 5.26667 
chr13:39237868-39237886 5.77778 
chr13:39238006-39238036 5.6 
chr13:39238078-39238104 5.65385 
chr13:39238988-39239018 6 
chr13:39239537-39239556 6 
chr13:39242194-39242275 5.69136 
chr13:39242631-39242653 6 
chr13:39243964-39243988 5.45833 
chr13:39244615-39244640 5.52 
chr13:39249583-39249629 6 
chr13:39250165-39250198 5.81818 
chr13:39251479-39251508 5.7931 
chr13:39256726-39256747 5.7619 
chr13:39258064-39258091 5.33333 
chr13:39258155-39258203 5.3125 
chr13:39258211-39258238 5.88889 
chr13:39258512-39258534 6 
chr13:39259327-39259354 5.25926 
chr13:39261567-39261583 6 
chr13:39273426-39273464 5.34211 
chr13:39273561-39273584 5.73913 
chr13:39279870-39279889 5.68421 
chr13:39279921-39279993 5.55556 
chr13:39282790-39282802 6 
chr13:39282892-39282909 6 
chr13:39284123-39284169 6 
chr13:39284326-39284351 5.8 
chr13:39286050-39286075 6 
chr13:39286728-39286836 5.68519 
chr13:39288901-39288934 5.45455 
chr13:39289232-39289252 5.7 
chr13:39291549-39291566 6 
chr13:39292161-39292176 6 
chr13:39295292-39295313 5.57143 
chr13:39297369-39297402 5.9697 
chr13:39299304-39299329 5.32 
chr13:39299817-39299852 5.6 
chr13:39301617-39301640 5.91304 
chr13:39302964-39302983 6 
chr13:39303244-39303276 5.09375 
chr13:39307800-39307823 5.73913 
chr13:39308294-39308362 5.29412 
chr13:39308875-39308894 6 
chr13:39311000-39311044 5.45455 
chr13:39312702-39312741 5.61538 
chr13:39313308-39313320 6 
chr13:39317451-39317472 5.71429 
chr13:39318340-39318360 6 
chr13:39318616-39318639 5.86957 
chr13:39319805-39319825 6 
chr13:39321532-39321560 6 
chr13:39321618-39321654 5.72222 
chr13:39323040-39323070 5.36667 
chr13:39325156-39325170 5.92857 
chr13:39326000-39326029 5.96552 
chr13:39328092-39328130 5.94737 
chr13:39328987-39329052 5.84615 
chr13:39330661-39330677 6 
chr13:39331316-39331340 5.58333 
chr13:39331725-39331745 5.75 
chr13:39335705-39335742 5.62162 
chr13:39336165-39336199 5.20588 
chr13:39339048-39339060 6 
chr13:39342398-39342433 5.48571 
chr13:39344137-39344183 5.56522 
chr13:39344295-39344336 5.46341 
chr13:39344995-39345020 6 
chr13:39345668-39345699 5.45161 
chr13:39346299-39346339 5.4 
chr13:39346820-39346846 5.76923 
chr13:39347694-39347743 5.44898 
chr13:39348100-39348156 5.26786 
chr13:39349744-39349769 5.32 
chr13:39351156-39351217 5.42623 
chr13:39353533-39353556 5.43478 
chr13:39357047-39357072 5.36 
chr13:39357610-39357626 6 
chr13:39361828-39361910 5.58537 
chr13:39362000-39362028 5.28571 
chr13:39362479-39362500 5.52381 
chr13:39363581-39363614 5.51515 
chr13:39363695-39363742 5.19149 
chr13:39363934-39363970 5.19444 
chr13:39366738-39366763 5.36 
chr13:39370112-39370153 5.97561 
chr13:39370983-39371036 5.66038 
chr13:39371842-39371896 5.44444 
chr13:39373856-39373882 5.53846 
chr13:39380706-39380728 5.54545 
chr13:39381326-39381385 5.77966 
chr13:39383428-39383454 5.76923 
chr13:39387018-39387062 5.45455 
chr13:39387601-39387738 5.83942 
chr13:39392675-39392701 5.38462 
chr13:39393193-39393219 5.5 
chr13:39396473-39396503 5.93333 
chr13:39397812-39397824 6 
chr13:39402852-39402875 5.43478 
chr13:39411902-39411931 5.89655 
chr13:39414559-39414571 6 
chr13:39414762-39414887 5.512 
chr13:39426841-39426854 6 
chr13:39427454-39427468 6 
chr13:39428398-39428425 5.40741 
chr13:39428881-39428895 6 
chr13:39430015-39430034 5.63158 
chr13:39430182-39430199 6 
chr13:39437950-39437982 5.28125 
chr13:39439371-39439403 5.4375 
chr13:39440632-39440651 5.94737 
chr13:39440804-39440817 6 
chr13:39449283-39449298 5.86667 
chr13:39457248-39457280 5.21875 
chr13:39460464-39460500 5.91667 
chr13:39460505-39460546 5.63415 
chr13:39462215-39462235 5.9 
chr13:39470983-39471019 5.75 
chr13:39471044-39471071 5.40741 
chr13:39478531-39478581 5.5 
chr13:39480216-39480245 5.13793 
chr13:39483033-39483052 6 
chr13:39485278-39485304 5.5 
chr13:39488284-39488308 5.66667 
chr13:39489840-39489884 5.97727 
chr13:39491201-39491241 5.75 
chr13:39502882-39502896 6 
chr13:39504109-39504129 5.9 
chr13:39505544-39505570 6 
chr13:39507201-39507222 5.61905 
chr13:39507523-39507549 6 
chr13:39509419-39509460 5.46341 
chr13:39509883-39509912 5.96552 
chr13:39512152-39512172 5.7 
chr13:39512323-39512347 5.54167 
chr13:39515221-39515248 5.62963 
chr13:39517906-39517929 5.43478 
chr13:39518848-39518875 5.7037 
chr13:39519520-39519535 6 
chr13:39520309-39520341 5.4375 
chr13:39520808-39520831 5.47826 
chr13:39520894-39520957 5.53968 
chr13:39520971-39520995 6 
chr13:39523333-39523377 5.93182 
chr13:39527367-39527398 5.22581 
chr13:39529642-39529667 5.88 
chr13:39530518-39530694 5.28977 
chr13:39530716-39530967 5.16733 
chr13:39532962-39532987 5.44 
chr13:39535678-39535692 6 
chr13:39538519-39538557 5.5 
chr13:39542228-39542240 6 
chr13:39542757-39542777 6 
chr13:39546067-39546086 5.78947 
chr13:39547233-39547264 6 
chr13:39549457-39549484 5.74074 
chr13:39551887-39551909 6 
chr13:39552280-39552303 5.73913 
chr13:39556371-39556419 5.64583 
chr13:39559949-39559975 5.76923 
chr13:39560022-39560078 5.69643 
chr13:39560172-39560204 5.78125 
chr13:39561788-39561850 5.56452 
chr13:39561867-39562814 5.62408 
chr13:39562932-39562991 5.54237 
chr13:39563000-39563038 5.57895 
chr13:39563052-39563204 5.38816 
chr13:39563615-39563631 5.8125 
chr13:39564038-39564089 5.27451 
chr13:39565704-39565719 6 
chr13:39565870-39565890 5.8 
chr13:39566507-39566526 5.73684 
chr13:39568370-39568395 5.92 
chr13:39569049-39569068 5.73684 
chr13:39570125-39570147 6 
chr13:39573329-39573359 5.36667 
chr13:39573873-39573891 5.77778 
chr13:39574428-39574456 5.85714 
chr13:39574613-39574637 5.375 
chr13:39581379-39581399 5.85 
chr13:39588245-39588269 5.54167 
chr13:39590736-39590762 5.42308 
chr13:39591846-39591872 5.26923 
chr13:39592610-39592654 6 
chr13:39593653-39593672 6 
chr13:39596487-39596500 5.92308 
chr13:39596589-39596613 5.375 
chr13:39601819-39601831 6 
chr13:39601938-39601971 5.69697 
chr13:39603384-39603401 6 
chr13:39605608-39605639 5.48387 
chr13:39606104-39606133 5.34483 
chr13:39608335-39608354 5.84211 
chr13:39614157-39614171 6 
chr13:39614324-39614344 5.8 
chr13:39618364-39618400 6 
chr13:39622974-39623000 5.73077 
chr13:39624675-39624693 6 
chr13:39625844-39625883 5.28205 
chr13:39626201-39626243 5.59524 
chr13:39629078-39629112 5.44118 
chr13:39629835-39629853 5.83333 
chr13:39630160-39630184 5.41667 
chr13:39630758-39630777 5.89474 
chr13:39632406-39632434 5.57143 
chr13:39632959-39633113 5.5 
chr13:39634160-39634177 6 
chr13:39637741-39637781 5.175 
chr13:39639786-39639826 5.975 
chr13:39639977-39640000 5.43478 
chr13:39640846-39640862 6 
chr13:39641181-39641221 5.85 
chr13:39642058-39642077 6 
chr13:39643846-39643862 6 
chr13:39644144-39644167 5.52174 
chr13:39644782-39644823 5.2439 
chr13:39645578-39645598 5.6 
chr13:39648615-39648640 5.96 
chr13:39653667-39653696 5.55172 
chr13:39655279-39655307 6 
chr13:39656014-39656070 5.69643 
chr13:39656693-39656720 5.62963 
chr13:39668144-39668161 6 
chr13:39671136-39671163 5.55556 
chr13:39671564-39671578 6 
chr13:39675062-39675088 5.76923 
chr13:39675517-39675543 5.80769 
chr13:39678783-39678812 6 
chr13:39684427-39684453 5.61538 
chr13:39685718-39685735 5.82353 
chr13:39688277-39688293 6 
chr13:39693306-39693327 5.61905 
chr13:39694780-39694802 6 
chr13:39695037-39695066 5.34483 
chr13:39699901-39699924 5.65217 
chr13:39703941-39703985 5.77273 
chr13:39707577-39707603 5.84615 
chr13:39709685-39709706 6 
chr13:39709860-39709898 5.73684 
chr13:39713586-39713605 5.84211 
chr13:39714608-39714637 5.48276 
chr13:39715069-39715081 6 
chr13:39721296-39721332 5.63889 
chr13:39725429-39725445 6 
chr13:39727759-39727809 5.52 
chr13:39734810-39734968 5.6962 
chr13:39734987-39735045 6 
chr13:39735877-39735899 5.86364 
chr13:39742026-39742058 6 
chr13:39743509-39743535 5.42308 
chr13:39745660-39745674 6 
chr13:39746665-39746677 6 
chr13:39748795-39748816 6 
chr13:39752073-39752096 6 
chr13:39758443-39758469 5.42308 
chr13:39760525-39760555 5.33333 
chr13:39761281-39761322 5.63415 
chr13:39762438-39762464 5.57692 
chr13:39762842-39762869 5.96296 
chr13:39764312-39764349 6 
chr13:39766902-39766948 5.76087 
chr13:39772667-39772691 5.45833 
chr13:39772705-39772726 5.85714 
chr13:39773673-39773708 5.85714 
chr13:39774329-39774352 5.73913 
chr13:39775094-39775106 6 
chr13:39779500-39779523 5.6087 
chr13:39780426-39780467 6 
chr13:39788678-39788712 5.94118 
chr13:39789842-39789873 5.19355 
chr13:39792991-39793004 6 
chr13:39793072-39793095 5.73913 
chr13:39793243-39793264 5.52381 
chr13:39794911-39794944 5.48485 
chr13:39795299-39795456 5.42038 
chr13:39795605-39795617 6 
chr13:39795731-39795773 5.95238 
chr13:39798398-39798432 5.44118 
chr13:39801423-39801454 5.32258 
chr13:39802430-39802461 5.64516 
chr13:39804020-39804061 6 
chr13:39805851-39805876 6 
chr13:39808566-39808589 5.56522 
chr13:39810186-39810208 5.63636 
chr13:39811477-39811493 5.875 
chr13:39819122-39819189 5.52239 
chr13:39822523-39822577 5.48148 
chr13:39823268-39823324 5.82143 
chr13:39823472-39823500 5.35714 
chr13:39829973-39830000 5.25926 
chr13:39833500-39833534 5.26471 
chr13:39845663-39845677 6 
chr13:39846897-39847141 5.67213 
chr13:39847423-39847451 5.28571 
chr13:39849809-39849835 5.34615 
chr13:39852099-39852118 6 
chr13:39858908-39858928 5.65 
chr13:39860060-39860163 5.68932 
chr13:39862910-39862923 6 
chr13:39866945-39866973 5.82143 
chr13:39873970-39873985 6 
chr13:39874285-39874315 5.2 
chr13:39875074-39875104 5.4 
chr13:39875958-39876000 5.47619 
chr13:39878649-39878668 5.78947 
chr13:39880527-39880552 5.48 
chr13:39884005-39884026 5.61905 
chr13:39889865-39889988 5.93496 
chr13:39892632-39892649 5.82353 
chr13:39896459-39896496 5.83784 
chr13:39896782-39896927 5.35862 
chr13:39898946-39899041 5.55789 
chr13:39899070-39899137 5.37313 
chr13:39899153-39899196 5.46512 
chr13:39899209-39899244 5.4 
chr13:39899255-39899383 5.55469 
chr13:39899395-39899437 5.61905 
chr13:39899508-39899538 5.23333 
chr13:39901964-39902000 5.41667 
chr13:39903552-39903564 6 
chr13:39908702-39908728 6 
chr13:39909402-39909423 5.71429 
chr13:39911640-39911672 5.5 
chr13:39912028-39912049 5.57143 
chr13:39912170-39912199 5.31034 
chr13:39912414-39912478 5.78125 
chr13:39913188-39913219 5.48387 
chr13:39914335-39914348 5.92308 
chr13:39915298-39915313 6 
chr13:39916091-39916118 5.74074 
chr13:39917740-39917787 6 
chr13:39919649-39919680 5.87097 
chr13:39921217-39921234 6 
chr13:39926958-39927138 5.67222 
chr13:39927848-39927869 5.95238 
chr13:39928788-39928807 6 
chr13:39931308-39931365 5.42105 
chr13:39934147-39934171 6 
chr13:39935438-39935468 5.86667 
chr13:39938774-39938797 5.86957 
chr13:39943704-39943769 5.72308 
chr13:39953867-39953893 5.76923 
chr13:39954647-39954660 6 
chr13:39955963-39955977 6 
chr13:39956519-39956554 5.68571 
chr13:39961684-39961703 6 
chr13:39965138-39965170 5.46875 
chr13:39965596-39965662 5.43939 
chr13:39965733-39965750 5.82353 
chr13:39966730-39966755 6 
chr13:39967873-39967909 5.72222 
chr13:39970932-39970954 5.59091 
chr13:39970964-39970992 5.71429 
chr13:39972043-39972084 5.43902 
chr13:39974229-39974252 5.82609 
chr13:39974919-39974940 6 
chr13:39976349-39976372 5.52174 
chr13:39983589-39983623 6 
chr13:39983919-39983948 5.68966 
chr13:39986539-39986554 5.86667 
chr13:39987571-39987584 6 
chr13:39988494-39988508 5.92857 
chr13:39989518-39989555 5.45946 
chr13:39989637-39989657 5.95 
chr13:39992519-39992533 6 
chr13:39993139-39993164 5.48 
chr13:39996723-39996754 5.90323 
chr13:39998430-39998488 5.94828 
chr13:40000338-40000369 5.96774 
chr13:40004954-40004970 5.875 
chr13:40009199-40009219 6 
chr13:40012393-40012413 5.65 
chr13:40013826-40013851 5.44 
chr13:40015274-40015298 6 
chr13:40015648-40015660 6 
chr13:40015960-40015978 6 
chr13:40016654-40016681 5.40741 
chr13:40017056-40017085 5.55172 
chr13:40023539-40023567 5.28571 
chr13:40024265-40024293 5.25 
chr13:40024625-40024648 5.69565 
chr13:40025303-40025320 5.76471 
chr13:40026063-40026080 6 
chr13:40028765-40028788 6 
chr13:40032397-40032410 6 
chr13:40033331-40033397 5.65152 
chr13:40033440-40033477 5.27027 
chr13:40033500-40033532 5.3125 
chr13:40036500-40036532 5.1875 
chr13:40047471-40047500 5.86207 
chr13:40049565-40049584 5.63158 
chr13:40053097-40053118 5.52381 
chr13:40053163-40053215 5.92308 
chr13:40053241-40053299 5.74138 
chr13:40055759-40055773 6 
chr13:40057620-40057639 5.78947 
chr13:40063983-40064011 5.39286 
chr13:40064220-40064238 5.88889 
chr13:40064348-40064414 5.25758 
chr13:40065923-40065958 5.22857 
chr13:40066252-40066280 5.35714 
chr13:40066790-40066813 5.95652 
chr13:40067443-40067494 5.70588 
chr13:40069916-40069936 6 
chr13:40074323-40074351 5.67857 
chr13:40077009-40077040 5.45161 
chr13:40079082-40079115 5.36364 
chr13:40080673-40080698 5.84 
chr13:40082017-40082132 5.46087 
chr13:40083621-40083643 5.54545 
chr13:40084076-40084091 5.86667 
chr13:40084903-40084924 5.7619 
chr13:40085603-40085616 5.92308 
chr13:40086738-40086762 5.91667 
chr13:40093373-40093392 6 
chr13:40093740-40093753 5.92308 
chr13:40094494-40094513 5.78947 
chr13:40095936-40095970 5.64706 
chr13:40097684-40097699 6 
chr13:40098065-40098093 5.17857 
chr13:40098418-40098441 5.69565 
chr13:40100000-40100028 5.5 
chr13:40100450-40100476 5.76923 
chr13:40106500-40106523 5.95652 
chr13:40112109-40112140 5.93548 
chr13:40116233-40116272 5.92308 
chr13:40119382-40119399 6 
chr13:40120043-40120114 5.23944 
chr13:40126540-40126565 5.48 
chr13:40127848-40127868 5.6 
chr13:40131098-40131117 5.94737 
chr13:40134641-40134664 5.82609 
chr13:40136463-40136851 5.97423 
chr13:40137228-40137272 6 
chr13:40140868-40140892 6 
chr13:40141166-40141197 5.6129 
chr13:40141688-40141764 5.40789 
chr13:40143265-40143331 5.81818 
chr13:40144268-40144290 5.63636 
chr13:40144645-40144748 5.33981 
chr13:40144900-40144927 5.44444 
chr13:40146425-40146462 6 
chr13:40148619-40148632 6 
chr13:40153500-40153530 5.36667 
chr13:40154660-40154697 5.24324 
chr13:40155669-40155694 5.88 
chr13:40155722-40155741 5.78947 
chr13:40157306-40157323 6 
chr13:40158662-40158676 6 
chr13:40159763-40159790 5.40741 
chr13:40160308-40160329 5.66667 
chr13:40160722-40160747 5.76 
chr13:40164826-40164857 5.6129 
chr13:40169251-40169284 5.81818 
chr13:40170267-40170288 5.52381 
chr13:40172673-40172705 5.78125 
chr13:40173480-40173500 5.8 
chr13:40177997-40178009 6 
chr13:40178027-40178078 5.58824 
chr13:40178848-40178869 5.57143 
chr13:40181356-40181379 5.95652 
chr13:40181672-40181692 6 
chr13:40183112-40183166 5.66667 
chr13:40184488-40184510 6 
chr13:40189637-40189658 5.71429 
chr13:40190993-40191010 6 
chr13:40191794-40191815 5.7619 
chr13:40195326-40195372 5.76087 
chr13:40195679-40195715 5.52778 
chr13:40196282-40196322 5.875 
chr13:40198009-40198035 5.84615 
chr13:40199455-40199516 5.86885 
chr13:40200236-40200249 6 
chr13:40200954-40200988 5.76471 
chr13:40201040-40201073 5.78788 
chr13:40201160-40201200 6 
chr13:40203883-40203930 5.44681 
chr13:40204249-40204280 5.80645 
chr13:40204383-40204413 5.8 
chr13:40206041-40206071 5.16667 
chr13:40206251-40206277 5.73077 
chr13:40207877-40207978 5.81188 
chr13:40209604-40209624 5.65 
chr13:40210784-40210822 5.52632 
chr13:40212682-40212729 5.85106 
chr13:40213144-40213169 5.56 
chr13:40216224-40216252 5.64286 
chr13:40217671-40217716 5.88889 
chr13:40218641-40218653 6 
chr13:40221879-40221936 5.50877 
chr13:40222178-40222206 5.71429 
chr13:40223134-40223184 5.8 
chr13:40224334-40224434 5.51 
chr13:40225395-40225455 5.63333 
chr13:40225795-40225832 5.94595 
chr13:40228061-40228073 6 
chr13:40232200-40232213 6 
chr13:40234132-40234164 5.1875 
chr13:40236279-40236292 6 
chr13:40239725-40239743 5.77778 
chr13:40240349-40240378 5.24138 
chr13:40242924-40242948 5.95833 
chr13:40244955-40244981 5.38462 
chr13:40248176-40248206 5.86667 
chr13:40252370-40252386 5.875 
chr13:40252513-40252543 5.6 
chr13:40253056-40253071 6 
chr13:40254292-40254321 5.31034 
chr13:40256933-40256979 5.47826 
chr13:40258380-40258400 6 
chr13:40267125-40267149 5.66667 
chr13:40267390-40267470 5.375 
chr13:40269092-40269122 6 
chr13:40280292-40280431 5.73381 
chr13:40280803-40280834 5.32258 
chr13:40283420-40283442 5.68182 
chr13:40283788-40283837 5.81633 
chr13:40284973-40284990 5.76471 
chr13:40289335-40289356 5.57143 
chr13:40289393-40289435 5.69048 
chr13:40291990-40292015 5.96 
chr13:40294107-40294159 5.82692 
chr13:40294669-40294692 5.43478 
chr13:40296754-40296766 6 
chr13:40297158-40297207 5.28571 
chr13:40298619-40298633 6 
chr13:40299343-40299368 5.56 
chr13:40301249-40301264 5.86667 
chr13:40304910-40304936 5.80769 
chr13:40307313-40307339 5.46154 
chr13:40309843-40309857 6 
chr13:40315685-40315711 5.38462 
chr13:40320565-40320586 5.52381 
chr13:40322010-40322045 5.77143 
chr13:40324307-40324335 5.78571 
chr13:40330569-40330596 5.33333 
chr13:40332355-40332374 6 
chr13:40332601-40332613 6 
chr13:40332933-40332958 5.36 
chr13:40333422-40333444 5.5 
chr13:40337921-40337943 5.5 
chr13:40340684-40340713 6 
chr13:40345154-40345187 5.75758 
chr13:40348700-40348724 5.70833 
chr13:40350354-40350387 5.27273 
chr13:40354594-40354609 5.93333 
chr13:40357562-40357589 5.77778 
chr13:40361507-40361539 5.8125 
chr13:40361733-40361789 5.5 
chr13:40363734-40363764 5.43333 
chr13:40364073-40364109 5.36111 
chr13:40365272-40365295 5.65217 
chr13:40369046-40369080 5.38235 
chr13:40370512-40370563 5.90196 
chr13:40370718-40370742 5.54167 
chr13:40370755-40370837 5.68293 
chr13:40372719-40372750 5.25806 
chr13:40372822-40372852 5.4 
chr13:40373009-40373028 6 
chr13:40373989-40374004 6 
chr13:40377223-40377263 5.65 
chr13:40379248-40379262 6 
chr13:40381319-40381366 6 
chr13:40382326-40382425 5.80808 
chr13:40382796-40382847 5.37255 
chr13:40383418-40383437 6 
chr13:40384920-40384939 5.89474 
chr13:40385680-40385707 5.74074 
chr13:40393017-40393031 6 
chr13:40394170-40394208 5.34211 
chr13:40394619-40394646 5.40741 
chr13:40396225-40396272 5.42553 
chr13:40399487-40399524 5.64865 
chr13:40399992-40400023 5.41935 
chr13:40402507-40402531 5.75 
chr13:40407837-40407867 5.2 
chr13:40410784-40410813 5.93103 
chr13:40414839-40414886 5.48936 
chr13:40415639-40415668 5.7931 
chr13:40416045-40416070 5.6 
chr13:40418721-40418743 5.5 
chr13:40419557-40419595 5.23684 
chr13:40421500-40421535 5.8 
chr13:40430478-40430500 5.86364 
chr13:40431634-40431657 6 
chr13:40433016-40433050 5.55882 
chr13:40435660-40435685 5.64 
chr13:40437121-40437135 6 
chr13:40442590-40442719 5.33333 
chr13:40443829-40443846 6 
chr13:40443902-40443920 5.77778 
chr13:40444075-40444092 6 
chr13:40445361-40445375 5.92857 
chr13:40446081-40446106 5.76 
chr13:40447430-40447446 6 
chr13:40450445-40450466 5.57143 
chr13:40451110-40451243 5.48872 
chr13:40452371-40452407 5.66667 
chr13:40452540-40452575 6 
chr13:40455962-40455986 5.45833 
chr13:40462313-40462357 5.86364 
chr13:40463222-40463245 5.69565 
chr13:40465417-40465458 6 
chr13:40466781-40466820 5.51282 
chr13:40467346-40467371 5.76 
chr13:40471000-40471029 5.68966 
chr13:40476115-40476145 5.43333 
chr13:40476981-40477000 5.89474 
chr13:40477797-40477811 6 
chr13:40478829-40478871 5.90476 
chr13:40479788-40479872 5.63095 
chr13:40480490-40480509 5.78947 
chr13:40484811-40484839 5.85714 
chr13:40485675-40485689 6 
chr13:40491620-40491652 5.28125 
chr13:40491678-40491826 5.51351 
chr13:40495612-40495634 5.86364 
chr13:40496751-40496767 5.8125 
chr13:40497286-40497299 6 
chr13:40502000-40502029 5.17241 
chr13:40502118-40502133 6 
chr13:40502145-40502163 5.77778 
chr13:40502203-40502225 5.63636 
chr13:40502941-40502965 5.875 
chr13:40505527-40505550 5.43478 
chr13:40508387-40508416 5.58621 
chr13:40510660-40510674 6 
chr13:40511356-40511396 6 
chr13:40512041-40512062 5.90476 
chr13:40515069-40515091 6 
chr13:40517791-40517817 5.5 
chr13:40520410-40520437 5.66667 
chr13:40523698-40523728 5.5 
chr13:40525592-40525628 5.33333 
chr13:40529375-40529392 6 
chr13:40532597-40532632 5.48571 
chr13:40532920-40532962 6 
chr13:40535250-40535265 6 
chr13:40538298-40538346 6 
chr13:40540103-40540123 5.75 
chr13:40540933-40540966 5.42424 
chr13:40540982-40541005 5.56522 
chr13:40544380-40544400 5.85 
chr13:40546963-40546979 6 
chr13:40547904-40547967 5.47619 
chr13:40548078-40548130 5.25 
chr13:40548525-40548588 5.5873 
chr13:40549014-40549040 6 
chr13:40549281-40549309 5.17857 
chr13:40552545-40552571 5.26923 
chr13:40554390-40554421 5.32258 
chr13:40558464-40558497 5.30303 
chr13:40558890-40558936 6 
chr13:40560553-40560580 6 
chr13:40566614-40566630 5.875 
chr13:40567865-40567926 5.93443 
chr13:40568505-40568532 6 
chr13:40573178-40573191 6 
chr13:40573628-40573671 6 
chr13:40577293-40577343 5.32 
chr13:40578542-40578606 5.15625 
chr13:40580824-40580847 5.86957 
chr13:40585295-40585350 5.49091 
chr13:40585363-40585414 5.29412 
chr13:40585653-40585690 5.18919 
chr13:40585720-40585766 5.91304 
chr13:40586809-40586833 6 
chr13:40590516-40590555 5.33333 
chr13:40593398-40593441 5.11628 
chr13:40596083-40596143 5.86667 
chr13:40597378-40597396 6 
chr13:40598344-40598371 5.25926 
chr13:40600692-40600720 5.85714 
chr13:40600753-40600786 5.33333 
chr13:40602221-40602240 5.84211 
chr13:40602963-40602985 5.68182 
chr13:40607310-40607323 6 
chr13:40607814-40607833 6 
chr13:40610459-40610485 5.84615 
chr13:40612200-40612226 5.76923 
chr13:40615208-40615260 5.92308 
chr13:40616447-40616488 5.34146 
chr13:40622750-40622764 6 
chr13:40626331-40626376 5.73333 
chr13:40631902-40631914 6 
chr13:40632513-40632525 6 
chr13:40639738-40639931 5.65285 
chr13:40640320-40640336 6 
chr13:40640495-40640662 5.71856 
chr13:40641397-40641430 5.84848 
chr13:40642007-40642033 5.69231 
chr13:40643054-40643088 5.85294 
chr13:40647365-40647421 5.375 
chr13:40648278-40648300 5.5 
chr13:40651155-40651242 5.63218 
chr13:40651258-40651315 5.63158 
chr13:40651334-40651398 5.53125 
chr13:40652434-40652461 5.37037 
chr13:40656315-40656361 5.56522 
chr13:40660484-40660520 5.94444 
chr13:40664047-40664071 5.45833 
chr13:40664126-40664142 6 
chr13:40666338-40666359 6 
chr13:40667144-40667170 5.57692 
chr13:40669110-40669149 5.84615 
chr13:40674642-40674679 5.27027 
chr13:40674797-40674828 5.35484 
chr13:40674849-40674875 5.76923 
chr13:40677690-40677713 6 
chr13:40681702-40681727 5.64 
chr13:40686736-40686753 5.76471 
chr13:40693278-40693308 5.4 
chr13:40693879-40693897 5.72222 
chr13:40700239-40700272 6 
chr13:40705736-40705749 6 
chr13:40706309-40706330 5.80952 
chr13:40707606-40707639 6 
chr13:40708817-40708851 5.47059 
chr13:40709801-40709824 5.73913 
chr13:40710654-40710673 6 
chr13:40714031-40714048 6 
chr13:40716802-40716817 6 
chr13:40717716-40717765 5.28571 
chr13:40718084-40718121 5.72973 
chr13:40722804-40722838 5.44118 
chr13:40724399-40724415 6 
chr13:40724772-40724813 5.14634 
chr13:40728541-40728557 6 
chr13:40728592-40728626 5.52941 
chr13:40729325-40729352 5.48148 
chr13:40730141-40730233 5.46739 
chr13:40736954-40736974 5.7 
chr13:40737179-40737211 6 
chr13:40740270-40740291 5.66667 
chr13:40740394-40740418 5.625 
chr13:40745824-40745837 6 
chr13:40748125-40748140 5.93333 
chr13:40750028-40750055 5.59259 
chr13:40750356-40750383 6 
chr13:40750564-40750584 5.85 
chr13:40751053-40751077 5.875 
chr13:40756253-40756279 5.61538 
chr13:40760051-40760134 5.40964 
chr13:40760173-40760240 5.55224 
chr13:40763422-40763437 6 
chr13:40764315-40764349 5.52941 
chr13:40768611-40768643 5.375 
chr13:40773423-40773436 6 
chr13:40773991-40774004 6 
chr13:40775854-40775886 5.9375 
chr13:40776558-40776610 5.57692 
chr13:40779353-40779387 6 
chr13:40779396-40779425 5.51724 
chr13:40780705-40780726 5.7619 
chr13:40782537-40782549 6 
chr13:40783622-40783647 5.64 
chr13:40785153-40785172 5.63158 
chr13:40785470-40785500 5.9 
chr13:40787324-40787339 6 
chr13:40788279-40788354 5.56 
chr13:40788370-40788869 5.5511 
chr13:40791196-40791215 6 
chr13:40793043-40793080 5.51351 
chr13:40793098-40793156 5.93103 
chr13:40796052-40796080 5.71429 
chr13:40796440-40796489 5.20408 
chr13:40798137-40798214 5.50649 
chr13:40800785-40800808 5.69565 
chr13:40801680-40801699 5.94737 
chr13:40806207-40806240 5.36364 
chr13:40808729-40808744 6 
chr13:40810044-40810086 6 
chr13:40813369-40813507 5.71014 
chr13:40813831-40813848 5.76471 
chr13:40821166-40821182 6 
chr13:40826208-40826226 6 
chr13:40826381-40826404 5.6087 
chr13:40826577-40826604 5.77778 
chr13:40827230-40827260 5.66667 
chr13:40830840-40830871 5.29032 
chr13:40831808-40831827 5.63158 
chr13:40836219-40836369 5.68 
chr13:40839312-40839325 6 
chr13:40844108-40844141 5.81818 
chr13:40850793-40850819 5.80769 
chr13:40851217-40851246 5.44828 
chr13:40852274-40852303 5.58621 
chr13:40852773-40852806 5.42424 
chr13:40853039-40853069 6 
chr13:40853431-40853451 6 
chr13:40854898-40854930 5.46875 
chr13:40855341-40855392 6 
chr13:40856666-40856735 5.66667 
chr13:40857342-40857406 5.28125 
chr13:40858327-40858345 6 
chr13:40863110-40863217 5.52336 
chr13:40864688-40864743 5.38182 
chr13:40871500-40871535 5.17143 
chr13:40872951-40872978 5.81481 
chr13:40873445-40873464 5.73684 
chr13:40874542-40874568 5.26923 
chr13:40875171-40875197 6 
chr13:40876000-40876012 6 
chr13:40878123-40878202 5.77215 
chr13:40879185-40879205 6 
chr13:40884786-40884814 5.5 
chr13:40885332-40885352 5.65 
chr13:40886291-40886331 5.6 
chr13:40886836-40886858 6 
chr13:40887101-40887141 6 
chr13:40888005-40888027 6 
chr13:40889663-40889694 5.87097 
chr13:40891307-40891334 6 
chr13:40893090-40893118 5.21429 
chr13:40895316-40895329 6 
chr13:40897078-40897101 6 
chr13:40897732-40897773 6 
chr13:40900729-40900742 6 
chr13:40902974-40903009 6 
chr13:40906914-40906940 5.88462 
chr13:40907354-40907391 5.59459 
chr13:40912131-40912144 5.92308 
chr13:40915163-40915199 5.66667 
chr13:40921865-40921883 6 
chr13:40927701-40927722 5.90476 
chr13:40936293-40936312 5.63158 
chr13:40936446-40936500 5.74074 
chr13:40938193-40938215 5.90909 
chr13:40938351-40938367 5.875 
chr13:40939189-40939201 6 
chr13:40939434-40939457 5.6087 
chr13:40943007-40943039 5.875 
chr13:40945872-40945887 6 
chr13:40947268-40947310 5.35714 
chr13:40949099-40949113 6 
chr13:40950851-40950869 6 
chr13:40953663-40953693 5.86667 
chr13:40956890-40956919 6 
chr13:40957209-40957243 6 
chr13:40958609-40958674 5.76923 
chr13:40959175-40959202 5.40741 
chr13:40959559-40959626 5.28358 
chr13:40959646-40959749 5.40777 
chr13:40967638-40967664 5.73077 
chr13:40967711-40967727 6 
chr13:40967762-40968104 5.90936 
chr13:40969196-40969216 5.9 
chr13:40970370-40970396 5.38462 
chr13:40971666-40971679 6 
chr13:40971830-40971870 5.7 
chr13:40973168-40973196 5.35714 
chr13:40973222-40973246 5.54167 
chr13:40973518-40973533 6 
chr13:40974609-40974632 6 
chr13:40975972-40976003 6 
chr13:40976829-40976845 6 
chr13:40985244-40985262 5.88889 
chr13:40985957-40986004 5.89362 
chr13:40988055-40988078 5.6087 
chr13:40989262-40989278 5.875 
chr13:40995411-40995431 5.8 
chr13:40995807-40995840 6 
chr13:40997658-40997701 5.34884 
chr13:40997776-40997816 5.45 
chr13:40999122-40999158 5.91667 
chr13:41000110-41000136 5.42308 
chr13:41002390-41002415 5.44 
chr13:41003753-41003782 6 
chr13:41004881-41004929 5.79167 
chr13:41007612-41007626 6 
chr13:41008570-41008589 5.89474 
chr13:41011430-41011461 5.16129 
chr13:41012210-41012231 5.61905 
chr13:41012819-41012831 6 
chr13:41014403-41014427 5.41667 
chr13:41017341-41017368 6 
chr13:41017610-41017646 5.41667 
chr13:41020342-41020424 5.92683 
chr13:41021354-41021655 5.78073 
chr13:41029458-41029482 5.54167 
chr13:41029861-41029881 5.9 
chr13:41029889-41029927 5.23684 
chr13:41032615-41032634 6 
chr13:41033177-41033242 5.61538 
chr13:41033830-41033848 5.77778 
chr13:41036827-41036840 6 
chr13:41037280-41037301 5.61905 
chr13:41037336-41037358 6 
chr13:41040950-41041020 6 
chr13:41042275-41042558 5.56537 
chr13:41042579-41042762 5.6612 
chr13:41042773-41042833 5.85 
chr13:41043655-41043671 6 
chr13:41044034-41044058 5.5 
chr13:41044528-41044562 5.32353 
chr13:41045668-41045684 5.875 
chr13:41046844-41046876 5.28125 
chr13:41049723-41049743 6 
chr13:41050198-41050243 5.4 
chr13:41050327-41050351 5.45833 
chr13:41050463-41050491 5.85714 
chr13:41052689-41052731 5.14286 
chr13:41053371-41053385 6 
chr13:41057488-41057510 5.81818 
chr13:41061560-41061587 5.55556 
chr13:41062686-41062708 5.81818 
chr13:41065565-41065601 5.44444 
chr13:41066334-41066361 5.81481 
chr13:41067248-41067270 5.59091 
chr13:41068671-41068770 5.49495 
chr13:41072459-41072500 5.68293 
chr13:41072512-41072537 5.56 
chr13:41073270-41073295 5.32 
chr13:41073717-41073739 6 
chr13:41074406-41074429 5.78261 
chr13:41076651-41076665 6 
chr13:41077131-41077162 6 
chr13:41078262-41078300 5.42105 
chr13:41080789-41080809 6 
chr13:41081891-41081908 6 
chr13:41083903-41083934 5.54839 
chr13:41085781-41085793 6 
chr13:41089235-41089273 5.81579 
chr13:41089931-41089961 5.9 
chr13:41092230-41092255 5.32 
chr13:41093244-41093270 5.46154 
chr13:41097302-41097323 5.66667 
chr13:41097374-41097386 6 
chr13:41098366-41098420 5.14815 
chr13:41100463-41100483 5.95 
chr13:41101836-41101860 6 
chr13:41102871-41102903 5.25 
chr13:41103200-41103215 5.93333 
chr13:41103664-41103679 5.86667 
chr13:41103954-41103976 5.59091 
chr13:41104089-41104114 6 
chr13:41105157-41105172 6 
chr13:41106284-41106318 5.88235 
chr13:41107682-41107701 5.89474 
chr13:41107863-41107891 5.64286 
chr13:41108492-41108507 6 
chr13:41109359-41109376 6 
chr13:41110360-41110392 6 
chr13:41110546-41110601 5.96364 
chr13:41112132-41112156 5.91667 
chr13:41113684-41113710 5.53846 
chr13:41116052-41116085 5.93939 
chr13:41116754-41116777 5.43478 
chr13:41116912-41116937 5.4 
chr13:41117104-41117132 5.67857 
chr13:41117976-41117995 5.78947 
chr13:41119099-41119128 5.86207 
chr13:41119229-41119246 5.82353 
chr13:41119786-41119805 5.84211 
chr13:41119923-41119980 5.31579 
chr13:41122569-41122606 5.59459 
chr13:41123073-41123099 5.53846 
chr13:41124040-41124063 5.43478 
chr13:41126534-41126549 5.86667 
chr13:41127173-41127208 5.74286 
chr13:41133051-41133070 5.73684 
chr13:41133181-41133209 5.64286 
chr13:41135488-41135500 6 
chr13:41135778-41135819 5.68293 
chr13:41136080-41136111 5.54839 
chr13:41139106-41139126 6 
chr13:41140500-41140527 5.48148 
chr13:41143503-41143526 6 
chr13:41144446-41144471 5.92 
chr13:41147840-41147861 5.85714 
chr13:41151288-41151307 5.68421 
chr13:41151925-41151954 5.48276 
chr13:41152916-41152936 5.65 
chr13:41154348-41154375 5.22222 
chr13:41158605-41158633 6 
chr13:41158795-41158818 5.56522 
chr13:41159471-41159505 5.88235 
chr13:41161403-41161422 5.78947 
chr13:41163241-41163262 5.61905 
chr13:41167141-41167171 5.46667 
chr13:41167714-41167745 5.51613 
chr13:41170075-41170095 6 
chr13:41172575-41172609 5.58824 
chr13:41175365-41175391 5.57692 
chr13:41176980-41176992 6 
chr13:41177490-41177506 6 
chr13:41177580-41177615 5.57143 
chr13:41179142-41179170 5.64286 
chr13:41179219-41179261 5.30952 
chr13:41180415-41180458 5.76744 
chr13:41185456-41185475 5.68421 
chr13:41186205-41186240 5.82857 
chr13:41189665-41189709 6 
chr13:41191572-41191601 5.44828 
chr13:41194936-41194948 6 
chr13:41197547-41197573 5.30769 
chr13:41198058-41198084 5.80769 
chr13:41198451-41198471 6 
chr13:41200107-41200131 5.66667 
chr13:41201968-41201989 5.90476 
chr13:41202173-41202201 5.5 
chr13:41202300-41202329 5.44828 
chr13:41202493-41202522 6 
chr13:41206774-41206793 5.89474 
chr13:41207048-41207076 5.64286 
chr13:41210348-41210373 6 
chr13:41210654-41210669 6 
chr13:41211580-41211600 6 
chr13:41214514-41214532 5.72222 
chr13:41214894-41214931 6 
chr13:41215529-41215575 5.76087 
chr13:41216125-41216141 6 
chr13:41217478-41217500 5.95455 
chr13:41217870-41217886 5.9375 
chr13:41219095-41219113 5.88889 
chr13:41220429-41220441 6 
chr13:41220725-41220745 5.7 
chr13:41225211-41225252 5.87805 
chr13:41225773-41225810 5.2973 
chr13:41225828-41225885 5.33333 
chr13:41226426-41226439 6 
chr13:41228446-41228484 5.81579 
chr13:41228637-41228664 5.88889 
chr13:41229485-41229500 6 
chr13:41229774-41229790 6 
chr13:41231446-41231467 5.7619 
chr13:41233149-41233166 5.94118 
chr13:41233451-41233479 5.96429 
chr13:41235085-41235124 5.94872 
chr13:41236307-41236328 6 
chr13:41238944-41238983 5.79487 
chr13:41239254-41239285 5.32258 
chr13:41240043-41240077 5.73529 
chr13:41240585-41240613 5.21429 
chr13:41240641-41240662 5.52381 
chr13:41240779-41240815 5.33333 
chr13:41241197-41241238 5.2439 
chr13:41242072-41242096 5.5 
chr13:41243392-41243408 5.8125 
chr13:41244190-41244226 5.80556 
chr13:41244293-41244326 5.51515 
chr13:41249461-41249485 5.41667 
chr13:41249860-41249898 5.52632 
chr13:41250727-41250756 5.89655 
chr13:41251745-41251771 5.96154 
chr13:41251925-41251941 5.8125 
chr13:41252365-41252394 5.58621 
chr13:41252814-41252864 5.84 
chr13:41254326-41254370 5.86364 
chr13:41256254-41256275 5.80952 
chr13:41257425-41257442 6 
chr13:41257728-41257755 5.92593 
chr13:41258085-41258100 6 
chr13:41258402-41258430 5.46429 
chr13:41258752-41258796 5.93182 
chr13:41258978-41259066 5.71591 
chr13:41259453-41259471 6 
chr13:41259629-41259654 5.68 
chr13:41260295-41260338 5.44186 
chr13:41262209-41262233 5.79167 
chr13:41263515-41263532 6 
chr13:41264284-41264300 5.875 
chr13:41264694-41264708 6 
chr13:41266140-41266182 5.42857 
chr13:41267734-41267755 5.61905 
chr13:41269868-41269882 6 
chr13:41269919-41269959 5.775 
chr13:41270000-41270029 5.31034 
chr13:41270195-41270213 6 
chr13:41270508-41270527 5.89474 
chr13:41271407-41271420 6 
chr13:41271539-41271553 6 
chr13:41271707-41271743 5.88889 
chr13:41273365-41273379 6 
chr13:41273714-41273734 5.65 
chr13:41274467-41274500 5.75758 
chr13:41274806-41274830 5.79167 
chr13:41274982-41275000 5.72222 
chr13:41275365-41275404 5.76923 
chr13:41276377-41276405 6 
chr13:41276843-41276875 5.59375 
chr13:41277026-41277038 6 
chr13:41277391-41277412 6 
chr13:41278000-41278028 5.53571 
chr13:41278074-41278094 6 
chr13:41278791-41278825 5.47059 
chr13:41279048-41279068 5.75 
chr13:41280674-41280698 5.58333 
chr13:41280877-41280898 5.7619 
chr13:41285245-41285290 5.93333 
chr13:41287890-41287931 5.97561 
chr13:41289974-41289995 5.85714 
chr13:41290500-41290519 5.68421 
chr13:41290608-41290662 5.2037 
chr13:41290940-41290959 6 
chr13:41291103-41291127 5.70833 
chr13:41291486-41291528 5.80952 
chr13:41293346-41293372 5.92308 
chr13:41294079-41294091 6 
chr13:41296360-41296444 5.78571 
chr13:41298943-41298992 5.40816 
chr13:41300220-41300252 5.75 
chr13:41301941-41301956 5.93333 
chr13:41302616-41302642 5.42308 
chr13:41304656-41304670 6 
chr13:41305388-41305401 6 
chr13:41305716-41305743 5.96296 
chr13:41306053-41306072 5.68421 
chr13:41307130-41307152 6 
chr13:41308095-41308112 6 
chr13:41314919-41314939 5.7 
chr13:41315071-41315106 5.4 
chr13:41315382-41315401 5.73684 
chr13:41316024-41316070 6 
chr13:41319051-41319070 5.94737 
chr13:41319366-41319400 5.58824 
chr13:41321201-41321227 5.84615 
chr13:41322280-41322306 5.76923 
chr13:41324878-41324915 5.72973 
chr13:41326157-41326175 5.88889 
chr13:41329914-41329948 5.55882 
chr13:41331576-41331593 6 
chr13:41331878-41331890 6 
chr13:41332278-41332291 6 
chr13:41333243-41333278 5.37143 
chr13:41333573-41333613 5.8 
chr13:41334270-41334292 6 
chr13:41334767-41334779 6 
chr13:41335228-41335249 5.90476 
chr13:41335403-41335422 5.78947 
chr13:41336055-41336085 5.83333 
chr13:41336918-41336972 6 
chr13:41340419-41340440 5.61905 
chr13:41341230-41341251 5.71429 
chr13:41343509-41343552 6 
chr13:41345945-41346000 5.72727 
chr13:41346150-41346175 5.72 
chr13:41348379-41348398 5.63158 
chr13:41352755-41352770 6 
chr13:41354035-41354058 5.69565 
chr13:41354526-41354554 5.71429 
chr13:41357628-41357641 6 
chr13:41357688-41357722 5.52941 
chr13:41358353-41358379 5.88462 
chr13:41362596-41362627 5.83871 
chr13:41362690-41362741 5.80392 
chr13:41362880-41362904 5.45833 
chr13:41363345-41363370 5.64 
chr13:41363549-41363578 5.34483 
chr13:41363851-41363875 5.70833 
chr13:41365437-41365506 5.84058 
chr13:41368922-41368967 5.28889 
chr13:41375365-41375390 5.96 
chr13:41383068-41383085 6 
chr13:41385624-41385641 5.94118 
chr13:41385667-41385708 5.65854 
chr13:41387254-41387284 5.73333 
chr13:41391274-41391286 6 
chr13:41395434-41395456 5.95455 
chr13:41396223-41396269 5.63043 
chr13:41396987-41397005 6 
chr13:41400346-41400377 5.74194 
chr13:41400398-41400437 5.41026 
chr13:41400468-41400494 5.30769 
chr13:41400898-41400948 5.96 
chr13:41401289-41401316 5.88889 
chr13:41402654-41402679 5.72 
chr13:41408809-41408829 5.7 
chr13:41408952-41409043 5.50549 
chr13:41409450-41409471 5.52381 
chr13:41411398-41411419 6 
chr13:41416857-41416875 5.83333 
chr13:41417059-41417079 5.7 
chr13:41418500-41418556 5.75 
chr13:41419448-41419471 5.52174 
chr13:41419761-41419778 6 
chr13:41421833-41421871 5.5 
chr13:41422061-41422105 5.72727 
chr13:41422418-41422449 6 
chr13:41426275-41426312 5.59459 
chr13:41427856-41427869 6 
chr13:41430584-41430614 5.5 
chr13:41430720-41430739 5.78947 
chr13:41431712-41431833 5.93388 
chr13:41432129-41432150 5.95238 
chr13:41432623-41432644 5.57143 
chr13:41434023-41434042 5.68421 
chr13:41436114-41436141 6 
chr13:41437101-41437117 6 
chr13:41437515-41437553 5.18421 
chr13:41438494-41438514 5.7 
chr13:41447133-41447171 6 
chr13:41455938-41455960 5.54545 
chr13:41456895-41456929 5.55882 
chr13:41457152-41457176 6 
chr13:41457654-41457681 5.62963 
chr13:41461910-41461937 5.2963 
chr13:41468343-41468367 6 
chr13:41468657-41468699 6 
chr13:41470345-41470357 6 
chr13:41472791-41472808 5.88235 
chr13:41472870-41472885 6 
chr13:41473874-41473904 5.86667 
chr13:41476025-41476058 6 
chr13:41476231-41476250 5.63158 
chr13:41477497-41477542 5.91111 
chr13:41477568-41477595 5.77778 
chr13:41478277-41478294 6 
chr13:41479834-41479848 6 
chr13:41483075-41483112 5.21622 
chr13:41483770-41483930 5.74375 
chr13:41484252-41484273 5.71429 
chr13:41484461-41484482 5.95238 
chr13:41484641-41484662 6 
chr13:41487029-41487054 5.92 
chr13:41488933-41488957 5.58333 
chr13:41490361-41490393 5.84375 
chr13:41493254-41493283 5.41379 
chr13:41493917-41493939 5.63636 
chr13:41494882-41494910 5.64286 
chr13:41496509-41496567 5.93103 
chr13:41497312-41497335 5.43478 
chr13:41500085-41500111 5.65385 
chr13:41501169-41501234 5.89231 
chr13:41501524-41501538 6 
chr13:41502343-41502362 5.73684 
chr13:41505052-41505075 5.95652 
chr13:41505908-41505922 6 
chr13:41508552-41508571 6 
chr13:41510896-41510928 6
[truncated: 1,293,700 more chars]
