# Supplementary material for: MsDetector: toward a standard computational tool for DNA microsatellites detection
Source: Nucleic Acids Res. 2012 Oct 2;41(1):e22. doi: 10.1093/nar/gks881 (PMC3592430; doi:10.1093/nar/gks881)
Supplement: Supplementary Data [file supp_gks881_nar-01766-met-n-2012-File009.gz › dataset7HumanMs/chr13_fp.rep]

chr13:19358861-19358874 6 
chr13:19484549-19484562 6 
chr13:20047334-20047350 5.875 
chr13:20137147-20137163 5.8125 
chr13:20555767-20555788 5.66667 
chr13:20620584-20620610 5.30769 
chr13:21010361-21010385 5.5 
chr13:21200936-21200958 5.59091 
chr13:21589069-21589085 5.875 
chr13:21977540-21977574 5.23529 
chr13:22036430-22036448 5.77778 
chr13:22131093-22131112 5.63158 
chr13:22218751-22218772 5.52381 
chr13:22254000-22254012 6 
chr13:22470403-22470431 5.17857 
chr13:22597884-22597903 5.63158 
chr13:22984701-22984726 5.32 
chr13:23024667-23024697 5.13333 
chr13:23418237-23418250 6 
chr13:23569582-23569607 5.4 
chr13:23640254-23640277 5.43478 
chr13:24054227-24054240 5.92308 
chr13:24082731-24082758 5.2963 
chr13:24157674-24157703 5.17241 
chr13:24496616-24496644 5.32143 
chr13:24735451-24735478 5.37037 
chr13:24743856-24743881 5.32 
chr13:25138963-25138989 5.46154 
chr13:25209636-25209682 5.23913 
chr13:25461275-25461296 5.52381 
chr13:25840889-25840904 5.93333 
chr13:25987644-25987659 5.93333 
chr13:26112757-26112785 5.17857 
chr13:26156956-26157000 5.11364 
chr13:26329473-26329500 5.2963 
chr13:26747684-26747696 6 
chr13:26762514-26762540 5.42308 
chr13:26789073-26789110 5.16216 
chr13:27077158-27077185 5.22222 
chr13:27194175-27194195 5.6 
chr13:27286401-27286431 5.3 
chr13:27391546-27391559 5.92308 
chr13:27577609-27577644 5.22857 
chr13:27742540-27742553 6 
chr13:27929078-27929105 5.2963 
chr13:28193036-28193048 6 
chr13:28199674-28199692 5.72222 
chr13:28294424-28294455 5.25806 
chr13:28623085-28623098 5.92308 
chr13:29137241-29137267 5.26923 
chr13:29243204-29243231 5.2963 
chr13:29364926-29364938 6 
chr13:29536850-29536881 5.25806 
chr13:29680554-29680583 5.24138 
chr13:29830136-29830165 5.31034 
chr13:30026231-30026255 5.45833 
chr13:30248353-30248380 5.25926 
chr13:30490134-30490164 5.2 
chr13:30626754-30626784 5.26667 
chr13:30797909-30797934 5.32 
chr13:30825967-30826000 5.24242 
chr13:30940835-30940855 5.6 
chr13:31090512-31090541 5.44828 
chr13:31540022-31540035 5.92308 
chr13:31936178-31936197 5.68421 
chr13:32287186-32287219 5.12121 
chr13:32734096-32734125 5.31034 
chr13:32885692-32885723 5.19355 
chr13:33049615-33049638 5.47826 
chr13:33462209-33462233 5.41667 
chr13:33477083-33477102 5.63158 
chr13:33650178-33650207 5.24138 
chr13:33665198-33665223 5.4 
chr13:33671054-33671066 6 
chr13:33837936-33837964 5.28571 
chr13:34347252-34347282 5.33333 
chr13:34640725-34640750 5.32 
chr13:34641749-34641772 5.47826 
chr13:34741739-34741773 5.17647 
chr13:34759083-34759116 5.24242 
chr13:34974739-34974767 5.17857 
chr13:35045939-35045967 5.17857 
chr13:35049395-35049413 5.72222 
chr13:35077777-35077789 6 
chr13:35454140-35454155 5.93333 
chr13:35742453-35742470 5.76471 
chr13:35761391-35761414 5.43478 
chr13:35929367-35929379 6 
chr13:35937613-35937644 5.16129 
chr13:36022181-36022193 6 
chr13:36246980-36246992 6 
chr13:36409812-36409838 5.26923 
chr13:36519384-36519411 5.55556 
chr13:36796304-36796347 5.23256 
chr13:36847275-36847299 5.5 
chr13:36895154-36895175 5.57143 
chr13:36996505-36996540 5.2 
chr13:37164048-37164064 5.875 
chr13:37165203-37165232 5.24138 
chr13:37334199-37334226 5.44444 
chr13:37361235-37361247 6 
chr13:37633042-37633065 5.56522 
chr13:37643612-37643635 5.47826 
chr13:37762006-37762034 5.17857 
chr13:37762588-37762621 5.30303 
chr13:37914572-37914598 5.46154 
chr13:38032812-38032834 5.5 
chr13:38055402-38055433 5.32258 
chr13:38336659-38336683 5.375 
chr13:38437691-38437708 5.82353 
chr13:39179719-39179743 5.375 
chr13:39231049-39231065 5.8125 
chr13:39344149-39344162 5.92308 
chr13:39344944-39344963 5.63158 
chr13:39360567-39360595 5.57143 
chr13:39665812-39665828 5.875 
chr13:39675935-39675962 5.25926 
chr13:39758728-39758757 5.17241 
chr13:39902312-39902334 5.5 
chr13:40128205-40128219 5.92857 
chr13:40179880-40179899 5.63158 
chr13:40291138-40291150 6 
chr13:40466769-40466806 5.27027 
chr13:40784000-40784014 5.92857 
chr13:40825784-40825800 5.875 
chr13:41000888-41000903 6 
chr13:41028665-41028677 6 
chr13:41049964-41050000 5.13889 
chr13:41484063-41484076 6 
chr13:41680148-41680165 5.94118 
chr13:42462815-42462840 5.36 
chr13:42708083-42708102 5.68421 
chr13:43031888-43031913 5.52 
chr13:43179692-43179722 5.16667 
chr13:43279671-43279700 5.65517 
chr13:43366975-43367003 5.42857 
chr13:43391463-43391482 5.63158 
chr13:43543267-43543289 5.81818 
chr13:43548254-43548282 5.25 
chr13:43852665-43852691 5.30769 
chr13:43882487-43882514 5.44444 
chr13:43944326-43944354 5.85714 
chr13:43957665-43957693 5.21429 
chr13:44065040-44065065 5.4 
chr13:44438062-44438105 5.13953 
chr13:44703297-44703317 5.65 
chr13:44788292-44788310 6 
chr13:44892670-44892694 5.375 
chr13:45541893-45541918 5.32 
chr13:45600588-45600612 5.41667 
chr13:45707635-45707648 6 
chr13:45827249-45827268 5.94737 
chr13:45976290-45976306 5.875 
chr13:46143729-46143753 5.41667 
chr13:46372992-46373005 6 
chr13:46395371-46395397 5.38462 
chr13:46540526-46540572 5.13043 
chr13:46586530-46586554 5.5 
chr13:46613133-46613162 5.13793 
chr13:46719080-46719093 5.92308 
chr13:46912391-46912420 5.24138 
chr13:46970393-46970414 5.52381 
chr13:47370107-47370142 5.4 
chr13:47461374-47461404 5.33333 
chr13:47516417-47516443 5.26923 
chr13:47549163-47549188 5.4 
chr13:47636331-47636366 5.22857 
chr13:47785922-47785954 5.1875 
chr13:48501475-48501500 5.48 
chr13:48511423-48511443 5.6 
chr13:48761816-48761841 5.32 
chr13:48942039-48942069 5.16667 
chr13:49415542-49415563 5.61905 
chr13:49485006-49485024 6 
chr13:49537313-49537330 5.88235 
chr13:49575230-49575246 5.875 
chr13:49981460-49981500 5.225 
chr13:50126654-50126679 5.32 
chr13:50234056-50234082 5.26923 
chr13:50356645-50356670 5.32 
chr13:50476896-50476924 5.25 
chr13:50525179-50525211 5.15625 
chr13:50551693-50551712 5.63158 
chr13:50736092-50736109 5.94118 
chr13:50960651-50960676 5.32 
chr13:50992580-50992594 6 
chr13:51532711-51532724 5.92308 
chr13:51634518-51634546 5.21429 
chr13:51636360-51636386 5.42308 
chr13:51675725-51675750 5.36 
chr13:51937511-51937533 5.54545 
chr13:51962069-51962086 5.76471 
chr13:52031089-52031110 5.7619 
chr13:52317203-52317231 5.28571 
chr13:52388688-52388708 5.6 
chr13:52622381-52622403 5.77273 
chr13:52924702-52924715 6 
chr13:53031750-53031762 6 
chr13:53093383-53093411 5.32143 
chr13:53424341-53424354 5.92308 
chr13:53587579-53587598 5.73684 
chr13:54007636-54007661 5.4 
chr13:54496768-54496793 5.48 
chr13:54869724-54869745 5.52381 
chr13:55293900-55293920 5.6 
chr13:55550862-55550888 5.34615 
chr13:55616000-55616034 5.14706 
chr13:55980298-55980337 5.17949 
chr13:56095760-56095778 5.77778 
chr13:56175568-56175595 5.22222 
chr13:56823107-56823122 5.93333 
chr13:56832712-56832733 5.52381 
chr13:57114190-57114225 5.22857 
chr13:57213219-57213248 5.13793 
chr13:57318765-57318785 5.8 
chr13:57410235-57410251 5.875 
chr13:57510117-57510145 5.17857 
chr13:57680661-57680688 5.2963 
chr13:57888603-57888624 5.52381 
chr13:58423378-58423397 5.68421 
chr13:58485918-58485943 5.36 
chr13:58999824-58999846 5.5 
chr13:59061122-59061145 5.6087 
chr13:59123079-59123102 5.52174 
chr13:59608809-59608839 5.26667 
chr13:59667130-59667155 5.32 
chr13:59756310-59756323 6 
chr13:59801872-59801885 5.92308 
chr13:59940262-59940281 5.78947 
chr13:60025358-60025380 5.5 
chr13:60044825-60044851 5.42308 
chr13:60081630-60081648 5.72222 
chr13:60357243-60357265 5.63636 
chr13:60641074-60641095 5.66667 
chr13:60802604-60802619 5.93333 
chr13:60823715-60823740 5.36 
chr13:61220497-61220529 5.5625 
chr13:61295458-61295486 5.28571 
chr13:61396311-61396328 5.82353 
chr13:61520313-61520342 5.17241 
chr13:61681504-61681532 5.25 
chr13:61820127-61820148 5.52381 
chr13:61916113-61916139 5.26923 
chr13:62040107-62040120 5.92308 
chr13:62124687-62124713 5.53846 
chr13:62165540-62165562 5.5 
chr13:62269685-62269711 5.34615 
chr13:62501209-62501222 6 
chr13:62538730-62538742 6 
chr13:62742632-62742660 5.32143 
chr13:62977769-62977795 5.61538 
chr13:63110392-63110404 6 
chr13:63332500-63332530 5.33333 
chr13:63596056-63596080 5.375 
chr13:63879232-63879257 5.32 
chr13:63959041-63959065 5.375 
chr13:64102741-64102765 5.41667 
chr13:64212757-64212791 5.14706 
chr13:64232257-64232288 5.25806 
chr13:64310107-64310135 5.42857 
chr13:64334358-64334379 5.57143 
chr13:64556731-64556780 5.32653 
chr13:64605765-64605787 5.54545 
chr13:64740091-64740109 5.88889 
chr13:65071587-65071614 5.37037 
chr13:65575461-65575484 5.47826 
chr13:65648487-65648514 5.48148 
chr13:65664683-65664712 5.41379 
chr13:65809216-65809233 5.94118 
chr13:65906052-65906072 5.7 
chr13:66222251-66222278 5.37037 
chr13:66279269-66279288 5.63158 
chr13:66637193-66637216 5.43478 
chr13:66837026-66837054 5.21429 
chr13:66849774-66849798 5.54167 
chr13:67117089-67117102 5.92308 
chr13:67358127-67358144 5.94118 
chr13:67417291-67417305 5.92857 
chr13:67762532-67762558 5.38462 
chr13:67874054-67874080 5.34615 
chr13:68257167-68257192 5.32 
chr13:68292901-68292928 5.40741 
chr13:68464710-68464742 5.15625 
chr13:68614597-68614616 5.63158 
chr13:69064232-69064245 6 
chr13:69066765-69066794 5.13793 
chr13:69183664-69183685 5.66667 
chr13:69198307-69198336 5.17241 
chr13:69380832-69380859 5.44444 
chr13:69967297-69967321 5.375 
chr13:70075856-70075886 5.36667 
chr13:70259320-70259340 5.6 
chr13:70321387-70321415 5.35714 
chr13:70425231-70425260 5.2069 
chr13:70646548-70646573 5.44 
chr13:70711934-70711964 5.36667 
chr13:70898538-70898561 5.43478 
chr13:70927772-70927784 6 
chr13:71075356-71075368 6 
chr13:71159721-71159745 5.41667 
chr13:71565365-71565389 5.45833 
chr13:71626195-71626207 6 
chr13:71860716-71860742 5.38462 
chr13:71872753-71872775 5.59091 
chr13:72019028-72019056 5.17857 
chr13:72164970-72164994 5.625 
chr13:72364542-72364555 5.92308 
chr13:72524916-72524933 5.76471 
chr13:72675823-72675852 5.27586 
chr13:72992642-72992676 5.26471 
chr13:73005525-73005539 6 
chr13:73145094-73145115 5.52381 
chr13:73502248-73502260 6 
chr13:73569746-73569758 6 
chr13:73621427-73621441 6 
chr13:74010878-74010903 5.44 
chr13:74212056-74212076 5.65 
chr13:74285918-74285944 5.5 
chr13:75014945-75014973 5.32143 
chr13:75485533-75485558 5.36 
chr13:75511549-75511562 6 
chr13:75514325-75514343 5.83333 
chr13:75776259-75776271 6 
chr13:75887693-75887712 5.89474 
chr13:76071425-76071442 5.88235 
chr13:76507903-76507927 5.41667 
chr13:76547772-76547787 6 
chr13:77011365-77011384 5.73684 
chr13:77332195-77332207 6 
chr13:78070579-78070602 5.43478 
chr13:78108889-78108922 5.24242 
chr13:78191839-78191875 5.22222 
chr13:78347534-78347560 5.5 
chr13:78434923-78434939 5.875 
chr13:78599894-78599916 5.54545 
chr13:79091607-79091644 5.2973 
chr13:79197707-79197733 5.38462 
chr13:79557940-79557963 5.47826 
chr13:79718583-79718597 6 
chr13:79855568-79855605 5.21622 
chr13:79960465-79960491 5.30769 
chr13:80117475-80117488 5.92308 
chr13:80339251-80339278 5.22222 
chr13:80590264-80590278 6 
chr13:80612636-80612660 5.41667 
chr13:81808065-81808094 5.31034 
chr13:81841124-81841137 5.92308 
chr13:82602814-82602834 5.85 
chr13:82759062-82759075 5.92308 
chr13:82838227-82838242 5.93333 
chr13:83037595-83037625 5.36667 
chr13:83108836-83108853 5.82353 
chr13:83187548-83187572 5.375 
chr13:83252118-83252139 5.7619 
chr13:83319947-83319973 5.30769 
chr13:83397834-83397861 5.25926 
chr13:83823045-83823065 5.7 
chr13:83908436-83908463 5.51852 
chr13:83930362-83930393 5.35484 
chr13:84221265-84221292 5.2963 
chr13:84426746-84426781 5.2 
chr13:84575903-84575938 5.11429 
chr13:84598703-84598715 6 
chr13:84665226-84665238 6 
chr13:84713308-84713334 5.46154 
chr13:84737924-84737936 6 
chr13:84746990-84747008 5.72222 
chr13:84907122-84907135 6 
chr13:85107418-85107449 5.6129 
chr13:85437970-85437990 5.65 
chr13:85810196-85810223 5.74074 
chr13:86208604-86208631 5.25926 
chr13:86472704-86472727 5.73913 
chr13:86692226-86692250 5.625 
chr13:86708612-86708639 5.25926 
chr13:86737759-86737776 5.94118 
chr13:87167007-87167035 5.25 
chr13:87361732-87361757 5.4 
chr13:87548710-87548734 5.375 
chr13:87774010-87774041 5.3871 
chr13:87845009-87845022 5.92308 
chr13:87867246-87867258 6 
chr13:88346434-88346455 5.52381 
chr13:88420464-88420488 5.5 
chr13:88739068-88739098 5.16667 
chr13:88925249-88925268 5.84211 
chr13:88928893-88928909 5.8125 
chr13:89007510-89007532 5.54545 
chr13:89207694-89207718 5.375 
chr13:89228523-89228547 5.54167 
chr13:89230691-89230711 5.75 
chr13:89302293-89302324 5.19355 
chr13:89322196-89322221 5.44 
chr13:89327190-89327216 5.38462 
chr13:89582422-89582439 5.82353 
chr13:89610882-89610903 5.52381 
chr13:90059692-90059704 6 
chr13:90130032-90130057 5.32 
chr13:90451324-90451347 5.43478 
chr13:91000980-91001005 5.56 
chr13:91053584-91053596 6 
chr13:91586403-91586415 6 
chr13:92163300-92163324 5.375 
chr13:92272596-92272613 5.82353 
chr13:92445072-92445096 5.5 
chr13:92773210-92773236 5.53846 
chr13:93034413-93034431 5.77778 
chr13:93615229-93615252 5.43478 
chr13:93952352-93952377 5.4 
chr13:94323506-94323543 5.21622 
chr13:94637460-94637485 5.32 
chr13:94668043-94668062 5.73684 
chr13:94737396-94737421 5.36 
chr13:95234009-95234028 5.73684 
chr13:95247737-95247750 6 
chr13:95263684-95263712 5.32143 
chr13:95404741-95404762 5.57143 
chr13:95432703-95432724 5.61905 
chr13:95497604-95497632 5.42857 
chr13:95500936-95500960 5.58333 
chr13:95584037-95584060 5.43478 
chr13:95865914-95865933 5.68421 
chr13:96598164-96598195 5.3871 
chr13:96667570-96667583 5.92308 
chr13:96990630-96990653 5.43478 
chr13:97067757-97067769 6 
chr13:97440917-97440946 5.17241 
chr13:97562257-97562271 6 
chr13:97876038-97876065 5.44444 
chr13:98083970-98084007 5.45946 
chr13:98260195-98260208 6 
chr13:98260412-98260441 5.27586 
chr13:98293663-98293691 5.35714 
chr13:98377824-98377853 5.2069 
chr13:98966436-98966476 5.225 
chr13:98978357-98978378 5.52381 
chr13:99021511-99021524 5.92308 
chr13:99240764-99240781 6 
chr13:99294474-99294498 5.45833 
chr13:99489499-99489517 5.83333 
chr13:99519680-99519693 5.92308 
chr13:99733625-99733644 5.63158 
chr13:99982952-99982979 5.25926 
chr13:100222380-100222399 5.63158 
chr13:100413189-100413215 5.38462 
chr13:100600000-100600026 5.30769 
chr13:100603297-100603314 5.94118 
chr13:100658814-100658839 5.4 
chr13:100696688-100696712 5.5 
chr13:100738360-100738387 5.22222 
chr13:100994260-100994289 5.13793 
chr13:101603526-101603538 6 
chr13:101647720-101647752 5.34375 
chr13:101677878-101677903 5.44 
chr13:101741494-101741520 5.30769 
chr13:101867507-101867521 6 
chr13:101896141-101896165 5.41667 
chr13:102212347-102212370 5.43478 
chr13:102252946-102252965 5.84211 
chr13:102360484-102360508 5.45833 
chr13:102756601-102756614 6 
chr13:102958437-102958464 5.22222 
chr13:103025734-103025755 5.57143 
chr13:103070263-103070296 5.42424 
chr13:103601011-103601035 5.5 
chr13:103867632-103867652 5.7 
chr13:104018748-104018774 5.34615 
chr13:104041343-104041355 6 
chr13:104074599-104074624 5.48 
chr13:104115146-104115158 6 
chr13:104246582-104246621 5.23077 
chr13:104363737-104363750 5.92308 
chr13:104402621-104402646 5.36 
chr13:104609571-104609585 5.92857 
chr13:104643190-104643218 5.21429 
chr13:104643638-104643665 5.2963 
chr13:104871143-104871170 5.22222 
chr13:104878587-104878603 5.875 
chr13:104996198-104996215 5.82353 
chr13:105127324-105127344 5.7 
chr13:105412792-105412810 5.77778 
chr13:105981988-105982002 6 
chr13:106206017-106206045 5.28571 
chr13:106218865-106218894 5.34483 
chr13:106243271-106243305 5.35294 
chr13:106471469-106471482 5.92308 
chr13:106500763-106500781 5.88889 
chr13:106560126-106560150 5.58333 
chr13:106728210-106728243 5.33333 
chr13:107269722-107269744 5.5 
chr13:107523870-107523892 5.68182 
chr13:107823942-107823954 6 
chr13:107920091-107920103 6 
chr13:108293871-108293883 6 
chr13:108902218-108902231 5.92308 
chr13:108912324-108912346 5.5 
chr13:109217009-109217041 5.21875 
chr13:109816935-109816961 5.69231 
chr13:110237552-110237579 5.2963 
chr13:110862404-110862418 6 
chr13:110872109-110872134 5.32 
chr13:111404905-111404925 5.7 
chr13:112220107-112220124 5.94118 
chr13:112283428-112283440 6 
chr13:112799907-112799932 5.36 
chr13:113161574-113161586 6 
chr13:113588368-113588396 5.21429 
