# Supplementary material for: MsDetector: toward a standard computational tool for DNA microsatellites detection
Source: Nucleic Acids Res. 2012 Oct 2;41(1):e22. doi: 10.1093/nar/gks881 (PMC3592430; doi:10.1093/nar/gks881)
Supplement: Supplementary Data [file supp_gks881_nar-01766-met-n-2012-File009.gz › dataset7HumanMs/chr14.rep]

chr14:19048533-19048567 5.44118 
chr14:19050735-19050764 6 
chr14:19059173-19059194 5.71429 
chr14:19059358-19059400 5.85714 
chr14:19059887-19059939 5.84615 
chr14:19060291-19060303 6 
chr14:19060635-19060662 5.88889 
chr14:19067108-19067222 5.40351 
chr14:19067984-19068003 5.94737 
chr14:19068876-19068920 5.52273 
chr14:19069298-19069315 6 
chr14:19072108-19072140 5.78125 
chr14:19072243-19072282 6 
chr14:19072425-19072447 5.68182 
chr14:19073000-19073013 5.92308 
chr14:19073299-19073350 5.90196 
chr14:19074894-19074925 5.41935 
chr14:19075432-19075456 5.875 
chr14:19077466-19077560 5.7234 
chr14:19079463-19079487 5.70833 
chr14:19079830-19079852 5.77273 
chr14:19082847-19082869 5.95455 
chr14:19083814-19083833 6 
chr14:19084390-19084422 6 
chr14:19085431-19085461 5.7 
chr14:19086780-19086799 6 
chr14:19087816-19087944 5.72656 
chr14:19088620-19088645 5.56 
chr14:19088900-19088917 6 
chr14:19089802-19089844 5.85714 
chr14:19090778-19090808 5.53333 
chr14:19094045-19094085 6 
chr14:19095325-19095355 5.6 
chr14:19096051-19096084 5.36364 
chr14:19100261-19100285 5.45833 
chr14:19102306-19102328 6 
chr14:19104604-19104632 5.71429 
chr14:19106007-19106034 5.55556 
chr14:19106792-19106829 5.91892 
chr14:19107185-19107205 6 
chr14:19107626-19107662 5.72222 
chr14:19108341-19108363 5.54545 
chr14:19111411-19111472 5.60656 
chr14:19113053-19113085 5.28125 
chr14:19114663-19114692 5.48276 
chr14:19115933-19115956 6 
chr14:19117161-19117178 6 
chr14:19120228-19120251 5.65217 
chr14:19121605-19121633 5.39286 
chr14:19125430-19125450 5.8 
chr14:19130193-19130228 5.97143 
chr14:19137990-19138008 5.72222 
chr14:19139315-19139338 5.78261 
chr14:19140148-19140162 5.92857 
chr14:19141369-19141406 6 
chr14:19141779-19141799 5.75 
chr14:19142174-19142201 5.22222 
chr14:19144659-19144694 5.22857 
chr14:19147363-19147387 5.58333 
chr14:19151338-19151352 6 
chr14:19151571-19151584 6 
chr14:19151735-19151761 5.96154 
chr14:19154446-19154490 5.47727 
chr14:19158331-19158343 6 
chr14:19162203-19162218 6 
chr14:19162509-19162523 5.92857 
chr14:19163302-19163348 5.23913 
chr14:19164508-19164521 6 
chr14:19168780-19168800 5.9 
chr14:19169045-19169072 5.2963 
chr14:19172121-19172146 5.44 
chr14:19174376-19174408 5.5 
chr14:19176325-19176340 6 
chr14:19179027-19179065 5.57895 
chr14:19180047-19180069 5.95455 
chr14:19181802-19181823 5.52381 
chr14:19182785-19182810 5.32 
chr14:19183101-19183135 5.41176 
chr14:19183159-19183262 5.67961 
chr14:19183329-19183367 5.39474 
chr14:19184158-19184182 5.95833 
chr14:19187208-19187234 5.42308 
chr14:19195654-19195685 5.16129 
chr14:19196199-19196212 6 
chr14:19196255-19196270 6 
chr14:19196910-19196941 5.58065 
chr14:19215336-19215356 5.6 
chr14:19258993-19259021 5.67857 
chr14:19321540-19321568 6 
chr14:19322437-19322457 5.9 
chr14:19322861-19322994 5.70677 
chr14:19324060-19324088 5.35714 
chr14:19324884-19324899 6 
chr14:19326451-19326484 5.90909 
chr14:19327799-19327830 5.87097 
chr14:19332129-19332153 5.58333 
chr14:19333114-19333133 6 
chr14:19333146-19333158 6 
chr14:19335940-19335953 5.92308 
chr14:19337106-19337126 5.75 
chr14:19337745-19337781 5.66667 
chr14:19339781-19339837 5.82143 
chr14:19340606-19340625 5.68421 
chr14:19342537-19342588 5.96078 
chr14:19345130-19345154 5.5 
chr14:19349239-19349311 5.40278 
chr14:19349343-19349545 5.60396 
chr14:19350540-19350563 5.86957 
chr14:19351782-19351823 5.31707 
chr14:19352892-19352910 5.94444 
chr14:19353699-19353725 5.76923 
chr14:19356308-19356331 5.86957 
chr14:19358752-19358877 5.648 
chr14:19358919-19358949 5.4 
chr14:19359658-19359682 5.375 
chr14:19360000-19360021 5.71429 
chr14:19362168-19362201 5.66667 
chr14:19362222-19362246 5.375 
chr14:19363373-19363402 5.17241 
chr14:19364638-19364665 5.62963 
chr14:19364791-19364823 5.25 
chr14:19365745-19365795 5.14 
chr14:19366792-19366828 5.77778 
chr14:19366989-19367009 5.8 
chr14:19367396-19367436 5.4 
chr14:19367724-19367758 5.52941 
chr14:19367770-19367846 5.85526 
chr14:19368388-19368406 6 
chr14:19369400-19369425 5.8 
chr14:19369743-19369769 5.76923 
chr14:19372675-19372703 5.25 
chr14:19373122-19373148 6 
chr14:19375155-19375175 6 
chr14:19382244-19382300 5.71429 
chr14:19387521-19387562 5.7561 
chr14:19393188-19393215 5.25926 
chr14:19396572-19396607 5.82857 
chr14:19396844-19396865 5.57143 
chr14:19397952-19398007 5.50909 
chr14:19402305-19402344 5.61538 
chr14:19403345-19403376 5.6129 
chr14:19403988-19404043 5.76364 
chr14:19404336-19404372 5.86111 
chr14:19405336-19405349 6 
chr14:19406110-19406140 5.5 
chr14:19406538-19406565 5.85185 
chr14:19419176-19419208 5.4375 
chr14:19420068-19420138 5.78571 
chr14:19421269-19421312 5.90698 
chr14:19422541-19422554 6 
chr14:19422788-19422839 5.21569 
chr14:19423833-19423846 6 
chr14:19424668-19424702 5.20588 
chr14:19425302-19425407 5.77143 
chr14:19426893-19426906 6 
chr14:19426918-19426954 5.77778 
chr14:19429959-19429975 5.875 
chr14:19430084-19430112 5.64286 
chr14:19430739-19430766 5.48148 
chr14:19431440-19431452 6 
chr14:19432500-19432517 5.88235 
chr14:19432532-19432559 5.37037 
chr14:19432586-19432621 5.57143 
chr14:19434993-19435022 5.72414 
chr14:19435111-19435175 5.79688 
chr14:19436626-19436649 5.69565 
chr14:19436800-19436824 5.66667 
chr14:19438288-19438306 6 
chr14:19439280-19439298 5.88889 
chr14:19441055-19441068 6 
chr14:19442735-19442758 5.91304 
chr14:19443133-19443146 6 
chr14:19446955-19447006 5.84314 
chr14:19448053-19448073 5.9 
chr14:19448755-19448786 5.80645 
chr14:19449564-19449775 5.65877 
chr14:19450624-19450645 5.52381 
chr14:19450665-19450692 5.37037 
chr14:19451870-19451902 5.5 
chr14:19452206-19452251 5.86667 
chr14:19452357-19452394 5.94595 
chr14:19453521-19453547 5.88462 
chr14:19454119-19454138 5.78947 
chr14:19454546-19454566 6 
chr14:19455097-19455120 5.78261 
chr14:19455273-19455287 5.92857 
chr14:19455577-19455611 5.91176 
chr14:19455621-19455642 5.95238 
chr14:19456924-19456977 5.77358 
chr14:19457109-19457121 6 
chr14:19458018-19458037 6 
chr14:19459043-19459056 6 
chr14:19459256-19459291 5.68571 
chr14:19459376-19459397 5.71429 
chr14:19459704-19459744 5.675 
chr14:19459752-19459777 5.8 
chr14:19460070-19460088 6 
chr14:19460508-19460521 6 
chr14:19461015-19461037 5.95455 
chr14:19461190-19461230 6 
chr14:19461690-19461783 5.56989 
chr14:19462135-19462184 5.46939 
chr14:19462711-19462794 5.77108 
chr14:19466282-19466329 5.91489 
chr14:19466852-19466866 6 
chr14:19467059-19467072 5.92308 
chr14:19467393-19467424 5.87097 
chr14:19467959-19467984 5.88 
chr14:19469603-19469627 5.375 
chr14:19470897-19470926 5.86207 
chr14:19471089-19471108 5.63158 
chr14:19472800-19472825 5.76 
chr14:19474477-19474494 6 
chr14:19475196-19475209 5.92308 
chr14:19476509-19476535 5.73077 
chr14:19477638-19477660 5.5 
chr14:19480753-19480776 5.69565 
chr14:19481207-19481219 6 
chr14:19487235-19487261 5.30769 
chr14:19491431-19491443 6 
chr14:19492018-19492052 6 
chr14:19497859-19497892 5.36364 
chr14:19502015-19502044 5.13793 
chr14:19503030-19503053 5.95652 
chr14:19503350-19503407 5.87719 
chr14:19503926-19503959 5.33333 
chr14:19504309-19504330 5.52381 
chr14:19508618-19508652 5.67647 
chr14:19509464-19509479 6 
chr14:19513042-19513076 5.47059 
chr14:19513919-19513946 5.62963 
chr14:19515945-19515967 6 
chr14:19520450-19520481 5.45161 
chr14:19521581-19521593 6 
chr14:19521702-19521729 5.85185 
chr14:19522074-19522096 5.90909 
chr14:19525538-19525562 6 
chr14:19529258-19529278 5.65 
chr14:19531389-19531409 5.9 
chr14:19534710-19534724 6 
chr14:19538680-19538692 6 
chr14:19541245-19541279 5.82353 
chr14:19546317-19546372 5.50909 
chr14:19548215-19548241 5.80769 
chr14:19549296-19549330 6 
chr14:19552630-19552766 6 
chr14:19553010-19553041 5.48387 
chr14:19553236-19553269 5.45455 
chr14:19555214-19555334 5.79167 
chr14:19559734-19559771 5.59459 
chr14:19560504-19560533 5.55172 
chr14:19560807-19560870 5.71429 
chr14:19561455-19561481 5.34615 
chr14:19564402-19564429 5.48148 
chr14:19568679-19568699 5.95 
chr14:19570884-19570905 5.7619 
chr14:19571454-19571473 5.78947 
chr14:19571842-19571874 5.96875 
chr14:19571990-19572017 5.37037 
chr14:19572928-19572979 5.41176 
chr14:19579756-19579776 5.65 
chr14:19580433-19580477 5.59091 
chr14:19589904-19589934 5.33333 
chr14:19590039-19590218 5.63128 
chr14:19605318-19605338 6 
chr14:19606087-19606110 5.65217 
chr14:19606906-19606946 5.375 
chr14:19607347-19607381 6 
chr14:19609043-19609099 6 
chr14:19610913-19610950 5.56757 
chr14:19610970-19611078 5.92593 
chr14:19611231-19611243 6 
chr14:19613100-19613129 5.24138 
chr14:19613185-19613214 5.48276 
chr14:19613235-19613275 5.25 
chr14:19614919-19614958 5.30769 
chr14:19615152-19615168 6 
chr14:19625349-19625366 5.94118 
chr14:19632528-19632551 5.52174 
chr14:19634567-19634595 5.39286 
chr14:19634947-19634959 6 
chr14:19636857-19636901 5.56818 
chr14:19637403-19637419 6 
chr14:19637820-19637851 5.45161 
chr14:19639185-19639198 6 
chr14:19640397-19640440 5.5814 
chr14:19644004-19644033 5.65517 
chr14:19644936-19644950 6 
chr14:19645100-19645125 5.52 
chr14:19646029-19646042 6 
chr14:19646714-19646754 5.175 
chr14:19650604-19650621 5.88235 
chr14:19651935-19651951 6 
chr14:19652708-19652737 6 
chr14:19657937-19657958 5.66667 
chr14:19658135-19658178 5.32558 
chr14:19658259-19658302 5.37209 
chr14:19658700-19658726 5.26923 
chr14:19659025-19659078 5.49057 
chr14:19659777-19659815 5.39474 
chr14:19659945-19659986 5.53659 
chr14:19669682-19669724 5.7619 
chr14:19673962-19674000 5.92105 
chr14:19676554-19676572 5.72222 
chr14:19677281-19677320 6 
chr14:19682888-19682901 5.92308 
chr14:19684274-19684337 5.36508 
chr14:19687529-19687563 5.38235 
chr14:19689243-19689261 6 
chr14:19693520-19693552 5.8125 
chr14:19694064-19694106 5.71429 
chr14:19695677-19695712 6 
chr14:19696111-19696149 6 
chr14:19697191-19697235 5.70455 
chr14:19698919-19698940 5.71429 
chr14:19700595-19700628 5.63636 
chr14:19701014-19701027 5.92308 
chr14:19702505-19702584 5.6962 
chr14:19703291-19703446 5.7871 
chr14:19703989-19704030 5.70732 
chr14:19706610-19706627 5.88235 
chr14:19707933-19707953 6 
chr14:19709302-19709314 6 
chr14:19709595-19709623 5.60714 
chr14:19714126-19714138 6 
chr14:19719034-19719064 5.8 
chr14:19719486-19719503 6 
chr14:19721214-19721238 5.375 
chr14:19722205-19722240 5.74286 
chr14:19725485-19725510 5.48 
chr14:19726905-19726945 5.35 
chr14:19727392-19727413 6 
chr14:19728378-19728401 5.82609 
chr14:19728693-19728719 5.38462 
chr14:19729148-19729192 5.75 
chr14:19730245-19730318 5.43836 
chr14:19731855-19731891 5.58333 
chr14:19737186-19737205 5.68421 
chr14:19738784-19738807 5.65217 
chr14:19739660-19739699 5.28205 
chr14:19744506-19744519 5.92308 
chr14:19744661-19744683 6 
chr14:19744893-19744910 6 
chr14:19745311-19745349 5.65789 
chr14:19745550-19745562 6 
chr14:19746141-19746175 5.5 
chr14:19746382-19746396 6 
chr14:19747008-19747031 6 
chr14:19749102-19749127 5.4 
chr14:19750818-19750851 5.21212 
chr14:19751281-19751306 5.32 
chr14:19752439-19752465 5.34615 
chr14:19752836-19752869 5.60606 
chr14:19752890-19752914 5.375 
chr14:19755307-19755334 5.48148 
chr14:19757461-19757495 5.44118 
chr14:19757655-19757674 6 
chr14:19758592-19758630 5.21053 
chr14:19762417-19762500 5.57831 
chr14:19762518-19762549 5.87097 
chr14:19762856-19762880 6 
chr14:19763164-19763324 5.65625 
chr14:19764213-19764235 5.68182 
chr14:19764273-19764298 5.6 
chr14:19764308-19764344 6 
chr14:19768655-19768678 5.65217 
chr14:19771000-19771044 5.90909 
chr14:19777767-19777790 5.6087 
chr14:19782361-19782524 5.79141 
chr14:19783514-19783535 5.61905 
chr14:19785006-19785035 5.31034 
chr14:19790809-19790828 6 
chr14:19795476-19795500 5.70833 
chr14:19796199-19796213 5.92857 
chr14:19799764-19799787 5.78261 
chr14:19802699-19802759 5.73333 
chr14:19811834-19811856 6 
chr14:19812274-19812302 5.25 
chr14:19813799-19813832 5.27273 
chr14:19815211-19815237 5.76923 
chr14:19815471-19815504 5.27273 
chr14:19815555-19815581 5.80769 
chr14:19816574-19816593 5.73684 
chr14:19817135-19817358 5.89238 
chr14:19817371-19817408 5.59459 
chr14:19817694-19817734 5.375 
chr14:19818124-19818146 5.81818 
chr14:19818307-19818361 5.75926 
chr14:19820486-19820513 5.62963 
chr14:19822902-19822926 5.375 
chr14:19822947-19822980 5.36364 
chr14:19824964-19825000 5.16667 
chr14:19827635-19827659 5.45833 
chr14:19828107-19828132 5.4 
chr14:19829226-19829260 5.70588 
chr14:19829840-19829852 6 
chr14:19830053-19830096 5.95349 
chr14:19830500-19830512 6 
chr14:19830723-19830748 6 
chr14:19835710-19835749 5.28205 
chr14:19836602-19836625 5.65217 
chr14:19843518-19843554 5.58333 
chr14:19845090-19845167 5.46753 
chr14:19846220-19846264 5.75 
chr14:19847016-19847033 6 
chr14:19849889-19849914 5.56 
chr14:19853159-19853194 5.74286 
chr14:19853824-19853836 6 
chr14:19854163-19854187 5.375 
chr14:19855898-19855915 6 
chr14:19856337-19856356 5.84211 
chr14:19858134-19858168 6 
chr14:19865789-19865817 5.60714 
chr14:19867457-19867485 6 
chr14:19868793-19868810 5.76471 
chr14:19869229-19869261 5.40625 
chr14:19871390-19871431 5.65854 
chr14:19871974-19872126 5.79605 
chr14:19872836-19872911 5.68 
chr14:19874389-19874402 5.92308 
chr14:19874448-19874477 5.37931 
chr14:19874788-19874821 6 
chr14:19876478-19876500 5.68182 
chr14:19878188-19878218 5.56667 
chr14:19879261-19879278 6 
chr14:19879675-19879706 6 
chr14:19881274-19881315 5.73171 
chr14:19881824-19881859 5.77143 
chr14:19886117-19886142 6 
chr14:19887829-19887853 5.66667 
chr14:19891044-19891107 5.38095 
chr14:19892481-19892494 5.92308 
chr14:19898059-19898089 5.96667 
chr14:19898798-19898816 5.72222 
chr14:19901369-19901397 5.89286 
chr14:19905639-19905674 5.77143 
chr14:19915371-19915412 5.53659 
chr14:19915542-19915580 5.36842 
chr14:19916278-19916331 5.43396 
chr14:19916630-19916656 5.26923 
chr14:19917054-19917097 5.37209 
chr14:19917178-19917221 5.30233 
chr14:19917398-19917419 5.52381 
chr14:19922619-19922652 5.93939 
chr14:19923410-19923430 6 
chr14:19924739-19924768 5.51724 
chr14:19928630-19928670 5.175 
chr14:19929342-19929355 6 
chr14:19930259-19930282 5.43478 
chr14:19930411-19930447 5.44444 
chr14:19931350-19931379 5.62069 
chr14:19934942-19934985 5.5814 
chr14:19936184-19936197 6 
chr14:19937532-19937563 5.45161 
chr14:19937966-19937990 5.66667 
chr14:19938482-19938527 5.53333 
chr14:19940427-19940439 6 
chr14:19940586-19940619 5.36364 
chr14:19940791-19940819 5.39286 
chr14:19950023-19950040 5.94118 
chr14:19956908-19956922 6 
chr14:19960426-19960440 6 
chr14:19962127-19962147 5.75 
chr14:19962205-19962229 5.79167 
chr14:19964303-19964470 5.8024 
chr14:19964485-19964526 5.63415 
chr14:19966344-19966381 6 
chr14:19968031-19968053 6 
chr14:19968465-19968487 5.63636 
chr14:19970058-19970080 6 
chr14:19983415-19983591 5.59091 
chr14:19990431-19990456 5.36 
chr14:19993153-19993197 5.59091 
chr14:19993854-19993874 5.65 
chr14:20000652-20000702 5.38 
chr14:20001631-20001658 5.37037 
chr14:20001776-20001797 6 
chr14:20002167-20002182 6 
chr14:20002732-20002753 5.7619 
chr14:20004938-20004959 5.95238 
chr14:20009209-20009236 5.48148 
chr14:20012164-20012190 5.34615 
chr14:20012586-20012605 5.68421 
chr14:20012787-20012850 5.71429 
chr14:20013124-20013153 5.55172 
chr14:20013886-20013923 5.59459 
chr14:20016841-20016863 5.5 
chr14:20018303-20018426 5.58537 
chr14:20020362-20020418 5.30357 
chr14:20020704-20020730 5.30769 
chr14:20020868-20020992 5.97581 
chr14:20024284-20024312 6 
chr14:20025365-20025391 5.76923 
chr14:20027234-20027289 5.50909 
chr14:20032174-20032208 5.82353 
chr14:20034760-20034772 6 
chr14:20038015-20038041 5.34615 
chr14:20038735-20038749 6 
chr14:20042050-20042070 5.9 
chr14:20044181-20044201 5.65 
chr14:20047896-20047920 6 
chr14:20051363-20051383 5.9 
chr14:20051406-20051427 5.52381 
chr14:20051730-20051757 5.85185 
chr14:20052980-20053008 5.46429 
chr14:20057500-20057527 5.59259 
chr14:20059515-20059544 5.65517 
chr14:20060387-20060421 5.47059 
chr14:20063980-20063995 6 
chr14:20064807-20064842 5.77143 
chr14:20067143-20067169 5.38462 
chr14:20069132-20069153 5.52381 
chr14:20069500-20069536 5.27778 
chr14:20070055-20070106 5.78431 
chr14:20070400-20070422 5.95455 
chr14:20075561-20075594 5.36364 
chr14:20081406-20081433 6 
chr14:20082031-20082043 6 
chr14:20085579-20085602 6 
chr14:20092506-20092528 6 
chr14:20092959-20092982 5.69565 
chr14:20096074-20096095 5.66667 
chr14:20097196-20097222 5.73077 
chr14:20098522-20098535 5.92308 
chr14:20099238-20099260 6 
chr14:20100912-20100937 5.76 
chr14:20102210-20102253 6 
chr14:20102399-20102420 5.71429 
chr14:20103895-20103923 5.92857 
chr14:20104072-20104085 6 
chr14:20104807-20104824 6 
chr14:20104909-20104927 5.83333 
chr14:20108734-20108785 5.76471 
chr14:20109126-20109143 6 
chr14:20110077-20110097 5.95 
chr14:20110107-20110141 5.85294 
chr14:20110421-20110435 5.92857 
chr14:20111551-20111571 5.8 
chr14:20112132-20112150 5.77778 
chr14:20113278-20113327 5.95918 
chr14:20113431-20113468 6 
chr14:20113773-20113796 5.56522 
chr14:20114974-20115000 5.42308 
chr14:20115889-20116097 5.68269 
chr14:20116875-20116900 5.72 
chr14:20117574-20117602 5.89286 
chr14:20118652-20118699 5.82979 
chr14:20122867-20122890 5.91304 
chr14:20124557-20124569 6 
chr14:20126933-20127000 5.35821 
chr14:20127021-20127091 5.41429 
chr14:20127181-20127212 5.48387 
chr14:20127987-20128000 6 
chr14:20128247-20128259 6 
chr14:20129586-20129611 5.4 
chr14:20129720-20129736 5.875 
chr14:20132742-20132801 5.67797 
chr14:20134292-20134386 5.74468 
chr14:20135000-20135022 5.63636 
chr14:20136841-20136892 5.21569 
chr14:20138368-20138430 6 
chr14:20139561-20139624 5.71429 
chr14:20140487-20140519 5.4375 
chr14:20153122-20153145 5.82609 
chr14:20153543-20153573 5.5 
chr14:20154334-20154347 6 
chr14:20155310-20155342 5.65625 
chr14:20155635-20155688 5.62264 
chr14:20156298-20156329 5.70968 
chr14:20157330-20157369 5.61538 
chr14:20161668-20161723 5.49091 
chr14:20162810-20162833 5.6087 
chr14:20163070-20163095 5.76 
chr14:20166453-20166480 5.25926 
chr14:20172106-20172144 5.63158 
chr14:20174425-20174447 5.54545 
chr14:20177361-20177418 5.7193 
chr14:20182396-20182439 6 
chr14:20184823-20184848 6 
chr14:20186860-20186883 6 
chr14:20187302-20187332 5.3 
chr14:20188173-20188209 5.80556 
chr14:20191236-20191269 5.30303 
chr14:20192649-20192679 5.8 
chr14:20192913-20192946 5.27273 
chr14:20192997-20193020 5.52174 
chr14:20195656-20195694 5.39474 
chr14:20196088-20196126 5.47368 
chr14:20196986-20197017 5.41935 
chr14:20205114-20205131 5.76471 
chr14:20205143-20205158 6 
chr14:20205197-20205239 5.88095 
chr14:20206585-20206608 5.69565 
chr14:20207219-20207394 5.86286 
chr14:20210555-20210578 5.52174 
chr14:20217758-20217815 5.52632 
chr14:20217875-20217972 5.86598 
chr14:20218006-20218155 5.91275 
chr14:20218859-20218882 5.73913 
chr14:20220819-20220912 5.54839 
chr14:20221432-20221462 5.2 
chr14:20222644-20222680 5.83333 
chr14:20226164-20226199 5.62857 
chr14:20226229-20226274 5.42222 
chr14:20227428-20227458 5.26667 
chr14:20229339-20229376 5.59459 
chr14:20230619-20230632 6 
chr14:20242530-20242549 5.68421 
chr14:20243691-20243815 5.54839 
chr14:20243859-20243975 5.35345 
chr14:20245166-20245216 5.88 
chr14:20245646-20245683 5.62162 
chr14:20246040-20246054 6 
chr14:20252507-20252541 5.88235 
chr14:20253418-20253461 6 
chr14:20254374-20254387 6 
chr14:20254601-20254632 5.41935 
chr14:20255223-20255264 5.73171 
chr14:20255375-20255442 5.74627 
chr14:20259359-20259408 5.30612 
chr14:20259488-20259522 5.61765 
chr14:20262269-20262298 5.51724 
chr14:20262805-20262835 5.53333 
chr14:20262889-20262937 5.16667 
chr14:20263260-20263294 5.17647 
chr14:20265900-20266054 5.35714 
chr14:20267547-20267573 5.42308 
chr14:20270008-20270038 5.6 
chr14:20270826-20270842 5.9375 
chr14:20271138-20271152 6 
chr14:20271790-20271826 5.66667 
chr14:20274549-20274568 5.84211 
chr14:20275217-20275252 5.42857 
chr14:20279333-20279364 5.58065 
chr14:20279396-20279418 5.90909 
chr14:20280447-20280500 5.75472 
chr14:20280655-20280681 5.92308 
chr14:20282109-20282140 5.51613 
chr14:20282293-20282323 5.2 
chr14:20283803-20283832 6 
chr14:20289604-20289625 5.90476 
chr14:20291701-20291718 5.94118 
chr14:20291788-20291815 5.37037 
chr14:20293685-20293726 6 
chr14:20299366-20299379 5.92308 
chr14:20304055-20304099 5.34091 
chr14:20304906-20304974 5.73529 
chr14:20306561-20306576 6 
chr14:20306763-20306833 5.91429 
chr14:20308166-20308203 5.83784 
chr14:20308770-20308814 5.29545 
chr14:20309594-20309702 5.50926 
chr14:20310019-20310063 5.29545 
chr14:20312890-20312924 5.61765 
chr14:20313202-20313227 5.4 
chr14:20313764-20313780 6 
chr14:20323214-20323246 5.65625 
chr14:20324244-20324258 6 
chr14:20324526-20324580 5.88889 
chr14:20329960-20329985 5.52 
chr14:20330341-20330353 6 
chr14:20330392-20330418 5.53846 
chr14:20331484-20331504 5.6 
chr14:20333573-20333592 5.68421 
chr14:20333868-20333889 5.71429 
chr14:20335656-20335715 5.28814 
chr14:20338158-20338175 6 
chr14:20339651-20339673 5.81818 
chr14:20340324-20340500 5.40341 
chr14:20340508-20340832 5.33025 
chr14:20340844-20340892 5.5625 
chr14:20341748-20341793 5.91111 
chr14:20342868-20342891 5.95652 
chr14:20344373-20344388 6 
chr14:20350967-20351000 5.9697 
chr14:20351771-20351808 5.67568 
chr14:20356071-20356105 5.76471 
chr14:20357539-20357569 5.9 
chr14:20357865-20357877 6 
chr14:20359520-20359580 5.86667 
chr14:20362873-20362903 5.43333 
chr14:20366545-20366564 5.63158 
chr14:20367701-20367732 5.64516 
chr14:20371849-20371878 5.24138 
chr14:20377682-20377701 5.73684 
chr14:20385132-20385339 5.89372 
chr14:20386095-20386121 5.46154 
chr14:20392559-20392581 6 
chr14:20393108-20393140 5.625 
chr14:20396437-20396472 5.88571 
chr14:20397378-20397414 5.36111 
chr14:20397458-20397489 5.3871 
chr14:20397518-20397559 6 
chr14:20397574-20397596 6 
chr14:20400456-20400544 5.52273 
chr14:20401098-20401173 5.30667 
chr14:20402806-20402825 5.68421 
chr14:20405318-20405342 5.41667 
chr14:20405423-20405511 5.86364 
chr14:20407149-20407177 5.46429 
chr14:20408152-20408200 5.29167 
chr14:20408378-20408417 5.48718 
chr14:20410515-20410535 5.8 
chr14:20415526-20415544 6 
chr14:20418137-20418174 5.83784 
chr14:20424470-20424517 5.68085 
chr14:20428319-20428340 6 
chr14:20429061-20429091 5.36667 
chr14:20429413-20429437 5.54167 
chr14:20432466-20432491 5.96 
chr14:20432500-20432522 5.5 
chr14:20433769-20433788 5.63158 
chr14:20435866-20435885 5.73684 
chr14:20445971-20446019 5.47917 
chr14:20446325-20446342 5.94118 
chr14:20446783-20446821 5.68421 
chr14:20449877-20449891 6 
chr14:20455172-20455192 5.6 
chr14:20455897-20455917 5.95 
chr14:20465449-20465546 5.5567 
chr14:20467725-20467756 5.48387 
chr14:20474383-20474409 5.73077 
chr14:20475298-20475330 5.40625 
chr14:20476178-20476500 5.64596 
chr14:20476638-20476661 5.78261 
chr14:20479121-20479146 5.96 
chr14:20480251-20480291 5.425 
chr14:20481729-20481779 5.42 
chr14:20481839-20481883 5.38636 
chr14:20481902-20481968 5.31818 
chr14:20482084-20482124 5.2 
chr14:20482139-20482184 5.37778 
chr14:20482200-20482236 5.44444 
chr14:20484317-20484333 5.875 
chr14:20491478-20491500 5.54545 
chr14:20492908-20492949 5.41463 
chr14:20493299-20493324 5.72 
chr14:20493708-20493731 5.43478 
chr14:20494083-20494108 5.48 
chr14:20495258-20495275 5.94118 
chr14:20495687-20495708 5.95238 
chr14:20497089-20497127 5.23684 
chr14:20497381-20497408 5.66667 
chr14:20498082-20498107 5.6 
chr14:20498500-20498536 5.58333 
chr14:20499179-20499199 5.85 
chr14:20499889-20499917 5.53571 
chr14:20501535-20501561 5.26923 
chr14:20503594-20503661 5.44776 
chr14:20504773-20504800 5.33333 
chr14:20505281-20505304 5.95652 
chr14:20513000-20513032 5.15625 
chr14:20513617-20513641 5.54167 
chr14:20514350-20514370 5.6 
chr14:20519032-20519061 5.41379 
chr14:20519962-20520000 5.92105 
chr14:20521739-20521822 5.66265 
chr14:20522228-20522251 5.56522 
chr14:20524838-20524861 5.43478 
chr14:20527673-20527707 5.76471 
chr14:20529318-20529351 5.66667 
chr14:20532313-20532329 6 
chr14:20534163-20534184 5.61905 
chr14:20534233-20534247 5.92857 
chr14:20539811-20539867 5.60714 
chr14:20540022-20540038 6 
chr14:20541754-20541784 5.73333 
chr14:20544651-20544694 5.32558 
chr14:20545489-20545518 5.58621 
chr14:20545763-20545798 5.14286 
chr14:20545950-20545982 5.28125 
chr14:20547049-20547063 6 
chr14:20547828-20547847 5.78947 
chr14:20550214-20550273 5.84746 
chr14:20550428-20550456 5.85714 
chr14:20554477-20554491 6 
chr14:20555352-20555371 5.63158 
chr14:20560243-20560288 5.62222 
chr14:20561185-20561211 5.34615 
chr14:20562976-20563000 5.45833 
chr14:20565294-20565320 5.65385 
chr14:20565841-20565859 5.94444 
chr14:20566000-20566025 5.44 
chr14:20566103-20566123 5.65 
chr14:20566327-20566339 6 
chr14:20567641-20567692 5.35294 
chr14:20569351-20569403 5.57692 
chr14:20569446-20569479 5.30303 
chr14:20569844-20569861 5.82353 
chr14:20570078-20570104 5.42308 
chr14:20572507-20572522 6 
chr14:20573250-20573273 5.56522 
chr14:20577805-20577824 5.63158 
chr14:20577952-20578000 5.125 
chr14:20578024-20578049 5.36 
chr14:20584487-20584518 5.80645 
chr14:20590000-20590026 5.53846 
chr14:20592816-20592843 5.7037 
chr14:20593591-20593604 5.92308 
chr14:20595045-20595071 5.42308 
chr14:20596020-20596053 5.42424 
chr14:20599657-20599685 5.5 
chr14:20601970-20602009 6 
chr14:20602880-20602920 6 
chr14:20605244-20605256 6 
chr14:20605812-20605834 5.77273 
chr14:20607088-20607106 6 
chr14:20608826-20608901 5.49333 
chr14:20610280-20610297 5.76471 
chr14:20611535-20611556 5.52381 
chr14:20614810-20614828 6 
chr14:20615549-20615568 5.63158 
chr14:20616168-20616192 5.5 
chr14:20617057-20617137 5.1625 
chr14:20621861-20621911 5.92 
chr14:20622339-20622359 6 
chr14:20626645-20626664 5.63158 
chr14:20627571-20627594 5.65217 
chr14:20631031-20631048 5.94118 
chr14:20632493-20632526 6 
chr14:20634721-20634758 5.89189 
chr14:20635665-20635700 5.42857 
chr14:20637774-20637816 6 
chr14:20639054-20639083 5.41379 
chr14:20639416-20639441 6 
chr14:20639920-20639943 5.69565 
chr14:20640146-20640161 5.86667 
chr14:20643709-20643761 5.75 
chr14:20644877-20644895 5.72222 
chr14:20645382-20645413 5.83871 
chr14:20645566-20645601 5.94286 
chr14:20647193-20647258 5.86154 
chr14:20653311-20653340 5.24138 
chr14:20655347-20655386 5.84615 
chr14:20660050-20660064 6 
chr14:20661238-20661279 5.70732 
chr14:20662195-20662224 5.44828 
chr14:20662907-20662935 5.46429 
chr14:20665459-20665472 5.92308 
chr14:20666890-20666903 6 
chr14:20668315-20668329 6 
chr14:20669344-20669373 5.72414 
chr14:20671156-20671173 6 
chr14:20671385-20671399 6 
chr14:20673774-20673805 5.70968 
chr14:20674147-20674293 5.81507 
chr14:20677221-20677235 6 
chr14:20680185-20680237 5.76923 
chr14:20681606-20681618 6 
chr14:20681702-20681721 5.78947 
chr14:20683643-20683660 5.82353 
chr14:20685875-20685915 5.6 
chr14:20686141-20686171 5.43333 
chr14:20689603-20689622 5.63158 
chr14:20693475-20693500 6 
chr14:20693535-20693562 5.88889 
chr14:20695599-20695622 5.43478 
chr14:20696363-20696384 5.52381 
chr14:20703743-20703765 6 
chr14:20704464-20704989 5.4 
chr14:20705497-20705548 5.27451 
chr14:20705556-20705788 5.44828 
chr14:20705812-20706741 5.61141 
chr14:20707850-20707873 6 
chr14:20710583-20710611 6 
chr14:20712642-20712655 6 
chr14:20713406-20713441 5.4 
chr14:20713450-20713482 5.46875 
chr14:20713497-20713606 5.76147 
chr14:20716203-20716236 5.87879 
chr14:20716384-20716422 5.65789 
chr14:20716470-20716482 6 
chr14:20717000-20717026 5.53846 
chr14:20720652-20720674 5.63636 
chr14:20721663-20721687 5.54167 
chr14:20722546-20722566 5.95 
chr14:20723136-20723199 5.50794 
chr14:20725342-20725358 5.875 
chr14:20726314-20726350 5.55556 
chr14:20726404-20726465 5.40984 
chr14:20727186-20727205 6 
chr14:20728504-20728516 6 
chr14:20729247-20729259 6 
chr14:20735649-20735668 5.94737 
chr14:20744514-20744672 5.79114 
chr14:20745500-20745532 5.4375 
chr14:20745596-20745619 5.47826 
chr14:20747395-20747408 6 
chr14:20748023-20748037 6 
chr14:20748117-20748144 6 
chr14:20748331-20748355 5.83333 
chr14:20754188-20754207 5.63158 
chr14:20754335-20754356 5.61905 
chr14:20756330-20756373 5.72093 
chr14:20757356-20757369 6 
chr14:20760000-20760027 5.59259 
chr14:20760409-20760469 5.16667 
chr14:20765168-20765189 5.57143 
chr14:20766431-20766451 5.75 
chr14:20767703-20767725 5.68182 
chr14:20768302-20768333 5.87097 
chr14:20771525-20771553 5.75 
chr14:20772953-20772980 5.62963 
chr14:20776932-20776970 5.28947 
chr14:20777419-20777500 6 
chr14:20778760-20778788 5.35714 
chr14:20779427-20779480 5.71698 
chr14:20783249-20783263 6 
chr14:20783295-20783319 6 
chr14:20784121-20784149 5.78571 
chr14:20786633-20786657 5.5 
chr14:20788963-20788977 6 
chr14:20790445-20790469 5.45833 
chr14:20790764-20790792 5.67857 
chr14:20792076-20792094 6 
chr14:20795235-20795270 5.54286 
chr14:20798263-20798281 5.77778 
chr14:20798391-20798436 5.75556 
chr14:20799856-20799889 5.54545 
chr14:20800164-20800205 5.90244 
chr14:20803013-20803028 6 
chr14:20803758-20803776 5.72222 
chr14:20804981-20805010 5.34483 
chr14:20805796-20805816 5.7 
chr14:20806696-20806719 5.69565 
chr14:20807527-20807558 5.48387 
chr14:20808409-20808423 6 
chr14:20809448-20809468 5.9 
chr14:20810522-20810536 6 
chr14:20811202-20811219 6 
chr14:20814005-20814038 5.45455 
chr14:20814480-20814500 5.95 
chr14:20815169-20815194 5.52 
chr14:20815505-20815587 5.90244 
chr14:20817478-20817494 6 
chr14:20818653-20818667 5.92857 
chr14:20820544-20820559 5.86667 
chr14:20821383-20821414 5.80645 
chr14:20827847-20827873 6 
chr14:20828664-20828684 6 
chr14:20830872-20830890 6 
chr14:20830939-20830958 5.78947 
chr14:20831712-20831730 6 
chr14:20833370-20833446 5.59211 
chr14:20835520-20835538 5.72222 
chr14:20836923-20836947 6 
chr14:20837539-20837573 5.94118 
chr14:20840519-20840567 5.91667 
chr14:20842113-20842135 5.5 
chr14:20842236-20842258 5.68182 
chr14:20842414-20842430 5.9375 
chr14:20845374-20845396 5.95455 
chr14:20850922-20850950 5.46429 
chr14:20853399-20853437 5.63158 
chr14:20853516-20853544 5.82143 
chr14:20857911-20857938 5.40741 
chr14:20858388-20858415 5.37037 
chr14:20861053-20861073 5.95 
chr14:20861375-20861400 5.64 
chr14:20862633-20862650 6 
chr14:20862873-20862900 5.81481 
chr14:20863182-20863204 5.63636 
chr14:20863311-20863337 5.30769 
chr14:20867646-20867706 5.51667 
chr14:20867791-20867826 5.6 
chr14:20868295-20868316 6 
chr14:20868422-20868466 5.47727 
chr14:20868656-20868690 5.67647 
chr14:20870468-20870482 6 
chr14:20871318-20871335 6 
chr14:20872515-20872527 6 
chr14:20874170-20874246 5.69737 
chr14:20878179-20878215 6 
chr14:20878961-20878996 5.68571 
chr14:20880726-20880739 6 
chr14:20880839-20880856 6 
chr14:20885516-20885528 6 
chr14:20887152-20887180 5.60714 
chr14:20888140-20888156 6 
chr14:20888553-20888575 5.54545 
chr14:20889000-20889059 5.9322 
chr14:20889413-20889439 6 
chr14:20890453-20890467 5.92857 
chr14:20890860-20890875 6 
chr14:20891886-20891904 5.77778 
chr14:20894242-20894259 5.76471 
chr14:20894653-20894679 5.96154 
chr14:20895337-20895382 5.82222 
chr14:20898950-20898977 5.62963 
chr14:20899885-20899899 6 
chr14:20901080-20901141 5.96721 
chr14:20903720-20903750 5.86667 
chr14:20911952-20911976 5.5 
chr14:20914592-20914604 6 
chr14:20918193-20918215 5.90909 
chr14:20919268-20919299 5.80645 
chr14:20919447-20919483 6 
chr14:20920865-20920883 5.72222 
chr14:20922177-20922200 5.95652 
chr14:20929542-20929576 5.79412 
chr14:20930460-20930474 6 
chr14:20931532-20931547 6 
chr14:20934126-20934144 6 
chr14:20934296-20934324 5.92857 
chr14:20936212-20936237 5.52 
chr14:20936715-20936805 5.7 
chr14:20937606-20937640 5.76471 
chr14:20939173-20939201 5.92857 
chr14:20939356-20939376 6 
chr14:20939555-20939585 5.63333 
chr14:20941295-20941311 5.9375 
chr14:20942023-20942038 5.93333 
chr14:20946186-20946205 6 
chr14:20949283-20949308 6 
chr14:20950294-20950320 5.42308 
chr14:20951649-20951666 6 
chr14:20953120-20953151 5.83871 
chr14:20953783-20953805 5.86364 
chr14:20954649-20954796 5.5102 
chr14:20955744-20955768 5.625 
chr14:20956186-20956208 6 
chr14:20956373-20956399 5.46154 
chr14:20958200-20958229 5.7931 
chr14:20958916-20958964 5.5 
chr14:20961578-20961614 5.30556 
chr14:20962523-20962544 6 
chr14:20962883-20962900 6 
chr14:20963666-20963970 5.5 
chr14:20966295-20966317 6 
chr14:20968724-20968746 5.95455 
chr14:20969368-20969395 6 
chr14:20970523-20970578 5.34545 
chr14:20970975-20971000 5.32 
chr14:20971560-20971580 5.95 
chr14:20972554-20972589 5.45714 
chr14:20972846-20972860 6 
chr14:20973420-20973505 5.89412 
chr14:20975770-20975792 5.90909 
chr14:20975884-20975918 6 
chr14:20978112-20978124 6 
chr14:20978670-20978697 5.66667 
chr14:20979967-20980000 5.33333 
chr14:20980201-20980240 5.69231 
chr14:20981362-20981395 6 
chr14:20982834-20982861 5.77778 
chr14:20983889-20983909 6 
chr14:20985773-20985792 6 
chr14:20986364-20986382 6 
chr14:20987059-20987074 6 
chr14:20987114-20987131 6 
chr14:20990724-20990869 5.77931 
chr14:20991042-20991140 5.7551 
chr14:20991285-20991400 5.86957 
chr14:20991772-20991828 5.48214 
chr14:20992640-20992658 5.77778 
chr14:20994615-20994628 6 
chr14:20995071-20995088 5.88235 
chr14:20995380-20995404 5.41667 
chr14:20996327-20996348 5.52381 
chr14:20996383-20996401 5.77778 
chr14:20997285-20997299 6 
chr14:20998925-20999113 5.68617 
chr14:21001430-21001470 5.575 
chr14:21006286-21006306 5.7 
chr14:21009141-21009157 6 
chr14:21009543-21009573 5.36667 
chr14:21011508-21011529 6 
chr14:21012088-21012128 5.2 
chr14:21013865-21013892 5.51852 
chr14:21015946-21015981 5.74286 
chr14:21022109-21022130 5.90476 
chr14:21025500-21025562 5.09677 
chr14:21026657-21026688 5.3871 
chr14:21027563-21027615 5.76923 
chr14:21027629-21027643 6 
chr14:21028291-21028360 5.47826 
chr14:21029577-21029601 5.375 
chr14:21032397-21032417 6 
chr14:21035635-21035649 6 
chr14:21040394-21040418 5.41667 
chr14:21044577-21044596 5.68421 
chr14:21045249-21045276 5.85185 
chr14:21047228-21047252 5.5 
chr14:21049911-21049954 5.93023 
chr14:21051790-21051831 5.53659 
chr14:21054691-21054738 5.19149 
chr14:21055143-21055157 6 
chr14:21055311-21055376 5.36923 
chr14:21056944-21056956 6 
chr14:21061676-21061688 6 
chr14:21062686-21062745 5.86441 
chr14:21063275-21063325 5.18 
chr14:21063548-21063571 6 
chr14:21064429-21064461 5.78125 
chr14:21064685-21064711 5.42308 
chr14:21066914-21066941 5.77778 
chr14:21067661-21067690 5.55172 
chr14:21073898-21073916 5.72222 
chr14:21076702-21076834 5.90909 
chr14:21077782-21077814 5.71875 
chr14:21081132-21081162 5.6 
chr14:21083591-21083630 5.30769 
chr14:21084136-21084152 6 
chr14:21085821-21085848 5.7037 
chr14:21086812-21086838 6 
chr14:21087724-21087750 5.42308 
chr14:21088164-21088193 5.37931 
chr14:21088251-21088268 6 
chr14:21089619-21089648 5.7931 
chr14:21090143-21090159 5.8125 
chr14:21092460-21092490 5.9 
chr14:21092717-21092844 5.67717 
chr14:21094094-21094127 5.42424 
chr14:21095067-21095095 5.78571 
chr14:21095978-21096004 5.5 
chr14:21098414-21098453 5.38462 
chr14:21100555-21100574 5.89474 
chr14:21106183-21106208 5.44 
chr14:21107108-21107177 5.66667 
chr14:21107273-21107303 5.66667 
chr14:21107400-21107443 5.74419 
chr14:21108305-21108329 5.70833 
chr14:21108786-21108825 5.79487 
chr14:21110747-21110769 5.77273 
chr14:21111360-21111389 5.65517 
chr14:21113366-21113394 5.25 
chr14:21113536-21113548 6 
chr14:21114460-21114492 5.28125 
chr14:21114703-21114726 5.95652 
chr14:21115388-21115422 6 
chr14:21116820-21116844 6 
chr14:21117211-21117242 5.77419 
chr14:21118912-21118951 5.79487 
chr14:21119074-21119108 5.58824 
chr14:21119205-21119236 5.19355 
chr14:21121673-21121698 5.44 
chr14:21122230-21122246 5.875 
chr14:21122395-21122408 6 
chr14:21125113-21125150 5.32432 
chr14:21125159-21125184 5.52 
chr14:21129105-21129117 6 
chr14:21130789-21130803 6 
chr14:21130852-21130883 5.29032 
chr14:21131760-21131784 5.375 
chr14:21132336-21132378 5.92857 
chr14:21135161-21135194 5.66667 
chr14:21136789-21136827 5.52632 
chr14:21138500-21138528 5.39286 
chr14:21138770-21138799 5.41379 
chr14:21139602-21139629 5.96296 
chr14:21139791-21139803 6 
chr14:21141075-21141087 6 
chr14:21145705-21145748 5.65116 
chr14:21146441-21146454 6 
chr14:21147337-21147457 5.9 
chr14:21147667-21147697 5.56667 
chr14:21152000-21152019 5.63158 
chr14:21152584-21152614 5.2 
chr14:21154198-21154213 6 
chr14:21156506-21156525 5.63158 
chr14:21158380-21158421 5.97561 
chr14:21160505-21160521 5.875 
chr14:21160993-21161017 5.75 
chr14:21162440-21162471 5.80645 
chr14:21163025-21163049 5.83333 
chr14:21163553-21163594 5.70732 
chr14:21167578-21167592 5.92857 
chr14:21170616-21170629 6 
chr14:21174779-21174814 5.85714 
chr14:21178535-21178591 5.92857 
chr14:21180254-21180266 6 
chr14:21180843-21180860 6 
chr14:21185733-21185764 5.41935 
chr14:21191671-21191697 5.38462 
chr14:21194109-21194156 5.70213 
chr14:21196264-21196289 5.76 
chr14:21197707-21197734 5.92593 
chr14:21198330-21198374 5.72727 
chr14:21204860-21204888 6 
chr14:21205184-21205224 5.8 
chr14:21206629-21206663 6 
chr14:21208802-21208840 5.92105 
chr14:21209229-21209258 5.41379 
chr14:21210720-21210765 5.55556 
chr14:21211698-21211713 6 
chr14:21215261-21215274 6 
chr14:21217090-21217104 6 
chr14:21217646-21217683 5.94595 
chr14:21219500-21219518 6 
chr14:21222171-21222190 6 
chr14:21222339-21222374 6 
chr14:21222420-21222456 5.16667 
chr14:21223956-21223978 5.72727 
chr14:21224263-21224283 5.7 
chr14:21225065-21225085 5.75 
chr14:21231279-21231297 5.94444 
chr14:21232035-21232073 6 
chr14:21232090-21232113 5.65217 
chr14:21233646-21233668 5.63636 
chr14:21234637-21234663 5.46154 
chr14:21235762-21235785 5.69565 
chr14:21237775-21237802 5.40741 
chr14:21240476-21240500 5.625 
chr14:21241783-21241796 6 
chr14:21242613-21242625 6 
chr14:21242681-21242694 6 
chr14:21245039-21245061 5.90909 
chr14:21245792-21245843 5.62745 
chr14:21248935-21248950 6 
chr14:21251684-21251721 5.67568 
chr14:21253469-21253500 5.96774 
chr14:21253806-21253845 5.4359 
chr14:21253865-21253902 5.67568 
chr14:21254111-21254141 6 
chr14:21255649-21255674 5.48 
chr14:21256010-21256037 5.7037 
chr14:21256819-21256831 6 
chr14:21258197-21258221 5.54167 
chr14:21261000-21261038 6 
chr14:21263122-21263144 6 
chr14:21263300-21263321 6 
chr14:21263544-21263571 5.37037 
chr14:21263930-21264132 5.70297 
chr14:21264411-21264437 5.30769 
chr14:21264625-21264651 5.80769 
chr14:21264740-21264776 5.22222 
chr14:21264900-21264924 5.41667 
chr14:21264942-21264954 6 
chr14:21266568-21266595 5.55556 
chr14:21267060-21267075 6 
chr14:21268429-21268448 5.68421 
chr14:21275032-21275053 5.95238 
chr14:21276163-21276202 5.76923 
chr14:21278429-21278453 5.58333 
chr14:21278724-21278750 6 
chr14:21279435-21279448 6 
chr14:21280802-21280831 5.75862 
chr14:21282325-21282355 6 
chr14:21284916-21285009 5.50538 
chr14:21285061-21285126 5.81538 
chr14:21285180-21285293 5.49558 
chr14:21285724-21285752 5.64286 
chr14:21286789-21286806 5.94118 
chr14:21288049-21288069 6 
chr14:21295109-21295130 6 
chr14:21295450-21295560 5.48182 
chr14:21295638-21295662 5.375 
chr14:21296270-21296297 5.77778 
chr14:21297183-21297205 5.86364 
chr14:21306120-21306136 5.875 
chr14:21306618-21306658 5.65 
chr14:21307980-21308014 5.70588 
chr14:21308592-21308617 5.92 
chr14:21310190-21310256 5.68182 
chr14:21312139-21312164 6 
chr14:21312475-21312515 5.6 
chr14:21312580-21312597 6 
chr14:21312860-21312909 5.4898 
chr14:21314782-21314799 5.76471 
chr14:21315152-21315168 6 
chr14:21318005-21318028 5.95652 
chr14:21320149-21320166 5.82353 
chr14:21322637-21322653 6 
chr14:21324409-21324453 5.29545 
chr14:21325226-21325281 5.69091 
chr14:21326957-21326988 5.35484 
chr14:21327077-21327101 6 
chr14:21328403-21328426 5.65217 
chr14:21334413-21334447 5.32353 
chr14:21334617-21334639 5.54545 
chr14:21336632-21336663 5.77419 
chr14:21338895-21339014 5.51261 
chr14:21340724-21340754 5.8 
chr14:21345141-21345171 5.6 
chr14:21346860-21346879 5.68421 
chr14:21349006-21349045 5.66667 
chr14:21349217-21349233 6 
chr14:21351211-21351236 5.88 
chr14:21351760-21351780 5.95 
chr14:21351947-21351988 5.87805 
chr14:21352446-21352497 5.62745 
chr14:21354618-21354642 6 
chr14:21355257-21355283 6 
chr14:21356022-21356046 5.83333 
chr14:21357484-21357509 6 
chr14:21361284-21361297 6 
chr14:21362168-21362191 5.47826 
chr14:21362318-21362343 5.32 
chr14:21364370-21364408 6 
chr14:21365664-21365684 5.65 
chr14:21368463-21368500 5.45946 
chr14:21368897-21368936 6 
chr14:21371104-21371142 6 
chr14:21371621-21371651 6 
chr14:21375031-21375098 5.95522 
chr14:21375558-21375606 5.75 
chr14:21376637-21376658 5.57143 
chr14:21377698-21377852 5.73377 
chr14:21388771-21388809 5.84211 
chr14:21389841-21389853 6 
chr14:21390729-21390769 5.35 
chr14:21390894-21390919 5.32 
chr14:21392946-21392969 5.95652 
chr14:21394509-21394526 5.76471 
chr14:21396000-21396024 5.91667 
chr14:21397040-21397079 6 
chr14:21399266-21399302 6 
chr14:21405257-21405289 5.59375 
chr14:21407699-21407727 5.75 
chr14:21408444-21408475 5.51613 
chr14:21410335-21410378 5.53488 
chr14:21412910-21412949 5.66667 
chr14:21413121-21413158 6 
chr14:21415138-21415168 5.9 
chr14:21415692-21415712 5.95 
chr14:21415879-21415919 5.825 
chr14:21416375-21416436 5.63934 
chr14:21418556-21418568 6 
chr14:21418734-21418783 5.7551 
chr14:21419980-21420151 5.88304 
chr14:21424909-21424968 5.91525 
chr14:21428371-21428409 5.94737 
chr14:21429415-21429433 6 
chr14:21429912-21429956 5.13636 
chr14:21430800-21430831 5.51613 
chr14:21432866-21432892 5.92308 
chr14:21434157-21434214 5.84211 
chr14:21438379-21438418 5.97436 
chr14:21442116-21442157 6 
chr14:21443198-21443235 5.81081 
chr14:21443304-21443319 6 
chr14:21444141-21444159 5.94444 
chr14:21444573-21444597 6 
chr14:21448000-21448028 5.71429 
chr14:21448837-21448857 5.85 
chr14:21449290-21449314 5.83333 
chr14:21449430-21449456 6 
chr14:21449811-21449837 5.65385 
chr14:21450343-21450384 5.41463 
chr14:21451226-21451238 6 
chr14:21453947-21454000 5.84906 
chr14:21454286-21454348 5.19355 
chr14:21455421-21455467 5.28261 
chr14:21456149-21456179 5.8 
chr14:21457890-21457924 5.73529 
chr14:21458964-21459000 5.75 
chr14:21465372-21465389 6 
chr14:21466387-21466401 6 
chr14:21468620-21468646 5.57692 
chr14:21474287-21474308 5.7619 
chr14:21474427-21474451 5.95833 
chr14:21475698-21475722 5.83333 
chr14:21476409-21476434 6 
chr14:21480579-21480620 5.56098 
chr14:21481929-21482060 5.58779 
chr14:21482223-21482477 5.72047 
chr14:21484299-21484314 6 
chr14:21488452-21488485 6 
chr14:21490852-21490900 5.33333 
chr14:21492053-21492079 5.42308 
chr14:21493261-21493284 5.43478 
chr14:21494294-21494323 6 
chr14:21494657-21494682 5.6 
chr14:21496380-21496424 5.56818 
chr14:21496577-21496595 5.88889 
chr14:21497770-21497783 6 
chr14:21509118-21509160 5.7619 
chr14:21511181-21511197 5.8125 
chr14:21514701-21514748 6 
chr14:21515359-21515381 6 
chr14:21521785-21521808 5.95652 
chr14:21522494-21522522 6 
chr14:21525777-21525790 6 
chr14:21527630-21527649 5.78947 
chr14:21528053-21528092 5.5641 
chr14:21530867-21530900 6 
chr14:21531107-21531121 6 
chr14:21531370-21531401 6 
chr14:21533328-21533357 5.7931 
chr14:21533404-21533421 5.88235 
chr14:21534256-21534285 5.48276 
chr14:21534372-21534399 5.37037 
chr14:21534458-21534492 5.55882 
chr14:21534668-21534696 5.35714 
chr14:21535910-21535939 5.82759 
chr14:21536139-21536171 6 
chr14:21538336-21538371 5.28571 
chr14:21541598-21541645 5.48936 
chr14:21542955-21542969 6 
chr14:21545438-21545461 6 
chr14:21546456-21546481 5.4 
chr14:21548358-21548403 6 
chr14:21549795-21549827 5.21875 
chr14:21551712-21551731 5.84211 
chr14:21554645-21554683 5.55263 
chr14:21555065-21555084 5.73684 
chr14:21559885-21559907 5.95455 
chr14:21560700-21560717 6 
chr14:21560742-21560786 5.52273 
chr14:21562293-21562327 5.32353 
chr14:21563066-21563080 6 
chr14:21566147-21566172 5.48 
chr14:21566326-21566345 5.68421 
chr14:21566383-21566439 5.42857 
chr14:21566476-21566541 5.70769 
chr14:21566575-21566634 5.69492 
chr14:21566686-21566723 5.2973 
chr14:21566827-21566846 5.68421 
chr14:21568522-21568546 5.75 
chr14:21568691-21568716 6 
chr14:21569658-21569685 5.7037 
chr14:21573385-21573413 5.21429 
chr14:21574420-21574449 5.17241 
chr14:21575968-21576024 5.60714 
chr14:21576134-21576203 5.49275 
chr14:21580055-21580075 5.75 
chr14:21581960-21581992 5.6875 
chr14:21582193-21582233 5.95 
chr14:21585103-21585121 6 
chr14:21586727-21586758 5.93548 
chr14:21588658-21588685 5.81481 
chr14:21589037-21589065 5.71429 
chr14:21589675-21589729 6 
chr14:21590021-21590049 5.64286 
chr14:21590282-21590306 5.58333 
chr14:21593105-21593123 5.77778 
chr14:21593975-21593996 5.85714 
chr14:21595269-21595281 6 
chr14:21596434-21596447 6 
chr14:21597400-21597430 5.9 
chr14:21598381-21598405 5.79167 
chr14:21598745-21598918 5.88439 
chr14:21599726-21599748 6 
chr14:21602490-21602503 6 
chr14:21602817-21602847 6 
chr14:21603451-21603483 5.71875 
chr14:21604694-21604719 5.56 
chr14:21606193-21606211 6 
chr14:21606274-21606333 5.67797 
chr14:21607328-21607358 5.8 
chr14:21607474-21607503 6 
chr14:21609409-21609456 5.40426 
chr14:21610206-21610228 5.68182 
chr14:21611037-21611051 6 
chr14:21611205-21611239 5.58824 
chr14:21611956-21611971 6 
chr14:21612206-21612233 5.96296 
chr14:21613980-21614254 5.65328 
chr14:21614828-21614855 5.59259 
chr14:21614981-21615020 5.69231 
chr14:21615343-21615366 5.95652 
chr14:21616337-21616362 5.64 
chr14:21617698-21617722 5.54167 
chr14:21619121-21619144 5.6087 
chr14:21619378-21619407 5.24138 
chr14:21619614-21619672 5.63793 
chr14:21622151-21622181 5.9 
chr14:21622709-21622816 5.66355 
chr14:21624202-21624223 5.52381 
chr14:21628860-21628886 5.53846 
chr14:21629425-21629449 5.95833 
chr14:21629792-21629826 5.38235 
chr14:21636859-21636871 6 
chr14:21643204-21643230 5.57692 
chr14:21644112-21644134 5.90909 
chr14:21646293-21646307 6 
chr14:21646931-21646967 5.94444 
chr14:21646990-21647005 6 
chr14:21647459-21647480 5.7619 
chr14:21648966-21648980 6 
chr14:21651227-21651239 6 
chr14:21651811-21651861 5.48 
chr14:21651894-21651921 5.77778 
chr14:21653666-21653685 5.94737 
chr14:21654219-21654241 6 
chr14:21655713-21655727 6 
chr14:21658159-21658183 6 
chr14:21658332-21658349 6 
chr14:21658816-21658848 6 
chr14:21659894-21659910 6 
chr14:21662259-21662272 6 
chr14:21662668-21662699 5.64516 
chr14:21662868-21663063 5.68718 
chr14:21664828-21664857 5.72414 
chr14:21666586-21666598 6 
chr14:21666753-21666768 5.93333 
chr14:21667055-21667084 5.86207 
chr14:21667594-21667620 5.26923 
chr14:21668030-21668050 5.75 
chr14:21684057-21684120 5.71429 
chr14:21684271-21684295 5.70833 
chr14:21686831-21686862 5.74194 
chr14:21687267-21687305 5.60526 
chr14:21690199-21690220 6 
chr14:21691905-21691925 5.9 
chr14:21694481-21694510 5.89655 
chr14:21695037-21695061 5.79167 
chr14:21696851-21696892 5.29268 
chr14:21697244-21697259 6 
chr14:21697527-21697541 6 
chr14:21700023-21700051 5.39286 
chr14:21709416-21709455 5.46154 
chr14:21710322-21710353 5.45161 
chr14:21713243-21713260 6 
chr14:21715979-21715992 6 
chr14:21717579-21717592 6 
chr14:21717745-21717769 5.79167 
chr14:21719419-21719438 6 
chr14:21720469-21720488 5.94737 
chr14:21721332-21721344 6 
chr14:21721620-21721642 5.90909 
chr14:21722219-21722233 6 
chr14:21722992-21723019 5.81481 
chr14:21723080-21723099 5.78947 
chr14:21725500-21725518 5.77778 
chr14:21728358-21728371 6 
chr14:21728528-21728544 6 
chr14:21728576-21728615 5.5641 
chr14:21729119-21729135 6 
chr14:21731019-21731053 5.67647 
chr14:21731374-21731400 5.5 
chr14:21735254-21735288 5.82353 
chr14:21738551-21738590 5.94872 
chr14:21739497-21739533 5.25 
chr14:21739880-21739904 5.75 
chr14:21740612-21740632 6 
chr14:21741354-21741396 5.80952 
chr14:21742500-21742529 5.2069 
chr14:21743208-21743223 6 
chr14:21744108-21744129 6 
chr14:21744281-21744297 5.875 
chr14:21745013-21745031 6 
chr14:21745337-21745349 6 
chr14:21746569-21746585 6 
chr14:21746892-21746917 5.88 
chr14:21747339-21747353 6 
chr14:21747965-21747987 5.86364 
chr14:21748400-21748415 6 
chr14:21749847-21749891 5.88636 
chr14:21750764-21750781 6 
chr14:21751449-21751472 5.91304 
chr14:21751805-21751823 5.83333 
chr14:21752699-21752714 6 
chr14:21753764-21753787 5.52174 
chr14:21755179-21755270 5.69231 
chr14:21756339-21756352 6 
chr14:21756663-21756681 5.83333 
chr14:21758977-21759006 5.75862 
chr14:21759907-21759931 5.75 
chr14:21762211-21762249 5.78947 
chr14:21762989-21763016 6 
chr14:21763603-21763628 5.96 
chr14:21763636-21763654 6 
chr14:21765110-21765122 6 
chr14:21765240-21765264 6 
chr14:21765993-21766039 5.95652 
chr14:21767100-21767118 6 
chr14:21767788-21767812 5.5 
chr14:21768864-21768886 6 
chr14:21769836-21769878 6 
chr14:21771024-21771041 6 
chr14:21772147-21772174 5.96296 
chr14:21772472-21772600 5.78906 
chr14:21774020-21774042 6 
chr14:21774271-21774303 6 
chr14:21774605-21774628 5.91304 
chr14:21774923-21774943 5.7 
chr14:21776121-21776134 6 
chr14:21777666-21777683 5.82353 
chr14:21777970-21778000 5.63333 
chr14:21778703-21778733 5.33333 
chr14:21779704-21779736 5.65625 
chr14:21781500-21781516 5.8125 
chr14:21781548-21781573 5.88 
chr14:21783293-21783309 5.9375 
chr14:21783664-21783682 5.77778 
chr14:21783944-21783970 5.88462 
chr14:21784133-21784148 6 
chr14:21784911-21784936 5.52 
chr14:21785278-21785301 6 
chr14:21786253-21786275 6 
chr14:21786624-21786647 5.86957 
chr14:21788754-21788770 6 
chr14:21790302-21790327 5.48 
chr14:21790782-21790834 5.28846 
chr14:21791580-21791596 5.8125 
chr14:21791945-21791958 6 
chr14:21796328-21796344 5.875 
chr14:21796857-21796873 6 
chr14:21797306-21797319 6 
chr14:21798276-21798310 5.79412 
chr14:21798324-21798356 5.375 
chr14:21799058-21799082 5.91667 
chr14:21800082-21800110 5.67857 
chr14:21801258-21801281 6 
chr14:21802083-21802097 6 
chr14:21802500-21802557 5.47368 
chr14:21803205-21803225 6 
chr14:21805597-21805609 6 
chr14:21805912-21805932 6 
chr14:21807300-21807315 5.93333 
chr14:21807603-21807618 6 
chr14:21809195-21809218 5.91304 
chr14:21812025-21812061 6 
chr14:21813097-21813110 6 
chr14:21813546-21813576 6 
chr14:21814850-21814872 5.63636 
chr14:21815883-21815899 5.9375 
chr14:21816822-21816837 6 
chr14:21816932-21816956 5.91667 
chr14:21817227-21817242 6 
chr14:21817536-21817571 5.54286 
chr14:21818535-21818550 6 
chr14:21819495-21819520 5.48 
chr14:21819637-21819656 5.68421 
chr14:21823651-21823698 5.68085 
chr14:21824903-21824925 5.54545 
chr14:21825792-21825811 6 
chr14:21826959-21826977 6 
chr14:21828195-21828209 6 
chr14:21829470-21829488 6 
chr14:21831831-21831849 6 
chr14:21833880-21833898 5.94444 
chr14:21833918-21833974 5.82143 
chr14:21845221-21845252 5.87097 
chr14:21847592-21847611 5.73684 
chr14:21847851-21847886 5.65714 
chr14:21848040-21848070 5.93333 
chr14:21849762-21849790 5.85714 
chr14:21851409-21851422 6 
chr14:21852241-21852271 5.9 
chr14:21853871-21853905 5.41176 
chr14:21853992-21854033 5.95122 
chr14:21854360-21854387 5.51852 
chr14:21855797-21855813 6 
chr14:21855968-21855983 6 
chr14:21856471-21856500 5.17241 
chr14:21856642-21856660 6 
chr14:21859844-21859860 5.875 
chr14:21861671-21861708 5.81081 
chr14:21862672-21862694 5.72727 
chr14:21862763-21862778 6 
chr14:21864454-21864473 5.84211 
chr14:21864725-21864747 6 
chr14:21866383-21866410 5.96296 
chr14:21872557-21872574 6 
chr14:21877292-21877315 5.6087 
chr14:21880220-21880259 5.64103 
chr14:21880299-21880317 5.77778 
chr14:21881554-21881566 6 
chr14:21883665-21883719 5.96296 
chr14:21885248-21885271 5.43478 
chr14:21886010-21886074 5.82812 
chr14:21886982-21887000 5.72222 
chr14:21887719-21887748 5.37931 
chr14:21889402-21889436 5.52941 
chr14:21889528-21889564 6 
chr14:21891375-21891399 5.66667 
chr14:21892625-21892642 5.94118 
chr14:21893482-21893496 6 
chr14:21894095-21894122 5.66667 
chr14:21899868-21899880 6 
chr14:21902198-21902214 6 
chr14:21905026-21905039 5.92308 
chr14:21906671-21906706 5.94286 
chr14:21906986-21907004 5.72222 
chr14:21910049-21910076 5.77778 
chr14:21910623-21910642 6 
chr14:21910777-21911018 5.83817 
chr14:21912014-21912033 6 
chr14:21913680-21913693 5.92308 
chr14:21913847-21913875 6 
chr14:21914464-21914487 5.86957 
chr14:21916879-21916897 5.83333 
chr14:21917332-21917354 6 
chr14:21918293-21918317 5.45833 
chr14:21918524-21918560 5.27778 
chr14:21918818-21918850 5.65625 
chr14:21919730-21919755 6 
chr14:21920801-21920818 5.88235 
chr14:21921140-21921169 5.72414 
chr14:21922316-21922375 5.98305 
chr14:21922642-21922659 5.76471 
chr14:21923956-21923984 5.42857 
chr14:21925057-21925069 6 
chr14:21925787-21925817 6 
chr14:21926149-21926164 6 
chr14:21926829-21926850 5.7619 
chr14:21927785-21927819 5.38235 
chr14:21928745-21928784 5.69231 
chr14:21930361-21930374 6 
chr14:21930995-21931027 5.53125 
chr14:21931395-21931417 5.54545 
chr14:21933156-21933180 5.70833 
chr14:21933821-21933835 6 
chr14:21934648-21934675 5.51852 
chr14:21938092-21938123 5.41935 
chr14:21939152-21939178 6 
chr14:21939774-21939797 5.95652 
chr14:21941239-21941261 5.54545 
chr14:21941338-21941364 5.38462 
chr14:21942172-21942193 6 
chr14:21943589-21943602 6 
chr14:21944848-21944877 5.31034 
chr14:21945113-21945143 5.53333 
chr14:21946958-21946979 5.7619 
chr14:21947127-21947149 5.68182 
chr14:21948149-21948161 6 
chr14:21948425-21948437 6 
chr14:21951839-21951871 5.53125 
chr14:21952488-21952520 6 
chr14:21952812-21952831 5.84211 
chr14:21953574-21953592 5.88889 
chr14:21954024-21954043 5.78947 
chr14:21959285-21959305 5.9 
chr14:21959506-21959531 5.72 
chr14:21959684-21959698 5.92857 
chr14:21960169-21960217 5.6875 
chr14:21961050-21961072 5.86364 
chr14:21961593-21961615 5.95455 
chr14:21961897-21961918 6 
chr14:21962908-21962923 6 
chr14:21964369-21964383 6 
chr14:21964660-21964681 5.52381 
chr14:21965034-21965049 5.86667 
chr14:21965668-21965685 5.82353 
chr14:21970154-21970169 6 
chr14:21973434-21973461 5.51852 
chr14:21973889-21973906 5.76471 
chr14:21974247-21974276 5.2069 
chr14:21975326-21975351 5.88 
chr14:21976405-21976417 6 
chr14:21976479-21976506 5.7037 
chr14:21980187-21980204 6 
chr14:21980571-21980613 5.69048 
chr14:21981194-21981219 5.92 
chr14:21981438-21981477 5.71795 
chr14:21982193-21982210 6 
chr14:21982500-21982526 5.61538 
chr14:21982811-21982834 5.56522 
chr14:21983703-21983722 6 
chr14:21984675-21984692 5.76471 
chr14:21985473-21985486 6 
chr14:21985876-21985896 5.8 
chr14:21990518-21990546 5.46429 
chr14:21991333-21991345 6 
chr14:21991533-21991583 5.62 
chr14:21993067-21993091 6 
chr14:21993358-21993381 5.69565 
chr14:21993500-21993514 5.92857 
chr14:21993981-21994000 5.63158 
chr14:21994388-21994426 5.42105 
chr14:21994522-21994551 5.41379 
chr14:21997751-21997790 5.69231 
chr14:21998394-21998433 5.84615 
chr14:21999899-21999919 6 
chr14:22001096-22001137 5.82927 
chr14:22003469-22003524 5.85455 
chr14:22004342-22004368 5.76923 
chr14:22005214-22005226 6 
chr14:22006355-22006378 5.91304 
chr14:22008254-22008287 5.27273 
chr14:22008327-22008357 6 
chr14:22009081-22009123 5.88095 
chr14:22009718-22009788 5.87143 
chr14:22010549-22010572 5.6087 
chr14:22010876-22010911 5.74286 
chr14:22012708-22012729 6 
chr14:22013028-22013061 5.63636 
chr14:22014033-22014059 6 
chr14:22015930-22015948 6 
chr14:22017124-22017145 5.80952 
chr14:22017426-22017453 6 
chr14:22017608-22017632 6 
chr14:22018253-22018280 5.62963 
chr14:22018378-22018396 6 
chr14:22019748-22019777 5.65517 
chr14:22020234-22020255 6 
chr14:22020533-22020553 6 
chr14:22020874-22021037 5.84049 
chr14:22022566-22022606 5.95 
chr14:22022739-22022776 5.72973 
chr14:22023218-22023264 5.95652 
chr14:22024279-22024312 6 
chr14:22024852-22024878 6 
chr14:22025020-22025047 6 
chr14:22026144-22026187 5.65116 
chr14:22026461-22026475 6 
chr14:22026991-22027032 5.85366 
chr14:22027797-22027810 5.92308 
chr14:22028077-22028100 5.95652 
chr14:22028398-22028419 6 
chr14:22028875-22028920 5.53333 
chr14:22030628-22030654 5.53846 
chr14:22031041-22031068 5.74074 
chr14:22031128-22031144 6 
chr14:22031551-22031563 6 
chr14:22033864-22033877 6 
chr14:22034311-22034323 6 
chr14:22034624-22034655 5.70968 
chr14:22035103-22035144 5.82927 
chr14:22036015-22036038 6 
chr14:22036829-22036854 6 
chr14:22037162-22037188 5.61538 
chr14:22037551-22037594 5.55814 
chr14:22037834-22037860 5.42308 
chr14:22040417-22040452 6 
chr14:22040736-22040764 5.92857 
chr14:22040950-22040993 5.25581 
chr14:22042440-22042475 5.57143 
chr14:22043211-22043230 5.63158 
chr14:22045320-22045332 6 
chr14:22045342-22045379 5.59459 
chr14:22046547-22046582 5.68571 
chr14:22047354-22047391 5.86486 
chr14:22048702-22048719 5.94118 
chr14:22049704-22049732 5.39286 
chr14:22049937-22049953 6 
chr14:22050725-22050743 5.72222 
chr14:22051169-22051182 6 
chr14:22052102-22052129 5.55556 
chr14:22053023-22053080 5.78947 
chr14:22054933-22054975 5.35714 
chr14:22055235-22055258 5.47826 
chr14:22056116-22056158 6 
chr14:22058699-22058722 5.82609 
chr14:22059156-22059180 5.875 
chr14:22059229-22059258 6 
chr14:22059618-22059671 5.43396 
chr14:22060892-22060958 5.45455 
chr14:22062215-22062262 5.80851 
chr14:22062837-22062856 6 
chr14:22063815-22063847 5.96875 
chr14:22067204-22067216 6 
chr14:22067321-22067384 5.84127 
chr14:22067795-22067808 6 
chr14:22068229-22068244 6 
chr14:22072031-22072052 5.85714 
chr14:22072877-22072922 5.37778 
chr14:22073590-22073618 5.39286 
chr14:22074210-22074228 6 
chr14:22076711-22076736 5.72 
chr14:22077434-22077454 6 
chr14:22078080-22078123 5.72093 
chr14:22082718-22082731 6 
chr14:22084940-22084952 6 
chr14:22085573-22085597 6 
chr14:22086357-22086372 5.93333 
chr14:22087598-22087612 6 
chr14:22088676-22088697 5.71429 
chr14:22089218-22089253 5.37143 
chr14:22090930-22090968 5.39474 
chr14:22091608-22091651 6 
chr14:22095351-22095364 6 
chr14:22096639-22096652 6 
chr14:22097362-22097383 5.66667 
chr14:22100158-22100177 5.84211 
chr14:22100566-22100585 6 
chr14:22100733-22100754 6 
chr14:22105374-22105483 5.85321 
chr14:22105508-22105526 5.77778 
chr14:22106657-22106669 6 
chr14:22109286-22109302 6 
chr14:22109479-22109518 6 
chr14:22109786-22109819 5.42424 
chr14:22110406-22110462 5.80357 
chr14:22110550-22110568 6 
chr14:22112075-22112099 5.5 
chr14:22113556-22113570 6 
chr14:22114150-22114172 5.81818 
chr14:22115011-22115027 6 
chr14:22115325-22115363 5.92105 
chr14:22115819-22115867 5.9375 
chr14:22116375-22116427 5.65385 
chr14:22117064-22117103 5.4359 
chr14:22117767-22117785 5.72222 
chr14:22119072-22119085 6 
chr14:22121192-22121238 5.23913 
chr14:22122569-22122704 5.62963 
chr14:22122963-22122983 6 
chr14:22124330-22124360 5.8 
chr14:22124373-22124397 5.58333 
chr14:22124566-22124603 5.40541 
chr14:22125281-22125294 5.92308 
chr14:22125553-22125817 5.82197 
chr14:22129480-22129518 5.34211 
chr14:22129541-22129569 5.32143 
chr14:22129586-22129614 5.46429 
chr14:22130500-22130522 5.59091 
chr14:22136898-22136917 5.78947 
chr14:22138195-22138223 5.39286 
chr14:22141815-22141830 6 
chr14:22144458-22144490 5.90625 
chr14:22144890-22144916 6 
chr14:22147245-22147271 5.34615 
chr14:22153674-22153728 5.64815 
chr14:22159244-22159263 5.63158 
chr14:22161608-22161629 6 
chr14:22163225-22163243 5.83333 
chr14:22164247-22164269 5.90909 
chr14:22165515-22165531 6 
chr14:22166803-22166839 5.63889 
chr14:22167423-22167451 5.57143 
chr14:22169145-22169170 5.4 
chr14:22170517-22170534 5.94118 
chr14:22174650-22174675 5.48 
chr14:22175675-22175694 5.68421 
chr14:22182682-22182714 5.6875 
chr14:22183603-22183621 5.72222 
chr14:22183844-22183874 5.7 
chr14:22184804-22184823 5.89474 
chr14:22187049-22187077 6 
chr14:22187482-22187527 5.91111 
chr14:22188090-22188103 6 
chr14:22189412-22189495 5.62651 
chr14:22189898-22189927 5.48276 
chr14:22190676-22190694 5.77778 
chr14:22192860-22192975 5.82609 
chr14:22199486-22199500 6 
chr14:22201187-22201290 5.68932 
chr14:22202314-22202326 6 
chr14:22206075-22206094 5.94737 
chr14:22207514-22207537 5.95652 
chr14:22210336-22210360 5.625 
chr14:22211520-22211557 5.67568 
chr14:22211575-22211597 5.5 
chr14:22214355-22214382 5.48148 
chr14:22214541-22214553 6 
chr14:22220684-22220710 6 
chr14:22221080-22221103 5.73913 
chr14:22221713-22221735 5.72727 
chr14:22224355-22224393 5.57895 
chr14:22224521-22224540 5.63158 
chr14:22228189-22228225 5.41667 
chr14:22234947-22234979 5.9375 
chr14:22237674-22237709 5.74286 
chr14:22240385-22240429 5.34091 
chr14:22244663-22244690 5.37037 
chr14:22245659-22245686 6 
chr14:22245839-22245855 5.9375 
chr14:22247178-22247206 5.57143 
chr14:22248378-22248394 6 
chr14:22249397-22249429 5.78125 
chr14:22249440-22249462 6 
chr14:22250365-22250387 5.95455 
chr14:22252762-22252775 5.92308 
chr14:22255291-22255303 6 
chr14:22255321-22255347 5.57692 
chr14:22259137-22259252 5.89565 
chr14:22263868-22263893 5.52 
chr14:22266170-22266196 5.46154 
chr14:22272765-22272804 5.97436 
chr14:22273622-22273655 5.42424 
chr14:22273810-22273863 5.54717 
chr14:22275198-22275220 5.59091 
chr14:22275543-22275571 5.75 
chr14:22282806-22282835 5.72414 
chr14:22283635-22283693 5.37931 
chr14:22285311-22285347 5.27778 
chr14:22287524-22287542 5.77778 
chr14:22287970-22288000 5.5 
chr14:22288154-22288182 5.78571 
chr14:22288542-22288576 5.32353 
chr14:22290903-22290922 5.84211 
chr14:22291808-22291828 5.9 
chr14:22292244-22292269 5.72 
chr14:22296437-22296464 5.48148 
chr14:22296637-22296659 5.72727 
chr14:22297085-22297106 6 
chr14:22300931-22300952 6 
chr14:22309148-22309198 5.88 
chr14:22309206-22309232 5.57692 
chr14:22316784-22316813 5.2069 
chr14:22317069-22317082 6 
chr14:22317580-22317607 5.22222 
chr14:22318845-22318880 5.94286 
chr14:22323460-22323490 5.4 
chr14:22323631-22323648 5.76471 
chr14:22323659-22323706 5.55319 
chr14:22325221-22325237 6 
chr14:22331592-22331613 5.66667 
chr14:22334037-22334060 6 
chr14:22338821-22338856 5.4 
chr14:22342604-22342625 6 
chr14:22347537-22347571 5.5 
chr14:22347777-22347797 5.7 
chr14:22349430-22349452 5.5 
chr14:22355894-22355980 5.75581 
chr14:22357371-22357393 5.81818 
chr14:22359935-22359961 5.88462 
chr14:22359986-22360032 5.47826 
chr14:22361914-22361970 5.32143 
chr14:22364626-22364651 5.8 
chr14:22367500-22367520 5.7 
chr14:22369067-22369102 5.54286 
chr14:22370428-22370449 5.61905 
chr14:22373823-22373845 5.68182 
chr14:22376536-22376570 5.23529 
chr14:22378258-22378285 6 
chr14:22379677-22379742 5.15385 
chr14:22380755-22380780 5.4 
chr14:22383189-22383223 5.35294 
chr14:22390721-22390747 5.42308 
chr14:22396693-22396709 5.8125 
chr14:22396765-22396816 5.4902 
chr14:22397694-22397720 5.76923 
chr14:22397848-22397868 5.7 
chr14:22398415-22398437 5.54545 
chr14:22399337-22399368 6 
chr14:22399749-22399771 6 
chr14:22409517-22409545 5.85714 
chr14:22410981-22411016 5.51429 
chr14:22412953-22412983 5.96667 
chr14:22416938-22416953 5.93333 
chr14:22418084-22418101 6 
chr14:22418392-22418449 5.89474 
chr14:22420388-22420411 5.6087 
chr14:22421246-22421272 5.69231 
chr14:22425590-22425708 5.72034 
chr14:22426243-22426261 6 
chr14:22426335-22426358 5.47826 
chr14:22428779-22428801 5.63636 
chr14:22430820-22430854 5.29412 
chr14:22432297-22432323 5.30769 
chr14:22434846-22434887 5.92683 
chr14:22440305-22440337 5.25 
chr14:22441270-22441290 5.7 
chr14:22443491-22443694 5.84236 
chr14:22448128-22448150 5.81818 
chr14:22451707-22451724 6 
chr14:22452857-22452890 5.33333 
chr14:22456683-22456722 5.51282 
chr14:22457963-22457990 5.96296 
chr14:22458211-22458234 5.47826 
chr14:22460376-22460398 5.72727 
chr14:22463298-22463315 6 
chr14:22463710-22463735 5.36 
chr14:22465041-22465068 5.92593 
chr14:22466055-22466080 5.48 
chr14:22469224-22469245 5.80952 
chr14:22478202-22478289 5.41379 
chr14:22483201-22483237 5.97222 
chr14:22483340-22483363 5.82609 
chr14:22483711-22483736 5.68 
chr14:22484526-22484539 6 
chr14:22485235-22485257 5.5 
chr14:22488118-22488132 6 
chr14:22488795-22488868 5.32877 
chr14:22492455-22492500 5.44444 
chr14:22493759-22493788 5.68966 
chr14:22498712-22498724 6 
chr14:22500689-22500727 5.28947 
chr14:22502089-22502144 5.69091 
chr14:22502706-22502775 5.82609 
chr14:22504368-22504388 5.7 
chr14:22505563-22505598 5.42857 
chr14:22505694-22505707 6 
chr14:22507166-22507207 5.39024 
chr14:22508041-22508084 6 
chr14:22508389-22508416 5.85185 
chr14:22513807-22513841 5.5 
chr14:22514064-22514092 5.46429 
chr14:22517872-22517899 6 
chr14:22519249-22519274 5.32 
chr14:22520533-22520625 5.95652 
chr14:22522898-22522933 5.65714 
chr14:22522970-22523000 5.6 
chr14:22526516-22526533 5.82353 
chr14:22531641-22531672 5.93548 
chr14:22533615-22533641 5.46154 
chr14:22537899-22537921 5.63636 
chr14:22538038-22538089 5.66667 
chr14:22538138-22538169 5.48387 
chr14:22539785-22539812 5.55556 
chr14:22540535-22540568 6 
chr14:22540979-22541016 5.51351 
chr14:22541841-22541869 5.5 
chr14:22541936-22541967 5.29032 
chr14:22543679-22543700 6 
chr14:22543749-22543830 5.71605 
chr14:22547322-22547406 5.5119 
chr14:22549441-22549487 5.95652 
chr14:22550307-22550336 5.41379 
chr14:22551096-22551121 5.68 
chr14:22552333-22552412 5.50633 
chr14:22553508-22553535 5.25926 
chr14:22556638-22556652 6 
chr14:22556926-22556966 5.3 
chr14:22558433-22558455 5.81818 
chr14:22566911-22566938 6 
chr14:22567020-22567046 5.92308 
chr14:22568930-22568966 6 
chr14:22570786-22570816 5.6 
chr14:22571340-22571364 5.54167 
chr14:22572768-22572799 5.90323 
chr14:22575312-22575333 5.66667 
chr14:22577597-22577615 6 
chr14:22577689-22577735 5.86957 
chr14:22579097-22579111 6 
chr14:22582866-22582889 6 
chr14:22583334-22583378 5.77273 
chr14:22583430-22583478 5.83333 
chr14:22587889-22587961 5.94444 
chr14:22592353-22592382 5.2069 
chr14:22593091-22593114 5.43478 
chr14:22593539-22593566 5.25926 
chr14:22593654-22593689 5.4 
chr14:22595622-22595638 5.8125 
chr14:22596466-22596487 5.80952 
chr14:22597698-22597733 6 
chr14:22598741-22598760 6 
chr14:22599742-22599783 5.26829 
chr14:22602224-22602254 5.26667 
chr14:22602841-22602873 5.1875 
chr14:22604022-22604050 5.17857 
chr14:22604750-22604780 5.33333 
chr14:22605353-22605366 5.92308 
chr14:22607661-22607704 5.4186 
chr14:22610455-22610474 5.78947 
chr14:22612664-22612690 5.26923 
chr14:22615674-22615695 5.57143 
chr14:22616202-22616230 5.39286 
chr14:22617042-22617072 5.36667 
chr14:22619546-22619561 6 
chr14:22620370-22620412 5.97619 
chr14:22622210-22622342 5.78788 
chr14:22627746-22627776 5.5 
chr14:22628548-22628623 5.86667 
chr14:22629552-22629797 5.62449 
chr14:22633590-22633618 5.5 
chr14:22635918-22635954 5.27778 
chr14:22637313-22637329 6 
chr14:22637973-22638023 5.88 
chr14:22638191-22638238 5.40426 
chr14:22638378-22638404 5.65385 
chr14:22639183-22639235 5.36538 
chr14:22639996-22640019 6 
chr14:22652275-22652292 5.94118 
chr14:22654344-22654390 5.54348 
chr14:22655509-22655553 5.65909 
chr14:22659596-22659646 5.46 
chr14:22661131-22661148 6 
chr14:22661720-22661736 5.9375 
chr14:22665087-22665110 5.6087 
chr14:22671367-22671404 5.37838 
chr14:22672328-22672379 5.62745 
chr14:22673346-22673391 5.48889 
chr14:22673798-22673813 6 
chr14:22673830-22673845 6 
chr14:22674822-22674849 5.2963 
chr14:22676574-22676624 5.5 
chr14:22678937-22678964 5.33333 
chr14:22678977-22679000 5.82609 
chr14:22679264-22679299 5.65714 
chr14:22679319-22679352 5.48485 
chr14:22680718-22680739 6 
chr14:22681550-22681567 5.82353 
chr14:22682422-22682440 5.88889 
chr14:22685741-22685792 5.17647 
chr14:22685860-22685911 5.62745 
chr14:22687010-22687040 5.5 
chr14:22687564-22687592 6 
chr14:22689740-22689754 6 
chr14:22692392-22692418 5.42308 
chr14:22694500-22694542 5.45238 
chr14:22698160-22698172 6 
chr14:22698486-22698517 6 
chr14:22703307-22703328 6 
chr14:22704278-22704303 5.6 
chr14:22704528-22704545 5.76471 
chr14:22705688-22705800 5.58036 
chr14:22708062-22708090 5.46429 
chr14:22710560-22710573 5.92308 
chr14:22712495-22712519 5.91667 
chr14:22713240-22713255 5.93333 
chr14:22713741-22713764 5.82609 
chr14:22715125-22715137 6 
chr14:22716736-22716765 5.44828 
chr14:22720429-22720457 5.92857 
chr14:22722350-22722377 5.25926 
chr14:22723433-22723454 5.66667 
chr14:22723933-22723958 5.32 
chr14:22724226-22724252 5.69231 
chr14:22724380-22724399 5.63158 
chr14:22733246-22733269 5.52174 
chr14:22738921-22738945 5.41667 
chr14:22741832-22741861 5.89655 
chr14:22745625-22745655 5.7 
chr14:22748542-22748586 5.63636 
chr14:22748606-22748652 5.76087 
chr14:22752529-22752545 6 
chr14:22753389-22753425 6 
chr14:22753863-22753878 6 
chr14:22756342-22756379 5.75676 
chr14:22757695-22757713 6 
chr14:22759179-22759202 6 
chr14:22759266-22759287 6 
chr14:22760033-22760046 6 
chr14:22762055-22762068 6 
chr14:22764028-22764049 6 
chr14:22771724-22771766 5.7381 
chr14:22775602-22775634 5.3125 
chr14:22777268-22777282 6 
chr14:22781733-22781769 6 
chr14:22781975-22782034 5.59322 
chr14:22783953-22783976 5.65217 
chr14:22785964-22785983 5.78947 
chr14:22790100-22790127 5.33333 
chr14:22790798-22790824 5.69231 
chr14:22791443-22791460 6 
chr14:22792677-22792745 5.32353 
chr14:22793162-22793185 5.56522 
chr14:22793594-22793613 5.78947 
chr14:22793777-22793795 6 
chr14:22801500-22801516 5.875 
chr14:22802187-22802207 5.6 
chr14:22805654-22805688 5.88235 
chr14:22809939-22809959 5.7 
chr14:22812412-22812437 5.36 
chr14:22813897-22813921 5.375 
chr14:22815809-22815829 6 
chr14:22817470-22817495 5.48 
chr14:22823458-22823481 5.78261 
chr14:22823772-22823814 5.7381 
chr14:22824052-22824288 5.63983 
chr14:22825460-22825511 5.54902 
chr14:22828500-22828520 5.6 
chr14:22833836-22833852 6 
chr14:22835279-22835403 5.6371 
chr14:22836247-22836379 5.47727 
chr14:22837835-22837864 5.86207 
chr14:22838484-22838545 6 
chr14:22846060-22846081 5.90476 
chr14:22850185-22850205 5.7 
chr14:22859598-22859615 6 
chr14:22862084-22862105 5.80952 
chr14:22865377-22865402 5.48 
chr14:22866008-22866035 5.48148 
chr14:22870369-22870393 5.375 
chr14:22871456-22871471 5.86667 
chr14:22872355-22872373 5.72222 
chr14:22874924-22874960 5.72222 
chr14:22878036-22878066 5.8 
chr14:22879440-22879459 6 
chr14:22884619-22884715 5.97917 
chr14:22886437-22886458 5.80952 
chr14:22892849-22892865 5.875 
chr14:22892902-22892921 5.68421 
chr14:22893519-22893545 5.84615 
chr14:22893676-22893705 5.41379 
chr14:22905223-22905260 5.94595 
chr14:22906089-22906115 5.88462 
chr14:22906620-22906678 5.27586 
chr14:22910036-22910060 5.58333 
chr14:22910227-22910262 5.8 
chr14:22910282-22910311 5.44828 
chr14:22916328-22916352 5.79167 
chr14:22919972-22919984 6 
chr14:22922405-22922437 5.40625 
chr14:22924674-22924704 5.5 
chr14:22926166-22926198 6 
chr14:22930306-22930331 5.92 
chr14:22931584-22931621 5.94595 
chr14:22938863-22938914 5.47059 
chr14:22940158-22940205 6 
chr14:22941621-22941648 5.25926 
chr14:22944049-22944070 5.85714 
chr14:22951777-22951804 5.55556 
chr14:22958350-22958374 6 
chr14:22958720-22958776 5.41071 
chr14:22967406-22967431 5.56 
chr14:22973985-22974034 5.34694 
chr14:22975756-22975770 6 
chr14:22976746-22976768 6 
chr14:22977164-22977193 5.55172 
chr14:22979833-22979855 5.68182 
chr14:22983336-22983373 6 
chr14:22984423-22984440 5.94118 
chr14:22991844-22991874 5.23333 
chr14:22996765-22996787 5.81818 
chr14:23003514-23003548 5.79412 
chr14:23009842-23009899 5.5614 
chr14:23009908-23009951 5.53488 
chr14:23012864-23012887 5.78261 
chr14:23017581-23017616 5.97143 
chr14:23022118-23022131 6 
chr14:23023073-23023091 5.88889 
chr14:23023103-23023121 5.88889 
chr14:23023133-23023159 6 
chr14:23023175-23023323 5.70946 
chr14:23023334-23023351 5.94118 
chr14:23023362-23023383 6 
chr14:23026784-23026820 6 
chr14:23026927-23026957 5.66667 
chr14:23032461-23032482 5.57143 
chr14:23036856-23036882 5.38462 
chr14:23037596-23037609 6 
chr14:23039899-23039918 5.68421 
chr14:23040211-23040226 5.86667 
chr14:23040524-23040548 6 
chr14:23042258-23042278 5.65 
chr14:23042609-23042642 5.66667 
chr14:23047075-23047092 6 
chr14:23047151-23047169 5.72222 
chr14:23047461-23047476 6 
chr14:23048740-23048754 6 
chr14:23050646-23050668 6 
chr14:23051109-23051131 6 
chr14:23051262-23051274 6 
chr14:23051909-23051924 6 
chr14:23052350-23052370 5.6 
chr14:23056647-23056659 6 
chr14:23059097-23059111 6 
chr14:23059580-23059594 6 
chr14:23065923-23065956 5.57576 
chr14:23067255-23067276 5.85714 
chr14:23069738-23069782 6 
chr14:23070947-23071000 5.30189 
chr14:23071857-23071894 5.97297 
chr14:23073137-23073169 5.96875 
chr14:23073451-23073471 5.6 
chr14:23074689-23074718 5.34483 
chr14:23076616-23076648 5.28125 
chr14:23077595-23077622 5.81481 
chr14:23083664-23083680 6 
chr14:23084520-23084534 6 
chr14:23084680-23084699 5.63158 
chr14:23089226-23089250 5.375 
chr14:23092793-23092808 5.93333 
chr14:23092974-23092987 6 
chr14:23093221-23093257 5.16667 
chr14:23094491-23094506 6 
chr14:23096256-23096301 5.91111 
chr14:23097241-23097270 5.48276 
chr14:23103622-23103643 5.66667 
chr14:23104283-23104324 5.60976 
chr14:23105130-23105166 6 
chr14:23107915-23107947 6 
chr14:23109246-23109272 5.65385 
chr14:23109442-23109619 5.60452 
chr14:23109746-23109763 6 
chr14:23110420-23110805 5.7013 
chr14:23111533-23111550 6 
chr14:23111987-23112016 5.51724 
chr14:23112915-23113003 5.95455 
chr14:23116321-23116333 6 
chr14:23117010-23117038 5.82143 
chr14:23118456-23118483 5.74074 
chr14:23120099-23120130 5.54839 
chr14:23121578-23121614 5.94444 
chr14:23122170-23122195 5.44 
chr14:23123125-23123147 5.72727 
chr14:23124151-23124179 5.35714 
chr14:23124545-23124572 5.85185 
chr14:23125194-23125223 6 
chr14:23127159-23127218 5.27119 
chr14:23127576-23127594 6 
chr14:23128468-23128500 5.28125 
chr14:23129530-23129551 6 
chr14:23130161-23130185 5.75 
chr14:23130576-23130605 5.58621 
chr14:23130665-23130702 6 
chr14:23130972-23130991 6 
chr14:23131356-23131414 5.55172 
chr14:23132136-23132153 5.76471 
chr14:23134515-23134539 5.95833 
chr14:23138588-23138632 5.31818 
chr14:23145926-23145949 5.56522 
chr14:23145961-23145989 5.53571 
chr14:23154259-23154312 5.50943 
chr14:23154644-23154667 5.6087 
chr14:23154908-23154926 5.77778 
chr14:23158775-23158788 6 
chr14:23164176-23164201 5.6 
chr14:23165402-23165429 5.37037 
chr14:23165564-23165589 6 
chr14:23167230-23167275 5.37778 
chr14:23173100-23173124 5.375 
chr14:23174218-23174264 5.82609 
chr14:23176029-23176041 6 
chr14:23176291-23176313 6 
chr14:23178436-23178457 5.66667 
chr14:23181268-23181281 6 
chr14:23182387-23182405 6 
chr14:23182566-23182580 6 
chr14:23185079-23185165 5.38372 
chr14:23185383-23185439 5.19643 
chr14:23187896-23187912 5.9375 
chr14:23188792-23188805 6 
chr14:23188981-23189022 5.60976 
chr14:23189353-23189369 6 
chr14:23190178-23190200 5.72727 
chr14:23191362-23191385 5.73913 
chr14:23192491-23192523 5.53125 
chr14:23197343-23197371 5.82143 
chr14:23198093-23198117 5.5 
chr14:23198273-23198294 5.57143 
chr14:23198585-23198629 5.86364 
chr14:23200385-23200398 6 
chr14:23201077-23201115 5.97368 
chr14:23202024-23202045 5.71429 
chr14:23202372-23202397 5.72 
chr14:23202685-23202726 5.85366 
chr14:23205038-23205065 5.2963 
chr14:23205420-23205436 6 
chr14:23205959-23205976 5.82353 
chr14:23206510-23206546 5.55556 
chr14:23207860-23207878 6 
chr14:23211015-23211306 5.82474 
chr14:23211914-23211943 5.51724 
chr14:23212113-23212143 5.2 
chr14:23212527-23212554 5.77778 
chr14:23212577-23212610 5.9697 
chr14:23213515-23213538 5.47826 
chr14:23213883-23213904 5.90476 
chr14:23214793-23214806 6 
chr14:23216673-23216691 5.83333 
chr14:23216843-23216878 5.85714 
chr14:23216911-23216930 5.73684 
chr14:23217771-23217797 5.69231 
chr14:23218394-23218421 5.55556 
chr14:23219580-23219606 5.80769 
chr14:23220206-23220223 5.94118 
chr14:23220816-23220857 6 
chr14:23221146-23221159 6 
chr14:23223000-23223020 5.7 
chr14:23223346-23223359 6 
chr14:23224260-23224314 6 
chr14:23225918-23225956 5.26316 
chr14:23226737-23226756 6 
chr14:23227992-23228018 5.57692 
chr14:23228451-23228474 5.43478 
chr14:23228883-23228902 5.89474 
chr14:23229239-23229256 6 
chr14:23230698-23230717 5.73684 
chr14:23231011-23231026 5.93333 
chr14:23234538-23234550 6 
chr14:23234701-23234722 5.80952 
chr14:23234988-23235000 6 
chr14:23235652-23235672 5.7 
chr14:23237945-23237969 5.41667 
chr14:23238117-23238146 5.93103 
chr14:23241529-23241543 6 
chr14:23241697-23241723 6 
chr14:23246176-23246197 5.52381 
chr14:23246351-23246370 6 
chr14:23250588-23250617 5.41379 
chr14:23251295-23251323 5.89286 
chr14:23251613-23251681 5.73529 
chr14:23254488-23254500 6 
chr14:23255230-23255243 6 
chr14:23256645-23256669 6 
chr14:23257914-23257926 6 
chr14:23258836-23258857 5.7619 
chr14:23259536-23259559 6 
chr14:23261040-23261052 6 
chr14:23262066-23262137 5.66197 
chr14:23262857-23262870 5.92308 
chr14:23264273-23264302 5.93103 
chr14:23264456-23264469 6 
chr14:23264583-23264690 5.92523 
chr14:23265109-23265130 5.7619 
chr14:23266606-23266634 5.85714 
chr14:23267504-23267553 5.77551 
chr14:23268629-23268676 5.82979 
chr14:23270981-23271000 5.94737 
chr14:23271612-23271647 5.8 
chr14:23272626-23272641 5.93333 
chr14:23273706-23273735 5.27586 
chr14:23274039-23274064 5.56 
chr14:23274215-23274240 6 
chr14:23275327-23275347 5.9 
chr14:23275396-23275417 6 
chr14:23276104-23276119 6 
chr14:23278380-23278401 5.80952 
chr14:23278531-23278562 5.32258 
chr14:23279248-23279267 6 
chr14:23279671-23279683 6 
chr14:23280305-23280340 5.22857 
chr14:23281053-23281069 6 
chr14:23281369-23281388 6 
chr14:23281848-23281861 6 
chr14:23281982-23281996 6 
chr14:23282816-23282841 5.76 
chr14:23283691-23283717 5.76923 
chr14:23286333-23286365 5.6875 
chr14:23286525-23286561 5.94444 
chr14:23287228-23287249 5.57143 
chr14:23287329-23287352 5.52174 
chr14:23287700-23287729 5.72414 
chr14:23287783-23287820 5.89189 
chr14:23288618-23288631 6 
chr14:23290736-23290752 5.9375 
chr14:23291982-23292004 5.63636 
chr14:23293771-23293831 5.8 
chr14:23294378-23294410 5.8125 
chr14:23294615-23294657 5.90476 
chr14:23294679-23294710 5.90323 
chr14:23295350-23295376 5.73077 
chr14:23295975-23296004 6 
chr14:23296718-23296730 6 
chr14:23300315-23300334 6 
chr14:23301542-23301568 6 
chr14:23302088-23302101 5.92308 
chr14:23302386-23302412 5.69231 
chr14:23302818-23302845 6 
chr14:23308270-23308300 5.16667 
chr14:23309171-23309190 6 
chr14:23314853-23314866 6 
chr14:23316741-23316759 5.72222 
chr14:23316841-23316854 5.92308 
chr14:23318426-23318452 5.65385 
chr14:23319374-23319386 6 
chr14:23319520-23319532 6 
chr14:23320372-23320402 5.2 
chr14:23321643-23321661 5.72222 
chr14:23323970-23323982 6 
chr14:23324829-23324851 5.90909 
chr14:23325831-23325868 5.51351 
chr14:23326210-23326234 5.70833 
chr14:23327244-23327273 5.93103 
chr14:23328000-23328044 5.81818 
chr14:23328773-23328800 5.96296 
chr14:23329252-23329270 5.72222 
chr14:23329500-23329529 5.93103 
chr14:23330082-23330100 6 
chr14:23330992-23331009 5.76471 
chr14:23331863-23331889 5.88462 
chr14:23332374-23332390 6 
chr14:23333222-23333262 5.75 
chr14:23333735-23333752 5.82353 
chr14:23335647-23335660 6 
chr14:23336192-23336220 5.92857 
chr14:23336980-23337011 5.48387 
chr14:23337423-23337453 5.96667 
chr14:23337749-23337762 5.92308 
chr14:23338050-23338081 5.48387 
chr14:23338661-23338684 5.82609 
chr14:23338975-23339000 5.96 
chr14:23339767-23339793 5.88462 
chr14:23341526-23341539 6 
chr14:23341647-23341689 5.33333 
chr14:23344096-23344109 6 
chr14:23350900-23350924 5.91667 
chr14:23352464-23352489 6 
chr14:23352509-23352532 5.82609 
chr14:23353108-23353146 5.68421 
chr14:23353273-23353309 5.61111 
chr14:23356121-23356191 5.44286 
chr14:23358050-23358076 6 
chr14:23358504-23358528 5.54167 
chr14:23360412-23360431 6 
chr14:23360517-23360537 6 
chr14:23360847-23360859 6 
chr14:23361475-23361500 5.52 
chr14:23363868-23363893 5.56 
chr14:23364248-23364281 5.81818 
chr14:23364573-23364598 6 
chr14:23369538-23369558 5.65 
chr14:23369990-23370017 5.7037 
chr14:23371255-23371279 5.91667 
chr14:23371965-23371988 6 
chr14:23372005-23372020 5.93333 
chr14:23372150-23372166 6 
chr14:23375865-23375886 6 
chr14:23377219-23377242 6 
chr14:23379360-23379381 6 
chr14:23379659-23379696 5.83784 
chr14:23379705-23379780 5.37333 
chr14:23381118-23381151 5.84848 
chr14:23382207-23382229 6 
chr14:23382622-23382651 5.96552 
chr14:23383056-23383079 6 
chr14:23383232-23383246 6 
chr14:23383532-23383547 6 
chr14:23384195-23384208 6 
chr14:23384705-23384717 6 
chr14:23386077-23386092 5.93333 
chr14:23386758-23386789 5.80645 
chr14:23391093-23391108 6 
chr14:23392703-23392735 6 
chr14:23394360-23394379 5.73684 
chr14:23395028-23395048 6 
chr14:23396293-23396307 6 
chr14:23396465-23396493 6 
chr14:23396916-23396929 6 
chr14:23399701-23399726 5.32 
chr14:23400568-23400586 5.77778 
chr14:23400842-23400856 6 
chr14:23401736-23401773 5.72973 
chr14:23406201-23406228 6 
chr14:23406959-23406980 5.80952 
chr14:23407131-23407147 6 
chr14:23407778-23407798 5.75 
chr14:23407947-23407962 6 
chr14:23408889-23408918 5.93103 
chr14:23409304-23409318 6 
chr14:23412071-23412092 5.90476 
chr14:23412710-23412726 6 
chr14:23413027-23413042 6 
chr14:23413080-23413099 5.89474 
chr14:23414147-23414184 5.81081 
chr14:23414514-23414533 6 
chr14:23414982-23415003 5.7619 
chr14:23415990-23416003 6 
chr14:23418737-23418754 6 
chr14:23419336-23419366 6 
chr14:23420373-23420388 5.86667 
chr14:23422823-23422843 6 
chr14:23422993-23423015 5.63636 
chr14:23423939-23423952 6 
chr14:23427123-23427148 6 
chr14:23427245-23427264 6 
chr14:23427530-23427545 5.86667 
chr14:23428162-23428192 5.9 
chr14:23428325-23428348 5.56522 
chr14:23429840-23429858 6 
chr14:23429964-23430000 5.38889 
chr14:23430757-23430784 6 
chr14:23431388-23431487 5.46465 
chr14:23432952-23432972 5.8 
chr14:23433985-23434003 5.88889 
chr14:23434084-23434122 5.92105 
chr14:23434985-23435003 6 
chr14:23435301-23435316 6 
chr14:23436492-23436514 5.95455 
chr14:23437621-23437649 5.96429 
chr14:23438500-23438526 5.76923 
chr14:23439114-23439130 6 
chr14:23439724-23439739 6 
chr14:23440324-23440342 6 
chr14:23440717-23440740 5.52174 
chr14:23441549-23441584 5.54286 
chr14:23442893-23442916 5.73913 
chr14:23444625-23444645 5.95 
chr14:23445357-23445372 6 
chr14:23446948-23446971 5.47826 
chr14:23451571-23451592 5.57143 
chr14:23453212-23453246 5.47059 
chr14:23457694-23457713 5.73684 
chr14:23458131-23458156 5.72 
chr14:23458356-23458377 5.57143 
chr14:23459662-23459691 5.62069 
chr14:23460011-23460040 5.68966 
chr14:23460360-23460389 5.65517 
chr14:23460780-23460793 5.92308 
chr14:23461674-23461696 5.77273 
chr14:23461758-23461799 6 
chr14:23462748-23462787 5.64103 
chr14:23463766-23463784 5.94444 
chr14:23463936-23463955 5.68421 
chr14:23464888-23464907 6 
chr14:23466177-23466215 6 
chr14:23466969-23467000 5.16129 
chr14:23467166-23467218 5.25 
chr14:23469923-23469940 6 
chr14:23471048-23471071 6 
chr14:23471660-23471674 6 
chr14:23472838-23472855 5.88235 
chr14:23473066-23473131 5.93846 
chr14:23474129-23474154 5.6 
chr14:23475728-23475755 5.2963 
chr14:23477363-23477389 6 
chr14:23478620-23478646 5.46154 
chr14:23478691-23478710 5.73684 
chr14:23479970-23480000 5.5 
chr14:23480067-23480103 5.86111 
chr14:23480906-23480923 5.76471 
chr14:23481374-23481413 6 
chr14:23481673-23481692 5.84211 
chr14:23483254-23483277 6 
chr14:23484462-23484481 6 
chr14:23485731-23485743 6 
chr14:23487785-23487817 5.34375 
chr14:23488101-23488133 6 
chr14:23488536-23488554 6 
chr14:23488760-23488777 6 
chr14:23489568-23489590 5.59091 
chr14:23491178-23491201 5.52174 
chr14:23493491-23493512 5.7619 
chr14:23493632-23493650 5.88889 
chr14:23495982-23496004 5.59091 
chr14:23496589-23496646 5.85965 
chr14:23500136-23500159 6 
chr14:23501655-23501673 6 
chr14:23505244-23505271 5.81481 
chr14:23505426-23505468 6 
chr14:23506500-23506513 5.92308 
chr14:23507753-23507772 6 
chr14:23508745-23508758 6 
chr14:23509850-23509871 6 
chr14:23510158-23510174 6 
chr14:23514516-23514549 5.45455 
chr14:23515704-23515717 6 
chr14:23516322-23516347 5.4 
chr14:23516919-23516932 6 
chr14:23518024-23518049 5.36 
chr14:23518546-23518648 5.47059 
chr14:23519702-23519737 6 
chr14:23521493-23521561 5.58824 
chr14:23526236-23526306 5.28571 
chr14:23526870-23526890 5.65 
chr14:23527821-23527844 5.91304 
chr14:23528456-23528479 5.47826 
chr14:23528500-23528527 5.62963 
chr14:23528591-23528622 5.48387 
chr14:23529165-23529181 6 
chr14:23530648-23530706 5.17241 
chr14:23530731-23530748 5.94118 
chr14:23531180-23531197 6 
chr14:23532723-23532752 5.48276 
chr14:23534105-23534122 5.82353 
chr14:23535223-23535253 5.43333 
chr14:23535331-23535367 5.83333 
chr14:23536410-23536479 5.63768 
chr14:23539402-23539431 5.65517 
chr14:23540411-23540453 5.2619 
chr14:23543048-23543060 6 
chr14:23544510-23544546 5.47222 
chr14:23548376-23548395 5.68421 
chr14:23548776-23548804 5.35714 
chr14:23549845-23549906 5.62295 
chr14:23551646-23551665 6 
chr14:23553818-23553837 5.68421 
chr14:23554547-23554571 5.75 
chr14:23560835-23560847 6 
chr14:23563313-23563344 6 
chr14:23565339-23565370 5.58065 
chr14:23565717-23565738 6 
chr14:23565770-23565804 5.47059 
chr14:23568766-23568780 6 
chr14:23572760-23572796 5.63889 
chr14:23574095-23574123 6 
chr14:23574436-23574455 5.78947 
chr14:23574968-23574984 6 
chr14:23575379-23575420 5.80488 
chr14:23576860-23576920 5.73333 
chr14:23577800-23577824 5.45833 
chr14:23578420-23578433 6 
chr14:23579203-23579235 5.625 
chr14:23579309-23579342 5.75758 
chr14:23579878-23579904 5.46154 
chr14:23579933-23579956 5.43478 
chr14:23579985-23580008 5.43478 
chr14:23580759-23580780 5.85714 
chr14:23582254-23582279 5.8 
chr14:23582458-23582483 5.64 
chr14:23586457-23586500 5.81395 
chr14:23587264-23587279 5.86667 
chr14:23588518-23588547 5.27586 
chr14:23590905-23590957 5.71154 
chr14:23599793-23599815 5.95455 
chr14:23601208-23601226 6 
chr14:23601759-23601813 5.40741 
chr14:23602649-23602665 6 
chr14:23603646-23603688 5.69048 
chr14:23604285-23604309 5.75 
chr14:23605775-23605803 5.60714 
chr14:23607642-23607663 5.57143 
chr14:23609215-23609237 5.72727 
chr14:23610494-23610527 5.87879 
chr14:23613550-23613567 6 
chr14:23614125-23614154 6 
chr14:23614735-23614763 5.60714 
chr14:23616287-23616336 5.67347 
chr14:23616348-23616458 5.50909 
chr14:23620958-23620977 6 
chr14:23621246-23621292 5.69565 
chr14:23624171-23624223 5.48077 
chr14:23625193-23625219 5.96154 
chr14:23629779-23629792 6 
chr14:23630153-23630185 5.875 
chr14:23630537-23630562 5.4 
chr14:23631134-23631148 6 
chr14:23633149-23633183 5.41176 
chr14:23634431-23634450 5.68421 
chr14:23638560-23638579 6 
chr14:23639632-23639677 5.46667 
chr14:23644415-23644445 5.8 
chr14:23646150-23646167 6 
chr14:23647956-23647982 5.5 
chr14:23648094-23648113 6 
chr14:23649020-23649046 5.92308 
chr14:23649106-23649134 5.71429 
chr14:23652346-23652362 6 
chr14:23653695-23653712 5.94118 
chr14:23654446-23654478 5.78125 
chr14:23655309-23655338 5.75862 
chr14:23657121-23657160 5.46154 
chr14:23657669-23657681 6 
chr14:23658848-23658866 5.83333 
chr14:23660557-23660572 6 
chr14:23660647-23660670 5.56522 
chr14:23662300-23662327 5.85185 
chr14:23663943-23663961 6 
chr14:23665642-23665659 6 
chr14:23666759-23666833 5.32432 
chr14:23669117-23669143 5.65385 
chr14:23669217-23669237 5.85 
chr14:23671134-23671160 5.5 
chr14:23671459-23671472 6 
chr14:23672058-23672075 5.94118 
chr14:23672164-23672189 5.56 
chr14:23674000-23674016 6 
chr14:23676043-23676057 6 
chr14:23676150-23676171 5.80952 
chr14:23676194-23676215 5.52381 
chr14:23677966-23677980 6 
chr14:23679985-23680000 5.93333 
chr14:23681744-23681796 5.76923 
chr14:23682927-23682991 5.5 
chr14:23683708-23683753 5.82222 
chr14:23683878-23683891 6 
chr14:23683973-23684000 5.88889 
chr14:23684716-23684744 5.85714 
chr14:23685453-23685482 6 
chr14:23685582-23685604 5.63636 
chr14:23686088-23686108 6 
chr14:23686439-23686469 5.9 
chr14:23687922-23687959 5.54054 
chr14:23688666-23688695 5.41379 
chr14:23689394-23689443 6 
chr14:23690030-23690074 5.61364 
chr14:23690129-23690149 5.75 
chr14:23690442-23690460 5.77778 
chr14:23692263-23692288 5.64 
chr14:23694870-23694895 5.32 
chr14:23695191-23695218 5.40741 
chr14:23695505-23695548 5.86047 
chr14:23695947-23696030 5.68675 
chr14:23696411-23696437 5.65385 
chr14:23697108-23697140 5.3125 
chr14:23697671-23697691 6 
chr14:23697737-23697766 6 
chr14:23697854-23697920 5.57576 
chr14:23698429-23698471 6 
chr14:23699862-23699887 6 
chr14:23700817-23700847 5.93333 
chr14:23702613-23702643 5.56667 
chr14:23702771-23702789 6 
chr14:23702950-23702965 6 
chr14:23703506-23703519 6 
chr14:23705727-23705780 5.67925 
chr14:23705810-23705853 5.4186 
chr14:23706162-23706181 5.78947 
chr14:23707043-23707077 5.17647 
chr14:23707773-23707795 6 
chr14:23707946-23707991 6 
chr14:23708810-23708840 5.96667 
chr14:23709182-23709224 5.52381 
chr14:23709238-23709261 5.47826 
chr14:23709302-23709331 5.51724 
chr14:23710630-23710648 6 
chr14:23710920-23710937 5.94118 
chr14:23711290-23711334 5.97727 
chr14:23712903-23712951 5.91667 
chr14:23715130-23715155 5.56 
chr14:23715317-23715351 5.64706 
chr14:23715797-23715817 5.8 
chr14:23717649-23717663 6 
chr14:23718195-23718223 5.57143 
chr14:23720457-23720478 6 
chr14:23721023-23721041 5.88889 
chr14:23723496-23723565 6 
chr14:23723666-23723684 5.88889 
chr14:23724908-23724942 5.64706 
chr14:23726358-23726386 5.82143 
chr14:23727547-23727560 6 
chr14:23727902-23727916 6 
chr14:23728398-23728417 6 
chr14:23728563-23728586 5.73913 
chr14:23731176-23731238 5.53226 
chr14:23733296-23733321 5.64 
chr14:23734027-23734039 6 
chr14:23734770-23734792 5.54545 
chr14:23735613-23735632 6 
chr14:23736163-23736191 5.60714 
chr14:23737356-23737370 6 
chr14:23738510-23738529 5.89474 
chr14:23740651-23740675 5.91667 
chr14:23741627-23741656 5.82759 
chr14:23744800-23744847 5.80851 
chr14:23744868-23744889 5.90476 
chr14:23745562-23745584 5.54545 
chr14:23747017-23747048 5.41935 
chr14:23747557-23747583 5.53846 
chr14:23747879-23747896 6 
chr14:23749888-23749995 5.95327 
chr14:23751008-23751043 6 
chr14:23751196-23751220 5.41667 
chr14:23752350-23752363 6 
chr14:23752601-23752629 5.53571 
chr14:23753103-23753117 6 
chr14:23756725-23756759 6 
chr14:23757000-23757033 5.66667 
chr14:23757389-23757441 6 
chr14:23759062-23759087 5.52 
chr14:23760096-23760114 6 
chr14:23760259-23760275 5.8125 
chr14:23761518-23761543 5.68 
chr14:23761794-23761814 5.95 
chr14:23762099-23762154 5.81818 
chr14:23763419-23763440 5.85714 
chr14:23764306-23764361 5.45455 
chr14:23764864-23764901 5.18919 
chr14:23766174-23766191 5.82353 
chr14:23768864-23768906 5.38095 
chr14:23769120-23769153 6 
chr14:23770464-23770489 6 
chr14:23772348-23772360 6 
chr14:23772695-23772727 5.875 
chr14:23773879-23773930 5.39216 
chr14:23774827-23774843 6 
chr14:23775429-23775446 6 
chr14:23775827-23775843 6 
chr14:23776010-23776051 5.65854 
chr14:23777928-23777971 5.30233 
chr14:23778640-23778669 5.41379 
chr14:23782921-23782937 5.9375 
chr14:23783335-23783361 5.46154 
chr14:23783572-23783609 6 
chr14:23785094-23785120 5.88462 
chr14:23785621-23785651 5.36667 
chr14:23786664-23786685 5.52381 
chr14:23787277-23787306 5.96552 
chr14:23787383-23787395 6 
chr14:23787683-23787697 6 
chr14:23788315-23788364 5.57143 
chr14:23790680-23790747 5.44776 
chr14:23790763-23790799 5.27778 
chr14:23790825-23790917 5.38043 
chr14:23794514-23794570 5.58929 
chr14:23795188-23795234 5.65217 
chr14:23798192-23798226 5.85294 
chr14:23799441-23799453 6 
chr14:23799896-23799924 5.53571 
chr14:23801144-23801172 5.71429 
chr14:23801726-23801740 6 
chr14:23802223-23802247 5.5 
chr14:23802950-23802985 5.51429 
chr14:23804786-23804822 5.88889 
chr14:23805635-23805656 5.85714 
chr14:23806995-23807015 5.7 
chr14:23807523-23807548 5.4 
chr14:23808296-23808321 5.44 
chr14:23813328-23813343 6 
chr14:23815238-23815269 5.80645 
chr14:23817941-23817974 5.54545 
chr14:23819512-23819549 6 
chr14:23821583-23821607 5.5 
chr14:23822347-23822367 6 
chr14:23832107-23832135 5.92857 
chr14:23834420-23834447 5.44444 
chr14:23835524-23835557 5.66667 
chr14:23843921-23843947 5.92308 
chr14:23844447-23844483 5.80556 
chr14:23848488-23848500 6 
chr14:23853398-23853420 5.90909 
chr14:23859621-23859641 5.95 
chr14:23864062-23864086 5.54167 
chr14:23865147-23865189 5.2619 
chr14:23865312-23865344 5.90625 
chr14:23867119-23867228 5.97248 
chr14:23868760-23868822 5.5 
chr14:23872017-23872066 5.22449 
chr14:23872123-23872156 5.30303 
chr14:23877187-23877208 5.57143 
chr14:23880410-23880430 6 
chr14:23882775-23882789 6 
chr14:23886902-23886943 5.26829 
chr14:23889000-23889033 5.18182 
chr14:23889409-23889429 5.95 
chr14:23891767-23891856 5.79775 
chr14:23892626-23892693 5.8209 
chr14:23896126-23896158 5.5 
chr14:23898884-23898911 5.66667 
chr14:23900531-23900555 5.70833 
chr14:23901772-23901794 5.54545 
chr14:23904573-23904603 6 
chr14:23909207-23909224 6 
chr14:23911306-23911318 6 
chr14:23911807-23911837 5.36667 
chr14:23913744-23913807 5.26984 
chr14:23913825-23913858 5.69697 
chr14:23922969-23922988 5.89474 
chr14:23923041-23923060 5.94737 
chr14:23923368-23923381 6 
chr14:23925142-23925156 5.92857 
chr14:23928459-23928500 5.36585 
chr14:23928572-23928586 6 
chr14:23929828-23929854 5.73077 
chr14:23932649-23932663 6 
chr14:23932957-23932976 6 
chr14:23935362-23935385 5.73913 
chr14:23935716-23935749 5.87879 
chr14:23937144-23937160 6 
chr14:23937283-23937308 6 
chr14:23941391-23941410 5.94737 
chr14:23942203-23942217 6 
chr14:23943246-23943261 6 
chr14:23948013-23948035 6 
chr14:23948923-23948949 6 
chr14:23949084-23949104 6 
chr14:23949317-23949329 6 
chr14:23950487-23950515 5.39286 
chr14:23952853-23952882 5.37931 
chr14:23958773-23958794 6 
chr14:23961335-23961349 6 
chr14:23967348-23967364 6 
chr14:23967953-23967971 6 
chr14:23968621-23968653 5.5625 
chr14:23970396-23970409 6 
chr14:23970974-23971009 5.91429 
chr14:23972083-23972123 5.95 
chr14:23972469-23972506 5.67568 
chr14:23973500-23973522 5.95455 
chr14:23973766-23973791 6 
chr14:23974284-23974341 5.31579 
chr14:23975163-23975180 6 
chr14:23975317-23975334 6 
chr14:23976837-23976849 6 
chr14:23978036-23978057 6 
chr14:23980072-23980099 5.92593 
chr14:23980255-23980288 5.93939 
chr14:23981361-23981394 5.21212 
chr14:23981726-23981761 5.54286 
chr14:23981912-23981979 5.8209 
chr14:23982179-23982198 5.68421 
chr14:23982323-23982347 5.375 
chr14:23982601-23982636 5.37143 
chr14:23984280-23984303 5.73913 
chr14:23986896-23986917 5.90476 
chr14:23990689-23990718 5.41379 
chr14:23990766-23990804 5.23684 
chr14:23993995-23994051 5.5 
chr14:23997110-23997134 6 
chr14:23997891-23997920 5.51724 
chr14:24004772-24004813 5.82927 
chr14:24006296-24006321 5.84 
chr14:24007920-24007951 5.51613 
chr14:24010104-24010127 5.65217 
chr14:24010496-24010509 6 
chr14:24010969-24010985 5.8125 
chr14:24012850-24012875 5.44 
chr14:24013476-24013504 5.85714 
chr14:24020668-24020683 6 
chr14:24020717-24020737 5.7 
chr14:24020846-24020925 5.51899 
chr14:24021497-24021512 6 
chr14:24021803-24021822 5.84211 
chr14:24023101-24023116 6 
chr14:24023247-24023269 6 
chr14:24023758-24023772 6 
chr14:24029987-24030011 6 
chr14:24030758-24030781 5.56522 
chr14:24031955-24031983 5.78571 
chr14:24036896-24036910 6 
chr14:24038714-24038738 5.5 
chr14:24039460-24039472 6 
chr14:24039576-24039593 6 
chr14:24043146-24043173 6 
chr14:24043294-24043319 5.4 
chr14:24043378-24043399 5.80952 
chr14:24044793-24044807 6 
chr14:24047268-24047300 6 
chr14:24047839-24047854 5.86667 
chr14:24048054-24048081 5.2963 
chr14:24049515-24049547 5.375 
chr14:24049672-24049696 6 
chr14:24050080-24050244 5.56098 
chr14:24050325-24050350 5.88 
chr14:24051370-24051388 6 
chr14:24056191-24056207 6 
chr14:24057321-24057333 6 
chr14:24057663-24057686 5.82609 
chr14:24058033-24058081 5.625 
chr14:24059920-24059951 5.90323 
chr14:24060064-24060076 6 
chr14:24060471-24060500 5.34483 
chr14:24060954-24060971 5.76471 
chr14:24064763-24064787 5.66667 
chr14:24065271-24065289 6 
chr14:24065685-24065716 5.87097 
chr14:24068004-24068039 5.88571 
chr14:24068612-24068631 5.68421 
chr14:24072656-24072673 5.82353 
chr14:24073318-24073337 5.94737 
chr14:24073672-24073709 5.45946 
chr14:24081212-24081229 6 
chr14:24084747-24084779 5.625 
chr14:24085479-24085494 6 
chr14:24086182-24086212 5.6 
chr14:24087781-24087821 5.575 
chr14:24087837-24087853 6 
chr14:24088458-24088500 5.30952 
chr14:24089718-24089739 5.66667 
chr14:24092974-24092989 5.86667 
chr14:24096073-24096104 5.29032 
chr14:24097803-24097834 5.6129 
chr14:24100750-24100791 5.26829 
chr14:24103268-24103289 6 
chr14:24105458-24105492 5.64706 
chr14:24105500-24105512 6 
chr14:24105898-24105964 5.40909 
chr14:24106329-24106345 5.875 
chr14:24107075-24107105 5.46667 
chr14:24107467-24107506 5.84615 
chr14:24118437-24118471 5.26471 
chr14:24125105-24125139 6 
chr14:24127000-24127029 5.51724 
chr14:24134320-24134350 5.26667 
chr14:24135442-24135486 6 
chr14:24139283-24139307 5.66667 
chr14:24143908-24143927 5.73684 
chr14:24144308-24144350 5.47619 
chr14:24146781-24146826 5.46667 
chr14:24149739-24149766 5.33333 
chr14:24151765-24151796 5.51613 
chr14:24154730-24154743 6 
chr14:24155645-24155677 5.1875 
chr14:24156446-24156496 6 
chr14:24159053-24159102 6 
chr14:24162091-24162129 5.34211 
chr14:24167942-24167980 5.18421 
chr14:24171531-24171547 5.875 
chr14:24171795-24171820 5.6 
chr14:24172739-24172765 5.88462 
chr14:24172806-24172820 5.92857 
chr14:24173661-24173673 6 
chr14:24174809-24174843 5.67647 
chr14:24175029-24175049 6 
chr14:24175570-24175586 6 
chr14:24182722-24182744 6 
chr14:24183858-24183882 5.45833 
chr14:24185525-24185553 5.71429 
chr14:24185717-24185729 6 
chr14:24186408-24186429 5.61905 
chr14:24186744-24186768 5.625 
chr14:24187233-24187256 5.52174 
chr14:24188479-24188500 5.66667 
chr14:24189966-24189984 5.88889 
chr14:24191500-24191513 6 
chr14:24191521-24191536 6 
chr14:24191619-24191652 5.30303 
chr14:24197262-24197305 5.5814 
chr14:24199762-24199795 5.93939 
chr14:24205503-24205575 5.48611 
chr14:24206758-24206788 5.76667 
chr14:24206810-24206898 5.78409 
chr14:24207828-24207840 6 
chr14:24210690-24210723 5.48485 
chr14:24214526-24214549 5.47826 
chr14:24215030-24215055 5.64 
chr14:24216655-24216684 6 
chr14:24216984-24217024 5.575 
chr14:24219148-24219191 5.86047 
chr14:24221811-24221828 6 
chr14:24223388-24223431 5.27907 
chr14:24237111-24237133 5.68182 
chr14:24241174-24241187 6 
chr14:24244225-24244243 6 
chr14:24244567-24244608 5.29268 
chr14:24247928-24247962 5.26471 
chr14:24247988-24248000 6 
chr14:24248104-24248123 6 
chr14:24248247-24248265 6 
chr14:24250881-24250912 5.45161 
chr14:24251817-24251898 5.7037 
chr14:24253195-24253247 5.25 
chr14:24255870-24255897 5.59259 
chr14:24258015-24258049 5.94118 
chr14:24258203-24258218 6 
chr14:24261704-24261722 6 
chr14:24265349-24265384 5.88571 
chr14:24265668-24265687 5.78947 
chr14:24265832-24265869 5.7027 
chr14:24266510-24266597 5.70115 
chr14:24266955-24266975 5.75 
chr14:24266987-24267005 6 
chr14:24269150-24269180 5.9 
chr14:24273137-24273167 5.63333 
chr14:24273488-24273517 5.7931 
chr14:24273671-24273687 6 
chr14:24274806-24274836 5.7 
chr14:24274911-24274931 5.8 
chr14:24279544-24279556 6 
chr14:24280934-24280959 5.44 
chr14:24281070-24281100 5.83333 
chr14:24281419-24281469 5.96 
chr14:24282278-24282299 6 
chr14:24282626-24282672 5.82609 
chr14:24285107-24285135 6 
chr14:24286174-24286201 5.37037 
chr14:24289154-24289188 5.76471 
chr14:24290017-24290035 5.88889 
chr14:24298640-24298665 6 
chr14:24299222-24299286 5.8125 
chr14:24299300-24299318 6 
chr14:24299721-24299743 6 
chr14:24302020-24302043 5.86957 
chr14:24305693-24305724 5.83871 
chr14:24306374-24306430 5.42857 
chr14:24313816-24313865 5.7551 
chr14:24314312-24314349 5.72973 
chr14:24314361-24314416 5.38182 
chr14:24315243-24315264 6 
chr14:24320470-24320492 5.5 
chr14:24322012-24322042 5.4 
chr14:24325153-24325175 5.59091 
chr14:24325596-24325622 5.73077 
chr14:24326026-24326073 5.91489 
chr14:24326981-24327000 5.73684 
chr14:24329206-24329237 5.16129 
chr14:24335276-24335303 5.33333 
chr14:24337952-24338039 5.42529 
chr14:24339802-24339834 6 
chr14:24339905-24339917 6 
chr14:24343143-24343171 5.28571 
chr14:24343188-24343208 6 
chr14:24347614-24347640 5.69231 
chr14:24347815-24347866 5.68627 
chr14:24350235-24350252 5.88235 
chr14:24352208-24352224 6 
chr14:24352722-24352761 6 
chr14:24356844-24356968 5.74194 
chr14:24357904-24357939 5.37143 
chr14:24358559-24358586 5.2963 
chr14:24359844-24360289 5.7618 
chr14:24368456-24368500 5.59091 
chr14:24370676-24370730 5.53704 
chr14:24371531-24371543 6 
chr14:24372294-24372306 6 
chr14:24379915-24379946 5.19355 
chr14:24381716-24381748 5.40625 
chr14:24382411-24382468 5.84211 
chr14:24384490-24384543 6 
chr14:24385380-24385434 5.88889 
chr14:24392238-24392258 6 
chr14:24392745-24392772 5.55556 
chr14:24397350-24397397 6 
chr14:24399471-24399500 5.41379 
chr14:24400887-24400956 5.71014 
chr14:24403581-24403612 5.77419 
chr14:24404632-24404658 5.73077 
chr14:24405957-24405992 5.91429 
chr14:24406509-24406561 5.92308 
chr14:24409931-24409948 6 
chr14:24414857-24414882 5.68 
chr14:24418846-24418861 5.86667 
chr14:24419552-24419570 5.83333 
chr14:24420456-24420500 5.93182 
chr14:24421722-24421736 6 
chr14:24425808-24425825 6 
chr14:24426747-24426775 5.39286 
chr14:24430500-24430517 5.76471 
chr14:24430564-24430576 6 
chr14:24430729-24430750 5.80952 
chr14:24433429-24433458 6 
chr14:24433772-24433797 5.52 
chr14:24434593-24434614 5.52381 
chr14:24436363-24436386 6 
chr14:24437296-24437321 5.76 
chr14:24441579-24441599 5.7 
chr14:24453244-24453269 5.6 
chr14:24454014-24454029 6 
chr14:24455716-24455749 5.87879 
chr14:24465623-24465638 5.93333 
chr14:24465685-24465697 6 
chr14:24465850-24465870 5.75 
chr14:24468553-24468578 6 
chr14:24468890-24468915 5.52 
chr14:24471134-24471202 5.45588 
chr14:24473478-24473512 5.70588 
chr14:24474422-24474447 5.76 
chr14:24479760-24479785 5.88 
chr14:24480251-24480272 5.95238 
chr14:24480405-24480460 5.47273 
chr14:24480496-24480512 6 
chr14:24480540-24480610 5.22857 
chr14:24481331-24481344 6 
chr14:24494832-24494869 5.18919 
chr14:24501059-24501093 5.58824 
chr14:24502721-24502739 6 
chr14:24503906-24503919 6 
chr14:24505544-24505559 6 
chr14:24508577-24508610 6 
chr14:24511653-24511685 5.53125 
chr14:24512997-24513020 5.95652 
chr14:24514154-24514175 6 
chr14:24516438-24516466 5.71429 
chr14:24519404-24519427 5.69565 
chr14:24521304-24521350 5.43478 
chr14:24522270-24522285 6 
chr14:24532973-24533000 5.51852 
chr14:24533302-24533325 5.91304 
chr14:24534314-24534339 5.56 
chr14:24537606-24537646 5.875 
chr14:24539269-24539299 5.8 
chr14:24540867-24540890 5.91304 
chr14:24544283-24544317 5.38235 
chr14:24548173-24548189 5.9375 
chr14:24549120-24549132 6 
chr14:24549246-24549289 5.76744 
chr14:24551546-24551577 5.32258 
chr14:24555422-24555446 5.58333 
chr14:24557861-24557874 6 
chr14:24558012-24558029 6 
chr14:24559473-24559496 5.6087 
chr14:24560328-24560370 6 
chr14:24565437-24565460 6 
chr14:24566598-24566611 6 
chr14:24567102-24567123 5.57143 
chr14:24573682-24573694 6 
chr14:24573847-24573882 5.91429 
chr14:24574579-24574612 5.39394 
chr14:24575113-24575129 6 
chr14:24575929-24575975 5.8913 
chr14:24578906-24578920 6 
chr14:24580566-24580597 5.54839 
chr14:24583240-24583263 6 
chr14:24585546-24585566 5.6 
chr14:24589446-24589475 5.58621 
chr14:24589765-24589800 5.54286 
chr14:24591366-24591378 6 
chr14:24591699-24591727 6 
chr14:24594421-24594439 5.83333 
chr14:24595153-24595186 5.81818 
chr14:24595585-24595606 5.71429 
chr14:24596099-24596116 6 
chr14:24597041-24597053 6 
chr14:24597715-24597741 5.96154 
chr14:24597779-24597816 5.35135 
chr14:24598179-24598194 6 
chr14:24602789-24602803 6 
chr14:24603243-24603333 5.56667 
chr14:24603485-24603525 5.775 
chr14:24604314-24604341 6 
chr14:24605137-24605169 5.53125 
chr14:24605317-24605347 5.6 
chr14:24609355-24609374 6 
chr14:24609612-24609651 5.79487 
chr14:24621618-24621645 5.7037 
chr14:24622785-24622816 5.29032 
chr14:24623113-24623133 5.75 
chr14:24625065-24625116 5.52941 
chr14:24625510-24625528 6 
chr14:24628241-24628263 6 
chr14:24628561-24628576 6 
chr14:24628719-24628736 6 
chr14:24628793-24628810 6 
chr14:24631128-24631156 5.60714 
chr14:24632006-24632019 6 
chr14:24633128-24633152 6 
chr14:24637526-24637544 5.72222 
chr14:24638751-24638763 6 
chr14:24639038-24639075 5.94595 
chr14:24639440-24639463 6 
chr14:24640363-24640376 6 
chr14:24640490-24640506 6 
chr14:24640997-24641017 5.9 
chr14:24643048-24643086 5.60526 
chr14:24644215-24644228 6 
chr14:24645563-24645585 5.81818 
chr14:24646984-24646996 6 
chr14:24650849-24650873 5.375 
chr14:24652000-24652022 5.63636 
chr14:24656872-24656896 5.54167 
chr14:24660057-24660080 6 
chr14:24666292-24666333 5.87805 
chr14:24667208-24667221 6 
chr14:24667512-24667532 6 
chr14:24668723-24668756 5.9697 
chr14:24669078-24669097 5.89474 
chr14:24669728-24669770 5.78571 
chr14:24674500-24674517 5.94118 
chr14:24678058-24678083 5.96 
chr14:24679650-24679676 5.46154 
chr14:24680391-24680413 6 
chr14:24681760-24681772 6 
chr14:24681927-24681939 6 
chr14:24684287-24684304 6 
chr14:24686447-24686461 5.92857 
chr14:24686480-24686507 6 
chr14:24688507-24688531 6 
chr14:24688681-24688738 5.63158 
chr14:24690798-24690812 6 
chr14:24692291-24692309 6 
chr14:24692747-24692767 6 
chr14:24692932-24692954 5.77273 
chr14:24693106-24693146 5.85 
chr14:24694377-24694401 6 
chr14:24695651-24695703 5.86538 
chr14:24697603-24697624 5.85714 
chr14:24697925-24697943 6 
chr14:24698423-24698438 5.86667 
chr14:24698768-24698791 6 
chr14:24699424-24699446 6 
chr14:24699740-24699755 6 
chr14:24701598-24701610 6 
chr14:24703635-24703654 5.63158 
chr14:24711991-24712025 5.52941 
chr14:24712586-24712615 5.72414 
chr14:24715277-24715300 5.91304 
chr14:24715746-24715788 5.59524 
chr14:24715827-24715847 5.75 
chr14:24716225-24716245 6 
chr14:24716594-24716615 5.61905 
chr14:24718393-24718418 5.76 
chr14:24719354-24719395 5.7561 
chr14:24719412-24719426 6 
chr14:24722636-24722696 5.76667 
chr14:24727250-24727286 5.63889 
chr14:24730487-24730514 5.85185 
chr14:24731463-24731481 6 
chr14:24733385-24733405 5.7 
chr14:24735727-24735746 5.68421 
chr14:24742382-24742397 6 
chr14:24744112-24744128 6 
chr14:24744865-24744894 5.58621 
chr14:24745248-24745265 6 
chr14:24752809-24752822 6 
chr14:24755770-24755815 5.88889 
chr14:24756883-24756903 5.8 
chr14:24758039-24758064 6 
chr14:24760919-24760944 5.6 
chr14:24762779-24762793 6 
chr14:24763031-24763051 5.7 
chr14:24763795-24763832 6 
chr14:24764224-24764252 5.5 
chr14:24767789-24767808 5.84211 
chr14:24769849-24769873 5.95833 
chr14:24772592-24772604 6 
chr14:24782786-24782804 6 
chr14:24783720-24783739 5.68421 
chr14:24785979-24786041 5.58065 
chr14:24787425-24787467 5.42857 
chr14:24789828-24789855 5.22222 
chr14:24790298-24790311 6 
chr14:24790453-24790473 5.7 
chr14:24790703-24790742 5.4359 
chr14:24791520-24791535 5.93333 
chr14:24795777-24795816 6 
chr14:24796102-24796114 6 
chr14:24800657-24800678 5.57143 
chr14:24801443-24801459 5.875 
chr14:24802413-24802440 5.59259 
chr14:24803756-24803770 6 
chr14:24806431-24806455 5.54167 
chr14:24811363-24811378 6 
chr14:24812246-24812269 6 
chr14:24813103-24813128 5.32 
chr14:24813644-24813685 6 
chr14:24814814-24814841 5.96296 
chr14:24815456-24815480 6 
chr14:24815626-24815668 5.54762 
chr14:24818402-24818426 6 
chr14:24820110-24820126 6 
chr14:24821494-24821519 5.48 
chr14:24823381-24823475 5.71277 
chr14:24823994-24824040 5.76087 
chr14:24824408-24824420 6 
chr14:24824882-24824913 5.64516 
chr14:24825713-24825728 6 
chr14:24826005-24826203 5.86869 
chr14:24827290-24827306 5.8125 
chr14:24828330-24828364 6 
chr14:24829619-24829639 5.95 
chr14:24833500-24833546 5.6087 
chr14:24833556-24833750 5.42268 
chr14:24833761-24833780 6 
chr14:24833797-24833873 5.78947 
chr14:24833890-24833961 5.71831 
chr14:24833978-24834049 5.71831 
chr14:24834066-24834085 5.94737 
chr14:24835752-24835794 5.88095 
chr14:24835938-24835988 5.32 
chr14:24837358-24837384 5.5 
chr14:24837842-24837855 6 
chr14:24838049-24838069 5.65 
chr14:24838404-24838427 5.43478 
chr14:24838901-24838921 6 
chr14:24840890-24840907 5.76471 
chr14:24843120-24843139 5.68421 
chr14:24848869-24848955 5.53488 
chr14:24849963-24849981 5.94444 
chr14:24853173-24853193 6 
chr14:24853418-24853457 5.30769 
chr14:24853939-24853968 5.48276 
chr14:24854051-24854083 5.6875 
chr14:24854323-24854348 5.64 
chr14:24854507-24854536 5.44828 
chr14:24855475-24855493 5.77778 
chr14:24855790-24855834 5.65909 
chr14:24856689-24856716 5.96296 
chr14:24857873-24857903 5.76667 
chr14:24862193-24862236 5.72093 
chr14:24864917-24864946 5.17241 
chr14:24868031-24868066 5.4 
chr14:24868144-24868173 5.17241 
chr14:24868367-24868387 5.8 
chr14:24869981-24870000 5.89474 
chr14:24874200-24874298 5.82653 
chr14:24875407-24875453 6 
chr14:24878958-24879000 5.69048 
chr14:24880043-24880100 5.38596 
chr14:24887566-24887583 5.82353 
chr14:24889080-24889194 5.72807 
chr14:24890821-24890877 5.83929 
chr14:24891666-24891709 5.95349 
chr14:24892886-24892908 5.59091 
chr14:24896243-24896261 5.83333 
chr14:24898789-24898804 6 
chr14:24899422-24899450 5.78571 
chr14:24900187-24900217 5.6 
chr14:24901577-24901605 5.42857 
chr14:24906810-24906843 5.24242 
chr14:24911215-24911247 5.34375 
chr14:24912223-24912253 5.66667 
chr14:24913109-24913142 6 
chr14:24915239-24915264 5.52 
chr14:24916762-24916792 5.46667 
chr14:24919524-24919559 5.91429 
chr14:24922419-24922447 5.71429 
chr14:24924319-24924350 5.70968 
chr14:24928869-24928903 6 
chr14:24929872-24929900 5.32143 
chr14:24931591-24931608 6 
chr14:24932402-24932429 6 
chr14:24933713-24933730 6 
chr14:24934331-24934355 5.66667 
chr14:24934369-24934383 6 
chr14:24934532-24934551 5.68421 
chr14:24935747-24935835 5.53409 
chr14:24937326-24937381 5.92727 
chr14:24944636-24944665 5.27586 
chr14:24945525-24945554 5.86207 
chr14:24945721-24945763 5.33333 
chr14:24954365-24954396 5.67742 
chr14:24954829-24954863 5.32353 
chr14:24955302-24955334 5.96875 
chr14:24955356-24955381 6 
chr14:24959437-24959475 5.71053 
chr14:24959523-24959539 5.9375 
chr14:24960762-24960785 5.65217 
chr14:24966761-24966847 5.43023 
chr14:24968742-24968786 5.25 
chr14:24968799-24968826 5.51852 
chr14:24969340-24969378 5.73684 
chr14:24970820-24970839 5.84211 
chr14:24972665-24972692 5.55556 
chr14:24974020-24974076 5.41071 
chr14:24974380-24974453 5.75342 
chr14:24977215-24977233 5.94444 
chr14:24977931-24977957 5.96154 
chr14:24985500-24985547 5.82979 
chr14:24986423-24986462 5.58974 
chr14:24986829-24986862 5.30303 
chr14:24990450-24990482 5.6875 
chr14:24995851-24995866 6 
chr14:25001259-25001295 5.91667 
chr14:25019385-25019415 5.33333 
chr14:25019598-25019665 5.23881 
chr14:25020471-25020492 5.80952 
chr14:25020905-25020917 6 
chr14:25021435-25021454 5.63158 
chr14:25021582-25021625 5.72093 
chr14:25024079-25024104 6 
chr14:25025097-25025116 5.68421 
chr14:25025518-25025580 5.74194 
chr14:25028440-25028471 5.54839 
chr14:25034824-25034838 6 
chr14:25037904-25037933 5.58621 
chr14:25038332-25038347 6 
chr14:25040146-25040204 5.75862 
chr14:25044713-25044739 5.38462 
chr14:25047025-25047054 5.75862 
chr14:25049918-25049933 6 
chr14:25050304-25050317 5.92308 
chr14:25050676-25050734 6 
chr14:25050747-25050763 5.8125 
chr14:25051909-25051924 6 
chr14:25052401-25052417 6 
chr14:25055579-25055605 5.34615 
chr14:25056884-25056908 5.75 
chr14:25057262-25057284 5.68182 
chr14:25058620-25058653 5.57576 
chr14:25059147-25059165 5.88889 
chr14:25060680-25060700 5.7 
chr14:25062281-25062310 5.24138 
chr14:25063031-25063055 5.58333 
chr14:25071724-25071743 5.84211 
chr14:25072523-25072541 6 
chr14:25073000-25073039 5.53846 
chr14:25077262-25077290 5.85714 
chr14:25080058-25080080 5.90909 
chr14:25080173-25080224 5.33333 
chr14:25080823-25080853 5.46667 
chr14:25089692-25089710 5.83333 
chr14:25092957-25092988 5.74194 
chr14:25093473-25093492 5.73684 
chr14:25096631-25096650 6 
chr14:25098124-25098140 6 
chr14:25107747-25107769 6 
chr14:25109637-25109661 5.91667 
chr14:25110615-25110673 5.44828 
chr14:25115254-25115274 5.75 
chr14:25115835-25115858 5.56522 
chr14:25116095-25116119 5.83333 
chr14:25116477-25116500 5.47826 
chr14:25118470-25118488 6 
chr14:25119926-25119946 5.85 
chr14:25122555-25122660 5.77143 
chr14:25133875-25133906 5.25806 
chr14:25134007-25134035 5.21429 
chr14:25134062-25134082 5.8 
chr14:25135567-25135595 5.78571 
chr14:25136540-25136577 5.40541 
chr14:25138581-25138608 5.37037 
chr14:25141662-25141686 5.41667 
chr14:25145093-25145131 5.60526 
chr14:25145813-25145840 5.85185 
chr14:25152354-25152373 5.89474 
chr14:25155266-25155285 5.63158 
chr14:25156020-25156037 6 
chr14:25161649-25161662 6 
chr14:25161707-25161806 5.41414 
chr14:25161824-25161847 5.91304 
chr14:25161858-25161916 5.5 
chr14:25162730-25162750 5.85 
chr14:25165329-25165718 5.66838 
chr14:25165725-25166041 5.69937 
chr14:25166062-25166252 5.58421 
chr14:25166308-25166500 5.58854 
chr14:25166537-25166685 5.75676 
chr14:25167016-25167046 6 
chr14:25168063-25168080 6 
chr14:25171345-25171362 5.82353 
chr14:25175433-25175491 5.60345 
chr14:25177775-25177823 5.85417 
chr14:25178130-25178146 6 
chr14:25179866-25179886 6 
chr14:25181040-25181110 5.9 
chr14:25181845-25181862 5.76471 
chr14:25184927-25184943 5.875 
chr14:25186768-25186792 5.5 
chr14:25186994-25187034 5.275 
chr14:25188712-25188899 5.83957 
chr14:25189745-25189789 5.81818 
chr14:25195125-25195164 6 
chr14:25202757-25202774 5.76471 
chr14:25206367-25206391 5.375 
chr14:25215105-25215131 5.76923 
chr14:25215813-25215836 5.86957 
chr14:25215861-25215885 5.83333 
chr14:25217039-25217077 5.94737 
chr14:25217458-25217488 5.66667 
chr14:25219650-25219695 5.57778 
chr14:25221245-25221264 5.63158 
chr14:25221392-25221414 5.59091 
chr14:25222991-25223019 6 
chr14:25227152-25227174 5.72727 
chr14:25227467-25227500 5.57576 
chr14:25230709-25230735 5.61538 
chr14:25234242-25234261 5.63158 
chr14:25236692-25236713 6 
chr14:25241853-25241883 5.26667 
chr14:25251792-25251828 5.91667 
chr14:25254545-25254591 5.19565 
chr14:25254809-25254848 5.41026 
chr14:25255958-25255997 6 
chr14:25256096-25256110 6 
chr14:25259494-25259516 5.72727 
chr14:25262756-25262771 6 
chr14:25263703-25263715 6 
chr14:25265065-25265109 5.29545 
chr14:25265553-25265599 5.45652 
chr14:25267492-25267521 5.68966 
chr14:25268995-25269008 6 
chr14:25271903-25271916 6 
chr14:25272808-25272854 5.84783 
chr14:25276632-25276717 5.84706 
chr14:25280071-25280102 6 
chr14:25281628-25281662 5.5 
chr14:25284647-25284718 5.30986 
chr14:25296404-25296433 5.58621 
chr14:25298262-25298278 5.875 
chr14:25299050-25299081 5.22581 
chr14:25305812-25305830 6 
chr14:25305947-25305959 6 
chr14:25307889-25307910 5.71429 
chr14:25312500-25312520 5.6 
chr14:25318361-25318397 5.27778 
chr14:25329971-25330000 5.27586 
chr14:25330167-25330197 5.2 
chr14:25330241-25330257 5.875 
chr14:25331531-25331547 5.875 
chr14:25331775-25331800 5.48 
chr14:25334255-25334285 5.56667 
chr14:25335550-25335665 5.56522 
chr14:25336507-25336522 6 
chr14:25337611-25337631 5.7 
chr14:25346719-25346740 5.57143 
chr14:25347819-25347851 5.6875 
chr14:25349478-25349500 5.86364 
chr14:25351584-25351615 6 
chr14:25353188-25353216 5.17857 
chr14:25353716-25353734 6 
chr14:25358619-25358638 5.63158 
chr14:25358765-25358796 5.80645 
chr14:25364087-25364105 5.77778 
chr14:25366615-25366658 5.60465 
chr14:25367534-25367559 5.6 
chr14:25367881-25367903 5.95455 
chr14:25368986-25369000 6 
chr14:25369006-25369018 6 
chr14:25371310-25371337 5.55556 
chr14:25372438-25372456 6 
chr14:25374089-25374121 5.625 
chr14:25376605-25376622 5.76471 
chr14:25380365-25380388 5.91304 
chr14:25380545-25380643 5.76531 
chr14:25380695-25380717 6 
chr14:25381647-25381660 6 
chr14:25382701-25382718 6 
chr14:25384938-25384978 5.55 
chr14:25386930-25386956 5.30769 
chr14:25387639-25387708 5.7971 
chr14:25388828-25388849 5.66667 
chr14:25389565-25389590 5.68 
chr14:25397578-25397600 5.54545 
chr14:25400323-25400343 6 
chr14:25401726-25401750 5.95833 
chr14:25405487-25405520 6 
chr14:25408199-25408212 6 
chr14:25410222-25410248 5.92308 
chr14:25411350-25411384 5.14706 
chr14:25414058-25414077 5.84211 
chr14:25414345-25414372 6 
chr14:25414776-25414801 6 
chr14:25417768-25417797 5.55172 
chr14:25421404-25421425 5.52381 
chr14:25421892-25421911 5.63158 
chr14:25425796-25425809 5.92308 
chr14:25428096-25428121 5.64 
chr14:25429707-25429729 5.63636 
chr14:25430651-25430673 5.59091 
chr14:25431493-25431546 5.9434 
chr14:25433176-25433195 6 
chr14:25433853-25433883 6 
chr14:25436482-25436500 5.88889 
chr14:25437306-25437342 5.16667 
chr14:25437376-25437392 6 
chr14:25442322-25442334 6 
chr14:25442585-25442604 6 
chr14:25445881-25445903 5.5 
chr14:25446058-25446081 6 
chr14:25453436-25453482 5.80435 
chr14:25459865-25459880 6 
chr14:25460053-25460400 5.48127 
chr14:25464217-25464242 5.64 
chr14:25465749-25465783 5.97059 
chr14:25466070-25466097 5.66667 
chr14:25471565-25471578 6 
chr14:25475167-25475204 5.43243 
chr14:25475226-25475248 5.5 
chr14:25475608-25475648 5.375 
chr14:25477385-25477414 5.51724 
chr14:25478616-25478641 5.56 
chr14:25481186-25481199 5.92308 
chr14:25481348-25481368 5.6 
chr14:25481804-25481835 6 
chr14:25481895-25481931 5.13889 
chr14:25482672-25482704 6 
chr14:25482852-25482871 5.73684 
chr14:25483670-25483692 6 
chr14:25489074-25489086 6 
chr14:25492987-25493000 5.92308 
chr14:25496170-25496194 5.83333 
chr14:25497343-25497371 5.53571 
chr14:25500923-25500935 6 
chr14:25504358-25504371 6 
chr14:25505420-25505442 6 
chr14:25506061-25506076 6 
chr14:25506152-25506171 5.84211 
chr14:25507274-25507296 5.72727 
chr14:25508389-25508423 5.64706 
chr14:25510522-25510558 5.77778 
chr14:25512585-25512611 5.80769 
chr14:25513376-25513395 6 
chr14:25514795-25514821 5.92308 
chr14:25519213-25519256 5.27907 
chr14:25519457-25519488 5.58065 
chr14:25520446-25520475 5.27586 
chr14:25521640-25521663 6 
chr14:25526881-25526930 5.53061 
chr14:25529230-25529245 6 
chr14:25530353-25530382 5.55172 
chr14:25530668-25530756 5.84091 
chr14:25534066-25534238 5.80814 
chr14:25534616-25534633 5.88235 
chr14:25537355-25537370 5.93333 
chr14:25538782-25538825 5.7907 
chr14:25539982-25540017 5.34286 
chr14:25540547-25540578 5.25806 
chr14:25542525-25542548 5.65217 
chr14:25550249-25550564 5.84127 
chr14:25555015-25555027 6 
chr14:25557140-25557174 6 
chr14:25557311-25557345 5.41176 
chr14:25558309-25558339 5.4 
chr14:25559183-25559197 6 
chr14:25560055-25560072 5.88235 
chr14:25560802-25560825 5.6087 
chr14:25565145-25565213 5.36765 
chr14:25565228-25565250 6 
chr14:25565888-25565929 5.4878 
chr14:25566329-25566402 5.54795 
chr14:25567025-25567040 6 
chr14:25567413-25567442 5.75862 
chr14:25569872-25569896 5.41667 
chr14:25570480-25570497 6 
chr14:25571924-25571951 5.96296 
chr14:25580249-25580280 5.83871 
chr14:25580572-25580591 5.63158 
chr14:25582923-25582941 6 
chr14:25585899-25585929 5.93333 
chr14:25587013-25587039 5.38462 
chr14:25592540-25592609 5.73913 
chr14:25593368-25593418 5.56 
chr14:25593579-25593608 5.37931 
chr14:25594370-25594390 6 
chr14:25598521-25598635 5.26316 
chr14:25598995-25599015 5.6 
chr14:25599038-25599135 5.56701 
chr14:25599333-25599456 5.26829 
chr14:25599490-25599544 5.24074 
chr14:25599588-25599604 5.8125 
chr14:25599615-25599713 5.28571 
chr14:25599842-25599897 5.12727 
chr14:25599918-25599959 5.46341 
chr14:25603392-25603415 5.43478 
chr14:25604000-25604017 5.82353 
chr14:25605107-25605135 5.64286 
chr14:25609090-25609116 5.42308 
chr14:25609964-25609977 6 
chr14:25610784-25610805 5.85714 
chr14:25611213-25611246 5.93939 
chr14:25611316-25611338 5.95455 
chr14:25612010-25612033 5.52174 
chr14:25612543-25612583 5.425 
chr14:25612911-25612925 6 
chr14:25613449-25613468 5.63158 
chr14:25614112-25614137 5.64 
chr14:25614842-25614887 5.84444 
chr14:25616610-25616656 5.52174 
chr14:25617757-25617776 6 
chr14:25618809-25618834 5.4 
chr14:25621121-25621173 5.46154 
chr14:25621436-25621460 5.70833 
chr14:25622333-25622356 5.52174 
chr14:25625432-25625452 5.95 
chr14:25627876-25627897 6 
chr14:25631790-25631825 5.88571 
chr14:25631914-25631932 5.72222 
chr14:25635540-25635591 5.92157 
chr14:25639951-25639984 5.63636 
chr14:25642253-25642272 5.63158 
chr14:25643909-25643959 5.34 
chr14:25644417-25644429 6 
chr14:25645668-25645695 6 
chr14:25649144-25649313 5.92308 
chr14:25650500-25650521 5.80952 
chr14:25657077-25657105 5.57143 
chr14:25658754-25658827 5.38356 
chr14:25660646-25660670 5.5 
chr14:25661861-25661887 5.69231 
chr14:25664513-25664525 6 
chr14:25667813-25667825 6 
chr14:25668534-25668561 5.25926 
chr14:25670118-25670200 5.59756 
chr14:25671275-25671305 5.6 
chr14:25673571-25673590 5.63158 
chr14:25676070-25676086 6 
chr14:25679052-25679067 6 
chr14:25679759-25679777 5.72222 
chr14:25680466-25680485 5.73684 
chr14:25680939-25680959 5.65 
chr14:25681354-25681386 6 
chr14:25684767-25684792 5.76 
chr14:25685692-25685711 6 
chr14:25686461-25686492 5.45161 
chr14:25688174-25688197 6 
chr14:25694409-25694431 5.54545 
chr14:25696354-25696388 5.29412 
chr14:25697500-25697519 5.73684 
chr14:25699741-25699759 6 
chr14:25700786-25700808 5.86364 
chr14:25700979-25700991 6 
chr14:25701728-25701750 5.72727 
chr14:25701761-25701835 5.87838 
chr14:25702557-25702582 5.4 
chr14:25703430-25703471 5.87805 
chr14:25706531-25706558 6 
chr14:25706673-25706688 6 
chr14:25712079-25712114 5.31429 
chr14:25712424-25712475 5.52941 
chr14:25712764-25712784 5.6 
chr14:25713107-25713144 5.18919 
chr14:25715000-25715042 5.83333 
chr14:25717711-25717747 5.41667 
chr14:25718546-25718574 5.92857 
chr14:25723397-25723421 5.41667 
chr14:25725000-25725028 5.46429 
chr14:25726099-25726130 5.19355 
chr14:25727899-25727970 5.32394 
chr14:25728021-25728047 5.96154 
chr14:25729823-25729849 5.42308 
chr14:25730220-25730255 5.8 
chr14:25730401-25730431 6 
chr14:25730574-25730586 6 
chr14:25731434-25731453 6 
chr14:25733047-25733065 5.88889 
chr14:25734241-25734263 6 
chr14:25734346-25734366 5.75 
chr14:25734639-25734728 5.41573 
chr14:25734885-25734919 5.26471 
chr14:25748920-25748980 5.98333 
chr14:25749079-25749104 5.44 
chr14:25749681-25749705 5.75 
chr14:25749859-25749902 5.34884 
chr14:25750288-25750316 6 
chr14:25756155-25756251 5.875 
chr14:25757020-25757042 5.63636 
chr14:25758253-25758291 5.84211 
chr14:25759603-25759776 5.91329 
chr14:25762438-25762458 5.6 
chr14:25764265-25764305 5.825 
chr14:25766055-25766091 5.94444 
chr14:25766166-25766188 5.95455 
chr14:25768694-25768719 5.44 
chr14:25768852-25768888 5.61111 
chr14:25768937-25768956 5.63158 
chr14:25771668-25771700 5.1875 
chr14:25772095-25772123 6 
chr14:25773875-25773896 5.90476 
chr14:25776670-25776696 6 
chr14:25782566-25782594 5.28571 
chr14:25787701-25787717 5.9375 
chr14:25789107-25789148 5.5122 
chr14:25789181-25789219 5.26316 
chr14:25789365-25789406 5.19512 
chr14:25792375-25792411 5.83333 
chr14:25793267-25793297 5.46667 
chr14:25793425-25793444 5.63158 
chr14:25797090-25797117 5.59259 
chr14:25801319-25801343 5.95833 
chr14:25803258-25803275 6 
chr14:25804723-25804761 5.71053 
chr14:25805929-25805965 5.27778 
chr14:25806425-25806469 5.29545 
chr14:25806506-25806530 5.58333 
chr14:25809283-25809308 5.6 
chr14:25810639-25810663 5.83333 
chr14:25810748-25810784 5.22222 
chr14:25810792-25810811 5.68421 
chr14:25811256-25811276 6 
chr14:25812099-25812127 5.39286 
chr14:25812750-25812778 5.75 
chr14:25813063-25813094 5.3871 
chr14:25817326-25817361 6 
chr14:25823247-25823310 5.71429 
chr14:25826304-25826330 5.46154 
chr14:25827400-25827419 5.84211 
chr14:25829369-25829396 5.40741 
chr14:25838440-25838494 5.24074 
chr14:25842924-25842947 5.69565 
chr14:25851168-25851192 5.83333 
chr14:25851500-25851524 5.91667 
chr14:25854826-25854848 5.90909 
chr14:25859417-25859440 5.52174 
chr14:25860675-25860697 5.59091 
chr14:25861006-25861025 6 
chr14:25862690-25862706 6 
chr14:25863638-25863666 5.46429 
chr14:25863835-25863850 6 
chr14:25866278-25866301 5.52174 
chr14:25867014-25867075 5.7541 
chr14:25874018-25874037 5.63158 
chr14:25877431-25877463 6 
chr14:25879334-25879348 6 
chr14:25884517-25884553 5.36111 
chr14:25885572-25885594 5.95455 
chr14:25886710-25886739 5.86207 
chr14:25887143-25887186 5.72093 
chr14:25887408-25887427 5.78947 
chr14:25888791-25888831 5.575 
chr14:25888858-25888876 5.83333 
chr14:25888956-25888980 5.75 
chr14:25891238-25891266 5.39286 
chr14:25892760-25892786 5.53846 
chr14:25894095-25894111 6 
chr14:25898884-25898916 5.9375 
chr14:25899943-25899956 5.92308 
chr14:25906209-25906238 5.65517 
chr14:25909706-25909720 6 
chr14:25910606-25910641 5.4 
chr14:25911617-25911630 6 
chr14:25918159-25918175 5.875 
chr14:25919205-25919241 6 
chr14:25919658-25919682 5.5 
chr14:25921288-25921310 5.5 
chr14:25924205-25924231 5.42308 
chr14:25925146-25925205 5.55932 
chr14:25929616-25929654 5.42105 
chr14:25931636-25931703 5.35821 
chr14:25932249-25932332 5.54217 
chr14:25936837-25936861 5.45833 
chr14:25937887-25937911 5.58333 
chr14:25940072-25940114 5.66667 
chr14:25944000-25944021 5.52381 
chr14:25944150-25944182 5.65625 
chr14:25948829-25948874 5.86667 
chr14:25949757-25949817 5.55 
chr14:25952650-25952681 5.54839 
chr14:25953516-25953559 5.44186 
chr14:25954198-25954225 5.48148 
chr14:25956662-25956674 6 
chr14:25957619-25957656 5.40541 
chr14:25958525-25958542 5.94118 
chr14:25961412-25961454 5.14286 
chr14:25962520-25962532 6 
chr14:25963164-25963197 5.30303 
chr14:25963513-25963539 5.57692 
chr14:25967188-25967205 6 
chr14:25967801-25967831 5.3 
chr14:25967870-25967921 5.33333 
chr14:25976657-25976694 5.40541 
chr14:25977308-25977320 6 
chr14:25982170-25982191 6 
chr14:25984387-25984414 6 
chr14:25989242-25989275 6 
chr14:25993007-25993019 6 
chr14:25997193-25997210 6 
chr14:25997783-25997805 5.5 
chr14:25998949-25998964 6 
chr14:25999253-25999269 5.875 
chr14:25999399-25999421 5.68182 
chr14:26005804-26005832 5.85714 
chr14:26012000-26012027 5.40741 
chr14:26013650-26013686 5.88889 
chr14:26020412-26020439 5.22222 
chr14:26026187-26026209 5.54545 
chr14:26027583-26027616 5.30303 
chr14:26031537-26031559 5.90909 
chr14:26033272-26033293 5.52381 
chr14:26042143-26042158 6 
chr14:26042366-26042387 5.7619 
chr14:26043327-26043350 5.47826 
chr14:26045015-26045048 5.42424 
chr14:26047575-26047608 5.90909 
chr14:26049784-26049807 5.65217 
chr14:26057662-26057690 5.57143 
chr14:26058899-26058924 5.72 
chr14:26067262-26067279 5.82353 
chr14:26067449-26067492 5.53488 
chr14:26068932-26069007 5.44 
chr14:26071809-26071836 5.66667 
chr14:26072086-26072127 5.46341 
chr14:26075400-26075424 5.58333 
chr14:26075508-26075525 6 
chr14:26080214-26080284 5.48571 
chr14:26080295-26080320 5.68 
chr14:26080338-26080380 5.42857 
chr14:26081276-26081338 5.83871 
chr14:26084483-26084497 6 
chr14:26084500-26084817 5.57729 
chr14:26085351-26085403 5.96154 
chr14:26086464-26086514 5.98 
chr14:26086802-26086829 5.2963 
chr14:26087577-26087589 6 
chr14:26090612-26090625 6 
chr14:26091249-26091261 6 
chr14:26097959-26097988 5.55172 
chr14:26102034-26102053 6 
chr14:26105800-26105843 5.90698 
chr14:26106056-26106107 5.45098 
chr14:26106536-26106555 5.78947 
chr14:26107285-26107310 5.72 
chr14:26112275-26112298 6 
chr14:26113353-26113414 5.80328 
chr14:26113783-26113815 6 
chr14:26116343-26116364 5.66667 
chr14:26118121-26118155 5.91176 
chr14:26118596-26118621 5.88 
chr14:26119836-26119855 6 
chr14:26119963-26119987 5.58333 
chr14:26124511-26124543 5.59375 
chr14:26131270-26131292 5.77273 
chr14:26135955-26135981 5.30769 
chr14:26136201-26136226 5.52 
chr14:26138487-26138507 5.7 
chr14:26140234-26140277 6 
chr14:26142112-26142139 5.59259 
chr14:26142439-26142453 6 
chr14:26142547-26142569 5.68182 
chr14:26147110-26147170 5.88333 
chr14:26147938-26147956 6 
chr14:26151352-26151373 6 
chr14:26153467-26153482 6 
chr14:26154886-26154910 5.375 
chr14:26155021-26155037 6 
chr14:26156689-26156712 5.78261 
chr14:26157787-26157806 6 
chr14:26158082-26158124 5.38095 
chr14:26158288-26158312 5.83333 
chr14:26167697-26167816 5.76471 
chr14:26170269-26170282 6 
chr14:26171787-26171813 5.34615 
chr14:26172264-26172297 5.33333 
chr14:26172317-26172352 5.37143 
chr14:26172718-26172750 5.6875 
chr14:26174659-26174684 5.36 
chr14:26178339-26178390 5.47059 
chr14:26184030-26184167 5.54745 
chr14:26184817-26184838 5.7619 
chr14:26186286-26186321 5.71429 
chr14:26193649-26193673 5.45833 
chr14:26197394-26197423 5.86207 
chr14:26199035-26199051 5.9375 
chr14:26204294-26204309 6 
chr14:26204785-26204814 5.82759 
chr14:26205716-26205743 5.25926 
chr14:26211316-26211352 6 
chr14:26212881-26213009 5.66406 
chr14:26213937-26213956 5.68421 
chr14:26214839-26214874 5.94286 
chr14:26217019-26217039 5.6 
chr14:26217400-26217416 5.9375 
chr14:26217854-26217890 5.44444 
chr14:26218299-26218338 5.17949 
chr14:26221993-26222014 5.80952 
chr14:26223106-26223140 5.35294 
chr14:26225352-26225392 5.85 
chr14:26231286-26231547 5.71648 
chr14:26232444-26232561 5.2906 
chr14:26233053-26233087 5.76471 
chr14:26237113-26237138 5.64 
chr14:26238661-26238676 5.86667 
chr14:26239625-26239646 5.52381 
chr14:26240477-26240535 5.75862 
chr14:26245245-26245272 5.44444 
chr14:26248059-26248077 5.88889 
chr14:26256397-26256417 5.75 
chr14:26256944-26256968 5.58333 
chr14:26257950-26257965 6 
chr14:26258318-26258340 5.90909 
chr14:26262519-26262576 5.64912 
chr14:26271264-26271296 5.65625 
chr14:26272005-26272022 6 
chr14:26272208-26272253 5.37778 
chr14:26275920-26275933 6 
chr14:26277515-26277560 5.8 
chr14:26283345-26283380 5.45714 
chr14:26292900-26292927 5.77778 
chr14:26293956-26293989 5.18182 
chr14:26297570-26297588 6 
chr14:26299435-26299453 5.72222 
chr14:26300180-26300206 5.65385 
chr14:26316128-26316149 5.95238 
chr14:26319957-26319987 5.5 
chr14:26321128-26321150 5.59091 
chr14:26328556-26328579 5.73913 
chr14:26330271-26330290 5.89474 
chr14:26331210-26331305 5.78947 
chr14:26335441-26335470 6 
chr14:26335485-26335866 5.25984 
chr14:26335915-26336000 5.11765 
chr14:26337139-26337233 5.40426 
chr14:26339614-26339678 5.98438 
chr14:26340074-26340111 5.67568 
chr14:26340256-26340273 5.76471 
chr14:26340464-26340492 5.17857 
chr14:26341312-26341334 5.59091 
chr14:26342442-26342459 6 
chr14:26348205-26348249 5.72727 
chr14:26348633-26348658 5.36 
chr14:26349017-26349035 6 
chr14:26349228-26349256 6 
chr14:26349407-26349438 5.54839 
chr14:26352358-26352388 5.36667 
chr14:26353686-26353706 5.6 
chr14:26358977-26359007 6 
chr14:26360252-26360285 5.33333 
chr14:26362579-26362729 5.77333 
chr14:26365646-26365673 5.66667 
chr14:26369000-26369022 5.54545 
chr14:26369404-26369424 5.6 
chr14:26369799-26369888 5.33708 
chr14:26370401-26370432 6 
chr14:26370573-26370665 5.3913 
chr14:26370679-26370743 5.54688 
chr14:26371875-26371888 5.92308 
chr14:26373117-26373140 5.78261 
chr14:26374732-26374772 5.25 
chr14:26376617-26376666 5.46939 
chr14:26379000-26379052 5.53846 
chr14:26383468-26383515 5.48936 
chr14:26391259-26391273 6 
chr14:26392207-26392264 5.31579 
chr14:26392272-26392295 5.43478 
chr14:26393753-26393786 6 
chr14:26394416-26394437 6 
chr14:26394468-26394485 5.76471 
chr14:26397079-26397096 6 
chr14:26402275-26402304 6 
chr14:26404061-26404116 5.16364 
chr14:26404494-26404520 5.46154 
chr14:26406434-26406461 5.2963 
chr14:26406652-26406666 6 
chr14:26409556-26409568 6 
chr14:26415967-26416012 5.48889 
chr14:26418117-26418150 5.42424 
chr14:26419312-26419341 6 
chr14:26422982-26422994 6 
chr14:26423524-26423542 6 
chr14:26423576-26423588 6 
chr14:26429456-26429486 5.73333 
chr14:26433303-26433344 5.70732 
chr14:26433598-26433625 5.66667 
chr14:26434872-26434900 5.5 
chr14:26436542-26436565 6 
chr14:26438469-26438485 5.8125 
chr14:26441140-26441177 5.59459 
chr14:26443894-26443912 6 
chr14:26445100-26445118 6 
chr14:26446686-26446725 5.61538 
chr14:26447328-26447349 5.7619 
chr14:26450694-26450709 5.86667 
chr14:26457868-26457891 5.78261 
chr14:26460449-26460466 6 
chr14:26464901-26464938 5.78378 
chr14:26465772-26465809 5.16216 
chr14:26470104-26470132 5.25 
chr14:26470326-26470377 5.17647 
chr14:26471150-26471170 6 
chr14:26471625-26471650 5.76 
chr14:26471920-26471960 5.825 
chr14:26475875-26475891 6 
chr14:26476616-26476642 6 
chr14:26480341-26480362 5.66667 
chr14:26481310-26481357 5.85106 
chr14:26484189-26484210 6 
chr14:26486305-26486324 6 
chr14:26487352-26487372 5.9 
chr14:26494076-26494107 5.70968 
chr14:26495948-26495972 5.54167 
chr14:26497236-26497261 5.64 
chr14:26497401-26497419 6 
chr14:26498739-26498767 5.5 
chr14:26500117-26500159 5.92857 
chr14:26500708-26500757 5.4898 
chr14:26501808-26501842 5.23529 
chr14:26506238-26506264 5.76923 
chr14:26507971-26508000 5.48276 
chr14:26508215-26508235 6 
chr14:26509504-26509531 5.40741 
chr14:26510759-26510809 6 
chr14:26514972-26515013 6 
chr14:26515642-26515746 5.31731 
chr14:26517199-26517216 6 
chr14:26518138-26518165 5.88889 
chr14:26520659-26520681 6 
chr14:26521263-26521279 6 
chr14:26522240-26522271 6 
chr14:26525000-26525019 5.68421 
chr14:26525353-26525386 5.30303 
chr14:26527095-26527113 6 
chr14:26527274-26527296 5.81818 
chr14:26534195-26534234 5.33333 
chr14:26535922-26535958 5.36111 
chr14:26537032-26537048 6 
chr14:26537231-26537244 6 
chr14:26537375-26537409 5.35294 
chr14:26538472-26538494 6 
chr14:26540899-26540941 5.69048 
chr14:26543000-26543032 5.15625 
chr14:26543249-26543261 6 
chr14:26543465-26543487 5.63636 
chr14:26544162-26544247 5.61176 
chr14:26544495-26544514 6 
chr14:26546520-26546545 5.6 
chr14:26546971-26547000 5.68966 
chr14:26547010-26547030 5.8 
chr14:26547041-26547059 6 
chr14:26548392-26548404 6 
chr14:26550383-26550443 5.9 
chr14:26550454-26550495 5.46341 
chr14:26550500-26550578 5.51282 
chr14:26552177-26552202 5.88 
chr14:26556603-26556647 5.29545 
chr14:26559322-26559346 5.41667 
chr14:26561651-26561688 5.35135 
chr14:26563246-26563261 6 
chr14:26565840-26565884 5.63636 
chr14:26569018-26569047 6 
chr14:26569200-26569231 5.58065 
chr14:26569384-26569423 5.76923 
chr14:26569770-26569797 5.25926 
chr14:26572920-26572949 5.48276 
chr14:26574437-26574507 5.57143 
chr14:26576313-26576328 6 
chr14:26576872-26576905 5.36364 
chr14:26581465-26581484 5.63158 
chr14:26581612-26581660 5.5 
chr14:26582543-26582555 6 
chr14:26583469-26583500 5.48387 
chr14:26586757-26586777 5.75 
chr14:26588358-26588373 5.86667 
chr14:26589038-26589145 5.59813 
chr14:26590466-26590486 6 
chr14:26592238-26592273 5.28571 
chr14:26594483-26594496 6 
chr14:26595703-26595733 5.6 
chr14:26602022-26602084 5.20968 
chr14:26602662-26602686 5.66667 
chr14:26603899-26603926 5.40741 
chr14:26605949-26605961 6 
chr14:26609509-26609535 5.92308 
chr14:26611887-26611910 5.73913 
chr14:26612640-26612657 6 
chr14:26613213-26613228 6 
chr14:26614251-26614281 5.33333 
chr14:26619000-26619029 6 
chr14:26620791-26620804 6 
chr14:26621440-26621464 5.5 
chr14:26624883-26624903 5.65 
chr14:26625225-26625248 5.56522 
chr14:26625262-26625293 5.16129 
chr14:26625859-26625877 5.83333 
chr14:26626098-26626117 6 
chr14:26626585-26626619 5.38235 
chr14:26630493-26630507 6 
chr14:26630830-26630859 5.27586 
chr14:26632247-26632273 5.76923 
chr14:26632444-26632461 6 
chr14:26632965-26632986 5.80952 
chr14:26635487-26635525 6 
chr14:26639288-26639321 5.51515 
chr14:26646622-26646644 5.59091 
chr14:26646662-26646694 5.5625 
chr14:26649361-26649379 5.77778 
chr14:26652071-26652126 5.36364 
chr14:26653374-26653395 5.85714 
chr14:26653792-26653809 5.76471 
chr14:26655550-26655588 5.89474 
chr14:26655949-26656020 6 
chr14:26658263-26658275 6 
chr14:26658559-26658581 5.59091 
chr14:26660435-26660453 6 
chr14:26660509-26660531 5.5 
chr14:26664395-26664412 5.94118 
chr14:26667094-26667123 5.58621 
chr14:26670319-26670341 5.5 
chr14:26671168-26671201 5.63636 
chr14:26672343-26672436 5.77419 
chr14:26672553-26672602 5.73469 
chr14:26672656-26672681 5.44 
chr14:26673577-26673645 5.73529 
chr14:26675017-26675044 5.2963 
chr14:26677907-26677928 5.52381 
chr14:26685654-26685673 5.63158 
chr14:26685800-26685824 5.75 
chr14:26687053-26687078 5.96 
chr14:26689757-26689788 5.35484 
chr14:26691927-26691953 5.80769 
chr14:26692314-26692332 6 
chr14:26693645-26693658 6 
chr14:26696824-26696864 6 
chr14:26697150-26697189 6 
chr14:26698385-26698410 5.48 
chr14:26698706-26698733 5.88889 
chr14:26699716-26699788 5.47222 
chr14:26701900-26701938 5.78947 
chr14:26701962-26702000 5.42105 
chr14:26707607-26707626 6 
chr14:26708649-26708683 5.17647 
chr14:26709110-26709166 5.60714 
chr14:26713175-26713208 5.72727 
chr14:26713760-26713781 5.7619 
chr14:26714258-26714283 5.4 
chr14:26716068-26716081 6 
chr14:26716808-26716839 5.32258 
chr14:26719583-26719617 5.82353 
chr14:26720040-26720089 5.36735 
chr14:26720222-26720254 5.1875 
chr14:26721403-26721590 5.60963 
chr14:26722207-26722356 5.75839 
chr14:26722385-26722411 6 
chr14:26723000-26723033 5.57576 
chr14:26726500-26726538 6 
chr14:26729692-26729709 5.76471 
chr14:26730155-26730181 5.53846 
chr14:26734900-26734919 6 
chr14:26736179-26736193 6 
chr14:26736982-26737018 5.47222 
chr14:26737084-26737108 5.45833 
chr14:26737716-26737735 5.63158 
chr14:26738027-26738043 6 
chr14:26738880-26738902 5.54545 
chr14:26743632-26743672 5.425 
chr14:26745353-26745406 5.54717 
chr14:26747299-26747331 5.96875 
chr14:26749948-26749969 5.71429 
chr14:26751623-26751648 5.48 
chr14:26751899-26751927 5.21429 
chr14:26753594-26753621 5.37037 
chr14:26758658-26758701 5.27907 
chr14:26758743-26758768 5.52 
chr14:26761473-26761500 5.96296 
chr14:26769662-26769681 5.63158 
chr14:26769825-26769876 5.96078 
chr14:26770274-26770303 5.48276 
chr14:26772780-26772803 6 
chr14:26775625-26775639 6 
chr14:26789166-26789194 5.21429 
chr14:26789777-26789802 6 
chr14:26793590-26793607 5.82353 
chr14:26796506-26796519 5.92308 
chr14:26797482-26797521 5.4359 
chr14:26797945-26797972 6 
chr14:26800882-26800904 5.63636 
chr14:26804500-26804532 5.84375 
chr14:26809957-26809974 5.82353 
chr14:26810403-26810462 5.76271 
chr14:26811084-26811097 6 
chr14:26814507-26814532 5.88 
chr14:26814738-26814759 5.85714 
chr14:26815093-26815115 5.72727 
chr14:26816815-26816837 6 
chr14:26817187-26817223 5.83333 
chr14:26820271-26820295 5.70833 
chr14:26821941-26821970 5.89655 
chr14:26824526-26824567 6 
chr14:26825169-26825188 6 
chr14:26828661-26828688 5.59259 
chr14:26831265-26831302 5.64865 
chr14:26832110-26832143 5.69697 
chr14:26835867-26835892 5.44 
chr14:26836417-26836443 5.61538 
chr14:26836874-26836912 6 
chr14:26837546-26837567 6 
chr14:26841228-26841271 5.34884 
chr14:26841351-26841385 5.52941 
chr14:26842094-26842112 5.77778 
chr14:26842245-26842296 5.52941 
chr14:26847524-26847545 6 
chr14:26849046-26849058 6 
chr14:26850940-26850975 5.28571 
chr14:26853013-26853031 6 
chr14:26855810-26855825 6 
chr14:26856794-26856816 5.77273 
chr14:26858583-26858609 5.30769 
chr14:26859827-26859849 5.54545 
chr14:26862672-26862696 6 
chr14:26865334-26865368 5.44118 
chr14:26865683-26865745 5.46774 
chr14:26870456-26870482 5.34615 
chr14:26871736-26871803 5.76119 
chr14:26871824-26871864 5.65 
chr14:26873519-26873587 5.39706 
chr14:26873598-26873634 5.55556 
chr14:26876561-26876576 5.86667 
chr14:26878386-26878670 5.77113 
chr14:26880000-26880027 5.51852 
chr14:26882778-26882797 5.89474 
chr14:26882948-26882975 5.33333 
chr14:26885624-26885657 5.60606 
chr14:26887958-26887974 5.875 
chr14:26889955-26889986 5.45161 
chr14:26890647-26890677 5.63333 
chr14:26891913-26891942 5.44828 
chr14:26892632-26892649 6 
chr14:26893428-26893487 5.81356 
chr14:26893592-26893619 5.44444 
chr14:26893958-26894000 5.69048 
chr14:26894009-26894075 5.51515 
chr14:26899546-26899568 5.90909 
chr14:26902265-26902280 6 
chr14:26903921-26903947 5.46154 
chr14:26905201-26905227 5.92308 
chr14:26910752-26910779 5.66667 
chr14:26914030-26914080 5.92 
chr14:26919587-26919604 6 
chr14:26920407-26920438 5.19355 
chr14:26920557-26920584 5.88889 
chr14:26922370-26922422 5.96154 
chr14:26923801-26923827 5.34615 
chr14:26925385-26925410 5.4 
chr14:26926141-26926191 5.8 
chr14:26927109-26927187 5.20513 
chr14:26928389-26928427 5.34211 
chr14:26930972-26930987 6 
chr14:26931145-26931161 5.9375 
chr14:26935082-26935096 6 
chr14:26937912-26937927 6 
chr14:26940650-26940681 5.29032 
chr14:26941656-26941675 5.68421 
chr14:26943621-26943639 5.72222 
chr14:26944387-26944411 5.45833 
chr14:26945911-26945934 5.86957 
chr14:26951194-26951215 6 
chr14:26951890-26951916 5.38462 
chr14:26953634-26953663 6 
chr14:26955902-26955943 5.73171 
chr14:26959041-26959060 5.89474 
chr14:26960048-26960068 6 
chr14:26960365-26960390 5.4 
chr14:26960805-26960837 5.25 
chr14:26961782-26961815 5.78788 
chr14:26962138-26962163 5.96 
chr14:26962235-26962269 5.58824 
chr14:26962348-26962383 5.2 
chr14:26963927-26963946 5.73684 
chr14:26974842-26974863 5.71429 
chr14:26977073-26977122 5.77551 
chr14:26977761-26977778 6 
chr14:26978013-26978055 5.40476 
chr14:26982805-26982858 5.15094 
chr14:26982893-26982927 5.23529 
chr14:26986822-26986864 5.2619 
chr14:26992915-26992933 5.88889 
chr14:26992954-26992969 6 
chr14:26996695-26996726 5.74194 
chr14:26998333-26998357 5.625 
chr14:27000108-27000130 5.5 
chr14:27000812-27000833 6 
chr14:27003685-27003710 5.32 
chr14:27005000-27005030 5.8 
chr14:27005184-27005196 6 
chr14:27005716-27005737 5.66667 
chr14:27006103-27006124 5.52381 
chr14:27008437-27008476 5.48718 
chr14:27009394-27009423 5.2069 
chr14:27011110-27011124 5.92857 
chr14:27011629-27011661 5.78125 
chr14:27011939-27011952 6 
chr14:27013382-27013400 5.94444 
chr14:27013878-27013950 5.41667 
chr14:27015019-27015041 5.81818 
chr14:27015318-27015361 5.25581 
chr14:27016223-27016253 5.73333 
chr14:27017752-27017781 5.24138 
chr14:27018157-27018172 6 
chr14:27018364-27018383 5.73684 
chr14:27018537-27018551 6 
chr14:27023334-27023417 5.95181 
chr14:27023554-27023573 5.84211 
chr14:27025657-27025677 5.95 
chr14:27029196-27029220 5.79167 
chr14:27029874-27029917 5.18605 
chr14:27032384-27032413 5.93103 
chr14:27035553-27035576 6 
chr14:27036496-27036514 6 
chr14:27039757-27039840 5.50602 
chr14:27041931-27041974 5.86047 
chr14:27043229-27043244 6 
chr14:27045357-27045374 5.76471 
chr14:27045795-27045822 5.62963 
chr14:27047685-27047697 6 
chr14:27048259-27048277 6 
chr14:27049068-27049105 5.2973 
chr14:27053087-27053122 6 
chr14:27054842-27054865 5.82609 
chr14:27055199-27055224 5.52 
chr14:27056067-27056079 6 
chr14:27056114-27056127 5.92308 
chr14:27057185-27057202 5.94118 
chr14:27060340-27060370 5.2 
chr14:27066339-27066369 5.4 
chr14:27066406-27066466 5.45 
chr14:27066694-27066730 5.97222 
chr14:27067050-27067076 5.34615 
chr14:27067207-27067224 5.88235 
chr14:27067309-27067349 5.2 
chr14:27067497-27067525 5.85714 
chr14:27067567-27067586 5.68421 
chr14:27071026-27071058 5.53125 
chr14:27071717-27071740 5.6087 
chr14:27074944-27074967 6 
chr14:27078489-27078506 5.94118 
chr14:27083389-27083407 5.72222 
chr14:27083571-27083589 6 
chr14:27084064-27084076 6 
chr14:27086438-27086456 5.88889 
chr14:27093365-27093402 5.51351 
chr14:27093814-27093835 5.85714 
chr14:27096857-27096886 5.44828 
chr14:27097934-27097989 5.34545 
chr14:27098014-27098083 5.69565 
chr14:27098458-27098482 5.83333 
chr14:27103788-27103803 6 
chr14:27107964-27107978 6 
chr14:27108141-27108198 5.7193 
chr14:27108758-27108775 5.76471 
chr14:27117895-27117945 5.32 
chr14:27118170-27118184 6 
chr14:27120135-27120206 5.80282 
chr14:27120268-27120296 5.57143 
chr14:27122098-27122142 5.15909 
chr14:27123374-27123406 5.34375 
chr14:27123848-27123872 5.66667 
chr14:27125449-27125479 5.2 
chr14:27129343-27129372 5.86207 
chr14:27132782-27132810 5.71429 
chr14:27138066-27138094 5.28571 
chr14:27141109-27141127 6 
chr14:27147835-27147850 6 
chr14:27149051-27149077 5.30769 
chr14:27151000-27151018 5.94444 
chr14:27156311-27156335 5.83333 
chr14:27158604-27158623 5.63158 
chr14:27160770-27160797 5.66667 
chr14:27162543-27162635 5.57609 
chr14:27162655-27162748 5.72043 
chr14:27163164-27163192 5.89286 
chr14:27163500-27163551 5.60784 
chr14:27164767-27164790 5.43478 
chr14:27165517-27165586 5.72464 
chr14:27165628-27165656 6 
chr14:27171149-27171164 6 
chr14:27172356-27172368 6 
chr14:27172482-27172510 5.82143 
chr14:27172904-27172935 5.70968 
chr14:27174760-27174808 6 
chr14:27179680-27179717 5.54054 
chr14:27179746-27179821 5.46667 
chr14:27180590-27180618 5.35714 
chr14:27181216-27181247 5.19355 
chr14:27187000-27187022 5.63636 
chr14:27187057-27187141 5.19048 
chr14:27189836-27189853 6 
chr14:27191570-27191591 5.57143 
chr14:27191962-27191985 5.86957 
chr14:27194698-27194717 5.63158 
chr14:27195636-27195648 6 
chr14:27196556-27196571 6 
chr14:27201393-27201595 5.70792 
chr14:27202638-27202663 5.4 
chr14:27203702-27203734 5.375 
chr14:27210781-27210818 5.40541 
chr14:27217186-27217211 5.72 
chr14:27218870-27218893 5.65217 
chr14:27221296-27221314 5.83333 
chr14:27222749-27222771 5.59091 
chr14:27224358-27224371 6 
chr14:27224587-27224639 5.17308 
chr14:27224750-27224782 5.1875 
chr14:27225921-27225971 5.92 
chr14:27231568-27231602 5.23529 
chr14:27231739-27231781 5.97619 
chr14:27231949-27231975 5.96154 
chr14:27232251-27232281 5.23333 
chr14:27232587-27232703 5.63793 
chr14:27233480-27233500 5.6 
chr14:27237032-27237064 5.1875 
chr14:27238269-27238282 6 
chr14:27240912-27240932 6 
chr14:27241850-27241882 5.90625 
chr14:27241922-27241934 6 
chr14:27242712-27242746 5.52941 
chr14:27244504-27244524 6 
chr14:27249148-27249182 5.35294 
chr14:27254518-27254539 5.57143 
chr14:27257686-27257709 5.43478 
chr14:27259866-27259883 6 
chr14:27263429-27263456 5.40741 
chr14:27265456-27265477 5.52381 
chr14:27265888-27265936 5.52083 
chr14:27266297-27266318 6 
chr14:27267859-27267889 6 
chr14:27268462-27268485 5.47826 
chr14:27268683-27268845 5.65432 
chr14:27269273-27269289 5.8125 
chr14:27271325-27271347 5.77273 
chr14:27271686-27271700 6 
chr14:27276266-27276290 5.58333 
chr14:27276441-27276460 6 
chr14:27278244-27278262 6 
chr14:27278797-27278819 5.68182 
chr14:27278933-27278965 6 
chr14:27282837-27282860 6 
chr14:27283404-27283420 5.8125 
chr14:27285628-27285674 6 
chr14:27288706-27288752 5.3913 
chr14:27292583-27292597 5.92857 
chr14:27294591-27294616 5.36 
chr14:27294640-27294664 5.41667 
chr14:27297760-27297772 6 
chr14:27299371-27299391 5.65 
chr14:27302101-27302133 5.21875 
chr14:27302881-27302902 5.71429 
chr14:27306205-27306232 5.55556 
chr14:27307612-27307644 5.3125 
chr14:27312552-27312566 6 
chr14:27319868-27319892 6 
chr14:27321341-27321369 5.39286 
chr14:27324159-27324183 5.95833 
chr14:27327343-27327371 6 
chr14:27327961-27327990 5.86207 
chr14:27333260-27333284 5.95833 
chr14:27334571-27334590 6 
chr14:27335441-27335467 5.46154 
chr14:27337315-27337341 5.26923 
chr14:27343295-27343378 5.95181 
chr14:27343621-27343639 5.72222 
chr14:27343799-27343824 5.84 
chr14:27346500-27346526 5.38462 
chr14:27348267-27348289 6 
chr14:27349995-27350025 5.96667 
chr14:27352637-27352651 6 
chr14:27352877-27352897 5.65 
chr14:27355774-27355790 6 
chr14:27358066-27358093 5.92593 
chr14:27358650-27358668 5.77778 
chr14:27361163-27361176 6 
chr14:27361500-27361532 5.1875 
chr14:27361668-27361696 5.28571 
chr14:27362016-27362029 6 
chr14:27370050-27370085 5.82857 
chr14:27371695-27371742 5.57447 
chr14:27374906-27374922 6 
chr14:27374933-27374948 6 
chr14:27375576-27375688 5.65179 
chr14:27376150-27376168 5.94444 
chr14:27377072-27377114 5.21429 
chr14:27381843-27381862 5.68421 
chr14:27381909-27381979 5.47143 
chr14:27383075-27383112 5.21622 
chr14:27383355-27383379 5.375 
chr14:27386672-27386765 5.73118 
chr14:27387196-27387211 6 
chr14:27394399-27394413 6 
chr14:27394645-27394673 5.85714 
chr14:27398614-27398652 5.42105 
chr14:27399073-27399094 5.90476 
chr14:27404188-27404211 5.43478 
chr14:27404390-27404428 6 
chr14:27406958-27406986 5.75 
chr14:27407486-27407513 5.2963 
chr14:27408028-27408054 5.61538 
chr14:27408583-27408631 5.5 
chr14:27411006-27411044 5.39474 
chr14:27413627-27413665 5.26316 
chr14:27415245-27415269 5.54167 
chr14:27416889-27416913 5.79167 
chr14:27423012-27423036 5.66667 
chr14:27426357-27426553 5.58673 
chr14:27427195-27427223 5.46429 
chr14:27428123-27428142 6 
chr14:27428297-27428355 5.58621 
chr14:27431723-27431773 5.84 
chr14:27432681-27432702 5.71429 
chr14:27434384-27434411 5.37037 
chr14:27437819-27437831 6 
chr14:27437984-27438000 5.8125 
chr14:27438420-27438444 5.45833 
chr14:27438879-27438896 5.88235 
chr14:27439327-27439344 5.82353 
chr14:27440564-27440599 6 
chr14:27441273-27441298 6 
chr14:27448311-27448332 5.52381 
chr14:27449942-27449986 5.70455 
chr14:27451214-27451290 5.81579 
chr14:27451334-27451376 5.40476 
chr14:27453811-27453843 5.375 
chr14:27455196-27455213 5.76471 
chr14:27456889-27456924 5.28571 
chr14:27458695-27458719 5.70833 
chr14:27460345-27460363 6 
chr14:27461217-27461238 5.90476 
chr14:27461387-27461410 5.47826 
chr14:27462486-27462512 5.76923 
chr14:27466758-27466803 5.31111 
chr14:27470078-27470095 6 
chr14:27471932-27471948 6 
chr14:27471992-27472010 6 
chr14:27474604-27474617 6 
chr14:27475258-27475278 5.95 
chr14:27477787-27477817 5.4 
chr14:27479217-27479239 5.72727 
chr14:27488004-27488044 5.85 
chr14:27488290-27488358 5.52941 
chr14:27489359-27489398 5.15385 
chr14:27492018-27492057 5.53846 
chr14:27493898-27493954 5.67857 
chr14:27495033-27495075 6 
chr14:27495696-27495741 5.42222 
chr14:27497904-27497948 5.25 
chr14:27498144-27498169 6 
chr14:27498447-27498465 5.77778 
chr14:27499401-27499420 6 
chr14:27499706-27499718 6 
chr14:27500937-27500971 5.38235 
chr14:27501014-27501042 5.78571 
chr14:27503005-27503023 6 
chr14:27503448-27503463 5.93333 
chr14:27504233-27504255 6 
chr14:27504758-27504772 6 
chr14:27508203-27508243 5.9 
chr14:27511298-27511339 5.80488 
chr14:27517302-27517328 5.65385 
chr14:27518138-27518166 5.53571 
chr14:27518180-27518223 5.30233 
chr14:27518785-27518798 6 
chr14:27520768-27520788 5.9 
chr14:27521237-27521263 5.53846 
chr14:27523931-27523955 5.41667 
chr14:27527485-27527512 6 
chr14:27530131-27530233 5.33333 
chr14:27536108-27536152 5.31818 
chr14:27537712-27537872 5.675 
chr14:27537896-27537915 5.73684 
chr14:27537932-27538013 5.51852 
chr14:27538055-27538088 5.63636 
chr14:27538099-27538193 5.55319 
chr14:27539774-27539806 5.40625 
chr14:27541182-27541216 5.58824 
chr14:27541641-27541665 5.66667 
chr14:27541746-27541772 5.65385 
chr14:27542531-27542605 5.37838 
chr14:27545406-27545429 5.82609 
chr14:27548755-27548770 6 
chr14:27550089-27550136 5.74468 
chr14:27551047-27551067 5.9 
chr14:27556819-27556836 5.76471 
chr14:27557661-27557689 6 
chr14:27557767-27557805 5.63158 
chr14:27561810-27561839 5.48276 
chr14:27563711-27563727 6 
chr14:27563932-27563950 5.83333 
chr14:27566534-27566560 6 
chr14:27572487-27572513 5.84615 
chr14:27577131-27577158 5.7037 
chr14:27579213-27579238 6 
chr14:27579362-27579411 5.26531 
chr14:27581256-27581270 6 
chr14:27582069-27582143 5.5 
chr14:27583644-27583669 5.88 
chr14:27584509-27584584 5.70667 
chr14:27584862-27584885 5.78261 
chr14:27585906-27585937 5.35484 
chr14:27586958-27587031 5.52055 
chr14:27591917-27591937 5.9 
chr14:27592466-27592486 5.6 
chr14:27595802-27595828 5.88462 
chr14:27597027-27597052 5.44 
chr14:27604588-27604618 5.63333 
chr14:27606408-27606433 5.92 
chr14:27606500-27606531 5.58065 
chr14:27606877-27606899 5.90909 
chr14:27607543-27607569 5.96154 
chr14:27619057-27619079 6 
chr14:27620300-27620365 5.35385 
chr14:27627690-27627717 6 
chr14:27630656-27630710 5.33333 
chr14:27636268-27636286 5.72222 
chr14:27640404-27640425 5.71429 
chr14:27642964-27642976 6 
chr14:27644040-27644071 5.48387 
chr14:27644454-27644470 6 
chr14:27650503-27650525 5.77273 
chr14:27652431-27652509 5.91026 
chr14:27652757-27652782 5.48 
chr14:27654344-27654370 5.26923 
chr14:27655414-27655438 5.625 
chr14:27657880-27657906 5.46154 
chr14:27658623-27658652 5.58621 
chr14:27660423-27660442 6 
chr14:27662164-27662183 5.63158 
chr14:27663151-27663170 5.78947 
chr14:27665941-27665957 5.875 
chr14:27667551-27667686 5.61481 
chr14:27667800-27667843 5.25581 
chr14:27668629-27668693 5.375 
chr14:27668715-27668781 5.48485 
chr14:27669026-27669053 5.37037 
chr14:27674626-27674645 5.94737 
chr14:27677311-27677329 5.83333 
chr14:27678571-27678600 5.75862 
chr14:27678611-27678641 6 
chr14:27679521-27679544 5.82609 
chr14:27679573-27679599 5.5 
chr14:27679719-27679746 5.66667 
chr14:27679830-27679880 5.52 
chr14:27679919-27679931 6 
chr14:27681366-27681392 5.38462 
chr14:27685240-27685285 5.93333 
chr14:27685709-27685730 5.57143 
chr14:27688435-27688488 6 
chr14:27690505-27690524 6 
chr14:27691011-27691085 5.27027 
chr14:27691578-27691597 5.63158 
chr14:27696756-27696784 5.32143 
chr14:27697042-27697067 5.4 
chr14:27698871-27698884 5.92308 
chr14:27699402-27699414 6 
chr14:27700167-27700193 5.88462 
chr14:27702266-27702279 6 
chr14:27703356-27703410 5.85185 
chr14:27704304-27704343 5.53846 
chr14:27706335-27706355 5.6 
chr14:27707092-27707123 5.51613 
chr14:27707344-27707378 5.85294 
chr14:27708078-27708119 5.21951 
chr14:27710323-27710344 6 
chr14:27713188-27713202 5.92857 
chr14:27713426-27713458 6 
chr14:27715699-27715718 5.68421 
chr14:27716808-27716855 5.78723 
chr14:27718516-27718546 5.4 
chr14:27720497-27720520 5.56522 
chr14:27721792-27721830 5.65789 
chr14:27724479-27724511 6 
chr14:27726325-27726345 6 
chr14:27729805-27729825 5.9 
chr14:27730761-27730782 5.95238 
chr14:27735178-27735206 6 
chr14:27739613-27739633 5.7 
chr14:27742141-27742178 6 
chr14:27743431-27743456 5.68 
chr14:27743852-27743876 5.91667 
chr14:27745187-27745208 5.61905 
chr14:27746342-27746411 5.57971 
chr14:27749972-27750000 5.46429 
chr14:27750013-27750054 5.43902 
chr14:27751581-27751611 5.96667 
chr14:27751863-27751900 6 
chr14:27755635-27755659 5.625 
chr14:27763732-27763753 6 
chr14:27763945-27763958 5.92308 
chr14:27765811-27765836 5.96 
chr14:27766542-27766565 5.95652 
chr14:27768278-27768312 5.88235 
chr14:27768325-27768369 5.88636 
chr14:27768382-27768465 5.80723 
chr14:27769902-27769933 5.54839 
chr14:27770729-27770806 6 
chr14:27772061-27772085 5.66667 
chr14:27772589-27772633 5.40909 
chr14:27773208-27773261 5.64151 
chr14:27775445-27775473 5.75 
chr14:27775860-27775880 5.75 
chr14:27775901-27775957 5.80357 
chr14:27776110-27776134 5.45833 
chr14:27781241-27781276 5.74286 
chr14:27782405-27782438 5.75758 
chr14:27783544-27783569 5.52 
chr14:27783838-27783922 5.55952 
chr14:27786545-27786581 5.52778 
chr14:27786593-27786619 5.84615 
chr14:27786631-27786656 5.84 
chr14:27786733-27786758 5.4 
chr14:27793051-27793083 5.96875 
chr14:27795807-27795851 5.31818 
chr14:27796277-27796300 5.91304 
chr14:27797411-27797431 5.9 
chr14:27797549-27797565 5.8125 
chr14:27798627-27798664 5.32432 
chr14:27799344-27799392 5.64583 
chr14:27800481-27800504 5.73913 
chr14:27800635-27800655 5.6 
chr14:27800666-27800751 5.52941 
chr14:27801739-27801797 5.18966 
chr14:27803076-27803155 5.74684 
chr14:27803974-27804005 5.51613 
chr14:27804577-27804652 5.4 
chr14:27808863-27808876 6 
chr14:27810931-27810954 5.86957 
chr14:27811750-27811776 5.53846 
chr14:27815404-27815500 5.27083 
chr14:27815614-27815636 6 
chr14:27817043-27817067 5.70833 
chr14:27819943-27819986 5.93023 
chr14:27820720-27820738 6 
chr14:27820789-27820833 5.79545 
chr14:27832715-27832738 5.65217 
chr14:27835000-27835018 5.88889 
chr14:27835331-27835380 5.59184 
chr14:27836453-27836474 5.57143 
chr14:27839086-27839120 5.38235 
chr14:27839190-27839202 6 
chr14:27839233-27839262 5.13793 
chr14:27842586-27842616 5.33333 
chr14:27843443-27843464 5.61905 
chr14:27843745-27843799 5.16667 
chr14:27847415-27847435 6 
chr14:27851896-27851929 5.75758 
chr14:27852092-27852138 5.95652 
chr14:27861258-27861288 5.56667 
chr14:27864159-27864177 6 
chr14:27867040-27867059 5.73684 
chr14:27867072-27867106 5.70588 
chr14:27869410-27869437 5.33333 
chr14:27869500-27869518 5.72222 
chr14:27873348-27873439 5.58242 
chr14:27873615-27873627 6 
chr14:27874159-27874174 6 
chr14:27877304-27877348 5.45455 
chr14:27878287-27878439 5.80263 
chr14:27879097-27879125 6 
chr14:27882403-27882416 5.92308 
chr14:27884459-27884479 5.7 
chr14:27885082-27885109 5.7037 
chr14:27888481-27888525 6 
chr14:27889461-27889500 5.71795 
chr14:27890905-27890930 5.32 
chr14:27896316-27896334 5.83333 
chr14:27900299-27900316 6 
chr14:27902509-27902536 5.40741 
chr14:27903861-27903888 5.81481 
chr14:27908039-27908071 5.9375 
chr14:27910100-27910117 5.88235 
chr14:27910299-27910348 6 
chr14:27911529-27911610 5.76543 
chr14:27913007-27913029 6 
chr14:27914540-27914564 5.5 
chr14:27915069-27915113 5.63636 
chr14:27915123-27915160 5.35135 
chr14:27916222-27916288 5.77273 
chr14:27919211-27919228 6 
chr14:27919703-27919730 5.74074 
chr14:27921356-27921377 5.61905 
chr14:27921408-27921437 5.89655 
chr14:27924570-27924596 5.30769 
chr14:27927815-27927834 5.94737 
chr14:27928305-27928325 5.7 
chr14:27933279-27933303 5.5 
chr14:27936937-27936968 5.35484 
chr14:27940878-27940910 5.71875 
chr14:27941929-27941952 5.47826 
chr14:27944176-27944204 5.21429 
chr14:27944270-27944284 6 
chr14:27946705-27946723 6 
chr14:27947915-27947946 5.45161 
chr14:27948896-27948915 5.63158 
chr14:27949838-27949861 5.78261 
chr14:27951942-27951975 5.75758 
chr14:27954415-27954490 5.65333 
chr14:27955137-27955159 5.72727 
chr14:27960325-27960399 5.28378 
chr14:27961609-27961630 5.66667 
chr14:27965388-27965428 5.5 
chr14:27966100-27966156 5.92857 
chr14:27966618-27966677 5.71186 
chr14:27967281-27967317 5.47222 
chr14:27970133-27970158 5.64 
chr14:27979792-27979824 5.75 
chr14:27981770-27981803 5.63636 
chr14:27981939-27982015 5.43421 
chr14:27982380-27982424 5.56818 
chr14:27982874-27982909 5.48571 
chr14:27982958-27983000 5.52381 
chr14:27987465-27987491 6 
chr14:27987873-27987898 5.48 
chr14:27990793-27990821 5.21429 
chr14:27991009-27991021 6 
chr14:27992332-27992359 5.40741 
chr14:27993594-27993635 5.43902 
chr14:27993757-27993782 6 
chr14:27993934-27993947 6 
chr14:27996952-27996977 5.56 
chr14:27997570-27997582 6 
chr14:28002134-28002148 6 
chr14:28006390-28006423 6 
chr14:28006981-28007013 5.5 
chr14:28008209-28008226 6 
chr14:28010306-28010364 5.75862 
chr14:28014085-28014112 5.81481 
chr14:28014783-28014812 5.75862 
chr14:28021218-28021316 5.77551 
chr14:28021328-28021357 5.86207 
chr14:28021370-28021388 6 
chr14:28021412-28021466 5.59259 
chr14:28021477-28021507 5.83333 
chr14:28021519-28021539 5.7 
chr14:28021720-28021744 5.375 
chr14:28022130-28022166 6 
chr14:28028483-28028533 5.88 
chr14:28032165-28032185 5.95 
chr14:28032520-28032534 6 
chr14:28036772-28036785 6 
chr14:28037174-28037194 5.7 
chr14:28041145-28041197 5.34615 
chr14:28043799-28043840 5.12195 
chr14:28044474-28044488 6 
chr14:28049459-28049478 5.68421 
chr14:28049953-28050011 5.62069 
chr14:28050029-28050051 5.86364 
chr14:28051514-28051535 5.57143 
chr14:28053365-28053395 5.5 
chr14:28053600-28053654 5.46296 
chr14:28055757-28055776 5.68421 
chr14:28057325-28057346 5.85714 
chr14:28057691-28057703 6 
chr14:28059238-28059304 5.93939 
chr14:28059361-28059413 5.51923 
chr14:28065480-28065500 5.95 
chr14:28066237-28066273 5.83333 
chr14:28066948-28066972 5.45833 
chr14:28067515-28067537 6 
chr14:28068554-28068583 5.31034 
chr14:28074474-28074503 5.44828 
chr14:28076804-28076821 5.82353 
chr14:28077871-28077883 6 
chr14:28081944-28081983 5.35897 
chr14:28084034-28084058 5.75 
chr14:28084457-28084484 5.55556 
chr14:28084828-28084861 5.30303 
chr14:28085532-28085554 5.54545 
chr14:28085575-28085597 5.5 
chr14:28089696-28089714 5.83333 
chr14:28090336-28090354 5.83333 
chr14:28093414-28093464 5.98 
chr14:28094385-28094399 6 
chr14:28100974-28101000 5.26923 
chr14:28102320-28102359 5.69231 
chr14:28102390-28102413 5.52174 
chr14:28102431-28102456 5.52 
chr14:28102619-28102690 5.29577 
chr14:28104155-28104181 5.84615 
chr14:28104284-28104316 5.4375 
chr14:28104356-28104380 6 
chr14:28105209-28105233 5.5 
chr14:28108146-28108196 5.64 
chr14:28108428-28108472 5.43182 
chr14:28110137-28110149 6 
chr14:28111022-28111046 5.70833 
chr14:28111437-28111464 5.25926 
chr14:28114346-28114358 6 
chr14:28116209-28116243 5.44118 
chr14:28117293-28117316 5.6087 
chr14:28119339-28119362 6 
chr14:28119376-28119417 5.56098 
chr14:28120797-28120851 5.66667 
chr14:28121305-28121323 5.88889 
chr14:28127969-28127981 6 
chr14:28129425-28129466 5.53659 
chr14:28129569-28129612 5.60465 
chr14:28129828-28129856 5.21429 
chr14:28130299-28130326 6 
chr14:28133090-28133111 5.85714 
chr14:28135343-28135441 5.59184 
chr14:28137821-28137835 6 
chr14:28139003-28139015 6 
chr14:28139372-28139420 5.6875 
chr14:28139450-28139476 5.46154 
chr14:28142137-28142155 5.72222 
chr14:28148135-28148154 5.63158 
chr14:28148283-28148317 5.91176 
chr14:28150988-28151020 5.5 
chr14:28152395-28152417 5.86364 
chr14:28156281-28156300 5.94737 
chr14:28156538-28156551 6 
chr14:28158718-28158755 5.72973 
chr14:28161458-28161533 5.78667 
chr14:28166530-28166564 5.73529 
chr14:28169716-28169745 5.55172 
chr14:28171387-28171408 5.85714 
chr14:28172217-28172242 5.76 
chr14:28173843-28173894 5.2549 
chr14:28174749-28174808 5.30508 
chr14:28175705-28175779 5.18919 
chr14:28176379-28176400 6 
chr14:28176409-28176440 5.96774 
chr14:28176870-28176903 5.18182 
chr14:28178464-28178481 5.82353 
chr14:28180887-28180922 6 
chr14:28182572-28182599 5.7037 
chr14:28183585-28183614 6 
chr14:28189769-28189793 5.45833 
chr14:28191597-28191627 5.46667 
chr14:28192162-28192185 5.78261 
chr14:28193473-28193494 5.71429 
chr14:28197204-28197234 5.2 
chr14:28200617-28200638 5.52381 
chr14:28201186-28201270 5.86905 
chr14:28204482-28204500 5.88889 
chr14:28206903-28206926 5.95652 
chr14:28207656-28207686 5.93333 
chr14:28209615-28209627 6 
chr14:28210122-28210150 5.92857 
chr14:28212788-28212800 6 
chr14:28214305-28214383 5.84615 
chr14:28215219-28215254 5.22857 
chr14:28216185-28216224 5.51282 
chr14:28216913-28216928 5.86667 
chr14:28217298-28217318 6 
chr14:28220260-28220279 5.68421 
chr14:28220953-28220970 6 
chr14:28221422-28221462 5.15 
chr14:28222627-28222659 5.96875 
chr14:28223352-28223392 5.325 
chr14:28224503-28224541 5.57895 
chr14:28232779-28232798 5.73684 
chr14:28233260-28233284 5.875 
chr14:28233317-28233335 5.94444 
chr14:28233947-28233978 5.29032 
chr14:28234385-28234402 6 
chr14:28236053-28236097 5.36364 
chr14:28236500-28236524 5.875 
chr14:28238058-28238095 5.72973 
chr14:28239582-28239597 6 
chr14:28240369-28240415 5.82609 
chr14:28242385-28242421 5.63889 
chr14:28244410-28244441 5.93548 
chr14:28248632-28248649 5.94118 
chr14:28256061-28256077 6 
chr14:28261635-28261659 5.58333 
chr14:28264042-28264083 5.29268 
chr14:28265231-28265293 5.98387 
chr14:28266593-28266610 6 
chr14:28266829-28266861 5.84375 
chr14:28268656-28268675 5.63158 
chr14:28273978-28274000 5.81818 
chr14:28277612-28277631 6 
chr14:28278898-28278911 5.92308 
chr14:28279022-28279054 5.53125 
chr14:28279941-28279972 5.90323 
chr14:28282176-28282202 6 
chr14:28282590-28282614 5.75 
chr14:28287976-28288000 5.5 
chr14:28288639-28288685 5.86957 
chr14:28288993-28289016 5.78261 
chr14:28289244-28289284 5.4 
chr14:28290532-28290561 5.82759 
chr14:28291548-28291567 5.63158 
chr14:28292278-28292320 5.45238 
chr14:28294412-28294435 5.56522 
chr14:28297610-28297655 5.8 
chr14:28300365-28300387 5.95455 
chr14:28302852-28302887 5.37143 
chr14:28310488-28310534 6 
chr14:28310591-28310612 6 
chr14:28311874-28311900 5.80769 
chr14:28312000-28312092 5.65217 
chr14:28312192-28312254 5.66129 
chr14:28312506-28312533 5.74074 
chr14:28316295-28316320 5.76 
chr14:28317000-28317043 5.60465 
chr14:28319107-28319135 5.57143 
chr14:28323321-28323345 5.45833 
chr14:28326317-28326336 5.89474 
chr14:28328610-28328638 5.64286 
chr14:28330280-28330398 5.89831 
chr14:28330765-28330793 5.78571 
chr14:28331592-28331630 5.94737 
chr14:28331729-28331766 5.48649 
chr14:28333561-28333593 5.1875 
chr14:28334801-28334818 5.76471 
chr14:28336419-28336432 6 
chr14:28337870-28337898 5.67857 
chr14:28342175-28342189 6 
chr14:28342903-28342924 6 
chr14:28345931-28345962 5.41935 
chr14:28346224-28346242 5.72222 
chr14:28346269-28346297 5.32143 
chr14:28351562-28351603 5.14634 
chr14:28352011-28352038 5.55556 
chr14:28353917-28353933 6 
chr14:28354768-28354786 5.77778 
chr14:28355306-28355344 5.60526 
chr14:28356489-28356507 6 
chr14:28356666-28356703 5.91892 
chr14:28357518-28357550 5.5625 
chr14:28363963-28363993 5.8 
chr14:28365012-28365044 5.71875 
chr14:28368641-28368661 5.6 
chr14:28369398-28369441 5.25581 
chr14:28371831-28371861 5.23333 
chr14:28372270-28372301 5.83871 
chr14:28375476-28375495 5.78947 
chr14:28376699-28376734 5.25714 
chr14:28378727-28378751 5.45833 
chr14:28381225-28381259 5.38235 
chr14:28381528-28381552 5.41667 
chr14:28384783-28384818 5.54286 
chr14:28387556-28387575 5.63158 
chr14:28387729-28387757 5.46429 
chr14:28391607-28391641 5.44118 
chr14:28391862-28391898 5.55556 
chr14:28392314-28392327 6 
chr14:28395261-28395306 5.28889 
chr14:28395410-28395468 5.37931 
chr14:28395700-28395736 5.27778 
chr14:28396768-28396792 5.5 
chr14:28398605-28398634 5.51724 
chr14:28403243-28403261 5.77778 
chr14:28403482-28403508 5.53846 
chr14:28404349-28404385 5.77778 
chr14:28407294-28407309 6 
chr14:28410762-28410779 6 
chr14:28412266-28412296 5.8 
chr14:28413405-28413421 6 
chr14:28415419-28415479 5.61667 
chr14:28417067-28417173 5.95283 
chr14:28418632-28418883 5.47809 
chr14:28419074-28419089 6 
chr14:28421959-28422000 5.29268 
chr14:28422098-28422119 6 
chr14:28423765-28423781 5.875 
chr14:28427367-28427440 5.43836 
chr14:28427451-28427486 5.82857 
chr14:28427561-28427634 5.80822 
chr14:28428468-28428524 5.33929 
chr14:28428723-28428754 5.25806 
chr14:28429675-28429696 5.61905 
chr14:28434890-28434923 5.66667 
chr14:28435220-28435242 5.54545 
chr14:28439649-28439675 5.42308 
chr14:28444272-28444310 5.68421 
chr14:28445121-28445173 5.69231 
chr14:28449711-28449724 6 
chr14:28450926-28450962 5.41667 
chr14:28452059-28452099 5.375 
chr14:28452139-28452165 5.53846 
chr14:28452794-28452823 5.27586 
chr14:28454157-28454181 6 
chr14:28454736-28454751 5.86667 
chr14:28465433-28465458 5.6 
chr14:28467370-28467405 5.74286 
chr14:28468266-28468293 5.33333 
chr14:28471244-28471264 6 
chr14:28472206-28472227 6 
chr14:28472775-28472787 6 
chr14:28476408-28476433 5.36 
chr14:28479968-28480000 5.1875 
chr14:28485868-28485903 5.74286 
chr14:28486108-28486131 5.47826 
chr14:28488367-28488380 5.92308 
chr14:28490460-28490484 5.95833 
chr14:28491377-28491398 5.61905 
chr14:28494582-28494603 6 
chr14:28495708-28495755 5.78723 
chr14:28496165-28496236 5.4507 
chr14:28498004-28498060 5.82143 
chr14:28498087-28498112 6 
chr14:28498165-28498186 6 
chr14:28498871-28498885 5.92857 
chr14:28500368-28500382 6 
chr14:28505198-28505217 5.68421 
chr14:28509825-28509859 5.85294 
chr14:28512940-28512961 5.52381 
chr14:28513737-28513900 5.72393 
chr14:28515150-28515171 6 
chr14:28515587-28515613 5.69231 
chr14:28516686-28516735 5.87755 
chr14:28518254-28518321 5.32836 
chr14:28521397-28521423 5.5 
chr14:28521808-28521837 5.58621 
chr14:28525180-28525206 5.5 
chr14:28530951-28530989 6 
chr14:28531594-28531635 5.14634 
chr14:28533737-28533776 5.76923 
chr14:28533926-28533970 5.22727 
chr14:28534689-28534732 5.88372 
chr14:28537231-28537364 5.93985 
chr14:28539435-28539464 5.24138 
chr14:28540095-28540122 5.77778 
chr14:28542075-28542324 5.77108 
chr14:28542801-28542827 5.88462 
chr14:28548460-28548472 6 
chr14:28552041-28552056 5.86667 
chr14:28554034-28554064 5.8 
chr14:28555055-28555113 5.31034 
chr14:28556915-28556937 5.81818 
chr14:28561256-28561285 5.75862 
chr14:28561450-28561472 5.59091 
chr14:28562788-28562808 5.7 
chr14:28566808-28566832 5.875 
chr14:28566974-28567013 5.58974 
chr14:28567930-28567970 5.425 
chr14:28571624-28571658 5.35294 
chr14:28572814-28572834 5.65 
chr14:28573235-28573255 5.8 
chr14:28573742-28573768 6 
chr14:28576012-28576024 6 
chr14:28577473-28577523 5.7 
chr14:28577632-28577671 5.58974 
chr14:28580341-28580367 5.30769 
chr14:28580463-28580500 5.56757 
chr14:28580954-28580968 6 
chr14:28584537-28584584 5.91489 
chr14:28584718-28584746 5.57143 
chr14:28585504-28585531 5.48148 
chr14:28589114-28589128 6 
chr14:28590577-28590605 5.78571 
chr14:28593007-28593047 6 
chr14:28597004-28597024 6 
chr14:28597143-28597173 5.63333 
chr14:28597505-28597527 5.63636 
chr14:28598533-28598580 5.87234 
chr14:28601932-28601962 5.8 
chr14:28603003-28603021 5.72222 
chr14:28603967-28603991 5.83333 
chr14:28609759-28609950 5.73298 
chr14:28611548-28611572 5.41667 
chr14:28611754-28611772 6 
chr14:28612155-28612187 5.34375 
chr14:28613323-28613350 5.59259 
chr14:28616723-28616737 6 
chr14:28618858-28618871 5.92308 
chr14:28619000-28619026 5.73077 
chr14:28619413-28619436 6 
chr14:28619585-28619600 6 
chr14:28623718-28623730 6 
chr14:28625114-28625135 5.90476 
chr14:28629362-28629391 5.27586 
chr14:28630885-28630912 6 
chr14:28631356-28631372 6 
chr14:28631688-28631708 5.8 
chr14:28633052-28633093 5.7561 
chr14:28633483-28633515 5.4375 
chr14:28634154-28634181 6 
chr14:28640329-28640358 5.58621 
chr14:28646559-28646583 5.625 
chr14:28649455-28649478 5.47826 
chr14:28649486-28649511 5.36 
chr14:28654414-28654442 5.46429 
chr14:28663664-28663683 5.73684 
chr14:28665483-28665495 6 
chr14:28666483-28666509 6 
chr14:28666729-28666746 5.94118 
chr14:28668837-28668881 5.72727 
chr14:28668911-28668944 6 
chr14:28669011-28669032 6 
chr14:28670775-28670793 5.72222 
chr14:28670983-28671015 5.75 
chr14:28671163-28671228 5.21538 
chr14:28673274-28673334 5.28333 
chr14:28673521-28673550 5.24138 
chr14:28673563-28673638 5.25333 
chr14:28673745-28673786 5.31707 
chr14:28677009-28677021 6 
chr14:28677752-28677770 5.77778 
chr14:28677987-28678007 5.6 
chr14:28680467-28680492 5.48 
chr14:28682192-28682204 6 
chr14:28683254-28683279 5.4 
chr14:28685530-28685573 5.27907 
chr14:28688286-28688314 5.60714 
chr14:28689398-28689426 5.35714 
chr14:28690197-28690211 6 
chr14:28691776-28691804 5.57143 
chr14:28692884-28692913 5.48276 
chr14:28693053-28693086 5.39394 
chr14:28693393-28693412 5.63158 
chr14:28693617-28693664 5.10638 
chr14:28696423-28696462 5.48718 
chr14:28702320-28702353 5.12121 
chr14:28703098-28703115 6 
chr14:28715190-28715204 6 
chr14:28723190-28723245 6 
chr14:28728250-28728272 5.77273 
chr14:28728816-28728846 5.4 
chr14:28730221-28730255 5.38235 
chr14:28735179-28735201 5.90909 
chr14:28738336-28738399 5.87302 
chr14:28740666-28740679 6 
chr14:28742144-28742169 6 
chr14:28744533-28744561 5.39286 
chr14:28744871-28744894 6 
chr14:28747312-28747332 6 
chr14:28749464-28749477 6 
chr14:28749637-28749660 5.43478 
chr14:28751923-28751955 5.46875 
chr14:28753187-28753202 6 
chr14:28757786-28757809 5.43478 
chr14:28762232-28762258 6 
chr14:28771797-28771824 5.51852 
chr14:28772372-28772414 5.78571 
chr14:28774098-28774132 5.26471 
chr14:28775893-28775919 6 
chr14:28775953-28775991 5.31579 
chr14:28776016-28776028 6 
chr14:28777766-28777798 5.5625 
chr14:28778838-28778851 6 
chr14:28781696-28781715 5.68421 
chr14:28788691-28788797 5.65094 
chr14:28789619-28789636 5.76471 
chr14:28789745-28789778 5.45455 
chr14:28789981-28790027 5.58696 
chr14:28792592-28792610 6 
chr14:28796838-28796865 5.40741 
chr14:28799237-28799266 5.34483 
chr14:28801760-28801780 5.75 
chr14:28803825-28803907 5.2561 
chr14:28803926-28804015 5.49438 
chr14:28804451-28804562 5.81081 
chr14:28806159-28806194 5.22857 
chr14:28806692-28806711 6 
chr14:28807189-28807210 5.57143 
chr14:28813883-28813904 5.52381 
chr14:28815039-28815150 5.88288 
chr14:28816000-28816026 5.26923 
chr14:28817473-28817513 5.45 
chr14:28818014-28818124 5.45455 
chr14:28818568-28818583 6 
chr14:28819648-28819666 5.77778 
chr14:28823307-28823333 5.88462 
chr14:28827318-28827339 5.90476 
chr14:28834606-28834643 5.59459 
chr14:28835579-28835637 5.48276 
chr14:28835879-28835907 5.32143 
chr14:28836620-28836647 5.44444 
chr14:28840743-28840790 5.48936 
chr14:28842599-28842642 6 
chr14:28846072-28846084 6 
chr14:28848683-28848727 6 
chr14:28849271-28849299 5.35714 
chr14:28849468-28849546 5.69231 
chr14:28851085-28851106 6 
chr14:28852951-28852984 5.36364 
chr14:28853202-28853228 5.46154 
chr14:28856371-28856393 5.81818 
chr14:28859881-28859918 5.78378 
chr14:28861047-28861086 5.84615 
chr14:28861849-28861875 5.73077 
chr14:28863611-28863628 6 
chr14:28864471-28864500 5.86207 
chr14:28866386-28866419 5.75758 
chr14:28866920-28866947 5.66667 
chr14:28867844-28867863 5.73684 
chr14:28869842-28869860 6 
chr14:28871422-28871453 5.77419 
chr14:28873226-28873248 5.72727 
chr14:28874032-28874044 6 
chr14:28878529-28878561 5.90625 
chr14:28879302-28879494 5.6875 
chr14:28880274-28880288 6 
chr14:28882046-28882090 5.61364 
chr14:28890260-28890289 6 
chr14:28893386-28893407 5.61905 
chr14:28893577-28893601 5.66667 
chr14:28897054-28897080 5.34615 
chr14:28906267-28906294 5.44444 
chr14:28906458-28906500 6 
chr14:28910135-28910170 6 
chr14:28915853-28915867 6 
chr14:28920042-28920071 5.75862 
chr14:28920111-28920165 5.48148 
chr14:28923833-28923855 5.72727 
chr14:28925826-28925851 5.92 
chr14:28927202-28927233 5.35484 
chr14:28931914-28931935 6 
chr14:28932820-28932838 5.72222 
chr14:28939746-28939768 5.5 
chr14:28940373-28940403 6 
chr14:28940549-28940561 6 
chr14:28941067-28941087 5.8 
chr14:28941444-28941456 6 
chr14:28943315-28943347 5.8125 
chr14:28944492-28944544 5.57692 
chr14:28945291-28945330 5.87179 
chr14:28947512-28947560 5.29167 
chr14:28950811-28950832 6 
chr14:28954182-28954203 5.85714 
chr14:28956313-28956406 5.73118 
chr14:28957402-28957428 5.42308 
chr14:28959504-28959543 5.61538 
chr14:28960685-28960720 5.88571 
chr14:28965218-28965250 5.75 
chr14:28969877-28969897 5.7 
chr14:28974876-28974956 5.2125 
chr14:28977649-28977699 5.88 
chr14:28978803-28978817 6 
chr14:28982557-28982582 5.6 
chr14:28988529-28988555 5.38462 
chr14:28993390-28993500 5.45455 
chr14:28993943-28994116 5.3237 
chr14:28995642-28995662 5.65 
chr14:28995701-28995747 5.80435 
chr14:28998623-28998713 5.68889 
chr14:28999849-28999864 5.86667 
chr14:29007834-29007885 5.84314 
chr14:29012437-29012453 6 
chr14:29017544-29017565 5.52381 
chr14:29017709-29017767 5.63793 
chr14:29017909-29017949 5.1 
chr14:29017981-29018000 5.94737 
chr14:29018041-29018077 5.19444 
chr14:29023062-29023081 5.73684 
chr14:29026727-29026766 5.87179 
chr14:29026800-29026821 5.61905 
chr14:29027122-29027151 5.55172 
chr14:29027239-29027266 5.37037 
chr14:29027346-29027365 6 
chr14:29029286-29029312 5.57692 
chr14:29029752-29029787 5.25714 
chr14:29030003-29030020 5.82353 
chr14:29032288-29032318 6 
chr14:29035555-29035582 5.77778 
chr14:29036858-29036882 5.54167 
chr14:29038154-29038173 5.63158 
chr14:29040101-29040121 5.6 
chr14:29041838-29041880 5.30952 
chr14:29044518-29044564 5.21739 
chr14:29048779-29048799 5.9 
chr14:29049113-29049139 5.30769 
chr14:29049852-29049871 5.63158 
chr14:29051264-29051281 5.88235 
chr14:29057764-29057819 5.70909 
chr14:29062355-29062373 6 
chr14:29062524-29062550 6 
chr14:29063270-29063296 5.46154 
chr14:29067382-29067409 5.81481 
chr14:29067929-29067952 5.43478 
chr14:29069856-29069883 5.33333 
chr14:29071185-29071197 6 
chr14:29073169-29073187 5.72222 
chr14:29080299-29080329 5.4 
chr14:29084391-29084464 5.94521 
chr14:29084885-29084908 5.69565 
chr14:29089587-29089613 5.88462 
chr14:29091929-29091961 5.53125 
chr14:29093764-29093816 5.88462 
chr14:29094548-29094578 5.56667 
chr14:29096000-29096027 5.44444 
chr14:29098873-29098906 5.63636 
chr14:29101099-29101119 5.9 
chr14:29101675-29101693 6 
chr14:29101907-29101941 5.82353 
chr14:29104507-29104529 5.5 
chr14:29104837-29104878 5.43902 
chr14:29109557-29109583 5.46154 
chr14:29110844-29110879 5.28571 
chr14:29113257-29113270 6 
chr14:29113500-29113540 5.675 
chr14:29114232-29114262 5.33333 
chr14:29115578-29115620 5.88095 
chr14:29117596-29117627 5.90323 
chr14:29118540-29118572 6 
chr14:29119119-29119143 5.75 
chr14:29121506-29121521 6 
chr14:29123432-29123457 5.4 
chr14:29129920-29129942 6 
chr14:29131537-29131564 5.55556 
chr14:29132995-29133016 5.90476 
chr14:29133268-29133734 5.55365 
chr14:29133761-29133773 6 
chr14:29133880-29133920 5.325 
chr14:29133935-29134000 5.58462 
chr14:29134005-29134133 5.53906 
chr14:29134178-29134224 6 
chr14:29135960-29135975 6 
chr14:29137562-29137574 6 
chr14:29139167-29139254 5.29885 
chr14:29144939-29144967 5.71429 
chr14:29148597-29148609 6 
chr14:29150306-29150329 5.52174 
chr14:29152348-29152385 5.62162 
chr14:29158583-29158610 5.55556 
chr14:29159880-29159912 5.25 
chr14:29161702-29161734 5.625 
chr14:29161771-29161831 5.66667 
chr14:29163661-29163704 5.74419 
chr14:29165525-29165549 5.875 
chr14:29168716-29168730 6 
chr14:29174436-29174460 6 
chr14:29174696-29174734 5.89474 
chr14:29175587-29175608 5.85714 
chr14:29182393-29182411 5.77778 
chr14:29182961-29182979 5.72222 
chr14:29185448-29185474 6 
chr14:29185596-29185611 6 
chr14:29187579-29187629 5.54 
chr14:29187900-29187944 5.72727 
chr14:29188231-29188262 5.19355 
chr14:29188323-29188351 5.46429 
chr14:29191344-29191405 5.95082 
chr14:29193291-29193317 6 
chr14:29194382-29194427 6 
chr14:29194721-29194744 5.47826 
chr14:29196782-29196810 5.28571 
chr14:29199603-29199636 5.39394 
chr14:29199645-29199666 5.85714 
chr14:29200612-29200644 5.375 
chr14:29202086-29202126 5.6 
chr14:29202432-29202461 5.89655 
chr14:29202697-29202726 5.34483 
chr14:29205119-29205192 5.56164 
chr14:29207207-29207220 5.92308 
chr14:29208872-29208908 6 
chr14:29210227-29210253 5.88462 
chr14:29210409-29210426 6 
chr14:29211305-29211342 5.83784 
chr14:29211390-29211476 5.51163 
chr14:29212386-29212418 5.625 
chr14:29215095-29215149 5.98148 
chr14:29215480-29215520 5.45 
chr14:29217810-29217823 6 
chr14:29218157-29218199 5.85714 
chr14:29220169-29220195 5.92308 
chr14:29221802-29221910 5.33333 
chr14:29222143-29222166 6 
chr14:29224421-29224443 5.68182 
chr14:29225237-29225369 5.62879 
chr14:29227435-29227465 5.26667 
chr14:29228603-29228629 5.92308 
chr14:29230179-29230227 5.875 
chr14:29230988-29231009 5.57143 
chr14:29231227-29231265 5.68421 
chr14:29232521-29232577 5.625 
chr14:29233650-29233696 5.23913 
chr14:29233705-29233730 5.72 
chr14:29235500-29235539 5.25641 
chr14:29235819-29235854 5.34286 
chr14:29236088-29236172 5.4881 
chr14:29236229-29236273 5.86364 
chr14:29236366-29236394 5.57143 
chr14:29236416-29236459 5.44186 
chr14:29236597-29236719 5.56557 
chr14:29236787-29236825 5.47368 
chr14:29236914-29237007 5.2043 
chr14:29240114-29240143 5.44828 
chr14:29247263-29247293 5.43333 
chr14:29250051-29250093 5.42857 
chr14:29253818-29253847 5.44828 
chr14:29255608-29255659 5.60784 
chr14:29257528-29257544 6 
chr14:29259668-29259684 6 
chr14:29259902-29259916 6 
chr14:29260341-29260367 5.5 
chr14:29260520-29260558 6 
chr14:29261304-29261336 5.75 
chr14:29261784-29261799 6 
chr14:29263301-29263341 5.7 
chr14:29267112-29267145 5.93939 
chr14:29268278-29268299 5.7619 
chr14:29270328-29270367 5.82051 
chr14:29273441-29273495 5.40741 
chr14:29273698-29273729 5.87097 
chr14:29275041-29275069 5.71429 
chr14:29276253-29276267 6 
chr14:29276617-29276640 5.69565 
chr14:29277434-29277465 5.19355 
chr14:29278413-29278437 6 
chr14:29282147-29282176 5.93103 
chr14:29287641-29287661 5.95 
chr14:29288952-29288971 6 
chr14:29289123-29289154 5.41935 
chr14:29290215-29290234 5.63158 
chr14:29290272-29290297 5.56 
chr14:29292500-29292528 5.25 
chr14:29293583-29293627 5.81818 
chr14:29294345-29294372 5.48148 
chr14:29295455-29295482 5.37037 
chr14:29295559-29295638 5.81013 
chr14:29298859-29298913 5.81481 
chr14:29299084-29299107 6 
chr14:29299307-29299327 5.6 
chr14:29301079-29301103 5.5 
chr14:29305581-29305603 5.90909 
chr14:29306318-29306356 5.86842 
chr14:29309064-29309084 5.6 
chr14:29309970-29310007 5.97297 
chr14:29311291-29311314 5.43478 
chr14:29312822-29312839 6 
chr14:29313962-29313985 5.52174 
chr14:29314231-29314341 5.75455 
chr14:29314693-29314750 5.24561 
chr14:29320569-29320588 5.68421 
chr14:29321873-29322026 5.88235 
chr14:29323168-29323210 5.88095 
chr14:29323624-29323648 6 
chr14:29323720-29323766 5.82609 
chr14:29324383-29324418 5.74286 
chr14:29324457-29324478 5.66667 
chr14:29325275-29325303 5.28571 
chr14:29325680-29325730 5.48 
chr14:29329000-29329045 5.53333 
chr14:29330620-29330663 5.69767 
chr14:29332234-29332260 5.34615 
chr14:29334896-29334908 6 
chr14:29335605-29335623 6 
chr14:29336065-29336127 5.93548 
chr14:29339077-29339169 5.73913 
chr14:29344589-29344628 5.4359 
chr14:29347549-29347574 5.44 
chr14:29349731-29349753 5.5 
chr14:29350085-29350130 5.44444 
chr14:29353135-29353182 5.51064 
chr14:29353352-29353382 5.8 
chr14:29353899-29353915 5.875 
chr14:29358009-29358055 5.8913 
chr14:29359631-29359656 5.76 
chr14:29366249-29366272 5.86957 
chr14:29370156-29370205 5.36735 
chr14:29371582-29371606 5.54167 
chr14:29373246-29373272 5.38462 
chr14:29374333-29374352 6 
chr14:29377988-29378018 5.73333 
chr14:29379106-29379121 6 
chr14:29379242-29379255 6 
chr14:29380859-29380897 5.21053 
chr14:29381479-29381493 6 
chr14:29386701-29386806 5.86667 
chr14:29386833-29386859 5.76923 
chr14:29387577-29387589 6 
chr14:29388923-29388942 6 
chr14:29389280-29389301 5.95238 
chr14:29390454-29390480 5.46154 
chr14:29390933-29390967 5.44118 
chr14:29391212-29391242 5.73333 
chr14:29391600-29391629 5.51724 
chr14:29391759-29391792 5.84848 
chr14:29394089-29394147 5.37931 
chr14:29394327-29394353 5.42308 
chr14:29397089-29397114 6 
chr14:29397879-29397905 5.38462 
chr14:29401908-29401933 5.4 
chr14:29406704-29406754 5.62 
chr14:29410191-29410233 5.78571 
chr14:29411991-29412009 5.72222 
chr14:29417818-29417881 5.68254 
chr14:29425906-29425937 5.51613 
chr14:29428607-29428631 5.45833 
chr14:29429463-29429479 6 
chr14:29430584-29430601 6 
chr14:29433071-29433101 5.4 
chr14:29433426-29433612 5.83871 
chr14:29437963-29438000 6 
chr14:29439368-29439406 5.63158 
chr14:29439735-29439750 6 
chr14:29440302-29440314 6 
chr14:29441120-29441134 6 
chr14:29442334-29442354 5.6 
chr14:29447704-29447743 5.64103 
chr14:29453309-29453334 5.6 
chr14:29458348-29458378 6 
chr14:29459225-29459307 5.45122 
chr14:29462407-29462430 5.78261 
chr14:29466667-29466693 5.5 
chr14:29467038-29467051 5.92308 
chr14:29467288-29467315 5.55556 
chr14:29469691-29469730 5.41026 
chr14:29470065-29470089 5.58333 
chr14:29474621-29474649 5.92857 
chr14:29475009-29475043 5.41176 
chr14:29475979-29476000 5.61905 
chr14:29476352-29476365 6 
chr14:29477798-29477832 5.76471 
chr14:29485072-29485199 5.44882 
chr14:29486680-29487512 5.69591 
chr14:29487522-29487745 5.60538 
chr14:29488108-29488149 5.58537 
chr14:29490997-29491026 5.37931 
chr14:29501183-29501200 5.76471 
chr14:29511257-29511287 5.46667 
chr14:29515331-29515370 6 
chr14:29515986-29516142 5.97436 
chr14:29516410-29516441 5.64516 
chr14:29516682-29516722 5.475 
chr14:29516804-29516856 5.69231 
chr14:29517597-29517643 5.5 
chr14:29518028-29518054 5.92308 
chr14:29518137-29518160 5.82609 
chr14:29520506-29520550 6 
chr14:29520741-29520759 5.72222 
chr14:29522264-29522315 5.78431 
chr14:29523598-29523610 6 
chr14:29526137-29526184 5.82979 
chr14:29526897-29526924 5.55556 
chr14:29528603-29528649 5.34783 
chr14:29529775-29529793 6 
chr14:29531269-29531299 5.33333 
chr14:29532714-29532753 5.66667 
chr14:29533030-29533058 5.57143 
chr14:29539014-29539044 5.56667 
chr14:29539286-29539306 5.7 
chr14:29539413-29539436 5.56522 
chr14:29543960-29543972 6 
chr14:29546128-29546161 5.54545 
chr14:29546208-29546221 6 
chr14:29547136-29547167 5.70968 
chr14:29548050-29548070 5.6 
chr14:29548449-29548491 5.38095 
chr14:29550496-29550510 6 
chr14:29550690-29550790 5.45 
chr14:29555500-29555519 5.63158 
chr14:29555736-29555755 5.68421 
chr14:29559230-29559265 6 
chr14:29560699-29560744 5.73333 
chr14:29562547-29562587 5.45 
chr14:29562740-29562831 5.65934 
chr14:29563207-29563231 5.5 
chr14:29563284-29563311 5.55556 
chr14:29563415-29563433 5.77778 
chr14:29563869-29563904 6 
chr14:29564200-29564221 6 
chr14:29564840-29564871 5.74194 
chr14:29565575-29565594 6 
chr14:29565960-29565989 5.34483 
chr14:29573700-29573727 5.40741 
chr14:29576704-29576743 5.15385 
chr14:29577627-29577654 5.2963 
chr14:29577954-29578415 5.60954 
chr14:29582237-29582264 5.7037 
chr14:29582541-29582573 5.96875 
chr14:29583988-29584022 5.70588 
chr14:29584193-29584240 5.87234 
chr14:29585186-29585209 5.56522 
chr14:29590375-29590399 6 
chr14:29590552-29590577 5.96 
chr14:29591304-29591339 5.45714 
chr14:29593200-29593242 5.54762 
chr14:29594454-29594500 5.93478 
chr14:29595000-29595016 5.8125 
chr14:29595414-29595431 6 
chr14:29598534-29598570 6 
chr14:29599716-29599741 5.6 
chr14:29601897-29601934 5.40541 
chr14:29608100-29608127 5.55556 
chr14:29609760-29609791 5.19355 
chr14:29610663-29610690 5.92593 
chr14:29611114-29611138 5.41667 
chr14:29612235-29612248 6 
chr14:29612661-29612692 5.32258 
chr14:29615021-29615047 5.76923 
chr14:29618297-29618332 5.51429 
chr14:29618451-29618500 5.46939 
chr14:29620064-29620094 5.6 
chr14:29621300-29621328 5.71429 
chr14:29621436-29621458 6 
chr14:29623154-29623171 6 
chr14:29623629-29623663 5.35294 
chr14:29624562-29624588 5.38462 
chr14:29627276-29627330 5.98148 
chr14:29631507-29631536 5.62069 
chr14:29634981-29634994 5.92308 
chr14:29636407-29636464 5.31579 
chr14:29637269-29637299 5.43333 
chr14:29639350-29639383 5.63636 
chr14:29640398-29640437 5.79487 
chr14:29645830-29645898 5.69118 
chr14:29646666-29646745 5.74684 
chr14:29647168-29647189 5.95238 
chr14:29648016-29648042 5.30769 
chr14:29649781-29649795 6 
chr14:29650195-29650218 5.56522 
chr14:29651780-29651808 5.32143 
chr14:29653847-29653896 5.38776 
chr14:29653963-29654000 5.56757 
chr14:29654305-29654330 5.84 
chr14:29657749-29657765 5.8125 
chr14:29660261-29660306 5.33333 
chr14:29663100-29663146 5.67391 
chr14:29668658-29668675 6 
chr14:29672747-29672773 5.53846 
chr14:29677464-29677504 5.825 
chr14:29680910-29680930 6 
chr14:29683088-29683126 5.44737 
chr14:29683149-29683197 5.91667 
chr14:29688572-29688662 5.37778 
chr14:29695735-29695776 5.41463 
chr14:29696782-29696800 6 
chr14:29699154-29699172 5.72222 
chr14:29699418-29699450 5.9375 
chr14:29701150-29701193 5.30233 
chr14:29706768-29706820 5.63462 
chr14:29706835-29706868 5.57576 
chr14:29707195-29707211 5.8125 
chr14:29708982-29709000 5.94444 
chr14:29710907-29710927 6 
chr14:29714000-29714035 5.97143 
chr14:29716591-29716644 5.77358 
chr14:29716956-29716973 6 
chr14:29717414-29717435 5.71429 
chr14:29721197-29721216 5.63158 
chr14:29721344-29721368 5.875 
chr14:29721705-29721732 5.88889 
chr14:29722146-29722179 5.33333 
chr14:29723140-29723208 5.95588 
chr14:29724670-29724701 5.29032 
chr14:29728085-29728129 5.88636 
chr14:29728859-29728895 5.83333 
chr14:29729570-29729596 5.30769 
chr14:29730383-29730422 5.23077 
chr14:29732079-29732094 5.86667 
chr14:29735271-29735296 5.76 
chr14:29737226-29737276 6 
chr14:29737970-29738000 5.53333 
chr14:29738367-29738394 5.59259 
chr14:29738628-29738670 5.95238 
chr14:29738817-29738834 6 
chr14:29739193-29739221 5.35714 
chr14:29740313-29740344 5.45161 
chr14:29750326-29750361 5.65714 
chr14:29757314-29757328 6 
chr14:29757706-29757743 5.54054 
chr14:29757792-29757810 5.88889 
chr14:29759927-29759949 5.77273 
chr14:29760270-29760297 5.2963 
chr14:29760893-29760922 5.65517 
chr14:29760941-29760965 5.875 
chr14:29761794-29761807 5.92308 
chr14:29767882-29767961 5.73418 
chr14:29769513-29769562 5.46939 
chr14:29774593-29774623 5.36667 
chr14:29775768-29775784 6 
chr14:29776843-29776868 5.44 
chr14:29776888-29776920 5.5 
chr14:29777201-29777246 5.24444 
chr14:29778531-29778555 6 
chr14:29779997-29780017 6 
chr14:29782863-29782886 5.73913 
chr14:29783145-29783172 5.22222 
chr14:29783866-29784105 5.77824 
chr14:29789139-29789176 5.16216 
chr14:29792319-29792362 6 
chr14:29796176-29796192 5.9375 
chr14:29797046-29797075 5.44828 
chr14:29797321-29797347 5.5 
chr14:29797416-29797443 5.74074 
chr14:29797493-29797737 5.81557 
chr14:29798135-29798150 6 
chr14:29799226-29799247 6 
chr14:29799302-29799327 5.48 
chr14:29800510-29800537 5.44444 
chr14:29805218-29805251 5.24242 
chr14:29805282-29805314 5.46875 
chr14:29805390-29805417 5.62963 
chr14:29806766-29806786 5.7 
chr14:29807023-29807036 6 
chr14:29807803-29807828 5.56 
chr14:29810025-29810048 6 
chr14:29812934-29812962 5.57143 
chr14:29815922-29815938 6 
chr14:29816891-29816911 5.8 
chr14:29818732-29818869 5.55474 
chr14:29819265-29819279 6 
chr14:29819359-29819387 5.53571 
chr14:29828212-29828242 5.4 
chr14:29832656-29832891 5.79149 
chr14:29835205-29835225 5.9 
chr14:29835560-29835582 5.68182 
chr14:29835637-29835682 5.68889 
chr14:29835975-29835994 5.68421 
chr14:29838650-29838682 5.9375 
chr14:29840643-29840663 5.85 
chr14:29841136-29841172 6 
chr14:29841965-29841989 5.54167 
chr14:29843027-29843039 6 
chr14:29846196-29846233 5.72973 
chr14:29849326-29849365 6 
chr14:29850334-29850362 5.28571 
chr14:29851465-29851494 5.72414 
chr14:29852010-29852026 5.875 
chr14:29852049-29852080 5.70968 
chr14:29855869-29855946 5.81818 
chr14:29858708-29858729 5.85714 
chr14:29858766-29858792 5.65385 
chr14:29860163-29860181 5.88889 
chr14:29863541-29863562 5.57143 
chr14:29863672-29863704 5.40625 
chr14:29864119-29864141 5.81818 
chr14:29866313-29866337 5.41667 
chr14:29868634-29868668 5.97059 
chr14:29869020-29869059 5.48718 
chr14:29873457-29873500 5.62791 
chr14:29873762-29873796 6 
chr14:29874416-29874438 6 
chr14:29874597-29874626 5.75862 
chr14:29875124-29875152 5.46429 
chr14:29875267-29875282 5.93333 
chr14:29878697-29878717 5.65 
chr14:29880657-29880681 5.54167 
chr14:29881080-29881104 5.83333 
chr14:29885026-29885057 5.77419 
chr14:29888561-29888581 5.85 
chr14:29889177-29889208 5.32258 
chr14:29890474-29890500 5.69231 
chr14:29890515-29890561 5.45652 
chr14:29891513-29891568 5.30909 
chr14:29891974-29892026 5.65385 
chr14:29893021-29893040 5.73684 
chr14:29893127-29893154 5.55556 
chr14:29896713-29896754 5.29268 
chr14:29897775-29897791 5.8125 
chr14:29898297-29898316 6 
chr14:29899146-29899168 5.5 
chr14:29899253-29899274 5.52381 
chr14:29899901-29899929 5.75 
chr14:29900546-29900558 6 
chr14:29900913-29900935 5.54545 
chr14:29902234-29902267 5.93939 
chr14:29903459-29903475 5.875 
chr14:29906598-29906620 6 
chr14:29910364-29910395 5.32258 
chr14:29910670-29910711 5.43902 
chr14:29915176-29915199 5.52174 
chr14:29916954-29916980 5.42308 
chr14:29919795-29919817 6 
chr14:29920264-29920294 6 
chr14:29920877-29920913 5.38889 
chr14:29925848-29925876 5.46429 
chr14:29926192-29926208 5.875 
chr14:29930729-29930779 5.24 
chr14:29931064-29931076 6 
chr14:29935312-29935620 5.63636 
chr14:29935652-29935676 5.45833 
chr14:29936209-29936239 5.26667 
chr14:29936258-29936291 6 
chr14:29940971-29941000 5.2069 
chr14:29944534-29944581 5.51064 
chr14:29944596-29944623 5.77778 
chr14:29946532-29946569 5.91892 
chr14:29947302-29947315 6 
chr14:29947339-29947359 5.7 
chr14:29953213-29953275 5.6129 
chr14:29953716-29953742 5.5 
chr14:29954108-29954133 6 
chr14:29954289-29954325 5.91667 
chr14:29955561-29955592 5.19355 
chr14:29955933-29955951 6 
chr14:29956253-29956275 6 
chr14:29957153-29957169 6 
chr14:29958211-29958237 5.30769 
chr14:29958300-29958333 5.15152 
chr14:29961596-29961611 6 
chr14:29962787-29962824 5.81081 
chr14:29963652-29963783 5.58015 
chr14:29965364-29965391 5.85185 
chr14:29966946-29966985 5.35897 
chr14:29968516-29968542 5.96154 
chr14:29969094-29969125 5.48387 
chr14:29969421-29969459 5.13158 
chr14:29970288-29970301 6 
chr14:29971721-29971734 5.92308 
chr14:29972048-29972075 6 
chr14:29972743-29972755 6 
chr14:29974059-29974114 5.50909 
chr14:29979455-29979520 5.26154 
chr14:29980385-29980437 5.5 
chr14:29980942-29980980 6 
chr14:29983826-29983870 5.43182 
chr14:29984888-29984901 6 
chr14:29985394-29985435 5.31707 
chr14:29985496-29985515 6 
chr14:29987612-29987642 5.53333 
chr14:29988000-29988018 5.72222 
chr14:29988637-29988666 6 
chr14:29990139-29990178 5.17949 
chr14:29992983-29993006 5.95652 
chr14:29993748-29993778 5.7 
chr14:29995739-29996036 5.37037 
chr14:29998520-29998535 6 
chr14:29999147-29999162 6 
chr14:29999451-29999466 5.93333 
chr14:30003893-30003930 5.78378 
chr14:30004090-30004113 5.65217 
chr14:30004567-30004585 6 
chr14:30004744-30004782 6 
chr14:30004814-30004938 5.55645 
chr14:30005593-30005610 5.82353 
chr14:30006575-30006598 5.86957 
chr14:30007212-30007225 6 
chr14:30008936-30008950 6 
chr14:30010960-30010986 6 
chr14:30011470-30011508 6 
chr14:30012296-30012308 6 
chr14:30013640-30013672 5.6875 
chr14:30015338-30015373 5.4 
chr14:30016199-30016220 5.61905 
chr14:30017329-30017354 5.72 
chr14:30017533-30017573 5.425 
chr14:30018806-30018823 5.82353 
chr14:30019961-30019979 5.77778 
chr14:30022430-30022449 5.84211 
chr14:30023053-30023079 6 
chr14:30023941-30023987 5.69565 
chr14:30025171-30025201 6 
chr14:30026651-30026696 5.2 
chr14:30029527-30029565 5.92105 
chr14:30030104-30030133 5.2069 
chr14:30031173-30031214 5.97561 
chr14:30032362-30032394 5.3125 
chr14:30034069-30034088 5.84211 
chr14:30034353-30034385 5.65625 
chr14:30039265-30039339 5.86486 
chr14:30039487-30039507 5.8 
chr14:30040850-30040884 5.58824 
chr14:30040961-30040983 5.5 
chr14:30041660-30041679 6 
chr14:30044869-30044899 5.33333 
chr14:30047198-30047254 5.44643 
chr14:30047749-30047779 5.83333 
chr14:30048132-30048153 5.52381 
chr14:30049659-30049688 5.44828 
chr14:30050929-30050944 5.93333 
chr14:30051217-30051238 5.57143 
chr14:30053638-30053665 5.40741 
chr14:30057996-30058034 6 
chr14:30059024-30059043 5.73684 
chr14:30059987-30060006 5.63158 
chr14:30060540-30060568 5.57143 
chr14:30062487-30062513 5.30769 
chr14:30066613-30066638 5.52 
chr14:30067477-30067547 5.87143 
chr14:30071633-30071645 6 
chr14:30077335-30077348 6 
chr14:30078696-30078748 5.69231 
chr14:30083174-30083194 5.7 
chr14:30083890-30083917 5.33333 
chr14:30084062-30084084 6 
chr14:30085449-30085486 5.56757 
chr14:30086510-30086543 5.75758 
chr14:30086680-30086699 5.63158 
chr14:30090543-30090654 5.66667 
chr14:30091573-30091627 5.61111 
chr14:30092555-30092581 5.26923 
chr14:30094188-30094231 5.2093 
chr14:30098151-30098181 5.33333 
chr14:30099137-30099308 5.63158 
chr14:30099346-30099373 5.59259 
chr14:30101000-30101020 5.9 
chr14:30105821-30105847 5.73077 
chr14:30107595-30107617 5.72727 
chr14:30108158-30108173 5.93333 
chr14:30108825-30108880 5.87273 
chr14:30109098-30109125 5.37037 
chr14:30110430-30110444 6 
chr14:30111013-30111039 5.53846 
chr14:30111104-30111121 6 
chr14:30112282-30112305 5.47826 
chr14:30113144-30113159 6 
chr14:30114008-30114027 6 
chr14:30114091-30114122 5.6129 
chr14:30115739-30115781 5.80952 
chr14:30115934-30115967 5.75758 
chr14:30118628-30118651 5.52174 
chr14:30120362-30120388 5.42308 
chr14:30120935-30120959 5.54167 
chr14:30123361-30123389 5.60714 
chr14:30125124-30125162 5.73684 
chr14:30127071-30127110 5.82051 
chr14:30131237-30131292 5.58182 
chr14:30132268-30132323 5.63636 
chr14:30132354-30132371 6 
chr14:30134923-30134975 5.63462 
chr14:30135026-30135061 5.25714 
chr14:30135105-30135146 5.39024 
chr14:30138757-30138782 6 
chr14:30139072-30139104 6 
chr14:30141546-30141579 5.9697 
chr14:30143343-30143362 5.63158 
chr14:30145183-30145198 5.86667 
chr14:30145382-30145405 5.78261 
chr14:30146110-30146143 5.36364 
chr14:30146777-30146794 6 
chr14:30148931-30148944 6 
chr14:30150956-30150977 5.57143 
chr14:30153349-30153369 5.8 
chr14:30154940-30154958 6 
chr14:30158071-30158101 5.53333 
chr14:30158154-30158195 5.90244 
chr14:30158658-30158687 5.7931 
chr14:30160807-30160865 5.75862 
chr14:30162833-30162865 5.84375 
chr14:30164440-30164453 6 
chr14:30165481-30165494 5.92308 
chr14:30166369-30166408 5.76923 
chr14:30169143-30169214 5.16901 
chr14:30170181-30170208 5.85185 
chr14:30173892-30173904 6 
chr14:30174368-30174392 5.79167 
chr14:30178725-30178752 5.40741 
chr14:30184318-30184343 5.64 
chr14:30186822-30186883 5.70492 
chr14:30189985-30190018 5.93939 
chr14:30190645-30190673 5.57143 
chr14:30192876-30192895 6 
chr14:30201073-30201092 6 
chr14:30201454-30201491 5.32432 
chr14:30202271-30202321 5.84 
chr14:30203234-30203261 6 
chr14:30206534-30206563 6 
chr14:30207511-30207537 5.42308 
chr14:30207952-30208046 5.85106 
chr14:30208691-30208704 6 
chr14:30210463-30210484 5.57143 
chr14:30210927-30210949 5.5 
chr14:30212615-30212639 5.45833 
chr14:30212656-30212680 5.45833 
chr14:30213756-30213770 5.92857 
chr14:30214840-30214856 6 
chr14:30215720-30215755 5.57143 
chr14:30216416-30216439 5.73913 
chr14:30218241-30218264 5.47826 
chr14:30219822-30219851 5.86207 
chr14:30221758-30221792 5.47059 
chr14:30225270-30225291 6 
chr14:30226893-30226919 5.73077 
chr14:30229555-30229574 6 
chr14:30230979-30231000 5.71429 
chr14:30232331-30232350 6 
chr14:30232500-30232705 5.61463 
chr14:30235254-30235293 5.25641 
chr14:30235305-30235325 5.8 
chr14:30237868-30237884 5.8125 
chr14:30238767-30238807 5.725 
chr14:30240136-30240198 5.58065 
chr14:30242665-30242677 6 
chr14:30244494-30244517 5.65217 
chr14:30255031-30255062 6 
chr14:30256421-30256443 6 
chr14:30257797-30257820 5.43478 
chr14:30258071-30258103 5.59375 
chr14:30259213-30259231 6 
chr14:30264474-30264500 5.34615 
chr14:30268065-30268080 5.86667 
chr14:30270272-30270299 5.77778 
chr14:30270772-30270793 5.95238 
chr14:30271272-30271349 5.31169 
chr14:30273441-30273453 6 
chr14:30276905-30276939 5.82353 
chr14:30277575-30277616 5.95122 
chr14:30281239-30281271 5.65625 
chr14:30285433-30285447 6 
chr14:30288079-30288100 5.57143 
chr14:30288897-30288940 5.86047 
chr14:30292779-30292792 6 
chr14:30294606-30294640 5.29412 
chr14:30295314-30295342 5.71429 
chr14:30295353-30295372 5.68421 
chr14:30295617-30295661 5.86364 
chr14:30295667-30295707 5.7 
chr14:30295798-30296082 5.91549 
chr14:30300650-30300688 5.65789 
chr14:30303094-30303116 5.54545 
chr14:30304768-30304786 6 
chr14:30306147-30306173 5.38462 
chr14:30311000-30311034 5.32353 
chr14:30311122-30311169 5.31915 
chr14:30317068-30317086 5.77778 
chr14:30317429-30317451 5.63636 
chr14:30317577-30317604 5.40741 
chr14:30318762-30318788 5.88462 
chr14:30319659-30319699 5.8 
chr14:30320588-30320604 5.9375 
chr14:30321741-30321763 5.77273 
chr14:30321934-30321962 5.42857 
chr14:30323260-30323292 5.65625 
chr14:30326404-30326424 5.8 
chr14:30328024-30328038 6 
chr14:30330603-30330625 5.5 
chr14:30330839-30330868 5.68966 
chr14:30337347-30337378 5.51613 
chr14:30338643-30338672 5.82759 
chr14:30341862-30341883 5.71429 
chr14:30342276-30342304 5.71429 
chr14:30343120-30343151 5.22581 
chr14:30345599-30345623 5.58333 
chr14:30345911-30345939 6 
chr14:30346357-30346378 5.7619 
chr14:30347547-30347563 6 
chr14:30350765-30350814 5.53061 
chr14:30354330-30354344 6 
chr14:30355010-30355031 6 
chr14:30355170-30355192 5.95455 
chr14:30357487-30357561 5.72973 
chr14:30359688-30359730 5.45238 
chr14:30360073-30360086 6 
chr14:30364521-30364542 5.85714 
chr14:30365562-30365588 5.73077 
chr14:30365926-30365942 5.875 
chr14:30366828-30366854 5.69231 
chr14:30367259-30367308 5.32653 
chr14:30367500-30367538 5.60526 
chr14:30370700-30370735 5.42857 
chr14:30370772-30370788 6 
chr14:30370880-30370903 5.56522 
chr14:30379175-30379211 5.66667 
chr14:30380728-30380754 5.46154 
chr14:30382542-30382575 5.48485 
chr14:30383972-30383991 5.94737 
chr14:30388127-30388151 5.45833 
chr14:30389164-30389377 5.70892 
chr14:30389793-30389827 6 
chr14:30390556-30390612 5.16071 
chr14:30391000-30391013 6 
chr14:30391506-30391548 5.7381 
chr14:30391923-30391940 5.76471 
chr14:30392078-30392100 5.81818 
chr14:30392433-30392447 6 
chr14:30393016-30393057 5.56098 
chr14:30393578-30393602 5.375 
chr14:30397072-30397129 5.22807 
chr14:30398366-30398417 5.72549 
chr14:30400967-30400997 5.9 
chr14:30402038-30402066 5.75 
chr14:30405583-30405629 6 
chr14:30405791-30405811 6 
chr14:30408891-30408933 5.71429 
chr14:30410655-30410668 5.92308 
chr14:30414041-30414087 5.32609 
chr14:30415128-30415143 6 
chr14:30416669-30416690 5.52381 
chr14:30419667-30419699 5.59375 
chr14:30420545-30420557 6 
chr14:30421066-30421096 5.43333 
chr14:30421464-30421500 5.13889 
chr14:30423685-30423712 5.55556 
chr14:30429659-30429685 5.84615 
chr14:30433272-30433294 5.90909 
chr14:30434994-30435007 6 
chr14:30435805-30435823 5.88889 
chr14:30436742-30436756 6 
chr14:30436984-30437019 6 
chr14:30437373-30437413 5.975 
chr14:30437720-30437743 5.43478 
chr14:30439727-30439746 6 
chr14:30441629-30441654 5.4 
chr14:30447678-30447755 5.41558 
chr14:30448955-30449000 5.42222 
chr14:30449412-30449440 5.92857 
chr14:30451437-30451470 5.60606 
chr14:30451704-30451723 5.78947 
chr14:30451992-30452018 5.38462 
chr14:30455318-30455331 6 
chr14:30456495-30456536 6 
chr14:30459631-30460184 5.75045 
chr14:30462024-30462050 5.26923 
chr14:30462211-30462232 5.90476 
chr14:30462279-30462385 5.5566 
chr14:30464094-30464114 5.7 
chr14:30464209-30464240 5.51613 
chr14:30464262-30464282 5.7 
chr14:30472289-30472306 5.82353 
chr14:30472713-30472738 5.36 
chr14:30475247-30475274 5.81481 
chr14:30477458-30477480 6 
chr14:30478500-30478525 5.44 
chr14:30482724-30482739 5.93333 
chr14:30484517-30484545 5.78571 
chr14:30486360-30486406 5.34783 
chr14:30488807-30488849 5.38095 
chr14:30489143-30489170 5.40741 
chr14:30493450-30493465 5.93333 
chr14:30495329-30495342 6 
chr14:30496291-30496309 5.94444 
chr14:30497036-30497072 5.77778 
chr14:30497902-30497936 5.20588 
chr14:30498216-30498247 5.3871 
chr14:30499517-30499539 5.68182 
chr14:30500062-30500104 5.88095 
chr14:30500811-30500847 5.22222 
chr14:30506811-30506824 6 
chr14:30507863-30507888 5.48 
chr14:30512132-30512153 5.90476 
chr14:30512811-30512823 6 
chr14:30513842-30513858 5.875 
chr14:30516745-30516768 5.52174 
chr14:30521931-30521956 5.44 
chr14:30530688-30530721 5.33333 
chr14:30533278-30533303 5.96 
chr14:30537199-30537230 5.64516 
chr14:30537340-30537353 6 
chr14:30538698-30538722 5.75 
chr14:30549137-30549183 5.52174 
chr14:30556961-30556982 5.66667 
chr14:30567197-30567224 6 
chr14:30568939-30568967 5.92857 
chr14:30572825-30572865 5.35 
chr14:30574774-30574810 5.22222 
chr14:30577584-30577610 5.38462 
chr14:30578000-30578029 5.24138 
chr14:30579887-30579911 5.54167 
chr14:30581013-30581035 5.5 
chr14:30581355-30581372 6 
chr14:30585350-30585374 5.375 
chr14:30587390-30587411 5.90476 
chr14:30588565-30588601 5.63889 
chr14:30588627-30588658 5.90323 
chr14:30588828-30588902 5.40541 
chr14:30589015-30589039 5.45833 
chr14:30590469-30590495 5.80769 
chr14:30591019-30591054 5.34286 
chr14:30593382-30593428 5.76087 
chr14:30594500-30594518 5.77778 
chr14:30595472-30595505 5.60606 
chr14:30595701-30595721 5.8 
chr14:30595736-30595777 5.90244 
chr14:30597706-30597724 6 
chr14:30597874-30597893 6 
chr14:30604694-30604732 6 
chr14:30605042-30605075 5.69697 
chr14:30605267-30605302 5.37143 
chr14:30606816-30606839 5.65217 
chr14:30607330-30607360 5.36667 
chr14:30609641-30609674 5.27273 
chr14:30612356-30612388 5.71875 
chr14:30612555-30612569 6 
chr14:30612845-30612866 6 
chr14:30614183-30614228 5.46667 
chr14:30614251-30614317 5.5303 
chr14:30616164-30616189 5.48 
chr14:30616832-30616859 5.66667 
chr14:30617522-30617548 5.46154 
chr14:30617825-30617854 5.34483 
chr14:30619334-30619364 5.3 
chr14:30636892-30636923 5.22581 
chr14:30639177-30639207 5.8 
chr14:30640564-30640588 5.375 
chr14:30648292-30648316 5.45833 
chr14:30664905-30664946 5.39024 
chr14:30667604-30667627 5.52174 
chr14:30668170-30668204 5.38235 
chr14:30671560-30671597 5.78378 
chr14:30672712-30672726 6 
chr14:30673159-30673185 5.42308 
chr14:30675760-30675784 6 
chr14:30677425-30677613 5.81915 
chr14:30678234-30678310 5.73684 
chr14:30679549-30679609 5.58333 
chr14:30680467-30680483 6 
chr14:30682284-30682315 5.32258 
chr14:30682897-30682922 5.6 
chr14:30683119-30683147 5.5 
chr14:30686996-30687025 5.75862 
chr14:30688940-30688957 5.94118 
chr14:30690069-30690112 6 
chr14:30692396-30692414 5.72222 
chr14:30695072-30695086 6 
chr14:30703451-30703466 5.93333 
chr14:30704799-30704882 5.71084 
chr14:30709251-30709300 5.87755 
chr14:30710653-30710671 5.88889 
chr14:30713585-30713617 5.6875 
chr14:30713770-30713790 6 
chr14:30715226-30715255 5.58621 
chr14:30721892-30721921 5.44828 
chr14:30722948-30722982 5.94118 
chr14:30723673-30723717 6 
chr14:30725500-30725534 5.91176 
chr14:30727629-30727682 5.79245 
chr14:30729328-30729354 5.61538 
chr14:30729678-30729702 5.875 
chr14:30733215-30733255 5.55 
chr14:30735315-30735373 5.31034 
chr14:30738624-30738706 5.45122 
chr14:30740723-30740735 6 
chr14:30746860-30746901 5.31707 
chr14:30747790-30747828 6 
chr14:30752462-30752513 5.88235 
chr14:30756751-30756773 6 
chr14:30764235-30764259 5.41667 
chr14:30766669-30766716 5.93617 
chr14:30767972-30768005 5.36364 
chr14:30768717-30768747 6 
chr14:30768974-30768989 6 
chr14:30769915-30769934 5.94737 
chr14:30771376-30771392 6 
chr14:30772683-30772700 5.76471 
chr14:30772718-30772749 5.58065 
chr14:30777272-30777299 6 
chr14:30781737-30781769 5.53125 
chr14:30782067-30782164 5.41237 
chr14:30782179-30782205 5.46154 
chr14:30783181-30783193 6 
chr14:30786186-30786212 5.76923 
chr14:30786809-30786831 6 
chr14:30787388-30787440 6 
chr14:30787932-30787952 5.9 
chr14:30790118-30790143 5.36 
chr14:30790967-30791000 6 
chr14:30791500-30791534 5.58824 
chr14:30792953-30793009 5.69643 
chr14:30795000-30795040 5.5 
chr14:30798884-30798901 5.76471 
chr14:30799173-30799190 6 
chr14:30800000-30800019 5.68421 
chr14:30803091-30803116 5.52 
chr14:30803551-30803596 5.91111 
chr14:30804968-30804989 5.61905 
chr14:30805711-30805724 6 
chr14:30806352-30806382 5.86667 
chr14:30811049-30811068 5.94737 
chr14:30812577-30812597 6 
chr14:30812849-30812883 5.82353 
chr14:30813110-30813129 5.94737 
chr14:30815917-30815941 5.625 
chr14:30821183-30821206 5.52174 
chr14:30821369-30821390 5.71429 
chr14:30821585-30821601 5.875 
chr14:30822305-30822330 5.8 
chr14:30822927-30822955 5.21429 
chr14:30823205-30823228 5.47826 
chr14:30824545-30824557 6 
chr14:30824728-30824743 5.93333 
chr14:30826670-30826692 5.68182 
chr14:30826937-30826965 5.57143 
chr14:30827585-30827599 6 
chr14:30829656-30829670 6 
chr14:30830777-30830816 5.53846 
chr14:30830879-30830921 5.28571 
chr14:30833439-30833454 6 
chr14:30838608-30838628 5.7 
chr14:30843798-30843822 5.66667 
chr14:30844158-30844174 6 
chr14:30844257-30844284 5.48148 
chr14:30846087-30846103 6 
chr14:30847187-30847228 5.29268 
chr14:30847713-30847746 5.66667 
chr14:30850133-30850153 5.7 
chr14:30850784-30850807 5.73913 
chr14:30852586-30852619 5.39394 
chr14:30853845-30853875 5.6 
chr14:30855617-30855650 5.18182 
chr14:30856434-30856470 5.80556 
chr14:30858363-30858382 6 
chr14:30861845-30861876 5.90323 
chr14:30862168-30862206 5.78947 
chr14:30864969-30864994 5.36 
chr14:30865828-30865868 6 
chr14:30867055-30867080 5.36 
chr14:30871434-30871464 5.33333 
chr14:30873699-30873722 5.78261 
chr14:30875962-30875987 5.36 
chr14:30880098-30880132 5.85294 
chr14:30880546-30880572 5.42308 
chr14:30880861-30880889 5.5 
chr14:30881040-30881072 5.65625 
chr14:30882074-30882098 5.66667 
chr14:30882825-30882850 6 
chr14:30885666-30885682 6 
chr14:30886952-30886967 6 
chr14:30890857-30890881 5.70833 
chr14:30898445-30898466 6 
chr14:30900511-30900528 6 
chr14:30900910-30900953 5.55814 
chr14:30900965-30900996 5.51613 
chr14:30902849-30902874 6 
chr14:30903649-30903678 6 
chr14:30903832-30903857 6 
chr14:30905083-30905108 5.6 
chr14:30905415-30905441 5.46154 
chr14:30907208-30907228 5.75 
chr14:30908337-30908365 5.46429 
chr14:30922671-30922714 6 
chr14:30926936-30926974 6 
chr14:30927105-30927128 5.43478 
chr14:30928680-30928695 5.86667 
chr14:30930653-30930685 5.90625 
chr14:30932520-30932553 5.21212 
chr14:30934082-30934113 5.48387 
chr14:30938136-30938163 5.22222 
chr14:30940751-30940792 5.65854 
chr14:30941933-30941951 5.83333 
chr14:30942460-30942473 5.92308 
chr14:30949104-30949123 5.63158 
chr14:30949251-30949287 5.97222 
chr14:30949347-30949363 5.875 
chr14:30949427-30949440 5.92308 
chr14:30952437-30952500 5.1746 
chr14:30957378-30957402 5.66667 
chr14:30958345-30958365 5.65 
chr14:30960082-30960111 5.75862 
chr14:30960659-30960709 5.5 
chr14:30961306-30961326 5.6 
chr14:30962396-30962422 5.80769 
chr14:30964661-30964677 6 
chr14:30974477-30974517 5.5 
chr14:30980142-30980171 5.55172 
chr14:30981898-30981922 6 
chr14:30982319-30982338 5.78947 
chr14:30984080-30984111 5.51613 
chr14:30989029-30989050 5.7619 
chr14:30990666-30990690 5.875 
chr14:30993163-30993189 5.53846 
chr14:30994470-30994500 5.4 
chr14:30994888-30994920 6 
chr14:30999247-30999266 6 
chr14:31001355-31001370 5.86667 
chr14:31001869-31001888 6 
chr14:31002350-31002370 5.8 
chr14:31004921-31004934 6 
chr14:31005092-31005106 6 
chr14:31008102-31008123 6 
chr14:31008686-31008713 5.44444 
chr14:31011013-31011038 5.64 
chr14:31013210-31013234 5.91667 
chr14:31013816-31013841 5.92 
chr14:31014732-31014749 6 
chr14:31015935-31015950 6 
chr14:31017478-31017500 5.54545 
chr14:31018979-31019003 5.79167 
chr14:31022078-31022097 5.73684 
chr14:31023862-31023876 6 
chr14:31025088-31025136 5.35417 
chr14:31026206-31026218 6 
chr14:31027108-31027131 6 
chr14:31029310-31029334 5.54167 
chr14:31031435-31031450 5.93333 
chr14:31032584-31032608 5.58333 
chr14:31032802-31032823 5.61905 
chr14:31032901-31032940 6 
chr14:31034856-31034880 6 
chr14:31036596-31036630 5.26471 
chr14:31042615-31042657 5.66667 
chr14:31043616-31043646 5.53333 
chr14:31046429-31046457 6 
chr14:31049399-31049425 6 
chr14:31054032-31054047 6 
chr14:31056229-31056257 5.85714 
chr14:31057463-31057500 5.32432 
chr14:31058307-31058336 5.58621 
chr14:31065316-31065371 5.85455 
chr14:31068430-31068445 5.86667 
chr14:31071809-31071829 6 
chr14:31073788-31073806 6 
chr14:31074078-31074111 6 
chr14:31079808-31079846 5.5 
chr14:31080851-31080874 5.78261 
chr14:31082878-31082913 5.6 
chr14:31083196-31083261 5.18462 
chr14:31086603-31086623 5.95 
chr14:31090510-31090523 6 
chr14:31090692-31090711 5.94737 
chr14:31091546-31091577 5.64516 
chr14:31093318-31093337 5.73684 
chr14:31094286-31094306 5.9 
chr14:31094805-31094945 5.55714 
chr14:31095348-31095400 5.30769 
chr14:31095773-31095805 5.40625 
chr14:31096951-31096968 6 
chr14:31097009-31097028 5.78947 
chr14:31097062-31097081 5.73684 
chr14:31098783-31098797 6 
chr14:31100558-31100592 5.73529 
chr14:31101252-31101272 6 
chr14:31103448-31103484 5.52778 
chr14:31113042-31113078 5.52778 
chr14:31115218-31115246 5.78571 
chr14:31116798-31116819 5.61905 
chr14:31118561-31118585 5.41667 
chr14:31124887-31124918 5.3871 
chr14:31127575-31127611 5.97222 
chr14:31128379-31128391 6 
chr14:31128457-31128485 5.32143 
chr14:31135082-31135118 5.16667 
chr14:31138717-31138762 5.77778 
chr14:31140527-31140554 5.37037 
chr14:31141220-31141240 5.75 
chr14:31142723-31142750 5.25926 
chr14:31143685-31143700 5.86667 
chr14:31145325-31145352 5.62963 
chr14:31146357-31146382 5.52 
chr14:31147033-31147059 6 
chr14:31148216-31148228 6 
chr14:31148889-31148911 5.5 
chr14:31149191-31149210 5.68421 
chr14:31149967-31149988 5.66667 
chr14:31153934-31153958 5.66667 
chr14:31154009-31154023 6 
chr14:31160103-31160135 5.21875 
chr14:31161138-31161170 6 
chr14:31165076-31165095 5.89474 
chr14:31169879-31169902 5.82609 
chr14:31173116-31173164 6 
chr14:31175480-31175510 5.56667 
chr14:31178500-31178521 6 
chr14:31179538-31179561 6 
chr14:31180906-31180943 5.43243 
chr14:31181801-31181831 5.13333 
chr14:31184094-31184112 6 
chr14:31187089-31187109 5.75 
chr14:31190622-31190634 6 
chr14:31192598-31192615 6 
chr14:31193278-31193297 6 
chr14:31193451-31193473 6 
chr14:31198044-31198057 6 
chr14:31202004-31202036 5.28125 
chr14:31206654-31206671 5.94118 
chr14:31207285-31207320 5.42857 
chr14:31208283-31208336 5.88679 
chr14:31208615-31208640 6 
chr14:31208768-31208787 5.63158 
chr14:31210606-31210632 5.61538 
chr14:31213307-31213325 5.77778 
chr14:31213679-31213691 6 
chr14:31213866-31213885 6 
chr14:31215251-31215282 5.64516 
chr14:31215565-31215584 5.89474 
chr14:31219025-31219039 6 
chr14:31219593-31219613 5.75 
chr14:31219769-31219793 5.95833 
chr14:31223320-31223348 5.92857 
chr14:31223365-31223401 5.33333 
chr14:31225307-31225327 5.85 
chr14:31227982-31228031 5.83673 
chr14:31228192-31228215 5.65217 
chr14:31229715-31229768 5.88679 
chr14:31231604-31231638 5.97059 
chr14:31232155-31232180 5.84 
chr14:31234887-31234905 6 
chr14:31235060-31235093 5.87879 
chr14:31237351-31237384 6 
chr14:31238016-31238040 5.41667 
chr14:31239406-31239433 5.62963 
chr14:31245882-31245920 5.47368 
chr14:31246525-31246540 6 
chr14:31246972-31247000 5.32143 
chr14:31250991-31251010 5.68421 
chr14:31251322-31251381 5.9322 
chr14:31256253-31256275 6 
chr14:31259176-31259194 5.88889 
chr14:31261079-31261114 5.94286 
chr14:31263000-31263028 6 
chr14:31267232-31267249 5.76471 
chr14:31272283-31272325 6 
chr14:31273271-31273310 5.17949 
chr14:31277000-31277026 5.38462 
chr14:31277567-31277609 5.30952 
chr14:31280214-31280258 5.43182 
chr14:31280288-31280312 5.70833 
chr14:31280698-31280753 5.34545 
chr14:31281530-31281570 5.35 
chr14:31281924-31281958 5.32353 
chr14:31282365-31282383 6 
chr14:31283035-31283073 5.31579 
chr14:31285626-31285648 6 
chr14:31285684-31285699 6 
chr14:31287908-31287942 5.26471 
chr14:31288386-31288435 5.67347 
chr14:31288450-31288488 5.63158 
chr14:31290440-31290456 5.875 
chr14:31291065-31291086 5.52381 
chr14:31295706-31295739 5.57576 
chr14:31296190-31296222 5.6875 
chr14:31297144-31297172 5.96429 
chr14:31298034-31298077 5.90698 
chr14:31298458-31298480 5.95455 
chr14:31298770-31298797 5.81481 
chr14:31301315-31301336 5.7619 
chr14:31302341-31302389 5.41667 
chr14:31305173-31305190 6 
chr14:31305760-31305808 5.91667 
chr14:31306400-31306432 6 
chr14:31307268-31307298 5.7 
chr14:31308301-31308324 5.47826 
chr14:31308839-31308858 6 
chr14:31309593-31309620 5.2963 
chr14:31310588-31310624 5.80556 
chr14:31312533-31312577 5.81818 
chr14:31313040-31313085 5.57778 
chr14:31316532-31316564 5.59375 
chr14:31317142-31317171 5.34483 
chr14:31321052-31321079 5.40741 
chr14:31321171-31321216 5.37778 
chr14:31321702-31321715 6 
chr14:31324241-31324255 6 
chr14:31325585-31325614 5.86207 
chr14:31325917-31325941 6 
chr14:31328082-31328096 6 
chr14:31332018-31332047 5.82759 
chr14:31332534-31332550 5.9375 
chr14:31333709-31333736 5.37037 
chr14:31334776-31334803 5.85185 
chr14:31337254-31337267 6 
chr14:31338407-31338429 5.63636 
chr14:31338580-31338600 5.75 
chr14:31339140-31339168 5.21429 
chr14:31341110-31341135 5.56 
chr14:31341428-31341465 5.59459 
chr14:31347860-31347874 6 
chr14:31349014-31349055 5.7561 
chr14:31350418-31350439 5.71429 
chr14:31351170-31351210 5.875 
chr14:31351326-31351348 6 
chr14:31356605-31356621 6 
chr14:31360245-31360262 5.94118 
chr14:31362341-31362374 5.90909 
chr14:31364088-31364112 5.875 
chr14:31364259-31364306 5.80851 
chr14:31365717-31365809 5.52174 
chr14:31366849-31366876 5.2963 
chr14:31367181-31367210 5.37931 
chr14:31369565-31369591 5.46154 
chr14:31369634-31369669 5.62857 
chr14:31369811-31369834 5.86957 
chr14:31370483-31370512 5.48276 
chr14:31370910-31370934 5.83333 
chr14:31371377-31371409 6 
chr14:31372251-31372265 6 
chr14:31372458-31372481 5.47826 
chr14:31374167-31374180 5.92308 
chr14:31376799-31376812 5.92308 
chr14:31378268-31378297 5.65517 
chr14:31378687-31378701 6 
chr14:31380500-31380517 5.94118 
chr14:31382228-31382259 5.35484 
chr14:31383556-31383571 6 
chr14:31385479-31385500 5.61905 
chr14:31386497-31386525 5.64286 
chr14:31386866-31386901 5.17143 
chr14:31387717-31387735 5.77778 
chr14:31388508-31388557 5.2449 
chr14:31388568-31388583 6 
chr14:31390276-31390308 6 
chr14:31391060-31391087 5.66667 
chr14:31393417-31393457 5.925 
chr14:31393493-31393508 6 
chr14:31394500-31394522 5.63636 
chr14:31395722-31395803 5.58025 
chr14:31395814-31395853 5.51282 
chr14:31397136-31397158 5.95455 
chr14:31399160-31399180 6 
chr14:31402486-31402506 6 
chr14:31403532-31403556 5.875 
chr14:31403908-31403956 5.625 
chr14:31408770-31408795 5.68 
chr14:31413644-31413837 5.5544 
chr14:31414812-31414830 5.94444 
chr14:31416185-31416198 6 
chr14:31416237-31416268 5.48387 
chr14:31416806-31416833 5.7037 
chr14:31425773-31425789 5.875 
chr14:31426658-31426690 5.78125 
chr14:31427515-31427540 5.72 
chr14:31427756-31427768 6 
chr14:31428533-31428563 5.8 
chr14:31430074-31430115 5.73171 
chr14:31433429-31433451 5.72727 
chr14:31434126-31434181 5.43636 
chr14:31434974-31435000 5.73077 
chr14:31436428-31436599 5.47368 
chr14:31437492-31437512 5.9 
chr14:31437590-31437603 6 
chr14:31441843-31441862 5.73684 
chr14:31442539-31442626 5.42529 
chr14:31444010-31444030 5.7 
chr14:31444748-31444816 5.77941 
chr14:31445042-31445060 6 
chr14:31446638-31446676 5.36842 
chr14:31447000-31447018 6 
chr14:31448239-31448261 6 
chr14:31448795-31448818 5.95652 
chr14:31449594-31449625 5.74194 
chr14:31450782-31450808 6 
chr14:31451304-31451319 6 
chr14:31452166-31452199 5.21212 
chr14:31452751-31452766 5.86667 
chr14:31453472-31453493 6 
chr14:31455262-31455300 5.39474 
chr14:31456712-31456744 5.8125 
chr14:31458664-31458678 6 
chr14:31460898-31460950 5.42308 
chr14:31461132-31461164 5.46875 
chr14:31461284-31461308 5.75 
chr14:31461610-31461641 5.74194 
chr14:31461771-31461792 6 
chr14:31463754-31463827 5.45205 
chr14:31464527-31464547 5.65 
chr14:31471372-31471389 6 
chr14:31471676-31471694 6 
chr14:31472467-31472500 5.72727 
chr14:31473000-31473023 5.91304 
chr14:31473980-31474000 5.6 
chr14:31474552-31474564 6 
chr14:31475324-31475361 5.7027 
chr14:31475900-31475919 5.63158 
chr14:31477396-31477425 5.75862 
chr14:31478875-31478900 5.32 
chr14:31479312-31479338 5.61538 
chr14:31480848-31480861 5.92308 
chr14:31480970-31481003 6 
chr14:31483069-31483125 6 
chr14:31484019-31484031 6 
chr14:31485735-31485759 5.66667 
chr14:31487289-31487325 5.36111 
chr14:31488517-31488542 5.56 
chr14:31489087-31489108 5.95238 
chr14:31490639-31490692 5.67925 
chr14:31493193-31493206 6 
chr14:31495305-31495330 5.36 
chr14:31497373-31497396 5.69565 
chr14:31497788-31497820 5.9375 
chr14:31498090-31498110 5.8 
chr14:31499169-31499199 5.63333 
chr14:31501277-31501301 5.83333 
chr14:31501845-31501864 5.73684 
chr14:31503815-31503840 6 
chr14:31504399-31504414 6 
chr14:31504918-31504948 6 
chr14:31505382-31505408 5.42308 
chr14:31506018-31506039 6 
chr14:31506351-31506401 5.36 
chr14:31508197-31508230 5.39394 
chr14:31508384-31508404 5.65 
chr14:31508778-31508791 6 
chr14:31508869-31508902 5.90909 
chr14:31509354-31509367 6 
chr14:31510341-31510369 5.71429 
chr14:31511046-31511058 6 
chr14:31511397-31511423 5.26923 
chr14:31512424-31512442 5.88889 
chr14:31514621-31514648 5.55556 
chr14:31515170-31515184 6 
chr14:31516051-31516072 5.7619 
chr14:31516591-31516606 6 
chr14:31517299-31517311 6 
chr14:31517468-31517481 5.92308 
chr14:31518619-31518710 5.86813 
chr14:31518840-31518874 5.44118 
chr14:31520714-31520733 6 
chr14:31520866-31520879 6 
chr14:31521934-31521948 6 
chr14:31522140-31522158 6 
chr14:31522787-31522819 5.875 
chr14:31523275-31523294 5.63158 
chr14:31523894-31523922 5.64286 
chr14:31524073-31524097 6 
chr14:31524307-31524338 5.74194 
chr14:31525021-31525063 5.88095 
chr14:31525553-31525576 5.78261 
chr14:31526814-31526842 5.96429 
chr14:31527288-31527312 5.41667 
chr14:31527723-31527777 5.88889 
chr14:31529130-31529284 5.83117 
chr14:31531299-31531314 6 
chr14:31532639-31532662 5.65217 
chr14:31533453-31533471 5.88889 
chr14:31534841-31534879 5.78947 
chr14:31535224-31535245 5.52381 
chr14:31536461-31536486 5.44 
chr14:31539459-31539478 6 
chr14:31541095-31541138 5.65116 
chr14:31542765-31542821 5.625 
chr14:31543530-31543568 6 
chr14:31543878-31543892 6 
chr14:31544083-31544099 6 
chr14:31546134-31546149 6 
chr14:31546835-31546864 5.62069 
chr14:31546929-31546955 6 
chr14:31548647-31548674 5.92593 
chr14:31550854-31550959 5.26667 
chr14:31551203-31551231 5.35714 
chr14:31552699-31552723 5.95833 
chr14:31554977-31555000 5.52174 
chr14:31555616-31555638 6 
chr14:31558013-31558036 6 
chr14:31558369-31558382 6 
chr14:31559174-31559205 5.80645 
chr14:31560121-31560142 5.61905 
chr14:31563004-31563032 5.89286 
chr14:31563382-31563399 5.82353 
chr14:31564398-31564421 5.78261 
chr14:31565295-31565312 6 
chr14:31566473-31566500 5.74074 
chr14:31568807-31568822 6 
chr14:31571632-31571647 6 
chr14:31572334-31572361 5.33333 
chr14:31572712-31572738 5.53846 
chr14:31574168-31574193 5.32 
chr14:31574205-31574220 6 
chr14:31577867-31577889 5.86364 
chr14:31580445-31580471 5.76923 
chr14:31581185-31581218 5.9697 
chr14:31581787-31581828 5.68293 
chr14:31582397-31582430 5.66667 
chr14:31584924-31584942 5.88889 
chr14:31585833-31585849 5.875 
chr14:31586698-31586716 5.77778 
chr14:31588104-31588127 6 
chr14:31590251-31590286 5.25714 
chr14:31591459-31591487 5.71429 
chr14:31591570-31591606 5.58333 
chr14:31592153-31592178 5.36 
chr14:31594013-31594026 6 
chr14:31594379-31594392 6 
chr14:31596539-31596569 5.43333 
chr14:31601643-31601698 5.63636 
chr14:31603724-31603769 6 
chr14:31605221-31605255 5.97059 
chr14:31606021-31606040 5.94737 
chr14:31606327-31606347 6 
chr14:31606946-31606967 6 
chr14:31608247-31608260 6 
chr14:31611639-31611652 6 
chr14:31612097-31612126 5.41379 
chr14:31612261-31612275 6 
chr14:31614868-31614904 5.5 
chr14:31616519-31616548 6 
chr14:31617334-31617356 5.54545 
chr14:31618649-31618663 6 
chr14:31620301-31620328 5.85185 
chr14:31620453-31620492 5.51282 
chr14:31620596-31620611 6 
chr14:31621906-31621945 5.20513 
chr14:31622265-31622291 5.96154 
chr14:31622939-31622974 5.6 
chr14:31623018-31623033 5.86667 
chr14:31625711-31625750 5.69231 
chr14:31625992-31626005 6 
chr14:31626203-31626235 5.59375 
chr14:31626618-31626648 5.46667 
chr14:31627449-31627473 5.79167 
chr14:31627625-31627642 5.94118 
chr14:31628149-31628170 5.90476 
chr14:31628515-31628558 5.76744 
chr14:31630776-31630833 5.78947 
chr14:31631076-31631100 6 
chr14:31632266-31632320 5.81481 
chr14:31635000-31635033 5.21212 
chr14:31638249-31638267 5.72222 
chr14:31639464-31639483 5.68421 
chr14:31643750-31643773 5.86957 
chr14:31645070-31645091 5.85714 
chr14:31645163-31645190 5.37037 
chr14:31645817-31645846 5.68966 
chr14:31646142-31646161 5.94737 
chr14:31646716-31646736 6 
chr14:31647093-31647120 5.77778 
chr14:31647510-31647534 5.375 
chr14:31648013-31648026 6 
chr14:31648624-31648678 5.68519 
chr14:31649584-31649606 5.54545 
chr14:31650825-31650851 5.88462 
chr14:31651099-31651116 5.76471 
chr14:31653958-31653982 5.75 
chr14:31654548-31654570 5.54545 
chr14:31655894-31655910 6 
chr14:31656233-31656255 6 
chr14:31656562-31656590 5.67857 
chr14:31656955-31656977 5.5 
chr14:31657295-31657354 5.9322 
chr14:31660751-31660764 6 
chr14:31660888-31660900 6 
chr14:31661215-31661246 5.6129 
chr14:31661304-31661330 5.5 
chr14:31661541-31661565 5.91667 
chr14:31663137-31663149 6 
chr14:31665964-31665981 5.76471 
chr14:31668239-31668253 6 
chr14:31668588-31668612 5.625 
chr14:31668920-31668940 6 
chr14:31669695-31669712 6 
chr14:31670700-31670727 5.59259 
chr14:31671405-31671425 6 
chr14:31673824-31673854 5.7 
chr14:31675817-31675844 5.48148 
chr14:31675956-31675969 5.92308 
chr14:31676402-31676431 5.31034 
chr14:31678132-31678149 5.76471 
chr14:31679104-31679117 5.92308 
chr14:31679216-31679242 5.69231 
chr14:31680661-31680692 5.70968 
chr14:31681457-31681500 5.67442 
chr14:31681888-31681902 6 
chr14:31682673-31682752 5.65823 
chr14:31682768-31682794 5.53846 
chr14:31683254-31683269 6 
chr14:31683559-31683596 5.7027 
chr14:31683771-31683798 5.77778 
chr14:31683873-31683890 5.76471 
chr14:31684174-31684189 6 
chr14:31685374-31685395 5.95238 
chr14:31685686-31685706 5.75 
chr14:31687359-31687379 5.8 
chr14:31687519-31687576 5.92982 
chr14:31689930-31689961 5.35484 
chr14:31692407-31692435 5.39286 
chr14:31692457-31692477 5.85 
chr14:31693647-31693659 6 
chr14:31694395-31694408 6 
chr14:31694667-31694680 5.92308 
chr14:31695009-31695068 5.54237 
chr14:31696406-31696423 5.94118 
chr14:31696767-31696781 6 
chr14:31696935-31696974 5.94872 
chr14:31697521-31697533 6 
chr14:31698500-31698524 6 
chr14:31700442-31700486 5.88636 
chr14:31700801-31700835 5.41176 
chr14:31701624-31701658 5.47059 
chr14:31701976-31702030 5.7963 
chr14:31703962-31703982 5.65 
chr14:31704737-31704771 5.91176 
chr14:31706216-31706317 5.69307 
chr14:31707863-31707897 5.70588 
chr14:31708510-31708534 5.91667 
chr14:31709774-31709793 5.84211 
chr14:31712045-31712086 5.53659 
chr14:31712650-31712667 5.76471 
chr14:31714652-31714670 6 
chr14:31715425-31715449 5.625 
chr14:31721048-31721071 5.56522 
chr14:31722011-31722033 6 
chr14:31722900-31722922 5.90909 
chr14:31723229-31723248 6 
chr14:31723828-31723844 6 
chr14:31724708-31724733 5.76 
chr14:31724834-31724850 6 
chr14:31725315-31725343 5.85714 
chr14:31727695-31727721 5.42308 
chr14:31728239-31728266 5.74074 
chr14:31729852-31729898 5.73913 
chr14:31730896-31730918 6 
chr14:31732312-31732327 6 
chr14:31734006-31734030 5.95833 
chr14:31734183-31734202 6 
chr14:31734822-31734837 6 
chr14:31736078-31736099 5.80952 
chr14:31736576-31736589 5.92308 
chr14:31736749-31736765 6 
chr14:31737209-31737228 5.78947 
chr14:31738495-31738510 5.93333 
chr14:31741449-31741464 6 
chr14:31743128-31743157 6 
chr14:31743975-31743993 5.77778 
chr14:31744147-31744171 5.54167 
chr14:31744598-31744615 6 
chr14:31745353-31745382 5.72414 
chr14:31745853-31745993 5.9 
chr14:31747211-31747301 5.82222 
chr14:31747722-31747737 6 
chr14:31749111-31749123 6 
chr14:31751457-31751471 6 
chr14:31753375-31753407 5.34375 
chr14:31753521-31753546 5.52 
chr14:31754773-31754789 6 
chr14:31755746-31755769 5.65217 
chr14:31758580-31758594 6 
chr14:31758883-31758904 5.66667 
chr14:31759571-31759588 6 
chr14:31761789-31761802 6 
chr14:31762307-31762346 5.53846 
chr14:31763941-31763976 5.71429 
chr14:31764763-31764782 6 
chr14:31766495-31766518 6 
chr14:31766689-31766710 6 
chr14:31768928-31768944 5.8125 
chr14:31769483-31769506 6 
chr14:31770428-31770472 5.36364 
chr14:31770798-31770811 5.92308 
chr14:31771014-31771036 6 
chr14:31772144-31772165 6 
chr14:31772315-31772340 5.44 
chr14:31772637-31772669 6 
chr14:31773414-31773430 5.875 
chr14:31775691-31775710 6 
chr14:31777712-31777727 6 
chr14:31778079-31778096 5.76471 
chr14:31778922-31778942 5.6 
chr14:31779845-31779886 5.70732 
chr14:31780224-31780290 5.83333 
chr14:31782100-31782121 5.7619 
chr14:31783146-31783166 5.95 
chr14:31783452-31783476 5.79167 
chr14:31785495-31785515 5.9 
chr14:31786500-31786523 6 
chr14:31787062-31787118 5.5 
chr14:31788345-31788370 5.52 
chr14:31789306-31789325 6 
chr14:31790274-31790335 5.42623 
chr14:31792023-31792037 6 
chr14:31792673-31792701 5.64286 
chr14:31793889-31793901 6 
chr14:31794690-31794727 6 
chr14:31796492-31796512 6 
chr14:31800146-31800160 6 
chr14:31801396-31801430 5.38235 
chr14:31803071-31803090 5.68421 
chr14:31803243-31803259 6 
chr14:31804151-31804176 5.92 
chr14:31805406-31805465 5.9322 
chr14:31806363-31806386 5.69565 
chr14:31808324-31808376 5.84615 
chr14:31808655-31808675 6 
chr14:31808783-31808803 5.9 
chr14:31811591-31811603 6 
chr14:31812294-31812306 6 
chr14:31813474-31813496 6 
chr14:31815100-31815131 5.67742 
chr14:31816402-31816428 5.65385 
chr14:31817121-31817133 6 
chr14:31819966-31819997 6 
chr14:31820700-31820722 5.90909 
chr14:31822162-31822205 5.72093 
chr14:31823924-31823946 5.77273 
chr14:31824617-31824632 6 
chr14:31828493-31828526 6 
chr14:31828935-31828954 6 
chr14:31831147-31831188 6 
chr14:31831610-31831636 5.26923 
chr14:31831812-31831832 6 
chr14:31834063-31834093 5.43333 
chr14:31835479-31835491 6 
chr14:31835829-31835850 5.57143 
chr14:31836602-31836615 6 
chr14:31836775-31836799 6 
chr14:31837901-31837941 6 
chr14:31838407-31838452 5.91111 
chr14:31838814-31838837 6 
chr14:31840298-31840324 6 
chr14:31841402-31841414 6 
chr14:31842032-31842045 5.92308 
chr14:31842070-31842129 5.69492 
chr14:31843507-31843523 6 
chr14:31846331-31846349 6 
chr14:31847063-31847094 5.22581 
chr14:31847992-31848016 5.875 
chr14:31848131-31848160 5.96552 
chr14:31850764-31850782 6 
chr14:31852500-31852537 5.18919 
chr14:31854636-31854662 5.92308 
chr14:31858299-31858331 5.25 
chr14:31860246-31860285 5.28205 
chr14:31860678-31860710 5.28125 
chr14:31864564-31864591 5.33333 
chr14:31866538-31866562 5.54167 
chr14:31866864-31866877 6 
chr14:31870033-31870058 5.76 
chr14:31874265-31874279 6 
chr14:31876183-31876197 6 
chr14:31876780-31876838 5.84483 
chr14:31882591-31882603 6 
chr14:31884032-31884061 5.93103 
chr14:31884374-31884407 5.54545 
chr14:31885323-31885337 5.92857 
chr14:31886252-31886294 5.7381 
chr14:31886602-31886636 5.79412 
chr14:31887417-31887437 5.9 
chr14:31891000-31891038 5.78947 
chr14:31891306-31891338 6 
chr14:31891399-31891432 5.63636 
chr14:31891592-31891613 6 
chr14:31891741-31891764 5.82609 
chr14:31892989-31893039 5.46 
chr14:31893089-31893139 5.72 
chr14:31893654-31893692 5.63158 
chr14:31894823-31894835 6 
chr14:31897005-31897019 6 
chr14:31898375-31898398 5.6087 
chr14:31898685-31898709 5.95833 
chr14:31898865-31898879 6 
chr14:31899500-31899537 5.56757 
chr14:31900505-31900538 5.60606 
chr14:31900692-31900713 5.66667 
chr14:31901872-31901890 6 
chr14:31903090-31903122 5.125 
chr14:31903251-31903270 5.78947 
chr14:31905450-31905510 5.58333 
chr14:31905923-31905937 6 
chr14:31907373-31907441 5.83824 
chr14:31908025-31908072 5.2766 
chr14:31910665-31910691 5.57692 
chr14:31910728-31910746 5.83333 
chr14:31911438-31911455 5.88235 
chr14:31916332-31916370 5.63158 
chr14:31917024-31917047 6 
chr14:31918074-31918112 5.73684 
chr14:31920353-31920366 6 
chr14:31920652-31920682 5.63333 
chr14:31921604-31921621 6 
chr14:31922144-31922156 6 
chr14:31923066-31923088 5.77273 
chr14:31924756-31924770 6 
chr14:31924780-31924799 5.78947 
chr14:31925140-31925169 5.55172 
chr14:31925593-31925655 5.70968 
chr14:31929294-31929338 5.75 
chr14:31930870-31930966 5.86458 
chr14:31931559-31931581 5.81818 
chr14:31933673-31933716 5.90698 
chr14:31933745-31933774 5.7931 
chr14:31935000-31935041 5.70732 
chr14:31935318-31935345 5.37037 
chr14:31936691-31936738 5.7234 
chr14:31937574-31937586 6 
chr14:31937953-31937974 5.7619 
chr14:31941945-31941978 5.9697 
chr14:31943000-31943034 5.85294 
chr14:31944239-31944260 5.90476 
chr14:31945424-31945669 5.72653 
chr14:31946997-31947012 5.86667 
chr14:31947965-31947983 6 
chr14:31949687-31949711 5.5 
chr14:31950312-31950329 6 
chr14:31950854-31950874 5.65 
chr14:31951765-31951791 5.96154 
chr14:31951943-31951969 6 
chr14:31953652-31953669 5.82353 
chr14:31954843-31954856 6 
chr14:31956124-31956176 5.21154 
chr14:31956204-31956233 5.72414 
chr14:31956638-31956663 6 
chr14:31957687-31957701 6 
chr14:31958261-31958292 5.22581 
chr14:31959830-31959858 5.60714 
chr14:31961190-31961202 6 
chr14:31961342-31961369 6 
chr14:31972409-31972447 5.63158 
chr14:31973773-31973788 6 
chr14:31975845-31975869 5.375 
chr14:31976271-31976315 5.20455 
chr14:31976707-31976730 6 
chr14:31977071-31977097 5.42308 
chr14:31977297-31977320 6 
chr14:31977971-31977991 6 
chr14:31978814-31978839 5.6 
chr14:31980489-31980556 6 
chr14:31981561-31981586 5.88 
chr14:31982774-31982812 5.78947 
chr14:31982949-31982977 6 
chr14:31984138-31984164 5.5 
chr14:31984583-31984619 5.5 
chr14:31985257-31985318 5.96721 
chr14:31985527-31985567 5.4 
chr14:31989375-31989478 5.3301 
chr14:31990812-31990829 5.88235 
chr14:31991277-31991317 5.825 
chr14:31995829-31995852 5.69565 
chr14:31997227-31997249 5.54545 
chr14:31998000-31998041 5.87805 
chr14:31999338-31999362 5.58333 
chr14:32000332-32000349 6 
chr14:32002807-32002850 5.81395 
chr14:32003429-32003442 6 
chr14:32005197-32005244 5.42553 
chr14:32008685-32008714 5.51724 
chr14:32009490-32009514 6 
chr14:32009891-32009913 6 
chr14:32010194-32010217 5.43478 
chr14:32012938-32012972 5.47059 
chr14:32014683-32014701 5.77778 
chr14:32016244-32016269 5.52 
chr14:32016528-32016556 5.39286 
chr14:32017249-32017271 5.59091 
chr14:32019108-32019223 5.68696 
chr14:32020931-32020965 5.94118 
chr14:32025807-32025821 6 
chr14:32026923-32026944 6 
chr14:32028668-32028742 5.68919 
chr14:32029486-32029518 5.75 
chr14:32029528-32029564 5.72222 
chr14:32031798-32031823 5.8 
chr14:32033711-32033735 6 
chr14:32034000-32034024 5.625 
chr14:32034097-32034151 5.62963 
chr14:32035647-32035670 5.47826 
chr14:32038391-32038419 6 
chr14:32039070-32039100 5.33333 
chr14:32039238-32039261 5.56522 
chr14:32043198-32043227 5.72414 
chr14:32043785-32043806 5.90476 
chr14:32046606-32046631 5.68 
chr14:32050408-32050422 6 
chr14:32051427-32051468 5.31707 
chr14:32051592-32051605 6 
chr14:32058119-32058131 6 
chr14:32059508-32059531 5.43478 
chr14:32062253-32062297 5.45455 
chr14:32062719-32062738 6 
chr14:32065111-32065125 6 
chr14:32066292-32066322 5.8 
chr14:32067709-32067735 5.34615 
chr14:32068453-32068486 5.69697 
chr14:32069121-32069140 5.68421 
chr14:32071590-32071616 5.65385 
chr14:32071707-32071735 5.53571 
chr14:32072504-32072543 6 
chr14:32073385-32073397 6 
chr14:32074899-32075316 5.59712 
chr14:32076587-32076607 5.7 
chr14:32077757-32077787 5.33333 
chr14:32079811-32079839 5.82143 
chr14:32081865-32081897 5.90625 
chr14:32083099-32083121 5.81818 
chr14:32083666-32083698 5.8125 
chr14:32093765-32093783 6 
chr14:32094670-32094693 5.78261 
chr14:32095357-32095389 5.75 
chr14:32096971-32096984 6 
chr14:32100675-32100707 5.8125 
chr14:32103279-32103305 5.69231 
chr14:32103438-32103453 5.86667 
chr14:32109642-32109673 5.74194 
chr14:32109820-32109833 6 
chr14:32110141-32110172 5.93548 
chr14:32113577-32113602 5.32 
chr14:32114260-32114284 5.91667 
chr14:32115374-32115405 5.35484 
chr14:32116281-32116302 5.71429 
chr14:32119484-32119508 5.91667 
chr14:32121104-32121128 6 
chr14:32123606-32123627 5.7619 
chr14:32127078-32127098 6 
chr14:32131456-32131524 5.55882 
chr14:32135434-32135483 5.83673 
chr14:32139000-32139023 5.69565 
chr14:32141479-32141508 6 
chr14:32142368-32142390 5.68182 
chr14:32142462-32142489 5.33333 
chr14:32145952-32145990 6 
chr14:32146218-32146250 5.28125 
chr14:32150211-32150240 5.31034 
chr14:32152224-32152236 6 
chr14:32152558-32152576 6 
chr14:32157785-32157814 6 
chr14:32157851-32157874 5.78261 
chr14:32163006-32163024 6 
chr14:32163048-32163074 5.96154 
chr14:32163709-32163736 5.85185 
chr14:32170594-32170606 6 
chr14:32174648-32174678 5.8 
chr14:32176599-32176679 5.3125 
chr14:32185168-32185228 5.28333 
chr14:32189915-32189934 5.68421 
chr14:32190446-32190460 5.92857 
chr14:32191371-32191392 5.7619 
chr14:32194905-32194929 5.70833 
chr14:32196673-32196697 5.45833 
chr14:32196746-32196779 5.30303 
chr14:32196966-32196996 6 
chr14:32197509-32197527 5.88889 
chr14:32199669-32199682 6 
chr14:32201815-32201830 6 
chr14:32202377-32202410 5.81818 
chr14:32202762-32202790 5.64286 
chr14:32203652-32203670 5.77778 
chr14:32208195-32208230 5.51429 
chr14:32208385-32208465 5.8125 
chr14:32211443-32211481 6 
chr14:32211975-32211987 6 
chr14:32213823-32213840 6 
chr14:32214239-32214270 5.77419 
chr14:32216278-32216294 6 
chr14:32217818-32217831 6 
chr14:32218369-32218388 5.73684 
chr14:32219374-32219393 5.84211 
chr14:32219545-32219592 5.93617 
chr14:32223797-32223815 5.94444 
chr14:32223892-32223916 5.66667 
chr14:32224044-32224064 5.65 
chr14:32228275-32228295 6 
chr14:32228399-32228428 5.37931 
chr14:32229294-32229320 5.84615 
chr14:32229332-32229383 5.92157 
chr14:32230021-32230057 5.63889 
chr14:32236889-32236919 5.6 
chr14:32237078-32237105 5.22222 
chr14:32241295-32241324 5.31034 
chr14:32243526-32243561 5.48571 
chr14:32244627-32244660 5.78788 
chr14:32247517-32247544 5.59259 
chr14:32248544-32248566 5.90909 
chr14:32249757-32249810 5.15094 
chr14:32251598-32251617 5.73684 
chr14:32251993-32252011 6 
chr14:32252721-32252734 6 
chr14:32253553-32253568 5.93333 
chr14:32254856-32254874 5.77778 
chr14:32255370-32255382 6 
chr14:32257411-32257458 5.76596 
chr14:32258537-32258560 5.91304 
chr14:32259103-32259132 5.51724 
chr14:32260054-32260072 6 
chr14:32263034-32263060 6 
chr14:32267509-32267532 5.56522 
chr14:32267997-32268018 6 
chr14:32268413-32268446 5.27273 
chr14:32271472-32271497 5.88 
chr14:32273101-32273143 5.33333 
chr14:32275784-32275819 5.51429 
chr14:32280511-32280537 5.38462 
chr14:32281158-32281190 5.9375 
chr14:32282020-32282066 5.54348 
chr14:32282189-32282203 6 
chr14:32282644-32282754 5.74545 
chr14:32287752-32287765 5.92308 
chr14:32289345-32289368 6 
chr14:32290331-32290350 6 
chr14:32291535-32291559 5.66667 
chr14:32291674-32291709 5.42857 
chr14:32294654-32294727 5.56164 
chr14:32294787-32295072 5.48772 
chr14:32295316-32295333 5.94118 
chr14:32300242-32300264 5.90909 
chr14:32300637-32300733 5.61458 
chr14:32303384-32303400 6 
chr14:32307485-32307508 5.82609 
chr14:32308775-32308800 5.44 
chr14:32309781-32309805 5.83333 
chr14:32311123-32311149 6 
chr14:32314869-32314888 5.68421 
chr14:32316158-32316180 6 
chr14:32320435-32320456 5.95238 
chr14:32321874-32321891 6 
chr14:32322271-32322321 5.98 
chr14:32329508-32329533 6 
chr14:32333640-32333658 6 
chr14:32335798-32335822 5.41667 
chr14:32338694-32338731 5.91892 
chr14:32339434-32339457 5.52174 
chr14:32349226-32349247 5.80952 
chr14:32351534-32351586 5.51923 
chr14:32354686-32354715 5.62069 
chr14:32357315-32357721 5.78079 
chr14:32358146-32358223 5.67532 
chr14:32359569-32359630 5.85246 
chr14:32360149-32360176 6 
chr14:32360602-32360656 5.31481 
chr14:32363274-32363296 5.90909 
chr14:32369243-32369259 6 
chr14:32376312-32376342 5.76667 
chr14:32376951-32376986 5.94286 
chr14:32377128-32377159 5.87097 
chr14:32380621-32380645 5.70833 
chr14:32383850-32383873 5.91304 
chr14:32385426-32385483 5.5614 
chr14:32385676-32385693 5.88235 
chr14:32386609-32386628 5.94737 
chr14:32387899-32387918 5.63158 
chr14:32388046-32388088 5.7381 
chr14:32393006-32393028 6 
chr14:32396205-32396224 5.63158 
chr14:32398179-32398218 5.89744 
chr14:32400414-32400432 6 
chr14:32400719-32400932 5.92019 
chr14:32401370-32401397 5.51852 
chr14:32401834-32401858 5.375 
chr14:32402439-32402460 6 
chr14:32402891-32402949 5.75862 
chr14:32403791-32403819 5.67857 
chr14:32405258-32405278 5.8 
chr14:32406979-32407000 6 
chr14:32407574-32407595 6 
chr14:32408229-32408279 5.58 
chr14:32408715-32408746 5.16129 
chr14:32411799-32411815 5.875 
chr14:32422590-32422740 5.62 
chr14:32422881-32422910 5.41379 
chr14:32423776-32423794 5.83333 
chr14:32424500-32424537 5.51351 
chr14:32425488-32425505 6 
chr14:32426465-32426487 5.59091 
chr14:32427373-32427393 5.65 
chr14:32427834-32427866 6 
chr14:32428189-32428201 6 
chr14:32429054-32429072 5.88889 
chr14:32430435-32430447 6 
chr14:32435707-32435726 5.89474 
chr14:32436069-32436081 6 
chr14:32440711-32440735 5.625 
chr14:32440744-32440789 6 
chr14:32444302-32444335 5.54545 
chr14:32447301-32447335 5.55882 
chr14:32448503-32448529 5.96154 
chr14:32449019-32449055 5.77778 
chr14:32449929-32449950 5.90476 
chr14:32451842-32451865 5.6087 
chr14:32452860-32452875 6 
chr14:32454647-32454685 5.78947 
chr14:32456243-32456269 5.53846 
chr14:32457997-32458011 6 
chr14:32461014-32461033 6 
chr14:32462390-32462423 5.36364 
chr14:32463034-32463064 5.7 
chr14:32464942-32465032 5.82222 
chr14:32466462-32466478 6 
chr14:32467549-32467574 6 
chr14:32467615-32467644 5.58621 
chr14:32470742-32470767 5.84 
chr14:32471459-32471500 5.92683 
chr14:32477213-32477236 5.73913 
chr14:32477539-32477580 5.73171 
chr14:32477732-32477753 5.61905 
chr14:32477873-32478171 5.65436 
chr14:32480504-32480538 5.61765 
chr14:32483829-32483853 5.41667 
chr14:32486715-32486737 6 
chr14:32491146-32491348 5.79703 
chr14:32491405-32491459 5.92593 
chr14:32500758-32500800 6 
chr14:32500870-32500896 5.46154 
chr14:32501950-32501984 5.85294 
chr14:32502135-32502162 5.66667 
chr14:32504265-32504307 5.19048 
chr14:32505589-32505606 6 
chr14:32508104-32508119 6 
chr14:32508176-32508199 5.73913 
chr14:32508264-32508279 6 
chr14:32509133-32509156 5.69565 
chr14:32509426-32509447 5.66667 
chr14:32510336-32510369 5.24242 
chr14:32512403-32512436 5.45455 
chr14:32512528-32512544 6 
chr14:32515545-32515561 6 
chr14:32520058-32520072 6 
chr14:32521154-32521201 5.44681 
chr14:32521433-32521469 6 
chr14:32524821-32524851 5.76667 
chr14:32524957-32524971 5.92857 
chr14:32525072-32525084 6 
chr14:32525584-32525739 5.87097 
chr14:32526182-32526210 5.32143 
chr14:32526533-32526569 5.55556 
chr14:32529796-32529822 5.38462 
chr14:32531549-32531577 5.67857 
chr14:32532820-32532848 5.17857 
chr14:32533004-32533019 5.93333 
chr14:32533826-32533872 5.91304 
chr14:32534646-32534690 6 
chr14:32537095-32537117 5.77273 
chr14:32537647-32537708 5.96721 
chr14:32539716-32539741 5.68 
chr14:32539773-32539793 5.6 
chr14:32540387-32540407 5.95 
chr14:32545965-32545997 5.34375 
chr14:32546384-32546398 6 
chr14:32546441-32546470 5.24138 
chr14:32546533-32546551 5.88889 
chr14:32546599-32546624 5.32 
chr14:32547358-32547390 5.34375 
chr14:32550754-32550772 6 
chr14:32551746-32551764 5.83333 
chr14:32556674-32556703 5.48276 
chr14:32558333-32558366 5.27273 
chr14:32559219-32559250 5.29032 
chr14:32561866-32561898 5.21875 
chr14:32564603-32564631 5.96429 
chr14:32575327-32575340 6 
chr14:32581045-32581068 6 
chr14:32583942-32583970 5.60714 
chr14:32584869-32584890 6 
chr14:32585494-32585509 5.86667 
chr14:32585798-32585826 5.67857 
chr14:32590219-32590234 6 
chr14:32593455-32593481 5.53846 
chr14:32595092-32595127 5.42857 
chr14:32595427-32595448 5.90476 
chr14:32596204-32596216 6 
chr14:32596369-32596388 5.73684 
chr14:32599280-32599325 6 
chr14:32599415-32599430 6 
chr14:32599731-32599757 6 
chr14:32600458-32600470 6 
chr14:32600484-32600497 6 
chr14:32600757-32600802 5.91111 
chr14:32604137-32604156 5.63158 
chr14:32605275-32605300 5.4 
chr14:32607177-32607192 6 
chr14:32608286-32608329 5.39535 
chr14:32609097-32609131 5.41176 
chr14:32609261-32609285 5.75 
chr14:32609302-32609331 5.75862 
chr14:32611382-32611409 5.44444 
chr14:32612408-32612460 5.94231 
chr14:32613572-32613587 6 
chr14:32613673-32613700 6 
chr14:32617358-32617428 5.7 
chr14:32618979-32619000 5.71429 
chr14:32622247-32622267 5.75 
chr14:32622612-32622647 6 
chr14:32623093-32623161 5.60294 
chr14:32627008-32627040 5.5 
chr14:32632691-32632708 6 
chr14:32633375-32633398 6 
chr14:32634772-32634785 6 
chr14:32638031-32638066 5.97143 
chr14:32639374-32639400 5.46154 
chr14:32640139-32640181 5.38095 
chr14:32640312-32640354 5.64286 
chr14:32643058-32643094 5.25 
chr14:32643944-32643981 5.72973 
chr14:32649195-32649210 6 
chr14:32650684-32650730 5.91304 
chr14:32654912-32654947 5.88571 
chr14:32656121-32656153 6 
chr14:32656713-32656751 6 
chr14:32659306-32659351 5.66667 
chr14:32659941-32659955 6 
chr14:32663026-32663053 5.33333 
chr14:32663104-32663116 6 
chr14:32664413-32664442 5.93103 
chr14:32668817-32668997 5.42222 
chr14:32669000-32669132 5.55303 
chr14:32673575-32673610 5.37143 
chr14:32673891-32673908 5.76471 
chr14:32675837-32675862 5.36 
chr14:32680004-32680016 6 
chr14:32681055-32681094 5.5641 
chr14:32682021-32682038 6 
chr14:32682382-32682398 6 
chr14:32683513-32683550 5.89189 
chr14:32684054-32684089 5.82857 
chr14:32685551-32685594 5.48837 
chr14:32686132-32686167 5.4 
chr14:32687892-32687916 5.58333 
chr14:32689166-32689185 6 
chr14:32690515-32690538 6 
chr14:32692718-32692745 5.96296 
chr14:32697768-32697780 6 
chr14:32697935-32697949 6 
chr14:32698921-32698945 5.54167 
chr14:32701455-32701484 5.31034 
chr14:32703227-32703249 6 
chr14:32703788-32703813 5.52 
chr14:32714919-32714947 5.53571 
chr14:32715864-32715881 5.94118 
chr14:32716424-32716448 5.79167 
chr14:32718218-32718235 5.82353 
chr14:32722903-32722917 6 
chr14:32726180-32726224 5.68182 
chr14:32726523-32726549 5.92308 
chr14:32727151-32727167 5.9375 
chr14:32727221-32727243 5.63636 
chr14:32729628-32729661 5.78788 
chr14:32730103-32730147 5.86364 
chr14:32731902-32731917 6 
chr14:32733393-32733406 5.92308 
chr14:32734301-32734358 5.29825 
chr14:32736378-32736398 5.8 
chr14:32737113-32737130 5.94118 
chr14:32737500-32737530 5.43333 
chr14:32742835-32742861 5.80769 
chr14:32744217-32744241 5.45833 
chr14:32746063-32746078 6 
chr14:32746200-32746226 5.38462 
chr14:32748988-32749009 6 
chr14:32750321-32750355 5.85294 
chr14:32759775-32759790 6 
chr14:32761266-32761291 5.96 
chr14:32762018-32762066 5.97917 
chr14:32764778-32764802 5.45833 
chr14:32765010-32765094 5.41667 
chr14:32765948-32765974 5.61538 
chr14:32766751-32766765 6 
chr14:32767085-32767097 6 
chr14:32768745-32768774 5.44828 
chr14:32771819-32771849 5.5 
chr14:32771952-32771977 5.84 
chr14:32773022-32773042 6 
chr14:32773073-32773103 5.26667 
chr14:32775365-32775385 5.9 
chr14:32776228-32776263 5.45714 
chr14:32778084-32778127 6 
chr14:32779845-32779880 5.94286 
chr14:32783141-32783153 6 
chr14:32784083-32784105 5.59091 
chr14:32784327-32784359 5.8125 
chr14:32785950-32785969 6 
chr14:32787586-32787625 5.30769 
chr14:32788662-32788680 6 
chr14:32791088-32791126 5.63158 
chr14:32794229-32794280 5.68627 
chr14:32799574-32799586 6 
chr14:32799919-32799949 6 
chr14:32802552-32802564 6 
chr14:32805037-32805066 5.68966 
chr14:32806763-32806790 5.59259 
chr14:32807251-32807283 5.6875 
chr14:32812952-32812973 6 
chr14:32814121-32814147 5.84615 
chr14:32815710-32815727 5.76471 
chr14:32817602-32817636 5.67647 
chr14:32818689-32818711 5.90909 
chr14:32820767-32820785 5.83333 
chr14:32820952-32820982 5.43333 
chr14:32821277-32821336 5.89831 
chr14:32821748-32821772 5.58333 
chr14:32824968-32824993 5.96 
chr14:32828587-32828627 5.3 
chr14:32829324-32829351 6 
chr14:32829918-32829952 6 
chr14:32830366-32830394 5.60714 
chr14:32830602-32830617 5.93333 
chr14:32835896-32835922 5.84615 
chr14:32837297-32837322 5.56 
chr14:32838076-32838098 5.68182 
chr14:32840620-32840655 5.94286 
chr14:32841130-32841209 5.48101 
chr14:32841976-32842006 6 
chr14:32842033-32842069 5.41667 
chr14:32846716-32846731 6 
chr14:32848123-32848136 6 
chr14:32848994-32849012 5.77778 
chr14:32850860-32850880 5.7 
chr14:32852293-32852333 6 
chr14:32854594-32854620 5.69231 
chr14:32854976-32855011 5.37143 
chr14:32855052-32855088 5.33333 
chr14:32855118-32855232 5.45614 
chr14:32856648-32856738 5.52222 
chr14:32857500-32857551 5.52941 
chr14:32862154-32862172 6 
chr14:32862881-32862908 5.37037 
chr14:32866582-32866596 6 
chr14:32867968-32868072 5.75 
chr14:32871918-32871944 5.69231 
chr14:32873304-32873334 5.3 
chr14:32873897-32873917 6 
chr14:32874127-32874165 5.68421 
chr14:32874349-32874363 6 
chr14:32875391-32875423 5.5 
chr14:32877703-32877756 5.54717 
chr14:32879967-32879987 5.8 
chr14:32882381-32882401 6 
chr14:32888544-32888574 5.23333 
chr14:32889085-32889126 5.85366 
chr14:32890115-32890145 5.8 
chr14:32892543-32892564 5.52381 
chr14:32893681-32893720 5.38462 
chr14:32894780-32894869 5.88764 
chr14:32900710-32900725 6 
chr14:32902552-32902580 5.53571 
chr14:32912597-32912635 6 
chr14:32918079-32918112 5.51515 
chr14:32918127-32918150 5.73913 
chr14:32918557-32918574 5.76471 
chr14:32918727-32918757 5.7 
chr14:32919516-32919558 5.90476 
chr14:32921188-32921240 5.75 
chr14:32922771-32922815 5.95455 
chr14:32923824-32924185 5.88089 
chr14:32928836-32928861 5.52 
chr14:32929337-32929365 5.25 
chr14:32930724-32930743 6 
chr14:32932103-32932127 5.91667 
chr14:32936033-32936057 5.58333 
chr14:32936080-32936106 5.46154 
chr14:32936418-32936434 6 
chr14:32937852-32937886 5.29412 
chr14:32938918-32938934 5.8125 
chr14:32943096-32943120 6 
chr14:32944017-32944047 5.2 
chr14:32944884-32944897 6 
chr14:32952164-32952213 5.79592 
chr14:32952681-32952701 5.6 
chr14:32959736-32959748 6 
chr14:32961543-32961584 5.90244 
chr14:32962404-32962422 6 
chr14:32965597-32965630 5.81818 
chr14:32966894-32966910 5.8125 
chr14:32968534-32968559 5.64 
chr14:32968832-32968865 5.27273 
chr14:32973474-32973500 5.76923 
chr14:32975349-32975375 5.53846 
chr14:32976103-32976131 5.5 
chr14:32976747-32976777 5.36667 
chr14:32978326-32978345 6 
chr14:32979559-32979707 5.7973 
chr14:32980578-32980591 6 
chr14:32981234-32981265 5.29032 
chr14:32987223-32987255 5.3125 
chr14:32992665-32992687 5.81818 
chr14:32992997-32993013 6 
chr14:32993665-32993712 5.53191 
chr14:32995436-32995453 6 
chr14:32996182-32996198 5.875 
chr14:32996845-32996882 5.97297 
chr14:32997881-32997893 6 
chr14:32999169-32999189 6 
chr14:32999549-32999574 5.48 
chr14:33000086-33000117 6 
chr14:33004170-33004208 5.78947 
chr14:33008053-33008091 5.52632 
chr14:33009337-33009417 5.8 
chr14:33010266-33010288 5.81818 
chr14:33010535-33010563 5.78571 
chr14:33011257-33011284 5.77778 
chr14:33011514-33011537 6 
chr14:33017299-33017315 6 
chr14:33017735-33017789 6 
chr14:33017826-33017890 5.5 
chr14:33018098-33018123 5.68 
chr14:33020777-33020791 6 
chr14:33020848-33020877 6 
chr14:33022339-33022381 6 
chr14:33025184-33025196 6 
chr14:33026115-33026132 5.76471 
chr14:33026274-33026304 5.46667 
chr14:33028989-33029005 6 
chr14:33029908-33029928 5.75 
chr14:33031960-33031996 5.69444 
chr14:33035520-33035565 5.33333 
chr14:33039330-33039350 6 
chr14:33040567-33040582 6 
chr14:33040729-33040753 5.54167 
chr14:33047404-33047438 5.41176 
chr14:33049755-33049771 5.875 
chr14:33054690-33054716 5.84615 
chr14:33059648-33059684 5.83333 
chr14:33060845-33060865 5.6 
chr14:33062217-33062263 6 
chr14:33072462-33072485 5.6087 
chr14:33073117-33073156 5.35897 
chr14:33077705-33077718 6 
chr14:33079062-33079123 5.83607 
chr14:33084373-33084387 6 
chr14:33084797-33084814 6 
chr14:33085799-33085820 5.57143 
chr14:33086832-33086845 6 
chr14:33089500-33089524 5.5 
chr14:33097792-33097806 5.92857 
chr14:33097890-33097918 5.5 
chr14:33098618-33098649 5.70968 
chr14:33101268-33101295 5.7037 
chr14:33104076-33104107 5.93548 
chr14:33106700-33106727 5.74074 
chr14:33107834-33107884 5.5 
chr14:33108032-33108070 5.42105 
chr14:33109551-33109580 5.55172 
chr14:33110062-33110095 5.36364 
chr14:33110486-33110505 5.63158 
chr14:33110675-33110708 5.9697 
chr14:33112508-33112527 5.94737 
chr14:33112831-33112856 5.56 
chr14:33113884-33113925 5.29268 
chr14:33115446-33115487 5.31707 
chr14:33119814-33119833 6 
chr14:33120071-33120117 5.54348 
chr14:33122258-33122281 5.86957 
chr14:33131118-33131147 5.27586 
chr14:33131361-33131390 5.37931 
chr14:33133238-33133271 5.21212 
chr14:33133540-33133577 5.56757 
chr14:33137517-33137541 5.5 
chr14:33137943-33137978 5.45714 
chr14:33137994-33138021 5.59259 
chr14:33139302-33139314 6 
chr14:33139922-33139941 5.63158 
chr14:33140679-33140706 5.55556 
chr14:33146026-33146047 5.95238 
chr14:33148388-33148411 5.6087 
chr14:33148882-33148902 5.65 
chr14:33150883-33150897 6 
chr14:33152177-33152213 5.63889 
chr14:33154930-33154945 6 
chr14:33155790-33155852 5.3871 
chr14:33156606-33156692 5.80233 
chr14:33157312-33157373 5.47541 
chr14:33159282-33159326 6 
chr14:33161538-33161566 5.28571 
chr14:33171603-33171626 5.6087 
chr14:33171926-33171955 5.27586 
chr14:33172407-33172438 5.45161 
chr14:33176000-33176027 5.40741 
chr14:33176334-33176361 5.22222 
chr14:33177594-33177644 5.52 
chr14:33179355-33179377 5.59091 
chr14:33185726-33185763 5.48649 
chr14:33185805-33185903 5.41837 
chr14:33186267-33186287 6 
chr14:33186810-33186837 5.92593 
chr14:33192738-33192796 5.62069 
chr14:33193262-33193289 5.85185 
chr14:33194196-33194218 6 
chr14:33195570-33195584 5.92857 
chr14:33197406-33197432 6 
chr14:33197554-33197609 5.78182 
chr14:33198218-33198236 6 
chr14:33201463-33201477 6 
chr14:33204118-33204131 5.92308 
chr14:33204784-33204797 5.92308 
chr14:33204811-33204843 5.78125 
chr14:33206622-33206643 5.57143 
chr14:33208414-33208442 5.53571 
chr14:33210216-33210240 5.625 
chr14:33211025-33211050 6 
chr14:33212893-33212928 5.25714 
chr14:33213500-33213534 5.70588 
chr14:33214667-33214737 5.85714 
chr14:33218154-33218175 5.66667 
chr14:33219938-33219961 5.95652 
chr14:33220704-33220716 6 
chr14:33222099-33222126 5.74074 
chr14:33224614-33224677 5.63492 
chr14:33224717-33224740 6 
chr14:33227938-33227956 5.83333 
chr14:33233901-33233929 5.78571 
chr14:33234139-33234153 6 
chr14:33238243-33238265 6 
chr14:33238758-33238773 6 
chr14:33241241-33241262 5.52381 
chr14:33243950-33243977 6 
chr14:33247244-33247256 6 
chr14:33248122-33248151 5.62069 
chr14:33248438-33248454 6 
chr14:33249351-33249372 5.61905 
chr14:33250313-33250349 5.30556 
chr14:33251370-33251448 5.64103 
chr14:33252477-33252507 5.33333 
chr14:33255500-33255526 5.80769 
chr14:33255680-33255707 6 
chr14:33256404-33256430 5.5 
chr14:33257246-33257263 6 
chr14:33258865-33258896 5.22581 
chr14:33259791-33259817 5.5 
chr14:33263764-33263783 6 
chr14:33265904-33265941 5.91892 
chr14:33269245-33269454 5.78947 
chr14:33269607-33269641 5.41176 
chr14:33270224-33270238 6 
chr14:33270409-33270444 5.42857 
chr14:33270455-33270471 5.875 
chr14:33272318-33272360 5.38095 
chr14:33276266-33276289 5.6087 
chr14:33279530-33279553 5.47826 
chr14:33285396-33285411 6 
chr14:33286657-33286723 5.81818 
chr14:33286988-33287000 6 
chr14:33296449-33296464 6 
chr14:33297712-33297773 5.93443 
chr14:33303739-33303755 6 
chr14:33307164-33307184 6 
chr14:33309541-33309576 5.22857 
chr14:33309936-33309965 5.62069 
chr14:33311139-33311298 5.78616 
chr14:33311722-33311741 5.63158 
chr14:33311886-33311996 5.72727 
chr14:33312000-33312095 5.70526 
chr14:33313770-33313816 5.56522 
chr14:33314087-33314228 5.75177 
chr14:33318024-33318052 5.75 
chr14:33318308-33318358 5.46 
chr14:33320350-33320376 5.61538 
chr14:33320504-33320523 5.63158 
chr14:33327030-33327055 5.88 
chr14:33336953-33336982 5.24138 
chr14:33339060-33339079 6 
chr14:33340798-33340815 6 
chr14:33341158-33341175 6 
chr14:33345443-33345469 5.53846 
chr14:33345552-33345570 5.77778 
chr14:33346473-33346491 5.72222 
chr14:33347249-33347264 5.93333 
chr14:33347378-33347420 5.85714 
chr14:33349000-33349025 5.76 
chr14:33349065-33349098 5.90909 
chr14:33349238-33349409 5.5848 
chr14:33349424-33349500 5.89474 
chr14:33350298-33350314 6 
chr14:33352239-33352252 6 
chr14:33355281-33355310 5.37931 
chr14:33356958-33356985 5.37037 
chr14:33357151-33357185 5.41176 
chr14:33358401-33358434 5.87879 
chr14:33360300-33360317 6 
chr14:33362107-33362135 5.46429 
chr14:33365194-33365206 6 
chr14:33368300-33368325 5.64 
chr14:33376220-33376237 6 
chr14:33379647-33379666 5.68421 
chr14:33385105-33385164 5.76271 
chr14:33387410-33387444 5.94118 
chr14:33388521-33388546 5.4 
chr14:33391390-33391416 5.88462 
chr14:33391840-33391871 5.3871 
chr14:33392497-33392534 5.75676 
chr14:33394354-33394367 6 
chr14:33397684-33397722 5.94737 
chr14:33399968-33399985 6 
chr14:33403525-33403550 6 
chr14:33403935-33404024 5.49438 
chr14:33404088-33404132 5.34091 
chr14:33407663-33407683 6 
chr14:33407692-33407734 5.78571 
chr14:33407937-33407971 5.5 
chr14:33408029-33408084 5.70909 
chr14:33408320-33408374 5.96296 
chr14:33408426-33408453 5.51852 
chr14:33408616-33408635 5.73684 
chr14:33408829-33408877 5.64583 
chr14:33409000-33409053 5.54717 
chr14:33410397-33410552 5.89677 
chr14:33412864-33412916 5.71154 
chr14:33414540-33414583 5.18605 
chr14:33415524-33415587 5.63492 
chr14:33418940-33418962 5.77273 
chr14:33422288-33422349 5.55738 
chr14:33426568-33426589 5.80952 
chr14:33429182-33429197 6 
chr14:33430615-33430637 5.72727 
chr14:33430809-33430849 5.425 
chr14:33431746-33431790 5.97727 
chr14:33432078-33432096 5.77778 
chr14:33432901-33432933 5.4375 
chr14:33433366-33433386 6 
chr14:33435982-33436000 6 
chr14:33437969-33437986 5.82353 
chr14:33440283-33440303 5.9 
chr14:33441142-33441158 6 
chr14:33441648-33441675 5.66667 
chr14:33442739-33442754 6 
chr14:33444496-33444530 5.64706 
chr14:33444956-33444982 5.57692 
chr14:33445066-33445110 5.90909 
chr14:33446253-33446280 5.77778 
chr14:33446562-33446582 6 
chr14:33450127-33450172 5.64444 
chr14:33452920-33452932 6 
chr14:33456432-33456445 6 
chr14:33458849-33458889 5.975 
chr14:33460127-33460153 6 
chr14:33460339-33460357 5.83333 
chr14:33463816-33463851 5.97143 
chr14:33466966-33466980 6 
chr14:33469368-33469390 6 
chr14:33472958-33472974 5.8125 
chr14:33473723-33473746 5.47826 
chr14:33474023-33474037 6 
chr14:33479973-33479990 6 
chr14:33480144-33480166 5.90909 
chr14:33481140-33481168 5.89286 
chr14:33484866-33484901 5.17143 
chr14:33485611-33485633 6 
chr14:33485811-33485833 5.72727 
chr14:33490406-33490434 5.67857 
chr14:33491870-33491889 6 
chr14:33493293-33493372 5.97468 
chr14:33498000-33498021 5.57143 
chr14:33500100-33500143 5.27907 
chr14:33506687-33506717 6 
chr14:33507623-33507643 5.9 
chr14:33507709-33507755 5.80435 
chr14:33509254-33509271 5.94118 
chr14:33519463-33519478 6 
chr14:33524870-33524887 5.94118 
chr14:33525317-33525369 5.57692 
chr14:33531495-33531516 5.90476 
chr14:33537729-33537757 5.64286 
chr14:33541089-33541109 5.75 
chr14:33546847-33546868 5.52381 
chr14:33547343-33547392 5.71429 
chr14:33547724-33547759 5.77143 
chr14:33548815-33548834 6 
chr14:33549303-33549325 5.72727 
chr14:33552384-33552415 6 
chr14:33556302-33556470 5.42857 
chr14:33557385-33557408 5.65217 
chr14:33558052-33558082 5.46667 
chr14:33558617-33558668 5.13725 
chr14:33564863-33564887 5.95833 
chr14:33565500-33565519 5.63158 
chr14:33567589-33567615 5.65385 
chr14:33578539-33578567 5.35714 
chr14:33579016-33579035 6 
chr14:33580854-33580875 5.95238 
chr14:33592285-33592332 5.68085 
chr14:33593048-33593080 5.90625 
chr14:33594385-33594427 5.2619 
chr14:33600562-33600589 5.2963 
chr14:33605256-33605279 5.78261 
chr14:33611366-33611384 5.72222 
chr14:33611397-33611415 6 
chr14:33613920-33613973 5.28302 
chr14:33616936-33616969 5.69697 
chr14:33617879-33617904 5.48 
chr14:33624078-33624103 5.4 
chr14:33627240-33627267 5.25926 
chr14:33628368-33628394 5.73077 
chr14:33628759-33628772 6 
chr14:33629695-33629714 5.63158 
chr14:33632819-33632844 5.68 
chr14:33637943-33637962 6 
chr14:33641943-33641963 5.8 
chr14:33646274-33646312 5.94737 
chr14:33647273-33647294 5.71429 
chr14:33650008-33650026 6 
chr14:33651029-33651050 5.57143 
chr14:33652627-33652658 6 
chr14:33654221-33654245 6 
chr14:33664090-33664139 5.46939 
chr14:33664436-33664488 5.46154 
chr14:33666443-33666469 6 
chr14:33667550-33667586 5.83333 
chr14:33668702-33668730 5.35714 
chr14:33668835-33668955 5.45 
chr14:33672513-33672549 5.5 
chr14:33676440-33676497 5.89474 
chr14:33680849-33680881 5.46875 
chr14:33680906-33680934 5.67857 
chr14:33681624-33681658 5.20588 
chr14:33683211-33683233 5.5 
chr14:33691500-33691526 5.34615 
chr14:33694017-33694052 5.94286 
chr14:33704830-33704856 5.46154 
chr14:33705011-33705030 6 
chr14:33706138-33706164 5.80769 
chr14:33707096-33707122 5.65385 
chr14:33709569-33709605 5.44444 
chr14:33714167-33714190 5.6087 
chr14:33714339-33714379 5.2 
chr14:33715743-33715758 6 
chr14:33716045-33716068 6 
chr14:33716219-33716263 5.84091 
chr14:33716335-33716365 5.23333 
chr14:33719113-33719138 6 
chr14:33719961-33719992 5.87097 
chr14:33721250-33721298 5.875 
chr14:33729035-33729072 5.37838 
chr14:33729548-33729564 5.8125 
chr14:33735192-33735234 5.35714 
chr14:33738356-33738404 5.4375 
chr14:33739676-33739722 5.43478 
chr14:33746144-33746163 5.78947 
chr14:33747160-33747195 5.68571 
chr14:33748496-33748523 5.7037 
chr14:33753949-33754016 5.97015 
chr14:33756287-33756315 5.42857 
chr14:33761750-33761777 5.40741 
chr14:33766800-33766830 5.33333 
chr14:33767563-33767592 5.62069 
chr14:33770512-33770535 5.82609 
chr14:33771297-33771344 5.38298 
chr14:33772108-33772125 5.76471 
chr14:33773105-33773126 6 
chr14:33776787-33776821 5.47059 
chr14:33777716-33777792 5.63158 
chr14:33779996-33780036 6 
chr14:33781601-33781621 5.75 
chr14:33784712-33784745 5.48485 
chr14:33787970-33787991 5.57143 
chr14:33791696-33791735 5.51282 
chr14:33794358-33794387 5.58621 
chr14:33794845-33794859 6 
chr14:33796615-33796639 5.625 
chr14:33797587-33797685 5.4898 
chr14:33798836-33798868 5.6875 
chr14:33799017-33799042 5.84 
chr14:33799451-33799475 5.54167 
chr14:33803890-33803907 5.94118 
chr14:33804236-33804272 5.83333 
chr14:33807693-33807713 5.7 
chr14:33810144-33810170 5.46154 
chr14:33810638-33810667 6 
chr14:33810728-33810770 5.40476 
chr14:33815733-33815750 6 
chr14:33833128-33833163 5.77143 
chr14:33834194-33834221 5.55556 
chr14:33834407-33834423 6 
chr14:33836365-33836383 5.88889 
chr14:33838610-33838628 6 
chr14:33842592-33842622 6 
chr14:33847841-33847865 5.875 
chr14:33849183-33849217 6 
chr14:33849672-33849695 5.65217 
chr14:33852294-33852319 6 
chr14:33853172-33853191 5.73684 
chr14:33853589-33853605 6 
chr14:33853616-33853634 5.83333 
chr14:33857779-33857800 6 
chr14:33859661-33859688 5.44444 
chr14:33860393-33860411 6 
chr14:33860793-33860820 5.48148 
chr14:33864749-33864802 5.45283 
chr14:33865955-33866016 5.37705 
chr14:33869978-33870028 5.44 
chr14:33873018-33873034 6 
chr14:33873044-33873060 5.875 
chr14:33878844-33878878 5.20588 
chr14:33880383-33880407 5.58333 
chr14:33881321-33881338 5.76471 
chr14:33883537-33883558 5.7619 
chr14:33885728-33885758 5.43333 
chr14:33887862-33887877 5.93333 
chr14:33888425-33888454 5.7931 
chr14:33891068-33891081 5.92308 
chr14:33903398-33903423 5.92 
chr14:33904324-33904341 5.94118 
chr14:33908811-33908846 5.28571 
chr14:33909321-33909341 5.8 
chr14:33911616-33911636 5.75 
chr14:33915372-33915387 6 
chr14:33915855-33915876 5.90476 
chr14:33916546-33916601 5.4 
chr14:33918809-33918852 5.81395 
chr14:33921980-33922000 6 
chr14:33923720-33923759 5.4359 
chr14:33927995-33928012 5.82353 
chr14:33938500-33938526 5.5 
chr14:33944755-33944767 6 
chr14:33946738-33946764 5.69231 
chr14:33949691-33949796 5.53333 
chr14:33950145-33950168 5.52174 
chr14:33950978-33951003 5.68 
chr14:33951259-33951272 6 
chr14:33952035-33952061 5.34615 
chr14:33958349-33958372 5.56522 
chr14:33960172-33960203 5.67742 
chr14:33964939-33964965 5.26923 
chr14:33968119-33968191 5.86111 
chr14:33969882-33969897 6 
chr14:33976532-33976544 6 
chr14:33985227-33985247 5.6 
chr14:33985971-33985991 5.8 
chr14:33987798-33987811 6 
chr14:33990719-33990733 6 
chr14:33992657-33992674 6 
chr14:33998823-33998854 5.54839 
chr14:34000246-34000266 5.75 
chr14:34003009-34003124 5.36522 
chr14:34003423-34003436 6 
chr14:34006082-34006113 5.64516 
chr14:34010302-34010328 6 
chr14:34013152-34013210 5.91379 
chr14:34013973-34014093 5.66667 
chr14:34017418-34017437 5.78947 
chr14:34019391-34019403 6 
chr14:34022553-34022582 5.68966 
chr14:34025086-34025118 5.59375 
chr14:34027827-34027864 5.54054 
chr14:34028349-34028377 5.67857 
chr14:34029215-34029227 6 
chr14:34032105-34032119 6 
chr14:34032711-34032766 5.85455 
chr14:34042227-34042244 6 
chr14:34045088-34045122 5.35294 
chr14:34048032-34048054 5.90909 
chr14:34063478-34063495 6 
chr14:34071866-34071901 5.74286 
chr14:34073816-34073828 6 
chr14:34074599-34074611 6 
chr14:34075277-34075295 6 
chr14:34075418-34075438 5.65 
chr14:34080607-34080621 6 
chr14:34082161-34082177 6 
chr14:34084685-34084707 5.77273 
chr14:34087465-34087500 5.31429 
chr14:34089945-34089957 6 
chr14:34094423-34094440 5.76471 
chr14:34096736-34096749 6 
chr14:34098761-34098786 5.88 
chr14:34102186-34102223 5.18919 
chr14:34106109-34106128 6 
chr14:34108614-34108640 5.57692 
chr14:34112562-34112599 5.64865 
chr14:34113263-34113286 5.82609 
chr14:34114287-34114314 5.92593 
chr14:34116471-34116509 5.84211 
chr14:34119947-34119965 6 
chr14:34120066-34120079 6 
chr14:34123416-34123444 5.42857 
chr14:34124536-34124556 6 
chr14:34124908-34124934 5.57692 
chr14:34130303-34130315 6 
chr14:34130993-34131010 5.94118 
chr14:34132075-34132095 6 
chr14:34134651-34134670 5.94737 
chr14:34135005-34135019 6 
chr14:34139081-34139134 5.64151 
chr14:34149658-34149687 5.58621 
chr14:34152633-34152652 6 
chr14:34153507-34153527 5.6 
chr14:34156940-34156979 5.48718 
chr14:34158804-34158838 5.20588 
chr14:34160075-34160089 5.92857 
chr14:34161991-34162015 5.45833 
chr14:34162042-34162064 6 
chr14:34168438-34168481 5.18605 
chr14:34169267-34169298 5.22581 
chr14:34172718-34172733 5.93333 
chr14:34173459-34173477 5.77778 
chr14:34176532-34176552 5.8 
chr14:34177261-34177300 5.76923 
chr14:34177580-34177604 5.79167 
chr14:34185620-34185645 5.4 
chr14:34186436-34186451 6 
chr14:34188712-34188742 5.43333 
chr14:34192920-34192952 5.96875 
chr14:34194466-34194500 5.61765 
chr14:34195095-34195120 5.44 
chr14:34196814-34196860 5.65217 
chr14:34199223-34199269 5.45652 
chr14:34200442-34200472 5.26667 
chr14:34200629-34200664 5.65714 
chr14:34201374-34201449 5.17333 
chr14:34211146-34211174 5.5 
chr14:34212728-34212752 5.70833 
chr14:34214004-34214020 6 
chr14:34214280-34214300 5.7 
chr14:34215366-34215407 5.95122 
chr14:34221298-34221313 5.86667 
chr14:34221441-34221458 5.94118 
chr14:34227216-34227237 5.71429 
chr14:34233521-34233543 5.81818 
chr14:34233632-34233645 5.92308 
chr14:34236805-34236819 6 
chr14:34238580-34238606 5.76923 
chr14:34238951-34238983 5.8125 
chr14:34240108-34240123 6 
chr14:34245727-34245767 6 
chr14:34246624-34246647 5.47826 
chr14:34253907-34253968 5.85246 
chr14:34254640-34254656 6 
chr14:34256805-34256827 5.63636 
chr14:34257152-34257189 5.83784 
chr14:34258789-34258807 6 
chr14:34261787-34261802 6 
chr14:34267048-34267080 5.71875 
chr14:34268183-34268196 6 
chr14:34268350-34268374 5.83333 
chr14:34268884-34268928 5.45455 
chr14:34269598-34269622 5.75 
chr14:34269798-34269839 5.82927 
chr14:34271582-34271629 6 
chr14:34272071-34272109 5.23684 
chr14:34272914-34272927 5.92308 
chr14:34273473-34273495 5.54545 
chr14:34275500-34275515 5.93333 
chr14:34280229-34280298 5.66667 
chr14:34288784-34288803 5.94737 
chr14:34290342-34290369 6 
chr14:34293521-34293538 5.76471 
chr14:34298032-34298051 6 
chr14:34300942-34300977 5.51429 
chr14:34301122-34301151 5.44828 
chr14:34301521-34301633 5.91964 
chr14:34302446-34302466 5.7 
chr14:34304380-34304401 5.71429 
chr14:34307863-34307896 5.69697 
chr14:34310506-34310540 5.26471 
chr14:34313892-34313915 5.86957 
chr14:34314372-34314404 5.8125 
chr14:34317171-34317199 5.25 
chr14:34319245-34319269 5.95833 
chr14:34322811-34322851 5.75 
chr14:34322935-34323040 5.6381 
chr14:34323167-34323187 5.7 
chr14:34323198-34323218 5.7 
chr14:34323229-34323249 5.7 
chr14:34323260-34323280 5.7 
chr14:34323429-34323500 5.91549 
chr14:34327301-34327317 6 
chr14:34328886-34328912 5.46154 
chr14:34339519-34339552 5.69697 
chr14:34346619-34346640 5.95238 
chr14:34348320-34348341 5.71429 
chr14:34348646-34348661 6 
chr14:34352129-34352148 6 
chr14:34356870-34356887 6 
chr14:34359651-34359683 5.53125 
chr14:34361523-34361542 5.63158 
chr14:34362463-34362480 5.76471 
chr14:34362842-34362865 6 
chr14:34364129-34364172 5.86047 
chr14:34365273-34365293 6 
chr14:34367356-34367523 6 
chr14:34369018-34369046 5.64286 
chr14:34370616-34370628 6 
chr14:34372520-34372535 6 
chr14:34374948-34375000 5.82692 
chr14:34375308-34375339 5.25806 
chr14:34375476-34375500 5.41667 
chr14:34376350-34376381 5.58065 
chr14:34382121-34382147 5.76923 
chr14:34382524-34382554 5.73333 
chr14:34383591-34383604 6 
chr14:34387662-34387689 5.7037 
chr14:34392853-34392869 6 
chr14:34394146-34394164 6 
chr14:34394716-34394742 5.30769 
chr14:34396358-34396393 6 
chr14:34404782-34404847 5.84615 
chr14:34405101-34405126 5.48 
chr14:34408412-34408429 5.76471 
chr14:34409581-34409603 5.5 
chr14:34415582-34415605 5.82609 
chr14:34417236-34417256 5.85 
chr14:34420336-34420362 5.53846 
chr14:34424477-34424493 6 
chr14:34424648-34424669 6 
chr14:34427310-34427331 5.57143 
chr14:34427798-34427817 5.84211 
chr14:34429055-34429089 5.79412 
chr14:34430637-34430672 5.94286 
chr14:34433049-34433071 5.54545 
chr14:34436327-34436370 5.97674 
chr14:34437102-34437177 5.42667 
chr14:34437569-34437588 5.68421 
chr14:34437901-34437925 5.83333 
chr14:34440073-34440090 5.76471 
chr14:34440872-34440917 5.46667 
chr14:34442292-34442314 5.63636 
chr14:34443682-34443741 5.89831 
chr14:34446727-34446742 6 
chr14:34447264-34447496 5.85345 
chr14:34448770-34448789 6 
chr14:34449947-34449967 6 
chr14:34450708-34450735 5.74074 
chr14:34451522-34451536 6 
chr14:34452951-34453004 5.5283 
chr14:34454282-34454295 6 
chr14:34455251-34455275 6 
chr14:34456644-34456681 5.7027 
chr14:34459217-34459271 5.81481 
chr14:34459956-34459978 5.77273 
chr14:34462727-34462758 5.58065 
chr14:34462803-34462849 5.63043 
chr14:34465627-34465654 5.59259 
chr14:34465804-34465958 5.64286 
chr14:34466445-34466462 5.82353 
chr14:34468702-34468714 6 
chr14:34469428-34469457 5.68966 
chr14:34469532-34469599 5.79104 
chr14:34472067-34472089 6 
chr14:34472190-34472222 5.3125 
chr14:34473205-34473218 6 
chr14:34474436-34474464 6 
chr14:34478976-34479004 5.46429 
chr14:34479814-34479834 5.7 
chr14:34482248-34482292 5.15909 
chr14:34483569-34483591 5.68182 
chr14:34484585-34484605 6 
chr14:34485561-34485586 5.36 
chr14:34485616-34485652 5.30556 
chr14:34485699-34485732 5.66667 
chr14:34485810-34485828 5.83333 
chr14:34486019-34486045 5.61538 
chr14:34486473-34486604 5.83206 
chr14:34488398-34488429 5.22581 
chr14:34491540-34491552 6 
chr14:34492770-34492795 5.32 
chr14:34493749-34493776 5.40741 
chr14:34494076-34494106 5.4 
chr14:34494548-34494571 6 
chr14:34495425-34495448 5.43478 
chr14:34496331-34496803 5.77119 
chr14:34498075-34498144 5.3913 
chr14:34498383-34498402 5.68421 
chr14:34498802-34498832 5.36667 
chr14:34499776-34499788 6 
chr14:34500171-34500209 6 
chr14:34506294-34506333 5.35897 
chr14:34508235-34508247 6 
chr14:34512496-34512516 6 
chr14:34514328-34514344 5.875 
chr14:34514724-34514744 5.7 
chr14:34515787-34515809 5.95455 
chr14:34516216-34516228 6 
chr14:34517260-34517273 5.92308 
chr14:34517325-34517346 5.66667 
chr14:34517370-34517387 6 
chr14:34518363-34518383 5.9 
chr14:34519075-34519133 5.72414 
chr14:34524015-34524072 6 
chr14:34525552-34525572 5.95 
chr14:34527163-34527184 5.90476 
chr14:34527991-34528005 6 
chr14:34531231-34531277 6 
chr14:34540278-34540292 6 
chr14:34540344-34540360 5.8125 
chr14:34540500-34540532 5.25 
chr14:34542161-34542185 5.45833 
chr14:34542924-34543000 5.56579 
chr14:34543821-34543837 6 
chr14:34544367-34544394 6 
chr14:34546539-34546564 5.64 
chr14:34548987-34549099 5.89286 
chr14:34550903-34550961 5.2069 
chr14:34559064-34559101 5.35135 
chr14:34560062-34560085 5.47826 
chr14:34561824-34561845 6 
chr14:34563486-34563505 5.73684 
chr14:34564231-34564263 5.65625 
chr14:34564326-34564354 5.75 
chr14:34577359-34577409 5.9 
chr14:34578279-34578309 5.93333 
chr14:34580555-34580575 5.75 
chr14:34582075-34582107 5.15625 
chr14:34585406-34585428 5.77273 
chr14:34586016-34586043 5.37037 
chr14:34588717-34588736 6 
chr14:34591815-34591832 5.82353 
chr14:34591947-34592078 5.58015 
chr14:34593500-34593536 5.41667 
chr14:34594814-34594843 5.24138 
chr14:34596798-34596830 6 
chr14:34597389-34597446 5.57895 
chr14:34604579-34604602 5.91304 
chr14:34605008-34605026 6 
chr14:34615317-34615344 5.40741 
chr14:34617104-34617118 6 
chr14:34617500-34617526 5.65385 
chr14:34617962-34618018 5.48214 
chr14:34618084-34618110 5.5 
chr14:34618219-34618243 5.375 
chr14:34618617-34618668 5.47059 
chr14:34618900-34618927 5.81481 
chr14:34625413-34625464 5.70588 
chr14:34628654-34628675 5.52381 
chr14:34628759-34628818 5.86441 
chr14:34632507-34632546 5.51282 
chr14:34632673-34632692 5.63158 
chr14:34634083-34634108 6 
chr14:34639328-34639368 5.5 
chr14:34640013-34640037 6 
chr14:34645582-34645621 5.38462 
chr14:34646356-34646369 6 
chr14:34650384-34650415 5.41935 
chr14:34652202-34652225 5.73913 
chr14:34653824-34653855 6 
chr14:34655714-34655733 5.63158 
chr14:34655861-34655882 6 
chr14:34662056-34662078 5.77273 
chr14:34665147-34665174 5.66667 
chr14:34666187-34666265 5.94872 
chr14:34668200-34668228 5.89286 
chr14:34669509-34669625 5.83621 
chr14:34673508-34673523 6 
chr14:34675053-34675092 5.51282 
chr14:34675254-34675291 5.62162 
chr14:34676253-34676284 5.48387 
chr14:34676433-34676458 5.72 
chr14:34676752-34676795 5.23256 
chr14:34677251-34677273 5.59091 
chr14:34684028-34684049 5.71429 
chr14:34684202-34684302 5.73 
chr14:34684933-34684971 5.36842 
chr14:34685415-34685432 6 
chr14:34685653-34685695 5.90476 
chr14:34685849-34685868 5.68421 
chr14:34689351-34689377 5.34615 
chr14:34689652-34689678 5.76923 
chr14:34690812-34690836 5.66667 
chr14:34690939-34690952 6 
chr14:34692539-34692565 5.53846 
chr14:34693348-34693391 5.86047 
chr14:34694594-34694612 5.88889 
chr14:34694775-34694794 5.63158 
chr14:34694922-34694947 5.84 
chr14:34696121-34696148 5.62963 
chr14:34700114-34700130 6 
chr14:34701691-34701713 5.59091 
chr14:34704232-34704247 5.93333 
chr14:34704654-34704668 6 
chr14:34710652-34710703 5.68627 
chr14:34714151-34714175 5.375 
chr14:34714821-34714847 5.88462 
chr14:34718198-34718210 6 
chr14:34719985-34720000 5.86667 
chr14:34724332-34724358 6 
chr14:34725792-34725812 5.7 
chr14:34734782-34734808 5.96154 
chr14:34737596-34737634 5.63158 
chr14:34742151-34742178 5.25926 
chr14:34743422-34743449 5.88889 
chr14:34744206-34744233 5.85185 
chr14:34745333-34745352 6 
chr14:34746728-34746767 5.64103 
chr14:34746784-34746820 5.30556 
chr14:34746882-34746980 5.40816 
chr14:34747008-34747097 5.41573 
chr14:34747130-34747217 5.68966 
chr14:34747715-34747727 6 
chr14:34754289-34754331 5.35714 
chr14:34758359-34758371 6 
chr14:34766407-34766422 5.93333 
chr14:34767978-34767990 6 
chr14:34771093-34771115 5.5 
chr14:34771517-34771529 6 
chr14:34773978-34774000 5.90909 
chr14:34775492-34775505 6 
chr14:34775593-34775614 5.52381 
chr14:34777617-34777662 5.86667 
chr14:34781761-34781800 5.89744 
chr14:34781959-34782046 5.96552 
chr14:34784250-34784268 6 
chr14:34786743-34786755 6 
chr14:34791107-34791128 5.90476 
chr14:34793074-34793102 5.82143 
chr14:34793662-34793683 5.85714 
chr14:34795178-34795199 6 
chr14:34795908-34795942 6 
chr14:34807737-34807758 5.95238 
chr14:34808173-34808192 6 
chr14:34808725-34808762 5.89189 
chr14:34810096-34810120 6 
chr14:34812051-34812066 5.86667 
chr14:34813520-34813540 5.9 
chr14:34813685-34813714 5.31034 
chr14:34814082-34814103 5.90476 
chr14:34814645-34814662 6 
chr14:34817426-34817482 5.67857 
chr14:34817491-34817749 5.5814 
chr14:34817795-34817868 5.46575 
chr14:34818062-34818083 5.57143 
chr14:34818096-34818649 5.64919 
chr14:34819000-34819058 5.31034 
chr14:34819073-34819310 5.50211 
chr14:34819385-34819467 5.41463 
chr14:34819507-34819976 5.37527 
chr14:34819988-34820041 5.67925 
chr14:34820215-34820246 5.58065 
chr14:34820596-34820611 5.86667 
chr14:34821238-34821264 5.57692 
chr14:34823590-34823604 6 
chr14:34824686-34824704 6 
chr14:34826385-34826417 5.46875 
chr14:34829529-34829559 5.8 
chr14:34837259-34837274 6 
chr14:34837433-34837446 6 
chr14:34838880-34838980 5.6 
chr14:34839346-34839389 5.65116 
chr14:34840184-34840206 5.59091 
chr14:34840252-34840349 5.89691 
chr14:34840643-34840666 6 
chr14:34841527-34841610 5.60241 
chr14:34846176-34846206 5.23333 
chr14:34846515-34846534 5.78947 
chr14:34850139-34850167 5.92857 
chr14:34850341-34850357 6 
chr14:34850925-34850944 5.68421 
chr14:34852126-34852150 5.70833 
chr14:34855833-34855883 5.86 
chr14:34858788-34858814 5.69231 
chr14:34860044-34860066 5.81818 
chr14:34866856-34866881 5.64 
chr14:34867044-34867066 5.95455 
chr14:34867251-34867270 5.63158 
chr14:34868073-34868088 6 
chr14:34869264-34869286 5.54545 
chr14:34870500-34870513 6 
chr14:34871966-34871984 5.77778 
chr14:34874648-34874667 6 
chr14:34875041-34875069 5.67857 
chr14:34876301-34876389 5.90909 
chr14:34876538-34876558 6 
chr14:34878176-34878197 5.57143 
chr14:34880449-34880528 5.67089 
chr14:34881609-34881631 6 
chr14:34882018-34882107 5.93258 
chr14:34882805-34882819 6 
chr14:34884217-34884247 6 
chr14:34884265-34884292 5.40741 
chr14:34886148-34886174 5.42308 
chr14:34887055-34887088 5.33333 
chr14:34887570-34887610 5.225 
chr14:34887900-34887912 6 
chr14:34889090-34889121 5.74194 
chr14:34890159-34890188 5.62069 
chr14:34890784-34890819 5.51429 
chr14:34892124-34892158 5.35294 
chr14:34893176-34893193 5.82353 
chr14:34897919-34897936 6 
chr14:34897946-34897960 6 
chr14:34900946-34900958 6 
chr14:34903167-34903187 5.9 
chr14:34904811-34904846 5.71429 
chr14:34905353-34905373 5.7 
chr14:34906441-34906464 5.65217 
chr14:34908684-34908712 5.42857 
chr14:34910817-34910843 5.73077 
chr14:34910863-34910883 5.7 
chr14:34911029-34911061 5.5625 
chr14:34911078-34911101 6 
chr14:34912161-34912185 6 
chr14:34912211-34912232 5.80952 
chr14:34912340-34912373 6 
chr14:34912404-34912439 6 
chr14:34912561-34912596 6 
chr14:34912712-34912751 6 
chr14:34914706-34914732 5.96154 
chr14:34916431-34916451 6 
chr14:34918709-34918722 6 
chr14:34920526-34920543 5.76471 
chr14:34920923-34920939 6 
chr14:34921451-34921466 6 
chr14:34921546-34921574 5.85714 
chr14:34925528-34925564 5.5 
chr14:34926104-34926124 5.9 
chr14:34926154-34926194 5.85 
chr14:34927177-34927212 5.8 
chr14:34927869-34927888 6 
chr14:34928110-34928123 6 
chr14:34928463-34928483 6 
chr14:34928664-34928692 5.89286 
chr14:34928985-34929007 5.59091 
chr14:34931242-34931281 5.4359 
chr14:34932100-34932142 6 
chr14:34932836-34932901 5.56923 
chr14:34936379-34936395 5.875 
chr14:34936423-34936461 6 
chr14:34936905-34936941 5.36111 
chr14:34937636-34937663 5.88889 
chr14:34939407-34939429 5.59091 
chr14:34939583-34939607 6 
chr14:34940820-34940835 6 
chr14:34941337-34941358 5.90476 
chr14:34942061-34942131 5.18571 
chr14:34943040-34943062 6 
chr14:34944090-34944112 5.81818 
chr14:34944600-34944655 5.85455 
chr14:34944669-34944704 5.77143 
chr14:34946867-34946896 5.86207 
chr14:34946934-34946955 5.85714 
chr14:34948787-34948817 5.6 
chr14:34948995-34949007 6 
chr14:34949136-34949159 5.78261 
chr14:34949316-34949339 5.91304 
chr14:34949823-34949841 6 
chr14:34951643-34951658 6 
chr14:34952736-34952759 5.95652 
chr14:34953487-34953991 5.87897 
chr14:34954268-34954315 5.70213 
chr14:34955795-34955823 6 
chr14:34956130-34956175 5.95556 
chr14:34956466-34956487 6 
chr14:34956775-34956797 6 
chr14:34957904-34957954 5.88 
chr14:34959098-34959140 5.78571 
chr14:34959151-34959168 5.88235 
chr14:34959200-34959289 5.58427 
chr14:34959316-34959341 5.92 
chr14:34959650-34959699 5.69388 
chr14:34961241-34961260 5.84211 
chr14:34963152-34963170 6 
chr14:34963576-34963612 6 
chr14:34964085-34964098 6 
chr14:34964251-34964267 5.9375 
chr14:34964699-34964718 6 
chr14:34965692-34965714 5.95455 
chr14:34967300-34967350 5.68 
chr14:34969262-34969298 5.58333 
chr14:34970156-34970181 5.96 
chr14:34970308-34970436 5.625 
chr14:34971168-34971204 5.30556 
chr14:34972234-34972280 5.69565 
chr14:34973013-34973046 6 
chr14:34973335-34973375 5.775 
chr14:34974270-34974286 6 
chr14:34974703-34974723 5.75 
chr14:34975010-34975033 6 
chr14:34975524-34975548 5.45833 
chr14:34976621-34976644 6 
chr14:34976658-34976692 5.64706 
chr14:34977175-34977199 6 
chr14:34977744-34977768 6 
chr14:34978101-34978118 5.82353 
chr14:34979475-34979492 5.94118 
chr14:34980039-34980087 5.45833 
chr14:34980126-34980141 6 
chr14:34980313-34980343 5.6 
chr14:34980931-34980949 6 
chr14:34981101-34981113 6 
chr14:34981416-34981431 6 
chr14:34982398-34982437 5.53846 
chr14:34982676-34982689 5.92308 
chr14:34982974-34983028 5.53704 
chr14:34983966-34983990 5.79167 
chr14:34984268-34984285 5.88235 
chr14:34984962-34984983 5.57143 
chr14:34986145-34986158 6 
chr14:34986454-34986466 6 
chr14:34986965-34986993 5.32143 
chr14:34987531-34987553 6 
chr14:34989079-34989102 5.78261 
chr14:34989395-34989428 5.33333 
chr14:34990836-34990854 5.77778 
chr14:34991600-34991616 6 
chr14:34992004-34992042 5.65789 
chr14:34992732-34992754 5.63636 
chr14:34992908-34992925 6 
chr14:34993594-34993656 5.87097 
chr14:34993863-34993883 6 
chr14:34995226-34995251 5.92 
chr14:34995632-34995650 6 
chr14:34995768-34995797 5.82759 
chr14:34995928-34995955 5.33333 
chr14:34996374-34996392 5.83333 
chr14:34997621-34997640 6 
chr14:34998341-34998374 5.72727 
chr14:34998440-34998480 5.45 
chr14:34999222-34999246 5.66667 
chr14:34999740-34999763 5.65217 
chr14:35000110-35000179 5.5942 
chr14:35000808-35000822 6 
chr14:35001281-35001311 5.93333 
chr14:35001880-35001893 6 
chr14:35002237-35002260 6 
chr14:35004046-35004058 6 
chr14:35005664-35005683 6 
chr14:35005834-35005857 5.91304 
chr14:35005904-35005926 5.90909 
chr14:35006088-35006111 5.78261 
chr14:35006197-35006228 5.77419 
chr14:35007585-35007606 6 
chr14:35008263-35008277 6 
chr14:35008378-35008411 5.18182 
chr14:35009024-35009046 5.63636 
chr14:35009065-35009083 5.88889 
chr14:35011994-35012041 5.95745 
chr14:35012593-35012656 5.61905 
chr14:35013257-35013319 5.77419 
chr14:35014759-35014823 5.8125 
chr14:35015316-35015343 5.92593 
chr14:35015364-35015527 5.41718 
chr14:35015813-35015837 5.45833 
chr14:35017057-35017092 5.77143 
chr14:35017603-35017615 6 
chr14:35017783-35017804 5.71429 
chr14:35018124-35018153 5.75862 
chr14:35018434-35018473 5.35897 
chr14:35019147-35019165 5.83333 
chr14:35020121-35020177 5.83929 
chr14:35021213-35021243 5.4 
chr14:35021725-35021763 5.92105 
chr14:35022481-35022496 5.86667 
chr14:35022835-35022861 5.84615 
chr14:35023148-35023167 5.89474 
chr14:35024424-35024450 5.92308 
chr14:35025672-35025696 5.45833 
chr14:35025993-35026114 5.4876 
chr14:35026137-35026193 5.55357 
chr14:35026686-35026756 5.82857 
chr14:35028196-35028264 5.79412 
chr14:35028865-35028928 5.63492 
chr14:35029480-35029527 5.95745 
chr14:35031899-35031925 5.38462 
chr14:35032764-35032788 5.58333 
chr14:35032940-35032957 5.76471 
chr14:35034283-35034295 6 
chr14:35036378-35036393 6 
chr14:35036692-35036713 6 
chr14:35037350-35037362 6 
chr14:35038625-35038646 6 
chr14:35039256-35039278 5.63636 
chr14:35040637-35040656 5.78947 
chr14:35041851-35041905 5.61111 
chr14:35042829-35042856 5.62963 
chr14:35043541-35043562 5.71429 
chr14:35043825-35043851 5.84615 
chr14:35044071-35044106 5.65714 
chr14:35044402-35044416 6 
chr14:35045113-35045143 6 
chr14:35045433-35045463 5.43333 
chr14:35045641-35045667 5.84615 
chr14:35046254-35046279 5.96 
chr14:35047410-35047425 6 
chr14:35047834-35047853 5.73684 
chr14:35048143-35048167 6 
chr14:35049031-35049048 5.76471 
chr14:35049390-35049423 5.9697 
chr14:35049513-35049525 6 
chr14:35051336-35051350 6 
chr14:35051754-35051766 6 
chr14:35053775-35053812 5.72973 
chr14:35053952-35053975 5.65217 
chr14:35054050-35054075 6 
chr14:35055108-35055123 5.86667 
chr14:35056214-35056234 6 
chr14:35056738-35056761 6 
chr14:35056823-35056849 5.76923 
chr14:35057004-35057020 6 
chr14:35057209-35057226 5.88235 
chr14:35058655-35058694 5.74359 
chr14:35059309-35059335 5.73077 
chr14:35062771-35062792 5.85714 
chr14:35063549-35063569 5.65 
chr14:35064304-35064348 5.61364 
chr14:35065423-35065443 6 
chr14:35065827-35065846 5.78947 
chr14:35068812-35068825 6 
chr14:35068979-35068992 6 
chr14:35069334-35069351 5.76471 
chr14:35069632-35069658 5.84615 
chr14:35070425-35070444 6 
chr14:35070793-35070811 6 
chr14:35071796-35071808 6 
chr14:35072491-35072520 5.96552 
chr14:35073693-35073723 5.3 
chr14:35074754-35074789 5.54286 
chr14:35075402-35075414 6 
chr14:35075983-35075997 6 
chr14:35077114-35077150 5.77778 
chr14:35078686-35078705 6 
chr14:35079020-35079040 5.6 
chr14:35079394-35079411 5.88235 
chr14:35079558-35079575 6 
chr14:35080174-35080206 5.5625 
chr14:35080954-35080968 6 
chr14:35081427-35081449 5.54545 
chr14:35081579-35081615 5.36111 
chr14:35082247-35082261 6 
chr14:35082995-35083019 6 
chr14:35083315-35083339 6 
chr14:35083467-35083493 5.30769 
chr14:35083641-35083668 5.55556 
chr14:35085160-35085175 6 
chr14:35086813-35086834 6 
chr14:35088627-35088669 5.66667 
chr14:35089078-35089095 5.82353 
chr14:35089683-35089702 5.94737 
chr14:35090145-35090170 6 
chr14:35091157-35091176 6 
chr14:35091775-35091790 6 
chr14:35095296-35095323 5.85185 
chr14:35096659-35096694 5.65714 
chr14:35097842-35097855 6 
chr14:35099247-35099265 5.77778 
chr14:35099391-35099422 5.48387 
chr14:35101395-35101423 5.53571 
chr14:35103305-35103325 5.85 
chr14:35103524-35103539 6 
chr14:35103815-35103846 5.6129 
chr14:35104318-35104365 5.14894 
chr14:35104376-35104448 5.29167 
chr14:35104787-35104811 5.83333 
chr14:35104953-35104970 6 
chr14:35106048-35106069 5.95238 
chr14:35106363-35106394 5.74194 
chr14:35106766-35106789 5.69565 
chr14:35107270-35107298 6 
chr14:35107458-35107475 5.76471 
chr14:35107500-35107533 5.42424 
chr14:35111533-35111552 5.84211 
chr14:35111676-35111704 5.39286 
chr14:35111996-35112041 5.66667 
chr14:35112245-35112278 5.72727 
chr14:35113587-35113607 5.8 
chr14:35113922-35113943 5.7619 
chr14:35114729-35114747 6 
chr14:35115644-35115670 5.88462 
chr14:35116243-35116257 6 
chr14:35116500-35116513 6 
chr14:35117128-35117143 6 
chr14:35117513-35117528 6 
chr14:35117895-35117912 6 
chr14:35120893-35120908 6 
chr14:35123291-35123320 5.37931 
chr14:35125275-35125306 5.64516 
chr14:35126227-35126245 5.83333 
chr14:35126371-35126386 5.86667 
chr14:35126813-35126827 6 
chr14:35128558-35128582 6 
chr14:35128870-35128894 5.83333 
chr14:35130102-35130123 5.52381 
chr14:35130825-35130874 5.40816 
chr14:35131413-35131425 6 
chr14:35131580-35131593 6 
chr14:35132063-35132119 5.76786 
chr14:35132906-35132957 5.54902 
chr14:35133355-35133374 6 
chr14:35133688-35133713 5.84 
chr14:35136009-35136027 6 
chr14:35138007-35138049 5.83333 
chr14:35138649-35138746 5.46392 
chr14:35138974-35139034 5.76667 
chr14:35140747-35140799 5.82692 
chr14:35141203-35141236 5.42424 
chr14:35141654-35141673 5.68421 
chr14:35141732-35141750 5.77778 
chr14:35142070-35142112 6 
chr14:35143379-35143412 5.75758 
chr14:35145042-35145068 5.96154 
chr14:35145624-35145646 5.81818 
chr14:35145711-35145729 5.72222 
chr14:35146984-35147017 5.78788 
chr14:35148012-35148067 5.56364 
chr14:35148076-35148174 5.4898 
chr14:35148547-35148569 5.72727 
chr14:35148869-35148953 5.79762 
chr14:35149262-35149282 5.85 
chr14:35150293-35150307 6 
chr14:35151373-35151401 6 
chr14:35153016-35153031 6 
chr14:35153422-35153473 5.47059 
chr14:35153760-35153788 5.5 
chr14:35154404-35154454 5.82 
chr14:35154761-35154878 5.69231 
chr14:35156707-35156737 5.16667 
chr14:35156792-35156821 5.44828 
chr14:35158885-35158907 6 
chr14:35159495-35159528 5.87879 
chr14:35161063-35161086 5.95652 
chr14:35161547-35161565 6 
chr14:35161909-35161961 5.88462 
chr14:35162976-35163003 5.96296 
chr14:35163415-35163438 5.56522 
chr14:35164829-35164861 5.96875 
chr14:35166764-35166787 5.73913 
chr14:35167135-35167155 5.8 
chr14:35167506-35167528 5.63636 
chr14:35168000-35168013 6 
chr14:35170801-35170823 6 
chr14:35171728-35171760 5.84375 
chr14:35172059-35172077 6 
chr14:35172363-35172381 5.83333 
chr14:35172872-35172892 6 
chr14:35173319-35173334 6 
chr14:35173676-35173708 5.90625 
chr14:35174240-35174273 5.9697 
chr14:35175021-35175057 5.58333 
chr14:35175267-35175279 6 
chr14:35175936-35175959 5.91304 
chr14:35178039-35178056 6 
chr14:35178209-35178278 5.5942 
chr14:35178825-35178843 5.94444 
chr14:35178993-35179007 6 
chr14:35185876-35185894 5.77778 
chr14:35186139-35186152 6 
chr14:35187983-35187996 6 
chr14:35188844-35188863 5.94737 
chr14:35188875-35188915 5.45 
chr14:35190457-35190488 5.80645 
chr14:35190958-35190982 5.375 
chr14:35191093-35191107 6 
chr14:35191592-35191619 5.33333 
chr14:35193518-35193536 6 
chr14:35193816-35193833 6 
chr14:35194858-35194885 5.74074 
chr14:35195921-35195935 6 
chr14:35198529-35198544 5.93333 
chr14:35199089-35199122 6 
chr14:35199662-35199675 6 
chr14:35203137-35203164 5.2963 
chr14:35203975-35204018 5.4186 
chr14:35204044-35204492 5.59152 
chr14:35204500-35204550 5.28 
chr14:35205974-35206000 5.30769 
chr14:35207223-35207268 5.35556 
chr14:35210677-35210689 6 
chr14:35211657-35211678 5.80952 
chr14:35212247-35212268 5.80952 
chr14:35212867-35212885 6 
chr14:35215830-35215843 6 
chr14:35220906-35220928 6 
chr14:35223460-35223474 6 
chr14:35223623-35223662 5.87179 
chr14:35224252-35224330 5.38462 
chr14:35225017-35225038 5.85714 
chr14:35225192-35225225 5.78788 
chr14:35225313-35225332 5.68421 
chr14:35225672-35225692 6 
chr14:35226571-35226583 6 
chr14:35226870-35226892 5.86364 
chr14:35227321-35227335 6 
chr14:35227786-35227806 5.75 
chr14:35228377-35228399 6 
chr14:35228610-35228642 6 
chr14:35228870-35228892 5.81818 
chr14:35231651-35231697 5.5 
chr14:35233479-35233509 5.93333 
chr14:35237920-35237946 5.38462 
chr14:35240037-35240049 6 
chr14:35242239-35242254 5.86667 
chr14:35242702-35242722 5.7 
chr14:35243819-35243837 6 
chr14:35244405-35244421 5.9375 
chr14:35248058-35248073 5.86667 
chr14:35248820-35248843 5.43478 
chr14:35251624-35251651 5.25926 
chr14:35252574-35252586 6 
chr14:35253573-35253596 6 
chr14:35253713-35253737 5.91667 
chr14:35255811-35255826 6 
chr14:35256557-35256579 5.90909 
chr14:35256888-35256913 5.96 
chr14:35257510-35257522 6 
chr14:35259359-35259383 5.41667 
chr14:35259547-35259571 5.79167 
chr14:35260330-35260365 5.97143 
chr14:35261632-35261661 5.2069 
chr14:35262380-35262423 5.5814 
chr14:35263147-35263183 6 
chr14:35265178-35265201 5.52174 
chr14:35265355-35265393 5.89474 
chr14:35267019-35267068 5.61224 
chr14:35267698-35267730 5.5625 
chr14:35268438-35268457 5.63158 
chr14:35269452-35269470 5.77778 
chr14:35269511-35269541 5.6 
chr14:35271366-35271381 5.86667 
chr14:35271425-35271445 6 
chr14:35272586-35272599 6 
chr14:35273197-35273225 5.32143 
chr14:35275935-35275966 5.74194 
chr14:35276102-35276131 5.24138 
chr14:35276161-35276182 5.85714 
chr14:35277703-35277729 5.73077 
chr14:35277970-35278000 5.46667 
chr14:35279216-35279240 5.66667 
chr14:35280655-35280679 5.625 
chr14:35281013-35281029 6 
chr14:35281716-35281739 5.78261 
chr14:35282421-35282439 6 
chr14:35283248-35283265 5.76471 
chr14:35285286-35285306 6 
chr14:35286789-35286825 5.94444 
chr14:35288346-35288367 6 
chr14:35289328-35289346 6 
chr14:35290569-35290597 5.85714 
chr14:35291190-35291203 6 
chr14:35291500-35291519 5.94737 
chr14:35291819-35291840 5.71429 
chr14:35293404-35293428 5.91667 
chr14:35293582-35293599 6 
chr14:35293614-35293630 5.9375 
chr14:35294653-35294677 6 
chr14:35297500-35297516 6 
chr14:35298473-35298492 6 
chr14:35298593-35298625 5.75 
chr14:35299975-35299989 6 
chr14:35301353-35301444 5.86813 
chr14:35302733-35302762 5.41379 
chr14:35305584-35305620 6 
chr14:35308745-35308759 6 
chr14:35309045-35309058 6 
chr14:35309084-35309128 5.20455 
chr14:35309961-35310000 5.82051 
chr14:35313411-35313433 6 
chr14:35313964-35314014 5.84 
chr14:35315065-35315090 5.92 
chr14:35316093-35316120 5.44444 
chr14:35320538-35320566 6 
chr14:35323628-35323642 6 
chr14:35323699-35323731 5.46875 
chr14:35323826-35323848 5.54545 
chr14:35324285-35324307 5.77273 
chr14:35325112-35325129 5.76471 
chr14:35325495-35325507 6 
chr14:35326065-35326080 6 
chr14:35326207-35326225 5.77778 
chr14:35326705-35326730 5.76 
chr14:35327881-35327909 5.71429 
chr14:35327944-35327976 5.53125 
chr14:35328634-35328646 6 
chr14:35329329-35329350 5.95238 
chr14:35329724-35329760 5.80556 
chr14:35331534-35331552 6 
chr14:35331990-35332030 5.475 
chr14:35332187-35332207 5.75 
chr14:35332358-35332382 6 
chr14:35334449-35334488 5.35897 
chr14:35335019-35335046 5.48148 
chr14:35335693-35335711 5.72222 
chr14:35336061-35336081 5.7 
chr14:35337664-35337679 5.93333 
chr14:35338086-35338186 5.52 
chr14:35338413-35338445 5.96875 
chr14:35342119-35342147 6 
chr14:35346445-35346473 6 
chr14:35348183-35348217 5.82353 
chr14:35348733-35348759 5.88462 
chr14:35349512-35349527 6 
chr14:35351287-35351316 5.68966 
chr14:35351740-35351752 6 
chr14:35352081-35352109 5.85714 
chr14:35352474-35352494 5.85 
chr14:35353646-35353682 5.80556 
chr14:35354552-35354599 5.85106 
chr14:35354749-35354772 5.91304 
chr14:35356492-35356534 5.80952 
chr14:35358259-35358281 5.72727 
chr14:35358669-35358702 5.63636 
chr14:35359723-35359735 6 
chr14:35361354-35361392 5.44737 
chr14:35361411-35361433 5.95455 
chr14:35361737-35361759 6 
chr14:35362361-35362377 6 
chr14:35363112-35363130 6 
chr14:35363147-35363167 5.9 
chr14:35364295-35364339 6 
chr14:35365740-35365761 5.52381 
chr14:35366477-35366500 6 
chr14:35366788-35366827 5.69231 
chr14:35366986-35367022 5.55556 
chr14:35367149-35367177 6 
chr14:35367328-35367352 6 
chr14:35368198-35368216 6 
chr14:35369923-35369938 6 
chr14:35370743-35370774 6 
chr14:35372383-35372408 6 
chr14:35373392-35373407 6 
chr14:35373865-35373881 6 
chr14:35374990-35375006 6 
chr14:35377481-35377500 5.78947 
chr14:35378375-35378401 5.92308 
chr14:35379100-35379122 5.86364 
chr14:35379580-35379600 5.7 
chr14:35381635-35381665 5.46667 
chr14:35381986-35382009 5.73913 
chr14:35383074-35383094 6 
chr14:35383186-35383244 5.60345 
chr14:35383328-35383364 5.61111 
chr14:35384273-35384289 5.9375 
chr14:35385321-35385336 6 
chr14:35386728-35386779 5.62745 
chr14:35387069-35387097 5.28571 
chr14:35388679-35388696 6 
chr14:35392000-35392027 5.44444 
chr14:35394566-35394605 5.92308 
chr14:35394631-35394694 5.60317 
chr14:35397155-35397183 5.60714 
chr14:35397630-35397658 5.92857 
chr14:35397949-35397969 5.8 
chr14:35400197-35400220 6 
chr14:35401692-35401720 6 
chr14:35402630-35402643 6 
chr14:35402814-35402835 5.52381 
chr14:35403344-35403378 5.94118 
chr14:35403810-35403828 6 
chr14:35403950-35403984 5.91176 
chr14:35405086-35405108 6 
chr14:35405401-35405457 5.71429 
chr14:35406016-35406031 5.93333 
chr14:35406460-35406475 6 
chr14:35407424-35407437 6 
chr14:35410555-35410580 5.92 
chr14:35410875-35410927 5.92308 
chr14:35412403-35412416 6 
chr14:35413420-35413449 5.89655 
chr14:35413525-35413551 5.30769 
chr14:35413918-35413939 5.71429 
chr14:35414092-35414131 5.97436 
chr14:35416200-35416219 5.78947 
chr14:35417714-35417728 6 
chr14:35419774-35419810 5.55556 
chr14:35420784-35420796 6 
chr14:35421148-35421176 5.85714 
chr14:35421657-35421701 5.47727 
chr14:35422410-35422423 5.92308 
chr14:35422577-35422591 6 
chr14:35423830-35423843 6 
chr14:35424953-35424976 6 
chr14:35426213-35426225 6 
chr14:35426476-35426488 6 
chr14:35428366-35428379 6 
chr14:35430069-35430130 5.65574 
chr14:35430579-35430612 5.87879 
chr14:35430839-35430883 5.36364 
chr14:35431336-35431354 6 
chr14:35431873-35431893 5.65 
chr14:35432510-35432522 6 
chr14:35436062-35436082 5.6 
chr14:35438137-35438155 6 
chr14:35439482-35439512 5.73333 
chr14:35439916-35439935 5.94737 
chr14:35442637-35442660 5.95652 
chr14:35444092-35444112 6 
chr14:35445828-35445847 6 
chr14:35447057-35447074 6 
chr14:35447717-35447746 6 
chr14:35448608-35448620 6 
chr14:35449409-35449428 6 
chr14:35449805-35449818 6 
chr14:35450378-35450427 5.91837 
chr14:35453705-35453729 5.70833 
chr14:35455128-35455165 5.35135 
chr14:35456436-35456504 5.76471 
chr14:35457766-35457812 5.73913 
chr14:35460306-35460349 5.86047 
chr14:35461132-35461151 5.78947 
chr14:35462061-35462086 6 
chr14:35462889-35462912 5.91304 
chr14:35464138-35464160 6 
chr14:35464285-35464306 5.80952 
chr14:35464340-35464401 5.86885 
chr14:35468171-35468233 5.75806 
chr14:35468888-35468905 5.76471 
chr14:35469768-35469796 5.89286 
chr14:35470381-35470393 6 
chr14:35471241-35471253 6 
chr14:35471943-35471962 6 
chr14:35472582-35472594 6 
chr14:35472736-35472793 6 
chr14:35473139-35473166 6 
chr14:35475043-35475064 6 
chr14:35476757-35476867 5.50909 
chr14:35476968-35476994 5.61538 
chr14:35477549-35477621 5.26389 
chr14:35478090-35478105 6 
chr14:35479653-35479668 6 
chr14:35479972-35480006 5.67647 
chr14:35481423-35481442 5.84211 
chr14:35482147-35482161 6 
chr14:35482311-35482338 5.55556 
chr14:35483455-35483495 5.325 
chr14:35486036-35486072 5.86111 
chr14:35492993-35493024 6 
chr14:35495261-35495275 6 
chr14:35495372-35495440 5.83824 
chr14:35496147-35496168 6 
chr14:35496213-35496246 5.57576 
chr14:35498500-35498527 5.33333 
chr14:35499494-35499508 6 
chr14:35500616-35500632 5.9375 
chr14:35501615-35501649 5.61765 
chr14:35501803-35501830 5.25926 
chr14:35506717-35506740 6 
chr14:35508658-35508689 5.16129 
chr14:35509460-35509504 5.63636 
chr14:35510035-35510062 5.92593 
chr14:35512079-35512112 5.81818 
chr14:35513324-35513342 5.94444 
chr14:35514084-35514114 6 
chr14:35515429-35515449 6 
chr14:35516960-35516993 5.90909 
chr14:35517749-35517792 5.69767 
chr14:35518097-35518109 6 
chr14:35519566-35519595 5.41379 
chr14:35521789-35521818 5.37931 
chr14:35523421-35523444 5.82609 
chr14:35523586-35523607 6 
chr14:35524183-35524212 5.96552 
chr14:35525235-35525252 5.88235 
chr14:35525543-35525574 6 
chr14:35527260-35527287 5.77778 
chr14:35528741-35528755 6 
chr14:35528903-35528929 5.80769 
chr14:35529169-35529191 5.95455 
chr14:35529481-35529500 5.84211 
chr14:35530668-35530690 5.5 
chr14:35530706-35530735 5.37931 
chr14:35530817-35530836 5.63158 
chr14:35532000-35532018 5.88889 
chr14:35532365-35532379 6 
chr14:35533253-35533270 6 
chr14:35534113-35534139 5.53846 
chr14:35534563-35534578 6 
chr14:35534902-35534914 6 
chr14:35535612-35535624 6 
chr14:35535995-35536016 5.66667 
chr14:35538491-35538503 6 
chr14:35539320-35539351 6 
chr14:35540186-35540215 5.89655 
chr14:35541462-35541500 5.57895 
chr14:35542043-35542072 5.44828 
chr14:35542268-35542291 5.86957 
chr14:35543517-35543544 5.7037 
chr14:35546674-35546694 6 
chr14:35550118-35550133 6 
chr14:35550227-35550243 6 
chr14:35551731-35551766 5.71429 
chr14:35551884-35551912 5.25 
chr14:35552953-35552965 6 
chr14:35553076-35553107 5.32258 
chr14:35553387-35553401 6 
chr14:35554313-35554337 5.375 
chr14:35554398-35554421 5.65217 
chr14:35555389-35555417 5.89286 
chr14:35556456-35556486 5.73333 
chr14:35559439-35559460 5.85714 
chr14:35559917-35559934 6 
chr14:35560922-35560939 5.76471 
chr14:35562417-35562451 5.91176 
chr14:35563679-35563697 5.72222 
chr14:35564880-35564901 5.80952 
chr14:35565057-35565074 6 
chr14:35566674-35566700 5.84615 
chr14:35567381-35567398 5.76471 
chr14:35567552-35567570 6 
chr14:35571225-35571247 5.81818 
chr14:35572875-35572899 5.70833 
chr14:35573314-35573326 6 
chr14:35573929-35573955 5.42308 
chr14:35574780-35574804 5.79167 
chr14:35575869-35575885 6 
chr14:35577771-35577799 5.78571 
chr14:35577974-35578000 5.46154 
chr14:35580441-35580462 5.85714 
chr14:35583838-35583903 5.43077 
chr14:35584353-35584381 6 
chr14:35585378-35585403 5.44 
chr14:35587859-35587872 6 
chr14:35589055-35589069 6 
chr14:35590713-35590752 5.38462 
chr14:35593444-35593486 5.33333 
chr14:35594588-35594640 5.23077 
chr14:35596245-35596257 6 
chr14:35597476-35597500 5.875 
chr14:35598248-35598260 6 
chr14:35599236-35599249 6 
chr14:35600150-35600166 5.8125 
chr14:35601664-35601689 5.32 
chr14:35601990-35602066 5.75 
chr14:35602103-35602140 5.91892 
chr14:35605163-35605177 5.92857 
chr14:35605568-35605593 5.68 
chr14:35607113-35607150 5.67568 
chr14:35607728-35607776 5.70833 
chr14:35609408-35609447 5.66667 
chr14:35610413-35610479 5.75758 
chr14:35611549-35611562 6 
chr14:35612837-35612863 6 
chr14:35614173-35614195 5.5 
chr14:35614927-35614965 5.94737 
chr14:35615000-35615046 5.73913 
chr14:35616370-35616405 5.34286 
chr14:35618117-35618137 6 
chr14:35619033-35619060 5.85185 
chr14:35620832-35620879 5.89362 
chr14:35621138-35621152 6 
chr14:35624766-35624783 6 
chr14:35625641-35625673 5.8125 
chr14:35626145-35626174 5.96552 
chr14:35633962-35633991 5.37931 
chr14:35635219-35635245 5.38462 
chr14:35635347-35635363 5.875 
chr14:35635654-35635669 6 
chr14:35638511-35638544 5.63636 
chr14:35640032-35640067 5.97143 
chr14:35640634-35640655 5.57143 
chr14:35641610-35641770 5.8125 
chr14:35641916-35641949 5.78788 
chr14:35642971-35642996 5.32 
chr14:35643671-35643692 5.66667 
chr14:35643942-35643965 5.86957 
chr14:35644088-35644107 5.63158 
chr14:35649246-35649276 5.46667 
chr14:35649732-35649757 5.8 
chr14:35650989-35651003 6 
chr14:35652415-35652453 5.78947 
chr14:35655355-35655370 5.93333 
chr14:35655785-35655814 5.68966 
chr14:35655966-35655981 6 
chr14:35657033-35657066 5.60606 
chr14:35657360-35657383 5.43478 
chr14:35657397-35657409 6 
chr14:35658147-35658170 6 
chr14:35658636-35658648 6 
chr14:35659693-35659724 5.83871 
chr14:35660120-35660154 5.52941 
chr14:35660897-35660947 5.82 
chr14:35662185-35662203 5.83333 
chr14:35663884-35663906 5.63636 
chr14:35666777-35666800 5.69565 
chr14:35666990-35667024 5.55882 
chr14:35668538-35668555 6 
chr14:35669385-35669406 5.80952 
chr14:35670829-35670860 5.83871 
chr14:35670900-35670929 5.86207 
chr14:35671168-35671188 5.85 
chr14:35671821-35671848 5.33333 
chr14:35672732-35672753 5.80952 
chr14:35674967-35674984 5.82353 
chr14:35678237-35678274 5.83784 
chr14:35678753-35678771 5.88889 
chr14:35679266-35679290 5.375 
chr14:35679934-35679983 5.79592 
chr14:35682633-35682652 5.94737 
chr14:35685301-35685383 5.60976 
chr14:35685509-35685528 5.84211 
chr14:35686706-35686727 5.85714 
chr14:35687665-35687705 5.475 
chr14:35687725-35687742 6 
chr14:35689068-35689081 6 
chr14:35692660-35692678 6 
chr14:35695089-35695106 5.88235 
chr14:35696936-35696977 5.41463 
chr14:35699256-35699271 6 
chr14:35700144-35700181 6 
chr14:35703882-35703895 6 
chr14:35705106-35705147 5.5122 
chr14:35705302-35705319 6 
chr14:35706103-35706313 5.7381 
chr14:35709280-35709300 5.9 
chr14:35709500-35709514 6 
chr14:35712842-35712870 5.46429 
chr14:35716037-35716071 5.29412 
chr14:35716500-35716524 5.79167 
chr14:35718624-35718641 6 
chr14:35719437-35719456 5.78947 
chr14:35720761-35720779 5.88889 
chr14:35721630-35721658 6 
chr14:35722537-35722651 5.82456 
chr14:35723578-35723609 5.80645 
chr14:35725139-35725159 5.9 
chr14:35725485-35725516 5.64516 
chr14:35725532-35725550 6 
chr14:35729100-35729119 5.89474 
chr14:35729197-35729216 6 
chr14:35729469-35729500 5.45161 
chr14:35731363-35731394 5.70968 
chr14:35732893-35732910 5.82353 
chr14:35733309-35733346 5.72973 
chr14:35734194-35734228 5.94118 
chr14:35735219-35735233 6 
chr14:35735523-35735536 6 
chr14:35736986-35737008 5.59091 
chr14:35737548-35737564 6 
chr14:35738834-35738857 6 
chr14:35740362-35740377 6 
chr14:35741230-35741259 5.89655 
chr14:35742229-35742267 5.81579 
chr14:35743521-35743533 6 
chr14:35747710-35747723 6 
chr14:35749576-35749600 6 
chr14:35749908-35749935 5.51852 
chr14:35752569-35752598 5.7931 
chr14:35752758-35752772 6 
chr14:35754544-35754573 6 
chr14:35756146-35756171 5.44 
chr14:35757714-35757738 5.79167 
chr14:35759121-35759137 6 
chr14:35760417-35760436 5.84211 
chr14:35761029-35761048 6 
chr14:35761166-35761179 6 
chr14:35763242-35763262 5.9 
chr14:35764647-35764664 5.76471 
chr14:35765525-35765549 6 
chr14:35766029-35766081 5.32692 
chr14:35766325-35766347 6 
chr14:35766411-35766437 5.80769 
chr14:35767695-35767718 5.65217 
chr14:35767914-35767950 5.66667 
chr14:35771627-35771671 5.13636 
chr14:35772230-35772258 5.64286 
chr14:35774334-35774361 5.62963 
chr14:35777627-35777655 5.96429 
chr14:35778208-35778239 5.67742 
chr14:35779864-35779885 5.66667 
chr14:35781405-35781421 6 
chr14:35781712-35781733 6 
chr14:35782488-35782515 5.33333 
chr14:35783166-35783187 5.61905 
chr14:35783766-35783787 5.57143 
chr14:35784153-35784185 6 
chr14:35785591-35785604 6 
chr14:35789474-35789500 5.76923 
chr14:35792153-35792175 5.90909 
chr14:35793305-35793324 5.89474 
chr14:35793395-35793422 5.77778 
chr14:35794036-35794059 5.6087 
chr14:35794393-35794434 5.36585 
chr14:35795129-35795152 5.91304 
chr14:35795223-35795250 5.51852 
chr14:35796000-35796019 5.89474 
chr14:35796404-35796438 5.70588 
chr14:35799042-35799066 5.70833 
chr14:35800489-35800504 6 
chr14:35802509-35802525 6 
chr14:35804772-35804808 5.52778 
chr14:35807883-35807922 5.71795 
chr14:35812384-35812415 5.70968 
chr14:35812705-35812740 5.6 
chr14:35814143-35814175 5.9375 
chr14:35814642-35814663 5.90476 
chr14:35814960-35814982 5.90909 
chr14:35815559-35815585 5.73077 
chr14:35816908-35816937 5.34483 
chr14:35817866-35817891 5.96 
chr14:35818176-35818191 6 
chr14:35819952-35819974 6 
chr14:35820130-35820153 5.65217 
chr14:35820292-35820312 5.7 
chr14:35822211-35822257 5.71739 
chr14:35822268-35822420 5.48684 
chr14:35823542-35823629 5.63218 
chr14:35823685-35823702 5.88235 
chr14:35826302-35826327 5.76 
chr14:35828788-35828876 5.30682 
chr14:35829609-35829670 5.70492 
chr14:35829830-35829868 6 
chr14:35831112-35831143 5.77419 
chr14:35831434-35831511 5.50649 
chr14:35832137-35832235 5.73469 
chr14:35832257-35832305 5.52083 
chr14:35833048-35833081 5.39394 
chr14:35833716-35833746 5.53333 
chr14:35833946-35833960 6 
chr14:35834273-35834295 5.81818 
chr14:35836813-35836851 6 
chr14:35842421-35842571 5.89333 
chr14:35842628-35842659 5.32258 
chr14:35842875-35842894 5.89474 
chr14:35843193-35843223 5.8 
chr14:35843487-35843513 5.38462 
chr14:35844117-35844156 5.46154 
chr14:35844267-35844292 5.88 
chr14:35844578-35844590 6 
chr14:35844892-35844907 6 
chr14:35845225-35845258 5.87879 
chr14:35846219-35846239 5.7 
chr14:35846823-35846846 5.86957 
chr14:35847550-35847565 6 
chr14:35847721-35847752 5.90323 
chr14:35848340-35848358 5.72222 
chr14:35848442-35848475 5.90909 
chr14:35848736-35848755 6 
chr14:35849532-35849551 5.89474 
chr14:35850003-35850022 5.73684 
chr14:35850635-35850662 5.55556 
chr14:35850931-35851208 5.77978 
chr14:35852055-35852068 6 
chr14:35852221-35852246 5.56 
chr14:35854895-35854939 5.59091 
chr14:35858805-35858828 5.73913 
chr14:35859214-35859240 5.76923 
chr14:35860625-35860649 5.54167 
chr14:35861701-35861727 5.92308 
chr14:35862648-35862669 5.95238 
chr14:35864492-35864515 6 
chr14:35865300-35865323 5.69565 
chr14:35866160-35866186 5.73077 
chr14:35867268-35867300 5.25 
chr14:35868174-35868201 5.40741 
chr14:35869156-35869193 5.78378 
chr14:35871131-35871150 5.84211 
chr14:35875157-35875178 5.61905 
chr14:35876919-35876938 6 
chr14:35877309-35877328 6 
chr14:35878678-35878695 6 
chr14:35879150-35879166 5.875 
chr14:35880963-35880979 6 
chr14:35881267-35881290 5.86957 
chr14:35881572-35881614 5.95238 
chr14:35883330-35883381 5.43137 
chr14:35885934-35885966 5.375 
chr14:35886723-35886760 5.64865 
chr14:35888340-35888359 6 
chr14:35889903-35889924 5.71429 
chr14:35890389-35890412 5.47826 
chr14:35890691-35890714 5.95652 
chr14:35891835-35891858 5.78261 
chr14:35892490-35892527 6 
chr14:35892837-35892856 5.78947 
chr14:35895615-35895650 5.85714 
chr14:35897513-35897566 5.56604 
chr14:35898289-35898303 6 
chr14:35900338-35900355 5.88235 
chr14:35901586-35901601 5.93333 
chr14:35903444-35903473 5.7931 
chr14:35903618-35903642 5.875 
chr14:35905778-35905797 5.68421 
chr14:35905817-35905833 5.875 
chr14:35906934-35906946 6 
chr14:35906967-35906996 5.7931 
chr14:35908218-35908236 6 
chr14:35908345-35908367 5.72727 
chr14:35909967-35909985 6 
chr14:35910745-35910767 6 
chr14:35911250-35911283 6 
chr14:35917370-35917396 6 
chr14:35917875-35917916 5.80488 
chr14:35919348-35919378 5.93333 
chr14:35920058-35920080 6 
chr14:35922044-35922063 5.84211 
chr14:35922747-35922766 5.84211 
chr14:35923288-35923308 6 
chr14:35924240-35924275 5.74286 
chr14:35924659-35924680 6 
chr14:35925125-35925137 6 
chr14:35926344-35926369 6 
chr14:35927880-35927912 5.59375 
chr14:35930366-35930394 5.35714 
chr14:35930512-35930548 5.22222 
chr14:35931690-35931805 5.89565 
chr14:35932746-35932771 6 
chr14:35933780-35933842 5.62903 
chr14:35934171-35934195 5.75 
chr14:35937069-35937094 5.4 
chr14:35937417-35937449 5.625 
chr14:35938385-35938405 6 
chr14:35940357-35940373 5.875 
chr14:35941512-35941541 5.7931 
chr14:35942183-35942204 5.90476 
chr14:35943210-35943232 5.77273 
chr14:35943567-35943824 5.70817 
chr14:35944183-35944205 5.86364 
chr14:35948060-35948085 5.44 
chr14:35949280-35949312 5.8125 
chr14:35950453-35950475 5.81818 
chr14:35953520-35953568 5.58333 
chr14:35954134-35954162 5.96429 
chr14:35955769-35955829 5.93333 
chr14:35956474-35956495 5.71429 
chr14:35957321-35957339 5.83333 
chr14:35957492-35957505 6 
chr14:35957704-35957735 5.90323 
chr14:35958516-35958586 5.35714 
chr14:35958875-35958907 5.65625 
chr14:35959099-35959122 6 
chr14:35960611-35960647 5.94444 
chr14:35961043-35961062 5.78947 
chr14:35961490-35961520 5.56667 
chr14:35961558-35961577 5.68421 
chr14:35963219-35963243 5.83333 
chr14:35964271-35964317 6 
chr14:35964909-35964942 6 
chr14:35966039-35966060 6 
chr14:35967244-35967273 5.96552 
chr14:35967681-35967704 5.56522 
chr14:35968215-35968249 6 
chr14:35969046-35969066 6 
chr14:35969109-35969135 5.76923 
chr14:35970075-35970128 5.92453 
chr14:35971275-35971293 6 
chr14:35972013-35972067 5.31481 
chr14:35972287-35972303 6 
chr14:35973360-35973398 5.18421 
chr14:35975368-35975392 5.79167 
chr14:35975411-35975436 5.84 
chr14:35977256-35977284 5.67857 
chr14:35977956-35977990 5.5 
chr14:35978279-35978299 5.85 
chr14:35978434-35978456 5.81818 
chr14:35978620-35978644 5.70833 
chr14:35980289-35980329 5.225 
chr14:35980529-35980549 5.85 
chr14:35986420-35986456 5.58333 
chr14:35987398-35987427 6 
chr14:35988244-35988278 6 
chr14:35992000-35992022 5.90909 
chr14:35993736-35993803 5.28358 
chr14:35994095-35994116 5.85714 
chr14:35994208-35994242 5.55882 
chr14:35994391-35994405 6 
chr14:35995090-35995120 5.76667 
chr14:35996230-35996251 5.66667 
chr14:35996562-35996576 6 
chr14:36003767-36003785 6 
chr14:36006559-36006574 5.93333 
chr14:36007089-36007122 6 
chr14:36007270-36007288 5.94444 
chr14:36008595-36008612 5.82353 
chr14:36009380-36009396 5.9375 
chr14:36010246-36010265 6 
chr14:36011257-36011275 5.77778 
chr14:36012837-36012861 5.70833 
chr14:36014233-36014257 5.75 
chr14:36014735-36014794 5.42373 
chr14:36015660-36015676 6 
chr14:36017170-36017201 5.54839 
chr14:36022004-36022033 5.17241 
chr14:36022838-36022876 5.31579 
chr14:36023544-36023565 6 
chr14:36026296-36026346 5.78 
chr14:36029000-36029025 5.32 
chr14:36030432-36030453 6 
chr14:36030712-36030733 6 
chr14:36031286-36031312 5.76923 
chr14:36032226-36032249 6 
chr14:36034527-36034554 5.44444 
chr14:36034578-36034607 5.51724 
chr14:36034841-36034867 5.30769 
chr14:36036073-36036085 6 
chr14:36036096-36036141 5.77778 
chr14:36036182-36036213 5.41935 
chr14:36037534-36037560 5.65385 
chr14:36040884-36040974 5.52222 
chr14:36042218-36042248 5.2 
chr14:36047404-36047416 6 
chr14:36051489-36051517 5.85714 
chr14:36052711-36052741 5.23333 
chr14:36053846-36053866 6 
chr14:36054721-36054746 5.36 
chr14:36058886-36058917 5.80645 
chr14:36060156-36060199 5.18605 
chr14:36060494-36060526 6 
chr14:36063060-36063092 5.875 
chr14:36067604-36067635 5.87097 
chr14:36068082-36068117 5.45714 
chr14:36068958-36068988 5.46667 
chr14:36069400-36069450 5.9 
chr14:36078431-36078460 5.75862 
chr14:36078653-36078694 5.63415 
chr14:36079134-36079159 5.84 
chr14:36079220-36079255 5.37143 
chr14:36080052-36080076 5.58333 
chr14:36080704-36080731 5.81481 
chr14:36081576-36081592 6 
chr14:36081727-36081757 5.9 
chr14:36082267-36082300 5.57576 
chr14:36086214-36086249 5.31429 
chr14:36086823-36086853 5.76667 
chr14:36086968-36086994 5.5 
chr14:36087193-36087217 5.75 
chr14:36089090-36089110 6 
chr14:36090353-36090389 5.38889 
chr14:36092288-36092302 6 
chr14:36092514-36092575 5.80328 
chr14:36093362-36093375 6 
chr14:36093414-36093429 6 
chr14:36093649-36093674 5.32 
chr14:36094356-36094374 6 
chr14:36096254-36096272 5.72222 
chr14:36097668-36097706 5.76316 
chr14:36098184-36098219 5.37143 
chr14:36098488-36098513 6 
chr14:36098697-36098722 5.92 
chr14:36100076-36100104 5.75 
chr14:36104000-36104015 6 
chr14:36105275-36105291 6 
chr14:36106738-36106757 5.84211 
chr14:36107741-36107765 5.45833 
chr14:36108131-36108165 5.76471 
chr14:36109144-36109162 5.83333 
chr14:36112532-36112560 5.92857 
chr14:36114114-36114127 6 
chr14:36114552-36114591 6 
chr14:36114936-36114949 6 
chr14:36117153-36117174 5.90476 
chr14:36117319-36117349 5.6 
chr14:36117671-36117691 5.85 
chr14:36118847-36118866 5.63158 
chr14:36119593-36119627 5.5 
chr14:36120062-36120081 6 
chr14:36121570-36121595 5.84 
chr14:36121624-36121641 5.82353 
chr14:36124211-36124240 5.58621 
chr14:36126374-36126405 6 
chr14:36126882-36126905 5.82609 
chr14:36129200-36129236 5.52778 
chr14:36131994-36132013 5.89474 
chr14:36132621-36132648 5.96296 
chr14:36132793-36132808 6 
chr14:36136603-36136618 6 
chr14:36138014-36138055 5.53659 
chr14:36140129-36140150 5.80952 
chr14:36142767-36142798 5.29032 
chr14:36149041-36149066 5.64 
chr14:36149786-36149833 5.78723 
chr14:36155322-36155364 5.52381 
chr14:36155567-36155624 5.26316 
chr14:36160276-36160307 5.90323 
chr14:36161470-36161493 5.43478 
chr14:36161525-36161554 5.31034 
chr14:36162681-36162701 5.6 
chr14:36166534-36166565 5.90323 
chr14:36167768-36167797 5.62069 
chr14:36169101-36169115 6 
chr14:36170842-36170860 6 
chr14:36171921-36171958 5.62162 
chr14:36172734-36172750 5.875 
chr14:36174194-36174215 5.52381 
chr14:36175820-36175834 6 
chr14:36178544-36178596 5.28846 
chr14:36181446-36181492 5.65217 
chr14:36181972-36182016 6 
chr14:36183299-36183312 6 
chr14:36184663-36184695 5.6875 
chr14:36185603-36185621 6 
chr14:36185724-36185752 5.78571 
chr14:36188013-36188026 6 
chr14:36188975-36189013 6 
chr14:36194152-36194181 5.93103 
chr14:36196516-36196548 6 
chr14:36197933-36197950 5.76471 
chr14:36198596-36198617 5.95238 
chr14:36200882-36200906 5.41667 
chr14:36203147-36203174 5.81481 
chr14:36204233-36204259 5.57692 
chr14:36204913-36204927 5.92857 
chr14:36204947-36204975 5.28571 
chr14:36206241-36206254 6 
chr14:36206965-36206995 6 
chr14:36210014-36210032 5.88889 
chr14:36210654-36210688 5.58824 
chr14:36211969-36211981 6 
chr14:36212878-36212903 5.44 
chr14:36214602-36214652 5.88 
chr14:36214969-36214988 6 
chr14:36216118-36216150 5.34375 
chr14:36216192-36216224 5.59375 
chr14:36217433-36217471 5.39474 
chr14:36217485-36217506 5.7619 
chr14:36217570-36217596 5.61538 
chr14:36220991-36221037 5.76087 
chr14:36222189-36222210 5.66667 
chr14:36222230-36222245 5.93333 
chr14:36224557-36224582 5.6 
chr14:36225821-36225848 5.37037 
chr14:36226294-36226336 5.95238 
chr14:36227103-36227157 5.40741 
chr14:36227449-36227467 6 
chr14:36229117-36229130 6 
chr14:36230665-36230738 5.38356 
chr14:36231450-36231474 6 
chr14:36232982-36233012 5.86667 
chr14:36233735-36233756 6 
chr14:36234606-36234699 5.35484 
chr14:36236892-36236914 5.54545 
chr14:36238214-36238275 5.86885 
chr14:36240601-36240631 6 
chr14:36243111-36243133 6 
chr14:36245051-36245085 5.26471 
chr14:36246077-36246101 5.45833 
chr14:36246545-36246569 5.58333 
chr14:36248735-36248792 5.78947 
chr14:36250781-36250830 5.81633 
chr14:36251622-36251646 5.58333 
chr14:36252647-36252672 5.32 
chr14:36253335-36253359 5.79167 
chr14:36254538-36254564 5.53846 
chr14:36255825-36255850 6 
chr14:36259456-36259486 5.56667 
chr14:36259890-36259904 6 
chr14:36260020-36260039 5.63158 
chr14:36261110-36261132 6 
chr14:36261983-36262045 5.96774 
chr14:36262791-36262815 5.75 
chr14:36263530-36263556 5.46154 
chr14:36263648-36263675 5.74074 
chr14:36265020-36265034 6 
chr14:36266557-36266569 6 
chr14:36268198-36268211 6 
chr14:36268767-36268785 5.83333 
chr14:36270268-36270291 5.65217 
chr14:36270433-36270489 5.82143 
chr14:36271839-36271878 5.46154 
chr14:36272649-36272669 5.65 
chr14:36272707-36272736 5.62069 
chr14:36273776-36273816 6 
chr14:36274474-36274493 5.94737 
chr14:36274855-36274901 5.86957 
chr14:36275864-36275877 5.92308 
chr14:36276133-36276151 5.88889 
chr14:36278048-36278085 5.64865 
chr14:36279193-36279216 6 
chr14:36280950-36281007 5.92982 
chr14:36281497-36281522 6 
chr14:36282024-36282056 6 
chr14:36286755-36286771 5.875 
chr14:36288353-36288385 5.75 
chr14:36288411-36288424 6 
chr14:36289812-36289848 5.69444 
chr14:36290760-36290780 5.7 
chr14:36291592-36291609 5.82353 
chr14:36292632-36292660 5.28571 
chr14:36293146-36293177 5.87097 
chr14:36294802-36294843 6 
chr14:36296052-36296067 5.86667 
chr14:36297677-36297691 6 
chr14:36298146-36298166 5.9 
chr14:36299261-36299287 6 
chr14:36300147-36300162 6 
chr14:36300540-36300570 5.3 
chr14:36301555-36301571 6 
chr14:36302689-36302715 5.30769 
chr14:36306752-36306769 5.76471 
chr14:36307067-36307091 5.625 
chr14:36310481-36310500 5.89474 
chr14:36310506-36310531 5.72 
chr14:36311201-36311222 5.80952 
chr14:36314072-36314093 5.80952 
chr14:36314938-36314955 5.82353 
chr14:36315423-36315458 6 
chr14:36315600-36315620 5.7 
chr14:36317535-36317562 5.59259 
chr14:36318212-36318229 6 
chr14:36318485-36318509 5.66667 
chr14:36318660-36318679 6 
chr14:36319013-36319035 5.63636 
chr14:36320703-36320736 5.63636 
chr14:36321762-36321810 5.77083 
chr14:36322196-36322233 5.81081 
chr14:36322568-36322630 5.54839 
chr14:36326446-36326515 5.71014 
chr14:36328845-36328865 5.6 
chr14:36329785-36329798 6 
chr14:36336295-36336319 6 
chr14:36337986-36338013 5.81481 
chr14:36339051-36339091 5.45 
chr14:36339262-36339274 6 
chr14:36339531-36339558 5.81481 
chr14:36341429-36341448 6 
chr14:36342379-36342434 5.89091 
chr14:36342990-36343017 5.81481 
chr14:36343419-36343441 6 
chr14:36343664-36343715 5.60784 
chr14:36344285-36344305 5.9 
chr14:36346827-36346849 6 
chr14:36347456-36347475 5.73684 
chr14:36351321-36351334 6 
chr14:36351943-36351973 5.73333 
chr14:36352114-36352143 5.68966 
chr14:36353247-36353284 5.64865 
chr14:36353981-36354000 5.89474 
chr14:36354443-36354467 6 
chr14:36354719-36354758 5.23077 
chr14:36355089-36355112 5.52174 
chr14:36357425-36357474 5.77551 
chr14:36358408-36358434 5.92308 
chr14:36359058-36359091 5.36364 
chr14:36359490-36359506 6 
chr14:36362213-36362260 5.80851 
chr14:36362741-36362763 6 
chr14:36364500-36364513 5.92308 
chr14:36366948-36366970 5.63636 
chr14:36368784-36368860 5.56579 
chr14:36369441-36369459 5.72222 
chr14:36371151-36371192 6 
chr14:36372028-36372049 5.7619 
chr14:36372160-36372192 5.25 
chr14:36373746-36373771 5.4 
chr14:36375012-36375231 5.86758 
chr14:36376447-36376470 5.91304 
chr14:36377332-36377363 5.74194 
chr14:36377782-36377812 5.36667 
chr14:36377856-36377888 5.28125 
chr14:36378278-36378298 6 
chr14:36378346-36378367 6 
chr14:36380417-36380454 5.64865 
chr14:36383517-36383547 5.63333 
chr14:36384059-36384096 5.21622 
chr14:36384583-36384621 5.78947 
chr14:36388261-36388286 5.44 
chr14:36388642-36388655 6 
chr14:36389347-36389384 6 
chr14:36389532-36389551 6 
chr14:36392301-36392321 6 
chr14:36393233-36393246 6 
chr14:36393707-36393734 5.25926 
chr14:36396300-36396324 5.95833 
chr14:36404669-36404683 6 
chr14:36405670-36405706 5.86111 
chr14:36405834-36405853 5.63158 
chr14:36407679-36407729 6 
chr14:36411541-36411566 5.4 
chr14:36412084-36412128 5.52273 
chr14:36412410-36412439 5.48276 
chr14:36412727-36412771 5.43182 
chr14:36413378-36413406 5.25 
chr14:36414537-36414633 5.6875 
chr14:36415495-36415508 6 
chr14:36420853-36420884 5.58065 
chr14:36423387-36423401 6 
chr14:36424693-36424718 6 
chr14:36429848-36429864 6 
chr14:36432084-36432105 5.66667 
chr14:36433011-36433078 5.67164 
chr14:36433866-36433885 5.89474 
chr14:36437537-36437556 5.63158 
chr14:36440149-36440168 6 
chr14:36441166-36441193 5.77778 
chr14:36441399-36441574 5.58857 
chr14:36442192-36442210 6 
chr14:36442692-36442705 6 
chr14:36443481-36443508 5.37037 
chr14:36443775-36443794 6 
chr14:36444571-36444588 5.88235 
chr14:36444993-36445033 5.375 
chr14:36445332-36445365 5.87879 
chr14:36447827-36447880 6 
chr14:36449708-36449735 5.77778 
chr14:36449894-36449919 6 
chr14:36452972-36453162 5.66316 
chr14:36457355-36457367 6 
chr14:36459920-36459933 6 
chr14:36461225-36461248 5.43478 
chr14:36463290-36463362 5.84722 
chr14:36464524-36464549 5.96 
chr14:36464929-36464974 6 
chr14:36469698-36469719 5.66667 
chr14:36471737-36471769 5.53125 
chr14:36474947-36474984 5.27027 
chr14:36477623-36477636 6 
chr14:36478767-36478789 5.86364 
chr14:36480233-36480265 6 
chr14:36480619-36480647 5.71429 
chr14:36480995-36481172 5.87006 
chr14:36482146-36482159 5.92308 
chr14:36482178-36482209 5.32258 
chr14:36483618-36483648 5.5 
chr14:36485500-36485529 5.24138 
chr14:36492068-36492084 5.8125 
chr14:36495145-36495180 5.88571 
chr14:36495805-36495847 5.69048 
chr14:36497013-36497032 5.68421 
chr14:36499896-36499924 6 
chr14:36502021-36502042 5.57143 
chr14:36502584-36502639 5.90909 
chr14:36503414-36503476 5.48387 
chr14:36504194-36504260 5.36364 
chr14:36504538-36504564 5.84615 
chr14:36506689-36506709 5.6 
chr14:36509932-36509965 5.39394 
chr14:36510357-36510401 5.79545 
chr14:36510681-36510693 6 
chr14:36511552-36511565 6 
chr14:36512021-36512034 6 
chr14:36512274-36512292 6 
chr14:36512842-36512867 5.4 
chr14:36513650-36513671 6 
chr14:36515058-36515077 6 
chr14:36516837-36516877 5.45 
chr14:36518362-36518388 5.65385 
chr14:36519151-36519169 5.88889 
chr14:36519682-36519706 5.75 
chr14:36520234-36520252 5.88889 
chr14:36520409-36520440 5.64516 
chr14:36521447-36521480 5.48485 
chr14:36522105-36522130 6 
chr14:36524961-36524973 6 
chr14:36541244-36541266 5.59091 
chr14:36546238-36546251 5.92308 
chr14:36548067-36548101 6 
chr14:36549957-36549971 6 
chr14:36551630-36551674 5.38636 
chr14:36551970-36551982 6 
chr14:36552747-36552831 5.70238 
chr14:36554778-36554808 5.73333 
chr14:36556511-36556544 5.42424 
chr14:36559067-36559095 5.78571 
chr14:36559451-36559500 5.87755 
chr14:36560894-36560926 5.46875 
chr14:36561965-36561997 5.9375 
chr14:36562761-36562791 5.43333 
chr14:36567000-36567023 5.56522 
chr14:36567718-36567734 6 
chr14:36567906-36567925 5.73684 
chr14:36568953-36568976 6 
chr14:36569363-36569380 5.82353 
chr14:36569548-36569572 5.5 
chr14:36573135-36573156 5.85714 
chr14:36574843-36574864 5.66667 
chr14:36587008-36587034 5.80769 
chr14:36588561-36588580 5.63158 
chr14:36591359-36591406 5.70213 
chr14:36593603-36593627 5.75 
chr14:36595944-36595962 5.72222 
chr14:36605068-36605161 5.75269 
chr14:36608325-36608341 6 
chr14:36612000-36612022 5.5 
chr14:36616592-36616617 5.56 
chr14:36618397-36618423 5.46154 
chr14:36619096-36619122 5.26923 
chr14:36619553-36619581 5.92857 
chr14:36622105-36622138 5.9697 
chr14:36623917-36623943 5.46154 
chr14:36631464-36631486 6 
chr14:36632664-36632727 5.42857 
chr14:36634923-36634941 5.72222 
chr14:36635328-36635355 5.22222 
chr14:36637566-36637604 6 
chr14:36638414-36638435 6 
chr14:36639375-36639411 5.47222 
chr14:36641701-36641723 5.5 
chr14:36642128-36642157 5.24138 
chr14:36647554-36647575 6 
chr14:36650135-36650170 6 
chr14:36651267-36651288 6 
chr14:36651756-36651779 5.52174 
chr14:36651873-36651903 6 
chr14:36653114-36653152 5.31579 
chr14:36659738-36659757 5.63158 
chr14:36659885-36659918 5.75758 
chr14:36663850-36663977 5.85039 
chr14:36667673-36667743 5.51429 
chr14:36672784-36672839 5.69091 
chr14:36674831-36674858 5.37037 
chr14:36680170-36680282 5.5 
chr14:36686378-36686407 6 
chr14:36698364-36698380 6 
chr14:36698401-36698421 5.8 
chr14:36703488-36703531 5.86047 
chr14:36705046-36705085 5.23077 
chr14:36706106-36706139 5.30303 
chr14:36706370-36706383 6 
chr14:36708500-36708526 5.30769 
chr14:36708861-36708876 6 
chr14:36708899-36708911 6 
chr14:36709425-36709458 5.90909 
chr14:36710127-36710147 5.9 
chr14:36714445-36714462 6 
chr14:36714898-36714937 5.20513 
chr14:36716666-36716688 5.72727 
chr14:36724858-36724877 5.78947 
chr14:36728314-36728333 5.78947 
chr14:36738976-36739013 6 
chr14:36741509-36741554 5.17778 
chr14:36741945-36741976 5.70968 
chr14:36742098-36742121 5.52174 
chr14:36744878-36744905 6 
chr14:36745047-36745064 6 
chr14:36745559-36745584 5.36 
chr14:36746298-36746340 5.33333 
chr14:36751384-36751405 5.85714 
chr14:36752864-36752893 5.2069 
chr14:36753121-36753151 5.6 
chr14:36761063-36761091 5.89286 
chr14:36763485-36763513 5.78571 
chr14:36766861-36766886 5.68 
chr14:36770133-36770160 5.2963 
chr14:36771697-36771720 6 
chr14:36775458-36775478 6 
chr14:36775624-36775654 5.8 
chr14:36784354-36784378 6 
chr14:36784736-36784762 5.38462 
chr14:36786206-36786219 5.92308 
chr14:36789813-36789826 6 
chr14:36793462-36793500 5.42105 
chr14:36794820-36794834 6 
chr14:36795671-36795699 5.92857 
chr14:36796301-36796326 5.6 
chr14:36798088-36798132 5.95455 
chr14:36800357-36800403 5.67391 
chr14:36802604-36802646 5.7381 
chr14:36802857-36802890 5.48485 
chr14:36803707-36803727 6 
chr14:36810750-36810772 5.72727 
chr14:36812134-36812151 6 
chr14:36813361-36813383 5.72727 
chr14:36813826-36813852 5.34615 
chr14:36827101-36827120 5.63158 
chr14:36827248-36827279 5.64516 
chr14:36828069-36828132 5.5873 
chr14:36829689-36829787 5.44898 
chr14:36830387-36830399 6 
chr14:36831251-36831283 5.78125 
chr14:36831342-36831369 5.66667 
chr14:36833448-36833471 5.95652 
chr14:36833579-36833601 6 
chr14:36838322-36838355 5.81818 
chr14:36838472-36838500 5.5 
chr14:36840171-36840192 6 
chr14:36842480-36842500 5.65 
chr14:36842633-36842653 5.8 
chr14:36843080-36843112 5.5625 
chr14:36844575-36844601 5.73077 
chr14:36846933-36846962 5.96552 
chr14:36851463-36851500 5.94595 
chr14:36856791-36856817 5.34615 
chr14:36857133-36857162 6 
chr14:36859665-36859685 6 
chr14:36860066-36860135 5.42029 
chr14:36860634-36860648 6 
chr14:36861574-36861599 6 
chr14:36864766-36864781 6 
chr14:36867853-36867887 5.58824 
chr14:36868685-36868720 6 
chr14:36869939-36869964 5.56 
chr14:36873563-36873578 5.86667 
chr14:36874485-36874510 5.92 
chr14:36876976-36877006 5.9 
chr14:36879386-36879418 5.5625 
chr14:36889292-36889317 6 
chr14:36890971-36891000 5.93103 
chr14:36895838-36895864 5.46154 
chr14:36900792-36900814 5.5 
chr14:36903387-36903418 5.74194 
chr14:36904046-36904067 6 
chr14:36904533-36904553 5.7 
chr14:36905492-36905511 5.68421 
chr14:36906541-36906582 5.41463 
chr14:36909410-36909442 5.71875 
chr14:36913583-36913609 5.5 
chr14:36914157-36914172 6 
chr14:36915834-36915849 5.93333 
chr14:36916186-36916206 5.7 
chr14:36917529-36917565 5.94444 
chr14:36918362-36918393 6 
chr14:36918414-36918435 5.95238 
chr14:36920225-36920308 6 
chr14:36923460-36923509 5.71429 
chr14:36926137-36926172 5.37143 
chr14:36931760-36931778 5.83333 
chr14:36937275-36937288 6 
chr14:36937423-36937473 5.64 
chr14:36938728-36938751 5.6087 
chr14:36942054-36942099 5.37778 
chr14:36943431-36943455 6 
chr14:36944709-36944768 5.40678 
chr14:36945392-36945420 6 
chr14:36945577-36945598 6 
chr14:36947769-36947796 5.40741 
chr14:36951500-36951525 5.56 
chr14:36953942-36953963 5.71429 
chr14:36956472-36956493 5.90476 
chr14:36956648-36956689 5.87805 
chr14:36957153-36957167 6 
chr14:36967414-36967442 6 
chr14:36977584-36977605 5.80952 
chr14:36980781-36980807 5.34615 
chr14:36980816-36981000 5.1087 
chr14:36982575-36982593 5.88889 
chr14:36984753-36984772 5.73684 
chr14:36985300-36985326 5.53846 
chr14:36986691-36986738 5.57447 
chr14:36986875-36986896 5.90476 
chr14:36988566-36988601 5.42857 
chr14:36989023-36989052 5.55172 
chr14:36995840-36995858 5.72222 
chr14:36997541-36997603 5.58065 
chr14:37001332-37001359 5.81481 
chr14:37001782-37001794 6 
chr14:37004000-37004027 5.33333 
chr14:37004572-37004584 6 
chr14:37006248-37006275 6 
chr14:37008228-37008255 5.51852 
chr14:37011022-37011051 5.37931 
chr14:37011219-37011241 5.77273 
chr14:37012522-37012543 5.85714 
chr14:37012787-37012804 5.76471 
chr14:37013970-37013984 6 
chr14:37014925-37014940 5.86667 
chr14:37018787-37018860 5.53425 
chr14:37018963-37018985 6 
chr14:37019777-37019790 6 
chr14:37021013-37021031 5.72222 
chr14:37022983-37023013 6 
chr14:37024148-37024160 6 
chr14:37026333-37026366 5.36364 
chr14:37027946-37028000 5.77778 
chr14:37028355-37028375 6 
chr14:37030500-37030529 5.65517 
chr14:37031383-37031406 5.65217 
chr14:37032184-37032202 5.72222 
chr14:37035547-37035574 5.74074 
chr14:37036650-37036685 5.85714 
chr14:37037052-37037067 6 
chr14:37038802-37038831 5.55172 
chr14:37039157-37039170 6 
chr14:37041789-37041802 6 
chr14:37044007-37044048 6 
chr14:37046586-37046603 5.88235 
chr14:37048692-37048722 5.36667 
chr14:37051122-37051144 5.68182 
chr14:37051855-37051892 5.94595 
chr14:37053961-37053980 5.84211 
chr14:37057965-37057977 6 
chr14:37059366-37059452 5.59302 
chr14:37061255-37061270 6 
chr14:37065114-37065133 5.63158 
chr14:37067471-37067487 5.875 
chr14:37068977-37068991 6 
chr14:37077375-37077401 5.69231 
chr14:37079585-37079616 5.54839 
chr14:37081353-37081371 5.94444 
chr14:37082512-37082555 6 
chr14:37084436-37084454 5.77778 
chr14:37084751-37084765 6 
chr14:37086487-37086500 6 
chr14:37086643-37086656 6 
chr14:37092470-37092524 5.7963 
chr14:37093914-37093929 6 
chr14:37097761-37097804 5.46512 
chr14:37099500-37099539 5.87179 
chr14:37102541-37102570 5.86207 
chr14:37102610-37102644 5.23529 
chr14:37106143-37106178 5.22857 
chr14:37112637-37112660 6 
chr14:37112824-37112836 6 
chr14:37113506-37113552 5.97826 
chr14:37114986-37115022 5.80556 
chr14:37117040-37117067 5.59259 
chr14:37119629-37119731 5.79412 
chr14:37121223-37121254 5.87097 
chr14:37123900-37123936 5.16667 
chr14:37126227-37126247 6 
chr14:37131333-37131389 5.5 
chr14:37131622-37131658 5.75 
chr14:37133383-37133403 5.8 
chr14:37133560-37133580 6 
chr14:37133768-37133785 5.88235 
chr14:37134372-37134388 6 
chr14:37137593-37137606 6 
chr14:37142027-37142082 5.85455 
chr14:37151340-37151392 5.34615 
chr14:37160893-37160917 5.79167 
chr14:37162830-37162857 6 
chr14:37167805-37167830 5.48 
chr14:37168468-37168500 5.71875 
chr14:37171680-37171725 6 
chr14:37173860-37173907 5.76596 
chr14:37174783-37174827 5.77273 
chr14:37175310-37175324 5.92857 
chr14:37176152-37176182 5.63333 
chr14:37177301-37177322 5.61905 
chr14:37177949-37177965 6 
chr14:37179579-37179653 5.74324 
chr14:37181411-37181437 5.42308 
chr14:37185297-37185328 5.90323 
chr14:37185725-37185777 5.26923 
chr14:37188952-37188982 5.46667 
chr14:37192089-37192126 5.62162 
chr14:37194681-37194728 6 
chr14:37195637-37195698 5.88525 
chr14:37196892-37196930 5.84211 
chr14:37200120-37200147 5.55556 
chr14:37205017-37205030 6 
chr14:37205135-37205154 6 
chr14:37208880-37208901 5.80952 
chr14:37211605-37211623 6 
chr14:37212818-37212857 5.82051 
chr14:37216208-37216259 5.23529 
chr14:37218241-37218277 5.22222 
chr14:37219138-37219152 5.92857 
chr14:37219713-37219733 5.7 
chr14:37223124-37223172 5.91667 
chr14:37223185-37223206 5.52381 
chr14:37223932-37223955 5.52174 
chr14:37226295-37226308 6 
chr14:37226462-37226500 5.36842 
chr14:37227795-37227807 6 
chr14:37229530-37229592 5.90323 
chr14:37230077-37230131 5.38889 
chr14:37233230-37233405 5.94286 
chr14:37233731-37233833 5.55882 
chr14:37235500-37235532 5.375 
chr14:37237607-37237635 5.64286 
chr14:37238137-37238194 5.66667 
chr14:37238721-37238738 5.82353 
chr14:37245413-37245454 5.97561 
chr14:37246461-37246494 5.78788 
chr14:37246528-37246554 5.88462 
chr14:37248377-37248521 5.53472 
chr14:37248562-37248592 5.5 
chr14:37248662-37248698 5.58333 
chr14:37248732-37248760 5.78571 
chr14:37248799-37248877 5.60256 
chr14:37250890-37250926 5.33333 
chr14:37252154-37252223 5.94203 
chr14:37252406-37252432 5.53846 
chr14:37255625-37255677 5.30769 
chr14:37258890-37259191 5.79734 
chr14:37263125-37263139 6 
chr14:37265553-37265628 5.92 
chr14:37268100-37268139 5.58974 
chr14:37273281-37273296 6 
chr14:37275337-37275351 6 
chr14:37275409-37275450 5.68293 
chr14:37276000-37276019 5.68421 
chr14:37276622-37276647 5.32 
chr14:37279190-37279232 5.42857 
chr14:37280856-37280886 5.46667 
chr14:37281638-37281663 5.4 
chr14:37281675-37281708 5.24242 
chr14:37285409-37285440 5.29032 
chr14:37285702-37285715 6 
chr14:37288939-37288979 5.45 
chr14:37291022-37291077 5.74545 
chr14:37292632-37292654 5.68182 
chr14:37294007-37294023 6 
chr14:37294466-37294485 5.68421 
chr14:37296179-37296208 5.72414 
chr14:37297306-37297337 5.58065 
chr14:37300416-37300451 5.28571 
chr14:37302383-37302411 5.28571 
chr14:37309676-37309688 6 
chr14:37319097-37319113 6 
chr14:37321046-37321060 6 
chr14:37321853-37321893 5.525 
chr14:37327219-37327233 6 
chr14:37327642-37327667 5.64 
chr14:37334218-37334249 5.74194 
chr14:37336995-37337022 6 
chr14:37337285-37337325 5.55 
chr14:37340808-37340841 5.18182 
chr14:37341013-37341027 5.92857 
chr14:37342474-37342513 5.69231 
chr14:37346018-37346066 5.79167 
chr14:37346101-37346165 5.84375 
chr14:37350543-37350566 5.69565 
chr14:37351129-37351158 5.31034 
chr14:37351650-37351666 5.875 
chr14:37353015-37353042 5.55556 
chr14:37356340-37356379 5.23077 
chr14:37356416-37356431 6 
chr14:37357726-37357769 5.25581 
chr14:37359107-37359131 5.45833 
chr14:37362775-37362797 5.63636 
chr14:37367731-37367751 5.6 
chr14:37368455-37368484 5.58621 
chr14:37371645-37371664 6 
chr14:37372167-37372202 5.82857 
chr14:37372819-37372845 5.96154 
chr14:37376542-37376572 5.7 
chr14:37380350-37380386 5.47222 
chr14:37388284-37388320 5.83333 
chr14:37388816-37388879 5.74603 
chr14:37393974-37393988 5.92857 
chr14:37395050-37395068 6 
chr14:37397640-37397655 5.86667 
chr14:37400939-37400961 5.77273 
chr14:37401060-37401082 5.5 
chr14:37403906-37403951 5.66667 
chr14:37407204-37407225 5.61905 
chr14:37408020-37408060 5.625 
chr14:37410177-37410191 5.92857 
chr14:37411079-37411099 5.7 
chr14:37414242-37414269 5.22222 
chr14:37418000-37418047 5.42553 
chr14:37418631-37418659 5.17857 
chr14:37420798-37420823 5.36 
chr14:37421435-37421462 5.88889 
chr14:37422596-37422638 5.33333 
chr14:37423683-37423701 5.88889 
chr14:37423713-37423741 5.32143 
chr14:37424931-37424952 6 
chr14:37427883-37427919 6 
chr14:37437037-37437060 5.73913 
chr14:37441178-37441197 5.68421 
chr14:37442014-37442047 5.60606 
chr14:37442203-37442258 6 
chr14:37445743-37445761 5.94444 
chr14:37447145-37447167 5.77273 
chr14:37448527-37448573 5.58696 
chr14:37451037-37451075 5.78947 
chr14:37452017-37452051 5.73529 
chr14:37453338-37453376 5.34211 
chr14:37453746-37453769 5.52174 
chr14:37453861-37453887 5.34615 
chr14:37454589-37454611 5.90909 
chr14:37455948-37455988 5.4 
chr14:37459091-37459137 5.52174 
chr14:37460051-37460085 6 
chr14:37461612-37461643 5.74194 
chr14:37463234-37463262 5.35714 
chr14:37465895-37465923 5.21429 
chr14:37470783-37470844 5.39344 
chr14:37474392-37474423 5.58065 
chr14:37476143-37476158 6 
chr14:37476805-37476823 6 
chr14:37478277-37478301 5.41667 
chr14:37479934-37479962 5.25 
chr14:37480656-37480684 5.25 
chr14:37480826-37480851 5.52 
chr14:37482949-37483000 5.41176 
chr14:37483418-37483443 5.52 
chr14:37484244-37484258 6 
chr14:37484386-37484405 5.63158 
chr14:37485975-37485994 5.78947 
chr14:37486351-37486378 5.44444 
chr14:37486920-37486932 6 
chr14:37492309-37492337 5.64286 
chr14:37498963-37498982 6 
chr14:37500421-37500438 5.82353 
chr14:37509402-37509648 5.86179 
chr14:37513107-37513158 5.80392 
chr14:37513517-37513544 5.48148 
chr14:37518064-37518092 5.46429 
chr14:37518340-37518395 5.8 
chr14:37519451-37519477 5.38462 
chr14:37522642-37522673 5.25806 
chr14:37525693-37525705 6 
chr14:37528799-37528819 6 
chr14:37529286-37529303 5.88235 
chr14:37529584-37529625 6 
chr14:37529810-37529827 6 
chr14:37530879-37530892 5.92308 
chr14:37533619-37533634 6 
chr14:37535896-37535931 5.31429 
chr14:37541384-37541400 6 
chr14:37541956-37541976 5.9 
chr14:37544026-37544044 6 
chr14:37545353-37545378 5.84 
chr14:37545539-37545561 5.5 
chr14:37545685-37545707 5.86364 
chr14:37547139-37547162 5.86957 
chr14:37549804-37549831 5.51852 
chr14:37556776-37556810 5.29412 
chr14:37562122-37562134 6 
chr14:37563779-37563822 5.69767 
chr14:37564245-37564274 5.41379 
chr14:37564723-37564746 5.91304 
chr14:37564972-37565044 5.58333 
chr14:37566222-37566262 5.95 
chr14:37567088-37567130 5.42857 
chr14:37567902-37568020 5.91525 
chr14:37569090-37569122 5.625 
chr14:37569233-37569276 5.81395 
chr14:37570470-37570488 5.72222 
chr14:37570971-37571000 5.34483 
chr14:37574756-37574776 5.75 
chr14:37574941-37574976 5.6 
chr14:37576548-37576565 6 
chr14:37577909-37577957 5.77083 
chr14:37578565-37578615 5.6 
chr14:37580319-37580350 5.29032 
chr14:37581282-37581329 5.38298 
chr14:37583058-37583070 6 
chr14:37584000-37584026 5.80769 
chr14:37585155-37585182 5.37037 
chr14:37587058-37587082 5.875 
chr14:37588758-37588789 6 
chr14:37589118-37589130 6 
chr14:37590671-37590692 5.61905 
chr14:37593431-37593444 6 
chr14:37597725-37597778 5.92453 
chr14:37598180-37598225 5.28889 
chr14:37602345-37602372 5.92593 
chr14:37603853-37603912 5.76271 
chr14:37606200-37606219 5.94737 
chr14:37606526-37606575 5.44898 
chr14:37612794-37612819 6 
chr14:37613979-37614016 5.54054 
chr14:37614129-37614166 6 
chr14:37614632-37614677 5.8 
chr14:37616839-37616857 5.72222 
chr14:37617028-37617058 5.96667 
chr14:37620223-37620245 5.81818 
chr14:37621571-37621601 5.53333 
chr14:37621908-37621944 5.33333 
chr14:37625363-37625377 6 
chr14:37625517-37625538 5.71429 
chr14:37625618-37625636 5.83333 
chr14:37627085-37627099 6 
chr14:37630134-37630219 5.37647 
chr14:37631167-37631183 6 
chr14:37632491-37632520 6 
chr14:37638785-37638807 6 
chr14:37640317-37640357 5.85 
chr14:37645974-37646006 6 
chr14:37646473-37646493 5.9 
chr14:37647275-37647292 6 
chr14:37647527-37647561 5.88235 
chr14:37648951-37648980 5.34483 
chr14:37649874-37649908 5.17647 
chr14:37650269-37650303 6 
chr14:37650925-37650964 5.82051 
chr14:37651708-37651745 6 
chr14:37652368-37652393 5.56 
chr14:37652970-37652988 6 
chr14:37653546-37653561 6 
chr14:37653880-37653907 5.66667 
chr14:37653959-37653989 5.96667 
chr14:37654415-37654452 5.75676 
chr14:37654938-37654976 5.71053 
chr14:37655792-37655813 6 
chr14:37655826-37655841 5.93333 
chr14:37656000-37656036 5.75 
chr14:37656514-37656545 5.48387 
chr14:37656772-37656784 6 
chr14:37656919-37656950 5.3871 
chr14:37663555-37663580 5.88 
chr14:37665319-37665331 6 
chr14:37666592-37666614 6 
chr14:37669869-37669887 6 
chr14:37670045-37670120 5.81333 
chr14:37670691-37670714 5.56522 
chr14:37671589-37671620 5.83871 
chr14:37673927-37673954 5.7037 
chr14:37676739-37676759 6 
chr14:37677601-37677627 5.5 
chr14:37680387-37680401 5.92857 
chr14:37682723-37682749 5.38462 
chr14:37683745-37683788 5.13953 
chr14:37685267-37685293 5.88462 
chr14:37685897-37685924 5.48148 
chr14:37687376-37687398 5.59091 
chr14:37688129-37688154 5.96 
chr14:37691185-37691215 5.86667 
chr14:37691591-37691603 6 
chr14:37692565-37692591 5.57692 
chr14:37692704-37692718 6 
chr14:37696677-37696715 5.57895 
chr14:37697517-37697546 5.82759 
chr14:37698689-37698710 5.66667 
chr14:37700152-37700164 6 
chr14:37701286-37701312 5.76923 
chr14:37703540-37703574 5.94118 
chr14:37703695-37703714 5.73684 
chr14:37704147-37704164 6 
chr14:37705647-37705660 6 
chr14:37707153-37707175 5.86364 
chr14:37707991-37708004 6 
chr14:37708169-37708198 5.31034 
chr14:37708253-37708267 6 
chr14:37710131-37710174 5.86047 
chr14:37710776-37710804 5.57143 
chr14:37713309-37713336 6 
chr14:37717306-37717328 5.54545 
chr14:37717820-37717854 5.94118 
chr14:37717930-37717956 5.26923 
chr14:37718180-37718230 5.76 
chr14:37722711-37722739 5.75 
chr14:37723866-37723902 5.5 
chr14:37726261-37726332 5.74648 
chr14:37729445-37729458 6 
chr14:37729485-37729507 5.68182 
chr14:37730102-37730128 5.5 
chr14:37730475-37730509 5.82353 
chr14:37736734-37736771 5.45946 
chr14:37739028-37739044 5.8125 
chr14:37739846-37739860 6 
chr14:37741716-37741740 5.41667 
chr14:37742725-37742766 5.29268 
chr14:37744000-37744031 5.29032 
chr14:37744310-37744344 5.26471 
chr14:37744800-37744841 5.29268 
chr14:37749853-37749871 5.94444 
chr14:37750593-37750623 5.66667 
chr14:37751021-37751047 5.61538 
chr14:37751440-37751477 5.97297 
chr14:37751952-37751970 6 
chr14:37752239-37752286 5.74468 
chr14:37753530-37753561 5.6129 
chr14:37754780-37754809 5.96552 
chr14:37755203-37755235 5.21875 
chr14:37755245-37755276 5.35484 
chr14:37755971-37755997 5.34615 
chr14:37756394-37756460 5.43939 
chr14:37756966-37756984 5.83333 
chr14:37757345-37757386 5.31707 
chr14:37759413-37759440 5.66667 
chr14:37761119-37761142 6 
chr14:37761670-37761690 6 
chr14:37762655-37762678 5.65217 
chr14:37763916-37763972 5.23214 
chr14:37768639-37768669 5.8 
chr14:37769873-37769899 5.84615 
chr14:37770245-37770263 5.77778 
chr14:37770282-37770329 5.93617 
chr14:37770344-37770371 5.44444 
chr14:37771467-37771490 5.69565 
chr14:37771795-37771848 5.4717 
chr14:37778299-37778351 5.73077 
chr14:37778893-37778905 6 
chr14:37784361-37784376 5.93333 
chr14:37785217-37785244 5.77778 
chr14:37786181-37786203 6 
chr14:37787994-37788052 5.94828 
chr14:37790472-37790504 5.78125 
chr14:37791081-37791101 5.6 
chr14:37791778-37791813 5.25714 
chr14:37793632-37793668 5.22222 
chr14:37794672-37794805 5.44361 
chr14:37798247-37798272 5.52 
chr14:37800427-37800445 6 
chr14:37804463-37804492 5.96552 
chr14:37805310-37805323 6 
chr14:37805572-37805607 5.77143 
chr14:37805944-37805978 5.58824 
chr14:37806532-37806586 5.92593 
chr14:37807293-37807324 5.80645 
chr14:37808830-37808847 6 
chr14:37809428-37809454 5.26923 
chr14:37809503-37809544 5.2439 
chr14:37812194-37812220 5.46154 
chr14:37813510-37813538 5.39286 
chr14:37813617-37813643 5.38462 
chr14:37814220-37814232 6 
chr14:37814293-37814315 5.68182 
chr14:37817828-37817841 6 
chr14:37818016-37818047 5.64516 
chr14:37818188-37818206 6 
chr14:37819588-37819627 5.69231 
chr14:37819648-37819667 6 
chr14:37820253-37820272 5.63158 
chr14:37830806-37830837 5.90323 
chr14:37832649-37832681 5.5625 
chr14:37838059-37838081 5.5 
chr14:37841959-37841971 6 
chr14:37842181-37842214 5.33333 
chr14:37844932-37844977 5.64444 
chr14:37846951-37846965 6 
chr14:37847131-37847166 5.4 
chr14:37847826-37847932 5.26415 
chr14:37850953-37850970 5.76471 
chr14:37853625-37853662 5.27027 
chr14:37855119-37855136 5.76471 
chr14:37856237-37856257 5.6 
chr14:37857672-37857702 5.6 
chr14:37859427-37859447 6 
chr14:37862584-37862663 5.79747 
chr14:37862877-37862904 5.77778 
chr14:37863049-37863079 5.3 
chr14:37863262-37863285 6 
chr14:37864694-37864712 5.88889 
chr14:37865272-37865294 6 
chr14:37872637-37872653 6 
chr14:37874179-37874209 5.4 
chr14:37876817-37876852 5.22857 
chr14:37877017-37877066 5.77551 
chr14:37877223-37877253 5.96667 
chr14:37877832-37877845 5.92308 
chr14:37880956-37880968 6 
chr14:37882450-37882486 5.16667 
chr14:37884833-37884845 6 
chr14:37888117-37888150 5.48485 
chr14:37889301-37889335 5.23529 
chr14:37890405-37890433 5.75 
chr14:37892468-37892542 5.47297 
chr14:37895775-37895863 5.625 
chr14:37897215-37897237 5.63636 
chr14:37897866-37897878 6 
chr14:37900774-37900796 6 
chr14:37909035-37909076 5.29268 
chr14:37910893-37910923 5.53333 
chr14:37911293-37911331 6 
chr14:37911856-37911888 5.78125 
chr14:37912662-37912705 5.7907 
chr14:37912954-37912967 6 
chr14:37916274-37916305 5.96774 
chr14:37916411-37916443 5.25 
chr14:37918990-37919030 5.675 
chr14:37921011-37921032 5.95238 
chr14:37925818-37925835 5.88235 
chr14:37927861-37927901 5.65 
chr14:37928052-37928087 6 
chr14:37928400-37928427 5.22222 
chr14:37929281-37929318 5.75676 
chr14:37934434-37934451 5.82353 
chr14:37937258-37937277 5.68421 
chr14:37937370-37937384 6 
chr14:37938519-37938532 5.92308 
chr14:37943059-37943078 6 
chr14:37944158-37944184 6 
chr14:37945489-37945508 5.84211 
chr14:37946100-37946118 6 
chr14:37949324-37949357 5.57576 
chr14:37950014-37950041 5.96296 
chr14:37950756-37950812 5.83929 
chr14:37953542-37953556 6 
chr14:37958262-37958299 5.97297 
chr14:37959321-37959357 5.13889 
chr14:37964316-37964344 5.71429 
chr14:37964475-37964500 5.56 
chr14:37967066-37967088 5.68182 
chr14:37967500-37967536 5.11111 
chr14:37967603-37967624 5.71429 
chr14:37970026-37970056 5.3 
chr14:37977431-37977459 5.35714 
chr14:37978500-37978562 5.35484 
chr14:37978781-37978817 5.33333 
chr14:37978901-37978933 5.28125 
chr14:37978978-37979000 5.63636 
chr14:37979019-37979067 5.27083 
chr14:37979165-37979243 5.26923 
chr14:37979399-37979461 5.32258 
chr14:37979595-37979617 6 
chr14:37981369-37981383 6 
chr14:37988873-37988901 5.67857 
chr14:37990131-37990154 6 
chr14:37991090-37991120 5.73333 
chr14:37992912-37992942 5.26667 
chr14:37993689-37993715 5.69231 
chr14:37993758-37993785 5.96296 
chr14:37995566-37995587 5.80952 
chr14:37995749-37995762 6 
chr14:37998723-37998740 5.76471 
chr14:38003283-38003326 5.69767 
chr14:38005064-38005096 5.3125 
chr14:38005814-38005846 5.40625 
chr14:38008406-38008422 5.8125 
chr14:38011547-38011572 5.36 
chr14:38012456-38012496 5.675 
chr14:38018585-38018606 5.57143 
chr14:38019201-38019242 5.21951 
chr14:38019700-38019727 5.55556 
chr14:38021082-38021120 6 
chr14:38021549-38021569 5.7 
chr14:38022144-38022160 5.9375 
chr14:38023649-38023699 5.66 
chr14:38023840-38023873 5.90909 
chr14:38024451-38024480 5.2069 
chr14:38025731-38025763 5.8125 
chr14:38025819-38025847 5.39286 
chr14:38026070-38026097 6 
chr14:38027712-38027750 5.34211 
chr14:38028408-38028439 5.87097 
chr14:38029902-38029925 5.47826 
chr14:38030777-38030898 5.46281 
chr14:38033587-38033625 5.31579 
chr14:38036836-38036859 5.47826 
chr14:38039197-38039210 6 
chr14:38040373-38040391 6 
chr14:38041729-38041760 5.70968 
chr14:38042626-38042691 5.4 
chr14:38043396-38043432 5.16667 
chr14:38043935-38043976 6 
chr14:38045425-38045446 5.52381 
chr14:38046340-38046383 5.74419 
chr14:38047867-38047901 5.91176 
chr14:38049583-38049612 5.31034 
chr14:38050721-38050734 5.92308 
chr14:38052231-38052243 6 
chr14:38052416-38052536 5.74167 
chr14:38053400-38053412 6 
chr14:38054959-38054985 5.42308 
chr14:38055937-38055963 5.42308 
chr14:38057087-38057128 5.36585 
chr14:38058924-38058936 6 
chr14:38061136-38061169 5.36364 
chr14:38061827-38061867 5.525 
chr14:38064226-38064255 5.27586 
chr14:38064336-38064388 5.55769 
chr14:38064636-38064660 5.83333 
chr14:38066210-38066223 6 
chr14:38067861-38067882 5.71429 
chr14:38068611-38068645 5.44118 
chr14:38076820-38076846 6 
chr14:38077484-38077528 5.79545 
chr14:38078618-38078638 6 
chr14:38078710-38078737 5.25926 
chr14:38079724-38079736 6 
chr14:38083941-38083964 5.52174 
chr14:38084401-38084413 6 
chr14:38084805-38084824 5.63158 
chr14:38085944-38085957 6 
chr14:38086063-38086098 5.28571 
chr14:38086906-38086930 5.375 
chr14:38092366-38092393 5.55556 
chr14:38093125-38093146 5.90476 
chr14:38097173-38097187 6 
chr14:38097937-38097950 5.92308 
chr14:38100112-38100151 5.94872 
chr14:38103457-38103487 5.36667 
chr14:38105186-38105216 5.96667 
chr14:38106288-38106369 5.60494 
chr14:38107445-38107472 5.81481 
chr14:38108191-38108217 5.34615 
chr14:38108920-38108936 6 
chr14:38109090-38109148 5.60345 
chr14:38109186-38109201 5.93333 
chr14:38109741-38109762 5.90476 
chr14:38112511-38112560 5.46939 
chr14:38115534-38115558 6 
chr14:38119536-38119561 5.48 
chr14:38120592-38120653 5.93443 
chr14:38123575-38123603 5.28571 
chr14:38125705-38125754 5.7551 
chr14:38126417-38126439 6 
chr14:38127915-38127938 5.47826 
chr14:38128714-38128739 6 
chr14:38129424-38129443 5.89474 
chr14:38137822-38137853 5.19355 
chr14:38139679-38139695 6 
chr14:38142026-38142040 6 
chr14:38144943-38144964 5.90476 
chr14:38148881-38148908 5.7037 
chr14:38152762-38152774 6 
chr14:38153365-38153393 5.67857 
chr14:38154512-38154536 5.5 
chr14:38157793-38157830 5.45946 
chr14:38159492-38159516 5.41667 
chr14:38160531-38160557 5.80769 
chr14:38161413-38161456 6 
chr14:38162065-38162104 6 
chr14:38162777-38162862 5.52941 
chr14:38163120-38163149 5.27586 
chr14:38163184-38163216 6 
chr14:38164245-38164264 6 
chr14:38164554-38164571 6 
chr14:38169314-38169332 5.77778 
chr14:38169955-38169974 6 
chr14:38174572-38174602 5.2 
chr14:38176102-38176131 5.48276 
chr14:38178897-38178915 6 
chr14:38183688-38183714 5.34615 
chr14:38185465-38185500 5.34286 
chr14:38186950-38186984 5.76471 
chr14:38188135-38188147 6 
chr14:38189766-38189779 6 
chr14:38190287-38190315 5.71429 
chr14:38191052-38191141 5.76404 
chr14:38192174-38192197 5.47826 
chr14:38193643-38193665 5.5 
chr14:38194231-38194260 5.41379 
chr14:38194413-38194567 5.58442 
chr14:38195256-38195301 5.4 
chr14:38196495-38196514 6 
chr14:38197622-38197639 6 
chr14:38197833-38197851 5.88889 
chr14:38197896-38197937 5.2439 
chr14:38201378-38201409 5.74194 
chr14:38206126-38206140 5.92857 
chr14:38207361-38207408 5.3617 
chr14:38208773-38208790 6 
chr14:38210465-38210511 5.73913 
chr14:38211587-38211632 5.88889 
chr14:38214202-38214289 5.63218 
chr14:38217246-38217259 5.92308 
chr14:38220093-38220133 5.525 
chr14:38221028-38221041 6 
chr14:38221457-38221482 5.68 
chr14:38222946-38222960 6 
chr14:38223256-38223293 5.21622 
chr14:38223626-38223649 5.91304 
chr14:38226429-38226469 5.475 
chr14:38226631-38226655 5.75 
chr14:38228467-38228500 5.84848 
chr14:38229400-38229419 5.84211 
chr14:38232056-38232098 6 
chr14:38234033-38234107 5.5 
chr14:38234530-38234545 6 
chr14:38236000-38236018 5.77778 
chr14:38242301-38242328 5.59259 
chr14:38245248-38245268 6 
chr14:38246488-38246518 5.43333 
chr14:38246975-38246989 6 
chr14:38249253-38249273 5.8 
chr14:38254954-38254980 5.38462 
chr14:38257080-38257129 5.87755 
chr14:38258801-38258888 5.55172 
chr14:38261981-38262019 6 
chr14:38262550-38262577 5.81481 
chr14:38266847-38266881 5.47059 
chr14:38267753-38267802 5.2449 
chr14:38271594-38271610 5.9375 
chr14:38271931-38271951 5.7 
chr14:38273252-38273291 5.38462 
chr14:38273324-38273368 5.40909 
chr14:38274621-38274665 5.86364 
chr14:38274894-38274920 5.92308 
chr14:38278452-38278470 6 
chr14:38284773-38284793 5.75 
chr14:38285566-38285591 5.56 
chr14:38288596-38288619 5.86957 
chr14:38290060-38290285 5.84 
chr14:38290977-38291000 5.82609 
chr14:38292897-38292942 5.13333 
chr14:38294973-38295000 5.74074 
chr14:38299678-38299712 5.5 
chr14:38299968-38299993 5.36 
chr14:38301508-38301553 5.68889 
chr14:38301796-38301821 5.32 
chr14:38307859-38307890 5.48387 
chr14:38310074-38310086 6 
chr14:38312273-38312298 5.68 
chr14:38315172-38315203 5.58065 
chr14:38317067-38317110 5.81395 
chr14:38317801-38317815 6 
chr14:38318120-38318172 6 
chr14:38320037-38320072 5.34286 
chr14:38323855-38323884 5.82759 
chr14:38326198-38326210 6 
chr14:38327221-38327340 5.52941 
chr14:38328290-38328432 5.76056 
chr14:38330628-38330659 5.19355 
chr14:38332304-38332323 5.63158 
chr14:38334180-38334221 5.19512 
chr14:38341973-38342000 5.22222 
chr14:38344025-38344043 5.88889 
chr14:38348031-38348106 5.61333 
chr14:38349755-38349771 6 
chr14:38351293-38351316 5.52174 
chr14:38355039-38355066 5.59259 
chr14:38355170-38355200 5.73333 
chr14:38356330-38356354 5.91667 
chr14:38357040-38357068 5.57143 
chr14:38364623-38364652 5.27586 
chr14:38373554-38373578 5.95833 
chr14:38373727-38373745 6 
chr14:38375943-38375971 5.96429 
chr14:38377404-38377430 5.46154 
chr14:38378102-38378125 5.47826 
chr14:38384099-38384115 6 
chr14:38385145-38385159 6 
chr14:38387885-38387933 5.25 
chr14:38389231-38389262 5.67742 
chr14:38389390-38389409 5.63158 
chr14:38391708-38391727 5.89474 
chr14:38392645-38392673 5.96429 
chr14:38394168-38394199 5.12903 
chr14:38401639-38401674 5.4 
chr14:38404360-38404389 5.65517 
chr14:38405631-38405745 5.62281 
chr14:38410234-38410270 5.33333 
chr14:38411525-38411544 5.94737 
chr14:38419500-38419527 5.81481 
chr14:38419655-38419674 5.63158 
chr14:38427773-38427799 5.42308 
chr14:38429694-38429710 6 
chr14:38429788-38429847 5.52542 
chr14:38432140-38432191 5.37255 
chr14:38432881-38432938 5.38596 
chr14:38435564-38435594 5.96667 
chr14:38436199-38436244 5.84444 
chr14:38436990-38437029 5.4359 
chr14:38440818-38440837 6 
chr14:38445250-38445268 5.83333 
chr14:38446694-38446722 5.25 
chr14:38446840-38446873 5.18182 
chr14:38446892-38446919 5.62963 
chr14:38453272-38453314 6 
chr14:38453584-38453611 5.33333 
chr14:38453686-38453707 5.61905 
chr14:38453878-38453906 5.92857 
chr14:38454929-38454948 5.63158 
chr14:38456120-38456160 6 
chr14:38457789-38457810 6 
chr14:38460765-38460811 5.84783 
chr14:38462227-38462240 5.92308 
chr14:38462759-38462774 5.86667 
chr14:38463205-38463230 5.48 
chr14:38463472-38463491 6 
chr14:38466662-38466687 6 
chr14:38472635-38472713 5.55128 
chr14:38472918-38472946 5.42857 
chr14:38473500-38473521 5.71429 
chr14:38475926-38475977 5.96078 
chr14:38476137-38476165 5.60714 
chr14:38478678-38478692 5.92857 
chr14:38478878-38478899 6 
chr14:38482505-38482522 5.76471 
chr14:38486961-38486997 5.83333 
chr14:38488822-38488850 5.53571 
chr14:38489806-38489871 5.55385 
chr14:38490022-38490052 5.26667 
chr14:38490714-38490733 6 
chr14:38494688-38494701 5.92308 
chr14:38499214-38499255 5.68293 
chr14:38500631-38500657 5.30769 
chr14:38501534-38501562 5.35714 
chr14:38502996-38503010 6 
chr14:38504539-38504567 5.67857 
chr14:38505690-38505729 5.46154 
chr14:38508530-38508558 5.32143 
chr14:38509344-38509398 5.38889 
chr14:38510830-38510872 5.80952 
chr14:38516054-38516075 5.57143 
chr14:38517276-38517311 5.22857 
chr14:38517500-38517518 5.72222 
chr14:38518166-38518183 5.82353 
chr14:38520594-38520620 5.84615 
chr14:38523409-38523459 5.84 
chr14:38528169-38528196 6 
chr14:38529253-38529279 5.46154 
chr14:38531808-38531820 6 
chr14:38532279-38532337 5.44828 
chr14:38534755-38534808 5.32075 
chr14:38535578-38535596 5.94444 
chr14:38536046-38536070 5.83333 
chr14:38537781-38537820 5.66667 
chr14:38537964-38537978 5.92857 
chr14:38539332-38539360 6 
chr14:38542949-38542987 5.60526 
chr14:38543127-38543167 5.4 
chr14:38545951-38545970 5.63158 
chr14:38546098-38546129 5.80645 
chr14:38547584-38547610 5.76923 
chr14:38547854-38547868 6 
chr14:38553048-38553074 5.80769 
chr14:38557536-38557561 5.68 
chr14:38563018-38563047 5.65517 
chr14:38568010-38568024 6 
chr14:38569135-38569199 5.95312 
chr14:38569400-38569824 5.56604 
chr14:38569868-38569889 5.80952 
chr14:38569903-38569924 5.80952 
chr14:38569938-38569959 5.80952 
chr14:38569973-38569994 5.80952 
chr14:38570008-38570029 5.80952 
chr14:38570043-38570064 5.80952 
chr14:38570318-38570339 5.80952 
chr14:38570353-38570374 5.80952 
chr14:38570388-38570593 5.86341 
chr14:38581097-38581188 5.7033 
chr14:38581870-38581882 6 
chr14:38585585-38585618 5.57576 
chr14:38586636-38586665 5.7931 
chr14:38591278-38591302 6 
chr14:38591698-38591710 6 
chr14:38592567-38592596 5.41379 
chr14:38593849-38593873 5.45833 
chr14:38594332-38594360 5.71429 
chr14:38598373-38598386 6 
chr14:38598827-38598854 5.22222 
chr14:38601191-38601225 5.5 
chr14:38601699-38601767 5.57353 
chr14:38602552-38602587 5.82857 
chr14:38604648-38604671 5.78261 
chr14:38604701-38604724 5.78261 
chr14:38605408-38605429 5.52381 
chr14:38606905-38606943 5.65789 
chr14:38612074-38612103 5.55172 
chr14:38614814-38614829 6 
chr14:38616460-38616474 6 
chr14:38620423-38620450 5.92593 
chr14:38624722-38624748 5.34615 
chr14:38625793-38625887 5.53191 
chr14:38626030-38626074 5.63636 
chr14:38626822-38626861 6 
chr14:38631440-38631467 5.7037 
chr14:38632852-38632887 5.82857 
chr14:38633486-38633509 6 
chr14:38634448-38634467 6 
chr14:38636763-38636805 5.59524 
chr14:38637401-38637474 5.84932 
chr14:38637945-38637986 5.5122 
chr14:38642754-38642798 5.27273 
chr14:38643511-38643526 6 
chr14:38646951-38646973 6 
chr14:38648836-38648856 5.8 
chr14:38649706-38649725 5.78947 
chr14:38650317-38650364 5.23404 
chr14:38655452-38655477 5.64 
chr14:38657413-38657428 6 
chr14:38657906-38657962 5.64286 
chr14:38666732-38666744 6 
chr14:38668038-38668056 5.72222 
chr14:38672759-38672787 5.92857 
chr14:38674644-38674665 5.90476 
chr14:38675000-38675037 6 
chr14:38675694-38675713 5.89474 
chr14:38675874-38675888 6 
chr14:38679407-38679426 5.68421 
chr14:38679787-38679816 5.7931 
chr14:38680721-38680740 6 
chr14:38682319-38682348 6 
chr14:38685897-38685939 5.80952 
chr14:38686008-38686025 5.82353 
chr14:38687519-38687542 5.73913 
chr14:38687603-38687615 6 
chr14:38688619-38688681 5.93548 
chr14:38690778-38690800 5.81818 
chr14:38692038-38692058 5.9 
chr14:38692107-38692126 5.84211 
chr14:38693500-38693524 6 
chr14:38694185-38694236 5.88235 
chr14:38694276-38694295 5.68421 
chr14:38699934-38699974 6 
chr14:38706944-38706982 5.34211 
chr14:38707412-38707464 5.84615 
chr14:38716193-38716205 6 
chr14:38716383-38716407 5.58333 
chr14:38716911-38716980 5.37681 
chr14:38720663-38720707 5.31818 
chr14:38721169-38721189 5.6 
chr14:38721296-38721333 5.35135 
chr14:38721433-38721445 6 
chr14:38721806-38721834 6 
chr14:38723329-38723345 6 
chr14:38727396-38727410 6 
chr14:38728407-38728443 5.30556 
chr14:38731158-38731190 5.96875 
chr14:38731571-38731584 6 
chr14:38733831-38733856 5.32 
chr14:38734125-38734157 5.21875 
chr14:38737342-38737365 5.65217 
chr14:38738207-38738229 6 
chr14:38738657-38738676 6 
chr14:38739554-38739580 5.57692 
chr14:38741250-38741283 5.54545 
chr14:38742677-38742696 6 
chr14:38743758-38743778 5.7 
chr14:38743908-38743935 5.85185 
chr14:38745903-38745916 6 
chr14:38747452-38747464 6 
chr14:38751000-38751027 5.96296 
chr14:38751374-38751398 5.75 
chr14:38752043-38752059 6 
chr14:38753459-38753487 5.39286 
chr14:38754947-38755109 5.70988 
chr14:38756865-38756891 5.88462 
chr14:38758600-38758634 5.44118 
chr14:38766329-38766430 5.73267 
chr14:38766473-38766500 5.92593 
chr14:38766507-38766521 6 
chr14:38768417-38768442 5.92 
chr14:38769419-38769442 5.47826 
chr14:38769516-38769544 5.28571 
chr14:38771438-38771462 5.375 
chr14:38777951-38777988 5.37838 
chr14:38779045-38779074 5.65517 
chr14:38779113-38779151 5.94737 
chr14:38780077-38780099 5.59091 
chr14:38780888-38780903 6 
chr14:38781967-38781981 6 
chr14:38784629-38784664 5.91429 
chr14:38786612-38786649 5.24324 
chr14:38790726-38790747 5.52381 
chr14:38793674-38793734 5.31667 
chr14:38798380-38798395 5.86667 
chr14:38805472-38805490 6 
chr14:38806901-38806953 5.86538 
chr14:38809730-38809756 5.53846 
chr14:38811013-38811029 5.875 
chr14:38811104-38811128 5.70833 
chr14:38812399-38812439 6 
chr14:38812693-38812705 6 
chr14:38813089-38813107 6 
chr14:38814288-38814309 5.66667 
chr14:38816099-38816138 5.33333 
chr14:38816181-38816234 5.39623 
chr14:38820755-38820789 5.82353 
chr14:38831719-38831745 6 
chr14:38833248-38833267 5.94737 
chr14:38837578-38837606 5.60714 
chr14:38838092-38838145 5.26415 
chr14:38839887-38839947 5.31667 
chr14:38842763-38842776 6 
chr14:38843024-38843072 5.54167 
chr14:38846973-38846990 6 
chr14:38849244-38849273 5.86207 
chr14:38849671-38849693 5.81818 
chr14:38851632-38851668 5.63889 
chr14:38857029-38857042 5.92308 
chr14:38858982-38859019 5.78378 
chr14:38863382-38863407 6 
chr14:38869689-38869723 5.44118 
chr14:38879675-38879720 5.68889 
chr14:38881024-38881040 6 
chr14:38881477-38881491 6 
chr14:38882592-38882636 5.5 
chr14:38883120-38883153 5.39394 
chr14:38884849-38884867 5.83333 
chr14:38889666-38889689 5.69565 
chr14:38890907-38890934 5.22222 
chr14:38893478-38893572 5.55319 
chr14:38895295-38895324 5.34483 
chr14:38896691-38896729 6 
chr14:38897603-38897631 5.60714 
chr14:38897881-38897920 5.28205 
chr14:38900286-38900317 5.96774 
chr14:38900472-38900527 5.8 
chr14:38901642-38901668 5.34615 
chr14:38907380-38907411 5.70968 
chr14:38908290-38908330 5.7 
chr14:38908949-38908968 5.63158 
chr14:38910272-38910295 5.56522 
chr14:38910711-38910743 5.9375 
chr14:38912276-38912311 5.6 
chr14:38916500-38916525 5.32 
chr14:38916664-38916686 6 
chr14:38920364-38920392 6 
chr14:38921621-38921668 5.93617 
chr14:38924722-38924754 5.4375 
chr14:38928228-38928258 5.73333 
chr14:38934166-38934206 5.675 
chr14:38936387-38936426 5.20513 
chr14:38948175-38948196 5.80952 
chr14:38950030-38950045 5.93333 
chr14:38951768-38951781 6 
chr14:38953852-38953875 5.69565 
chr14:38958189-38958214 5.64 
chr14:38961303-38961325 6 
chr14:38961529-38961542 6 
chr14:38962467-38962491 5.625 
chr14:38963317-38963337 5.75 
chr14:38966008-38966045 5.67568 
chr14:38966657-38966704 5.61702 
chr14:38967020-38967034 6 
chr14:38967857-38967887 5.8 
chr14:38969283-38969306 5.43478 
chr14:38974539-38974559 5.7 
chr14:38988285-38988298 5.92308 
chr14:38988455-38988485 5.56667 
chr14:38990580-38990617 5.18919 
chr14:38996380-38996496 5.68103 
chr14:38998014-38998035 5.66667 
chr14:38999869-38999889 6 
chr14:38999936-38999961 5.44 
chr14:39003572-39003595 6 
chr14:39004141-39004164 6 
chr14:39006350-39006372 5.54545 
chr14:39007875-39007900 5.64 
chr14:39009942-39009958 5.875 
chr14:39012098-39012111 6 
chr14:39012372-39012389 5.82353 
chr14:39013496-39013544 5.75 
chr14:39014835-39014875 6 
chr14:39015733-39015746 6 
chr14:39016937-39016958 5.52381 
chr14:39018265-39018280 6 
chr14:39023288-39023312 5.58333 
chr14:39025198-39025221 5.47826 
chr14:39026062-39026084 6 
chr14:39027670-39027713 6 
chr14:39033069-39033085 6 
chr14:39034100-39034137 5.43243 
chr14:39035202-39035235 5.21212 
chr14:39038310-39038334 5.45833 
chr14:39039737-39039769 5.3125 
chr14:39041381-39041408 5.33333 
chr14:39041472-39041500 5.35714 
chr14:39043201-39043216 6 
chr14:39045346-39045388 6 
chr14:39045802-39045830 5.53571 
chr14:39046532-39046559 5.85185 
chr14:39047175-39047232 5.68421 
chr14:39047497-39047509 6 
chr14:39048072-39048097 5.88 
chr14:39049265-39049291 5.5 
chr14:39050183-39050216 5.15152 
chr14:39050770-39050785 6 
chr14:39050969-39051000 5.48387 
chr14:39052064-39052080 6 
chr14:39056066-39056090 5.54167 
chr14:39058934-39058956 5.77273 
chr14:39059167-39059328 5.5528 
chr14:39059669-39059728 5.71186 
chr14:39060356-39060413 5.89474 
chr14:39061669-39061689 5.65 
chr14:39064062-39064085 5.56522 
chr14:39066192-39066287 5.6 
chr14:39067901-39067929 5.28571 
chr14:39071070-39071092 6 
chr14:39072304-39072399 5.66316 
chr14:39076979-39077021 5.52381 
chr14:39080641-39080659 6 
chr14:39083950-39083978 5.35714 
chr14:39084040-39084070 5.36667 
chr14:39084428-39084456 5.57143 
chr14:39088558-39088611 5.64151 
chr14:39095481-39095500 5.73684 
chr14:39100291-39100324 5.15152 
chr14:39101567-39101579 6 
chr14:39103870-39103886 6 
chr14:39110025-39110044 5.63158 
chr14:39111903-39111929 6 
chr14:39113453-39113485 5.1875 
chr14:39114108-39114167 5.40678 
chr14:39116264-39116280 5.875 
chr14:39117190-39117223 5.69697 
chr14:39118192-39118204 6 
chr14:39118476-39118488 6 
chr14:39120833-39120894 5.7541 
chr14:39123500-39123522 5.68182 
chr14:39131684-39131716 5.28125 
chr14:39135000-39135062 5.93548 
chr14:39137286-39137302 5.8125 
chr14:39140500-39140533 5.36364 
chr14:39144656-39144676 6 
chr14:39146672-39146712 5.375 
chr14:39146761-39146799 5.78947 
chr14:39147833-39147854 5.52381 
chr14:39148510-39148523 5.92308 
chr14:39148797-39148809 6 
chr14:39149677-39149717 6 
chr14:39152500-39152523 6 
chr14:39153529-39153549 5.7 
chr14:39155446-39155464 5.77778 
chr14:39159170-39159210 5.475 
chr14:39165883-39165907 6 
chr14:39167681-39167698 5.76471 
chr14:39169317-39169344 5.96296 
chr14:39169354-39169399 5.71111 
chr14:39171265-39171286 5.61905 
chr14:39171500-39171537 5.45946 
chr14:39171737-39171761 5.375 
chr14:39178935-39178979 5.63636 
chr14:39185660-39185679 6 
chr14:39186876-39186894 6 
chr14:39193977-39194052 5.86667 
chr14:39194931-39194962 5.32258 
chr14:39195875-39195898 6 
chr14:39197886-39197937 6 
chr14:39198371-39198401 5.8 
chr14:39199724-39199750 5.34615 
chr14:39200522-39200547 5.44 
chr14:39203346-39203381 5.4 
chr14:39212035-39212082 5.29787 
chr14:39217016-39217087 5.28169 
chr14:39217117-39217153 5.94444 
chr14:39217834-39217864 5.93333 
chr14:39219328-39219344 5.8125 
chr14:39224000-39224029 5.44828 
chr14:39224755-39224784 6 
chr14:39226219-39226237 5.72222 
chr14:39226382-39226494 5.67857 
chr14:39226521-39226580 5.23729 
chr14:39226743-39226841 5.39796 
chr14:39226898-39226943 5.91111 
chr14:39226955-39227073 5.61864 
chr14:39227125-39227204 5.79747 
chr14:39227231-39227268 5.94595 
chr14:39227329-39227504 5.54857 
chr14:39228413-39228445 5.5 
chr14:39228454-39228487 5.21212 
chr14:39232271-39232300 5.86207 
chr14:39234042-39234070 5.35714 
chr14:39234666-39234692 5.34615 
chr14:39235074-39235097 5.69565 
chr14:39237332-39237357 5.92 
chr14:39238040-39238061 5.52381 
chr14:39243000-39243018 6 
chr14:39243191-39243203 6 
chr14:39252077-39252093 6 
chr14:39254204-39254232 5.35714 
chr14:39256720-39256744 5.91667 
chr14:39259335-39259354 6 
chr14:39260526-39260552 5.73077 
chr14:39267166-39267194 5.89286 
chr14:39268379-39268401 5.77273 
chr14:39270548-39270602 5.33333 
chr14:39271792-39271814 5.86364 
chr14:39274509-39274533 5.83333 
chr14:39277412-39277433 5.66667 
chr14:39279241-39279265 5.41667 
chr14:39281009-39281045 5.47222 
chr14:39282636-39282658 5.5 
chr14:39284247-39284279 5.6875 
chr14:39284591-39284687 5.76042 
chr14:39284865-39284883 5.72222 
chr14:39285043-39285074 5.58065 
chr14:39285532-39285561 5.55172 
chr14:39287511-39287537 6 
chr14:39290975-39291004 5.7931 
chr14:39295205-39295233 5.21429 
chr14:39299770-39299794 5.5 
chr14:39300526-39300546 6 
chr14:39300885-39300913 5.60714 
chr14:39300975-39301005 5.46667 
chr14:39302760-39302786 5.38462 
chr14:39303188-39303247 5.38983 
chr14:39304291-39304322 6 
chr14:39306563-39306584 5.66667 
chr14:39308412-39308427 6 
chr14:39309008-39309022 6 
chr14:39309496-39309522 5.57692 
chr14:39309942-39309959 5.76471 
chr14:39315400-39315425 5.76 
chr14:39316603-39316640 5.48649 
chr14:39316797-39316832 5.91429 
chr14:39323361-39323402 5.7561 
chr14:39324237-39324264 5.25926 
chr14:39327494-39327509 6 
chr14:39329909-39329935 5.69231 
chr14:39330157-39330187 5.16667 
chr14:39336357-39336371 5.92857 
chr14:39338951-39338976 5.4 
chr14:39339460-39339480 5.7 
chr14:39346530-39346556 5.84615 
chr14:39348135-39348163 5.42857 
chr14:39358116-39358139 5.43478 
chr14:39359284-39359309 6 
chr14:39363983-39364023 6 
chr14:39368735-39368770 5.82857 
chr14:39372919-39372938 5.73684 
chr14:39375078-39375093 5.93333 
chr14:39377321-39377348 5.51852 
chr14:39381343-39381381 5.15789 
chr14:39383904-39383924 5.85 
chr14:39384954-39384994 5.8 
chr14:39387500-39387586 5.60465 
chr14:39390445-39390469 6 
chr14:39395439-39395465 5.69231 
chr14:39399681-39399701 5.75 
chr14:39400017-39400037 5.7 
chr14:39400692-39400765 5.24658 
chr14:39403650-39403681 5.6129 
chr14:39407670-39407748 5.92308 
chr14:39408089-39408105 6 
chr14:39408559-39408582 5.43478 
chr14:39409459-39409476 5.76471 
chr14:39409511-39409544 5.66667 
chr14:39410198-39410239 5.92683 
chr14:39411689-39411719 5.8 
chr14:39415057-39415096 5.17949 
chr14:39415448-39415474 5.88462 
chr14:39416864-39416906 5.85714 
chr14:39418099-39418127 6 
chr14:39418444-39418456 6 
chr14:39419943-39419966 5.69565 
chr14:39421770-39421804 5.61765 
chr14:39422615-39422678 5.74603 
chr14:39424146-39424166 5.6 
chr14:39424482-39424500 5.83333 
chr14:39433245-39433278 6 
chr14:39434657-39434675 6 
chr14:39435616-39435632 6 
chr14:39435786-39435811 5.76 
chr14:39438541-39438565 5.95833 
chr14:39441389-39441423 6 
chr14:39441832-39441972 5.47143 
chr14:39443363-39443389 5.61538 
chr14:39447242-39447282 5.275 
chr14:39448143-39448164 5.52381 
chr14:39451903-39451952 5.95918 
chr14:39455690-39455720 5.93333 
chr14:39456645-39456685 5.4 
chr14:39458203-39458393 5.84737 
chr14:39458404-39458503 5.80808 
chr14:39461366-39461419 5.81132 
chr14:39463092-39463125 5.66667 
chr14:39463133-39463166 5.21212 
chr14:39464504-39464527 6 
chr14:39466045-39466069 5.66667 
chr14:39466088-39466114 5.30769 
chr14:39466925-39466956 5.6129 
chr14:39467388-39467400 6 
chr14:39468408-39468422 6 
chr14:39470153-39470182 6 
chr14:39470544-39470564 5.95 
chr14:39476041-39476060 6 
chr14:39478065-39478103 5.55263 
chr14:39478179-39478202 5.47826 
chr14:39478846-39478859 6 
chr14:39479741-39479759 5.77778 
chr14:39480837-39480869 5.875 
chr14:39482258-39482286 5.71429 
chr14:39484297-39484326 5.13793 
chr14:39485830-39485877 5.87234 
chr14:39491320-39491333 5.92308 
chr14:39492516-39492551 5.57143 
chr14:39496246-39496284 5.73684 
chr14:39500800-39500812 6 
chr14:39505524-39505544 6 
chr14:39509406-39509421 5.93333 
chr14:39510613-39510633 6 
chr14:39511072-39511085 6 
chr14:39512171-39512193 5.90909 
chr14:39512766-39512792 5.92308 
chr14:39514723-39514757 5.52941 
chr14:39515679-39515693 6 
chr14:39516694-39516722 5.96429 
chr14:39517804-39517828 5.75 
chr14:39520000-39520031 5.77419 
chr14:39524572-39524594 5.72727 
chr14:39527327-39527339 6 
chr14:39527489-39527517 5.67857 
chr14:39528018-39528046 5.39286 
chr14:39528482-39528509 6 
chr14:39529299-39529323 5.79167 
chr14:39531518-39531539 5.90476 
chr14:39531859-39531888 5.55172 
chr14:39532257-39532272 5.86667 
chr14:39533199-39533219 5.9 
chr14:39533678-39533698 6 
chr14:39535201-39535232 6 
chr14:39536870-39536887 6 
chr14:39537609-39537630 5.61905 
chr14:39540752-39540777 5.56 
chr14:39542395-39542416 6 
chr14:39542807-39542826 6 
chr14:39545573-39545597 5.375 
chr14:39545635-39545650 6 
chr14:39545777-39545815 5.13158 
chr14:39546431-39546454 6 
chr14:39546743-39546797 5.62963 
chr14:39547134-39547166 5.5625 
chr14:39549026-39549055 6 
chr14:39549533-39549556 5.56522 
chr14:39550410-39550430 5.8 
chr14:39551041-39551082 5.19512 
chr14:39551443-39551476 5.51515 
chr14:39552534-39552567 5.81818 
chr14:39552767-39552779 6 
chr14:39553193-39553237 5.54545 
chr14:39553867-39553887 6 
chr14:39554886-39554928 5.88095 
chr14:39558369-39558392 5.78261 
chr14:39562051-39562079 5.92857 
chr14:39562455-39562490 5.2 
chr14:39563388-39563659 5.76753 
chr14:39568357-39568376 6 
chr14:39572184-39572224 5.625 
chr14:39572464-39572483 5.84211 
chr14:39572671-39572698 5.2963 
chr14:39578232-39578251 6 
chr14:39579022-39579047 5.48 
chr14:39579421-39579442 5.85714 
chr14:39580608-39580660 5.48077 
chr14:39580708-39580737 5.51724 
chr14:39581463-39581492 5.96552 
chr14:39582322-39582336 6 
chr14:39582687-39582715 5.25 
chr14:39584660-39584674 6 
chr14:39585593-39585625 5.84375 
chr14:39585952-39585974 6 
chr14:39587463-39587491 5.67857 
chr14:39587984-39588000 5.9375 
chr14:39588805-39588818 5.92308 
chr14:39589812-39589843 5.90323 
chr14:39590910-39590930 5.8 
chr14:39592890-39592937 5.91489 
chr14:39593116-39593139 5.56522 
chr14:39595954-39595981 5.96296 
chr14:39596294-39596308 6 
chr14:39596540-39596559 6 
chr14:39597271-39597292 6 
chr14:39597671-39597707 5.94444 
chr14:39597856-39597883 6 
chr14:39598602-39598629 5.66667 
chr14:39598918-39598960 5.7619 
chr14:39599138-39599157 6 
chr14:39599292-39599322 5.8 
chr14:39601868-39601885 6 
chr14:39602179-39602261 5.85366 
chr14:39602327-39602360 5.57576 
chr14:39602432-39602472 5.225 
chr14:39602500-39602533 5.39394 
chr14:39602992-39603017 5.68 
chr14:39604170-39604189 6 
chr14:39604790-39604814 6 
chr14:39605972-39606000 5.60714 
chr14:39606186-39606204 6 
chr14:39607150-39607170 5.6 
chr14:39608964-39608984 5.8 
chr14:39609970-39609986 6 
chr14:39611638-39611659 5.57143 
chr14:39613115-39613135 5.95 
chr14:39614007-39614024 6 
chr14:39615137-39615164 5.77778 
chr14:39615754-39615774 6 
chr14:39620593-39620612 6 
chr14:39621759-39621789 5.3 
chr14:39622137-39622164 5.2963 
chr14:39622197-39622227 5.36667 
chr14:39622894-39622917 5.91304 
chr14:39624434-39624457 6 
chr14:39626310-39626338 5.92857 
chr14:39627345-39627375 5.16667 
chr14:39627715-39627734 5.84211 
chr14:39628444-39628481 5.75676 
chr14:39628904-39628951 5.78723 
chr14:39629773-39629894 5.7438 
chr14:39630938-39630956 6 
chr14:39632577-39632590 6 
chr14:39634996-39635020 5.66667 
chr14:39635459-39635479 5.85 
chr14:39636575-39636620 5.31111 
chr14:39637419-39637441 5.81818 
chr14:39637806-39637837 5.29032 
chr14:39640038-39640052 6 
chr14:39641488-39641500 6 
chr14:39641789-39641805 5.875 
chr14:39642292-39642312 6 
chr14:39642892-39642910 5.77778 
chr14:39644610-39644630 5.65 
chr14:39647769-39647791 6 
chr14:39647928-39647953 5.8 
chr14:39648775-39648805 5.43333 
chr14:39649964-39650000 5.11111 
chr14:39650289-39650323 5.32353 
chr14:39650335-39650380 5.35556 
chr14:39650641-39650745 5.40385 
chr14:39650772-39650795 5.56522 
chr14:39652885-39652901 6 
chr14:39653469-39653485 6 
chr14:39653636-39653654 6 
chr14:39655058-39655076 5.72222 
chr14:39656822-39656841 6 
chr14:39657507-39657526 5.68421 
chr14:39659726-39659760 5.26471 
chr14:39661917-39661932 6 
chr14:39662822-39662847 5.84 
chr14:39663592-39663623 5.93548 
chr14:39663935-39664009 5.94595 
chr14:39665363-39665393 5.36667 
chr14:39665606-39665620 6 
chr14:39667600-39667623 5.56522 
chr14:39668450-39668467 6 
chr14:39668621-39668637 6 
chr14:39670837-39670856 6 
chr14:39674317-39674341 5.5 
chr14:39674629-39674646 5.88235 
chr14:39674923-39674949 6 
chr14:39675122-39675141 5.84211 
chr14:39675832-39675849 5.88235 
chr14:39676849-39676874 5.4 
chr14:39680436-39680450 6 
chr14:39680602-39680623 5.90476 
chr14:39683258-39683275 6 
chr14:39683601-39683628 5.40741 
chr14:39685713-39685735 6 
chr14:39687380-39687406 5.73077 
chr14:39688015-39688058 5.86047 
chr14:39688184-39688212 6 
chr14:39689007-39689023 6 
chr14:39689616-39689629 6 
chr14:39689642-39689658 6 
chr14:39689720-39689738 6 
chr14:39692543-39692565 6 
chr14:39693310-39693360 5.58 
chr14:39694180-39694193 6 
chr14:39694465-39694500 5.54286 
chr14:39694692-39694729 5.62162 
chr14:39695089-39695113 6 
chr14:39696181-39696212 5.51613 
chr14:39698374-39698393 6 
chr14:39699490-39699527 6 
chr14:39701320-39701335 6 
chr14:39701642-39701683 5.85366 
chr14:39704550-39704568 5.94444 
chr14:39704981-39705004 5.43478 
chr14:39706315-39706336 5.66667 
chr14:39706939-39706956 5.82353 
chr14:39707997-39708029 5.6875 
chr14:39708576-39708592 6 
chr14:39708763-39708786 6 
chr14:39712326-39712357 5.64516 
chr14:39715271-39715312 5.7561 
chr14:39719913-39719932 6 
chr14:39722841-39722883 5.33333 
chr14:39724710-39724730 5.85 
chr14:39728708-39728747 5.64103 
chr14:39728902-39728921 6 
chr14:39732738-39732846 5.74074 
chr14:39734363-39734376 6 
chr14:39734831-39734857 5.76923 
chr14:39738189-39738221 5.78125 
chr14:39738278-39738298 6 
chr14:39738356-39738385 5.48276 
chr14:39738712-39738735 5.82609 
chr14:39739404-39739418 6 
chr14:39739713-39739741 5.92857 
chr14:39740710-39740743 5.45455 
chr14:39741555-39741569 5.92857 
chr14:39742439-39742451 6 
chr14:39742548-39742570 5.72727 
chr14:39743615-39743645 6 
chr14:39743983-39744000 5.88235 
chr14:39744278-39744317 5.53846 
chr14:39744330-39744370 5.725 
chr14:39745287-39745312 5.32 
chr14:39746388-39746412 6 
chr14:39746870-39746989 5.69748 
chr14:39747063-39747076 5.92308 
chr14:39748364-39748377 6 
chr14:39749249-39749263 6 
chr14:39749936-39749962 5.92308 
chr14:39750106-39750135 5.7931 
chr14:39750802-39750835 5.81818 
chr14:39751133-39751162 5.44828 
chr14:39753939-39753971 5.875 
chr14:39755637-39755663 6 
chr14:39755877-39755910 5.51515 
chr14:39756069-39756097 6 
chr14:39756278-39756291 5.92308 
chr14:39756731-39756781 5.64 
chr14:39757636-39757691 5.92727 
chr14:39758113-39758136 5.91304 
chr14:39759525-39759549 5.5 
chr14:39764758-39764779 5.57143 
chr14:39765794-39765851 5.87719 
chr14:39765965-39765998 5.75758 
chr14:39766870-39766956 5.52326 
chr14:39767617-39767642 6 
chr14:39767734-39767753 6 
chr14:39768124-39768140 6 
chr14:39768272-39768296 6 
chr14:39768509-39768525 6 
chr14:39769276-39769302 5.53846 
chr14:39769355-39769374 6 
chr14:39769646-39769676 5.56667 
chr14:39769869-39769888 5.63158 
chr14:39770118-39770276 5.94937 
chr14:39773423-39773443 6 
chr14:39776594-39776617 6 
chr14:39777542-39777578 5.33333 
chr14:39780019-39780038 5.63158 
chr14:39780380-39780408 5.25 
chr14:39780670-39780691 6 
chr14:39780845-39780868 5.69565 
chr14:39781023-39781047 5.70833 
chr14:39782091-39782115 5.75 
chr14:39783801-39783828 5.59259 
chr14:39784004-39784047 5.81395 
chr14:39784324-39784347 6 
chr14:39784507-39784532 5.88 
chr14:39788527-39788548 5.61905 
chr14:39789445-39789472 5.55556 
chr14:39790492-39790529 5.64865 
chr14:39790949-39790976 5.48148 
chr14:39791743-39791763 6 
chr14:39794570-39794584 6 
chr14:39794914-39794931 6 
chr14:39795805-39795868 5.73016 
chr14:39798857-39798869 6 
chr14:39803659-39803689 5.3 
chr14:39805941-39805962 5.57143 
chr14:39809032-39809063 5.48387 
chr14:39810507-39810544 5.89189 
chr14:39812789-39812830 5.31707 
chr14:39812983-39813058 5.73333 
chr14:39814266-39814295 5.72414 
chr14:39815852-39815899 5.31915 
chr14:39816120-39816150 5.63333 
chr14:39816559-39816585 5.57692 
chr14:39816607-39816634 5.40741 
chr14:39817022-39817040 6 
chr14:39820581-39820604 6 
chr14:39821395-39821415 5.6 
chr14:39829196-39829210 6 
chr14:39829647-39829705 5.7069 
chr14:39829723-39829741 5.88889 
chr14:39831348-39831368 5.65 
chr14:39833628-39833661 5.72727 
chr14:39833914-39833955 6 
chr14:39834239-39834253 5.92857 
chr14:39834850-39834901 5.94118 
chr14:39837860-39837910 5.76 
chr14:39838777-39838803 5.30769 
chr14:39839028-39839042 6 
chr14:39842509-39842522 6 
chr14:39842626-39842657 5.19355 
chr14:39843022-39843054 5.75 
chr14:39844902-39844916 6 
chr14:39845156-39845177 6 
chr14:39846637-39846677 5.575 
chr14:39848608-39848642 5.38235 
chr14:39849052-39849084 5.53125 
chr14:39849120-39849141 5.90476 
chr14:39849883-39849913 5.66667 
chr14:39850217-39850239 5.90909 
chr14:39850871-39850893 6 
chr14:39851010-39851053 5.5814 
chr14:39852157-39852175 6 
chr14:39855800-39855824 6 
chr14:39856516-39856562 5.28261 
chr14:39859079-39859092 6 
chr14:39859685-39859711 5.5 
chr14:39859771-39859786 6 
chr14:39860281-39860299 5.88889 
chr14:39860700-39860724 5.5 
chr14:39861022-39861046 5.70833 
chr14:39861193-39861205 6 
chr14:39864428-39864445 6 
chr14:39865102-39865118 6 
chr14:39867658-39867692 5.73529 
chr14:39871760-39871779 5.89474 
chr14:39871875-39871899 5.83333 
chr14:39874332-39874345 6 
chr14:39876107-39876142 5.28571 
chr14:39880295-39880312 6 
chr14:39881365-39881394 5.2069 
chr14:39884508-39884529 5.61905 
chr14:39887238-39887280 5.30952 
chr14:39887977-39888003 5.96154 
chr14:39889926-39889943 5.76471 
chr14:39890984-39891024 5.85 
chr14:39891462-39891488 5.65385 
chr14:39895330-39895373 5.67442 
chr14:39901242-39901293 5.37255 
chr14:39901768-39901813 5.73333 
chr14:39902397-39902421 5.75 
chr14:39902654-39902679 5.76 
chr14:39912278-39912300 5.86364 
chr14:39915813-39915836 5.47826 
chr14:39918139-39918176 6 
chr14:39920184-39920222 5.94737 
chr14:39921823-39921879 5.5 
chr14:39922776-39922809 5.69697 
chr14:39922936-39922975 5.53846 
chr14:39923779-39923802 5.47826 
chr14:39923985-39924150 5.6 
chr14:39930696-39930712 5.8125 
chr14:39930853-39930873 6 
chr14:39931033-39931045 6 
chr14:39931363-39931385 5.68182 
chr14:39932687-39932720 5.36364 
chr14:39934554-39934577 5.56522 
chr14:39934645-39934668 5.52174 
chr14:39936497-39936523 6 
chr14:39940043-39940091 5.20833 
chr14:39940885-39940904 6 
chr14:39946949-39946966 5.76471 
chr14:39949548-39949560 6 
chr14:39955409-39955440 5.87097 
chr14:39955729-39955761 5.59375 
chr14:39958919-39958940 6 
chr14:39959338-39959362 5.70833 
chr14:39959917-39959997 5.7375 
chr14:39961008-39961080 5.36111 
chr14:39962064-39962097 5.69697 
chr14:39969507-39969539 5.90625 
chr14:39973309-39973337 5.21429 
chr14:39975785-39975801 6 
chr14:39978226-39978263 5.54054 
chr14:39978533-39978557 5.45833 
chr14:39978631-39978681 5.7 
chr14:39981866-39981901 5.8 
chr14:39983221-39983281 5.76667 
chr14:39986087-39986136 5.53061 
chr14:39987249-39987277 5.25 
chr14:39989102-39989118 6 
chr14:39990743-39990773 5.86667 
chr14:39990901-39990920 5.63158 
chr14:40000953-40001000 5.68085 
chr14:40001340-40001378 5.84211 
chr14:40008835-40008861 5.26923 
chr14:40011869-40011898 5.31034 
chr14:40012534-40012559 5.44 
chr14:40014014-40014034 6 
chr14:40018335-40018354 5.84211 
chr14:40023156-40023183 5.7037 
chr14:40028134-40028164 5.36667 
chr14:40030508-40030538 5.83333 
chr14:40032528-40032554 5.57692 
chr14:40033876-40033911 5.57143 
chr14:40033933-40033963 5.66667 
chr14:40035869-40035909 5.925 
chr14:40035980-40036048 5.66176 
chr14:40041490-40041505 5.86667 
chr14:40043746-40043782 5.25 
chr14:40044240-40044268 5.32143 
chr14:40048484-40048500 5.875 
chr14:40051559-40051583 5.83333 
chr14:40053453-40053482 5.96552 
chr14:40066610-40066638 5.32143 
chr14:40066764-40066781 5.88235 
chr14:40070000-40070037 6 
chr14:40071005-40071019 6 
chr14:40071550-40071594 6 
chr14:40072068-40072128 5.21667 
chr14:40074746-40074772 5.65385 
chr14:40075940-40075960 5.65 
chr14:40076355-40076382 5.96296 
chr14:40077159-40077179 5.65 
chr14:40082635-40082659 6 
chr14:40084201-40084218 5.94118 
chr14:40084908-40084936 5.32143 
chr14:40087841-40087856 6 
chr14:40091903-40091923 5.85 
chr14:40094370-40094385 6 
chr14:40095362-40095409 5.44681 
chr14:40098407-40098435 5.89286 
chr14:40101161-40101173 6 
chr14:40102717-40102750 5.54545 
chr14:40109571-40109600 5.24138 
chr14:40111203-40111229 5.76923 
chr14:40112670-40112690 5.7 
chr14:40115609-40115658 5.28571 
chr14:40116028-40116058 5.4 
chr14:40117268-40117322 5.83333 
chr14:40120078-40120108 5.46667 
chr14:40122422-40122454 6 
chr14:40123689-40123722 5.45455 
chr14:40123744-40123785 5.21951 
chr14:40131221-40131246 5.64 
chr14:40135953-40135970 5.76471 
chr14:40140280-40140310 5.4 
chr14:40144744-40144772 5.71429 
chr14:40149441-40149467 5.76923 
chr14:40157233-40157256 5.91304 
chr14:40162608-40162637 5.24138 
chr14:40164093-40164116 5.69565 
chr14:40164670-40164727 5.89474 
chr14:40172991-40173063 5.625 
chr14:40176421-40176453 5.625 
chr14:40177861-40177885 6 
chr14:40180085-40180097 6 
chr14:40185435-40185479 5.75 
chr14:40195455-40195487 5.3125 
chr14:40197098-40197118 5.7 
chr14:40199224-40199240 5.8125 
chr14:40199802-40199828 5.5 
chr14:40207116-40207154 5.44737 
chr14:40207282-40207294 6 
chr14:40208453-40208481 5.82143 
chr14:40210562-40210600 5.81579 
chr14:40214236-40214312 5.57895 
chr14:40214442-40214465 5.91304 
chr14:40218808-40218832 5.375 
chr14:40220046-40220070 5.79167 
chr14:40220205-40220233 5.92857 
chr14:40225081-40225108 5.37037 
chr14:40230586-40230603 6 
chr14:40231142-40231158 6 
chr14:40235263-40235286 5.65217 
chr14:40240267-40240302 5.45714 
chr14:40243554-40243576 6 
chr14:40243963-40243984 5.66667 
chr14:40248736-40248762 6 
chr14:40256855-40256877 6 
chr14:40257029-40257052 5.47826 
chr14:40259369-40259428 5.88136 
chr14:40266542-40266566 5.5 
chr14:40271016-40271028 6 
chr14:40272717-40272741 5.41667 
chr14:40275893-40275920 5.77778 
chr14:40276216-40276261 5.22222 
chr14:40280525-40280550 5.32 
chr14:40280939-40280966 5.88889 
chr14:40284153-40284191 5.52632 
chr14:40284538-40284578 6 
chr14:40288718-40288735 6 
chr14:40289213-40289247 5.44118 
chr14:40293050-40293067 5.76471 
chr14:40295526-40295694 5.78571 
chr14:40300057-40300094 5.7027 
chr14:40300102-40300151 5.67347 
chr14:40300611-40300641 5.56667 
chr14:40308875-40308898 5.43478 
chr14:40317701-40317716 5.86667 
chr14:40321491-40321511 5.6 
chr14:40326425-40326500 5.70667 
chr14:40329269-40329294 5.4 
chr14:40329633-40329677 5.81818 
chr14:40332044-40332060 6 
chr14:40334365-40334388 6 
chr14:40334436-40334451 6 
chr14:40335855-40335881 5.34615 
chr14:40337103-40337136 5.66667 
chr14:40341692-40341715 6 
chr14:40343732-40343744 6 
chr14:40351128-40351160 5.78125 
chr14:40353962-40353992 5.93333 
chr14:40357241-40357268 5.48148 
chr14:40358832-40358867 5.28571 
chr14:40358888-40358995 5.35514 
chr14:40361850-40361865 6 
chr14:40368839-40368891 5.84615 
chr14:40370874-40370903 6 
chr14:40374511-40374538 5.44444 
chr14:40374607-40374639 5.1875 
chr14:40374751-40374773 6 
chr14:40377716-40377745 5.65517 
chr14:40379252-40379278 5.69231 
chr14:40381315-40381356 5.5122 
chr14:40382659-40382682 5.82609 
chr14:40386668-40386681 6 
chr14:40387666-40387679 5.92308 
chr14:40390649-40390679 5.86667 
chr14:40390701-40390723 5.5 
chr14:40390851-40390870 5.63158 
chr14:40399027-40399048 5.61905 
chr14:40406392-40406424 5.96875 
chr14:40407318-40407340 5.72727 
chr14:40407602-40407617 6 
chr14:40412935-40412951 6 
chr14:40413960-40414000 5.225 
chr14:40418934-40418960 5.42308 
chr14:40418987-40419033 5.32609 
chr14:40419044-40419060 6 
chr14:40419696-40419715 5.63158 
chr14:40421080-40421130 5.8 
chr14:40425683-40425708 5.44 
chr14:40426237-40426255 5.83333 
chr14:40426411-40426439 5.39286 
chr14:40429225-40429250 5.56 
chr14:40430118-40430144 5.73077 
chr14:40430294-40430369 5.6 
chr14:40431164-40431185 6 
chr14:40431889-40431911 5.81818 
chr14:40432971-40433014 5.7907 
chr14:40433577-40433708 5.67176 
chr14:40437040-40437067 5.25926 
chr14:40439049-40439073 5.5 
chr14:40439973-40440004 5.83871 
chr14:40445856-40445878 5.72727 
chr14:40445890-40445915 5.32 
chr14:40446552-40446578 5.38462 
chr14:40448295-40448315 5.7 
chr14:40449201-40449213 6 
chr14:40454195-40454208 6 
chr14:40461815-40461844 5.2069 
chr14:40462455-40462468 6 
chr14:40466426-40466445 5.73684 
chr14:40466838-40466867 5.7931 
chr14:40469329-40469352 5.43478 
chr14:40470404-40470436 5.625 
chr14:40472806-40472819 6 
chr14:40475420-40475449 5.27586 
chr14:40483273-40483298 5.36 
chr14:40486436-40486462 6 
chr14:40489012-40489057 6 
chr14:40490202-40490232 5.4 
chr14:40490299-40490322 5.69565 
chr14:40491473-40491493 5.9 
chr14:40492779-40492806 5.22222 
chr14:40494088-40494112 5.375 
chr14:40496866-40496896 5.2 
chr14:40496929-40496956 5.66667 
chr14:40500445-40500484 5.53846 
chr14:40501126-40501151 5.44 
chr14:40504540-40504581 5.7561 
chr14:40505048-40505110 5.62903 
chr14:40505572-40505620 5.3125 
chr14:40506005-40506039 5.35294 
chr14:40509358-40509381 5.47826 
chr14:40510093-40510182 5.41573 
chr14:40510388-40510400 6 
chr14:40520684-40520729 5.28889 
chr14:40527783-40527802 5.68421 
chr14:40529182-40529198 5.8125 
chr14:40531138-40531160 5.5 
chr14:40531385-40531405 5.6 
chr14:40532412-40532447 6 
chr14:40533545-40533566 5.52381 
chr14:40534405-40534419 6 
chr14:40534961-40534986 5.44 
chr14:40537491-40537507 6 
chr14:40538149-40538182 5.45455 
chr14:40543960-40543992 5.46875 
chr14:40547167-40547183 5.8125 
chr14:40547765-40547787 5.63636 
chr14:40548050-40548079 5.24138 
chr14:40548303-40548334 5.32258 
chr14:40548357-40548390 5.54545 
chr14:40549671-40549696 5.44 
chr14:40550869-40550892 5.86957 
chr14:40554161-40554187 5.53846 
chr14:40554723-40554793 5.61429 
chr14:40558217-40558252 5.94286 
chr14:40560265-40560287 6 
chr14:40562026-40562104 5.74359 
chr14:40564641-40564678 5.59459 
chr14:40567035-40567089 5.35185 
chr14:40568473-40568500 5.48148 
chr14:40569951-40570103 5.76974 
chr14:40570897-40570915 6 
chr14:40572528-40572551 5.78261 
chr14:40574152-40574190 5.31579 
chr14:40574923-40574954 5.77419 
chr14:40577811-40577828 5.82353 
chr14:40578206-40578226 6 
chr14:40582231-40582244 6 
chr14:40583467-40583485 5.77778 
chr14:40584178-40584216 6 
chr14:40584401-40584416 5.86667 
chr14:40587760-40587782 5.54545 
chr14:40588220-40588254 5.29412 
chr14:40592838-40592859 5.66667 
chr14:40594148-40594160 6 
chr14:40594315-40594336 5.66667 
chr14:40594589-40594631 5.88095 
chr14:40596726-40596753 5.74074 
chr14:40597236-40597260 5.54167 
chr14:40598682-40598707 5.6 
chr14:40601516-40601551 5.25714 
chr14:40602111-40602147 5.44444 
chr14:40603096-40603137 5.26829 
chr14:40604171-40604217 5.86957 
chr14:40604292-40604333 5.78049 
chr14:40607938-40607963 5.44 
chr14:40608734-40608763 5.31034 
chr14:40610118-40610147 5.48276 
chr14:40614221-40614234 6 
chr14:40614491-40614506 5.86667 
chr14:40617379-40617399 5.75 
chr14:40619500-40619544 5.75 
chr14:40621719-40621771 5.5 
chr14:40627537-40627561 5.45833 
chr14:40628775-40628803 5.25 
chr14:40630216-40630237 5.66667 
chr14:40630698-40630723 5.4 
chr14:40633443-40633476 5.57576 
chr14:40635527-40635543 5.9375 
chr14:40636096-40636127 5.58065 
chr14:40642842-40642873 5.16129 
chr14:40644555-40644583 5.64286 
chr14:40644649-40644671 5.5 
chr14:40645119-40645149 5.36667 
chr14:40645172-40645301 5.62791 
chr14:40646696-40646726 5.6 
chr14:40647572-40647604 5.6875 
chr14:40650941-40650957 6 
chr14:40651284-40651298 6 
chr14:40653457-40653492 5.68571 
chr14:40653535-40653556 6 
chr14:40654025-40654063 5.55263 
chr14:40654777-40654839 5.37097 
chr14:40655572-40655619 5.65957 
chr14:40656362-40656383 5.61905 
chr14:40656534-40656549 6 
chr14:40657903-40657931 5.25 
chr14:40658118-40658149 5.80645 
chr14:40662188-40662208 5.7 
chr14:40663171-40663183 6 
chr14:40667987-40668007 5.7 
chr14:40669608-40669628 5.65 
chr14:40673194-40673220 5.42308 
chr14:40674500-40674533 5.45455 
chr14:40678247-40678269 5.86364 
chr14:40681284-40681316 5.25 
chr14:40682600-40682645 5.8 
chr14:40683049-40683061 6 
chr14:40683899-40683917 5.77778 
chr14:40686219-40686252 5.21212 
chr14:40687000-40687021 5.66667 
chr14:40690350-40690379 5.31034 
chr14:40693427-40693451 5.91667 
chr14:40694701-40694951 5.404 
chr14:40694968-40694995 5.22222 
chr14:40695000-40695344 5.40116 
chr14:40696547-40696576 5.48276 
chr14:40697621-40697668 5.68085 
chr14:40698698-40698821 5.7561 
chr14:40701412-40701442 5.6 
chr14:40702640-40702669 5.72414 
chr14:40703889-40703926 5.21622 
chr14:40704349-40704381 5.6875 
chr14:40705417-40705430 5.92308 
chr14:40710113-40710140 5.59259 
chr14:40711527-40711555 5.28571 
chr14:40713098-40713133 5.68571 
chr14:40717347-40717395 5.70833 
chr14:40720364-40720396 5.28125 
chr14:40720622-40720643 5.66667 
chr14:40721467-40721500 5.21212 
chr14:40725822-40725848 5.42308 
chr14:40730817-40730840 5.82609 
chr14:40731552-40731593 5.78049 
chr14:40740000-40740025 5.4 
chr14:40740109-40740138 5.2069 
chr14:40740495-40740546 5.68627 
chr14:40741409-40741530 5.64463 
chr14:40748906-40748944 5.89474 
chr14:40761401-40761423 6 
chr14:40768108-40768133 6 
chr14:40769944-40769964 5.7 
chr14:40770836-40770849 6 
chr14:40773282-40773302 5.6 
chr14:40774073-40774106 5.30303 
chr14:40777211-40777241 6 
chr14:40779879-40779906 5.37037 
chr14:40789298-40789315 5.76471 
chr14:40792101-40792121 5.8 
chr14:40793897-40793929 5.28125 
chr14:40794123-40794150 5.2963 
chr14:40796675-40796706 5.51613 
chr14:40801260-40801280 5.7 
chr14:40801408-40801434 5.96154 
chr14:40804740-40804758 5.77778 
chr14:40807234-40807265 5.58065 
chr14:40807308-40807342 5.61765 
chr14:40807438-40807473 5.25714 
chr14:40812500-40812548 5.4375 
chr14:40812872-40812890 5.72222 
chr14:40815097-40815117 5.9 
chr14:40818529-40818589 5.33333 
chr14:40823274-40823308 5.64706 
chr14:40823458-40823481 6 
chr14:40824352-40824382 5.4 
chr14:40824560-40824573 6 
chr14:40825691-40825730 5.87179 
chr14:40826143-40826207 5.21875 
chr14:40831627-40831654 5.2963 
chr14:40835068-40835085 5.76471 
chr14:40838275-40838298 5.6087 
chr14:40840000-40840035 5.25714 
chr14:40840278-40840300 5.72727 
chr14:40841415-40841444 5.58621 
chr14:40843327-40843360 5.51515 
chr14:40843544-40843567 5.73913 
chr14:40845270-40845302 5.34375 
chr14:40849927-40849952 5.6 
chr14:40851974-40852000 5.92308 
chr14:40852306-40852318 6 
chr14:40857146-40857160 6 
chr14:40857457-40857476 6 
chr14:40860011-40860039 5.21429 
chr14:40865469-40865488 6 
chr14:40867152-40867175 5.56522 
chr14:40868115-40868166 5.15686 
chr14:40868932-40868951 5.94737 
chr14:40870613-40870651 5.84211 
chr14:40872876-40872889 6 
chr14:40874834-40874871 5.24324 
chr14:40878778-40878804 6 
chr14:40880993-40881024 5.6129 
chr14:40882646-40882672 5.73077 
chr14:40889255-40889283 5.78571 
chr14:40895025-40895043 5.88889 
chr14:40895100-40895116 5.875 
chr14:40895256-40895280 5.70833 
chr14:40899171-40899294 5.27642 
chr14:40899534-40899547 5.92308 
chr14:40901168-40901203 5.82857 
chr14:40904500-40904529 5.51724 
chr14:40907748-40907765 6 
chr14:40908717-40908742 5.36 
chr14:40912734-40912772 5.60526 
chr14:40913570-40913592 5.72727 
chr14:40914143-40914163 5.65 
chr14:40917809-40917840 5.58065 
chr14:40919548-40919564 6 
chr14:40920702-40920762 5.5 
chr14:40921059-40921104 5.24444 
chr14:40921196-40921213 5.82353 
chr14:40923259-40923284 5.48 
chr14:40923428-40923444 5.8125 
chr14:40924491-40924515 5.45833 
chr14:40925036-40925072 5.38889 
chr14:40925721-40925762 6 
chr14:40927138-40927216 5.58974 
chr14:40927568-40927622 5.77778 
chr14:40927900-40927960 5.73333 
chr14:40930392-40930449 5.31579 
chr14:40930976-40931003 5.33333 
chr14:40934618-40934632 6 
chr14:40940053-40940071 5.72222 
chr14:40941958-40941984 5.76923 
chr14:40949244-40949263 5.73684 
chr14:40956342-40956367 5.36 
chr14:40956889-40956917 5.35714 
chr14:40959719-40959736 6 
chr14:40961632-40961655 6 
chr14:40964733-40964772 5.82051 
chr14:40964785-40964917 5.5303 
chr14:40966028-40966121 5.5914 
chr14:40969253-40969271 5.88889 
chr14:40969279-40969391 5.73214 
chr14:40970904-40970924 5.7 
chr14:40975494-40975543 5.85714 
chr14:40975691-40975705 6 
chr14:40976236-40976274 5.76316 
chr14:40977323-40977372 5.34694 
chr14:40978432-40978492 5.25 
chr14:40980292-40980327 5.31429 
chr14:40981691-40981734 5.53488 
chr14:40983063-40983076 6 
chr14:40984887-40984916 5.24138 
chr14:40985059-40985097 5.68421 
chr14:40987821-40987851 5.26667 
chr14:40990064-40990093 5.96552 
chr14:40994550-40994567 5.76471 
chr14:40996505-40996559 5.7963 
chr14:40996862-40996883 6 
chr14:40998846-40998866 5.7 
chr14:40999638-40999655 6 
chr14:41000967-41001024 5.31579 
chr14:41002940-41002960 5.65 
chr14:41008279-41008302 5.73913 
chr14:41008364-41008396 5.28125 
chr14:41009768-41009797 5.62069 
chr14:41009986-41010000 6 
chr14:41010997-41011024 5.2963 
chr14:41011320-41011422 5.4902 
chr14:41015327-41015351 5.75 
chr14:41016559-41016582 6 
chr14:41016734-41016747 6 
chr14:41017564-41017581 5.76471 
chr14:41018022-41018048 5.76923 
chr14:41018538-41018583 5.64444 
chr14:41020481-41020519 5.81579 
chr14:41023592-41023635 5.46512 
chr14:41025962-41026000 5.47368 
chr14:41026157-41026177 5.65 
chr14:41027975-41028000 5.56 
chr14:41028150-41028185 5.05714 
chr14:41029045-41029094 5.79592 
chr14:41029380-41029397 6 
chr14:41032239-41032256 5.82353 
chr14:41033695-41033716 5.57143 
chr14:41036758-41036777 5.78947 
chr14:41037582-41037612 6 
chr14:41039936-41039996 5.75 
chr14:41041865-41041892 5.40741 
chr14:41047744-41047777 5.24242 
chr14:41048503-41048591 5.26136 
chr14:41053079-41053125 5.65217 
chr14:41053812-41053842 6 
chr14:41056112-41056138 5.46154 
chr14:41062773-41062814 5.56098 
chr14:41066220-41066234 6 
chr14:41066263-41066276 5.92308 
chr14:41068354-41068371 6 
chr14:41068864-41068884 5.85 
chr14:41073378-41073390 6 
chr14:41074279-41074301 5.5 
chr14:41074650-41074694 5.65909 
chr14:41074864-41074881 6 
chr14:41075112-41075142 5.7 
chr14:41077302-41077323 6 
chr14:41079693-41079707 6 
chr14:41086542-41086562 5.75 
chr14:41088710-41088729 5.89474 
chr14:41089408-41089432 6 
chr14:41095118-41095145 6 
chr14:41096467-41096500 5.48485 
chr14:41097552-41097584 5.375 
chr14:41098703-41098738 5.6 
chr14:41101927-41101953 5.53846 
chr14:41105000-41105030 5.6 
chr14:41105345-41105366 6 
chr14:41105577-41105593 5.9375 
chr14:41106692-41106739 5.70213 
chr14:41106870-41106902 5.21875 
chr14:41109254-41109273 5.63158 
chr14:41110764-41110786 6 
chr14:41112202-41112228 5.5 
chr14:41118159-41118272 5.31858 
chr14:41118705-41118739 5.67647 
chr14:41119369-41119392 5.56522 
chr14:41120601-41120622 5.52381 
chr14:41120645-41120673 5.75 
chr14:41121509-41121776 5.68914 
chr14:41122843-41122857 6 
chr14:41124832-41124897 5.38462 
chr14:41125359-41125511 5.80263 
chr14:41127632-41127710 5.48718 
chr14:41129131-41129151 5.75 
chr14:41135837-41135866 5.96552 
chr14:41136086-41136112 5.76923 
chr14:41136654-41136680 5.26923 
chr14:41138821-41138842 5.57143 
chr14:41141006-41141022 5.875 
chr14:41146110-41146158 6 
chr14:41148300-41148327 5.96296 
chr14:41148615-41148636 5.66667 
chr14:41149505-41149523 5.77778 
chr14:41153575-41153587 6 
chr14:41155360-41155393 5.39394 
chr14:41155459-41155489 5.5 
chr14:41160685-41160706 5.61905 
chr14:41161839-41161882 6 
chr14:41165533-41165688 5.40645 
chr14:41165894-41165918 5.58333 
chr14:41170500-41170528 5.32143 
chr14:41171185-41171219 5.35294 
chr14:41175827-41175845 6 
chr14:41179246-41179282 5.58333 
chr14:41181733-41181770 5.54054 
chr14:41190702-41190719 5.76471 
chr14:41193028-41193054 6 
chr14:41194888-41194905 6 
chr14:41197899-41197915 6 
chr14:41199975-41200024 5.77551 
chr14:41200178-41200207 5.75862 
chr14:41201237-41201263 5.5 
chr14:41201530-41201605 5.58667 
chr14:41201744-41201758 6 
chr14:41204443-41204525 5.42683 
chr14:41208476-41208500 5.375 
chr14:41209603-41209619 5.8125 
chr14:41213287-41213316 5.34483 
chr14:41215174-41215200 5.26923 
chr14:41215853-41215876 5.52174 
chr14:41218184-41218207 6 
chr14:41218855-41218885 5.36667 
chr14:41220930-41220947 6 
chr14:41225180-41225210 5.46667 
chr14:41230552-41230590 5.73684 
chr14:41231374-41231404 5.6 
chr14:41232611-41232634 5.6087 
chr14:41233236-41233261 5.4 
chr14:41234467-41234488 5.85714 
chr14:41236892-41236919 5.7037 
chr14:41238635-41238666 6 
chr14:41240000-41240020 5.7 
chr14:41241643-41241679 5.83333 
chr14:41245110-41245142 5.53125 
chr14:41245152-41245241 5.4382 
chr14:41245293-41245330 5.7027 
chr14:41245924-41245939 6 
chr14:41247764-41247782 5.77778 
chr14:41247863-41247884 5.80952 
chr14:41248628-41248648 5.7 
chr14:41252156-41252176 5.75 
chr14:41255839-41255860 5.71429 
chr14:41256934-41256964 5.5 
chr14:41258098-41258134 5.47222 
chr14:41261673-41261709 5.83333 
chr14:41264459-41264491 6 
chr14:41265492-41265519 5.66667 
chr14:41274979-41275022 5.48837 
chr14:41276482-41276505 6 
chr14:41280509-41280562 5.5283 
chr14:41281564-41281587 6 
chr14:41281901-41281925 5.41667 
chr14:41285510-41285534 5.91667 
chr14:41287132-41287166 5.35294 
chr14:41287215-41287244 5.44828 
chr14:41299226-41299270 5.34091 
chr14:41299629-41299688 5.45763 
chr14:41302674-41302719 5.77778 
chr14:41302758-41302815 5.52632 
chr14:41303041-41303070 5.37931 
chr14:41303095-41303136 5.36585 
chr14:41305466-41305488 5.59091 
chr14:41309414-41309436 5.5 
chr14:41313500-41313637 5.49635 
chr14:41313785-41313805 5.6 
chr14:41313911-41313939 5.25 
chr14:41314963-41314984 5.57143 
chr14:41320202-41320247 5.33333 
chr14:41320550-41320577 5.22222 
chr14:41321004-41321051 5.55319 
chr14:41322000-41322031 5.25806 
chr14:41326188-41326209 5.66667 
chr14:41329594-41329609 6 
chr14:41330157-41330173 5.9375 
chr14:41330939-41330963 5.375 
chr14:41331500-41331523 5.82609 
chr14:41334941-41334975 5.76471 
chr14:41335089-41335120 5.54839 
chr14:41336099-41336183 5.32143 
chr14:41337884-41337914 5.23333 
chr14:41338061-41338089 5.67857 
chr14:41340014-41340055 5.34146 
chr14:41340335-41340358 5.52174 
chr14:41341961-41341991 5.6 
chr14:41342718-41342744 5.88462 
chr14:41343444-41343465 5.61905 
chr14:41345147-41345163 5.8125 
chr14:41345870-41345923 5.37736 
chr14:41346361-41346453 5.58696 
chr14:41346462-41346496 5.38235 
chr14:41346503-41346546 5.25581 
chr14:41349747-41349781 5.44118 
chr14:41350005-41350028 5.73913 
chr14:41351887-41351917 5.36667 
chr14:41352112-41352144 5.4375 
chr14:41353959-41353983 5.41667 
chr14:41357916-41357946 5.53333 
chr14:41358358-41358493 5.77778 
chr14:41360500-41360524 5.95833 
chr14:41363119-41363251 5.34848 
chr14:41363258-41363287 5.65517 
chr14:41363294-41363383 5.41573 
chr14:41363455-41363482 5.22222 
chr14:41364068-41364097 5.62069 
chr14:41365114-41365181 6 
chr14:41365829-41365873 5.81818 
chr14:41366995-41367030 5.68571 
chr14:41367158-41367178 5.65 
chr14:41372722-41372762 6 
chr14:41376303-41376327 6 
chr14:41376353-41376366 6 
chr14:41376622-41376680 5.37931 
chr14:41376912-41376961 5.95918 
chr14:41378064-41378082 5.72222 
chr14:41380151-41380181 5.7 
chr14:41381417-41381481 5.25 
chr14:41386218-41386242 5.41667 
chr14:41388356-41388387 5.12903 
chr14:41388416-41388450 5.35294 
chr14:41389388-41389421 5.39394 
chr14:41390699-41390714 6 
chr14:41392128-41392155 5.59259 
chr14:41394755-41394770 5.86667 
chr14:41394795-41394822 5.62963 
chr14:41395311-41395328 5.82353 
chr14:41396444-41396465 5.95238 
chr14:41401863-41401883 5.75 
chr14:41405126-41405146 5.75 
chr14:41405571-41405619 5.375 
chr14:41407258-41407368 5.44545 
chr14:41407379-41407410 5.64516 
chr14:41407665-41407699 5.32353 
chr14:41409156-41409191 5.68571 
chr14:41410936-41410966 5.56667 
chr14:41412385-41412399 6 
chr14:41414141-41414171 5.2 
chr14:41414697-41414716 5.63158 
chr14:41414919-41414945 5.96154 
chr14:41415673-41415705 6 
chr14:41416506-41416520 6 
chr14:41416570-41416640 5.74286 
chr14:41416760-41416779 5.63158 
chr14:41417097-41417125 5.96429 
chr14:41417616-41417646 5.2 
chr14:41422837-41422862 5.56 
chr14:41425233-41425262 5.93103 
chr14:41431412-41431437 5.32 
chr14:41434518-41434541 5.82609 
chr14:41436437-41436456 5.89474 
chr14:41438151-41438169 5.77778 
chr14:41439787-41439837 5.44 
chr14:41442342-41442366 5.45833 
chr14:41442665-41442686 5.71429 
chr14:41442696-41442740 5.43182 
chr14:41442886-41442928 5.78571 
chr14:41442966-41443017 5.62745 
chr14:41443896-41443921 5.88 
chr14:41448734-41448766 5.1875 
chr14:41452275-41452319 5.47727 
chr14:41454862-41454880 6 
chr14:41459874-41459951 5.80519 
chr14:41462445-41462553 5.90741 
chr14:41465042-41465079 5.48649 
chr14:41465101-41465122 5.71429 
chr14:41466725-41466748 5.69565 
chr14:41467880-41467912 5.3125 
chr14:41470587-41470623 5.52778 
chr14:41471000-41471036 5.80556 
chr14:41471822-41471860 5.84211 
chr14:41471947-41471973 5.42308 
chr14:41472310-41472428 5.35593 
chr14:41472468-41472491 6 
chr14:41474665-41474721 5.64286 
chr14:41476146-41476168 5.54545 
chr14:41478000-41478035 5.37143 
chr14:41478314-41478331 6 
chr14:41479127-41479144 5.76471 
chr14:41483817-41483831 6 
chr14:41483887-41483907 5.8 
chr14:41483916-41483952 5.63889 
chr14:41485622-41485654 5.59375 
chr14:41486014-41486051 5.18919 
chr14:41487727-41487766 5.20513 
chr14:41487885-41487918 5.54545 
chr14:41491034-41491054 5.7 
chr14:41494528-41494547 6 
chr14:41496849-41496877 5.32143 
chr14:41499000-41499039 5.4359 
chr14:41499046-41499069 5.6087 
chr14:41499427-41499439 6 
chr14:41501564-41501577 6 
chr14:41507656-41507686 5.53333 
chr14:41508031-41508067 5.47222 
chr14:41508187-41508211 5.70833 
chr14:41509328-41509354 5.34615 
chr14:41510125-41510137 6 
chr14:41511477-41511512 5.77143 
chr14:41511582-41511630 5.72917 
chr14:41513574-41513600 5.80769 
chr14:41515837-41515875 6 
chr14:41515940-41515964 5.41667 
chr14:41516500-41516529 5.34483 
chr14:41516788-41516802 6 
chr14:41518059-41518075 6 
chr14:41518554-41518595 6 
chr14:41518906-41518938 5.28125 
chr14:41519489-41519515 5.96154 
chr14:41520927-41520940 5.92308 
chr14:41521040-41521053 6 
chr14:41522023-41522057 5.38235 
chr14:41522727-41522753 5.5 
chr14:41524247-41524276 5.86207 
chr14:41525233-41525253 5.9 
chr14:41525652-41525677 5.32 
chr14:41528666-41528696 5.46667 
chr14:41530637-41530658 5.85714 
chr14:41531595-41531683 5.75 
chr14:41533167-41533209 5.47619 
chr14:41533787-41533816 5.37931 
chr14:41534340-41534364 5.79167 
chr14:41534548-41534572 5.83333 
chr14:41536608-41536625 5.82353 
chr14:41544552-41544565 5.92308 
chr14:41544815-41544828 6 
chr14:41544943-41544993 5.9 
chr14:41545000-41545035 5.28571 
chr14:41546112-41546145 5.15152 
chr14:41546158-41546197 5.25641 
chr14:41546740-41546763 5.56522 
chr14:41546919-41546939 5.8 
chr14:41547195-41547236 5.36585 
chr14:41548528-41548559 5.77419 
chr14:41548712-41548752 5.55 
chr14:41549020-41549044 5.5 
chr14:41549344-41549361 5.82353 
chr14:41549384-41549415 5.45161 
chr14:41549433-41549488 5.92727 
chr14:41550093-41550119 5.76923 
chr14:41552148-41552170 5.68182 
chr14:41552576-41552612 5.44444 
chr14:41554473-41554594 5.63636 
chr14:41562928-41562952 5.45833 
chr14:41563134-41563154 5.8 
chr14:41564341-41564398 5.66667 
chr14:41566744-41566862 5.81356 
chr14:41570228-41570253 5.72 
chr14:41576173-41576197 5.58333 
chr14:41578205-41578220 5.86667
[truncated: 1,232,285 more chars]
