# Supplementary material for: MsDetector: toward a standard computational tool for DNA microsatellites detection
Source: Nucleic Acids Res. 2012 Oct 2;41(1):e22. doi: 10.1093/nar/gks881 (PMC3592430; doi:10.1093/nar/gks881)
Supplement: Supplementary Data [file supp_gks881_nar-01766-met-n-2012-File009.gz › dataset7HumanMs/chr14_fp.rep]

chr14:19119301-19119322 5.57143 
chr14:19416390-19416416 5.30769 
chr14:20558125-20558140 6 
chr14:20721066-20721090 5.41667 
chr14:20827150-20827170 5.85 
chr14:20886160-20886179 5.63158 
chr14:20978265-20978277 6 
chr14:21713895-21713907 6 
chr14:21760122-21760151 5.51724 
chr14:21833713-21833738 5.32 
chr14:21863680-21863709 5.13793 
chr14:22199966-22199993 5.22222 
chr14:22805207-22805229 5.54545 
chr14:22890014-22890040 5.26923 
chr14:23004738-23004766 5.39286 
chr14:23156975-23156994 5.73684 
chr14:23403131-23403143 6 
chr14:23676128-23676155 5.25926 
chr14:23683222-23683247 5.32 
chr14:23813456-23813469 6 
chr14:24602256-24602273 5.82353 
chr14:24987224-24987251 5.33333 
chr14:25714257-25714280 5.73913 
chr14:25896576-25896595 5.63158 
chr14:26352468-26352482 6 
chr14:26554785-26554801 5.9375 
chr14:26885885-26885908 5.43478 
chr14:27205535-27205561 5.26923 
chr14:27245162-27245183 6 
chr14:27453713-27453737 5.45833 
chr14:27556888-27556914 5.34615 
chr14:27734344-27734357 5.92308 
chr14:28325296-28325324 5.39286 
chr14:28393570-28393592 5.5 
chr14:28491529-28491541 6 
chr14:28735302-28735340 5.18421 
chr14:29076951-29076966 5.86667 
chr14:29730369-29730396 5.37037 
chr14:29768122-29768143 5.52381 
chr14:29913069-29913088 5.73684 
chr14:30054403-30054438 5.22857 
chr14:30154239-30154252 5.92308 
chr14:30394415-30394442 5.48148 
chr14:30614582-30614602 6 
chr14:30828463-30828480 5.82353 
chr14:31005612-31005625 6 
chr14:31080847-31080869 5.90909 
chr14:31563709-31563722 5.92308 
chr14:31574576-31574590 6 
chr14:32015394-32015409 6 
chr14:33008720-33008746 5.34615 
chr14:33114336-33114356 5.6 
chr14:33660151-33660179 5.25 
chr14:33742990-33743019 5.34483 
chr14:34770443-34770455 6 
chr14:35235633-35235647 6 
chr14:35306082-35306096 6 
chr14:35506302-35506319 5.94118 
chr14:35573292-35573317 5.52 
chr14:36168209-36168234 5.64 
chr14:36236000-36236024 5.5 
chr14:36286576-36286606 5.23333 
chr14:36972352-36972377 5.36 
chr14:37815197-37815217 5.65 
chr14:38200345-38200361 5.875 
chr14:38347404-38347417 5.92308 
chr14:38721292-38721322 5.16667 
chr14:39225441-39225469 5.39286 
chr14:39261772-39261803 5.16129 
chr14:39655862-39655879 5.76471 
chr14:39704720-39704744 5.41667 
chr14:39943693-39943723 5.3 
chr14:40088468-40088500 5.09375 
chr14:40488734-40488749 5.93333 
chr14:40955651-40955663 6 
chr14:41761779-41761806 5.51852 
chr14:41882132-41882147 5.93333 
chr14:42473935-42473955 5.7 
chr14:42731081-42731106 5.36 
chr14:43100539-43100551 6 
chr14:43166367-43166389 5.59091 
chr14:43871937-43871960 5.52174 
chr14:44323942-44323955 5.92308 
chr14:44489886-44489914 5.35714 
chr14:44579171-44579184 5.92308 
chr14:44737300-44737318 5.77778 
chr14:44851651-44851672 5.57143 
chr14:44984846-44984864 5.77778 
chr14:45891220-45891248 5.21429 
chr14:46072890-46072911 5.61905 
chr14:46150904-46150922 5.77778 
chr14:46223380-46223403 5.56522 
chr14:46556720-46556754 5.32353 
chr14:46944355-46944371 5.875 
chr14:47302111-47302141 5.2 
chr14:48447535-48447549 6 
chr14:48487841-48487853 6 
chr14:48491506-48491529 5.47826 
chr14:48929394-48929427 5.33333 
chr14:49792570-49792593 5.43478 
chr14:49841875-49841916 5.17073 
chr14:50246166-50246189 5.56522 
chr14:50482868-50482882 6 
chr14:51598036-51598051 5.86667 
chr14:51736208-51736221 5.92308 
chr14:52684640-52684653 5.92308 
chr14:52744841-52744854 5.92308 
chr14:52955719-52955753 5.08824 
chr14:53010764-53010783 5.73684 
chr14:53049136-53049159 5.6087 
chr14:53386623-53386642 5.68421 
chr14:53479198-53479223 5.52 
chr14:54029193-54029219 5.5 
chr14:54119179-54119215 5.11111 
chr14:54426468-54426500 5.53125 
chr14:54794877-54794895 5.88889 
chr14:54844209-54844221 6 
chr14:55019904-55019917 5.92308 
chr14:55281741-55281758 5.82353 
chr14:55602532-55602545 5.92308 
chr14:55869258-55869271 5.92308 
chr14:56633668-56633693 5.32 
chr14:56860955-56860968 5.92308 
chr14:57075159-57075182 5.47826 
chr14:57119838-57119857 5.63158 
chr14:57300191-57300223 5.1875 
chr14:57952356-57952377 5.7619 
chr14:58072018-58072036 5.77778 
chr14:58113765-58113784 5.63158 
chr14:58178445-58178471 5.30769 
chr14:58629482-58629514 5.28125 
chr14:59160801-59160820 5.68421 
chr14:59377198-59377213 5.93333 
chr14:59880808-59880833 5.36 
chr14:60072504-60072525 5.52381 
chr14:60374467-60374493 5.30769 
chr14:61354105-61354122 5.82353 
chr14:61776000-61776030 5.26667 
chr14:61826886-61826907 5.52381 
chr14:61871857-61871882 5.64 
chr14:61996863-61996885 5.59091 
chr14:62098080-62098101 5.61905 
chr14:62370679-62370699 5.8 
chr14:63146908-63146934 5.30769 
chr14:63272724-63272745 5.80952 
chr14:63563703-63563730 5.55556 
chr14:63640291-63640307 5.875 
chr14:63674441-63674462 5.57143 
chr14:63765227-63765254 5.25926 
chr14:64004347-64004375 5.25 
chr14:64269871-64269889 5.72222 
chr14:64365668-64365680 6 
chr14:64613479-64613506 5.44444 
chr14:64662681-64662694 5.92308 
chr14:64719380-64719395 5.86667 
chr14:64760733-64760759 5.34615 
chr14:64912902-64912921 5.63158 
chr14:65046473-65046500 5.40741 
chr14:65267512-65267524 6 
chr14:65272041-65272056 5.93333 
chr14:65858914-65858926 6 
chr14:67391719-67391731 6 
chr14:67464514-67464530 5.875 
chr14:68391226-68391239 6 
chr14:69625806-69625821 6 
chr14:70162760-70162786 5.38462 
chr14:70435370-70435406 5.16667 
chr14:70662922-70662934 6 
chr14:70719604-70719627 5.52174 
chr14:71401516-71401541 5.4 
chr14:71773225-71773237 6 
chr14:71842761-71842795 5.32353 
chr14:71847941-71847978 5.27027 
chr14:72397971-72398000 5.34483 
chr14:73250611-73250631 5.6 
chr14:73695312-73695337 5.44 
chr14:73898885-73898908 5.43478 
chr14:74391788-74391816 5.21429 
chr14:74971469-74971500 5.32258 
chr14:75389995-75390010 5.93333 
chr14:75969955-75969976 5.57143 
chr14:76427327-76427339 6 
chr14:76537515-76537541 5.26923 
chr14:77047628-77047644 6 
chr14:77078592-77078613 5.57143 
chr14:77209668-77209694 5.26923 
chr14:77292320-77292346 5.38462 
chr14:77784593-77784607 6 
chr14:77895175-77895203 5.28571 
chr14:78733172-78733188 6 
chr14:79084453-79084490 5.2973 
chr14:79601890-79601917 5.22222 
chr14:80189597-80189628 5.12903 
chr14:80214751-80214775 5.45833 
chr14:80231610-80231637 5.2963 
chr14:80399942-80399955 5.92308 
chr14:81025516-81025545 5.27586 
chr14:81347847-81347873 5.53846 
chr14:81652203-81652222 5.73684 
chr14:81979280-81979306 5.30769 
chr14:82197044-82197065 5.61905 
chr14:82387172-82387190 5.72222 
chr14:83070925-83070943 5.77778 
chr14:83453357-83453383 5.26923 
chr14:84076125-84076137 6 
chr14:85089032-85089056 5.625 
chr14:85634054-85634073 5.63158 
chr14:85642416-85642446 5.26667 
chr14:86014246-86014274 5.17857 
chr14:86333706-86333734 5.17857 
chr14:86528016-86528042 5.26923 
chr14:86935055-86935068 5.92308 
chr14:87065625-87065654 5.17241 
chr14:87440936-87440949 6 
chr14:87491326-87491350 5.375 
chr14:88168933-88168946 5.92308 
chr14:88510784-88510805 5.57143 
chr14:89166689-89166718 5.2069 
chr14:89200621-89200645 5.41667 
chr14:89234885-89234897 6 
chr14:89464341-89464355 5.92857 
chr14:89761687-89761715 5.5 
chr14:90083583-90083614 5.16129 
chr14:90222556-90222569 5.92308 
chr14:90506649-90506671 5.54545 
chr14:91748569-91748593 5.45833 
chr14:91801710-91801734 5.54167 
chr14:92301159-92301179 5.7 
chr14:93887825-93887848 5.47826 
chr14:94036973-94037000 5.25926 
chr14:94129915-94129941 5.30769 
chr14:94404749-94404762 5.92308 
chr14:94487881-94487910 5.51724 
chr14:94609872-94609898 5.26923 
chr14:95114519-95114549 5.26667 
chr14:95632385-95632397 6 
chr14:95727521-95727537 5.875 
chr14:96229918-96229930 6 
chr14:96517642-96517671 5.27586 
chr14:96574668-96574680 6 
chr14:97333440-97333462 5.54545 
chr14:97795020-97795045 5.32 
chr14:98054863-98054891 5.28571 
chr14:98106657-98106686 5.34483 
chr14:98161437-98161467 5.16667 
chr14:98259000-98259027 5.33333 
chr14:98683708-98683721 5.92308 
chr14:98784730-98784754 5.375 
chr14:99261022-99261047 5.32 
chr14:99399406-99399418 6 
chr14:99420614-99420650 5.19444 
chr14:99955382-99955395 6 
chr14:100225163-100225179 5.8125 
chr14:100236045-100236074 5.13793 
chr14:100300606-100300625 5.68421 
chr14:100736826-100736838 6 
chr14:100942281-100942311 5.16667 
chr14:101456784-101456805 6 
chr14:101519878-101519910 5.25 
chr14:101593543-101593562 5.68421 
chr14:101715625-101715649 5.58333 
chr14:101873034-101873046 6 
chr14:101873622-101873647 5.4 
chr14:102072033-102072063 5.23333 
chr14:102196819-102196833 6 
chr14:102206789-102206821 5.3125 
chr14:102241673-102241694 5.52381 
chr14:102372739-102372771 5.1875 
chr14:102457449-102457477 5.53571 
chr14:102759158-102759182 5.58333 
chr14:103316847-103316871 5.5 
chr14:103691147-103691165 5.72222 
chr14:104321961-104321984 5.56522 
chr14:104354365-104354378 5.92308 
chr14:104541935-104541967 5.1875 
chr14:104661254-104661282 5.21429 
chr14:104942158-104942175 5.76471 
chr14:105548712-105548726 6 
chr14:106661158-106661172 6 
chr14:106809197-106809214 5.88235 
