# Supplementary material for: MsDetector: toward a standard computational tool for DNA microsatellites detection
Source: Nucleic Acids Res. 2012 Oct 2;41(1):e22. doi: 10.1093/nar/gks881 (PMC3592430; doi:10.1093/nar/gks881)
Supplement: Supplementary Data [file supp_gks881_nar-01766-met-n-2012-File009.gz › dataset7HumanMs/chr15.rep]

chr15:20012534-20012546 6 
chr15:20022125-20022144 6 
chr15:20022152-20022181 5.93103 
chr15:20022208-20022233 6 
chr15:20027703-20027737 5.44118 
chr15:20028046-20028078 6 
chr15:20030596-20030625 6 
chr15:20035710-20035731 5.57143 
chr15:20035745-20035768 5.43478 
chr15:20044287-20044319 5.21875 
chr15:20046232-20046271 5.69231 
chr15:20046431-20046461 5.86667 
chr15:20046949-20047004 5.96364 
chr15:20048109-20048137 5.67857 
chr15:20048177-20048219 5.57143 
chr15:20048983-20049000 5.94118 
chr15:20049853-20049921 5.38235 
chr15:20050015-20050037 5.54545 
chr15:20050274-20050288 5.92857 
chr15:20050303-20050337 5.91176 
chr15:20053124-20053161 5.83784 
chr15:20053261-20053298 5.83784 
chr15:20053449-20053471 5.59091 
chr15:20054320-20054378 5.81034 
chr15:20055916-20055951 5.57143 
chr15:20056456-20056485 5.86207 
chr15:20058523-20058570 5.91489 
chr15:20063853-20063888 6 
chr15:20064829-20064841 6 
chr15:20065398-20065411 6 
chr15:20066232-20066255 5.43478 
chr15:20069483-20069524 5.97561 
chr15:20070751-20070779 5.60714 
chr15:20073605-20073636 5.16129 
chr15:20075688-20075708 5.7 
chr15:20076230-20076242 6 
chr15:20077726-20077743 6 
chr15:20080035-20080063 5.71429 
chr15:20081445-20081472 5.55556 
chr15:20082230-20082260 5.93333 
chr15:20082613-20082625 6 
chr15:20083051-20083080 5.51724 
chr15:20084027-20084056 5.48276 
chr15:20085299-20085319 5.95 
chr15:20089579-20089602 5.6087 
chr15:20090955-20090983 5.35714 
chr15:20092827-20092846 6 
chr15:20094809-20094829 5.8 
chr15:20099577-20099634 5.80702 
chr15:20100461-20100543 5.45122 
chr15:20100573-20100615 5.30952 
chr15:20104162-20104209 5.21277 
chr15:20104226-20104252 5.30769 
chr15:20104297-20104375 5.37179 
chr15:20104412-20104426 5.92857 
chr15:20105883-20105896 6 
chr15:20106698-20106729 5.35484 
chr15:20107597-20108226 5.63275 
chr15:20108242-20108505 5.59696 
chr15:20108529-20109149 5.55323 
chr15:20109163-20109265 5.59804 
chr15:20111554-20111592 5.60526 
chr15:20111694-20111709 6 
chr15:20111972-20112004 6 
chr15:20112911-20112938 5.25926 
chr15:20113299-20113335 5.30556 
chr15:20115481-20115500 5.63158 
chr15:20119521-20119538 6 
chr15:20119596-20119620 5.41667 
chr15:20119832-20119862 5.76667 
chr15:20120874-20120895 6 
chr15:20121936-20121949 6 
chr15:20123180-20123208 6 
chr15:20126674-20126699 5.6 
chr15:20130364-20130390 5.46154 
chr15:20132728-20132761 5.60606 
chr15:20134606-20134627 5.52381 
chr15:20137723-20137742 5.73684 
chr15:20138393-20138540 5.69388 
chr15:20138554-20138640 5.61628 
chr15:20138660-20138764 5.29808 
chr15:20138790-20139023 5.51073 
chr15:20145024-20145101 5.4026 
chr15:20145127-20145171 5.59091 
chr15:20148738-20148767 5.51724 
chr15:20148806-20148824 5.77778 
chr15:20148880-20148904 5.375 
chr15:20149018-20149046 5.32143 
chr15:20149056-20149107 5.37255 
chr15:20149117-20149166 5.59184 
chr15:20149246-20149275 6 
chr15:20149424-20149464 5.575 
chr15:20149582-20149640 5.32759 
chr15:20149693-20149730 5.21622 
chr15:20149824-20149908 5.44048 
chr15:20149939-20149973 5.23529 
chr15:20149989-20150032 5.51163 
chr15:20151255-20151270 5.93333 
chr15:20152856-20152893 5.54054 
chr15:20153597-20153621 5.75 
chr15:20161736-20161761 6 
chr15:20165583-20165631 5.1875 
chr15:20171412-20171454 5.71429 
chr15:20174500-20174528 5.39286 
chr15:20174570-20174597 5.85185 
chr15:20179161-20179187 5.69231 
chr15:20179578-20179595 6 
chr15:20183075-20183125 5.74 
chr15:20184005-20184021 6 
chr15:20189215-20189259 5.47727 
chr15:20192682-20192706 5.45833 
chr15:20195379-20195394 6 
chr15:20203074-20203100 6 
chr15:20206708-20206768 5.65 
chr15:20206904-20206922 5.77778 
chr15:20207100-20207132 5.71875 
chr15:20210685-20210713 5.17857 
chr15:20211615-20211657 5.45238 
chr15:20211665-20211736 5.49296 
chr15:20211779-20211873 5.37234 
chr15:20219383-20219419 5.22222 
chr15:20224228-20224284 5.67857 
chr15:20226304-20226323 5.78947 
chr15:20227692-20227712 5.7 
chr15:20227940-20227955 6 
chr15:20228713-20228766 5.77358 
chr15:20228775-20228859 5.40476 
chr15:20229480-20229512 5.90625 
chr15:20229896-20229921 5.76 
chr15:20230080-20230114 6 
chr15:20230696-20230709 6 
chr15:20233813-20233825 6 
chr15:20235767-20235825 5.48276 
chr15:20237327-20237346 5.63158 
chr15:20243704-20243725 6 
chr15:20243885-20243915 5.6 
chr15:20244828-20244905 5.97403 
chr15:20248366-20248409 5.76744 
chr15:20248442-20248454 6 
chr15:20254115-20254159 5.43182 
chr15:20257208-20257229 5.52381 
chr15:20261389-20261417 5.46429 
chr15:20263520-20263693 5.87861 
chr15:20264995-20265012 6 
chr15:20265561-20265588 5.51852 
chr15:20266354-20266450 5.57292 
chr15:20267485-20267511 6 
chr15:20267806-20267831 5.32 
chr15:20268764-20268793 5.55172 
chr15:20271251-20271281 5.2 
chr15:20273814-20273876 5.29032 
chr15:20274415-20274453 5.39474 
chr15:20275837-20275874 6 
chr15:20276597-20276629 6 
chr15:20276921-20276938 5.76471 
chr15:20280418-20280441 6 
chr15:20281325-20281418 5.49462 
chr15:20282107-20282126 5.63158 
chr15:20282635-20282665 5.3 
chr15:20284484-20284513 5.86207 
chr15:20284673-20284709 5.69444 
chr15:20285433-20285449 6 
chr15:20285740-20285758 5.77778 
chr15:20285939-20285960 5.85714 
chr15:20287427-20287451 5.79167 
chr15:20288989-20289013 6 
chr15:20290000-20290040 5.6 
chr15:20291557-20291610 5.67925 
chr15:20291813-20291839 5.84615 
chr15:20292361-20292380 6 
chr15:20293128-20293157 5.7931 
chr15:20293185-20293212 5.62963 
chr15:20293873-20293894 5.80952 
chr15:20297995-20298020 5.76 
chr15:20298435-20298449 5.92857 
chr15:20300606-20300683 5.79221 
chr15:20301814-20301847 5.78788 
chr15:20304125-20304150 5.92 
chr15:20304358-20304385 6 
chr15:20304901-20304934 5.84848 
chr15:20305192-20305215 6 
chr15:20305422-20305442 5.95 
chr15:20305500-20306128 5.61783 
chr15:20306149-20306282 5.55639 
chr15:20306321-20306490 5.53846 
chr15:20306500-20306603 5.70874 
chr15:20306619-20306897 5.58273 
chr15:20306912-20306970 5.32759 
chr15:20306981-20308186 5.65145 
chr15:20308218-20308366 5.50676 
chr15:20308382-20308442 5.83333 
chr15:20308455-20308661 5.54854 
chr15:20308699-20308995 5.57095 
chr15:20309010-20309065 5.72727 
chr15:20309097-20309201 5.625 
chr15:20309211-20309391 5.7 
chr15:20309404-20309425 5.71429 
chr15:20309434-20309490 5.33929 
chr15:20309500-20309590 5.64444 
chr15:20309601-20309632 6 
chr15:20309644-20310019 5.54667 
chr15:20310027-20310058 6 
chr15:20310070-20310879 5.61805 
chr15:20310921-20310993 5.48611 
chr15:20311005-20311401 5.56818 
chr15:20311417-20311748 5.571 
chr15:20311797-20311875 5.4359 
chr15:20312233-20312271 5.47368 
chr15:20312279-20312314 5.6 
chr15:20313127-20313143 6 
chr15:20313633-20313650 5.76471 
chr15:20313857-20313879 6 
chr15:20313905-20313997 5.51087 
chr15:20314010-20314074 5.70312 
chr15:20314303-20314352 5.4898 
chr15:20314582-20314601 5.78947 
chr15:20314827-20314842 5.86667 
chr15:20315203-20315269 5.25758 
chr15:20315316-20315346 5.26667 
chr15:20315536-20315592 5.33929 
chr15:20315733-20315758 5.52 
chr15:20315833-20315861 5.25 
chr15:20317287-20317325 5.39474 
chr15:20317769-20317804 5.28571 
chr15:20318000-20318040 5.475 
chr15:20318619-20318651 5.34375 
chr15:20318799-20318851 5.40385 
chr15:20319680-20319697 6 
chr15:20320267-20320283 5.8125 
chr15:20320805-20320852 5.46809 
chr15:20323143-20323171 5.71429 
chr15:20323215-20323241 6 
chr15:20323638-20323662 5.66667 
chr15:20324734-20324757 6 
chr15:20325789-20325881 5.54348 
chr15:20326078-20326104 6 
chr15:20326670-20326691 5.66667 
chr15:20327997-20328014 5.88235 
chr15:20328784-20328820 5.36111 
chr15:20332172-20332193 6 
chr15:20334771-20334790 5.63158 
chr15:20340631-20341190 5.54741 
chr15:20341205-20342161 5.67259 
chr15:20342171-20342219 5.875 
chr15:20342230-20342489 5.69112 
chr15:20342500-20343462 5.64345 
chr15:20343474-20343515 5.70732 
chr15:20343652-20343734 5.59756 
chr15:20344005-20344030 6 
chr15:20344333-20344359 5.76923 
chr15:20344697-20344761 5.57812 
chr15:20344857-20344881 5.41667 
chr15:20344893-20344959 5.15152 
chr15:20345000-20345115 5.22609 
chr15:20345152-20345178 5.57692 
chr15:20345228-20345287 5.37288 
chr15:20345367-20345454 5.35632 
chr15:20345955-20345984 5.34483 
chr15:20346621-20346657 5.44444 
chr15:20346909-20346924 5.93333 
chr15:20347115-20347151 5.47222 
chr15:20347197-20347285 5.21591 
chr15:20347356-20347389 5.30303 
chr15:20347448-20347478 5.6 
chr15:20347527-20347558 5.29032 
chr15:20347776-20347830 5.46296 
chr15:20347840-20347880 5.375 
chr15:20347949-20348000 5.27451 
chr15:20348075-20348098 5.56522 
chr15:20348166-20348189 5.86957 
chr15:20348386-20348429 5.51163 
chr15:20348441-20348465 5.45833 
chr15:20348484-20348529 5.44444 
chr15:20348542-20348578 5.33333 
chr15:20348631-20348689 5.63793 
chr15:20348802-20348824 5.81818 
chr15:20349238-20349259 5.66667 
chr15:20349339-20349422 5.42169 
chr15:20349451-20349484 5.63636 
chr15:20349888-20349919 5.45161 
chr15:20353134-20353146 6 
chr15:20353285-20353628 5.66764 
chr15:20355858-20355889 5.35484 
chr15:20356050-20356087 6 
chr15:20358547-20358565 6 
chr15:20358727-20358750 5.73913 
chr15:20362215-20362235 6 
chr15:20364007-20364035 5.82143 
chr15:20367281-20367306 5.88 
chr15:20368528-20368565 6 
chr15:20369269-20369295 5.57692 
chr15:20370905-20370922 6 
chr15:20371595-20371608 6 
chr15:20372105-20372123 6 
chr15:20373286-20373298 6 
chr15:20374249-20374270 6 
chr15:20378526-20378561 5.4 
chr15:20379331-20379352 5.71429 
chr15:20379658-20379694 5.27778 
chr15:20379814-20379841 5.81481 
chr15:20380155-20380185 5.33333 
chr15:20383652-20383679 5.74074 
chr15:20385276-20385333 5.82456 
chr15:20391272-20391293 5.52381 
chr15:20392587-20392620 5.45455 
chr15:20394232-20394249 5.76471 
chr15:20397881-20397961 5.75 
chr15:20398927-20398954 5.55556 
chr15:20407633-20407647 6 
chr15:20409181-20409211 5.36667 
chr15:20411203-20411237 5.70588 
chr15:20412230-20412247 6 
chr15:20412383-20412406 5.43478 
chr15:20413974-20414009 6 
chr15:20416715-20416745 5.23333 
chr15:20417413-20417447 5.32353 
chr15:20418256-20418274 6 
chr15:20419640-20419675 5.74286 
chr15:20420000-20420029 5.44828 
chr15:20420344-20420361 6 
chr15:20421154-20421230 5.85526 
chr15:20422547-20422570 5.65217 
chr15:20423027-20423044 5.88235 
chr15:20424996-20425027 6 
chr15:20425365-20425379 5.92857 
chr15:20425561-20425585 5.375 
chr15:20428329-20428369 5.75 
chr15:20433023-20433035 6 
chr15:20434696-20434732 6 
chr15:20435288-20435370 5.4878 
chr15:20435535-20435579 6 
chr15:20436264-20436294 5.76667 
chr15:20436918-20437059 5.61702 
chr15:20438217-20438248 5.77419 
chr15:20438898-20438910 6 
chr15:20439210-20439242 5.65625 
chr15:20442386-20442442 5.85714 
chr15:20443750-20443770 6 
chr15:20444286-20444323 5.64865 
chr15:20445593-20445608 5.93333 
chr15:20446323-20446345 5.90909 
chr15:20446939-20446953 6 
chr15:20447252-20447278 5.5 
chr15:20447615-20447643 5.67857 
chr15:20447680-20447739 5.32203 
chr15:20449086-20449107 5.85714 
chr15:20451012-20451037 5.76 
chr15:20451195-20451220 5.88 
chr15:20452822-20453285 5.63067 
chr15:20453328-20453387 5.54237 
chr15:20454977-20455025 5.85417 
chr15:20455909-20455945 6 
chr15:20455978-20456000 5.59091 
chr15:20457722-20457742 6 
chr15:20458384-20458426 5.38095 
chr15:20458848-20458865 5.82353 
chr15:20458973-20458987 6 
chr15:20459790-20459804 6 
chr15:20459978-20460003 6 
chr15:20460267-20460289 5.68182 
chr15:20461379-20461407 5.60714 
chr15:20461821-20461857 6 
chr15:20462780-20462809 5.89655 
chr15:20464445-20464462 6 
chr15:20464736-20464773 5.56757 
chr15:20465167-20465197 5.8 
chr15:20466691-20466726 5.85714 
chr15:20468570-20468583 6 
chr15:20469217-20469229 6 
chr15:20470085-20470110 5.72 
chr15:20470765-20470794 6 
chr15:20471413-20471436 5.86957 
chr15:20471574-20471586 6 
chr15:20472045-20472071 5.76923 
chr15:20473059-20473089 5.73333 
chr15:20473683-20473711 5.85714 
chr15:20474393-20474427 5.88235 
chr15:20475682-20475697 6 
chr15:20478837-20478865 6 
chr15:20479191-20479223 5.8125 
chr15:20479845-20479862 6 
chr15:20480183-20480204 5.7619 
chr15:20480719-20480744 6 
chr15:20481722-20481769 5.74468 
chr15:20482733-20482751 6 
chr15:20482789-20482803 6 
chr15:20482983-20483064 5.53086 
chr15:20483220-20483239 5.78947 
chr15:20484653-20484677 5.58333 
chr15:20485071-20485084 6 
chr15:20488228-20488246 6 
chr15:20490739-20490754 6 
chr15:20492132-20492145 6 
chr15:20493700-20493814 5.35088 
chr15:20493957-20493972 5.86667 
chr15:20495835-20495856 6 
chr15:20498382-20498397 5.93333 
chr15:20500662-20500691 5.7931 
chr15:20501905-20501926 5.61905 
chr15:20502095-20502139 5.72727 
chr15:20502868-20502947 5.70886 
chr15:20505006-20505038 5.8125 
chr15:20505177-20505203 5.30769 
chr15:20506954-20506984 5.43333 
chr15:20507058-20507144 5.38372 
chr15:20507469-20507500 5.16129 
chr15:20507596-20507617 5.80952 
chr15:20508040-20508062 5.54545 
chr15:20508175-20508232 5.54386 
chr15:20508348-20508378 5.53333 
chr15:20508632-20508668 5.66667 
chr15:20508677-20508698 5.71429 
chr15:20508709-20508745 5.38889 
chr15:20508960-20508974 6 
chr15:20509041-20509081 5.85 
chr15:20509157-20509207 5.32 
chr15:20509276-20509305 5.48276 
chr15:20509322-20509381 5.44068 
chr15:20509670-20509701 5.58065 
chr15:20509765-20509801 5.30556 
chr15:20509935-20509960 5.44 
chr15:20511054-20511083 5.34483 
chr15:20511583-20511625 5.28571 
chr15:20511852-20511898 5.21739 
chr15:20511921-20512000 5.44304 
chr15:20512082-20512094 6 
chr15:20512128-20512161 5.18182 
chr15:20512198-20512310 5.28571 
chr15:20512354-20512420 5.21212 
chr15:20512552-20512616 5.4375 
chr15:20513279-20513301 6 
chr15:20513569-20513661 5.42391 
chr15:20513764-20513828 5.59375 
chr15:20513840-20514598 5.69393 
chr15:20514617-20515000 5.5953 
chr15:20515008-20516275 5.63378 
chr15:20522139-20522159 5.7 
chr15:20522291-20522308 6 
chr15:20522369-20522716 5.56772 
chr15:20526214-20526229 6 
chr15:20529096-20529127 5.51613 
chr15:20529253-20529279 5.80769 
chr15:20531856-20531874 6 
chr15:20535234-20535270 5.33333 
chr15:20536040-20536057 5.88235 
chr15:20537367-20537388 5.66667 
chr15:20537954-20537973 6 
chr15:20538165-20538253 5.53409 
chr15:20539438-20539460 5.68182 
chr15:20540359-20540383 5.66667 
chr15:20540780-20540806 6 
chr15:20540843-20540871 5.75 
chr15:20541681-20541701 5.8 
chr15:20543177-20543226 5.4898 
chr15:20543750-20543792 5.90476 
chr15:20545026-20545070 5.29545 
chr15:20545215-20545247 5.25 
chr15:20545494-20545655 5.53416 
chr15:20545693-20545985 5.46575 
chr15:20546011-20546256 5.7102 
chr15:20546289-20546315 5.30769 
chr15:20546332-20546470 5.6087 
chr15:20546481-20546567 5.66279 
chr15:20546583-20546769 5.52688 
chr15:20546782-20547261 5.75157 
chr15:20547270-20547500 5.64783 
chr15:20547508-20548658 5.59739 
chr15:20548671-20548690 6 
chr15:20548702-20549139 5.68421 
chr15:20549160-20549196 6 
chr15:20549208-20549350 5.72535 
chr15:20551089-20551135 5.5 
chr15:20553387-20553405 6 
chr15:20553516-20553537 6 
chr15:20555919-20555973 6 
chr15:20557115-20557150 5.42857 
chr15:20558168-20558197 5.44828 
chr15:20560385-20560417 5.21875 
chr15:20561111-20561135 5.875 
chr15:20561580-20561628 6 
chr15:20563358-20563385 5.77778 
chr15:20563407-20563442 5.88571 
chr15:20570286-20570311 5.4 
chr15:20573589-20573629 5.275 
chr15:20573850-20573879 5.24138 
chr15:20574347-20574404 5.45614 
chr15:20576288-20576309 5.57143 
chr15:20577170-20577227 5.38596 
chr15:20578544-20578571 5.92593 
chr15:20578716-20578728 6 
chr15:20578851-20578897 5.86957 
chr15:20582048-20582085 5.32432 
chr15:20582608-20582620 6 
chr15:20585467-20585514 5.57447 
chr15:20585575-20585588 6 
chr15:20586180-20586217 6 
chr15:20586283-20586352 5.34783 
chr15:20586407-20586449 5.90476 
chr15:20587035-20587065 5.7 
chr15:20593027-20593039 6 
chr15:20593699-20593715 6 
chr15:20598150-20598169 5.68421 
chr15:20598767-20598787 6 
chr15:20599757-20599789 6 
chr15:20600927-20600946 5.63158 
chr15:20604631-20604651 6 
chr15:20608767-20608796 5.27586 
chr15:20609468-20609495 5.25926 
chr15:20611559-20611582 5.47826 
chr15:20611701-20611721 5.7 
chr15:20612242-20612254 6 
chr15:20612518-20612537 5.89474 
chr15:20616140-20616163 5.69565 
chr15:20616518-20616564 5.86957 
chr15:20616887-20616906 5.63158 
chr15:20624036-20624055 5.94737 
chr15:20624382-20624438 5.16071 
chr15:20625213-20625226 6 
chr15:20634162-20634174 6 
chr15:20634678-20634698 5.95 
chr15:20636939-20636957 6 
chr15:20637110-20637122 6 
chr15:20639131-20639156 5.32 
chr15:20639431-20639466 5.97143 
chr15:20640044-20640064 5.7 
chr15:20640233-20640249 6 
chr15:20644979-20644992 6 
chr15:20645943-20645979 5.30556 
chr15:20646717-20646741 5.54167 
chr15:20648492-20648524 5.53125 
chr15:20652596-20652621 5.4 
chr15:20653176-20653282 5.5 
chr15:20654339-20654364 5.8 
chr15:20654796-20654833 5.78378 
chr15:20656690-20656708 5.88889 
chr15:20670628-20670644 5.8125 
chr15:20672404-20672461 5.59649 
chr15:20672492-20672513 5.85714 
chr15:20677122-20677143 5.85714 
chr15:20677938-20677950 6 
chr15:20679236-20679262 5.34615 
chr15:20681202-20681234 5.59375 
chr15:20681521-20681540 5.78947 
chr15:20682052-20682080 5.21429 
chr15:20684577-20684628 5.68627 
chr15:20684738-20684774 5.27778 
chr15:20687273-20687290 6 
chr15:20687395-20687422 5.81481 
chr15:20688050-20688068 5.83333 
chr15:20689295-20689360 5.84615 
chr15:20690078-20690119 6 
chr15:20690685-20690708 6 
chr15:20693399-20693446 5.91489 
chr15:20693613-20693630 5.82353 
chr15:20698294-20698349 5.61818 
chr15:20698928-20698944 6 
chr15:20700474-20700503 5.93103 
chr15:20700676-20700694 5.88889 
chr15:20701036-20701061 6 
chr15:20702717-20702734 6 
chr15:20703675-20703692 6 
chr15:20705504-20705519 6 
chr15:20707893-20707905 6 
chr15:20708860-20708879 6 
chr15:20709399-20709411 6 
chr15:20710873-20710919 5.52174 
chr15:20711669-20711690 5.85714 
chr15:20712114-20712131 6 
chr15:20713799-20713815 5.9375 
chr15:20714625-20714655 5.93333 
chr15:20716040-20716052 6 
chr15:20716300-20716313 6 
chr15:20718301-20718316 6 
chr15:20718471-20718488 5.82353 
chr15:20719780-20719809 5.89655 
chr15:20720291-20720344 5.9434 
chr15:20720652-20720692 5.175 
chr15:20720813-20720839 5.73077 
chr15:20724828-20724863 5.62857 
chr15:20725878-20725915 5.35135 
chr15:20726224-20726242 6 
chr15:20727282-20727356 5.67568 
chr15:20727976-20728011 5.51429 
chr15:20728775-20728814 5.66667 
chr15:20730611-20730641 5.7 
chr15:20739571-20739596 5.44 
chr15:20739613-20739651 5.42105 
chr15:20739681-20739729 5.64583 
chr15:20739781-20739819 5.31579 
chr15:20739849-20739919 5.68571 
chr15:20739929-20739963 5.5 
chr15:20740040-20740065 5.48 
chr15:20740172-20740203 6 
chr15:20740237-20740261 5.41667 
chr15:20740317-20740357 5.5 
chr15:20740421-20740484 5.44444 
chr15:20740494-20740523 5.58621 
chr15:20740596-20740832 5.29237 
chr15:20741326-20741357 6 
chr15:20742312-20742343 5.93548 
chr15:20746877-20747000 6 
chr15:20747290-20747308 5.83333 
chr15:20747472-20747493 5.66667 
chr15:20747824-20747912 5.86364 
chr15:20750329-20750375 5.47826 
chr15:20750483-20750537 6 
chr15:20753671-20753701 5.53333 
chr15:20755066-20755086 5.7 
chr15:20755500-20755531 5.77419 
chr15:20755790-20755813 5.82609 
chr15:20756109-20756142 5.69697 
chr15:20756303-20756327 6 
chr15:20756556-20756579 5.82609 
chr15:20756730-20756747 6 
chr15:20757017-20757035 5.83333 
chr15:20757446-20757469 5.73913 
chr15:20758279-20758322 5.72093 
chr15:20759879-20759898 5.78947 
chr15:20760169-20760623 5.6696 
chr15:20760651-20760683 6 
chr15:20761399-20761419 5.75 
chr15:20762535-20762554 5.89474 
chr15:20763383-20763404 5.95238 
chr15:20763745-20763760 6 
chr15:20764567-20764640 5.57534 
chr15:20765288-20765399 5.56757 
chr15:20765878-20765906 5.96429 
chr15:20766489-20766515 5.34615 
chr15:20766762-20766792 6 
chr15:20767388-20767420 5.59375 
chr15:20769344-20769365 5.80952 
chr15:20774301-20774354 5.50943 
chr15:20775140-20775157 6 
chr15:20775860-20775883 5.47826 
chr15:20777736-20777765 5.44828 
chr15:20781204-20781244 5.25 
chr15:20781307-20781329 5.72727 
chr15:20781338-20781377 5.51282 
chr15:20782221-20782252 5.74194 
chr15:20783719-20783756 5.35135 
chr15:20783821-20783858 5.81081 
chr15:20785689-20785711 5.81818 
chr15:20786352-20786384 5.9375 
chr15:20789320-20789345 5.32 
chr15:20790726-20790741 5.86667 
chr15:20792062-20792083 5.90476 
chr15:20792766-20792791 6 
chr15:20793670-20793685 6 
chr15:20795597-20795629 5.21875 
chr15:20795731-20795762 5.29032 
chr15:20797540-20797563 5.47826 
chr15:20804603-20804629 5.38462 
chr15:20805979-20806005 5.42308 
chr15:20807713-20807766 5.62264 
chr15:20808633-20808645 6 
chr15:20808832-20808847 6 
chr15:20810969-20811004 6 
chr15:20814142-20814155 6 
chr15:20814695-20814736 5.63415 
chr15:20815351-20815384 5.84848 
chr15:20816604-20816633 5.62069 
chr15:20828568-20828595 5.2963 
chr15:20829913-20829933 5.9 
chr15:20831651-20831697 5.43478 
chr15:20831730-20831781 5.45098 
chr15:20839089-20839103 6 
chr15:20842397-20842426 5.27586 
chr15:20845898-20845925 5.22222 
chr15:20848715-20848744 5.24138 
chr15:20854305-20854346 6 
chr15:20857054-20857089 5.34286 
chr15:20859148-20859170 6 
chr15:20862044-20862094 5.54 
chr15:20864371-20864390 5.78947 
chr15:20864950-20864980 5.86667 
chr15:20868974-20869000 5.46154 
chr15:20870423-20870451 5.21429 
chr15:20872113-20872168 5.34545 
chr15:20873388-20873401 6 
chr15:20873834-20873850 6 
chr15:20874294-20874328 5.17647 
chr15:20875427-20875483 5.92857 
chr15:20876968-20877007 5.69231 
chr15:20880514-20880547 5.48485 
chr15:20881446-20881514 5.85294 
chr15:20884414-20884446 5.28125 
chr15:20885079-20885115 5.75 
chr15:20885800-20885821 6 
chr15:20891083-20891102 5.89474 
chr15:20892642-20892711 5.73913 
chr15:20936586-20936623 5.59459 
chr15:20939935-20939947 6 
chr15:20941921-20941944 5.47826 
chr15:20941987-20942020 5.42424 
chr15:20945135-20945152 5.76471 
chr15:20945736-20945763 5.48148 
chr15:20946645-20946681 5.77778 
chr15:20946819-20946866 6 
chr15:20947410-20947426 6 
chr15:20949199-20949228 5.37931 
chr15:20949877-20949892 5.86667 
chr15:20950353-20950372 5.68421 
chr15:20952928-20952942 6 
chr15:20953685-20953738 5.90566 
chr15:20954002-20954028 5.30769 
chr15:20954525-20954555 5.93333 
chr15:20961081-20961093 6 
chr15:20961384-20961396 6 
chr15:20961900-20961925 5.72 
chr15:20962916-20962941 6 
chr15:20963095-20963120 6 
chr15:20964113-20964139 5.84615 
chr15:20966336-20966376 5.2 
chr15:20966547-20966575 5.57143 
chr15:20971798-20971811 6 
chr15:20972467-20972484 5.82353 
chr15:20973226-20973249 5.43478 
chr15:20973378-20973416 5.34211 
chr15:20974347-20974367 5.8 
chr15:20974536-20974575 5.33333 
chr15:20979039-20979075 5.13889 
chr15:20980206-20980236 5.56667 
chr15:20982675-20982760 5.67059 
chr15:20982929-20982942 6 
chr15:20984438-20984467 5.31034 
chr15:20985451-20985480 5.65517 
chr15:20992985-20993005 6 
chr15:20994341-20994385 5.36364 
chr15:20994772-20994796 6 
chr15:20995284-20995334 5.58 
chr15:20997242-20997254 6 
chr15:20997413-20997441 5.89286 
chr15:20998059-20998082 6 
chr15:20998242-20998274 5.59375 
chr15:21001973-21001995 5.59091 
chr15:21002004-21002025 6 
chr15:21007718-21007754 5.80556 
chr15:21013416-21013434 5.88889 
chr15:21015560-21015578 6 
chr15:21016023-21016037 6 
chr15:21018020-21018047 5.44444 
chr15:21021143-21021167 5.83333 
chr15:21021178-21021198 5.8 
chr15:21021374-21021404 5.63333 
chr15:21021412-21021442 5.3 
chr15:21023678-21023695 6 
chr15:21024121-21024138 5.88235 
chr15:21026416-21026439 5.56522 
chr15:21027013-21027143 5.80769 
chr15:21030608-21030647 5.25641 
chr15:21031060-21031080 5.6 
chr15:21031854-21031877 5.65217 
chr15:21033326-21033362 5.94444 
chr15:21035951-21035977 5.61538 
chr15:21036113-21036146 5.48485 
chr15:21036664-21036688 6 
chr15:21041713-21041750 5.89189 
chr15:21044519-21044567 5.75 
chr15:21045197-21045259 5.96774 
chr15:21048628-21048641 6 
chr15:21050477-21050504 5.33333 
chr15:21052562-21052591 5.82759 
chr15:21061437-21061470 5.45455 
chr15:21063549-21063575 5.61538 
chr15:21064954-21064966 6 
chr15:21065710-21065799 5.76404 
chr15:21069438-21069468 5.93333 
chr15:21071756-21071834 5.35897 
chr15:21071984-21072031 5.44681 
chr15:21072065-21072092 6 
chr15:21072877-21072898 5.57143 
chr15:21073256-21073351 5.81053 
chr15:21073654-21073678 5.41667 
chr15:21074407-21074441 5.20588 
chr15:21078638-21078692 5.87037 
chr15:21079991-21080040 6 
chr15:21080195-21080222 5.66667 
chr15:21081030-21081094 5.64062 
chr15:21082589-21082622 5.36364 
chr15:21082639-21082653 6 
chr15:21085238-21085276 6 
chr15:21086988-21087001 6 
chr15:21087309-21087331 5.54545 
chr15:21089164-21089176 6 
chr15:21094553-21094596 5.65116 
chr15:21099197-21099232 5.25714 
chr15:21099481-21099553 5.13889 
chr15:21100161-21100191 5.86667 
chr15:21107300-21107337 6 
chr15:21111910-21111923 6 
chr15:21112218-21112242 5.83333 
chr15:21115713-21115741 5.42857 
chr15:21116060-21116075 5.93333 
chr15:21116900-21116918 6 
chr15:21117421-21117447 5.30769 
chr15:21118940-21118968 5.78571 
chr15:21119460-21119482 5.90909 
chr15:21120228-21120241 5.92308 
chr15:21121638-21121661 5.65217 
chr15:21122941-21122961 6 
chr15:21123109-21123128 6 
chr15:21123858-21123884 5.84615 
chr15:21124215-21124267 5.25 
chr15:21124535-21124548 6 
chr15:21124834-21124876 5.5 
chr15:21125551-21125575 5.875 
chr15:21126339-21126357 5.72222 
chr15:21126943-21126975 5.75 
chr15:21135142-21135225 5.71084 
chr15:21141108-21141133 6 
chr15:21141701-21141718 6 
chr15:21144267-21144281 6 
chr15:21145323-21145361 5.57895 
chr15:21145844-21145870 5.5 
chr15:21146239-21146266 5.59259 
chr15:21156393-21156422 5.7931 
chr15:21157427-21157443 6 
chr15:21158707-21158720 6 
chr15:21160139-21160159 5.6 
chr15:21163591-21163615 5.41667 
chr15:21164878-21164892 6 
chr15:21171197-21171255 5.82759 
chr15:21173350-21173390 5.6 
chr15:21178772-21178794 5.77273 
chr15:21180867-21180906 5.17949 
chr15:21181216-21181321 5.15238 
chr15:21183016-21183040 5.58333 
chr15:21184160-21184210 5.46 
chr15:21184471-21184500 5.24138 
chr15:21186070-21186099 5.27586 
chr15:21188218-21188237 5.68421 
chr15:21192963-21192984 5.66667 
chr15:21198649-21198665 5.9375 
chr15:21198674-21198697 5.91304 
chr15:21202081-21202112 5.67742 
chr15:21205293-21205314 6 
chr15:21209809-21209843 5.97059 
chr15:21213450-21213506 5.625 
chr15:21213642-21213661 5.78947 
chr15:21213838-21213870 5.71875 
chr15:21217415-21217443 5.17857 
chr15:21218345-21218387 5.45238 
chr15:21218395-21218466 5.49296 
chr15:21218509-21218603 5.37234 
chr15:21226107-21226143 5.22222 
chr15:21230959-21231008 5.67347 
chr15:21233028-21233047 5.78947 
chr15:21234416-21234436 5.7 
chr15:21234664-21234679 6 
chr15:21235437-21235490 5.77358 
chr15:21235499-21235575 5.40789 
chr15:21236204-21236236 5.90625 
chr15:21236620-21236645 5.76 
chr15:21236708-21236746 5.26316 
chr15:21236804-21236846 6 
chr15:21237428-21237441 6 
chr15:21240545-21240557 6 
chr15:21242499-21242557 5.48276 
chr15:21250602-21250632 5.6 
chr15:21251545-21251697 5.90132 
chr15:21255152-21255195 5.76744 
chr15:21260899-21260943 5.43182 
chr15:21263991-21264012 5.52381 
chr15:21268171-21268199 5.46429 
chr15:21270301-21270457 5.83333 
chr15:21271759-21271776 6 
chr15:21272325-21272351 5.5 
chr15:21272370-21272391 5.61905 
chr15:21272627-21272646 5.73684 
chr15:21273541-21273637 5.57292 
chr15:21274672-21274713 6 
chr15:21275001-21275026 5.32 
chr15:21275959-21275988 5.55172 
chr15:21278446-21278476 5.2 
chr15:21281010-21281075 5.27692 
chr15:21281611-21281649 5.39474 
chr15:21283033-21283070 6 
chr15:21283793-21283818 6 
chr15:21284110-21284127 5.76471 
chr15:21287607-21287630 6 
chr15:21288514-21288605 5.48352 
chr15:21289294-21289313 5.63158 
chr15:21289822-21289852 5.3 
chr15:21291672-21291701 5.86207 
chr15:21291861-21291897 5.69444 
chr15:21292621-21292636 6 
chr15:21292927-21292945 5.77778 
chr15:21293126-21293147 5.85714 
chr15:21294614-21294638 5.79167 
chr15:21296176-21296200 6 
chr15:21297189-21297227 5.65789 
chr15:21298744-21298799 5.69091 
chr15:21299002-21299029 5.85185 
chr15:21299551-21299570 6 
chr15:21300318-21300347 5.7931 
chr15:21300375-21300402 5.62963 
chr15:21301063-21301084 5.80952 
chr15:21305185-21305210 5.76 
chr15:21305625-21305639 5.92857 
chr15:21307796-21307869 5.71233 
chr15:21308999-21309028 5.75862 
chr15:21311306-21311331 5.92 
chr15:21311539-21311566 6 
chr15:21312082-21312115 5.84848 
chr15:21312373-21312397 6 
chr15:21312604-21312624 5.95 
chr15:21312683-21313310 5.62839 
chr15:21313331-21313464 5.55639 
chr15:21313503-21313672 5.53846 
chr15:21313691-21313785 5.7766 
chr15:21313801-21314079 5.58273 
chr15:21314094-21314152 5.32759 
chr15:21314163-21315116 5.62225 
chr15:21315148-21315252 5.625 
chr15:21315266-21315296 5.76667 
chr15:21315312-21315372 5.83333 
chr15:21315385-21315591 5.54854 
chr15:21315633-21315705 5.48611 
chr15:21315717-21316419 5.58262 
chr15:21316451-21316555 5.625 
chr15:21316565-21316745 5.73333 
chr15:21316758-21316779 5.71429 
chr15:21316788-21316944 5.47436 
chr15:21316955-21316986 6 
chr15:21316998-21318045 5.61796 
chr15:21318087-21318159 5.48611 
chr15:21318171-21318346 5.56571 
chr15:21318395-21318473 5.4359 
chr15:21318831-21318869 5.47368 
chr15:21318877-21318912 5.6 
chr15:21319725-21319741 6 
chr15:21320231-21320248 5.76471 
chr15:21320455-21320491 6 
chr15:21320517-21320575 5.44828 
chr15:21320585-21320609 5.91667 
chr15:21320622-21320684 5.69355 
chr15:21320913-21320962 5.4898 
chr15:21321192-21321211 5.78947 
chr15:21321438-21321453 5.86667 
chr15:21321814-21321880 5.25758 
chr15:21321932-21321962 5.26667 
chr15:21322152-21322208 5.33929 
chr15:21322349-21322374 5.52 
chr15:21322449-21322477 5.25 
chr15:21323903-21323941 5.39474 
chr15:21324385-21324420 5.28571 
chr15:21324615-21324656 5.4878 
chr15:21325233-21325265 5.34375 
chr15:21325413-21325465 5.40385 
chr15:21326295-21326312 6 
chr15:21326882-21326898 5.8125 
chr15:21327420-21327471 5.4902 
chr15:21329769-21329797 5.75 
chr15:21329834-21329860 6 
chr15:21330257-21330281 5.66667 
chr15:21331352-21331371 6 
chr15:21332403-21332495 5.43478 
chr15:21332692-21332716 6 
chr15:21333282-21333303 5.66667 
chr15:21334609-21334626 5.88235 
chr15:21338784-21338798 6 
chr15:21341376-21341395 5.63158 
chr15:21347236-21347792 5.55036 
chr15:21347807-21348763 5.67469 
chr15:21348779-21348818 6 
chr15:21348829-21350075 5.65169 
chr15:21350086-21350127 5.70732 
chr15:21350264-21350346 5.59756 
chr15:21350617-21350646 6 
chr15:21350949-21350975 5.76923 
chr15:21351313-21351377 5.57812 
chr15:21351473-21351497 5.41667 
chr15:21351509-21351575 5.15152 
chr15:21351627-21351731 5.25962 
chr15:21351768-21351794 5.57692 
chr15:21351844-21351903 5.37288 
chr15:21351983-21352070 5.35632 
chr15:21353237-21353273 5.44444 
chr15:21353525-21353540 5.93333 
chr15:21353728-21353767 5.51282 
chr15:21353813-21353901 5.21591 
chr15:21353972-21354005 5.30303 
chr15:21354064-21354094 5.6 
chr15:21354143-21354174 5.29032 
chr15:21354392-21354496 5.375 
chr15:21354575-21354615 5.3 
chr15:21354691-21354714 5.56522 
chr15:21354782-21354805 5.86957 
chr15:21355002-21355045 5.51163 
chr15:21355100-21355145 5.44444 
chr15:21355158-21355194 5.33333 
chr15:21355264-21355305 5.7561 
chr15:21355418-21355440 5.81818 
chr15:21355854-21355875 5.66667 
chr15:21355955-21356038 5.42169 
chr15:21356075-21356100 5.76 
chr15:21356504-21356535 5.45161 
chr15:21359749-21359761 6 
chr15:21359900-21360225 5.68308 
chr15:21362455-21362486 5.35484 
chr15:21362647-21362684 6 
chr15:21365144-21365170 6 
chr15:21365332-21365355 5.73913 
chr15:21368820-21368842 6 
chr15:21370614-21370642 5.82143 
chr15:21373888-21373913 5.88 
chr15:21375135-21375174 6 
chr15:21375878-21375904 5.57692 
chr15:21377515-21377532 6 
chr15:21379880-21379896 6 
chr15:21380852-21380865 6 
chr15:21381547-21381575 5.28571 
chr15:21383258-21383270 6 
chr15:21385129-21385164 5.4 
chr15:21385934-21385955 5.71429 
chr15:21386261-21386297 5.27778 
chr15:21386417-21386443 5.65385 
chr15:21386757-21386787 5.2 
chr15:21390255-21390282 5.74074 
chr15:21391879-21391918 5.64103 
chr15:21394330-21394365 6 
chr15:21397894-21397915 5.52381 
chr15:21887062-21887095 5.48485 
chr15:21888000-21888155 5.81935 
chr15:21891727-21891763 6 
chr15:21892447-21892467 6 
chr15:21897735-21897754 5.89474 
chr15:21899284-21899305 5.52381 
chr15:21899312-21899351 5.89744 
chr15:21909858-21909885 5.22222 
chr15:21910500-21910526 5.30769 
chr15:21912388-21912418 5.73333 
chr15:21912479-21912506 5.33333 
chr15:21913176-21913204 5.17857 
chr15:21914585-21914658 5.50685 
chr15:21915103-21915164 5.54098 
chr15:21917753-21917790 6 
chr15:21919188-21919228 5.325 
chr15:21920851-21920886 5.6 
chr15:21924851-21924866 6 
chr15:21925466-21925491 5.6 
chr15:21925769-21925812 5.7907 
chr15:21925953-21925965 6 
chr15:21926779-21926796 5.88235 
chr15:21926863-21926884 5.57143 
chr15:21928029-21928146 5.34188 
chr15:21932158-21932176 5.88889 
chr15:21934057-21934085 6 
chr15:21935027-21935083 5.55357 
chr15:21939427-21939446 5.63158 
chr15:21940512-21940544 5.53125 
chr15:21943215-21943252 5.59459 
chr15:21946567-21946579 6 
chr15:21948547-21948570 5.47826 
chr15:21948613-21948634 5.52381 
chr15:21952386-21952413 5.48148 
chr15:21953295-21953330 5.77143 
chr15:21953468-21953500 5.96875 
chr15:21954043-21954063 6 
chr15:21955830-21955859 5.37931 
chr15:21956508-21956523 5.86667 
chr15:21956984-21957012 5.64286 
chr15:21959559-21959576 6 
chr15:21960320-21960375 5.87273 
chr15:21960639-21960665 5.30769 
chr15:21961163-21961194 5.96774 
chr15:21966721-21966735 6 
chr15:21967720-21967732 6 
chr15:21968023-21968035 6 
chr15:21968150-21968189 5.97436 
chr15:21968558-21968582 5.70833 
chr15:21969573-21969597 6 
chr15:21969746-21969771 6 
chr15:21970767-21970793 5.84615 
chr15:21973201-21973230 5.58621 
chr15:21978466-21978479 6 
chr15:21979135-21979152 5.82353 
chr15:21979894-21979917 5.43478 
chr15:21980046-21980084 5.34211 
chr15:21981015-21981035 5.8 
chr15:21981204-21981251 5.34043 
chr15:21985707-21985754 5.14894 
chr15:21986874-21986904 5.56667 
chr15:21989343-21989432 5.66292 
chr15:21989601-21989614 6 
chr15:21991110-21991139 5.31034 
chr15:21992123-21992152 5.65517 
chr15:21999661-21999677 6 
chr15:22001012-22001056 5.36364 
chr15:22001443-22001467 6 
chr15:22001955-22002005 5.58 
chr15:22003910-22003922 6 
chr15:22004081-22004104 5.86957 
chr15:22004722-22004755 6 
chr15:22004915-22004947 5.59375 
chr15:22007421-22007435 5.92857 
chr15:22008650-22008672 5.59091 
chr15:22008681-22008704 6 
chr15:22014364-22014417 5.86792 
chr15:22020080-22020098 5.88889 
chr15:22022224-22022250 6 
chr15:22022695-22022709 6 
chr15:22024694-22024721 5.44444 
chr15:22027817-22027841 5.83333 
chr15:22027852-22027872 5.8 
chr15:22028048-22028078 5.63333 
chr15:22028086-22028116 5.3 
chr15:22028294-22028318 5.41667 
chr15:22030352-22030391 6 
chr15:22030817-22030834 5.88235 
chr15:22033112-22033135 5.56522 
chr15:22033710-22033816 5.83019 
chr15:22037281-22037320 5.25641 
chr15:22037733-22037753 5.6 
chr15:22038527-22038550 5.65217 
chr15:22040000-22040037 5.94595 
chr15:22047101-22047127 5.61538 
chr15:22047263-22047296 5.48485 
chr15:22047814-22047838 6 
chr15:22052865-22052900 5.88571 
chr15:22055669-22055721 5.76923 
chr15:22056351-22056407 5.92857 
chr15:22059779-22059792 6 
chr15:22063716-22063745 5.82759 
chr15:22072593-22072626 5.45455 
chr15:22074705-22074730 5.64 
chr15:22076111-22076123 6 
chr15:22076867-22076960 5.77419 
chr15:22080598-22080628 5.93333 
chr15:22082916-22082994 5.35897 
chr15:22083144-22083191 5.44681 
chr15:22083225-22083253 5.89286 
chr15:22084038-22084059 5.57143 
chr15:22084417-22084509 5.79348 
chr15:22084812-22084836 5.41667 
chr15:22085565-22085599 5.20588 
chr15:22086011-22086025 6 
chr15:22089798-22089838 5.825 
chr15:22091137-22091191 6 
chr15:22091346-22091373 5.66667 
chr15:22092181-22092263 5.71951 
chr15:22093758-22093791 5.36364 
chr15:22093808-22093822 6 
chr15:22096408-22096451 6 
chr15:22098164-22098176 6 
chr15:22098484-22098506 5.54545 
chr15:22100339-22100351 6 
chr15:22105728-22105771 5.65116 
chr15:22110372-22110412 5.375 
chr15:22110656-22110728 5.13889 
chr15:22111336-22111366 5.86667 
chr15:22118476-22118500 5.54167 
chr15:22123072-22123084 6 
chr15:22123379-22123403 5.83333 
chr15:22124728-22124747 5.63158 
chr15:22124912-22124928 5.9375 
chr15:22126874-22126902 5.42857 
chr15:22127216-22127230 6 
chr15:22128056-22128074 6 
chr15:22128577-22128603 5.30769 
chr15:22130096-22130124 5.78571 
chr15:22130616-22130639 5.91304 
chr15:22131385-22131398 5.92308 
chr15:22132798-22132821 5.65217 
chr15:22134101-22134121 6 
chr15:22134269-22134288 6 
chr15:22135019-22135044 6 
chr15:22135376-22135428 5.26923 
chr15:22135696-22135709 6 
chr15:22136011-22136037 5.76923 
chr15:22136712-22136762 5.84 
chr15:22137520-22137539 5.73684 
chr15:22146319-22146402 5.68675 
chr15:22152283-22152307 6 
chr15:22152876-22152904 6 
chr15:22155456-22155468 6 
chr15:22156508-22156546 5.57895 
chr15:22157028-22157054 5.5 
chr15:22157423-22157450 5.59259 
chr15:22160137-22160156 5.78947 
chr15:22167612-22167653 5.85366 
chr15:22168659-22168674 6 
chr15:22171367-22171387 5.6 
chr15:22174818-22174842 5.41667 
chr15:22176107-22176123 6 
chr15:22182417-22182485 5.85294 
chr15:22183021-22183034 6 
chr15:22184582-22184623 5.58537 
chr15:22190000-22190025 5.64 
chr15:22192098-22192137 5.17949 
chr15:22192447-22192557 5.19091 
chr15:22194244-22194268 5.58333 
chr15:22195388-22195438 5.46 
chr15:22195699-22195728 5.24138 
chr15:22197298-22197327 5.27586 
chr15:22199454-22199468 6 
chr15:22204198-22204218 5.6 
chr15:22209886-22209902 5.9375 
chr15:22209911-22209934 5.91304 
chr15:22211015-22211034 5.63158 
chr15:22211348-22211386 5.78947 
chr15:22264844-22264912 5.85294 
chr15:22265448-22265461 6 
chr15:22267009-22267050 5.58537 
chr15:22272430-22272452 5.77273 
chr15:22274525-22274564 5.17949 
chr15:22274874-22274984 5.19091 
chr15:22276671-22276695 5.58333 
chr15:22277815-22277865 5.46 
chr15:22278126-22278155 5.24138 
chr15:22279725-22279754 5.27586 
chr15:22281881-22281895 6 
chr15:22286625-22286645 5.6 
chr15:22292313-22292329 5.9375 
chr15:22292338-22292361 5.91304 
chr15:22293442-22293461 5.63158 
chr15:22293775-22293813 5.78947 
chr15:22302875-22302898 5.86957 
chr15:22304846-22304865 5.78947 
chr15:22307057-22307088 5.83871 
chr15:22307320-22307353 5.27273 
chr15:22307404-22307430 5.80769 
chr15:22310072-22310102 5.43333 
chr15:22310229-22310262 5.18182 
chr15:22311778-22311797 5.63158 
chr15:22323211-22323234 5.69565 
chr15:22323840-22324199 5.80223 
chr15:22327572-22327614 5.09524 
chr15:22332281-22332335 5.57407 
chr15:22334584-22334614 5.3 
chr15:22334678-22334757 5.65823 
chr15:22337419-22337610 5.75393 
chr15:22338134-22338158 5.41667 
chr15:22339327-22339354 5.66667 
chr15:22342820-22342847 5.2963 
chr15:22344075-22344110 5.28571 
chr15:22354134-22354169 5.4 
chr15:22358848-22358886 6 
chr15:22359014-22359034 5.7 
chr15:22363819-22363919 5.51 
chr15:22363973-22364025 5.26923 
chr15:22364044-22364073 5.41379 
chr15:22365278-22365323 6 
chr15:22365749-22365801 5.46154 
chr15:22366135-22366175 5.975 
chr15:22372623-22372753 5.56923 
chr15:22373407-22373459 5.78846 
chr15:22377485-22377520 5.68571 
chr15:22379831-22379862 5.45161 
chr15:22380795-22380817 5.72727 
chr15:22383858-22383935 5.41558 
chr15:22383949-22384044 5.62105 
chr15:22387963-22387996 5.30303 
chr15:22388015-22388038 5.95652 
chr15:22389133-22389151 6 
chr15:22389798-22389818 5.95 
chr15:22395673-22395706 5.57576 
chr15:22396027-22396048 5.7619 
chr15:22397468-22397492 5.625 
chr15:22397521-22397548 5.44444 
chr15:22398566-22398617 5.7451 
chr15:22400196-22400223 5.62963 
chr15:22400390-22400406 5.875 
chr15:22401879-22401906 5.92593 
chr15:22407427-22407477 5.94 
chr15:22409637-22409664 5.37037 
chr15:22409685-22409706 5.52381 
chr15:22411372-22411409 5.75676 
chr15:22411544-22411581 6 
chr15:22417226-22417239 5.92308 
chr15:22422744-22422831 5.72414 
chr15:22423282-22423316 5.73529 
chr15:22430629-22430651 5.72727 
chr15:22430660-22430680 5.6 
chr15:22430689-22430709 5.6 
chr15:22431289-22431315 5.88462 
chr15:22432195-22432220 5.64 
chr15:22433419-22433441 6 
chr15:22436127-22436218 5.62637 
chr15:22441674-22441708 5.44118 
chr15:22447426-22447454 5.96429 
chr15:22448158-22448196 5.71053 
chr15:22449949-22449971 5.5 
chr15:22450818-22450847 5.7931 
chr15:22450929-22450993 5.89062 
chr15:22454005-22454109 5.75 
chr15:22458620-22458644 5.875 
chr15:22459406-22459434 5.78571 
chr15:22461072-22461114 5.21429 
chr15:22461120-22461152 5.34375 
chr15:22461317-22461379 5.33871 
chr15:22461638-22461725 5.4023 
chr15:22461733-22461806 5.15068 
chr15:22461908-22461959 5.21569 
chr15:22462094-22462134 5.325 
chr15:22462266-22462291 5.44 
chr15:22462347-22462372 5.4 
chr15:22462406-22462441 5.22857 
chr15:22463880-22463898 6 
chr15:22465285-22465297 6 
chr15:22467590-22467626 6 
chr15:22467653-22467690 6 
chr15:22469695-22469719 5.54167 
chr15:22480965-22480990 5.52 
chr15:22481200-22481214 6 
chr15:22490473-22490500 5.62963 
chr15:22491950-22491979 5.62069 
chr15:22494434-22494480 5.69565 
chr15:22495518-22495578 5.65 
chr15:22500323-22500364 5.70732 
chr15:22501620-22501724 5.86538 
chr15:22501743-22501781 5.42105 
chr15:22501877-22501911 5.26471 
chr15:22503248-22503294 5.63043 
chr15:22503319-22503416 5.58763 
chr15:22504149-22504163 6 
chr15:22504611-22504635 6 
chr15:22505132-22505146 6 
chr15:22505914-22505940 5.76923 
chr15:22506396-22506408 6 
chr15:22506867-22506884 5.76471 
chr15:22506929-22506942 6 
chr15:22507538-22507567 5.75862 
chr15:22507887-22507913 6 
chr15:22508437-22508453 6 
chr15:22508789-22508802 6 
chr15:22511573-22511588 5.93333 
chr15:22511806-22511842 6 
chr15:22511910-22511925 5.93333 
chr15:22511936-22511959 5.52174 
chr15:22512143-22512173 6 
chr15:22512378-22512407 6 
chr15:22513283-22513308 5.72 
chr15:22513436-22513465 5.75862 
chr15:22517705-22517720 6 
chr15:22520380-22520409 5.58621 
chr15:22520456-22520545 5.20225 
chr15:22520563-22520602 5.25641 
chr15:22520636-22520729 5.32258 
chr15:22520778-22520825 5.46809 
chr15:22520858-22520953 5.67368 
chr15:22521764-22521788 5.625 
chr15:22522766-22522797 6 
chr15:22523163-22523202 5.64103 
chr15:22523869-22523893 5.58333 
chr15:22525551-22525588 5.37838 
chr15:22529795-22529807 6 
chr15:22531776-22531792 6 
chr15:22532483-22532496 6 
chr15:22532788-22532801 6 
chr15:22533078-22533100 5.63636 
chr15:22534017-22534069 5.96154 
chr15:22534707-22534722 5.86667 
chr15:22536719-22536752 5.9697 
chr15:22539330-22539388 5.2931 
chr15:22539408-22539476 5.5 
chr15:22539514-22539563 5.44898 
chr15:22539576-22539764 5.3617 
chr15:22539774-22539825 5.54902 
chr15:22539834-22539887 5.18868 
chr15:22545543-22545570 5.2963 
chr15:22545669-22545719 5.82 
chr15:22545934-22545974 5.475 
chr15:22546083-22546102 5.63158 
chr15:22546140-22546171 5.64516 
chr15:22546195-22546290 5.43158 
chr15:22551729-22551745 6 
chr15:22552791-22552812 6 
chr15:22555035-22555049 6 
chr15:22555295-22555311 5.875 
chr15:22556763-22556821 5.31034 
chr15:22557912-22557931 5.89474 
chr15:22558388-22558410 6 
chr15:22558919-22558931 6 
chr15:22559428-22559444 5.875 
chr15:22559727-22559741 5.92857 
chr15:22561575-22561603 5.60714 
chr15:22562857-22563052 5.26667 
chr15:22563086-22563099 6 
chr15:22563114-22563139 5.6 
chr15:22563175-22563328 5.63399 
chr15:22563337-22563403 5.18182 
chr15:22563459-22563481 6 
chr15:22564438-22564460 5.86364 
chr15:22565871-22565897 6 
chr15:22566920-22566968 5.4375 
chr15:22568555-22568568 6 
chr15:22569694-22569706 6 
chr15:22570010-22570022 6 
chr15:22571660-22571672 6 
chr15:22578588-22578614 5.30769 
chr15:22580122-22580151 5.62069 
chr15:22581366-22581389 6 
chr15:22582274-22582324 5.88 
chr15:22585718-22585754 5.36111 
chr15:22585933-22585974 5.29268 
chr15:22586089-22586111 5.5 
chr15:22587765-22587799 6 
chr15:22646883-22646934 5.64706 
chr15:22647399-22647425 5.46154 
chr15:22647465-22647481 6 
chr15:22648756-22648784 5.42857 
chr15:22648946-22648961 6 
chr15:22650054-22650067 6 
chr15:22651041-22651063 6 
chr15:22652275-22652306 6 
chr15:22653146-22653160 6 
chr15:22653923-22653935 6 
chr15:22653952-22653971 5.84211 
chr15:22655605-22655632 6 
chr15:22656229-22656261 5.28125 
chr15:22658302-22658632 5.37576 
chr15:22658674-22658914 5.54583 
chr15:22659193-22659244 5.47059 
chr15:22660331-22660364 5.93939 
chr15:22661237-22661259 5.59091 
chr15:22661513-22661593 5.875 
chr15:22662576-22662602 5.88462 
chr15:22669076-22669088 6 
chr15:22669631-22669647 6 
chr15:22670978-22671014 6 
chr15:22671710-22671726 6 
chr15:22672501-22672526 5.96 
chr15:22676248-22676267 6 
chr15:22677113-22677131 5.72222 
chr15:22677401-22677436 5.71429 
chr15:22678133-22678163 5.93333 
chr15:22679304-22679344 5.65 
chr15:22681050-22681095 5.64444 
chr15:22682290-22682363 5.24658 
chr15:22682819-22682850 6 
chr15:22683091-22683106 6 
chr15:22684316-22684335 5.78947 
chr15:22684770-22684914 5.46528 
chr15:22685511-22685545 5.26471 
chr15:22686226-22686248 5.5 
chr15:22686819-22686857 5.13158 
chr15:22688172-22688213 5.63415 
chr15:22688877-22688908 5.3871 
chr15:22693280-22693305 5.32 
chr15:22693374-22693401 5.48148 
chr15:22693738-22693761 5.56522 
chr15:22694205-22694221 6 
chr15:22694729-22694753 6 
chr15:22695796-22695812 5.875 
chr15:22696529-22696551 5.86364 
chr15:22696764-22696796 5.84375 
chr15:22696955-22696973 6 
chr15:22697373-22697399 5.84615 
chr15:22697554-22697576 6 
chr15:22698000-22698035 6 
chr15:22698354-22698390 5.41667 
chr15:22699513-22699553 5.825 
chr15:22699618-22699655 5.35135 
chr15:22700669-22700693 5.375 
chr15:22701121-22701152 5.74194 
chr15:22702001-22702016 6 
chr15:22702029-22702081 5.32692 
chr15:22702137-22702169 5.34375 
chr15:22705609-22705638 5.44828 
chr15:22708209-22708234 5.84 
chr15:22709041-22709090 5.59184 
chr15:22709277-22709304 5.92593 
chr15:22714029-22714050 5.80952 
chr15:22715976-22716008 5.59375 
chr15:22716604-22716626 6 
chr15:22716873-22716899 5.34615 
chr15:22717482-22717510 5.96429 
chr15:22717991-22718106 5.58261 
chr15:22718754-22718802 5.6875 
chr15:22719620-22719633 6 
chr15:22719975-22719996 5.95238 
chr15:22720823-22720837 6 
chr15:22721956-22721976 5.75 
chr15:22722693-22722724 6 
chr15:22722769-22723227 5.70961 
chr15:22723485-22723504 5.78947 
chr15:22725061-22725104 5.72093 
chr15:22725915-22725941 5.88462 
chr15:22726351-22726372 5.85714 
chr15:22726642-22726659 6 
chr15:22726810-22726833 5.82609 
chr15:22727062-22727084 6 
chr15:22727245-22727278 5.69697 
chr15:22727574-22727602 5.85714 
chr15:22727867-22727891 5.79167 
chr15:22728306-22728325 5.68421 
chr15:22729690-22729720 5.53333 
chr15:22732853-22732910 5.87719 
chr15:22733018-22733064 5.47826 
chr15:22733793-22733812 5.63158 
chr15:22735476-22735530 5.77778 
chr15:22735861-22735882 5.66667 
chr15:22736046-22736064 5.83333 
chr15:22736354-22736477 6 
chr15:22741010-22741042 5.9375 
chr15:22741997-22742037 6 
chr15:22742550-22742679 5.50388 
chr15:22742794-22742823 5.55172 
chr15:22742833-22742857 5.58333 
chr15:22742895-22742917 5.72727 
chr15:22742958-22743039 5.28395 
chr15:22743193-22743243 5.72 
chr15:22743280-22743328 5.35417 
chr15:22743339-22743429 5.47778 
chr15:22743472-22743497 5.52 
chr15:22743514-22743539 5.4 
chr15:22749902-22749928 5.73077 
chr15:22751180-22751245 5.38462 
chr15:22751334-22751393 5.89831 
chr15:22753096-22753138 5.85714 
chr15:22753179-22753210 5.67742 
chr15:22754530-22754571 6 
chr15:22755517-22755536 5.63158 
chr15:22756238-22756280 5.35714 
chr15:22756693-22756735 5.64286 
chr15:22756776-22756837 5.54098 
chr15:22757037-22757077 5.6 
chr15:22757120-22757179 5.50847 
chr15:22757193-22757243 5.4 
chr15:22757332-22757359 5.62963 
chr15:22757478-22757503 5.6 
chr15:22758930-22758951 6 
chr15:22759824-22759854 6 
chr15:22760234-22760249 6 
chr15:22761373-22761412 5.33333 
chr15:22764169-22764181 6 
chr15:22764641-22764668 5.44444 
chr15:22766064-22766101 5.18919 
chr15:22766425-22766446 5.52381 
chr15:22766648-22766673 5.68 
chr15:22769026-22769050 5.375 
chr15:22770262-22770283 5.80952 
chr15:22771549-22771577 5.25 
chr15:22779385-22779423 5.63158 
chr15:22780676-22780697 5.57143 
chr15:22782693-22782723 5.96667 
chr15:22783775-22783805 5.83333 
chr15:22785036-22785059 5.65217 
chr15:22785346-22785369 5.86957 
chr15:22791949-22791966 6 
chr15:22794203-22794224 5.90476 
chr15:22795063-22795089 5.92308 
chr15:22795685-22795716 5.96774 
chr15:22795865-22795911 5.86957 
chr15:22796040-22796054 6 
chr15:22803185-22803208 5.52174 
chr15:22803280-22803305 5.8 
chr15:22803550-22803566 6 
chr15:22803997-22804010 6 
chr15:22804565-22804584 5.89474 
chr15:22804716-22804735 6 
chr15:22805331-22805359 5.57143 
chr15:22805950-22805968 6 
chr15:22806122-22806142 5.85 
chr15:22806427-22806443 6 
chr15:22806713-22806748 5.48571 
chr15:22807193-22807227 5.55882 
chr15:22807775-22807803 5.78571 
chr15:22810578-22810626 5.91667 
chr15:22811862-22811893 5.35484 
chr15:22813423-22813455 5.90625 
chr15:22814137-22814158 5.71429 
chr15:22814301-22814314 6 
chr15:22816090-22816110 6 
chr15:22817740-22817774 5.88235 
chr15:22819340-22819358 5.72222 
chr15:22820943-22820971 6 
chr15:22821117-22821141 5.91667 
chr15:22838213-22838242 6 
chr15:22840551-22840586 5.51429 
chr15:22841940-22841972 5.625 
chr15:22842448-22842461 6 
chr15:22843829-22843850 5.90476 
chr15:22844667-22844683 6 
chr15:22846094-22846123 5.7931 
chr15:22847219-22847232 6 
chr15:22849244-22849270 5.26923 
chr15:22851701-22851730 5.2069 
chr15:22851750-22851777 5.40741 
chr15:22852449-22852478 5.93103 
chr15:22852631-22852656 5.64 
chr15:22853240-22853264 6 
chr15:22856072-22856093 5.71429 
chr15:22856968-22857002 5.73529 
chr15:22860933-22860947 6 
chr15:22861570-22861660 5.46667 
chr15:22862046-22862083 5.72973 
chr15:22869406-22869430 6 
chr15:22870905-22870923 5.72222 
chr15:22871400-22871422 5.90909 
chr15:22874595-22874611 5.875 
chr15:22875433-22875457 5.70833 
chr15:22876564-22876587 5.52174 
chr15:22877456-22877489 5.84848 
chr15:22877777-22877820 5.88372 
chr15:22879510-22879542 6 
chr15:22880546-22880610 5.29688 
chr15:22882782-22882844 5.48387 
chr15:22884285-22884327 5.61905 
chr15:22885144-22885167 6 
chr15:22885707-22885726 5.84211 
chr15:22886883-22886929 5.80435 
chr15:22887831-22887856 5.76 
chr15:22888096-22888121 5.36 
chr15:22888909-22888929 5.9 
chr15:22889432-22889447 6 
chr15:22890681-22890693 6 
chr15:22892593-22892629 5.41667 
chr15:22892882-22892931 5.61224 
chr15:22892964-22892995 5.35484 
chr15:22893095-22893124 5.31034 
chr15:22894685-22894710 6 
chr15:22895193-22895227 5.85294 
chr15:22897145-22897171 5.76923 
chr15:22897536-22897548 6 
chr15:22897602-22897621 6 
chr15:22898620-22898649 5.55172 
chr15:22899732-22899751 6 
chr15:22899906-22899927 5.57143 
chr15:22900606-22900627 6 
chr15:22901072-22901160 5.71591 
chr15:22901346-22901386 5.85 
chr15:22904903-22904926 5.95652 
chr15:22907996-22908031 6 
chr15:22908659-22908709 6 
chr15:22908753-22908788 6 
chr15:22909509-22909568 6 
chr15:22910652-22910673 6 
chr15:22912028-22912063 5.82857 
chr15:22913078-22913117 5.15385 
chr15:22916550-22916607 5.63158 
chr15:22917528-22917555 5.33333 
chr15:22918985-22919009 6 
chr15:22922156-22922168 6 
chr15:22926741-22926760 5.89474 
chr15:22927301-22927321 5.7 
chr15:22928252-22928278 5.65385 
chr15:22928804-22928824 6 
chr15:22931209-22931253 5.61364 
chr15:22931487-22931520 5.42424 
chr15:22933486-22933505 6 
chr15:22934119-22934139 6 
chr15:22934441-22934458 6 
chr15:22936616-22936651 5.82857 
chr15:22936799-22936826 5.92593 
chr15:22938554-22938577 6 
chr15:22938863-22938893 5.86667 
chr15:22941176-22941193 5.76471 
chr15:22941357-22941376 6 
chr15:22942252-22942278 5.57692 
chr15:22942652-22942673 6 
chr15:22942823-22942876 6 
chr15:22943414-22943431 6 
chr15:22944618-22944677 5.74576 
chr15:22945560-22945579 6 
chr15:22945872-22945893 5.61905 
chr15:22946529-22946552 5.47826 
chr15:22948602-22948625 5.43478 
chr15:22949102-22949120 6 
chr15:22951282-22951298 6 
chr15:22951662-22951693 6 
chr15:22952885-22952903 6 
chr15:22952950-22952979 6 
chr15:22953027-22953042 6 
chr15:22957295-22957314 5.94737 
chr15:22959440-22959457 6 
chr15:22959492-22959535 6 
chr15:22963324-22963351 5.77778 
chr15:22964520-22964544 6 
chr15:22965704-22965733 5.48276 
chr15:22966584-22966600 6 
chr15:22967290-22967309 6 
chr15:22970155-22970187 5.8125 
chr15:22971836-22971862 5.76923 
chr15:22972651-22972663 6 
chr15:22974791-22974819 5.89286 
chr15:22975561-22975588 5.48148 
chr15:22978034-22978046 6 
chr15:22978176-22978215 5.82051 
chr15:22978763-22978784 6 
chr15:22981623-22981638 6 
chr15:22982741-22982753 6 
chr15:22983840-22983874 5.23529 
chr15:22983984-22984025 5.70732 
chr15:22986617-22986658 5.56098 
chr15:22987308-22987331 5.95652 
chr15:22988074-22988102 5.64286 
chr15:22989230-22989246 6 
chr15:22993173-22993208 5.54286 
chr15:22993906-22993927 5.95238 
chr15:22999610-22999636 5.34615 
chr15:23000741-23000769 5.89286 
chr15:23000923-23000945 5.77273 
chr15:23007220-23007241 5.7619 
chr15:23010149-23010167 5.88889 
chr15:23013757-23013782 5.92 
chr15:23013870-23013889 5.89474 
chr15:23015205-23015226 5.95238 
chr15:23018293-23018317 5.625 
chr15:23019676-23019688 6 
chr15:23024216-23024237 6 
chr15:23025253-23025285 5.59375 
chr15:23026146-23026184 5.97368 
chr15:23026209-23026244 5.91429 
chr15:23028287-23028304 6 
chr15:23029399-23029424 5.4 
chr15:23032751-23032781 5.6 
chr15:23035298-23035320 6 
chr15:23038153-23038178 5.52 
chr15:23041898-23041910 6 
chr15:23042197-23042223 6 
chr15:23042507-23042528 5.95238 
chr15:23049291-23049311 5.8 
chr15:23049425-23049439 6 
chr15:23050131-23050154 6 
chr15:23050209-23050234 5.44 
chr15:23051300-23051369 5.50725 
chr15:23051399-23051509 5.62727 
chr15:23051544-23051570 5.34615 
chr15:23051578-23051649 5.40845 
chr15:23052073-23052096 5.95652 
chr15:23052842-23052859 5.82353 
chr15:23054245-23054262 6 
chr15:23055551-23055563 6 
chr15:23055857-23055876 6 
chr15:23056558-23056576 6 
chr15:23056860-23056884 6 
chr15:23058791-23058830 5.48718 
chr15:23059751-23059790 5.48718 
chr15:23063659-23063676 5.88235 
chr15:23065263-23065285 6 
chr15:23067127-23067162 5.74286 
chr15:23067359-23067377 6 
chr15:23069370-23069387 6 
chr15:23069541-23069559 6 
chr15:23069669-23069701 5.4375 
chr15:23069710-23069729 5.78947 
chr15:23070658-23070671 6 
chr15:23071536-23071555 6 
chr15:23072111-23072132 5.71429 
chr15:23073096-23073119 6 
chr15:23074205-23074227 6 
chr15:23074811-23074824 6 
chr15:23076581-23076603 6 
chr15:23079689-23079705 6 
chr15:23081568-23081587 6 
chr15:23082719-23082739 5.95 
chr15:23084057-23084090 5.42424 
chr15:23084130-23084143 6 
chr15:23084552-23084564 6 
chr15:23086182-23086225 5.69767 
chr15:23086364-23086385 6 
chr15:23086412-23086450 5.31579 
chr15:23086493-23086518 5.48 
chr15:23087252-23087277 5.64 
chr15:23087310-23087338 5.46429 
chr15:23088553-23088573 5.85 
chr15:23089084-23089097 6 
chr15:23089578-23089641 5.74603 
chr15:23090829-23090863 5.38235 
chr15:23092284-23092307 5.69565 
chr15:23095330-23095363 5.75758 
chr15:23096027-23096040 6 
chr15:23096359-23096399 5.7 
chr15:23100430-23100458 5.78571 
chr15:23101130-23101144 6 
chr15:23102292-23103230 5.89552 
chr15:23103241-23103564 5.59443 
chr15:23103574-23103732 5.57595 
chr15:23103762-23104047 5.52632 
chr15:23104077-23104109 5.96875 
chr15:23104121-23104151 5.3 
chr15:23104162-23104193 5.74194 
chr15:23104200-23104463 5.57034 
chr15:23104475-23104928 5.63576 
chr15:23105028-23105084 5.32143 
chr15:23108626-23108656 5.4 
chr15:23110257-23110272 6 
chr15:23110928-23110940 6 
chr15:23111321-23111358 5.32432 
chr15:23113290-23113302 6 
chr15:23113500-23113512 6 
chr15:23114369-23114410 5.31707 
chr15:23116187-23116208 5.71429 
chr15:23116594-23116613 6 
chr15:23117275-23117291 6 
chr15:23117935-23117971 5.88889 
chr15:23121004-23121051 5.14894 
chr15:23121180-23121203 5.73913 
chr15:23122701-23122743 5.85714 
chr15:23125616-23125629 5.92308 
chr15:23126005-23126026 5.66667 
chr15:23126161-23126174 5.92308 
chr15:23126785-23126799 6 
chr15:23131581-23131598 6 
chr15:23133029-23133049 5.7 
chr15:23133556-23133633 5.58442 
chr15:23133944-23133965 5.71429 
chr15:23134066-23134100 5.26471 
chr15:23134220-23134254 5.52941 
chr15:23136131-23136150 5.89474 
chr15:23140037-23140063 6 
chr15:23141364-23141385 6 
chr15:23142023-23142053 5.53333 
chr15:23143171-23143183 6 
chr15:23145163-23145184 5.90476 
chr15:23145390-23145449 5.79661 
chr15:23146617-23146629 6 
chr15:23147513-23147537 5.91667 
chr15:23148093-23148107 6 
chr15:23150453-23150474 5.66667 
chr15:23150926-23150942 5.8125 
chr15:23152240-23152258 6 
chr15:23160114-23160133 5.63158 
chr15:23160665-23160701 5.80556 
chr15:23162187-23162204 6 
chr15:23162359-23162378 5.89474 
chr15:23162634-23162661 5.88889 
chr15:23163381-23163399 5.94444 
chr15:23163553-23163581 5.75 
chr15:23164951-23164964 6 
chr15:23166480-23166512 5.53125 
chr15:23168722-23168740 5.72222 
chr15:23171926-23171973 5.89362 
chr15:23174486-23174515 6 
chr15:23174543-23174569 5.61538 
chr15:23175433-23175457 6 
chr15:23177343-23177359 6 
chr15:23180310-23180345 5.28571 
chr15:23182921-23182934 6 
chr15:23184073-23184094 5.90476 
chr15:23185327-23185354 5.92593 
chr15:23189950-23189974 6 
chr15:23190063-23190089 5.88462 
chr15:23192953-23192965 6 
chr15:23193173-23193193 5.7 
chr15:23194523-23194550 5.44444 
chr15:23195125-23195184 5.32203 
chr15:23197068-23197087 5.89474 
chr15:23200162-23200186 5.95833 
chr15:23200523-23200548 5.44 
chr15:23203202-23203482 5.63214 
chr15:23203828-23203842 6 
chr15:23204888-23204933 5.46667 
chr15:23206214-23206238 5.45833 
chr15:23209861-23209881 5.8 
chr15:23210722-23210759 5.18919 
chr15:23212608-23212628 6 
chr15:23215581-23215593 6 
chr15:23217284-23217305 5.66667 
chr15:23217898-23217920 5.63636 
chr15:23218882-23218896 6 
chr15:23219598-23219622 6 
chr15:23220193-23220209 5.875 
chr15:23221673-23221699 5.53846 
chr15:23224078-23224104 5.38462 
chr15:23227128-23227141 6 
chr15:23228453-23228476 5.47826 
chr15:23228495-23228521 5.34615 
chr15:23230512-23230534 5.77273 
chr15:23232586-23232614 5.28571 
chr15:23234175-23234222 5.74468 
chr15:23234231-23234299 5.61765 
chr15:23236999-23237033 5.85294 
chr15:23238206-23238241 5.97143 
chr15:23239848-23239867 5.78947 
chr15:23243312-23243345 5.36364 
chr15:23244831-23244852 5.90476 
chr15:23245445-23245519 5.94595 
chr15:23247357-23247384 5.74074 
chr15:23248542-23248564 6 
chr15:23248838-23248887 5.89796 
chr15:23250139-23250175 5.83333 
chr15:23251552-23251570 6 
chr15:23252207-23252241 6 
chr15:23253822-23253839 6 
chr15:23254275-23254319 5.75 
chr15:23254930-23254954 5.41667 
chr15:23254965-23254999 5.5 
chr15:23260282-23260311 5.82759 
chr15:23261229-23261274 5.24444 
chr15:23261926-23261951 5.52 
chr15:23262743-23262759 6 
chr15:23263350-23263373 5.47826 
chr15:23265065-23265095 5.63333 
chr15:23268923-23269027 5.28846 
chr15:23269076-23269107 5.51613 
chr15:23269997-23270038 5.85366 
chr15:23270467-23270487 5.6 
chr15:23272583-23272610 6 
chr15:23272766-23272799 5.42424 
chr15:23273118-23273135 6 
chr15:23273290-23273305 6 
chr15:23273576-23273594 5.83333 
chr15:23273752-23273774 6 
chr15:23274054-23274086 6 
chr15:23274231-23274249 6 
chr15:23274678-23274708 5.93333 
chr15:23275492-23275508 5.875 
chr15:23276104-23276131 5.22222 
chr15:23278137-23278166 6 
chr15:23281522-23281535 6 
chr15:23285228-23285278 5.54 
chr15:23285919-23285943 6 
chr15:23286973-23286989 6 
chr15:23291203-23291225 5.63636 
chr15:23291717-23291745 5.96429 
chr15:23292200-23292222 5.95455 
chr15:23292434-23292457 5.43478 
chr15:23296315-23296332 6 
chr15:23297569-23297587 6 
chr15:23297959-23297978 6 
chr15:23302143-23302162 6 
chr15:23304398-23304416 6 
chr15:23304569-23304583 6 
chr15:23306596-23306621 5.32 
chr15:23306896-23306931 5.97143 
chr15:23307509-23307529 5.7 
chr15:23307698-23307711 6 
chr15:23312379-23312391 6 
chr15:23313342-23313382 5.425 
chr15:23314121-23314147 5.57692 
chr15:23315904-23315936 5.53125 
chr15:23320008-23320033 5.4 
chr15:23320585-23320684 5.50505 
chr15:23321744-23321769 5.8 
chr15:23322201-23322236 5.77143 
chr15:23324093-23324111 5.88889 
chr15:23338032-23338048 5.8125 
chr15:23339809-23339866 5.7193 
chr15:23339897-23339918 5.85714 
chr15:23344563-23344584 5.85714 
chr15:23345379-23345391 6 
chr15:23348643-23348674 5.54839 
chr15:23348961-23348980 5.78947 
chr15:23349492-23349520 5.21429 
chr15:23352018-23352067 5.67347 
chr15:23352177-23352213 5.27778 
chr15:23354706-23354739 6 
chr15:23354844-23354871 5.81481 
chr15:23355499-23355518 5.84211 
chr15:23356745-23356787 5.66667 
chr15:23357505-23357535 6 
chr15:23358101-23358125 6 
chr15:23360818-23360847 5.86207 
chr15:23361014-23361032 5.83333 
chr15:23365701-23365756 5.61818 
chr15:23366336-23366354 6 
chr15:23367881-23367907 5.92308 
chr15:23368080-23368098 5.88889 
chr15:23368441-23368457 6 
chr15:23370113-23370126 6 
chr15:23371067-23371085 6 
chr15:23372902-23372919 6 
chr15:23375292-23375304 6 
chr15:23377653-23377699 5.52174 
chr15:23378906-23378923 6 
chr15:23380591-23380607 5.9375 
chr15:23381417-23381447 5.93333 
chr15:23382832-23382845 6 
chr15:23383093-23383107 6 
chr15:23385089-23385111 5.90909 
chr15:23385266-23385283 5.82353 
chr15:23386576-23386605 5.89655 
chr15:23387087-23387140 5.9434 
chr15:23387448-23387488 5.175 
chr15:23387609-23387635 5.73077 
chr15:23391621-23391657 5.63889 
chr15:23392672-23392709 5.35135 
chr15:23393018-23393035 6 
chr15:23394075-23394150 5.65333 
chr15:23394770-23394805 5.51429 
chr15:23395569-23395607 5.60526 
chr15:23397404-23397434 5.7 
chr15:23406345-23406370 5.44 
chr15:23406387-23406425 5.42105 
chr15:23406455-23406503 5.64583 
chr15:23406514-23406538 5.41667 
chr15:23406602-23406650 5.64583 
chr15:23406661-23406693 5.3125 
chr15:23406703-23406740 5.2973 
chr15:23406770-23406892 5.40164 
chr15:23406956-23407026 5.82857 
chr15:23407036-23407070 5.5 
chr15:23407147-23407172 5.48 
chr15:23407241-23407268 6 
chr15:23407279-23407328 5.69388 
chr15:23407425-23407449 5.41667 
chr15:23407505-23407545 5.5 
chr15:23407609-23407672 5.44444 
chr15:23407682-23407711 5.58621 
chr15:23407784-23407936 5.40132 
chr15:23408429-23408460 6 
chr15:23409415-23409441 5.92308 
chr15:23413974-23414079 6 
chr15:23414369-23414387 5.83333 
chr15:23414551-23414572 5.66667 
chr15:23414903-23414972 5.89855 
chr15:23417390-23417436 5.47826 
chr15:23417544-23417604 5.83333 
chr15:23420738-23420768 5.53333 
chr15:23422571-23422595 6 
chr15:23422854-23422876 5.81818 
chr15:23423172-23423205 5.69697 
chr15:23423365-23423377 6 
chr15:23423606-23423629 5.6087 
chr15:23423780-23423806 6 
chr15:23424076-23424094 5.83333 
chr15:23424504-23424526 5.86364 
chr15:23425336-23425382 5.73913 
chr15:23427132-23427162 5.96667 
chr15:23427266-23427285 5.78947 
chr15:23427556-23428021 5.70108 
chr15:23428049-23428081 6 
chr15:23428797-23428817 5.75 
chr15:23429933-23429958 5.76 
chr15:23430785-23430806 5.95238 
chr15:23430858-23430870 6 
chr15:23431150-23431163 6 
chr15:23431971-23432044 5.57534 
chr15:23432693-23432803 5.56364 
chr15:23433284-23433312 5.96429 
chr15:23433895-23433921 5.34615 
chr15:23434168-23434190 6 
chr15:23434784-23434816 5.59375 
chr15:23436742-23436763 5.80952 
chr15:23441693-23441752 5.44068 
chr15:23442538-23442555 6 
chr15:23443258-23443281 5.47826 
chr15:23445134-23445163 5.44828 
chr15:23448602-23448642 5.25 
chr15:23448737-23448775 5.47368 
chr15:23449619-23449650 5.74194 
chr15:23451116-23451153 5.35135 
chr15:23451218-23451256 5.81579 
chr15:23453086-23453109 5.82609 
chr15:23453755-23453777 6 
chr15:23456707-23456732 5.32 
chr15:23458113-23458128 5.86667 
chr15:23459449-23459468 5.89474 
chr15:23460151-23460176 6 
chr15:23461056-23461071 6 
chr15:23462984-23463016 5.21875 
chr15:23463118-23463149 5.29032 
chr15:23464927-23464950 5.47826 
chr15:23471990-23472016 5.38462 
chr15:23473366-23473392 5.42308 
chr15:23475100-23475153 5.62264 
chr15:23476217-23476232 6 
chr15:23478355-23478382 5.62963 
chr15:23481526-23481539 6 
chr15:23482079-23482126 5.68085 
chr15:23482734-23482767 5.84848 
chr15:23483987-23484017 5.63333 
chr15:23489530-23489553 5.86957 
chr15:23495976-23496003 5.2963 
chr15:23497321-23497341 5.9 
chr15:23499054-23499101 5.44681 
chr15:23499134-23499185 5.45098 
chr15:23506494-23506508 6 
chr15:23509802-23509831 5.27586 
chr15:23513303-23513330 5.22222 
chr15:23513706-23513723 5.76471 
chr15:23572150-23572175 5.44 
chr15:23572192-23572230 5.42105 
chr15:23572260-23572343 5.53012 
chr15:23572360-23572398 5.31579 
chr15:23572428-23572476 5.875 
chr15:23572571-23572597 5.5 
chr15:23572653-23572693 5.5 
chr15:23572757-23572820 5.44444 
chr15:23572830-23572853 5.6087 
chr15:23572932-23573168 5.29237 
chr15:23573664-23573695 6 
chr15:23574650-23574681 5.93548 
chr15:23579214-23579265 6 
chr15:23579555-23579573 5.83333 
chr15:23579737-23579758 5.66667 
chr15:23580089-23580156 5.8209 
chr15:23582563-23582609 5.47826 
chr15:23582717-23582782 5.90769 
chr15:23585915-23585945 5.53333 
chr15:23587310-23587329 5.68421 
chr15:23587750-23587774 6 
chr15:23588033-23588061 5.85714 
chr15:23588357-23588390 5.69697 
chr15:23588551-23588565 6 
chr15:23588794-23588814 5.8 
chr15:23588965-23588982 6 
chr15:23589252-23589273 5.85714 
chr15:23589683-23589706 5.86957 
chr15:23590517-23590560 5.72093 
chr15:23592117-23592136 5.78947 
chr15:23592407-23592840 5.68129 
chr15:23592868-23592900 6 
chr15:23593616-23593636 5.75 
chr15:23594752-23594768 5.875 
chr15:23595597-23595618 5.95238 
chr15:23595958-23595971 6 
chr15:23596764-23596837 5.46575 
chr15:23597485-23597600 5.58261 
chr15:23598081-23598109 5.96429 
chr15:23598692-23598718 5.34615 
chr15:23598965-23598987 6 
chr15:23599583-23599615 5.59375 
chr15:23601539-23601560 5.80952 
chr15:23605797-23605842 5.24444 
chr15:23606281-23606324 5.97674 
chr15:23606529-23606560 5.51613 
chr15:23607350-23607375 5.84 
chr15:23608070-23608093 5.47826 
chr15:23609790-23609820 5.63333 
chr15:23613644-23613692 5.45833 
chr15:23613804-23613835 5.54839 
chr15:23614722-23614766 5.70455 
chr15:23615193-23615213 5.6 
chr15:23616309-23616340 5.83871 
chr15:23617456-23617486 5.6 
chr15:23617970-23617988 6 
chr15:23618846-23618858 6 
chr15:23619020-23619044 5.91667 
chr15:23619258-23619281 5.78261 
chr15:23619435-23619450 6 
chr15:23623341-23623358 5.82353 
chr15:23623859-23623888 5.7931 
chr15:23625577-23625603 5.57692 
chr15:23628130-23628168 5.73684 
chr15:23628737-23628804 5.67164 
chr15:23629743-23629766 5.69565 
chr15:23632186-23632222 5.66667 
chr15:23632540-23632554 6 
chr15:23632823-23632853 5.93333 
chr15:23632862-23632883 5.71429 
chr15:23634703-23634727 5.45833 
chr15:23635021-23635044 5.52174 
chr15:23635184-23635214 5.96667 
chr15:23636945-23636971 5.46154 
chr15:23637022-23637040 6 
chr15:23637327-23637358 5.67742 
chr15:23637746-23637760 6 
chr15:23638007-23638031 6 
chr15:23638326-23638384 5.81034 
chr15:23639450-23639468 5.72222 
chr15:23641559-23641578 5.89474 
chr15:23641858-23641890 6 
chr15:23642045-23642089 5.88636 
chr15:23645841-23645857 6 
chr15:23645987-23646012 5.4 
chr15:23647353-23647542 5.56614 
chr15:23647576-23647611 5.42857 
chr15:23649283-23649317 5.76471 
chr15:23649941-23649962 5.80952 
chr15:23650396-23650417 6 
chr15:23651210-23651233 5.82609 
chr15:23651660-23651800 5.65 
chr15:23652661-23652685 5.79167 
chr15:23652978-23653024 5.78261 
chr15:23653830-23653844 6 
chr15:23654733-23654784 5.92157 
chr15:23656418-23656453 6 
chr15:23656575-23656593 6 
chr15:23657955-23657974 5.78947 
chr15:23659409-23659433 5.91667 
chr15:23663126-23663149 5.65217 
chr15:23666848-23666902 5.92593 
chr15:23669267-23669280 6 
chr15:23671668-23671695 5.96296 
chr15:23674278-23674307 5.89655 
chr15:23674789-23674842 5.69811 
chr15:23675150-23675187 5.43243 
chr15:23675310-23675336 5.73077 
chr15:23679320-23679353 5.63636 
chr15:23680372-23680413 5.41463 
chr15:23680717-23680735 5.83333 
chr15:23681778-23681845 5.64179 
chr15:23682471-23682506 5.51429 
chr15:23683655-23683678 6 
chr15:23684584-23684606 5.90909 
chr15:23685027-23685116 5.77528 
chr15:23685126-23685158 5.65625 
chr15:23685168-23685267 5.69697 
chr15:23685283-23685353 5.37143 
chr15:23685436-23685473 5.40541 
chr15:23685536-23685751 5.51628 
chr15:23685765-23685829 5.32812 
chr15:23685899-23685963 5.25 
chr15:23685988-23686050 5.25806 
chr15:23686066-23686110 5.52273 
chr15:23686191-23686276 5.31765 
chr15:23686306-23686376 5.54286 
chr15:23686450-23686481 5.58065 
chr15:23686529-23686662 5.57895 
chr15:23686675-23686712 5.51351 
chr15:23686758-23686789 5.32258 
chr15:23687808-23687840 5.59375 
chr15:23688087-23688111 5.70833 
chr15:23688524-23688543 6 
chr15:23692934-23692966 5.75 
chr15:23693593-23693621 6 
chr15:23694794-23694843 5.26531 
chr15:23695514-23695538 5.79167 
chr15:23696060-23696082 6 
chr15:23697461-23697479 6 
chr15:23698670-23698687 5.82353 
chr15:23699124-23699140 6 
chr15:23700210-23700227 6 
chr15:23701449-23701464 6 
chr15:23703374-23703411 5.32432 
chr15:23705194-23705215 5.90476 
chr15:23707029-23707048 5.94737 
chr15:23707542-23707568 5.69231 
chr15:23707724-23707737 6 
chr15:23708543-23708573 5.16667 
chr15:23709981-23710011 5.6 
chr15:23711661-23711686 6 
chr15:23711917-23711933 6 
chr15:23712063-23712091 5.75 
chr15:23713044-23713071 5.59259 
chr15:23713924-23713937 6 
chr15:23714089-23714103 6 
chr15:23720382-23720434 5.61538 
chr15:23723424-23723469 5.75556 
chr15:23723810-23723832 5.72727 
chr15:23726967-23726993 5.96154 
chr15:23727879-23727954 5.54667 
chr15:23729922-23729990 5.77941 
chr15:23731276-23731301 5.68 
chr15:23732353-23732386 5.30303 
chr15:23732878-23732917 6 
chr15:23735760-23735775 6 
chr15:23738152-23738187 5.74286 
chr15:23738338-23738366 6 
chr15:23740588-23740603 5.86667 
chr15:23740898-23740923 5.68 
chr15:23745482-23745517 5.31429 
chr15:23745668-23745695 6 
chr15:23747929-23747951 5.72727 
chr15:23753323-23753353 5.66667 
chr15:23756647-23756659 6 
chr15:23763025-23763063 6 
chr15:23764556-23764583 5.25926 
chr15:23766779-23766802 5.91304 
chr15:23769760-23769780 6 
chr15:23770112-23770124 6 
chr15:23774990-23775009 5.84211 
chr15:23775629-23775654 5.72 
chr15:23776622-23776641 5.78947 
chr15:23778452-23778469 6 
chr15:23779491-23779516 5.84 
chr15:23783342-23783371 5.44828 
chr15:23783529-23783610 5.20988 
chr15:23784518-23784543 5.84 
chr15:23786647-23786687 5.475 
chr15:23787127-23787183 5.66071 
chr15:23790422-23790481 5.9661 
chr15:23793592-23793640 5.83333 
chr15:23794561-23794582 5.61905 
chr15:23794827-23794856 5.34483 
chr15:23795957-23795984 5.2963 
chr15:23798216-23798236 5.75 
chr15:23798415-23798432 5.94118 
chr15:23798527-23798566 5.28205 
chr15:23799299-23799321 5.86364 
chr15:23799450-23799491 5.78049 
chr15:23800665-23800694 5.75862 
chr15:23801538-23801553 5.86667 
chr15:23802204-23802226 5.72727 
chr15:23802517-23802545 5.78571 
chr15:23803921-23803935 6 
chr15:23805691-23805707 6 
chr15:23806029-23806053 5.75 
chr15:23807007-23807032 5.36 
chr15:23808891-23808923 5.21875 
chr15:23811137-23811168 5.25806 
chr15:23813032-23813071 5.33333 
chr15:23816612-23816626 6 
chr15:23817044-23817077 5.45455 
chr15:23820531-23820546 6 
chr15:23824005-23824031 5.76923 
chr15:23825531-23825547 5.9375 
chr15:23826321-23826353 6 
chr15:23826451-23826477 5.84615 
chr15:23827503-23827524 6 
chr15:23827882-23827903 5.95238 
chr15:23832911-23832945 5.38235 
chr15:23835756-23835787 5.6129 
chr15:23838348-23838368 6 
chr15:23838933-23838957 5.625 
chr15:23839493-23839511 5.88889 
chr15:23839748-23839778 5.16667 
chr15:23840818-23840831 6 
chr15:23842815-23842830 6 
chr15:23842979-23843049 5.8 
chr15:23845955-23845977 5.54545 
chr15:23846599-23846621 5.63636 
chr15:23849392-23849420 6 
chr15:23849575-23849617 5.66667 
chr15:23850128-23850140 6 
chr15:23851000-23851020 6 
chr15:23855364-23855388 5.54167 
chr15:23855599-23855612 6 
chr15:23856709-23856739 5.83333 
chr15:23859625-23859640 6 
chr15:23860197-23860219 5.81818 
chr15:23860372-23860390 5.77778 
chr15:23861219-23861265 5.5 
chr15:23861647-23861682 5.94286 
chr15:23862075-23862112 5.13514 
chr15:23862533-23862553 5.9 
chr15:23863480-23863515 5.82857 
chr15:23863836-23863891 5.23636 
chr15:23863904-23863981 5.41558 
chr15:23864067-23864110 5.48837 
chr15:23864162-23864204 5.21429 
chr15:23864248-23864277 5.24138 
chr15:23864298-23864323 5.36 
chr15:23864420-23864466 5.30435 
chr15:23864701-23864722 5.52381 
chr15:23864817-23864848 5.83871 
chr15:23868800-23868821 5.80952 
chr15:23878018-23878032 6 
chr15:23878718-23878733 5.93333 
chr15:23881518-23881561 6 
chr15:23882191-23882229 6 
chr15:23882893-23882908 6 
chr15:23883404-23883447 5.90698 
chr15:23886303-23886329 6 
chr15:23886367-23886408 5.97561 
chr15:23887027-23887057 5.66667 
chr15:23888713-23888732 5.89474 
chr15:23891159-23891183 5.58333 
chr15:23891444-23891591 5.72109 
chr15:23891624-23891645 5.90476 
chr15:23891930-23891960 5.66667 
chr15:23898019-23898039 5.85 
chr15:23898576-23898625 5.36735 
chr15:23900361-23900384 6 
chr15:23901327-23901353 5.80769 
chr15:23902190-23902244 5.55556 
chr15:23902417-23902441 5.45833 
chr15:23903428-23903461 5.39394 
chr15:23904468-23904492 6 
chr15:23904719-23904740 5.52381 
chr15:23906695-23906707 6 
chr15:23907547-23907593 5.63043 
chr15:23908303-23908317 6 
chr15:23910524-23910544 5.7 
chr15:23911424-23911454 5.7 
chr15:23912342-23912384 5.66667 
chr15:23913119-23913142 6 
chr15:23915915-23915967 5.48077 
chr15:23921021-23921045 5.45833 
chr15:23921067-23921142 5.12 
chr15:23921224-23921346 5.2623 
chr15:23921392-23921425 5.69697 
chr15:23921778-23921810 5.34375 
chr15:23921886-23921900 5.92857 
chr15:23922582-23922595 6 
chr15:23926486-23926505 5.63158 
chr15:23926638-23926667 5.65517 
chr15:23927044-23927073 5.82759 
chr15:23927614-23927636 5.90909 
chr15:23928886-23928909 6 
chr15:23930186-23930206 5.65 
chr15:23933880-23933940 5.3 
chr15:23938481-23938525 6 
chr15:23940982-23941013 5.70968 
chr15:23941220-23941255 5.45714 
chr15:23945889-23945904 6 
chr15:23946676-23946704 5.39286 
chr15:23948541-23948562 5.61905 
chr15:23948691-23948719 6 
chr15:23949607-23949636 5.72414 
chr15:23951230-23951262 5.625 
chr15:23951508-23951542 5.91176 
chr15:23951839-23951857 6 
chr15:23957153-23957182 5.96552 
chr15:23958707-23958798 5.3956 
chr15:23958853-23958876 5.47826 
chr15:23958893-23958919 5.5 
chr15:23958932-23959027 5.56842 
chr15:23965078-23965097 5.63158 
chr15:23965225-23965259 5.85294 
chr15:23965853-23965889 5.83333 
chr15:23967753-23967767 6 
chr15:23968874-23968886 6 
chr15:23969208-23969245 5.81081 
chr15:23969749-23969781 5.3125 
chr15:23969820-23969843 5.56522 
chr15:23971468-23971512 6 
chr15:23973172-23973189 5.82353 
chr15:23973655-23973686 5.87097 
chr15:23974201-23974220 5.84211 
chr15:23975023-23975039 6 
chr15:23976410-23976433 6 
chr15:23976746-23976798 5.65385 
chr15:23977261-23977297 5.44444 
chr15:23978087-23978110 5.65217 
chr15:23978895-23978923 5.75 
chr15:23979394-23979516 5.58197 
chr15:23979882-23979934 5.34615 
chr15:23980074-23980093 5.78947 
chr15:23983595-23983625 6 
chr15:23983898-23983929 5.3871 
chr15:23985794-23985820 5.96154 
chr15:23988841-23988853 6 
chr15:23989292-23989314 5.54545 
chr15:23991129-23991151 6 
chr15:23992228-23992240 6 
chr15:23994632-23994660 5.39286 
chr15:23994920-23994946 5.84615 
chr15:23995771-23995796 5.88 
chr15:23998353-23998378 5.64 
chr15:23999530-23999554 5.41667 
chr15:23999751-23999771 5.65 
chr15:24000116-24000142 5.76923 
chr15:24000166-24000193 5.77778 
chr15:24002153-24002189 5.83333 
chr15:24007853-24007883 5.73333 
chr15:24014853-24014883 5.8 
chr15:24015230-24015246 6 
chr15:24016532-24016565 5.54545 
chr15:24017525-24017537 6 
chr15:24017548-24017572 5.70833 
chr15:24019994-24020007 6 
chr15:24024850-24024862 6 
chr15:24027243-24027270 5.22222 
chr15:24027766-24027781 6 
chr15:24030362-24030381 5.68421 
chr15:24030465-24030495 5.5 
chr15:24030670-24030698 5.25 
chr15:24033853-24033873 5.65 
chr15:24039668-24039694 6 
chr15:24040232-24040265 5.75758 
chr15:24040431-24040446 6 
chr15:24041795-24041834 5.5641 
chr15:24042092-24042122 5.53333 
chr15:24045206-24045219 6 
chr15:24046131-24046169 5.34211 
chr15:24050572-24050586 6 
chr15:24050714-24050733 5.63158 
chr15:24054473-24054501 6 
chr15:24057106-24057171 5.67692 
chr15:24057235-24057273 5.23684 
chr15:24064123-24064155 5.625 
chr15:24069470-24069565 5.8 
chr15:24070024-24070064 5.35 
chr15:24073487-24073500 6 
chr15:24073806-24073835 5.58621 
chr15:24075572-24075601 5.41379 
chr15:24077258-24077284 5.38462 
chr15:24080760-24080776 6 
chr15:24083288-24083506 5.87156 
chr15:24084898-24084918 6 
chr15:24085700-24085743 6 
chr15:24085890-24085932 5.57143 
chr15:24086203-24086228 6 
chr15:24089184-24089232 5.66667 
chr15:24090812-24090831 5.89474 
chr15:24092028-24092046 5.77778 
chr15:24093158-24093171 6 
chr15:24094697-24094735 5.97368 
chr15:24097053-24097211 5.74684 
chr15:24098483-24098518 5.37143 
chr15:24098962-24098979 5.88235 
chr15:24099205-24099251 5.41304 
chr15:24107714-24107858 5.73611 
chr15:24108236-24108260 5.375 
chr15:24111895-24111937 5.71429 
chr15:24112466-24112479 6 
chr15:24112993-24113017 5.66667 
chr15:24118278-24118297 6 
chr15:24118385-24118438 5.32075 
chr15:24118722-24118756 5.58824 
chr15:24121821-24121833 6 
chr15:24123981-24124004 5.6087 
chr15:24124958-24124974 5.9375 
chr15:24125353-24125387 5.41176 
chr15:24127300-24127314 6 
chr15:24130588-24130616 5.89286 
chr15:24133496-24133513 6 
chr15:24133897-24133921 5.91667 
chr15:24134677-24134694 5.76471 
chr15:24136492-24136515 5.78261 
chr15:24136739-24136771 6 
chr15:24137989-24138008 5.78947 
chr15:24140859-24140872 6 
chr15:24143200-24143265 5.70769 
chr15:24143650-24143677 5.77778 
chr15:24145216-24145233 6 
chr15:24145361-24145380 5.63158 
chr15:24146475-24146496 5.66667 
chr15:24150511-24150526 5.93333 
chr15:24152433-24152456 5.95652 
chr15:24154634-24154686 5.5 
chr15:24154839-24154859 5.9 
chr15:24157782-24157810 5.28571 
chr15:24161296-24161335 5.46154 
chr15:24164190-24164227 5.16216 
chr15:24165048-24165062 6 
chr15:24166073-24166093 5.6 
chr15:24167286-24167312 6 
chr15:24167941-24167958 5.82353 
chr15:24170315-24170334 5.78947 
chr15:24170701-24170747 5.93478 
chr15:24171161-24171181 5.9 
chr15:24171702-24171732 5.43333 
chr15:24174065-24174079 6 
chr15:24174371-24174390 6 
chr15:24179092-24179120 5.82143 
chr15:24180849-24180885 5.38889 
chr15:24182018-24182044 5.53846 
chr15:24182766-24182786 6 
chr15:24184293-24184332 5.97436 
chr15:24185165-24185192 5.77778 
chr15:24188573-24188619 5.67391 
chr15:24189748-24189781 5.93939 
chr15:24192347-24192364 5.94118 
chr15:24192994-24193025 5.74194 
chr15:24194088-24194104 6 
chr15:24194362-24194376 6 
chr15:24195464-24195494 6 
chr15:24198631-24198650 6 
chr15:24198686-24198705 6 
chr15:24200135-24200172 5.62162 
chr15:24200234-24200266 5.4375 
chr15:24200317-24200339 5.59091 
chr15:24200939-24200957 6 
chr15:24200974-24201027 5.9434 
chr15:24201182-24201199 6 
chr15:24201954-24201970 6 
chr15:24206171-24206202 5.87097 
chr15:24206227-24206245 6 
chr15:24207349-24207365 6 
chr15:24207724-24207762 5.36842 
chr15:24208519-24208621 5.84314 
chr15:24209126-24209181 5.30909 
chr15:24209401-24209433 5.59375 
chr15:24209560-24209617 5.75439 
chr15:24210719-24210742 5.69565 
chr15:24212289-24212313 5.54167 
chr15:24214742-24214763 6 
chr15:24216154-24216187 5.27273 
chr15:24216785-24216808 5.69565 
chr15:24217407-24217430 5.78261 
chr15:24218657-24218681 6 
chr15:24219538-24219570 5.96875 
chr15:24222133-24222146 5.92308 
chr15:24223062-24223107 5.33333 
chr15:24225488-24225517 5.55172 
chr15:24226428-24226449 5.85714 
chr15:24230999-24231015 5.8125 
chr15:24231424-24231439 5.86667 
chr15:24233670-24233693 6 
chr15:24237637-24237679 5.90476 
chr15:24238004-24238023 5.63158 
chr15:24246055-24246071 6 
chr15:24250522-24250544 5.72727 
chr15:24253654-24253687 5.54545 
chr15:24259232-24259247 6 
chr15:24259401-24259414 6 
chr15:24266789-24266829 5.625 
chr15:24273372-24273403 5.48387 
chr15:24273986-24274006 5.75 
chr15:24274207-24274228 5.90476 
chr15:24275039-24275072 5.33333 
chr15:24276376-24276395 5.78947 
chr15:24276643-24276680 5.21622 
chr15:24276834-24276853 5.89474 
chr15:24277777-24277821 5.93182 
chr15:24286038-24286068 5.3 
chr15:24286145-24286170 5.8 
chr15:24286830-24286842 6 
chr15:24287301-24287319 5.88889 
chr15:24288469-24288492 5.65217 
chr15:24289735-24289785 5.14 
chr15:24294482-24294501 6 
chr15:24295040-24295059 5.78947 
chr15:24296911-24296933 5.5 
chr15:24298933-24298960 5.48148 
chr15:24298971-24299012 5.31707 
chr15:24299155-24299168 6 
chr15:24301770-24301793 5.73913 
chr15:24302443-24302488 5.91111 
chr15:24303332-24303360 5.92857 
chr15:24305376-24305401 5.64 
chr15:24307615-24307647 5.34375 
chr15:24313944-24313969 5.4 
chr15:24317100-24317117 6 
chr15:24317281-24317295 6 
chr15:24317541-24317561 5.65 
chr15:24323088-24323140 5.65385 
chr15:24324884-24324927 5.95349 
chr15:24325964-24326078 5.7807 
chr15:24330261-24330298 5.67568 
chr15:24333053-24333065 6 
chr15:24334805-24334870 5.81538 
chr15:24338239-24338254 6 
chr15:24342848-24342861 6 
chr15:24343916-24343928 6 
chr15:24348886-24348934 5.29167 
chr15:24349054-24349091 5.54054 
chr15:24349877-24349896 6 
chr15:24350402-24350484 5.62195 
chr15:24350525-24350569 5.45455 
chr15:24353946-24353970 6 
chr15:24354589-24354614 6 
chr15:24360350-24360378 5.28571 
chr15:24362453-24362478 5.68 
chr15:24368988-24369008 5.65 
chr15:24370269-24370295 5.65385 
chr15:24372195-24372223 5.64286 
chr15:24373182-24373203 5.66667 
chr15:24373911-24373943 5.25 
chr15:24374269-24374281 6 
chr15:24376235-24376264 5.62069 
chr15:24378811-24378830 5.78947 
chr15:24379321-24379347 5.53846 
chr15:24380401-24380425 5.58333 
chr15:24381002-24381021 5.73684 
chr15:24382496-24382522 6 
chr15:24383900-24383918 6 
chr15:24386020-24386046 5.42308 
chr15:24387353-24387375 5.95455 
chr15:24390455-24390486 5.3871 
chr15:24391042-24391073 5.51613 
chr15:24395402-24395423 5.57143 
chr15:24399215-24399248 6 
chr15:24404050-24404072 5.59091 
chr15:24405853-24405966 5.54867 
chr15:24414438-24414469 5.41935 
chr15:24414866-24414882 5.875 
chr15:24415963-24415992 5.62069 
chr15:24417376-24417402 5.88462 
chr15:24418144-24418174 5.26667 
chr15:24418467-24418479 6 
chr15:24419908-24419934 5.53846 
chr15:24426430-24426452 5.5 
chr15:24427229-24427248 5.68421 
chr15:24429442-24429458 5.875 
chr15:24430665-24430697 5.46875 
chr15:24436686-24436712 5.53846 
chr15:24437766-24437790 5.58333 
chr15:24438368-24438392 5.58333 
chr15:24442482-24442506 5.375 
chr15:24442607-24442638 5.48387 
chr15:24443068-24443087 6 
chr15:24444469-24444484 6 
chr15:24445910-24445964 5.96296 
chr15:24447013-24447048 5.77143 
chr15:24451527-24451560 5.69697 
chr15:24451727-24451748 5.57143 
chr15:24452868-24452910 5.7619 
chr15:24462556-24462598 5.2381 
chr15:24463873-24463893 5.65 
chr15:24467990-24468029 5.5641 
chr15:24468182-24468210 6 
chr15:24471502-24471526 5.875 
chr15:24472897-24472926 5.34483 
chr15:24478950-24478978 5.78571 
chr15:24480324-24480531 5.80676 
chr15:24480937-24481032 5.69474 
chr15:24491002-24491029 5.66667 
chr15:24492410-24492436 5.88462 
chr15:24495695-24495720 5.76 
chr15:24499093-24499131 5.47368 
chr15:24508247-24508353 5.26415 
chr15:24508472-24508513 5.53659 
chr15:24511136-24511160 6 
chr15:24511469-24511498 6 
chr15:24512480-24512509 6 
chr15:24512631-24512703 5.94444 
chr15:24517489-24517513 6 
chr15:24518028-24518057 5.65517 
chr15:24523795-24523823 5.28571 
chr15:24525691-24525711 5.65 
chr15:24534210-24534236 5.65385 
chr15:24536141-24536161 5.7 
chr15:24537122-24537139 5.76471 
chr15:24538501-24538518 5.76471 
chr15:24540113-24540132 5.78947 
chr15:24540492-24540612 5.675 
chr15:24544524-24544536 6 
chr15:24545766-24545780 6 
chr15:24547822-24547858 5.69444 
chr15:24548607-24548631 5.41667 
chr15:24551513-24551536 5.95652 
chr15:24557650-24557670 5.8 
chr15:24558382-24558407 5.84 
chr15:24564853-24564898 5.33333 
chr15:24570494-24570518 5.58333 
chr15:24570592-24570626 5.52941 
chr15:24570784-24570800 6 
chr15:24575257-24575281 5.375 
chr15:24575954-24575987 5.54545 
chr15:24577005-24577036 5.80645 
chr15:24578102-24578117 6 
chr15:24584743-24584771 5.57143 
chr15:24586127-24586156 5.7931 
chr15:24586572-24586650 5.48718 
chr15:24588001-24588033 5.4375 
chr15:24588431-24588447 5.875 
chr15:24590808-24590824 5.875 
chr15:24592033-24592056 5.65217 
chr15:24592807-24592828 5.95238 
chr15:24596417-24596439 6 
chr15:24597925-24597940 6 
chr15:24598838-24598871 5.84848 
chr15:24599971-24599988 5.76471 
chr15:24604295-24604325 6 
chr15:24607334-24607353 5.94737 
chr15:24607724-24607736 6 
chr15:24608982-24609006 6 
chr15:24610774-24610800 6 
chr15:24614314-24614372 5.58621 
chr15:24614494-24614523 5.51724 
chr15:24617137-24617157 5.85 
chr15:24617458-24617493 5.85714 
chr15:24617979-24618008 5.2069 
chr15:24618467-24618504 6 
chr15:24618626-24618687 5.88525 
chr15:24618748-24618771 5.43478 
chr15:24620697-24620741 5.61364 
chr15:24622081-24622249 5.79167 
chr15:24622493-24622505 6 
chr15:24622661-24622731 5.55714 
chr15:24631512-24631538 5.57692 
chr15:24632929-24632956 5.74074 
chr15:24635279-24635315 5.13889 
chr15:24635465-24635493 5.42857 
chr15:24636105-24636135 5.9 
chr15:24639146-24639163 5.76471 
chr15:24640837-24641083 5.78862 
chr15:24643140-24643159 5.68421 
chr15:24645353-24645371 5.77778 
chr15:24647361-24647389 5.96429 
chr15:24653073-24653111 5.65789 
chr15:24655814-24655832 5.72222 
chr15:24656719-24656735 6 
chr15:24658527-24658610 5.81928 
chr15:24659992-24660021 5.58621 
chr15:24661757-24661792 5.34286 
chr15:24667973-24667992 6 
chr15:24668298-24668332 5.76471 
chr15:24674353-24674405 5.48077 
chr15:24674517-24674565 5.27083 
chr15:24675393-24675419 5.96154 
chr15:24677164-24677190 5.88462 
chr15:24677494-24677531 5.67568 
chr15:24678500-24678524 6 
chr15:24678642-24678730 5.95455 
chr15:24683744-24683767 5.78261 
chr15:24684285-24684312 5.48148 
chr15:24687717-24687742 5.52 
chr15:24690077-24690104 5.25926 
chr15:24694664-24694697 5.15152 
chr15:24694844-24694863 5.68421 
chr15:24700889-24700915 5.65385 
chr15:24702808-24702833 5.68 
chr15:24703616-24703648 5.28125 
chr15:24703801-24703821 5.7 
chr15:24706644-24706677 6 
chr15:24707779-24707796 5.76471 
chr15:24709382-24709399 5.76471 
chr15:24710290-24710310 6 
chr15:24712116-24712169 5.88679 
chr15:24712543-24712578 5.8 
chr15:24713842-24713858 5.8125 
chr15:24718179-24718191 6 
chr15:24718374-24718416 5.40476 
chr15:24718964-24719002 5.86842 
chr15:24719312-24719328 5.875 
chr15:24719433-24719466 5.81818 
chr15:24719892-24719946 5.57407 
chr15:24724884-24724940 5.33929 
chr15:24725056-24725098 5.54762 
chr15:24728035-24728068 6 
chr15:24729046-24729092 5.95652 
chr15:24729210-24729272 5.93548 
chr15:24734173-24734195 5.77273 
chr15:24734710-24734741 5.67742 
chr15:24739261-24739289 5.28571 
chr15:24742244-24742271 5.44444 
chr15:24742422-24742443 5.57143 
chr15:24745266-24745291 5.84 
chr15:24746389-24746406 5.76471 
chr15:24747993-24748017 5.70833 
chr15:24748379-24748411 5.4375 
chr15:24749261-24749299 5.31579 
chr15:24749713-24749725 6 
chr15:24750575-24750635 5.9 
chr15:24752233-24752245 6 
chr15:24753475-24753489 6 
chr15:24753552-24753564 6 
chr15:24754541-24754568 5.33333 
chr15:24755525-24755567 5.59524 
chr15:24758573-24758595 5.59091 
chr15:24764712-24764734 5.72727 
chr15:24765446-24765474 5.89286 
chr15:24768917-24768937 6 
chr15:24772236-24772278 5.2381 
chr15:24773535-24773553 6 
chr15:24782781-24782805 5.375 
chr15:24783476-24783501 5.56 
chr15:24785611-24785628 6 
chr15:24792250-24792287 5.72973 
chr15:24793635-24793660 5.56 
chr15:24794061-24794149 5.625 
chr15:24799675-24799701 6 
chr15:24800327-24800362 5.71429 
chr15:24805559-24805582 5.6087 
chr15:24806325-24806353 5.25 
chr15:24808088-24808116 5.42857 
chr15:24814018-24814038 6 
chr15:24815122-24815141 6 
chr15:24815303-24815315 6 
chr15:24816124-24816143 5.68421 
chr15:24819526-24819549 5.65217 
chr15:24819637-24819649 6 
chr15:24821801-24821813 6 
chr15:24823426-24823443 5.76471 
chr15:24826038-24826084 5.58696 
chr15:24827045-24827243 5.77778 
chr15:24829035-24829063 5.82143 
chr15:24829412-24829445 5.48485 
chr15:24830804-24830930 5.76984 
chr15:24833699-24833716 6 
chr15:24835376-24835392 6 
chr15:24837006-24837018 6 
chr15:24839330-24839347 6 
chr15:24841253-24841286 5.15152 
chr15:24842803-24842839 5.13889 
chr15:24846727-24846753 5.26923 
chr15:24857926-24857946 6 
chr15:24858656-24858670 6 
chr15:24861853-24861878 5.4 
chr15:24862225-24862248 5.91304 
chr15:24864861-24864913 5.32692 
chr15:24866314-24866353 5.25641 
chr15:24868677-24868706 5.89655 
chr15:24869732-24869758 5.38462 
chr15:24869862-24869876 6 
chr15:24871249-24871274 5.76 
chr15:24873989-24874037 5.70833 
chr15:24875410-24875433 6 
chr15:24879054-24879083 5.93103 
chr15:24879922-24879951 5.34483 
chr15:24885075-24885106 5.6129 
chr15:24886710-24886743 5.69697 
chr15:24887059-24887082 5.43478 
chr15:24888853-24889039 5.6129 
chr15:24889777-24889821 5.38636 
chr15:24893007-24893057 5.44 
chr15:24902723-24902745 6 
chr15:24902892-24902920 6 
chr15:24907733-24907759 5.34615 
chr15:24908834-24908853 5.68421 
chr15:24909268-24909306 5.47368 
chr15:24911777-24911804 5.96296 
chr15:24916394-24916413 5.78947 
chr15:24916575-24916601 5.5 
chr15:24917588-24917628 5.85 
chr15:24917758-24917777 6 
chr15:24920018-24920064 5.67391 
chr15:24925115-24925160 5.8 
chr15:24925731-24925771 5.8 
chr15:24926497-24926548 5.58824 
chr15:24926915-24926986 5.76056 
chr15:24927067-24927095 5.46429 
chr15:24939125-24939151 5.92308 
chr15:24939368-24939387 5.63158 
chr15:24940006-24940035 5.2069 
chr15:24941195-24941207 6 
chr15:24943502-24943526 6 
chr15:24945353-24945380 5.96296 
chr15:24946376-24946390 6 
chr15:24946991-24947005 5.92857 
chr15:24947077-24947114 5.91892 
chr15:24947692-24947712 5.8 
chr15:24948420-24948445 5.56 
chr15:24949753-24949788 5.37143 
chr15:24950905-24950932 5.88889 
chr15:24957488-24957520 5.5 
chr15:24957548-24957829 5.91459 
chr15:24960642-24960663 6 
chr15:24965036-24965082 5.86957 
chr15:24965669-24965702 5.51515 
chr15:24966297-24966335 5.23684 
chr15:24971915-24971932 6 
chr15:24979720-24979745 5.76 
chr15:24981908-24981936 5.5 
chr15:24984572-24984611 6 
chr15:24984759-24984783 6 
chr15:24986853-24986879 5.26923 
chr15:24987586-24987616 6 
chr15:24989336-24989353 6 
chr15:24994653-24994668 6 
chr15:24996195-24996212 6 
chr15:24999290-24999303 5.92308 
chr15:24999646-24999658 6 
chr15:25000688-25000712 5.375 
chr15:25002678-25002755 5.85714 
chr15:25004670-25004694 5.66667 
chr15:25008160-25008183 5.43478 
chr15:25012178-25012203 5.4 
chr15:25012235-25012259 5.58333 
chr15:25012280-25012761 5.9106 
chr15:25013098-25013111 6 
chr15:25014307-25014320 6 
chr15:25015564-25015599 5.22857 
chr15:25015832-25015858 6 
chr15:25017641-25017661 6 
chr15:25017683-25017703 5.65 
chr15:25018594-25018620 5.57692 
chr15:25023161-25023193 5.75 
chr15:25026676-25026716 5.35 
chr15:25028708-25028740 5.46875 
chr15:25032605-25032621 5.875 
chr15:25032926-25032955 5.62069 
chr15:25037298-25037318 6 
chr15:25037472-25037487 6 
chr15:25038293-25038317 5.79167 
chr15:25039556-25039576 5.9 
chr15:25040497-25040544 5.91489 
chr15:25042357-25042383 5.76923 
chr15:25042871-25042896 5.84 
chr15:25043015-25043034 5.68421 
chr15:25043200-25043212 6 
chr15:25043790-25043819 6 
chr15:25045820-25045836 6 
chr15:25048002-25048066 5.71875 
chr15:25048716-25048740 5.75 
chr15:25050027-25050045 6 
chr15:25052203-25052220 6 
chr15:25057059-25057078 6 
chr15:25060576-25060590 6 
chr15:25063072-25063107 5.82857 
chr15:25064170-25064185 5.93333 
chr15:25065414-25065439 5.44 
chr15:25065825-25065868 5.95349 
chr15:25067239-25067256 6 
chr15:25070701-25070748 5.61702 
chr15:25072158-25072195 5.91892 
chr15:25072295-25072327 5.53125 
chr15:25072662-25072677 6 
chr15:25073693-25073721 5.71429 
chr15:25076436-25076478 5.38095 
chr15:25078251-25078273 6 
chr15:25079072-25079085 6 
chr15:25079862-25079921 5.83051 
chr15:25080094-25080312 5.29817 
chr15:25083174-25083194 5.9 
chr15:25085505-25085521 5.9375 
chr15:25088935-25088959 6 
chr15:25089256-25089302 5.45652 
chr15:25089318-25089339 5.71429 
chr15:25090745-25090764 5.94737 
chr15:25093358-25093415 5.89474 
chr15:25094035-25094067 5.8125 
chr15:25098083-25098116 5.51515 
chr15:25100938-25100956 6 
chr15:25106634-25106657 5.47826 
chr15:25109119-25109185 5.65152 
chr15:25109478-25109504 5.84615 
chr15:25109794-25109817 5.56522 
chr15:25110193-25110206 6 
chr15:25113257-25113298 5.78049 
chr15:25116002-25116041 5.64103 
chr15:25117894-25117915 6 
chr15:25118018-25118038 6 
chr15:25118459-25118487 5.75 
chr15:25119456-25119475 6 
chr15:25121199-25121241 5.5 
chr15:25121763-25121776 6 
chr15:25122808-25122845 5.83784 
chr15:25124161-25124201 5.425 
chr15:25124586-25124603 5.88235 
chr15:25126673-25126762 5.95506 
chr15:25127970-25127990 5.8 
chr15:25129151-25129163 6 
chr15:25130863-25130895 6 
chr15:25132293-25132307 6 
chr15:25134056-25134077 5.57143 
chr15:25134445-25134462 6 
chr15:25135194-25135208 6 
chr15:25135824-25135853 6 
chr15:25136044-25136072 5.67857 
chr15:25137886-25137906 6 
chr15:25138353-25138398 5.68889 
chr15:25138990-25139016 5.26923 
chr15:25140547-25140582 6 
chr15:25142301-25142318 6 
chr15:25143307-25143331 6 
chr15:25146081-25146094 6 
chr15:25148567-25148586 5.94737 
chr15:25149805-25149837 6 
chr15:25150089-25150105 6 
chr15:25150259-25150284 5.92 
chr15:25150655-25150667 6 
chr15:25151260-25151281 6 
chr15:25151439-25151457 5.94444 
chr15:25153199-25153239 5.75 
chr15:25153994-25154014 6 
chr15:25155635-25155647 6 
chr15:25156203-25156232 5.41379 
chr15:25158083-25158099 5.875 
chr15:25158792-25158828 5.83333 
chr15:25159684-25159718 5.64706 
chr15:25160217-25160245 5.64286 
chr15:25160269-25160285 6 
chr15:25161115-25161131 6 
chr15:25161488-25161540 5.46154 
chr15:25161700-25161739 5.69231 
chr15:25161908-25161923 5.93333 
chr15:25162175-25162215 5.55 
chr15:25163441-25163494 5.41509 
chr15:25163503-25163787 5.42254 
chr15:25163972-25164001 5.37931 
chr15:25167184-25167205 6 
chr15:25167902-25167929 5.25926 
chr15:25168037-25168058 6 
chr15:25169028-25169056 6 
chr15:25169070-25169090 6 
chr15:25171402-25171429 5.2963 
chr15:25172245-25172279 5.20588 
chr15:25172623-25172660 6 
chr15:25174272-25174336 5.29688 
chr15:25175290-25175318 5.67857 
chr15:25175357-25175371 6 
chr15:25175726-25175751 5.72 
chr15:25176985-25177010 6 
chr15:25178405-25178425 5.7 
chr15:25182386-25182404 5.88889 
chr15:25182487-25182533 5.52174 
chr15:25182667-25182694 5.40741 
chr15:25184448-25184467 6 
chr15:25184565-25184592 5.66667 
chr15:25184932-25184949 5.82353 
chr15:25185895-25185920 5.76 
chr15:25186118-25186141 5.73913 
chr15:25186904-25186936 5.75 
chr15:25190444-25190481 5.54054 
chr15:25190490-25190508 6 
chr15:25191600-25191627 6 
chr15:25191920-25191955 5.65714 
chr15:25193079-25193106 5.88889 
chr15:25193246-25193264 6 
chr15:25194157-25194181 6 
chr15:25194960-25194986 5.92308 
chr15:25195691-25195708 6 
chr15:25195858-25195871 5.92308 
chr15:25197182-25197225 5.39535 
chr15:25197872-25197899 5.37037 
chr15:25200960-25201009 5.69388 
chr15:25203633-25203662 6 
chr15:25206093-25206133 5.225 
chr15:25206692-25206713 5.85714 
chr15:25207821-25207846 5.32 
chr15:25207971-25208014 5.55814 
chr15:25209240-25209265 5.44 
chr15:25209825-25209867 5.30952 
chr15:25211161-25211174 6 
chr15:25211821-25211837 5.875 
chr15:25212788-25212800 6 
chr15:25212955-25212970 6 
chr15:25215953-25215966 5.92308 
chr15:25216669-25216707 5.42105 
chr15:25217688-25217702 6 
chr15:25219758-25219780 5.77273 
chr15:25221398-25221432 5.38235 
chr15:25225827-25225853 5.96154 
chr15:25226411-25226426 6 
chr15:25229924-25229984 5.93333 
chr15:25231449-25231480 5.19355 
chr15:25231985-25232039 5.88889 
chr15:25233154-25233178 5.58333 
chr15:25238101-25238167 5.4697 
chr15:25242425-25242443 5.72222 
chr15:25246290-25246308 5.88889 
chr15:25247054-25247076 5.63636 
chr15:25250102-25250117 6 
chr15:25252148-25252177 5.34483 
chr15:25253900-25253916 5.8125 
chr15:25254617-25254656 5.66667 
chr15:25257567-25257608 5.92683 
chr15:25257925-25257959 5.58824 
chr15:25258801-25258820 5.63158 
chr15:25261085-25261100 6 
chr15:25261524-25261551 5.37037 
chr15:25261632-25261649 6 
chr15:25261920-25261944 5.41667 
chr15:25264583-25264621 5.44737 
chr15:25281778-25281836 5.41379 
chr15:25283655-25283688 5.33333 
chr15:25284783-25284804 6 
chr15:25285209-25285259 5.74 
chr15:25285786-25285822 5.44444 
chr15:25286112-25286170 5.7069 
chr15:25287885-25287909 5.625 
chr15:25288820-25288853 5.48485 
chr15:25293970-25294211 5.80913 
chr15:25295882-25295944 5.66129 
chr15:25295969-25295991 5.72727 
chr15:25298656-25298679 5.56522 
chr15:25298695-25298731 5.58333 
chr15:25303025-25303040 6 
chr15:25304044-25304068 6 
chr15:25306762-25306853 5.59341 
chr15:25309484-25309515 5.22581 
chr15:25311222-25311238 6 
chr15:25314957-25315018 5.68852 
chr15:25317596-25317624 6 
chr15:25339973-25340003 5.66667 
chr15:25341396-25341408 6 
chr15:25341477-25341497 6 
chr15:25342333-25342349 6 
chr15:25343325-25343353 5.67857 
chr15:25343359-25343381 5.54545 
chr15:25346321-25346344 5.82609 
chr15:25348235-25348272 5.94595 
chr15:25348812-25348837 5.68 
chr15:25358492-25358530 5.76316 
chr15:25360697-25360751 5.88889 
chr15:25362245-25362269 6 
chr15:25363359-25363400 5.82927 
chr15:25366022-25366038 6 
chr15:25367562-25367597 5.4 
chr15:25369958-25369978 6 
chr15:25370707-25370726 5.63158 
chr15:25371068-25371110 5.57143 
chr15:25372322-25372353 5.29032 
chr15:25374689-25374704 6 
chr15:25375747-25375763 6 
chr15:25376971-25377026 6 
chr15:25378026-25378042 6 
chr15:25378093-25378121 5.28571 
chr15:25380947-25380968 5.52381 
chr15:25381894-25381937 5.67442 
chr15:25388594-25388609 5.86667 
chr15:25391045-25391067 5.72727 
chr15:25395022-25395042 5.65 
chr15:25395529-25395541 6 
chr15:25396633-25396686 5.35849 
chr15:25398784-25398803 5.73684 
chr15:25398880-25398933 5.37736 
chr15:25404275-25404347 5.63889 
chr15:25408714-25408735 5.66667 
chr15:25409332-25409353 5.85714 
chr15:25411801-25411822 5.71429 
chr15:25462042-25462078 5.77778 
chr15:25499834-25499879 5.86667 
chr15:25500607-25500636 5.2069 
chr15:25502202-25502231 5.7931 
chr15:25506746-25506765 5.63158 
chr15:25506897-25506917 6 
chr15:25507225-25507253 5.82143 
chr15:25507376-25507397 5.61905 
chr15:25507548-25507605 5.77193 
chr15:25507619-25507643 6 
chr15:25509953-25509986 5.72727 
chr15:25510791-25510804 6 
chr15:25512434-25512463 5.31034 
chr15:25514135-25514152 6 
chr15:25520270-25520302 5.34375 
chr15:25520479-25520522 5.32558 
chr15:25521280-25521312 6 
chr15:25521558-25521583 5.72 
chr15:25526081-25526155 5.36486 
chr15:25526248-25526266 5.88889 
chr15:25526767-25526814 5.40426 
chr15:25527353-25527410 5.84211 
chr15:25529292-25529322 5.23333 
chr15:25531100-25531114 6 
chr15:25531217-25531250 6 
chr15:25533940-25533966 5.42308 
chr15:25534313-25534339 5.38462 
chr15:25535549-25535589 5.6 
chr15:25538990-25539012 5.63636 
chr15:25539121-25539139 5.88889 
chr15:25541034-25541068 5.61765 
chr15:25543319-25543347 5.85714 
chr15:25544515-25544528 6 
chr15:25546008-25546048 5.45 
chr15:25546903-25546936 5.69697 
chr15:25547947-25547978 5.41935 
chr15:25548288-25548305 5.76471 
chr15:25549971-25550000 6 
chr15:25550239-25550279 5.55 
chr15:25550588-25550605 5.82353 
chr15:25552853-25552875 5.95455 
chr15:25556010-25556028 5.72222 
chr15:25556981-25557005 5.875 
chr15:25564371-25564401 5.5 
chr15:25565591-25565615 6 
chr15:25576543-25576565 6 
chr15:25579374-25579394 5.7 
chr15:25582826-25582847 5.80952 
chr15:25583461-25583482 5.52381 
chr15:25584211-25584286 5.69333 
chr15:25586537-25586559 6 
chr15:25586906-25586945 5.71795 
chr15:25588568-25588592 5.41667 
chr15:25588945-25588980 5.17143 
chr15:25590096-25590108 6 
chr15:25590713-25590754 5.70732 
chr15:25592847-25592874 5.92593 
chr15:25592943-25592977 5.47059 
chr15:25595446-25595475 5.68966 
chr15:25601476-25601488 6 
chr15:25603049-25603066 6 
chr15:25604565-25604605 6 
chr15:25606265-25606285 5.75 
chr15:25606807-25606843 5.69444 
chr15:25608710-25608729 5.94737 
chr15:25609183-25609216 6 
chr15:25609778-25609804 5.80769 
chr15:25610893-25610925 5.65625 
chr15:25611881-25611934 5.33962 
chr15:25612086-25612109 5.91304 
chr15:25612319-25612489 5.41765 
chr15:25613527-25613569 5.28571 
chr15:25614518-25614539 5.57143 
chr15:25614633-25614657 5.70833 
chr15:25616753-25616775 5.59091 
chr15:25618621-25618638 5.82353 
chr15:25619275-25619319 5.43182 
chr15:25621787-25621827 5.825 
chr15:25625691-25625729 5.5 
chr15:25627467-25627487 5.95 
chr15:25627718-25627738 6 
chr15:25627750-25627772 5.72727 
chr15:25628785-25628801 6 
chr15:25629606-25629628 5.95455 
chr15:25631661-25631681 5.65 
chr15:25631876-25631896 6 
chr15:25632668-25632686 5.94444 
chr15:25633853-25633879 5.65385 
chr15:25635035-25635069 5.64706 
chr15:25636085-25636108 5.6087 
chr15:25637831-25637863 5.65625 
chr15:25641587-25641610 5.95652 
chr15:25643314-25643353 5.79487 
chr15:25643903-25643957 5.75926 
chr15:25644705-25644726 5.66667 
chr15:25646183-25646199 5.875 
chr15:25648582-25648602 5.6 
chr15:25651835-25651868 5.81818 
chr15:25651898-25651920 5.95455 
chr15:25651995-25652016 5.71429 
chr15:25654976-25654998 6 
chr15:25656744-25656772 5.89286 
chr15:25660996-25661011 6 
chr15:25661789-25661801 6 
chr15:25662581-25662607 5.65385 
chr15:25663520-25663548 5.67857 
chr15:25664454-25664485 5.22581 
chr15:25664733-25664765 5.40625 
chr15:25665110-25665145 5.2 
chr15:25667959-25667995 5.91667 
chr15:25672749-25672773 6 
chr15:25672942-25672974 5.65625 
chr15:25673279-25673309 5.9 
chr15:25675157-25675490 5.45646 
chr15:25676485-25676504 6 
chr15:25679047-25679068 5.66667 
chr15:25679208-25679235 5.33333 
chr15:25680116-25680162 6 
chr15:25680378-25680402 6 
chr15:25681715-25681736 5.52381 
chr15:25683691-25683716 5.44 
chr15:25684992-25685027 5.82857 
chr15:25685192-25685213 5.71429 
chr15:25686207-25686219 6 
chr15:25686636-25686660 5.91667 
chr15:25687322-25687346 5.54167 
chr15:25693928-25693954 5.34615 
chr15:25694906-25694926 6 
chr15:25704406-25704440 5.88235 
chr15:25705897-25705919 5.68182 
chr15:25709197-25709224 5.48148 
chr15:25714037-25714061 5.54167 
chr15:25721014-25721041 5.88889 
chr15:25724231-25724243 6 
chr15:25724410-25724443 5.30303 
chr15:25726476-25726494 5.77778 
chr15:25727788-25727808 6 
chr15:25728465-25728491 5.61538 
chr15:25729416-25729438 5.95455 
chr15:25731152-25731174 5.54545 
chr15:25734147-25734166 5.78947 
chr15:25736460-25736483 5.69565 
chr15:25744111-25744136 5.6 
chr15:25745446-25745469 5.78261 
chr15:25748092-25748130 6 
chr15:25748694-25748748 5.24074 
chr15:25754287-25754313 5.80769 
chr15:25755947-25755983 5.55556 
chr15:25759109-25759135 5.57692 
chr15:25760740-25760772 5.65625 
chr15:25762752-25762766 6 
chr15:25766950-25766976 5.53846 
chr15:25767754-25767794 5.75 
chr15:25768705-25768746 5.34146 
chr15:25770463-25770476 6 
chr15:25773084-25773096 6 
chr15:25773122-25773148 5.69231 
chr15:25773546-25773568 5.5 
chr15:25774621-25774647 5.30769 
chr15:25774773-25774817 5.38636 
chr15:25778544-25778561 6 
chr15:25779028-25779065 6 
chr15:25781816-25781841 5.72 
chr15:25783476-25783498 5.54545 
chr15:25784927-25784948 5.52381 
chr15:25785623-25785664 6 
chr15:25785707-25785719 6 
chr15:25787522-25787546 6 
chr15:25788919-25788955 5.36111 
chr15:25791064-25791098 6 
chr15:25791310-25791336 5.34615 
chr15:25795016-25795032 5.875 
chr15:25795189-25795223 5.73529 
chr15:25796963-25797004 5.56098 
chr15:25798363-25798380 6 
chr15:25799698-25799720 5.95455 
chr15:25801557-25801586 5.48276 
chr15:25806721-25806767 5.63043 
chr15:25808004-25808020 5.875 
chr15:25810770-25810796 5.46154 
chr15:25811906-25811966 5.5 
chr15:25812421-25812455 6 
chr15:25816693-25816715 5.81818 
chr15:25822723-25822749 6 
chr15:25823832-25823877 5.62222 
chr15:25824297-25824312 6 
chr15:25825276-25825301 5.68 
chr15:25828013-25828084 5.69014 
chr15:25829236-25829255 5.63158 
chr15:25832314-25832348 5.82353 
chr15:25833842-25833857 6 
chr15:25834400-25834415 5.93333 
chr15:25836252-25836278 5.57692 
chr15:25836848-25836901 5.86792 
chr15:25837079-25837107 5.17857 
chr15:25839907-25839981 5.59459 
chr15:25841387-25841402 6 
chr15:25842717-25842747 5.6 
chr15:25844240-25844287 5.44681 
chr15:25845586-25845613 5.66667 
chr15:25846402-25846429 6 
chr15:25847635-25847666 5.45161 
chr15:25848442-25848477 5.2 
chr15:25848547-25848567 5.95 
chr15:25850008-25850042 5.58824 
chr15:25852296-25852322 5.46154 
chr15:25855754-25855766 6 
chr15:25858794-25858812 5.77778 
chr15:25861373-25861402 5.37931 
chr15:25863110-25863152 5.2381 
chr15:25863775-25863796 5.71429 
chr15:25863863-25863902 5.30769 
chr15:25863939-25863958 5.94737 
chr15:25864023-25864052 5.37931 
chr15:25865586-25865607 5.71429 
chr15:25866818-25866853 5.42857 
chr15:25870887-25870919 5.875 
chr15:25871999-25872020 5.85714 
chr15:25876559-25876582 5.78261 
chr15:25876678-25876693 6 
chr15:25876711-25876739 5.60714 
chr15:25876844-25876888 5.59091 
chr15:25878581-25878603 5.72727 
chr15:25879853-25879874 5.52381 
chr15:25882143-25882173 5.3 
chr15:25885996-25886009 6 
chr15:25886882-25886903 5.61905 
chr15:25888898-25889042 5.70139 
chr15:25890595-25890654 5.30508 
chr15:25892826-25892840 6 
chr15:25893119-25893140 5.80952 
chr15:25893676-25893720 5.5 
chr15:25895094-25895125 5.41935 
chr15:25895784-25895856 5.875 
chr15:25896634-25896654 5.7 
chr15:25898176-25898315 5.44604 
chr15:25898974-25899001 5.51852 
chr15:25899135-25899207 5.76389 
chr15:25899718-25899741 5.6087 
chr15:25899992-25900031 5.94872 
chr15:25904389-25904423 5.67647 
chr15:25905827-25905853 5.30769 
chr15:25907919-25907960 5.41463 
chr15:25908527-25908569 6 
chr15:25909310-25909340 5.96667 
chr15:25913611-25913656 5.53333 
chr15:25914822-25914859 6 
chr15:25921090-25921139 5.67347 
chr15:25924422-25924462 5.375 
chr15:25926309-25926332 5.47826 
chr15:25927200-25927218 6 
chr15:25930971-25930985 6 
chr15:25931462-25931481 5.73684 
chr15:25931634-25931657 5.6087 
chr15:25931727-25931741 6 
chr15:25935369-25935401 5.71875 
chr15:25937935-25937955 5.85 
chr15:25944475-25944504 5.58621 
chr15:25945021-25945057 5.55556 
chr15:25947900-25947912 6 
chr15:25948504-25948516 6 
chr15:25950586-25950617 6 
chr15:25951656-25951675 5.63158 
chr15:25959622-25959638 5.8125 
chr15:25960112-25960144 6 
chr15:25965702-25965768 5.36364 
chr15:25966690-25966727 6 
chr15:25967364-25967382 5.77778 
chr15:25968492-25968517 5.76 
chr15:25970773-25970793 5.9 
chr15:25972202-25972233 5.77419 
chr15:25975275-25975296 5.61905 
chr15:25975448-25975504 5.875 
chr15:25975911-25975934 5.69565 
chr15:25977174-25977196 5.59091 
chr15:25978545-25978571 5.53846 
chr15:25980150-25980181 5.6129 
chr15:25980488-25980500 6 
chr15:25981016-25981032 6 
chr15:25984215-25984228 5.92308 
chr15:25986737-25986763 5.61538 
chr15:25989473-25989535 5.56452 
chr15:25992434-25992457 5.86957 
chr15:25993107-25993124 5.82353 
chr15:25994207-25994225 6 
chr15:25995843-25995883 5.9 
chr15:25996050-25996073 5.6087 
chr15:25996890-25996923 5.21212 
chr15:25998882-25998936 5.46296 
chr15:25999254-25999295 5.63415 
chr15:26001406-26001442 5.19444 
chr15:26001793-26001817 5.91667 
chr15:26003872-26003893 5.71429 
chr15:26004008-26004029 5.71429 
chr15:26004376-26004395 5.78947 
chr15:26005691-26005714 5.69565 
chr15:26005977-26006001 5.58333 
chr15:26012050-26012064 6 
chr15:26013617-26013632 6 
chr15:26013676-26013703 5.74074 
chr15:26013830-26013853 5.82609 
chr15:26014633-26014655 6 
chr15:26018929-26019008 5.49367 
chr15:26019723-26019742 5.78947 
chr15:26020728-26020756 5.67857 
chr15:26022205-26022260 5.76364 
chr15:26022912-26022937 5.84 
chr15:26023079-26023101 5.5 
chr15:26024992-26025026 6 
chr15:26026801-26026823 5.54545 
chr15:26027568-26027609 5.17073 
chr15:26027652-26027669 5.76471 
chr15:26028151-26028171 5.8 
chr15:26030068-26030088 5.95 
chr15:26031764-26031785 6 
chr15:26032758-26032803 5.86667 
chr15:26034712-26034747 5.77143 
chr15:26036231-26036243 6 
chr15:26040380-26040414 5.91176 
chr15:26042569-26042600 5.70968 
chr15:26044654-26044678 5.58333 
chr15:26049113-26049140 5.7037 
chr15:26049169-26049208 5.35897 
chr15:26049221-26049241 6 
chr15:26049295-26049335 5.475 
chr15:26049361-26049395 5.32353 
chr15:26049423-26049442 5.73684 
chr15:26049553-26049647 5.41489 
chr15:26049755-26049774 5.89474 
chr15:26051459-26051472 6 
chr15:26052956-26052976 6 
chr15:26062188-26062239 5.7451 
chr15:26066536-26066564 5.92857 
chr15:26069620-26069644 5.58333 
chr15:26069698-26069717 5.78947 
chr15:26070168-26070185 6 
chr15:26070825-26070860 5.45714 
chr15:26071953-26071977 5.875 
chr15:26074395-26074427 5.4375 
chr15:26077203-26077232 5.24138 
chr15:26078128-26078142 6 
chr15:26079117-26079145 5.67857 
chr15:26079186-26079236 5.4 
chr15:26080947-26080972 5.68 
chr15:26088353-26088383 5.7 
chr15:26090458-26090497 5.92308 
chr15:26092047-26092073 5.30769 
chr15:26092756-26092792 6 
chr15:26095775-26095792 5.88235 
chr15:26097405-26097437 5.625 
chr15:26098981-26099008 5.62963 
chr15:26099088-26099110 5.90909 
chr15:26100208-26100253 5.26667 
chr15:26100688-26100716 6 
chr15:26101902-26101926 5.75 
chr15:26108392-26108438 5.58696 
chr15:26109078-26109100 5.54545 
chr15:26109253-26109304 5.84314 
chr15:26112593-26112625 5.4375 
chr15:26112910-26112938 5.32143 
chr15:26114099-26114121 5.90909 
chr15:26116562-26116676 5.52632 
chr15:26116730-26116846 5.53448 
chr15:26116853-26117069 5.46296 
chr15:26117803-26117838 5.51429 
chr15:26118017-26118039 5.54545 
chr15:26118460-26118474 6 
chr15:26119097-26119131 5.88235 
chr15:26119650-26119748 5.39796 
chr15:26119797-26119821 5.75 
chr15:26119924-26119955 6 
chr15:26120468-26120486 6 
chr15:26120898-26120928 5.66667 
chr15:26123580-26123593 6 
chr15:26124296-26124334 5.97368 
chr15:26124371-26124402 5.25806 
chr15:26126235-26126251 6 
chr15:26127015-26127039 5.54167 
chr15:26130606-26130637 5.6129 
chr15:26130784-26130801 5.76471 
chr15:26130923-26130968 5.93333 
chr15:26132385-26132461 5.71053 
chr15:26133800-26133825 5.96 
chr15:26137613-26137646 5.18182 
chr15:26141326-26141353 5.59259 
chr15:26142016-26142058 5.78571 
chr15:26143885-26143925 5.25 
chr15:26143933-26143985 5.92308 
chr15:26144585-26144598 6 
chr15:26144909-26144945 5.47222 
chr15:26145020-26145053 5.24242 
chr15:26145552-26145588 5.86111 
chr15:26152501-26152531 5.46667 
chr15:26152565-26152586 5.52381 
chr15:26152606-26152639 5.51515 
chr15:26152827-26152858 5.93548 
chr15:26153153-26153178 5.68 
chr15:26154664-26154702 5.44737 
chr15:26154980-26155014 5.5 
chr15:26155653-26155683 5.73333 
chr15:26158680-26158729 5.71429 
chr15:26158802-26158867 5.64615 
chr15:26158878-26158890 6 
chr15:26160361-26160380 6 
chr15:26161406-26161434 5.78571 
chr15:26162791-26162812 5.7619 
chr15:26165019-26165032 6 
chr15:26166493-26166518 5.4 
chr15:26166737-26166772 5.45714 
chr15:26169905-26169957 5.38462 
chr15:26170370-26170392 5.81818 
chr15:26171284-26171307 5.73913 
chr15:26173853-26173883 5.8 
chr15:26179299-26179335 5.94444 
chr15:26180009-26180028 6 
chr15:26180353-26180377 5.5 
chr15:26180697-26180827 5.94615 
chr15:26181598-26181675 5.71429 
chr15:26183835-26183904 5.84058 
chr15:26184175-26184195 5.65 
chr15:26188911-26188950 5.94872 
chr15:26189205-26189260 5.52727 
chr15:26189457-26189493 5.41667 
chr15:26189614-26189637 5.52174 
chr15:26190213-26190225 6 
chr15:26190326-26190346 6 
chr15:26193881-26193898 5.88235 
chr15:26196159-26196184 6 
chr15:26198588-26198600 6 
chr15:26201997-26202018 5.66667 
chr15:26202074-26202103 5.65517 
chr15:26202178-26202288 5.48182 
chr15:26202299-26202330 5.51613 
chr15:26202345-26202430 5.38824 
chr15:26202453-26202479 5.61538 
chr15:26202488-26202648 5.45 
chr15:26202675-26202707 5.3125 
chr15:26203058-26203074 5.875 
chr15:26203085-26203098 6 
chr15:26203312-26203335 5.78261 
chr15:26206589-26206605 6 
chr15:26212006-26212200 5.87113 
chr15:26212754-26212789 6 
chr15:26212943-26212982 5.82051 
chr15:26214463-26214504 6 
chr15:26214542-26214573 6 
chr15:26218353-26218386 5.54545 
chr15:26220005-26220042 5.51351 
chr15:26220072-26220108 5.36111 
chr15:26220126-26220233 5.66355 
chr15:26220315-26220335 5.85 
chr15:26221397-26221418 5.57143 
chr15:26222302-26222317 5.86667 
chr15:26222767-26222842 5.86667 
chr15:26227631-26227670 5.51282 
chr15:26229883-26229907 5.54167 
chr15:26233745-26233778 5.87879 
chr15:26235222-26235242 6 
chr15:26236944-26236959 6 
chr15:26244164-26244189 5.96 
chr15:26244226-26244244 5.72222 
chr15:26244307-26244335 6 
chr15:26244363-26244388 5.76 
chr15:26244458-26244625 5.85629 
chr15:26244658-26244677 5.94737 
chr15:26244702-26244869 5.86826 
chr15:26245042-26245083 5.85366 
chr15:26245113-26245263 5.88 
chr15:26247751-26247770 5.89474 
chr15:26248802-26248897 5.81053 
chr15:26250643-26250706 5.63492 
chr15:26251410-26251439 5.68966 
chr15:26251975-26252008 5.69697 
chr15:26253550-26253568 6 
chr15:26254501-26254519 5.88889 
chr15:26254660-26254730 5.72857 
chr15:26258484-26258500 5.875 
chr15:26259590-26259606 5.875 
chr15:26260337-26260393 5.25 
chr15:26266505-26266533 6 
chr15:26267385-26267431 5.32609 
chr15:26267899-26267915 6 
chr15:26268095-26268107 6 
chr15:26269810-26269853 5.97674 
chr15:26270201-26270231 5.2 
chr15:26271138-26271162 6 
chr15:26272914-26272948 5.88235 
chr15:26274117-26274153 5.44444 
chr15:26275172-26275318 5.93151 
chr15:26276877-26276899 5.72727 
chr15:26279681-26279695 6 
chr15:26282183-26282240 5.80702 
chr15:26283322-26283353 5.54839 
chr15:26285003-26285037 5.67647 
chr15:26290545-26290562 6 
chr15:26291462-26291487 6 
chr15:26293024-26293046 6 
chr15:26296736-26296753 5.82353 
chr15:26298436-26298567 5.54198 
chr15:26298766-26298791 5.8 
chr15:26299641-26299663 5.72727 
chr15:26301666-26301683 5.82353 
chr15:26304841-26304869 5.78571 
chr15:26306289-26306311 5.95455 
chr15:26309513-26309530 5.88235 
chr15:26310318-26310353 5.74286 
chr15:26315794-26315831 5.81081 
chr15:26317693-26317750 5.68421 
chr15:26317760-26317782 5.72727 
chr15:26320012-26320048 6 
chr15:26321157-26321174 6 
chr15:26322266-26322284 6 
chr15:26326453-26326476 6 
chr15:26327547-26327560 6 
chr15:26328237-26328255 5.83333 
chr15:26330931-26330970 5.97436 
chr15:26331990-26332010 5.6 
chr15:26337205-26337238 5.60606 
chr15:26340377-26340407 5.66667 
chr15:26346367-26346487 6 
chr15:26350185-26350211 5.26923 
chr15:26351040-26351062 5.5 
chr15:26352416-26352450 6 
chr15:26362223-26362237 6 
chr15:26363097-26363145 6 
chr15:26365571-26365617 5.56522 
chr15:26365905-26365924 6 
chr15:26366644-26366677 5.84848 
chr15:26368901-26368951 5.98 
chr15:26369173-26369191 5.88889 
chr15:26370253-26370295 5.2381 
chr15:26372379-26372415 5.13889 
chr15:26372438-26372450 6 
chr15:26376015-26376032 6 
chr15:26376959-26377027 5.83824 
chr15:26377466-26377491 6 
chr15:26380659-26380707 5.875 
chr15:26385648-26385662 6 
chr15:26387476-26387775 5.79599 
chr15:26391969-26391988 5.94737 
chr15:26400353-26400376 5.56522 
chr15:26401677-26401722 5.42222 
chr15:26404669-26404681 6 
chr15:26407612-26407635 6 
chr15:26410064-26410079 6 
chr15:26410091-26410121 5.73333 
chr15:26411064-26411110 5.3913 
chr15:26413131-26413199 5.33824 
chr15:26413209-26413235 5.38462 
chr15:26415364-26415383 6 
chr15:26420111-26420132 5.95238 
chr15:26422994-26423009 5.93333 
chr15:26424725-26424751 5.73077 
chr15:26426834-26426937 5.63107 
chr15:26427402-26427423 5.57143 
chr15:26428395-26428453 5.65517 
chr15:26431527-26431604 5.76623 
chr15:26432091-26432120 5.41379 
chr15:26433825-26433848 5.73913 
chr15:26434723-26434755 5.53125 
chr15:26435763-26435788 5.56 
chr15:26435942-26435960 6 
chr15:26438102-26438137 5.71429 
chr15:26439099-26439119 5.7 
chr15:26444475-26444497 5.54545 
chr15:26444861-26444887 5.88462 
chr15:26446239-26446253 6 
chr15:26449286-26449314 5.17857 
chr15:26449514-26449535 5.61905 
chr15:26449655-26449683 5.42857 
chr15:26450491-26450524 5.9697 
chr15:26455637-26455661 5.41667 
chr15:26462719-26462736 5.82353 
chr15:26464602-26464638 5.86111 
chr15:26471410-26471441 6 
chr15:26472396-26472422 5.84615 
chr15:26475456-26475470 6 
chr15:26475909-26475959 5.92 
chr15:26481404-26481423 5.63158 
chr15:26486307-26486319 6 
chr15:26489081-26489112 5.70968 
chr15:26490132-26490151 5.68421 
chr15:26490163-26490196 5.63636 
chr15:26492300-26492315 6 
chr15:26492625-26492639 6 
chr15:26495031-26495055 5.375 
chr15:26495262-26495301 5.82051 
chr15:26496144-26496165 5.66667 
chr15:26496312-26496334 5.86364 
chr15:26498550-26498564 6 
chr15:26498865-26498880 6 
chr15:26500510-26500540 5.2 
chr15:26500551-26500573 5.90909 
chr15:26502109-26502143 5.73529 
chr15:26502297-26502314 6 
chr15:26503304-26503331 5.62963 
chr15:26503911-26503935 5.625 
chr15:26504053-26504073 6 
chr15:26504731-26504743 6 
chr15:26508668-26508706 5.57895 
chr15:26510570-26510594 5.83333 
chr15:26511192-26511211 5.68421 
chr15:26511817-26511841 5.41667 
chr15:26513396-26513425 5.34483 
chr15:26514531-26514548 5.76471 
chr15:26516097-26516140 5.86047 
chr15:26516510-26516538 5.75 
chr15:26516724-26516748 5.41667 
chr15:26517562-26517631 5.7971 
chr15:26518290-26518316 5.26923 
chr15:26518372-26518392 5.75 
chr15:26520490-26520505 6 
chr15:26520909-26520946 5.37838 
chr15:26520986-26521025 5.4359 
chr15:26521908-26521924 6 
chr15:26522056-26522228 5.61047 
chr15:26522299-26522328 5.72414 
chr15:26523011-26523028 6 
chr15:26523180-26523202 6 
chr15:26524390-26524440 5.76 
chr15:26527294-26527321 5.55556 
chr15:26527375-26527407 5.96875 
chr15:26530768-26530808 5.45 
chr15:26535700-26535723 5.91304 
chr15:26542584-26542603 5.68421 
chr15:26545567-26545595 5.21429 
chr15:26548282-26548300 6 
chr15:26549984-26550026 5.57143 
chr15:26554435-26554461 5.88462 
chr15:26561470-26561493 5.6087 
chr15:26565359-26565412 6 
chr15:26566670-26566692 6 
chr15:26567785-26567811 5.46154 
chr15:26567964-26568001 5.7027 
chr15:26569222-26569264 5.33333 
chr15:26569457-26569488 5.41935 
chr15:26571830-26571874 5.77273 
chr15:26574797-26574836 5.82051 
chr15:26575016-26575049 5.30303 
chr15:26575079-26575106 5.2963 
chr15:26576955-26576978 5.82609 
chr15:26578308-26578331 5.73913 
chr15:26580539-26580574 5.22857 
chr15:26581317-26581329 6 
chr15:26583139-26583179 5.5 
chr15:26583283-26583300 5.94118 
chr15:26584082-26584113 5.87097 
chr15:26585524-26585548 5.625 
chr15:26586455-26586484 5.72414 
chr15:26589720-26589747 5.92593 
chr15:26594148-26594172 5.70833 
chr15:26598468-26598485 5.76471 
chr15:26601273-26601336 5.68254 
chr15:26606377-26606403 5.84615 
chr15:26607969-26607996 5.22222 
chr15:26608474-26608629 5.6 
chr15:26608762-26608791 5.41379 
chr15:26609316-26609345 5.93103 
chr15:26609753-26609782 5.2069 
chr15:26610798-26610813 5.86667 
chr15:26611821-26611846 6 
chr15:26615111-26615128 6 
chr15:26616422-26616443 5.90476 
chr15:26616956-26616986 5.8 
chr15:26618319-26618357 5.63158 
chr15:26619115-26619138 5.91304 
chr15:26623444-26623948 5.43849 
chr15:26624039-26624064 5.68 
chr15:26625633-26625645 6 
chr15:26625969-26626009 5.225 
chr15:26630008-26630035 5.66667 
chr15:26630462-26630560 5.40816 
chr15:26631288-26631321 5.42424 
chr15:26640438-26640467 6 
chr15:26642396-26642415 5.63158 
chr15:26642777-26642805 6 
chr15:26646263-26646289 5.88462 
chr15:26648297-26648333 5.36111 
chr15:26649420-26649446 5.57692 
chr15:26650258-26650285 5.40741 
chr15:26650963-26651051 5.67045 
chr15:26652691-26652708 6 
chr15:26653345-26653384 6 
chr15:26654378-26654391 6 
chr15:26654542-26654566 5.875 
chr15:26654993-26655021 5.89286 
chr15:26655634-26655647 6 
chr15:26656853-26656875 5.90909 
chr15:26659110-26659132 5.90909 
chr15:26660558-26660583 5.84 
chr15:26660810-26660833 6 
chr15:26661270-26661292 5.77273 
chr15:26661865-26661899 5.26471 
chr15:26662185-26662596 5.9562 
chr15:26663466-26663478 6 
chr15:26663826-26663858 5.5 
chr15:26670412-26670437 6 
chr15:26672042-26672060 6 
chr15:26672864-26672893 5.51724 
chr15:26672906-26672923 5.94118 
chr15:26675715-26675742 5.96296 
chr15:26676353-26676384 5.64516 
chr15:26677178-26677200 6 
chr15:26677701-26677714 6 
chr15:26683938-26683963 5.52 
chr15:26693353-26693376 5.56522 
chr15:26695595-26695641 5.80435 
chr15:26701002-26701031 5.75862 
chr15:26704367-26704400 5.42424 
chr15:26712193-26712221 6 
chr15:26713724-26713753 5.75862 
chr15:26714184-26714388 5.68627 
chr15:26716685-26716701 6 
chr15:26719420-26719436 6 
chr15:26723618-26723657 5.74359 
chr15:26727220-26727250 5.66667 
chr15:26730454-26730476 5.72727 
chr15:26731963-26732039 5.84211 
chr15:26735159-26735204 6 
chr15:26736234-26736254 5.6 
chr15:26743025-26743073 5.1875 
chr15:26744100-26744155 5.25455 
chr15:26745045-26745060 5.93333 
chr15:26745783-26745810 5.66667 
chr15:26752068-26752081 6 
chr15:26755721-26755903 5.92857 
chr15:26761235-26761258 6 
chr15:26762356-26762380 5.45833 
chr15:26763803-26763840 5.67568 
chr15:26765821-26765853 5.1875 
chr15:26769088-26769108 6 
chr15:26769890-26769902 6 
chr15:26773724-26773747 5.43478 
chr15:26774500-26774537 5.21622 
chr15:26775037-26775049 6 
chr15:26775863-26775887 5.5 
chr15:26779752-26779812 5.51667 
chr15:26781097-26781118 5.7619 
chr15:26781853-26781872 5.84211 
chr15:26782745-26782785 5.7 
chr15:26783763-26783782 5.84211 
chr15:26787365-26787377 6 
chr15:26788277-26788289 6 
chr15:26790329-26790363 5.76471 
chr15:26792823-26792853 5.36667 
chr15:26796216-26796240 5.625 
chr15:26798289-26798311 6 
chr15:26799164-26799353 5.8836 
chr15:26800330-26800350 5.9 
chr15:26803186-26803202 6 
chr15:26803985-26804008 5.91304 
chr15:26810315-26810336 6 
chr15:26813810-26813830 5.7 
chr15:26817194-26817210 6 
chr15:26818498-26818536 5.31579 
chr15:26822659-26822682 5.91304 
chr15:26825117-26825137 5.65 
chr15:26827463-26827489 5.61538 
chr15:26828328-26828356 5.78571 
chr15:26828760-26828794 5.20588 
chr15:26831129-26831159 5.66667 
chr15:26831498-26831517 5.63158 
chr15:26831544-26831578 5.73529 
chr15:26831833-26831859 5.84615 
chr15:26835272-26835293 5.71429 
chr15:26839128-26839146 6 
chr15:26839817-26839837 5.65 
chr15:26840697-26840732 5.28571 
chr15:26844876-26844904 5.92857 
chr15:26848583-26848621 5.63158 
chr15:26849706-26849738 5.28125 
chr15:26851584-26851610 5.80769 
chr15:26851810-26851822 6 
chr15:26851874-26851989 5.78261 
chr15:26852731-26852756 5.96 
chr15:26852880-26852895 6 
chr15:26854015-26854045 5.53333 
chr15:26854228-26854278 5.92 
chr15:26858558-26858605 5.78723 
chr15:26862425-26862442 6 
chr15:26864663-26864685 5.59091 
chr15:26864810-26864840 5.96667 
chr15:26864978-26865012 5.35294 
chr15:26865026-26865111 5.29412 
chr15:26868684-26868698 6 
chr15:26873819-26873862 6 
chr15:26875541-26875570 5.2069 
chr15:26879964-26880017 5.49057 
chr15:26880048-26880091 5.23256 
chr15:26880132-26880164 5.78125 
chr15:26887024-26887048 5.45833 
chr15:26888769-26888790 6 
chr15:26894805-26894843 6 
chr15:26897455-26897476 5.61905 
chr15:26897714-26897739 5.72 
chr15:26899286-26899306 5.95 
chr15:26899949-26899982 5.66667 
chr15:26904668-26904697 5.72414 
chr15:26906353-26906373 5.8 
chr15:26906412-26906464 5.44231 
chr15:26906479-26906495 5.9375 
chr15:26909833-26909865 5.78125 
chr15:26910214-26910282 5.33824 
chr15:26910915-26910939 5.79167 
chr15:26914751-26914767 6 
chr15:26916040-26916058 5.94444 
chr15:26917227-26917249 5.63636 
chr15:26918353-26918414 5.65574 
chr15:26919547-26919660 5.88496 
chr15:26919943-26919968 5.32 
chr15:26920570-26920609 5.35897 
chr15:26921631-26921664 5.39394 
chr15:26923632-26923659 5.51852 
chr15:26923690-26923743 5.39623 
chr15:26927104-26927128 5.41667 
chr15:26930946-26930958 6 
chr15:26931592-26931607 6 
chr15:26932623-26932643 5.65 
chr15:26932698-26932733 5.51429 
chr15:26934667-26934697 5.43333 
chr15:26936133-26936158 5.36 
chr15:26936353-26936401 5.1875 
chr15:26936913-26936945 6 
chr15:26938837-26938853 5.8125 
chr15:26939237-26939263 5.38462 
chr15:26941509-26941538 5.44828 
chr15:26946199-26946218 5.63158 
chr15:26950738-26950765 5.85185 
chr15:26951888-26951925 5.2973 
chr15:26953203-26953223 5.6 
chr15:26954642-26954679 5.89189 
chr15:26955395-26955420 5.92 
chr15:26956093-26956119 5.76923 
chr15:26963338-26963367 5.72414 
chr15:26972450-26972480 5.26667 
chr15:26974161-26974179 5.72222 
chr15:26975564-26975581 6 
chr15:26976197-26976229 5.75 
chr15:26977122-26977138 5.8125 
chr15:26977146-26977193 5.65957 
chr15:26977230-26977480 5.672 
chr15:26978403-26978420 5.76471 
chr15:26979170-26979188 6 
chr15:26979785-26979798 6 
chr15:26980059-26980075 6 
chr15:26981394-26981420 5.42308 
chr15:26982764-26982786 5.72727 
chr15:26983200-26983247 5.38298 
chr15:26986192-26986225 6 
chr15:26988071-26988089 6 
chr15:26991721-26991740 5.78947 
chr15:26992134-26992163 5.7931 
chr15:26993099-26993120 6 
chr15:26994172-26994195 5.6087 
chr15:26994271-26994290 5.68421 
chr15:26994908-26994929 5.57143 
chr15:26997371-26997422 5.92157 
chr15:26998240-26998265 5.76 
chr15:26999468-26999494 6 
chr15:27000152-27000164 6 
chr15:27003906-27003932 5.84615 
chr15:27004382-27004414 5.28125 
chr15:27005825-27005867 5.69048 
chr15:27005937-27005983 5.54348 
chr15:27006972-27006994 5.81818 
chr15:27008754-27008781 6 
chr15:27009296-27009378 5.95122 
chr15:27010274-27010287 5.92308 
chr15:27010716-27010745 5.24138 
chr15:27014904-27014924 5.8 
chr15:27017973-27018006 5.42424 
chr15:27018172-27018205 5.72727 
chr15:27018221-27018255 5.76471 
chr15:27018278-27018357 5.32911 
chr15:27018960-27018974 6 
chr15:27021496-27021511 6 
chr15:27022479-27022504 5.92 
chr15:27024262-27024283 5.52381 
chr15:27025255-27025278 5.56522 
chr15:27025727-27025756 5.58621 
chr15:27031069-27031083 6 
chr15:27035491-27035506 6 
chr15:27036770-27036798 5.64286 
chr15:27036961-27036982 6 
chr15:27037343-27037361 6 
chr15:27038126-27038139 6 
chr15:27040158-27040177 5.63158 
chr15:27041270-27041291 5.71429 
chr15:27041960-27041973 6 
chr15:27044353-27044509 5.6859 
chr15:27044601-27044617 6 
chr15:27045837-27045853 6 
chr15:27047033-27047069 5.36111 
chr15:27047635-27047664 5.41379 
chr15:27047800-27047833 5.90909 
chr15:27049903-27050081 5.83146 
chr15:27052735-27052767 5.40625 
chr15:27057030-27057133 5.49515 
chr15:27059032-27059057 5.76 
chr15:27060685-27060717 5.5 
chr15:27062420-27062442 5.77273 
chr15:27062995-27063011 6 
chr15:27063636-27063652 6 
chr15:27066936-27066970 5.38235 
chr15:27067945-27067982 5.64865 
chr15:27068217-27068386 5.77515 
chr15:27069640-27069654 6 
chr15:27071821-27071839 6 
chr15:27074622-27074650 5.82143 
chr15:27077419-27077451 5.6875 
chr15:27078277-27078309 5.75 
chr15:27079191-27079210 5.84211 
chr15:27085224-27085246 5.54545 
chr15:27085631-27085657 5.38462 
chr15:27087252-27087264 6 
chr15:27090253-27090327 5.13514 
chr15:27091455-27091490 5.57143 
chr15:27095420-27095448 5.60714 
chr15:27095912-27095935 6 
chr15:27096086-27096128 5.85714 
chr15:27096948-27096969 6 
chr15:27098478-27098512 5.76471 
chr15:27101001-27101028 5.40741 
chr15:27102134-27102188 5.51852 
chr15:27102907-27102921 6 
chr15:27103410-27103448 6 
chr15:27103768-27103787 6 
chr15:27104721-27104749 5.28571 
chr15:27104989-27105007 5.72222 
chr15:27105250-27105286 5.88889 
chr15:27105958-27105984 5.57692 
chr15:27106058-27106088 5.33333 
chr15:27107110-27107135 5.64 
chr15:27108767-27108804 5.86486 
chr15:27109649-27109679 5.8 
chr15:27112281-27112353 5.26389 
chr15:27112943-27112968 5.6 
chr15:27113151-27113172 5.57143 
chr15:27116341-27116377 5.77778 
chr15:27119891-27119931 5.125 
chr15:27120197-27120218 6 
chr15:27123642-27123667 5.88 
chr15:27128710-27128733 5.65217 
chr15:27129150-27129180 5.73333 
chr15:27129335-27129353 5.72222 
chr15:27130445-27130457 6 
chr15:27131162-27131185 6 
chr15:27132473-27132487 6 
chr15:27132714-27132752 5.73684 
chr15:27134519-27134551 5.65625 
chr15:27134794-27134817 5.69565 
chr15:27135573-27135586 6 
chr15:27138010-27138106 5.22917 
chr15:27138140-27138205 5.16923 
chr15:27138286-27138345 5.55932 
chr15:27138353-27138508 5.49677 
chr15:27138546-27138586 5.55 
chr15:27140959-27140996 5.89189 
chr15:27142160-27142175 5.93333 
chr15:27142193-27142216 5.47826 
chr15:27143877-27143923 5.43478 
chr15:27145390-27145437 5.65957 
chr15:27146754-27146783 5.34483 
chr15:27147711-27147755 5.29545 
chr15:27150783-27150823 5.475 
chr15:27156518-27156550 5.8125 
chr15:27158329-27158343 6 
chr15:27165327-27165362 5.77143 
chr15:27166763-27166796 5.30303 
chr15:27167763-27167788 5.32 
chr15:27167896-27167919 5.52174 
chr15:27169305-27169317 6 
chr15:27170153-27170171 5.72222 
chr15:27174435-27174463 5.53571 
chr15:27175124-27175179 5.85455 
chr15:27175987-27176055 5.86765 
chr15:27179395-27179442 5.82979 
chr15:27188230-27188248 6 
chr15:27191257-27191273 5.875 
chr15:27192678-27192699 5.71429 
chr15:27195122-27195148 6 
chr15:27197057-27197080 5.91304 
chr15:27197209-27197237 5.78571 
chr15:27199508-27199543 5.48571 
chr15:27201038-27201063 5.84 
chr15:27202599-27202612 6 
chr15:27203008-27203026 6 
chr15:27203603-27203657 5.61111 
chr15:27205501-27205583 5.7561 
chr15:27207156-27207186 5.96667 
chr15:27212665-27212691 5.53846 
chr15:27213443-27213463 6 
chr15:27219649-27219676 5.40741 
chr15:27219990-27220032 6 
chr15:27222649-27222685 5.55556 
chr15:27223246-27223267 5.95238 
chr15:27224367-27224384 5.82353 
chr15:27225828-27225847 6 
chr15:27235950-27235964 6 
chr15:27236853-27236880 5.92593 
chr15:27241189-27241216 5.55556 
chr15:27241768-27241809 5.82927 
chr15:27244276-27244324 5.39583 
chr15:27244618-27244643 5.36 
chr15:27247891-27247958 5.91045 
chr15:27248117-27248154 5.75676 
chr15:27248299-27248386 5.75862 
chr15:27249205-27249240 5.22857 
chr15:27250187-27250212 5.76 
chr15:27250327-27250360 5.75758 
chr15:27251345-27251362 5.88235 
chr15:27254985-27255106 5.64463 
chr15:27255975-27256003 5.60714 
chr15:27259402-27259435 5.39394 
chr15:27259484-27259508 5.41667 
chr15:27260530-27260544 6 
chr15:27261350-27261396 5.71739 
chr15:27262079-27262102 5.52174 
chr15:27264202-27264228 6 
chr15:27265543-27265570 5.25926 
chr15:27266989-27267014 5.32 
chr15:27268305-27268336 5.25806 
chr15:27270171-27270188 5.94118 
chr15:27273952-27273968 6 
chr15:27274584-27274642 5.55172 
chr15:27274685-27274706 6 
chr15:27275429-27275452 5.6087 
chr15:27276198-27276255 5.59649 
chr15:27279516-27279542 5.57692 
chr15:27283353-27283371 6 
chr15:27289187-27289237 5.28 
chr15:27291225-27291252 5.77778 
chr15:27291406-27291418 6 
chr15:27296421-27296443 5.59091 
chr15:27299385-27299414 5.75862 
chr15:27299557-27299590 5.30303 
chr15:27300153-27300169 6 
chr15:27300227-27300244 5.76471 
chr15:27301500-27301532 5.9375 
chr15:27307581-27307600 6 
chr15:27307753-27307788 5.71429 
chr15:27310344-27310366 6 
chr15:27317482-27317543 5.59016 
chr15:27318141-27318163 5.81818 
chr15:27321465-27321483 6 
chr15:27323411-27323423 6 
chr15:27325437-27325452 6 
chr15:27326574-27326610 5.44444 
chr15:27331261-27331275 5.92857 
chr15:27332750-27332773 5.43478 
chr15:27332853-27332913 5.36667 
chr15:27332928-27333118 5.41579 
chr15:27333192-27333236 5.43182 
chr15:27333252-27333269 6 
chr15:27333392-27333426 6 
chr15:27338774-27338800 5.42308 
chr15:27341964-27341998 5.73529 
chr15:27342151-27342173 5.63636 
chr15:27342605-27342663 5.65517 
chr15:27345364-27345379 6 
chr15:27346857-27346872 5.86667 
chr15:27346989-27347021 5.75 
chr15:27348559-27348587 5.57143 
chr15:27348896-27348916 5.6 
chr15:27350773-27350792 5.94737 
chr15:27351582-27351630 5.4375 
chr15:27355031-27355049 5.94444 
chr15:27362898-27362926 5.32143 
chr15:27365318-27365350 5.6875 
chr15:27371638-27371651 6 
chr15:27375037-27375050 6 
chr15:27377618-27377642 6 
chr15:27381051-27381100 5.59184 
chr15:27384152-27384185 5.93939 
chr15:27384207-27384223 5.875 
chr15:27387906-27387934 5.57143 
chr15:27388212-27388235 5.73913 
chr15:27390123-27390136 6 
chr15:27390730-27390811 5.85185 
chr15:27391606-27391625 5.89474 
chr15:27398008-27398020 6 
chr15:27400785-27400806 5.7619 
chr15:27401445-27401471 5.84615 
chr15:27404205-27404248 5.27907 
chr15:27406795-27406824 5.17241 
chr15:27409358-27409379 5.85714 
chr15:27409570-27409596 5.38462 
chr15:27412784-27412817 5.18182 
chr15:27415514-27415561 5.34043 
chr15:27416652-27416730 5.75641 
chr15:27418853-27418867 6 
chr15:27419719-27419768 5.73469 
chr15:27421174-27421200 5.92308 
chr15:27425780-27425818 5.44737 
chr15:27427086-27427157 5.57746 
chr15:27431154-27431174 5.75 
chr15:27432864-27432885 5.90476 
chr15:27438300-27438315 6 
chr15:27440078-27440097 5.63158 
chr15:27440261-27440283 5.81818 
chr15:27440448-27440495 5.76596 
chr15:27440767-27440795 5.96429 
chr15:27441063-27441090 6 
chr15:27441441-27441494 5.20755 
chr15:27444998-27445059 5.4918 
chr15:27445069-27445094 5.68 
chr15:27445163-27445216 5.50943 
chr15:27446500-27446534 5.73529 
chr15:27446543-27446668 5.352 
chr15:27454475-27454549 5.93243 
chr15:27455627-27455647 5.6 
chr15:27459700-27459729 5.62069 
chr15:27461880-27461934 5.85185 
chr15:27466135-27466152 5.94118 
chr15:27472645-27472671 5.38462 
chr15:27473210-27473239 5.37931 
chr15:27474436-27474462 5.53846 
chr15:27474600-27474632 5.90625 
chr15:27476156-27476191 6 
chr15:27479298-27479328 5.56667 
chr15:27483130-27483157 5.37037 
chr15:27489929-27489948 5.78947 
chr15:27489998-27490049 5.31373 
chr15:27490999-27491018 5.73684 
chr15:27491373-27491421 5.54167 
chr15:27493914-27493986 5.86111 
chr15:27499414-27499444 5.5 
chr15:27500016-27500049 5.81818 
chr15:27506665-27506751 5.27907 
chr15:27509070-27509101 6 
chr15:27509400-27509419 6 
chr15:27509920-27509954 5.47059 
chr15:27512249-27512265 6 
chr15:27514972-27515004 5.4375 
chr15:27515068-27515105 5.37838 
chr15:27516740-27516752 6 
chr15:27522758-27522775 5.94118 
chr15:27523986-27524020 5.61765 
chr15:27525406-27525456 5.18 
chr15:27527742-27527756 5.92857 
chr15:27529635-27529670 5.71429 
chr15:27530401-27530444 6 
chr15:27531323-27531345 5.54545 
chr15:27532884-27532898 6 
chr15:27534483-27534502 6 
chr15:27537805-27537831 5.80769 
chr15:27538823-27538853 5.73333 
chr15:27539353-27539384 5.83871 
chr15:27541667-27541696 5.96552 
chr15:27543783-27543816 5.60606 
chr15:27544434-27544475 5.63415 
chr15:27545805-27545839 5.67647 
chr15:27546113-27546133 5.9 
chr15:27546750-27546773 5.52174 
chr15:27546804-27546853 5.38776 
chr15:27548853-27548970 5.35043 
chr15:27550611-27550674 5.60317 
chr15:27550717-27550740 5.56522 
chr15:27550754-27550853 5.27273 
chr15:27550861-27551490 5.25437 
chr15:27551499-27551576 5.31169 
chr15:27551596-27551853 5.53307 
chr15:27551859-27552275 5.23798 
chr15:27552286-27552305 5.63158 
chr15:27552327-27552390 5.49206 
chr15:27552602-27552817 5.43721 
chr15:27552829-27552853 5.5 
chr15:27552892-27553215 5.46749 
chr15:27553405-27553425 5.65 
chr15:27553434-27553464 5.7 
chr15:27553473-27553493 5.65 
chr15:27553502-27553518 5.8125 
chr15:27553528-27553573 5.64444 
chr15:27553708-27553744 5.13889 
chr15:27554373-27554424 5.31373 
chr15:27554443-27554477 5.61765 
chr15:27556716-27556749 5.66667 
chr15:27558326-27558452 5.87302 
chr15:27559123-27559151 5.5 
chr15:27561534-27561551 6 
chr15:27561974-27562001 5.44444 
chr15:27562609-27562637 5.42857 
chr15:27563776-27563798 6 
chr15:27565980-27566016 5.33333 
chr15:27570324-27570361 5.37838 
chr15:27571410-27571433 5.47826 
chr15:27573248-27573284 5.80556 
chr15:27574388-27574422 5.67647 
chr15:27575391-27575411 6 
chr15:27577679-27577705 5.84615 
chr15:27579425-27579449 5.41667 
chr15:27581337-27581498 5.68944 
chr15:27586266-27586280 6 
chr15:27591210-27591299 5.85393 
chr15:27592113-27592130 5.82353 
chr15:27595741-27595766 6 
chr15:27596023-27596131 5.41667 
chr15:27596148-27596499 5.58405 
chr15:27596512-27597107 5.51765 
chr15:27597121-27597142 5.7619 
chr15:27597200-27597334 5.70896 
chr15:27598560-27598600 5.9 
chr15:27599147-27599172 5.4 
chr15:27605057-27605070 6 
chr15:27610432-27610480 6 
chr15:27614952-27614975 6 
chr15:27617527-27617544 6 
chr15:27619085-27619114 5.41379 
chr15:27619261-27619302 5.7561 
chr15:27624134-27624180 5.36957 
chr15:27625909-27625922 6 
chr15:27632949-27633194 5.7551 
chr15:27633200-27633559 5.63231 
chr15:27634013-27634038 6 
chr15:27636607-27636621 6 
chr15:27638057-27638087 5.33333 
chr15:27638490-27638521 5.96774 
chr15:27638626-27638652 5.57692 
chr15:27642948-27642963 6 
chr15:27643805-27643830 5.8 
chr15:27648226-27648246 5.7 
chr15:27649049-27649083 6 
chr15:27652057-27652084 5.66667 
chr15:27654883-27654904 5.7619 
chr15:27655991-27656030 6 
chr15:27659649-27659671 5.72727 
chr15:27668388-27668406 6 
chr15:27668678-27668700 5.54545 
chr15:27668866-27668889 6 
chr15:27670594-27670622 5.5 
chr15:27671796-27671822 6 
chr15:27673014-27673040 5.5 
chr15:27676135-27676181 6 
chr15:27679643-27679681 5.44737 
chr15:27680321-27680409 5.36364 
chr15:27682141-27682174 6 
chr15:27682479-27682508 5.24138 
chr15:27689129-27689151 5.72727 
chr15:27693929-27693954 5.68 
chr15:27694956-27694978 5.68182 
chr15:27698744-27698766 6 
chr15:27700519-27700577 5.37931 
chr15:27700619-27700770 5.35762 
chr15:27700790-27700949 5.40252 
chr15:27700974-27700997 5.52174 
chr15:27706797-27706845 5.47917 
chr15:27714479-27714498 5.89474 
chr15:27715353-27715399 5.86957 
chr15:27716051-27716066 5.86667 
chr15:27717409-27717431 5.90909 
chr15:27717925-27717972 5.57447 
chr15:27720571-27720697 5.31746 
chr15:27720717-27721017 5.41 
chr15:27721037-27721074 5.37838 
chr15:27721780-27721819 5.38462 
chr15:27721875-27721891 6 
chr15:27723194-27723219 5.92 
chr15:27726495-27726524 5.48276 
chr15:27729405-27729422 5.76471 
chr15:27736028-27736048 5.85 
chr15:27739364-27739430 5.30303 
chr15:27743297-27743341 5.45455 
chr15:27743630-27743654 5.41667 
chr15:27746098-27746111 6 
chr15:27749165-27749196 5.19355 
chr15:27749365-27749396 5.32258 
chr15:27752648-27752689 5.73171 
chr15:27753825-27753873 5.875 
chr15:27754361-27754375 6 
chr15:27754861-27754885 5.58333 
chr15:27757349-27757389 5.575 
chr15:27763341-27763357 6 
chr15:27764320-27764333 6 
chr15:27764651-27764670 5.73684 
chr15:27767012-27767049 5.37838 
chr15:27775035-27775054 5.63158 
chr15:27777500-27777539 5.64103 
chr15:27777573-27777588 6 
chr15:27778036-27778049 5.92308 
chr15:27778200-27778225 5.68 
chr15:27778973-27778992 5.94737 
chr15:27779149-27779182 5.66667 
chr15:27782270-27782286 6 
chr15:27782947-27782996 5.85714 
chr15:27786141-27786174 5.48485 
chr15:27787712-27787738 5.84615 
chr15:27788119-27788131 6 
chr15:27788726-27788756 5.96667 
chr15:27790232-27790265 5.72727 
chr15:27792765-27792794 5.68966 
chr15:27795456-27795468 6 
chr15:27795630-27795666 5.16667 
chr15:27801781-27801831 5.72 
chr15:27805466-27805500 5.32353 
chr15:27807085-27807106 5.52381 
chr15:27809920-27809960 5.375 
chr15:27811597-27811615 6 
chr15:27812168-27812185 6 
chr15:27812659-27812673 6 
chr15:27815676-27815700 6 
chr15:27816594-27816627 5.75758 
chr15:27817225-27817279 5.55556 
chr15:27819762-27819785 5.56522 
chr15:27820700-27820728 5.28571 
chr15:27822350-27822386 5.91667 
chr15:27823508-27823539 5.25806 
chr15:27827362-27827406 5.54545 
chr15:27834879-27834944 5.4 
chr15:27834959-27835035 5.36842 
chr15:27835069-27835098 5.24138 
chr15:27835106-27835156 5.3 
chr15:27835204-27835294 5.47778 
chr15:27839796-27839815 5.89474 
chr15:27845433-27845472 5.53846 
chr15:27847979-27848046 5.73134 
chr15:27849751-27849778 6 
chr15:27852010-27852034 5.79167 
chr15:27852115-27852149 5.85294 
chr15:27853314-27853344 5.63333 
chr15:27854083-27854123 6 
chr15:27854471-27854496 5.36 
chr15:27855618-27855651 5.93939 
chr15:27856792-27856816 6 
chr15:27857715-27857743 5.64286 
chr15:27858180-27858200 5.75 
chr15:27858834-27858862 5.25 
chr15:27861422-27861464 5.45238 
chr15:27862756-27862782 5.26923 
chr15:27864333-27864360 5.2963 
chr15:27864968-27864980 6 
chr15:27866907-27866923 5.875 
chr15:27868405-27868458 5.50943 
chr15:27868742-27868772 5.46667 
chr15:27871008-27871037 5.31034 
chr15:27872866-27872964 5.59184 
chr15:27873414-27873444 5.3 
chr15:27875065-27875081 6 
chr15:27875162-27875239 5.87013 
chr15:27875940-27875960 5.7 
chr15:27876594-27876627 5.33333 
chr15:27877488-27877511 6 
chr15:27883413-27883428 6 
chr15:27883610-27883636 5.38462 
chr15:27885228-27885254 5.38462 
chr15:27890082-27890109 5.25926 
chr15:27893417-27893450 5.81818 
chr15:27895963-27895977 5.92857 
chr15:27896893-27896909 6 
chr15:27901207-27901235 5.35714 
chr15:27903253-27903281 5.82143 
chr15:27904022-27904041 5.78947 
chr15:27904064-27904200 5.22794 
chr15:27904477-27904593 5.32759 
chr15:27904619-27904667 5.64583 
chr15:27905919-27905948 6 
chr15:27907053-27907094 5.78049 
chr15:27909712-27909727 5.86667 
chr15:27911531-27911553 5.63636 
chr15:27911597-27911626 5.34483 
chr15:27911700-27911726 5.61538 
chr15:27911951-27911996 5.44444 
chr15:27913306-27913366 5.5 
chr15:27917720-27917970 5.564 
chr15:27918251-27918263 6 
chr15:27921370-27921391 6 
chr15:27924937-27924950 5.92308 
chr15:27925931-27926026 5.76842 
chr15:27928249-27928277 5.35714 
chr15:27934044-27934072 5.42857 
chr15:27936338-27936421 5.61446 
chr15:27936432-27936526 5.67021 
chr15:27936536-27936572 5.66667 
chr15:27938874-27938909 5.17143 
chr15:27939490-27939510 5.6 
chr15:27940049-27940068 5.73684 
chr15:27941151-27941184 5.42424 
chr15:27941248-27941298 5.58 
chr15:27941341-27941362 5.71429 
chr15:27941412-27941475 5.31746 
chr15:27941493-27941562 5.28986 
chr15:27941817-27941850 5.39394 
chr15:27942492-27942544 5.55769 
chr15:27949448-27949478 5.96667 
chr15:27952217-27952244 6 
chr15:27956249-27956273 5.91667 
chr15:27958823-27958840 5.76471 
chr15:27959176-27959208 6 
chr15:27961200-27961229 5.24138 
chr15:27962546-27962587 5.80488 
chr15:27963672-27963685 5.92308 
chr15:27964120-27964178 5.43103 
chr15:27965512-27965552 5.475 
chr15:27967742-27968002 5.80769 
chr15:27970712-27970740 5.92857 
chr15:27971446-27971484 6 
chr15:27971895-27971920 5.76 
chr15:27974435-27974457 6 
chr15:27975878-27975929 5.84314 
chr15:27978615-27978637 6 
chr15:27978852-27978881 5.41379 
chr15:27978959-27979009 5.22 
chr15:27979297-27979309 6 
chr15:27979431-27979449 6 
chr15:27980870-27980906 5.97222 
chr15:27981261-27981280 5.73684 
chr15:27984578-27984604 5.84615 
chr15:27991609-27991637 6 
chr15:27993907-27993991 5.25 
chr15:27997940-27997958 5.72222 
chr15:27998882-27998920 5.84211 
chr15:28002362-28002380 5.88889 
chr15:28004816-28004858 5.57143 
chr15:28005180-28005206 5.65385 
chr15:28006518-28006543 5.52 
chr15:28009160-28009200 5.375 
chr15:28009251-28009288 5.24324 
chr15:28009299-28009406 5.18692 
chr15:28012839-28012893 5.88889 
chr15:28013029-28013042 6 
chr15:28015008-28015053 6 
chr15:28015878-28016293 5.48916 
chr15:28016532-28016545 6 
chr15:28017462-28017497 5.6 
chr15:28017986-28018005 5.68421 
chr15:28020209-28020252 5.86047 
chr15:28024988-28025026 5.21053 
chr15:28026775-28026810 5.34286 
chr15:28026827-28026888 5.09836 
chr15:28030029-28030057 5.78571 
chr15:28031534-28031567 5.51515 
chr15:28034291-28034323 5.34375 
chr15:28035933-28035945 6 
chr15:28037344-28037393 5.63265 
chr15:28037401-28037427 5.57692 
chr15:28043160-28043184 5.45833 
chr15:28044889-28044901 6 
chr15:28045439-28045478 5.38462 
chr15:28046696-28046717 6 
chr15:28053132-28053155 5.52174 
chr15:28058072-28058100 5.5 
chr15:28058558-28058584 5.69231 
chr15:28059196-28059242 5.3913 
chr15:28060020-28060108 5.77273 
chr15:28060912-28060927 5.86667 
chr15:28061279-28061308 5.48276 
chr15:28061369-28061400 5.45161 
chr15:28063537-28063563 5.5 
chr15:28066506-28066528 5.59091 
chr15:28066675-28066710 5.65714 
chr15:28066767-28066794 5.51852 
chr15:28066830-28066884 5.37037 
chr15:28066938-28066967 5.62069 
chr15:28068461-28068503 5.2619 
chr15:28069514-28069546 5.59375 
chr15:28069720-28069778 5.89655 
chr15:28070200-28070229 5.17241 
chr15:28071497-28071516 6 
chr15:28074309-28074339 5.23333 
chr15:28074408-28074458 5.78 
chr15:28075085-28075122 5.2973 
chr15:28075781-28075808 5.40741 
chr15:28076430-28076471 5.46341 
chr15:28077976-28077988 6 
chr15:28081521-28081591 5.68571 
chr15:28083028-28083049 5.80952 
chr15:28085260-28085305 5.66667 
chr15:28087963-28087983 5.9 
chr15:28090344-28090363 5.68421 
chr15:28092725-28092755 5.43333 
chr15:28098567-28098586 5.63158 
chr15:28098714-28098739 5.72 
chr15:28101822-28101875 5.66038 
chr15:28102728-28102752 5.66667 
chr15:28103522-28103546 5.91667 
chr15:28105032-28105060 5.85714 
chr15:28115810-28116005 5.89231 
chr15:28117816-28117848 5.78125 
chr15:28120038-28120065 5.22222 
chr15:28123121-28123173 5.53846 
chr15:28129520-28129551 5.6129 
chr15:28132763-28132775 6 
chr15:28133891-28133912 5.52381 
chr15:28141784-28141797 6 
chr15:28144577-28144638 5.39344 
chr15:28146436-28146465 5.58621 
chr15:28146929-28146951 5.63636 
chr15:28147341-28147367 5.61538 
chr15:28148621-28148652 5.96774 
chr15:28150309-28150322 6 
chr15:28150389-28150416 5.59259 
chr15:28156100-28156135 5.97143 
chr15:28156560-28156589 5.58621 
chr15:28158484-28158515 5.48387 
chr15:28158949-28159087 5.87681 
chr15:28163235-28163252 6 
chr15:28165947-28165978 5.83871 
chr15:28166035-28166057 5.5 
chr15:28166664-28166689 5.88 
chr15:28167826-28167879 5.83019 
chr15:28168551-28168566 5.93333 
chr15:28172930-28172950 6 
chr15:28176313-28176330 5.94118 
chr15:28176450-28176492 5.54762 
chr15:28179131-28179183 5.51923 
chr15:28183790-28183804 6 
chr15:28187338-28187425 5.50575 
chr15:28187967-28188012 5.35556 
chr15:28188817-28188832 6 
chr15:28193584-28193628 5.72727 
chr15:28197774-28197838 5.85938 
chr15:28198310-28198360 5.5 
chr15:28198876-28198909 5.81818 
chr15:28199262-28199306 6 
chr15:28199844-28199865 5.61905 
chr15:28205736-28205778 6 
chr15:28206051-28206065 6 
chr15:28207097-28207171 5.51351 
chr15:28207218-28207292 5.25676 
chr15:28211095-28211127 5.90625 
chr15:28217966-28218023 6 
chr15:28218175-28218191 5.9375 
chr15:28220875-28220894 5.63158 
chr15:28223790-28223842 5.53846 
chr15:28225014-28225028 6 
chr15:28229137-28229154 5.88235 
chr15:28229700-28229720 5.9 
chr15:28240959-28240971 6 
chr15:28242134-28242418 5.72535 
chr15:28246404-28246430 5.76923 
chr15:28249617-28249641 5.54167 
chr15:28250284-28250296 6 
chr15:28250427-28250477 5.46 
chr15:28254830-28254869 6 
chr15:28255310-28255352 5.5 
chr15:28256619-28256631 6 
chr15:28261424-28261449 5.48 
chr15:28264369-28264434 5.50769 
chr15:28264445-28264470 5.36 
chr15:28265006-28265031 5.6 
chr15:28273816-28273842 6 
chr15:28274733-28274760 5.7037 
chr15:28277938-28277965 5.96296 
chr15:28280084-28280131 5.53191 
chr15:28281731-28281752 5.52381 
chr15:28283146-28283164 5.88889 
chr15:28283216-28283250 5.61765 
chr15:28287618-28287632 6 
chr15:28287789-28287823 5.88235 
chr15:28289550-28289589 5.89744 
chr15:28290050-28290080 5.7 
chr15:28295706-28295727 5.80952 
chr15:28296084-28296110 5.34615 
chr15:28296430-28296450 6 
chr15:28296741-28296763 6 
chr15:28298821-28298845 5.5 
chr15:28299147-28299200 5.32075 
chr15:28299221-28299281 5.43333 
chr15:28299301-28299335 5.26471 
chr15:28299345-28299373 5.96429 
chr15:28299455-28299490 5.25714 
chr15:28302048-28302072 5.41667 
chr15:28304694-28304714 5.85 
chr15:28309502-28309515 6 
chr15:28310001-28310023 5.72727 
chr15:28314501-28314584 5.91566 
chr15:28316302-28316326 5.54167 
chr15:28317735-28317750 6 
chr15:28319140-28319171 5.90323 
chr15:28319819-28319838 6 
chr15:28321999-28322016 6 
chr15:28327357-28327390 5.63636 
chr15:28332894-28332909 5.93333 
chr15:28336004-28336034 5.2 
chr15:28337327-28337339 6 
chr15:28338122-28338152 5.56667 
chr15:28338557-28338585 5.96429 
chr15:28341265-28341321 5.17857 
chr15:28341358-28341419 5.39344 
chr15:28344928-28345197 5.61338 
chr15:28345200-28345658 5.58952 
chr15:28345682-28345704 5.54545 
chr15:28349826-28349875 5.16327 
chr15:28349966-28349995 5.51724 
chr15:28350023-28350045 5.95455 
chr15:28350094-28350156 5.29032 
chr15:28350189-28350216 5.48148 
chr15:28350255-28350325 5.34286 
chr15:28350371-28350412 5.68293 
chr15:28350448-28350972 5.50191 
chr15:28350985-28351045 5.7 
chr15:28351099-28351130 5.54839 
chr15:28351145-28351187 5.7381 
chr15:28351281-28351381 5.43 
chr15:28351395-28351436 5.65854 
chr15:28351452-28351480 5.35714 
chr15:28353524-28353553 6 
chr15:28353683-28353705 6 
chr15:28353852-28353871 5.89474 
chr15:28360408-28360421 6 
chr15:28361355-28361380 5.92 
chr15:28364545-28364578 6 
chr15:28369623-28369645 5.5 
chr15:28372005-28372035 5.43333 
chr15:28374926-28374938 6 
chr15:28379849-28379861 6 
chr15:28381322-28381361 5.4359 
chr15:28385042-28385057 6 
chr15:28385213-28385232 5.84211 
chr15:28386079-28386094 6 
chr15:28388582-28388606 5.625 
chr15:28392594-28392640 5.69565 
chr15:28396619-28396652 5.63636 
chr15:28398796-28398814 6 
chr15:28399902-28399921 5.63158 
chr15:28407623-28407651 5.39286 
chr15:28410771-28410791 5.65 
chr15:28410944-28410962 5.94444 
chr15:28411897-28411920 5.69565 
chr15:28411934-28411957 5.69565 
chr15:28412080-28412100 5.7 
chr15:28417219-28417231 6 
chr15:28418937-28418968 5.58065 
chr15:28420547-28420576 5.2069 
chr15:28424380-28424407 5.51852 
chr15:28427669-28427688 5.94737 
chr15:28429356-28429396 5.725 
chr15:28432467-28432492 6 
chr15:28435137-28435166 5.93103 
chr15:28435321-28435341 6 
chr15:28439717-28439745 5.96429 
chr15:28449762-28449775 6 
chr15:28451978-28452002 6 
chr15:28454177-28454200 5.47826 
chr15:28454475-28454502 5.92593 
chr15:28455086-28455107 6 
chr15:28455267-28455292 5.84 
chr15:28460011-28460031 6 
chr15:28460983-28461021 5.31579 
chr15:28461764-28461786 5.72727 
chr15:28462295-28462324 5.86207 
chr15:28462362-28462399 5.27027 
chr15:28463538-28463559 5.61905 
chr15:28468659-28468684 5.4 
chr15:28469253-28469350 5.60825 
chr15:28469394-28469414 5.7 
chr15:28470397-28470423 5.5 
chr15:28470842-28470872 5.86667 
chr15:28472602-28472632 5.53333 
chr15:28473275-28473304 6 
chr15:28481400-28481422 5.54545 
chr15:28485561-28485619 5.55172 
chr15:28490692-28490833 5.69504 
chr15:28492567-28492586 6 
chr15:28494961-28494975 6 
chr15:28496621-28496638 5.76471 
chr15:28498033-28498073 5.25 
chr15:28499105-28499128 5.65217 
chr15:28499425-28499449 5.41667 
chr15:28503620-28503633 6 
chr15:28504231-28504253 5.90909 
chr15:28505115-28505131 6 
chr15:28509166-28509200 5.88235 
chr15:28515021-28515052 5.3871 
chr15:28515097-28515125 5.85714 
chr15:28515337-28515369 5.875 
chr15:28515379-28515464 5.67059 
chr15:28517795-28517838 5.34884 
chr15:28520505-28520535 5.2 
chr15:28520928-28520953 5.92 
chr15:28521330-28521358 5.82143 
chr15:28521881-28521910 6 
chr15:28523521-28523537 5.875 
chr15:28523600-28523647 5.42553 
chr15:28523756-28523783 5.48148 
chr15:28524761-28524792 6 
chr15:28527608-28527634 5.30769 
chr15:28528074-28528153 5.6962 
chr15:28528178-28528200 6 
chr15:28530065-28530090 6 
chr15:28530943-28530960 5.88235 
chr15:28531315-28531440 5.56 
chr15:28531481-28531506 5.48 
chr15:28532865-28532879 6 
chr15:28533681-28533693 6 
chr15:28535056-28535132 5.55263 
chr15:28537055-28537076 6 
chr15:28537376-28537394 6 
chr15:28538638-28538652 6 
chr15:28540447-28540484 5.43243 
chr15:28540614-28540650 5.61111 
chr15:28541835-28541849 6 
chr15:28543151-28543180 6 
chr15:28543285-28543313 5.82143 
chr15:28543938-28543960 5.63636 
chr15:28545200-28545251 5.78431 
chr15:28545969-28545994 6 
chr15:28546869-28546926 5.85965 
chr15:28546947-28546960 6 
chr15:28549311-28549333 6 
chr15:28549848-28549866 6 
chr15:28549995-28550021 5.92308 
chr15:28555588-28555643 5.63636 
chr15:28556222-28556244 6 
chr15:28557771-28557804 5.81818 
chr15:28557977-28557995 5.88889 
chr15:28558338-28558352 6 
chr15:28561368-28561388 6 
chr15:28564730-28564748 6 
chr15:28566678-28566700 5.5 
chr15:28566730-28566777 5.48936 
chr15:28567986-28568003 6 
chr15:28569671-28569687 5.9375 
chr15:28570497-28570527 5.93333 
chr15:28571913-28571925 6 
chr15:28572180-28572195 6 
chr15:28574183-28574200 5.82353 
chr15:28574353-28574370 5.82353 
chr15:28575664-28575690 5.88462 
chr15:28576172-28576225 5.9434 
chr15:28576533-28576573 5.175 
chr15:28576694-28576720 5.73077 
chr15:28580709-28580744 5.62857 
chr15:28581760-28581795 5.42857 
chr15:28582103-28582130 6 
chr15:28583164-28583257 5.89247 
chr15:28583877-28583912 5.51429 
chr15:28584676-28584712 5.58333 
chr15:28586509-28586539 5.7 
chr15:28595468-28595496 5.5 
chr15:28595513-28595551 5.42105 
chr15:28595581-28595629 5.64583 
chr15:28595749-28595797 5.64583 
chr15:28595808-28595832 5.375 
chr15:28595854-28595887 5.42424 
chr15:28595917-28596039 5.4918 
chr15:28596103-28596170 5.67164 
chr15:28596180-28596196 5.8125 
chr15:28596291-28596316 5.48 
chr15:28596530-28596554 5.41667 
chr15:28596610-28596650 5.5 
chr15:28596714-28596777 5.44444 
chr15:28596787-28596816 5.58621 
chr15:28596889-28597020 5.35115 
chr15:28597514-28597545 6 
chr15:28598500-28598531 5.93548 
chr15:28598912-28598935 5.82609 
chr15:28603065-28603152 6 
chr15:28603441-28603459 5.83333 
chr15:28603623-28603644 5.66667 
chr15:28603975-28604032 5.7193 
chr15:28606451-28606497 5.47826 
chr15:28606605-28606662 5.89474 
chr15:28609797-28609827 5.53333 
chr15:28611631-28611650 6 
chr15:28611915-28611939 5.83333 
chr15:28612236-28612269 5.69697 
chr15:28612430-28612448 6 
chr15:28612677-28612700 5.78261 
chr15:28613557-28613581 5.875 
chr15:28614391-28614434 5.72093 
chr15:28615991-28616010 5.78947 
chr15:28616280-28616734 5.67621 
chr15:28616762-28616794 6 
chr15:28617510-28617530 5.75 
chr15:28618649-28618663 6 
chr15:28619489-28619508 5.89474 
chr15:28619851-28619868 6 
chr15:28620674-28620753 5.58228 
chr15:28621403-28621513 5.56364 
chr15:28621996-28622024 5.96429 
chr15:28622607-28622633 5.34615 
chr15:28622880-28622902 6 
chr15:28623498-28623530 5.59375 
chr15:28625454-28625475 5.80952 
chr15:28630187-28630227 5.725 
chr15:28630431-28630484 5.50943 
chr15:28631274-28631299 5.84 
chr15:28631993-28632016 5.47826 
chr15:28633881-28633910 5.44828 
chr15:28637349-28637389 5.25 
chr15:28637452-28637474 5.72727 
chr15:28637484-28637522 5.47368 
chr15:28638364-28638395 5.74194 
chr15:28639864-28639901 5.35135 
chr15:28639966-28640002 5.80556 
chr15:28641120-28641152 5.40625 
chr15:28641471-28641510 6 
chr15:28641932-28641959 6 
chr15:28642114-28642139 5.84 
chr15:28642704-28642736 6 
chr15:28642948-28642985 5.91892 
chr15:28644525-28644542 5.76471 
chr15:28645286-28645309 6 
chr15:28645473-28645516 5.93023 
chr15:28646865-28646976 5.7027 
chr15:28647433-28647454 5.52381 
chr15:28647791-28647817 5.46154 
chr15:28652282-28652313 5.3871 
chr15:28652466-28652484 5.72222 
chr15:28652968-28653010 5.64286 
chr15:28654933-28654959 5.42308 
chr15:28655636-28655666 5.3 
chr15:28656101-28656116 6 
chr15:28656271-28656421 5.43333 
chr15:28658072-28658091 6 
chr15:28658332-28658358 5.92308 
chr15:28658862-28658895 5.42424 
chr15:28660090-28660114 5.41667 
chr15:28660431-28660452 5.57143 
chr15:28661841-28661886 5.68889 
chr15:28663022-28663051 5.93103 
chr15:28663748-28663788 5.75 
chr15:28664053-28664071 5.72222 
chr15:28664564-28664597 5.42424 
chr15:28665790-28665835 5.71111 
chr15:28666133-28666154 5.57143 
chr15:28667542-28667587 5.68889 
chr15:28668723-28668752 5.93103 
chr15:28669449-28669478 5.58621 
chr15:28670603-28670622 6 
chr15:28674344-28674373 5.96552 
chr15:28675150-28675166 6 
chr15:28675862-28675904 6 
chr15:28677230-28677243 6 
chr15:28684270-28684296 5.88462 
chr15:28685142-28685169 5.40741 
chr15:28685278-28685332 5.74074 
chr15:28686478-28686511 5.93939 
chr15:28687598-28687650 5.46154 
chr15:28687928-28688168 5.5 
chr15:28688210-28688683 5.23467 
chr15:28688700-28688877 5.49153 
chr15:28690917-28690949 5.28125 
chr15:28691538-28691559 6 
chr15:28693193-28693212 5.84211 
chr15:28693229-28693241 6 
chr15:28694008-28694021 6 
chr15:28694861-28694885 6 
chr15:28696097-28696127 6 
chr15:28697101-28697126 6 
chr15:28698219-28698241 5.68182 
chr15:28698395-28698423 5.39286 
chr15:28699703-28699717 6 
chr15:28700247-28700293 5.65217 
chr15:28704270-28704291 5.66667 
chr15:28708929-28708945 6 
chr15:28709233-28709263 5.93333 
chr15:28710073-28710089 5.9375 
chr15:28710740-28710765 6 
chr15:28711739-28711757 6 
chr15:28712969-28712993 6 
chr15:28713833-28713848 6 
chr15:28714615-28714627 6 
chr15:28714644-28714663 5.84211 
chr15:28716297-28716330 6 
chr15:28716927-28716959 5.28125 
chr15:28718999-28719442 5.33634 
chr15:28719462-28719669 5.59903 
chr15:28719947-28719999 5.46154 
chr15:28721086-28721139 5.84906 
chr15:28722012-28722031 5.73684 
chr15:28722283-28722341 5.7931 
chr15:28722450-28722477 5.48148 
chr15:28723323-28723349 5.88462 
chr15:28729820-28729833 6 
chr15:28730376-28730388 6 
chr15:28731719-28731757 6 
chr15:28732453-28732472 6 
chr15:28733248-28733277 5.96552 
chr15:28737000-28737019 6 
chr15:28737862-28737881 5.73684 
chr15:28738151-28738186 5.71429 
chr15:28738883-28738912 5.93103 
chr15:28740053-28740093 5.65 
chr15:28741800-28741845 5.71111 
chr15:28743040-28743071 5.3871 
chr15:28743575-28743602 5.92593 
chr15:28743843-28743868 6 
chr15:28745525-28745666 5.43262 
chr15:28745821-28745834 6 
chr15:28746269-28746299 5.3 
chr15:28746980-28747002 5.5 
chr15:28748934-28748976 5.64286 
chr15:28749460-28749478 5.72222 
chr15:28749631-28749662 5.3871 
chr15:28754033-28754058 5.32 
chr15:28754127-28754153 5.46154 
chr15:28754971-28755103 5.81061 
chr15:28756452-28756498 5.91304 
chr15:28756666-28756684 6 
chr15:28757194-28757208 5.92857 
chr15:28758977-28758999 5.86364 
chr15:28759215-28759240 5.84 
chr15:28759399-28759412 6 
chr15:28759811-28759835 5.83333 
chr15:28760424-28760451 6 
chr15:28760770-28760802 5.40625 
chr15:28761920-28761956 5.80556 
chr15:28762021-28762058 5.35135 
chr15:28763527-28763558 5.74194 
chr15:28764400-28764420 5.8 
chr15:28764433-28764485 5.32692 
chr15:28764541-28764573 5.34375 
chr15:28768012-28768041 5.44828 
chr15:28770623-28770648 5.84 
chr15:28771459-28771508 5.59184 
chr15:28771695-28771725 5.93333 
chr15:28776446-28776467 5.80952 
chr15:28778362-28778381 5.63158 
chr15:28778392-28778424 5.59375 
chr15:28779020-28779038 6 
chr15:28779285-28779311 5.34615 
chr15:28779894-28779922 5.96429 
chr15:28780403-28780510 5.54206 
chr15:28781160-28781208 5.6875 
chr15:28782038-28782056 6 
chr15:28782400-28782431 6 
chr15:28783261-28783277 6 
chr15:28784396-28784416 5.75 
chr15:28785132-28785164 6 
chr15:28785192-28785636 5.63288 
chr15:28785897-28785916 5.78947 
chr15:28787474-28787517 5.72093 
chr15:28788328-28788352 5.875 
chr15:28788763-28788785 5.86364 
chr15:28789054-28789066 6 
chr15:28789217-28789245 5.85714 
chr15:28789474-28789501 6 
chr15:28789664-28789700 5.61111 
chr15:28789995-28790013 5.77778 
chr15:28790278-28790302 5.79167 
chr15:28790713-28790737 5.91667 
chr15:28792102-28792132 5.53333 
chr15:28795267-28795328 5.88525 
chr15:28795436-28795482 5.47826 
chr15:28797906-28797962 5.78571 
chr15:28798293-28798314 5.66667 
chr15:28798478-28798496 5.83333 
chr15:28798786-28798855 6 
chr15:28802984-28803007 5.82609 
chr15:28803388-28803412 5.91667 
chr15:28804367-28804407 6 
chr15:28804919-28805050 5.37405 
chr15:28805100-28805129 5.55172 
chr15:28805139-28805163 5.58333 
chr15:28805200-28805223 5.69565 
chr15:28805264-28805345 5.28395 
chr15:28805600-28805625 5.44 
chr15:28805700-28805730 5.3 
chr15:28805767-28805834 5.86567 
chr15:28805871-28805919 5.35417 
chr15:28805930-28806020 5.61111 
chr15:28806063-28806086 5.47826 
chr15:28806140-28806188 5.64583 
chr15:28806308-28806356 5.64583 
chr15:28806399-28806424 5.52 
chr15:28806441-28806469 5.46429 
chr15:28815377-28815407 5.7 
chr15:28817200-28817238 5.60526 
chr15:28818002-28818037 5.51429 
chr15:28818657-28818741 5.88095 
chr15:28819789-28819816 6 
chr15:28820119-28820154 5.42857 
chr15:28821170-28821205 5.62857 
chr15:28825030-28825042 6 
chr15:28825195-28825221 5.73077 
chr15:28825342-28825382 5.175 
chr15:28825690-28825743 5.90566 
chr15:28826225-28826251 5.88462 
chr15:28827545-28827562 5.82353 
chr15:28827717-28827732 6 
chr15:28829720-28829737 6 
chr15:28831382-28831412 5.93333 
chr15:28832222-28832238 5.9375 
chr15:28833906-28833923 6 
chr15:28834359-28834380 5.85714 
chr15:28835124-28835171 5.44681 
chr15:28838128-28838143 6 
chr15:28840515-28840530 6 
chr15:28842347-28842368 6 
chr15:28843304-28843319 6 
chr15:28843662-28843693 5.29032 
chr15:28844975-28844992 6 
chr15:28845335-28845353 5.88889 
chr15:28845526-28845554 5.92857 
chr15:28847083-28847101 6 
chr15:28847680-28847735 5.61818 
chr15:28852405-28852422 5.82353 
chr15:28852589-28852616 5.85185 
chr15:28855306-28855328 6 
chr15:28855894-28855908 6 
chr15:28856626-28856674 5.70833 
chr15:28857901-28857919 5.83333 
chr15:28858547-28858573 5.80769 
chr15:28858637-28858664 5.59259 
chr15:28858678-28858703 6 
chr15:28861200-28861235 5.25714 
chr15:28861366-28861396 6 
chr15:28863893-28863921 5.21429 
chr15:28864433-28864452 5.78947 
chr15:28864739-28864770 5.58065 
chr15:28868021-28868033 6 
chr15:28868828-28868849 5.85714 
chr15:28873527-28873548 5.85714 
chr15:28873579-28873636 5.59649 
chr15:28875385-28875402 5.82353 
chr15:28877439-28877463 5.41667 
chr15:28879575-28879597 5.54545 
chr15:28883355-28883367 6 
chr15:28888617-28888635 5.88889 
chr15:28890493-28890525 5.75 
chr15:28890957-28890982 5.76 
chr15:28892023-28892145 5.45082 
chr15:28896795-28896827 5.53125 
chr15:28898580-28898604 5.58333 
chr15:28899343-28899379 5.30556 
chr15:28900330-28900342 6 
chr15:28904759-28904774 6 
chr15:28904943-28904963 5.7 
chr15:28905541-28905576 5.97143 
chr15:28905851-28905876 5.32 
chr15:28908049-28908067 6 
chr15:28910308-28910335 6 
chr15:28914540-28914559 6 
chr15:28914931-28914951 6 
chr15:28916188-28916222 6 
chr15:28920083-28920106 5.43478 
chr15:28920318-28920339 5.95238 
chr15:28920794-28920822 5.96429 
chr15:28921314-28921336 5.63636 
chr15:28923949-28923973 5.41667 
chr15:28926725-28926774 6 
chr15:28927410-28927460 5.54 
chr15:28934508-28934535 6 
chr15:28937165-28937181 5.875 
chr15:28937965-28937991 6 
chr15:28938143-28938168 6 
chr15:28938435-28938455 6 
chr15:28938605-28938620 6 
chr15:28938889-28938920 5.96774 
chr15:28939530-28939547 6 
chr15:28939866-28939899 5.42424 
chr15:28941030-28941048 5.88889 
chr15:28942171-28942191 5.6 
chr15:28942620-28942661 5.85366 
chr15:28943642-28943732 5.22222 
chr15:28947567-28947585 6 
chr15:28951087-28951103 5.8125 
chr15:28951376-28951421 5.24444 
chr15:28952500-28952527 5.81481 
chr15:28957804-28957868 5.28125 
chr15:28958482-28958526 5.75 
chr15:28958960-28958976 6 
chr15:28960562-28960596 6 
chr15:28962621-28962647 6 
chr15:28964102-28964128 5.57692 
chr15:28964467-28964495 5.42857 
chr15:28968460-28968495 6 
chr15:28970585-28970612 5.92593 
chr15:28971023-28971055 5.6875 
chr15:28971344-28971358 6 
chr15:28971621-28971648 6 
chr15:28972241-28972263 6 
chr15:28972567-28972595 5.57143 
chr15:28974669-28974700 5.45161 
chr15:28975227-28975272 5.88889 
chr15:28975845-28975889 5.86364 
chr15:28977247-28977288 5.2439 
chr15:28978829-28978849 6 
chr15:28979200-28979224 5.625 
chr15:28980700-28980727 5.37037 
chr15:28981582-28981594 6 
chr15:28985210-28985234 5.45833 
chr15:28986514-28986559 5.46667 
chr15:28987599-28987619 5.85 
chr15:28987966-28987992 6 
chr15:28988002-28988332 5.5697 
chr15:28991335-28991363 5.92857 
chr15:28994438-28994458 5.9 
chr15:28996341-28996365 5.5 
chr15:28996977-28997004 5.51852 
chr15:28998336-28998356 5.7 
chr15:28998564-28998576 6 
chr15:29000491-29000506 5.86667 
chr15:29001447-29001472 5.92 
chr15:29005873-29005900 6 
chr15:29007132-29007153 5.90476 
chr15:29010880-29010915 5.28571 
chr15:29013865-29013884 6 
chr15:29015770-29015784 6 
chr15:29016700-29016737 5.91892 
chr15:29019242-29019300 5.77586 
chr15:29020604-29020619 6 
chr15:29026216-29026232 6 
chr15:29027756-29027778 5.95455 
chr15:29028502-29028529 5.59259 
chr15:29028898-29028912 6 
chr15:29029320-29029334 6 
chr15:29029488-29029515 5.96296 
chr15:29029775-29029792 5.94118 
chr15:29030290-29030322 5.6875 
chr15:29031451-29031483 5.6875 
chr15:29034089-29034114 5.52 
chr15:29035450-29035465 6 
chr15:29039111-29039135 5.79167 
chr15:29040257-29040279 6 
chr15:29041576-29041603 5.55556 
chr15:29041639-29041659 5.7 
chr15:29044409-29044438 5.55172 
chr15:29047048-29047118 5.65714 
chr15:29047332-29047360 5.67857 
chr15:29047634-29047665 5.35484 
chr15:29051125-29051150 6 
chr15:29052448-29052469 5.85714 
chr15:29056366-29056384 5.88889 
chr15:29058277-29058304 5.74074 
chr15:29058424-29058458 5.26471 
chr15:29058559-29058587 5.53571 
chr15:29058884-29058968 5.42857 
chr15:29059477-29059497 5.6 
chr15:29059909-29059953 5.22727 
chr15:29060939-29060959 6 
chr15:29062838-29062850 6 
chr15:29065897-29065911 6 
chr15:29066523-29066536 5.92308 
chr15:29067068-29067081 5.92308 
chr15:29067697-29067722 5.6 
chr15:29069759-29069787 5.64286 
chr15:29069974-29070016 5.85714 
chr15:29071517-29071540 5.73913 
chr15:29071867-29071916 5.2449 
chr15:29074738-29074766 5.5 
chr15:29075402-29075422 5.95 
chr15:29076089-29076116 6 
chr15:29076502-29076534 5.8125 
chr15:29078314-29078338 5.375 
chr15:29079196-29079210 6 
chr15:29081769-29081781 6 
chr15:29082433-29082457 5.875 
chr15:29084059-29084085 5.34615 
chr15:29086436-29086450 6 
chr15:29087095-29087107 6 
chr15:29087634-29087673 5.20513 
chr15:29087691-29087714 5.52174 
chr15:29087776-29087953 5.59887 
chr15:29087963-29088091 5.42188 
chr15:29088101-29088154 5.64151 
chr15:29088164-29088456 5.71575 
chr15:29088496-29088546 5.94 
chr15:29089566-29089588 5.90909 
chr15:29090262-29090306 5.86364 
chr15:29094064-29094099 5.77143 
chr15:29095801-29095908 5.71028 
chr15:29096223-29096263 5.7 
chr15:29096581-29096596 6 
chr15:29097254-29097276 6 
chr15:29100989-29101009 5.95 
chr15:29102853-29102866 6 
chr15:29103770-29103784 6 
chr15:29104455-29104475 6 
chr15:29105742-29105758 6 
chr15:29106709-29106813 5.75962 
chr15:29108751-29108788 6 
chr15:29110451-29110481 6 
chr15:29110850-29110870 6 
chr15:29111681-29111700 5.94737 
chr15:29112166-29112193 5.85185 
chr15:29112667-29112700 6 
chr15:29116289-29116321 5.75 
chr15:29119505-29119531 6 
chr15:29119637-29119659 5.63636 
chr15:29120362-29120379 5.88235 
chr15:29121236-29121249 6 
chr15:29121581-29121609 5.17857 
chr15:29122756-29122769 6 
chr15:29123934-29123950 6 
chr15:29127443-29127479 5.66667 
chr15:29128941-29128963 5.54545 
chr15:29129185-29129208 5.43478 
chr15:29130675-29130700 5.48 
chr15:29132444-29132466 5.59091 
chr15:29137775-29137853 5.58974 
chr15:29140391-29140426 5.28571 
chr15:29141417-29141436 6 
chr15:29142328-29142358 6 
chr15:29142763-29142789 5.84615 
chr15:29147054-29147082 6 
chr15:29149729-29149755 5.61538 
chr15:29151779-29151807 5.67857 
chr15:29153435-29153469 5.67647 
chr15:29154132-29154145 6 
chr15:29154784-29154817 6 
chr15:29210810-29210850 5.5 
chr15:29215598-29215610 6 
chr15:29218539-29218559 5.6 
chr15:29219045-29219072 5.85185 
chr15:29219536-29219560 5.95833 
chr15:29219779-29219805 6 
chr15:29220345-29220357 6 
chr15:29222761-29222793 5.3125 
chr15:29223119-29223143 5.5 
chr15:29227749-29227783 5.35294 
chr15:29229849-29229872 6 
chr15:29230646-29230673 5.62963 
chr15:29231732-29231757 5.52 
chr15:29232559-29232585 6 
chr15:29232645-29232678 5.54545 
chr15:29232755-29232789 5.97059 
chr15:29233705-29233723 6 
chr15:29233943-29233972 5.75862 
chr15:29235934-29235977 6 
chr15:29236250-29236285 5.4 
chr15:29238761-29238794 5.69697 
chr15:29239640-29239681 5.34146 
chr15:29242828-29242852 5.58333 
chr15:29243782-29243801 6 
chr15:29244084-29244105 6 
chr15:29249262-29249288 6 
chr15:29251174-29251201 5.77778 
chr15:29252351-29252366 6 
chr15:29252694-29252706 6 
chr15:29252963-29252975 6 
chr15:29254772-29254796 5.75 
chr15:29256087-29256111 5.875 
chr15:29259633-29259654 5.85714 
chr15:29261325-29261399 5.91892 
chr15:29262521-29262583 5.40323 
chr15:29262717-29262729 6 
chr15:29262966-29262995 5.34483 
chr15:29266096-29266108 6 
chr15:29267852-29267865 5.92308 
chr15:29276147-29276168 6 
chr15:29276943-29276968 5.4 
chr15:29277056-29277075 6 
chr15:29277115-29277145 5.86667 
chr15:29278689-29278718 5.48276 
chr15:29279744-29279765 5.61905 
chr15:29279925-29279969 5.65909 
chr15:29281269-29281295 5.5 
chr15:29282595-29282608 6 
chr15:29283615-29283655 5.975 
chr15:29290381-29290414 5.66667 
chr15:29293403-29293429 6 
chr15:29296878-29296893 5.86667 
chr15:29298067-29298096 6 
chr15:29299906-29299919 6 
chr15:29300913-29300943 5.56667 
chr15:29301840-29301870 5.36667 
chr15:29304771-29304801 5.46667 
chr15:29305476-29305495 6 
chr15:29306683-29306710 5.48148 
chr15:29306907-29306921 6 
chr15:29308461-29308485 5.5 
chr15:29309453-29309502 5.38776 
chr15:29309584-29309616 5.90625 
chr15:29315635-29315671 5.83333 
chr15:29316108-29316120 6 
chr15:29317466-29317481 6 
chr15:29318153-29318172 5.84211 
chr15:29319778-29319820 5.54762 
chr15:29320187-29320207 5.8 
chr15:29322664-29322704 5.85 
chr15:29322932-29322962 6 
chr15:29323869-29323900 5.45161 
chr15:29326167-29326194 5.81481 
chr15:29329249-29329306 5.61404 
chr15:29330868-29330887 6 
chr15:29331301-29331354 6 
chr15:29332895-29332933 5.52632 
chr15:29333510-29333529 5.68421 
chr15:29333687-29333699 6 
chr15:29334467-29334499 5.375 
chr15:29337217-29337301 5.75 
chr15:29337448-29337461 6 
chr15:29344777-29344792 6 
chr15:29345024-29345063 5.25641 
chr15:29347871-29347910 6 
chr15:29348709-29348877 5.81548 
chr15:29350715-29350730 5.86667 
chr15:29351418-29351434 6 
chr15:29354852-29354874 5.72727 
chr15:29355913-29355933 6 
chr15:29357207-29357225 6 
chr15:29359562-29359577 5.93333 
chr15:29366696-29366710 6 
chr15:29366994-29367022 5.39286 
chr15:29370495-29370518 5.6087 
chr15:29370812-29370846 5.97059 
chr15:29374827-29374846 5.84211 
chr15:29375323-29375352 5.31034 
chr15:29375728-29375747 5.89474 
chr15:29377727-29377744 6 
chr15:29379443-29379470 5.48148 
chr15:29387271-29387297 5.69231 
chr15:29392167-29392188 5.71429 
chr15:29393419-29393443 5.58333 
chr15:29399075-29399117 5.59524 
chr15:29400953-29400966 5.92308 
chr15:29406843-29406889 5.30435 
chr15:29407063-29407099 5.38889 
chr15:29407141-29407170 5.44828 
chr15:29407179-29407235 5.39286 
chr15:29409871-29409884 6 
chr15:29411799-29411857 5.84483 
chr15:29411875-29411893 6 
chr15:29420880-29420925 5.53333 
chr15:29421265-29421279 5.92857 
chr15:29430722-29430929 5.60386 
chr15:29434341-29434364 5.73913 
chr15:29436935-29436952 5.76471 
chr15:29437079-29437105 6 
chr15:29437825-29437843 6 
chr15:29440789-29440821 5.5 
chr15:29441070-29441094 5.79167 
chr15:29443095-29443177 5.5122 
chr15:29446443-29446478 5.4 
chr15:29447486-29447508 5.77273 
chr15:29448348-29448408 5.71667 
chr15:29449303-29449318 5.93333 
chr15:29450608-29450621 6 
chr15:29451736-29451764 5.78571 
chr15:29452911-29452937 6 
chr15:29453681-29453704 5.43478 
chr15:29455663-29455682 5.73684 
chr15:29455808-29455832 5.41667 
chr15:29456467-29456483 6 
chr15:29457548-29457574 5.61538 
chr15:29460337-29460368 5.67742 
chr15:29462510-29462530 6 
chr15:29462783-29462810 5.77778 
chr15:29463981-29463998 6 
chr15:29466143-29466166 5.82609 
chr15:29466891-29466920 5.86207 
chr15:29470496-29470535 5.74359 
chr15:29472867-29472905 5.81579 
chr15:29473278-29473315 5.32432 
chr15:29473823-29473849 5.34615 
chr15:29473887-29473932 5.71111 
chr15:29474318-29474340 5.63636 
chr15:29474834-29474897 5.44444 
chr15:29479443-29479492 5.4898 
chr15:29484567-29484591 5.91667 
chr15:29494419-29494443 5.54167 
chr15:29495608-29495620 6 
chr15:29499797-29499836 5.69231 
chr15:29500863-29500881 5.72222 
chr15:29501705-29501720 6 
chr15:29506886-29506914 5.53571 
chr15:29507771-29507796 5.88 
chr15:29509057-29509080 5.95652 
chr15:29511495-29511517 6 
chr15:29511818-29511868 6 
chr15:29512215-29512235 6 
chr15:29518465-29518501 5.77778 
chr15:29520522-29520553 6 
chr15:29521151-29521181 5.43333 
chr15:29524079-29524107 5.89286 
chr15:29524868-29524894 6 
chr15:29528165-29528190 6 
chr15:29529079-29529128 5.71429 
chr15:29532568-29532591 5.91304 
chr15:29533104-29533126 5.77273 
chr15:29533600-29533624 5.375 
chr15:29534061-29534096 5.34286 
chr15:29534263-29534290 5.2963 
chr15:29537806-29537834 5.82143 
chr15:29538596-29538611 6 
chr15:29539177-29539213 6 
chr15:29541591-29541652 5.32787 
chr15:29541795-29541821 5.73077 
chr15:29543943-29543962 5.68421 
chr15:29545646-29545665 5.78947 
chr15:29546365-29546389 6 
chr15:29546473-29546492 5.89474 
chr15:29547047-29547073 5.76923 
chr15:29548204-29548217 6 
chr15:29549235-29549286 5.86275 
chr15:29550416-29550452 5.94444 
chr15:29558527-29558542 5.86667 
chr15:29559969-29560001 5.25 
chr15:29561680-29561709 5.31034 
chr15:29563604-29563622 5.88889 
chr15:29563783-29563810 5.44444 
chr15:29565403-29565415 6 
chr15:29570152-29570180 5.39286 
chr15:29576759-29576786 5.55556 
chr15:29579587-29579615 5.96429 
chr15:29580998-29581053 5.4 
chr15:29581410-29581436 5.96154 
chr15:29584460-29584511 5.52941 
chr15:29584541-29584592 5.92157 
chr15:29592049-29592322 5.40293 
chr15:29592341-29592413 5.77778 
chr15:29592443-29592558 5.53043 
chr15:29592570-29592653 5.66265 
chr15:29598868-29598905 6 
chr15:29607969-29607987 5.72222 
chr15:29608326-29608349 5.47826 
chr15:29610518-29610538 6 
chr15:29613853-29613884 5.64516 
chr15:29614179-29614206 5.66667 
chr15:29616253-29616282 5.31034 
chr15:29616461-29616488 6 
chr15:29617550-29617576 5.30769 
chr15:29622486-29622498 6 
chr15:29625163-29625177 6 
chr15:29627874-29627903 5.34483 
chr15:29628345-29628361 6 
chr15:29630629-29630658 5.93103 
chr15:29635777-29635823 5.65217 
chr15:29637135-29637170 6 
chr15:29639368-29639389 5.7619 
chr15:29639532-29639551 5.84211 
chr15:29642103-29642150 5.65957 
chr15:29642765-29642807 5.2619 
chr15:29643143-29643201 5.41379 
chr15:29643841-29643859 5.94444 
chr15:29645637-29645654 6 
chr15:29648450-29648523 5.86301 
chr15:29650045-29650070 5.96 
chr15:29650786-29650819 5.24242 
chr15:29654568-29654591 5.91304 
chr15:29656924-29656953 5.68966 
chr15:29657450-29657469 5.89474 
chr15:29660531-29660552 5.80952 
chr15:29660577-29660613 5.91667 
chr15:29661796-29661815 6 
chr15:29663232-29663265 5.63636 
chr15:29663553-29663584 6 
chr15:29664105-29664149 5.95455 
chr15:29664412-29664432 5.6 
chr15:29665281-29665315 5.41176 
chr15:29665364-29665395 5.87097 
chr15:29665805-29665844 5.51282 
chr15:29668753-29668790 5.97297 
chr15:29670027-29670068 5.92683 
chr15:29670369-29670423 5.46296 
chr15:29670939-29670958 5.84211 
chr15:29670978-29671039 5.27869 
chr15:29673052-29673065 6 
chr15:29673659-29673679 6 
chr15:29675243-29675270 5.33333 
chr15:29675975-29675998 5.91304 
chr15:29681166-29681185 5.63158 
chr15:29684008-29684042 5.64706 
chr15:29686779-29686805 5.26923 
chr15:29687086-29687106 6 
chr15:29687718-29687746 5.78571 
chr15:29690928-29690943 5.93333 
chr15:29692114-29692133 5.68421 
chr15:29694455-29694530 5.6 
chr15:29698755-29698800 5.57778 
chr15:29709842-29709875 5.69697 
chr15:29712275-29712301 5.42308 
chr15:29714474-29714505 6 
chr15:29715835-29715848 6 
chr15:29716540-29716591 5.64706 
chr15:29717217-29717246 5.93103 
chr15:29717395-29717418 5.6087 
chr15:29718181-29718213 5.28125 
chr15:29721265-29721298 5.60606 
chr15:29721349-29721379 5.76667 
chr15:29721387-29721432 5.88889 
chr15:29722855-29722875 5.95 
chr15:29722903-29722925 5.5 
chr15:29723642-29723669 5.44444 
chr15:29725985-29725998 6 
chr15:29727860-29727943 5.6506 
chr15:29731488-29731532 6 
chr15:29736308-29736469 5.93168 
chr15:29736659-29736701 5.97619 
chr15:29739360-29739388 5.28571 
chr15:29739821-29739839 6 
chr15:29743478-29743506 5.78571 
chr15:29751543-29751570 5.51852 
chr15:29752836-29752863 5.7037 
chr15:29754819-29754834 6 
chr15:29759538-29759557 5.73684 
chr15:29760814-29760826 6 
chr15:29761391-29761422 6 
chr15:29761965-29761987 5.5 
chr15:29764614-29764672 6 
chr15:29770197-29770239 5.90476 
chr15:29771243-29771257 6 
chr15:29771410-29771426 6 
chr15:29771806-29771908 5.83333 
chr15:29772542-29772565 6 
chr15:29772901-29772925 5.45833 
chr15:29774186-29774218 5.9375 
chr15:29774367-29774380 6 
chr15:29776302-29776336 5.32353 
chr15:29778335-29778355 5.6 
chr15:29778894-29778908 6 
chr15:29780352-29780379 5.22222 
chr15:29782707-29782751 5.59091 
chr15:29785329-29785350 6 
chr15:29787074-29787123 5.26531 
chr15:29788578-29788612 5.91176 
chr15:29794069-29794105 5.33333 
chr15:29803401-29803417 5.8125 
chr15:29803524-29803557 5.9697 
chr15:29809172-29809186 6 
chr15:29810403-29810431 5.96429 
chr15:29811344-29811386 5.7619 
chr15:29811573-29811594 5.61905 
chr15:29814065-29814079 6 
chr15:29815765-29815794 6 
chr15:29821413-29821478 5.90769 
chr15:29823752-29823778 5.53846 
chr15:29826310-29826336 6 
chr15:29827454-29827480 5.76923 
chr15:29828807-29828820 6 
chr15:29829285-29829327 5.16667 
chr15:29830842-29830859 6 
chr15:29831404-29831424 5.85 
chr15:29832604-29832616 6 
chr15:29834212-29834231 6 
chr15:29834909-29834943 5.17647 
chr15:29836202-29836233 5.45161 
chr15:29839089-29839115 5.84615 
chr15:29839765-29839791 5.38462 
chr15:29840736-29840773 5.7027 
chr15:29841312-29841337 5.56 
chr15:29845496-29845518 6 
chr15:29846518-29846641 5.55285 
chr15:29848294-29848311 5.82353 
chr15:29848639-29848658 5.84211 
chr15:29853525-29853544 5.68421 
chr15:29853897-29853930 5.90909 
chr15:29854943-29855008 5.63077 
chr15:29855926-29855943 5.76471 
chr15:29856040-29856075 5.68571 
chr15:29858164-29858183 5.73684 
chr15:29858328-29858373 5.71111 
chr15:29859050-29859076 6 
chr15:29860914-29860934 6 
chr15:29862229-29862265 5.66667 
chr15:29862382-29862404 5.72727 
chr15:29862949-29862980 5.41935 
chr15:29863076-29863104 5.57143 
chr15:29863134-29863233 5.42424 
chr15:29863261-29863288 5.44444 
chr15:29863307-29863342 5.6 
chr15:29864672-29864704 5.65625 
chr15:29865025-29865050 5.4 
chr15:29865806-29865881 5.77333 
chr15:29866202-29866264 5.24194 
chr15:29866489-29866510 5.71429 
chr15:29869009-29869025 6 
chr15:29869323-29869342 5.89474 
chr15:29869517-29869558 5.90244 
chr15:29871716-29871736 5.8 
chr15:29871890-29871927 6 
chr15:29874146-29874159 6 
chr15:29874837-29874868 5.87097 
chr15:29876634-29876661 5.77778 
chr15:29877201-29877231 6 
chr15:29878059-29878078 6 
chr15:29878952-29879013 5.40984 
chr15:29879342-29879389 6 
chr15:29880672-29880841 5.73373 
chr15:29881193-29881220 6 
chr15:29882887-29882919 6 
chr15:29884036-29884097 6 
chr15:29887271-29887298 5.96296 
chr15:29887457-29887479 6 
chr15:29888864-29888886 6 
chr15:29890756-29890779 5.56522 
chr15:29890884-29890913 6 
chr15:29892643-29892698 5.58182 
chr15:29892708-29892725 5.76471 
chr15:29893626-29893646 5.65 
chr15:29894721-29894752 5.80645 
chr15:29895828-29895855 5.85185 
chr15:29898420-29898452 5.71875 
chr15:29899025-29899043 6 
chr15:29900002-29900065 5.87302 
chr15:29900694-29900768 5.83784 
chr15:29900843-29900868 5.96 
chr15:29902682-29902708 5.73077 
chr15:29903568-29903604 5.41667 
chr15:29907353-29907372 5.68421 
chr15:29909270-29909296 5.69231 
chr15:29910626-29910639 6 
chr15:29911598-29911611 6 
chr15:29913726-29913749 6 
chr15:29913792-29913807 6 
chr15:29914382-29914423 5.60976 
chr15:29916534-29916549 6 
chr15:29917075-29917107 6 
chr15:29918051-29918077 5.76923 
chr15:29919074-29919110 5.66667 
chr15:29919744-29919764 6 
chr15:29922325-29922344 5.89474 
chr15:29923993-29924029 5.72222 
chr15:29926155-29926171 6 
chr15:29927707-29927724 5.88235 
chr15:29928649-29928678 5.34483 
chr15:29931972-29931985 6 
chr15:29932853-29932905 5.86538 
chr15:29934035-29934055 5.8 
chr15:29934634-29934817 5.59563 
chr15:29935984-29936013 5.93103 
chr15:29936994-29937083 5.53933 
chr15:29937752-29937773 6 
chr15:29938735-29938763 5.28571 
chr15:29941139-29941162 5.78261 
chr15:29941261-29941296 6 
chr15:29941921-29941977 5.91071 
chr15:29942795-29942819 6 
chr15:29945348-29945368 5.85 
chr15:29945499-29945528 5.51724 
chr15:29947695-29947723 5.25 
chr15:29947924-29947943 6 
chr15:29948226-29948242 6 
chr15:29949827-29949890 5.2381 
chr15:29950057-29950081 5.375 
chr15:29950836-29950860 5.41667 
chr15:29950889-29950910 5.52381 
chr15:29951674-29951700 5.88462 
chr15:29952366-29952396 5.5 
chr15:29953392-29953412 5.9 
chr15:29954415-29954448 5.90909 
chr15:29954916-29954936 6 
chr15:29955917-29955937 5.75 
chr15:29956631-29956662 5.58065 
chr15:29958056-29958070 6 
chr15:29959376-29959404 5.75 
chr15:29959691-29959707 6 
chr15:29961409-29961437 5.75 
chr15:29964189-29964204 5.86667 
chr15:29966463-29966486 6 
chr15:29966937-29966994 5.47368 
chr15:29968228-29968252 5.75 
chr15:29968286-29968307 5.57143 
chr15:29968803-29968826 5.52174 
chr15:29972087-29972116 5.55172 
chr15:29972501-29972525 5.58333 
chr15:29975786-29975813 5.44444 
chr15:29976600-29976641 5.2439 
chr15:29977026-29977038 6 
chr15:29978789-29978848 5.45763 
chr15:29984951-29984963 6 
chr15:29988090-29988112 5.63636 
chr15:29992925-29992958 5.93939 
chr15:29994143-29994158 6 
chr15:29998461-29998499 5.42105 
chr15:30000400-30000415 6 
chr15:30005013-30005025 6 
chr15:30006741-30006757 6 
chr15:30008393-30008410 6 
chr15:30008462-30008490 5.32143 
chr15:30010020-30010036 5.875 
chr15:30010328-30010343 6 
chr15:30019546-30019581 5.62857 
chr15:30021503-30021528 5.76 
chr15:30022624-30022645 6 
chr15:30023283-30023296 6 
chr15:30027412-30027443 5.19355 
chr15:30027792-30027813 5.80952 
chr15:30030552-30030572 5.8 
chr15:30031069-30031092 6 
chr15:30031250-30031276 5.73077 
chr15:30031646-30031660 6 
chr15:30032834-30032864 5.63333 
chr15:30034263-30034310 5.57447 
chr15:30038154-30038174 5.9 
chr15:30039488-30039511 5.69565 
chr15:30040767-30040790 6 
chr15:30041125-30041173 5.9375 
chr15:30044110-30044141 5.29032 
chr15:30045686-30045707 6 
chr15:30047003-30047027 5.45833 
chr15:30055970-30055987 5.82353 
chr15:30058091-30058117 5.76923 
chr15:30058353-30058380 5.44444 
chr15:30062331-30062358 5.22222 
chr15:30062882-30062916 5.55882 
chr15:30063044-30063098 5.51852 
chr15:30064724-30064742 5.72222 
chr15:30069686-30069713 5.62963 
chr15:30070211-30070247 5.25 
chr15:30072145-30072167 6 
chr15:30073088-30073112 5.625 
chr15:30075097-30075111 6 
chr15:30082954-30082966 6 
chr15:30083616-30083636 6 
chr15:30085052-30085067 6 
chr15:30086310-30086327 5.82353 
chr15:30086368-30086400 5.65625 
chr15:30087640-30087666 5.96154 
chr15:30089785-30089798 6 
chr15:30090473-30090492 5.84211 
chr15:30091610-30091629 5.73684 
chr15:30092369-30092394 5.56 
chr15:30093659-30093677 5.72222 
chr15:30097732-30097750 6 
chr15:30099972-30099993 5.57143 
chr15:30101117-30101143 5.26923 
chr15:30101251-30101328 5.25974 
chr15:30102241-30102267 5.76923 
chr15:30103627-30103646 5.84211 
chr15:30104061-30104093 6 
chr15:30110873-30110895 5.63636 
chr15:30112362-30112374 6 
chr15:30114035-30114066 5.93548 
chr15:30114701-30114781 5.475 
chr15:30116284-30116320 6 
chr15:30116648-30116679 6 
chr15:30120590-30120614 5.70833 
chr15:30121107-30121122 6 
chr15:30121265-30121293 5.17857 
chr15:30121831-30121852 5.80952 
chr15:30122532-30122583 5.2549 
chr15:30122736-30122776 5.3 
chr15:30122806-30122835 5.17241 
chr15:30123153-30123187 5.52941 
chr15:30126060-30126099 5.89744 
chr15:30127034-30127051 5.82353 
chr15:30127455-30127480 5.52 
chr15:30127852-30127876 5.41667 
chr15:30128092-30128129 6 
chr15:30130805-30130838 5.87879 
chr15:30131195-30131214 6 
chr15:30133897-30133943 5.63043 
chr15:30134664-30134685 5.66667 
chr15:30135357-30135403 5.80435 
chr15:30138005-30138025 5.75 
chr15:30139128-30139152 5.83333 
chr15:30139283-30139318 5.31429 
chr15:30139987-30140019 5.6875 
chr15:30141640-30141654 6 
chr15:30142878-30142890 6 
chr15:30143351-30143376 5.72 
chr15:30143652-30143681 5.31034 
chr15:30145106-30145123 5.82353 
chr15:30151062-30151087 5.76 
chr15:30154837-30154863 5.88462 
chr15:30155501-30155516 6 
chr15:30156440-30156480 5.725 
chr15:30160260-30160273 6 
chr15:30161194-30161230 5.55556 
chr15:30161980-30162022 5.95238 
chr15:30162206-30162238 5.8125 
chr15:30165952-30165965 5.92308 
chr15:30166879-30166904 5.52 
chr15:30167762-30167780 6 
chr15:30169730-30169876 5.77397 
chr15:30170243-30170268 5.84 
chr15:30171326-30171352 6 
chr15:30171909-30171927 6 
chr15:30174135-30174164 6 
chr15:30174453-30174481 5.57143 
chr15:30175927-30175948 6 
chr15:30179443-30179511 5.58824 
chr15:30180455-30180484 5.37931 
chr15:30180528-30180575 5.3617 
chr15:30194023-30194035 6 
chr15:30198671-30198709 6 
chr15:30198763-30198796 5.9697 
chr15:30200251-30200296 5.93333 
chr15:30201359-30201386 5.96296 
chr15:30201541-30201555 6 
chr15:30204898-30204921 6 
chr15:30205936-30205957 5.61905 
chr15:30207054-30207111 5.54386 
chr15:30208443-30208457 6 
chr15:30210769-30210789 5.95 
chr15:30214027-30214057 6 
chr15:30215044-30215073 5.27586 
chr15:30221144-30221170 5.57692 
chr15:30221899-30221927 5.67857 
chr15:30224712-30224730 5.88889 
chr15:30229250-30229284 5.61765 
chr15:30233182-30233215 5.33333 
chr15:30235831-30235851 6 
chr15:30236149-30236171 5.59091 
chr15:30236274-30236307 5.93939 
chr15:30237979-30238010 5.80645 
chr15:30240448-30240475 5.48148 
chr15:30241117-30241170 5.56604 
chr15:30241234-30241275 5.43902 
chr15:30241292-30241560 5.62687 
chr15:30241584-30241998 5.78019 
chr15:30242022-30242410 5.78866 
chr15:30242427-30242443 5.9375 
chr15:30242466-30242526 5.28333 
chr15:30242539-30242615 5.26316 
chr15:30242623-30242696 5.43836 
chr15:30243246-30243295 5.34694 
chr15:30244847-30244869 5.5 
chr15:30245343-30245357 6 
chr15:30246931-30246989 5.60345 
chr15:30247284-30247301 5.82353 
chr15:30247956-30247995 5.69231 
chr15:30250115-30250138 5.52174 
chr15:30250477-30250504 5.59259 
chr15:30251187-30251206 5.78947 
chr15:30253537-30253557 6 
chr15:30256635-30256657 6 
chr15:30257389-30257424 6 
chr15:30258704-30258733 5.93103 
chr15:30259390-30259413 5.52174 
chr15:30260683-30260731 5.29167 
chr15:30260992-30261011 5.63158 
chr15:30261129-30261153 5.58333 
chr15:30261465-30261491 6 
chr15:30262832-30262868 5.66667 
chr15:30263276-30263302 5.46154 
chr15:30264409-30264433 5.45833 
chr15:30265785-30265826 5.65854 
chr15:30266287-30266310 5.82609 
chr15:30266440-30266470 6 
chr15:30267394-30267543 5.6443 
chr15:30268127-30268144 6 
chr15:30268477-30268523 5.84783 
chr15:30268848-30268880 5.59375 
chr15:30268987-30269000 6 
chr15:30270927-30270989 5.80645 
chr15:30271081-30271167 5.62791 
chr15:30272478-30272495 6 
chr15:30275183-30275208 5.72 
chr15:30275738-30275750 6 
chr15:30276038-30276052 6 
chr15:30277249-30277289 5.775 
chr15:30278920-30278978 5.82759 
chr15:30279949-30279996 5.78723 
chr15:30283443-30283467 6 
chr15:30285327-30285348 5.52381 
chr15:30288982-30288995 6 
chr15:30289188-30289217 5.7931 
chr15:30289256-30289285 5.7931 
chr15:30289324-30289353 5.7931 
chr15:30289392-30289430 5.26316 
chr15:30289438-30289479 5.65854 
chr15:30292467-30292682 5.7907 
chr15:30292895-30292918 5.82609 
chr15:30293307-30293332 5.92 
chr15:30294989-30295018 5.96552 
chr15:30296472-30296490 5.72222 
chr15:30297292-30297307 5.93333 
chr15:30299002-30299023 6 
chr15:30301530-30301542 6 
chr15:30302429-30302443 6 
chr15:30304121-30304152 5.74194 
chr15:30304925-30304947 5.68182 
chr15:30307310-30307334 5.70833 
chr15:30314271-30314287 5.875 
chr15:30315616-30315631 6 
chr15:30316892-30316927 6 
chr15:30317591-30317608 6 
chr15:30320088-30320100 6 
chr15:30320261-30320286 5.84 
chr15:30323287-30323326 5.58974 
chr15:30324162-30324195 5.42424 
chr15:30324327-30324342 6 
chr15:30324818-30324849 5.41935 
chr15:30326684-30326721 5.62162 
chr15:30331801-30331923 5.68852 
chr15:30333018-30333057 6 
chr15:30333539-30333563 5.83333 
chr15:30336355-30336386 5.58065 
chr15:30340839-30340859 6 
chr15:30343019-30343050 6 
chr15:30346423-30346464 6 
chr15:30346596-30346624 5.78571 
chr15:30347872-30347897 5.92 
chr15:30348908-30348939 5.87097 
chr15:30349593-30349618 5.36 
chr15:30349756-30349786 5.83333 
chr15:30350179-30350197 5.94444 
chr15:30350533-30350555 6 
chr15:30353122-30353135 6 
chr15:30354174-30354196 6 
chr15:30356898-30356925 5.77778 
chr15:30357686-30357703 5.94118 
chr15:30358344-30358374 5.9 
chr15:30358500-30358519 5.63158 
chr15:30361587-30361647 5.7 
chr15:30361659-30361699 5.55 
chr15:30362006-30362034 5.57143 
chr15:30363242-30363943 5.6291 
chr15:30365679-30365706 5.81481 
chr15:30367103-30367132 6 
chr15:30367714-30367740 5.61538 
chr15:30368923-30368966 6 
chr15:30369560-30369587 5.25926 
chr15:30372115-30372143 6 
chr15:30373742-30373758 6 
chr15:30374193-30374235 5.7619 
chr15:30374880-30374914 5.52941 
chr15:30380246-30380277 5.83871 
chr15:30381361-30381395 5.26471 
chr15:30381679-30381695 5.8125 
chr15:30382066-30382091 5.32 
chr15:30382889-30382905 6 
chr15:30383496-30383519 5.47826 
chr15:30385211-30385241 5.63333 
chr15:30389059-30389101 5.45238 
chr15:30390758-30390793 6 
chr15:30391688-30391707 5.63158 
chr15:30391834-30391852 5.83333 
chr15:30395236-30395252 5.8125 
chr15:30395541-30395600 5.79661 
chr15:30395702-30395771 5.44928 
chr15:30396888-30396932 5.52273 
chr15:30397111-30397139 5.60714 
chr15:30397435-30397496 5.93443 
chr15:30400045-30400065 6 
chr15:30401969-30401983 6 
chr15:30402137-30402160 5.78261 
chr15:30403328-30403364 5.80556 
chr15:30404028-30404057 5.2069 
chr15:30404753-30404781 5.64286 
chr15:30407984-30407996 6 
chr15:30408383-30408412 5.72414 
chr15:30409058-30409083 5.6 
chr15:30410062-30410083 5.90476 
chr15:30412999-30413013 6 
chr15:30413272-30413417 5.58621 
chr15:30415943-30416003 5.43333 
chr15:30416100-30416125 5.88 
chr15:30416290-30416310 5.9 
chr15:30418123-30418137 5.92857 
chr15:30422860-30422893 5.51515 
chr15:30423926-30423955 5.82759 
chr15:30424353-30424379 5.80769 
chr15:30424411-30424441 6 
chr15:30424465-30424480 6 
chr15:30425093-30425117 6 
chr15:30425840-30425853 6 
chr15:30426288-30426332 5.81818 
chr15:30426976-30427010 5.52941 
chr15:30432346-30432379 5.84848 
chr15:30433781-30433797 5.8125 
chr15:30434985-30435000 5.93333 
chr15:30437279-30437309 5.63333 
chr15:30441120-30441163 5.4186 
chr15:30442806-30442869 5.50794 
chr15:30443142-30443183 5.4878 
chr15:30443479-30443509 5.46667 
chr15:30444763-30444792 5.34483 
chr15:30451836-30451877 5.34146 
chr15:30452786-30452804 5.83333 
chr15:30453597-30453618 6 
chr15:30453925-30453948 5.91304 
chr15:30454994-30455031 5.89189 
chr15:30457024-30457096 5.70833 
chr15:30458477-30458490 6 
chr15:30458974-30459014 6 
chr15:30462496-30462522 5.42308 
chr15:30464727-30464814 5.18391 
chr15:30464838-30464877 5.28205 
chr15:30464946-30464970 5.45833 
chr15:30465024-30465057 5.54545 
chr15:30465078-30465216 5.38406 
chr15:30465233-30465308 5.57333 
chr15:30465323-30465355 5.8125 
chr15:30465370-30465398 5.67857 
chr15:30465413-30465443 5.8 
chr15:30465460-30465520 5.61667 
chr15:30471239-30471260 5.85714 
chr15:30471271-30471304 5.66667 
chr15:30473488-30473521 5.75758 
chr15:30474730-30474750 6 
chr15:30477403-30477443 5.85 
chr15:30477623-30477637 6 
chr15:30478678-30478701 5.56522 
chr15:30479521-30479536 5.93333 
chr15:30479996-30480028 5.46875 
chr15:30480730-30480749 5.63158 
chr15:30481756-30481779 5.78261 
chr15:30484263-30484276 6 
chr15:30484336-30484359 5.52174 
chr15:30484369-30484402 5.63636 
chr15:30484855-30484876 5.7619 
chr15:30487134-30487164 6 
chr15:30487446-30487481 5.34286 
chr15:30487617-30487635 5.88889 
chr15:30488558-30488589 5.19355 
chr15:30488916-30488967 5.76471 
chr15:30491237-30491266 5.27586 
chr15:30491503-30491519 5.9375 
chr15:30492121-30492136 6 
chr15:30493242-30493265 6 
chr15:30493735-30493777 5.7619 
chr15:30495729-30495759 5.86667 
chr15:30496797-30496823 6 
chr15:30497321-30497348 5.66667 
chr15:30497851-30497864 5.92308 
chr15:30501611-30501627 6 
chr15:30501771-30501796 6 
chr15:30502566-30502607 5.56098 
chr15:30502688-30502718 5.2 
chr15:30503920-30503971 5.43137 
chr15:30504838-30504857 5.63158 
chr15:30504869-30504893 5.79167 
chr15:30504943-30504997 5.22222 
chr15:30510536-30510553 6 
chr15:30511236-30511248 6 
chr15:30515201-30515252 5.2549 
chr15:30515436-30515462 5.38462 
chr15:30515508-30515540 5.65625 
chr15:30517242-30517256 6 
chr15:30518447-30518463 6 
chr15:30520873-30520891 5.77778 
chr15:30521188-30521215 5.33333 
chr15:30523861-30523879 6 
chr15:30524534-30524765 5.67532 
chr15:30524921-30524943 5.68182 
chr15:30529761-30529777 5.875 
chr15:30530720-30530737 5.94118 
chr15:30532222-30532255 5.90909 
chr15:30532553-30532576 5.73913 
chr15:30540930-30540943 5.92308 
chr15:30543208-30543224 6 
chr15:30548375-30548443 5.80882 
chr15:30552179-30552193 6 
chr15:30557431-30557454 6 
chr15:30559597-30559611 6 
chr15:30564132-30564185 5.35849 
chr15:30567540-30567614 5.59459 
chr15:30568549-30568568 6 
chr15:30568861-30568904 5.95349 
chr15:30575448-30575484 5.86111 
chr15:30576057-30576089 5.71875 
chr15:30576538-30576573 5.57143 
chr15:30576585-30576622 6 
chr15:30576634-30576683 5.87755 
chr15:30577854-30577869 6 
chr15:30578026-30578049 5.47826 
chr15:30578547-30578575 5.92857 
chr15:30578821-30578854 5.27273 
chr15:30580203-30580215 6 
chr15:30586327-30586349 6 
chr15:30586412-30586443 5.48387 
chr15:30586462-30586541 5.36709 
chr15:30587608-30587622 6 
chr15:30592066-30592174 5.61111 
chr15:30592726-30592746 5.85 
chr15:30595176-30595205 5.24138 
chr15:30597468-30597501 5.30303 
chr15:30598498-30598510 6 
chr15:30601391-30601415 5.58333 
chr15:30607448-30607463 5.93333 
chr15:30607765-30607784 6 
chr15:30609091-30609154 5.46032 
chr15:30609199-30609255 5.625 
chr15:30611290-30611329 5.71795 
chr15:30613560-30613587 5.48148 
chr15:30613891-30613933 6 
chr15:30614908-30614933 5.36 
chr15:30618376-30618688 5.78205 
chr15:30619739-30619775 5.66667 
chr15:30622914-30622939 5.64 
chr15:30624250-30624276 5.73077 
chr15:30624432-30624461 6 
chr15:30627018-30627060 5.97619 
chr15:30631486-30631500 6 
chr15:30633539-30633558 5.63158 
chr15:30638258-30638287 5.75862 
chr15:30640169-30640192 5.52174 
chr15:30640531-30640543 6 
chr15:30648099-30648118 6 
chr15:30648272-30648288 6 
chr15:30648709-30648728 5.73684 
chr15:30653903-30653916 6 
chr15:30653967-30653983 6 
chr15:30654012-30654032 5.65 
chr15:30658004-30658037 6 
chr15:30665726-30665743 6 
chr15:30666181-30666222 5.58537 
chr15:30667791-30667943 5.41447 
chr15:30668003-30668029 5.65385 
chr15:30668053-30668245 5.38021 
chr15:30668254-30668443 5.55556 
chr15:30669071-30669098 5.66667 
chr15:30671608-30671629 5.90476 
chr15:30672608-30672634 5.57692 
chr15:30673279-30673308 5.72414 
chr15:30673695-30673707 6 
chr15:30676477-30676513 5.19444 
chr15:30676908-30676926 5.83333 
chr15:30678325-30678362 5.78378 
chr15:30679527-30679550 5.78261 
chr15:30679704-30679724 6 
chr15:30681629-30681646 6 
chr15:30684196-30684229 5.93939 
chr15:30684523-30684551 5.60714 
chr15:30684730-30684772 5.5 
chr15:30685889-30685958 5.44928 
chr15:30686060-30686105 5.73333 
chr15:30686394-30686410 5.8125 
chr15:30689794-30689814 5.85 
chr15:30690846-30690890 5.88636 
chr15:30692539-30692589 5.38 
chr15:30696411-30696429 6 
chr15:30698732-30698750 5.72222 
chr15:30699557-30699586 5.27586 
chr15:30699936-30699959 5.52174 
chr15:30701346-30701377 5.83871 
chr15:30706701-30706768 5.32836 
chr15:30707379-30707418 5.69231 
chr15:30707847-30707860 6 
chr15:30709436-30709474 6 
chr15:30710113-30710129 6 
chr15:30711506-30711542 5.77778 
chr15:30712997-30713023 5.42308 
chr15:30713362-30713390 5.42857 
chr15:30717359-30717402 5.74419 
chr15:30718815-30718836 6 
chr15:30719265-30719277 6 
chr15:30722287-30722314 5.40741 
chr15:30722845-30722896 5.94118 
chr15:30723170-30723188 6 
chr15:30724348-30724377 5.68966 
chr15:30726213-30726289 5.94737 
chr15:30726885-30726904 5.78947 
chr15:30728410-30728443 5.33333 
chr15:30728647-30728659 6 
chr15:30728956-30728972 6 
chr15:30730542-30730554 6 
chr15:30731905-30731924 5.73684 
chr15:30733546-30733580 5.97059 
chr15:30737408-30737553 5.4069 
chr15:30737842-30737855 6 
chr15:30741199-30741222 5.52174 
chr15:30743230-30743253 5.73913 
chr15:30744567-30744580 6 
chr15:30752105-30752119 6 
chr15:30752814-30752829 6 
chr15:30754190-30754214 5.91667 
chr15:30754412-30754447 6 
chr15:30755748-30755760 6 
chr15:30757454-30757483 5.55172 
chr15:30759045-30759066 6 
chr15:30759427-30759443 5.875 
chr15:30761806-30761843 5.94595 
chr15:30763191-30763302 5.55856 
chr15:30765518-30765535 5.82353 
chr15:30767105-30767128 6 
chr15:30767905-30767927 5.59091 
chr15:30768273-30768424 5.88079 
chr15:30771436-30771461 5.84 
chr15:30773643-30773660 5.76471 
chr15:30774524-30774538 6 
chr15:30774592-30774613 5.61905 
chr15:30776036-30776063 5.37037 
chr15:30776526-30776576 5.24 
chr15:30777046-30777073 5.51852 
chr15:30777165-30777178 5.92308 
chr15:30777698-30777721 5.47826 
chr15:30778217-30778256 5.94872 
chr15:30779216-30779242 5.73077 
chr15:30779547-30779559 6 
chr15:30781443-30781462 5.73684 
chr15:30783134-30783162 5.32143 
chr15:30783729-30783758 5.44828 
chr15:30785103-30785122 5.84211 
chr15:30787179-30787193 6 
chr15:30790064-30790116 5.30769 
chr15:30790647-30790684 5.62162 
chr15:30793665-30793724 6 
chr15:30799105-30799131 5.76923 
chr15:30800175-30800214 5.17949 
chr15:30800677-30800691 6 
chr15:30803222-30803244 5.77273 
chr15:30803943-30803957 5.92857 
chr15:30806229-30806284 5.98182 
chr15:30806392-30806430 5.44737 
chr15:30807943-30808127 5.70652 
chr15:30809272-30809302 5.26667 
chr15:30809332-30809386 5.22222 
chr15:30809443-30809470 5.66667 
chr15:30809502-30809532 5.63333 
chr15:30809565-30809609 5.56818 
chr15:30809626-30809649 5.43478 
chr15:30809727-30809771 5.31818 
chr15:30809787-30809817 5.63333 
chr15:30809867-30809903 5.44444 
chr15:30809911-30809964 5.60377 
chr15:30810029-30810059 5.3 
chr15:30810816-30810840 5.625 
chr15:30811754-30811777 5.82609 
chr15:30818907-30818937 5.56667 
chr15:30819443-30819466 5.52174 
chr15:30820517-30820535 5.88889 
chr15:30820880-30820912 5.8125 
chr15:30821237-30821263 5.42308 
chr15:30821472-30821512 5.275 
chr15:30822201-30822234 5.36364 
chr15:30823741-30823759 5.77778 
chr15:30824355-30824425 5.94286 
chr15:30826263-30826290 5.81481 
chr15:30827450-30827468 6 
chr15:30827742-30827792 5.98 
chr15:30828323-30828350 5.40741 
chr15:30831800-30831821 6 
chr15:30833236-30833279 5.74419 
chr15:30837248-30837276 5.46429 
chr15:30837615-30837642 5.44444 
chr15:30839097-30839131 5.70588 
chr15:30840508-30840522 6 
chr15:30841163-30841200 6 
chr15:30842776-30842793 6 
chr15:30843222-30843261 5.69231 
chr15:30843905-30843939 5.52941 
chr15:30849264-30849293 5.82759 
chr15:30850372-30850406 5.26471 
chr15:30850690-30850706 5.8125 
chr15:30851077-30851111 5.23529 
chr15:30852497-30852520 5.47826 
chr15:30854212-30854242 5.63333 
chr15:30858056-30858099 5.44186 
chr15:30858168-30858197 5.44828 
chr15:30859760-30859797 5.86486 
chr15:30860683-30860702 5.63158 
chr15:30860829-30860849 5.85 
chr15:30864539-30864608 5.82609 
chr15:30864710-30864779 5.44928 
chr15:30865896-30865943 5.42553 
chr15:30866117-30866145 5.60714 
chr15:30866443-30866474 5.93548 
chr15:30869025-30869041 6 
chr15:30870948-30870971 6 
chr15:30871125-30871148 5.78261 
chr15:30872314-30872350 5.80556 
chr15:30873014-30873043 5.27586 
chr15:30873739-30873767 5.64286 
chr15:30876970-30876982 6 
chr15:30877369-30877398 5.72414 
chr15:30878044-30878069 5.6 
chr15:30879048-30879068 5.9 
chr15:30881680-30881693 6 
chr15:30881985-30881999 6 
chr15:30882258-30882396 5.52899 
chr15:30884926-30884986 5.48333 
chr15:30885078-30885102 5.875 
chr15:30885267-30885287 5.9 
chr15:30891835-30891867 5.53125 
chr15:30892900-30892929 5.82759 
chr15:30893327-30893353 5.80769 
chr15:30893387-30893417 6 
chr15:30893443-30893458 6 
chr15:30894071-30894095 6 
chr15:30894818-30894830 6 
chr15:30895265-30895309 5.81818 
chr15:30895920-30895943 5.52174 
chr15:30895953-30895987 5.52941 
chr15:30901312-30901343 5.83871 
chr15:30902427-30902461 5.26471 
chr15:30902745-30902761 5.8125 
chr15:30903955-30903970 5.93333 
chr15:30904558-30904581 5.47826 
chr15:30906273-30906303 5.63333 
chr15:30910124-30910147 5.43478 
chr15:30910232-30910261 5.44828 
chr15:30910292-30910333 5.34146 
chr15:30910967-30910988 6 
chr15:30912340-30912367 5.92593 
chr15:30913530-30913545 6 
chr15:30914631-30914657 5.92308 
chr15:30916221-30916251 5.23333 
chr15:30916621-30916644 6 
chr15:30920264-30920297 5.69697 
chr15:30926198-30926232 5.38235 
chr15:30929303-30929323 6 
chr15:30930019-30930035 6 
chr15:30931110-30931134 5.375 
chr15:30932174-30932211 6 
chr15:30933916-30933932 6 
chr15:30939171-30939192 6 
chr15:30939421-30939435 5.92857 
chr15:30939834-30939860 5.42308 
chr15:30941115-30941141 5.73077 
chr15:30941869-30941887 5.88889 
chr15:30944067-30944148 5.7284 
chr15:30944161-30944199 5.68421 
chr15:30946713-30946783 5.48571 
chr15:30946883-30946895 6 
chr15:30947064-30947080 6 
chr15:30948891-30948904 5.92308 
chr15:30949900-30949926 6 
chr15:30954792-30954810 6 
chr15:30955559-30955589 5.53333 
chr15:30956569-30956586 5.88235 
chr15:30957596-30957621 6 
chr15:30958990-30959009 6 
chr15:30960069-30960106 5.35135 
chr15:30961375-30961399 5.70833 
chr15:30961689-30961701 6 
chr15:30963052-30963079 5.66667 
chr15:30965406-30965470 5.64062 
chr15:30966044-30966056 6 
chr15:30966079-30966114 5.37143 
chr15:30966375-30966388 6 
chr15:30966852-30966890 5.57895 
chr15:30967038-30967057 5.73684 
chr15:30971346-30971366 5.75 
chr15:30971467-30971506 5.84615 
chr15:30977095-30977109 6 
chr15:30981534-30981711 5.29944 
chr15:30982740-30982757 5.94118 
chr15:30987928-30987943 5.86667 
chr15:30988030-30988103 5.47945 
chr15:30994834-30994853 6 
chr15:30996452-30996505 5.35849 
chr15:30997320-30997346 5.42308 
chr15:30998795-30998812 6 
chr15:31001175-31001195 5.75 
chr15:31003030-31003046 6 
chr15:31009674-31009687 6 
chr15:31012409-31012433 6 
chr15:31015041-31015081 5.2 
chr15:31015134-31015199 5.2 
chr15:31016246-31016295 5.28571 
chr15:31016605-31016680 5.70667 
chr15:31016866-31016878 6 
chr15:31017711-31017753 5.64286 
chr15:31018435-31018476 5.5122 
chr15:31026948-31026967 6 
chr15:31029605-31029631 5.38462 
chr15:31034590-31034633 5.55814 
chr15:31035662-31035683 5.66667 
chr15:31038782-31038824 5.83333 
chr15:31038977-31038996 5.84211 
chr15:31044684-31044714 5.9 
chr15:31046351-31046377 6 
chr15:31047873-31047906 5.45455 
chr15:31051473-31051535 5.66129 
chr15:31054775-31054799 5.41667 
chr15:31057570-31057597 5.85185 
chr15:31058877-31058901 6 
chr15:31065239-31065264 5.32 
chr15:31065854-31065869 6 
chr15:31068163-31068193 5.46667 
chr15:31068388-31068415 5.51852 
chr15:31068892-31068918 5.46154 
chr15:31073593-31073628 6 
chr15:31073769-31073783 6 
chr15:31074366-31074407 5.65854 
chr15:31074556-31074577 6 
chr15:31074730-31074750 6 
chr15:31075636-31075672 5.11111 
chr15:31075889-31075906 5.94118 
chr15:31076630-31076651 5.90476 
chr15:31078359-31078395 6 
chr15:31080943-31081126 5.64481 
chr15:31082353-31082381 6 
chr15:31083361-31083431 5.64286 
chr15:31084643-31084655 6 
chr15:31085296-31085316 6 
chr15:31086004-31086029 6 
chr15:31089860-31089905 5.24444 
chr15:31090344-31090362 6 
chr15:31091390-31091406 5.9375 
chr15:31091994-31092017 5.47826 
chr15:31093708-31093732 5.54167 
chr15:31094905-31094938 5.42424 
chr15:31095099-31095116 5.94118 
chr15:31095258-31095275 6 
chr15:31095430-31095443 6 
chr15:31095715-31095732 6 
chr15:31096180-31096206 6 
chr15:31096356-31096370 6 
chr15:31096802-31096835 5.93939 
chr15:31097622-31097653 5.96774 
chr15:31100320-31100333 6 
chr15:31101462-31101505 5.27907 
chr15:31103687-31103718 5.93548 
chr15:31107443-31107458 6 
chr15:31108099-31108115 6 
chr15:31110860-31110915 5.54545 
chr15:31116455-31116490 5.88571 
chr15:31119048-31119063 5.86667 
chr15:31119358-31119373 6 
chr15:31120440-31120466 5.76923 
chr15:31131072-31131100 6 
chr15:31131527-31131550 5.95652 
chr15:31131704-31131718 6 
chr15:31132864-31132888 5.58333 
chr15:31137116-31137172 5.73214 
chr15:31137234-31137267 5.72727 
chr15:31137337-31137399 5.90323 
chr15:31137447-31137467 5.8 
chr15:31137476-31137505 5.68966 
chr15:31137567-31137606 5.82051 
chr15:31137670-31137737 5.50746 
chr15:31137799-31137842 5.67442 
chr15:31137904-31137939 5.48571 
chr15:31138014-31138058 5.84091 
chr15:31138123-31138174 5.58824 
chr15:31138263-31138285 5.54545 
chr15:31138353-31138431 5.65385 
chr15:31138494-31138519 5.76 
chr15:31138578-31138623 5.68889 
chr15:31138660-31138691 5.64516 
chr15:31138700-31138748 5.70833 
chr15:31138812-31138840 5.71429 
chr15:31138904-31138939 5.71429 
chr15:31138943-31138981 5.60526 
chr15:31139043-31139087 5.79545 
chr15:31139151-31139228 5.51948 
chr15:31139290-31139338 5.6875 
chr15:31139384-31139403 5.73684 
chr15:31139412-31139443 5.6129 
chr15:31139516-31139553 5.72973 
chr15:31139621-31139682 5.88525 
chr15:31139744-31139821 5.64935 
chr15:31139881-31139938 5.63158 
chr15:31140265-31140302 5.37838 
chr15:31140797-31140835 5.60526 
chr15:31146991-31147014 5.78261 
chr15:31149239-31149259 6 
chr15:31149409-31149432 5.52174 
chr15:31152777-31152797 5.65 
chr15:31153043-31153082 6 
chr15:31153384-31153402 6 
chr15:31155403-31155422 5.94737 
chr15:31156287-31156306 6 
chr15:31157251-31157266 5.86667 
chr15:31159753-31159779 5.57692 
chr15:31161605-31161622 6 
chr15:31164121-31164241 5.23333 
chr15:31165874-31165899 6 
chr15:31166622-31166648 6 
chr15:31172280-31172296 5.875 
chr15:31174092-31174112 5.8 
chr15:31178549-31178573 6 
chr15:31181832-31181862 6 
chr15:31182537-31182549 6 
chr15:31183930-31183960 5.76667 
chr15:31185009-31185038 5.34483 
chr15:31185450-31185483 6 
chr15:31186061-31186083 5.81818 
chr15:31187185-31187207 5.81818 
chr15:31188058-31188082 5.75 
chr15:31188513-31188538 6 
chr15:31188837-31188864 5.7037 
chr15:31189284-31189296 6 
chr15:31190276-31190293 6 
chr15:31195418-31195443 5.84 
chr15:31196209-31196229 5.65 
chr15:31199720-31199765 5.86667 
chr15:31204264-31204276 6 
chr15:31204537-31204576 5.28205 
chr15:31206568-31206580 6 
chr15:31206988-31207037 5.20408 
chr15:31207097-31207124 5.2963 
chr15:31208371-31208396 5.36 
chr15:31210046-31210075 5.68966 
chr15:31211581-31211598 6 
chr15:31211895-31211912 5.76471 
chr15:31213540-31213557 5.82353 
chr15:31213715-31213742 5.33333 
chr15:31218188-31218239 5.2549 
chr15:31220699-31220743 5.77273 
chr15:31221700-31222256 5.58453 
chr15:31224424-31224443 6 
chr15:31224907-31224929 5.77273 
chr15:31225947-31225976 5.89655 
chr15:31227510-31227535 6 
chr15:31229650-31229667 6 
chr15:31235280-31235292 6 
chr15:31236768-31236782 6 
chr15:31248176-31248189 5.92308 
chr15:31252110-31252130 5.6 
chr15:31252943-31252969 5.34615 
chr15:31253221-31253239 6 
chr15:31255303-31255342 5.30769 
chr15:31255668-31255688 5.6 
chr15:31255847-31255895 5.95833 
chr15:31259054-31259072 5.72222 
chr15:31260728-31260775 5.82979 
chr15:31264564-31264594 5.2 
chr15:31268611-31268645 5.44118 
chr15:31269701-31269732 5.35484 
chr15:31271617-31271648 5.87097 
chr15:31274273-31274304 5.96774 
chr15:31274690-31274711 6 
chr15:31279883-31279902 5.73684 
chr15:31281190-31281232 5.80952 
chr15:31284113-31284171 5.32759 
chr15:31285775-31285807 5.65625 
chr15:31287870-31287908 5.97368 
chr15:31288183-31288226 5.34884 
chr15:31289055-31289086 5.58065 
chr15:31291738-31291762 5.5 
chr15:31292620-31292642 5.72727 
chr15:31293346-31293391 5.04444 
chr15:31297307-31297342 6 
chr15:31297643-31297674 5.3871 
chr15:31298369-31298393 5.95833 
chr15:31298986-31299006 5.65 
chr15:31299855-31299899 6 
chr15:31301658-31301685 5.51852 
chr15:31305148-31305198 5.74 
chr15:31305657-31305694 5.32432 
chr15:31305905-31305949 5.93182 
chr15:31307614-31307648 5.79412 
chr15:31309165-31309196 5.87097 
chr15:31309779-31309799 5.6 
chr15:31310219-31310266 5.65957 
chr15:31310553-31310588 5.74286 
chr15:31313905-31313918 6 
chr15:31315055-31315071 6 
chr15:31315215-31315245 5.8 
chr15:31321619-31321634 6 
chr15:31322739-31322757 5.72222 
chr15:31324209-31324224 6 
chr15:31324572-31324625 5.32075 
chr15:31324634-31324670 5.5 
chr15:31327202-31327219 6 
chr15:31330915-31330939 6 
chr15:31330983-31331009 5.38462 
chr15:31331194-31331208 6 
chr15:31333790-31333812 5.90909 
chr15:31334398-31334418 5.9 
chr15:31335390-31335408 6 
chr15:31336983-31337000 6 
chr15:31338103-31338137 5.23529 
chr15:31340468-31340488 6 
chr15:31342645-31342714 5.27536 
chr15:31342874-31342898 5.75 
chr15:31342911-31342946 5.4 
chr15:31344980-31344999 5.68421 
chr15:31346485-31346507 5.72727 
chr15:31349586-31349609 5.6087 
chr15:31351484-31351522 5.63158 
chr15:31352267-31352298 5.22581 
chr15:31352313-31352361 5.70833 
chr15:31352454-31352479 5.44 
chr15:31353857-31353900 5.86047 
chr15:31355644-31355673 6 
chr15:31360943-31360967 5.83333 
chr15:31363702-31363725 5.43478 
chr15:31363784-31363816 5.59375 
chr15:31364166-31364249 5.85542 
chr15:31365227-31365245 5.83333 
chr15:31370061-31370131 5.44286 
chr15:31371902-31371926 5.58333 
chr15:31372852-31372872 5.6 
chr15:31376848-31376889 5.82927 
chr15:31377042-31377065 5.6087 
chr15:31379037-31379063 5.5 
chr15:31379434-31379460 6 
chr15:31382838-31382863 5.72 
chr15:31384031-31384054 5.86957 
chr15:31384310-31384333 6 
chr15:31385463-31385485 6 
chr15:31387888-31387914 5.69231 
chr15:31388249-31388382 5.71429 
chr15:31390629-31390651 5.68182 
chr15:31392251-31392297 5.67391 
chr15:31392788-31392819 5.25806 
chr15:31396016-31396062 5.84783 
chr15:31396789-31396809 6 
chr15:31397627-31397685 5.81034 
chr15:31398332-31398353 5.90476 
chr15:31400052-31400073 5.95238 
chr15:31400690-31400708 5.77778 
chr15:31401536-31401610 5.71622 
chr15:31401901-31401913 6 
chr15:31403022-31403128 5.5566 
chr15:31406173-31406230 6 
chr15:31407463-31407489 5.46154 
chr15:31408805-31408840 6 
chr15:31409854-31409897 5.81395 
chr15:31410471-31410488 5.88235 
chr15:31411443-31411472 5.89655 
chr15:31412187-31412218 5.16129 
chr15:31412315-31412333 6 
chr15:31413426-31413443 5.94118 
chr15:31416486-31416505 6 
chr15:31416857-31416872 6 
chr15:31417379-31417407 6 
chr15:31417932-31417978 5.84783 
chr15:31418333-31418371 5.68421 
chr15:31418395-31418422 5.44444 
chr15:31419170-31419194 6 
chr15:31420238-31420268 5.5 
chr15:31421361-31421390 5.2069 
chr15:31425881-31425898 5.88235 
chr15:31427610-31427649 5.64103 
chr15:31430904-31430916 6 
chr15:31431469-31431494 5.36 
chr15:31431663-31431705 5.2619 
chr15:31432415-31432428 6 
chr15:31432580-31432611 5.41935 
chr15:31433016-31433034 6 
chr15:31435588-31435621 5.78788 
chr15:31435653-31435683 5.36667 
chr15:31436915-31436934 6 
chr15:31438120-31438150 5.66667 
chr15:31440194-31440224 5.9 
chr15:31441211-31441226 5.93333 
chr15:31441717-31441741 5.83333 
chr15:31442137-31442159 5.72727 
chr15:31442636-31442652 6 
chr15:31447895-31447922 5.59259 
chr15:31448398-31448419 6 
chr15:31450829-31450844 6 
chr15:31453257-31453294 5.91892 
chr15:31456533-31456551 5.88889 
chr15:31456767-31456787 6 
chr15:31457388-31457443 5.74545 
chr15:31457752-31457796 5.93182 
chr15:31458536-31458558 5.59091 
chr15:31459029-31459078 5.34694 
chr15:31460421-31460581 5.75625 
chr15:31460953-31461037 5.4881 
chr15:31461732-31461754 6 
chr15:31463705-31463721 6 
chr15:31465217-31465249 5.625 
chr15:31465981-31466233 5.46429 
chr15:31466249-31466287 5.36842 
chr15:31468014-31468099 5.54118 
chr15:31469534-31469546 6 
chr15:31473307-31473329 5.90909 
chr15:31474703-31474786 5.63855 
chr15:31476069-31476093 5.91667 
chr15:31476142-31476193 5.62745 
chr15:31477614-31477639 5.8 
chr15:31481668-31481692 5.45833 
chr15:31483302-31483331 5.86207 
chr15:31484708-31484726 6 
chr15:31486404-31486418 6 
chr15:31487765-31487783 5.72222 
chr15:31487795-31488008 5.83099 
chr15:31488679-31488731 5.48077 
chr15:31488793-31488815 5.86364 
chr15:31489129-31489143 6 
chr15:31489245-31489274 5.93103 
chr15:31490784-31491063 5.79211 
chr15:31491509-31491663 5.77273 
chr15:31491813-31491833 6 
chr15:31492839-31492879 5.85 
chr15:31492940-31492959 5.78947 
chr15:31493600-31493613 5.92308 
chr15:31502466-31502490 6 
chr15:31503097-31503119 5.68182 
chr15:31504354-31504580 5.65044 
chr15:31506370-31506391 6 
chr15:31508400-31508472 5.59722 
chr15:31508508-31508570 5.24194 
chr15:31509673-31509697 6 
chr15:31510063-31510093 5.53333 
chr15:31511115-31511135 5.7 
chr15:31511712-31511756 5.34091 
chr15:31511822-31511845 5.82609 
chr15:31513418-31513432 6 
chr15:31513582-31513667 5.37647 
chr15:31513705-31513727 5.86364 
chr15:31516355-31516382 5.33333 
chr15:31518879-31518901 5.54545 
chr15:31519192-31519233 6 
chr15:31520269-31520285 6 
chr15:31521890-31521949 5.88136 
chr15:31522205-31522224 5.89474 
chr15:31526992-31527029 5.48649 
chr15:31527364-31527389 5.92 
chr15:31529526-31529549 5.82609 
chr15:31530233-31530250 6 
chr15:31532491-31532510 5.68421 
chr15:31533267-31533288 6 
chr15:31534833-31534874 5.7561 
chr15:31540780-31540808 5.28571 
chr15:31541746-31541775 5.7931 
chr15:31542937-31542955 5.83333 
chr15:31545317-31545350 5.54545 
chr15:31546076-31546094 6 
chr15:31546200-31546220 5.8 
chr15:31547426-31547471 6 
chr15:31550171-31550189 6 
chr15:31551339-31551352 6 
chr15:31551496-31551509 6 
chr15:31551731-31551972 5.60996 
chr15:31551993-31552178 5.63784 
chr15:31552402-31552435 6 
chr15:31552768-31552788 5.65 
chr15:31554825-31554862 5.67568 
chr15:31556892-31556907 5.93333 
chr15:31558627-31558642 5.86667 
chr15:31559818-31559980 5.6358 
chr15:31560823-31560846 5.52174 
chr15:31562367-31562389 5.5 
chr15:31566641-31566668 5.96296 
chr15:31569806-31569824 5.72222 
chr15:31573053-31573115 5.66129 
chr15:31574016-31574043 5.55556 
chr15:31574818-31574864 5.19565 
chr15:31577301-31577333 5.75 
chr15:31578876-31578902 5.46154 
chr15:31581093-31581106 5.92308 
chr15:31582364-31582396 6 
chr15:31583443-31583694 5.749 
chr15:31585700-31585715 5.86667 
chr15:31586560-31586594 5.79412 
chr15:31587311-31587333 5.77273 
chr15:31588097-31588121 5.58333 
chr15:31591068-31591094 5.76923 
chr15:31591506-31591526 5.8 
chr15:31591677-31591697 5.6 
chr15:31593190-31593205 5.86667 
chr15:31594053-31594083 5.53333 
chr15:31595633-31595654 6 
chr15:31595736-31595776 5.5 
chr15:31596616-31596643 5.44444 
chr15:31597530-31597624 5.7766 
chr15:31601838-31601868 5.63333 
chr15:31603131-31603149 6 
chr15:31603352-31603380 5.28571 
chr15:31603480-31603495 6 
chr15:31605085-31605105 6 
chr15:31605425-31605443 5.94444 
chr15:31607476-31607502 6 
chr15:31611554-31611574 5.8 
chr15:31613077-31613097 5.9 
chr15:31613109-31613127 5.77778 
chr15:31618916-31618943 5.40741 
chr15:31619000-31619034 5.20588 
chr15:31619278-31619297 6 
chr15:31619312-31619332 5.7 
chr15:31619698-31619720 5.54545 
chr15:31619789-31619838 5.2449 
chr15:31620761-31620790 5.27586 
chr15:31623738-31623773 5.85714 
chr15:31626617-31626642 5.92 
chr15:31627624-31627698 5.59459 
chr15:31630510-31630529 6 
chr15:31633530-31633567 5.43243 
chr15:31633740-31633752 6 
chr15:31634107-31634135 5.28571 
chr15:31634902-31634926 5.54167 
chr15:31646583-31646596 6 
chr15:31652904-31652916 6 
chr15:31654014-31654027 5.92308 
chr15:31655691-31655704 6 
chr15:31658594-31658606 6 
chr15:31660193-31660222 5.27586 
chr15:31661023-31661060 5.83784 
chr15:31662232-31662264 5.65625 
chr15:31662611-31662635 5.5 
chr15:31664646-31664678 5.4375 
chr15:31666040-31666068 5.46429 
chr15:31676107-31676139 5.9375 
chr15:31678702-31678725 5.82609 
chr15:31680399-31680423 5.75 
chr15:31680808-31680831 5.95652 
chr15:31680968-31680984 6 
chr15:31682258-31682291 5.69697 
chr15:31683299-31683342 5.5814 
chr15:31683506-31683558 5.38462 
chr15:31683570-31683617 5.31915 
chr15:31683793-31683819 5.73077 
chr15:31683886-31683943 5.57895 
chr15:31683994-31684044 5.2 
chr15:31685009-31685038 5.75862 
chr15:31685607-31685637 5.53333 
chr15:31686515-31686536 5.57143 
chr15:31686689-31686715 5.84615 
chr15:31687178-31687196 6 
chr15:31687585-31687606 5.52381 
chr15:31687656-31687673 6 
chr15:31688210-31688240 5.7 
chr15:31689078-31689092 6 
chr15:31689419-31689467 5.91667 
chr15:31692906-31692943 5.48649 
chr15:31696744-31696768 5.75 
chr15:31698761-31698776 6 
chr15:31701486-31701517 5.67742 
chr15:31701706-31701756 5.58 
chr15:31702777-31702824 5.85106 
chr15:31703592-31703611 5.68421 
chr15:31703764-31703776 6 
chr15:31705388-31705416 6 
chr15:31705866-31705883 5.94118 
chr15:31709697-31709714 6 
chr15:31710899-31710925 5.34615 
chr15:31712883-31712908 5.8 
chr15:31714316-31714361 5.82222 
chr15:31715282-31715396 5.85965 
chr15:31716680-31716707 5.40741 
chr15:31717078-31717103 6 
chr15:31719526-31719556 5.96667 
chr15:31721005-31721039 6 
chr15:31721898-31721948 6 
chr15:31724582-31724664 5.58537 
chr15:31726447-31726483 5.33333 
chr15:31727580-31727597 5.94118 
chr15:31728360-31728389 5.7931 
chr15:31730654-31730672 5.72222 
chr15:31732341-31732361 5.9 
chr15:31733640-31733653 6 
chr15:31735597-31735617 6 
chr15:31736455-31736506 5.58824 
chr15:31737495-31737507 6 
chr15:31740096-31740115 5.63158 
chr15:31742583-31742653 5.41429 
chr15:31744774-31744810 5.77778 
chr15:31745383-31745408 5.8 
chr15:31746800-31746819 6 
chr15:31746869-31746898 5.72414 
chr15:31747267-31747297 5.73333 
chr15:31751050-31751072 5.72727 
chr15:31751818-31751844 5.5 
chr15:31752086-31752109 6 
chr15:31752641-31752653 6 
chr15:31754609-31754629 5.7 
chr15:31755514-31755540 5.65385 
chr15:31758388-31758407 5.68421 
chr15:31759983-31760002 5.78947 
chr15:31760043-31760076 5.9697 
chr15:31765144-31765168 5.70833 
chr15:31766559-31766571 6 
chr15:31767393-31767415 6 
chr15:31773248-31773276 5.60714 
chr15:31775126-31775145 5.78947 
chr15:31775477-31775491 6 
chr15:31775509-31775558 5.2449 
chr15:31776054-31776073 5.73684 
chr15:31776210-31776265 5.38182 
chr15:31776777-31776815 5.57895 
chr15:31782489-31782503 5.92857 
chr15:31784785-31784797 6 
chr15:31785351-31785368 5.88235 
chr15:31788268-31788295 5.66667 
chr15:31797951-31797965 6 
chr15:31799383-31799409 5.30769 
chr15:31800552-31800565 5.92308 
chr15:31801872-31801906 5.44118 
chr15:31801973-31802002 5.48276 
chr15:31802099-31802130 5.51613 
chr15:31802273-31802316 5.53488 
chr15:31802675-31802728 5.33962 
chr15:31803039-31803285 5.82927 
chr15:31803483-31803930 5.18568 
chr15:31803943-31803983 5.325 
chr15:31804354-31804375 5.66667 
chr15:31805896-31805934 5.94737 
chr15:31806227-31806269 5.90476 
chr15:31807771-31807882 5.54054 
chr15:31807890-31807937 5.51064 
chr15:31807947-31807962 5.86667 
chr15:31807974-31808074 5.52 
chr15:31808087-31808119 5.875 
chr15:31808134-31808183 5.57143 
chr15:31811321-31811349 5.71429 
chr15:31813470-31813489 5.84211 
chr15:31816730-31816743 6 
chr15:31820213-31820265 5.5 
chr15:31822818-31822841 5.69565 
chr15:31823723-31823755 5.625 
chr15:31825136-31825152 6 
chr15:31825437-31825452 6 
chr15:31827139-31827176 5.10811 
chr15:31827443-31827469 5.42308 
chr15:31827869-31827893 5.83333 
chr15:31832940-31832952 6 
chr15:31834267-31834284 5.76471 
chr15:31841338-31841355 6 
chr15:31841885-31841916 5.51613 
chr15:31842117-31842147 5.26667 
chr15:31848044-31848062 5.83333 
chr15:31851502-31851541 5.51282 
chr15:31851605-31851636 5.25806 
chr15:31851677-31851720 5.46512 
chr15:31851821-31851848 5.33333 
chr15:31851897-31851923 5.30769 
chr15:31852015-31852057 5.33333 
chr15:31853964-31854009 5.48889 
chr15:31854122-31854135 5.92308 
chr15:31854212-31854235 5.43478 
chr15:31854586-31854601 6 
chr15:31858393-31858412 5.78947 
chr15:31859653-31859687 5.94118 
chr15:31862645-31862685 6 
chr15:31863408-31863443 5.37143 
chr15:31866109-31866126 5.76471 
chr15:31866713-31866741 5.28571 
chr15:31869172-31869204 5.5625 
chr15:31870411-31870466 5.56364 
chr15:31870478-31870515 5.48649 
chr15:31871883-31871943 5.56667 
chr15:31877930-31877972 5.47619 
chr15:31879052-31879083 5.41935 
chr15:31881380-31881408 5.21429 
chr15:31881666-31881679 6 
chr15:31882209-31882228 5.78947 
chr15:31882584-31882624 5.375 
chr15:31882721-31882737 5.875 
chr15:31884198-31884246 5.3125 
chr15:31885082-31885143 5.86885 
chr15:31885152-31885177 5.84 
chr15:31889123-31889140 6 
chr15:31892375-31892401 5.38462 
chr15:31896755-31896776 6 
chr15:31900648-31900678 5.5 
chr15:31902796-31902837 5.90244 
chr15:31903530-31903544 6 
chr15:31909686-31909713 5.51852 
chr15:31909943-31909994 5.58824 
chr15:31914654-31914680 5.46154 
chr15:31915273-31915303 5.46667 
chr15:31915960-31915983 5.65217 
chr15:31918212-31918237 5.32 
chr15:31919082-31919111 5.96552 
chr15:31919433-31919452 5.63158 
chr15:31924584-31924634 5.52 
chr15:31925319-31925341 5.54545 
chr15:31930581-31930595 6 
chr15:31932604-31932632 5.85714 
chr15:31933039-31933073 6 
chr15:31934884-31934911 5.25926 
chr15:31935341-31935365 5.41667 
chr15:31938593-31938677 5.7619 
chr15:31942241-31942274 5.48485 
chr15:31943775-31943822 6 
chr15:31944203-31944215 6 
chr15:31945458-31945482 5.66667 
chr15:31949546-31949572 5.80769 
chr15:31951213-31951288 5.96 
chr15:31955449-31955481 6 
chr15:31960540-31960577 5.2973 
chr15:31965287-31965311 5.58333 
chr15:31971717-31971762 5.82222 
chr15:31973292-31973304 6 
chr15:31973490-31973537 5.57447 
chr15:31973846-31973895 5.34694 
chr15:31974414-31974443 5.13793 
chr15:31974950-31974998 5.45833 
chr15:31977685-31977707 6 
chr15:31988898-31988918 5.8 
chr15:31992744-31992776 5.34375 
chr15:31993585-31993638 5.37736 
chr15:31995230-31995260 5.66667 
chr15:32001989-32002060 5.38028 
chr15:32002147-32002162 5.86667 
chr15:32007334-32007351 5.94118 
chr15:32008254-32008275 5.57143 
chr15:32008429-32008559 5.35385 
chr15:32012604-32012617 6 
chr15:32012999-32013031 5.5 
chr15:32014269-32014296 5.44444 
chr15:32018533-32018566 5.81818 
chr15:32018668-32018689 5.71429 
chr15:32020663-32020683 5.8 
chr15:32024943-32024975 5.375 
chr15:32027734-32027755 5.61905 
chr15:32028914-32028943 5.37931 
chr15:32028949-32029006 5.49123 
chr15:32030403-32030430 5.2963 
chr15:32031582-32031602 5.75 
chr15:32032631-32032675 5.27273 
chr15:32035943-32035975 5.75 
chr15:32038541-32038577 5.47222 
chr15:32038710-32038722 6 
chr15:32040531-32040562 5.41935 
chr15:32040633-32040671 5.57895 
chr15:32041486-32041506 5.65 
chr15:32042606-32042620 6 
chr15:32045889-32045938 6 
chr15:32046232-32046247 5.86667 
chr15:32047190-32047233 5.44186 
chr15:32047242-32047295 5.37736 
chr15:32047371-32047408 5.35135 
chr15:32048830-32048883 6 
chr15:32049533-32049565 5.5625 
chr15:32049718-32049733 5.93333 
chr15:32049794-32049822 5.57143 
chr15:32050443-32050476 5.57576 
chr15:32051096-32051120 5.625 
chr15:32053111-32053141 5.76667 
chr15:32055484-32055509 6 
chr15:32057413-32057443 5.33333 
chr15:32062301-32062323 5.59091 
chr15:32064454-32064469 6 
chr15:32067292-32067327 5.74286 
chr15:32068167-32068190 5.78261 
chr15:32070924-32070979 5.52727 
chr15:32081909-32081923 6 
chr15:32082704-32082727 5.52174 
chr15:32083219-32083238 5.84211 
chr15:32088345-32088443 5.73469 
chr15:32093256-32093271 6 
chr15:32093619-32093653 6 
chr15:32093845-32093884 5.28205 
chr15:32094285-32094352 5.8806 
chr15:32100301-32100335 6 
chr15:32103501-32103564 5.39683 
chr15:32103611-32103696 5.12941 
chr15:32103733-32103760 5.51852 
chr15:32109190-32109227 5.16216 
chr15:32111015-32111042 5.25926 
chr15:32111883-32111917 5.44118 
chr15:32113336-32113352 6 
chr15:32113506-32113523 6 
chr15:32122443-32122468 5.48 
chr15:32123464-32123489 5.32 
chr15:32124297-32124309 6 
chr15:32126469-32126496 5.37037 
chr15:32126594-32126611 6 
chr15:32127849-32128034 5.49189 
chr15:32129575-32129594 6 
chr15:32129748-32129768 5.85 
chr15:32132218-32132245 5.2963 
chr15:32132468-32132487 6 
chr15:32132640-32132672 5.84375 
chr15:32135534-32135547 6 
chr15:32135870-32135894 5.45833 
chr15:32136699-32136713 6 
chr15:32142757-32142789 5.71875 
chr15:32144039-32144080 5.85366 
chr15:32147018-32147036 5.83333 
chr15:32152825-32152916 5.84615 
chr15:32153075-32153090 6 
chr15:32156963-32156993 6 
chr15:32160105-32160136 5.6129 
chr15:32161556-32161569 6 
chr15:32162529-32162560 5.6129 
chr15:32162711-32162731 5.9 
chr15:32162871-32162926 5.50909 
chr15:32163012-32163029 5.82353 
chr15:32163039-32163067 5.32143 
chr15:32164342-32164370 5.71429 
chr15:32165536-32165553 5.76471 
chr15:32166723-32166748 5.76 
chr15:32167415-32167446 5.90323 
chr15:32168431-32168485 5.74074 
chr15:32168827-32168889 5.66129 
chr15:32170716-32170749 6 
chr15:32171691-32171717 5.57692 
chr15:32172439-32172516 5.93506 
chr15:32173850-32173879 5.93103 
chr15:32174430-32174443 6 
chr15:32176616-32176648 5.25 
chr15:32176930-32176957 6 
chr15:32177077-32177090 6 
chr15:32177698-32177733 5.25714 
chr15:32179010-32179043 5.18182 
chr15:32181350-32181403 5.92453 
chr15:32182203-32182225 5.59091 
chr15:32184838-32185013 5.36 
chr15:32187943-32187973 5.66667 
chr15:32188911-32188937 5.53846 
chr15:32195081-32195124 5.93023 
chr15:32197891-32197920 5.51724 
chr15:32198227-32198292 5.56923 
chr15:32198990-32199012 5.81818 
chr15:32200204-32200231 5.85185 
chr15:32207454-32207485 5.51613 
chr15:32211324-32211347 6 
chr15:32211551-32211563 6 
chr15:32215514-32215563 5.63265 
chr15:32222286-32222318 5.96875 
chr15:32222611-32222646 5.8 
chr15:32224471-32224491 5.9 
chr15:32225630-32225660 5.93333 
chr15:32228605-32228633 5.71429 
chr15:32233507-32233524 6 
chr15:32233551-32233563 6 
chr15:32235994-32236017 5.43478 
chr15:32236393-32236419 5.84615 
chr15:32240711-32240724 6 
chr15:32241406-32241432 5.80769 
chr15:32249474-32249495 6 
chr15:32249583-32249607 5.375 
chr15:32251193-32251205 6 
chr15:32253950-32253964 6 
chr15:32255871-32255891 5.9 
chr15:32256186-32256233 5.70213 
chr15:32258800-32258825 6 
chr15:32261173-32261193 5.85 
chr15:32262234-32262258 5.75 
chr15:32263685-32263698 6 
chr15:32267677-32267693 5.875 
chr15:32268654-32268676 5.5 
chr15:32268718-32268751 5.30303 
chr15:32269364-32269393 5.24138 
chr15:32269403-32269567 5.42683 
chr15:32272200-32272219 5.68421 
chr15:32275108-32275123 6 
chr15:32278842-32278875 5.75758 
chr15:32280533-32280566 5.45455 
chr15:32281620-32281641 5.57143 
chr15:32283012-32283030 6 
chr15:32283925-32283953 5.57143 
chr15:32284769-32284787 6 
chr15:32286314-32286333 5.63158 
chr15:32286519-32286534 6 
chr15:32286544-32286585 6 
chr15:32289147-32289169 5.90909 
chr15:32290870-32290887 5.82353 
chr15:32291230-32291242 6 
chr15:32292135-32292153 5.77778 
chr15:32294106-32294128 5.77273 
chr15:32295368-32295390 5.95455 
chr15:32298328-32298341 6 
chr15:32300395-32300408 5.92308 
chr15:32300488-32300617 5.44186 
chr15:32310719-32310741 6 
chr15:32312526-32312563 5.43243 
chr15:32313110-32313127 5.88235 
chr15:32313156-32313173 5.94118 
chr15:32313304-32313321 5.94118 
chr15:32314188-32314200 6 
chr15:32314536-32314571 5.31429 
chr15:32319614-32319650 5.91667 
chr15:32320534-32320567 6 
chr15:32322601-32322626 5.76 
chr15:32322651-32322675 5.75 
chr15:32330259-32330305 5.32609 
chr15:32330351-32330443 5.26087 
chr15:32332784-32332848 5.84375 
chr15:32335245-32335268 5.69565 
chr15:32336456-32336492 5.86111 
chr15:32338011-32338030 5.63158 
chr15:32344400-32344412 6 
chr15:32344931-32344943 6 
chr15:32347353-32347389 5.27778 
chr15:32347423-32347461 5.57895 
chr15:32348180-32348203 5.65217 
chr15:32349542-32349560 5.88889 
chr15:32349775-32349807 5.3125 
chr15:32351930-32351948 5.77778 
chr15:32352147-32352172 6 
chr15:32352494-32352570 5.31579 
chr15:32354009-32354057 5.6875 
chr15:32355413-32355443 5.16667 
chr15:32356416-32356443 5.59259 
chr15:32356450-32356496 5.73913 
chr15:32356673-32356713 5.8 
chr15:32361851-32361874 5.65217 
chr15:32362411-32362426 6 
chr15:32362872-32362902 6 
chr15:32366245-32366263 5.77778 
chr15:32366400-32366415 5.93333 
chr15:32366552-32366565 6 
chr15:32366832-32366866 5.82353 
chr15:32370024-32370038 5.92857 
chr15:32370865-32370877 6 
chr15:32373507-32373523 5.875 
chr15:32378218-32378241 5.52174 
chr15:32378570-32378588 6 
chr15:32379227-32379245 6 
chr15:32379345-32379367 5.5 
chr15:32381410-32381437 5.2963 
chr15:32382844-32382868 5.66667 
chr15:32383540-32383568 5.5 
chr15:32384026-32384038 6 
chr15:32384678-32384718 5.425 
chr15:32386852-32386876 6 
chr15:32391062-32391107 5.73333 
chr15:32393477-32393496 5.63158 
chr15:32394325-32394356 5.80645 
chr15:32395612-32395639 5.92593 
chr15:32397522-32397736 5.66355 
chr15:32398738-32398777 5.61538 
chr15:32399641-32399683 5.61905 
chr15:32400249-32400301 5.28846 
chr15:32401955-32401981 5.57692 
chr15:32402138-32402150 6 
chr15:32406220-32406357 5.85401 
chr15:32406819-32406838 5.68421 
chr15:32412617-32412645 5.92857 
chr15:32415086-32415099 5.92308 
chr15:32416165-32416179 6 
chr15:32421869-32421901 5.5 
chr15:32422734-32422755 5.7619 
chr15:32422795-32422835 5.725 
chr15:32423239-32423263 5.58333 
chr15:32423459-32423490 5.19355 
chr15:32424852-32424887 5.65714 
chr15:32428698-32428710 6 
chr15:32429232-32429258 5.96154 
chr15:32429476-32429503 5.44444 
chr15:32429824-32429844 5.7 
chr15:32430932-32430972 6 
chr15:32432263-32432282 5.63158 
chr15:32438985-32439000 6 
chr15:32439754-32439806 5.32692 
chr15:32440394-32440420 5.42308 
chr15:32441924-32441950 5.84615 
chr15:32442213-32442232 5.63158 
chr15:32442244-32442264 5.7 
chr15:32443188-32443239 5.2549 
chr15:32445094-32445121 5.44444 
chr15:32445622-32445643 5.57143 
chr15:32446316-32446343 5.66667 
chr15:32446977-32447174 5.42132 
chr15:32447189-32447346 5.40127 
chr15:32448919-32448964 5.64444 
chr15:32449402-32449425 6 
chr15:32457114-32457140 6 
chr15:32461117-32461137 5.65 
chr15:32461166-32461182 6 
chr15:32466454-32466473 5.73684 
chr15:32466894-32466912 6 
chr15:32467066-32467086 6 
chr15:32474642-32474654 6 
chr15:32474993-32475016 5.52174 
chr15:32481759-32481771 6 
chr15:32483670-32483685 6 
chr15:32488111-32488159 5.95833 
chr15:32490716-32490745 6 
chr15:32490901-32490927 5.73077 
chr15:32492238-32492263 5.64 
chr15:32495410-32495443 5.66667 
chr15:32496500-32496574 5.77027 
chr15:32497267-32497288 5.52381 
chr15:32500018-32500047 5.44828 
chr15:32501022-32501056 6 
chr15:32501360-32501387 5.48148 
chr15:32502948-32502962 6 
chr15:32503624-32503688 5.82812 
chr15:32505718-32505774 5.60714 
chr15:32505819-32505882 5.57143 
chr15:32507189-32507214 6 
chr15:32507505-32507527 6 
chr15:32510282-32510372 5.58889 
chr15:32513783-32513801 5.77778 
chr15:32514769-32514818 5.67347 
chr15:32515214-32515308 5.76596 
chr15:32515382-32515479 5.48454 
chr15:32516341-32516354 6 
chr15:32516409-32516443 5.29412 
chr15:32516758-32516792 5.91176 
chr15:32521667-32521691 5.58333 
chr15:32524572-32524584 6 
chr15:32524631-32524655 5.75 
chr15:32525581-32525614 5.30303 
chr15:32527876-32527905 5.24138 
chr15:32530334-32530354 5.85 
chr15:32530952-32531040 5.68182 
chr15:32535455-32535469 6 
chr15:32536536-32536613 5.36364 
chr15:32536630-32536667 5.67568 
chr15:32536730-32536751 6 
chr15:32542864-32542877 6 
chr15:32543507-32543519 6 
chr15:32544227-32544269 5.21429 
chr15:32544506-32544534 5.92857 
chr15:32545032-32545055 5.47826 
chr15:32545212-32545227 6 
chr15:32546398-32546447 5.87755 
chr15:32546459-32546474 6 
chr15:32546486-32546516 6 
chr15:32546965-32546997 5.71875 
chr15:32547570-32547608 5.92105 
chr15:32554132-32554191 5.64407 
chr15:32554484-32554503 6 
chr15:32555438-32555512 5.60811 
chr15:32558867-32558920 5.35849 
chr15:32562943-32562966 5.52174 
chr15:32563440-32563454 6 
chr15:32563742-32563757 6 
chr15:32565601-32565624 6 
chr15:32570862-32570884 6 
chr15:32574627-32574680 5.81132 
chr15:32574898-32574932 5.32353 
chr15:32579834-32579850 6 
chr15:32582116-32582141 6 
chr15:32590493-32590520 5.62963 
chr15:32590814-32590849 5.97143 
chr15:32592335-32592352 5.94118 
chr15:32592604-32592641 5.2973 
chr15:32593295-32593311 5.875 
chr15:32598306-32598425 5.78151 
chr15:32598443-32598549 5.72642 
chr15:32599204-32599226 6 
chr15:32601872-32601899 5.33333 
chr15:32601972-32602008 5.27778 
chr15:32602196-32602213 5.76471 
chr15:32604623-32604640 6 
chr15:32605091-32605141 5.12 
chr15:32605654-32605672 5.83333 
chr15:32605831-32605845 6 
chr15:32607547-32607600 5.43396 
chr15:32607624-32607650 5.38462 
chr15:32607834-32607885 5.2549 
chr15:32612531-32612548 6 
chr15:32618085-32618135 5.26 
chr15:32618189-32618213 5.79167 
chr15:32618225-32618244 5.68421 
chr15:32618489-32618521 5.1875 
chr15:32619119-32619173 5.46296 
chr15:32620486-32620527 5.56098 
chr15:32621297-32621326 6 
chr15:32621470-32621485 6 
chr15:32624877-32624907 5.23333 
chr15:32625232-32625245 5.92308 
chr15:32625748-32625775 5.66667 
chr15:32626273-32626297 6 
chr15:32627335-32627365 5.86667 
chr15:32629317-32629359 5.7619 
chr15:32629829-32629848 6 
chr15:32630954-32630969 6 
chr15:32631571-32631587 5.8125 
chr15:32631824-32631853 5.27586 
chr15:32633869-32633886 5.76471 
chr15:32634138-32634195 5.78947 
chr15:32634520-32634553 5.24242 
chr15:32635450-32635468 5.88889 
chr15:32635604-32635639 5.4 
chr15:32638191-32638212 5.71429 
chr15:32638665-32638698 5.63636 
chr15:32638708-32638745 5.35135 
chr15:32638791-32638804 6 
chr15:32641286-32641311 5.76 
chr15:32642318-32642337 5.63158 
chr15:32643039-32643075 5.36111 
chr15:32643531-32643557 5.46154 
chr15:32644366-32644389 5.52174 
chr15:32645429-32645443 6 
chr15:32645623-32645663 5.85 
chr15:32648321-32648335 6 
chr15:32649544-32649577 5.75758 
chr15:32651761-32651794 5.66667 
chr15:32651805-32651826 5.85714 
chr15:32656509-32656523 6 
chr15:32656926-32656962 5.27778 
chr15:32657532-32657656 5.57258 
chr15:32657686-32657703 6 
chr15:32657775-32657820 5.44444 
chr15:32657868-32657907 5.28205 
chr15:32657956-32657981 5.52 
chr15:32660223-32660249 5.42308 
chr15:32663736-32663763 6 
chr15:32664247-32664260 6 
chr15:32665641-32665713 5.70833 
chr15:32667706-32667735 5.86207 
chr15:32668781-32668804 5.65217 
chr15:32669111-32669129 6 
chr15:32669922-32669940 5.83333 
chr15:32670849-32670881 5.4375 
chr15:32677957-32677986 5.34483 
chr15:32679240-32679282 5.2619 
chr15:32679577-32679608 5.45161 
chr15:32679880-32679943 5.46032 
chr15:32681575-32681625 5.38 
chr15:32685450-32685468 6 
chr15:32687744-32687766 5.59091 
chr15:32688943-32688962 5.63158 
chr15:32689246-32689280 5.26471 
chr15:32690359-32690388 5.82759 
chr15:32693848-32693864 5.8125 
chr15:32695731-32695798 5.29851 
chr15:32696409-32696453 5.81818 
chr15:32696888-32696903 6 
chr15:32697627-32697652 6 
chr15:32698265-32698278 6 
chr15:32698307-32698332 6 
chr15:32698364-32698390 5.80769 
chr15:32698788-32698817 5.82759 
chr15:32699851-32699883 5.5 
chr15:32704605-32704620 5.93333 
chr15:32706433-32706453 5.9 
chr15:32706618-32706641 5.86957 
chr15:32706733-32706800 5.43284 
chr15:32707964-32707981 6 
chr15:32709609-32709750 5.56738 
chr15:32710009-32710023 6 
chr15:32710315-32710327 6 
chr15:32712939-32712959 5.9 
chr15:32713935-32713961 5.57692 
chr15:32714606-32714632 5.80769 
chr15:32715019-32715031 6 
chr15:32717804-32717840 5.19444 
chr15:32718235-32718253 5.83333 
chr15:32719651-32719688 5.78378 
chr15:32720853-32720878 5.8 
chr15:32721032-32721053 6 
chr15:32722957-32722972 6 
chr15:32725523-32725561 5.86842 
chr15:32725857-32725885 5.60714 
chr15:32726064-32726106 5.5 
chr15:32727223-32727292 5.44928 
chr15:32727394-32727453 5.79661 
chr15:32731143-32731161 5.83333 
chr15:32731288-32731307 5.63158 
chr15:32732203-32732241 6 
chr15:32733898-32733948 5.4 
chr15:32737775-32737793 6 
chr15:32740097-32740115 5.72222 
chr15:32741301-32741317 5.8125 
chr15:32741601-32741635 5.26471 
chr15:32742714-32742747 5.84848 
chr15:32748073-32748140 5.32836 
chr15:32748751-32748790 5.69231 
chr15:32749219-32749235 6 
chr15:32750811-32750852 6 
chr15:32751494-32751506 6 
chr15:32752883-32752923 5.85 
chr15:32754378-32754405 5.44444 
chr15:32754744-32754772 5.42857 
chr15:32758737-32758780 5.74419 
chr15:32760195-32760217 6 
chr15:32760646-32760661 6 
chr15:32761573-32761602 5.58621 
chr15:32763677-32763704 5.40741 
chr15:32764235-32764278 5.93023 
chr15:32764552-32764569 6 
chr15:32765729-32765756 5.81481 
chr15:32767594-32767676 5.95122 
chr15:32768272-32768290 5.77778 
chr15:32769796-32769829 5.36364 
chr15:32770518-32770558 5.275 
chr15:32770767-32770793 5.42308 
chr15:32771118-32771150 5.8125 
chr15:32771494-32771512 5.88889 
chr15:32772598-32772630 5.46875 
chr15:32773127-32773157 5.56667 
chr15:32778032-32778066 5.32353 
chr15:32780287-32780311 5.83333 
chr15:32781225-32781249 5.625 
chr15:32782122-32782219 5.42268 
chr15:32782249-32782278 5.34483 
chr15:32782289-32782338 5.53061 
chr15:32782443-32782500 5.40351 
chr15:32782616-32782647 5.6129 
chr15:32782688-32782731 5.25581 
chr15:32783943-32784169 5.74336 
chr15:32785680-32785718 5.44737 
chr15:32785826-32785885 5.98305 
chr15:32788158-32788179 5.7619 
chr15:32788872-32788894 5.77273 
chr15:32791425-32791439 6 
chr15:32792985-32793011 5.76923 
chr15:32798394-32798443 6 
chr15:32801424-32801443 6 
chr15:32801992-32802044 5.30769 
chr15:32804915-32804928 6 
chr15:32808346-32808375 5.44828 
chr15:32808948-32808976 5.32143 
chr15:32810649-32810667 5.72222 
chr15:32811480-32811513 5.27273 
chr15:32812868-32812894 5.65385 
chr15:32813861-32813889 5.89286 
chr15:32814385-32814408 5.47826 
chr15:32814935-32814948 5.92308 
chr15:32815040-32815067 5.44444 
chr15:32815537-32815603 5.21212 
chr15:32815671-32815696 5.52 
chr15:32816053-32816080 5.37037 
chr15:32817504-32817525 5.61905 
chr15:32817579-32817593 6 
chr15:32818458-32818475 5.76471 
chr15:32820657-32820687 5.9 
chr15:32823700-32823853 5.92157 
chr15:32824199-32824221 5.54545 
chr15:32825000-32825017 6 
chr15:32826587-32826604 5.82353 
chr15:32828852-32828912 5.66667 
chr15:32830260-32830297 5.94595 
chr15:32832662-32832676 6 
chr15:32833037-32833058 6 
chr15:32834620-32834649 5.55172 
chr15:32836343-32836355 6 
chr15:32837656-32837689 6 
chr15:32837705-32837737 5.1875 
chr15:32837889-32837913 5.91667 
chr15:32839274-32839289 6 
chr15:32839984-32839998 6 
chr15:32847525-32847538 6 
chr15:32848852-32848875 5.73913 
chr15:32848894-32848920 5.34615 
chr15:32850882-32850895 5.92308 
chr15:32851892-32851918 5.42308 
chr15:32852957-32852985 5.28571 
chr15:32854249-32854261 6 
chr15:32854550-32854597 5.74468 
chr15:32854606-32854723 5.4188 
chr15:32857359-32857381 5.5 
chr15:32858553-32858588 5.97143 
chr15:32860209-32860228 5.78947 
chr15:32863160-32863174 6 
chr15:32863471-32863483 6 
chr15:32865226-32865248 5.90909 
chr15:32865844-32865881 5.89189 
chr15:32867710-32867737 5.74074 
chr15:32868896-32868913 6 
chr15:32869186-32869237 5.88235 
chr15:32871867-32871896 5.58621 
chr15:32872808-32872821 6 
chr15:32873247-32873270 6 
chr15:32874689-32874740 5.90196 
chr15:32878704-32878732 5.46429 
chr15:32879071-32879098 5.44444 
chr15:32880554-32880593 6 
chr15:32881979-32881996 6 
chr15:32882637-32882678 6 
chr15:32884254-32884270 6 
chr15:32884706-32884737 5.6129 
chr15:32885381-32885415 5.52941 
chr15:32890748-32890762 6 
chr15:32891846-32891880 5.26471 
chr15:32892164-32892180 5.8125 
chr15:32892551-32892585 5.23529 
chr15:32893366-32893384 5.72222 
chr15:32893972-32893995 5.47826 
chr15:32895687-32895717 5.63333 
chr15:32899522-32899599 5.12987 
chr15:32899635-32899664 5.55172 
chr15:32899695-32899736 5.31707 
chr15:32900367-32900379 6 
chr15:32900758-32900788 6 
chr15:32901733-32901758 5.92 
chr15:32902920-32902943 6 
chr15:32904029-32904060 5.93548 
chr15:32905030-32905044 6 
chr15:32905614-32905647 5.36364 
chr15:32906014-32906028 6 
chr15:32909654-32909685 5.83871 
chr15:32913384-32913402 6 
chr15:32914022-32914048 5.88462 
chr15:32916199-32916233 5.38235 
chr15:32919297-32919317 6 
chr15:32921090-32921114 5.375 
chr15:32922142-32922171 6 
chr15:32923874-32923889 6 
chr15:32932289-32932339 5.7 
chr15:32934769-32934791 6 
chr15:32939768-32939805 5.35135 
chr15:32940008-32940024 5.9375 
chr15:32940604-32940632 5.5 
chr15:32942146-32942163 5.94118 
chr15:32942294-32942307 6 
chr15:32942862-32942881 5.94737 
chr15:32943402-32943423 6 
chr15:32951375-32951403 5.67857 
chr15:32952063-32952088 5.32 
chr15:32954552-32954591 5.20513 
chr15:32955222-32955339 5.70085 
chr15:32963713-32963739 5.26923 
chr15:32965114-32965129 6 
chr15:32965728-32965759 6 
chr15:32965931-32965946 6 
chr15:32969165-32969202 5.18919 
chr15:32972395-32972409 6 
chr15:32973665-32973695 6 
chr15:32980091-32980128 5.48649 
chr15:32981389-32981404 6 
chr15:32982042-32982055 6 
chr15:32986309-32986334 5.68 
chr15:32987201-32987229 5.92857 
chr15:32988306-32988331 5.96 
chr15:32989969-32989996 5.59259 
chr15:32990667-32990688 5.66667 
chr15:32992092-32992105 6 
chr15:32992261-32992279 5.88889 
chr15:32998280-32998293 6 
chr15:32999573-32999590 6 
chr15:33000213-33000260 5.74468 
chr15:33001184-33001237 5.62264 
chr15:33002680-33002762 5.73171 
chr15:33002845-33002890 5.93333 
chr15:33003650-33003687 5.7027 
chr15:33003857-33003931 5.78378 
chr15:33003956-33003982 5.42308 
chr15:33004307-33004326 6 
chr15:33004940-33004959 6 
chr15:33005019-33005134 5.27826 
chr15:33005509-33005532 6 
chr15:33006599-33006625 5.26923 
chr15:33007671-33007692 5.61905 
chr15:33008150-33008188 5.18421 
chr15:33012272-33012304 5.625 
chr15:33013356-33013384 5.92857 
chr15:33016828-33016847 6 
chr15:33021202-33021237 5.74286 
chr15:33021730-33021758 5.28571 
chr15:33030129-33030151 5.90909 
chr15:33030284-33030342 5.96552 
chr15:33031148-33031167 5.63158 
chr15:33036773-33036786 6 
chr15:33041820-33041841 5.80952 
chr15:33043735-33043838 5.53398 
chr15:33044845-33044859 6 
chr15:33046619-33046642 6 
chr15:33046866-33046886 5.8 
chr15:33047373-33047395 5.59091 
chr15:33048358-33048376 5.77778 
chr15:33054472-33054494 5.54545 
chr15:33055298-33055315 6 
chr15:33062899-33062911 6 
chr15:33068888-33068901 6 
chr15:33069122-33069187 5.38462 
chr15:33069567-33069594 5.2963 
chr15:33069637-33069707 5.55714 
chr15:33069727-33069761 5.17647 
chr15:33069889-33069931 5.19048 
chr15:33069965-33070493 5.4072 
chr15:33073351-33073390 5.35897 
chr15:33075943-33075980 5.91892 
chr15:33076615-33076643 6 
chr15:33077336-33077349 6 
chr15:33077362-33077433 5.88732 
chr15:33081895-33081912 5.82353 
chr15:33084476-33084491 6 
chr15:33084645-33084682 5.62162 
chr15:33085472-33085494 5.90909 
chr15:33086769-33086793 6 
chr15:33087233-33087246 5.92308 
chr15:33090379-33090413 6 
chr15:33093803-33093841 6 
chr15:33093998-33094012 6 
chr15:33096638-33096651 6 
chr15:33098294-33098334 5.65 
chr15:33099080-33099106 5.30769 
chr15:33104216-33104246 6 
chr15:33107127-33107155 6 
chr15:33113302-33113353 5.62745 
chr15:33113650-33113665 6 
chr15:33114548-33114564 6 
chr15:33115353-33115375 6 
chr15:33122357-33122374 5.76471 
chr15:33125238-33125268 5.6 
chr15:33128053-33128074 5.90476 
chr15:33128797-33128820 5.73913 
chr15:33130782-33130801 5.63158 
chr15:33135328-33135353 5.72 
chr15:33139474-33139502 5.82143 
chr15:33140054-33140073 5.84211 
chr15:33140527-33140561 5.58824 
chr15:33141178-33141195 6 
chr15:33143260-33143290 5.76667 
chr15:33147114-33147141 5.92593 
chr15:33147358-33147394 5.91667 
chr15:33152218-33152484 5.55263 
chr15:33153084-33153100 5.875 
chr15:33155634-33155668 5.91176 
chr15:33156933-33156952 6 
chr15:33157296-33157317 5.52381 
chr15:33158037-33158066 5.96552 
chr15:33158428-33158448 6 
chr15:33160889-33160931 5.30952 
chr15:33163822-33163851 5.58621 
chr15:33166218-33166232 6 
chr15:33170204-33170233 5.37931 
chr15:33173261-33173296 5.68571 
chr15:33175710-33175738 6 
chr15:33176238-33176261 5.52174 
chr15:33179805-33179840 5.22857 
chr15:33179881-33179897 6 
chr15:33179921-33179939 5.94444 
chr15:33181058-33181071 6 
chr15:33183255-33183281 5.34615 
chr15:33185570-33185596 5.53846 
chr15:33187506-33187575 5.27536 
chr15:33190029-33190047 5.83333 
chr15:33193355-33193384 5.86207 
chr15:33200804-33200819 6 
chr15:33211139-33211161 5.63636 
chr15:33213869-33213889 5.85 
chr15:33216255-33216274 5.63158 
chr15:33217114-33217141 5.81481 
chr15:33222181-33222203 6 
chr15:33226799-33226812 6 
chr15:33227116-33227136 6 
chr15:33228821-33228939 5.57627 
chr15:33228943-33228987 5.43182 
chr15:33232592-33232628 6 
chr15:33240640-33240670 5.23333 
chr15:33241869-33241899 5.23333 
chr15:33242141-33242276 5.98519 
chr15:33243625-33243653 6 
chr15:33247996-33248027 6 
chr15:33248561-33248592 5.3871 
chr15:33249302-33249330 5.39286 
chr15:33249499-33249521 6 
chr15:33250203-33250227 5.45833 
chr15:33250750-33250787 6 
chr15:33251244-33251259 6 
chr15:33253196-33253215 6 
chr15:33254306-33254340 5.73529 
chr15:33255693-33255722 5.68966 
chr15:33256124-33256143 6 
chr15:33256172-33256206 5.38235 
chr15:33256217-33256245 6 
chr15:33257603-33257615 6 
chr15:33258686-33258706 5.65 
chr15:33261113-33261130 6 
chr15:33261153-33261197 5.27273 
chr15:33261253-33261293 5.3 
chr15:33263443-33263462 5.68421 
chr15:33271756-33271775 6 
chr15:33272919-33272943 5.375 
chr15:33273719-33273761 5.92857 
chr15:33274411-33274430 5.73684 
chr15:33277179-33277196 6 
chr15:33280250-33280278 5.64286 
chr15:33286413-33286461 5.79167 
chr15:33287300-33287318 5.72222 
chr15:33287782-33287806 5.375 
chr15:33290047-33290085 5.63158 
chr15:33292652-33292665 6 
chr15:33293747-33293805 5.62069 
chr15:33293872-33293924 5.75 
chr15:33294254-33294280 5.5 
chr15:33297385-33297406 5.66667 
chr15:33303649-33303687 5.34211 
chr15:33308314-33308351 5.24324 
chr15:33310268-33310280 6 
chr15:33311345-33311368 6 
chr15:33312839-33312852 6 
chr15:33313647-33313659 6 
chr15:33315244-33315284 5.525 
chr15:33316424-33316458 6 
chr15:33318297-33318329 6 
chr15:33318611-33318640 6 
chr15:33320715-33320761 5.82609 
chr15:33323263-33323277 6 
chr15:33325220-33325245 5.6 
chr15:33330434-33330454 5.75 
chr15:33334341-33334361 5.7 
chr15:33340528-33340560 5.1875 
chr15:33340832-33340845 6 
chr15:33344745-33344766 6 
chr15:33346073-33346115 5.54762 
chr15:33347808-33347826 5.77778 
chr15:33350237-33350258 5.57143 
chr15:33353612-33353640 5.5 
chr15:33356943-33356972 5.48276 
chr15:33362194-33362218 6 
chr15:33362587-33362600 6 
chr15:33363350-33363377 5.85185 
chr15:33363443-33363472 5.17241 
chr15:33364271-33364293 5.86364 
chr15:33365122-33365141 5.84211 
chr15:33367221-33367243 6 
chr15:33369397-33369411 6 
chr15:33369540-33369574 5.61765 
chr15:33369991-33370004 5.92308 
chr15:33372578-33372593 6 
chr15:33374221-33374255 6 
chr15:33374294-33374328 6 
chr15:33375436-33375454 5.72222 
chr15:33376830-33376844 6 
chr15:33377734-33377806 5.31944 
chr15:33378456-33378468 6 
chr15:33379746-33379768 5.54545 
chr15:33379988-33380058 5.77143 
chr15:33380409-33380433 6 
chr15:33381215-33381229 6 
chr15:33383300-33383325 5.32 
chr15:33387545-33387569 5.625 
chr15:33389504-33389529 5.84 
chr15:33390565-33390578 5.92308 
chr15:33391294-33391320 5.69231 
chr15:33392424-33392438 6 
chr15:33392682-33392724 5.52381 
chr15:33394721-33394767 5.21739 
chr15:33398475-33398508 5.81818 
chr15:33400316-33400340 5.375 
chr15:33407692-33407720 5.64286 
chr15:33413725-33413744 5.89474 
chr15:33420142-33420172 5.43333 
chr15:33421145-33421201 6 
chr15:33421988-33422006 6 
chr15:33422239-33422275 5.77778 
chr15:33423003-33423018 5.86667 
chr15:33423343-33423376 5.75758 
chr15:33423529-33423545 6 
chr15:33426152-33426171 5.84211 
chr15:33429288-33429310 6 
chr15:33432394-33432432 6 
chr15:33436838-33436852 6 
chr15:33439366-33439378 6 
chr15:33444989-33445014 5.64 
chr15:33448474-33448500 6 
chr15:33448649-33448669 5.7 
chr15:33449464-33449477 6 
chr15:33449812-33449844 5.71875 
chr15:33450194-33450220 5.84615 
chr15:33450635-33450654 5.84211 
chr15:33451382-33451406 5.41667 
chr15:33454117-33454141 5.58333 
chr15:33455480-33455507 5.74074 
chr15:33455793-33455829 6 
chr15:33456984-33456997 5.92308 
chr15:33458512-33458533 6 
chr15:33459279-33459302 5.65217 
chr15:33461528-33461555 5.33333 
chr15:33461922-33461956 5.70588 
chr15:33462736-33462765 5.31034 
chr15:33464408-33464429 5.7619 
chr15:33466127-33466162 5.77143 
chr15:33466392-33466406 6 
chr15:33467393-33467446 5.69811 
chr15:33468707-33468725 6 
chr15:33470326-33470360 5.47059 
chr15:33472469-33472481 6 
chr15:33472943-33472962 5.89474 
chr15:33473884-33473921 5.91892 
chr15:33476690-33476711 5.85714 
chr15:33477767-33477786 6 
chr15:33482535-33482561 5.53846 
chr15:33486191-33486235 5.5 
chr15:33486391-33486412 6 
chr15:33486436-33486457 6 
chr15:33489241-33489280 6 
chr15:33489813-33489838 5.76 
chr15:33490138-33490166 5.75 
chr15:33490743-33490764 5.71429 
chr15:33490855-33490883 5.21429 
chr15:33494454-33494496 5.33333 
chr15:33495113-33495131 5.77778 
chr15:33495449-33495464 5.93333 
chr15:33495750-33495789 5.33333 
chr15:33498160-33498191 5.96774 
chr15:33500867-33500893 6 
chr15:33503305-33503330 5.76 
chr15:33504741-33504778 5.78378 
chr15:33505455-33505488 5.81818 
chr15:33508454-33508500 5.67391 
chr15:33508516-33508567 6 
chr15:33511216-33511234 6 
chr15:33511601-33511615 6 
chr15:33513409-33513428 5.63158 
chr15:33513555-33513579 5.5 
chr15:33514289-33514339 6 
chr15:33515808-33515830 5.81818 
chr15:33516162-33516180 6 
chr15:33516314-33516345 6 
chr15:33516863-33516901 5.84211 
chr15:33517400-33517414 6 
chr15:33519152-33519220 5.30882 
chr15:33522758-33522790 5.5625 
chr15:33525015-33525040 5.92 
chr15:33527375-33527426 5.78431 
chr15:33529017-33529062 6 
chr15:33529825-33529858 5.45455 
chr15:33529928-33529955 5.37037 
chr15:33530265-33530291 5.84615 
chr15:33530427-33530452 6 
chr15:33531175-33531188 5.92308 
chr15:33533160-33533189 5.65517 
chr15:33535669-33535696 5.85185 
chr15:33539562-33539581 5.63158 
chr15:33540633-33540659 5.65385 
chr15:33540901-33540954 5.92453 
chr15:33541516-33541535 5.94737 
chr15:33542815-33542851 5.91667 
chr15:33543181-33543218 5.43243 
chr15:33543446-33543477 5.3871 
chr15:33546118-33546131 6 
chr15:33546954-33546986 5.5 
chr15:33547141-33547164 6 
chr15:33547503-33547578 5.6 
chr15:33549263-33549293 5.76667 
chr15:33551580-33551610 5.4 
chr15:33552601-33552634 5.45455 
chr15:33554170-33554207 5.83784 
chr15:33557690-33557715 5.6 
chr15:33557914-33557943 5.75862 
chr15:33558382-33558408 6 
chr15:33558907-33558926 5.63158 
chr15:33559065-33559095 5.13333 
chr15:33559257-33559279 5.95455 
chr15:33559789-33559808 5.78947 
chr15:33560548-33560567 5.78947 
chr15:33561188-33561224 5.27778 
chr15:33561383-33561400 6 
chr15:33563395-33563443 5.1875 
chr15:33564111-33564194 5.90361 
chr15:33565795-33565820 5.6 
chr15:33570578-33570614 5.47222 
chr15:33573674-33573705 5.51613 
chr15:33575292-33575331 5.84615 
chr15:33576629-33576643 6 
chr15:33576741-33576753 6 
chr15:33577410-33577426 6 
chr15:33578432-33578468 5.72222 
chr15:33579013-33579031 6 
chr15:33579359-33579383 5.79167 
chr15:33583114-33583172 5.36207 
chr15:33583498-33583552 5.7037 
chr15:33585344-33585373 5.27586 
chr15:33588125-33588149 6 
chr15:33589193-33589218 5.68 
chr15:33591180-33591194 6 
chr15:33591515-33591540 6 
chr15:33592098-33592115 5.82353 
chr15:33594011-33594039 5.53571 
chr15:33594411-33594435 5.70833 
chr15:33596153-33596194 5.2439 
chr15:33597730-33597759 5.58621 
chr15:33598110-33598204 5.47872 
chr15:33600953-33600989 5.83333 
chr15:33602510-33602729 5.66667 
chr15:33603088-33603167 5.3038 
chr15:33603337-33603401 5.3125 
chr15:33605058-33605078 5.85 
chr15:33607119-33607164 5.66667 
chr15:33615291-33615321 5.43333 
chr15:33617800-33618006 5.66019 
chr15:33619891-33619927 5.94444 
chr15:33623231-33623261 5.93333 
chr15:33625267-33625285 6 
chr15:33627789-33627823 5.47059 
chr15:33627905-33627939 5.35294 
chr15:33628121-33628156 5.45714 
chr15:33628618-33628757 5.95683 
chr15:33629257-33629278 6 
chr15:33630135-33630158 6 
chr15:33633239-33633253 6 
chr15:33633576-33633593 6 
chr15:33634040-33634057 5.76471 
chr15:33635514-33635537 5.56522 
chr15:33637279-33637307 6 
chr15:33637539-33637559 5.7 
chr15:33640665-33640687 6 
chr15:33641307-33641321 6 
chr15:33641935-33641954 5.63158 
chr15:33647383-33647396 6 
chr15:33648862-33648890 5.28571 
chr15:33650856-33650869 6 
chr15:33651522-33651541 5.68421 
chr15:33651794-33651831 6 
chr15:33654598-33654664 5.87879 
chr15:33656045-33656086 5.46341 
chr15:33660539-33660559 6 
chr15:33661772-33661854 5.56098 
chr15:33664559-33664579 6 
chr15:33665820-33665842 5.59091 
chr15:33666565-33666631 5.69697 
chr15:33667483-33667505 5.54545 
chr15:33671836-33671904 5.73529 
chr15:33674520-33674537 6 
chr15:33676631-33676755 5.55645 
chr15:33676780-33676823 5.53488 
chr15:33677878-33677917 5.97436 
chr15:33679041-33679071 5.36667 
chr15:33680118-33680160 5.42857 
chr15:33680316-33680338 5.72727 
chr15:33682467-33682489 5.72727 
chr15:33682565-33682603 5.65789 
chr15:33683826-33683840 5.92857 
chr15:33684601-33684632 5.29032 
chr15:33692019-33692051 5.625 
chr15:33692767-33692807 5.7 
chr15:33694089-33694119 5.73333 
chr15:33701483-33701495 6 
chr15:33707806-33707820 6 
chr15:33710530-33710546 5.8125 
chr15:33714394-33714408 6 
chr15:33716955-33716983 5.71429 
chr15:33717140-33717164 5.58333 
chr15:33717838-33717855 6 
chr15:33718430-33718461 5.29032 
chr15:33724788-33724815 5.92593 
chr15:33724869-33724893 6 
chr15:33728173-33728248 5.57333 
chr15:33728702-33728714 6 
chr15:33729294-33729352 5.81034 
chr15:33730213-33730245 5.5 
chr15:33730883-33730913 5.46667 
chr15:33737865-33737910 6 
chr15:33742288-33742307 6 
chr15:33743664-33743686 5.63636 
chr15:33750706-33750726 5.65 
chr15:33753141-33753158 6 
chr15:33756664-33756788 5.58065 
chr15:33756800-33756839 5.20513 
chr15:33757443-33757500 5.42105 
chr15:33760046-33760058 6 
chr15:33763795-33763808 6 
chr15:33766427-33766499 5.5 
chr15:33767239-33767271 5.8125 
chr15:33769776-33769789 6 
chr15:33770078-33770102 6 
chr15:33773381-33773404 5.43478 
chr15:33773990-33774005 6 
chr15:33774605-33774633 5.96429 
chr15:33775316-33775418 5.33333 
chr15:33781054-33781075 5.95238 
chr15:33786119-33786147 5.82143 
chr15:33791370-33791420 5.64 
chr15:33791483-33791514 5.58065 
chr15:33800391-33800416 5.48 
chr15:33800849-33800864 6 
chr15:33802785-33802805 5.7 
chr15:33803530-33803547 6 
chr15:33809182-33809203 5.95238 
chr15:33811496-33811530 5.35294 
chr15:33814293-33814309 6 
chr15:33815370-33815400 5.8 
chr15:33819467-33819488 5.80952 
chr15:33823510-33823553 5.51163 
chr15:33823833-33823852 5.78947 
chr15:33825317-33825338 5.66667 
chr15:33829546-33829584 5.52632 
chr15:33830173-33830198 6 
chr15:33831180-33831199 5.68421 
chr15:33838788-33838826 5.23684 
chr15:33846492-33846508 6 
chr15:33849578-33849599 5.61905 
chr15:33853912-33853943 5.54839 
chr15:33854100-33854121 5.71429 
chr15:33860669-33860685 5.875 
chr15:33861221-33861245 5.54167 
chr15:33864831-33864891 5.58333 
chr15:33865175-33865207 5.71875 
chr15:33868365-33868383 5.72222 
chr15:33870966-33870991 5.8 
chr15:33876253-33876277 5.875 
chr15:33876427-33876443 5.875 
chr15:33876918-33876943 5.32 
chr15:33876965-33876993 5.57143 
chr15:33894933-33894958 6 
chr15:33903763-33903801 5.47368 
chr15:33904555-33904574 5.89474 
chr15:33919677-33919703 5.42308 
chr15:33926241-33926262 5.95238 
chr15:33936371-33936383 6 
chr15:33939386-33939405 5.63158 
chr15:33940189-33940205 6 
chr15:33940407-33940427 5.75 
chr15:33942576-33942596 6 
chr15:33953970-33953998 5.28571 
chr15:33955050-33955080 5.36667 
chr15:33956759-33956811 5.73077 
chr15:33960516-33960540 5.95833 
chr15:33962032-33962100 5.89706 
chr15:33962629-33962651 5.77273 
chr15:33963067-33963101 5.44118 
chr15:33963152-33963168 5.9375 
chr15:33963654-33963670 5.875 
chr15:33963996-33964025 5.89655 
chr15:33980773-33980787 6 
chr15:33981612-33981663 5.62745 
chr15:33982653-33982703 5.48 
chr15:33983019-33983060 5.31707 
chr15:33983707-33983736 5.93103 
chr15:33984820-33984832 6 
chr15:33988148-33988170 6 
chr15:33991413-33991609 5.69388 
chr15:33996131-33996149 5.83333 
chr15:33996482-33996504 5.77273 
chr15:33997262-33997331 5.65217 
chr15:33999624-33999644 5.75 
chr15:34002540-34002557 6 
chr15:34003424-34003457 5.69697 
chr15:34005385-34005433 5.4375 
chr15:34005449-34005516 5.1791 
chr15:34005596-34005629 5.48485 
chr15:34005679-34005731 5.30769 
chr15:34015554-34015572 6 
chr15:34017351-34017399 5.91667 
chr15:34017996-34018008 6 
chr15:34018167-34018193 5.80769 
chr15:34022302-34022333 5.51613 
chr15:34023443-34023474 5.35484 
chr15:34026879-34026903 5.75 
chr15:34033799-34033827 5.96429 
chr15:34037281-34037302 5.85714 
chr15:34038953-34038970 5.82353 
chr15:34038989-34039022 5.69697 
chr15:34039577-34039589 6 
chr15:34039620-34039637 6 
chr15:34042224-34042243 5.68421 
chr15:34045845-34045858 6 
chr15:34046859-34046884 5.6 
chr15:34047817-34047835 6 
chr15:34051218-34051244 5.30769 
chr15:34056093-34056112 6 
chr15:34057231-34057246 6 
chr15:34057833-34057874 5.7561 
chr15:34058483-34058511 6 
chr15:34059906-34059932 5.26923 
chr15:34062559-34062592 5.84848 
chr15:34064497-34064516 6 
chr15:34065536-34065557 5.61905 
chr15:34067233-34067253 5.85 
chr15:34069658-34069681 5.43478 
chr15:34070371-34070393 6 
chr15:34071414-34071443 5.86207 
chr15:34071501-34071522 5.57143 
chr15:34074047-34074065 5.72222 
chr15:34079719-34079749 6 
chr15:34081817-34081888 5.84507 
chr15:34082187-34082205 6 
chr15:34082495-34082521 6 
chr15:34083562-34083579 6 
chr15:34083594-34083612 5.77778 
chr15:34086093-34086436 5.5481 
chr15:34086490-34086562 5.83333 
chr15:34087568-34087598 5.93333 
chr15:34088310-34088348 6 
chr15:34090272-34090300 5.71429 
chr15:34097662-34097690 5.78571 
chr15:34098089-34098173 5.33333 
chr15:34098689-34098724 5.25714 
chr15:34101804-34101826 5.81818 
chr15:34101837-34101850 6 
chr15:34103381-34103409 5.53571 
chr15:34103754-34103781 5.92593 
chr15:34103808-34103829 5.80952 
chr15:34107101-34107116 6 
chr15:34110792-34110809 5.76471 
chr15:34111876-34111918 6 
chr15:34112734-34112747 5.92308 
chr15:34114204-34114229 5.6 
chr15:34116997-34117011 6 
chr15:34117924-34117943 5.94737 
chr15:34119750-34119784 5.58824 
chr15:34121952-34121965 6 
chr15:34124494-34124517 5.73913 
chr15:34125203-34125217 6 
chr15:34125466-34125503 5.27027 
chr15:34126486-34126520 6 
chr15:34126668-34126686 5.83333 
chr15:34128303-34128393 5.64444 
chr15:34131809-34131836 5.44444 
chr15:34133416-34133443 5.55556 
chr15:34141027-34141049 6 
chr15:34143152-34143170 6 
chr15:34143534-34143569 5.17143 
chr15:34145593-34145617 5.375 
chr15:34147930-34147969 5.58974 
chr15:34148851-34148874 5.95652 
chr15:34150120-34150159 5.84615 
chr15:34158491-34158536 5.28889 
chr15:34160560-34160593 5.93939 
chr15:34160745-34160764 6 
chr15:34163232-34163256 5.54167 
chr15:34163975-34163987 6 
chr15:34164811-34164856 6 
chr15:34165283-34165315 5.6875 
chr15:34165664-34165707 5.76744 
chr15:34165748-34165810 5.37097 
chr15:34170149-34170170 5.85714 
chr15:34171601-34171620 5.63158 
chr15:34172072-34172087 6 
chr15:34172302-34172315 6 
chr15:34173112-34173145 5.30303 
chr15:34173280-34173299 5.89474 
chr15:34175079-34175100 5.71429 
chr15:34180943-34180966 5.52174 
chr15:34186716-34186729 6 
chr15:34187010-34187050 5.775 
chr15:34189484-34189510 5.88462 
chr15:34190388-34190400 6 
chr15:34191661-34191683 6 
chr15:34192509-34192521 6 
chr15:34196883-34196924 5.80488 
chr15:34196943-34196964 5.66667 
chr15:34197331-34197350 6 
chr15:34197370-34197422 5.59615 
chr15:34198027-34198039 6 
chr15:34199133-34199162 5.34483 
chr15:34201525-34201543 5.83333 
chr15:34202142-34202172 5.46667 
chr15:34202334-34202347 6 
chr15:34205089-34205102 6 
chr15:34208866-34208886 5.75 
chr15:34209552-34209668 5.78448 
chr15:34209726-34209738 6 
chr15:34209764-34209776 6 
chr15:34209812-34209831 5.68421 
chr15:34210659-34210680 6 
chr15:34215338-34215354 5.8125 
chr15:34216568-34216591 5.56522 
chr15:34219157-34219187 5.4 
chr15:34219457-34219479 6 
chr15:34219586-34219619 5.33333 
chr15:34223155-34223170 6 
chr15:34223550-34223584 6 
chr15:34225027-34225061 5.82353 
chr15:34225692-34225782 5.95556 
chr15:34227665-34227755 5.83333 
chr15:34229331-34229345 6 
chr15:34230133-34230169 5.75 
chr15:34230222-34230245 5.47826 
chr15:34230656-34230682 6 
chr15:34234640-34234664 5.625 
chr15:34236024-34236045 6 
chr15:34240292-34240311 5.89474 
chr15:34240715-34240746 5.29032 
chr15:34243206-34243271 5.4 
chr15:34250791-34250822 5.70968 
chr15:34252621-34252657 5.66667 
chr15:34252782-34252796 6 
chr15:34253196-34253214 5.94444 
chr15:34254013-34254034 6 
chr15:34255120-34255153 6 
chr15:34255997-34256030 5.48485 
chr15:34259747-34259765 5.83333 
chr15:34259874-34259895 5.7619 
chr15:34259911-34259936 5.36 
chr15:34260300-34260327 6 
chr15:34263486-34263512 5.42308 
chr15:34264704-34264753 5.85714 
chr15:34264816-34264833 5.82353 
chr15:34268128-34268148 5.75 
chr15:34270141-34270268 5.6063 
chr15:34270864-34270899 6 
chr15:34274035-34274049 6 
chr15:34274105-34274138 5.21212 
chr15:34274601-34274628 5.37037 
chr15:34274940-34274965 5.4 
chr15:34275329-34275443 5.7193 
chr15:34277224-34277255 5.51613 
chr15:34278293-34278326 6 
chr15:34278854-34278871 6 
chr15:34279559-34279590 5.35484 
chr15:34282403-34282433 6 
chr15:34282582-34282600 5.94444 
chr15:34284590-34284606 5.9375 
chr15:34286989-34287029 5.825 
chr15:34287145-34287173 5.5 
chr15:34287496-34287535 5.5641 
chr15:34290293-34290309 5.875 
chr15:34293220-34293233 6 
chr15:34299479-34299507 5.71429 
chr15:34300622-34300643 5.85714 
chr15:34300684-34300702 6 
chr15:34301146-34301172 5.84615 
chr15:34301503-34301536 5.87879 
chr15:34302022-34302036 5.92857 
chr15:34302164-34302204 5.325 
chr15:34302408-34302435 5.40741 
chr15:34302523-34302537 6 
chr15:34305253-34305276 5.91304 
chr15:34306568-34306598 6 
chr15:34307682-34307702 6 
chr15:34308434-34308453 5.94737 
chr15:34309468-34309487 5.63158 
chr15:34309671-34309697 5.73077 
chr15:34310971-34311004 5.57576 
chr15:34311463-34311493 5.4 
chr15:34311725-34311750 5.4 
chr15:34313382-34313398 6 
chr15:34314056-34314080 5.95833 
chr15:34316673-34316689 6 
chr15:34317061-34317094 5.45455 
chr15:34317913-34317980 5.52239 
chr15:34319552-34319576 5.75 
chr15:34320026-34320039 6 
chr15:34320767-34320785 5.88889 
chr15:34321718-34321737 6 
chr15:34322532-34322559 5.59259 
chr15:34323369-34323387 6 
chr15:34324201-34324237 5.55556 
chr15:34325983-34326008 6 
chr15:34326647-34326671 5.5 
chr15:34328443-34328470 5.25926 
chr15:34329701-34329760 5.33898 
chr15:34329813-34329841 5.5 
chr15:34330797-34330833 5.80556 
chr15:34331073-34331133 5.65 
chr15:34331408-34331426 5.83333 
chr15:34332359-34332377 6 
chr15:34334597-34334613 6 
chr15:34339249-34339290 5.65854 
chr15:34339935-34339962 5.62963 
chr15:34340223-34340251 5.89286 
chr15:34341186-34341222 5.66667 
chr15:34342089-34342101 6 
chr15:34345500-34345539 5.89744 
chr15:34348004-34348041 5.81081 
chr15:34348999-34349032 5.66667 
chr15:34349327-34349349 5.95455 
chr15:34350147-34350169 5.59091 
chr15:34350756-34350790 6 
chr15:34354755-34354770 6 
chr15:34359015-34359034 5.78947 
chr15:34360310-34360336 5.61538 
chr15:34360423-34360446 5.65217 
chr15:34362615-34362648 5.21212 
chr15:34364826-34364860 5.76471 
chr15:34365232-34365254 6 
chr15:34365408-34365424 6 
chr15:34365694-34365733 6 
chr15:34366170-34366211 5.95122 
chr15:34366511-34366538 5.7037 
chr15:34367382-34367400 6 
chr15:34368981-34369011 5.5 
chr15:34372934-34372987 5.4717 
chr15:34373163-34373188 5.52 
chr15:34373547-34373574 5.51852 
chr15:34374415-34374428 6 
chr15:34377674-34377705 5.64516 
chr15:34378038-34378053 6 
chr15:34379233-34379251 5.88889 
chr15:34381051-34381068 6 
chr15:34384462-34384489 6 
chr15:34384862-34384894 5.59375 
chr15:34385634-34385653 5.68421 
chr15:34385963-34386039 5.72368 
chr15:34387131-34387156 5.44 
chr15:34389231-34389247 5.8125 
chr15:34390169-34390182 6 
chr15:34390646-34390669 5.91304 
chr15:34390823-34390836 6 
chr15:34391520-34391534 6 
chr15:34393990-34394002 6 
chr15:34396829-34396864 5.85714 
chr15:34397866-34397883 6 
chr15:34398803-34398844 6 
chr15:34399158-34399221 5.47619 
chr15:34399853-34399874 5.85714 
chr15:34400960-34400977 6 
chr15:34401775-34401802 5.59259 
chr15:34403922-34403939 5.88235 
chr15:34404300-34404316 5.9375 
chr15:34406103-34406127 6 
chr15:34407628-34407654 5.73077 
chr15:34408102-34408121 5.89474 
chr15:34409176-34409197 5.90476 
chr15:34410489-34410515 6 
chr15:34412142-34412155 6 
chr15:34413526-34413551 5.88 
chr15:34415856-34415869 6 
chr15:34417599-34417627 5.28571 
chr15:34419063-34419077 5.92857 
chr15:34423646-34423663 5.82353 
chr15:34425658-34425699 5.56098 
chr15:34429237-34429255 6 
chr15:34430049-34430064 6 
chr15:34435665-34435682 5.76471 
chr15:34435994-34436014 6 
chr15:34436167-34436184 6 
chr15:34436620-34436638 5.77778 
chr15:34438148-34438162 6 
chr15:34442048-34442063 5.93333 
chr15:34443637-34443665 6 
chr15:34444402-34444416 6 
chr15:34446640-34446659 5.63158 
chr15:34457998-34458025 5.55556 
chr15:34464271-34464300 5.48276 
chr15:34464457-34464470 6 
chr15:34464923-34464992 5.91304 
chr15:34466162-34466193 5.70968 
chr15:34466578-34466636 5.24138 
chr15:34467314-34467370 5.67857 
chr15:34467496-34467512 6 
chr15:34467539-34467563 5.5 
chr15:34470478-34470507 5.27586 
chr15:34470956-34470973 6 
chr15:34473097-34473124 5.48148 
chr15:34473743-34474084 5.60411 
chr15:34480338-34480361 6 
chr15:34483354-34483384 6 
chr15:34484154-34484169 6 
chr15:34484603-34484624 5.90476 
chr15:34485416-34485443 5.85185 
chr15:34486052-34486095 5.7907 
chr15:34487890-34487943 5.54717 
chr15:34488259-34488272 5.92308 
chr15:34488619-34488631 6 
chr15:34488930-34488948 6 
chr15:34492029-34492056 5.74074 
chr15:34492172-34492220 5.75 
chr15:34492443-34492466 5.52174 
chr15:34493007-34493032 5.88 
chr15:34495189-34495211 5.95455 
chr15:34496223-34496236 6 
chr15:34497190-34497203 6 
chr15:34498992-34499011 5.94737 
chr15:34499406-34499421 6 
chr15:34500279-34500306 5.81481 
chr15:34501278-34501302 5.83333 
chr15:34505370-34505403 5.42424 
chr15:34505761-34505803 5.78571 
chr15:34507969-34507996 5.25926 
chr15:34510976-34511010 5.70588 
chr15:34511160-34511176 6 
chr15:34511570-34511669 5.79798 
chr15:34513228-34513251 5.69565 
chr15:34514099-34514116 6 
chr15:34516245-34516268 6 
chr15:34516313-34516345 5.46875 
chr15:34516440-34516465 5.68 
chr15:34520887-34520905 6 
chr15:34521235-34521260 5.84 
chr15:34523777-34523803 5.92308 
chr15:34526548-34526586 5.55263 
chr15:34527632-34527647 6 
chr15:34529472-34529494 5.59091 
chr15:34540470-34540487 6 
chr15:34540730-34540793 5.63492 
chr15:34541767-34541804 5.62162 
chr15:34543414-34543463 5.55102 
chr15:34554520-34554533 6 
chr15:34557571-34557644 5.42466 
chr15:34558209-34558226 6 
chr15:34560107-34560134 5.2963 
chr15:34561044-34561070 5.92308 
chr15:34563005-34563057 5.88462 
chr15:34563803-34563825 6 
chr15:34564151-34564190 6 
chr15:34564635-34564648 5.92308 
chr15:34565550-34565578 5.85714 
chr15:34567591-34567620 5.48276 
chr15:34571513-34571555 5.95238 
chr15:34573989-34574012 5.6087 
chr15:34574905-34574935 5.8 
chr15:34575545-34575585 5.55 
chr15:34576461-34576496 5.71429 
chr15:34577893-34577909 6 
chr15:34578272-34578290 6 
chr15:34579165-34579202 5.40541 
chr15:34582997-34583011 6 
chr15:34585491-34585517 5.69231 
chr15:34590676-34590709 5.90909 
chr15:34591361-34591382 5.85714 
chr15:34592994-34593011 6 
chr15:34595158-34595176 6 
chr15:34595841-34595868 5.2963 
chr15:34595943-34595975 5.21875 
chr15:34597586-34597607 5.57143 
chr15:34599664-34599696 5.28125 
chr15:34600831-34600848 6 
chr15:34602375-34602406 6 
chr15:34602443-34602461 5.77778 
chr15:34602501-34602524 5.95652 
chr15:34602615-34602636 5.95238 
chr15:34602676-34602705 5.7931 
chr15:34602748-34602790 5.83333 
chr15:34602830-34602867 5.97297 
chr15:34602909-34602930 5.95238 
chr15:34602970-34603017 5.97872 
chr15:34603512-34603539 5.37037 
chr15:34603566-34603590 5.375 
chr15:34607027-34607041 6 
chr15:34608137-34608162 6 
chr15:34609221-34609245 5.66667 
chr15:34609912-34609925 6 
chr15:34611331-34611345 6 
chr15:34611998-34612029 5.77419 
chr15:34612804-34612817 6 
chr15:34613108-34613144 5.75 
chr15:34614578-34614600 6 
chr15:34615179-34615226 5.7234 
chr15:34617128-34617152 5.5 
chr15:34618893-34618905 6 
chr15:34619059-34619082 6 
chr15:34622866-34622898 6 
chr15:34623246-34623267 5.71429 
chr15:34624983-34625006 6 
chr15:34625417-34625443 6 
chr15:34626270-34626290 5.8 
chr15:34626979-34627009 5.6 
chr15:34627810-34627825 5.86667 
chr15:34629107-34629132 5.72 
chr15:34630925-34630943 5.77778 
chr15:34631965-34631982 5.82353 
chr15:34634561-34634610 5.73469 
chr15:34634765-34634783 6 
chr15:34636112-34636125 6 
chr15:34636703-34636720 6 
chr15:34638657-34638683 5.42308 
chr15:34639082-34639103 6 
chr15:34640054-34640093 6 
chr15:34643428-34643460 6 
chr15:34643582-34643610 5.96429 
chr15:34644371-34644392 5.90476 
chr15:34644843-34644855 6 
chr15:34645078-34645099 6 
chr15:34649293-34649336 5.32558 
chr15:34650460-34650472 6 
chr15:34651118-34651229 5.37838 
chr15:34652109-34652126 5.88235 
chr15:34653891-34653920 5.96552 
chr15:34654330-34654353 5.6087 
chr15:34656612-34656635 5.86957 
chr15:34658698-34658728 5.36667 
chr15:34658811-34658832 5.71429 
chr15:34659314-34659342 5.21429 
chr15:34659359-34659388 5.65517 
chr15:34660814-34660877 5.80952 
chr15:34661338-34661353 6 
chr15:34661638-34661656 6 
chr15:34661809-34661822 6 
chr15:34662901-34663487 5.48976 
chr15:34663950-34664024 5.97297 
chr15:34664901-34664917 5.9375 
chr15:34665423-34665451 5.78571 
chr15:34665565-34665635 5.45714 
chr15:34666310-34666334 5.375 
chr15:34667428-34667460 5.625 
chr15:34667766-34667836 5.87143 
chr15:34670477-34670512 5.37143 
chr15:34670696-34670715 5.63158 
chr15:34674096-34674148 5.65385 
chr15:34675056-34675105 5.38776 
chr15:34675291-34675323 5.375 
chr15:34676858-34676887 5.82759 
chr15:34680322-34680346 6 
chr15:34682268-34682296 5.5 
chr15:34683156-34683182 5.88462 
chr15:34683629-34683653 6 
chr15:34687845-34687877 5.96875 
chr15:34688064-34688087 5.6087 
chr15:34689319-34689349 5.66667 
chr15:34692807-34692831 5.79167 
chr15:34693192-34693228 5.58333 
chr15:34694739-34694758 6 
chr15:34695189-34695202 6 
chr15:34697514-34697549 5.31429 
chr15:34698741-34698760 5.94737 
chr15:34700315-34700331 5.8125 
chr15:34700373-34700425 5.36538 
chr15:34700443-34700480 5.16216 
chr15:34700513-34700592 5.4557 
chr15:34700636-34700670 5.47059 
chr15:34701239-34701299 5.96667 
chr15:34701841-34701862 5.71429 
chr15:34702486-34702515 5.34483 
chr15:34703623-34703653 6 
chr15:34704225-34704239 6 
chr15:34705408-34705427 5.73684 
chr15:34705560-34705586 5.5 
chr15:34709002-34709024 6 
chr15:34710331-34710343 6 
chr15:34711105-34711117 6 
chr15:34711625-34711652 5.92593 
chr15:34714894-34714943 5.71429 
chr15:34715014-34715026 6 
chr15:34715318-34715335 5.82353 
chr15:34716909-34716933 5.375 
chr15:34717287-34717307 6 
chr15:34717350-34717376 5.30769 
chr15:34718122-34718167 5.82222 
chr15:34719531-34719548 6 
chr15:34721098-34721114 6 
chr15:34723483-34723557 5.7027 
chr15:34723583-34723609 5.46154 
chr15:34723870-34723893 5.56522 
chr15:34723968-34724010 5.61905 
chr15:34724991-34725004 5.92308 
chr15:34729625-34729916 6 
chr15:34731928-34731955 5.7037 
chr15:34734541-34734588 5.80851 
chr15:34737156-34737177 5.57143 
chr15:34739658-34739686 5.53571 
chr15:34739795-34739836 5.46341 
chr15:34740157-34740181 5.41667 
chr15:34740278-34740294 5.9375 
chr15:34741997-34742019 6 
chr15:34743749-34743798 5.5102 
chr15:34743811-34743909 5.33673 
chr15:34744342-34744520 5.69663 
chr15:34745123-34745160 5.51351 
chr15:34746382-34746438 5.69643 
chr15:34747276-34747296 6 
chr15:34747918-34747943 5.32 
chr15:34748598-34748619 5.95238 
chr15:34749755-34749788 5.84848 
chr15:34751083-34751120 5.45946 
chr15:34754608-34754646 5.63158 
chr15:34755200-34755231 5.29032 
chr15:34755350-34755378 5.89286 
chr15:34757273-34757295 5.63636 
chr15:34761164-34761185 5.61905 
chr15:34761662-34761684 5.90909 
chr15:34765896-34765928 5.625 
chr15:34767572-34767594 6 
chr15:34770380-34770395 5.86667 
chr15:34771417-34771454 5.48649 
chr15:34771868-34771903 5.25714 
chr15:34772787-34772804 6 
chr15:34775012-34775033 6 
chr15:34778906-34778943 5.97297 
chr15:34779724-34779743 5.63158 
chr15:34779873-34779902 5.55172 
chr15:34780837-34780856 5.94737 
chr15:34781073-34781090 6 
chr15:34781848-34781870 5.59091 
chr15:34782700-34782752 5.71154 
chr15:34782832-34782861 5.17241 
chr15:34782889-34782915 5.46154 
chr15:34793676-34793694 6 
chr15:34795169-34795200 5.48387 
chr15:34796977-34796993 5.875 
chr15:34798542-34798554 6 
chr15:34798704-34798716 6 
chr15:34799897-34799927 5.7 
chr15:34800148-34800183 5.37143 
chr15:34801690-34801720 6 
chr15:34804416-34804443 5.77778 
chr15:34804679-34804700 5.7619 
chr15:34805531-34805553 5.72727 
chr15:34806151-34806173 5.5 
chr15:34807273-34807311 5.47368 
chr15:34807481-34807575 5.95745 
chr15:34809515-34809547 5.625 
chr15:34809715-34809742 5.62963 
chr15:34811443-34811479 5.52778 
chr15:34811850-34811862 6 
chr15:34813657-34813686 5.34483 
chr15:34814940-34814982 5.2619 
chr15:34815580-34815645 5.52308 
chr15:34817274-34817314 5.25 
chr15:34820146-34820188 5.2619 
chr15:34820317-34820369 5.65385 
chr15:34821277-34821326 5.38776 
chr15:34821512-34821544 5.375 
chr15:34823079-34823108 5.82759 
chr15:34826543-34826567 6 
chr15:34828489-34828517 5.5 
chr15:34829377-34829403 5.88462 
chr15:34829850-34829874 6 
chr15:34834066-34834098 5.96875 
chr15:34834285-34834308 5.6087 
chr15:34835540-34835573 5.69697 
chr15:34839030-34839054 5.79167 
chr15:34839414-34839450 5.58333 
chr15:34840961-34840980 6 
chr15:34841411-34841423 6 
chr15:34843735-34843770 5.31429 
chr15:34844962-34844981 5.94737 
chr15:34846537-34846553 5.8125 
chr15:34846595-34846647 5.36538 
chr15:34846663-34846702 5.20513 
chr15:34846735-34846814 5.4557 
chr15:34846858-34846892 5.47059 
chr15:34847461-34847521 5.96667 
chr15:34848063-34848084 5.71429 
chr15:34848708-34848737 5.34483 
chr15:34849845-34849879 6 
chr15:34850451-34850465 6 
chr15:34851634-34851653 5.73684 
chr15:34851786-34851812 5.5 
chr15:34855228-34855250 6 
chr15:34856556-34856574 6 
chr15:34857336-34857348 6 
chr15:34857856-34857883 5.92593 
chr15:34861122-34861168 5.71739 
chr15:34861240-34861252 6 
chr15:34861544-34861561 5.82353 
chr15:34863135-34863159 5.375 
chr15:34863511-34863535 5.625 
chr15:34864350-34864378 5.67857 
chr15:34865737-34865759 6 
chr15:34866504-34866525 5.61905 
chr15:34869708-34869756 6 
chr15:34873936-34873951 5.86667 
chr15:34876948-34876971 5.65217 
chr15:34878164-34878191 5.25926 
chr15:34879611-34879636 5.88 
chr15:34881342-34881378 5.52778 
chr15:34883832-34883873 5.80488 
chr15:34883934-34883975 5.87805 
chr15:34886943-34886979 5.08333 
chr15:34887714-34887743 5.48276 
chr15:34888683-34888951 5.83582 
chr15:34889081-34889098 6 
chr15:34889943-34889963 5.8 
chr15:34898708-34898730 5.72727 
chr15:34900717-34900760 5.39535 
chr15:34900824-34900866 5.45238 
chr15:34901018-34901048 5.2 
chr15:34914563-34914599 5.33333 
chr15:34918574-34918592 5.77778 
chr15:34919672-34919703 5.29032 
chr15:34921987-34922036 5.38776 
chr15:34922951-34922984 5.60606 
chr15:34923074-34923090 6 
chr15:34926196-34926217 5.57143 
chr15:34927286-34927323 5.56757 
chr15:34927536-34927556 6 
chr15:34928958-34928978 6 
chr15:34930049-34930080 5.35484 
chr15:34930747-34930779 6 
chr15:34932571-34932598 5.2963 
chr15:34933816-34933856 5.75 
chr15:34933982-34934005 6 
chr15:34937878-34937920 5.52381 
chr15:34938462-34938492 6 
chr15:34943638-34943658 6 
chr15:34944029-34944043 6 
chr15:34945378-34945401 5.73913 
chr15:34945528-34945547 5.63158 
chr15:34946623-34946639 6 
chr15:34948917-34948943 5.34615 
chr15:34950789-34950801 6 
chr15:34952109-34952139 6 
chr15:34956079-34956102 5.65217 
chr15:34957658-34957684 5.5 
chr15:34960490-34960516 5.61538 
chr15:34961040-34961064 5.375 
chr15:34961749-34961777 5.57143 
chr15:34963492-34963586 5.70213 
chr15:34968771-34968789 5.83333 
chr15:34972476-34972502 5.61538 
chr15:34973233-34973254 6 
chr15:34973321-34973342 5.95238 
chr15:34975487-34975509 5.59091 
chr15:34976189-34976208 6 
chr15:34977607-34977627 6 
chr15:34978090-34978134 6 
chr15:34979247-34979311 5.60938 
chr15:34980371-34980400 6 
chr15:34980877-34980895 5.77778 
chr15:34981171-34981220 5.12245 
chr15:34982616-34982701 5.83529 
chr15:34987562-34987585 5.86957 
chr15:34988666-34988679 6 
chr15:34989956-34989973 5.88235 
chr15:34990115-34990148 5.48485 
chr15:34991308-34991332 5.95833 
chr15:34992567-34992592 5.48 
chr15:34992869-34992895 5.76923 
chr15:34993418-34993443 5.32 
chr15:34995676-34995720 5.68182 
chr15:34997824-34997839 6 
chr15:34997962-34997985 5.82609 
chr15:35001796-35001883 5.7931 
chr15:35002026-35002043 5.94118 
chr15:35005206-35005228 6 
chr15:35008795-35008821 5.73077 
chr15:35009032-35009066 6 
chr15:35011321-35011344 5.95652 
chr15:35011750-35011767 6 
chr15:35013227-35013259 5.65625 
chr15:35015380-35015409 5.96552 
chr15:35016259-35016278 5.89474 
chr15:35018904-35018916 6 
chr15:35020065-35020082 5.82353 
chr15:35020998-35021019 5.80952 
chr15:35022701-35022728 5.44444 
chr15:35022903-35022932 5.55172 
chr15:35025949-35026082 5.74436 
chr15:35031454-35031485 5.87097 
chr15:35032970-35032996 5.53846 
chr15:35033167-35033182 6 
chr15:35034943-35034956 5.92308 
chr15:35038409-35038503 5.91489 
chr15:35041301-35041320 5.89474 
chr15:35041596-35041622 5.80769 
chr15:35043576-35043598 5.54545 
chr15:35044156-35044176 6 
chr15:35055249-35055282 5.45455 
chr15:35055816-35055846 5.93333 
chr15:35070128-35070181 6 
chr15:35070329-35070355 5.30769 
chr15:35070914-35070954 5.775 
chr15:35071105-35071121 6 
chr15:35071229-35071248 5.94737 
chr15:35071313-35071333 5.8 
chr15:35072208-35072276 5.14706 
chr15:35072490-35072511 5.61905 
chr15:35076892-35076943 5.39216 
chr15:35082938-35082964 5.26923 
chr15:35083508-35083549 6 
chr15:35087552-35087564 6 
chr15:35088990-35089034 5.27273 
chr15:35090415-35090447 5.59375 
chr15:35090547-35090574 5.55556 
chr15:35090943-35090970 5.22222 
chr15:35092337-35092396 5.33898 
chr15:35092431-35092447 6 
chr15:35093313-35093338 5.52 
chr15:35093811-35093826 5.93333 
chr15:35093902-35093927 5.48 
chr15:35094336-35094350 6 
chr15:35101230-35101257 5.7037 
chr15:35104016-35104030 5.92857 
chr15:35105098-35105116 5.88889 
chr15:35105724-35105748 6 
chr15:35106078-35106115 5.7027 
chr15:35108660-35108682 5.72727 
chr15:35110277-35110292 5.86667 
chr15:35110405-35110429 6 
chr15:35114841-35114865 5.95833 
chr15:35115005-35115017 6 
chr15:35119704-35119725 5.85714 
chr15:35120390-35120407 5.76471 
chr15:35120456-35120503 5.40426 
chr15:35120531-35120564 6 
chr15:35123382-35123402 5.65 
chr15:35125020-35125042 6 
chr15:35128421-35128443 5.81818 
chr15:35128783-35128806 6 
chr15:35130472-35130541 5.73913 
chr15:35130557-35130598 5.46341 
chr15:35130612-35130787 5.46286 
chr15:35132360-35132389 5.27586 
chr15:35134173-35134210 5.27027 
chr15:35135711-35135729 6 
chr15:35137700-35137712 6 
chr15:35138468-35138491 6 
chr15:35139345-35139363 6 
chr15:35139640-35139660 6 
chr15:35140898-35140915 5.82353 
chr15:35141330-35141352 5.5 
chr15:35143483-35143497 6 
chr15:35144375-35144387 6 
chr15:35146356-35146378 5.86364 
chr15:35147731-35147744 6 
chr15:35149951-35149973 5.95455 
chr15:35150161-35150195 5.70588 
chr15:35150521-35150555 5.82353 
chr15:35154745-35154776 5.70968 
chr15:35156362-35156394 5.53125 
chr15:35160530-35160558 5.85714 
chr15:35163707-35163722 6 
chr15:35165042-35165062 5.7 
chr15:35165145-35165166 5.52381 
chr15:35165693-35165733 5.225 
chr15:35165829-35165859 5.36667 
chr15:35170586-35170607 6 
chr15:35173996-35174019 5.6087 
chr15:35174666-35174680 6 
chr15:35176605-35176631 6 
chr15:35176661-35176683 5.54545 
chr15:35177029-35177044 5.93333 
chr15:35180498-35180519 6 
chr15:35182337-35182371 5.35294 
chr15:35184045-35184076 5.35484 
chr15:35184648-35184683 5.25714 
chr15:35184846-35184872 5.42308 
chr15:35185793-35185849 5.80357 
chr15:35186693-35186708 6 
chr15:35187360-35187417 5.92982 
chr15:35188159-35188199 5.275 
chr15:35188744-35188756 6 
chr15:35189053-35189078 6 
chr15:35191871-35191890 5.78947 
chr15:35193969-35193986 5.94118 
chr15:35197286-35197317 5.25806 
chr15:35204675-35204704 5.34483 
chr15:35209083-35209114 5.90323 
chr15:35210021-35210033 6 
chr15:35211439-35211466 5.92593 
chr15:35212098-35212142 5.86364 
chr15:35213161-35213181 5.95 
chr15:35213634-35213649 6 
chr15:35213690-35213710 5.75 
chr15:35214747-35214768 5.7619 
chr15:35218356-35218401 5.95556 
chr15:35221943-35221970 5.59259 
chr15:35223018-35223045 6 
chr15:35223547-35223564 5.82353 
chr15:35224016-35224030 6 
chr15:35225154-35225173 5.84211 
chr15:35225656-35225685 5.44828 
chr15:35226327-35226443 5.62069 
chr15:35226514-35226580 5.22727 
chr15:35227255-35227282 5.33333 
chr15:35229715-35229753 5.92105 
chr15:35230084-35230152 5.52941 
chr15:35230735-35230755 6 
chr15:35235645-35235686 5.90244 
chr15:35236290-35236324 5.35294 
chr15:35239708-35239777 5.73913 
chr15:35240997-35241009 6 
chr15:35241806-35241823 6 
chr15:35241995-35242009 6 
chr15:35242173-35242185 6 
chr15:35242285-35242304 6 
chr15:35243868-35243884 6 
chr15:35247324-35247343 6 
chr15:35248109-35248121 6 
chr15:35248897-35248928 5.54839 
chr15:35249902-35250026 5.74194 
chr15:35251155-35251249 5.80851 
chr15:35253813-35253830 6 
chr15:35253863-35253885 5.86364 
chr15:35257873-35257886 6 
chr15:35258514-35258538 5.66667 
chr15:35259070-35259090 6 
chr15:35260432-35260466 5.55882 
chr15:35262238-35262260 5.95455 
chr15:35262304-35262325 5.57143 
chr15:35262911-35262938 5.96296 
chr15:35263467-35263487 5.8 
chr15:35264125-35264137 6 
chr15:35265133-35265170 5.35135 
chr15:35265464-35265505 5.82927 
chr15:35267108-35267137 5.75862 
chr15:35267969-35267999 5.7 
chr15:35268256-35268280 5.70833 
chr15:35269478-35269506 5.42857 
chr15:35271143-35271168 5.68 
chr15:35277334-35277349 6 
chr15:35278093-35278124 5.51613 
chr15:35279733-35279750 5.94118 
chr15:35282722-35282735 5.92308 
chr15:35282797-35282815 5.72222 
chr15:35283501-35283526 5.6 
chr15:35283986-35284014 5.5 
chr15:35284336-35284370 6 
chr15:35284758-35284788 5.56667 
chr15:35286816-35286841 5.96 
chr15:35287521-35287543 5.59091 
chr15:35288670-35288705 5.97143 
chr15:35289158-35289173 5.86667 
chr15:35289523-35289539 5.875 
chr15:35291542-35291563 5.57143 
chr15:35291717-35291741 6 
chr15:35291938-35291982 5.93182 
chr15:35292371-35292405 5.85294 
chr15:35293198-35293255 5.40351 
chr15:35293282-35293304 5.59091 
chr15:35293371-35293406 5.22857 
chr15:35293830-35293856 5.61538 
chr15:35293870-35293915 5.64444 
chr15:35294201-35294221 5.6 
chr15:35294231-35294267 5.86111 
chr15:35296620-35296633 6 
chr15:35297369-35297389 6 
chr15:35298229-35298266 5.40541 
chr15:35300225-35300241 5.8125 
chr15:35300849-35300861 6 
chr15:35301154-35301178 6 
chr15:35301460-35301474 6 
chr15:35301763-35301786 6 
chr15:35301878-35301913 5.45714 
chr15:35302009-35302031 5.90909 
chr15:35302320-35302335 6 
chr15:35303239-35303262 5.69565 
chr15:35304378-35304395 5.82353 
chr15:35304924-35304952 5.92857 
chr15:35308583-35308665 5.76829 
chr15:35308948-35308965 5.82353 
chr15:35309131-35309144 6 
chr15:35309577-35309612 5.74286 
chr15:35310330-35310361 6 
chr15:35310993-35311020 6 
chr15:35311566-35311606 5.825 
chr15:35311679-35311819 5.92857 
chr15:35312641-35312659 5.83333 
chr15:35313240-35313267 5.55556 
chr15:35314460-35314477 5.76471 
chr15:35314854-35314884 5.16667 
chr15:35315602-35315617 6 
chr15:35316695-35316745 5.46 
chr15:35317212-35317233 5.66667 
chr15:35317825-35317846 5.80952 
chr15:35318984-35319001 6 
chr15:35319152-35319178 5.96154 
chr15:35319479-35319501 6 
chr15:35319790-35319845 5.74545 
chr15:35320174-35320200 5.61538 
chr15:35321991-35322020 5.62069 
chr15:35322483-35322509 5.80769 
chr15:35324174-35324199 6 
chr15:35325674-35325691 6 
chr15:35326406-35326432 5.84615 
chr15:35327252-35327264 6 
chr15:35328510-35328530 6 
chr15:35328772-35328793 6 
chr15:35329657-35329684 5.62963 
chr15:35330222-35330247 5.44 
chr15:35330283-35330310 5.96296 
chr15:35330470-35330485 5.86667 
chr15:35331720-35331745 6 
chr15:35332180-35332211 5.29032 
chr15:35332264-35332286 5.90909 
chr15:35333831-35333863 5.84375 
chr15:35334683-35334697 6 
chr15:35335200-35335227 5.96296 
chr15:35337722-35337741 6 
chr15:35338207-35338229 5.54545 
chr15:35338590-35338615 6 
chr15:35339461-35339515 5.92593 
chr15:35341819-35341853 5.44118 
chr15:35342405-35342428 5.91304 
chr15:35343503-35343519 5.9375 
chr15:35344001-35344014 6 
chr15:35344076-35344104 5.64286 
chr15:35345405-35345425 6 
chr15:35347289-35347309 5.6 
chr15:35348276-35348307 5.74194 
chr15:35349771-35349806 5.54286 
chr15:35350116-35350141 5.8 
chr15:35351603-35351615 6 
chr15:35351667-35351689 5.90909 
chr15:35352621-35352647 6 
chr15:35352867-35352892 5.44 
chr15:35354701-35354725 5.91667 
chr15:35354972-35355010 5.36842 
chr15:35355275-35355297 5.54545 
chr15:35355579-35355601 5.54545 
chr15:35356260-35356285 5.56 
chr15:35357645-35357661 5.8125 
chr15:35358060-35358081 5.95238 
chr15:35359038-35359059 6 
chr15:35361007-35361028 5.66667 
chr15:35362316-35362332 6 
chr15:35362930-35362949 6 
chr15:35363269-35363287 5.77778 
chr15:35369627-35369642 6 
chr15:35371095-35371115 6 
chr15:35375400-35375421 6 
chr15:35376146-35376166 6 
chr15:35376193-35376205 6 
chr15:35383878-35383912 5.76471 
chr15:35383955-35384030 5.58667 
chr15:35385306-35385353 5.76596 
chr15:35385484-35385516 5.75 
chr15:35385873-35385907 6 
chr15:35386557-35386593 5.11111 
chr15:35387861-35387874 6 
chr15:35388059-35388117 5.60345 
chr15:35395785-35395853 5.25 
chr15:35401337-35401364 5.7037 
chr15:35413222-35413238 5.875 
chr15:35423930-35423943 5.92308 
chr15:35424164-35424191 5.59259 
chr15:35424687-35424717 5.83333 
chr15:35424865-35424884 5.78947 
chr15:35426488-35426536 5.5 
chr15:35427287-35427314 5.66667 
chr15:35427905-35427917 6 
chr15:35428510-35428536 6 
chr15:35429557-35429574 6 
chr15:35429651-35429673 5.5 
chr15:35431600-35431630 5.4 
chr15:35432323-35432345 5.54545 
chr15:35433336-35433373 5.83784 
chr15:35436757-35436805 5.39583 
chr15:35438270-35438318 5.8125 
chr15:35441353-35441381 5.46429 
chr15:35441434-35441448 6 
chr15:35444684-35444713 5.75862 
chr15:35445528-35445559 5.32258 
chr15:35445901-35445929 5.75 
chr15:35446520-35446538 5.88889 
chr15:35450743-35450770 5.25926 
chr15:35451738-35451754 5.8125 
chr15:35453336-35453379 5.76744 
chr15:35453896-35453931 5.48571 
chr15:35459634-35459659 5.4 
chr15:35459765-35459784 5.73684 
chr15:35461388-35461407 5.89474 
chr15:35464049-35464079 5.73333 
chr15:35465174-35465202 5.39286 
chr15:35469614-35469633 5.73684 
chr15:35469781-35469830 5.87755 
chr15:35471405-35471443 5.52632 
chr15:35471556-35471569 6 
chr15:35472593-35472640 6 
chr15:35472837-35472856 5.84211 
chr15:35474421-35474452 6 
chr15:35477925-35477949 6 
chr15:35485571-35485608 5.32432 
chr15:35486569-35486610 5.85366 
chr15:35492246-35492283 5.86486 
chr15:35492455-35492487 5.5625 
chr15:35492929-35492956 5.66667 
chr15:35493184-35493198 6 
chr15:35494316-35494335 5.63158 
chr15:35495340-35495352 6 
chr15:35495890-35495910 5.75 
chr15:35497129-35497155 5.65385 
chr15:35499239-35499260 6 
chr15:35503147-35503170 6 
chr15:35508220-35508250 5.5 
chr15:35509542-35509565 5.91304 
chr15:35515956-35515999 5.32558 
chr15:35516301-35516320 6 
chr15:35518324-35518357 5.84848 
chr15:35519375-35519397 6 
chr15:35520629-35520642 6 
chr15:35521429-35521450 5.61905 
chr15:35524780-35524831 5.90196 
chr15:35528841-35528863 5.95455 
chr15:35530025-35530055 6 
chr15:35530083-35530114 5.32258 
chr15:35537433-35537452 6 
chr15:35542377-35542425 5.875 
chr15:35543373-35543396 5.56522 
chr15:35544324-35544337 6 
chr15:35548201-35548228 5.25926 
chr15:35549675-35549692 5.82353 
chr15:35549973-35549992 6 
chr15:35551345-35551357 6 
chr15:35552306-35552320 6 
chr15:35552659-35552707 5.33333 
chr15:35553544-35553577 5.54545 
chr15:35554906-35554932 6 
chr15:35555599-35555618 6 
chr15:35555771-35555783 6 
chr15:35556919-35556936 6 
chr15:35560373-35560415 6 
chr15:35561416-35561443 5.40741 
chr15:35561659-35561689 5.83333 
chr15:35561991-35562004 6 
chr15:35562417-35562443 5.53846 
chr15:35563443-35563466 5.65217 
chr15:35564311-35564352 5.46341 
chr15:35567914-35567932 5.77778 
chr15:35571249-35571281 5.875 
chr15:35575190-35575517 5.80428 
chr15:35575958-35575991 6 
chr15:35576132-35576144 6 
chr15:35576757-35576781 5.45833 
chr15:35577002-35577026 6 
chr15:35577852-35577878 5.30769 
chr15:35578073-35578085 6 
chr15:35579888-35579925 5.18919 
chr15:35580520-35580553 5.72727 
chr15:35588113-35588134 6 
chr15:35591240-35591269 5.55172 
chr15:35594176-35594195 5.78947 
chr15:35595514-35595535 5.61905 
chr15:35596888-35596902 6 
chr15:35599818-35599846 5.64286 
chr15:35599954-35599996 5.40476 
chr15:35600434-35600454 6 
chr15:35602896-35602930 5.38235 
chr15:35603263-35603299 5.77778 
chr15:35603776-35603811 5.17143 
chr15:35604211-35604228 6 
chr15:35605432-35605452 5.75 
chr15:35605996-35606036 5.175 
chr15:35609458-35609674 5.79167 
chr15:35609791-35609809 5.83333 
chr15:35611962-35611986 5.54167 
chr15:35614915-35614946 5.32258 
chr15:35618620-35618646 5.5 
chr15:35619537-35619552 6 
chr15:35621661-35621686 5.44 
chr15:35625718-35625747 5.44828 
chr15:35627563-35627588 6 
chr15:35631380-35631409 5.7931 
chr15:35631512-35631537 5.92 
chr15:35641621-35641649 5.92857 
chr15:35643921-35643933 6 
chr15:35649943-35649976 5.36364 
chr15:35653707-35653728 5.52381 
chr15:35653966-35653997 5.19355 
chr15:35655905-35655943 5.42105 
chr15:35657274-35657300 5.84615 
chr15:35658429-35658459 6 
chr15:35659297-35659334 5.35135 
chr15:35660129-35660153 5.41667 
chr15:35661161-35661187 5.5 
chr15:35663284-35663315 5.74194 
chr15:35664406-35664431 5.84 
chr15:35664484-35664507 5.52174 
chr15:35668792-35668815 5.47826 
chr15:35669175-35669208 5.30303 
chr15:35669523-35669559 5.66667 
chr15:35671177-35671194 6 
chr15:35671978-35672008 5.6 
chr15:35674635-35674669 5.64706 
chr15:35676864-35676886 6 
chr15:35682737-35682788 5.15686 
chr15:35685665-35685682 5.82353 
chr15:35690060-35690111 5.92157 
chr15:35696010-35696033 5.65217 
chr15:35703609-35703635 5.30769 
chr15:35707449-35707461 6 
chr15:35708873-35708896 5.65217 
chr15:35710466-35710489 5.65217 
chr15:35711257-35711292 5.82857 
chr15:35712703-35712731 5.71429 
chr15:35717865-35717918 5.9434 
chr15:35717989-35718057 5.64706 
chr15:35719205-35719228 5.78261 
chr15:35720439-35720467 5.57143 
chr15:35723156-35723174 6 
chr15:35723826-35723858 5.59375 
chr15:35726960-35726987 5.7037 
chr15:35728665-35728714 5.93878 
chr15:35732781-35732801 5.7 
chr15:35734037-35734058 5.61905 
chr15:35737584-35737609 5.84 
chr15:35738408-35738449 5.82927 
chr15:35743008-35743023 6 
chr15:35743436-35743483 5.2766 
chr15:35744209-35744227 5.83333 
chr15:35744686-35744707 6 
chr15:35748658-35748701 5.90698 
chr15:35749135-35749180 5.42222 
chr15:35750070-35750103 5.48485 
chr15:35750304-35750347 5.51163 
chr15:35751615-35751647 5.3125 
chr15:35753104-35753117 6 
chr15:35753273-35753298 5.76 
chr15:35753675-35753711 5.30556 
chr15:35758397-35758424 5.7037 
chr15:35759767-35759794 5.66667 
chr15:35761270-35761302 5.9375 
chr15:35761589-35761625 5.94444 
chr15:35762416-35762443 5.25926 
chr15:35762986-35762998 6 
chr15:35763034-35763058 5.45833 
chr15:35765105-35765117 6 
chr15:35766114-35766166 5.92308 
chr15:35767161-35767179 6 
chr15:35769178-35769194 5.9375 
chr15:35770542-35770601 5.86441 
chr15:35773583-35773610 5.37037 
chr15:35773684-35773702 5.83333 
chr15:35774020-35774045 5.32 
chr15:35774734-35774753 5.68421 
chr15:35775181-35775202 5.57143 
chr15:35775663-35775694 6 
chr15:35778987-35779011 5.66667 
chr15:35782062-35782088 5.42308 
chr15:35782400-35782433 5.72727 
chr15:35783373-35783407 5.29412 
chr15:35783749-35783785 6 
chr15:35783793-35783821 5.75 
chr15:35783949-35783996 5.29787 
chr15:35784053-35784076 5.73913 
chr15:35784911-35784939 5.46429 
chr15:35788756-35788792 5.88889 
chr15:35791144-35791162 6 
chr15:35792964-35792985 5.85714 
chr15:35794521-35794545 6 
chr15:35795103-35795163 5.66667 
chr15:35798174-35798215 5.2439 
chr15:35798361-35798392 5.54839 
chr15:35800043-35800117 5.32432 
chr15:35802414-35802429 5.93333 
chr15:35807923-35807943 6 
chr15:35808924-35808943 5.84211 
chr15:35810684-35810698 5.92857 
chr15:35812419-35812450 5.90323 
chr15:35814705-35814724 5.84211 
chr15:35815443-35815455 6 
chr15:35815718-35815730 6 
chr15:35822097-35822114 6 
chr15:35822503-35822531 5.96429 
chr15:35824007-35824031 5.625 
chr15:35824954-35825001 5.57447 
chr15:35825735-35825756 5.85714 
chr15:35825793-35825816 5.52174 
chr15:35825859-35825908 5.40816 
chr15:35826578-35826601 5.91304 
chr15:35828770-35828799 5.37931 
chr15:35835145-35835162 6 
chr15:35835443-35835504 5.81967 
chr15:35836761-35836804 5.30233 
chr15:35845239-35845252 6 
chr15:35846098-35846117 5.84211 
chr15:35850443-35850471 5.78571 
chr15:35854515-35854549 5.29412 
chr15:35856723-35856747 5.91667 
chr15:35859738-35859759 5.57143 
chr15:35861612-35861696 5.80952 
chr15:35863997-35864030 5.15152 
chr15:35865332-35865381 5.79592 
chr15:35867142-35867174 5.53125 
chr15:35869337-35869361 5.41667 
chr15:35870414-35870434 6 
chr15:35870480-35870499 5.68421 
chr15:35871205-35871290 5.45882 
chr15:35875317-35875343 5.38462 
chr15:35876515-35876535 5.75 
chr15:35877200-35877227 5.37037 
chr15:35881675-35881695 6 
chr15:35881848-35881860 6 
chr15:35889771-35889796 5.56 
chr15:35890309-35890340 5.87097 
chr15:35890518-35890542 5.45833 
chr15:35892523-35892554 6 
chr15:35893486-35893543 5.21053 
chr15:35893845-35893867 5.5 
chr15:35894057-35894072 5.93333 
chr15:35894529-35894582 5.79245 
chr15:35900891-35900946 5.81818 
chr15:35904198-35904233 5.48571 
chr15:35904735-35904749 6 
chr15:35904972-35904999 5.40741 
chr15:35905295-35905317 5.68182 
chr15:35906300-35906335 5.51429 
chr15:35906962-35906988 5.92308 
chr15:35907221-35907254 5.66667 
chr15:35911429-35911457 5.53571 
chr15:35912284-35912305 5.90476 
chr15:35914644-35914679 5.42857 
chr15:35915955-35915986 5.77419 
chr15:35919201-35919232 5.64516 
chr15:35925798-35925816 6 
chr15:35926366-35926398 5.5 
chr15:35931376-35931427 5.66667 
chr15:35932218-35932236 5.94444 
chr15:35935953-35935971 5.72222 
chr15:35937101-35937125 5.75 
chr15:35937259-35937273 6 
chr15:35942317-35942335 6 
chr15:35946133-35946183 5.38 
chr15:35949765-35949802 5.59459 
chr15:35952601-35952662 5.59016 
chr15:35953388-35953419 5.77419 
chr15:35954803-35954841 5.55263 
chr15:35957351-35957393 5.40476 
chr15:35959016-35959037 5.66667 
chr15:35962906-35962943 5.62162 
chr15:35968608-35968620 6 
chr15:35970207-35970234 5.77778 
chr15:35970323-35970341 6 
chr15:35974450-35974487 5.35135 
chr15:35975817-35975832 5.86667 
chr15:35975938-35975962 5.5 
chr15:35977415-35977443 5.32143 
chr15:35977447-35977468 5.61905 
chr15:35977924-35977943 5.78947 
chr15:35979712-35979740 5.53571 
chr15:35981452-35981477 5.64 
chr15:35981659-35981714 6 
chr15:35985260-35985283 5.69565 
chr15:35988607-35988625 6 
chr15:35990328-35990351 5.47826 
chr15:35994961-35994985 5.41667 
chr15:35996270-35996307 5.27027 
chr15:35998669-35998700 5.19355 
chr15:35999196-35999227 5.77419 
chr15:36000279-36000372 5.87097 
chr15:36006623-36006647 5.625 
chr15:36009684-36009723 5.97436 
chr15:36010992-36011010 5.88889 
chr15:36016189-36016215 5.53846 
chr15:36017251-36017275 6 
chr15:36020123-36020161 5.73684 
chr15:36026796-36026817 6 
chr15:36030466-36030485 5.73684 
chr15:36030831-36030874 5.69767 
chr15:36031384-36031443 5.94915 
chr15:36039055-36039076 5.7619 
chr15:36040261-36040285 5.54167 
chr15:36044478-36044622 5.55556 
chr15:36045443-36045498 5.85455 
chr15:36047135-36047176 5.21951 
chr15:36050259-36050279 5.7 
chr15:36052860-36052891 5.12903 
chr15:36055904-36055931 5.55556 
chr15:36058032-36058044 6 
chr15:36065607-36065628 5.71429 
chr15:36065810-36065834 5.41667 
chr15:36068027-36068059 5.78125 
chr15:36068778-36068820 5.16667 
chr15:36068988-36069014 5.76923 
chr15:36069632-36069653 5.7619 
chr15:36069788-36069814 5.61538 
chr15:36072613-36072676 5.96825 
chr15:36083367-36083388 5.80952 
chr15:36087643-36087655 6 
chr15:36087808-36087838 6 
chr15:36088773-36088806 5.75758 
chr15:36089788-36089814 5.30769 
chr15:36090731-36090752 5.90476 
chr15:36093846-36094060 5.8271 
chr15:36094530-36094552 5.68182 
chr15:36095804-36095820 5.8125 
chr15:36095953-36095970 5.76471 
chr15:36096063-36096076 6 
chr15:36098326-36098356 5.4 
chr15:36100639-36100711 5.38889 
chr15:36106506-36106549 5.37209 
chr15:36106835-36106869 5.26471 
chr15:36109702-36109725 5.47826 
chr15:36111283-36111300 6 
chr15:36111454-36111609 5.85161 
chr15:36114222-36114260 5.65789 
chr15:36118631-36118656 6 
chr15:36124439-36124476 5.94595 
chr15:36129503-36129526 5.47826 
chr15:36144823-36144853 5.5 
chr15:36145299-36145324 5.4 
chr15:36147849-36147905 5.42857 
chr15:36149910-36149948 5.78947 
chr15:36150460-36150486 5.38462 
chr15:36152124-36152151 5.77778 
chr15:36155110-36155147 5.2973 
chr15:36155977-36156000 5.6087 
chr15:36157606-36157649 5.65116 
chr15:36163241-36163271 5.9 
chr15:36163314-36163336 5.5 
chr15:36165433-36165451 5.72222 
chr15:36168713-36168733 5.65 
chr15:36175787-36175826 5.35897 
chr15:36176189-36176211 6 
chr15:36180454-36180471 6 
chr15:36180849-36180894 6 
chr15:36183325-36183370 5.75556 
chr15:36186621-36186650 5.7931 
chr15:36189847-36189877 5.33333 
chr15:36193389-36193424 5.28571 
chr15:36193510-36193572 5.93548 
chr15:36197091-36197117 5.5 
chr15:36197857-36197881 5.45833 
chr15:36200200-36200227 5.66667 
chr15:36201939-36201960 5.61905 
chr15:36207452-36207505 5.39623 
chr15:36211792-36211823 5.67742 
chr15:36214110-36214138 5.5 
chr15:36218908-36218952 5.95455 
chr15:36219168-36219200 5.84375 
chr15:36224518-36224556 5.39474 
chr15:36229483-36229507 5.58333 
chr15:36230239-36230251 6 
chr15:36231086-36231127 5.85366 
chr15:36233409-36233431 5.86364 
chr15:36235146-36235192 5.45652 
chr15:36235545-36235566 5.90476 
chr15:36235831-36235854 5.43478 
chr15:36235999-36236025 5.26923 
chr15:36236935-36236973 5.78947 
chr15:36242163-36242175 6 
chr15:36244733-36244752 5.68421 
chr15:36249906-36249948 6 
chr15:36251083-36251099 6 
chr15:36256725-36256740 6 
chr15:36260534-36260566 5.65625 
chr15:36260980-36261000 6 
chr15:36262159-36262196 5.21622 
chr15:36263038-36263060 5.5 
chr15:36263636-36263670 6 
chr15:36267697-36267722 5.32 
chr15:36267811-36267849 5.52632 
chr15:36268541-36268568 5.2963 
chr15:36270461-36270479 5.77778 
chr15:36278936-36278963 5.55556 
chr15:36283661-36283680 5.84211 
chr15:36287125-36287171 5.28261 
chr15:36288673-36288712 5.4359 
chr15:36290691-36290715 5.83333 
chr15:36291406-36291443 5.24324 
chr15:36292997-36293022 5.32 
chr15:36300648-36300671 5.95652 
chr15:36301022-36301038 5.875 
chr15:36304536-36304559 5.43478 
chr15:36305043-36305055 6 
chr15:36305387-36305415 5.96429 
chr15:36306144-36306168 5.375 
chr15:36307480-36307521 5.73171 
chr15:36309424-36309438 5.92857 
chr15:36309620-36309645 5.36 
chr15:36312074-36312101 5.96296 
chr15:36312901-36312927 5.53846 
chr15:36320073-36320100 5.59259 
chr15:36323359-36323389 5.8 
chr15:36324676-36324720 6 
chr15:36329209-36329317 5.35185 
chr15:36329532-36329566 5.5 
chr15:36329758-36329784 5.92308 
chr15:36331545-36331578 5.66667 
chr15:36332079-36332109 5.73333 
chr15:36333379-36333404 5.6 
chr15:36336616-36336699 5.86747 
chr15:36342923-36342947 5.75 
chr15:36348143-36348166 5.47826 
chr15:36349377-36349398 5.95238 
chr15:36357871-36357895 5.54167 
chr15:36358193-36358209 6 
chr15:36360495-36360521 5.34615 
chr15:36361470-36361510 5.6 
chr15:36363647-36363703 5.58929 
chr15:36363831-36363852 5.61905 
chr15:36363890-36363928 5.55263 
chr15:36364467-36364484 6 
chr15:36365127-36365150 5.52174 
chr15:36370139-36370164 5.56 
chr15:36372843-36372886 5.18605 
chr15:36373949-36374001 5.48077 
chr15:36374582-36374600 5.72222 
chr15:36375609-36375624 5.93333 
chr15:36375892-36375916 5.54167 
chr15:36376545-36376561 6 
chr15:36386802-36386830 5.92857 
chr15:36389623-36389637 6 
chr15:36391305-36391381 5.35526 
chr15:36394832-36394867 5.25714 
chr15:36395094-36395158 5.28125 
chr15:36397469-36397502 5.27273 
chr15:36400359-36400376 5.82353 
chr15:36400512-36400538 5.26923 
chr15:36405270-36405293 5.86957 
chr15:36409438-36409466 6 
chr15:36410735-36410759 5.625 
chr15:36412808-36412827 5.63158 
chr15:36413749-36413801 5.25 
chr15:36417376-36417404 5.64286 
chr15:36418236-36418265 5.2069 
chr15:36418950-36419040 5.48889 
chr15:36419825-36419845 5.6 
chr15:36420637-36420666 5.34483 
chr15:36421518-36421546 5.57143 
chr15:36427349-36427394 5.46667 
chr15:36427458-36427488 5.36667 
chr15:36427510-36427566 5.19643 
chr15:36430654-36430691 5.81081 
chr15:36432523-36432552 5.24138 
chr15:36433954-36433982 5.64286 
chr15:36434037-36434086 5.46939 
chr15:36436801-36436814 6 
chr15:36438365-36438397 5.1875 
chr15:36438570-36438607 5.51351 
chr15:36444574-36444595 5.80952 
chr15:36448078-36448105 5.51852 
chr15:36448153-36448184 5.90323 
chr15:36448811-36448856 5.75556 
chr15:36452072-36452119 5.78723 
chr15:36453361-36453571 5.68571 
chr15:36453613-36453633 5.9 
chr15:36456251-36456275 5.91667 
chr15:36458880-36458900 6 
chr15:36465796-36465824 5.25 
chr15:36466791-36466821 5.23333 
chr15:36470496-36470518 5.54545 
chr15:36471008-36471029 5.71429 
chr15:36474458-36474479 5.61905 
chr15:36476188-36476217 5.7931 
chr15:36477330-36477351 5.52381 
chr15:36478595-36478608 5.92308 
chr15:36479260-36479275 6 
chr15:36480130-36480156 5.69231 
chr15:36481335-36481400 5.21538 
chr15:36482136-36482162 5.46154 
chr15:36483950-36483977 5.22222 
chr15:36485821-36485856 5.25714 
chr15:36486507-36486539 5.8125 
chr15:36487308-36487354 5.23913 
chr15:36493585-36493644 5.86441 
chr15:36507335-36507381 5.5 
chr15:36507423-36507467 5.68182 
chr15:36508060-36508086 5.92308 
chr15:36515784-36515808 5.70833 
chr15:36524183-36524218 5.82857 
chr15:36525567-36525610 5.32558 
chr15:36527882-36527906 5.91667 
chr15:36528406-36528439 5.21212 
chr15:36529435-36529491 6 
chr15:36531389-36531406 5.82353 
chr15:36532479-36532500 5.80952 
chr15:36532613-36532632 5.89474 
chr15:36534717-36534765 5.85417 
chr15:36538336-36538374 5.47368 
chr15:36540361-36540391 5.56667 
chr15:36542943-36542961 5.88889 
chr15:36542985-36543026 6 
chr15:36547087-36547099 6 
chr15:36547192-36547235 5.51163 
chr15:36554343-36554372 5.48276 
chr15:36555167-36555228 5.90164 
chr15:36558115-36558133 5.83333 
chr15:36558330-36558359 5.27586 
chr15:36559646-36559669 5.73913 
chr15:36559724-36559740 6 
chr15:36570067-36570115 5.60417 
chr15:36570125-36570389 5.57197 
chr15:36573081-36573102 5.80952 
chr15:36577838-36577872 5.5 
chr15:36584109-36584138 6 
chr15:36586177-36586256 5.50633 
chr15:36587857-36587882 5.48 
chr15:36589914-36589943 5.41379 
chr15:36593034-36593063 5.48276 
chr15:36593079-36593120 5.78049 
chr15:36593371-36593401 5.73333 
chr15:36594420-36594458 5.65789 
chr15:36595631-36595651 5.85 
chr15:36598452-36598485 5.54545 
chr15:36598943-36599028 5.67059 
chr15:36599063-36599085 5.72727 
chr15:36600604-36600636 5.5 
chr15:36601973-36601985 6 
chr15:36603396-36603420 5.75 
chr15:36604575-36604599 5.45833 
chr15:36604801-36604814 6 
chr15:36607611-36607632 5.85714 
chr15:36608664-36608695 5.35484 
chr15:36608988-36609056 5.35294 
chr15:36610075-36610120 5.66667 
chr15:36610787-36610823 5.19444 
chr15:36612203-36612239 5.97222 
chr15:36619451-36619472 5.66667 
chr15:36621396-36621408 6 
chr15:36622624-36622651 6 
chr15:36626660-36626673 6 
chr15:36630015-36630056 6 
chr15:36631843-36631897 5.24074 
chr15:36633781-36633810 6 
chr15:36636529-36636588 5.22034 
chr15:36636646-36636674 5.28571 
chr15:36638285-36638307 5.68182 
chr15:36641601-36641626 5.84 
chr15:36641806-36641819 6 
chr15:36642292-36642309 5.94118 
chr15:36642866-36642922 5.16071 
chr15:36646225-36646243 6 
chr15:36646887-36646916 5.34483 
chr15:36648396-36648431 5.82857 
chr15:36656191-36656226 5.77143 
chr15:36659300-36659312 6 
chr15:36659443-36659489 5.30435 
chr15:36660238-36660256 5.94444 
chr15:36660663-36660713 5.76 
chr15:36661087-36661103 6 
chr15:36665824-36665836 6 
chr15:36666922-36666943 5.7619 
chr15:36667408-36667429 5.52381 
chr15:36668189-36668210 5.90476 
chr15:36668820-36668835 6 
chr15:36669136-36669158 5.72727 
chr15:36669293-36669338 5.35556 
chr15:36669348-36669376 5.71429 
chr15:36669491-36669509 6 
chr15:36670713-36670749 5.55556 
chr15:36671481-36671498 5.82353 
chr15:36675906-36675943 5.89189 
chr15:36678124-36678145 5.95238 
chr15:36679039-36679051 6 
chr15:36684588-36684642 5.16667 
chr15:36686092-36686107 6 
chr15:36687256-36687288 5.46875 
chr15:36690080-36690095 5.93333 
chr15:36690585-36690641 5.5 
chr15:36691353-36691375 5.54545 
chr15:36692082-36692099 5.76471 
chr15:36692178-36692209 5.67742 
chr15:36692750-36692798 5.25 
chr15:36693791-36693813 5.72727 
chr15:36694355-36694392 5.89189 
chr15:36700717-36700767 5.72 
chr15:36701331-36701370 5.51282 
chr15:36701618-36701641 5.91304 
chr15:36702843-36702861 6 
chr15:36703114-36703143 5.75862 
chr15:36705080-36705094 6 
chr15:36705248-36705269 6 
chr15:36708308-36708356 5.83333 
chr15:36712629-36712658 5.34483 
chr15:36716345-36716393 5.35417 
chr15:36716531-36716544 6 
chr15:36719744-36719795 5.31373 
chr15:36725878-36725896 5.94444 
chr15:36734289-36734354 5.26154 
chr15:36735676-36735743 5.49254 
chr15:36736037-36736061 5.95833 
chr15:36747803-36747848 5.42222 
chr15:36749309-36749345 5.83333 
chr15:36749832-36749847 6 
chr15:36750183-36750195 6 
chr15:36752429-36752447 6 
chr15:36752943-36752990 5.19149 
chr15:36758671-36758705 5.32353 
chr15:36759761-36759777 5.875 
chr15:36759799-36759821 5.5 
chr15:36763842-36763857 6 
chr15:36764008-36764040 6 
chr15:36765704-36765740 5.22222 
chr15:36766228-36766253 5.44 
chr15:36766749-36766783 5.88235 
chr15:36768949-36768990 5.85366 
chr15:36769345-36769357 6 
chr15:36770025-36770047 5.5 
chr15:36770072-36770099 5.7037 
chr15:36770777-36770805 5.78571 
chr15:36773599-36773622 5.47826 
chr15:36775546-36775560 6 
chr15:36776271-36776297 5.30769 
chr15:36776514-36776543 5.27586 
chr15:36778189-36778213 5.79167 
chr15:36781656-36781690 5.47059 
chr15:36783923-36783936 6 
chr15:36786849-36786870 5.52381 
chr15:36793538-36793556 5.72222 
chr15:36794493-36794529 5.75 
chr15:36794595-36794627 5.53125 
chr15:36800337-36800375 5.47368 
chr15:36804872-36804911 5.35897 
chr15:36806518-36806544 5.26923 
chr15:36808653-36808675 5.86364 
chr15:36809127-36809164 5.89189 
chr15:36809417-36809452 5.77143 
chr15:36810556-36810576 5.7 
chr15:36811842-36811863 6 
chr15:36812434-36812452 6 
chr15:36812547-36812577 5.33333 
chr15:36813632-36813943 5.81029 
chr15:36815432-36815447 6 
chr15:36817264-36817287 5.73913 
chr15:36818644-36818678 5.35294 
chr15:36822770-36822809 5.38462 
chr15:36823605-36823627 6 
chr15:36824771-36824795 5.66667 
chr15:36827197-36827218 6 
chr15:36827965-36827985 6 
chr15:36828873-36828904 5.51613 
chr15:36829335-36829364 6 
chr15:36830329-36830392 5.93651 
chr15:36832742-36832761 6 
chr15:36833845-36833862 6 
chr15:36835622-36835636 5.92857 
chr15:36835828-36835845 5.82353 
chr15:36838240-36838306 5.30303 
chr15:36841291-36841341 6 
chr15:36847799-36847811 6 
chr15:36848983-36849025 6 
chr15:36849160-36849209 5.53061 
chr15:36851850-36851910 5.9 
chr15:36859405-36859473 5.60294 
chr15:36860474-36860504 5.7 
chr15:36861417-36861452 5.8 
chr15:36862272-36862299 6 
chr15:36863032-36863064 5.96875 
chr15:36865132-36865149 5.88235 
chr15:36866344-36866365 6 
chr15:36867770-36867793 5.73913 
chr15:36869312-36869345 5.60606 
chr15:36873499-36873543 5.45455 
chr15:36874627-36874639 6 
chr15:36875526-36875551 5.44 
chr15:36876637-36876665 5.46429 
chr15:36876767-36876798 5.80645 
chr15:36877892-36877904 6 
chr15:36878769-36878801 5.5 
chr15:36878970-36878991 5.7619 
chr15:36880881-36880897 5.875 
chr15:36881701-36881719 5.88889 
chr15:36883656-36883681 5.88 
chr15:36885760-36885777 5.82353 
chr15:36887491-36887555 5.75 
chr15:36888977-36889013 6 
chr15:36890484-36890517 5.63636 
chr15:36890864-36890899 5.31429 
chr15:36891007-36891039 6 
chr15:36894808-36894821 5.92308 
chr15:36896619-36896653 6 
chr15:36898224-36898242 6 
chr15:36899764-36899797 5.51515 
chr15:36901031-36901047 5.875 
chr15:36901152-36901215 5.85714 
chr15:36905544-36905571 5.33333 
chr15:36906960-36906976 5.875 
chr15:36908469-36908495 5.69231 
chr15:36908921-36908943 5.90909 
chr15:36910962-36910976 6 
chr15:36911670-36911733 5.90476 
chr15:36912551-36912581 5.96667 
chr15:36915257-36915293 5.22222 
chr15:36915582-36915614 5.25 
chr15:36918268-36918307 5.25641 
chr15:36918333-36918363 5.23333 
chr15:36920143-36920156 6 
chr15:36923011-36923035 5.79167 
chr15:36924015-36924043 5.25 
chr15:36926622-36926635 6 
chr15:36928751-36928772 6 
chr15:36931491-36931516 5.72 
chr15:36934893-36934940 5.2766 
chr15:36937695-36937733 6 
chr15:36938615-36938646 5.83871 
chr15:36939207-36939237 5.63333 
chr15:36939965-36939981 5.875 
chr15:36940040-36940053 6 
chr15:36940628-36940645 6 
chr15:36942603-36942656 5.92453 
chr15:36943263-36943280 5.76471 
chr15:36945694-36945717 5.6087 
chr15:36946714-36946728 6 
chr15:36947510-36947542 5.71875 
chr15:36950518-36950543 5.68 
chr15:36952122-36952183 5.42623 
chr15:36953932-36953960 5.42857 
chr15:36955055-36955069 6 
chr15:36955111-36955129 6 
chr15:36955180-36955193 5.92308 
chr15:36964376-36964406 5.3 
chr15:36966167-36966182 5.93333 
chr15:36971364-36971397 5.30303 
chr15:36973232-36973251 5.73684 
chr15:36973350-36973389 5.38462 
chr15:36974269-36974295 5.76923 
chr15:36974968-36974997 5.93103 
chr15:36978755-36978783 5.78571 
chr15:36978928-36979021 5.48387 
chr15:36979031-36979180 5.67785 
chr15:36979229-36979245 6 
chr15:36989147-36989167 6 
chr15:36991087-36991119 5.25 
chr15:36992531-36992550 5.84211 
chr15:36993279-36993377 5.95918 
chr15:36993600-36993619 5.68421 
chr15:36995420-36995448 5.85714 
chr15:36995457-36995632 5.43429 
chr15:36997043-36997076 5.36364 
chr15:36999474-36999544 5.35714 
chr15:37000659-37000678 6 
chr15:37001538-37001578 5.225 
chr15:37004461-37004479 6 
chr15:37011013-37011041 5.82143 
chr15:37012432-37012481 5.95918 
chr15:37013971-37014005 5.94118 
chr15:37014504-37014535 6 
chr15:37015156-37015191 5.74286 
chr15:37017517-37017529 6 
chr15:37019539-37019558 5.73684 
chr15:37020348-37020368 6 
chr15:37020751-37020763 6 
chr15:37031425-37031446 5.95238 
chr15:37031611-37031647 5.91667 
chr15:37033129-37033150 5.90476 
chr15:37033659-37033671 6 
chr15:37036167-37036189 5.54545 
chr15:37038794-37038817 6 
chr15:37038870-37038894 6 
chr15:37038953-37038973 6 
chr15:37040699-37040722 5.52174 
chr15:37040863-37040877 6 
chr15:37043430-37043461 6 
chr15:37046767-37046782 6 
chr15:37048464-37048482 6 
chr15:37052125-37052156 5.22581 
chr15:37052915-37052943 5.71429 
chr15:37054670-37054701 6 
chr15:37056406-37056429 5.78261 
chr15:37057233-37057270 5.75676 
chr15:37062292-37062326 5.76471 
chr15:37062475-37062534 5.33898 
chr15:37062551-37062586 5.57143 
chr15:37062628-37062666 5.92105 
chr15:37063361-37063393 5.53125 
chr15:37063549-37063597 5.5 
chr15:37065843-37065862 5.68421 
chr15:37066334-37066371 5.89189 
chr15:37068085-37068127 5.45238 
chr15:37069607-37069646 5.25641 
chr15:37072579-37072603 5.5 
chr15:37074756-37074768 6 
chr15:37079301-37079327 5.80769 
chr15:37080040-37080099 5.35593 
chr15:37080276-37080329 5.92453 
chr15:37087886-37087921 6 
chr15:37090226-37090243 6 
chr15:37091494-37091522 5.21429 
chr15:37093033-37093140 5.78505 
chr15:37096364-37096396 5.46875 
chr15:37096875-37096895 6 
chr15:37101689-37101724 5.25714 
chr15:37102237-37102256 6 
chr15:37105488-37105511 5.56522 
chr15:37107573-37107600 6 
chr15:37112794-37112815 5.66667 
chr15:37113778-37113815 5.59459 
chr15:37120030-37120056 5.92308 
chr15:37120405-37120471 5.45455 
chr15:37121264-37121287 5.91304 
chr15:37122420-37122434 5.92857 
chr15:37123452-37123472 5.8 
chr15:37126257-37126288 5.25806 
chr15:37126322-37126349 5.40741 
chr15:37134908-37134932 5.95833 
chr15:37138440-37138471 5.77419 
chr15:37139180-37139196 6 
chr15:37140754-37140776 5.5 
chr15:37144081-37144126 5.95556 
chr15:37144240-37144272 5.1875 
chr15:37144752-37144809 5.66667 
chr15:37145371-37145396 5.64 
chr15:37146447-37146460 6 
chr15:37148800-37149021 5.68326 
chr15:37150576-37150590 5.92857 
chr15:37152736-37152762 5.5 
chr15:37152923-37152963 5.425 
chr15:37154758-37154776 5.72222 
chr15:37154874-37154917 5.93023 
chr15:37160144-37160174 5.93333 
chr15:37160634-37160683 5.7551 
chr15:37160804-37160825 5.66667 
chr15:37163785-37163807 5.90909 
chr15:37167959-37167987 5.89286 
chr15:37168642-37168688 5.32609 
chr15:37169510-37169572 5.83871 
chr15:37170102-37170140 5.76316 
chr15:37170186-37170216 5.8 
chr15:37170936-37170971 5.82857 
chr15:37171237-37171267 5.2 
chr15:37171842-37171888 5.6087 
chr15:37172617-37172637 5.7 
chr15:37173837-37173894 5.21053 
chr15:37175374-37175418 6 
chr15:37175838-37175866 5.67857 
chr15:37179981-37180007 5.65385 
chr15:37182576-37182590 6 
chr15:37185956-37185969 6 
chr15:37187117-37187131 5.92857 
chr15:37190694-37190712 6 
chr15:37193033-37193064 5.19355 
chr15:37197209-37197246 5.40541 
chr15:37198852-37198867 6 
chr15:37201142-37201180 5.86842 
chr15:37202040-37202065 5.88 
chr15:37203245-37203259 6 
chr15:37203471-37203535 5.5 
chr15:37205031-37205053 5.81818 
chr15:37207171-37207190 5.73684 
chr15:37208303-37208320 5.82353 
chr15:37208631-37208645 6 
chr15:37211384-37211398 6 
chr15:37211778-37211790 6 
chr15:37212319-37212364 5.93333 
chr15:37213185-37213217 5.9375 
chr15:37214607-37214629 5.72727 
chr15:37214807-37214832 5.92 
chr15:37217325-37217401 5.55263 
chr15:37220089-37220120 5.22581 
chr15:37221114-37221163 5.30612 
chr15:37222403-37222439 5.77778 
chr15:37224852-37224898 5.54348 
chr15:37225781-37225819 5.42105 
chr15:37227377-37227404 5.92593 
chr15:37228390-37228408 5.77778 
chr15:37229964-37229980 5.875 
chr15:37233587-37233614 5.59259 
chr15:37234411-37234429 5.72222 
chr15:37234703-37234727 5.58333 
chr15:37235226-37235247 5.52381 
chr15:37242283-37242319 5.52778 
chr15:37244785-37244845 5.9 
chr15:37246604-37246697 5.53763 
chr15:37247016-37247049 5.39394 
chr15:37247322-37247351 5.7931 
chr15:37248222-37248243 6 
chr15:37248389-37248406 6 
chr15:37249088-37249104 6 
chr15:37249119-37249164 5.53333 
chr15:37258080-37258092 6 
chr15:37261587-37261599 6 
chr15:37262629-37262658 5.31034 
chr15:37263738-37263760 6 
chr15:37266891-37266917 5.61538 
chr15:37268669-37268729 5.63333 
chr15:37269329-37269350 6 
chr15:37269818-37269845 5.59259 
chr15:37270408-37270425 5.82353 
chr15:37271496-37271518 5.5 
chr15:37271883-37271963 5.425 
chr15:37272065-37272096 5.51613 
chr15:37273606-37273623 5.82353 
chr15:37273778-37273808 5.36667 
chr15:37279608-37279626 6 
chr15:37282133-37282155 6 
chr15:37283967-37284001 5.97059 
chr15:37286414-37286443 5.34483 
chr15:37287136-37287160 5.45833 
chr15:37287907-37287970 5.87302 
chr15:37288157-37288276 5.89076 
chr15:37289676-37289700 5.83333 
chr15:37290437-37290457 6 
chr15:37295417-37295437 5.7 
chr15:37295541-37295559 6 
chr15:37296756-37296772 5.875 
chr15:37299563-37299591 5.89286 
chr15:37300466-37300493 5.33333 
chr15:37301489-37301513 6 
chr15:37302278-37302302 5.95833 
chr15:37303808-37303833 6 
chr15:37305773-37305837 5.42188 
chr15:37307655-37307687 5.5 
chr15:37308897-37308928 5.80645 
chr15:37313786-37313808 5.5 
chr15:37314939-37314960 6 
chr15:37316104-37316129 5.84 
chr15:37317953-37317966 6 
chr15:37322200-37322226 5.65385 
chr15:37322841-37322858 6 
chr15:37323572-37323611 5.46154 
chr15:37323622-37323644 6 
chr15:37324016-37324056 6 
chr15:37324742-37324754 6 
chr15:37326304-37326339 5.45714 
chr15:37328591-37328604 6 
chr15:37332277-37332292 6 
chr15:37334022-37334068 5.45652 
chr15:37335881-37335898 6 
chr15:37337679-37337701 5.86364 
chr15:37339037-37339052 6 
chr15:37341664-37341705 6 
chr15:37342397-37342417 5.8 
chr15:37344878-37344902 5.375 
chr15:37346380-37346411 5.22581 
chr15:37346611-37346632 6 
chr15:37349850-37349868 6 
chr15:37356527-37356572 5.31111 
chr15:37359289-37359303 6 
chr15:37359775-37359810 5.48571 
chr15:37359958-37359995 5.35135 
chr15:37362803-37362826 5.43478 
chr15:37363569-37363582 5.92308 
chr15:37363648-37363669 6 
chr15:37364869-37364883 6 
chr15:37365590-37365614 5.41667 
chr15:37370792-37370828 5.63889 
chr15:37371309-37371345 5.16667 
chr15:37372203-37372233 5.5 
chr15:37374788-37374834 5.5 
chr15:37377277-37377301 5.5 
chr15:37378143-37378166 5.86957 
chr15:37381647-37381662 6 
chr15:37382003-37382040 6 
chr15:37382720-37382745 5.48 
chr15:37382877-37382889 6 
chr15:37384897-37384948 6 
chr15:37385965-37385985 5.75 
chr15:37387127-37387160 5.57576 
chr15:37387346-37387382 5.41667 
chr15:37390114-37390134 5.7 
chr15:37390521-37390636 5.67826 
chr15:37391181-37391231 5.4 
chr15:37391277-37391299 5.63636 
chr15:37391367-37391410 5.34884 
chr15:37391443-37391478 5.71429 
chr15:37391867-37391954 5.63218 
chr15:37391964-37391994 5.43333 
chr15:37392004-37392044 5.925 
chr15:37392443-37392524 5.7284 
chr15:37392694-37392722 5.39286 
chr15:37392767-37392805 5.5 
chr15:37392889-37392940 5.47059 
chr15:37392943-37393003 5.43333 
chr15:37393504-37393574 5.84286 
chr15:37394295-37394372 5.4026 
chr15:37394976-37395002 5.38462 
chr15:37395576-37395637 5.81967 
chr15:37398487-37398547 5.56667 
chr15:37398820-37398846 5.53846 
chr15:37399804-37399852 5.625 
chr15:37403310-37403334 5.91667 
chr15:37403500-37403567 5.89552 
chr15:37407925-37407949 5.66667 
chr15:37409161-37409192 5.25806 
chr15:37409417-37409443 5.69231 
chr15:37411125-37411189 5.71875 
chr15:37411519-37411539 5.85 
chr15:37412313-37412335 6 
chr15:37413085-37413126 5.63415 
chr15:37414794-37414819 5.96 
chr15:37417990-37418027 5.54054 
chr15:37418539-37418556 6 
chr15:37421039-37421076 5.54054 
chr15:37421556-37421582 5.5 
chr15:37423019-37423042 5.43478 
chr15:37425284-37425478 5.76804 
chr15:37428068-37428083 6 
chr15:37430553-37430573 6 
chr15:37434943-37434957 5.92857 
chr15:37445716-37445741 6 
chr15:37446811-37446840 5.93103 
chr15:37452337-37452407 5.85714 
chr15:37453207-37453236 5.93103 
chr15:37453757-37453789 5.625 
chr15:37453800-37453827 5.85185 
chr15:37454163-37454180 6 
chr15:37454710-37454732 5.54545 
chr15:37455276-37455348 5.56944 
chr15:37458539-37458627 5.79545 
chr15:37462019-37462058 6 
chr15:37462079-37462095 5.875 
chr15:37467956-37468000 5.90909 
chr15:37470681-37470707 5.80769 
chr15:37471147-37471197 5.92 
chr15:37472793-37472823 5.7 
chr15:37474349-37474410 5.93443 
chr15:37474625-37474641 5.875 
chr15:37475074-37475087 6 
chr15:37476961-37476991 5.93333 
chr15:37477106-37477131 5.36 
chr15:37477289-37477306 5.76471 
chr15:37481300-37481326 6 
chr15:37482699-37482727 5.17857 
chr15:37483823-37483839 5.8125 
chr15:37484335-37484386 5.92157 
chr15:37487223-37487248 5.56 
chr15:37489262-37489294 6 
chr15:37492716-37492728 6 
chr15:37493847-37493868 6 
chr15:37494401-37494416 6 
chr15:37497819-37497839 6 
chr15:37498721-37498741 5.6 
chr15:37499732-37499750 5.72222 
chr15:37504310-37504371 5.4918 
chr15:37505133-37505146 5.92308 
chr15:37507925-37507948 5.82609 
chr15:37510535-37510550 6 
chr15:37516319-37516367 5.47917 
chr15:37517117-37517145 5.46429 
chr15:37523744-37523791 6 
chr15:37525212-37525232 5.7 
chr15:37525253-37525295 5.69048 
chr15:37525738-37525783 5.24444 
chr15:37525909-37525928 6 
chr15:37527547-37527577 5.36667 
chr15:37527915-37527943 5.96429 
chr15:37528213-37528228 6 
chr15:37528427-37528459 6 
chr15:37535030-37535073 5.67442 
chr15:37535092-37535121 5.96552 
chr15:37535133-37535284 5.43046 
chr15:37535294-37535414 5.425 
chr15:37535427-37535526 5.65657 
chr15:37535535-37535556 5.90476 
chr15:37535572-37535764 5.45312 
chr15:37537019-37537041 5.63636 
chr15:37544747-37544809 5.67742 
chr15:37545703-37545744 5.80488 
chr15:37545767-37545785 5.88889 
chr15:37548320-37548360 5.7 
chr15:37549943-37549964 5.95238 
chr15:37559960-37560001 5.29268 
chr15:37564287-37564354 5.23881 
chr15:37566557-37566570 6 
chr15:37566955-37566976 6 
chr15:37567285-37567306 6 
chr15:37567762-37567780 5.77778 
chr15:37568800-37568823 5.91304 
chr15:37573892-37573915 5.43478 
chr15:37574676-37574720 5.77273 
chr15:37576345-37576381 5.80556 
chr15:37585540-37585600 5.36667 
chr15:37585824-37585847 5.78261 
chr15:37587976-37587990 6 
chr15:37589611-37589639 5.75 
chr15:37590436-37590497 5.31148 
chr15:37590762-37590782 6 
chr15:37591558-37591582 5.58333 
chr15:37594493-37594513 5.8 
chr15:37594820-37594843 5.52174 
chr15:37595438-37595498 5.63333 
chr15:37601955-37601983 5.5 
chr15:37602632-37602716 5.35714 
chr15:37602768-37602845 5.80519 
chr15:37604806-37604837 5.90323 
chr15:37608450-37608478 5.85714 
chr15:37609249-37609261 6 
chr15:37611630-37611645 6 
chr15:37618230-37618242 6 
chr15:37620139-37620166 5.37037 
chr15:37622731-37622752 5.66667 
chr15:37624948-37624972 5.5 
chr15:37625700-37625731 5.41935 
chr15:37626058-37626071 6 
chr15:37626626-37626653 5.96296 
chr15:37628992-37629048 5.41071 
chr15:37629884-37629912 5.57143 
chr15:37630298-37630310 6 
chr15:37631750-37631775 6 
chr15:37635384-37635409 5.32 
chr15:37640274-37640286 6 
chr15:37642277-37642321 5.97727 
chr15:37643453-37643481 5.35714 
chr15:37645244-37645263 5.68421 
chr15:37645497-37645516 5.68421 
chr15:37649693-37649715 6 
chr15:37651184-37651216 5.46875 
chr15:37653062-37653078 5.8125 
chr15:37655217-37655259 6 
chr15:37656384-37656400 6 
chr15:37659766-37659827 5.57377 
chr15:37660545-37660570 5.84 
chr15:37661839-37661870 5.67742 
chr15:37666446-37666477 5.48387 
chr15:37666989-37667012 5.69565 
chr15:37675087-37675113 5.80769 
chr15:37675853-37675894 5.87805 
chr15:37676641-37676671 5.93333 
chr15:37677489-37677521 5.84375 
chr15:37677649-37677668 5.63158 
chr15:37684058-37684077 5.73684 
chr15:37687418-37687443 5.6 
chr15:37696960-37696975 6 
chr15:37699327-37699351 5.41667 
chr15:37699501-37699530 5.48276 
chr15:37705854-37705880 5.26923 
chr15:37706712-37706732 5.6 
chr15:37707857-37707913 5.21429 
chr15:37712219-37712250 5.32258 
chr15:37712532-37712571 5.35897 
chr15:37714020-37714034 5.92857 
chr15:37714676-37714762 5.88372 
chr15:37715732-37715783 5.90196 
chr15:37716620-37716640 5.7 
chr15:37716724-37716741 5.76471 
chr15:37716961-37717004 6 
chr15:37720048-37720063 6 
chr15:37725217-37725236 5.63158 
chr15:37725771-37725812 5.82927 
chr15:37728476-37728508 5.46875 
chr15:37728843-37728939 5.97917 
chr15:37728947-37728998 5.43137 
chr15:37730218-37730230 6 
chr15:37731023-37731047 5.75 
chr15:37731342-37731379 5.54054 
chr15:37735062-37735093 5.3871 
chr15:37738862-37738877 6 
chr15:37741755-37741778 5.56522 
chr15:37742183-37742195 6 
chr15:37748458-37748477 5.63158 
chr15:37751690-37751707 5.94118 
chr15:37757256-37757281 5.68 
chr15:37757316-37757350 5.32353 
chr15:37769220-37769239 5.63158 
chr15:37769372-37769396 6 
chr15:37769430-37769455 5.52 
chr15:37772839-37772940 5.57426 
chr15:37774221-37774320 5.51515 
chr15:37777572-37777597 5.52 
chr15:37779165-37779190 5.48 
chr15:37781724-37781744 5.6 
chr15:37782009-37782034 5.6 
chr15:37782694-37782707 6 
chr15:37783348-37783363 6 
chr15:37790842-37790863 6 
chr15:37791692-37791725 5.48485 
chr15:37791955-37791982 5.44444 
chr15:37792496-37792524 5.28571 
chr15:37793330-37793353 5.65217 
chr15:37802549-37802565 6 
chr15:37802605-37802637 5.53125 
chr15:37802973-37803000 5.37037 
chr15:37805373-37805408 5.42857 
chr15:37806812-37806858 6 
chr15:37807910-37807927 6 
chr15:37809679-37809703 5.70833 
chr15:37811414-37811443 5.31034 
chr15:37813092-37813118 5.5 
chr15:37813585-37813646 5.37705 
chr15:37816244-37816273 5.31034 
chr15:37817899-37817918 6 
chr15:37818126-37818144 5.88889 
chr15:37818620-37818657 5.59459 
chr15:37818712-37818734 5.5 
chr15:37818981-37819005 6 
chr15:37831607-37831641 5.85294 
chr15:37832905-37832989 5.59524 
chr15:37837511-37837541 5.93333 
chr15:37840103-37840144 5.7561 
chr15:37841171-37841207 5.5 
chr15:37845147-37845164 6 
chr15:37847602-37847627 5.48 
chr15:37848216-37848265 5.5102 
chr15:37848432-37848468 5.86111 
chr15:37851223-37851263 5.3 
chr15:37851908-37851923 5.86667 
chr15:37853614-37853642 5.28571 
chr15:37858157-37858195 5.92105 
chr15:37858652-37858682 5.6 
chr15:37860943-37860969 5.65385 
chr15:37862271-37862306 5.74286 
chr15:37863749-37863802 5.24528 
chr15:37864229-37864245 6 
chr15:37866199-37866239 5.825 
chr15:37867152-37867181 5.93103 
chr15:37867869-37867888 6 
chr15:37868193-37868217 5.79167 
chr15:37869929-37869951 5.72727 
chr15:37873232-37873248 6 
chr15:37876225-37876263 5.21053 
chr15:37878300-37878313 6 
chr15:37880071-37880095 6 
chr15:37882413-37882450 6 
chr15:37883731-37883757 6 
chr15:37885950-37885977 6 
chr15:37887549-37887579 5.8 
chr15:37888194-37888227 5.72727 
chr15:37888280-37888308 5.71429 
chr15:37888743-37888769 5.73077 
chr15:37891816-37891855 5.61538 
chr15:37893683-37893718 5.14286 
chr15:37894665-37894709 5.45455 
chr15:37894880-37894907 6 
chr15:37897774-37897818 5.43182 
chr15:37897867-37897900 5.24242 
chr15:37899177-37899224 5.19149 
chr15:37902293-37902317 6 
chr15:37904035-37904148 5.53097 
chr15:37904467-37904487 5.6 
chr15:37904592-37904615 5.47826 
chr15:37908063-37908093 5.33333 
chr15:37909205-37909412 5.88406 
chr15:37912773-37912793 5.65 
chr15:37912854-37912880 5.96154 
chr15:37913006-37913024 6 
chr15:37914329-37914372 5.90698 
chr15:37914740-37914767 5.25926 
chr15:37920305-37920331 5.73077 
chr15:37924048-37924112 5.34375 
chr15:37926001-37926053 5.82692 
chr15:37926302-37926316 6 
chr15:37927623-37927652 5.44828 
chr15:37930165-37930206 5.19512 
chr15:37931246-37931301 5.41818 
chr15:37931747-37931780 5.18182 
chr15:37932351-37932386 5.6 
chr15:37934563-37934582 6 
chr15:37934911-37934932 5.80952 
chr15:37937648-37937704 5.32143 
chr15:37937991-37938014 5.69565 
chr15:37943100-37943133 5.39394 
chr15:37943971-37944000 5.31034 
chr15:37949973-37949993 5.8 
chr15:37950106-37950121 5.93333 
chr15:37950870-37950903 5.21212 
chr15:37952465-37952479 6 
chr15:37952620-37952635 6 
chr15:37952911-37952929 6 
chr15:37953653-37953667 6 
chr15:37954306-37954343 5.10811 
chr15:37958607-37958625 5.77778 
chr15:37963992-37964004 6 
chr15:37965681-37965703 5.5 
chr15:37966175-37966195 5.7 
chr15:37966928-37966943 5.86667 
chr15:37967025-37967048 5.43478 
chr15:37972201-37972215 6 
chr15:37975660-37975712 5.92308 
chr15:37979321-37979339 5.88889 
chr15:37980666-37980682 6 
chr15:37983564-37983583 6 
chr15:37985730-37985767 5.64865 
chr15:37987435-37987528 5.72043 
chr15:37988785-37988813 5.64286 
chr15:37989250-37989282 5.4375 
chr15:37989516-37989560 5.31818 
chr15:37989956-37989973 6 
chr15:37990821-37990859 5.63158 
chr15:37992383-37992415 5.34375 
chr15:37996458-37996472 6 
chr15:37998392-37998439 5.7234 
chr15:37998754-37998792 5.60526 
chr15:37999506-37999529 5.52174 
chr15:38002906-38002943 5.75676 
chr15:38003712-38003763 5.29412 
chr15:38003838-38003921 5.71084 
chr15:38017587-38017599 6 
chr15:38019480-38019492 6 
chr15:38022943-38022958 5.93333 
chr15:38029363-38029409 5.86957 
chr15:38032616-38032638 5.54545 
chr15:38033026-38033071 5.64444 
chr15:38034462-38034474 6 
chr15:38035943-38035975 5.375 
chr15:38039616-38039633 6 
chr15:38040247-38040305 5.86207 
chr15:38040492-38040505 5.92308 
chr15:38043542-38043568 5.57692 
chr15:38043587-38043701 5.77193 
chr15:38044932-38044961 6 
chr15:38047808-38047832 5.375 
chr15:38050040-38050122 5.69512 
chr15:38050546-38050687 5.89362 
chr15:38052639-38052664 5.6 
chr15:38053684-38053714 5.93333 
chr15:38056451-38056494 5.44186 
chr15:38056509-38056540 5.3871 
chr15:38057832-38057859 5.7037 
chr15:38057886-38057943 5.22807 
chr15:38058258-38058287 5.65517 
chr15:38061061-38061084 5.69565 
chr15:38062622-38062648 6 
chr15:38066989-38067029 5.75 
chr15:38071614-38071635 5.80952 
chr15:38071958-38071981 5.47826 
chr15:38073788-38073808 6 
chr15:38081859-38081885 5.61538 
chr15:38083487-38083507 6 
chr15:38084353-38084380 5.40741 
chr15:38085195-38085224 5.7931 
chr15:38085474-38085490 5.875 
chr15:38086224-38086241 5.88235 
chr15:38088783-38088808 5.48 
chr15:38088894-38088913 6 
chr15:38094398-38094425 5.62963 
chr15:38096116-38096155 5.15385 
chr15:38100349-38100373 5.375 
chr15:38101328-38101361 6 
chr15:38103423-38103435 6 
chr15:38107656-38107670 6 
chr15:38108996-38109013 6 
chr15:38109134-38109153 6 
chr15:38109959-38110024 5.36923 
chr15:38110138-38110153 6 
chr15:38111098-38111131 5.75758 
chr15:38113015-38113028 5.92308 
chr15:38116886-38116899 6 
chr15:38119486-38119506 5.7 
chr15:38122225-38122239 6 
chr15:38123289-38123335 5.78261 
chr15:38131818-38131860 5.85714 
chr15:38140309-38140324 6 
chr15:38142315-38142332 6 
chr15:38143064-38143087 5.43478 
chr15:38145765-38145796 5.41935 
chr15:38147829-38147851 5.95455 
chr15:38149435-38149475 5.9 
chr15:38153736-38153753 5.94118 
chr15:38156696-38156710 6 
chr15:38156755-38156776 5.71429 
chr15:38162647-38162687 5.4 
chr15:38162826-38162846 5.85 
chr15:38163102-38163160 5.67241 
chr15:38166439-38166471 5.6875 
chr15:38167635-38167668 5.78788 
chr15:38169004-38169020 6 
chr15:38174962-38174988 5.53846 
chr15:38176343-38176357 6 
chr15:38177132-38177153 5.57143 
chr15:38180657-38180680 5.91304 
chr15:38186141-38186166 5.48 
chr15:38186499-38186531 5.875 
chr15:38189609-38189645 5.47222 
chr15:38197862-38197884 5.5 
chr15:38197901-38197929 5.78571 
chr15:38199313-38199326 6 
chr15:38201146-38201177 5.93548 
chr15:38201514-38201530 5.875 
chr15:38201613-38201656 5.90698 
chr15:38202905-38202943 5.84211 
chr15:38205744-38205770 6 
chr15:38207757-38207824 5.8209 
chr15:38211073-38211087 6 
chr15:38211212-38211231 6 
chr15:38212208-38212226 5.94444 
chr15:38219865-38219890 5.76 
chr15:38226306-38226354 5.83333 
chr15:38231430-38231447 5.82353 
chr15:38232696-38232726 5.16667 
chr15:38234689-38234708 5.84211 
chr15:38235378-38235399 5.57143 
chr15:38242958-38242988 5.63333 
chr15:38243850-38243879 5.17241 
chr15:38247209-38247267 5.22414 
chr15:38247456-38247471 6 
chr15:38253114-38253135 5.66667 
chr15:38255208-38255237 5.58621 
chr15:38260773-38260797 5.625 
chr15:38268965-38269009 5.88636 
chr15:38271443-38271463 5.85 
chr15:38272838-38272859 6 
chr15:38273401-38273426 6 
chr15:38273503-38273549 5.17391 
chr15:38274618-38274649 5.32258 
chr15:38274681-38274862 5.29282 
chr15:38274908-38274965 5.73684 
chr15:38275013-38275045 5.5625 
chr15:38275901-38275938 5.51351 
chr15:38276882-38276906 6 
chr15:38277255-38277277 5.68182 
chr15:38278050-38278082 5.3125 
chr15:38278581-38278620 6 
chr15:38279603-38279622 5.84211 
chr15:38286996-38287014 6 
chr15:38288046-38288067 5.90476 
chr15:38291095-38291120 5.76 
chr15:38294628-38294653 5.88 
chr15:38294727-38294749 5.63636 
chr15:38295423-38295443 6 
chr15:38297465-38297479 6 
chr15:38297596-38297622 6 
chr15:38297780-38297803 5.65217 
chr15:38299033-38299066 5.84848 
chr15:38300073-38300107 6 
chr15:38302009-38302038 5.72414 
chr15:38302584-38302619 5.62857 
chr15:38302626-38302658 6 
chr15:38303597-38303615 5.77778 
chr15:38304324-38304345 5.90476 
chr15:38304724-38304740 6 
chr15:38307054-38307094 6 
chr15:38309185-38309213 5.46429 
chr15:38309722-38309734 6 
chr15:38310866-38310899 5.21212 
chr15:38312971-38312993 6 
chr15:38313867-38313894 5.22222 
chr15:38317363-38317397 6 
chr15:38321518-38321554 5.25 
chr15:38321568-38321602 6 
chr15:38325127-38325141 6 
chr15:38325760-38325849 5.57303 
chr15:38328043-38328073 6 
chr15:38328684-38328737 5.75472 
chr15:38330213-38330233 5.8 
chr15:38331319-38331347 5.67857 
chr15:38336503-38336606 5.75728 
chr15:38336974-38336994 6 
chr15:38339802-38339827 5.44 
chr15:38348877-38348916 5.64103 
chr15:38349086-38349114 5.25 
chr15:38349209-38349351 5.8662 
chr15:38349508-38349527 6 
chr15:38350570-38350595 6 
chr15:38351174-38351206 5.5625 
chr15:38351401-38351420 5.73684 
chr15:38352831-38352858 5.40741 
chr15:38353816-38353836 6 
chr15:38353961-38353983 5.59091 
chr15:38358726-38358759 6 
chr15:38359505-38359521 5.875 
chr15:38360298-38360322 5.91667 
chr15:38360791-38360828 6 
chr15:38363163-38363187 6 
chr15:38364103-38364123 5.7 
chr15:38365780-38365804 5.79167 
chr15:38374094-38374147 5.84906 
chr15:38374434-38374450 6 
chr15:38375349-38375361 6 
chr15:38377451-38377474 5.91304 
chr15:38380532-38380582 5.88 
chr15:38381050-38381062 6 
chr15:38383857-38383892 5.45714 
chr15:38384125-38384161 5.61111 
chr15:38384443-38384458 6 
chr15:38385221-38385267 5.78261 
chr15:38385339-38385352 6 
chr15:38385651-38385665 6 
chr15:38385794-38385857 5.4127 
chr15:38386574-38386656 5.58537 
chr15:38386874-38386926 5.61538 
chr15:38387612-38387633 6 
chr15:38388999-38389018 5.94737 
chr15:38390821-38390840 5.68421 
chr15:38392391-38392417 5.57692 
chr15:38393774-38393810 5.75 
chr15:38394790-38394823 5.48485 
chr15:38396147-38396168 5.71429 
chr15:38396410-38396426 6 
chr15:38396972-38396996 5.45833 
chr15:38397892-38397928 6 
chr15:38398298-38398324 5.53846 
chr15:38398478-38398491 6 
chr15:38400599-38400695 5.44792 
chr15:38401229-38401256 5.88889 
chr15:38401630-38401676 5.91304 
chr15:38402561-38402584 5.69565 
chr15:38404589-38404637 5.60417 
chr15:38405298-38405345 5.59574 
chr15:38408340-38408359 5.68421 
chr15:38408858-38408880 5.5 
chr15:38409301-38409313 6 
chr15:38409467-38409480 6 
chr15:38411188-38411206 6 
chr15:38412799-38412825 5.26923 
chr15:38418355-38418393 5.23684 
chr15:38422106-38422132 5.30769 
chr15:38422915-38422930 6 
chr15:38426478-38426495 6 
chr15:38428852-38428882 5.73333 
chr15:38437059-38437083 5.45833 
chr15:38439131-38439159 5.71429 
chr15:38442263-38442286 5.78261 
chr15:38443901-38443973 5.75 
chr15:38448161-38448197 5.33333 
chr15:38450622-38450635 6 
chr15:38451245-38451408 5.44172 
chr15:38453105-38453123 5.94444 
chr15:38453952-38453969 5.82353 
chr15:38459391-38459406 6 
chr15:38461284-38461302 6 
chr15:38462565-38462578 6 
chr15:38464133-38464163 5.83333 
chr15:38465779-38465792 6 
chr15:38466678-38466701 5.56522 
chr15:38470576-38470599 5.47826 
chr15:38471343-38471428 5.2 
chr15:38475390-38475402 6 
chr15:38476803-38476822 6 
chr15:38477687-38477704 6 
chr15:38480600-38480629 5.89655 
chr15:38480931-38480955 5.79167 
chr15:38481750-38481762 6 
chr15:38483844-38483856 6 
chr15:38486361-38486380 5.84211 
chr15:38490443-38490475 5.15625 
chr15:38490677-38490711 5.88235 
chr15:38492383-38492402 6 
chr15:38494825-38494861 5.44444 
chr15:38497323-38497336 6 
chr15:38497824-38497844 5.7 
chr15:38498028-38498040 6 
chr15:38498889-38498908 5.63158 
chr15:38502321-38502334 6 
chr15:38504641-38504672 5.77419 
chr15:38507304-38507344 6 
chr15:38511362-38511437 5.44 
chr15:38513787-38513811 6 
chr15:38514990-38515015 5.84 
chr15:38516329-38516354 5.32 
chr15:38516563-38516592 5.48276 
chr15:38520825-38520846 5.7619 
chr15:38521158-38521223 5.33846 
chr15:38522586-38522598 6 
chr15:38522621-38522693 5.51389 
chr15:38523120-38523139 5.94737 
chr15:38525269-38525313 6 
chr15:38527007-38527030 6 
chr15:38527952-38527987 5.71429 
chr15:38529237-38529253 5.8125 
chr15:38529313-38529329 6 
chr15:38530467-38530501 5.17647 
chr15:38531963-38531984 5.52381 
chr15:38535302-38535338 5.83333 
chr15:38536550-38536571 5.71429 
chr15:38536950-38536968 5.94444 
chr15:38537579-38537600 5.7619 
chr15:38538371-38538402 5.41935 
chr15:38539141-38539165 5.66667 
chr15:38541393-38541425 5.28125 
chr15:38543705-38543751 5.8913 
chr15:38543898-38543943 6 
chr15:38545322-38545348 5.46154 
chr15:38548995-38549033 5.63158 
chr15:38553752-38553789 5.7027 
chr15:38554199-38554239 5.35 
chr15:38558844-38558877 6 
chr15:38561133-38561154 5.7619 
chr15:38562094-38562121 5.92593 
chr15:38562998-38563027 5.65517 
chr15:38565698-38565754 5.69643 
chr15:38565858-38565884 5.92308 
chr15:38568411-38568424 6 
chr15:38573760-38573779 6 
chr15:38574519-38574551 5.65625 
chr15:38576084-38576113 5.41379 
chr15:38577245-38577264 5.63158 
chr15:38578427-38578443 6 
chr15:38580617-38580629 6 
chr15:38585300-38585314 6 
chr15:38594014-38594038 5.75 
chr15:38594576-38594620 5.86364 
chr15:38595206-38595225 5.78947 
chr15:38595866-38595912 5.26087 
chr15:38597528-38597564 5.5 
chr15:38602212-38602232 6 
chr15:38602316-38602350 6 
chr15:38602671-38602692 5.52381 
chr15:38605813-38605876 5.50794 
chr15:38607048-38607075 5.40741 
chr15:38608490-38608505 5.93333 
chr15:38608949-38608968 6 
chr15:38609984-38610010 5.57692 
chr15:38613792-38613806 6 
chr15:38615788-38615814 5.38462 
chr15:38623843-38623863 5.7 
chr15:38626961-38626988 5.74074 
chr15:38628073-38628107 5.44118 
chr15:38628581-38628683 5.66667 
chr15:38628760-38628778 5.77778 
chr15:38629137-38629163 5.26923 
chr15:38629280-38629309 5.27586 
chr15:38630239-38630259 6 
chr15:38630489-38630507 5.94444 
chr15:38632200-38632228 5.5 
chr15:38632712-38632746 5.38235 
chr15:38633196-38633209 6 
chr15:38633607-38633646 5.25641 
chr15:38634218-38634239 5.7619 
chr15:38636119-38636144 5.32 
chr15:38639662-38639686 6 
chr15:38640617-38640645 5.85714 
chr15:38644443-38644455 6 
chr15:38645225-38645252 5.88889 
chr15:38647079-38647106 5.22222 
chr15:38647628-38647641 5.92308 
chr15:38650199-38650213 6 
chr15:38653048-38653065 6 
chr15:38655041-38655073 6 
chr15:38659240-38659299 5.42373 
chr15:38661433-38661449 6 
chr15:38662420-38662443 5.6087 
chr15:38665177-38665208 5.29032 
chr15:38665650-38665791 6 
chr15:38667428-38667471 5.53488 
chr15:38669081-38669110 5.7931 
chr15:38671287-38671318 5.90323 
chr15:38672591-38672619 5.32143 
chr15:38673314-38673334 5.6 
chr15:38674245-38674329 5.2381 
chr15:38676137-38676163 5.46154 
chr15:38679311-38679334 5.91304 
chr15:38680468-38680491 5.73913 
chr15:38680650-38680674 6 
chr15:38681404-38681430 5.38462 
chr15:38681474-38681497 5.78261 
chr15:38683612-38683639 5.88889 
chr15:38683754-38683781 5.2963 
chr15:38684916-38684936 5.6 
chr15:38691334-38691353 5.73684 
chr15:38694123-38694144 5.66667 
chr15:38694933-38694953 6 
chr15:38695819-38695852 5.75758 
chr15:38696278-38696313 6 
chr15:38696729-38696779 5.18 
chr15:38696918-38696947 5.86207 
chr15:38697261-38697290 5.34483 
chr15:38701721-38701744 5.43478 
chr15:38702169-38702224 5.36364 
chr15:38702234-38702265 5.41935 
chr15:38703431-38703447 5.875 
chr15:38707166-38707179 6 
chr15:38709933-38709955 6 
chr15:38710143-38710161 5.88889 
chr15:38713283-38713314 5.45161 
chr15:38714158-38714179 5.71429 
chr15:38716781-38716798 5.88235 
chr15:38717600-38717689 5.4382 
chr15:38719943-38719963 5.7 
chr15:38720775-38720828 5.77358 
chr15:38722905-38722937 5.625 
chr15:38726057-38726077 6 
chr15:38726110-38726133 5.52174 
chr15:38727302-38727327 5.44 
chr15:38727823-38727841 5.77778 
chr15:38728972-38728989 6 
chr15:38729708-38729730 5.77273 
chr15:38731818-38731832 6 
chr15:38736146-38736181 5.62857 
chr15:38740435-38740456 5.80952 
chr15:38740601-38740646 5.31111 
chr15:38740701-38740716 6 
chr15:38741121-38741146 5.96 
chr15:38743478-38743501 5.91304 
chr15:38746130-38746156 5.46154 
chr15:38747394-38747413 5.63158 
chr15:38750158-38750170 6 
chr15:38753740-38753753 6 
chr15:38754328-38754351 5.52174 
chr15:38755692-38755756 5.8125 
chr15:38758383-38758415 6 
chr15:38759812-38759848 5.44444 
chr15:38760424-38760443 5.84211 
chr15:38760771-38760796 5.4 
chr15:38762907-38762930 5.86957 
chr15:38768899-38768918 5.78947 
chr15:38775866-38775907 5.90244 
chr15:38776561-38776699 5.5942 
chr15:38776733-38776787 5.7963 
chr15:38776797-38776840 5.65116 
chr15:38785380-38785397 6 
chr15:38786403-38786457 5.64815 
chr15:38790581-38790644 5.36508 
chr15:38792539-38792558 5.94737 
chr15:38794051-38794068 5.76471 
chr15:38798836-38798854 6 
chr15:38805457-38805488 5.25806 
chr15:38806017-38806040 5.52174 
chr15:38807966-38807995 5.44828 
chr15:38808035-38808125 5.66667 
chr15:38813191-38813215 5.83333 
chr15:38817163-38817181 5.77778 
chr15:38820162-38820200 5.60526 
chr15:38820765-38820792 5.44444 
chr15:38820886-38820917 5.32258 
chr15:38829443-38829474 5.3871 
chr15:38829590-38829615 5.36 
chr15:38831748-38831784 5.80556 
chr15:38832117-38832129 6 
chr15:38833223-38833248 5.6 
chr15:38833794-38833820 5.61538 
chr15:38834394-38834428 5.20588 
chr15:38835017-38835166 5.81208 
chr15:38835762-38835777 6 
chr15:38835824-38835857 5.87879 
chr15:38838412-38838430 6 
chr15:38840046-38840077 5.74194 
chr15:38840175-38840197 5.59091 
chr15:38841847-38841881 5.82353 
chr15:38842443-38842475 5.96875 
chr15:38849794-38849842 5.83333 
chr15:38850837-38850862 5.6 
chr15:38851122-38851149 5.33333 
chr15:38871104-38871133 5.31034 
chr15:38871633-38871678 5.97778 
chr15:38872460-38872479 5.84211 
chr15:38874351-38874377 5.38462 
chr15:38882440-38882456 6 
chr15:38883277-38883291 6 
chr15:38885299-38885320 6 
chr15:38889215-38889236 5.95238 
chr15:38893050-38893085 5.34286 
chr15:38893107-38893141 5.5 
chr15:38896566-38896595 5.86207 
chr15:38896690-38896715 5.6 
chr15:38897048-38897100 5.34615 
chr15:38898550-38898579 5.2069 
chr15:38902574-38902620 5.91304 
chr15:38906048-38906081 5.60606 
chr15:38907259-38907283 5.95833 
chr15:38908276-38908305 5.96552 
chr15:38908839-38908852 6 
chr15:38909582-38909606 5.58333 
chr15:38911601-38911620 6 
chr15:38913234-38913254 5.6 
chr15:38917374-38917417 5.60465 
chr15:38924308-38924324 6 
chr15:38926234-38926246 6 
chr15:38931531-38931559 5.53571 
chr15:38934627-38934647 5.85 
chr15:38936111-38936129 6 
chr15:38936627-38936643 5.9375 
chr15:38937064-38937091 5.77778 
chr15:38937980-38938006 5.26923 
chr15:38946581-38946600 5.73684 
chr15:38947025-38947052 5.7037 
chr15:38949921-38949937 6 
chr15:38951164-38951178 6 
chr15:38951767-38951785 6 
chr15:38953228-38953372 5.81944 
chr15:38954507-38954544 5.94595 
chr15:38955236-38955271 5.11429 
chr15:38955676-38955724 5.79167 
chr15:38956631-38956647 6 
chr15:38961760-38961794 5.79412 
chr15:38963118-38963149 5.35484 
chr15:38966175-38966190 5.86667 
chr15:38966502-38966544 5.59524 
chr15:38969519-38969602 5.6747 
chr15:38969752-38969775 6 
chr15:38973403-38973422 5.73684 
chr15:38973443-38973564 5.8595 
chr15:38973583-38973660 5.88312 
chr15:38977033-38977075 5.16667 
chr15:38984957-38984976 5.73684 
chr15:38985152-38985175 5.65217 
chr15:38987651-38987687 6 
chr15:38991286-38991301 5.93333 
chr15:38992902-38992931 5.89655 
chr15:38994449-38994474 5.88 
chr15:38995791-38995806 5.93333 
chr15:38997155-38997185 6 
chr15:39001845-39001870 5.68 
chr15:39002911-39002930 5.68421 
chr15:39006522-39006576 5.37037 
chr15:39007463-39007484 5.80952 
chr15:39007633-39007693 5.95 
chr15:39010459-39010488 5.86207 
chr15:39018237-39018264 5.92593 
chr15:39021744-39021778 5.76471 
chr15:39021820-39021839 5.94737 
chr15:39027317-39027353 5.25 
chr15:39028102-39028131 5.72414 
chr15:39030285-39030303 5.88889 
chr15:39033086-39033117 5.29032 
chr15:39034165-39034186 5.52381 
chr15:39036189-39036235 6 
chr15:39039378-39039405 5.74074 
chr15:39042288-39042301 6 
chr15:39047571-39047602 5.58065 
chr15:39049697-39049714 5.88235 
chr15:39050045-39050065 6 
chr15:39055650-39055669 6 
chr15:39056829-39056883 5.40741 
chr15:39058569-39058601 5.875 
chr15:39062095-39062129 5.70588 
chr15:39063016-39063028 6 
chr15:39070988-39071001 6 
chr15:39080946-39080970 5.54167 
chr15:39083375-39083421 5.86957 
chr15:39087287-39087570 5.86219 
chr15:39089634-39089665 5.6129 
chr15:39094920-39094943 5.43478 
chr15:39096138-39096166 5.39286 
chr15:39096306-39096333 5.66667 
chr15:39098289-39098329 5.7 
chr15:39104404-39104423 5.63158 
chr15:39104741-39104774 5.66667 
chr15:39114633-39114645 6 
chr15:39114839-39114860 5.66667 
chr15:39117224-39117255 5.22581 
chr15:39123163-39123175 6 
chr15:39123777-39123794 6 
chr15:39127281-39127300 5.63158 
chr15:39135874-39135895 6 
chr15:39138165-39138244 5.98734 
chr15:39139074-39139098 6 
chr15:39139769-39139794 5.4 
chr15:39140526-39140548 6 
chr15:39140814-39140839 5.84 
chr15:39141815-39141852 5.51351 
chr15:39142000-39142027 6 
chr15:39143517-39143544 5.40741 
chr15:39143793-39143821 5.46429 
chr15:39156384-39156409 6 
chr15:39163253-39163282 5.68966 
chr15:39163448-39163498 5.26 
chr15:39163571-39163600 5.34483 
chr15:39163956-39163982 5.80769 
chr15:39167815-39167833 6 
chr15:39169327-39169353 5.96154 
chr15:39170742-39170769 5.22222 
chr15:39170784-39170836 5.32692 
chr15:39170857-39170897 5.425 
chr15:39172918-39172943 5.36 
chr15:39174038-39174074 5.80556 
chr15:39175119-39175153 5.20588 
chr15:39175548-39175593 5.44444 
chr15:39175639-39175662 5.47826 
chr15:39177370-39177383 6 
chr15:39178508-39178526 5.72222 
chr15:39179919-39179943 5.95833 
chr15:39182381-39182397 5.9375 
chr15:39182699-39182716 5.88235 
chr15:39183434-39183459 5.6 
chr15:39184173-39184192 5.78947 
chr15:39192156-39192182 6 
chr15:39193088-39193145 5.26316 
chr15:39195613-39195627 6 
chr15:39196184-39196205 6 
chr15:39196574-39196599 5.56 
chr15:39202837-39202879 5.47619 
chr15:39202981-39203006 5.32 
chr15:39205841-39205863 5.59091 
chr15:39208958-39209016 5.86207 
chr15:39210466-39210495 5.82759 
chr15:39211300-39211364 5.9375 
chr15:39214220-39214241 5.61905 
chr15:39215496-39215517 5.7619 
chr15:39216150-39216172 5.5 
chr15:39216461-39216484 5.78261 
chr15:39218117-39218140 5.69565 
chr15:39218709-39218735 6 
chr15:39219177-39219214 5.62162 
chr15:39223472-39223515 5.46512 
chr15:39225908-39225922 6 
chr15:39227410-39227431 5.7619 
chr15:39231883-39231904 5.80952 
chr15:39234689-39234712 5.43478 
chr15:39237426-39237462 5.63889 
chr15:39240498-39240517 5.63158 
chr15:39241456-39241483 5.25926 
chr15:39241765-39241786 5.90476 
chr15:39242511-39242538 5.92593 
chr15:39244785-39244805 5.85 
chr15:39245364-39245380 6 
chr15:39245524-39245539 6 
chr15:39249645-39249674 5.72414 
chr15:39249726-39249787 5.45902 
chr15:39250746-39250773 5.40741 
chr15:39251473-39251491 5.77778 
chr15:39253509-39253531 5.81818 
chr15:39257226-39257252 5.69231 
chr15:39258736-39258757 6 
chr15:39261185-39261204 5.63158 
chr15:39261285-39261319 5.47059 
chr15:39267009-39267072 5.93651 
chr15:39269012-39269035 5.43478 
chr15:39272637-39272655 5.83333 
chr15:39272799-39272811 6 
chr15:39273819-39273850 5.19355 
chr15:39274901-39274922 5.61905 
chr15:39276733-39276762 5.48276 
chr15:39277760-39277774 6 
chr15:39278194-39278215 5.90476 
chr15:39278893-39278915 5.54545 
chr15:39281643-39281722 6 
chr15:39282483-39282518 5.71429 
chr15:39286998-39287025 5.55556 
chr15:39288239-39288257 6 
chr15:39289416-39289443 5.74074 
chr15:39294626-39294652 5.80769 
chr15:39294780-39294827 5.78723 
chr15:39295376-39295417 5.70732 
chr15:39296190-39296219 5.55172 
chr15:39297728-39297744 6 
chr15:39299199-39299225 5.57692 
chr15:39301892-39301917 5.36 
chr15:39303868-39303897 5.44828 
chr15:39307412-39307438 5.84615 
chr15:39312443-39312483 5.15 
chr15:39315636-39315666 5.5 
chr15:39325735-39325758 5.73913 
chr15:39325781-39325815 5.94118 
chr15:39328025-39328060 5.91429 
chr15:39331189-39331211 5.77273 
chr15:39331656-39331681 5.72 
chr15:39334175-39334207 6 
chr15:39338566-39338598 5.90625 
chr15:39338954-39338988 5.5 
chr15:39339678-39339706 5.71429 
chr15:39339897-39339918 5.80952 
chr15:39341876-39341899 5.78261 
chr15:39348213-39348264 5.35294 
chr15:39349187-39349210 5.52174 
chr15:39351266-39351292 6 
chr15:39353701-39353729 5.60714 
chr15:39353852-39353878 5.26923 
chr15:39355172-39355189 5.82353 
chr15:39356989-39357017 5.35714 
chr15:39357515-39357540 5.4 
chr15:39358677-39358714 5.64865 
chr15:39361995-39362019 6 
chr15:39363825-39363854 5.51724 
chr15:39364009-39364039 5.33333 
chr15:39365145-39365179 5.61765 
chr15:39367391-39367443 5.76923 
chr15:39368400-39368413 6 
chr15:39368583-39368610 5.22222 
chr15:39369336-39369365 5.34483 
chr15:39372723-39372769 5.43478 
chr15:39373299-39373369 5.75714 
chr15:39373799-39373817 5.72222 
chr15:39373828-39373856 5.67857 
chr15:39376887-39376915 5.64286 
chr15:39379433-39379468 5.82857 
chr15:39382590-39382629 5.58974 
chr15:39383829-39383845 6 
chr15:39385314-39385350 5.52778 
chr15:39386939-39386962 5.73913 
chr15:39390761-39390774 6 
chr15:39393115-39393226 5.32432 
chr15:39393235-39393256 5.71429 
chr15:39393323-39393345 5.63636 
chr15:39393402-39393428 5.76923 
chr15:39393465-39393494 5.68966 
chr15:39397262-39397283 5.71429 
chr15:39399058-39399096 5.57895 
chr15:39400500-39400528 6 
chr15:39404176-39404201 5.72 
chr15:39411909-39411943 5.35294 
chr15:39415739-39415768 6 
chr15:39418870-39418909 5.89744 
chr15:39421043-39421061 5.72222 
chr15:39421515-39421547 5.46875 
chr15:39424212-39424237 5.68 
chr15:39425258-39425302 5.38636 
chr15:39427996-39428014 6 
chr15:39428909-39428943 5.61765 
chr15:39431714-39431738 5.625 
chr15:39432054-39432078 5.625 
chr15:39432943-39432966 5.56522 
chr15:39433231-39433277 5.76087 
chr15:39434716-39434728 6 
chr15:39436738-39436750 6 
chr15:39439032-39439065 5.39394 
chr15:39442584-39442615 5.54839 
chr15:39445655-39445673 6 
chr15:39449852-39449865 6 
chr15:39451228-39451249 5.66667 
chr15:39451401-39451434 5.75758 
chr15:39451456-39451478 5.54545 
chr15:39453130-39453176 5.52174 
chr15:39462993-39463014 5.66667 
chr15:39463443-39463466 5.69565 
chr15:39464088-39464112 5.54167 
chr15:39465768-39465830 5.74194 
chr15:39468058-39468080 5.59091 
chr15:39472986-39473010 5.5 
chr15:39473402-39473420 5.77778 
chr15:39479285-39479321 5.47222 
chr15:39479517-39479548 5.48387 
chr15:39483500-39483514 6 
chr15:39489405-39489428 6 
chr15:39495506-39495543 5.7027 
chr15:39499228-39499249 5.52381 
chr15:39501540-39501568 5.71429 
chr15:39501594-39501625 5.25806 
chr15:39501670-39501760 5.33333 
chr15:39501781-39501861 5.3 
chr15:39502381-39502430 5.87755 
chr15:39504150-39504196 5.91304 
chr15:39505057-39505069 6 
chr15:39507758-39507786 5.64286 
chr15:39508732-39508758 5.61538 
chr15:39508841-39508864 5.56522 
chr15:39516600-39516613 6 
chr15:39518309-39518336 5.62963 
chr15:39519029-39519058 5.24138 
chr15:39520401-39520436 6 
chr15:39521006-39521032 5.38462 
chr15:39525189-39525211 5.54545 
chr15:39525256-39525296 5.975 
chr15:39526149-39526168 6 
chr15:39526320-39526333 5.92308 
chr15:39527410-39527422 6 
chr15:39529857-39529904 5.12766 
chr15:39533869-39533897 5.25 
chr15:39533920-39533961 5.92683 
chr15:39534753-39534768 5.93333 
chr15:39539650-39539672 5.59091 
chr15:39541155-39541174 5.68421 
chr15:39541755-39541779 5.58333 
chr15:39547625-39547646 5.57143 
chr15:39552009-39552069 5.88333 
chr15:39552512-39552536 5.54167 
chr15:39552804-39552836 5.5 
chr15:39553197-39553264 5.67164 
chr15:39556101-39556229 5.75 
chr15:39560972-39561014 5.19048 
chr15:39566042-39566055 6 
chr15:39567413-39567443 5.3 
chr15:39569843-39569857 6 
chr15:39570961-39571031 5.88571 
chr15:39572178-39572197 5.63158 
chr15:39573110-39573132 6 
chr15:39577769-39577794 5.32 
chr15:39580848-39580955 5.72897 
chr15:39582049-39582101 5.69231 
chr15:39582706-39582734 5.78571 
chr15:39587178-39587190 6 
chr15:39587853-39587868 6 
chr15:39588651-39588675 5.41667 
chr15:39589053-39589090 5.18919 
chr15:39591174-39591207 5.30303 
chr15:39593289-39593329 5.2 
chr15:39601637-39601652 6 
chr15:39605253-39605277 5.45833 
chr15:39606460-39606481 5.7619 
chr15:39607527-39607544 5.76471 
chr15:39610203-39610221 5.83333 
chr15:39612281-39612313 5.28125 
chr15:39613760-39613776 6 
chr15:39613924-39613943 5.68421 
chr15:39614921-39614957 5.52778 
chr15:39615507-39615536 5.68966 
chr15:39617341-39617375 5.64706 
chr15:39617529-39617541 6 
chr15:39625963-39626021 5.62069 
chr15:39626037-39626130 5.43011 
chr15:39632718-39632747 5.68966 
chr15:39633041-39633077 5.75 
chr15:39634222-39634253 5.74194 
chr15:39640330-39640343 6 
chr15:39640398-39640417 5.68421 
chr15:39640520-39640558 5.18421 
chr15:39645411-39645424 5.92308 
chr15:39651370-39651397 5.2963 
chr15:39652406-39652449 5.88372 
chr15:39652460-39652489 5.37931 
chr15:39657750-39657776 5.34615 
chr15:39664963-39665069 5.75472 
chr15:39665950-39665988 5.55263 
chr15:39667615-39667642 5.44444 
chr15:39668161-39668181 6 
chr15:39669067-39669094 6 
chr15:39669858-39669875 5.88235 
chr15:39670288-39670309 5.85714 
chr15:39675970-39676017 5.53191 
chr15:39679668-39679686 5.94444 
chr15:39681368-39681381 5.92308 
chr15:39682090-39682123 5.27273 
chr15:39683689-39683702 6 
chr15:39690040-39690066 5.46154 
chr15:39690145-39690168 6 
chr15:39694456-39694475 5.63158 
chr15:39696376-39696401 5.88 
chr15:39696617-39696639 5.5 
chr15:39701365-39701676 5.81994 
chr15:39704150-39704195 5.4 
chr15:39705155-39705170 6 
chr15:39705720-39705754 5.38235 
chr15:39709466-39709490 6 
chr15:39710666-39710699 5.60606 
chr15:39711048-39711062 6 
chr15:39721165-39721190 5.52 
chr15:39723622-39723644 6 
chr15:39723807-39723831 5.875 
chr15:39730488-39730519 5.67742 
chr15:39730997-39731021 5.79167 
chr15:39732812-39732837 6 
chr15:39733457-39733484 5.2963 
chr15:39735056-39735079 5.78261 
chr15:39738639-39738668 6 
chr15:39738908-39738955 5.59574 
chr15:39745268-39745285 5.82353 
chr15:39753092-39753144 5.73077 
chr15:39756443-39756465 5.54545 
chr15:39757670-39757723 5.54717 
chr15:39758241-39758267 5.26923 
chr15:39759305-39759321 6 
chr15:39767327-39767469 5.66197 
chr15:39767953-39767990 5.40541 
chr15:39772176-39772201 5.8 
chr15:39772860-39772883 5.43478 
chr15:39773464-39773484 5.65 
chr15:39774432-39774478 5.26087 
chr15:39775315-39775337 5.5 
chr15:39780510-39780558 5.77083 
chr15:39781322-39781338 6 
chr15:39782675-39782687 6 
chr15:39783179-39783241 5.17742 
chr15:39787460-39787481 6 
chr15:39790407-39790427 5.65 
chr15:39791141-39791156 6 
chr15:39791405-39791438 5.36364 
chr15:39793216-39793254 5.81579 
chr15:39795943-39795956 6 
chr15:39799726-39799745 6 
chr15:39800651-39800700 5.7551 
chr15:39803454-39803510 5.21429 
chr15:39806485-39806514 5.24138 
chr15:39811256-39811271 6 
chr15:39818586-39818624 5.92105 
chr15:39819206-39819218 6 
chr15:39820197-39820218 5.66667 
chr15:39825429-39825455 5.76923 
chr15:39829937-39829965 5.39286 
chr15:39830615-39830647 5.625 
chr15:39832637-39832669 5.625 
chr15:39834639-39834700 5.31148 
chr15:39836811-39836834 5.6087 
chr15:39839209-39839259 5.42 
chr15:39844121-39844137 5.875 
chr15:39849246-39849280 5.38235 
chr15:39853286-39853314 5.82143 
chr15:39858743-39858760 6 
chr15:39859215-39859257 5.66667 
chr15:39862711-39862738 5.25926 
chr15:39863214-39863233 5.63158 
chr15:39865802-39865902 5.3 
chr15:39865943-39866004 5.40984 
chr15:39866267-39866286 5.63158 
chr15:39867027-39867047 5.95 
chr15:39867083-39867102 6 
chr15:39871813-39871836 6 
chr15:39873840-39873864 6 
chr15:39876039-39876059 5.75 
chr15:39878413-39878443 5.23333 
chr15:39886277-39886291 6 
chr15:39887527-39887553 5.57692 
chr15:39889460-39889497 5.78378 
chr15:39891716-39891770 5.59259 
chr15:39894497-39894536 5.12821 
chr15:39895411-39895443 5.15625 
chr15:39902864-39902904 5.65 
chr15:39903508-39903529 5.66667 
chr15:39906845-39906859 6 
chr15:39907615-39907636 5.61905 
chr15:39909607-39909628 5.57143 
chr15:39911495-39911523 5.25 
chr15:39912958-39912979 5.80952 
chr15:39913257-39913294 5.56757 
chr15:39913803-39913826 5.52174 
chr15:39917678-39917693 6 
chr15:39919421-39919443 5.68182 
chr15:39921216-39921228 6 
chr15:39924379-39924392 6 
chr15:39924991-39925006 5.86667 
chr15:39925292-39925307 6 
chr15:39930995-39931050 5.52727 
chr15:39933747-39933777 5.16667 
chr15:39934902-39934943 5.56098 
chr15:39938721-39938743 6 
chr15:39940369-39940388 5.84211 
chr15:39943291-39943314 5.65217 
chr15:39945375-39945397 5.63636 
chr15:39945617-39945641 5.54167 
chr15:39946113-39946130 5.94118 
chr15:39947699-39947717 6 
chr15:39950452-39950468 6 
chr15:39951828-39951840 6 
chr15:39953263-39953290 5.66667 
chr15:39954579-39954604 5.6 
chr15:39955317-39955345 5.35714 
chr15:39962664-39962694 5.6 
chr15:39966047-39966072 5.44 
chr15:39966086-39966108 5.72727 
chr15:39967500-39967549 5.59184 
chr15:39968202-39968222 5.6 
chr15:39968373-39968385 6 
chr15:39971804-39971826 5.63636 
chr15:39973475-39973507 5.625 
chr15:39976472-39976495 5.6087 
chr15:39976799-39976827 5.17857 
chr15:39979060-39979082 5.54545 
chr15:39979313-39979361 5.85417 
chr15:39983448-39983465 5.88235 
chr15:39984075-39984092 6 
chr15:39984943-39984988 5.8 
chr15:39986990-39987040 5.72 
chr15:39988995-39989028 5.63636 
chr15:39989041-39989123 5.65854 
chr15:39989449-39989468 6 
chr15:39993484-39993510 5.69231 
chr15:39995183-39995196 6 
chr15:39995951-39995970 5.78947 
chr15:39998198-39998231 5.51515 
chr15:39998352-39998369 5.76471 
chr15:40002642-40002659 5.94118 
chr15:40003877-40003896 6 
chr15:40005263-40005300 5.40541 
chr15:40007006-40007023 6 
chr15:40007173-40007202 5.75862 
chr15:40008727-40008751 5.41667 
chr15:40009013-40009029 6 
chr15:40010400-40010536 5.69853 
chr15:40019043-40019079 5.72222 
chr15:40022256-40022281 5.36 
chr15:40024820-40024837 6 
chr15:40026574-40026595 5.52381 
chr15:40027824-40027854 5.2 
chr15:40027874-40027896 5.54545 
chr15:40031659-40031672 6 
chr15:40032070-40032100 5.36667 
chr15:40033098-40033130 5.5 
chr15:40036928-40036964 5.94444 
chr15:40036978-40037007 6 
chr15:40038279-40038311 5.65625 
chr15:40039200-40039293 5.65591 
chr15:40043619-40043656 6 
chr15:40044674-40044701 5.2963 
chr15:40048571-40048583 6 
chr15:40049206-40049239 5.30303 
chr15:40054424-40054453 5.82759 
chr15:40057443-40057462 6 
chr15:40057998-40058022 5.375 
chr15:40059033-40059051 5.83333 
chr15:40062562-40062597 5.57143 
chr15:40068301-40068415 5.7193 
chr15:40070513-40070525 6 
chr15:40072720-40072749 5.27586 
chr15:40077443-40077473 5.46667 
chr15:40079336-40079363 6 
chr15:40079520-40079532 6 
chr15:40080273-40080296 5.82609 
chr15:40083032-40083057 5.52 
chr15:40083718-40083737 6 
chr15:40083852-40083876 5.375 
chr15:40084006-40084032 5.42308 
chr15:40086721-40086752 5.64516 
chr15:40095472-40095493 6 
chr15:40099476-40099521 5.33333 
chr15:40101579-40101614 5.6 
chr15:40103384-40103408 5.95833 
chr15:40103756-40103777 5.90476 
chr15:40104116-40104128 6 
chr15:40105835-40105863 5.71429 
chr15:40109885-40109911 5.57692 
chr15:40110082-40110113 5.6129 
chr15:40122162-40122195 5.60606 
chr15:40124195-40124223 6 
chr15:40124855-40124885 6 
chr15:40128295-40128312 5.76471 
chr15:40128847-40128875 5.21429 
chr15:40129801-40129837 5.27778 
chr15:40130194-40130209 6 
chr15:40131472-40131502 5.46667 
chr15:40133520-40133535 6 
chr15:40133693-40133727 5.20588 
chr15:40138737-40138765 5.32143 
chr15:40139943-40139960 6 
chr15:40141101-40141146 5.35556 
chr15:40142748-40142771 5.43478 
chr15:40143053-40143073 6 
chr15:40146109-40146146 5.59459 
chr15:40146385-40146409 5.41667 
chr15:40146766-40146789 5.52174 
chr15:40150172-40150207 6 
chr15:40150943-40150960 5.76471 
chr15:40151692-40151710 5.88889 
chr15:40155254-40155277 6 
chr15:40155348-40155387 6 
chr15:40155531-40155596 5.55385 
chr15:40155721-40155753 5.59375 
chr15:40161205-40161218 5.92308 
chr15:40161353-40161370 6 
chr15:40161855-40161877 5.90909 
chr15:40165105-40165162 5.87719 
chr15:40165812-40165830 5.88889 
chr15:40167242-40167263 6 
chr15:40168121-40168200 5.40506 
chr15:40168318-40168341 5.6087 
chr15:40168382-40168398 5.8125 
chr15:40168727-40168776 5.30612 
chr15:40169021-40169097 5.92105 
chr15:40169734-40169774 5.875 
chr15:40170297-40170331 6 
chr15:40170673-40170695 6 
chr15:40172846-40172870 5.41667 
chr15:40177799-40177820 5.61905 
chr15:40178012-40178042 5.33333 
chr15:40178434-40178452 5.88889 
chr15:40179789-40179813 5.79167 
chr15:40180479-40180499 5.8 
chr15:40181749-40181820 5.98592 
chr15:40182770-40182787 5.76471 
chr15:40184039-40184062 5.82609 
chr15:40185296-40185321 5.48 
chr15:40185904-40185943 5.23077 
chr15:40187435-40187509 5.75676 
chr15:40188247-40188268 5.66667 
chr15:40188468-40188490 5.81818 
chr15:40189800-40189820 6 
chr15:40192316-40192370 5.40741 
chr15:40193057-40193083 5.38462 
chr15:40194119-40194131 6 
chr15:40197648-40197662 6 
chr15:40200184-40200212 5.67857 
chr15:40200746-40200768 5.95455 
chr15:40203236-40203270 5.91176 
chr15:40203468-40203494 5.34615 
chr15:40203731-40203762 5.19355 
chr15:40204818-40204848 5.5 
chr15:40205745-40205779 5.76471 
chr15:40205852-40205880 5.64286 
chr15:40206249-40206272 5.95652 
chr15:40206510-40206527 6 
chr15:40210245-40210260 6 
chr15:40210625-40210664 5.58974 
chr15:40210850-40210880 5.63333 
chr15:40212265-40212290 5.32 
chr15:40212392-40212411 5.73684 
chr15:40215625-40215645 6 
chr15:40215978-40215996 5.88889 
chr15:40218558-40218576 6 
chr15:40218684-40218725 5.5122 
chr15:40219138-40219162 5.58333 
chr15:40221565-40221600 5.88571 
chr15:40221629-40221673 5.86364 
chr15:40222292-40222308 5.9375 
chr15:40223470-40223482 6 
chr15:40233760-40233785 5.36 
chr15:40235552-40235567 6 
chr15:40236157-40236178 5.85714 
chr15:40236633-40236645 6 
chr15:40242195-40242239 5.22727 
chr15:40242790-40242817 5.96296 
chr15:40243373-40243400 5.66667 
chr15:40244457-40244504 5.51064 
chr15:40245034-40245054 5.8 
chr15:40246137-40246160 5.52174 
chr15:40247491-40247511 5.65 
chr15:40248205-40248219 6 
chr15:40250098-40250121 5.6087 
chr15:40252364-40252379 6 
chr15:40253304-40253334 5.3 
chr15:40253915-40253968 5.45283 
chr15:40254459-40254472 6 
chr15:40258702-40258720 5.88889 
chr15:40259420-40259443 5.56522 
chr15:40261074-40261104 5.73333 
chr15:40261557-40261574 6 
chr15:40263733-40263759 5.65385 
chr15:40263917-40263943 5.73077 
chr15:40263974-40263993 5.84211 
chr15:40268992-40269011 6 
chr15:40269089-40269160 5.64789 
chr15:40269333-40269356 6 
chr15:40270687-40270710 5.43478 
chr15:40270909-40270931 5.68182 
chr15:40272112-40272139 5.44444 
chr15:40274125-40274139 6 
chr15:40274725-40274756 5.83871 
chr15:40279058-40279085 5.77778 
chr15:40285231-40285443 5.82075 
chr15:40287036-40287052 6 
chr15:40287883-40287908 5.92 
chr15:40290457-40290481 5.95833 
chr15:40292183-40292207 5.5 
chr15:40293834-40293847 6 
chr15:40297080-40297098 5.72222 
chr15:40297698-40297727 5.96552 
chr15:40301266-40301310 5.95455 
chr15:40301971-40301990 6 
chr15:40305353-40305383 5.53333 
chr15:40309702-40309750 6 
chr15:40312366-40312395 5.96552 
chr15:40312696-40312737 5.80488 
chr15:40314382-40314423 5.7561 
chr15:40316604-40316622 6 
chr15:40320089-40320118 5.62069 
chr15:40321457-40321469 6 
chr15:40325215-40325248 5.72727 
chr15:40326229-40326243 6 
chr15:40326959-40326972 6 
chr15:40327668-40327692 5.54167 
chr15:40328539-40328585 5.86957 
chr15:40328594-40328619 6 
chr15:40331418-40331443 5.72 
chr15:40332178-40332204 6 
chr15:40336175-40336211 5.58333 
chr15:40341119-40341139 6 
chr15:40342650-40342686 6 
chr15:40342710-40342936 5.37168 
chr15:40342984-40343047 5.7619 
chr15:40343061-40343089 5.21429 
chr15:40343103-40343219 5.47414 
chr15:40349119-40349144 5.48 
chr15:40349661-40349692 5.6129 
chr15:40351297-40351320 5.73913 
chr15:40351635-40351666 5.29032 
chr15:40353443-40353613 5.62941 
chr15:40359827-40359845 6 
chr15:40360178-40360205 5.92593 
chr15:40360674-40360702 5.89286 
chr15:40361213-40361236 5.95652 
chr15:40361327-40361353 5.57692 
chr15:40363282-40363313 5.64516 
chr15:40364008-40364023 5.86667 
chr15:40365925-40365943 6 
chr15:40368349-40368372 5.82609 
chr15:40368948-40368969 6 
chr15:40369105-40369126 6 
chr15:40369285-40369301 5.9375 
chr15:40369471-40369598 5.77165 
chr15:40369927-40369976 5.63265 
chr15:40370298-40370321 5.43478 
chr15:40372195-40372232 5.91892 
chr15:40373387-40373429 5.78571 
chr15:40375535-40375575 6 
chr15:40376449-40376471 5.81818 
chr15:40376766-40376782 6 
chr15:40377924-40377952 5.75 
chr15:40383855-40383892 5.43243 
chr15:40384640-40384672 5.625 
chr15:40388354-40388373 6 
chr15:40389349-40389538 5.79365 
chr15:40391981-40391998 6 
chr15:40394617-40394635 6 
chr15:40398718-40398748 6 
chr15:40399734-40399771 6 
chr15:40400420-40400447 6 
chr15:40400981-40401020 5.41026 
chr15:40401489-40401504 6 
chr15:40402354-40402379 6 
chr15:40405117-40405196 5.43038 
chr15:40405231-40405274 5.32558 
chr15:40405300-40405315 5.86667 
chr15:40405778-40405793 5.86667 
chr15:40407178-40407210 6 
chr15:40407662-40407678 6 
chr15:40409746-40409769 5.82609 
chr15:40411248-40411268 5.75 
chr15:40411723-40411740 6 
chr15:40412512-40412546 5.32353 
chr15:40412807-40412848 6 
chr15:40413519-40413535 6 
chr15:40415358-40415384 5.30769 
chr15:40415402-40415433 5.64516 
chr15:40417882-40417908 5.61538 
chr15:40418101-40418132 5.48387 
chr15:40418162-40418179 5.88235 
chr15:40418251-40418273 5.68182 
chr15:40418325-40418367 5.54762 
chr15:40422713-40422754 5.34146 
chr15:40422949-40422986 5.37838 
chr15:40428164-40428190 5.30769 
chr15:40428208-40428239 5.67742 
chr15:40428257-40428288 5.67742 
chr15:40428411-40428424 5.92308 
chr15:40428459-40428472 5.92308 
chr15:40428504-40428520 5.9375 
chr15:40428552-40428573 6 
chr15:40428605-40428621 5.9375 
chr15:40428653-40428669 6 
chr15:40428701-40428717 6 
chr15:40433178-40433246 5.79412 
chr15:40435415-40435472 5.80702 
chr15:40436519-40436691 5.80814 
chr15:40437367-40437410 5.72093 
chr15:40438654-40438681 5.48148 
chr15:40443201-40443213 6 
chr15:40443365-40443386 5.95238 
chr15:40444542-40444565 5.43478 
chr15:40444696-40444722 5.61538 
chr15:40445012-40445027 6 
chr15:40445197-40445228 5.54839 
chr15:40446270-40446292 6 
chr15:40452509-40452534 5.72 
chr15:40456863-40456875 6 
chr15:40457110-40457122 6 
chr15:40458528-40458552 5.75 
chr15:40459214-40459236 5.5 
chr15:40459539-40459563 5.875 
chr15:40460264-40460282 5.88889 
chr15:40460568-40460600 5.71875 
chr15:40461810-40461827 6 
chr15:40464317-40464339 5.59091 
chr15:40464387-40464409 5.59091 
chr15:40465486-40465513 5.62963 
chr15:40469522-40469549 5.96296 
chr15:40470239-40470295 5.33929 
chr15:40471093-40471115 5.54545 
chr15:40472168-40472185 6 
chr15:40472443-40472467 5.66667 
chr15:40472826-40472863 6 
chr15:40473287-40473306 5.73684 
chr15:40477213-40477248 5.31429 
chr15:40477547-40477575 5.64286 
chr15:40478631-40478651 6 
chr15:40479095-40479118 6 
chr15:40480783-40480795 6 
chr15:40481089-40481105 5.8125 
chr15:40481344-40481374 5.86667 
chr15:40482482-40482508 5.96154 
chr15:40482816-40482838 5.72727 
chr15:40483089-40483101 6 
chr15:40485669-40485688 6 
chr15:40486094-40486106 6 
chr15:40486796-40486823 5.48148 
chr15:40493589-40493601 6 
chr15:40493851-40493880 5.37931 
chr15:40494671-40494695 5.70833 
chr15:40496803-40496856 5.62264 
chr15:40497145-40497160 6 
chr15:40500072-40500090 5.94444 
chr15:40502618-40502638 5.65 
chr15:40507968-40507984 6 
chr15:40508153-40508177 5.45833 
chr15:40508674-40508710 5.25 
chr15:40508735-40508782 5.78723 
chr15:40513231-40513263 5.3125 
chr15:40516312-40516331 5.68421 
chr15:40517062-40517091 5.41379 
chr15:40520090-40520105 6 
chr15:40521909-40521943 5.14706 
chr15:40522596-40522618 6 
chr15:40523711-40523742 5.3871 
chr15:40528495-40528518 6 
chr15:40531011-40531027 5.9375 
chr15:40532763-40532779 6 
chr15:40536583-40536610 5.51852 
chr15:40537532-40537546 6 
chr15:40543387-40543416 5.37931 
chr15:40551987-40552018 5.6129 
chr15:40552680-40552715 5.65714 
chr15:40554709-40554762 5.60377 
chr15:40560687-40560706 5.84211 
chr15:40562015-40562029 6 
chr15:40562811-40562833 6 
chr15:40566705-40566734 5.58621 
chr15:40567469-40567498 5.7931 
chr15:40568950-40568985 6 
chr15:40574575-40574603 5.28571 
chr15:40575545-40575571 5.53846 
chr15:40577037-40577060 6 
chr15:40577677-40577700 5.78261 
chr15:40578436-40578455 5.63158 
chr15:40579211-40579224 5.92308 
chr15:40582128-40582194 5.93939 
chr15:40583093-40583145 5.19231 
chr15:40583162-40583189 5.22222 
chr15:40586205-40586234 5.34483 
chr15:40588770-40588802 5.75 
chr15:40596935-40596950 6 
chr15:40596985-40597006 6 
chr15:40597376-40597392 6 
chr15:40600178-40600201 5.56522 
chr15:40600906-40600930 5.375 
chr15:40600961-40600997 5.30556 
chr15:40601652-40601693 5.29268 
chr15:40605563-40605581 6 
chr15:40607666-40607681 5.86667 
chr15:40609709-40609736 5.55556 
chr15:40610886-40610907 6 
chr15:40611297-40611327 5.76667 
chr15:40611467-40611497 5.63333 
chr15:40613770-40613782 6 
chr15:40613893-40613921 5.78571 
chr15:40614428-40614465 6 
chr15:40615901-40615952 5.43137 
chr15:40615973-40616012 5.94872 
chr15:40616034-40616056 5.63636 
chr15:40616101-40616151 5.32 
chr15:40625767-40625784 6 
chr15:40631131-40631159 5.25 
chr15:40632904-40632930 5.42308 
chr15:40633093-40633122 5.34483 
chr15:40634167-40634197 5.6 
chr15:40634314-40634353 5.38462 
chr15:40639131-40639153 5.54545 
chr15:40642327-40642392 5.86154 
chr15:40643043-40643078 6 
chr15:40645311-40645356 5.91111 
chr15:40647366-40647387 6 
chr15:40650434-40650475 5.70732 
chr15:40650533-40650560 5.59259 
chr15:40655512-40655524 6 
chr15:40656614-40656643 5.17241 
chr15:40665907-40665920 6 
chr15:40666204-40666228 5.83333 
chr15:40666410-40666423 6 
chr15:40668324-40668374 5.38 
chr15:40668820-40668852 5.875 
chr15:40669514-40669526 6 
chr15:40671280-40671307 5.92593 
chr15:40671860-40671874 6 
chr15:40671922-40671937 5.93333 
chr15:40672541-40672562 5.85714 
chr15:40673437-40673478 5.63415 
chr15:40673753-40673775 6 
chr15:40679760-40679772 6 
chr15:40681041-40681073 5.46875 
chr15:40686703-40686715 6 
chr15:40687003-40687019 6 
chr15:40689063-40689098 6 
chr15:40689681-40689702 6 
chr15:40691506-40691529 5.82609 
chr15:40692327-40692349 6 
chr15:40692766-40692786 5.85 
chr15:40693374-40693392 6 
chr15:40693547-40693565 6 
chr15:40693725-40693751 6 
chr15:40694514-40694548 5.32353 
chr15:40695374-40695417 5.62791 
chr15:40695556-40695575 5.78947 
chr15:40695892-40695904 6 
chr15:40696580-40696616 5.44444 
chr15:40699049-40699076 5.92593 
chr15:40702027-40702048 5.7619 
chr15:40704365-40704386 5.52381 
chr15:40705862-40705900 5.97368 
chr15:40709405-40709419 6 
chr15:40709701-40709714 6 
chr15:40711331-40711352 6 
chr15:40714784-40714811 6 
chr15:40715109-40715131 5.72727 
chr15:40715658-40715671 6 
chr15:40716464-40716493 5.27586 
chr15:40717639-40717661 6 
chr15:40717703-40717753 5.58 
chr15:40718736-40718756 5.85 
chr15:40719377-40719398 5.61905 
chr15:40719425-40719451 5.42308 
chr15:40720380-40720392 6 
chr15:40720423-40720443 5.6 
chr15:40723326-40723359 5.42424 
chr15:40728412-40728430 6 
chr15:40731364-40731391 5.33333 
chr15:40733200-40733341 5.2695 
chr15:40733620-40733632 6 
chr15:40733767-40733819 5.21154 
chr15:40736308-40736325 6 
chr15:40737455-40737470 6 
chr15:40739759-40739821 5.93548 
chr15:40740091-40740109 5.77778 
chr15:40740440-40740473 5.36364 
chr15:40741035-40741047 6 
chr15:40742013-40742038 5.64 
chr15:40743344-40743366 6 
chr15:40746173-40746199 5.69231 
chr15:40748165-40748182 6 
chr15:40750199-40750219 5.65 
chr15:40755506-40755528 6 
chr15:40757091-40757104 6 
chr15:40758059-40758072 6 
chr15:40763212-40763233 5.80952 
chr15:40765711-40765738 5.92593 
chr15:40767565-40767595 5.43333 
chr15:40767862-40767908 5.8913 
chr15:40768730-40768768 5.71053 
chr15:40769232-40769253 5.57143 
chr15:40770517-40770541 6 
chr15:40771799-40771820 5.80952 
chr15:40773726-40773755 5.37931 
chr15:40775479-40775493 6 
chr15:40775552-40775574 5.72727 
chr15:40776583-40776596 6 
chr15:40776895-40776910 6 
chr15:40777366-40777389 5.65217 
chr15:40779422-40779467 5.66667 
chr15:40781149-40781207 5.62069 
chr15:40783113-40783130 6 
chr15:40784642-40784663 6 
chr15:40784796-40784852 5.92857 
chr15:40786820-40786847 5.62963 
chr15:40787403-40787420 6 
chr15:40788879-40788896 6 
chr15:40789374-40789392 6 
chr15:40791661-40791687 5.76923 
chr15:40794467-40794481 6 
chr15:40796443-40796602 5.64151 
chr15:40797960-40797985 5.56 
chr15:40800004-40800024 5.7 
chr15:40800492-40800521 5.86207 
chr15:40801385-40801413 6 
chr15:40801661-40801678 6 
chr15:40805170-40805221 5.64706 
chr15:40806636-40806669 5.72727 
chr15:40807458-40807506 5.33333 
chr15:40807519-40807549 5.8 
chr15:40808028-40808045 6 
chr15:40810220-40810245 5.44 
chr15:40810683-40810706 6 
chr15:40810877-40810901 5.79167 
chr15:40811081-40811101 5.65 
chr15:40811677-40811693 5.8125 
chr15:40811818-40811840 5.63636 
chr15:40812396-40812446 5.88 
chr15:40814232-40814255 5.65217 
chr15:40815027-40815040 6 
chr15:40815703-40815718 5.93333 
chr15:40816345-40816368 6 
chr15:40816925-40816962 5.89189 
chr15:40820994-40821023 5.51724 
chr15:40821844-40821873 5.58621 
chr15:40822490-40822504 6 
chr15:40822663-40822698 5.62857 
chr15:40822729-40822741 6 
chr15:40823802-40823825 5.65217 
chr15:40824859-40824943 5.40476 
chr15:40825539-40825561 5.90909 
chr15:40828201-40828242 5.43902 
chr15:40832039-40832075 6 
chr15:40832549-40832579 6 
chr15:40833532-40833544 6 
chr15:40835357-40835382 5.72 
chr15:40835627-40835667 5.8 
chr15:40837529-40837550 5.71429 
chr15:40838374-40838403 5.72414 
chr15:40839527-40839539 6 
chr15:40840935-40840948 6 
chr15:40844008-40844031 6 
chr15:40844680-40844696 6 
chr15:40844970-40844992 6 
chr15:40846104-40846161 6 
chr15:40846177-40846205 5.5 
chr15:40846802-40846828 5.46154 
chr15:40849036-40849049 6 
chr15:40850990-40851011 5.85714 
chr15:40851268-40851300 5.59375 
chr15:40853671-40853708 5.67568 
chr15:40854775-40854797 5.77273 
chr15:40855563-40855587 5.95833 
chr15:40855876-40855902 6 
chr15:40856003-40856032 5.86207 
chr15:40858478-40858523 5.86667 
chr15:40859095-40859124 5.48276 
chr15:40860193-40860208 6 
chr15:40860485-40860507 6 
chr15:40862191-40862211 6 
chr15:40864206-40864222 5.9375 
chr15:40864763-40864775 6 
chr15:40865203-40865235 5.96875 
chr15:40869264-40869335 5.87324 
chr15:40870093-40870124 5.6129 
chr15:40870388-40870422 5.97059 
chr15:40871029-40871042 6 
chr15:40872642-40872663 5.57143 
chr15:40873212-40873230 6 
chr15:40873512-40873529 5.88235 
chr15:40873746-40873762 6 
chr15:40874127-40874162 5.77143 
chr15:40875405-40875443 5.18421 
chr15:40875658-40875685 5.7037 
chr15:40875974-40875991 6 
chr15:40876147-40876163 6 
chr15:40877325-40877367 5.45238 
chr15:40877751-40877774 6 
chr15:40878189-40878210 5.61905 
chr15:40878291-40878320 5.86207 
chr15:40879370-40879383 6 
chr15:40880095-40880110 6 
chr15:40880406-40880430 5.66667 
chr15:40882086-40882100 6 
chr15:40882244-40882264 6 
chr15:40882407-40882510 5.58252 
chr15:40883215-40883245 5.7 
chr15:40883524-40883537 6 
chr15:40884115-40884149 5.64706 
chr15:40888463-40888478 5.93333 
chr15:40889198-40889214 6 
chr15:40890372-40890404 5.96875 
chr15:40890603-40890619 6 
chr15:40890810-40890831 5.7619 
chr15:40891510-40891546 5.75 
chr15:40891991-40892007 6 
chr15:40892273-40892286 6 
chr15:40894057-40894078 6 
chr15:40894215-40894241 5.96154 
chr15:40894665-40894695 5.66667 
chr15:40896314-40896351 5.86486 
chr15:40896412-40896440 5.5 
chr15:40897543-40897556 6 
chr15:40898959-40898972 6 
chr15:40900631-40900648 6 
chr15:40901443-40901458 6 
chr15:40902042-40902060 6 
chr15:40902947-40902962 6 
chr15:40903283-40903315 5.375 
chr15:40903652-40903682 5.46667 
chr15:40903743-40903771 5.35714 
chr15:40904700-40904734 5.76471 
chr15:40905450-40905462 6 
chr15:40905473-40905501 5.32143 
chr15:40905791-40905811 5.6 
chr15:40905971-40906008 5.86486 
chr15:40907957-40907976 5.84211 
chr15:40909131-40909159 5.82143 
chr15:40910173-40910212 6 
chr15:40910287-40910312 5.4 
chr15:40910716-40910739 5.69565 
chr15:40911553-40911570 6 
chr15:40918330-40918363 5.69697 
chr15:40918517-40918535 5.77778 
chr15:40919083-40919106 5.86957 
chr15:40919711-40919723 6 
chr15:40921669-40921714 5.71111 
chr15:40923316-40923349 5.90909 
chr15:40923668-40923691 5.95652 
chr15:40925508-40925525 5.94118 
chr15:40925724-40925756 5.40625 
chr15:40926282-40926315 6 
chr15:40928058-40928078 5.6 
chr15:40929354-40929381 5.92593 
chr15:40930386-40930482 5.80208 
chr15:40930678-40930702 5.83333 
chr15:40930993-40931021 5.92857 
chr15:40931783-40931811 5.46429 
chr15:40932256-40932307 6 
chr15:40933668-40933705 5.18919 
chr15:40934810-40934830 5.7 
chr15:40935374-40935397 5.91304 
chr15:40937008-40937036 5.57143 
chr15:40939054-40939071 6 
chr15:40939671-40939704 5.87879 
chr15:40941027-40941040 6 
chr15:40942710-40942730 5.75 
chr15:40943334-40943356 5.63636 
chr15:40943493-40943514 5.71429 
chr15:40944453-40944481 5.35714 
chr15:40944650-40944673 5.86957 
chr15:40944958-40944971 6 
chr15:40945371-40945401 6 
chr15:40947788-40947817 5.55172 
chr15:40948113-40948125 6 
chr15:40949085-40949104 6 
chr15:40950725-40950739 6 
chr15:40950759-40950789 5.9 
chr15:40951127-40951150 5.91304 
chr15:40952092-40952120 6 
chr15:40952862-40952883 6 
chr15:40955255-40955270 5.93333 
chr15:40957564-40957592 5.96429 
chr15:40957716-40957744 5.85714 
chr15:40957761-40957776 5.86667 
chr15:40960404-40960429 5.52 
chr15:40960914-40960949 5.74286 
chr15:40962230-40962242 6 
chr15:40962529-40962570 6 
chr15:40962720-40962736 6 
chr15:40963590-40963603 6 
chr15:40964327-40964349 5.63636 
chr15:40964557-40964585 5.5 
chr15:40965434-40965469 6 
chr15:40965802-40965848 5.32609 
chr15:40965939-40965955 6 
chr15:40967813-40967858 5.64444 
chr15:40969722-40969765 5.48837 
chr15:40969809-40969831 5.72727 
chr15:40970575-40970599 5.83333 
chr15:40971035-40971048 5.92308 
chr15:40971823-40971859 5.83333 
chr15:40973421-40973600 5.51397 
chr15:40974270-40974292 5.81818 
chr15:40976439-40976452 6 
chr15:40982650-40982726 5.47368 
chr15:40983185-40983220 5.57143 
chr15:40983565-40983594 5.62069 
chr15:40983717-40983745 6 
chr15:40985323-40985358 6 
chr15:40985934-40985949 6 
chr15:40988377-40988399 5.90909 
chr15:40989272-40989302 5.76667 
chr15:40989765-40989788 5.73913 
chr15:40990381-40990401 5.75 
chr15:40991335-40991356 6 
chr15:40992969-40993000 5.29032 
chr15:40993532-40993584 5.88462 
chr15:40993974-40993995 6 
chr15:40995014-40995042 5.67857 
chr15:40996266-40996284 6 
chr15:40996868-40996880 6 
chr15:40997794-40997816 6 
chr15:40998282-40998305 5.52174 
chr15:40999348-40999369 6 
chr15:40999894-40999924 5.76667 
chr15:41000212-41000229 6 
chr15:41000429-41000443 5.92857 
chr15:41000772-41000793 5.90476 
chr15:41001569-41001587 6 
chr15:41002439-41002482 5.90698 
chr15:41002699-41002737 5.60526 
chr15:41005055-41005089 5.94118 
chr15:41005443-41005459 5.8125 
chr15:41005805-41005817 6 
chr15:41006192-41006205 6 
chr15:41007551-41007587 5.77778 
chr15:41008855-41008871 6 
chr15:41010711-41010734 5.73913 
chr15:41013693-41013715 5.86364 
chr15:41016860-41016890 5.63333 
chr15:41017040-41017103 5.8254 
chr15:41018182-41018203 5.7619 
chr15:41018440-41018453 6 
chr15:41019306-41019331 6 
chr15:41019495-41019520 5.6 
chr15:41020058-41020070 6 
chr15:41021570-41021590 6 
chr15:41022709-41022732 5.73913 
chr15:41024564-41024582 5.72222 
chr15:41025412-41025432 6 
chr15:41026815-41026827 6 
chr15:41031025-41031053 5.71429 
chr15:41033818-41033839 6 
chr15:41034369-41034381 6 
chr15:41037128-41037150 5.72727 
chr15:41037601-41037623 5.77273 
chr15:41038714-41038727 6 
chr15:41041711-41041740 6 
chr15:41042408-41042426 6 
chr15:41044756-41044769 6 
chr15:41045710-41045749 6 
chr15:41046044-41046079 5.8 
chr15:41046325-41046341 6 
chr15:41047013-41047033 5.75 
chr15:41047827-41047843 6 
chr15:41048523-41048589 5.57576 
chr15:41050907-41050943 5.44444 
chr15:41051417-41051437 5.85 
chr15:41051814-41051837 5.65217 
chr15:41053261-41053277 5.875 
chr15:41054408-41054426 6 
chr15:41055308-41055338 5.93333 
chr15:41060265-41060294 5.34483 
chr15:41063497-41063529 5.8125 
chr15:41065157-41065171 6 
chr15:41068767-41068800 5.36364 
chr15:41069467-41069493 5.84615 
chr15:41070389-41070409 5.85 
chr15:41070443-41070465 5.86364 
chr15:41073010-41073045 5.91429 
chr15:41073351-41073367 6 
chr15:41073394-41073427 5.54545 
chr15:41074420-41074467 5.74468 
chr15:41077293-41077324 5.83871 
chr15:41080893-41080915 5.77273 
chr15:41081057-41081081 5.625 
chr15:41082101-41082138 5.97297 
chr15:41082777-41082805 6 
chr15:41083106-41083136 5.3 
chr15:41083380-41083400 5.7 
chr15:41083730-41083748 5.94444 
chr15:41084043-41084064 5.95238 
chr15:41085093-41085108 6 
chr15:41086549-41086570 5.66667 
chr15:41086865-41086887 5.77273 
chr15:41086910-41086925 6 
chr15:41087446-41087501 5.6 
chr15:41089915-41089932 6 
chr15:41091422-41091443 5.7619 
chr15:41092034-41092060 5.5 
chr15:41092192-41092217 5.88 
chr15:41092266-41092284 5.88889 
chr15:41092675-41092701 5.5 
chr15:41093153-41093165 6 
chr15:41093935-41093964 5.96552 
chr15:41094366-41094380 6 
chr15:41094867-41094894 6 
chr15:41095299-41095319 5.75 
chr15:41096328-41096350 5.59091 
chr15:41096612-41096642 5.46667 
chr15:41096802-41096820 6 
chr15:41097573-41097590 6 
chr15:41098034-41098073 5.4359 
chr15:41098407-41098431 5.58333 
chr15:41098728-41098746 5.88889 
chr15:41099905-41099923 5.77778 
chr15:41104743-41104787 5.95455 
chr15:41104798-41104813 5.93333 
chr15:41107523-41107536 6 
chr15:41108917-41108937 5.85 
chr15:41109550-41109592 5.42857 
chr15:41109810-41109824 6 
chr15:41110486-41110505 6 
chr15:41111736-41111748 6 
chr15:41112063-41112076 5.92308 
chr15:41113058-41113094 5.52778 
chr15:41113531-41113549 5.88889 
chr15:41114126-41114144 5.88889 
chr15:41114517-41114536 5.68421 
chr15:41114982-41115022 5.65 
chr15:41115163-41115184 6 
chr15:41116194-41116206 6 
chr15:41117483-41117508 5.92 
chr15:41120118-41120183 5.83077 
chr15:41121780-41121794 6 
chr15:41122219-41122244 5.64 
chr15:41122638-41122654 6 
chr15:41123904-41123980 5.67105 
chr15:41125028-41125077 5.42857 
chr15:41125789-41125810 5.80952 
chr15:41126246-41126269 5.56522 
chr15:41126297-41126480 5.7541 
chr15:41127211-41127228 6 
chr15:41128485-41128511 5.76923 
chr15:41129138-41129160 6 
chr15:41129446-41129472 5.92308 
chr15:41131619-41131631 6 
chr15:41131838-41131869 5.96774 
chr15:41133340-41133363 5.69565 
chr15:41133872-41133886 6 
chr15:41134968-41135002 5.94118 
chr15:41136116-41136144 5.39286 
chr15:41136750-41136780 5.3 
chr15:41137331-41137357 5.92308 
chr15:41137516-41137542 6 
chr15:41139719-41139751 5.1875 
chr15:41140884-41140897 5.92308 
chr15:41141115-41141145 5.66667 
chr15:41142259-41142282 5.86957 
chr15:41143344-41143366 5.95455 
chr15:41143684-41143720 5.5 
chr15:41144219-41144241 6 
chr15:41144825-41144855 6 
chr15:41146294-41146314 5.7 
chr15:41147583-41147595 6 
chr15:41149074-41149094 6 
chr15:41152436-41152462 5.65385 
chr15:41153468-41153485 6 
chr15:41154022-41154034 6 
chr15:41154842-41154857 6 
chr15:41155155-41155168 6 
chr15:41155667-41155688 5.85714 
chr15:41158026-41158055 6 
chr15:41158528-41158564 5.19444 
chr15:41159926-41159940 5.92857 
chr15:41161003-41161016 6 
chr15:41161465-41161509 5.56818 
chr15:41161607-41161659 5.11538 
chr15:41163030-41163102 5.79167 
chr15:41163506-41163523 5.82353 
chr15:41166558-41166604 5.32609 
chr15:41167007-41167027 5.8 
chr15:41167428-41167443 6 
chr15:41167610-41167633 5.86957 
chr15:41167923-41167949 6 
chr15:41169678-41169704 5.96154 
chr15:41170288-41170305 6 
chr15:41170828-41170877 5.79592 
chr15:41171415-41171443 5.39286 
chr15:41171570-41171582 6 
chr15:41171772-41171793 5.52381 
chr15:41171953-41171983 5.56667 
chr15:41173132-41173205 5.50685 
chr15:41173271-41173298 5.33333 
chr15:41173975-41174006 5.64516 
chr15:41174291-41174328 5.89189 
chr15:41175045-41175057 6 
chr15:41176221-41176282 5.42623 
chr15:41177927-41177946 6 
chr15:41179106-41179125 6 
chr15:41180424-41180438 6 
chr15:41180889-41180916 5.92593 
chr15:41180995-41181012 5.94118 
chr15:41181299-41181343 5.5 
chr15:41182070-41182088 5.94444 
chr15:41182159-41182176 5.88235 
chr15:41182348-41182371 5.91304 
chr15:41182691-41182703 6 
chr15:41183582-41183631 5.59184 
chr15:41189009-41189038 5.89655 
chr15:41190133-41190177 5.65909 
chr15:41190449-41190471 5.59091 
chr15:41193784-41193809 5.96 
chr15:41194103-41194116 5.92308 
chr15:41194290-41194323 5.93939 
chr15:41195878-41195892 6 
chr15:41199273-41199307 5.17647 
chr15:41200828-41200853 5.68 
chr15:41203654-41203674 5.75 
chr15:41205561-41205614 5.49057 
chr15:41206285-41206586 5.73422 
chr15:41212601-41212620 6 
chr15:41213378-41213415 5.45946 
chr15:41213838-41213866 5.82143 
chr15:41215681-41215704 5.56522 
chr15:41216982-41217038 5.75 
chr15:41220019-41220060 5.26829 
chr15:41223367-41223387 5.7 
chr15:41225293-41225311 5.88889 
chr15:41225466-41225492 6 
chr15:41226213-41226234 6 
chr15:41226521-41226582 5.86885 
chr15:41227813-41227826 6 
chr15:41231119-41231145 5.61538 
chr15:41231943-41231966 5.95652 
chr15:41233970-41234010 5.2 
chr15:41238582-41238600 5.77778 
chr15:41238770-41238787 6 
chr15:41239410-41239503 5.63441 
chr15:41240175-41240199 5.66667 
chr15:41241443-41241464 5.7619 
chr15:41242964-41242988 5.875 
chr15:41243793-41243823 6 
chr15:41246773-41246813 5.95 
chr15:41248801-41248828 5.48148 
chr15:41252355-41252381 5.53846 
chr15:41257826-41257842 5.8125 
chr15:41258198-41258236 5.26316 
chr15:41260317-41260346 6 
chr15:41260979-41260991 6 
chr15:41262943-41262994 5.45098 
chr15:41263320-41263341 6 
chr15:41263993-41264009 5.875 
chr15:41265408-41265435 6 
chr15:41267500-41267523 5.6087 
chr15:41269827-41269848 5.61905 
chr15:41278514-41278534 6 
chr15:41278814-41278833 5.84211 
chr15:41282935-41282968 5.78788 
chr15:41283207-41283228 5.66667 
chr15:41285959-41285986 5.88889 
chr15:41287034-41287065 5.67742 
chr15:41288234-41288249 6 
chr15:41289474-41289491 6 
chr15:41290214-41290233 6 
chr15:41291181-41291213 6 
chr15:41291405-41291420 6 
chr15:41292904-41292951 5.85106 
chr15:41295138-41295164 5.96154 
chr15:41295320-41295337 6 
chr15:41295517-41295541 5.95833 
chr15:41297389-41297414 5.84 
chr15:41298157-41298172 6 
chr15:41298993-41299014 5.66667 
chr15:41299364-41299395 5.87097 
chr15:41300410-41300452 5.80952 
chr15:41301030-41301044 5.92857 
chr15:41301570-41301589 5.63158 
chr15:41301950-41301973 5.95652 
chr15:41302498-41302522 5.5 
chr15:41302594-41302623 5.48276 
chr15:41305271-41305310 5.71795 
chr15:41307972-41307991 6 
chr15:41308142-41308175 5.57576 
chr15:41315298-41315312 6 
chr15:41315966-41316021 5.69091 
chr15:41316078-41316092 6 
chr15:41317911-41317949 5.52632 
chr15:41318759-41318778 6 
chr15:41323583-41323849 5.71053 
chr15:41324110-41324310 5.94 
chr15:41325230-41325259 5.89655 
chr15:41325535-41325548 6 
chr15:41325688-41325702 6 
chr15:41326258-41326280 5.54545 
chr15:41328019-41328045 6 
chr15:41328167-41328190 5.95652 
chr15:41328344-41328390 5.58696 
chr15:41329049-41329085 5.47222 
chr15:41329302-41329323 6 
chr15:41329354-41329378 5.5 
chr15:41329702-41329725 5.56522 
chr15:41330209-41330225 6 
chr15:41332381-41332414 5.24242 
chr15:41332890-41332909 5.94737 
chr15:41333383-41333407 5.45833 
chr15:41333626-41333650 5.83333 
chr15:41334032-41334045 6 
chr15:41334196-41334224 6 
chr15:41336040-41336063 5.56522 
chr15:41336215-41336229 6 
chr15:41337400-41337416 6 
chr15:41337779-41337795 6 
chr15:41338346-41338449 5.81553 
chr15:41339174-41339210 5.52778 
chr15:41340479-41340507 5.21429 
chr15:41342085-41342099 6 
chr15:41343844-41343864 5.7 
chr15:41344155-41344183 5.92857 
chr15:41344872-41344892 6 
chr15:41345055-41345077 5.72727 
chr15:41346807-41346822 5.93333 
chr15:41348143-41348155 6 
chr15:41349995-41350036 5.80488 
chr15:41350749-41350792 5.86047 
chr15:41351316-41351335 5.94737 
chr15:41353647-41353666 6 
chr15:41353820-41353874 5.55556 
chr15:41357634-41357658 6 
chr15:41358186-41358202 6 
chr15:41359027-41359056 5.72414 
chr15:41359274-41359287 5.92308 
chr15:41361057-41361071 6 
chr15:41362274-41362290 6 
chr15:41363646-41363664 6 
chr15:41364265-41364290 5.56 
chr15:41364839-41364875 5.77778 
chr15:41367643-41367668 5.36 
chr15:41368556-41368577 6 
chr15:41369105-41369118 5.92308 
chr15:41369557-41369569 6 
chr15:41371771-41371790 5.73684 
chr15:41373046-41373064 6 
chr15:41374448-41374469 6 
chr15:41375474-41375486 6 
chr15:41375910-41375926 6 
chr15:41376757-41376776 6 
chr15:41376940-41376976 5.25 
chr15:41380285-41380302 6 
chr15:41380524-41380552 5.17857 
chr15:41381382-41381419 5.62162 
chr15:41381943-41381961 5.88889 
chr15:41383123-41383135 6 
chr15:41383848-41383866 6 
chr15:41384643-41384683 5.275 
chr15:41385622-41385637 5.93333 
chr15:41386042-41386067 5.96 
chr15:41389233-41389258 6 
chr15:41389970-41389997 5.77778 
chr15:41390155-41390171 6 
chr15:41390854-41390868 5.92857 
chr15:41391435-41391525 5.58889 
chr15:41392275-41392290 5.86667 
chr15:41396404-41396443 5.76923 
chr15:41396731-41396748 5.94118 
chr15:41398581-41398612 5.74194 
chr15:41399468-41399499 5.51613 
chr15:41399997-41400012 6 
chr15:41400789-41400813 5.75 
chr15:41403642-41403672 5.13333 
chr15:41404984-41405006 6 
chr15:41405115-41405128 6 
chr15:41405457-41405475 5.94444 
chr15:41406463-41406481 5.83333 
chr15:41406906-41406918 6 
chr15:41408186-41408242 5.30357 
chr15:41408358-41408403 5.31111 
chr15:41410140-41410162 6 
chr15:41411595-41411640 5.35556 
chr15:41412582-41412607 5.88 
chr15:41412907-41412943 5.63889 
chr15:41413009-41413033 5.75 
chr15:41414703-41414748 5.53333 
chr15:41415392-41415417 5.44 
chr15:41416052-41416066 6 
chr15:41416093-41416130 5.35135 
chr15:41416356-41416377 5.61905 
chr15:41417548-41417564 5.8125 
chr15:41418456-41418468 6 
chr15:41419604-41419627 6 
chr15:41420361-41420403 5.59524 
chr15:41420425-41420440 6 
chr15:41423277-41423290 6 
chr15:41424458-41424508 6 
chr15:41429176-41429195 6 
chr15:41429568-41429603 5.37143 
chr15:41430154-41430184 5.63333 
chr15:41430476-41430501 5.88 
chr15:41430953-41430985 5.9375 
chr15:41431325-41431366 5.73171 
chr15:41431883-41431906 5.86957 
chr15:41432859-41432880 6 
chr15:41433724-41433751 5.66667 
chr15:41433935-41433949 6 
chr15:41434862-41434888 5.65385 
chr15:41435165-41435186 5.80952 
chr15:41435659-41435692 5.69697 
chr15:41436608-41436627 6 
chr15:41436922-41436943 5.85714 
chr15:41438130-41438200 5.8 
chr15:41438896-41438918 6 
chr15:41440007-41440023 5.8125 
chr15:41441181-41441202 6 
chr15:41446621-41446648 5.88889 
chr15:41447790-41447834 5.40909 
chr15:41448322-41448360 5.63158 
chr15:41450055-41450107 5.5 
chr15:41450320-41450335 6 
chr15:41450620-41450642 5.95455 
chr15:41450939-41450969 5.96667 
chr15:41451568-41451602 5.82353 
chr15:41451939-41451967 5.53571 
chr15:41452468-41452492 5.75 
chr15:41455061-41455083 6 
chr15:41455943-41455958 5.93333 
chr15:41457786-41457808 5.77273 
chr15:41459562-41459581 6 
chr15:41461839-41461863 5.70833 
chr15:41462522-41462536 6 
chr15:41463594-41463620 5.73077 
chr15:41464037-41464061 5.58333 
chr15:41464800-41464858 5.7931 
chr15:41465579-41465618 5.94872 
chr15:41467248-41467285 5.40541 
chr15:41467983-41467998 6 
chr15:41468161-41468200 5.79487 
chr15:41468756-41468777 5.71429 
chr15:41469227-41469261 5.61765 
chr15:41469916-41469934 6 
chr15:41470731-41470755 5.875 
chr15:41471709-41471815 5.95283 
chr15:41472120-41472152 5.46875 
chr15:41472338-41472362 5.41667 
chr15:41473277-41473297 5.75 
chr15:41474359-41474378 5.78947 
chr15:41475484-41475511 5.37037 
chr15:41475658-41475686 5.67857 
chr15:41477534-41477557 5.73913 
chr15:41478117-41478148 5.22581 
chr15:41478668-41478695 5.51852 
chr15:41478951-41478982 5.51613 
chr15:41479077-41479101 5.875 
chr15:41480213-41480230 6 
chr15:41480360-41480405 5.28889 
chr15:41480488-41480602 5.2807 
chr15:41480973-41481013 5.7 
chr15:41481860-41481900 5.925 
chr15:41482677-41482702 5.96 
chr15:41483089-41483121 5.71875 
chr15:41484490-41484506 5.8125 
chr15:41484792-41484825 6 
chr15:41484988-41485006 6 
chr15:41486197-41486219 6 
chr15:41487420-41487439 5.68421 
chr15:41488342-41488357 6 
chr15:41488510-41488527 6 
chr15:41489415-41489438 5.95652 
chr15:41490222-41490248 5.88462 
chr15:41490882-41490915 5.42424 
chr15:41491765-41491778 6 
chr15:41491790-41491932 5.34507 
chr15:41491943-41492054 5.6036 
chr15:41492065-41492114 5.44898 
chr15:41492725-41492749 5.375 
chr15:41493683-41493700 6 
chr15:41494346-41494385 5.71795 
chr15:41495115-41495128 6 
chr15:41496114-41496137 6 
chr15:41496443-41496459 5.8125 
chr15:41496747-41496765 5.83333 
chr15:41496943-41496989 5.86957 
chr15:41497531-41497553 5.90909 
chr15:41497899-41497950 5.68627 
chr15:41498077-41498091 6 
chr15:41498672-41498691 5.78947 
chr15:41498816-41498832 6 
chr15:41499127-41499147 6 
chr15:41499740-41499761 5.7619 
chr15:41500208-41500242 5.55882 
chr15:41500567-41500586 6 
chr15:41500949-41500973 5.79167 
chr15:41503254-41503290 5.97222 
chr15:41503993-41504006 6 
chr15:41505370-41505412 5.61905 
chr15:41505699-41505726 5.88889 
chr15:41506361-41506382 6 
chr15:41507883-41507901 5.88889 
chr15:41508502-41508525 5.78261 
chr15:41509727-41509741 6 
chr15:41510684-41510698 6 
chr15:41514826-41514850 5.58333 
chr15:41515132-41515160 5.82143 
chr15:41516062-41516089 5.59259 
chr15:41518084-41518112 5.96429 
chr15:41519147-41519172 5.32 
chr15:41519873-41519885 6 
chr15:41520250-41520264 6 
chr15:41521065-41521090 5.48 
chr15:41521965-41521991 6 
chr15:41522280-41522294 6 
chr15:41523501-41523524 5.78261 
chr15:41524406-41524421 6 
chr15:41526136-41526152 6 
chr15:41527716-41527748 5.6875 
chr15:41528277-41528289 6 
chr15:41528449-41528471 5.68182 
chr15:41529329-41529352 6 
chr15:41529922-41529938 5.875 
chr15:41530522-41530534 6 
chr15:41531388-41531407 5.63158 
chr15:41531580-41531615 5.54286 
chr15:41531957-41531985 5.64286 
chr15:41532238-41532258 5.8 
chr15:41532365-41532388 6 
chr15:41532951-41532966 6 
chr15:41534581-41534604 5.91304 
chr15:41534820-41534846 5.61538 
chr15:41535141-41535176 5.48571 
chr15:41535544-41535577 5.75758 
chr15:41536394-41536406 6 
chr15:41537512-41537552 5.725 
chr15:41538822-41538852 5.73333 
chr15:41539870-41539882 6 
chr15:41540166-41540207 5.87805 
chr15:41540513-41540548 5.4 
chr15:41540618-41540638 5.6 
chr15:41541660-41541683 6 
chr15:41542028-41542041 6 
chr15:41542288-41542301 6 
chr15:41542767-41542814 5.65957 
chr15:41543016-41543041 5.92 
chr15:41544002-41544014 6 
chr15:41544368-41544385 5.88235 
chr15:41545125-41545150 6 
chr15:41545621-41545665 6 
chr15:41545972-41545996 5.70833 
chr15:41546149-41546161 6 
chr15:41549678-41549711 5.48485 
chr15:41550234-41550257 5.6087 
chr15:41550277-41550299 5.68182 
chr15:41550316-41550352 5.58333 
chr15:41551723-41551736 6 
chr15:41551943-41551964 5.90476 
chr15:41552592-41552605 6 
chr15:41553246-41553367 5.72727 
chr15:41554190-41554204 6 
chr15:41554419-41554453 5.67647 
chr15:41556068-41556089 5.71429 
chr15:41556369-41556388 5.63158 
chr15:41557561-41557588 6 
chr15:41558485-41558507 5.81818 
chr15:41559861-41559877 5.8125 
chr15:41559918-41559955 5.72973 
chr15:41560127-41560151 5.54167 
chr15:41560910-41560937 5.55556 
chr15:41561400-41561432 5.75 
chr15:41563452-41563476 6 
chr15:41563626-41563651 5.4 
chr15:41564343-41564369 5.76923 
chr15:41564610-41564635 5.92 
chr15:41565254-41565274 5.95 
chr15:41565350-41565416 5.54545 
chr15:41565562-41565589 5.44444 
chr15:41566982-41567001 5.73684 
chr15:41570530-41570553 5.56522 
chr15:41572703-41572725 6 
chr15:41575835-41575854 5.94737 
chr15:41581362-41581414 5.75 
chr15:41581857-41581919 5.93548 
chr15:41582322-41582342 5.9 
chr15:41582619-41582645 5.53846 
chr15:41585779-41585810 5.6129 
chr15:41586049-41586074 5.68 
chr15:41587721-41587736 6 
chr15:41588653-41588666 5.92308 
chr15:41588677-41588703 5.38462 
chr15:41589642-41589667 5.6 
chr15:41589839-41589863 5.91667 
chr15:41591314-41591334 5.95 
chr15:41594168-41594192 6 
chr15:41599422-41599437 6 
chr15:41600494-41600516 5.63636 
chr15:41602826-41602839 6 
chr15:41603764-41603777 6 
chr15:41604351-41604371 5.85 
chr15:41604825-41604840 6 
chr15:41607297-41607323 5.73077 
chr15:41608987-41609004 6 
chr15:41609579-41609591 6 
chr15:41610211-41610241 5.93333 
chr15:41610345-41610370 5.68 
chr15:41611263-41611281 5.77778 
chr15:41611491-41611518 5.74074 
chr15:41612006-41612036 5.3 
chr15:41612454-41612473 5.73684 
chr15:41614115-41614155 5.7 
chr15:41615692-41615707 6 
chr15:41616183-41616200 6 
chr15:41616682-41616702 5.85 
chr15:41617603-41617625 5.81818 
chr15:41618047-41618060 6 
chr15:41618358-41618376 5.83333 
chr15:41619985-41620007 5.95455 
chr15:41621261-41621296 5.77143 
chr15:41621511-41621531 6 
chr15:41622607-41622621 6 
chr15:41625501-41625526 5.88 
chr15:41626108-41626130 5.86364 
chr15:41626297-41626325 5.71429 
chr15:41626902-41626914 6 
chr15:41627048-41627076 5.57143 
chr15:41627443-41627918 5.55368 
chr15:41628033-41628100 5.40299 
chr15:41628466-41628490 6 
chr15:41628846-41628862 6 
chr15:41629171-41629217 5.73913 
chr15:41630107-41630143 5.97222 
chr15:41630843-41630876 5.36364 
chr15:41631968-41631991 5.56522 
chr15:41632530-41632543 5.92308 
chr15:41635540-41635568 5.42857 
chr15:41636411-41636425 6 
chr15:41637654-41637675 5.80952 
chr15:41638480-41638522 5.57143 
chr15:41639026-41639079 6 
chr15:41640011-41640030 5.78947 
chr15:41640322-41640342 5.9 
chr15:41640824-41640847 5.73913 
chr15:41641943-41641976 5.9697 
chr15:41644477-41644513 5.72222 
chr15:41644763-41644797 5.91176 
chr15:41645348-41645362 6 
chr15:41646868-41646883 6 
chr15:41647354-41647384 5.76667 
chr15:41647853-41647886 6 
chr15:41648544-41648565 5.80952 
chr15:41649566-41649579 6 
chr15:41651815-41651841 5.92308 
chr15:41652323-41652350 5.48148 
chr15:41652505-41652527 6 
chr15:41652991-41653011 6 
chr15:41653591-41653625 5.55882 
chr15:41654408-41654443 5.68571 
chr15:41655482-41655495 6 
chr15:41655513-41655586 5.49315 
chr15:41656747-41656766 5.84211 
chr15:41657354-41657384 5.93333 
chr15:41657902-41657931 5.96552 
chr15:41658468-41658501 6 
chr15:41659846-41659886 6 
chr15:41660909-41660943 5.70588 
chr15:41661100-41661118 5.83333 
chr15:41662267-41662286 5.73684 
chr15:41662947-41662965 6 
chr15:41663385-41663404 6 
chr15:41663957-41663978 5.90476 
chr15:41665646-41665660 6 
chr15:41666338-41666361 5.43478 
chr15:41667021-41667052 5.54839 
chr15:41667372-41667388 6 
chr15:41668262-41668283 6 
chr15:41668886-41668929 5.69767 
chr15:41670968-41670992 5.45833 
chr15:41671142-41671164 6 
chr15:41671733-41671756 5.6087 
chr15:41676226-41676257 5.64516 
chr15:41676291-41676313 6 
chr15:41677219-41677233 6 
chr15:41677522-41677542 6 
chr15:41679506-41679527 5.80952 
chr15:41681084-41681099 5.93333 
chr15:41681447-41681464 6 
chr15:41683228-41683252 6 
chr15:41683805-41683834 5.44828 
chr15:41684264-41684280 6 
chr15:41685319-41685335 6 
chr15:41685489-41685509 6 
chr15:41686217-41686238 6 
chr15:41686818-41686839 6 
chr15:41687547-41687580 5.9697 
chr15:41687867-41687884 6 
chr15:41689443-41689460 5.82353 
chr15:41689999-41690013 6 
chr15:41690221-41690257 5.72222 
chr15:41690369-41690386 5.88235 
chr15:41692053-41692075 6 
chr15:41692255-41692284 5.96552 
chr15:41692567-41692581 6 
chr15:41692886-41692903 6 
chr15:41693320-41693338 6 
chr15:41693465-41693481 6 
chr15:41693632-41693645 6 
chr15:41694926-41694943 5.94118 
chr15:41695783-41695800 5.76471 
chr15:41696588-41696609 5.57143 
chr15:41697344-41697374 5.73333 
chr15:41697807-41697828 6 
chr15:41698770-41698785 5.86667 
chr15:41700905-41700930 5.4 
chr15:41701218-41701255 5.83784 
chr15:41701718-41701738 6 
chr15:41702532-41702558 6 
chr15:41702645-41702679 5.29412 
chr15:41703904-41703917 6 
chr15:41704553-41704603 5.88 
chr15:41705265-41705281 6 
chr15:41705475-41705489 6 
chr15:41707116-41707138 6 
chr15:41708263-41708280 6 
chr15:41708426-41708465 5.61538 
chr15:41709277-41709305 5.5 
chr15:41709343-41709355 6 
chr15:41710982-41711014 5.90625 
chr15:41711045-41711065 5.9 
chr15:41712014-41712028 6 
chr15:41713654-41713676 5.54545 
chr15:41713907-41713919 6 
chr15:41714210-41714243 5.87879 
chr15:41714971-41714986 5.93333 
chr15:41715936-41715963 5.85185 
chr15:41717199-41717223 5.70833 
chr15:41718488-41718516 5.39286 
chr15:41718882-41718913 6 
chr15:41718972-41719050 5.88462 
chr15:41719343-41719362 6 
chr15:41720455-41720478 6 
chr15:41721360-41721383 5.47826 
chr15:41721634-41721658 5.79167 
chr15:41722173-41722218 5.84444 
chr15:41722372-41722389 6 
chr15:41723403-41723424 6 
chr15:41725443-41725469 5.73077 
chr15:41726041-41726058 6 
chr15:41726342-41726355 6 
chr15:41726820-41726838 5.77778 
chr15:41727502-41727539 5.48649 
chr15:41727563-41727582 5.89474 
chr15:41728485-41728503 6 
chr15:41728654-41728668 6 
chr15:41728821-41728837 6 
chr15:41729693-41729709 5.9375 
chr15:41731215-41731243 5.71429 
chr15:41731840-41731861 5.90476 
chr15:41732378-41732401 5.73913 
chr15:41732688-41732701 6 
chr15:41733166-41733182 6 
chr15:41736265-41736304 5.53846 
chr15:41737108-41737142 5.91176 
chr15:41737812-41737831 5.78947 
chr15:41739001-41739013 6 
chr15:41740918-41740937 6 
chr15:41741047-41741095 5.60417 
chr15:41741381-41741396 5.93333 
chr15:41741425-41741443 5.83333 
chr15:41742063-41742105 5.2381 
chr15:41742393-41742415 5.59091 
chr15:41742782-41742794 6 
chr15:41744931-41744953 5.81818 
chr15:41745917-41745953 5.41667 
chr15:41746026-41746049 5.43478 
chr15:41746278-41746296 6 
chr15:41749281-41749293 6 
chr15:41749723-41749754 5.45161 
chr15:41750943-41750973 5.93333 
chr15:41752301-41752333 6 
chr15:41752887-41752905 5.72222 
chr15:41753061-41753087 6 
chr15:41753240-41753252 6 
chr15:41754108-41754129 5.71429 
chr15:41756038-41756061 6 
chr15:41756347-41756359 6 
chr15:41756439-41756462 5.78261 
chr15:41757000-41757052 5.65385 
chr15:41757131-41757160 6 
chr15:41757269-41757384 5.69565 
chr15:41761145-41761178 5.54545 
chr15:41762835-41762869 5.64706 
chr15:41764049-41764109 5.71667 
chr15:41764385-41764416 5.64516 
chr15:41764706-41764729 5.47826 
chr15:41765322-41765345 6 
chr15:41766233-41766251 6 
chr15:41770598-41770627 5.48276 
chr15:41771141-41771154 6 
chr15:41772062-41772074 6 
chr15:41773472-41773517 5.33333 
chr15:41778005-41778041 6 
chr15:41780025-41780233 5.59615 
chr15:41780708-41780727 6 
chr15:41781712-41781726 6 
chr15:41782124-41782158 5.67647 
chr15:41782516-41782528 6 
chr15:41784447-41784470 6 
chr15:41784506-41784534 5.92857 
chr15:41785980-41786005 5.36 
chr15:41788554-41788567 6 
chr15:41790325-41790350 5.84 
chr15:41790504-41790525 6 
chr15:41792060-41792093 6 
chr15:41792154-41792172 5.83333 
chr15:41792577-41792613 5.47222 
chr15:41793206-41793232 6 
chr15:41796943-41796956 5.92308 
chr15:41800754-41800798 5.95455 
chr15:41801737-41801768 5.54839 
chr15:41803872-41803906 5.61765 
chr15:41804033-41804055 5.59091 
chr15:41804267-41804286 5.73684 
chr15:41807137-41807154 6 
chr15:41807587-41807607 6 
chr15:41808513-41808539 5.76923 
chr15:41809027-41809097 5.91429 
chr15:41811042-41811056 6 
chr15:41811071-41811084 5.92308 
chr15:41816671-41816684 6 
chr15:41817497-41817548 5.45098 
chr15:41817836-41817872 6 
chr15:41818611-41818627 6 
chr15:41818907-41818934 5.96296 
chr15:41819708-41819734 5.46154 
chr15:41822431-41822468 5.64865 
chr15:41823596-41823615 6 
chr15:41823789-41823851 5.87097 
chr15:41824220-41824232 6 
chr15:41825176-41825196 6 
chr15:41825664-41825684 6 
chr15:41826781-41826801 6 
chr15:41830081-41830093 6
[truncated: 1,129,584 more chars]
