# Supplementary material for: MsDetector: toward a standard computational tool for DNA microsatellites detection
Source: Nucleic Acids Res. 2012 Oct 2;41(1):e22. doi: 10.1093/nar/gks881 (PMC3592430; doi:10.1093/nar/gks881)
Supplement: Supplementary Data [file supp_gks881_nar-01766-met-n-2012-File009.gz › dataset7HumanMs/chr15_fp.rep]

chr15:20074250-20074262 6 
chr15:20217549-20217566 5.94118 
chr15:20219372-20219396 5.45833 
chr15:20250905-20250929 5.45833 
chr15:20870437-20870462 5.36 
chr15:21908446-21908477 5.16129 
chr15:22448463-22448491 5.28571 
chr15:22550814-22550827 6 
chr15:23702993-23703021 5.39286 
chr15:23825715-23825738 5.6087 
chr15:23959594-23959614 5.65 
chr15:24451191-24451203 6 
chr15:24834726-24834751 5.48 
chr15:24887066-24887093 5.44444 
chr15:24987525-24987554 5.41379 
chr15:25820788-25820805 5.82353 
chr15:25855901-25855914 5.92308 
chr15:26377100-26377114 5.92857 
chr15:26653826-26653853 5.22222 
chr15:26680528-26680558 5.26667 
chr15:26736635-26736665 5.23333 
chr15:27142567-27142610 5.34884 
chr15:27318416-27318428 6 
chr15:27643674-27643700 5.30769 
chr15:28264341-28264370 5.27586 
chr15:29797933-29797949 5.8125 
chr15:30236090-30236107 5.76471 
chr15:30302461-30302486 5.52 
chr15:30603736-30603760 5.375 
chr15:30821223-30821251 5.46429 
chr15:30832423-30832459 5.22222 
chr15:31579237-31579249 6 
chr15:31831149-31831179 5.33333 
chr15:32548417-32548443 5.38462 
chr15:33171406-33171428 5.5 
chr15:33236778-33236817 5.17949 
chr15:34486230-34486247 5.82353 
chr15:34831358-34831385 5.25926 
chr15:35190128-35190156 5.21429 
chr15:36318616-36318649 5.30303 
chr15:36480340-36480372 5.21875 
chr15:36730251-36730273 5.54545 
chr15:37377149-37377170 5.61905 
chr15:37385491-37385516 5.32 
chr15:38375468-38375482 5.92857 
chr15:38627546-38627568 5.54545 
chr15:38973160-38973173 5.92308 
chr15:39483738-39483750 6 
chr15:39597175-39597203 5.42857 
chr15:40113294-40113308 6 
chr15:40739572-40739601 5.24138 
chr15:40978017-40978044 5.44444 
chr15:41071715-41071738 5.47826 
chr15:41856817-41856843 5.30769 
chr15:42002857-42002870 5.92308 
chr15:42166335-42166365 5.23333 
chr15:43032557-43032586 5.34483 
chr15:43580337-43580356 5.73684 
chr15:43810038-43810060 5.5 
chr15:44436694-44436718 5.375 
chr15:44855269-44855291 5.68182 
chr15:45032957-45032971 6 
chr15:46303469-46303489 5.65 
chr15:46589548-46589568 6 
chr15:46941969-46941991 5.90909 
chr15:47393789-47393801 6 
chr15:47905778-47905791 5.92308 
chr15:47955783-47955798 5.93333 
chr15:48531106-48531125 5.84211 
chr15:49031185-49031208 5.47826 
chr15:49262106-49262121 5.93333 
chr15:49517262-49517274 6 
chr15:49798478-49798500 5.72727 
chr15:50611108-50611124 6 
chr15:50859396-50859420 5.375 
chr15:51925249-51925274 5.36 
chr15:51932511-51932541 5.16667 
chr15:51980354-51980380 5.61538 
chr15:52837570-52837606 5.16667 
chr15:52970036-52970054 5.72222 
chr15:53739568-53739596 5.28571 
chr15:53760680-53760697 5.76471 
chr15:54547120-54547133 5.92308 
chr15:54665363-54665386 5.52174 
chr15:55277259-55277272 6 
chr15:55302502-55302533 5.19355 
chr15:55398774-55398798 5.5 
chr15:55504825-55504837 6 
chr15:56252590-56252609 5.63158 
chr15:56775430-56775449 5.73684 
chr15:56941528-56941559 5.16129 
chr15:57015686-57015700 6 
chr15:57437939-57437961 5.54545 
chr15:57484251-57484274 5.47826 
chr15:58846720-58846749 5.27586 
chr15:58923827-58923859 5.09375 
chr15:59377665-59377678 5.92308 
chr15:59803452-59803479 5.2963 
chr15:60165124-60165140 5.875 
chr15:60221464-60221476 6 
chr15:60337340-60337358 5.72222 
chr15:61795070-61795091 5.52381 
chr15:62737943-62737974 5.35484 
chr15:62908911-62908933 5.59091 
chr15:63243406-63243443 5.10811 
chr15:63546267-63546285 6 
chr15:63859515-63859529 6 
chr15:64636009-64636024 5.86667 
chr15:65339685-65339708 5.6087 
chr15:65633292-65633319 5.25926 
chr15:66994607-66994638 5.19355 
chr15:67186536-67186565 5.34483 
chr15:67621502-67621514 6 
chr15:67885629-67885642 6 
chr15:68439281-68439293 6 
chr15:68504523-68504540 5.94118 
chr15:68585756-68585782 5.26923 
chr15:69170384-69170396 6 
chr15:70129423-70129452 5.41379 
chr15:70131065-70131078 5.92308 
chr15:70271477-70271502 5.36 
chr15:70729245-70729270 5.48 
chr15:71039784-71039822 5.10526 
chr15:71245263-71245305 5.14286 
chr15:71850604-71850631 5.22222 
chr15:72024713-72024742 5.27586 
chr15:72273899-72273917 5.72222 
chr15:72672133-72672162 5.24138 
chr15:73315349-73315362 5.92308 
chr15:73592086-73592099 5.92308 
chr15:73967121-73967148 5.22222 
chr15:73999986-74000003 5.76471 
chr15:74468607-74468620 5.92308 
chr15:74911305-74911319 6 
chr15:75229403-75229428 5.36 
chr15:75559365-75559392 5.25926 
chr15:75707340-75707352 6 
chr15:76270920-76270938 5.88889 
chr15:76534126-76534148 5.63636 
chr15:76599086-76599113 5.40741 
chr15:76732513-76732531 5.72222 
chr15:77593828-77593854 5.38462 
chr15:78621682-78621701 5.63158 
chr15:78776038-78776067 5.27586 
chr15:79099107-79099134 5.51852 
chr15:79888660-79888687 5.25926 
chr15:80934443-80934472 5.13793 
chr15:81068764-81068776 6 
chr15:81685872-81685897 5.36 
chr15:82045207-82045232 5.32 
chr15:82197935-82197952 5.82353 
chr15:82538233-82538260 5.51852 
chr15:82895208-82895232 5.41667 
chr15:82912312-82912336 5.45833 
chr15:83027407-83027420 5.92308 
chr15:83065013-83065025 6 
chr15:83205117-83205130 5.92308 
chr15:83531397-83531410 5.92308 
chr15:83870347-83870375 5.28571 
chr15:85081607-85081636 5.24138 
chr15:85471545-85471572 5.22222 
chr15:85545147-85545159 6 
chr15:85782632-85782657 5.4 
chr15:85925407-85925432 5.4 
chr15:86367058-86367082 5.54167 
chr15:87754149-87754174 5.36 
chr15:87756968-87756986 5.72222 
chr15:87935562-87935583 5.66667 
chr15:88207598-88207627 5.2069 
chr15:88855634-88855652 5.72222 
chr15:88871752-88871764 6 
chr15:89390361-89390373 6 
chr15:89491584-89491597 5.92308 
chr15:91129067-91129080 5.92308 
chr15:91374595-91374628 5.21212 
chr15:91709996-91710021 5.72 
chr15:91824692-91824711 5.89474 
chr15:92275848-92275861 5.92308 
chr15:92348945-92348973 5.25 
chr15:93032909-93032924 6 
chr15:93491914-93491942 5.28571 
chr15:94320441-94320454 5.92308 
chr15:94782686-94782702 5.875 
chr15:95242257-95242283 5.5 
chr15:95320197-95320213 5.875 
chr15:95500511-95500539 5.21429 
chr15:96769860-96769879 5.94737 
chr15:97000542-97000556 6 
chr15:97679657-97679688 5.19355 
chr15:98596615-98596640 5.52 
chr15:98730893-98730913 5.6 
chr15:99598211-99598239 5.17857 
chr15:99706288-99706310 5.5 
chr15:99757232-99757254 5.5 
chr15:100577046-100577075 5.2069 
chr15:101217239-101217254 5.93333 
chr15:101495915-101495927 6 
chr15:101580093-101580120 5.37037 
chr15:101726422-101726447 5.44 
chr15:102075149-102075181 5.0625 
chr15:102160887-102160909 5.5 
chr15:102333640-102333657 5.76471 
