# Supplementary material for: MsDetector: toward a standard computational tool for DNA microsatellites detection
Source: Nucleic Acids Res. 2012 Oct 2;41(1):e22. doi: 10.1093/nar/gks881 (PMC3592430; doi:10.1093/nar/gks881)
Supplement: Supplementary Data [file supp_gks881_nar-01766-met-n-2012-File009.gz › dataset7HumanMs/chr16.rep]

chr16:60000-60052 5.80769 
chr16:60570-60621 5.29412 
chr16:66395-66422 5.66667 
chr16:69529-69896 5.81199 
chr16:72011-72035 5.45833 
chr16:72986-73012 6 
chr16:73363-73413 5.76 
chr16:73862-73880 6 
chr16:74473-74486 6 
chr16:74902-74930 5.57143 
chr16:75227-75260 5.69697 
chr16:79575-79617 5.92857 
chr16:80297-80543 5.61789 
chr16:83117-83165 5.1875 
chr16:84455-84490 5.4 
chr16:84526-84541 5.86667 
chr16:84685-84715 5.3 
chr16:86399-86443 5.25 
chr16:87017-87076 5.67797 
chr16:89823-89861 5.78947 
chr16:90460-90490 5.4 
chr16:90863-90898 5.91429 
chr16:92826-92847 5.85714 
chr16:94314-94336 6 
chr16:95104-95124 6 
chr16:95254-95284 5.33333 
chr16:96722-96760 5.92105 
chr16:97849-97867 6 
chr16:102446-102482 6 
chr16:102765-102807 5.7381 
chr16:104712-104730 6 
chr16:106024-106040 6 
chr16:111344-111370 5.42308 
chr16:122364-122396 5.625 
chr16:122593-122617 5.45833 
chr16:123211-123240 5.41379 
chr16:125058-125089 5.16129 
chr16:125340-125379 5.69231 
chr16:133739-133766 5.66667 
chr16:137615-137643 5.32143 
chr16:137867-137881 6 
chr16:138386-138402 6 
chr16:139302-139324 5.59091 
chr16:140468-140484 5.9375 
chr16:140547-140564 5.82353 
chr16:141357-141390 5.27273 
chr16:143562-143576 6 
chr16:145315-145378 5.87302 
chr16:145567-145582 6 
chr16:146646-146663 6 
chr16:147408-147435 5.85185 
chr16:148356-148395 5.5641 
chr16:148402-148436 5.76471 
chr16:148482-148518 5.47222 
chr16:149633-149646 6 
chr16:149927-149946 5.78947 
chr16:149957-150000 5.95349 
chr16:150968-151000 5.8125 
chr16:153294-153318 6 
chr16:154124-154136 6 
chr16:156304-156331 5.88889 
chr16:156627-156651 6 
chr16:157592-157621 5.93103 
chr16:158605-158681 5.39474 
chr16:160267-160311 5.63636 
chr16:161430-161459 5.93103 
chr16:165324-165352 5.39286 
chr16:168865-168902 5.59459 
chr16:168924-169115 5.61257 
chr16:169669-169700 5.51613 
chr16:174335-174373 5.86842 
chr16:175075-175091 6 
chr16:176422-176461 5.87179 
chr16:177234-177254 6 
chr16:177653-177666 6 
chr16:177985-178003 5.77778 
chr16:180034-180051 5.82353 
chr16:181477-181489 6 
chr16:181596-181613 6 
chr16:181994-182017 5.91304 
chr16:182667-182681 6 
chr16:183528-183545 6 
chr16:184683-184713 5.9 
chr16:185607-185624 6 
chr16:186686-186707 5.90476 
chr16:186880-186909 5.34483 
chr16:187044-187065 6 
chr16:187220-187241 5.61905 
chr16:187719-187736 6 
chr16:187898-187918 5.7 
chr16:188081-188111 5.53333 
chr16:188274-188297 5.56522 
chr16:188717-188739 6 
chr16:189188-189228 6 
chr16:189349-189361 6 
chr16:189515-189534 6 
chr16:194102-194133 5.83871 
chr16:194645-194661 6 
chr16:197399-197420 5.71429 
chr16:197713-197752 5.76923 
chr16:199594-199607 6 
chr16:200750-200768 6 
chr16:201884-201907 6 
chr16:203055-203101 5.3913 
chr16:203199-203224 5.6 
chr16:204094-204227 5.54135 
chr16:205357-205391 5.5 
chr16:206446-206468 5.63636 
chr16:207545-207605 5.46667 
chr16:209099-209114 6 
chr16:211191-211211 5.7 
chr16:211715-211738 6 
chr16:213267-213317 5.5 
chr16:213329-213411 5.26829 
chr16:213420-213481 5.44262 
chr16:213500-213593 5.16129 
chr16:213659-213705 5.17391 
chr16:213740-213803 5.28571 
chr16:214684-214977 5.7372 
chr16:217925-217972 5.59574 
chr16:219771-219790 5.68421 
chr16:220783-220805 6 
chr16:220830-220856 6 
chr16:221190-221229 6 
chr16:222652-222679 5.51852 
chr16:224028-224047 5.68421 
chr16:225569-225592 5.82609 
chr16:226456-226483 5.51852 
chr16:228132-228153 5.80952 
chr16:228923-228952 5.68966 
chr16:229252-229269 5.76471 
chr16:230905-230943 5.28947 
chr16:231981-232000 5.94737 
chr16:232416-232435 6 
chr16:232966-232988 5.86364 
chr16:233447-233464 6 
chr16:234186-234199 6 
chr16:235085-235107 5.54545 
chr16:235402-235420 6 
chr16:236015-237251 5.97896 
chr16:237718-237738 5.6 
chr16:238420-238447 6 
chr16:239632-239659 5.25926 
chr16:240053-240066 6 
chr16:242462-242476 6 
chr16:242500-242515 5.93333 
chr16:246405-246429 5.91667 
chr16:246905-246919 6 
chr16:247206-247225 6 
chr16:248277-248300 6 
chr16:249755-249773 6 
chr16:250415-250427 6 
chr16:251169-251182 6 
chr16:251241-251266 6 
chr16:251736-251764 5.71429 
chr16:252451-252477 5.34615 
chr16:254013-254042 5.68966 
chr16:254287-254299 6 
chr16:254592-254611 5.73684 
chr16:256889-256908 6 
chr16:259181-259202 6 
chr16:259488-259500 6 
chr16:263707-263722 6 
chr16:264517-264537 5.65 
chr16:265622-265639 5.76471 
chr16:266379-266394 6 
chr16:267706-267736 5.66667 
chr16:268025-268037 6 
chr16:268923-268945 6 
chr16:269387-269425 5.78947 
chr16:271185-271210 6 
chr16:272328-272340 6 
chr16:272946-272964 5.88889 
chr16:273347-273379 5.59375 
chr16:273918-273930 6 
chr16:275797-275827 5.96667 
chr16:279173-279186 6 
chr16:279825-279853 6 
chr16:280184-280201 5.94118 
chr16:280347-280371 5.66667 
chr16:282009-282021 6 
chr16:282910-282950 5.575 
chr16:284077-284102 6 
chr16:284581-284622 5.39024 
chr16:286117-286135 6 
chr16:286901-286926 5.96 
chr16:287054-287079 5.52 
chr16:288006-288030 5.875 
chr16:288764-288791 5.77778 
chr16:289301-289323 5.90909 
chr16:289613-289626 6 
chr16:290500-290513 5.92308 
chr16:291904-291917 6 
chr16:294681-294699 6 
chr16:296057-296083 5.61538 
chr16:296213-296234 5.85714 
chr16:296416-296433 6 
chr16:296748-296787 5.84615 
chr16:297087-297142 5.45455 
chr16:299926-299947 5.66667 
chr16:300951-300967 6 
chr16:301367-301387 5.95 
chr16:301678-301700 6 
chr16:302000-302015 5.93333 
chr16:302165-302196 5.77419 
chr16:303352-303366 5.92857 
chr16:306553-306580 5.92593 
chr16:306739-306753 6 
chr16:307235-307256 6 
chr16:307850-307870 5.85 
chr16:308154-308167 6 
chr16:308780-308801 6 
chr16:312803-312831 5.60714 
chr16:314435-314464 5.27586 
chr16:317139-317152 6 
chr16:317859-317898 5.17949 
chr16:322454-322481 5.51852 
chr16:324920-324952 5.5 
chr16:325628-325687 5.66102 
chr16:325872-325903 5.48387 
chr16:325946-325974 5.71429 
chr16:326164-326196 5.25 
chr16:327065-327085 5.75 
chr16:327637-327652 6 
chr16:327997-328011 6 
chr16:328165-328184 5.73684 
chr16:328319-328345 5.42308 
chr16:330594-330657 5.50794 
chr16:331016-331030 6 
chr16:332539-332564 5.4 
chr16:332903-332933 6 
chr16:333193-333205 6 
chr16:333385-333408 5.56522 
chr16:333863-333875 6 
chr16:335814-336063 5.75502 
chr16:344460-344479 6 
chr16:344755-344775 6 
chr16:345063-345076 6 
chr16:347333-347377 5.09091 
chr16:347389-347417 5.39286 
chr16:347874-347913 5.48718 
chr16:349343-349378 5.42857 
chr16:349955-349975 5.6 
chr16:350355-350373 6 
chr16:351272-351303 5.80645 
chr16:354262-354289 5.51852 
chr16:354533-354547 5.92857 
chr16:355527-355557 5.76667 
chr16:356147-356184 5.59459 
chr16:358736-358760 5.54167 
chr16:361773-361794 5.71429 
chr16:365832-365850 5.94444 
chr16:366095-366110 6 
chr16:366253-366280 5.81481 
chr16:370649-370752 5.65049 
chr16:373121-373152 5.74194 
chr16:373438-373461 5.78261 
chr16:373479-373494 5.93333 
chr16:373776-373813 5.72973 
chr16:376354-376390 5.88889 
chr16:379272-379290 6 
chr16:379440-379457 5.76471 
chr16:379612-379629 6 
chr16:379787-379809 5.63636 
chr16:381244-381267 6 
chr16:382574-382597 5.52174 
chr16:382636-382675 5.46154 
chr16:383433-383453 5.85 
chr16:383825-383854 5.68966 
chr16:383862-383894 5.21875 
chr16:384011-384038 5.44444 
chr16:386816-386836 5.75 
chr16:387149-387172 6 
chr16:387497-387512 6 
chr16:387637-387677 5.25 
chr16:388973-389000 5.59259 
chr16:389194-389216 5.95455 
chr16:389510-389527 6 
chr16:390023-390074 5.54902 
chr16:394007-394032 5.92 
chr16:394429-394454 5.6 
chr16:394469-394490 6 
chr16:398065-398087 5.68182 
chr16:399101-399143 5.69048 
chr16:402313-402343 5.4 
chr16:402450-402486 5.25 
chr16:402653-402676 5.78261 
chr16:402914-402941 5.66667 
chr16:402969-402995 5.34615 
chr16:403151-403173 5.59091 
chr16:406883-406934 5.39216 
chr16:408989-409012 5.91304 
chr16:410802-410839 5.62162 
chr16:414206-414263 5.75439 
chr16:417204-417232 5.71429 
chr16:419619-419647 5.75 
chr16:422853-422881 5.46429 
chr16:423555-423568 6 
chr16:428138-428342 5.88235 
chr16:428351-428486 5.51852 
chr16:430350-430379 5.65517 
chr16:430788-430806 5.77778 
chr16:431429-431447 5.77778 
chr16:431744-431783 5.51282 
chr16:431832-431879 5.34043 
chr16:431890-431930 5.875 
chr16:431979-432000 5.71429 
chr16:432021-432049 5.39286 
chr16:432127-432176 5.26531 
chr16:433114-433156 5.83333 
chr16:433758-433786 5.28571 
chr16:434126-434166 5.225 
chr16:435310-435327 6 
chr16:435618-435637 6 
chr16:436710-436741 5.77419 
chr16:437258-437271 6 
chr16:437752-437770 6 
chr16:439151-439174 5.6087 
chr16:439991-440015 5.91667 
chr16:441005-441028 5.82609 
chr16:441617-441651 5.58824 
chr16:442573-442585 6 
chr16:443290-443306 6 
chr16:444578-444602 6 
chr16:445470-445494 5.875 
chr16:447094-447152 5.75862 
chr16:447246-447283 5.37838 
chr16:447652-447675 5.82609 
chr16:447688-447713 5.84 
chr16:447726-447740 6 
chr16:447817-447840 5.43478 
chr16:451145-451168 6 
chr16:452159-452187 5.92857 
chr16:452629-452656 5.7037 
chr16:454172-454206 5.76471 
chr16:454231-454247 6 
chr16:454599-454631 5.96875 
chr16:456438-456459 5.66667 
chr16:457721-457813 5.56522 
chr16:457838-458338 5.588 
chr16:459137-459185 5.70833 
chr16:462533-462574 5.5122 
chr16:462858-462897 5.94872 
chr16:463903-463926 5.95652 
chr16:464130-464150 5.75 
chr16:465279-465316 6 
chr16:465736-465759 5.69565 
chr16:466238-466272 5.61765 
chr16:467724-467738 6 
chr16:469784-469800 5.8125 
chr16:469955-469985 5.93333 
chr16:471551-471571 5.85 
chr16:471644-471665 6 
chr16:473468-473482 5.92857 
chr16:473880-473901 5.95238 
chr16:475686-475749 5.46032 
chr16:475876-475914 5.47368 
chr16:475930-475947 5.82353 
chr16:476061-476089 5.46429 
chr16:478100-478127 5.51852 
chr16:481051-481085 5.38235 
chr16:482377-482434 5.40351 
chr16:482587-482615 5.89286 
chr16:483028-483046 6 
chr16:483855-483867 6 
chr16:484107-484131 5.41667 
chr16:485204-485216 6 
chr16:486465-486492 5.77778 
chr16:487570-487592 6 
chr16:488404-488418 6 
chr16:493560-493579 5.84211 
chr16:495113-495136 5.82609 
chr16:495439-495458 6 
chr16:497976-497995 5.63158 
chr16:498738-498753 6 
chr16:498932-498956 6 
chr16:499646-499658 6 
chr16:500362-500374 6 
chr16:500817-500854 5.56757 
chr16:501324-501350 5.30769 
chr16:501825-501859 5.5 
chr16:502147-502177 5.5 
chr16:502426-502444 6 
chr16:502739-502768 5.82759 
chr16:503059-503088 5.82759 
chr16:503586-503602 6 
chr16:504562-504613 5.60784 
chr16:505073-505094 5.7619 
chr16:505586-505608 5.81818 
chr16:506439-506465 6 
chr16:506755-506802 5.68085 
chr16:508820-508850 5.4 
chr16:509124-509138 6 
chr16:509431-509447 6 
chr16:509875-509890 6 
chr16:512589-512687 5.85714 
chr16:512706-512921 5.69767 
chr16:513430-513450 6 
chr16:514885-514905 5.85 
chr16:517356-517386 5.7 
chr16:517438-518000 5.60498 
chr16:518012-518044 5.53125 
chr16:518054-518086 5.5625 
chr16:518096-518214 5.72881 
chr16:518225-518302 5.7013 
chr16:519044-519078 5.82353 
chr16:519373-519408 5.42857 
chr16:519976-520007 5.93548 
chr16:523433-523445 6 
chr16:524220-524253 6 
chr16:525845-525858 5.92308 
chr16:526776-526798 5.72727 
chr16:527085-527099 6 
chr16:529391-529419 5.53571 
chr16:529526-529551 5.72 
chr16:530286-530301 6 
chr16:530494-530510 6 
chr16:530799-530822 5.65217 
chr16:531117-531135 5.72222 
chr16:535894-535917 5.43478 
chr16:537131-537143 6 
chr16:538401-538421 5.9 
chr16:543251-543266 6 
chr16:543604-543619 5.93333 
chr16:545122-545146 5.54167 
chr16:547939-547978 6 
chr16:548540-548557 5.82353 
chr16:548826-548845 6 
chr16:549795-549817 6 
chr16:550687-550732 5.71111 
chr16:553919-554153 5.79915 
chr16:554200-554312 5.99107 
chr16:554357-554401 5.90909 
chr16:554452-554522 5.84286 
chr16:554536-554556 5.6 
chr16:554567-554748 5.69613 
chr16:554762-554974 5.55189 
chr16:556963-556975 6 
chr16:557112-557125 6 
chr16:558364-558384 6 
chr16:562226-562251 5.68 
chr16:562539-562556 6 
chr16:563209-563226 6 
chr16:566854-566873 6 
chr16:571000-571030 5.23333 
chr16:572245-572268 6 
chr16:577820-577850 5.4 
chr16:577967-577994 5.37037 
chr16:578040-578122 5.15854 
chr16:582239-582258 5.73684 
chr16:584310-584322 6 
chr16:587430-587453 5.65217 
chr16:592566-592600 5.47059 
chr16:593970-593992 5.86364 
chr16:594687-594915 5.90351 
chr16:597218-597248 5.6 
chr16:600301-600345 5.15909 
chr16:600628-601280 5.55368 
chr16:603044-603068 5.41667 
chr16:605435-605453 5.72222 
chr16:608859-608883 5.54167 
chr16:610249-610283 5.88235 
chr16:610853-610873 5.6 
chr16:612411-612617 5.46602 
chr16:614440-614460 6 
chr16:615351-615380 5.37931 
chr16:616463-616505 5.7619 
chr16:618874-618894 5.75 
chr16:619897-619909 6 
chr16:620397-620412 6 
chr16:621038-621103 6 
chr16:621126-621243 5.70085 
chr16:621258-621278 5.85 
chr16:621289-621313 5.75 
chr16:621341-621516 5.61714 
chr16:621571-621591 6 
chr16:621611-621630 6 
chr16:627082-627110 5.17857 
chr16:627578-627591 6 
chr16:629010-629036 5.92308 
chr16:629451-629869 5.811 
chr16:631760-631775 6 
chr16:634322-634351 5.89655 
chr16:637803-637816 6 
chr16:639639-639666 5.33333 
chr16:640256-640284 5.53571 
chr16:640849-640876 5.2963 
chr16:641563-641605 5.90476 
chr16:644818-644833 6 
chr16:645592-645615 5.65217 
chr16:647473-647496 5.6087 
chr16:647937-647959 6 
chr16:648376-648407 5.90323 
chr16:648561-648587 5.96154 
chr16:650349-650373 5.41667 
chr16:651815-651840 6 
chr16:652246-652272 5.61538 
chr16:653773-653786 5.92308 
chr16:654045-654070 6 
chr16:657796-657810 6 
chr16:657837-657853 5.875 
chr16:659115-659127 6 
chr16:659339-659363 5.70833 
chr16:666333-666362 6 
chr16:666976-667000 5.70833 
chr16:674181-674217 6 
chr16:675241-675262 5.57143 
chr16:675759-675786 5.77778 
chr16:678578-678594 5.9375 
chr16:679438-679462 5.625 
chr16:680830-680852 5.5 
chr16:681517-681538 5.52381 
chr16:681685-681718 6 
chr16:681747-681809 5.53226 
chr16:681835-681881 5.21739 
chr16:681907-681943 5.25 
chr16:682028-682090 5.79032 
chr16:682116-682198 5.17073 
chr16:687082-687115 5.51515 
chr16:687249-687311 5.72581 
chr16:688589-688640 5.37255 
chr16:689371-689389 6 
chr16:690043-690057 6 
chr16:690211-690228 6 
chr16:690774-690892 5.28814 
chr16:690953-691167 5.52804 
chr16:691212-691370 5.31013 
chr16:691377-691491 5.4386 
chr16:691516-691553 5.48649 
chr16:692055-692091 5.61111 
chr16:692255-692281 5.73077 
chr16:692363-692395 5.21875 
chr16:693540-693556 6 
chr16:699460-699475 5.93333 
chr16:699909-699937 5.28571 
chr16:704378-704393 6 
chr16:705521-705551 5.26667 
chr16:710959-711019 5.43333 
chr16:713101-713128 6 
chr16:714195-714209 6 
chr16:714551-714578 5.59259 
chr16:719715-719739 5.58333 
chr16:722411-722434 5.6087 
chr16:725612-725647 5.17143 
chr16:725682-725699 5.88235 
chr16:725745-725778 5.42424 
chr16:726031-726053 6 
chr16:727706-727727 5.66667 
chr16:728456-728511 5.41818 
chr16:729816-729842 5.26923 
chr16:730436-730462 5.46154 
chr16:730723-730749 5.73077 
chr16:740599-740619 6 
chr16:742887-742945 5.77586 
chr16:743962-743985 5.6087 
chr16:744352-744370 5.77778 
chr16:745342-745406 5.53125 
chr16:746225-746258 5.93939 
chr16:747230-747256 5.46154 
chr16:747678-747700 5.72727 
chr16:748913-748974 5.98361 
chr16:750033-750059 5.88462 
chr16:752212-752243 5.22581 
chr16:755398-755431 5.57576 
chr16:755794-755823 5.37931 
chr16:755950-756000 5.5 
chr16:756078-756130 5.17308 
chr16:756595-756614 5.68421 
chr16:756751-756777 5.26923 
chr16:758132-758246 5.49123 
chr16:758881-758909 5.32143 
chr16:759054-759172 5.73729 
chr16:762057-762088 5.64516 
chr16:762386-762404 6 
chr16:763318-763343 6 
chr16:763640-763652 6 
chr16:765007-765031 5.54167 
chr16:767385-767408 5.47826 
chr16:769796-769833 5.81081 
chr16:771792-771820 5.42857 
chr16:772645-772659 6 
chr16:774033-774064 5.45161 
chr16:776985-777009 5.75 
chr16:777832-777860 5.46429 
chr16:778087-778108 5.61905 
chr16:780192-780213 5.52381 
chr16:788349-788361 6 
chr16:789297-789320 6 
chr16:790506-790535 5.27586 
chr16:793520-793539 5.78947 
chr16:793831-793864 5.18182 
chr16:794541-794556 6 
chr16:797268-797288 5.75 
chr16:799000-799027 5.55556 
chr16:799178-799190 6 
chr16:801796-801858 5.58065 
chr16:802970-802990 6 
chr16:803269-803283 6 
chr16:804140-804154 6 
chr16:806258-806288 5.76667 
chr16:808420-808444 5.79167 
chr16:808564-808583 6 
chr16:808869-808890 6 
chr16:812005-812033 5.21429 
chr16:816029-816043 6 
chr16:817482-818075 5.56155 
chr16:818567-818604 5.2973 
chr16:819162-819264 5.94118 
chr16:820480-820513 6 
chr16:822833-822873 5.225 
chr16:823386-823405 6 
chr16:823712-823728 6 
chr16:826837-826854 5.94118 
chr16:827613-827652 5.71795 
chr16:828947-829359 5.72087 
chr16:830398-830450 5.42308 
chr16:830500-830559 5.84746 
chr16:830606-830712 5.37736 
chr16:830724-830859 5.81481 
chr16:830878-830970 5.34783 
chr16:831000-831097 5.69072 
chr16:832062-832098 5.41667 
chr16:838007-838035 5.5 
chr16:838403-838438 5.97143 
chr16:841314-841340 5.26923 
chr16:842370-842394 5.58333 
chr16:843084-843098 6 
chr16:844861-844887 5.76923 
chr16:845409-845445 5.16667 
chr16:845563-845598 5.17143 
chr16:847751-847801 5.7 
chr16:848383-848403 5.8 
chr16:848452-848471 5.78947 
chr16:848590-848609 5.63158 
chr16:856841-856869 6 
chr16:857164-857192 5.92857 
chr16:857474-857496 5.59091 
chr16:859000-859016 5.8125 
chr16:860262-860290 5.21429 
chr16:860732-860759 5.2963 
chr16:861242-861257 6 
chr16:861633-861672 5.61538 
chr16:862783-862796 6 
chr16:865796-865809 6 
chr16:866142-866167 5.52 
chr16:866612-866629 6 
chr16:868000-868020 5.95 
chr16:868753-868770 5.94118 
chr16:868808-868843 5.71429 
chr16:868881-868898 5.94118 
chr16:870183-870205 6 
chr16:871360-871384 5.875 
chr16:871544-871556 6 
chr16:876414-876450 6 
chr16:876636-876671 5.94286 
chr16:877070-877091 5.66667 
chr16:877621-877644 5.69565 
chr16:878926-879005 5.74684 
chr16:879126-879146 5.8 
chr16:879428-879448 5.75 
chr16:880160-880194 6 
chr16:880284-880322 5.42105 
chr16:882299-882394 5.29474 
chr16:882788-882807 5.73684 
chr16:884326-884352 5.53846 
chr16:885452-885467 5.93333 
chr16:885500-885518 5.72222 
chr16:886704-886727 5.78261 
chr16:887195-887213 5.88889 
chr16:887500-887526 5.92308 
chr16:887818-887853 5.97143 
chr16:888321-888350 5.75862 
chr16:890493-890508 6 
chr16:891197-891246 5.7551 
chr16:893389-893432 5.55814 
chr16:893743-893761 5.88889 
chr16:897000-897029 5.41379 
chr16:897089-897117 5.42857 
chr16:897180-897206 5.34615 
chr16:900323-900362 5.58974 
chr16:900476-900500 5.5 
chr16:906647-906666 5.73684 
chr16:907452-908491 5.72281 
chr16:908500-909099 5.74124 
chr16:909110-909311 5.66169 
chr16:909327-909500 5.71098 
chr16:909563-909785 5.80631 
chr16:909827-909949 5.47541 
chr16:910233-910258 5.32 
chr16:911346-911370 5.83333 
chr16:912862-912880 6 
chr16:928716-928774 5.44828 
chr16:930039-930072 5.75758 
chr16:939367-939408 5.70732 
chr16:943979-944020 5.31707 
chr16:944345-944371 5.26923 
chr16:948851-948865 6 
chr16:950473-950522 5.71429 
chr16:950681-950727 6 
chr16:951944-951961 5.88235 
chr16:957400-957417 5.88235 
chr16:959497-959541 5.5 
chr16:960622-960638 6 
chr16:961504-961724 5.85455 
chr16:964759-964771 6 
chr16:965844-965874 5.36667 
chr16:975138-975150 6 
chr16:975891-975969 5.30769 
chr16:976465-976497 5.46875 
chr16:978679-978764 5.4 
chr16:988716-988734 5.83333 
chr16:991128-991147 5.63158 
chr16:991219-991242 5.47826 
chr16:992012-992051 5.5641 
chr16:993370-993384 6 
chr16:993726-993745 6 
chr16:995211-995223 6 
chr16:997749-997849 5.55 
chr16:997898-998065 5.67066 
chr16:998078-998593 5.66019 
chr16:998622-998661 5.28205 
chr16:998690-999132 5.68552 
chr16:999147-1001374 5.66682 
chr16:1006478-1006500 5.77273 
chr16:1006844-1006856 6 
chr16:1008883-1008914 5.80645 
chr16:1013084-1013121 5.35135 
chr16:1013399-1013439 5.4 
chr16:1014059-1014078 5.84211 
chr16:1014295-1014330 5.6 
chr16:1019315-1019342 5.96296 
chr16:1021000-1021046 6 
chr16:1021932-1021945 5.92308 
chr16:1024009-1024021 6 
chr16:1027683-1027749 5.27273 
chr16:1027813-1028000 5.41711 
chr16:1028005-1028317 5.48718 
chr16:1031282-1031386 5.92308 
chr16:1031713-1031732 5.73684 
chr16:1031782-1031799 6 
chr16:1032187-1032200 6 
chr16:1036472-1036485 5.92308 
chr16:1036801-1036814 6 
chr16:1038382-1038410 5.25 
chr16:1039852-1039870 5.83333 
chr16:1041572-1041604 5.34375 
chr16:1041704-1041728 5.625 
chr16:1043514-1043887 5.40751 
chr16:1043919-1044220 5.46179 
chr16:1044242-1044354 5.44643 
chr16:1044375-1044409 5.58824 
chr16:1044482-1044545 5.60317 
chr16:1045396-1045417 5.80952 
chr16:1045478-1045500 5.59091 
chr16:1049006-1049033 5.44444 
chr16:1049686-1049722 6 
chr16:1051615-1051643 5.5 
chr16:1054209-1054236 5.66667 
chr16:1054359-1054378 6 
chr16:1054839-1054898 5.28814 
chr16:1054914-1054969 5.25455 
chr16:1055000-1055078 5.28205 
chr16:1055097-1055122 5.44 
chr16:1055171-1055198 5.40741 
chr16:1056531-1056544 5.92308 
chr16:1059361-1059377 6 
chr16:1061138-1061198 5.38333 
chr16:1061287-1061341 5.7963 
chr16:1061470-1061500 5.26667 
chr16:1063133-1063374 5.38589 
chr16:1064337-1064384 5.17021 
chr16:1065094-1065120 5.57692 
chr16:1065253-1065272 5.63158 
chr16:1066044-1066064 5.9 
chr16:1066121-1066145 5.54167 
chr16:1067125-1067160 5.54286 
chr16:1067898-1067937 5.79487 
chr16:1073075-1073114 5.38462 
chr16:1074891-1074909 6 
chr16:1075266-1075396 5.90769 
chr16:1075406-1075420 6 
chr16:1075430-1075444 6 
chr16:1075454-1075468 6 
chr16:1075478-1075492 6 
chr16:1075526-1075718 5.625 
chr16:1079012-1079049 5.62162 
chr16:1080051-1080083 5.71875 
chr16:1081137-1081179 5.45238 
chr16:1082581-1082714 5.53383 
chr16:1082728-1082956 5.58772 
chr16:1082973-1083007 5.76471 
chr16:1083015-1083076 5.5082 
chr16:1083085-1083617 5.54511 
chr16:1083658-1083693 6 
chr16:1083702-1083881 5.61453 
chr16:1083890-1083979 5.59551 
chr16:1083988-1084058 5.58571 
chr16:1084066-1084187 5.57025 
chr16:1084219-1084317 5.47959 
chr16:1084326-1084386 5.91667 
chr16:1084395-1084515 5.48333 
chr16:1084547-1084626 5.34177 
chr16:1084639-1084739 5.71 
chr16:1086077-1086100 5.43478 
chr16:1090088-1090132 5.84091 
chr16:1090373-1090585 5.40094 
chr16:1090601-1090621 6 
chr16:1091345-1091373 5.82143 
chr16:1096673-1096717 5.18182 
chr16:1097409-1097423 6 
chr16:1098670-1098705 5.37143 
chr16:1100091-1100107 6 
chr16:1102273-1102287 6 
chr16:1102649-1102678 5.62069 
chr16:1103574-1103594 5.65 
chr16:1104280-1104373 5.87097 
chr16:1106625-1106655 5.3 
chr16:1106795-1106822 5.25926 
chr16:1114742-1114758 5.8125 
chr16:1117098-1117121 5.91304 
chr16:1117758-1117811 5.33962 
chr16:1117822-1117858 5.58333 
chr16:1122713-1122737 5.95833 
chr16:1125841-1126000 5.57862 
chr16:1126009-1126169 5.6875 
chr16:1126186-1126217 5.67742 
chr16:1126255-1126299 5.90909 
chr16:1126313-1126347 5.29412 
chr16:1126433-1126458 5.8 
chr16:1136170-1136193 5.73913 
chr16:1137000-1137030 5.33333 
chr16:1137340-1137364 5.45833 
chr16:1137842-1137855 6 
chr16:1138766-1138816 5.18 
chr16:1139087-1139103 6 
chr16:1141392-1141427 5.14286 
chr16:1143374-1143464 5.77778 
chr16:1144757-1144784 5.88889 
chr16:1150781-1150854 5.45205 
chr16:1151940-1151972 5.4375 
chr16:1152700-1152736 5.38889 
chr16:1152772-1152815 5.4186 
chr16:1152899-1152935 5.5 
chr16:1154273-1154295 5.54545 
chr16:1156606-1156634 5.85714 
chr16:1160262-1160296 5.58824 
chr16:1163866-1164195 5.75684 
chr16:1166058-1166081 6 
chr16:1170035-1170065 5.26667 
chr16:1173389-1173407 6 
chr16:1176572-1176608 5.55556 
chr16:1177106-1177133 5.25926 
chr16:1179500-1179546 5.97826 
chr16:1180825-1180904 5.29114 
chr16:1180921-1180948 5.37037 
chr16:1182322-1182361 5.53846 
chr16:1182737-1182776 5.20513 
chr16:1184456-1184470 6 
chr16:1185521-1185567 5.80435 
chr16:1185721-1185748 5.81481 
chr16:1187460-1187487 5.92593 
chr16:1188832-1188853 5.95238 
chr16:1189420-1189441 5.71429 
chr16:1189738-1189765 5.96296 
chr16:1189782-1189799 5.82353 
chr16:1192815-1192854 5.92308 
chr16:1193413-1193426 6 
chr16:1193580-1193609 5.37931 
chr16:1196929-1196944 6 
chr16:1197285-1197315 5.56667 
chr16:1197513-1197535 5.68182 
chr16:1200624-1200639 6 
chr16:1201112-1201127 6 
chr16:1202652-1202727 5.54667 
chr16:1203013-1203096 5.57831 
chr16:1203172-1203199 6 
chr16:1203244-1203361 5.28205 
chr16:1203375-1203392 6 
chr16:1203539-1203589 5.56 
chr16:1204051-1204095 5.5 
chr16:1207960-1208017 5.5614 
chr16:1215904-1215928 5.54167 
chr16:1219162-1219184 6 
chr16:1219212-1219228 6 
chr16:1221705-1221726 5.57143 
chr16:1224513-1224532 5.78947 
chr16:1224919-1224964 5.51111 
chr16:1226174-1226198 5.58333 
chr16:1229447-1229479 5.4375 
chr16:1229730-1229747 6 
chr16:1231935-1231980 5.77778 
chr16:1238231-1238254 5.47826 
chr16:1239397-1239429 6 
chr16:1239572-1239599 5.77778 
chr16:1245231-1245266 5.31429 
chr16:1245299-1245322 5.6087 
chr16:1245362-1245393 5.45161 
chr16:1248256-1248301 5.26667 
chr16:1250138-1250179 5.68293 
chr16:1252005-1252029 5.75 
chr16:1253493-1253514 5.61905 
chr16:1254260-1254273 6 
chr16:1256904-1256936 5.34375 
chr16:1262150-1262166 6 
chr16:1262258-1262290 5.21875 
chr16:1263937-1263981 5.15909 
chr16:1264525-1264537 6 
chr16:1268755-1268802 5.29787 
chr16:1274931-1275000 5.30435 
chr16:1278864-1278879 6 
chr16:1281089-1281102 6 
chr16:1283265-1283294 6 
chr16:1283760-1283781 6 
chr16:1284155-1284179 5.625 
chr16:1284574-1284616 6 
chr16:1284772-1284785 6 
chr16:1285483-1285512 5.82759 
chr16:1286883-1286941 5.51724 
chr16:1288017-1288121 5.49038 
chr16:1288130-1288190 5.56667 
chr16:1288206-1288231 5.64 
chr16:1288245-1288309 5.375 
chr16:1288319-1288371 5.42308 
chr16:1289850-1289863 6 
chr16:1292006-1292021 6 
chr16:1292393-1292439 5.21739 
chr16:1296895-1297024 5.82946 
chr16:1297931-1297953 5.72727 
chr16:1297964-1298006 5.40476 
chr16:1298028-1298087 5.50847 
chr16:1298098-1298170 5.48611 
chr16:1298186-1298240 5.35185 
chr16:1298252-1298334 5.5122 
chr16:1298345-1298427 5.69512 
chr16:1299500-1299560 5.4 
chr16:1300931-1300960 5.82759 
chr16:1301657-1301673 6 
chr16:1301826-1301864 6 
chr16:1302259-1302283 5.58333 
chr16:1302657-1302669 6 
chr16:1303135-1303147 6 
chr16:1305147-1305160 6 
chr16:1305180-1305193 6 
chr16:1308596-1308653 5.57895 
chr16:1308665-1308745 5.4625 
chr16:1308810-1308880 5.58571 
chr16:1308909-1308931 5.54545 
chr16:1311124-1311148 5.45833 
chr16:1311509-1311524 5.86667 
chr16:1311996-1312033 5.59459 
chr16:1314299-1314326 5.44444 
chr16:1314366-1314744 5.52646 
chr16:1314815-1314899 5.55952 
chr16:1314917-1314984 5.53731 
chr16:1315006-1315280 5.41606 
chr16:1315697-1315727 5.26667 
chr16:1317170-1317192 5.59091 
chr16:1317677-1317742 5.43077 
chr16:1318028-1318058 5.56667 
chr16:1318819-1318839 5.85 
chr16:1319406-1319418 6 
chr16:1319942-1319976 5.52941 
chr16:1320870-1320892 5.72727 
chr16:1321309-1321321 6 
chr16:1322515-1322544 5.2069 
chr16:1322837-1322861 5.70833 
chr16:1322871-1322904 5.78788 
chr16:1322959-1323000 5.82927 
chr16:1323026-1323041 6 
chr16:1323079-1323104 5.4 
chr16:1325191-1325209 6 
chr16:1325237-1325249 6 
chr16:1325277-1325291 6 
chr16:1325416-1325434 6 
chr16:1327096-1327129 5.36364 
chr16:1328000-1328015 5.93333 
chr16:1329285-1329299 6 
chr16:1331063-1331080 6 
chr16:1332857-1332881 6 
chr16:1334845-1335030 5.76216 
chr16:1335039-1335110 6 
chr16:1335119-1335150 5.64516 
chr16:1335159-1335330 5.63158 
chr16:1335345-1335370 5.32 
chr16:1337250-1337269 6 
chr16:1339442-1339480 5.94737 
chr16:1340910-1340933 5.86957 
chr16:1342064-1342107 5.60465 
chr16:1342391-1342701 5.76452 
chr16:1343333-1343351 5.88889 
chr16:1344840-1344860 6 
chr16:1345250-1345264 6 
chr16:1346322-1346340 6 
chr16:1346521-1346537 6 
chr16:1347726-1347744 5.83333 
chr16:1349696-1349717 6 
chr16:1349862-1349900 5.86842 
chr16:1352661-1352688 5.59259 
chr16:1354565-1354600 5.65714 
chr16:1356338-1356392 5.59259 
chr16:1357480-1357535 5.67273 
chr16:1357547-1357833 5.7028 
chr16:1357856-1358082 5.82743 
chr16:1358097-1358577 5.69792 
chr16:1358601-1358662 5.85246 
chr16:1358675-1358713 5.78947 
chr16:1359484-1359511 5.66667 
chr16:1359608-1359631 5.78261 
chr16:1359784-1359810 5.53846 
chr16:1359859-1359901 5.28571 
chr16:1363500-1363523 5.95652 
chr16:1365384-1365424 5.35 
chr16:1366955-1366974 5.89474 
chr16:1367126-1367145 5.94737 
chr16:1372259-1372278 6 
chr16:1372828-1372845 6 
chr16:1378749-1378778 5.65517 
chr16:1379122-1379195 5.87671 
chr16:1379810-1379833 5.6087 
chr16:1383543-1383615 5.375 
chr16:1387559-1387571 6 
chr16:1387670-1387686 6 
chr16:1388438-1388472 5.5 
chr16:1389050-1389081 5.29032 
chr16:1389349-1389367 5.72222 
chr16:1389612-1389645 5.18182 
chr16:1390116-1390138 5.5 
chr16:1390438-1390475 5.24324 
chr16:1390520-1390543 5.56522 
chr16:1393851-1393873 5.72727 
chr16:1394351-1394396 5.35556 
chr16:1395416-1395488 5.70833 
chr16:1395500-1395716 5.56481 
chr16:1398030-1398055 5.76 
chr16:1401918-1401987 5.14493 
chr16:1402968-1402982 6 
chr16:1404586-1404605 6 
chr16:1405469-1405495 5.38462 
chr16:1406357-1406389 5.65625 
chr16:1406872-1406935 5.49206 
chr16:1407484-1407511 6 
chr16:1407545-1407564 6 
chr16:1417429-1417441 6 
chr16:1417484-1417516 5.875 
chr16:1417639-1417665 5.30769 
chr16:1418609-1418631 6 
chr16:1418887-1418925 5.42105 
chr16:1419056-1419079 6 
chr16:1421083-1421099 6 
chr16:1421308-1421321 5.92308 
chr16:1422263-1422291 6 
chr16:1426124-1426137 5.92308 
chr16:1426222-1426235 5.92308 
chr16:1426284-1426308 5.58333 
chr16:1429295-1429343 5.64583 
chr16:1429892-1429939 5.19149 
chr16:1430674-1430688 6 
chr16:1433104-1433119 6 
chr16:1433273-1433322 5.69388 
chr16:1434543-1434571 5.21429 
chr16:1435305-1435330 5.64 
chr16:1439056-1439073 6 
chr16:1439978-1440000 6 
chr16:1441151-1441191 5.8 
chr16:1441240-1441280 6 
chr16:1441681-1441701 5.65 
chr16:1445166-1445181 6 
chr16:1446249-1446264 5.93333 
chr16:1446578-1446605 5.85185 
chr16:1450418-1450456 6 
chr16:1452662-1452690 5.71429 
chr16:1455195-1455312 5.55556 
chr16:1457149-1457173 5.91667 
chr16:1458382-1458394 6 
chr16:1460266-1460289 5.73913 
chr16:1461358-1461379 5.80952 
chr16:1461820-1461835 5.86667 
chr16:1462096-1462117 5.71429 
chr16:1463244-1463278 6 
chr16:1464516-1464542 5.5 
chr16:1464750-1464926 5.57386 
chr16:1465804-1465817 6 
chr16:1465970-1466000 5.83333 
chr16:1466148-1466174 5.5 
chr16:1466541-1466570 5.65517 
chr16:1467063-1467076 6 
chr16:1467113-1467129 6 
chr16:1467728-1467752 6 
chr16:1469071-1469103 6 
chr16:1470782-1470795 5.92308 
chr16:1471169-1471184 6 
chr16:1472778-1472808 5.5 
chr16:1474122-1474135 6 
chr16:1475181-1475195 6 
chr16:1475555-1475568 5.92308 
chr16:1479064-1479100 5.58333 
chr16:1479127-1479169 5.28571 
chr16:1480407-1480440 5.21212 
chr16:1481551-1481606 5.38182 
chr16:1482204-1482226 5.59091 
chr16:1482692-1482756 5.76562 
chr16:1485505-1485538 6 
chr16:1488772-1488803 5.51613 
chr16:1490146-1490162 6 
chr16:1490450-1490554 5.70192 
chr16:1490951-1490965 6 
chr16:1491912-1491937 6 
chr16:1496225-1496256 5.35484 
chr16:1496453-1496493 5.3 
chr16:1503000-1503026 6 
chr16:1505100-1505116 5.875 
chr16:1507197-1507210 6 
chr16:1509248-1509265 5.88235 
chr16:1512366-1512391 6 
chr16:1512666-1512683 6 
chr16:1513646-1513662 5.9375 
chr16:1516924-1516950 6 
chr16:1517194-1517215 6 
chr16:1518304-1518320 6 
chr16:1519040-1519052 6 
chr16:1519206-1519232 5.76923 
chr16:1519346-1519376 5.33333 
chr16:1519683-1519725 5.80952 
chr16:1522237-1522251 6 
chr16:1522738-1522757 5.63158 
chr16:1523087-1523135 5.75 
chr16:1523371-1523390 6 
chr16:1525047-1525072 5.48 
chr16:1526400-1526421 5.90476 
chr16:1526583-1526617 5.73529 
chr16:1529907-1529921 6 
chr16:1530073-1530101 5.85714 
chr16:1530500-1530524 5.91667 
chr16:1530741-1530758 6 
chr16:1533397-1533415 6 
chr16:1534259-1534274 6 
chr16:1534872-1534904 5.75 
chr16:1535065-1535173 5.58333 
chr16:1535324-1535349 5.52 
chr16:1535636-1535666 5.76667 
chr16:1538000-1538021 5.57143 
chr16:1539387-1539408 5.95238 
chr16:1541994-1542016 5.72727 
chr16:1543289-1543314 5.44 
chr16:1543605-1543655 5.5 
chr16:1543670-1543729 5.40678 
chr16:1548011-1548030 5.78947 
chr16:1549603-1549621 5.88889 
chr16:1554128-1554146 6 
chr16:1554434-1554464 5.76667 
chr16:1554552-1554571 6 
chr16:1557764-1557788 5.75 
chr16:1557812-1557836 5.70833 
chr16:1557850-1557890 6 
chr16:1557910-1557935 5.84 
chr16:1562160-1562181 5.66667 
chr16:1562197-1562222 5.6 
chr16:1563327-1563341 5.92857 
chr16:1563668-1563687 5.89474 
chr16:1564370-1564392 6 
chr16:1564865-1564898 5.21212 
chr16:1566140-1566174 6 
chr16:1566770-1566786 6 
chr16:1567351-1567363 6 
chr16:1569961-1569975 6 
chr16:1571918-1571930 6 
chr16:1572357-1572376 6 
chr16:1573219-1573231 6 
chr16:1574383-1574421 5.28947 
chr16:1576290-1576330 5.925 
chr16:1578304-1578351 5.34043 
chr16:1578362-1578572 5.48571 
chr16:1580134-1580153 6 
chr16:1583310-1583339 5.72414 
chr16:1588011-1588043 5.8125 
chr16:1588316-1588341 5.32 
chr16:1592591-1592610 5.84211 
chr16:1594185-1594197 6 
chr16:1594641-1594662 6 
chr16:1599963-1599988 5.76 
chr16:1602649-1602662 6 
chr16:1603197-1603333 5.625 
chr16:1606106-1606126 6 
chr16:1606310-1606324 6 
chr16:1606748-1606773 5.88 
chr16:1606800-1606819 5.84211 
chr16:1613449-1613470 5.95238 
chr16:1613774-1613799 5.48 
chr16:1616686-1616716 5.4 
chr16:1617393-1617409 6 
chr16:1617696-1617719 5.78261 
chr16:1618753-1618779 5.73077 
chr16:1619000-1619018 5.72222 
chr16:1619427-1619602 5.54857 
chr16:1619886-1619908 5.77273 
chr16:1620434-1620449 6 
chr16:1625375-1625401 5.69231 
chr16:1625553-1625567 6 
chr16:1626287-1626301 6 
chr16:1626428-1626461 5.09091 
chr16:1629964-1629976 6 
chr16:1631716-1631833 5.74359 
chr16:1633592-1633619 5.62963 
chr16:1635767-1635784 6 
chr16:1636606-1636646 5.75 
chr16:1638528-1638553 5.76 
chr16:1640201-1640219 6 
chr16:1643313-1643325 6 
chr16:1645289-1645320 5.77419 
chr16:1646055-1646081 5.92308 
chr16:1646325-1646354 5.51724 
chr16:1650447-1650475 5.53571 
chr16:1650894-1650921 5.51852 
chr16:1651264-1651283 5.78947 
chr16:1652943-1652961 6 
chr16:1654275-1654313 6 
chr16:1656813-1656840 5.66667 
chr16:1656848-1656914 5.36364 
chr16:1656959-1656988 5.24138 
chr16:1657022-1657045 5.43478 
chr16:1658632-1658647 6 
chr16:1661491-1661516 5.92 
chr16:1661814-1661839 5.84 
chr16:1662306-1662346 5.4 
chr16:1664136-1664200 5.23438 
chr16:1664312-1664336 6 
chr16:1664456-1664519 5.5873 
chr16:1664603-1664632 5.17241 
chr16:1664812-1664855 5.39535 
chr16:1668283-1668306 5.65217 
chr16:1669170-1669195 5.96 
chr16:1672753-1672775 5.77273 
chr16:1674135-1674169 5.73529 
chr16:1674402-1674426 5.5 
chr16:1676376-1676410 5.23529 
chr16:1682112-1682125 5.92308 
chr16:1684027-1684044 5.82353 
chr16:1684895-1684910 6 
chr16:1686372-1686401 5.93103 
chr16:1687295-1687312 5.76471 
chr16:1688112-1688126 5.92857 
chr16:1691865-1691906 5.56098 
chr16:1694835-1694848 6 
chr16:1697749-1697774 6 
chr16:1699313-1699341 5.57143 
chr16:1699473-1699503 5.73333 
chr16:1699786-1699806 6 
chr16:1701000-1701031 5.19355 
chr16:1701167-1701201 5.44118 
chr16:1701385-1701420 5.65714 
chr16:1701689-1701715 5.61538 
chr16:1701795-1701814 5.68421 
chr16:1702047-1702093 5.36957 
chr16:1703821-1703844 5.78261 
chr16:1704201-1704223 5.54545 
chr16:1708560-1708575 5.86667 
chr16:1709370-1709404 5.70588 
chr16:1711594-1711609 6 
chr16:1714779-1714791 6 
chr16:1715312-1715341 5.75862 
chr16:1717632-1717659 5.55556 
chr16:1720547-1720559 6 
chr16:1727970-1727988 5.77778 
chr16:1728440-1728458 5.83333 
chr16:1728511-1728539 5.25 
chr16:1732970-1732992 5.86364 
chr16:1736373-1736398 6 
chr16:1736691-1736712 5.71429 
chr16:1737309-1737337 5.35714 
chr16:1738246-1738321 5.33333 
chr16:1741664-1741691 5.44444 
chr16:1741778-1741793 6 
chr16:1745406-1745418 6 
chr16:1746228-1746249 5.90476 
chr16:1747156-1747181 5.6 
chr16:1752044-1752059 5.86667 
chr16:1754056-1754078 5.95455 
chr16:1755648-1755661 6 
chr16:1756772-1756805 5.24242 
chr16:1760301-1760320 5.89474 
chr16:1760474-1760504 5.7 
chr16:1761943-1761968 5.96 
chr16:1762048-1762075 5.85185 
chr16:1766311-1766323 6 
chr16:1767059-1767075 5.875 
chr16:1767236-1767265 5.86207 
chr16:1769669-1769683 6 
chr16:1771034-1771051 5.76471 
chr16:1771308-1771322 6 
chr16:1771750-1771781 5.70968 
chr16:1773000-1773046 5.8913 
chr16:1773620-1773644 6 
chr16:1775150-1775182 6 
chr16:1775627-1775655 5.46429 
chr16:1776956-1776991 5.28571 
chr16:1777040-1777075 5.48571 
chr16:1780045-1780082 5.86486 
chr16:1780841-1780853 6 
chr16:1781138-1781171 5.48485 
chr16:1785305-1785379 5.56757 
chr16:1785416-1785751 5.51343 
chr16:1785761-1785851 5.51111 
chr16:1785892-1785952 5.5 
chr16:1785972-1786127 5.56774 
chr16:1786147-1787287 5.55526 
chr16:1787310-1787453 5.59441 
chr16:1787476-1787553 5.61039 
chr16:1787572-1787691 5.48739 
chr16:1787711-1787845 5.6791 
chr16:1787867-1787987 5.53333 
chr16:1788008-1788139 5.58779 
chr16:1788161-1788507 5.45376 
chr16:1788537-1788724 5.34759 
chr16:1788746-1788796 5.8 
chr16:1788819-1788941 5.38525 
chr16:1788964-1789241 5.54513 
chr16:1789262-1790279 5.55261 
chr16:1790292-1790315 5.47826 
chr16:1790361-1790408 5.65957 
chr16:1791177-1791213 5.30556 
chr16:1792383-1792405 5.54545 
chr16:1793095-1793124 5.96552 
chr16:1794919-1794956 5.86486 
chr16:1800203-1800225 6 
chr16:1802751-1802765 6 
chr16:1803431-1803452 6 
chr16:1804759-1804778 5.84211 
chr16:1805851-1805874 5.78261 
chr16:1805925-1805955 5.4 
chr16:1806624-1806666 6 
chr16:1807787-1807806 5.68421 
chr16:1810642-1810661 5.63158 
chr16:1811815-1811839 5.875 
chr16:1813785-1813812 5.2963 
chr16:1816265-1816285 5.65 
chr16:1819000-1819016 5.9375 
chr16:1821247-1821273 5.53846 
chr16:1821794-1821813 5.73684 
chr16:1823738-1823754 5.875 
chr16:1827018-1827045 5.59259 
chr16:1828672-1828704 5.625 
chr16:1830729-1830747 6 
chr16:1837636-1837666 5.43333 
chr16:1840570-1840589 5.63158 
chr16:1843500-1843540 5.2 
chr16:1843659-1843679 5.6 
chr16:1845812-1845829 6 
chr16:1845983-1846006 6 
chr16:1846654-1846677 5.65217 
chr16:1850073-1850092 5.89474 
chr16:1853085-1853098 6 
chr16:1853542-1853565 6 
chr16:1853719-1853735 6 
chr16:1854235-1854287 5.78846 
chr16:1854772-1854802 5.66667 
chr16:1855280-1855296 6 
chr16:1855452-1855469 5.76471 
chr16:1856075-1856100 5.92 
chr16:1861716-1861735 6 
chr16:1862199-1862211 6 
chr16:1862504-1862528 5.875 
chr16:1862861-1862888 5.59259 
chr16:1864475-1864500 5.6 
chr16:1864901-1864966 5.63077 
chr16:1865933-1865955 6 
chr16:1870058-1870107 5.97959 
chr16:1871932-1871962 6 
chr16:1873262-1873281 5.78947 
chr16:1873745-1873769 6 
chr16:1874220-1874241 5.90476 
chr16:1876992-1877025 5.36364 
chr16:1878275-1878289 6 
chr16:1879847-1879876 6 
chr16:1880904-1880941 5.78378 
chr16:1883555-1883575 6 
chr16:1885386-1885420 5.73529 
chr16:1886182-1886205 5.78261 
chr16:1887730-1887757 5.37037 
chr16:1888161-1888176 6 
chr16:1890539-1890557 5.83333 
chr16:1891000-1891029 5.86207 
chr16:1892454-1892469 6 
chr16:1892642-1892677 5.82857 
chr16:1893293-1893324 5.83871 
chr16:1894123-1894136 6 
chr16:1894445-1894459 5.92857 
chr16:1894698-1894711 6 
chr16:1897461-1897479 5.83333 
chr16:1897579-1897653 5.63514 
chr16:1897939-1897959 5.9 
chr16:1898527-1898555 5.85714 
chr16:1899654-1899675 5.52381 
chr16:1900919-1900955 5.86111 
chr16:1902255-1902277 6 
chr16:1905439-1905466 5.33333 
chr16:1905995-1906007 6 
chr16:1906760-1906777 6 
chr16:1909543-1909563 6 
chr16:1911536-1911556 6 
chr16:1912908-1912942 5.97059 
chr16:1913349-1913367 6 
chr16:1913726-1913760 5.5 
chr16:1914473-1914500 5.92593 
chr16:1915463-1915593 5.49231 
chr16:1916721-1916756 5.91429 
chr16:1917463-1917494 6 
chr16:1918529-1918564 5.77143 
chr16:1918859-1918881 6 
chr16:1919094-1919137 5.46512 
chr16:1921217-1921231 6 
chr16:1921520-1921540 6 
chr16:1922201-1922253 5.88462 
chr16:1922695-1922730 5.42857 
chr16:1922977-1923000 5.95652 
chr16:1923343-1923371 5.89286 
chr16:1924170-1924201 5.87097 
chr16:1924520-1924550 5.56667 
chr16:1925995-1926020 6 
chr16:1926491-1926512 5.90476 
chr16:1926840-1926893 5.83019 
chr16:1927757-1927810 5.83019 
chr16:1928960-1928973 6 
chr16:1929433-1929469 5.80556 
chr16:1930234-1930255 5.52381 
chr16:1930296-1930323 5.85185 
chr16:1931707-1931749 5.16667 
chr16:1932157-1932185 5.64286 
chr16:1932616-1932629 6 
chr16:1934005-1934018 6 
chr16:1934098-1934125 5.48148 
chr16:1935846-1935862 6 
chr16:1936159-1936175 6 
chr16:1936653-1936682 5.89655 
chr16:1937285-1937313 5.85714 
chr16:1938237-1938273 5.5 
chr16:1939424-1939455 5.70968 
chr16:1939809-1939822 6 
chr16:1940711-1940733 5.81818 
chr16:1941930-1941967 5.78378 
chr16:1942357-1942370 6 
chr16:1943828-1943856 5.46429 
chr16:1945090-1945103 6 
chr16:1945763-1945795 5.9375 
chr16:1948056-1948090 5.97059 
chr16:1948380-1948408 5.89286 
chr16:1949491-1949504 6 
chr16:1949792-1949809 5.76471 
chr16:1951245-1951260 6 
chr16:1951414-1951430 5.875 
chr16:1951731-1951748 6 
chr16:1952306-1952336 5.6 
chr16:1954577-1954615 5.44737 
chr16:1955472-1955492 6 
chr16:1957567-1957601 5.5 
chr16:1959986-1960019 5.30303 
chr16:1960860-1960881 6 
chr16:1961041-1961058 6 
chr16:1961348-1961364 6 
chr16:1962417-1962453 5.27778 
chr16:1966735-1966780 5.4 
chr16:1968132-1968177 5.6 
chr16:1968254-1968309 5.29091 
chr16:1968484-1968500 5.9375 
chr16:1970000-1970223 5.43049 
chr16:1970231-1970295 5.625 
chr16:1970303-1970364 5.44262 
chr16:1970406-1970473 5.55224 
chr16:1971817-1971833 6 
chr16:1972272-1972284 6 
chr16:1973237-1973264 5.22222 
chr16:1973509-1973529 5.8 
chr16:1975368-1975386 5.94444 
chr16:1975916-1975938 5.90909 
chr16:1976479-1976500 5.61905 
chr16:1977780-1977797 6 
chr16:1978081-1978099 5.77778 
chr16:1979149-1979161 6 
chr16:1980034-1980068 5.44118 
chr16:1980661-1980673 6 
chr16:1980745-1980785 5.55 
chr16:1984058-1984105 5.51064 
chr16:1984391-1984431 5.925 
chr16:1985388-1985404 6 
chr16:1986054-1986086 5.96875 
chr16:1986539-1986556 5.82353 
chr16:1986788-1986811 6 
chr16:1987547-1987572 5.44 
chr16:1989183-1989225 5.16667 
chr16:1989954-1989976 5.86364 
chr16:1993793-1993823 5.76667 
chr16:1994544-1994559 6 
chr16:1995355-1995376 5.7619 
chr16:1997939-1997962 6 
chr16:1998526-1998548 5.81818 
chr16:1998698-1998730 5.8125 
chr16:1999010-1999022 6 
chr16:1999245-1999277 5.8125 
chr16:1999556-1999569 6 
chr16:1999666-2000027 5.86427 
chr16:2000053-2000200 5.4966 
chr16:2001727-2001767 6 
chr16:2001947-2001965 5.88889 
chr16:2002113-2002145 5.8125 
chr16:2002711-2002730 5.94737 
chr16:2006107-2006132 5.48 
chr16:2006158-2006182 5.75 
chr16:2006507-2006533 6 
chr16:2007249-2007288 5.87179 
chr16:2014573-2014599 5.61538 
chr16:2016262-2016289 5.88889 
chr16:2019934-2019959 5.92 
chr16:2020343-2020397 5.24074 
chr16:2020550-2020562 6 
chr16:2021183-2021244 5.57377 
chr16:2023411-2023469 5.27586 
chr16:2027756-2027789 5.48485 
chr16:2034144-2034171 5.37037 
chr16:2034500-2034531 5.19355 
chr16:2037659-2037676 5.94118 
chr16:2037752-2037779 5.66667 
chr16:2038391-2038407 6 
chr16:2038561-2038584 5.47826 
chr16:2039908-2039959 5.31373 
chr16:2039996-2040027 5.96774 
chr16:2040255-2040290 5.68571 
chr16:2042798-2042854 5.26786 
chr16:2044473-2044506 6 
chr16:2044794-2044813 5.78947 
chr16:2045111-2045132 5.85714 
chr16:2045141-2045162 6 
chr16:2050896-2050941 5.57778 
chr16:2057244-2057295 5.27451 
chr16:2058580-2058603 5.56522 
chr16:2061178-2061197 5.73684 
chr16:2061979-2061995 6 
chr16:2063132-2063144 6 
chr16:2063963-2063986 5.91304 
chr16:2064182-2064220 5.97368 
chr16:2064505-2064579 5.72973 
chr16:2066130-2066165 5.62857 
chr16:2066449-2066481 5.90625 
chr16:2067316-2067335 6 
chr16:2067492-2067506 6 
chr16:2069956-2069983 5.37037 
chr16:2071000-2071037 5.45946 
chr16:2072104-2072133 5.93103 
chr16:2073459-2073484 5.32 
chr16:2073691-2073732 5.17073 
chr16:2074635-2074673 5.44737 
chr16:2076011-2076038 5.37037 
chr16:2076801-2076885 5.36905 
chr16:2076941-2076981 5.3 
chr16:2077550-2077575 5.32 
chr16:2080619-2080635 5.9375 
chr16:2080938-2080965 5.40741 
chr16:2081739-2081756 5.88235 
chr16:2082000-2082033 5.57576 
chr16:2083686-2083712 5.30769 
chr16:2085392-2085406 6 
chr16:2088199-2088269 5.8 
chr16:2088401-2088431 6 
chr16:2092776-2092824 5.375 
chr16:2092942-2092992 5.2 
chr16:2098089-2098106 6 
chr16:2099954-2099968 6 
chr16:2100599-2100615 6 
chr16:2105891-2105905 6 
chr16:2109323-2109355 5.78125 
chr16:2109510-2109529 6 
chr16:2113869-2113940 5.23944 
chr16:2115413-2115432 6 
chr16:2116652-2116676 6 
chr16:2118873-2118889 6 
chr16:2120924-2121000 5.51316 
chr16:2125526-2125546 6 
chr16:2138866-2138895 5.68966 
chr16:2140623-2140637 6 
chr16:2140849-2140875 5.30769 
chr16:2141282-2141335 5.62264 
chr16:2143917-2143932 6 
chr16:2145409-2145431 5.90909 
chr16:2146430-2146450 5.75 
chr16:2147825-2147851 5.92308 
chr16:2148830-2148843 6 
chr16:2152774-2152788 6 
chr16:2153367-2153386 6 
chr16:2154047-2154071 5.45833 
chr16:2154098-2154239 5.44681 
chr16:2154254-2154306 5.53846 
chr16:2154884-2154984 5.41 
chr16:2154995-2155048 5.56604 
chr16:2163105-2163143 5.55263 
chr16:2165790-2165815 5.4 
chr16:2165958-2165978 6 
chr16:2170214-2170243 5.55172 
chr16:2171016-2171072 5.625 
chr16:2171369-2171388 6 
chr16:2171955-2171986 5.16129 
chr16:2175908-2175937 5.41379 
chr16:2179163-2179176 6 
chr16:2179542-2179564 6 
chr16:2181508-2181539 5.77419 
chr16:2181823-2181836 6 
chr16:2182575-2182601 5.84615 
chr16:2183082-2183101 6 
chr16:2185639-2185682 5.53488 
chr16:2185913-2185967 5.48148 
chr16:2186442-2186474 5.375 
chr16:2186793-2186811 5.88889 
chr16:2186952-2186981 5.58621 
chr16:2187849-2187872 5.73913 
chr16:2188629-2188648 6 
chr16:2189097-2189135 5.76316 
chr16:2189448-2189475 5.59259 
chr16:2189944-2189977 5.33333 
chr16:2190706-2190739 5.93939 
chr16:2191574-2191598 5.625 
chr16:2191852-2191864 6 
chr16:2192545-2192562 6 
chr16:2192851-2192870 6 
chr16:2194896-2194986 5.63333 
chr16:2195279-2195292 6 
chr16:2196179-2196208 5.82759 
chr16:2198650-2198678 6 
chr16:2199304-2199321 6 
chr16:2200464-2200477 6 
chr16:2202694-2202712 6 
chr16:2202917-2202943 5.34615 
chr16:2204625-2204638 6 
chr16:2205939-2205992 5.58491 
chr16:2206000-2206029 5.58621 
chr16:2209544-2209568 5.375 
chr16:2210409-2210521 5.61607 
chr16:2210539-2210575 5.66667 
chr16:2211169-2211265 5.60417 
chr16:2214127-2214177 5.76 
chr16:2218973-2219000 5.74074 
chr16:2221932-2221963 5.41935 
chr16:2222609-2222632 5.52174 
chr16:2223747-2223772 5.4 
chr16:2224082-2224114 5.3125 
chr16:2225763-2225787 5.5 
chr16:2226806-2226835 6 
chr16:2228508-2228544 5.36111 
chr16:2228787-2228891 5.80769 
chr16:2229021-2229064 5.81395 
chr16:2231661-2231684 5.65217 
chr16:2231692-2231781 5.58427 
chr16:2232387-2232417 5.3 
chr16:2233586-2233601 6 
chr16:2234611-2234638 5.37037 
chr16:2235073-2235094 5.66667 
chr16:2237119-2237140 5.71429 
chr16:2238048-2238060 6 
chr16:2239377-2239404 5.96296 
chr16:2241237-2241266 5.24138 
chr16:2244220-2244243 5.47826 
chr16:2246264-2246324 5.2 
chr16:2246513-2246557 5.79545 
chr16:2246572-2246595 5.43478 
chr16:2246629-2246681 5.63462 
chr16:2250975-2250992 6 
chr16:2251298-2251319 6 
chr16:2252136-2252157 5.7619 
chr16:2252606-2252621 6 
chr16:2253296-2253334 6 
chr16:2254188-2254211 5.69565 
chr16:2258374-2258422 5.41667 
chr16:2260578-2260605 5.62963 
chr16:2261790-2261826 5.33333 
chr16:2264094-2264122 5.35714 
chr16:2264765-2264807 5.78571 
chr16:2265611-2265640 5.7931 
chr16:2266245-2266268 5.47826 
chr16:2266439-2266461 5.54545 
chr16:2267119-2267155 5.63889 
chr16:2268128-2268140 6 
chr16:2268709-2268722 6 
chr16:2268847-2268868 6 
chr16:2269314-2269353 5.92308 
chr16:2270347-2270359 6 
chr16:2272513-2272544 5.45161 
chr16:2273022-2273054 5.40625 
chr16:2275792-2275809 6 
chr16:2277025-2277049 5.95833 
chr16:2277205-2277224 5.63158 
chr16:2277827-2277840 6 
chr16:2281785-2281805 5.85 
chr16:2284800-2284815 5.86667 
chr16:2288236-2288256 5.7 
chr16:2290208-2290225 6 
chr16:2290515-2290534 5.94737 
chr16:2290695-2290708 6 
chr16:2291153-2291180 5.88889 
chr16:2291858-2291871 6 
chr16:2295702-2295728 5.5 
chr16:2295847-2295872 5.44 
chr16:2296500-2296522 5.63636 
chr16:2296570-2296596 5.30769 
chr16:2297091-2297110 5.68421 
chr16:2297704-2297724 5.85 
chr16:2299019-2299058 5.82051 
chr16:2299877-2299901 6 
chr16:2300012-2300037 5.6 
chr16:2300262-2300282 6 
chr16:2300814-2300835 5.85714 
chr16:2301359-2301400 5.2439 
chr16:2301471-2301483 6 
chr16:2302785-2302817 6 
chr16:2304741-2304755 6 
chr16:2306557-2306578 5.52381 
chr16:2309124-2309137 6 
chr16:2310129-2310169 5.675 
chr16:2311185-2311208 5.73913 
chr16:2313155-2313189 5.32353 
chr16:2313221-2313264 5.23256 
chr16:2315959-2315980 5.57143 
chr16:2319668-2319689 5.52381 
chr16:2322716-2322729 6 
chr16:2322968-2322980 6 
chr16:2329743-2329755 6 
chr16:2331806-2331818 6 
chr16:2339962-2340000 5.94737 
chr16:2340870-2340883 5.92308 
chr16:2342599-2342630 5.6129 
chr16:2342759-2342800 5.85366 
chr16:2342958-2342976 6 
chr16:2343049-2343066 5.94118 
chr16:2343368-2343384 6 
chr16:2344058-2344077 6 
chr16:2344985-2345036 5.56863 
chr16:2351710-2351728 5.77778 
chr16:2351859-2351880 5.61905 
chr16:2353252-2353276 5.625 
chr16:2353429-2353448 6 
chr16:2354500-2354520 5.95 
chr16:2354676-2354689 6 
chr16:2355123-2355147 5.54167 
chr16:2357017-2357054 5.97297 
chr16:2357115-2357138 5.65217 
chr16:2357611-2357624 5.92308 
chr16:2360407-2360460 5.79245 
chr16:2360506-2360530 5.875 
chr16:2360956-2360988 5.90625 
chr16:2361517-2361545 5.28571 
chr16:2363553-2363568 6 
chr16:2364873-2364892 6 
chr16:2365204-2365245 6 
chr16:2365840-2365859 6 
chr16:2366141-2366157 6 
chr16:2366309-2366359 6 
chr16:2366491-2366524 6 
chr16:2368492-2368532 5.85 
chr16:2370068-2370092 5.41667 
chr16:2370986-2371000 5.92857 
chr16:2372196-2372215 5.78947 
chr16:2377710-2377733 5.73913 
chr16:2380289-2380301 6 
chr16:2380320-2380332 6 
chr16:2380698-2380712 6 
chr16:2381203-2381227 5.91667 
chr16:2383690-2383702 6 
chr16:2384516-2384528 6 
chr16:2385303-2385326 6 
chr16:2386598-2386616 6 
chr16:2387549-2387563 6 
chr16:2388752-2388768 6 
chr16:2390396-2390416 5.65 
chr16:2391564-2391594 5.6 
chr16:2392462-2392483 5.57143 
chr16:2393709-2393768 5.89831 
chr16:2395607-2395632 5.76 
chr16:2396677-2396701 5.83333 
chr16:2397290-2397303 6 
chr16:2397595-2397611 6 
chr16:2397828-2397854 5.88462 
chr16:2398448-2398467 5.63158 
chr16:2398554-2398574 5.75 
chr16:2398856-2398877 5.80952 
chr16:2398954-2398984 6 
chr16:2399781-2399813 5.59375 
chr16:2399898-2399931 5.78788 
chr16:2400285-2400317 5.5625 
chr16:2403344-2403384 5.775 
chr16:2403527-2403558 5.32258 
chr16:2404161-2404173 6 
chr16:2404312-2404329 6 
chr16:2405953-2405979 5.38462 
chr16:2406469-2406490 5.95238 
chr16:2407679-2407699 5.75 
chr16:2408292-2408304 6 
chr16:2408762-2408774 6 
chr16:2409356-2409369 6 
chr16:2410625-2410638 6 
chr16:2412994-2413021 5.55556 
chr16:2413540-2413563 6 
chr16:2413896-2413912 5.8125 
chr16:2413996-2414019 5.91304 
chr16:2414671-2414719 5.5625 
chr16:2414733-2414877 5.60417 
chr16:2417794-2417806 6 
chr16:2420036-2420087 5.98039 
chr16:2426727-2426752 5.32 
chr16:2428487-2428514 5.77778 
chr16:2428965-2428984 5.63158 
chr16:2429677-2429690 6 
chr16:2430828-2430854 5.30769 
chr16:2431192-2431218 5.96154 
chr16:2431370-2431391 5.52381 
chr16:2432287-2432301 6 
chr16:2432503-2432518 6 
chr16:2432692-2432711 6 
chr16:2432843-2432857 6 
chr16:2433811-2433836 5.88 
chr16:2435061-2435091 5.3 
chr16:2436783-2436817 5.85294 
chr16:2437840-2437899 5.69492 
chr16:2438052-2438066 6 
chr16:2438972-2439084 5.58036 
chr16:2439404-2439436 5.5 
chr16:2440673-2440735 5.80645 
chr16:2442958-2442974 6 
chr16:2443673-2443712 5.58974 
chr16:2447612-2447647 6 
chr16:2448217-2448247 6 
chr16:2450777-2450838 5.95082 
chr16:2450958-2450971 5.92308 
chr16:2452346-2452500 5.33766 
chr16:2452506-2452556 5.46 
chr16:2452570-2452615 5.37778 
chr16:2452633-2452662 5.51724 
chr16:2453120-2453162 5.59524 
chr16:2454796-2454876 5.95 
chr16:2455753-2455773 6 
chr16:2455915-2455934 5.63158 
chr16:2456454-2456477 5.82609 
chr16:2457144-2457190 6 
chr16:2461431-2461448 6 
chr16:2463221-2463251 6 
chr16:2463537-2463549 6 
chr16:2463839-2463861 6 
chr16:2464392-2464410 6 
chr16:2464879-2464901 5.86364 
chr16:2465760-2465794 5.82353 
chr16:2466240-2466267 5.55556 
chr16:2467106-2467130 6 
chr16:2467938-2467966 5.92857 
chr16:2468256-2468285 6 
chr16:2469259-2469299 5.55 
chr16:2470744-2470803 5.69492 
chr16:2471488-2471505 5.88235 
chr16:2471953-2471972 5.68421 
chr16:2473514-2473536 5.68182 
chr16:2475096-2475127 5.54839 
chr16:2479767-2479806 5.38462 
chr16:2481680-2481697 6 
chr16:2483557-2483598 5.85366 
chr16:2484304-2484327 5.95652 
chr16:2484612-2484638 5.76923 
chr16:2485250-2485283 5.93939 
chr16:2485585-2485700 5.87826 
chr16:2487904-2487918 6 
chr16:2491817-2491839 5.63636 
chr16:2491938-2492020 5.95122 
chr16:2492332-2492380 5.22917 
chr16:2492395-2493193 5.75313 
chr16:2495054-2495089 5.42857 
chr16:2495707-2495738 5.58065 
chr16:2497276-2497289 6 
chr16:2499760-2499799 6 
chr16:2500337-2500357 6 
chr16:2501214-2501245 5.35484 
chr16:2505058-2505078 6 
chr16:2508254-2508267 6 
chr16:2511516-2511539 5.78261 
chr16:2512120-2512145 5.44 
chr16:2514500-2514513 6 
chr16:2515130-2515156 6 
chr16:2515776-2515790 6 
chr16:2518329-2518360 5.48387 
chr16:2518397-2518434 5.13514 
chr16:2518804-2518830 5.65385 
chr16:2518922-2518940 5.77778 
chr16:2521098-2521123 5.52 
chr16:2523529-2523563 5.26471 
chr16:2523776-2523795 5.63158 
chr16:2525183-2525220 5.43243 
chr16:2525597-2525619 5.72727 
chr16:2528878-2528897 5.78947 
chr16:2537586-2537722 5.83824 
chr16:2538494-2538517 6 
chr16:2538753-2538765 6 
chr16:2538905-2538917 6 
chr16:2539435-2539460 5.88 
chr16:2541351-2541400 5.61224 
chr16:2541556-2541568 6 
chr16:2543093-2543153 5.55 
chr16:2545003-2545064 5.77049 
chr16:2546377-2546412 5.31429 
chr16:2547875-2547910 5.77143 
chr16:2549462-2549500 6 
chr16:2552157-2552187 5.53333 
chr16:2553561-2553580 5.63158 
chr16:2554415-2554432 6 
chr16:2556302-2556367 5.8 
chr16:2559578-2559606 6 
chr16:2560878-2560892 6 
chr16:2561529-2561549 5.7 
chr16:2564514-2564540 5.80769 
chr16:2566098-2566115 6 
chr16:2567714-2567750 6 
chr16:2568948-2568976 5.35714 
chr16:2570244-2570296 5.61538 
chr16:2570579-2570718 5.10072 
chr16:2571196-2571209 5.92308 
chr16:2571765-2571797 5.5625 
chr16:2572845-2572857 6 
chr16:2575367-2575379 6 
chr16:2575533-2575558 5.92 
chr16:2577445-2577473 5.35714 
chr16:2582243-2582272 5.51724 
chr16:2583276-2583290 6 
chr16:2583431-2583458 6 
chr16:2583580-2583603 5.69565 
chr16:2584774-2584789 6 
chr16:2585420-2585448 5.32143 
chr16:2586573-2586595 5.77273 
chr16:2587310-2587350 5.6 
chr16:2587728-2587755 5.96296 
chr16:2587944-2588000 5.625 
chr16:2588181-2588222 5.36585 
chr16:2589079-2589094 6 
chr16:2592319-2592340 5.7619 
chr16:2593713-2593736 5.73913 
chr16:2593889-2593910 5.61905 
chr16:2595308-2595344 5.58333 
chr16:2599460-2599506 5.78261 
chr16:2601660-2601674 6 
chr16:2601980-2602023 5.53488 
chr16:2603161-2603195 5.79412 
chr16:2603335-2603361 5.53846 
chr16:2604145-2604160 6 
chr16:2606072-2606098 5.57692 
chr16:2606358-2606377 6 
chr16:2614850-2614867 5.88235 
chr16:2618139-2618166 5.55556 
chr16:2621938-2621967 5.72414 
chr16:2622138-2622158 6 
chr16:2623772-2623807 5.48571 
chr16:2627728-2627754 6 
chr16:2628468-2628500 5.1875 
chr16:2629933-2629963 5.96667 
chr16:2631262-2631276 6 
chr16:2632133-2632152 6 
chr16:2632221-2632234 5.92308 
chr16:2633019-2633051 5.53125 
chr16:2635640-2635678 5.81579 
chr16:2639697-2639712 5.93333 
chr16:2640956-2640968 6 
chr16:2644550-2644570 5.7 
chr16:2656179-2656195 5.9375 
chr16:2660839-2660867 5.28571 
chr16:2664755-2664783 5.35714 
chr16:2667130-2667162 5.53125 
chr16:2667947-2667960 5.92308 
chr16:2668029-2668053 6 
chr16:2668905-2668919 6 
chr16:2670218-2670248 5.96667 
chr16:2670884-2670907 5.52174 
chr16:2671687-2671717 5.2 
chr16:2672432-2672458 5.80769 
chr16:2676379-2676414 5.45714 
chr16:2678030-2678050 6 
chr16:2678221-2678256 5.74286 
chr16:2682022-2682049 5.55556 
chr16:2685321-2685338 5.88235 
chr16:2693811-2693827 6 
chr16:2694087-2694115 5.53571 
chr16:2696025-2696040 6 
chr16:2696836-2696851 6 
chr16:2696989-2697023 5.79412 
chr16:2697699-2697720 5.85714 
chr16:2698495-2698509 6 
chr16:2702639-2702685 5.78261 
chr16:2705953-2705966 6 
chr16:2706381-2706402 5.7619 
chr16:2707631-2707647 6 
chr16:2709020-2709041 5.7619 
chr16:2722378-2722394 5.875 
chr16:2723202-2723219 5.76471 
chr16:2723417-2723476 5.71186 
chr16:2723500-2723531 5.58065 
chr16:2723996-2724020 5.625 
chr16:2724058-2724089 5.48387 
chr16:2724185-2724201 6 
chr16:2726840-2726864 5.91667 
chr16:2734765-2734787 5.86364 
chr16:2735427-2735443 5.9375 
chr16:2738203-2738269 5.86364 
chr16:2739674-2739692 5.88889 
chr16:2747812-2747832 5.7 
chr16:2758930-2758945 5.86667 
chr16:2760676-2760716 6 
chr16:2760737-2760855 5.27119 
chr16:2764899-2764942 5.7907 
chr16:2765127-2765142 5.93333 
chr16:2765452-2765483 5.41935 
chr16:2768316-2768331 6 
chr16:2770506-2770540 5.55882 
chr16:2771286-2771316 5.46667 
chr16:2771463-2771515 5.32692 
chr16:2771643-2771680 5.45946 
chr16:2772093-2772107 6 
chr16:2772645-2772664 6 
chr16:2772878-2772909 6 
chr16:2773951-2773986 5.94286 
chr16:2774122-2774154 5.875 
chr16:2775856-2775877 5.85714 
chr16:2776398-2776417 6 
chr16:2777848-2777873 5.56 
chr16:2778203-2778217 6 
chr16:2778364-2778396 5.59375 
chr16:2778686-2778752 5.51515 
chr16:2779616-2779665 5.87755 
chr16:2780031-2780052 5.66667 
chr16:2780340-2780363 6 
chr16:2784921-2784953 5.75 
chr16:2792105-2792137 6 
chr16:2792288-2792306 6 
chr16:2797470-2797507 5.94595 
chr16:2798275-2798293 5.72222 
chr16:2798651-2798671 5.8 
chr16:2801443-2801463 5.7 
chr16:2802822-2802855 5.60606 
chr16:2803895-2803912 5.76471 
chr16:2807604-2807638 5.52941 
chr16:2808365-2808391 5.61538 
chr16:2808514-2808532 5.72222 
chr16:2809843-2809876 5.63636 
chr16:2818151-2818191 5.525 
chr16:2819087-2819212 5.648 
chr16:2822539-2822556 6 
chr16:2822705-2822735 5.3 
chr16:2827161-2827214 5.60377 
chr16:2827351-2827378 5.37037 
chr16:2831500-2831533 5.78788 
chr16:2833440-2833460 5.6 
chr16:2835418-2835439 5.66667 
chr16:2835686-2835711 5.4 
chr16:2836847-2837484 5.51491 
chr16:2838354-2838394 5.525 
chr16:2839297-2839309 6 
chr16:2840249-2840263 6 
chr16:2841706-2841723 5.76471 
chr16:2842046-2842077 5.80645 
chr16:2843283-2843310 6 
chr16:2843883-2843911 5.64286 
chr16:2844733-2844748 6 
chr16:2845122-2845283 5.93789 
chr16:2847261-2847278 6 
chr16:2847371-2847388 5.76471 
chr16:2847817-2847882 5.84615 
chr16:2848032-2848049 6 
chr16:2848487-2848526 5.66667 
chr16:2848909-2848921 6 
chr16:2850543-2850559 6 
chr16:2851336-2851356 5.75 
chr16:2852861-2852890 6 
chr16:2858621-2858639 5.88889 
chr16:2859872-2859888 5.875 
chr16:2862787-2862806 6 
chr16:2862956-2862979 6 
chr16:2863455-2863492 5.81081 
chr16:2863650-2863690 5.775 
chr16:2864280-2864315 5.97143 
chr16:2864864-2864888 5.41667 
chr16:2867271-2867305 5.73529 
chr16:2871305-2871333 5.32143 
chr16:2872465-2872485 6 
chr16:2873721-2873740 6 
chr16:2874021-2874060 5.5641 
chr16:2884804-2884832 5.78571 
chr16:2884961-2885074 5.79646 
chr16:2885087-2885233 5.39726 
chr16:2885288-2885314 5.61538 
chr16:2885634-2885694 5.88333 
chr16:2886986-2887012 5.5 
chr16:2887027-2887142 5.27826 
chr16:2887153-2887204 5.4902 
chr16:2887284-2887382 5.35714 
chr16:2887393-2887424 5.70968 
chr16:2887464-2887492 5.5 
chr16:2887500-2887642 5.4507 
chr16:2887654-2887694 5.6 
chr16:2887736-2887821 5.29412 
chr16:2891412-2891442 5.6 
chr16:2893254-2893274 5.7 
chr16:2896000-2896042 5.59524 
chr16:2897902-2897919 5.76471 
chr16:2898990-2899013 5.91304 
chr16:2900457-2900490 5.27273 
chr16:2900888-2900901 6 
chr16:2901209-2901244 5.97143 
chr16:2901649-2901669 5.7 
chr16:2903029-2903041 6 
chr16:2905348-2905388 5.925 
chr16:2906405-2906450 5.57778 
chr16:2907042-2907070 5.21429 
chr16:2907184-2907416 5.56466 
chr16:2907943-2908000 5.63158 
chr16:2909434-2909447 6 
chr16:2909475-2909500 5.36 
chr16:2912142-2912162 6 
chr16:2912726-2912742 5.9375 
chr16:2912805-2912824 5.73684 
chr16:2912952-2912973 5.61905 
chr16:2914988-2915017 5.48276 
chr16:2917112-2917127 6 
chr16:2922668-2922690 5.86364 
chr16:2922839-2922890 5.72549 
chr16:2923510-2923522 6 
chr16:2924835-2924875 5.975 
chr16:2925160-2925181 6 
chr16:2925859-2925906 5.65957 
chr16:2926484-2926516 5.53125 
chr16:2927197-2927209 6 
chr16:2928581-2928602 5.85714 
chr16:2930799-2930823 5.45833 
chr16:2931697-2931710 6 
chr16:2934559-2934574 6 
chr16:2934874-2934898 6 
chr16:2935316-2935341 5.96 
chr16:2936166-2936195 5.68966 
chr16:2936517-2936535 6 
chr16:2937142-2937159 5.76471 
chr16:2937314-2937328 6 
chr16:2937565-2937580 6 
chr16:2937986-2938018 5.6875 
chr16:2938485-2938500 5.93333 
chr16:2939127-2939173 5.65217 
chr16:2939210-2939224 6 
chr16:2940083-2940097 5.92857 
chr16:2940199-2940263 5.75 
chr16:2941380-2941418 5.81579 
chr16:2941703-2941736 5.36364 
chr16:2942860-2942981 5.28099 
chr16:2943011-2943030 5.89474 
chr16:2943621-2943651 5.86667 
chr16:2949260-2949281 5.85714 
chr16:2950221-2950248 5.59259 
chr16:2951038-2951087 5.38776 
chr16:2951351-2951400 5.69388 
chr16:2952330-2952373 5.34884 
chr16:2953073-2953097 5.54167 
chr16:2953109-2953220 5.87387 
chr16:2953535-2953558 5.43478 
chr16:2955634-2955677 5.53488 
chr16:2955714-2955775 5.57377 
chr16:2956014-2956043 5.55172 
chr16:2958133-2958165 5.8125 
chr16:2958620-2958633 6 
chr16:2959251-2959271 6 
chr16:2960034-2960054 5.75 
chr16:2964909-2964923 6 
chr16:2965004-2965021 5.94118 
chr16:2965074-2965111 5.18919 
chr16:2965797-2965820 5.6087 
chr16:2966636-2966676 5.775 
chr16:2966981-2966994 6 
chr16:2967156-2967186 5.43333 
chr16:2968148-2968163 6 
chr16:2968946-2968961 5.86667 
chr16:2969250-2969280 5.4 
chr16:2970572-2970596 5.95833 
chr16:2970841-2970857 6 
chr16:2972231-2972255 6 
chr16:2975367-2975394 5.40741 
chr16:2975413-2975478 5.53846 
chr16:2975550-2975583 5.24242 
chr16:2978730-2978776 5.15217 
chr16:2981306-2981326 6 
chr16:2982118-2982131 6 
chr16:2982271-2982292 6 
chr16:2984920-2984933 6 
chr16:2988461-2988489 5.28571 
chr16:2988608-2988626 6 
chr16:2989320-2989346 5.5 
chr16:2991996-2992019 6 
chr16:2992721-2992740 6 
chr16:2994395-2994407 6 
chr16:2994822-2994840 5.72222 
chr16:2995486-2995500 6 
chr16:2995563-2995596 5.45455 
chr16:2995633-2995646 6 
chr16:2996317-2996335 6 
chr16:2997764-2997778 6 
chr16:3001810-3001824 6 
chr16:3002234-3002261 5.51852 
chr16:3003184-3003199 6 
chr16:3003365-3003392 6 
chr16:3006231-3006257 5.76923 
chr16:3007889-3007919 5.5 
chr16:3008352-3008382 5.46667 
chr16:3008865-3008877 6 
chr16:3008975-3008990 6 
chr16:3009145-3009168 5.73913 
chr16:3009692-3009723 5.64516 
chr16:3010010-3010077 5.9403 
chr16:3011530-3011544 6 
chr16:3013260-3013283 5.47826 
chr16:3014095-3014130 5.34286 
chr16:3015181-3015202 6 
chr16:3017559-3017585 5.42308 
chr16:3019365-3019379 6 
chr16:3019565-3019581 6 
chr16:3024129-3024153 5.375 
chr16:3028805-3028818 6 
chr16:3029964-3030000 5.27778 
chr16:3032316-3032329 6 
chr16:3032547-3032660 5.62832 
chr16:3033045-3033061 6 
chr16:3033523-3033563 6 
chr16:3034429-3034462 5.93939 
chr16:3035092-3035112 6 
chr16:3037719-3037747 5.35714 
chr16:3039765-3039817 5.59615 
chr16:3040505-3040533 5.53571 
chr16:3040981-3040993 6 
chr16:3043960-3043981 5.90476 
chr16:3045637-3045670 5.27273 
chr16:3048061-3048074 6 
chr16:3049480-3049500 6 
chr16:3049965-3050000 5.74286 
chr16:3052252-3052273 5.52381 
chr16:3052393-3052422 5.62069 
chr16:3052877-3052889 6 
chr16:3053596-3053618 5.54545 
chr16:3054266-3054294 5.5 
chr16:3054375-3054392 5.76471 
chr16:3054576-3054613 5.51351 
chr16:3055645-3055663 6 
chr16:3056385-3056409 5.79167 
chr16:3059316-3059340 5.95833 
chr16:3060606-3060634 5.75 
chr16:3061110-3061134 5.75 
chr16:3061286-3061306 6 
chr16:3061331-3061344 6 
chr16:3063192-3063214 5.63636 
chr16:3066648-3066661 6 
chr16:3067856-3067882 5.53846 
chr16:3068886-3068907 5.85714 
chr16:3069733-3069787 5.88889 
chr16:3070314-3070337 5.82609 
chr16:3070351-3070367 5.8125 
chr16:3072243-3072272 5.37931 
chr16:3074938-3074955 6 
chr16:3077710-3077722 6 
chr16:3077939-3077972 5.60606 
chr16:3078172-3078202 5.33333 
chr16:3080460-3080485 5.36 
chr16:3081164-3081186 5.5 
chr16:3081911-3081945 5.67647 
chr16:3084618-3084719 5.79208 
chr16:3085177-3085192 6 
chr16:3086765-3086789 5.45833 
chr16:3086982-3087007 5.32 
chr16:3090005-3090034 5.68966 
chr16:3091095-3091135 5.7 
chr16:3092364-3092385 6 
chr16:3093006-3093026 5.75 
chr16:3093944-3094000 5.875 
chr16:3094202-3094220 5.83333 
chr16:3094662-3094700 5.97368 
chr16:3094855-3094923 5.66176 
chr16:3095344-3095377 5.78788 
chr16:3096535-3096552 5.94118 
chr16:3096919-3096975 5.23214 
chr16:3097839-3097852 6 
chr16:3098802-3098820 5.83333 
chr16:3101169-3101243 5.40541 
chr16:3102129-3102144 6 
chr16:3104117-3104142 5.84 
chr16:3104752-3104778 5.69231 
chr16:3106374-3106413 5.69231 
chr16:3108345-3108372 5.37037 
chr16:3111137-3111173 5.72222 
chr16:3111718-3111737 6 
chr16:3112771-3112786 6 
chr16:3113601-3113621 6 
chr16:3114860-3114891 5.12903 
chr16:3115506-3115538 5.9375 
chr16:3117272-3117306 6 
chr16:3117470-3117500 5.13333 
chr16:3118292-3118310 5.88889 
chr16:3121650-3121669 5.78947 
chr16:3123800-3123837 5.21622 
chr16:3124267-3124309 5.30952 
chr16:3124866-3124880 5.92857 
chr16:3126180-3126235 5.43636 
chr16:3132551-3132572 6 
chr16:3132751-3132764 6 
chr16:3134608-3134635 5.62963 
chr16:3135169-3135193 5.625 
chr16:3136009-3136037 5.96429 
chr16:3136306-3136323 6 
chr16:3137761-3137775 6 
chr16:3140891-3140904 6 
chr16:3141071-3141089 5.88889 
chr16:3143676-3143694 5.72222 
chr16:3143988-3144026 5.47368 
chr16:3144344-3144358 6 
chr16:3145828-3145841 6 
chr16:3146929-3146943 6 
chr16:3148043-3148097 5.94444 
chr16:3150442-3150460 6 
chr16:3152778-3152801 5.91304 
chr16:3153178-3153213 5.82857 
chr16:3154383-3154418 5.62857 
chr16:3155204-3155218 6 
chr16:3155667-3155690 5.86957 
chr16:3156648-3156677 5.62069 
chr16:3157669-3157699 5.46667 
chr16:3158008-3158026 6 
chr16:3158409-3158429 6 
chr16:3159221-3159233 6 
chr16:3160390-3160417 5.96296 
chr16:3161314-3161328 6 
chr16:3161615-3161638 5.56522 
chr16:3166614-3166641 5.40741 
chr16:3166793-3166809 6 
chr16:3167443-3167462 6 
chr16:3167610-3167628 6 
chr16:3167810-3167835 6 
chr16:3168013-3168031 6 
chr16:3170269-3170290 5.57143 
chr16:3170429-3170472 5.34884 
chr16:3171457-3171483 5.88462 
chr16:3172156-3172185 6 
chr16:3172628-3172658 5.86667 
chr16:3173482-3173503 6 
chr16:3177225-3177247 5.72727 
chr16:3178537-3178569 5.5625 
chr16:3178580-3178649 5.52174 
chr16:3179147-3179165 6 
chr16:3180183-3180196 6 
chr16:3181046-3181067 5.71429 
chr16:3181436-3181450 6 
chr16:3183080-3183093 6 
chr16:3183716-3183775 5.64407 
chr16:3185099-3185137 5.73684 
chr16:3185808-3185854 5.65217 
chr16:3189741-3189758 5.76471 
chr16:3192119-3192177 5.56897 
chr16:3192197-3192227 5.5 
chr16:3192234-3192272 5.31579 
chr16:3194139-3194160 6 
chr16:3197089-3197105 6 
chr16:3197573-3197603 5.26667 
chr16:3200096-3200115 5.68421 
chr16:3201119-3201150 6 
chr16:3201316-3201336 5.6 
chr16:3201830-3201889 5.9661 
chr16:3201994-3202036 5.90476 
chr16:3203958-3203976 6 
chr16:3204101-3204491 5.46923 
chr16:3204879-3204914 5.94286 
chr16:3205229-3205249 5.6 
chr16:3205849-3205883 6 
chr16:3206405-3206439 6 
chr16:3206616-3206662 5.54348 
chr16:3209415-3209628 5.81221 
chr16:3209782-3209831 5.87755 
chr16:3210784-3210802 6 
chr16:3211062-3211082 6 
chr16:3212332-3212379 5.76596 
chr16:3212533-3212554 5.71429 
chr16:3213106-3213137 5.96774 
chr16:3214350-3214376 5.57692 
chr16:3214851-3214881 6 
chr16:3217799-3217830 5.74194 
chr16:3219664-3219688 5.75 
chr16:3219985-3220000 5.93333 
chr16:3222814-3222921 5.36449 
chr16:3223381-3223396 6 
chr16:3224652-3224675 5.6087 
chr16:3225217-3225229 6 
chr16:3226732-3226757 5.76 
chr16:3228344-3228390 5.91304 
chr16:3229117-3229142 6 
chr16:3230976-3231000 5.79167 
chr16:3232063-3232116 5.35849 
chr16:3232922-3232949 5.22222 
chr16:3233404-3233430 5.46154 
chr16:3234217-3234238 5.80952 
chr16:3234623-3234644 6 
chr16:3234959-3234976 6 
chr16:3235267-3235285 6 
chr16:3235441-3235453 6 
chr16:3236241-3236265 5.75 
chr16:3236751-3236765 6 
chr16:3236858-3236883 5.88 
chr16:3238043-3238080 5.83784 
chr16:3238539-3238570 5.35484 
chr16:3239913-3239969 5.58929 
chr16:3240749-3240763 6 
chr16:3242915-3242941 5.30769 
chr16:3244271-3244294 6 
chr16:3245276-3245336 5.5 
chr16:3245676-3245689 6 
chr16:3246699-3246713 6 
chr16:3246860-3246885 6 
chr16:3247672-3248177 5.94851 
chr16:3248954-3248974 5.65 
chr16:3249115-3249148 6 
chr16:3249303-3249345 5.40476 
chr16:3250016-3250032 5.8125 
chr16:3250598-3250631 5.51515 
chr16:3252532-3252558 5.76923 
chr16:3252660-3252702 6 
chr16:3254962-3254988 5.30769 
chr16:3255482-3255494 6 
chr16:3257163-3257202 5.84615 
chr16:3258173-3258185 6 
chr16:3258480-3258494 6 
chr16:3259623-3259635 6 
chr16:3261291-3261318 5.7037 
chr16:3262373-3262418 5.86667 
chr16:3262874-3263072 5.85354 
chr16:3263357-3263382 5.92 
chr16:3263652-3263675 5.82609 
chr16:3264000-3264021 5.61905 
chr16:3266629-3266646 6 
chr16:3267291-3267310 6 
chr16:3267985-3268000 5.93333 
chr16:3269000-3269014 6 
chr16:3269097-3269130 5.87879 
chr16:3269284-3269296 6 
chr16:3269828-3269844 6 
chr16:3269876-3269902 5.26923 
chr16:3270248-3270263 6 
chr16:3270418-3270443 6 
chr16:3270886-3270898 6 
chr16:3276040-3276065 5.76 
chr16:3279917-3279935 5.88889 
chr16:3282282-3282310 5.32143 
chr16:3284400-3284493 5.33333 
chr16:3285518-3285929 5.77859 
chr16:3287634-3287658 5.375 
chr16:3288774-3288786 6 
chr16:3289213-3289226 6 
chr16:3289693-3289710 6 
chr16:3290068-3290096 5.21429 
chr16:3292361-3292374 6 
chr16:3292672-3292685 6 
chr16:3295291-3295346 5.83636 
chr16:3295634-3295653 5.78947 
chr16:3297934-3297970 5.52778 
chr16:3301023-3301041 6 
chr16:3302050-3302072 5.68182 
chr16:3302272-3302285 6 
chr16:3302771-3302796 5.84 
chr16:3302949-3302968 6 
chr16:3303494-3303509 5.86667 
chr16:3308970-3308994 6 
chr16:3310157-3310182 5.56 
chr16:3311557-3311580 6 
chr16:3312491-3312509 5.83333 
chr16:3313366-3313384 5.83333 
chr16:3314389-3314434 5.6 
chr16:3315354-3315384 5.7 
chr16:3315553-3315579 5.46154 
chr16:3316215-3316241 5.92308 
chr16:3316866-3316895 5.96552 
chr16:3317741-3317760 5.73684 
chr16:3320387-3320435 5.91667 
chr16:3320796-3320818 6 
chr16:3321957-3321972 6 
chr16:3322349-3322362 6 
chr16:3322714-3322733 6 
chr16:3325232-3325249 5.76471 
chr16:3326234-3326259 6 
chr16:3326269-3326291 5.63636 
chr16:3330231-3330273 6 
chr16:3332203-3332221 5.72222 
chr16:3337405-3337429 6 
chr16:3337650-3337679 5.24138 
chr16:3338642-3338658 6 
chr16:3343925-3343938 6 
chr16:3344475-3344494 6 
chr16:3345417-3345441 5.5 
chr16:3347293-3347305 6 
chr16:3347456-3347477 6 
chr16:3352833-3352850 6 
chr16:3353824-3353846 5.68182 
chr16:3359449-3359481 6 
chr16:3360625-3360650 5.92 
chr16:3361437-3361449 6 
chr16:3365082-3365098 5.8125 
chr16:3365188-3365204 6 
chr16:3369782-3369811 6 
chr16:3371209-3371240 5.74194 
chr16:3374182-3374203 5.71429 
chr16:3374754-3374813 5.64407 
chr16:3374968-3374987 5.78947 
chr16:3375460-3375500 6 
chr16:3375930-3375944 6 
chr16:3378987-3379006 6 
chr16:3379169-3379209 6 
chr16:3379447-3379460 6 
chr16:3379748-3379767 6 
chr16:3380084-3380125 6 
chr16:3382074-3382093 5.63158 
chr16:3382221-3382271 5.6 
chr16:3383211-3383243 6 
chr16:3383316-3383349 5.69697 
chr16:3384139-3384151 6 
chr16:3385520-3385539 6 
chr16:3386348-3386374 5.96154 
chr16:3386664-3386720 5.85714 
chr16:3387318-3387346 5.35714 
chr16:3388538-3388550 6 
chr16:3390278-3390307 5.48276 
chr16:3392870-3392896 5.76923 
chr16:3393014-3393037 5.43478 
chr16:3394220-3394235 5.93333 
chr16:3394932-3394977 5.6 
chr16:3395240-3395267 5.37037 
chr16:3395543-3395577 5.5 
chr16:3395696-3395862 5.73494 
chr16:3396177-3396200 5.69565 
chr16:3396624-3396636 6 
chr16:3397246-3397262 6 
chr16:3397393-3397414 5.7619 
chr16:3397745-3397890 5.69655 
chr16:3400055-3400070 6 
chr16:3400372-3400425 5.88679 
chr16:3401034-3401049 6 
chr16:3401197-3401240 6 
chr16:3401887-3401900 6 
chr16:3402108-3402129 5.57143 
chr16:3402439-3402469 5.8 
chr16:3402714-3402751 5.67568 
chr16:3403489-3403504 6 
chr16:3403800-3403840 5.55 
chr16:3403947-3403996 5.93878 
chr16:3406993-3407019 5.92308 
chr16:3407145-3407167 5.54545 
chr16:3407533-3407548 5.93333 
chr16:3407978-3408004 5.80769 
chr16:3408412-3408446 5.88235 
chr16:3408680-3408705 5.4 
chr16:3408772-3408787 6 
chr16:3409683-3409707 6 
chr16:3409859-3409871 6 
chr16:3410697-3410721 6 
chr16:3410992-3411009 5.82353 
chr16:3411585-3411600 6 
chr16:3412865-3412907 5.33333 
chr16:3412969-3412988 5.89474 
chr16:3413679-3413721 5.28571 
chr16:3414417-3414436 5.84211 
chr16:3415097-3415122 5.76 
chr16:3416183-3416204 5.61905 
chr16:3416849-3416872 5.86957 
chr16:3421399-3421437 5.81579 
chr16:3422326-3422350 6 
chr16:3423269-3423293 5.83333 
chr16:3425763-3425983 5.67273 
chr16:3428992-3429006 6 
chr16:3429693-3429706 5.92308 
chr16:3436938-3436952 6 
chr16:3439909-3439936 5.37037 
chr16:3441679-3441692 6 
chr16:3442375-3442388 6 
chr16:3443148-3443254 5.87736 
chr16:3445997-3446013 5.875 
chr16:3449572-3449619 5.19149 
chr16:3452438-3452471 5.93939 
chr16:3453138-3453182 5.81818 
chr16:3453487-3453500 5.92308 
chr16:3456009-3456024 6 
chr16:3456166-3456199 5.42424 
chr16:3457496-3457523 5.74074 
chr16:3457610-3457642 5.34375 
chr16:3462132-3462170 5.68421 
chr16:3462460-3462485 6 
chr16:3463101-3463116 6 
chr16:3464581-3464607 6 
chr16:3464766-3464787 6 
chr16:3464939-3464985 5.6087 
chr16:3465955-3465984 5.27586 
chr16:3466193-3466228 5.45714 
chr16:3466688-3466705 6 
chr16:3467039-3467067 6 
chr16:3468165-3468198 5.81818 
chr16:3470531-3470658 5.77953 
chr16:3471908-3471921 6 
chr16:3473497-3473543 5.71739 
chr16:3473639-3473659 5.95 
chr16:3476973-3476997 5.58333 
chr16:3477507-3477528 5.52381 
chr16:3478190-3478216 5.92308 
chr16:3478380-3478407 6 
chr16:3478971-3478983 6 
chr16:3479566-3479578 6 
chr16:3488562-3488603 5.7561 
chr16:3491757-3491791 5.97059 
chr16:3491803-3491828 5.48 
chr16:3491977-3492000 5.95652 
chr16:3492849-3492864 5.93333 
chr16:3495276-3495289 6 
chr16:3498273-3498288 6 
chr16:3500072-3500107 6 
chr16:3500699-3500719 6 
chr16:3505384-3505403 6 
chr16:3505705-3505723 5.94444 
chr16:3507281-3507303 5.54545 
chr16:3507903-3507929 5.84615 
chr16:3510338-3510376 5.84211 
chr16:3512086-3512100 6 
chr16:3513551-3513568 6 
chr16:3514022-3514046 6 
chr16:3514718-3514734 6 
chr16:3515266-3515291 5.92 
chr16:3519085-3519097 6 
chr16:3522401-3522430 5.65517 
chr16:3522482-3522511 5.89655 
chr16:3523011-3523046 5.74286 
chr16:3523707-3523743 6 
chr16:3528064-3528085 6 
chr16:3529763-3529776 6 
chr16:3530596-3530618 5.86364 
chr16:3538537-3538550 6 
chr16:3539107-3539140 5.87879 
chr16:3540397-3540427 6 
chr16:3542112-3542130 5.88889 
chr16:3543056-3543071 6 
chr16:3543210-3543226 5.875 
chr16:3543663-3543679 5.8125 
chr16:3543707-3543732 5.36 
chr16:3544028-3544046 5.72222 
chr16:3544621-3544656 5.11429 
chr16:3546854-3546883 5.96552 
chr16:3547787-3547832 5.64444 
chr16:3548863-3548899 5.94444 
chr16:3550366-3550383 6 
chr16:3551769-3551797 5.71429 
chr16:3552034-3552066 5.21875 
chr16:3552442-3552455 6 
chr16:3553147-3553176 5.72414 
chr16:3553597-3553610 6 
chr16:3555467-3555492 5.48 
chr16:3555546-3555570 6 
chr16:3557195-3557224 5.55172 
chr16:3557680-3557713 6 
chr16:3559819-3559841 5.95455 
chr16:3559993-3560006 6 
chr16:3560298-3560310 6 
chr16:3560917-3560942 5.4 
chr16:3562186-3562200 6 
chr16:3562659-3562693 5.94118 
chr16:3563431-3563464 5.60606 
chr16:3565194-3565215 5.61905 
chr16:3566545-3566563 5.77778 
chr16:3567117-3567137 5.75 
chr16:3567284-3567320 5.63889 
chr16:3568204-3568225 5.7619 
chr16:3571423-3571447 6 
chr16:3572154-3572170 6 
chr16:3574596-3574616 6 
chr16:3575521-3575572 5.41176 
chr16:3576542-3576566 5.5 
chr16:3577200-3577243 5.13953 
chr16:3577788-3577811 5.56522 
chr16:3578304-3578335 5.80645 
chr16:3579255-3579297 5.54762 
chr16:3579375-3579389 6 
chr16:3579398-3579983 5.73675 
chr16:3581680-3581707 5.48148 
chr16:3582403-3582426 6 
chr16:3585561-3585584 6 
chr16:3587340-3587365 6 
chr16:3587669-3587685 5.875 
chr16:3588000-3588018 6 
chr16:3594162-3594174 6 
chr16:3597565-3597678 5.84071 
chr16:3598223-3598260 5.72973 
chr16:3600986-3601055 5.43478 
chr16:3601095-3601119 5.54167 
chr16:3601127-3601140 5.92308 
chr16:3601179-3601279 5.6 
chr16:3601295-3601464 5.43787 
chr16:3601478-3601748 5.46296 
chr16:3601766-3601882 5.51724 
chr16:3601900-3601960 5.61667 
chr16:3601981-3602109 5.625 
chr16:3603692-3603759 5.9403 
chr16:3603909-3603922 6 
chr16:3604189-3604219 5.7 
chr16:3605230-3605244 6 
chr16:3605738-3605757 6 
chr16:3605919-3605982 5.74603 
chr16:3606319-3606350 6 
chr16:3608330-3608352 5.86364 
chr16:3608552-3608604 5.59615 
chr16:3609362-3609374 6 
chr16:3609618-3609652 5.76471 
chr16:3610423-3610439 5.875 
chr16:3610636-3610658 5.54545 
chr16:3610690-3610715 5.6 
chr16:3610979-3611048 5.44928 
chr16:3612968-3612994 5.46154 
chr16:3615470-3615493 6 
chr16:3616092-3616124 5.84375 
chr16:3616725-3616737 6 
chr16:3617772-3617794 6 
chr16:3617860-3617880 5.85 
chr16:3618184-3618234 5.54 
chr16:3619372-3619417 5.82222 
chr16:3621545-3621557 6 
chr16:3621605-3621627 5.59091 
chr16:3623012-3623028 6 
chr16:3623764-3623783 5.73684 
chr16:3624008-3624036 6 
chr16:3626639-3626683 5.84091 
chr16:3627800-3627822 5.77273 
chr16:3629168-3629209 5.82927 
chr16:3632041-3632058 5.94118 
chr16:3635586-3635599 6 
chr16:3635801-3635825 5.70833 
chr16:3636011-3636034 5.52174 
chr16:3636818-3636846 5.64286 
chr16:3639676-3639698 5.63636 
chr16:3643869-3643886 5.94118 
chr16:3649578-3649597 5.73684 
chr16:3650592-3650616 6 
chr16:3653047-3653065 5.88889 
chr16:3654217-3654231 6 
chr16:3654925-3654939 6 
chr16:3655632-3655659 5.22222 
chr16:3655947-3655966 6 
chr16:3657692-3657719 5.44444 
chr16:3659412-3659436 6 
chr16:3662550-3662564 6 
chr16:3663909-3663927 6 
chr16:3666621-3666650 5.82759 
chr16:3667327-3667349 6 
chr16:3667775-3667804 5.34483 
chr16:3668086-3668099 6 
chr16:3668251-3668264 6 
chr16:3669346-3669374 5.89286 
chr16:3672214-3672228 6 
chr16:3674855-3674876 5.95238 
chr16:3676862-3676877 5.86667 
chr16:3677439-3677455 6 
chr16:3677938-3677962 6 
chr16:3679172-3679190 6 
chr16:3679806-3679829 5.56522 
chr16:3680119-3680195 5.76316 
chr16:3680838-3680862 5.79167 
chr16:3681190-3681217 5.48148 
chr16:3681514-3681533 5.94737 
chr16:3681890-3681906 5.8125 
chr16:3682576-3682596 5.65 
chr16:3683801-3683823 5.90909 
chr16:3684191-3684205 6 
chr16:3684220-3684243 5.95652 
chr16:3685144-3685164 5.65 
chr16:3685458-3685489 5.74194 
chr16:3685893-3685916 5.56522 
chr16:3687124-3687140 5.9375 
chr16:3688105-3688136 6 
chr16:3692661-3692679 6 
chr16:3693738-3693775 5.86486 
chr16:3695138-3695160 5.68182 
chr16:3695695-3695710 6 
chr16:3696041-3696069 6 
chr16:3697263-3697278 6 
chr16:3700604-3700631 5.92593 
chr16:3703807-3703837 6 
chr16:3706251-3706272 5.66667 
chr16:3708671-3708691 5.8 
chr16:3709741-3709777 5.86111 
chr16:3711079-3711106 5.74074 
chr16:3714062-3714086 5.91667 
chr16:3715844-3715856 6 
chr16:3717627-3717660 5.9697 
chr16:3717926-3717943 6 
chr16:3719833-3719859 5.92308 
chr16:3720383-3720412 6 
chr16:3723530-3723571 5.31707 
chr16:3724084-3724099 5.86667 
chr16:3726365-3726384 6 
chr16:3727060-3727072 6 
chr16:3727964-3727990 5.5 
chr16:3728451-3728475 5.875 
chr16:3730235-3730258 5.47826 
chr16:3732388-3732402 6 
chr16:3735684-3735707 5.43478 
chr16:3737846-3737881 5.48571 
chr16:3739243-3739258 6 
chr16:3739838-3739853 6 
chr16:3742596-3742611 6 
chr16:3742956-3742977 6 
chr16:3744000-3744013 5.92308 
chr16:3745537-3745574 5.97297 
chr16:3747957-3747987 5.66667 
chr16:3748886-3748914 5.92857 
chr16:3749630-3749647 6 
chr16:3751551-3751564 6 
chr16:3753044-3753062 6 
chr16:3754013-3754035 5.59091 
chr16:3755850-3755868 5.77778 
chr16:3756457-3756474 6 
chr16:3757045-3757072 5.48148 
chr16:3757185-3757199 6 
chr16:3757858-3757871 6 
chr16:3758638-3758663 5.88 
chr16:3759228-3759250 5.77273 
chr16:3760848-3760886 5.78947 
chr16:3761600-3761642 5.85714 
chr16:3762286-3762315 6 
chr16:3765438-3765466 5.64286 
chr16:3767562-3767588 5.38462 
chr16:3768670-3768706 5.83333 
chr16:3769052-3769074 6 
chr16:3771070-3771096 5.84615 
chr16:3771455-3771481 5.84615 
chr16:3772000-3772020 5.8 
chr16:3773638-3773651 6 
chr16:3774245-3774262 6 
chr16:3776413-3776441 5.71429 
chr16:3777441-3777524 5.25301 
chr16:3778289-3778314 5.56 
chr16:3778399-3778449 5.94 
chr16:3778646-3778675 5.37931 
chr16:3779974-3780000 5.46154 
chr16:3780058-3780103 5.62222 
chr16:3781163-3781177 6 
chr16:3781879-3781907 5.60714 
chr16:3783362-3783375 6 
chr16:3787440-3787464 6 
chr16:3787755-3787800 5.68889 
chr16:3789069-3789099 5.7 
chr16:3792084-3792138 5.77778 
chr16:3796351-3796368 5.76471 
chr16:3796947-3796972 5.48 
chr16:3798091-3798123 5.8125 
chr16:3799144-3799176 5.96875 
chr16:3805173-3805221 5.75 
chr16:3810392-3810416 6 
chr16:3812362-3812377 6 
chr16:3813845-3813858 6 
chr16:3814120-3814147 5.25926 
chr16:3814948-3814994 5.80435 
chr16:3818137-3818165 6 
chr16:3821066-3821083 5.82353 
chr16:3821803-3821826 5.86957 
chr16:3822218-3822244 5.65385 
chr16:3822292-3822309 5.76471 
chr16:3822321-3822362 5.90244 
chr16:3822916-3822934 6 
chr16:3827018-3827049 5.6129 
chr16:3827335-3827383 5.85417 
chr16:3827667-3827685 6 
chr16:3829167-3829189 5.68182 
chr16:3829934-3829958 5.75 
chr16:3830242-3830273 5.58065 
chr16:3833911-3833938 5.59259 
chr16:3837630-3837678 5.91667 
chr16:3838953-3838974 5.66667 
chr16:3840367-3840387 6 
chr16:3841059-3841084 5.36 
chr16:3841745-3841769 5.54167 
chr16:3844332-3844361 6 
chr16:3845147-3845163 6 
chr16:3847598-3847612 6 
chr16:3847661-3847686 5.8 
chr16:3850720-3850744 5.41667 
chr16:3852115-3852145 6 
chr16:3853504-3853530 5.84615 
chr16:3854766-3854784 5.94444 
chr16:3858096-3858188 5.32609 
chr16:3863802-3863814 6 
chr16:3864165-3864192 6 
chr16:3864216-3864266 6 
chr16:3865531-3865561 5.83333 
chr16:3868294-3868320 5.92308 
chr16:3871675-3871719 5.25 
chr16:3873958-3873989 6 
chr16:3878088-3878105 5.88235 
chr16:3880399-3880429 5.5 
chr16:3881531-3881589 5.10345 
chr16:3882000-3882026 5.80769 
chr16:3883422-3883437 5.93333 
chr16:3885159-3885184 5.96 
chr16:3885577-3885593 6 
chr16:3886434-3886467 6 
chr16:3886643-3886679 5.25 
chr16:3887257-3887281 5.54167 
chr16:3887614-3887648 5.94118 
chr16:3889681-3889892 5.78673 
chr16:3892967-3892991 6 
chr16:3894148-3894169 6 
chr16:3895887-3895904 6 
chr16:3899379-3899485 6 
chr16:3899518-3899546 5.71429 
chr16:3899759-3899771 6 
chr16:3901289-3901321 5.6875 
chr16:3901861-3901875 6 
chr16:3902036-3902071 6 
chr16:3902158-3902178 6 
chr16:3903621-3903641 5.95 
chr16:3903940-3903995 5.78182 
chr16:3906290-3906328 5.57895 
chr16:3909186-3909218 6 
chr16:3911270-3911294 5.95833 
chr16:3911653-3911666 6 
chr16:3913602-3913621 5.94737 
chr16:3914093-3914130 5.37838 
chr16:3917758-3917775 6 
chr16:3917926-3917951 5.56 
chr16:3921000-3921131 5.68702 
chr16:3921175-3921230 5.85455 
chr16:3926400-3926446 5.80435 
chr16:3929222-3929258 5.72222 
chr16:3930013-3930060 5.3617 
chr16:3930127-3930159 5.71875 
chr16:3930215-3930245 5.43333 
chr16:3930302-3930328 5.5 
chr16:3930374-3930417 5.53488 
chr16:3930450-3930476 5.46154 
chr16:3930484-3930518 5.82353 
chr16:3930534-3930606 5.44444 
chr16:3932192-3932211 6 
chr16:3932487-3932500 5.92308 
chr16:3934144-3934191 5.7234 
chr16:3934474-3934492 6 
chr16:3935162-3935189 5.74074 
chr16:3937395-3937407 6 
chr16:3937508-3937541 5.51515 
chr16:3939310-3939500 5.79474 
chr16:3939794-3939818 5.875 
chr16:3939938-3940009 5.76056 
chr16:3940147-3940159 6 
chr16:3940481-3940520 5.64103 
chr16:3941584-3941603 6 
chr16:3942467-3942662 5.56923 
chr16:3943578-3943600 5.81818 
chr16:3944294-3944348 5.55556 
chr16:3944901-3944928 5.59259 
chr16:3945475-3945509 5.73529 
chr16:3946355-3946367 6 
chr16:3946708-3946722 6 
chr16:3947132-3947173 5.56098 
chr16:3947565-3947581 6 
chr16:3947704-3947725 5.7619 
chr16:3948417-3948444 5.77778 
chr16:3948884-3948911 6 
chr16:3949404-3949417 6 
chr16:3949457-3949475 5.83333 
chr16:3949917-3949949 5.90625 
chr16:3950269-3950299 5.83333 
chr16:3951099-3951120 5.52381 
chr16:3951395-3951414 5.89474 
chr16:3951727-3951751 5.54167 
chr16:3952221-3952407 5.80108 
chr16:3953417-3953442 5.92 
chr16:3953778-3953805 6 
chr16:3954495-3954525 6 
chr16:3954815-3954827 6 
chr16:3955298-3955363 5.70769 
chr16:3957017-3957047 5.7 
chr16:3957291-3957317 5.30769 
chr16:3958436-3958448 6 
chr16:3959239-3959251 6 
chr16:3959520-3959561 5.85366 
chr16:3960766-3960796 5.93333 
chr16:3961747-3961762 6 
chr16:3963210-3963222 6 
chr16:3963571-3963608 5.78378 
chr16:3963894-3963913 6 
chr16:3964203-3964228 5.68 
chr16:3965297-3965313 5.875 
chr16:3965701-3965720 5.63158 
chr16:3966482-3966500 6 
chr16:3970839-3970865 6 
chr16:3972558-3972576 6 
chr16:3973307-3973331 5.875 
chr16:3974324-3974345 5.61905 
chr16:3974675-3974716 5.87805 
chr16:3975681-3975698 5.88235 
chr16:3975858-3975879 5.85714 
chr16:3977323-3977367 5.90909 
chr16:3977990-3978009 6 
chr16:3978231-3978287 5.76786 
chr16:3978739-3978780 6 
chr16:3979701-3979729 5.67857 
chr16:3980954-3980980 5.53846 
chr16:3981269-3981314 5.51111 
chr16:3981972-3981990 5.77778 
chr16:3982478-3982496 5.88889 
chr16:3982708-3982726 6 
chr16:3983894-3983922 5.82143 
chr16:3984953-3984985 5.46875 
chr16:3985626-3985648 6 
chr16:3987913-3987933 5.85 
chr16:3989708-3989727 5.73684 
chr16:3990260-3990283 6 
chr16:3990897-3990911 6 
chr16:3991000-3991051 5.39216 
chr16:3991099-3991127 5.96429 
chr16:3993206-3993224 5.83333 
chr16:3994585-3994685 5.97 
chr16:3995874-3995893 5.78947 
chr16:3997385-3997407 5.90909 
chr16:3997609-3997623 6 
chr16:3998464-3998492 5.21429 
chr16:3999840-3999858 6 
chr16:4001246-4001260 6 
chr16:4001668-4001681 6 
chr16:4001818-4001832 5.92857 
chr16:4002334-4002350 5.8125 
chr16:4005538-4005562 6 
chr16:4008542-4008574 5.6875 
chr16:4008674-4008687 6 
chr16:4009363-4009378 6 
chr16:4010026-4010047 5.90476 
chr16:4012024-4012048 5.66667 
chr16:4013098-4013139 6 
chr16:4014883-4014904 6 
chr16:4017326-4017353 5.96296 
chr16:4017697-4017711 6 
chr16:4019235-4019261 6 
chr16:4019570-4019623 5.81132 
chr16:4022220-4022243 5.91304 
chr16:4023202-4023222 5.9 
chr16:4025988-4026004 5.9375 
chr16:4028706-4028733 5.92593 
chr16:4031758-4031778 5.6 
chr16:4034072-4034091 5.68421 
chr16:4035110-4035156 5.71739 
chr16:4038445-4038468 5.73913 
chr16:4038676-4038707 5.29032 
chr16:4039370-4039390 5.65 
chr16:4041764-4041784 6 
chr16:4042071-4042084 6 
chr16:4045429-4045461 5.25 
chr16:4046368-4046391 5.65217 
chr16:4046860-4046879 5.84211 
chr16:4048709-4048803 5.96809 
chr16:4050969-4051015 5.82609 
chr16:4051739-4051763 5.625 
chr16:4053555-4053578 5.86957 
chr16:4054252-4054269 6 
chr16:4059252-4059278 6 
chr16:4063248-4063266 6 
chr16:4063422-4063475 5.49057 
chr16:4064319-4064339 5.85 
chr16:4064440-4064462 5.54545 
chr16:4064940-4064955 6 
chr16:4065438-4065467 5.96552 
chr16:4067168-4067196 5.46429 
chr16:4067644-4067656 6 
chr16:4068215-4068227 6 
chr16:4068952-4068987 5.91429 
chr16:4069143-4069163 5.6 
chr16:4070077-4070103 5.92308 
chr16:4072491-4072521 5.73333 
chr16:4076061-4076080 5.78947 
chr16:4076426-4076447 6 
chr16:4078776-4078798 6 
chr16:4079753-4079767 6 
chr16:4080058-4080082 5.91667 
chr16:4081353-4081381 5.71429 
chr16:4081877-4081912 5.91429 
chr16:4081924-4081957 5.42424 
chr16:4082289-4082315 5.69231 
chr16:4083433-4083448 6 
chr16:4086000-4086021 6 
chr16:4086441-4086478 5.59459 
chr16:4086784-4086808 5.54167 
chr16:4087317-4087348 5.80645 
chr16:4088500-4088519 5.73684 
chr16:4089680-4089697 6 
chr16:4090045-4090074 5.72414 
chr16:4091507-4091524 6 
chr16:4091746-4091771 6 
chr16:4091920-4091937 6 
chr16:4093941-4093964 5.56522 
chr16:4094346-4094377 6 
chr16:4095595-4095615 6 
chr16:4095857-4095886 5.82759 
chr16:4096826-4096853 5.40741 
chr16:4097009-4097023 6 
chr16:4097284-4097328 5.38636 
chr16:4100714-4100733 6 
chr16:4101212-4101237 5.76 
chr16:4101523-4101544 5.85714 
chr16:4106247-4106268 5.71429 
chr16:4108468-4108488 5.85 
chr16:4109379-4109413 5.97059 
chr16:4111162-4111196 5.38235 
chr16:4112680-4112703 5.78261 
chr16:4113547-4113560 6 
chr16:4115562-4115585 5.56522 
chr16:4119273-4119298 6 
chr16:4120098-4120146 5.79167 
chr16:4120949-4120970 5.95238 
chr16:4121333-4121360 6 
chr16:4122614-4122643 5.31034 
chr16:4122990-4123038 5.64583 
chr16:4124532-4124563 5.51613 
chr16:4128555-4128583 5.75 
chr16:4129569-4129590 5.95238 
chr16:4129642-4129704 6 
chr16:4129749-4129781 5.3125 
chr16:4132558-4132757 5.41709 
chr16:4133153-4133172 5.73684 
chr16:4134008-4134029 5.52381 
chr16:4134100-4134126 5.92308 
chr16:4134723-4134746 6 
chr16:4135445-4135469 5.41667 
chr16:4137544-4137573 5.72414 
chr16:4137808-4137950 5.61972 
chr16:4139091-4139106 6 
chr16:4139436-4139467 5.25806 
chr16:4141058-4141085 6 
chr16:4143763-4143775 6 
chr16:4144631-4144657 5.34615 
chr16:4145008-4145022 6 
chr16:4145977-4145994 6 
chr16:4147454-4147497 5.90698 
chr16:4147500-4147567 5.62687 
chr16:4147849-4147873 5.375 
chr16:4148219-4148255 5.86111 
chr16:4148539-4148564 5.8 
chr16:4148900-4148943 5.5814 
chr16:4150165-4150185 5.7 
chr16:4150744-4150767 5.86957 
chr16:4151282-4151294 6 
chr16:4152415-4152436 5.71429 
chr16:4153837-4153852 5.93333 
chr16:4154612-4154632 5.6 
chr16:4155678-4155694 6 
chr16:4156765-4156781 5.8125 
chr16:4157551-4157574 6 
chr16:4158361-4158386 6 
chr16:4160377-4160398 6 
chr16:4160961-4161000 5.94872 
chr16:4161005-4161032 5.37037 
chr16:4161273-4161299 6 
chr16:4165634-4165653 6 
chr16:4166015-4166090 5.21333 
chr16:4166275-4166299 5.54167 
chr16:4166563-4166639 5.43421 
chr16:4167938-4167957 6 
chr16:4169576-4169603 5.96296 
chr16:4170612-4170637 6 
chr16:4171276-4171290 6 
chr16:4172741-4172777 5.52778 
chr16:4172815-4172849 5.26471 
chr16:4177761-4177782 6 
chr16:4178332-4178345 6 
chr16:4179176-4179213 5.64865 
chr16:4179841-4179876 5.77143 
chr16:4180028-4180042 6 
chr16:4180561-4180573 6 
chr16:4182518-4182538 6 
chr16:4185218-4185243 5.8 
chr16:4185646-4185829 5.60656 
chr16:4187559-4187701 5.77465 
chr16:4188187-4188201 5.92857 
chr16:4189824-4189839 5.86667 
chr16:4191408-4191430 5.77273 
chr16:4192152-4192183 5.3871 
chr16:4195049-4195104 6 
chr16:4198667-4198692 5.6 
chr16:4199944-4199961 5.94118 
chr16:4199994-4200019 6 
chr16:4200174-4200211 5.86486 
chr16:4201706-4201718 6 
chr16:4202000-4202042 5.61905 
chr16:4202876-4202907 5.80645 
chr16:4203758-4203772 6 
chr16:4203923-4203937 6 
chr16:4204500-4204521 5.90476 
chr16:4204899-4204937 5.71053 
chr16:4205183-4205198 5.93333 
chr16:4205645-4205657 6 
chr16:4207063-4207091 5.35714 
chr16:4208806-4208976 5.64118 
chr16:4209257-4209337 5.725 
chr16:4211068-4211080 6 
chr16:4211642-4211666 5.54167 
chr16:4211708-4211735 5.55556 
chr16:4211782-4211799 6 
chr16:4212699-4212715 5.9375 
chr16:4213417-4213449 5.53125 
chr16:4213938-4213960 5.72727 
chr16:4215091-4215108 6 
chr16:4216495-4216531 5.52778 
chr16:4218597-4218614 6 
chr16:4219785-4219817 5.8125 
chr16:4220925-4220951 5.73077 
chr16:4221702-4221720 6 
chr16:4222019-4222062 5.44186 
chr16:4223376-4223398 6 
chr16:4223521-4223535 6 
chr16:4224488-4224500 6 
chr16:4225582-4225629 5.89362 
chr16:4226397-4226416 5.73684 
chr16:4226544-4226564 6 
chr16:4227867-4227901 5.79412 
chr16:4229381-4229403 6 
chr16:4229917-4229930 6 
chr16:4230840-4231091 5.44223 
chr16:4231101-4231395 5.70408 
chr16:4232090-4232103 6 
chr16:4232992-4233095 5.66019 
chr16:4235706-4235760 5.72222 
chr16:4236057-4236132 5.66667 
chr16:4237556-4237569 6 
chr16:4238451-4238465 6 
chr16:4238770-4238796 5.92308 
chr16:4243871-4243905 5.58824 
chr16:4243921-4243975 5.55556 
chr16:4246472-4246488 6 
chr16:4247030-4247080 5.42 
chr16:4247422-4247435 6 
chr16:4249365-4249385 6 
chr16:4249680-4249710 5.73333 
chr16:4251624-4251668 5.86364 
chr16:4253133-4253172 5.69231 
chr16:4253508-4253535 5.88889 
chr16:4254407-4254437 5.9 
chr16:4256618-4256650 5.25 
chr16:4256899-4257000 5.41584 
chr16:4257061-4257106 5.48889 
chr16:4257165-4257183 5.72222 
chr16:4259273-4259291 5.94444 
chr16:4260487-4260503 6 
chr16:4261438-4261486 5.75 
chr16:4261500-4261540 5.7 
chr16:4261552-4261600 5.75 
chr16:4261625-4261657 6 
chr16:4261669-4261717 5.75 
chr16:4261729-4261774 5.64444 
chr16:4261800-4261812 6 
chr16:4261823-4261908 5.62353 
chr16:4263381-4263426 6 
chr16:4265830-4265855 5.48 
chr16:4266250-4266288 5.78947 
chr16:4266770-4266791 5.57143 
chr16:4269106-4269128 5.72727 
chr16:4270279-4270305 6 
chr16:4273231-4273257 5.92308 
chr16:4273288-4273307 5.89474 
chr16:4274122-4274156 5.97059 
chr16:4274542-4274565 5.65217 
chr16:4274721-4274740 5.84211 
chr16:4276303-4276334 5.74194 
chr16:4276346-4276464 5.51695 
chr16:4276500-4276841 5.31378 
chr16:4276852-4276947 5.50526 
chr16:4276966-4277011 5.53333 
chr16:4277035-4277082 5.82979 
chr16:4277090-4277271 5.51381 
chr16:4277290-4277408 5.33898 
chr16:4277458-4277567 5.44037 
chr16:4277580-4277619 5.5641 
chr16:4278735-4278771 5.66667 
chr16:4279449-4279465 5.8125 
chr16:4280382-4280394 6 
chr16:4285701-4285729 5.5 
chr16:4287108-4287133 5.44 
chr16:4293347-4293365 6 
chr16:4293396-4293419 5.52174 
chr16:4294800-4294840 5.225 
chr16:4294954-4294973 5.68421 
chr16:4295648-4295666 6 
chr16:4295806-4295818 6 
chr16:4298697-4298730 5.81818 
chr16:4301128-4301161 5.90909 
chr16:4302343-4302359 6 
chr16:4303254-4303271 5.88235 
chr16:4304452-4304478 5.65385 
chr16:4304902-4304919 6 
chr16:4306082-4306100 6 
chr16:4306260-4306282 5.5 
chr16:4306719-4306755 5.25 
chr16:4307312-4307412 5.55 
chr16:4309089-4309107 5.88889 
chr16:4309130-4309148 5.88889 
chr16:4309561-4309589 5.35714 
chr16:4310518-4310541 5.56522 
chr16:4310958-4310983 5.88 
chr16:4315610-4315632 6 
chr16:4318562-4318609 5.68085 
chr16:4319493-4319511 6 
chr16:4319811-4319833 6 
chr16:4320844-4320866 5.63636 
chr16:4322869-4322919 5.7 
chr16:4322948-4323000 5.86538 
chr16:4323331-4323343 6 
chr16:4324402-4324421 6 
chr16:4324715-4324731 6 
chr16:4324919-4324944 5.92 
chr16:4325508-4325520 6 
chr16:4326885-4326925 5.775 
chr16:4327618-4327646 5.89286 
chr16:4329215-4329245 5.76667 
chr16:4329540-4329554 6 
chr16:4330133-4330148 5.86667 
chr16:4330606-4330646 6 
chr16:4331992-4332004 6 
chr16:4332056-4332077 5.71429 
chr16:4332862-4332881 6 
chr16:4334768-4334830 5.85484 
chr16:4335630-4335658 5.75 
chr16:4335812-4335839 5.66667 
chr16:4336821-4336840 5.89474 
chr16:4336932-4336949 5.88235 
chr16:4339222-4339254 6 
chr16:4339982-4340003 6 
chr16:4340286-4340298 6 
chr16:4340453-4340483 5.73333 
chr16:4340572-4340606 5.47059 
chr16:4341346-4341378 5.6875 
chr16:4341663-4341705 5.69048 
chr16:4342350-4342372 5.59091 
chr16:4342774-4342798 5.875 
chr16:4343069-4343092 5.73913 
chr16:4343973-4344000 5.81481 
chr16:4344978-4344995 6 
chr16:4345285-4345326 5.78049 
chr16:4346398-4346420 5.95455 
chr16:4347227-4347251 5.5 
chr16:4347416-4347441 5.68 
chr16:4347756-4347772 5.9375 
chr16:4348617-4348644 5.48148 
chr16:4349314-4349341 5.44444 
chr16:4350342-4350359 5.82353 
chr16:4350590-4350602 6 
chr16:4350702-4350728 5.84615 
chr16:4350849-4350870 6 
chr16:4351473-4351500 5.7037 
chr16:4351725-4351748 5.95652 
chr16:4352426-4352446 6 
chr16:4354342-4354358 6 
chr16:4354939-4354956 5.76471 
chr16:4358562-4358580 6 
chr16:4358878-4358899 5.66667 
chr16:4360451-4360475 5.79167 
chr16:4362238-4362250 6 
chr16:4362982-4363000 5.88889 
chr16:4363135-4363158 5.73913 
chr16:4363334-4363361 5.25926 
chr16:4363920-4363957 5.16216 
chr16:4365648-4365672 5.45833 
chr16:4365896-4366028 5.47727 
chr16:4366134-4366204 5.22857 
chr16:4366410-4366464 5.2963 
chr16:4374963-4374989 5.5 
chr16:4375930-4375952 6 
chr16:4376244-4376267 5.52174 
chr16:4376756-4376772 6 
chr16:4378973-4378985 6 
chr16:4380972-4380991 5.84211 
chr16:4384239-4384252 6 
chr16:4387114-4387137 5.56522 
chr16:4392180-4392205 5.48 
chr16:4394182-4394416 5.83333 
chr16:4394445-4394868 5.74468 
chr16:4396713-4396733 5.8 
chr16:4398954-4398968 6 
chr16:4400297-4400325 5.89286 
chr16:4400334-4400415 5.2716 
chr16:4401143-4401184 5.53659 
chr16:4401961-4401981 5.6 
chr16:4402323-4402367 5.72727 
chr16:4402792-4402827 5.31429 
chr16:4403919-4403942 5.91304 
chr16:4405771-4405795 5.625 
chr16:4405944-4405966 5.90909 
chr16:4406408-4406446 5.97368 
chr16:4407331-4407370 5.92308 
chr16:4408893-4408916 5.52174 
chr16:4409165-4409187 5.77273 
chr16:4410076-4410157 5.48148 
chr16:4410640-4410652 6 
chr16:4410684-4410733 5.69388 
chr16:4410771-4410827 5.32143 
chr16:4410862-4410919 5.59649 
chr16:4413399-4413415 5.875 
chr16:4413539-4413555 5.875 
chr16:4413710-4413729 6 
chr16:4416536-4416553 6 
chr16:4417256-4417268 6 
chr16:4418042-4418066 6 
chr16:4418748-4418763 6 
chr16:4420632-4420654 5.5 
chr16:4423420-4423441 5.66667 
chr16:4424087-4424102 6 
chr16:4424125-4424150 5.52 
chr16:4424184-4424207 5.6087 
chr16:4424558-4424593 5.25714 
chr16:4427025-4427041 5.875 
chr16:4428340-4428359 6 
chr16:4429881-4429897 6 
chr16:4430058-4430071 6 
chr16:4431364-4431395 5.58065 
chr16:4431926-4431945 5.73684 
chr16:4434716-4434746 5.4 
chr16:4437524-4437561 6 
chr16:4441559-4441572 6 
chr16:4444449-4444463 6 
chr16:4447016-4447042 5.92308 
chr16:4447608-4447627 5.68421 
chr16:4449432-4449461 5.89655 
chr16:4450633-4450666 6 
chr16:4450798-4450829 6 
chr16:4451555-4451594 5.30769 
chr16:4451902-4451922 5.7 
chr16:4451936-4451951 6 
chr16:4452242-4452263 6 
chr16:4456605-4456639 5.88235 
chr16:4456943-4456961 6 
chr16:4457265-4457288 5.65217 
chr16:4464191-4464210 5.68421 
chr16:4466045-4466078 5.27273 
chr16:4467125-4467159 5.82353 
chr16:4468342-4468369 5.96296 
chr16:4468656-4468674 5.88889 
chr16:4469210-4469225 6 
chr16:4471166-4471181 6 
chr16:4471900-4471924 6 
chr16:4473325-4473354 5.93103 
chr16:4474265-4474285 5.8 
chr16:4475325-4475343 5.72222 
chr16:4476905-4476931 5.96154 
chr16:4478883-4478902 6 
chr16:4479191-4479207 5.875 
chr16:4482326-4482355 5.93103 
chr16:4483669-4483691 6 
chr16:4484874-4484910 5.80556 
chr16:4487787-4487799 6 
chr16:4487956-4487989 5.57576 
chr16:4488629-4488650 5.7619 
chr16:4494322-4494358 5.97222 
chr16:4495543-4495562 5.68421 
chr16:4495917-4495934 5.82353 
chr16:4496243-4496257 6 
chr16:4498024-4498043 6 
chr16:4501376-4501390 6 
chr16:4501753-4501773 6 
chr16:4503431-4503450 5.84211 
chr16:4507123-4507139 5.9375 
chr16:4509547-4509571 5.625 
chr16:4510568-4510589 6 
chr16:4510876-4510899 6 
chr16:4514612-4514628 6 
chr16:4515548-4515580 5.90625 
chr16:4517233-4517245 6 
chr16:4517620-4517634 6 
chr16:4518616-4518631 6 
chr16:4519599-4519623 5.66667 
chr16:4520162-4520182 6 
chr16:4521620-4521636 6 
chr16:4522744-4522756 6 
chr16:4522974-4522989 6 
chr16:4525294-4525322 6 
chr16:4527500-4527524 6 
chr16:4528766-4528787 5.90476 
chr16:4529727-4529754 6 
chr16:4530038-4530061 6 
chr16:4530652-4530665 6 
chr16:4531349-4531369 5.7 
chr16:4533161-4533220 6 
chr16:4533974-4533988 6 
chr16:4534447-4534474 5.96296 
chr16:4535700-4535739 5.84615 
chr16:4537952-4537968 6 
chr16:4538128-4538143 6 
chr16:4538355-4538377 5.54545 
chr16:4538826-4538838 6 
chr16:4539315-4539360 5.62222 
chr16:4540903-4540937 5.55882 
chr16:4541687-4541723 5.41667 
chr16:4542327-4542352 5.76 
chr16:4542719-4542751 5.84375 
chr16:4543011-4543040 5.51724 
chr16:4546119-4546139 5.8 
chr16:4546842-4546871 5.68966 
chr16:4548062-4548080 6 
chr16:4549938-4549956 5.83333 
chr16:4554355-4554374 6 
chr16:4554683-4554709 6 
chr16:4560607-4560643 5.52778 
chr16:4566699-4566719 6 
chr16:4567740-4567759 5.84211 
chr16:4571088-4571123 5.54286 
chr16:4571701-4571718 6 
chr16:4576700-4576764 5.79688 
chr16:4577817-4577830 5.92308 
chr16:4578684-4578702 6 
chr16:4578990-4579021 5.45161 
chr16:4580648-4580673 6 
chr16:4584691-4584733 5.66667 
chr16:4586773-4586794 6 
chr16:4588445-4588463 5.72222 
chr16:4589685-4589703 5.88889 
chr16:4592365-4592399 5.70588 
chr16:4593480-4593500 5.65 
chr16:4593635-4593681 5.52174 
chr16:4595837-4595863 5.53846 
chr16:4596148-4596172 5.58333 
chr16:4596458-4596475 6 
chr16:4597580-4597813 5.72961 
chr16:4599472-4599496 5.66667 
chr16:4599779-4599801 5.63636 
chr16:4600087-4600099 6 
chr16:4601449-4601463 6 
chr16:4602482-4602516 5.76471 
chr16:4604337-4604364 6 
chr16:4605260-4605307 5.74468 
chr16:4605670-4605711 5.87805 
chr16:4608914-4608931 6 
chr16:4609380-4609398 6 
chr16:4609551-4609581 5.73333 
chr16:4610011-4610031 5.95 
chr16:4610575-4610601 5.61538 
chr16:4613562-4613581 5.89474 
chr16:4617271-4617297 5.88462 
chr16:4617693-4617713 6 
chr16:4617996-4618022 5.96154 
chr16:4618447-4618471 5.41667 
chr16:4618601-4618642 5.73171 
chr16:4619400-4619435 5.17143 
chr16:4620464-4620479 6 
chr16:4621007-4621032 6 
chr16:4621842-4621863 5.95238 
chr16:4623439-4623461 5.68182 
chr16:4623752-4623781 5.96552 
chr16:4623815-4623838 5.91304 
chr16:4624212-4624234 5.72727 
chr16:4625489-4625516 5.59259 
chr16:4626180-4626219 5.30769 
chr16:4627191-4627211 5.8 
chr16:4628119-4628157 5.36842 
chr16:4628757-4628795 5.28947 
chr16:4629554-4629576 6 
chr16:4630528-4630550 6 
chr16:4631128-4631180 5.76923 
chr16:4631632-4631655 6 
chr16:4631953-4631985 5.59375 
chr16:4632286-4632323 6 
chr16:4633335-4633357 6 
chr16:4633925-4633944 6 
chr16:4634515-4634547 5.65625 
chr16:4635148-4635160 6 
chr16:4635292-4635308 6 
chr16:4635457-4635488 5.93548 
chr16:4636258-4636279 6 
chr16:4637529-4637572 5.95349 
chr16:4638702-4638721 6 
chr16:4640562-4640598 5.77778 
chr16:4640863-4640878 6 
chr16:4641187-4641221 5.76471 
chr16:4643331-4643359 5.42857 
chr16:4645691-4645718 6 
chr16:4646485-4646500 5.86667 
chr16:4646684-4646747 5.79365 
chr16:4648355-4648376 5.80952 
chr16:4649467-4649500 5.42424 
chr16:4650174-4650195 5.71429 
chr16:4650435-4650450 6 
chr16:4651115-4651142 6 
chr16:4651638-4651669 5.25806 
chr16:4655494-4655508 6 
chr16:4656080-4656102 5.72727 
chr16:4656533-4656550 6 
chr16:4657461-4657477 5.9375 
chr16:4659088-4659117 5.31034 
chr16:4662064-4662079 6 
chr16:4666446-4666487 5.39024 
chr16:4667220-4667256 5.55556 
chr16:4667394-4667412 6 
chr16:4667917-4667929 6 
chr16:4669644-4669670 5.76923 
chr16:4670464-4670485 6 
chr16:4671356-4671391 5.85714 
chr16:4672914-4672942 5.5 
chr16:4675103-4675132 5.41379 
chr16:4678080-4678093 6 
chr16:4678386-4678399 6 
chr16:4679151-4679188 6 
chr16:4680049-4680065 6 
chr16:4680355-4680382 5.37037 
chr16:4680439-4680464 5.72 
chr16:4680809-4680824 6 
chr16:4682008-4682027 6 
chr16:4682386-4682408 5.90909 
chr16:4683711-4683731 5.85 
chr16:4684270-4684295 5.56 
chr16:4685466-4685483 5.88235 
chr16:4685802-4685816 6 
chr16:4687119-4687137 6 
chr16:4688465-4688481 5.875 
chr16:4691516-4691530 6 
chr16:4692129-4692142 6 
chr16:4692284-4692311 5.7037 
chr16:4692467-4692500 5.90909 
chr16:4692787-4692800 6 
chr16:4692953-4692972 5.94737 
chr16:4693404-4693420 6 
chr16:4693965-4693987 5.90909 
chr16:4694145-4694161 5.9375 
chr16:4694306-4694322 6 
chr16:4695146-4695164 6 
chr16:4700318-4700331 6 
chr16:4703475-4703508 6 
chr16:4705715-4705740 5.56 
chr16:4706883-4706925 6 
chr16:4707739-4707761 6 
chr16:4709160-4709198 5.84211 
chr16:4713066-4713078 6 
chr16:4713366-4713387 6 
chr16:4714597-4714620 5.52174 
chr16:4715668-4715683 6 
chr16:4718124-4718153 6 
chr16:4718381-4718445 5.42188 
chr16:4718500-4718554 5.42593 
chr16:4718566-4718612 5.47826 
chr16:4718634-4718734 5.4 
chr16:4718744-4718860 5.38793 
chr16:4719000-4719083 5.36145 
chr16:4719432-4719444 6 
chr16:4720026-4720073 5.70213 
chr16:4720230-4720255 5.64 
chr16:4721904-4721922 6 
chr16:4722825-4722851 6 
chr16:4723971-4724000 5.44828 
chr16:4724283-4724302 5.94737 
chr16:4724579-4724647 5.98529 
chr16:4724940-4724984 5.52273 
chr16:4725734-4725746 6 
chr16:4725958-4725988 5.16667 
chr16:4726656-4726672 6 
chr16:4727836-4727856 5.75 
chr16:4728346-4728403 5.12281 
chr16:4728529-4728613 5.38095 
chr16:4733941-4733963 5.5 
chr16:4734545-4734584 5.15385 
chr16:4735354-4735376 5.5 
chr16:4737512-4737539 5.66667 
chr16:4737568-4737618 5.58 
chr16:4739188-4739200 6 
chr16:4739758-4739778 5.7 
chr16:4740203-4740226 5.91304 
chr16:4740584-4740653 5.21739 
chr16:4740712-4740799 5.29885 
chr16:4742492-4742517 5.36 
chr16:4743887-4743930 5.48837 
chr16:4744068-4744081 6 
chr16:4744244-4744271 5.55556 
chr16:4744491-4744532 5.29268 
chr16:4745838-4745871 5.33333 
chr16:4752107-4752122 6 
chr16:4753422-4753435 6 
chr16:4755630-4755645 5.86667 
chr16:4756220-4756244 5.625 
chr16:4757282-4757295 6 
chr16:4758115-4758138 5.6087 
chr16:4760010-4760048 5.47368 
chr16:4761099-4761116 6 
chr16:4761719-4761733 6 
chr16:4764991-4765011 6 
chr16:4766361-4766384 6 
chr16:4766915-4766940 5.56 
chr16:4768077-4768094 6 
chr16:4769795-4769822 5.7037 
chr16:4770157-4770177 5.8 
chr16:4770938-4770960 5.90909 
chr16:4771000-4771015 5.86667 
chr16:4771611-4771654 6 
chr16:4771793-4771813 5.95 
chr16:4772576-4772594 5.83333 
chr16:4774060-4774103 5.39535 
chr16:4775972-4775990 5.88889 
chr16:4779354-4779375 5.66667 
chr16:4780852-4780881 5.86207 
chr16:4782678-4782703 5.72 
chr16:4783203-4783221 6 
chr16:4783284-4783305 5.90476 
chr16:4786200-4786226 5.38462 
chr16:4787668-4787725 5.52632 
chr16:4788355-4788402 5.23404 
chr16:4788885-4788910 5.64 
chr16:4789266-4789282 6 
chr16:4789549-4789562 6 
chr16:4791234-4791275 5.80488 
chr16:4792450-4792476 5.26923 
chr16:4792553-4792569 6 
chr16:4793459-4793481 5.54545 
chr16:4793850-4793875 5.64 
chr16:4793923-4793942 6 
chr16:4795953-4795981 6 
chr16:4796952-4796964 6 
chr16:4798219-4798234 6 
chr16:4799811-4799824 5.92308 
chr16:4800791-4800809 6 
chr16:4804489-4804511 5.5 
chr16:4804664-4804696 5.625 
chr16:4804738-4804760 5.72727 
chr16:4805315-4805330 6 
chr16:4807601-4807616 5.93333 
chr16:4811440-4811557 5.79487 
chr16:4811683-4811702 5.84211 
chr16:4811857-4811898 5.80488 
chr16:4813012-4813032 5.7 
chr16:4813403-4813429 6 
chr16:4814782-4814803 5.7619 
chr16:4817678-4817712 5.79412 
chr16:4817996-4818015 5.89474 
chr16:4818392-4818405 6 
chr16:4820278-4820358 5.8125 
chr16:4821028-4821049 6 
chr16:4821329-4821352 6 
chr16:4821993-4822009 6 
chr16:4822919-4822941 5.81818 
chr16:4823544-4823558 6 
chr16:4824145-4824184 5.84615 
chr16:4824333-4824372 5.87179 
chr16:4825632-4825653 5.95238 
chr16:4825806-4825828 6 
chr16:4827267-4827294 5.66667 
chr16:4828800-4828845 5.28889 
chr16:4829138-4829168 5.9 
chr16:4831284-4831318 5.58824 
chr16:4831646-4831658 6 
chr16:4831944-4831964 6 
chr16:4833584-4833608 5.375 
chr16:4834770-4834813 6 
chr16:4835778-4835796 5.77778 
chr16:4835927-4835965 5.21053 
chr16:4836354-4836368 6 
chr16:4839305-4839339 5.88235 
chr16:4839871-4839928 5.77193 
chr16:4840791-4840826 5.82857 
chr16:4842808-4842823 6 
chr16:4843109-4843140 5.80645 
chr16:4845087-4845131 5.43182 
chr16:4845455-4845494 5.25641 
chr16:4846022-4846052 5.6 
chr16:4852479-4852513 5.61765 
chr16:4852632-4852662 5.43333 
chr16:4854189-4854217 5.35714 
chr16:4854934-4854972 6 
chr16:4856009-4856035 5.61538 
chr16:4856608-4856634 6 
chr16:4856796-4856815 5.84211 
chr16:4857108-4857125 6 
chr16:4858236-4858252 6 
chr16:4858599-4858634 5.82857 
chr16:4859189-4859203 6 
chr16:4859612-4859627 6 
chr16:4859924-4859961 6 
chr16:4860382-4860406 5.95833 
chr16:4860510-4860531 5.66667 
chr16:4860700-4860729 6 
chr16:4860791-4860812 6 
chr16:4861103-4861128 5.84 
chr16:4862795-4862811 5.875 
chr16:4862964-4862976 6 
chr16:4867110-4867134 5.5 
chr16:4869149-4869183 5.55882 
chr16:4870497-4870520 6 
chr16:4873743-4873755 6 
chr16:4874500-4874524 5.91667 
chr16:4876214-4876229 6 
chr16:4876242-4876287 5.15556 
chr16:4877585-4877612 5.85185 
chr16:4877899-4877932 5.84848 
chr16:4879475-4879500 5.6 
chr16:4880222-4880237 6 
chr16:4884296-4884313 6 
chr16:4886814-4886834 5.85 
chr16:4887564-4887593 5.41379 
chr16:4887606-4887639 5.36364 
chr16:4887933-4887971 6 
chr16:4889112-4889141 5.37931 
chr16:4889154-4889204 5.44 
chr16:4889248-4889270 5.77273 
chr16:4890526-4890556 5.7 
chr16:4891458-4891482 6 
chr16:4891626-4891673 5.46809 
chr16:4892243-4892284 5.78049 
chr16:4894114-4894130 6 
chr16:4899108-4899125 6 
chr16:4899344-4899365 5.7619 
chr16:4899950-4899973 5.6087 
chr16:4901940-4901963 5.43478 
chr16:4902020-4902043 5.73913 
chr16:4903545-4903571 5.84615 
chr16:4904013-4904048 5.2 
chr16:4904337-4904358 5.7619 
chr16:4904511-4904524 6 
chr16:4905607-4905624 6 
chr16:4905920-4905946 5.34615 
chr16:4907352-4907376 5.79167 
chr16:4909890-4909915 5.32 
chr16:4914059-4914094 5.65714 
chr16:4915964-4916000 5.63889 
chr16:4916507-4916524 6 
chr16:4918913-4918934 6 
chr16:4921577-4921600 6 
chr16:4922441-4922467 5.61538 
chr16:4925945-4925972 5.92593 
chr16:4926410-4926478 5.5 
chr16:4936610-4936630 5.6 
chr16:4939224-4939270 5.8913 
chr16:4941427-4941456 5.72414 
chr16:4946640-4946653 6 
chr16:4947333-4947352 6 
chr16:4949577-4949599 6 
chr16:4950435-4950452 6 
chr16:4951691-4951712 5.85714 
chr16:4951942-4951976 6 
chr16:4953441-4953474 5.90909 
chr16:4956211-4956239 5.42857 
chr16:4957080-4957101 6 
chr16:4957262-4957280 6 
chr16:4957309-4957351 6 
chr16:4957994-4958009 6 
chr16:4958163-4958196 5.87879 
chr16:4958423-4958449 5.80769 
chr16:4958537-4958553 6 
chr16:4959057-4959112 5.10909 
chr16:4959425-4959442 6 
chr16:4960824-4960836 6 
chr16:4961157-4961175 6 
chr16:4961495-4961543 5.79167 
chr16:4963104-4963128 5.625 
chr16:4966196-4966226 5.63333 
chr16:4967139-4967170 6 
chr16:4967903-4967930 5.66667 
chr16:4970283-4970367 5.89286 
chr16:4972661-4972679 5.94444 
chr16:4976878-4976909 5.80645 
chr16:4977937-4977951 6 
chr16:4979014-4979039 6 
chr16:4979409-4979439 5.53333 
chr16:4980535-4980549 6 
chr16:4987061-4987085 5.41667 
chr16:4988367-4988447 5.8375 
chr16:4989299-4989321 5.95455 
chr16:4989333-4989352 5.84211 
chr16:4989515-4989545 5.6 
chr16:4989793-4989833 5.65 
chr16:4991894-4991909 6 
chr16:4996950-4997301 5.56695 
chr16:4999931-4999948 6 
chr16:5000261-5000299 5.76316 
chr16:5001807-5001830 6 
chr16:5002022-5002038 6 
chr16:5003181-5003198 6 
chr16:5003315-5003346 5.32258 
chr16:5004410-5004431 5.71429 
chr16:5005936-5005959 5.65217 
chr16:5006940-5006962 5.72727 
chr16:5007117-5007130 6 
chr16:5008267-5008298 5.25806 
chr16:5008605-5008622 5.76471 
chr16:5008640-5008665 5.44 
chr16:5011272-5011300 5.78571 
chr16:5012166-5012220 5.75926 
chr16:5012687-5012704 6 
chr16:5015661-5015685 6 
chr16:5016042-5016077 5.74286 
chr16:5016268-5016287 6 
chr16:5017546-5017593 5.74468 
chr16:5017903-5018019 5.62931 
chr16:5019807-5019832 5.56 
chr16:5021092-5021105 6 
chr16:5021461-5021492 5.48387 
chr16:5023664-5023696 5.5625 
chr16:5024370-5024383 6 
chr16:5024531-5024582 5.35294 
chr16:5025473-5025488 6 
chr16:5026006-5026028 5.63636 
chr16:5027447-5027491 5.86364 
chr16:5027787-5027816 5.96552 
chr16:5031109-5031130 5.90476 
chr16:5031256-5031279 6 
chr16:5032990-5033016 5.76923 
chr16:5033378-5033465 5.31034 
chr16:5033543-5033564 5.52381 
chr16:5033878-5033914 6 
chr16:5034948-5034976 5.64286 
chr16:5035185-5035238 5.49057 
chr16:5035739-5035807 5.30882 
chr16:5036129-5036152 5.86957 
chr16:5038308-5038337 5.86207 
chr16:5038582-5038617 5.48571 
chr16:5039299-5039347 5.95833 
chr16:5041163-5041183 6 
chr16:5041395-5041433 5.44737 
chr16:5041565-5041605 5.525 
chr16:5042232-5042262 5.86667 
chr16:5043212-5043255 5.74419 
chr16:5043967-5043979 6 
chr16:5044000-5044040 5.125 
chr16:5045611-5045640 5.86207 
chr16:5046572-5046593 5.71429 
chr16:5048738-5048762 6 
chr16:5049918-5049945 5.33333 
chr16:5051250-5051272 5.77273 
chr16:5051623-5051658 5.45714 
chr16:5052299-5052312 6 
chr16:5054602-5054638 5.30556 
chr16:5054762-5054794 5.25 
chr16:5055137-5055164 5.48148 
chr16:5055864-5055878 6 
chr16:5057576-5057619 5.88372 
chr16:5057908-5057921 6 
chr16:5060189-5060213 6 
chr16:5063551-5063571 6 
chr16:5069165-5069190 5.4 
chr16:5069834-5069858 5.79167 
chr16:5072200-5072243 5.48837 
chr16:5073407-5073422 6 
chr16:5075929-5075942 6 
chr16:5077395-5077413 6 
chr16:5081096-5081115 5.68421 
chr16:5082328-5082354 5.38462 
chr16:5085035-5085049 6 
chr16:5088141-5088163 5.54545 
chr16:5090228-5090245 6 
chr16:5091512-5091537 5.48 
chr16:5093156-5093185 5.31034 
chr16:5094000-5094028 5.75 
chr16:5096322-5096364 5.66667 
chr16:5096757-5096783 5.76923 
chr16:5097459-5097481 5.90909 
chr16:5098000-5098029 5.44828 
chr16:5098709-5098734 5.36 
chr16:5102100-5102139 5.79487 
chr16:5102592-5102613 5.90476 
chr16:5105939-5105996 6 
chr16:5106290-5106313 5.95652 
chr16:5107237-5107424 5.60428 
chr16:5107439-5107463 5.41667 
chr16:5107471-5107490 5.78947 
chr16:5107500-5107575 5.46667 
chr16:5107867-5107892 5.52 
chr16:5108114-5108141 5.55556 
chr16:5108434-5108461 5.7037 
chr16:5109148-5109167 5.78947 
chr16:5109251-5109313 5.69355 
chr16:5109468-5109496 5.64286 
chr16:5110946-5110965 6 
chr16:5111265-5111280 6 
chr16:5111433-5111463 5.76667 
chr16:5111485-5111532 5.61702 
chr16:5114127-5114162 5.68571 
chr16:5115051-5115170 5.52941 
chr16:5115984-5116006 5.63636 
chr16:5118634-5118700 5.92424 
chr16:5119005-5119027 5.77273 
chr16:5121886-5121905 5.68421 
chr16:5124047-5124075 5.39286 
chr16:5124141-5124160 5.94737 
chr16:5124887-5124914 5.74074 
chr16:5126793-5126810 6 
chr16:5127150-5127186 5.5 
chr16:5129689-5129712 5.52174 
chr16:5132312-5132336 5.79167 
chr16:5136335-5136384 5.63265 
chr16:5137801-5137827 5.61538 
chr16:5137924-5137943 5.89474 
chr16:5142960-5142985 5.72 
chr16:5147823-5147862 5.30769 
chr16:5147957-5147989 5.8125 
chr16:5148344-5148377 5.36364 
chr16:5150175-5150194 5.78947 
chr16:5151644-5151667 5.69565 
chr16:5152553-5152575 5.5 
chr16:5154892-5154909 6 
chr16:5156135-5156155 5.75 
chr16:5157144-5157229 6 
chr16:5159926-5159952 5.73077 
chr16:5160385-5160425 5.9 
chr16:5161804-5161886 5.41463 
chr16:5162558-5162608 5.9 
chr16:5169437-5169455 6 
chr16:5171706-5171745 5.89744 
chr16:5171872-5171926 5.46296 
chr16:5172941-5172975 5.64706 
chr16:5174477-5174496 5.89474 
chr16:5176798-5176813 5.93333 
chr16:5177954-5177987 5.9697 
chr16:5178869-5178881 6 
chr16:5180434-5180510 5.61842 
chr16:5180951-5180991 5.975 
chr16:5181782-5181810 6 
chr16:5182262-5182282 5.6 
chr16:5184220-5184240 6 
chr16:5184459-5184483 5.79167 
chr16:5185701-5185722 5.71429 
chr16:5185816-5185845 5.41379 
chr16:5188597-5188610 6 
chr16:5189386-5189404 6 
chr16:5190645-5190667 5.63636 
chr16:5192453-5192480 5.96296 
chr16:5194975-5195000 5.6 
chr16:5195684-5195706 5.95455 
chr16:5196345-5196363 5.83333 
chr16:5197477-5197500 5.69565 
chr16:5199255-5199274 6 
chr16:5199552-5199572 5.6 
chr16:5199722-5199749 6 
chr16:5200586-5200608 6 
chr16:5202383-5202411 6 
chr16:5203196-5203209 6 
chr16:5203512-5203537 5.96 
chr16:5205000-5205032 5.875 
chr16:5206119-5206131 6 
chr16:5207677-5207698 5.90476 
chr16:5208815-5208836 5.71429 
chr16:5209536-5209557 5.57143 
chr16:5210085-5210115 5.76667 
chr16:5210428-5210452 6 
chr16:5214266-5214292 5.92308 
chr16:5216242-5216268 5.92308 
chr16:5217601-5217637 5.5 
chr16:5217943-5217963 5.95 
chr16:5218579-5218602 6 
chr16:5220106-5220126 5.75 
chr16:5224480-5224589 5.78899 
chr16:5226270-5226298 5.89286 
chr16:5231547-5231572 6 
chr16:5232215-5232234 6 
chr16:5233710-5233771 5.45902 
chr16:5235000-5235023 5.82609 
chr16:5237000-5237050 5.84 
chr16:5237128-5237145 5.94118 
chr16:5238080-5238100 6 
chr16:5238604-5238631 5.59259 
chr16:5239625-5239651 5.69231 
chr16:5240814-5240842 5.28571 
chr16:5241193-5241213 6 
chr16:5243192-5243212 5.6 
chr16:5245253-5245322 5.31884 
chr16:5251675-5251712 5.7027 
chr16:5251729-5251762 5.69697 
chr16:5253732-5253843 5.81982 
chr16:5257532-5257594 5.54839 
chr16:5257835-5257854 6 
chr16:5259825-5259840 6 
chr16:5260782-5260817 6 
chr16:5261664-5261686 5.72727 
chr16:5261992-5262028 5.61111 
chr16:5263594-5263620 5.96154 
chr16:5265092-5265112 6 
chr16:5270552-5270573 5.85714 
chr16:5271606-5271635 5.55172 
chr16:5272658-5272682 5.41667 
chr16:5273770-5273804 5.88235 
chr16:5275117-5275151 5.82353 
chr16:5276547-5276588 6 
chr16:5278380-5278424 5.29545 
chr16:5278590-5278674 5.5119 
chr16:5278694-5278780 5.4186 
chr16:5278803-5278903 5.58 
chr16:5279032-5279060 5.64286 
chr16:5280144-5280162 5.77778 
chr16:5280761-5280774 6 
chr16:5282916-5282951 5.71429 
chr16:5283646-5283666 5.65 
chr16:5285143-5285158 6 
chr16:5285836-5285851 6 
chr16:5288581-5288653 5.11111 
chr16:5290114-5290154 5.525 
chr16:5291939-5291964 5.92 
chr16:5292121-5292142 5.85714 
chr16:5292982-5293008 5.84615 
chr16:5293891-5293911 5.9 
chr16:5296663-5296686 5.86957 
chr16:5298988-5299026 5.68421 
chr16:5299893-5300071 5.78652 
chr16:5300132-5300148 5.875 
chr16:5300254-5300275 5.61905 
chr16:5303138-5303162 5.91667 
chr16:5305323-5305378 5.89091 
chr16:5305393-5305438 5.86667 
chr16:5305597-5305649 5.36538 
chr16:5305671-5305711 5.7 
chr16:5307142-5307167 5.56 
chr16:5309375-5309392 6 
chr16:5311550-5311563 6 
chr16:5313073-5313094 6 
chr16:5315000-5315017 5.82353 
chr16:5316549-5316561 6 
chr16:5317298-5317313 5.93333 
chr16:5321182-5321201 6 
chr16:5321362-5321390 6 
chr16:5329287-5329313 5.96154 
chr16:5329485-5329515 5.73333 
chr16:5334533-5334553 5.7 
chr16:5334757-5334778 6 
chr16:5338618-5338639 5.57143 
chr16:5341262-5341276 6 
chr16:5342630-5342656 5.65385 
chr16:5344228-5344253 5.56 
chr16:5345026-5345040 6 
chr16:5346560-5346577 5.76471 
chr16:5348422-5348495 5.67123 
chr16:5348500-5348714 5.71495 
chr16:5350715-5350743 5.64286 
chr16:5350915-5350940 5.68 
chr16:5351619-5351652 5.75758 
chr16:5357615-5357639 5.58333 
chr16:5358326-5358350 5.54167 
chr16:5361204-5361267 5.66667 
chr16:5362311-5362331 5.7 
chr16:5364018-5364041 5.52174 
chr16:5367196-5367209 6 
chr16:5367618-5367650 5.6875 
chr16:5368584-5368616 5.9375 
chr16:5369126-5369163 5.75676 
chr16:5373289-5373330 5.21951 
chr16:5375184-5375215 5.3871 
chr16:5379983-5380000 5.94118 
chr16:5380708-5380720 6 
chr16:5380895-5380917 5.90909 
chr16:5382258-5382278 6 
chr16:5382633-5382658 5.44 
chr16:5384539-5384575 5.5 
chr16:5389471-5389496 6 
chr16:5393299-5393329 5.63333 
chr16:5397586-5397603 5.82353 
chr16:5397632-5397665 5.75758 
chr16:5397700-5397733 5.45455 
chr16:5397875-5397916 5.21951 
chr16:5397994-5398103 5.44037 
chr16:5398113-5398162 5.65306 
chr16:5398264-5398282 5.94444 
chr16:5400871-5400910 6 
chr16:5404987-5405100 5.44248 
chr16:5408393-5408417 5.375 
chr16:5413032-5413047 6 
chr16:5413198-5413220 5.63636 
chr16:5416299-5416369 5.62857 
chr16:5420453-5420472 5.73684 
chr16:5421756-5421794 5.68421 
chr16:5422452-5422486 5.44118 
chr16:5424058-5424094 5.88889 
chr16:5425086-5425109 6 
chr16:5427541-5427595 5.48148 
chr16:5427607-5427646 5.64103 
chr16:5427953-5427978 5.6 
chr16:5434284-5434305 5.80952 
chr16:5434812-5434836 5.5 
chr16:5437052-5437067 6 
chr16:5438019-5438037 5.77778 
chr16:5438561-5438581 5.9 
chr16:5439193-5439220 5.66667 
chr16:5439667-5439712 5.8 
chr16:5440229-5440266 5.51351 
chr16:5440281-5440303 5.72727 
chr16:5441812-5441849 5.40541 
chr16:5441875-5441929 5.59259 
chr16:5442515-5442552 5.89189 
chr16:5444014-5444041 6 
chr16:5444516-5444577 5.70492 
chr16:5446643-5446678 5.48571 
chr16:5448189-5448339 5.39333 
chr16:5448429-5448467 5.63158 
chr16:5448495-5448526 5.45161 
chr16:5448567-5448585 6 
chr16:5449734-5449753 5.73684 
chr16:5450058-5450113 5.67273 
chr16:5451742-5451888 5.50685 
chr16:5452785-5452824 5.38462 
chr16:5453349-5453396 5.87234 
chr16:5453438-5453450 6 
chr16:5456100-5456131 5.70968 
chr16:5456543-5456671 5.4375 
chr16:5460048-5460069 5.7619 
chr16:5468081-5468100 6 
chr16:5468738-5468769 5.41935 
chr16:5470392-5470407 6 
chr16:5470420-5470467 5.68085 
chr16:5470493-5470523 5.83333 
chr16:5470843-5471016 5.6474 
chr16:5472177-5472305 5.66406 
chr16:5472339-5472445 5.33962 
chr16:5472454-5472524 5.48571 
chr16:5472537-5472636 5.24242 
chr16:5472648-5472860 5.33491 
chr16:5472886-5473137 5.50996 
chr16:5473339-5473364 5.52 
chr16:5473576-5473611 5.65714 
chr16:5474168-5474187 5.68421 
chr16:5474810-5475015 5.80488 
chr16:5475024-5475123 5.82828 
chr16:5476341-5476354 5.92308 
chr16:5477584-5477623 6 
chr16:5478106-5478182 5.59211 
chr16:5481368-5481387 5.89474 
chr16:5482538-5482578 5.8 
chr16:5482774-5482799 5.72 
chr16:5483559-5483580 5.61905 
chr16:5484318-5484340 6 
chr16:5487309-5487323 5.92857 
chr16:5490335-5490359 5.58333 
chr16:5491364-5491378 6 
chr16:5497363-5497411 5.9375 
chr16:5502101-5502132 5.87097 
chr16:5504100-5504128 5.17857 
chr16:5504724-5505081 5.83754 
chr16:5509711-5509750 5.51282 
chr16:5510111-5510143 6 
chr16:5512153-5512182 5.93103 
chr16:5513428-5513448 5.6 
chr16:5513799-5513825 5.5 
chr16:5517175-5517204 5.86207 
chr16:5520476-5520500 5.375 
chr16:5520845-5520861 6 
chr16:5523401-5523420 6 
chr16:5523544-5523559 6 
chr16:5523601-5523650 5.42857 
chr16:5523658-5523759 5.47525 
chr16:5523801-5523866 5.49231 
chr16:5523907-5523970 5.63492 
chr16:5523980-5524008 5.67857 
chr16:5524026-5524050 5.66667 
chr16:5525796-5525813 6 
chr16:5527010-5527028 5.94444 
chr16:5528513-5528534 5.66667 
chr16:5535346-5535364 6 
chr16:5536790-5536818 5.42857 
chr16:5537850-5537887 5.43243 
chr16:5537923-5537949 5.5 
chr16:5538007-5538068 5.52459 
chr16:5538086-5538160 5.68919 
chr16:5538177-5538240 5.38095 
chr16:5538258-5538327 5.65217 
chr16:5538349-5538377 5.64286 
chr16:5538429-5538482 5.49057 
chr16:5538500-5538531 5.41935 
chr16:5538540-5538594 5.33333 
chr16:5538636-5538709 5.38356 
chr16:5538752-5538791 5.4359 
chr16:5538806-5538893 5.25287 
chr16:5546127-5546149 5.90909 
chr16:5548137-5548152 6 
chr16:5549550-5549586 5.55556 
chr16:5550073-5550251 5.69663 
chr16:5551317-5551361 5.54545 
chr16:5551882-5551900 5.83333 
chr16:5552026-5552047 6 
chr16:5552363-5552383 5.7 
chr16:5552722-5552745 5.47826 
chr16:5553426-5553451 5.76 
chr16:5554236-5554264 5.21429 
chr16:5554906-5554934 5.46429 
chr16:5556347-5556376 5.48276 
chr16:5558527-5558549 5.77273 
chr16:5561532-5561560 5.21429 
chr16:5562353-5562443 5.57778 
chr16:5564714-5564762 5.58333 
chr16:5566229-5566260 5.51613 
chr16:5566278-5566342 5.40625 
chr16:5567931-5567959 6 
chr16:5571352-5571388 5.72222 
chr16:5571900-5571916 5.8125 
chr16:5573617-5573653 5.83333 
chr16:5575492-5575511 6 
chr16:5578546-5578561 6 
chr16:5578597-5578661 5.5 
chr16:5579390-5579405 6 
chr16:5580925-5580971 5.84783 
chr16:5581127-5581148 5.90476 
chr16:5581803-5581815 6 
chr16:5585141-5585160 5.94737 
chr16:5586096-5586117 5.57143 
chr16:5586229-5586255 6 
chr16:5589592-5589641 5.42857 
chr16:5592245-5592262 6 
chr16:5594952-5594995 6 
chr16:5598159-5598201 5.90476 
chr16:5598653-5598674 5.52381 
chr16:5603670-5603755 5.45882 
chr16:5604385-5604408 5.56522 
chr16:5605243-5605266 5.95652 
chr16:5606021-5606052 5.74194 
chr16:5607260-5607301 6 
chr16:5609166-5609186 6 
chr16:5610264-5610330 5.81818 
chr16:5613290-5613303 6 
chr16:5615257-5615309 5.55769 
chr16:5615628-5615667 6 
chr16:5616569-5616707 5.81159 
chr16:5617636-5617654 6 
chr16:5617731-5617771 5.225 
chr16:5619015-5619028 6 
chr16:5619439-5619472 5.90909 
chr16:5621216-5621234 6 
chr16:5623959-5623975 5.8125 
chr16:5624584-5624600 6 
chr16:5625291-5625347 5.41071 
chr16:5628826-5628863 5.75676 
chr16:5629745-5629769 5.875 
chr16:5632548-5632568 6 
chr16:5638206-5638238 5.6875 
chr16:5640047-5640073 6 
chr16:5641251-5641264 5.92308 
chr16:5644970-5644992 6 
chr16:5647396-5647413 5.94118 
chr16:5648224-5648244 5.7 
chr16:5650134-5650148 6 
chr16:5650299-5650322 6 
chr16:5650487-5650510 6 
chr16:5650762-5650780 5.88889 
chr16:5652727-5652844 5.35043 
chr16:5656450-5656500 5.42 
chr16:5660152-5660184 5.40625 
chr16:5660585-5660617 5.78125 
chr16:5660687-5660717 5.53333 
chr16:5660875-5660894 5.89474 
chr16:5661671-5661745 5.68919 
chr16:5661770-5661816 5.95652 
chr16:5662049-5662114 5.43077 
chr16:5662155-5662228 5.57534 
chr16:5662249-5662271 5.59091 
chr16:5662279-5662309 5.56667 
chr16:5666544-5666648 5.625 
chr16:5666721-5666891 5.33529 
chr16:5667083-5667139 5.60714 
chr16:5668330-5668354 5.83333 
chr16:5669987-5670008 5.90476 
chr16:5675536-5675569 5.81818 
chr16:5676345-5676361 6 
chr16:5677419-5677432 6 
chr16:5677578-5677606 5.35714 
chr16:5678318-5678356 5.71053 
chr16:5678439-5678459 5.8 
chr16:5680457-5680474 5.82353 
chr16:5686349-5686374 5.84 
chr16:5690314-5690343 5.37931 
chr16:5690358-5690435 5.45455 
chr16:5690459-5690588 5.51938 
chr16:5690653-5690674 5.80952 
chr16:5690789-5690808 5.63158 
chr16:5690821-5690857 5.86111 
chr16:5690864-5690885 5.7619 
chr16:5690920-5691167 5.51012 
chr16:5691181-5691240 5.32203 
chr16:5695074-5695098 5.625 
chr16:5695249-5695284 5.82857 
chr16:5696181-5696202 5.61905 
chr16:5697422-5697435 5.92308 
chr16:5697847-5697874 5.92593 
chr16:5699108-5699178 5.74286 
chr16:5700327-5700364 5.75676 
chr16:5700699-5700754 5.36364 
chr16:5701041-5701066 6 
chr16:5704761-5704818 5.57895 
chr16:5707594-5707746 5.75658 
chr16:5708717-5708886 5.69822 
chr16:5709304-5709317 6 
chr16:5711174-5711202 5.46429 
chr16:5713199-5713223 5.625 
chr16:5719423-5719436 6 
chr16:5720162-5720178 6 
chr16:5722855-5722886 6 
chr16:5725181-5725204 5.43478 
chr16:5725215-5725250 5.77143 
chr16:5730894-5730909 6 
chr16:5731240-5731254 6 
chr16:5731382-5731401 5.73684 
chr16:5733129-5733166 5.78378 
chr16:5733737-5733806 5.53623 
chr16:5738611-5738635 5.5 
chr16:5742166-5742218 5.92308 
chr16:5743367-5743384 6 
chr16:5744226-5744245 5.63158 
chr16:5744794-5744815 6 
chr16:5745181-5745213 5.21875 
chr16:5745659-5745688 5.34483 
chr16:5746806-5746843 5.37838 
chr16:5746900-5746927 5.51852 
chr16:5747515-5747547 5.78125 
chr16:5748820-5748851 5.19355 
chr16:5748984-5749000 6 
chr16:5749350-5749380 5.36667 
chr16:5749828-5749845 5.82353 
chr16:5753562-5753586 5.41667 
chr16:5753737-5753798 5.55738 
chr16:5758934-5758961 5.40741 
chr16:5759810-5759873 5.93651 
chr16:5762688-5762718 5.86667 
chr16:5763294-5763327 5.54545 
chr16:5767281-5767293 6 
chr16:5768911-5768936 6 
chr16:5769203-5769217 6 
chr16:5771174-5771197 5.56522 
chr16:5771339-5771363 5.5 
chr16:5775415-5775438 5.95652 
chr16:5777097-5777114 6 
chr16:5777272-5777295 5.56522 
chr16:5777674-5777701 6 
chr16:5779379-5779411 5.9375 
chr16:5780561-5780603 5.54762 
chr16:5780612-5780650 5.5 
chr16:5780674-5780704 5.33333 
chr16:5780829-5780883 5.55556 
chr16:5781069-5781084 6 
chr16:5781135-5781171 5.36111 
chr16:5781202-5781240 5.26316 
chr16:5781269-5781354 5.30588 
chr16:5784428-5784450 5.81818 
chr16:5784978-5785000 5.63636 
chr16:5785878-5785913 5.71429 
chr16:5786687-5786743 5.28571 
chr16:5786796-5786871 5.4 
chr16:5786889-5786942 5.58491 
chr16:5787525-5787538 6 
chr16:5787832-5787862 5.76667 
chr16:5788636-5788651 6 
chr16:5792181-5792334 5.75163 
chr16:5792347-5792375 6 
chr16:5802837-5802864 5.22222 
chr16:5806224-5806244 6 
chr16:5807207-5807246 5.71795 
chr16:5810361-5810411 5.64 
chr16:5812354-5812379 5.52 
chr16:5816588-5816602 6 
chr16:5818869-5818888 6 
chr16:5819488-5819500 6 
chr16:5821401-5821419 6 
chr16:5823694-5823711 5.94118 
chr16:5824244-5824257 6 
chr16:5825304-5825319 6 
chr16:5826950-5826966 5.8125 
chr16:5830539-5830551 6 
chr16:5831307-5831334 5.74074 
chr16:5833176-5833200 5.45833 
chr16:5835500-5835540 5.9 
chr16:5838723-5838755 5.8125 
chr16:5839078-5839101 5.6087 
chr16:5839413-5839478 5.27692 
chr16:5839532-5839560 5.64286 
chr16:5840860-5840883 5.78261 
chr16:5843745-5843820 5.56 
chr16:5844257-5844333 5.32895 
chr16:5844512-5844526 6 
chr16:5845287-5845314 5.48148 
chr16:5846567-5846579 6 
chr16:5848129-5848162 5.75758 
chr16:5850035-5850072 5.37838 
chr16:5851320-5851351 5.70968 
chr16:5854294-5854349 5.43636 
chr16:5861144-5861162 6 
chr16:5862449-5862471 5.77273 
chr16:5863009-5863021 6 
chr16:5864024-5864053 5.48276 
chr16:5864936-5864958 6 
chr16:5864980-5865000 5.8 
chr16:5865144-5865172 5.92857 
chr16:5866854-5866880 5.38462 
chr16:5867148-5867200 5.5 
chr16:5867597-5867630 5.90909 
chr16:5868972-5869000 5.25 
chr16:5871289-5871309 5.7 
chr16:5872432-5872462 5.4 
chr16:5876127-5876199 5.22222 
chr16:5877404-5877429 5.96 
chr16:5877798-5877825 5.51852 
chr16:5877833-5877852 5.94737 
chr16:5877872-5877976 5.90385 
chr16:5877987-5878006 5.63158 
chr16:5878028-5878086 5.37931 
chr16:5878691-5878713 5.95455 
chr16:5880364-5880390 5.53846 
chr16:5881462-5881504 5.78571 
chr16:5883495-5883519 5.83333 
chr16:5884578-5884619 6 
chr16:5884679-5884764 5.90588 
chr16:5884777-5884834 5.96491 
chr16:5887170-5887197 5.37037 
chr16:5892527-5892574 5.21277 
chr16:5892799-5892832 5.60606 
chr16:5892989-5893004 5.86667 
chr16:5895062-5895075 6 
chr16:5896182-5896211 5.58621 
chr16:5898948-5898984 6 
chr16:5904583-5904604 6 
chr16:5905971-5905992 5.7619 
chr16:5906152-5906315 5.86503 
chr16:5906330-5906349 5.78947 
chr16:5906530-5906601 5.85915 
chr16:5908744-5908773 5.2069 
chr16:5909207-5909226 6 
chr16:5915901-5915958 5.57895 
chr16:5917151-5917178 5.77778 
chr16:5917695-5917724 5.75862 
chr16:5920123-5920158 5.8 
chr16:5920374-5920388 6 
chr16:5921729-5921748 5.63158 
chr16:5922736-5922757 5.85714 
chr16:5923152-5923186 5.76471 
chr16:5933272-5933299 5.22222 
chr16:5934436-5934480 5.27273 
chr16:5935320-5935333 6 
chr16:5938029-5938067 5.39474 
chr16:5938797-5938818 6 
chr16:5940698-5940717 6 
chr16:5947017-5947042 6 
chr16:5949145-5949162 6 
chr16:5952394-5952427 5.90909 
chr16:5953087-5953142 5.81818 
chr16:5954977-5954990 6 
chr16:5955065-5955080 6 
chr16:5956728-5956748 6 
chr16:5957722-5957761 6 
chr16:5958052-5958359 5.92182 
chr16:5959091-5959106 6 
chr16:5959404-5959424 5.85 
chr16:5960047-5960076 5.93103 
chr16:5964580-5964611 5.32258 
chr16:5964894-5964921 6 
chr16:5971810-5971834 5.625 
chr16:5973531-5973555 5.79167 
chr16:5974507-5974536 5.65517 
chr16:5978076-5978107 5.96774 
chr16:5978701-5978716 6 
chr16:5979031-5979047 5.875 
chr16:5979316-5979333 6 
chr16:5980000-5980020 5.7 
chr16:5980191-5980241 5.8 
chr16:5980263-5980326 5.65079 
chr16:5980351-5980393 5.7381 
chr16:5980415-5980548 5.3985 
chr16:5980611-5980666 5.52727 
chr16:5980710-5980782 5.54167 
chr16:5980801-5980839 5.57895 
chr16:5980891-5980989 5.65306 
chr16:5983777-5983794 5.76471 
chr16:5984737-5984749 6 
chr16:5987761-5987791 5.56667 
chr16:5988100-5988130 5.46667 
chr16:5993799-5993863 5.21875 
chr16:5993942-5994032 5.55556 
chr16:5994047-5994061 6 
chr16:5994791-5994805 6 
chr16:5994965-5995014 5.91837 
chr16:5999526-5999549 5.82609 
chr16:6001454-6001500 5.95652 
chr16:6001785-6001811 5.76923 
chr16:6001844-6001900 5.625 
chr16:6001985-6002165 5.62222 
chr16:6003344-6003373 5.96552 
chr16:6003705-6003722 6 
chr16:6005119-6005141 6 
chr16:6005284-6005416 5.9697 
chr16:6006640-6006682 5.80952 
chr16:6007205-6007228 6 
chr16:6007425-6007453 5.57143 
chr16:6009812-6009836 5.625 
chr16:6010201-6010223 5.81818 
chr16:6011479-6011500 5.95238 
chr16:6011508-6011534 5.34615 
chr16:6012819-6012833 6 
chr16:6014437-6014461 5.45833 
chr16:6014545-6014651 5.64151 
chr16:6014675-6014723 5.27083 
chr16:6014746-6014790 5.79545 
chr16:6014800-6014840 5.35 
chr16:6014890-6014920 5.33333 
chr16:6016451-6016472 5.71429 
chr16:6017872-6017884 6 
chr16:6018733-6018753 5.65 
chr16:6019299-6019319 6 
chr16:6019478-6019500 5.59091 
chr16:6022191-6022227 5.55556 
chr16:6023722-6023752 5.46667 
chr16:6023762-6023778 6 
chr16:6025009-6025030 5.95238 
chr16:6026146-6026182 5.83333 
chr16:6028129-6028157 6 
chr16:6028321-6028347 5.96154 
chr16:6028656-6028702 5.95652 
chr16:6031464-6031481 5.82353 
chr16:6033832-6033982 5.62667 
chr16:6033992-6034224 5.60776 
chr16:6034947-6034992 5.91111 
chr16:6035152-6035170 5.72222 
chr16:6036047-6036069 5.59091 
chr16:6039157-6039169 6 
chr16:6039331-6039366 5.48571 
chr16:6039842-6039877 5.97143 
chr16:6041646-6041670 5.75 
chr16:6042162-6042191 5.34483 
chr16:6042539-6042569 5.66667 
chr16:6043341-6043444 5.78641 
chr16:6047839-6047866 5.62963 
chr16:6048140-6048188 5.1875 
chr16:6048898-6048924 5.26923 
chr16:6049868-6049903 6 
chr16:6050625-6050675 5.48 
chr16:6050684-6050915 5.43723 
chr16:6050926-6050994 5.48529 
chr16:6051000-6051041 5.26829 
chr16:6051068-6051098 5.36667 
chr16:6052566-6052601 5.65714 
chr16:6053282-6053294 6 
chr16:6053981-6054000 5.68421 
chr16:6054191-6054229 5.34211 
chr16:6054995-6055015 6 
chr16:6059794-6059831 5.67568 
chr16:6063050-6063074 5.58333 
chr16:6064110-6064129 5.63158 
chr16:6065165-6065191 5.80769 
chr16:6068155-6068229 5.72973 
chr16:6069074-6069112 5.57895 
chr16:6069473-6069500 5.22222 
chr16:6072685-6072716 5.90323 
chr16:6072736-6072774 5.44737 
chr16:6073268-6073283 6 
chr16:6078510-6078530 6 
chr16:6079773-6079787 6 
chr16:6081627-6081652 5.44 
chr16:6082429-6082441 6 
chr16:6084332-6084372 5.975 
chr16:6087558-6087608 5.78 
chr16:6088155-6088191 5.72222 
chr16:6088532-6088604 5.86111 
chr16:6089010-6089030 6 
chr16:6089348-6089373 5.6 
chr16:6090550-6090610 5.86667 
chr16:6092513-6092542 5.34483 
chr16:6093121-6093158 6 
chr16:6094155-6094177 5.68182 
chr16:6095500-6095539 5.53846 
chr16:6099054-6099070 6 
chr16:6102786-6102833 5.87234 
chr16:6104049-6104082 5.51515 
chr16:6104776-6104793 5.82353 
chr16:6105591-6105610 6 
chr16:6106831-6106859 5.5 
chr16:6107823-6107844 5.90476 
chr16:6108273-6108354 5.71605 
chr16:6108552-6108781 5.57642 
chr16:6108796-6108878 5.69512 
chr16:6110116-6110159 5.86047 
chr16:6112537-6112572 5.17143 
chr16:6112611-6112705 5.57447 
chr16:6113465-6113500 6 
chr16:6114536-6114557 5.7619 
chr16:6114958-6114974 5.8125 
chr16:6115000-6115041 5.80488 
chr16:6115195-6115209 6 
chr16:6116294-6116316 6 
chr16:6117372-6117405 5.78788 
chr16:6119013-6119086 5.38356 
chr16:6119399-6119440 5.43902 
chr16:6122618-6122641 5.47826 
chr16:6126300-6126357 5.49123 
chr16:6127679-6127727 5.5625 
chr16:6129306-6129326 5.6 
chr16:6131658-6131672 6 
chr16:6132177-6132194 6 
chr16:6132348-6132371 6 
chr16:6132987-6133013 5.76923 
chr16:6133471-6133491 5.95 
chr16:6134229-6134258 5.37931 
chr16:6135265-6135284 5.68421 
chr16:6135642-6135676 5.64706 
chr16:6137357-6137377 5.9 
chr16:6137981-6138000 5.68421 
chr16:6138491-6138544 5.58491 
chr16:6139066-6139092 5.84615 
chr16:6141831-6141852 5.95238 
chr16:6145700-6145720 6 
chr16:6148886-6148914 5.64286 
chr16:6150135-6150177 5.95238 
chr16:6151470-6151500 5.9 
chr16:6152178-6152195 5.88235 
chr16:6152244-6152263 5.63158 
chr16:6154133-6154155 6 
chr16:6154723-6154749 5.26923 
chr16:6155604-6155621 5.94118 
chr16:6155677-6155698 5.80952 
chr16:6157141-6157158 6 
chr16:6157670-6157787 5.57265 
chr16:6160185-6160209 5.79167 
chr16:6168518-6168836 5.61321 
chr16:6169215-6169243 5.53571 
chr16:6170648-6170674 5.53846 
chr16:6171902-6171916 5.92857 
chr16:6172213-6172239 5.30769 
chr16:6172358-6172392 6 
chr16:6172791-6172827 5.88889 
chr16:6174669-6174697 5.82143 
chr16:6175281-6175312 5.45161 
chr16:6177270-6177301 5.54839 
chr16:6182965-6182990 5.92 
chr16:6183927-6183949 5.68182 
chr16:6185786-6185808 6 
chr16:6187607-6187629 6 
chr16:6192178-6192234 5.57143 
chr16:6192656-6192691 5.71429 
chr16:6193960-6193995 5.74286 
chr16:6199200-6199231 5.6129 
chr16:6202320-6202341 5.57143 
chr16:6207135-6207192 5.31579 
chr16:6209069-6209090 6 
chr16:6211389-6211401 6 
chr16:6214635-6214654 5.94737 
chr16:6216441-6216486 5.33333 
chr16:6216767-6216793 6 
chr16:6218805-6218828 5.73913 
chr16:6219592-6219619 5.40741 
chr16:6220528-6220543 5.86667 
chr16:6221795-6221830 5.77143 
chr16:6223444-6223478 5.23529 
chr16:6223605-6223623 6 
chr16:6223880-6223903 5.95652 
chr16:6224596-6224634 5.86842 
chr16:6226314-6226334 6 
chr16:6226640-6226665 5.44 
chr16:6227180-6227198 5.72222 
chr16:6228178-6228199 6 
chr16:6233479-6233523 5.86364 
chr16:6238419-6238433 6 
chr16:6241130-6241142 6 
chr16:6243345-6243422 5.76623 
chr16:6247779-6247811 5.4375 
chr16:6250384-6250407 5.82609 
chr16:6250863-6250892 5.58621 
chr16:6252064-6252087 5.86957 
chr16:6255864-6255877 6 
chr16:6257680-6257699 5.89474 
chr16:6258000-6258064 5.875 
chr16:6258139-6258166 5.2963 
chr16:6259405-6259421 5.8125 
chr16:6260318-6260432 5.72807 
chr16:6260728-6260755 5.92593 
chr16:6261163-6261199 5.83333 
chr16:6261229-6261242 6 
chr16:6261821-6261863 6 
chr16:6262705-6262734 5.89655 
chr16:6264303-6264572 5.42007 
chr16:6264583-6264884 5.68771 
chr16:6264900-6265017 5.59829 
chr16:6265033-6265385 5.49432 
chr16:6265406-6265476 5.6 
chr16:6266652-6266671 5.63158 
chr16:6267175-6267188 6 
chr16:6268278-6268315 5.83784 
chr16:6268854-6268879 5.6 
chr16:6269876-6269894 5.83333 
chr16:6270150-6270210 5.3 
chr16:6270957-6270986 5.82759 
chr16:6272673-6272714 5.90244 
chr16:6275020-6275051 5.67742 
chr16:6276204-6276220 6 
chr16:6276374-6276395 5.7619 
chr16:6276947-6276963 6 
chr16:6278324-6278338 6 
chr16:6278417-6278454 5.59459 
chr16:6281198-6281255 5.57895 
chr16:6281832-6281848 6 
chr16:6284777-6284839 5.45161 
chr16:6285538-6285597 5.72881 
chr16:6285613-6285647 5.61765 
chr16:6286606-6286626 5.7 
chr16:6287742-6287787 5.71111 
chr16:6288091-6288115 5.83333 
chr16:6288747-6288771 5.45833 
chr16:6289486-6289510 6 
chr16:6292371-6292405 5.47059 
chr16:6292630-6292660 6 
chr16:6293138-6293163 5.76 
chr16:6294921-6294956 6 
chr16:6297773-6297811 5.26316 
chr16:6299523-6299549 6 
chr16:6299764-6299783 5.68421 
chr16:6301592-6301617 5.84 
chr16:6302609-6302635 6 
chr16:6303085-6303111 5.57692 
chr16:6303590-6303637 5.93617 
chr16:6303655-6303710 5.67273 
chr16:6306049-6306069 5.7 
chr16:6306127-6306319 5.875 
chr16:6307411-6307429 5.77778 
chr16:6309959-6309971 6 
chr16:6310881-6310906 5.68 
chr16:6311842-6311876 5.97059 
chr16:6312037-6312052 5.86667 
chr16:6313123-6313140 5.82353 
chr16:6313595-6313623 5.39286 
chr16:6315245-6315275 5.66667 
chr16:6316713-6316742 5.86207 
chr16:6319259-6319297 5.36842 
chr16:6323259-6323294 5.37143 
chr16:6323328-6323359 5.77419 
chr16:6325311-6325338 5.88889 
chr16:6326805-6326826 5.52381 
chr16:6327459-6327474 6 
chr16:6327666-6327682 6 
chr16:6328378-6328408 6 
chr16:6330931-6331032 5.73267 
chr16:6332356-6332373 6 
chr16:6333324-6333343 5.68421 
chr16:6337689-6337722 5.33333 
chr16:6341950-6341969 6 
chr16:6345100-6345122 6 
chr16:6347735-6347767 5.59375 
chr16:6351322-6351340 6 
chr16:6352328-6352345 5.76471 
chr16:6353806-6353825 6 
chr16:6354877-6354892 6 
chr16:6357551-6357575 5.41667 
chr16:6357760-6357782 5.5 
chr16:6357874-6357917 5.27907 
chr16:6358074-6358092 5.77778 
chr16:6360902-6360916 6 
chr16:6361296-6361323 5.66667 
chr16:6362348-6362365 5.82353 
chr16:6362646-6362765 5.65546 
chr16:6362931-6362968 5.24324 
chr16:6364869-6364892 5.52174 
chr16:6365262-6365294 5.6875 
chr16:6365312-6365523 5.56398 
chr16:6365533-6365603 6 
chr16:6365870-6365903 5.51515 
chr16:6365919-6365943 5.54167 
chr16:6370489-6370512 5.43478 
chr16:6370774-6370804 5.4 
chr16:6373105-6373145 5.6 
chr16:6374472-6374485 5.92308 
chr16:6376000-6376031 5.25806 
chr16:6376197-6376228 5.67742 
chr16:6378892-6378905 5.92308 
chr16:6379939-6379969 5.56667 
chr16:6381530-6381640 5.75455 
chr16:6382606-6382636 5.8 
chr16:6384508-6384520 6 
chr16:6385777-6385833 5.76786 
chr16:6386125-6386212 5.88506 
chr16:6389644-6389684 5.925 
chr16:6393529-6393549 5.6 
chr16:6393577-6393605 5.46429 
chr16:6394384-6394415 5.96774 
chr16:6394695-6394711 6 
chr16:6400445-6400495 6 
chr16:6401304-6401383 5.70886 
chr16:6402504-6402518 5.92857 
chr16:6402570-6402590 5.9 
chr16:6404221-6404262 5.58537 
chr16:6404844-6404870 5.38462 
chr16:6407550-6407622 5.38889 
chr16:6407957-6407978 5.90476 
chr16:6409079-6409105 6 
chr16:6409748-6409762 6 
chr16:6410949-6410978 5.93103 
chr16:6411896-6411920 5.375 
chr16:6414323-6414369 5.56522 
chr16:6415197-6415477 5.575 
chr16:6416086-6416149 5.73016 
chr16:6416218-6416244 5.26923 
chr16:6417247-6417283 6 
chr16:6419013-6419026 6 
chr16:6419072-6419113 5.58537 
chr16:6420363-6420387 6 
chr16:6421744-6421770 5.38462 
chr16:6422415-6422445 5.23333 
chr16:6422648-6422678 5.36667 
chr16:6422754-6422790 5.36111 
chr16:6422893-6422939 5.30435 
chr16:6425289-6425311 6 
chr16:6426269-6426316 5.74468 
chr16:6427274-6427303 6 
chr16:6429682-6429694 6 
chr16:6430399-6430442 6 
chr16:6433771-6433789 5.88889 
chr16:6434061-6434074 6 
chr16:6435347-6435374 5.66667 
chr16:6435923-6435949 5.84615 
chr16:6437975-6437996 5.95238 
chr16:6438459-6438493 5.55882 
chr16:6438739-6438756 5.88235 
chr16:6441510-6441530 5.75 
chr16:6444653-6444703 5.54 
chr16:6446066-6446083 6 
chr16:6447973-6448000 5.22222 
chr16:6457158-6457204 5.54348 
chr16:6457225-6457252 5.37037 
chr16:6457332-6457386 5.5 
chr16:6457472-6457590 5.57627 
chr16:6459414-6459428 6 
chr16:6460169-6460202 5.9697 
chr16:6460304-6460321 6 
chr16:6462132-6462173 6 
chr16:6463320-6463336 6 
chr16:6463603-6463615 6 
chr16:6465243-6465262 6 
chr16:6465700-6465728 5.67857 
chr16:6466458-6466486 5.28571 
chr16:6467413-6467427 6 
chr16:6467985-6468000 5.86667 
chr16:6468520-6468544 6 
chr16:6471922-6471937 6 
chr16:6473603-6473638 5.4 
chr16:6474237-6474277 5.55 
chr16:6474606-6474625 5.68421 
chr16:6476059-6476188 5.46512 
chr16:6476270-6476336 5.65152 
chr16:6476348-6476372 5.41667 
chr16:6478286-6478310 6 
chr16:6480113-6480142 5.86207 
chr16:6480968-6480984 6 
chr16:6481883-6481968 5.95294 
chr16:6482978-6483004 5.42308 
chr16:6483077-6483097 5.6 
chr16:6483833-6483860 5.59259 
chr16:6485270-6485315 5.93333 
chr16:6486512-6486527 6 
chr16:6490802-6490816 6 
chr16:6491393-6491429 5.77778 
chr16:6492549-6492580 5.74194 
chr16:6493236-6493263 5.37037 
chr16:6493735-6493783 5.70833 
chr16:6493846-6493877 5.80645 
chr16:6495228-6495249 5.61905 
chr16:6495562-6495606 5.81818 
chr16:6498128-6498173 5.93333 
chr16:6500410-6500431 5.57143 
chr16:6500742-6500870 5.6875 
chr16:6501190-6501203 5.92308 
chr16:6501791-6501872 5.18519 
chr16:6501911-6501945 5.32353 
chr16:6501965-6502151 5.33871 
chr16:6502229-6502278 5.67347 
chr16:6502326-6502424 5.27551 
chr16:6502441-6502474 5.42424 
chr16:6504048-6504075 5.77778 
chr16:6504568-6504592 5.5 
chr16:6504861-6504897 6 
chr16:6505049-6505062 6 
chr16:6506023-6506070 5.31915 
chr16:6506262-6506284 5.54545 
chr16:6509985-6510024 6 
chr16:6510240-6510264 5.79167 
chr16:6511255-6511279 5.375 
chr16:6515599-6515633 6 
chr16:6515875-6515900 5.88 
chr16:6516230-6516259 5.65517 
chr16:6518760-6518800 5.275 
chr16:6522609-6522639 5.93333 
chr16:6528222-6528236 5.92857 
chr16:6528389-6528451 5.82258 
chr16:6529589-6529617 5.57143 
chr16:6530051-6530065 6 
chr16:6533585-6533620 5.6 
chr16:6535332-6535366 5.52941 
chr16:6536083-6536103 6 
chr16:6536462-6536475 5.92308 
chr16:6537111-6537182 5.73239 
chr16:6537674-6537751 5.94805 
chr16:6539316-6539352 5.33333 
chr16:6541200-6541231 5.70968 
chr16:6541982-6542020 5.47368 
chr16:6542569-6542599 5.73333 
chr16:6545109-6545131 5.81818 
chr16:6545363-6545376 5.92308 
chr16:6550877-6550897 6 
chr16:6551132-6551148 6 
chr16:6551281-6551300 5.63158 
chr16:6553180-6553231 5.13725 
chr16:6555073-6555101 5.5 
chr16:6556625-6556661 6 
chr16:6557508-6557521 6 
chr16:6557823-6557836 5.92308 
chr16:6560832-6560874 5.5 
chr16:6562284-6562296 6 
chr16:6563734-6563761 5.88889 
chr16:6564873-6564919 5.28261 
chr16:6565053-6565098 5.6 
chr16:6565994-6566017 5.95652 
chr16:6567928-6567954 5.30769 
chr16:6568690-6568844 5.76623 
chr16:6569088-6569113 5.72 
chr16:6571422-6571491 5.62319 
chr16:6571500-6571575 5.41333 
chr16:6571697-6571719 5.59091 
chr16:6572155-6572192 6 
chr16:6576830-6576873 5.67442 
chr16:6577322-6577361 5.71795 
chr16:6579556-6579590 5.61765 
chr16:6583959-6584017 5.68966 
chr16:6584251-6584275 5.75 
chr16:6585588-6585623 5.51429 
chr16:6586138-6586164 5.69231 
chr16:6588038-6588086 5.625 
chr16:6589807-6589833 6 
chr16:6590298-6590322 5.375 
chr16:6590612-6590634 6 
chr16:6592484-6592503 6 
chr16:6599084-6599451 5.67302 
chr16:6599466-6599582 5.81034 
chr16:6600126-6600150 5.375 
chr16:6602797-6602841 5.22727 
chr16:6604034-6604048 6 
chr16:6604718-6604766 5.79167 
chr16:6604776-6604867 5.6044 
chr16:6605700-6605727 5.96296 
chr16:6606958-6607183 5.88889 
chr16:6608768-6608780 6 
chr16:6609100-6609152 5.61538 
chr16:6609166-6609215 5.20408 
chr16:6609328-6609393 5.56923 
chr16:6609602-6609641 5.64103 
chr16:6609716-6609736 5.6 
chr16:6610175-6610195 5.8 
chr16:6611642-6611681 5.23077 
chr16:6612817-6612894 5.8961 
chr16:6613827-6613925 5.76531 
chr16:6614459-6614494 5.82857 
chr16:6615127-6615140 6 
chr16:6615245-6615266 5.95238 
chr16:6615920-6615938 6 
chr16:6617808-6617827 5.89474 
chr16:6618434-6618459 5.48 
chr16:6620489-6620533 5.56818 
chr16:6624425-6624442 6 
chr16:6625042-6625058 6 
chr16:6625857-6625893 5.86111 
chr16:6628589-6628609 5.7 
chr16:6628663-6628706 5.4186 
chr16:6629177-6629218 5.56098 
chr16:6629943-6629972 5.65517 
chr16:6630908-6630931 5.56522 
chr16:6632459-6632478 5.63158 
chr16:6632691-6632718 5.40741 
chr16:6632735-6632812 5.45455 
chr16:6632925-6632939 6 
chr16:6633000-6633019 5.78947 
chr16:6634341-6634386 6 
chr16:6637011-6637025 6 
chr16:6640042-6640069 5.25926 
chr16:6647672-6647694 5.77273 
chr16:6648947-6648970 6 
chr16:6654335-6654356 5.66667 
chr16:6654973-6655004 5.3871 
chr16:6656109-6656124 5.86667 
chr16:6657410-6657643 5.46352 
chr16:6659330-6659358 5.75 
chr16:6660006-6660042 6 
chr16:6662841-6662885 5.54545 
chr16:6663000-6663054 5.7963 
chr16:6669688-6669706 5.94444 
chr16:6670560-6670594 5.47059 
chr16:6671465-6671490 6 
chr16:6672754-6672780 5.53846 
chr16:6675158-6675181 6 
chr16:6676140-6676152 6 
chr16:6676760-6676795 5.85714 
chr16:6679831-6679848 6 
chr16:6679960-6679981 5.7619 
chr16:6680329-6680354 5.76 
chr16:6682025-6682056 5.80645 
chr16:6682975-6682987 6 
chr16:6683272-6683290 5.88889 
chr16:6683454-6683469 5.86667 
chr16:6683843-6683857 6 
chr16:6684060-6684113 5.75472 
chr16:6684642-6684684 5.42857 
chr16:6684842-6684890 5.20833 
chr16:6684910-6684931 5.80952 
chr16:6685065-6685163 5.2551 
chr16:6686741-6687019 5.66906 
chr16:6687041-6687556 5.6 
chr16:6687567-6687596 5.72414 
chr16:6689238-6689273 5.4 
chr16:6689547-6689568 5.66667 
chr16:6689878-6689910 5.8125 
chr16:6690609-6690633 6 
chr16:6691735-6691774 6 
chr16:6693406-6693442 5.83333 
chr16:6697174-6697188 6 
chr16:6697236-6697256 5.75 
chr16:6698508-6698531 5.69565 
chr16:6699828-6699856 5.32143 
chr16:6700249-6700295 5.41304 
chr16:6700887-6700912 5.36 
chr16:6703593-6703797 5.5 
chr16:6703830-6703888 5.25862 
chr16:6703955-6704000 5.73333 
chr16:6704014-6704051 5.27027 
chr16:6704134-6704178 5.70455 
chr16:6705374-6705399 6 
chr16:6706600-6706632 6 
chr16:6706875-6707189 5.83439 
chr16:6707204-6707240 5.52778 
chr16:6707825-6707845 6 
chr16:6707909-6707930 5.85714 
chr16:6708905-6708952 5.91489 
chr16:6710225-6710237 6 
chr16:6715451-6715472 5.7619 
chr16:6716541-6716554 6 
chr16:6719627-6719655 5.53571 
chr16:6720000-6720026 5.84615 
chr16:6722268-6722300 5.9375 
chr16:6722340-6722570 5.54783 
chr16:6722689-6722704 5.93333 
chr16:6723514-6723546 5.34375 
chr16:6724305-6724335 5.76667 
chr16:6724880-6724922 5.5 
chr16:6726000-6726034 5.23529 
chr16:6726128-6726182 5.85185 
chr16:6726643-6726688 5.84444 
chr16:6728113-6728136 5.91304 
chr16:6729879-6729901 6 
chr16:6730251-6730290 5.74359 
chr16:6732855-6732882 5.48148 
chr16:6733493-6733544 5.47059 
chr16:6733577-6733621 5.34091 
chr16:6735274-6735289 6 
chr16:6735442-6735455 6 
chr16:6740051-6740076 5.64 
chr16:6740742-6740769 5.88889 
chr16:6742109-6742129 5.6 
chr16:6742772-6742820 5.27083 
chr16:6742843-6742865 5.86364 
chr16:6743000-6743065 5.32308 
chr16:6743090-6743261 5.46784 
chr16:6743392-6743416 5.375 
chr16:6743445-6743511 5.56061 
chr16:6743560-6743613 5.35849 
chr16:6743675-6743741 5.60606 
chr16:6743790-6743813 5.78261 
chr16:6745414-6745458 5.81818 
chr16:6750658-6750676 5.77778 
chr16:6751126-6751154 5.78571 
chr16:6753128-6753159 5.80645 
chr16:6753236-6753253 5.76471 
chr16:6753546-6753559 5.92308 
chr16:6753707-6753731 5.95833 
chr16:6754629-6754655 5.65385 
chr16:6757473-6757491 5.72222 
chr16:6758288-6758310 5.86364 
chr16:6762884-6762904 6 
chr16:6765254-6765284 5.6 
chr16:6768000-6768026 5.5 
chr16:6768831-6768877 5.5 
chr16:6769228-6769255 5.40741 
chr16:6770099-6770120 5.80952 
chr16:6771733-6771751 6 
chr16:6772306-6772338 5.34375 
chr16:6774209-6774222 6 
chr16:6774722-6774741 5.89474 
chr16:6775042-6775064 5.77273 
chr16:6776360-6776381 5.7619 
chr16:6777051-6777128 5.58442 
chr16:6780373-6780473 5.26 
chr16:6780488-6780560 5.40278 
chr16:6782416-6782434 5.83333 
chr16:6785148-6785186 5.84211 
chr16:6786157-6786189 5.59375 
chr16:6791171-6791190 5.94737 
chr16:6793759-6793791 5.53125 
chr16:6797427-6797493 5.72727 
chr16:6798258-6798333 5.48 
chr16:6800669-6800698 5.58621 
chr16:6803000-6803023 5.47826 
chr16:6803695-6803716 5.61905 
chr16:6806616-6806629 6 
chr16:6806975-6807010 5.82857 
chr16:6809474-6809518 6 
chr16:6811500-6811521 5.95238 
chr16:6814937-6814959 5.54545 
chr16:6817915-6817984 5.95652 
chr16:6818670-6818749 5.49367 
chr16:6822426-6822450 5.75 
chr16:6822606-6822628 5.81818 
chr16:6822643-6822655 6 
chr16:6823057-6823072 5.86667 
chr16:6823169-6823182 6 
chr16:6823266-6823293 5.40741 
chr16:6823586-6823611 5.56 
chr16:6823624-6823650 5.38462 
chr16:6823662-6823689 6 
chr16:6823709-6823730 5.52381 
chr16:6824704-6824743 5.20513 
chr16:6825170-6825184 5.92857 
chr16:6825330-6825349 6 
chr16:6826413-6826451 6 
chr16:6828865-6828887 5.59091 
chr16:6829690-6830654 5.86929 
chr16:6833274-6833299 5.44 
chr16:6838219-6838239 5.9 
chr16:6838446-6838487 5.95122 
chr16:6840156-6840196 5.8 
chr16:6844281-6844297 6 
chr16:6845764-6845787 5.56522 
chr16:6847945-6847993 5.54167 
chr16:6848005-6848029 5.75 
chr16:6851200-6851213 6 
chr16:6856746-6856847 5.60396 
chr16:6857897-6857966 5.4058 
chr16:6858155-6858201 5.80435 
chr16:6861890-6861916 5.57692 
chr16:6866423-6866436 6 
chr16:6867533-6867551 6 
chr16:6867707-6867726 5.73684 
chr16:6869706-6869727 6 
chr16:6870660-6870689 5.65517 
chr16:6873238-6873268 5.86667 
chr16:6873691-6873714 5.56522 
chr16:6874961-6875010 5.69388 
chr16:6876068-6876083 6 
chr16:6876541-6876568 5.2963 
chr16:6879364-6879389 5.64 
chr16:6879482-6879500 5.72222 
chr16:6879903-6879929 5.96154 
chr16:6883142-6883177 5.94286 
chr16:6884056-6884078 5.54545 
chr16:6884504-6884540 5.63889 
chr16:6884892-6884906 6 
chr16:6885087-6885113 5.57692 
chr16:6885753-6885777 6 
chr16:6886950-6886978 5.35714 
chr16:6890888-6890900 6 
chr16:6892143-6892187 5.95455 
chr16:6894038-6894065 5.7037 
chr16:6898541-6898568 5.59259 
chr16:6898606-6898655 5.34694 
chr16:6899669-6899696 5.7037 
chr16:6903316-6903338 5.54545 
chr16:6904588-6904608 6 
chr16:6905245-6905268 5.47826 
chr16:6905800-6905918 5.54237 
chr16:6906090-6906170 5.7625 
chr16:6906897-6906932 5.6 
chr16:6908104-6908135 5.83871 
chr16:6909102-6909207 5.7619 
chr16:6910843-6910913 5.24286 
chr16:6911824-6911855 6 
chr16:6913671-6913691 5.9 
chr16:6913726-6913748 6 
chr16:6914984-6915015 6 
chr16:6916542-6916555 6 
chr16:6917017-6917029 6 
chr16:6917227-6917259 5.4375 
chr16:6921895-6921958 5.74603 
chr16:6922314-6922361 5.40426 
chr16:6924510-6924534 6 
chr16:6926185-6926212 5.7037 
chr16:6932593-6932616 5.82609 
chr16:6933795-6933825 5.4 
chr16:6934897-6934917 5.85 
chr16:6935516-6935545 5.89655 
chr16:6936056-6936076 5.7 
chr16:6936755-6936802 5.7234 
chr16:6938224-6938246 5.77273 
chr16:6941453-6941492 5.69231 
chr16:6942764-6942823 5.83051 
chr16:6944056-6944094 5.42105 
chr16:6944239-6944252 5.92308 
chr16:6945229-6945252 5.86957 
chr16:6945419-6945483 5.9375 
chr16:6946375-6946393 5.88889 
chr16:6948669-6948752 5.26506 
chr16:6948761-6948851 5.28889 
chr16:6948902-6948947 5.75556 
chr16:6948958-6948992 5.52941 
chr16:6949020-6949078 5.2931 
chr16:6949162-6949260 5.41837 
chr16:6950140-6950154 6 
chr16:6954600-6954641 5.90244 
chr16:6962548-6962612 5.54688 
chr16:6963140-6963167 6 
chr16:6965535-6965564 5.58621 
chr16:6966828-6966857 5.72414 
chr16:6968881-6968908 5.33333 
chr16:6969770-6969795 5.76 
chr16:6971624-6971652 5.85714 
chr16:6974170-6974190 6 
chr16:6974665-6974694 5.48276 
chr16:6974822-6974840 5.94444 
chr16:6975102-6975147 5.86667 
chr16:6975456-6975478 6 
chr16:6976312-6976325 6 
chr16:6977415-6977440 6 
chr16:6977533-6977559 5.76923 
chr16:6978851-6978872 5.57143 
chr16:6980408-6980424 5.875 
chr16:6981260-6981402 5.73239 
chr16:6982082-6982118 5.83333 
chr16:6985091-6985110 6 
chr16:6986941-6986960 5.63158 
chr16:6987093-6987110 5.76471 
chr16:6987977-6987992 5.93333 
chr16:6989376-6989410 5.88235 
chr16:6989492-6989524 5.875 
chr16:6990192-6990216 5.91667 
chr16:6990764-6990812 6 
chr16:6990852-6990886 6 
chr16:6991192-6991354 5.69753 
chr16:6992066-6992086 5.8 
chr16:6993709-6993723 6 
chr16:6994398-6994430 5.875 
chr16:6998360-6998400 5.725 
chr16:6999936-6999961 5.8 
chr16:7000114-7000132 6 
chr16:7000362-7000396 5.47059 
chr16:7000835-7000919 5.52381 
chr16:7001726-7001747 5.7619 
chr16:7002635-7002678 5.55814 
chr16:7003375-7003401 5.53846 
chr16:7003708-7003741 5.45455 
chr16:7005066-7005087 5.61905 
chr16:7005243-7005260 6 
chr16:7005349-7005369 6 
chr16:7005668-7005714 5.76087 
chr16:7006049-7006082 5.45455 
chr16:7007089-7007143 5.94444 
chr16:7009491-7009508 6 
chr16:7010610-7010640 5.3 
chr16:7010974-7010990 6 
chr16:7011136-7011190 5.53704 
chr16:7012867-7012888 5.66667 
chr16:7013683-7013712 5.89655 
chr16:7015316-7015356 6 
chr16:7016746-7016934 5.79255 
chr16:7017274-7017294 5.65 
chr16:7017463-7017487 5.70833 
chr16:7018732-7018748 5.875 
chr16:7019570-7019591 5.95238 
chr16:7020179-7020240 5.32787 
chr16:7021487-7021523 5.86111 
chr16:7022233-7022260 5.25926 
chr16:7023183-7023207 5.45833 
chr16:7024323-7024358 6 
chr16:7025808-7025838 5.6 
chr16:7026652-7026762 5.78182 
chr16:7026780-7026806 5.5 
chr16:7026838-7026990 5.39474 
chr16:7027006-7027050 5.86364 
chr16:7027091-7027229 5.51449 
chr16:7027757-7027774 5.76471 
chr16:7031031-7031055 5.5 
chr16:7032994-7033013 6 
chr16:7035080-7035135 5.63636 
chr16:7035853-7035883 5.96667 
chr16:7036185-7036211 6 
chr16:7036659-7036696 5.59459 
chr16:7037457-7037500 6 
chr16:7038523-7038586 5.55556 
chr16:7038659-7038683 5.75 
chr16:7038732-7038786 6 
chr16:7041137-7041158 6 
chr16:7042838-7042850 6 
chr16:7044946-7044970 6 
chr16:7045291-7045327 6 
chr16:7045760-7045784 5.54167 
chr16:7047000-7047030 5.66667 
chr16:7048848-7048880 5.65625 
chr16:7049170-7049237 6 
chr16:7049426-7049448 5.72727 
chr16:7050565-7050613 5.97917 
chr16:7051345-7051467 5.80328 
chr16:7053014-7053035 5.90476 
chr16:7054463-7054486 5.47826 
chr16:7056144-7056165 5.90476 
chr16:7058615-7059317 5.83903 
chr16:7060538-7060564 5.76923 
chr16:7061453-7061525 5.77778 
chr16:7064377-7064421 5.86364 
chr16:7065753-7065786 5.45455 
chr16:7067826-7067853 5.59259 
chr16:7068956-7069000 5.47727 
chr16:7069063-7069102 5.66667 
chr16:7069389-7069426 5.72973 
chr16:7070193-7070225 5.84375 
chr16:7070698-7070719 5.7619 
chr16:7071293-7071330 5.51351 
chr16:7071372-7071442 5.42857 
chr16:7071465-7071654 5.61376 
chr16:7071871-7072079 5.87981 
chr16:7073565-7073590 6 
chr16:7076449-7076471 5.54545 
chr16:7076496-7076527 5.32258 
chr16:7077821-7077866 5.35556 
chr16:7077875-7077962 5.45977 
chr16:7077992-7078023 5.3871 
chr16:7078585-7078631 5.91304 
chr16:7079035-7079314 5.63799 
chr16:7081600-7081624 5.91667 
chr16:7082263-7082290 5.96296 
chr16:7082445-7082470 5.72 
chr16:7082582-7082606 6 
chr16:7083963-7083988 5.6 
chr16:7084827-7084862 6 
chr16:7085597-7085609 6 
chr16:7085884-7085896 6 
chr16:7086692-7086748 5.82143 
chr16:7087229-7087252 6 
chr16:7090000-7090033 5.69697 
chr16:7090886-7090922 5.97222 
chr16:7091083-7091103 6 
chr16:7092474-7092500 5.26923 
chr16:7092928-7092942 6 
chr16:7094157-7094201 5.27273 
chr16:7096238-7096263 6 
chr16:7096604-7096622 6 
chr16:7097385-7097408 5.47826 
chr16:7097717-7097741 6 
chr16:7097858-7097894 5.38889 
chr16:7098182-7098218 5.5 
chr16:7098245-7098274 5.96552 
chr16:7099446-7099476 5.4 
chr16:7100240-7100278 5.47368 
chr16:7104104-7104137 5.42424 
chr16:7104203-7104255 5.46154 
chr16:7105328-7105355 5.55556 
chr16:7108573-7108586 6 
chr16:7111023-7111049 5.69231 
chr16:7111249-7111277 5.92857 
chr16:7112318-7112353 5.82857 
chr16:7112484-7112500 5.875 
chr16:7112894-7112924 6 
chr16:7113342-7113367 5.44 
chr16:7114162-7114180 6 
chr16:7115978-7116000 5.54545 
chr16:7117512-7117554 5.66667 
chr16:7117952-7117965 6 
chr16:7118576-7118598 5.81818 
chr16:7119177-7119207 5.6 
chr16:7121588-7121614 6 
chr16:7121646-7121674 5.92857 
chr16:7123681-7123710 5.48276 
chr16:7124531-7124559 5.57143 
chr16:7125554-7125594 5.95 
chr16:7126037-7126057 5.8 
chr16:7128654-7128696 5.71429 
chr16:7128852-7128885 5.66667 
chr16:7130000-7130099 5.68687 
chr16:7132562-7132585 5.6087 
chr16:7134235-7134260 5.72 
chr16:7134278-7134308 5.4 
chr16:7134836-7134887 5.60784 
chr16:7134903-7135000 5.36082 
chr16:7135097-7135120 5.78261 
chr16:7136722-7136737 6 
chr16:7137542-7137611 5.68116 
chr16:7137869-7137923 5.7037 
chr16:7138312-7138346 5.52941 
chr16:7138531-7138549 5.72222 
chr16:7140023-7140039 5.8125 
chr16:7140874-7140909 5.45714 
chr16:7141248-7141275 5.33333 
chr16:7142215-7142243 5.67857 
chr16:7144629-7144642 6 
chr16:7144745-7144802 5.78947 
chr16:7144934-7144988 5.31481 
chr16:7145098-7145125 5.96296 
chr16:7146013-7146042 5.93103 
chr16:7146932-7146948 6 
chr16:7148164-7148183 5.89474 
chr16:7148792-7148815 5.73913 
chr16:7150565-7150581 6 
chr16:7152987-7153000 5.92308 
chr16:7153007-7153034 5.2963 
chr16:7154935-7154974 5.28205 
chr16:7155289-7155302 6 
chr16:7155672-7155735 5.4127 
chr16:7155752-7155802 5.68 
chr16:7156226-7156255 5.55172 
chr16:7156985-7157004 6 
chr16:7160188-7160207 5.68421 
chr16:7162031-7162063 5.3125 
chr16:7162369-7162392 5.73913 
chr16:7162665-7162704 5.79487 
chr16:7167920-7167947 5.81481 
chr16:7170816-7170855 5.82051 
chr16:7173357-7173375 6 
chr16:7174484-7174580 5.70833 
chr16:7177011-7177025 6 
chr16:7178796-7178841 5.66667 
chr16:7179826-7179859 5.54545 
chr16:7180032-7180048 6 
chr16:7181342-7181375 5.84848 
chr16:7181986-7182011 5.8 
chr16:7182434-7182478 6 
chr16:7183000-7183029 5.89655 
chr16:7184715-7184743 5.5 
chr16:7186405-7186427 6 
chr16:7186578-7186591 6 
chr16:7189169-7189242 5.53425 
chr16:7189562-7189588 5.42308 
chr16:7190125-7190205 5.65 
chr16:7190267-7190285 6 
chr16:7191536-7191555 5.94737 
chr16:7191966-7192031 5.81538 
chr16:7193244-7193265 5.71429 
chr16:7193533-7193545 6 
chr16:7193837-7193862 5.36 
chr16:7194387-7194439 5.84615 
chr16:7195186-7195219 5.78788 
chr16:7196976-7196993 6 
chr16:7197146-7197172 5.92308 
chr16:7199458-7199500 5.78571 
chr16:7203728-7203761 5.75758 
chr16:7204686-7204729 6 
chr16:7205699-7205783 5.79762 
chr16:7206004-7206047 5.34884 
chr16:7206219-7206286 5.65672 
chr16:7206334-7206405 5.28169 
chr16:7206592-7206622 5.53333 
chr16:7208557-7208580 5.73913 
chr16:7208673-7208734 5.13115 
chr16:7210183-7210202 5.73684 
chr16:7210399-7210425 5.5 
chr16:7210755-7210856 5.49505 
chr16:7212267-7212331 5.34375 
chr16:7212568-7212582 6 
chr16:7212789-7212808 5.63158 
chr16:7213639-7213674 5.57143 
chr16:7214636-7214659 5.52174 
chr16:7215388-7215433 5.73333 
chr16:7215934-7215974 5.95 
chr16:7216015-7216028 6 
chr16:7216973-7217008 6 
chr16:7220075-7220092 6 
chr16:7224185-7224215 5.3 
chr16:7224779-7224805 5.73077 
chr16:7226428-7226469 5.80488 
chr16:7228121-7228148 5.77778 
chr16:7231492-7231592 5.68 
chr16:7232638-7232660 5.63636 
chr16:7236170-7236460 5.47931 
chr16:7236618-7236668 5.48 
chr16:7236995-7237014 6 
chr16:7237169-7237191 5.95455 
chr16:7237691-7237735 5.81818 
chr16:7239426-7239454 5.71429 
chr16:7239547-7239593 5.80435 
chr16:7240361-7240392 5.77419 
chr16:7244085-7244105 5.75 
chr16:7245523-7245571 5.5625 
chr16:7246064-7246089 5.88 
chr16:7247441-7247458 6 
chr16:7247987-7248019 5.9375 
chr16:7249895-7249932 5.91892 
chr16:7251450-7251476 5.92308 
chr16:7255515-7255544 6 
chr16:7256452-7256500 5.375 
chr16:7259141-7259183 5.97619 
chr16:7259336-7259349 6 
chr16:7261392-7261408 6 
chr16:7265726-7265738 6 
chr16:7266985-7267117 5.7803 
chr16:7267272-7267306 5.61765 
chr16:7267872-7267914 5.7381 
chr16:7267926-7267949 5.65217 
chr16:7267975-7268041 5.48485 
chr16:7268054-7268094 5.85 
chr16:7268629-7268677 6 
chr16:7271323-7271380 5.61404 
chr16:7273711-7273737 6 
chr16:7273991-7274019 5.39286 
chr16:7274122-7274152 5.8 
chr16:7275753-7275772 5.63158 
chr16:7277273-7277304 5.83871 
chr16:7278228-7278252 6 
chr16:7279489-7280106 5.69854 
chr16:7280553-7280566 6 
chr16:7282855-7282867 6 
chr16:7284588-7284708 5.525 
chr16:7286674-7286699 5.32 
chr16:7287470-7287493 5.43478 
chr16:7288328-7288365 5.7027 
chr16:7289500-7289516 5.9375 
chr16:7290534-7290568 5.97059 
chr16:7290731-7290748 6 
chr16:7291712-7291743 5.22581 
chr16:7291809-7291871 5.3871 
chr16:7294248-7294267 6 
chr16:7295668-7295681 6 
chr16:7296634-7296652 6 
chr16:7299264-7299284 5.65 
chr16:7299669-7299690 5.61905 
chr16:7302694-7302706 6 
chr16:7302933-7302955 5.59091 
chr16:7304485-7304503 5.77778 
chr16:7310379-7310403 5.375 
chr16:7313904-7313932 5.57143 
chr16:7315334-7315359 5.44 
chr16:7315385-7315462 5.62338 
chr16:7315958-7315986 5.82143 
chr16:7317539-7317564 5.52 
chr16:7319044-7319066 6 
chr16:7319437-7319484 5.31915 
chr16:7322692-7322714 5.54545 
chr16:7322828-7323276 5.6183 
chr16:7324632-7324654 6 
chr16:7324675-7324698 5.65217 
chr16:7325128-7325185 5.29825 
chr16:7325941-7325954 6 
chr16:7329110-7329140 5.6 
chr16:7330948-7331016 5.91176 
chr16:7331838-7331875 5.45946 
chr16:7332943-7332973 5.66667 
chr16:7335076-7335101 6 
chr16:7335379-7335401 6 
chr16:7336430-7336463 5.42424 
chr16:7336617-7336637 6 
chr16:7339398-7339449 5.70588 
chr16:7339511-7339534 5.43478 
chr16:7339610-7339673 5.55556 
chr16:7341861-7342132 5.53137 
chr16:7342145-7342181 5.5 
chr16:7342200-7342224 5.75 
chr16:7342237-7342261 5.75 
chr16:7342275-7342306 6 
chr16:7342317-7342550 5.4721 
chr16:7344775-7344803 6 
chr16:7346257-7346272 5.86667 
chr16:7346326-7346354 5.25 
chr16:7347689-7347707 5.88889 
chr16:7348275-7348303 5.82143 
chr16:7348840-7348852 6 
chr16:7352946-7352964 5.77778 
chr16:7353556-7353594 5.28947 
chr16:7353612-7353628 5.875 
chr16:7353713-7353743 5.33333 
chr16:7353761-7353815 5.64815 
chr16:7353841-7353860 5.84211 
chr16:7354170-7354243 5.76712 
chr16:7354897-7354955 6 
chr16:7355120-7355146 5.46154 
chr16:7356581-7356600 6 
chr16:7357581-7357605 5.54167 
chr16:7357731-7357759 5.46429 
chr16:7358115-7358142 5.25926 
chr16:7360121-7360133 6 
chr16:7361479-7361492 6 
chr16:7363251-7363277 5.53846 
chr16:7363423-7363482 5.59322 
chr16:7363601-7363629 5.53571 
chr16:7365648-7365663 6 
chr16:7366964-7367000 5.86111 
chr16:7367424-7367447 5.43478 
chr16:7367958-7368004 5.69565 
chr16:7368036-7368214 5.42697 
chr16:7368289-7368324 5.51429 
chr16:7368343-7368387 5.40909 
chr16:7371052-7371147 5.73684 
chr16:7371710-7371727 5.76471 
chr16:7373774-7373824 5.34 
chr16:7373922-7373954 5.625 
chr16:7374015-7374039 6 
chr16:7377195-7377219 5.54167 
chr16:7378478-7378500 5.81818 
chr16:7378628-7378641 6 
chr16:7380389-7380404 6 
chr16:7380473-7380544 5.80282 
chr16:7382648-7382684 5.80556 
chr16:7385585-7385605 6 
chr16:7387662-7387698 5.69444 
chr16:7389395-7389425 5.26667 
chr16:7391694-7391825 6 
chr16:7394102-7394122 6 
chr16:7394345-7394379 5.52941 
chr16:7394399-7394429 5.46667 
chr16:7394452-7394468 6 
chr16:7395797-7395839 5.7619 
chr16:7402714-7402727 6 
chr16:7403965-7403984 5.94737 
chr16:7408401-7408435 5.88235 
chr16:7409361-7409401 5.3 
chr16:7409983-7410012 6 
chr16:7411778-7411826 5.27083 
chr16:7411919-7412000 5.4321 
chr16:7412092-7412157 5.63077 
chr16:7412175-7412417 5.40496 
chr16:7412451-7412484 5.72727 
chr16:7412525-7412556 5.25806 
chr16:7412644-7412707 5.26984 
chr16:7414575-7414599 5.83333 
chr16:7415000-7415102 5.52941 
chr16:7417834-7417910 5.46053 
chr16:7418266-7418283 5.76471 
chr16:7418780-7418801 5.85714 
chr16:7422761-7422829 5.41176 
chr16:7424632-7424656 5.375 
chr16:7425494-7425516 5.95455 
chr16:7429715-7429867 5.71053 
chr16:7430570-7430587 5.94118 
chr16:7431631-7431656 5.4 
chr16:7434172-7434234 5.79032 
chr16:7434257-7434286 5.44828 
chr16:7435330-7435365 5.34286 
chr16:7435920-7435967 5.95745 
chr16:7438000-7438020 5.7 
chr16:7438645-7438665 6 
chr16:7439120-7439138 6 
chr16:7441801-7441835 5.61765 
chr16:7442826-7442886 5.8 
chr16:7444236-7444260 6 
chr16:7446937-7446960 5.73913 
chr16:7449448-7449483 5.8 
chr16:7451500-7451536 5.44444 
chr16:7452013-7452049 5.5 
chr16:7454029-7454066 6 
chr16:7454706-7454724 6 
chr16:7457374-7457410 5.83333 
chr16:7460066-7460088 5.63636 
chr16:7460677-7460703 5.84615 
chr16:7460831-7460864 6 
chr16:7460939-7460956 6 
chr16:7461903-7461920 6 
chr16:7463047-7463096 5.87755 
chr16:7463589-7463606 5.76471 
chr16:7464602-7464631 5.96552 
chr16:7467529-7467557 6 
chr16:7468752-7468831 5.36709 
chr16:7468882-7468917 5.71429 
chr16:7469910-7469940 5.76667 
chr16:7470883-7470970 5.83908 
chr16:7472151-7472182 5.64516 
chr16:7473073-7473137 5.5625 
chr16:7474245-7474283 5.36842 
chr16:7474754-7474774 5.75 
chr16:7477261-7477284 5.65217 
chr16:7477593-7477658 5.98462 
chr16:7478324-7478340 6 
chr16:7478495-7478537 6 
chr16:7478842-7478890 5.33333 
chr16:7481390-7481421 5.70968 
chr16:7483694-7483807 5.42478 
chr16:7484475-7484528 5.66038 
chr16:7486900-7486930 5.7 
chr16:7489939-7489965 5.80769 
chr16:7493422-7493453 5.35484 
chr16:7494106-7494138 5.6875 
chr16:7495012-7495034 5.81818 
chr16:7495699-7495737 5.71053 
chr16:7496799-7496826 6 
chr16:7497431-7497455 5.70833 
chr16:7498928-7498942 6 
chr16:7499715-7499769 5.7963 
chr16:7500393-7500410 6 
chr16:7503129-7503144 6 
chr16:7505787-7505818 6 
chr16:7509012-7509094 5.52439 
chr16:7510372-7510475 5.73786 
chr16:7510491-7510529 5.68421 
chr16:7510742-7510767 5.68 
chr16:7512491-7512515 5.91667 
chr16:7514690-7514711 6 
chr16:7518459-7518471 6 
chr16:7520401-7520494 5.62366 
chr16:7520500-7520553 5.39623 
chr16:7520572-7520618 5.65217 
chr16:7522805-7522824 5.63158 
chr16:7523380-7523436 5.32143 
chr16:7523476-7523529 5.5283 
chr16:7525308-7525328 5.75 
chr16:7525956-7525980 5.83333 
chr16:7529117-7529138 5.95238 
chr16:7532471-7532493 6 
chr16:7532544-7532565 6 
chr16:7535708-7535743 5.37143 
chr16:7536103-7536137 5.64706 
chr16:7537668-7537694 5.38462 
chr16:7538305-7538326 5.71429 
chr16:7538471-7538530 5.30508 
chr16:7538766-7538826 5.38333 
chr16:7539128-7539164 5.38889 
chr16:7539504-7539522 5.83333 
chr16:7543860-7543891 5.6129 
chr16:7544832-7544846 6 
chr16:7546551-7546566 6 
chr16:7552579-7552603 5.91667 
chr16:7554711-7554816 6 
chr16:7556186-7556214 6 
chr16:7556552-7556615 5.66667 
chr16:7557548-7557578 5.86667 
chr16:7558280-7558298 5.77778 
chr16:7559392-7559449 6 
chr16:7560468-7560535 5.70149 
chr16:7563265-7563306 5.90244 
chr16:7565469-7565500 5.80645 
chr16:7565837-7565865 6 
chr16:7567140-7567185 6 
chr16:7567530-7567585 5.54545 
chr16:7569874-7569901 6 
chr16:7575109-7575139 5.46667 
chr16:7575293-7575306 6 
chr16:7578470-7578489 5.94737 
chr16:7579265-7579288 5.56522 
chr16:7581902-7581928 5.26923 
chr16:7584079-7584099 5.7 
chr16:7586595-7586618 5.6087 
chr16:7588844-7588864 5.75 
chr16:7592701-7592717 6 
chr16:7592810-7592869 5.30508 
chr16:7593669-7593742 5.80822 
chr16:7594784-7594812 5.92857 
chr16:7596016-7596038 5.95455 
chr16:7596330-7596388 5.94828 
chr16:7599922-7599943 5.71429 
chr16:7601090-7601115 5.88 
chr16:7601817-7601831 5.92857 
chr16:7603063-7603143 5.275 
chr16:7604652-7604675 5.65217 
chr16:7607621-7607658 6 
chr16:7608369-7608462 5.21505 
chr16:7609292-7609328 5.47222 
chr16:7613438-7613478 5.275 
chr16:7614542-7614565 6 
chr16:7617082-7617373 5.45361 
chr16:7617390-7617421 6 
chr16:7617500-7617601 5.21782 
chr16:7617618-7617783 5.45455 
chr16:7617798-7617924 5.55556 
chr16:7618884-7618903 6 
chr16:7619863-7619879 5.9375 
chr16:7622845-7622862 6 
chr16:7627659-7627673 6 
chr16:7627901-7627932 5.29032 
chr16:7629624-7629642 5.72222 
chr16:7630430-7630449 5.78947 
chr16:7632025-7632044 5.63158 
chr16:7633150-7633162 6 
chr16:7636070-7636083 5.92308 
chr16:7639902-7639949 5.78723 
chr16:7640865-7640886 6 
chr16:7645145-7645159 6 
chr16:7645758-7645783 5.76 
chr16:7645994-7646008 6 
chr16:7646081-7646145 5.89062 
chr16:7646573-7646596 5.52174 
chr16:7646962-7646987 5.36 
chr16:7649639-7649660 5.7619 
chr16:7651627-7651643 6 
chr16:7653726-7653762 5.38889 
chr16:7654582-7654609 5.40741 
chr16:7656120-7656135 6 
chr16:7659805-7659833 5.96429 
chr16:7660120-7660136 6 
chr16:7662322-7662346 6 
chr16:7665336-7665362 5.76923 
chr16:7666565-7666577 6 
chr16:7668224-7668253 5.37931 
chr16:7679919-7679946 5.55556 
chr16:7680919-7680944 5.32 
chr16:7681167-7681196 5.72414 
chr16:7683127-7683144 5.88235 
chr16:7685789-7685825 5.83333 
chr16:7686821-7686856 5.82857 
chr16:7687273-7687296 5.52174 
chr16:7695934-7695962 5.64286 
chr16:7698216-7698234 5.88889 
chr16:7699943-7700098 5.3871 
chr16:7700111-7700144 5.69697 
chr16:7703052-7703111 5.30508 
chr16:7703785-7703797 6 
chr16:7709586-7709607 6 
chr16:7713500-7713534 5.88235 
chr16:7714126-7714173 5.23404 
chr16:7718650-7718678 5.92857 
chr16:7722867-7722885 6 
chr16:7724062-7724091 5.24138 
chr16:7727123-7727157 5.97059 
chr16:7730892-7730914 5.5 
chr16:7731211-7731248 5.2973 
chr16:7732832-7732855 5.52174 
chr16:7733000-7733031 5.87097 
chr16:7733316-7733348 5.75 
chr16:7738223-7738281 5.93103 
chr16:7740040-7740083 5.48837 
chr16:7741420-7741500 5.425 
chr16:7743418-7743438 5.75 
chr16:7745651-7745669 6 
chr16:7747510-7747546 5.41667 
chr16:7748185-7748212 6 
chr16:7749735-7749774 5.33333 
chr16:7750809-7750845 5.94444 
chr16:7758500-7758514 6 
chr16:7759448-7759465 5.76471 
chr16:7759739-7759763 5.45833 
chr16:7760846-7760878 5.34375 
chr16:7762379-7762405 5.5 
chr16:7766243-7766272 5.31034 
chr16:7768023-7768036 6 
chr16:7768239-7768260 6 
chr16:7773691-7773717 5.61538 
chr16:7780581-7780766 5.77838 
chr16:7787103-7787124 6 
chr16:7808715-7808749 5.44118 
chr16:7809437-7809459 6 
chr16:7812605-7812621 5.875 
chr16:7815288-7815312 5.41667 
chr16:7817993-7818005 6 
chr16:7818913-7818939 5.57692 
chr16:7819506-7819544 5.63158 
chr16:7819805-7819818 5.92308 
chr16:7820292-7820310 5.88889 
chr16:7824420-7824438 5.72222 
chr16:7825046-7825472 5.62441 
chr16:7826707-7826723 6 
chr16:7827899-7827912 6 
chr16:7828206-7828297 5.48352 
chr16:7828319-7828412 5.48387 
chr16:7828424-7828487 5.34921 
chr16:7828527-7828559 5.59375 
chr16:7829065-7829079 6 
chr16:7829899-7829928 5.48276 
chr16:7830568-7830641 5.65753 
chr16:7831788-7831830 5.78571 
chr16:7833113-7833135 5.68182 
chr16:7834708-7834723 6 
chr16:7835286-7835301 6 
chr16:7836178-7836225 5.7234 
chr16:7836693-7836749 5.85714 
chr16:7838484-7838496 6 
chr16:7840436-7840484 5.625 
chr16:7840908-7840922 6 
chr16:7842952-7842965 6 
chr16:7843413-7843463 5.16 
chr16:7848670-7848713 5.48837 
chr16:7848771-7848784 6 
chr16:7851409-7851448 5.4359 
chr16:7851480-7851537 5.36842 
chr16:7852409-7852434 5.68 
chr16:7853468-7853496 5.78571 
chr16:7854313-7854346 5.78788 
chr16:7854555-7854575 5.65 
chr16:7856233-7856256 5.65217 
chr16:7857116-7857142 5.46154 
chr16:7858000-7858053 5.30189 
chr16:7858407-7858430 5.91304 
chr16:7859021-7859057 5.58333 
chr16:7860991-7861033 5.80952 
chr16:7861948-7861981 5.69697 
chr16:7862065-7862093 5.32143 
chr16:7862442-7862461 6 
chr16:7865704-7865734 5.36667 
chr16:7875411-7875441 5.56667 
chr16:7876556-7876578 6 
chr16:7880453-7880500 5.29787 
chr16:7880516-7880544 6 
chr16:7882580-7882600 6 
chr16:7883517-7883538 5.71429 
chr16:7886288-7886305 5.88235 
chr16:7886313-7886356 5.37209 
chr16:7886572-7886595 6 
chr16:7890899-7890916 5.94118 
chr16:7891973-7892000 5.92593 
chr16:7892151-7892181 5.93333 
chr16:7893817-7893906 5.74157 
chr16:7895643-7895769 5.2619 
chr16:7900564-7900593 5.31034 
chr16:7901974-7902012 5.39474 
chr16:7902500-7902547 5.93617 
chr16:7903653-7903675 5.54545 
chr16:7904542-7904572 5.46667 
chr16:7906139-7906152 5.92308 
chr16:7909875-7909907 5.46875 
chr16:7911640-7911658 6 
chr16:7913393-7913435 6 
chr16:7915463-7915487 5.625 
chr16:7919032-7919063 5.29032 
chr16:7919172-7919200 5.96429 
chr16:7919372-7919402 5.86667 
chr16:7920275-7920396 5.66942 
chr16:7921397-7921425 5.67857 
chr16:7921988-7922236 5.46774 
chr16:7923467-7923490 5.95652 
chr16:7924935-7924969 5.5 
chr16:7925394-7925431 6 
chr16:7926436-7926458 5.72727 
chr16:7929803-7929843 5.3 
chr16:7930087-7930104 6 
chr16:7930504-7930523 5.63158 
chr16:7930800-7930873 5.54795 
chr16:7932669-7932693 5.41667 
chr16:7933823-7933851 5.21429 
chr16:7940051-7940067 5.875 
chr16:7941907-7941931 5.58333 
chr16:7942418-7942437 5.63158 
chr16:7942972-7943000 5.57143 
chr16:7943608-7943644 5.27778 
chr16:7944426-7944490 5.54688 
chr16:7944500-7944577 5.62338 
chr16:7944701-7944770 5.49275 
chr16:7944826-7944852 5.53846 
chr16:7944916-7944952 5.47222 
chr16:7945195-7945230 6 
chr16:7947135-7947185 5.58 
chr16:7948197-7948397 5.55 
chr16:7948786-7948815 5.7931 
chr16:7952744-7952773 5.75862 
chr16:7953907-7953966 5.67797 
chr16:7954573-7954596 5.65217 
chr16:7954645-7954662 5.76471 
chr16:7957902-7957927 5.6 
chr16:7959348-7959361 6 
chr16:7962592-7962680 5.55682 
chr16:7962712-7962732 5.6 
chr16:7963277-7963344 5.59701 
chr16:7964831-7964858 5.55556 
chr16:7966851-7966868 5.88235 
chr16:7969845-7970132 5.77352 
chr16:7970962-7970997 5.77143 
chr16:7971057-7971099 5.57143 
chr16:7972959-7972978 5.63158 
chr16:7974965-7975000 5.94286 
chr16:7976011-7976036 5.48 
chr16:7976696-7976715 5.63158 
chr16:7979320-7979355 5.28571 
chr16:7981741-7981768 5.2963 
chr16:7981884-7981938 5.42593 
chr16:7982328-7982727 5.89474 
chr16:7982739-7982762 5.47826 
chr16:7983679-7983691 6 
chr16:7984826-7984848 5.95455 
chr16:7986627-7986668 5.39024 
chr16:7987437-7987548 5.54054 
chr16:7988606-7988626 5.7 
chr16:7992442-7992483 5.90244 
chr16:7992830-7992861 5.93548 
chr16:7995788-7995844 5.57143 
chr16:7996558-7996604 5.3913 
chr16:7996620-7996657 5.24324 
chr16:7997664-7997682 6 
chr16:8002299-8002320 6 
chr16:8002638-8002706 5.47059 
chr16:8004000-8004054 5.51852 
chr16:8004593-8004658 5.87692 
chr16:8006823-8006857 5.41176 
chr16:8006993-8007024 5.58065 
chr16:8009165-8009227 5.82258 
chr16:8010478-8010500 5.90909 
chr16:8011270-8011283 6 
chr16:8011781-8011794 6 
chr16:8014146-8014197 5.56863 
chr16:8015070-8015084 6 
chr16:8015360-8015373 5.92308 
chr16:8020401-8020452 5.58824 
chr16:8021344-8021367 5.91304 
chr16:8025339-8025360 6 
chr16:8026412-8026468 5.32143 
chr16:8031076-8031097 5.95238 
chr16:8033546-8033566 6 
chr16:8035191-8035214 5.56522 
chr16:8035558-8035610 5.5 
chr16:8037055-8037069 6 
chr16:8037564-8037620 5.39286 
chr16:8039241-8039269 5.85714 
chr16:8041931-8041955 5.5 
chr16:8042393-8042500 5.29907 
chr16:8043542-8043566 6 
chr16:8044735-8044749 6 
chr16:8045458-8045470 6 
chr16:8049496-8049523 5.40741 
chr16:8054801-8054824 5.52174 
chr16:8057773-8057797 5.54167 
chr16:8059642-8059670 5.75 
chr16:8061123-8061148 5.96 
chr16:8061714-8061726 6 
chr16:8063440-8063481 5.80488 
chr16:8063625-8063701 5.53947 
chr16:8065110-8065130 5.7 
chr16:8065881-8065916 5.4 
chr16:8066910-8066930 6 
chr16:8068686-8068703 6 
chr16:8069174-8069199 5.76 
chr16:8069650-8069671 5.61905 
chr16:8070242-8070257 5.86667 
chr16:8074408-8074423 6 
chr16:8078243-8078292 5.91837 
chr16:8079920-8079936 5.8125 
chr16:8081000-8081023 5.43478 
chr16:8083119-8083146 5.85185 
chr16:8083436-8083481 5.6 
chr16:8084410-8084434 5.75 
chr16:8085758-8085790 5.5 
chr16:8086279-8086301 5.54545 
chr16:8087184-8087209 6 
chr16:8089284-8089312 5.46429 
chr16:8090059-8090095 5.77778 
chr16:8092652-8092690 5.26316 
chr16:8093399-8093475 5.93421 
chr16:8094467-8094487 5.6 
chr16:8094639-8094671 5.96875 
chr16:8095561-8095582 6 
chr16:8097386-8097409 5.47826 
chr16:8100024-8100056 5.8125 
chr16:8100913-8100971 5.63793 
chr16:8102220-8102247 5.40741 
chr16:8106199-8106216 5.94118 
chr16:8110789-8110818 5.75862 
chr16:8111179-8111230 5.56863 
chr16:8111352-8111384 5.375 
chr16:8111674-8111699 5.84 
chr16:8112487-8112543 5.82143 
chr16:8113907-8113938 5.90323 
chr16:8114482-8114500 5.88889 
chr16:8115946-8115965 6 
chr16:8117612-8117636 5.95833 
chr16:8117951-8117966 5.93333 
chr16:8119270-8119302 6 
chr16:8119785-8119846 5.39344 
chr16:8121239-8121294 5.54545 
chr16:8123078-8123102 6 
chr16:8123671-8123714 5.60465 
chr16:8126624-8126643 5.78947 
chr16:8126714-8126727 5.92308 
chr16:8127098-8127146 5.875 
chr16:8127253-8127284 5.80645 
chr16:8127751-8127779 5.42857 
chr16:8128387-8128416 5.68966 
chr16:8130358-8130441 5.71084 
chr16:8131670-8131683 5.92308 
chr16:8134791-8134847 5.46429 
chr16:8136887-8136913 5.5 
chr16:8137816-8137844 5.35714 
chr16:8139855-8139877 5.63636 
chr16:8140133-8140222 5.93258 
chr16:8141534-8141564 6 
chr16:8144351-8144370 5.68421 
chr16:8144856-8144915 5.83051 
chr16:8144934-8144989 5.4 
chr16:8147684-8147713 5.7931 
chr16:8148204-8148236 6 
chr16:8148307-8148333 5.34615 
chr16:8151608-8151632 6 
chr16:8154579-8154603 5.95833 
chr16:8155111-8155161 5.32 
chr16:8155323-8155370 5.78723 
chr16:8155962-8155984 6 
chr16:8158606-8158646 5.975 
chr16:8161525-8161560 5.51429 
chr16:8161575-8161755 5.41111 
chr16:8161772-8161867 5.85263 
chr16:8162205-8162243 5.39474 
chr16:8164327-8164431 5.66346 
chr16:8165258-8165284 5.38462 
chr16:8171524-8171565 5.58537 
chr16:8172813-8172848 5.85714 
chr16:8173599-8173633 5.26471 
chr16:8177023-8177064 5.5122 
chr16:8182562-8182594 5.375 
chr16:8182617-8182645 5.57143 
chr16:8183080-8183102 5.86364 
chr16:8187213-8187231 6 
chr16:8188542-8188566 5.75 
chr16:8190273-8190294 5.61905 
chr16:8192654-8192675 5.57143 
chr16:8195157-8195187 5.96667 
chr16:8197270-8197318 5.79167 
chr16:8197806-8197832 6 
chr16:8198104-8198174 5.31429 
chr16:8198342-8198355 6 
chr16:8202141-8202192 5.31373 
chr16:8203938-8203957 6 
chr16:8206796-8206822 5.57692 
chr16:8207277-8207365 5.86364 
chr16:8207437-8207465 5.96429 
chr16:8208638-8208667 5.62069 
chr16:8210569-8210595 5.76923 
chr16:8211435-8211457 5.5 
chr16:8213840-8213871 5.22581 
chr16:8214096-8214124 5.78571 
chr16:8214607-8214633 5.42308 
chr16:8214909-8214948 5.84615 
chr16:8216000-8216019 5.89474 
chr16:8216394-8216428 5.91176 
chr16:8218851-8218887 5.77778 
chr16:8220311-8220333 5.95455 
chr16:8221400-8221431 5.51613 
chr16:8222250-8222285 6 
chr16:8223969-8224008 5.92308 
chr16:8226893-8226907 5.92857 
chr16:8227077-8227089 6 
chr16:8227485-8227535 5.4 
chr16:8227546-8227574 5.53571 
chr16:8230618-8230653 5.34286 
chr16:8231839-8231853 6 
chr16:8232204-8232233 5.7931 
chr16:8234247-8234295 6 
chr16:8234480-8234509 5.58621 
chr16:8234663-8234680 5.94118 
chr16:8235919-8235941 5.59091 
chr16:8237237-8237297 5.76667 
chr16:8237823-8238111 5.52431 
chr16:8240147-8240180 5.66667 
chr16:8243344-8243370 5.5 
chr16:8243588-8243607 5.63158 
chr16:8243660-8243681 5.7619 
chr16:8247025-8247039 5.92857 
chr16:8247500-8247533 5.9697 
chr16:8247987-8248022 5.51429 
chr16:8248081-8248118 5.72973 
chr16:8251086-8251107 6 
chr16:8257000-8257044 5.52273 
chr16:8261370-8261412 6 
chr16:8262104-8262127 5.65217 
chr16:8262437-8262473 5.33333 
chr16:8263532-8263549 6 
chr16:8264169-8264198 5.68966 
chr16:8264783-8264834 5.41176 
chr16:8266755-8266807 6 
chr16:8270124-8270139 6 
chr16:8270168-8270202 6 
chr16:8271464-8271489 5.88 
chr16:8272745-8272773 5.60714 
chr16:8275964-8276000 5.13889 
chr16:8278453-8278525 5.5 
chr16:8282414-8282443 5.2069 
chr16:8282732-8282765 5.24242 
chr16:8284333-8284359 5.57692 
chr16:8288099-8288124 5.64 
chr16:8295534-8295553 5.63158 
chr16:8296822-8296853 5.29032 
chr16:8297170-8297215 5.88889 
chr16:8299547-8299571 5.45833 
chr16:8303528-8303547 5.68421 
chr16:8305323-8305337 6 
chr16:8305723-8305751 5.78571 
chr16:8310886-8310898 6 
chr16:8311619-8311640 5.90476 
chr16:8313207-8313238 5.6129 
chr16:8313986-8314016 6 
chr16:8314565-8314622 5.42105 
chr16:8314799-8314819 5.75 
chr16:8314869-8314894 5.6 
chr16:8317100-8317124 5.79167 
chr16:8318690-8318703 6 
chr16:8322516-8322539 5.82609 
chr16:8323035-8323176 5.7234 
chr16:8325218-8325249 5.22581 
chr16:8325954-8325975 6 
chr16:8328696-8328731 5.34286 
chr16:8331204-8331221 6 
chr16:8335436-8335489 5.73585 
chr16:8335775-8335787 6 
chr16:8335804-8335866 5.53226 
chr16:8341872-8341884 6 
chr16:8344142-8344165 5.65217 
chr16:8344458-8344473 5.86667 
chr16:8346249-8346290 6 
chr16:8348269-8348304 5.82857 
chr16:8350400-8350429 5.34483 
chr16:8352074-8352110 6 
chr16:8352648-8352687 5.79487 
chr16:8353380-8353403 5.65217 
chr16:8353814-8353832 6 
chr16:8354019-8354046 5.48148 
chr16:8357021-8357046 5.56 
chr16:8360834-8360855 5.80952 
chr16:8362522-8362536 6 
chr16:8362662-8362690 5.32143 
chr16:8363000-8363131 5.83206 
chr16:8364206-8364246 5.15 
chr16:8364908-8364922 6 
chr16:8365834-8365864 5.86667 
chr16:8367324-8367376 5.94231 
chr16:8369802-8369846 5.63636 
chr16:8370123-8370148 6 
chr16:8371042-8371105 5.38095 
chr16:8371242-8371300 5.72414 
chr16:8371632-8371679 6 
chr16:8372674-8372718 5.86364 
chr16:8375580-8375606 6 
chr16:8375636-8375658 5.90909 
chr16:8376147-8376163 5.875 
chr16:8376744-8376770 6 
chr16:8378034-8378077 5.16279 
chr16:8380514-8380536 5.59091 
chr16:8381269-8381318 5.85714 
chr16:8381471-8381506 5.85714 
chr16:8383898-8383934 5.55556 
chr16:8386172-8386192 5.7 
chr16:8388419-8388451 5.96875 
chr16:8389176-8389206 5.36667 
chr16:8391018-8391037 5.84211 
chr16:8394374-8394614 5.42917 
chr16:8394623-8394733 5.53636 
chr16:8396818-8396847 5.89655 
chr16:8399659-8399686 5.59259 
chr16:8401589-8401642 5.81132 
chr16:8402939-8402968 5.58621 
chr16:8403334-8403363 5.72414 
chr16:8405407-8405427 6 
chr16:8409836-8409877 6 
chr16:8410966-8410985 5.73684 
chr16:8414230-8414315 5.95294 
chr16:8415202-8415216 6 
chr16:8417888-8417910 5.59091 
chr16:8422980-8423007 5.77778 
chr16:8423901-8423948 5.3617 
chr16:8424057-8424088 5.48387 
chr16:8428925-8428948 6 
chr16:8430333-8430357 5.58333 
chr16:8432628-8432673 5.77778 
chr16:8433270-8433293 5.43478 
chr16:8434140-8434153 5.92308 
chr16:8434219-8434382 5.79755 
chr16:8436883-8436921 6 
chr16:8438193-8438217 5.5 
chr16:8439899-8439923 5.58333 
chr16:8443574-8443615 5.80488 
chr16:8444621-8444640 6 
chr16:8445651-8445675 5.54167 
chr16:8445684-8445714 5.23333 
chr16:8446254-8446277 5.82609 
chr16:8447955-8447979 6 
chr16:8449332-8449500 5.63095 
chr16:8450533-8450591 5.51724 
chr16:8452626-8452673 6 
chr16:8453946-8453969 5.78261 
chr16:8454135-8454269 5.78358 
chr16:8456361-8456375 6 
chr16:8456422-8456513 5.52747 
chr16:8457531-8457546 5.93333 
chr16:8457894-8457926 6 
chr16:8458017-8458183 5.56024 
chr16:8462723-8462736 6 
chr16:8464340-8464354 6 
chr16:8464660-8464673 6 
chr16:8468564-8468601 5.32432 
chr16:8474704-8474728 5.95833 
chr16:8477474-8477513 5.69231 
chr16:8478272-8478287 6 
chr16:8478416-8478443 5.37037 
chr16:8480881-8480909 5.78571 
chr16:8481806-8481819 6 
chr16:8484559-8484598 6 
chr16:8486336-8486402 5.56061 
chr16:8487014-8487039 5.4 
chr16:8487925-8487949 5.66667 
chr16:8489665-8489721 5.44643 
chr16:8490407-8490454 5.82979 
chr16:8491291-8491318 5.48148 
chr16:8492229-8492251 5.63636 
chr16:8492276-8492353 5.64935 
chr16:8492861-8492910 5.91837 
chr16:8495866-8495898 5.25 
chr16:8497306-8497319 5.92308 
chr16:8500244-8500261 5.76471 
chr16:8504447-8504474 5.2963 
chr16:8509244-8509268 6 
chr16:8510368-8510394 5.84615 
chr16:8510822-8510855 6 
chr16:8513640-8513655 6 
chr16:8514536-8514558 5.72727 
chr16:8516565-8516853 5.70486 
chr16:8516875-8516901 5.61538 
chr16:8516915-8517117 5.5 
chr16:8521613-8521636 6 
chr16:8522841-8522858 6 
chr16:8524221-8524250 5.93103 
chr16:8525579-8525619 5.775 
chr16:8527806-8527830 5.66667 
chr16:8527876-8527912 5.30556 
chr16:8529851-8529870 5.89474 
chr16:8530165-8530197 5.5625 
chr16:8532438-8532450 6 
chr16:8532973-8532986 6 
chr16:8535163-8535193 5.73333 
chr16:8538861-8538873 6 
chr16:8538945-8539000 5.25455 
chr16:8540463-8540491 5.64286 
chr16:8542728-8542747 5.63158 
chr16:8546299-8546365 5.25758 
chr16:8550587-8550613 5.57692 
chr16:8551158-8551178 5.7 
chr16:8553224-8553240 6 
chr16:8553575-8553599 5.70833 
chr16:8554628-8554652 5.5 
chr16:8556897-8556918 6 
chr16:8557082-8557098 6 
chr16:8559754-8559778 5.75 
chr16:8560139-8560164 5.76 
chr16:8563298-8563330 5.28125 
chr16:8563942-8563970 5.57143 
chr16:8565613-8565650 5.27027 
chr16:8565658-8565693 5.51429 
chr16:8568043-8568069 5.73077 
chr16:8568365-8568385 6 
chr16:8568529-8568552 5.91304 
chr16:8569777-8569795 6 
chr16:8570842-8571004 5.82099 
chr16:8571615-8571631 6 
chr16:8573972-8573986 6 
chr16:8575619-8575637 6 
chr16:8575866-8575889 5.52174 
chr16:8577216-8577228 6 
chr16:8577894-8577922 5.5 
chr16:8578246-8578273 5.7037 
chr16:8579728-8579741 5.92308 
chr16:8580500-8580611 5.23423 
chr16:8581037-8581081 5.34091 
chr16:8582925-8582964 5.38462 
chr16:8583068-8583098 5.9 
chr16:8585058-8585082 5.375 
chr16:8586635-8586689 5.72222 
chr16:8587500-8587541 5.70732 
chr16:8588135-8588156 6 
chr16:8588490-8588523 6 
chr16:8589812-8589834 5.54545 
chr16:8593470-8593489 5.94737 
chr16:8594922-8594939 6 
chr16:8595447-8595485 6 
chr16:8597373-8597407 5.94118 
chr16:8599183-8599199 6 
chr16:8600677-8600729 5.65385 
chr16:8602508-8602527 5.94737 
chr16:8602823-8602836 6 
chr16:8603867-8603893 5.73077 
chr16:8604394-8604419 6 
chr16:8606497-8606513 6 
chr16:8608249-8608264 6 
chr16:8611644-8612577 5.67203 
chr16:8612592-8613209 5.66937 
chr16:8613225-8614102 5.65222 
chr16:8614117-8614825 5.74859 
chr16:8614836-8615000 5.72561 
chr16:8615011-8615120 5.65138 
chr16:8615134-8615174 5.425 
chr16:8615204-8615232 5.5 
chr16:8615351-8615378 5.81481 
chr16:8615996-8616031 5.34286 
chr16:8616378-8616417 5.46154 
chr16:8616427-8616570 5.52448 
chr16:8616899-8616915 6 
chr16:8618405-8618466 5.42623 
chr16:8619566-8619581 5.86667 
chr16:8620377-8620407 5.93333 
chr16:8621576-8621600 5.375 
chr16:8623991-8624017 5.84615 
chr16:8624545-8624605 5.86667 
chr16:8626706-8626766 6 
chr16:8627552-8627599 5.85106 
chr16:8628980-8629000 5.9 
chr16:8630497-8630518 5.80952 
chr16:8632905-8632985 5.85 
chr16:8634924-8634975 5.98039 
chr16:8636507-8636527 5.6 
chr16:8688820-8688839 5.84211 
chr16:8688988-8689042 5.24074 
chr16:8691561-8691579 6 
chr16:8693295-8693308 6 
chr16:8696578-8696598 5.85 
chr16:8696889-8696936 5.82979 
chr16:8698605-8698634 6 
chr16:8699486-8699512 5.53846 
chr16:8700435-8700448 6 
chr16:8700960-8700972 6 
chr16:8703089-8703129 5.75 
chr16:8703994-8704028 6 
chr16:8704405-8704447 5.83333 
chr16:8706508-8706532 5.66667 
chr16:8706546-8706694 5.69595 
chr16:8708939-8708962 5.47826 
chr16:8708982-8709002 5.65 
chr16:8709452-8709475 5.82609 
chr16:8709832-8709848 6 
chr16:8710756-8710769 6 
chr16:8711352-8711384 6 
chr16:8713337-8713359 5.90909 
chr16:8714136-8714151 6 
chr16:8714871-8714912 5.58537 
chr16:8715196-8715211 6 
chr16:8719267-8719323 5.51786 
chr16:8719843-8719864 5.7619 
chr16:8720303-8720318 6 
chr16:8720618-8720641 6 
chr16:8726895-8726909 6 
chr16:8727286-8727307 5.57143 
chr16:8730377-8730391 6 
chr16:8730487-8730514 5.81481 
chr16:8734373-8734426 5.30189 
chr16:8734463-8734550 5.54023 
chr16:8734564-8734605 5.63415 
chr16:8734665-8734703 5.84211 
chr16:8734733-8734836 5.84466 
chr16:8737466-8737483 6 
chr16:8743494-8743507 6 
chr16:8745243-8745255 6 
chr16:8746315-8746336 6 
chr16:8746511-8746554 5.39535 
chr16:8751657-8751686 5.82759 
chr16:8752818-8752843 5.32 
chr16:8753178-8753201 5.47826 
chr16:8754011-8754046 6 
chr16:8754637-8754759 6 
chr16:8755565-8755604 5.4359 
chr16:8757063-8757077 6 
chr16:8757093-8757119 5.46154 
chr16:8757397-8757421 5.41667 
chr16:8757939-8757959 5.6 
chr16:8758109-8758146 5.54054 
chr16:8758475-8758496 5.7619 
chr16:8759155-8759189 5.23529 
chr16:8759763-8759785 5.59091 
chr16:8760615-8760655 5.875 
chr16:8761090-8761162 5.38889 
chr16:8761603-8761637 5.82353 
chr16:8762798-8762947 5.65772 
chr16:8764597-8764620 5.52174 
chr16:8765854-8765905 5.52941 
chr16:8766050-8766081 5.64516 
chr16:8766131-8766149 5.88889 
chr16:8767253-8767291 6 
chr16:8767562-8767579 5.82353 
chr16:8771917-8771941 5.45833 
chr16:8773383-8773408 5.4 
chr16:8774766-8774785 5.78947 
chr16:8774801-8774847 5.52174 
chr16:8775498-8775511 6 
chr16:8776043-8776079 6 
chr16:8777408-8777445 5.59459 
chr16:8777783-8777833 5.46 
chr16:8778579-8778591 6 
chr16:8779531-8779552 5.90476 
chr16:8779568-8779585 6 
chr16:8781380-8781402 5.95455 
chr16:8782936-8782949 6 
chr16:8786251-8786270 5.68421 
chr16:8787852-8787898 5.69565 
chr16:8788050-8788063 6 
chr16:8788236-8788260 5.95833 
chr16:8791469-8791506 5.75676 
chr16:8792808-8792824 5.8125 
chr16:8793421-8793437 5.8125 
chr16:8793653-8793695 5.83333 
chr16:8793831-8793856 5.72 
chr16:8794768-8794797 5.65517 
chr16:8794817-8794853 5.30556 
chr16:8795774-8795825 5.21569 
chr16:8796082-8796106 5.375 
chr16:8798694-8798716 5.72727 
chr16:8799116-8799128 6 
chr16:8799536-8799561 5.4 
chr16:8800087-8800113 5.61538 
chr16:8800261-8800282 5.7619 
chr16:8801210-8801222 6 
chr16:8801589-8801613 5.5 
chr16:8802954-8802977 5.43478 
chr16:8803207-8803241 6 
chr16:8804540-8804582 5.85714 
chr16:8805525-8805759 5.55128 
chr16:8806506-8806524 6 
chr16:8809490-8809508 6 
chr16:8811496-8811520 5.625 
chr16:8811957-8811976 5.63158 
chr16:8813592-8813640 5.8125 
chr16:8817666-8817710 5.90909 
chr16:8818588-8818629 5.85366 
chr16:8818768-8818786 5.77778 
chr16:8821921-8821941 5.75 
chr16:8823661-8823698 5.35135 
chr16:8825687-8825717 5.53333 
chr16:8826043-8826095 5.80769 
chr16:8827671-8827692 6 
chr16:8828551-8828580 5.51724 
chr16:8829030-8829044 6 
chr16:8829089-8829121 5.75 
chr16:8831330-8831351 5.90476 
chr16:8831777-8831896 5.79832 
chr16:8832439-8832509 5.65714 
chr16:8832811-8832823 6 
chr16:8836722-8836738 6 
chr16:8836864-8836884 6 
chr16:8837165-8837205 5.8 
chr16:8837280-8837331 5.56863 
chr16:8837351-8837414 5.20635 
chr16:8837428-8837581 5.63399 
chr16:8840568-8840584 5.8125 
chr16:8840726-8840752 5.57692 
chr16:8842921-8842957 5.55556 
chr16:8843243-8843268 6 
chr16:8844799-8844817 6 
chr16:8846628-8846670 5.28571 
chr16:8846949-8846964 6 
chr16:8848036-8848057 6 
chr16:8848518-8848587 5.89855 
chr16:8850249-8850281 5.65625 
chr16:8851026-8851041 6 
chr16:8851748-8851762 6 
chr16:8852962-8852985 5.91304 
chr16:8853536-8853574 5.5 
chr16:8854934-8854955 5.90476 
chr16:8855027-8855067 5.225 
chr16:8855802-8855886 5.88095 
chr16:8856961-8856974 6 
chr16:8858700-8858717 6 
chr16:8859192-8859209 5.82353 
chr16:8859531-8859567 5.66667 
chr16:8859612-8859649 5.7027 
chr16:8859815-8859837 5.54545 
chr16:8860510-8860538 5.92857 
chr16:8860825-8860844 5.94737 
chr16:8863414-8863452 5.81579 
chr16:8863983-8864006 5.91304 
chr16:8864720-8864766 5.58696 
chr16:8865317-8865336 5.78947 
chr16:8866099-8866156 5.89474 
chr16:8866962-8867021 5.86441 
chr16:8867785-8867800 5.93333 
chr16:8869421-8869436 5.93333 
chr16:8870576-8870611 5.74286 
chr16:8870734-8870754 5.9 
chr16:8871435-8871458 5.47826 
chr16:8872632-8872656 6 
chr16:8873096-8873127 5.6129 
chr16:8874620-8874633 6 
chr16:8874898-8874921 5.43478 
chr16:8875034-8875074 5.825 
chr16:8875437-8875450 6 
chr16:8877025-8877058 5.51515 
chr16:8878670-8878682 6 
chr16:8879286-8879326 5.725 
chr16:8881497-8881520 5.73913 
chr16:8881542-8881564 5.90909 
chr16:8883301-8883330 6 
chr16:8884013-8884030 6 
chr16:8887961-8887974 6 
chr16:8894217-8894229 6 
chr16:8894522-8894554 5.96875 
chr16:8895527-8895564 5.2973 
chr16:8897107-8897124 5.76471 
chr16:8897527-8897567 5.725 
chr16:8897859-8897904 5.82222 
chr16:8899443-8899464 6 
chr16:8900832-8900853 5.52381 
chr16:8901338-8901371 5.81818 
chr16:8903300-8903328 5.67857 
chr16:8903629-8903681 5.44231 
chr16:8904432-8904446 6 
chr16:8907714-8907734 6 
chr16:8909067-8909089 5.77273 
chr16:8909981-8909996 6 
chr16:8910807-8910821 6 
chr16:8911689-8911701 6 
chr16:8913552-8913590 5.5 
chr16:8913879-8913906 5.2963 
chr16:8914208-8914220 6 
chr16:8919613-8919625 6 
chr16:8921228-8921261 6 
chr16:8921576-8921613 6 
chr16:8921624-8921831 5.75362 
chr16:8921882-8921899 6 
chr16:8922824-8922847 5.52174 
chr16:8924994-8925008 5.92857 
chr16:8925767-8925787 5.6 
chr16:8931441-8931492 5.21569 
chr16:8933727-8933745 6 
chr16:8935982-8936009 5.33333 
chr16:8939430-8939449 5.63158 
chr16:8939652-8939664 6 
chr16:8940722-8940734 6 
chr16:8944729-8944748 5.73684 
chr16:8945834-8945857 6 
chr16:8948847-8948861 6 
chr16:8951120-8951151 6 
chr16:8951303-8951335 5.6875 
chr16:8951616-8951630 6 
chr16:8952025-8952051 5.42308 
chr16:8955015-8955051 6 
chr16:8955846-8955869 6 
chr16:8956969-8956989 6 
chr16:8963066-8963084 6 
chr16:8964185-8964212 5.2963 
chr16:8965577-8965601 5.875 
chr16:8965871-8965925 5.66667 
chr16:8966074-8966086 6 
chr16:8966572-8966595 5.95652 
chr16:8967224-8967243 5.68421 
chr16:8968556-8968568 6 
chr16:8968703-8968732 5.82759 
chr16:8970086-8970106 6 
chr16:8970511-8970532 5.90476 
chr16:8972415-8972444 5.82759 
chr16:8972905-8972917 6 
chr16:8973236-8973262 5.73077 
chr16:8973682-8973707 5.92 
chr16:8977921-8977942 5.66667 
chr16:8981000-8981024 5.54167 
chr16:8986463-8986481 6 
chr16:8986964-8986997 5.51515 
chr16:8989696-8989708 6 
chr16:8989994-8990011 6 
chr16:8991555-8991599 5.90909 
chr16:8994268-8994289 6 
chr16:8995145-8995185 5.85 
chr16:8996401-8996435 5.76471 
chr16:8997724-8997755 5.87097 
chr16:8998630-8998675 5.73333 
chr16:8998826-8998841 5.93333 
chr16:9001678-9001703 5.36 
chr16:9004041-9004061 5.7 
chr16:9004217-9004243 5.26923 
chr16:9006306-9006330 5.875 
chr16:9007215-9007267 5.61538 
chr16:9010826-9010838 6 
chr16:9011641-9011660 5.94737 
chr16:9021157-9021192 5.97143 
chr16:9021692-9021706 6 
chr16:9022163-9022197 5.29412 
chr16:9029058-9029072 6 
chr16:9032107-9032146 5.38462 
chr16:9032188-9032220 5.6875 
chr16:9035947-9035989 5.33333 
chr16:9040123-9040149 5.73077 
chr16:9041203-9041223 5.6 
chr16:9048815-9048835 5.95 
chr16:9049561-9049578 6 
chr16:9050619-9050643 6 
chr16:9051448-9051461 5.92308 
chr16:9051620-9051651 5.74194 
chr16:9055348-9055368 5.75 
chr16:9056915-9056944 5.31034 
chr16:9057112-9057128 6 
chr16:9057193-9057261 5.69118 
chr16:9057283-9057318 5.54286 
chr16:9057372-9057403 5.80645 
chr16:9057421-9057529 5.4537 
chr16:9057585-9057629 5.34091 
chr16:9057656-9057684 5.28571 
chr16:9057713-9057729 5.8125 
chr16:9057784-9057872 5.32955 
chr16:9057889-9057921 5.28125 
chr16:9058657-9058680 5.69565 
chr16:9059714-9059734 5.7 
chr16:9060552-9060598 5.67391 
chr16:9061780-9061831 5.80392 
chr16:9062806-9062835 5.44828 
chr16:9062982-9063024 5.83333 
chr16:9063351-9063371 5.85 
chr16:9063665-9063677 6 
chr16:9064624-9064638 6 
chr16:9068665-9068690 5.68 
chr16:9069421-9069457 5.66667 
chr16:9069754-9069771 5.88235 
chr16:9071277-9071362 5.47059 
chr16:9072107-9072144 6 
chr16:9072891-9072930 5.82051 
chr16:9073377-9073416 6 
chr16:9074622-9074711 5.75281 
chr16:9075301-9075352 5.68627 
chr16:9076571-9076629 5.7069 
chr16:9077270-9077282 6 
chr16:9078134-9078170 6 
chr16:9078390-9078421 5.16129 
chr16:9078970-9078984 6 
chr16:9079137-9079173 5.80556 
chr16:9079593-9079607 6 
chr16:9080327-9080368 5.73171 
chr16:9081523-9081549 5.76923 
chr16:9081878-9081899 5.61905 
chr16:9082151-9082181 5.8 
chr16:9084105-9084144 5.69231 
chr16:9084753-9084774 5.52381 
chr16:9084825-9084846 5.52381 
chr16:9085146-9085160 6 
chr16:9086111-9086152 5.70732 
chr16:9086439-9086471 5.6875 
chr16:9087263-9087288 5.72 
chr16:9087583-9087628 6 
chr16:9088818-9088838 6 
chr16:9089145-9089168 6 
chr16:9090341-9090375 5.94118 
chr16:9091202-9091226 6 
chr16:9091754-9091780 6 
chr16:9092331-9092359 5.67857 
chr16:9092684-9092701 5.82353 
chr16:9093134-9093147 6 
chr16:9093432-9093469 6 
chr16:9096310-9096327 5.88235 
chr16:9096483-9096495 6 
chr16:9097215-9097234 6 
chr16:9097836-9097848 6 
chr16:9098191-9098204 5.92308 
chr16:9098366-9098403 5.64865 
chr16:9100807-9100829 5.72727 
chr16:9101785-9101800 5.86667 
chr16:9103654-9103674 6 
chr16:9103848-9103872 5.91667 
chr16:9104064-9104110 5.91304 
chr16:9105437-9105459 5.68182 
chr16:9105752-9105765 5.92308 
chr16:9107268-9107299 5.51613 
chr16:9107895-9107910 6 
chr16:9108785-9108797 6 
chr16:9109829-9109873 5.70455 
chr16:9110673-9110685 6 
chr16:9111674-9111700 5.30769 
chr16:9113429-9113457 5.82143 
chr16:9113508-9113520 6 
chr16:9113870-9113889 5.68421 
chr16:9114176-9114215 6 
chr16:9115016-9115040 5.66667 
chr16:9115723-9115751 5.78571 
chr16:9116537-9116580 5.76744 
chr16:9116852-9116866 6 
chr16:9116972-9116984 6 
chr16:9117694-9117728 5.76471 
chr16:9118451-9118492 5.82927 
chr16:9118885-9118897 6 
chr16:9119050-9119073 5.65217 
chr16:9119504-9119525 6 
chr16:9120135-9120167 5.8125 
chr16:9120477-9120490 6 
chr16:9121269-9121298 5.44828 
chr16:9121682-9121703 6 
chr16:9122245-9122281 5.69444 
chr16:9122431-9122456 6 
chr16:9123009-9123035 5.61538 
chr16:9123320-9123332 6 
chr16:9123937-9123977 5.975 
chr16:9125366-9125398 5.9375 
chr16:9126000-9126035 5.57143 
chr16:9126633-9126667 5.58824 
chr16:9126680-9126694 6 
chr16:9126824-9126851 5.7037 
chr16:9127582-9127751 5.72781 
chr16:9128634-9128691 5.64912 
chr16:9128956-9128976 6 
chr16:9130178-9130256 5.79487 
chr16:9132287-9132326 5.79487 
chr16:9132480-9132505 5.48 
chr16:9132699-9132765 5.60606 
chr16:9133227-9133251 6 
chr16:9133525-9133575 5.66 
chr16:9133720-9133740 5.7 
chr16:9135316-9135342 5.73077 
chr16:9135447-9135471 5.875 
chr16:9135761-9135801 5.425 
chr16:9135931-9135954 5.69565 
chr16:9138507-9138551 5.38636 
chr16:9138947-9138969 5.90909 
chr16:9139674-9139700 5.84615 
chr16:9139999-9140012 6 
chr16:9140782-9140803 5.52381 
chr16:9142536-9142628 5.42391 
chr16:9142645-9142741 5.25 
chr16:9143053-9143077 5.75 
chr16:9145795-9145817 5.63636 
chr16:9146134-9146155 5.95238 
chr16:9146440-9146466 5.69231 
chr16:9146818-9146845 5.96296 
chr16:9148032-9148063 5.80645 
chr16:9149576-9149609 5.66667 
chr16:9150421-9150449 5.92857 
chr16:9150828-9150846 6 
chr16:9151269-9151292 5.73913 
chr16:9151582-9151599 6 
chr16:9152025-9152042 6 
chr16:9152767-9152804 5.89189 
chr16:9153153-9153168 5.93333 
chr16:9153587-9153624 5.43243 
chr16:9153658-9153678 5.85 
chr16:9154045-9154111 5.68182 
chr16:9154869-9155022 5.8366 
chr16:9155772-9155791 5.68421 
chr16:9156968-9156984 6 
chr16:9157317-9157353 5.80556 
chr16:9157918-9157953 5.8 
chr16:9158719-9158743 6 
chr16:9159027-9159062 5.97143 
chr16:9160327-9160351 6 
chr16:9161169-9161193 6 
chr16:9161633-9161649 5.875 
chr16:9161828-9161847 6 
chr16:9162591-9162623 5.6875 
chr16:9163017-9163029 6 
chr16:9163645-9163669 6 
chr16:9164614-9164707 5.86022 
chr16:9165669-9165719 5.74 
chr16:9167275-9167308 5.81818 
chr16:9168878-9168911 5.66667 
chr16:9169244-9169271 5.62963 
chr16:9170869-9170901 5.6875 
chr16:9172231-9172250 6 
chr16:9173282-9173341 5.18644 
chr16:9174092-9174124 5.8125 
chr16:9174961-9174979 5.88889 
chr16:9175758-9175799 5.82927 
chr16:9176015-9176027 6 
chr16:9177421-9177453 5.46875 
chr16:9178058-9178074 6 
chr16:9178705-9178729 5.75 
chr16:9179612-9179626 6 
chr16:9180699-9180721 5.90909 
chr16:9181506-9181519 6 
chr16:9182939-9182955 6 
chr16:9184830-9184843 6 
chr16:9185211-9185236 5.44 
chr16:9185861-9185921 5.33333 
chr16:9186160-9186185 5.44 
chr16:9186704-9186760 5.57143 
chr16:9193050-9193068 5.94444 
chr16:9196146-9196168 5.54545 
chr16:9196815-9196835 6 
chr16:9197962-9197982 5.75 
chr16:9200149-9200161 6 
chr16:9201075-9201090 5.93333 
chr16:9202158-9202216 5.18966 
chr16:9204015-9204027 6 
chr16:9204894-9204908 5.92857 
chr16:9206861-9206899 6 
chr16:9208454-9208483 5.24138 
chr16:9214530-9214547 6 
chr16:9215456-9215482 5.42308 
chr16:9215910-9215925 6 
chr16:9223124-9223148 5.79167 
chr16:9225187-9225208 5.85714 
chr16:9225818-9225852 5.82353 
chr16:9226238-9226265 5.48148 
chr16:9226523-9226540 6 
chr16:9226807-9226828 5.85714 
chr16:9227071-9227088 6 
chr16:9227691-9227709 6 
chr16:9228156-9228168 6 
chr16:9231603-9231624 5.57143 
chr16:9233373-9233388 6 
chr16:9234233-9234245 6 
chr16:9235228-9235250 5.81818 
chr16:9237082-9237094 6 
chr16:9237248-9237314 5.80303 
chr16:9238251-9238272 6 
chr16:9239824-9239929 5.80952 
chr16:9241348-9241365 6 
chr16:9242249-9242264 6 
chr16:9243747-9243766 6 
chr16:9244581-9244599 5.94444 
chr16:9245309-9245337 6 
chr16:9246921-9247276 5.67042 
chr16:9247285-9247755 5.51702 
chr16:9249689-9249708 6 
chr16:9250073-9250114 5.4878 
chr16:9250188-9250211 5.86957 
chr16:9251885-9251906 5.66667 
chr16:9252217-9252342 5.664 
chr16:9252623-9252642 6 
chr16:9252945-9252972 6 
chr16:9254880-9254897 6 
chr16:9255407-9255436 5.86207 
chr16:9255726-9255761 5.88571 
chr16:9257141-9257161 5.95 
chr16:9258102-9258120 6 
chr16:9258855-9258875 6 
chr16:9259160-9259184 5.91667 
chr16:9260936-9260960 6 
chr16:9261113-9261135 5.81818 
chr16:9261336-9261353 6 
chr16:9262468-9262509 5.92683 
chr16:9263081-9263123 5.52381 
chr16:9263146-9263200 5.27778 
chr16:9264801-9264825 6 
chr16:9265200-9265228 5.28571 
chr16:9265291-9265328 5.2973 
chr16:9265534-9265559 5.84 
chr16:9266980-9267035 5.6 
chr16:9267138-9267164 5.5 
chr16:9267270-9267300 5.23333 
chr16:9267516-9267543 5.7037 
chr16:9269279-9269308 5.86207 
chr16:9270198-9270220 5.5 
chr16:9270237-9270257 5.75 
chr16:9271089-9271339 5.608 
chr16:9271621-9271654 6 
chr16:9272213-9272245 5.53125 
chr16:9273126-9273162 5.61111 
chr16:9273514-9273582 5.30882 
chr16:9275369-9275388 6 
chr16:9277704-9277731 5.44444 
chr16:9280231-9280271 5.425 
chr16:9281669-9281687 5.77778 
chr16:9282235-9282266 5.74194 
chr16:9283284-9283311 5.81481 
chr16:9283687-9283701 6 
chr16:9283998-9284013 6 
chr16:9284897-9284910 5.92308 
chr16:9285172-9285421 5.44177 
chr16:9285439-9285483 5.36364 
chr16:9285495-9285529 5.88235 
chr16:9285542-9285570 5.42857 
chr16:9285624-9285646 5.86364 
chr16:9285704-9285824 5.275 
chr16:9287044-9287188 5.83333 
chr16:9290176-9290222 5.56522 
chr16:9291010-9291022 6 
chr16:9291435-9291454 5.84211 
chr16:9291796-9291810 6 
chr16:9292421-9292502 5.79012 
chr16:9293752-9293930 5.75281 
chr16:9294742-9294772 5.53333 
chr16:9295613-9295630 6 
chr16:9295832-9295851 6 
chr16:9298381-9298398 5.76471 
chr16:9298538-9298564 5.61538 
chr16:9300037-9300067 5.6 
chr16:9300987-9301025 5.94737 
chr16:9301312-9301356 5.68182 
chr16:9302585-9302615 5.73333 
chr16:9303366-9303385 6 
chr16:9304004-9304020 6 
chr16:9305460-9305476 6 
chr16:9305824-9305850 5.53846 
chr16:9306441-9306480 5.25641 
chr16:9308644-9308662 5.72222 
chr16:9309307-9309334 6 
chr16:9311747-9311774 5.92593 
chr16:9312469-9312490 5.61905 
chr16:9314814-9314851 5.81081 
chr16:9315556-9315576 5.9 
chr16:9319646-9319833 5.58824 
chr16:9319844-9320192 5.84483 
chr16:9321620-9321647 5.77778 
chr16:9321709-9321744 5.68571 
chr16:9323045-9323059 6 
chr16:9325717-9325731 6 
chr16:9326067-9326086 5.73684 
chr16:9326123-9326159 5.41667 
chr16:9326183-9326247 5.21875 
chr16:9326729-9326765 5.36111 
chr16:9330824-9330843 6 
chr16:9333758-9333776 5.77778 
chr16:9334542-9334568 5.84615 
chr16:9336069-9336095 5.42308 
chr16:9339462-9339475 6 
chr16:9339660-9339709 5.59184 
chr16:9340040-9340054 6 
chr16:9340799-9340826 5.44444 
chr16:9342404-9342442 5.92105 
chr16:9343866-9343887 5.52381 
chr16:9343982-9344003 5.95238 
chr16:9344205-9344222 6 
chr16:9344638-9344704 5.71212 
chr16:9345674-9345713 5.41026 
chr16:9345797-9345858 5.32787 
chr16:9345889-9345921 5.28125 
chr16:9346345-9346372 5.44444 
chr16:9346831-9346865 6 
chr16:9351037-9351058 6 
chr16:9353558-9353588 5.16667 
chr16:9355762-9355783 5.66667 
chr16:9356934-9356947 5.92308 
chr16:9358776-9358817 6 
chr16:9358852-9358875 5.43478 
chr16:9358971-9358999 5.35714 
chr16:9359171-9359187 5.9375 
chr16:9361486-9361504 5.88889 
chr16:9362192-9362223 5.35484 
chr16:9363775-9363865 5.66667 
chr16:9364861-9364921 5.4 
chr16:9364994-9365027 6 
chr16:9365046-9365073 5.40741 
chr16:9365083-9365139 5.28571 
chr16:9365800-9365828 6 
chr16:9365962-9365991 5.72414 
chr16:9367372-9367421 5.28571 
chr16:9368709-9368725 6 
chr16:9369391-9369421 5.43333 
chr16:9371039-9371065 5.88462 
chr16:9372093-9372123 5.7 
chr16:9372871-9372893 6 
chr16:9376938-9376987 5.67347 
chr16:9377253-9377277 5.5 
chr16:9377302-9377314 6 
chr16:9378500-9378909 5.62103 
chr16:9381238-9381274 5.30556 
chr16:9381843-9381890 6 
chr16:9383304-9383326 5.90909 
chr16:9385694-9385755 5.67213 
chr16:9389213-9389236 5.82609 
chr16:9389683-9389715 5.84375 
chr16:9390841-9390853 6 
chr16:9393802-9393833 5.70968 
chr16:9401207-9401244 5.67568 
chr16:9406473-9406576 5.68932 
chr16:9406590-9406927 5.57864 
chr16:9406965-9407079 5.54386 
chr16:9407093-9407867 5.65116 
chr16:9407879-9407902 5.82609 
chr16:9407911-9408022 5.67568 
chr16:9408034-9408060 5.42308 
chr16:9408107-9408233 5.56349 
chr16:9408269-9408318 5.67347 
chr16:9410944-9410987 5.55814 
chr16:9414161-9414187 6 
chr16:9416391-9416403 6 
chr16:9419198-9419232 5.44118 
chr16:9419720-9419753 5.81818 
chr16:9420219-9420247 5.60714 
chr16:9424678-9424705 5.85185 
chr16:9425005-9425029 5.54167 
chr16:9425647-9425684 5.86486 
chr16:9428069-9428109 5.225 
chr16:9431015-9431075 6 
chr16:9431250-9431284 5.41176 
chr16:9432780-9432841 5.68852 
chr16:9435683-9435709 5.69231 
chr16:9436211-9436232 5.57143 
chr16:9438231-9438280 5.22449 
chr16:9438288-9438312 5.41667 
chr16:9438386-9438415 5.34483 
chr16:9441831-9441887 5.39286 
chr16:9442057-9442082 5.36 
chr16:9444714-9444741 5.25926 
chr16:9449396-9449415 6 
chr16:9451538-9451577 5.25641 
chr16:9452383-9452421 5.68421 
chr16:9452712-9452735 5.65217 
chr16:9452890-9452906 6 
chr16:9457996-9458040 5.61364 
chr16:9458203-9458235 5.90625 
chr16:9458680-9458702 5.72727 
chr16:9461802-9461849 5.70213 
chr16:9462498-9462634 5.67647 
chr16:9463125-9463137 6 
chr16:9464905-9464921 6 
chr16:9466611-9466640 6 
chr16:9469120-9469157 5.59459 
chr16:9469560-9469588 5.53571 
chr16:9470514-9470536 5.72727 
chr16:9471575-9471598 5.95652 
chr16:9474732-9474763 5.6129 
chr16:9475975-9476002 5.40741 
chr16:9478916-9478950 5.38235 
chr16:9480349-9480382 5.75758 
chr16:9487833-9487865 5.5 
chr16:9487875-9488517 5.68224 
chr16:9488537-9488698 5.50311 
chr16:9488717-9488774 5.4386 
chr16:9488960-9488985 5.4 
chr16:9489695-9489716 5.61905 
chr16:9491572-9491617 6 
chr16:9493719-9493772 5.79245 
chr16:9494986-9495056 5.42857 
chr16:9495105-9495387 5.48936 
chr16:9495402-9495421 5.63158 
chr16:9498243-9498263 5.7 
chr16:9498808-9498827 5.73684 
chr16:9499467-9499504 5.2973 
chr16:9499537-9499593 5.375 
chr16:9499627-9499748 5.36364 
chr16:9499761-9499792 5.22581 
chr16:9499960-9500004 5.25 
chr16:9500828-9500846 5.77778 
chr16:9503258-9503287 5.48276 
chr16:9503624-9503648 5.54167 
chr16:9509370-9509403 5.93939 
chr16:9511581-9511696 5.37391 
chr16:9511707-9511759 5.59615 
chr16:9512545-9512564 5.68421 
chr16:9515613-9515637 5.83333 
chr16:9517761-9517773 6 
chr16:9518022-9518036 6 
chr16:9518746-9518998 5.48413 
chr16:9519007-9519098 5.53846 
chr16:9520370-9520427 5.84211 
chr16:9529876-9529899 6 
chr16:9533008-9533033 5.36 
chr16:9534629-9534653 6 
chr16:9536771-9536787 5.875 
chr16:9540497-9540546 5.93878 
chr16:9542507-9542527 6 
chr16:9543295-9543360 5.33846 
chr16:9543434-9543500 5.25758 
chr16:9543984-9544001 6 
chr16:9544594-9544613 6 
chr16:9549839-9549864 5.4 
chr16:9550410-9550426 6 
chr16:9550452-9550476 5.54167 
chr16:9552292-9552317 5.52 
chr16:9552477-9552500 6 
chr16:9553431-9553452 6 
chr16:9554087-9554099 6 
chr16:9556558-9556594 5.66667 
chr16:9557713-9557746 5.90909 
chr16:9557903-9557921 6 
chr16:9558132-9558167 5.28571 
chr16:9559939-9559972 5.63636 
chr16:9564255-9564278 5.47826 
chr16:9565166-9565191 5.56 
chr16:9566495-9566562 5.1791 
chr16:9566677-9566711 5.85294 
chr16:9567131-9567168 5.59459 
chr16:9568913-9568933 5.75 
chr16:9569740-9569760 6 
chr16:9571643-9571688 5.66667 
chr16:9571843-9571857 6 
chr16:9572226-9572339 5.85841 
chr16:9572484-9572507 5.73913 
chr16:9573403-9573417 6 
chr16:9573480-9573521 5.87805 
chr16:9574586-9574610 5.5 
chr16:9576016-9576076 5.41667 
chr16:9576131-9576154 5.6087 
chr16:9578305-9578319 6 
chr16:9580765-9580795 5.76667 
chr16:9581854-9581921 5.50746 
chr16:9584100-9584149 5.57143 
chr16:9584561-9584590 5.58621 
chr16:9584694-9584732 5.23684 
chr16:9586309-9586333 5.5 
chr16:9587665-9587707 6 
chr16:9588406-9588421 5.93333 
chr16:9589836-9589854 5.88889 
chr16:9591273-9591286 6 
chr16:9593860-9593886 5.30769 
chr16:9596894-9596921 5.85185 
chr16:9598661-9598685 5.70833 
chr16:9604788-9604801 6 
chr16:9608291-9608320 5.89655 
chr16:9608451-9608487 5.27778 
chr16:9614219-9614344 5.608 
chr16:9614627-9614764 5.67883 
chr16:9616962-9616987 5.72 
chr16:9617341-9617357 6 
chr16:9618079-9618225 5.50685 
chr16:9618477-9618495 5.83333 
chr16:9619542-9619554 6 
chr16:9621164-9621191 5.40741 
chr16:9621213-9621232 5.78947 
chr16:9623133-9623168 5.97143 
chr16:9626835-9626853 5.72222 
chr16:9628393-9628445 5.80769 
chr16:9628513-9628529 6 
chr16:9628709-9628736 5.66667 
chr16:9630620-9630633 6 
chr16:9632360-9632396 5.58333 
chr16:9633043-9633065 5.90909 
chr16:9634276-9634308 5.6875 
chr16:9634694-9634707 6 
chr16:9637184-9637209 6 
chr16:9638760-9638785 5.68 
chr16:9640215-9640232 5.76471 
chr16:9640832-9640851 6 
chr16:9642821-9642846 6 
chr16:9643054-9643092 5.42105 
chr16:9647697-9647732 5.77143 
chr16:9649958-9649997 5.53846 
chr16:9651142-9651168 5.38462 
chr16:9652384-9652409 6 
chr16:9659143-9659160 5.94118 
chr16:9662330-9662363 5.30303 
chr16:9662921-9662958 5.24324 
chr16:9664339-9664363 5.58333 
chr16:9666281-9666308 5.7037 
chr16:9668015-9668041 6 
chr16:9670692-9670729 5.40541 
chr16:9673171-9673190 5.63158 
chr16:9673808-9673837 5.89655 
chr16:9674389-9674406 6 
chr16:9674821-9674839 6 
chr16:9675051-9675092 5.73171 
chr16:9675909-9675924 6 
chr16:9676563-9676596 5.63636 
chr16:9676643-9676683 5.625 
chr16:9676936-9676951 5.86667 
chr16:9678259-9678293 6 
chr16:9678334-9678356 5.5 
chr16:9691138-9691157 6 
chr16:9691554-9691576 6 
chr16:9695772-9695795 5.47826 
chr16:9697131-9697155 6 
chr16:9699055-9699136 5.46914 
chr16:9701092-9701125 5.93939 
chr16:9701703-9701728 5.48 
chr16:9707357-9707370 6 
chr16:9709026-9709070 6 
chr16:9711672-9711720 5.83333 
chr16:9713208-9713232 5.5 
chr16:9713489-9713510 5.95238 
chr16:9714798-9714967 5.81657 
chr16:9715105-9715147 5.92857 
chr16:9716982-9716997 6 
chr16:9717561-9717589 6 
chr16:9718421-9718470 5.91837 
chr16:9718714-9718739 5.8 
chr16:9719433-9719453 5.8 
chr16:9719603-9719615 6 
chr16:9721211-9721281 5.25714 
chr16:9722832-9722861 5.41379 
chr16:9726946-9726974 5.46429 
chr16:9729522-9729543 5.80952 
chr16:9729839-9729866 5.81481 
chr16:9731414-9731439 5.8 
chr16:9732676-9732689 6 
chr16:9736913-9736943 5.8 
chr16:9737421-9737461 5.7 
chr16:9739230-9739259 5.24138 
chr16:9740328-9740346 6 
chr16:9746034-9746068 5.41176 
chr16:9747665-9747722 5.21053 
chr16:9747730-9747744 6 
chr16:9747786-9747798 6 
chr16:9748105-9748158 5.79245 
chr16:9749407-9749428 5.80952 
chr16:9751084-9751104 5.8 
chr16:9751119-9751171 5.36538 
chr16:9751186-9751234 5.625 
chr16:9751276-9751290 6 
chr16:9751926-9751960 5.61765 
chr16:9754025-9754047 6 
chr16:9754200-9754218 6 
chr16:9756204-9756231 5.74074 
chr16:9756291-9756325 5.17647 
chr16:9757227-9757254 5.92593 
chr16:9758544-9758558 6 
chr16:9758602-9758629 5.40741 
chr16:9759458-9759473 6 
chr16:9760950-9760980 5.36667 
chr16:9761955-9761978 5.47826 
chr16:9767766-9767810 5.65909 
chr16:9770023-9770056 5.42424 
chr16:9771314-9771338 5.45833 
chr16:9778237-9778271 5.94118 
chr16:9778402-9778421 5.63158 
chr16:9782833-9782849 5.9375 
chr16:9783389-9783403 6 
chr16:9784473-9784488 6 
chr16:9786379-9786393 5.92857 
chr16:9786921-9786953 5.25 
chr16:9787118-9787135 6 
chr16:9788056-9788088 5.21875 
chr16:9791421-9791476 5.29091 
chr16:9792575-9792641 5.24242 
chr16:9792743-9792775 5.34375 
chr16:9796118-9796131 6 
chr16:9804967-9805006 5.61538 
chr16:9811758-9811787 5.31034 
chr16:9811887-9811921 5.35294 
chr16:9813750-9813787 5.56757 
chr16:9814526-9814553 5.7037 
chr16:9815829-9815848 6 
chr16:9815859-9815892 5.87879 
chr16:9816086-9816122 5.30556 
chr16:9817079-9817148 5.57971 
chr16:9817172-9817309 5.48905 
chr16:9817333-9817361 5.64286 
chr16:9817608-9817664 5.98214 
chr16:9817781-9817801 5.6 
chr16:9819074-9819120 6 
chr16:9819368-9819409 5.68293 
chr16:9822551-9822649 5.67347 
chr16:9822659-9822696 5.51351 
chr16:9822846-9822865 5.63158 
chr16:9825382-9825398 5.875 
chr16:9827992-9828030 5.68421 
chr16:9834521-9834549 5.82143 
chr16:9835736-9835760 6 
chr16:9836246-9836385 5.61151 
chr16:9838448-9838462 6 
chr16:9839029-9839051 5.5 
chr16:9840441-9840472 5.67742 
chr16:9840522-9840579 5.89474 
chr16:9840600-9840615 6 
chr16:9841491-9841503 6 
chr16:9843839-9843852 6 
chr16:9844800-9844842 6 
chr16:9848007-9848039 5.5 
chr16:9848494-9848519 5.64 
chr16:9851727-9851752 5.96 
chr16:9854231-9854250 6 
chr16:9856869-9856882 6 
chr16:9860578-9860627 5.7551 
chr16:9861250-9861273 5.91304 
chr16:9861421-9861480 5.83051 
chr16:9861896-9861924 5.85714 
chr16:9863158-9863196 5.52632 
chr16:9863229-9863264 5.71429 
chr16:9863300-9863323 5.73913 
chr16:9864953-9864966 6 
chr16:9865236-9865254 5.72222 
chr16:9865320-9865358 5.52632 
chr16:9866228-9866240 6 
chr16:9866779-9866795 6 
chr16:9867037-9867056 5.84211 
chr16:9868235-9868263 5.78571 
chr16:9869219-9869245 5.34615 
chr16:9870135-9870148 6 
chr16:9873353-9873409 5.14286 
chr16:9878282-9878338 5.58929 
chr16:9879294-9879313 5.63158 
chr16:9879440-9879461 5.57143 
chr16:9882029-9882091 5.45161 
chr16:9882522-9882552 5.46667 
chr16:9882597-9882610 6 
chr16:9883402-9883457 5.69091 
chr16:9884357-9884397 5.35 
chr16:9885936-9885960 6 
chr16:9887605-9887624 5.68421 
chr16:9887641-9887693 5.30769 
chr16:9888768-9888836 5.41176 
chr16:9888869-9888921 5.75 
chr16:9893821-9893849 6 
chr16:9894323-9894338 6 
chr16:9896669-9896688 5.63158 
chr16:9899175-9899203 5.39286 
chr16:9900389-9900429 5.425 
chr16:9900515-9900554 5.30769 
chr16:9901046-9901318 5.74265 
chr16:9905614-9905637 5.91304 
chr16:9906494-9906569 5.53333 
chr16:9908878-9908892 6 
chr16:9909260-9909302 5.40476 
chr16:9913778-9913801 6 
chr16:9916284-9916346 5.22581 
chr16:9916788-9916824 5.27778 
chr16:9919848-9919876 5.5 
chr16:9920375-9920412 5.86486 
chr16:9921078-9921103 5.68 
chr16:9922691-9922716 5.64 
chr16:9924337-9924353 6 
chr16:9925353-9925385 5.96875 
chr16:9925939-9925988 5.91837 
chr16:9928227-9928249 6 
chr16:9928829-9928841 6 
chr16:9934144-9934176 5.4375 
chr16:9934670-9934697 5.85185 
chr16:9936109-9936135 5.88462 
chr16:9936785-9936998 5.69484 
chr16:9939873-9939903 5.53333 
chr16:9939988-9940021 5.78788 
chr16:9941768-9941810 5.52381 
chr16:9941825-9941859 5.23529 
chr16:9941895-9941929 5.5 
chr16:9941947-9942084 5.32847 
chr16:9943034-9943099 5.4 
chr16:9943189-9943213 5.66667 
chr16:9944358-9944390 5.3125 
chr16:9948849-9948899 5.84 
chr16:9950481-9950495 6 
chr16:9952396-9952409 6 
chr16:9952998-9953033 5.45714 
chr16:9953466-9953496 6 
chr16:9954302-9954322 6 
chr16:9964218-9964251 5.42424 
chr16:9964476-9964504 6 
chr16:9965329-9965351 5.59091 
chr16:9966721-9966748 5.7037 
chr16:9966908-9966933 5.68 
chr16:9967049-9967077 5.42857 
chr16:9967400-9967429 6 
chr16:9971435-9971481 5.6087 
chr16:9971494-9971549 5.72727 
chr16:9971557-9971650 5.32258 
chr16:9971698-9971742 5.36364 
chr16:9972460-9972481 5.57143 
chr16:9972666-9972691 5.8 
chr16:9972711-9972739 5.82143 
chr16:9973127-9973174 5.42553 
chr16:9975898-9975933 5.77143 
chr16:9978406-9978421 5.86667 
chr16:9978607-9978619 6 
chr16:9981599-9981623 5.75 
chr16:9984040-9984075 5.25714 
chr16:9986090-9986108 5.83333 
chr16:9986790-9986819 5.93103 
chr16:9987303-9987337 5.85294 
chr16:9988766-9988817 5.43137 
chr16:9991047-9991104 5.42105 
chr16:9991250-9991268 6 
chr16:9991911-9991932 6 
chr16:9992645-9992665 5.8 
chr16:9993297-9993318 6 
chr16:9996797-9996841 5.72727 
chr16:9998205-9998241 5.86111 
chr16:10000690-10000716 5.96154 
chr16:10001471-10001514 5.23256 
chr16:10002204-10002233 5.75862 
chr16:10002389-10002412 5.47826 
chr16:10004394-10004409 6 
chr16:10005936-10006024 5.57955 
chr16:10006061-10006116 5.49091 
chr16:10006172-10006198 5.42308 
chr16:10007819-10007848 5.48276 
chr16:10008762-10008803 6 
chr16:10012260-10012290 5.23333 
chr16:10014094-10014117 5.47826 
chr16:10014187-10014199 6 
chr16:10017967-10017998 5.83871 
chr16:10026215-10026243 5.75 
chr16:10028535-10028557 6 
chr16:10028575-10028589 6 
chr16:10029369-10029411 6 
chr16:10033874-10033938 5.84375 
chr16:10034554-10034570 6 
chr16:10038293-10038359 5.51515 
chr16:10040999-10041029 5.3 
chr16:10043177-10043362 5.48649 
chr16:10043408-10043437 5.93103 
chr16:10043451-10043482 5.54839 
chr16:10043505-10043569 5.64062 
chr16:10043585-10043644 5.67797 
chr16:10045297-10045311 6 
chr16:10046208-10046239 5.25806 
chr16:10046687-10046750 5.33333 
chr16:10048560-10048574 6 
chr16:10049580-10049606 5.5 
chr16:10052944-10052962 5.88889 
chr16:10054474-10054494 5.65 
chr16:10055770-10055790 5.8 
chr16:10062119-10062159 6 
chr16:10068106-10068134 5.46429 
chr16:10068945-10068977 5.5 
chr16:10069244-10069268 5.375 
chr16:10071145-10071172 5.51852 
chr16:10071596-10071620 5.58333 
chr16:10071728-10071749 6 
chr16:10072319-10072406 5.43678 
chr16:10073629-10073678 5.7551 
chr16:10073702-10073728 6 
chr16:10074693-10074712 5.63158 
chr16:10074840-10074911 5.61972 
chr16:10078873-10078909 5.61111 
chr16:10080621-10080636 6 
chr16:10081063-10081075 6 
chr16:10082125-10082161 5.83333 
chr16:10082399-10082421 5.68182 
chr16:10084388-10084455 5.76119 
chr16:10084921-10084939 5.72222 
chr16:10087089-10087120 5.74194 
chr16:10087414-10087435 5.80952 
chr16:10089295-10089327 5.53125 
chr16:10089881-10089915 5.94118 
chr16:10092583-10092620 5.62162 
chr16:10104443-10104467 5.375 
chr16:10109109-10109169 5.93333 
chr16:10109348-10109376 5.17857 
chr16:10109973-10109998 6 
chr16:10111099-10111128 5.62069 
chr16:10111469-10111491 5.5 
chr16:10114236-10114255 5.84211 
chr16:10115844-10115868 5.41667 
chr16:10116105-10116129 5.375 
chr16:10116170-10116197 5.62963 
chr16:10118077-10118094 6 
chr16:10118873-10118914 5.5122 
chr16:10118921-10118981 5.4 
chr16:10119151-10119172 6 
chr16:10123398-10123415 5.82353 
chr16:10123854-10123884 5.63333 
chr16:10127114-10127126 6 
chr16:10128381-10128421 5.6 
chr16:10129579-10129593 6 
chr16:10130293-10130328 5.85714 
chr16:10132703-10132742 6 
chr16:10133471-10133495 5.66667 
chr16:10133619-10133687 5.82353 
chr16:10133784-10133816 5.59375 
chr16:10133849-10133878 5.37931 
chr16:10133972-10134002 5.5 
chr16:10134083-10134121 5.71053 
chr16:10134151-10134197 5.23913 
chr16:10134222-10134285 5.30159 
chr16:10134338-10134383 5.71111 
chr16:10134429-10134451 5.63636 
chr16:10134480-10134518 5.34211 
chr16:10134532-10134588 5.21429 
chr16:10137723-10137929 5.7233 
chr16:10143090-10143121 5.41935 
chr16:10148904-10148974 6 
chr16:10150878-10150921 5.55814 
chr16:10150932-10150982 5.28 
chr16:10152109-10152176 5.91045 
chr16:10153577-10153596 5.73684 
chr16:10156721-10156745 5.91667 
chr16:10162815-10162829 5.92857 
chr16:10164751-10164775 5.5 
chr16:10166803-10166819 6 
chr16:10169713-10169731 6 
chr16:10172013-10172035 5.5 
chr16:10172705-10172724 5.73684 
chr16:10174569-10174592 5.56522 
chr16:10176977-10176994 6 
chr16:10178601-10178623 6 
chr16:10180462-10180478 6 
chr16:10181710-10181726 6 
chr16:10183551-10183578 5.62963 
chr16:10185296-10185354 5.7069 
chr16:10186718-10186730 6 
chr16:10188740-10188762 6 
chr16:10188943-10188956 6 
chr16:10190396-10190425 6 
chr16:10191939-10191975 5.5 
chr16:10196375-10196409 5.82353 
chr16:10198056-10198082 5.5 
chr16:10198995-10199026 5.80645 
chr16:10199810-10199850 5.25 
chr16:10200267-10200298 5.6129 
chr16:10202871-10202887 6 
chr16:10203737-10203770 5.48485 
chr16:10205170-10205189 5.94737 
chr16:10207574-10207609 5.31429 
chr16:10207872-10207889 5.76471 
chr16:10218527-10218541 6 
chr16:10219488-10219500 6 
chr16:10220014-10220032 5.77778 
chr16:10222604-10222623 5.78947 
chr16:10225726-10225768 5.47619 
chr16:10226197-10226210 6 
chr16:10227464-10227493 5.65517 
chr16:10228052-10228069 6 
chr16:10228478-10228494 5.8125 
chr16:10232668-10232680 6 
chr16:10233280-10233306 5.5 
chr16:10235343-10235366 5.69565 
chr16:10238343-10238366 5.52174 
chr16:10238777-10238792 6 
chr16:10239190-10239210 5.85 
chr16:10241312-10241331 6 
chr16:10241493-10241520 5.88889 
chr16:10243387-10243412 5.52 
chr16:10251845-10251873 5.85714 
chr16:10253560-10253586 5.30769 
chr16:10259331-10259396 5.38462 
chr16:10259499-10259691 5.76042 
chr16:10260654-10260678 5.66667 
chr16:10261331-10261350 6 
chr16:10262823-10262872 5.87755 
chr16:10263815-10263833 5.77778 
chr16:10264261-10264287 5.5 
chr16:10264737-10264751 6 
chr16:10266376-10266396 6 
chr16:10269860-10269874 6 
chr16:10270699-10270745 5.65217 
chr16:10273551-10273570 5.73684 
chr16:10273735-10273747 6 
chr16:10275034-10275073 5.71795 
chr16:10277424-10277460 6 
chr16:10277946-10277983 5.21622 
chr16:10278512-10278543 5.67742 
chr16:10278804-10278856 5.71154 
chr16:10280994-10281023 5.96552 
chr16:10281916-10281940 6 
chr16:10282476-10282514 5.47368 
chr16:10282669-10282687 6 
chr16:10284862-10284903 5.70732 
chr16:10288667-10288685 5.88889 
chr16:10290053-10290072 5.78947 
chr16:10291162-10291186 5.83333 
chr16:10292554-10292574 5.6 
chr16:10295826-10295852 5.65385 
chr16:10296074-10296091 6 
chr16:10296421-10296463 5.92857 
chr16:10297533-10297799 5.84586 
chr16:10298257-10298303 5.78261 
chr16:10298861-10298882 6 
chr16:10299258-10299290 5.9375 
chr16:10301978-10301991 6 
chr16:10306045-10306073 5.67857 
chr16:10306226-10306252 5.5 
chr16:10306917-10306958 5.7561 
chr16:10308623-10308644 5.61905 
chr16:10311401-10311446 5.6 
chr16:10313661-10313753 5.42391 
chr16:10317481-10317544 5.77778 
chr16:10317903-10317916 6 
chr16:10318569-10318605 5.63889 
chr16:10319083-10319113 6 
chr16:10319194-10319216 5.63636 
chr16:10319384-10319413 5.89655 
chr16:10319564-10319583 5.89474 
chr16:10323516-10323544 6 
chr16:10323818-10323833 6 
chr16:10324599-10324622 6 
chr16:10325286-10325302 6 
chr16:10326330-10326355 6 
chr16:10327388-10327403 5.86667 
chr16:10328047-10328083 6 
chr16:10330899-10330934 5.57143 
chr16:10331281-10331303 5.63636 
chr16:10333367-10333383 6 
chr16:10333863-10333896 5.54545 
chr16:10337378-10337390 6 
chr16:10337830-10337866 5.72222 
chr16:10338475-10338491 5.875 
chr16:10339952-10339999 5.80851 
chr16:10340145-10340157 6 
chr16:10340738-10340765 5.25926 
chr16:10342445-10342501 5.28571 
chr16:10342630-10342664 5.88235 
chr16:10345736-10345757 5.7619 
chr16:10346819-10346841 5.63636 
chr16:10346944-10346970 5.88462 
chr16:10348286-10348308 6 
chr16:10348344-10348379 5.91429 
chr16:10348780-10348798 6 
chr16:10348929-10348945 6 
chr16:10351805-10351833 5.67857 
chr16:10353658-10353695 5.64865 
chr16:10355413-10355430 5.76471 
chr16:10356035-10356054 5.63158 
chr16:10358593-10358615 5.68182 
chr16:10359562-10359580 6 
chr16:10361723-10361744 6 
chr16:10362322-10362342 6 
chr16:10363465-10363485 6 
chr16:10365237-10365258 5.80952 
chr16:10365568-10365585 6 
chr16:10366421-10366456 5.4 
chr16:10366654-10366671 6 
chr16:10367412-10367432 5.9 
chr16:10368036-10368060 6 
chr16:10368470-10368508 5.94737 
chr16:10369557-10369577 5.65 
chr16:10371014-10371026 6 
chr16:10372343-10372376 5.93939 
chr16:10373452-10373467 6 
chr16:10375161-10375193 5.6875 
chr16:10376108-10376127 5.89474 
chr16:10376608-10376645 5.54054 
chr16:10380574-10380595 5.52381 
chr16:10390062-10390078 6 
chr16:10390433-10390458 5.76 
chr16:10391915-10391956 5.70732 
chr16:10393000-10393013 6 
chr16:10393551-10393575 5.70833 
chr16:10394362-10394384 5.68182 
chr16:10394500-10394519 6 
chr16:10395248-10395266 5.83333 
chr16:10395560-10395577 6 
chr16:10395790-10395831 5.39024 
chr16:10396316-10396357 5.63415 
chr16:10396996-10397015 5.78947 
chr16:10397398-10397426 5.64286 
chr16:10397759-10397831 5.38889 
chr16:10398346-10398379 5.81818 
chr16:10398401-10398421 5.85 
chr16:10399898-10399927 5.72414 
chr16:10400599-10400614 5.86667 
chr16:10401292-10401305 6 
chr16:10401332-10401353 5.80952 
chr16:10401937-10401956 6 
chr16:10402986-10403022 6 
chr16:10403788-10403818 5.83333 
chr16:10404506-10404525 6 
chr16:10404816-10404837 5.90476 
chr16:10405568-10405580 6 
chr16:10405716-10405732 6 
chr16:10406531-10406550 6 
chr16:10408071-10408086 6 
chr16:10408428-10408454 6 
chr16:10409203-10409224 5.71429 
chr16:10410121-10410147 6 
chr16:10411153-10411191 5.94737 
chr16:10413417-10413431 6 
chr16:10413831-10413852 6 
chr16:10414193-10414205 6 
chr16:10414381-10415383 5.90319 
chr16:10416967-10416986 5.73684 
chr16:10417722-10417740 6 
chr16:10418037-10418075 6 
chr16:10419517-10419536 5.84211 
chr16:10421083-10421106 5.73913 
chr16:10421910-10421924 6 
chr16:10422838-10422852 6 
chr16:10423444-10423461 6 
chr16:10423875-10423913 5.97368 
chr16:10424403-10424421 5.83333 
chr16:10425035-10425075 5.9 
chr16:10425549-10425561 6 
chr16:10427870-10427893 5.95652 
chr16:10429400-10429416 5.8125 
chr16:10429528-10429550 5.59091 
chr16:10429816-10429835 5.84211 
chr16:10430234-10430252 6 
chr16:10430644-10430664 6 
chr16:10430950-10430962 6 
chr16:10431258-10431288 5.56667 
chr16:10432986-10433005 6 
chr16:10434879-10434901 6 
chr16:10435337-10435382 5.44444 
chr16:10438510-10438528 6 
chr16:10438733-10438775 6 
chr16:10439171-10439188 6 
chr16:10441228-10441242 6 
chr16:10441646-10441703 5.7193 
chr16:10441726-10441779 5.62264 
chr16:10442553-10442574 6 
chr16:10445234-10445307 5.67123 
chr16:10446842-10446864 5.95455 
chr16:10450026-10450052 5.69231 
chr16:10452441-10452481 5.725 
chr16:10452843-10452856 6 
chr16:10453789-10453802 5.92308 
chr16:10454925-10454942 5.88235 
chr16:10455270-10455297 6 
chr16:10455671-10455692 6 
chr16:10456560-10456605 5.68889 
chr16:10457870-10457891 5.61905 
chr16:10458220-10458241 6 
chr16:10458894-10458912 5.83333 
chr16:10460039-10460069 6 
chr16:10460224-10460266 5.90476 
chr16:10460756-10460771 6 
chr16:10460959-10460991 5.375 
chr16:10461363-10461386 5.91304 
chr16:10461744-10461782 5.71053 
chr16:10462457-10462481 5.45833 
chr16:10463322-10463378 5.76786 
chr16:10465486-10465521 6 
chr16:10466368-10466417 5.87755 
chr16:10466421-10466477 5.94643 
chr16:10466931-10466958 5.77778 
chr16:10468732-10468766 5.88235 
chr16:10469200-10469217 5.82353 
chr16:10469733-10469752 6 
chr16:10470180-10470217 5.43243 
chr16:10470652-10470666 5.92857 
chr16:10470768-10470798 5.43333 
chr16:10471295-10471310 6 
chr16:10472547-10472575 6 
chr16:10472857-10472875 6 
chr16:10473473-10473503 5.66667 
chr16:10474692-10474723 5.87097 
chr16:10475160-10475190 6 
chr16:10475652-10475670 5.77778 
chr16:10477065-10477079 6 
chr16:10477800-10477823 5.82609 
chr16:10478450-10478479 5.62069 
chr16:10478926-10478945 5.78947 
chr16:10479437-10479454 6 
chr16:10481739-10481765 5.69231 
chr16:10485913-10485925 6 
chr16:10487172-10487194 6 
chr16:10490504-10490522 5.94444 
chr16:10490675-10490699 5.54167 
chr16:10492160-10492181 5.7619 
chr16:10492969-10492996 5.33333 
chr16:10493891-10493921 5.6 
chr16:10494524-10494553 5.31034 
chr16:10494770-10494807 5.67568 
chr16:10494855-10494880 5.44 
chr16:10495014-10495036 5.90909 
chr16:10495490-10495514 5.5 
chr16:10498719-10498743 5.83333 
chr16:10501763-10501783 5.9 
chr16:10504168-10504235 6 
chr16:10505202-10505265 5.80952 
chr16:10505858-10505891 5.93939 
chr16:10508132-10508156 5.41667 
chr16:10508484-10508514 6 
chr16:10517098-10517117 6 
chr16:10518911-10518927 6 
chr16:10519327-10519343 6 
chr16:10520687-10520722 5.88571 
chr16:10523552-10523731 5.8324 
chr16:10525677-10525693 6 
chr16:10525847-10525862 6 
chr16:10528653-10528668 6 
chr16:10530878-10530890 6 
chr16:10532906-10532921 5.86667 
chr16:10533390-10533405 6 
chr16:10534017-10534049 5.46875 
chr16:10539356-10539378 6 
chr16:10543628-10543648 5.85 
chr16:10548265-10548290 6 
chr16:10550743-10550762 5.68421 
chr16:10551543-10551577 5.47059 
chr16:10553330-10553342 6 
chr16:10554406-10554429 5.69565 
chr16:10557932-10557962 5.43333 
chr16:10558671-10558695 5.45833 
chr16:10561704-10561723 5.78947 
chr16:10561735-10561748 6 
chr16:10564457-10564486 5.65517 
chr16:10564645-10564736 5.83516 
chr16:10566712-10566726 6 
chr16:10567678-10567700 5.72727 
chr16:10569579-10569596 6 
chr16:10570341-10570359 5.77778 
chr16:10571412-10571431 5.68421 
chr16:10573815-10573853 6 
chr16:10575208-10575297 5.76404 
chr16:10582318-10582377 5.38983 
chr16:10582427-10582464 5.43243 
chr16:10586189-10586219 5.16667 
chr16:10588090-10588121 5.83871 
chr16:10589376-10589439 5.30159 
chr16:10589769-10589786 6 
chr16:10590515-10590535 6 
chr16:10591397-10591429 6 
chr16:10591770-10591800 5.23333 
chr16:10592261-10592303 5.35714 
chr16:10592324-10592385 5.39344 
chr16:10592460-10593630 5.93077 
chr16:10593652-10593688 5.38889 
chr16:10593736-10593770 5.17647 
chr16:10593837-10593895 5.36207 
chr16:10594173-10594193 5.8 
chr16:10595693-10595718 6 
chr16:10596621-10596649 5.78571 
chr16:10596983-10596995 6 
chr16:10598183-10598198 6 
chr16:10600430-10600448 5.72222 
chr16:10600523-10600536 6 
chr16:10603352-10603372 5.85 
chr16:10604229-10604290 5.80328 
chr16:10609659-10609671 6 
chr16:10610516-10610537 5.90476 
chr16:10610707-10610727 6 
chr16:10611051-10611073 5.77273 
chr16:10612038-10612076 6 
chr16:10612656-10612775 5.64706 
chr16:10612821-10612874 5.75472 
chr16:10613129-10613664 5.73084 
chr16:10614297-10614320 5.43478 
chr16:10614973-10615001 5.39286 
chr16:10616302-10616322 6 
chr16:10616583-10616597 5.92857 
chr16:10616750-10616770 6 
chr16:10617182-10617203 5.90476 
chr16:10619174-10619192 6 
chr16:10620169-10620193 5.91667 
chr16:10621538-10621555 5.76471 
chr16:10621910-10621932 5.72727 
chr16:10623788-10623829 5.85366 
chr16:10625182-10625202 5.9 
chr16:10625605-10625643 6 
chr16:10626597-10626638 6 
chr16:10629183-10629212 5.24138 
chr16:10631617-10631645 5.60714 
chr16:10631692-10631716 5.41667 
chr16:10633094-10633117 5.65217 
chr16:10633573-10633592 6 
chr16:10634364-10634392 5.78571 
chr16:10635132-10635160 5.42857 
chr16:10635244-10635277 5.48485 
chr16:10636256-10636285 5.75862 
chr16:10637704-10637729 5.56 
chr16:10638024-10638050 5.57692 
chr16:10638739-10638753 6 
chr16:10642554-10642588 6 
chr16:10643572-10643601 5.7931 
chr16:10643700-10643755 5.96364 
chr16:10647874-10647901 5.88889 
chr16:10650052-10650086 5.17647 
chr16:10651213-10651248 5.42857 
chr16:10651888-10651900 6 
chr16:10652335-10652358 6 
chr16:10656193-10656265 5.97222 
chr16:10657041-10657059 6 
chr16:10658347-10658363 6 
chr16:10662202-10662245 5.55814 
chr16:10662637-10662655 6 
chr16:10664081-10664094 6 
chr16:10664251-10664264 6 
chr16:10665112-10665135 6 
chr16:10667787-10667807 6 
chr16:10669094-10669123 6 
chr16:10673565-10673591 6 
chr16:10674815-10674843 5.39286 
chr16:10675147-10675183 5.83333 
chr16:10675824-10675864 6 
chr16:10679537-10679554 5.88235 
chr16:10680830-10680862 5.75 
chr16:10682295-10682318 5.47826 
chr16:10684887-10684921 5.85294 
chr16:10687780-10687800 5.6 
chr16:10689099-10689165 5.4697 
chr16:10690791-10690804 6 
chr16:10693129-10693142 6 
chr16:10694050-10694065 5.86667 
chr16:10694507-10694536 5.41379 
chr16:10698656-10698695 5.94872 
chr16:10699489-10699519 5.83333 
chr16:10702040-10702072 6 
chr16:10704369-10704396 5.7037 
chr16:10705624-10705682 5.81034 
chr16:10706457-10706500 5.97674 
chr16:10707378-10707412 6 
chr16:10708253-10708286 5.57576 
chr16:10708713-10708863 5.81333 
chr16:10710372-10710384 6 
chr16:10711691-10711712 5.61905 
chr16:10715021-10715045 5.91667 
chr16:10715511-10715529 6 
chr16:10715818-10715852 5.52941 
chr16:10716143-10716155 6 
chr16:10716921-10716950 5.75862 
chr16:10717975-10718015 5.8 
chr16:10719210-10719233 5.69565 
chr16:10720331-10720351 6 
chr16:10720936-10720948 6 
chr16:10721010-10721024 6 
chr16:10721223-10721344 5.56198 
chr16:10722762-10722774 6 
chr16:10723792-10723808 6 
chr16:10724926-10724954 5.85714 
chr16:10725112-10725143 5.87097 
chr16:10726726-10726765 6 
chr16:10729028-10729043 6 
chr16:10730399-10730439 5.4 
chr16:10730481-10730502 5.7619 
chr16:10730535-10730578 5.81395 
chr16:10730602-10730628 5.57692 
chr16:10730668-10730684 6 
chr16:10730840-10730853 6 
chr16:10731281-10731343 5.72581 
chr16:10733164-10733183 6 
chr16:10733311-10733338 5.59259 
chr16:10733830-10733866 5.75 
chr16:10733878-10734014 5.52941 
chr16:10737237-10737267 5.5 
chr16:10741328-10741348 5.6 
chr16:10741636-10741648 6 
chr16:10742163-10742187 5.45833 
chr16:10742339-10742362 5.73913 
chr16:10742795-10742819 5.5 
chr16:10743280-10743309 5.62069 
chr16:10743888-10743941 5.54717 
chr16:10744068-10744095 5.85185 
chr16:10745359-10745382 5.73913 
chr16:10746308-10746347 6 
chr16:10746395-10746412 6 
chr16:10746460-10746493 6 
chr16:10746539-10746576 6 
chr16:10746622-10746647 6 
chr16:10746693-10746722 6 
chr16:10747770-10747800 5.8 
chr16:10747841-10747898 5.57895 
chr16:10748779-10748809 5.76667 
chr16:10749329-10749359 5.3 
chr16:10750103-10750126 5.95652 
chr16:10750975-10750994 5.73684 
chr16:10751613-10751625 6 
chr16:10752167-10752184 5.82353 
chr16:10752571-10752587 5.875 
chr16:10753226-10753248 5.77273 
chr16:10754518-10754569 5.88235 
chr16:10757411-10757431 5.65 
chr16:10758124-10758148 5.54167 
chr16:10760835-10760853 6 
chr16:10762471-10762493 5.54545 
chr16:10764705-10764771 5.68182 
chr16:10766090-10766121 5.25806 
chr16:10766692-10766728 6 
chr16:10767503-10767520 6 
chr16:10768474-10768539 5.50769 
chr16:10773754-10773775 6 
chr16:10774714-10774733 5.63158 
chr16:10774861-10774910 5.63265 
chr16:10775227-10775262 5.82857 
chr16:10776870-10776901 5.3871 
chr16:10778114-10778142 5.32143 
chr16:10778210-10778262 5.42308 
chr16:10779146-10779171 5.76 
chr16:10779636-10779659 5.47826 
chr16:10781201-10781230 5.41379 
chr16:10781609-10781629 5.9 
chr16:10781665-10781691 5.84615 
chr16:10783378-10783394 6 
chr16:10785804-10785816 6 
chr16:10786936-10786963 5.85185 
chr16:10789221-10789247 6 
chr16:10790273-10790297 5.66667 
chr16:10791056-10791147 5.10989 
chr16:10791609-10791644 5.4 
chr16:10791673-10791705 5.34375 
chr16:10791738-10791778 5.225 
chr16:10793597-10793618 5.71429 
chr16:10794144-10794171 5.25926 
chr16:10800509-10800534 5.72 
chr16:10804821-10804839 6 
chr16:10804993-10805042 5.97959 
chr16:10809980-10810000 5.9 
chr16:10822702-10822733 5.35484 
chr16:10822921-10822957 5.41667 
chr16:10823036-10823059 5.73913 
chr16:10823873-10823921 6 
chr16:10823999-10824013 6 
chr16:10824803-10824821 5.83333 
chr16:10825442-10825573 5.35878 
chr16:10826481-10826515 5.70588 
chr16:10826876-10826916 5.9 
chr16:10827526-10827569 5.34884 
chr16:10827805-10827831 6 
chr16:10828085-10828198 5.63717 
chr16:10828921-10828936 6 
chr16:10829363-10829387 6 
chr16:10829623-10829643 5.75 
chr16:10831940-10831963 5.82609 
chr16:10832583-10832596 5.92308 
chr16:10833181-10833207 6 
chr16:10833969-10834164 5.6 
chr16:10835604-10835616 6 
chr16:10836498-10836512 6 
chr16:10837421-10837447 5.42308 
chr16:10838601-10838628 5.55556 
chr16:10840596-10840612 5.875 
chr16:10840893-10840912 5.68421 
chr16:10842945-10843027 5.67073 
chr16:10843883-10843899 5.875 
chr16:10846635-10846663 5.92857 
chr16:10848071-10848111 5.95 
chr16:10848901-10848921 5.85 
chr16:10850234-10850256 5.68182 
chr16:10857766-10857840 5.33784 
chr16:10857880-10857921 5.09756 
chr16:10857927-10857984 5.47368 
chr16:10857999-10858029 5.56667 
chr16:10858059-10858093 5.23529 
chr16:10858560-10858689 5.09302 
chr16:10859119-10859135 6 
chr16:10859184-10859201 6 
chr16:10862463-10862484 6 
chr16:10864421-10864443 5.86364 
chr16:10864725-10864748 6 
chr16:10867070-10867095 5.64 
chr16:10867408-10867439 5.80645 
chr16:10868203-10868234 5.35484 
chr16:10868455-10868477 5.81818 
chr16:10869601-10869618 6 
chr16:10869905-10869928 5.91304 
chr16:10870231-10870266 5.68571 
chr16:10871866-10871886 6 
chr16:10873946-10873993 5.95745 
chr16:10875185-10875203 5.88889 
chr16:10875707-10875731 6 
chr16:10876332-10876372 5.625 
chr16:10878238-10878263 5.88 
chr16:10878417-10878453 5.75 
chr16:10878953-10878966 6 
chr16:10881331-10881356 5.88 
chr16:10882128-10882145 5.76471 
chr16:10883522-10883540 6 
chr16:10884136-10884154 6 
chr16:10885403-10885417 6 
chr16:10887138-10887152 6 
chr16:10887758-10887785 6 
chr16:10890275-10890300 6 
chr16:10891225-10891252 5.48148 
chr16:10891799-10891825 6 
chr16:10892509-10892540 5.96774 
chr16:10893865-10893883 6 
chr16:10895950-10895988 5.89474 
chr16:10896098-10896153 5.85455 
chr16:10897102-10897138 6 
chr16:10898888-10898908 5.85 
chr16:10899204-10899217 5.92308 
chr16:10900199-10900215 5.875 
chr16:10900348-10900374 5.65385 
chr16:10903109-10903132 5.52174 
chr16:10904403-10904438 5.94286 
chr16:10905430-10905464 5.67647 
chr16:10905760-10905777 6 
chr16:10906747-10906784 5.27027 
chr16:10907434-10907462 5.92857 
chr16:10907855-10907882 6 
chr16:10909017-10909033 5.8125 
chr16:10909090-10909108 5.83333 
chr16:10909265-10909294 6 
chr16:10910085-10910100 6 
chr16:10910175-10910203 5.39286 
chr16:10910727-10910756 5.86207 
chr16:10910782-10910814 6 
chr16:10911885-10911909 5.41667 
chr16:10914103-10914119 5.875 
chr16:10914274-10914369 5.8 
chr16:10914607-10914624 6 
chr16:10914641-10914703 5.79032 
chr16:10915936-10915958 5.77273 
chr16:10917455-10917474 5.68421 
chr16:10917868-10917884 6 
chr16:10920319-10920342 5.91304 
chr16:10921234-10921262 5.78571 
chr16:10922594-10922632 6 
chr16:10924181-10924209 6 
chr16:10924374-10924389 5.93333 
chr16:10925368-10925391 5.69565 
chr16:10925895-10925921 5.46154 
chr16:10927448-10927463 6 
chr16:10927626-10927645 5.73684 
chr16:10928770-10928797 6 
chr16:10928957-10928977 6 
chr16:10933421-10933451 5.73333 
chr16:10935498-10935518 5.8 
chr16:10935834-10935862 5.5 
chr16:10936722-10936776 5.85185 
chr16:10938640-10938728 5.97727 
chr16:10938896-10938941 5.24444 
chr16:10939240-10939273 5.45455 
chr16:10940456-10940469 6 
chr16:10940513-10940542 5.55172 
chr16:10943532-10943587 5.78182 
chr16:10945621-10945642 6 
chr16:10946681-10946699 5.88889 
chr16:10947285-10947328 6 
chr16:10948285-10948297 6 
chr16:10948452-10948470 6 
chr16:10949872-10949897 5.48 
chr16:10950613-10950632 5.78947 
chr16:10951405-10951427 5.90909 
chr16:10952939-10953397 5.73799 
chr16:10953409-10953537 5.83594 
chr16:10957026-10957063 5.91892 
chr16:10957765-10957783 6 
chr16:10958449-10958468 6 
chr16:10959482-10959499 6 
chr16:10961170-10961360 5.26316 
chr16:10961405-10961425 5.85 
chr16:10962755-10962786 5.19355 
chr16:10964026-10964049 6 
chr16:10964458-10964481 5.65217 
chr16:10966821-10966840 5.84211 
chr16:10967801-10967852 5.76471 
chr16:10968817-10968838 5.80952 
chr16:10969826-10969852 6 
chr16:10970012-10970036 5.91667 
chr16:10971051-10971077 5.65385 
chr16:10974331-10974343 6 
chr16:10975072-10975096 5.45833 
chr16:10975154-10975174 5.7 
chr16:10976421-10976448 5.40741 
chr16:10978258-10978281 5.73913 
chr16:10979183-10979221 5.55263 
chr16:10981077-10981103 5.34615 
chr16:10983363-10983390 6 
chr16:10985130-10985155 5.36 
chr16:10986180-10986197 5.94118 
chr16:10987661-10987686 6 
chr16:10991644-10991692 5.41667 
chr16:10994226-10994257 5.3871 
chr16:10994722-10994749 5.33333 
chr16:10995090-10995108 6 
chr16:10996921-10996948 5.48148 
chr16:10998058-10998088 5.63333 
chr16:10998785-10998809 5.83333 
chr16:10998945-10998972 5.66667 
chr16:11000215-11000241 5.96154 
chr16:11003581-11003599 5.83333 
chr16:11005047-11005421 5.67112 
chr16:11006715-11006731 6 
chr16:11007084-11007098 5.92857 
chr16:11007107-11007184 5.80519 
chr16:11007799-11007819 6 
chr16:11008891-11008921 5.76667 
chr16:11010588-11010618 5.36667 
chr16:11011338-11011351 6 
chr16:11013030-11013055 5.92 
chr16:11013360-11013385 6 
chr16:11014091-11014117 5.84615 
chr16:11014724-11014746 5.63636 
chr16:11019533-11019577 5.45455 
chr16:11025574-11025593 5.63158 
chr16:11026508-11026565 5.57895 
chr16:11030289-11030328 5.30769 
chr16:11030458-11030477 5.84211 
chr16:11033816-11033838 5.68182 
chr16:11036139-11036167 5.21429 
chr16:11037748-11037799 6 
chr16:11041699-11041718 6 
chr16:11050650-11050672 6 
chr16:11052871-11052904 6 
chr16:11055806-11055834 6 
chr16:11060053-11060082 5.75862 
chr16:11063214-11063226 6 
chr16:11064574-11064611 5.54054 
chr16:11064865-11064877 6 
chr16:11066698-11066729 5.54839 
chr16:11067744-11067769 6 
chr16:11069497-11069517 5.7 
chr16:11070129-11070145 6 
chr16:11071361-11071381 5.85 
chr16:11071702-11071719 6 
chr16:11071734-11071756 5.72727 
chr16:11072504-11072525 5.7619 
chr16:11075505-11075550 5.2 
chr16:11079059-11079089 5.86667 
chr16:11079566-11079591 5.88 
chr16:11079869-11079900 6 
chr16:11080588-11080614 6 
chr16:11080637-11080664 5.59259 
chr16:11080683-11080724 5.53659 
chr16:11082130-11082153 5.56522 
chr16:11082986-11083008 6 
chr16:11083069-11083096 6 
chr16:11083245-11083269 5.95833 
chr16:11085280-11085299 6 
chr16:11086115-11086151 5.33333 
chr16:11089197-11089224 5.2963 
chr16:11090612-11090667 5.78182 
chr16:11090814-11090832 5.88889 
chr16:11092490-11092526 5.5 
chr16:11092848-11092870 6 
chr16:11097827-11097841 6 
chr16:11100564-11100576 6 
chr16:11101168-11101180 6 
chr16:11101634-11101677 5.37209 
chr16:11102683-11102701 6 
chr16:11104144-11104161 5.76471 
chr16:11106451-11106473 6 
chr16:11107615-11107642 5.7037 
chr16:11107795-11107823 5.75 
chr16:11108940-11108952 6 
chr16:11110190-11110218 6 
chr16:11111856-11111868 6 
chr16:11112605-11112617 6 
chr16:11113626-11113641 6 
chr16:11116194-11116218 6 
chr16:11116759-11116785 5.76923 
chr16:11116942-11116967 5.52 
chr16:11118885-11118914 5.31034 
chr16:11120489-11120515 5.57692 
chr16:11123245-11123264 5.63158 
chr16:11127910-11127928 5.88889 
chr16:11128753-11128800 5.48936 
chr16:11129659-11129675 6 
chr16:11130401-11130418 6 
chr16:11131630-11131659 6 
chr16:11133462-11133487 5.76 
chr16:11134359-11134382 5.91304 
chr16:11136526-11136554 5.42857 
chr16:11136689-11136722 5.39394 
chr16:11136826-11136862 5.38889 
chr16:11136921-11136948 5.74074 
chr16:11138299-11138326 5.44444 
chr16:11138784-11138797 6 
chr16:11140328-11140341 6 
chr16:11143331-11143357 5.92308 
chr16:11146741-11146762 6 
chr16:11148781-11148801 5.8 
chr16:11149432-11149458 6 
chr16:11152466-11152492 5.38462 
chr16:11154915-11154930 6 
chr16:11156746-11156771 5.4 
chr16:11157105-11157151 5.43478 
chr16:11157768-11157820 5.5 
chr16:11157843-11157866 5.65217 
chr16:11160991-11161069 5.73077 
chr16:11162654-11162683 5.48276 
chr16:11162843-11162856 6 
chr16:11163285-11163305 5.6 
chr16:11165457-11165470 6 
chr16:11165610-11165631 6 
chr16:11167629-11167649 5.7 
chr16:11167997-11168027 5.8 
chr16:11169235-11169303 5.82353 
chr16:11171328-11171357 5.82759 
chr16:11171811-11171862 5.78431 
chr16:11172911-11172936 5.76 
chr16:11176058-11176085 5.2963 
chr16:11176978-11177033 5.94545 
chr16:11180392-11180412 5.95 
chr16:11183517-11183538 5.57143 
chr16:11184668-11184690 6 
chr16:11186198-11186259 5.93443 
chr16:11186385-11186410 5.84 
chr16:11186523-11186542 5.63158 
chr16:11188938-11188958 5.75 
chr16:11189106-11189142 5.47222 
chr16:11189674-11189690 6 
chr16:11195320-11195342 5.72727 
chr16:11195644-11195672 5.92857 
chr16:11195833-11195846 6 
chr16:11200313-11200334 6 
chr16:11202965-11202985 6 
chr16:11204768-11204805 5.37838 
chr16:11206352-11206367 6 
chr16:11206519-11206549 5.86667 
chr16:11207515-11207538 5.56522 
chr16:11207985-11208030 6 
chr16:11209100-11209151 5.31373 
chr16:11209704-11209751 5.29787 
chr16:11210083-11210100 5.82353 
chr16:11210248-11210269 5.95238 
chr16:11211133-11211145 6 
chr16:11211820-11211844 5.95833 
chr16:11213795-11213839 5.93182 
chr16:11214185-11214209 5.375 
chr16:11214668-11214699 5.77419 
chr16:11215400-11215433 5.63636 
chr16:11215736-11215759 6 
chr16:11216211-11216233 5.59091 
chr16:11216753-11216773 6 
chr16:11220263-11220285 5.59091 
chr16:11223619-11223632 6 
chr16:11225587-11225610 5.43478 
chr16:11226083-11226111 5.67857 
chr16:11227195-11227215 5.75 
chr16:11228039-11228056 6 
chr16:11228576-11228589 5.92308 
chr16:11230318-11230342 6 
chr16:11231444-11231463 6 
chr16:11240257-11240309 5.21154 
chr16:11240343-11240478 5.4963 
chr16:11240594-11240646 5.5 
chr16:11248785-11248799 6 
chr16:11250226-11250239 6 
chr16:11257340-11257358 5.88889 
chr16:11260313-11260337 5.54167 
chr16:11263133-11263157 6 
chr16:11265777-11265796 5.63158 
chr16:11265970-11265995 5.64 
chr16:11266127-11266193 5.27273 
chr16:11266744-11266762 5.88889 
chr16:11267399-11267421 5.95455 
chr16:11268347-11268380 5.84848 
chr16:11270256-11270272 6 
chr16:11271637-11271650 6 
chr16:11276165-11276211 5.26087 
chr16:11277599-11277616 6 
chr16:11278764-11278784 6 
chr16:11279347-11279370 5.52174 
chr16:11280413-11280436 6 
chr16:11281235-11281272 5.54054 
chr16:11283732-11283745 6 
chr16:11285678-11285708 6 
chr16:11286364-11286399 6 
chr16:11287069-11287106 5.78378 
chr16:11287415-11287472 5.52632 
chr16:11287501-11287655 5.53896 
chr16:11288047-11288081 5.35294 
chr16:11289065-11289087 5.54545 
chr16:11292304-11292451 5.72789 
chr16:11293638-11293673 6 
chr16:11294248-11294272 5.54167 
chr16:11294326-11294346 5.6 
chr16:11295689-11295715 5.42308 
chr16:11295950-11295965 5.86667 
chr16:11298238-11298257 5.89474 
chr16:11302862-11302875 6 
chr16:11308066-11308080 6 
chr16:11308704-11308727 6 
chr16:11309183-11309229 6 
chr16:11310584-11310618 5.58824 
chr16:11311437-11311489 5.92308 
chr16:11313577-11313595 5.72222 
chr16:11314137-11314202 5.2 
chr16:11314438-11314484 6 
chr16:11314775-11314797 5.68182 
chr16:11315555-11315581 5.42308 
chr16:11316737-11317021 5.80282 
chr16:11317216-11317235 5.84211 
chr16:11317837-11317862 5.88 
chr16:11318589-11318622 5.21212 
chr16:11318743-11318768 6 
chr16:11320588-11320628 5.975 
chr16:11321281-11321305 5.875 
chr16:11323187-11323225 5.47368 
chr16:11324273-11324304 5.45161 
chr16:11326237-11326498 5.75862 
chr16:11326683-11326715 5.6875 
chr16:11327792-11327830 5.92105 
chr16:11328624-11328646 5.72727 
chr16:11329773-11329795 5.90909 
chr16:11329950-11329962 6 
chr16:11330319-11330341 6 
chr16:11331445-11331492 5.42553 
chr16:11333136-11333170 5.94118 
chr16:11334138-11334192 5.57407 
chr16:11335488-11335524 5.27778 
chr16:11335688-11335726 5.60526 
chr16:11337868-11337891 5.43478 
chr16:11337939-11337972 5.30303 
chr16:11338183-11338196 6 
chr16:11339005-11339039 5.91176 
chr16:11340267-11340285 6 
chr16:11340921-11340956 5.74286 
chr16:11341247-11341307 5.95 
chr16:11341861-11341874 6 
chr16:11342897-11342921 5.91667 
chr16:11343327-11343357 5.56667 
chr16:11345016-11345051 6 
chr16:11346103-11346145 5.7381 
chr16:11346946-11346984 5.97368 
chr16:11349182-11349257 5.53333 
chr16:11349886-11349912 5.57692 
chr16:11349947-11349993 5.45652 
chr16:11350115-11350145 5.43333 
chr16:11351535-11351558 5.69565 
chr16:11351911-11351932 6 
chr16:11355746-11355773 6 
chr16:11356197-11356217 6 
chr16:11356291-11356306 5.93333 
chr16:11358085-11358104 5.63158 
chr16:11359031-11359060 5.2069 
chr16:11360083-11360110 5.81481 
chr16:11364396-11364415 6 
chr16:11364568-11364583 6 
chr16:11367260-11367297 5.83784 
chr16:11367389-11367421 5.6875 
chr16:11368406-11368421 6 
chr16:11368557-11368582 5.92 
chr16:11370804-11370831 6 
chr16:11372361-11372382 5.95238 
chr16:11372679-11372692 6 
chr16:11374941-11374965 5.45833 
chr16:11375515-11375536 5.80952 
chr16:11377326-11377344 6 
chr16:11377448-11377475 5.22222 
chr16:11378328-11378367 5.61538 
chr16:11381048-11381064 6 
chr16:11381716-11381748 5.96875 
chr16:11383858-11383878 6 
chr16:11386289-11386304 6 
chr16:11386535-11386581 5.56522 
chr16:11387667-11387697 5.63333 
chr16:11388221-11388244 5.95652 
chr16:11388434-11388449 6 
chr16:11392625-11392639 6 
chr16:11392885-11392901 5.8125 
chr16:11393434-11393458 5.58333 
chr16:11395416-11395468 5.67308 
chr16:11396757-11396812 5.6 
chr16:11398672-11398692 5.7 
chr16:11400172-11400187 6 
chr16:11400982-11401010 5.71429 
chr16:11403365-11403392 5.62963 
chr16:11405459-11405519 5.91667 
chr16:11405575-11405590 6 
chr16:11405734-11405755 5.85714 
chr16:11409327-11409349 6 
chr16:11409882-11409910 5.25 
chr16:11411105-11411128 5.82609 
chr16:11412257-11412271 6 
chr16:11414095-11414122 5.48148 
chr16:11414810-11414839 5.93103 
chr16:11415494-11415811 5.40063 
chr16:11415821-11415921 5.69 
chr16:11415947-11415989 5.35714 
chr16:11416354-11416384 5.8 
chr16:11417874-11417933 5.81356 
chr16:11418236-11418255 6 
chr16:11418531-11418551 5.7 
chr16:11419458-11419484 5.61538 
chr16:11419494-11419537 5.30233 
chr16:11420349-11420370 5.7619 
chr16:11421421-11421457 5.88889 
chr16:11421714-11421739 5.32 
chr16:11421835-11421862 5.22222 
chr16:11424038-11424094 5.80357 
chr16:11425232-11425260 6 
chr16:11428505-11428521 6 
chr16:11429228-11429277 6 
chr16:11430551-11430591 5.625 
chr16:11431456-11431481 5.96 
chr16:11432435-11432486 5.33333 
chr16:11433667-11433700 5.42424 
chr16:11434197-11434217 6 
chr16:11435433-11435456 5.56522 
chr16:11437647-11437663 6 
chr16:11438102-11438127 5.84 
chr16:11439460-11439480 5.75 
chr16:11440112-11440129 6 
chr16:11446078-11446095 5.76471 
chr16:11446405-11446421 6 
chr16:11446484-11446502 6 
chr16:11446655-11446698 5.5814 
chr16:11447628-11447670 5.69048 
chr16:11448294-11448310 6 
chr16:11450375-11450398 5.91304 
chr16:11450657-11450686 5.48276 
chr16:11454514-11454535 6 
chr16:11456632-11456649 6 
chr16:11460623-11460641 6 
chr16:11461149-11461162 6 
chr16:11463436-11463461 5.36 
chr16:11463805-11463865 5.76667 
chr16:11464811-11464827 6 
chr16:11465119-11465131 6 
chr16:11465280-11465299 6 
chr16:11467921-11467957 5.27778 
chr16:11469170-11469182 6 
chr16:11472090-11472137 5.42553 
chr16:11475286-11475309 5.69565 
chr16:11483542-11483561 6 
chr16:11486696-11486716 5.65 
chr16:11491593-11491664 5.88732 
chr16:11491745-11491776 5.41935 
chr16:11494292-11494310 5.94444 
chr16:11497266-11497367 5.49505 
chr16:11500890-11500912 5.63636 
chr16:11501826-11501848 6 
chr16:11502307-11502323 6 
chr16:11503116-11503150 5.76471 
chr16:11504309-11504337 5.64286 
chr16:11504532-11504567 5.2 
chr16:11505105-11505118 6 
chr16:11505462-11505492 5.43333 
chr16:11505697-11505720 5.73913 
chr16:11509791-11509824 5.63636 
chr16:11513020-11513048 6 
chr16:11514298-11514317 5.63158 
chr16:11514441-11514472 5.48387 
chr16:11516258-11516368 5.42727 
chr16:11519530-11519564 5.38235 
chr16:11521206-11521234 6 
chr16:11522786-11522800 5.92857 
chr16:11525567-11525579 6 
chr16:11530259-11530293 5.52941 
chr16:11531412-11531430 5.88889 
chr16:11532463-11532481 6 
chr16:11536062-11536091 5.65517 
chr16:11537186-11537209 6 
chr16:11537323-11537357 5.88235 
chr16:11538774-11538791 5.94118 
chr16:11539277-11539296 5.78947 
chr16:11542371-11542421 6 
chr16:11542591-11542630 5.76923 
chr16:11545407-11545449 5.88095 
chr16:11546048-11546073 5.8 
chr16:11547659-11547682 6 
chr16:11549590-11549630 5.85 
chr16:11549661-11549716 5.41818 
chr16:11549852-11549883 5.29032 
chr16:11551447-11551461 6 
chr16:11551520-11551549 5.2069 
chr16:11552893-11552928 5.94286 
chr16:11553044-11553065 6 
chr16:11557224-11557267 5.37209 
chr16:11557290-11557324 5.55882 
chr16:11557444-11557476 5.4375 
chr16:11557511-11557532 5.85714 
chr16:11557558-11557616 5.32759 
chr16:11557655-11557703 5.29167 
chr16:11557873-11557921 5.25 
chr16:11558022-11558053 5.32258 
chr16:11559459-11559476 6 
chr16:11559632-11559657 5.52 
chr16:11559675-11559732 5.31579 
chr16:11559744-11559787 5.7907 
chr16:11560216-11560236 5.6 
chr16:11560757-11560817 5.41667 
chr16:11561158-11561186 5.57143 
chr16:11561467-11561488 5.66667 
chr16:11561946-11561986 5.85 
chr16:11562479-11562496 5.82353 
chr16:11563921-11563944 5.65217 
chr16:11566043-11566061 5.77778 
chr16:11566972-11567000 5.92857 
chr16:11567690-11567725 5.4 
chr16:11568549-11568570 5.61905 
chr16:11569180-11569210 5.6 
chr16:11570337-11570361 5.41667 
chr16:11570530-11570569 5.51282 
chr16:11570906-11570924 6 
chr16:11573305-11573327 5.95455 
chr16:11573483-11573506 5.56522 
chr16:11575479-11575501 5.95455 
chr16:11576747-11576770 5.6087 
chr16:11577850-11577876 6 
chr16:11579462-11579474 6 
chr16:11579513-11579537 5.375 
chr16:11579779-11579801 5.63636 
chr16:11579858-11579877 5.84211 
chr16:11579906-11580079 5.39306 
chr16:11580113-11580148 5.82857 
chr16:11580161-11580232 5.39437 
chr16:11580266-11580297 6 
chr16:11580310-11580455 5.62759 
chr16:11580476-11580556 5.4875 
chr16:11580577-11580680 5.36893 
chr16:11580706-11580827 5.26446 
chr16:11582258-11582289 5.90323 
chr16:11584252-11584273 6 
chr16:11584555-11584574 5.94737 
chr16:11585513-11585542 5.62069 
chr16:11586102-11586198 5.70833 
chr16:11587451-11587471 5.8 
chr16:11587680-11588020 5.91471 
chr16:11588162-11588229 5.53731 
chr16:11589065-11589096 5.77419 
chr16:11589636-11589664 5.92857 
chr16:11590744-11590784 6 
chr16:11592340-11592377 5.64865 
chr16:11592910-11593219 5.76052 
chr16:11594367-11594389 6 
chr16:11596773-11596788 6 
chr16:11597780-11597793 6 
chr16:11599280-11599322 5.78571 
chr16:11599879-11599904 6 
chr16:11602966-11602987 5.7619 
chr16:11603687-11603707 5.65 
chr16:11606137-11606165 5.89286 
chr16:11606456-11606477 5.80952 
chr16:11607262-11607300 5.89474 
chr16:11607640-11607653 6 
chr16:11609318-11609402 5.90476 
chr16:11609421-11609453 5.625 
chr16:11609557-11609669 5.82143 
chr16:11609706-11609773 6 
chr16:11611625-11611662 5.40541 
chr16:11614119-11614132 5.92308 
chr16:11614520-11614542 6 
chr16:11617673-11617770 5.3299 
chr16:11617983-11618046 5.61905 
chr16:11618106-11618147 5.39024 
chr16:11618199-11618222 5.56522 
chr16:11618595-11618620 5.56 
chr16:11621749-11621761 6 
chr16:11622396-11622426 6 
chr16:11623001-11623026 5.68 
chr16:11625748-11625781 5.9697 
chr16:11626539-11626551 6 
chr16:11627462-11627488 5.88462 
chr16:11631224-11631239 6 
chr16:11632249-11632273 6 
chr16:11634014-11634032 6 
chr16:11634573-11634611 5.94737 
chr16:11635315-11635327 6 
chr16:11635872-11635933 5.52459 
chr16:11636908-11636929 5.57143 
chr16:11637085-11637103 6 
chr16:11637980-11638011 5.64516 
chr16:11638046-11638061 6 
chr16:11638683-11638708 6 
chr16:11639940-11639993 5.50943 
chr16:11640089-11640104 6 
chr16:11642434-11642453 5.89474 
chr16:11643777-11643809 5.1875 
chr16:11643965-11643987 6 
chr16:11645511-11645535 5.54167 
chr16:11648643-11648661 6 
chr16:11649514-11649540 6 
chr16:11650907-11650954 5.59574 
chr16:11651299-11651325 5.73077 
chr16:11652261-11652275 6 
chr16:11653834-11653862 5.78571 
chr16:11655754-11655791 5.2973 
chr16:11656169-11656205 5.66667 
chr16:11656803-11656830 5.2963 
chr16:11656989-11657017 5.53571 
chr16:11659293-11659324 5.3871 
chr16:11661276-11661315 5.82051 
chr16:11662144-11662166 5.63636 
chr16:11662526-11662549 5.91304 
chr16:11665945-11665977 5.9375 
chr16:11666355-11666392 5.83784 
chr16:11667557-11667579 6 
chr16:11667856-11667883 5.66667 
chr16:11669711-11669731 5.8 
chr16:11669903-11669921 5.94444 
chr16:11670325-11670356 5.70968 
chr16:11670390-11670444 5.92593 
chr16:11671172-11671186 6 
chr16:11673315-11673381 6 
chr16:11673941-11673957 5.8125 
chr16:11673997-11674024 5.44444 
chr16:11675570-11675593 5.95652 
chr16:11676175-11676189 6 
chr16:11679086-11679107 5.80952 
chr16:11680289-11680312 5.6087 
chr16:11680688-11680730 5.2381 
chr16:11680808-11680829 5.52381 
chr16:11682328-11682471 5.68531 
chr16:11682665-11682695 5.53333 
chr16:11682709-11682772 5.77778 
chr16:11683475-11683495 6 
chr16:11683983-11684004 5.80952 
chr16:11684577-11684602 5.64 
chr16:11687026-11687058 5.8125 
chr16:11687210-11687230 6 
chr16:11688384-11688405 5.52381 
chr16:11688731-11688790 5.88136 
chr16:11689586-11689615 6 
chr16:11690308-11690320 6 
chr16:11690337-11690700 5.41047 
chr16:11692668-11692688 5.6 
chr16:11693840-11693859 6 
chr16:11696616-11696639 5.73913 
chr16:11698500-11698517 6 
chr16:11698610-11698629 5.94737 
chr16:11698990-11699004 6 
chr16:11699383-11699441 5.32759 
chr16:11700011-11700037 5.84615 
chr16:11702803-11702841 5.86842 
chr16:11705478-11705531 5.84906 
chr16:11705895-11705909 6 
chr16:11706882-11706909 5.37037 
chr16:11708103-11708173 5.85714 
chr16:11708921-11708946 5.6 
chr16:11709525-11709557 5.6875 
chr16:11710333-11710365 5.90625 
chr16:11710767-11710782 6 
chr16:11711075-11711098 5.56522 
chr16:11711282-11711301 6 
chr16:11711698-11711730 5.96875 
chr16:11712838-11712869 5.90323 
chr16:11713165-11713186 6 
chr16:11713421-11713437 5.9375 
chr16:11714023-11714056 5.9697 
chr16:11716803-11716834 5.70968 
chr16:11717980-11718010 5.63333 
chr16:11720011-11720046 5.4 
chr16:11721698-11721719 5.52381 
chr16:11721865-11721884 6 
chr16:11722527-11722545 5.83333 
chr16:11724426-11724441 6 
chr16:11725694-11725719 5.96 
chr16:11725780-11725813 5.9697 
chr16:11726232-11726274 5.97619 
chr16:11728890-11728944 6 
chr16:11731736-11732000 5.95833 
chr16:11732557-11732592 6 
chr16:11732907-11732935 5.71429 
chr16:11732954-11732976 5.5 
chr16:11733014-11733093 5.43038 
chr16:11733115-11733164 5.32653 
chr16:11733241-11733358 5.5641 
chr16:11733475-11733492 5.88235 
chr16:11735065-11735100 5.6 
chr16:11735436-11735491 5.72727 
chr16:11736480-11736506 5.76923 
chr16:11737368-11737387 6 
chr16:11738625-11738663 5.65789 
chr16:11739317-11739342 5.64 
chr16:11739699-11739719 5.7 
chr16:11740775-11740788 6 
chr16:11741062-11741075 6 
chr16:11742048-11742097 5.79592 
chr16:11742441-11742473 5.84375 
chr16:11742755-11742798 5.76744 
chr16:11744101-11744168 5.98507 
chr16:11744233-11744284 5.92157 
chr16:11746203-11746221 6 
chr16:11746421-11746460 5.48718 
chr16:11746622-11746644 5.63636 
chr16:11747689-11747720 5.83871 
chr16:11748864-11748891 5.77778 
chr16:11749172-11749184 6 
chr16:11749956-11749979 5.78261 
chr16:11750456-11750475 5.78947 
chr16:11752356-11752378 5.54545 
chr16:11752686-11752713 6 
chr16:11753609-11753638 5.72414 
chr16:11754789-11754801 6 
chr16:11755304-11755323 5.94737 
chr16:11755643-11755718 5.8 
chr16:11756013-11756042 5.58621 
chr16:11756972-11756994 6 
chr16:11757022-11757041 5.78947 
chr16:11757115-11757141 5.57692 
chr16:11758120-11758212 5.69565 
chr16:11758366-11758386 5.95 
chr16:11759549-11759569 5.9 
chr16:11762187-11762207 5.7 
chr16:11762427-11762454 5.44444 
chr16:11762484-11762541 5.26316 
chr16:11766817-11766838 5.57143 
chr16:11766942-11766957 6 
chr16:11769079-11769133 5.7963 
chr16:11771453-11771486 5.18182 
chr16:11773305-11773318 6 
chr16:11777604-11777620 6 
chr16:11778661-11778687 5.38462 
chr16:11779503-11779540 5.83784 
chr16:11787312-11787336 5.91667 
chr16:11787394-11787408 6 
chr16:11787953-11787977 6 
chr16:11794984-11795005 6 
chr16:11795910-11795964 5.96296 
chr16:11797365-11797410 5.8 
chr16:11798758-11798778 5.8 
chr16:11803278-11803303 6 
chr16:11804668-11804696 5.53571 
chr16:11806785-11806809 6 
chr16:11806966-11806997 5.51613 
chr16:11807136-11807155 5.84211 
chr16:11809072-11809099 5.96296 
chr16:11809318-11809330 6 
chr16:11811290-11811307 6 
chr16:11812565-11812588 5.6087 
chr16:11814272-11814284 6 
chr16:11814578-11814602 5.45833 
chr16:11815292-11815314 5.86364 
chr16:11817115-11817144 6 
chr16:11817440-11817462 5.90909 
chr16:11818138-11818163 5.44 
chr16:11818454-11818468 5.92857 
chr16:11820435-11820452 6 
chr16:11822856-11822882 6 
chr16:11824636-11824671 5.91429 
chr16:11825543-11825567 6 
chr16:11826802-11826829 5.59259 
chr16:11827112-11827141 5.7931 
chr16:11831300-11831344 5.43182 
chr16:11831707-11831725 6 
chr16:11833489-11833516 5.25926 
chr16:11833738-11833758 5.8 
chr16:11834002-11834014 6 
chr16:11836508-11836562 5.44444 
chr16:11843459-11843473 6 
chr16:11843790-11843813 6 
chr16:11845759-11845772 6 
chr16:11848147-11848199 5.53846 
chr16:11848749-11848765 6 
chr16:11849065-11849077 6 
chr16:11851339-11851363 6 
chr16:11853634-11853649 5.93333 
chr16:11853900-11853912 6 
chr16:11853977-11854005 5.85714 
chr16:11857566-11857620 6 
chr16:11858576-11858593 5.76471 
chr16:11860432-11860448 5.875 
chr16:11862361-11862385 5.625 
chr16:11863566-11863580 6 
chr16:11863640-11863658 6 
chr16:11864012-11864032 5.7 
chr16:11867738-11867754 5.875 
chr16:11869227-11869252 6 
chr16:11869502-11869539 5.67568 
chr16:11871876-11871916 5.45 
chr16:11872292-11872310 6 
chr16:11872322-11872346 5.5 
chr16:11872556-11872582 6 
chr16:11873956-11873990 5.73529 
chr16:11874363-11874396 5.90909 
chr16:11874937-11874967 6 
chr16:11875136-11875163 5.96296 
chr16:11875490-11875526 5.83333 
chr16:11876457-11876476 6 
chr16:11878180-11878205 5.44 
chr16:11878710-11878725 6 
chr16:11879014-11879038 5.58333 
chr16:11879473-11879487 6 
chr16:11881304-11881331 5.92593 
chr16:11881937-11881957 5.6 
chr16:11882454-11882482 5.89286 
chr16:11882854-11882873 5.73684 
chr16:11883111-11883132 5.61905 
chr16:11883935-11883953 6 
chr16:11884380-11884406 5.34615 
chr16:11884733-11884772 5.51282 
chr16:11884944-11884987 6 
chr16:11888396-11888413 5.94118 
chr16:11888865-11888897 5.625 
chr16:11889278-11889293 6 
chr16:11890842-11890868 5.46154 
chr16:11890900-11890938 5.81579 
chr16:11891011-11891060 5.53061 
chr16:11891099-11891136 5.27027 
chr16:11893705-11893736 5.93548 
chr16:11894453-11894479 5.80769 
chr16:11895164-11895186 6 
chr16:11896229-11896254 5.76 
chr16:11897349-11897501 5.49342 
chr16:11897556-11897580 6 
chr16:11898445-11898476 5.32258 
chr16:11899141-11899155 6 
chr16:11899971-11899996 5.76 
chr16:11900510-11900536 5.88462 
chr16:11900983-11901010 5.85185 
chr16:11901308-11901337 5.96552 
chr16:11903702-11903714 6 
chr16:11904678-11904700 5.54545 
chr16:11905396-11905421 6 
chr16:11905792-11905809 5.82353 
chr16:11906106-11906126 5.7 
chr16:11907613-11907635 6 
chr16:11907680-11907702 5.63636 
chr16:11908807-11908852 5.77778 
chr16:11910167-11910197 5.7 
chr16:11911136-11911196 5.85 
chr16:11911619-11911640 5.57143 
chr16:11914252-11914272 6 
chr16:11915435-11915465 6 
chr16:11915921-11915934 6 
chr16:11916717-11916739 5.72727 
chr16:11917165-11917185 5.85 
chr16:11918036-11918066 5.86667 
chr16:11919517-11919542 6 
chr16:11921600-11921617 6 
chr16:11921921-11921965 5.77273 
chr16:11922507-11922536 5.58621 
chr16:11923204-11923217 5.92308 
chr16:11923269-11923302 5.93939 
chr16:11923384-11923410 5.53846 
chr16:11923590-11923606 6 
chr16:11923758-11923772 6 
chr16:11924580-11924608 5.78571 
chr16:11924651-11924677 5.42308 
chr16:11925421-11925453 5.9375 
chr16:11926663-11926707 5.86364 
chr16:11927444-11927456 6 
chr16:11928059-11928083 5.375 
chr16:11932712-11932731 5.78947 
chr16:11933222-11933251 5.82759 
chr16:11933383-11933398 6 
chr16:11934655-11934667 6 
chr16:11936186-11936219 5.87879 
chr16:11936779-11936792 6 
chr16:11936953-11936966 6 
chr16:11937728-11937747 6 
chr16:11940250-11940282 6 
chr16:11942109-11942130 5.7619 
chr16:11943531-11943550 5.89474 
chr16:11943697-11943721 5.875 
chr16:11946388-11946408 5.75 
chr16:11946634-11946666 5.46875 
chr16:11947269-11947284 6 
chr16:11947712-11947737 6 
chr16:11949789-11949833 5.90909 
chr16:11950622-11950635 5.92308 
chr16:11951382-11951421 5.25641 
chr16:11952540-11952561 6 
chr16:11952989-11953001 6 
chr16:11953114-11953161 5.6383 
chr16:11953195-11953214 5.89474 
chr16:11953350-11953375 6 
chr16:11954114-11954130 6 
chr16:11954288-11954312 5.5 
chr16:11955514-11955531 5.88235 
chr16:11955827-11955839 6 
chr16:11955987-11956006 5.63158 
chr16:11957239-11957251 6 
chr16:11957784-11957797 6 
chr16:11959020-11959033 6 
chr16:11960055-11960073 6 
chr16:11960560-11960572 6 
chr16:11960942-11960959 6 
chr16:11962216-11962229 6 
chr16:11965421-11965434 5.92308 
chr16:11966238-11966258 5.9 
chr16:11968311-11968336 6 
chr16:11969045-11969096 5.72549 
chr16:11972451-11972465 6 
chr16:11972934-11972966 5.90625 
chr16:11973595-11973629 5.97059 
chr16:11975512-11975525 6 
chr16:11978620-11978633 6 
chr16:11978924-11978954 5.66667 
chr16:11980878-11980890 6 
chr16:11982617-11982637 5.9 
chr16:11983178-11983208 5.86667 
chr16:11984507-11984536 5.17241 
chr16:11985012-11985043 5.25806 
chr16:11985110-11985231 5.54545 
chr16:11986362-11986398 5.86111 
chr16:11986686-11986718 5.96875 
chr16:11986928-11986953 5.92 
chr16:11987145-11987159 5.92857 
chr16:11987292-11987317 5.56 
chr16:11988012-11988047 6 
chr16:11989288-11989312 5.58333 
chr16:11992298-11992314 6 
chr16:11994187-11994222 5.4 
chr16:11994847-11994878 5.80645 
chr16:11995466-11995490 5.625 
chr16:11996261-11996278 6 
chr16:11996431-11996455 5.45833 
chr16:11997371-11997392 5.66667 
chr16:11998051-11998079 6 
chr16:11999185-11999211 5.61538 
chr16:11999697-11999720 5.73913 
chr16:11999921-11999951 5.46667 
chr16:12002096-12002135 5.4359 
chr16:12002616-12002645 6 
chr16:12003779-12003800 5.90476 
chr16:12005408-12005424 6 
chr16:12005711-12005735 6 
chr16:12005903-12005916 6 
chr16:12006203-12006226 5.82609 
chr16:12006697-12006714 5.82353 
chr16:12009433-12009457 5.41667 
chr16:12009504-12009557 5.79245 
chr16:12011149-12011164 5.93333 
chr16:12012947-12012961 6 
chr16:12013400-12013421 5.7619 
chr16:12015274-12015339 5.55385 
chr16:12015857-12015879 6 
chr16:12017101-12017114 6 
chr16:12017705-12017760 5.47273 
chr16:12019355-12019369 6 
chr16:12019916-12019930 6 
chr16:12020976-12020988 6 
chr16:12021113-12021157 5.47727 
chr16:12021172-12021201 5.58621 
chr16:12022130-12022148 5.88889 
chr16:12023738-12023755 5.88235 
chr16:12026632-12026663 6 
chr16:12028083-12028110 6 
chr16:12028410-12028428 6 
chr16:12028714-12028727 6 
chr16:12030166-12030191 5.96 
chr16:12032173-12032201 5.82143 
chr16:12033416-12033434 6 
chr16:12034205-12034227 5.86364 
chr16:12034615-12034641 6 
chr16:12035056-12035077 5.85714 
chr16:12035201-12035257 5.73214 
chr16:12035289-12035321 5.65625 
chr16:12035565-12035592 5.81481 
chr16:12037191-12037204 6 
chr16:12037854-12037867 6 
chr16:12038590-12038612 6 
chr16:12038872-12038890 5.77778 
chr16:12039046-12039075 5.41379 
chr16:12039534-12039556 6 
chr16:12039710-12039759 5.46939 
chr16:12039879-12039948 5.78261 
chr16:12040242-12040260 6 
chr16:12040897-12040965 5.42647 
chr16:12041113-12041133 5.6 
chr16:12041153-12041210 5.87719 
chr16:12042623-12042658 5.85714 
chr16:12043874-12043903 5.55172 
chr16:12044551-12044589 5.55263 
chr16:12045317-12045343 5.84615 
chr16:12045471-12045519 5.97917 
chr16:12046008-12046050 5.83333 
chr16:12046204-12046229 5.92 
chr16:12046410-12046434 5.66667 
chr16:12047176-12047209 5.84848 
chr16:12047569-12047585 6 
chr16:12048335-12048360 5.84 
chr16:12049210-12049228 6 
chr16:12049577-12049601 5.91667 
chr16:12050532-12050550 6 
chr16:12050822-12050859 5.78378 
chr16:12051015-12051034 5.73684 
chr16:12052282-12052294 6 
chr16:12053444-12053470 5.30769 
chr16:12053620-12053645 5.6 
chr16:12054210-12054224 6 
chr16:12054710-12054736 5.80769 
chr16:12055635-12055648 6 
chr16:12056054-12056070 6 
chr16:12056467-12056492 5.64 
chr16:12056914-12056944 5.86667 
chr16:12057237-12057249 6 
chr16:12059968-12059991 5.6087 
chr16:12060834-12060870 6 
chr16:12062332-12062355 5.73913 
chr16:12062712-12062736 5.91667 
chr16:12063116-12063131 5.86667 
chr16:12064056-12064082 5.61538 
chr16:12065290-12065317 5.55556 
chr16:12066003-12066028 5.64 
chr16:12067019-12067036 6 
chr16:12068932-12068946 6 
chr16:12068998-12069017 6 
chr16:12069448-12069461 6 
chr16:12070548-12070577 5.48276 
chr16:12070613-12070640 5.51852 
chr16:12072781-12072822 5.65854 
chr16:12073132-12073156 6 
chr16:12073421-12073447 5.57692 
chr16:12074803-12074830 5.81481 
chr16:12076280-12076294 6 
chr16:12077092-12077109 6 
chr16:12077334-12077347 6 
chr16:12078462-12078523 5.63934 
chr16:12079690-12079702 6 
chr16:12080231-12080243 6 
chr16:12081260-12081273 6 
chr16:12082150-12082162 6 
chr16:12085346-12085412 5.5303 
chr16:12085568-12085583 6 
chr16:12087021-12087051 6 
chr16:12087977-12087994 6 
chr16:12089503-12089516 6 
chr16:12090069-12090087 5.88889 
chr16:12095274-12095295 5.71429 
chr16:12095453-12095499 5.78261 
chr16:12096303-12096315 6 
chr16:12100063-12100086 6 
chr16:12100373-12100401 5.46429 
chr16:12103234-12103350 5.61207 
chr16:12104480-12104497 6 
chr16:12105046-12105060 6 
chr16:12106861-12106885 5.54167 
chr16:12107345-12107394 5.91837 
chr16:12107478-12107509 5.64516 
chr16:12108589-12108618 5.93103 
chr16:12109719-12109734 5.86667 
chr16:12110821-12110840 5.84211 
chr16:12111604-12111623 5.78947 
chr16:12111736-12111776 5.3 
chr16:12112439-12112468 5.34483 
chr16:12112591-12112621 5.53333 
chr16:12113438-12113504 5.77273 
chr16:12114208-12114228 5.7 
chr16:12115948-12115962 6 
chr16:12116028-12116065 5.51351 
chr16:12116752-12116766 6 
chr16:12117260-12117280 5.85 
chr16:12117434-12117468 5.91176 
chr16:12118723-12118746 6 
chr16:12119159-12119176 6 
chr16:12122211-12122233 5.59091 
chr16:12122530-12122570 5.475 
chr16:12123074-12123102 5.53571 
chr16:12123444-12123462 5.72222 
chr16:12125660-12125690 5.5 
chr16:12126044-12126072 5.89286 
chr16:12127455-12127477 5.95455 
chr16:12129061-12129076 6 
chr16:12129907-12129943 5.55556 
chr16:12130178-12130204 5.92308 
chr16:12130497-12130526 5.96552 
chr16:12131825-12131867 5.66667 
chr16:12134962-12134982 5.95 
chr16:12137596-12137624 5.85714 
chr16:12139467-12139499 6 
chr16:12141508-12141526 6 
chr16:12143190-12143202 6 
chr16:12143492-12143526 5.52941 
chr16:12146640-12146665 5.68 
chr16:12147141-12147178 5.45946 
chr16:12149059-12149101 5.47619 
chr16:12150646-12150694 5.77083 
chr16:12151293-12151319 5.30769 
chr16:12151636-12151687 5.86275 
chr16:12152331-12152369 6 
chr16:12152654-12152676 6 
chr16:12154000-12154033 5.54545 
chr16:12154283-12154304 5.95238 
chr16:12156234-12156274 6 
chr16:12157221-12157244 5.95652 
chr16:12160837-12160886 6 
chr16:12161339-12161357 5.77778 
chr16:12162171-12162186 5.86667 
chr16:12162354-12162370 6 
chr16:12163549-12163562 5.92308 
chr16:12164174-12164193 5.63158 
chr16:12169457-12169472 6 
chr16:12170160-12170172 6 
chr16:12171243-12171280 6 
chr16:12174381-12174412 5.51613 
chr16:12175531-12175603 5.56944 
chr16:12178925-12178946 6 
chr16:12179866-12179881 6 
chr16:12181155-12181188 5.45455 
chr16:12182944-12183043 5.77778 
chr16:12183185-12183210 5.76 
chr16:12184871-12184909 5.94737 
chr16:12185632-12185645 6 
chr16:12186142-12186169 5.7037 
chr16:12188582-12188618 5.63889 
chr16:12192421-12192446 5.4 
chr16:12194892-12194911 5.68421 
chr16:12198411-12198439 5.71429 
chr16:12199042-12199100 5.93103 
chr16:12199227-12199257 5.16667 
chr16:12200300-12200346 5.30435 
chr16:12201195-12201208 6 
chr16:12201491-12201514 6 
chr16:12202984-12203007 6 
chr16:12207288-12207317 5.27586 
chr16:12209342-12209375 6 
chr16:12212170-12212188 6 
chr16:12215638-12215666 5.53571 
chr16:12215730-12215752 5.5 
chr16:12217316-12217399 5.73494 
chr16:12219462-12219493 6 
chr16:12220694-12220725 5.74194 
chr16:12221115-12221144 5.96552 
chr16:12222309-12222322 6 
chr16:12223959-12224001 5.7619 
chr16:12224331-12224350 6 
chr16:12227138-12227160 6 
chr16:12231110-12231133 5.47826 
chr16:12232063-12232077 6 
chr16:12233050-12233074 6 
chr16:12233837-12233866 5.82759 
chr16:12236275-12236302 5.33333 
chr16:12236414-12236431 6 
chr16:12242549-12242563 6 
chr16:12245577-12245606 5.86207 
chr16:12247317-12247346 6 
chr16:12247497-12247509 6 
chr16:12247974-12247998 5.41667 
chr16:12252039-12252069 6 
chr16:12253572-12253594 5.59091 
chr16:12258537-12258554 6 
chr16:12261335-12261351 5.8125 
chr16:12264589-12264645 5.64286 
chr16:12264683-12264722 5.20513 
chr16:12265176-12265198 5.59091 
chr16:12266357-12266389 5.40625 
chr16:12269332-12269351 6 
chr16:12269861-12269884 5.91304 
chr16:12270792-12270819 5.77778 
chr16:12272936-12272967 5.54839 
chr16:12274025-12274056 5.54839 
chr16:12275518-12275560 5.21429 
chr16:12276046-12276062 6 
chr16:12276790-12276809 6 
chr16:12286544-12286574 5.73333 
chr16:12288479-12288494 6 
chr16:12289011-12289031 5.6 
chr16:12289842-12289859 6 
chr16:12290449-12290490 5.85366 
chr16:12291426-12291446 5.7 
chr16:12294086-12294098 6 
chr16:12299031-12299068 5.75676 
chr16:12300241-12300255 6 
chr16:12300671-12300686 6 
chr16:12301223-12301248 5.76 
chr16:12304182-12304194 6 
chr16:12304581-12304649 5.29412 
chr16:12305414-12305435 5.71429 
chr16:12305615-12305636 5.85714 
chr16:12306970-12306998 5.57143 
chr16:12312621-12312645 5.58333 
chr16:12313777-12313813 5.63889 
chr16:12314162-12314198 5.83333 
chr16:12314963-12314980 5.82353 
chr16:12318103-12318160 5.35088 
chr16:12318951-12318969 5.88889 
chr16:12321756-12321778 6 
chr16:12322299-12322329 5.2 
chr16:12324676-12324710 5.82353 
chr16:12325389-12325421 5.9375 
chr16:12326930-12326982 5.80769 
chr16:12326994-12327019 5.8 
chr16:12328854-12328906 5.34615 
chr16:12329031-12329062 5.32258 
chr16:12329642-12329681 6 
chr16:12331766-12331781 6 
chr16:12333496-12333521 6 
chr16:12334425-12334464 5.66667 
chr16:12336141-12336161 6 
chr16:12336198-12336235 5.72973 
chr16:12336421-12336523 5.80392 
chr16:12342249-12342267 5.72222 
chr16:12351307-12351331 5.54167 
chr16:12351358-12351372 6 
chr16:12351547-12351560 6 
chr16:12353789-12353801 6 
chr16:12356989-12357001 6 
chr16:12358859-12358886 5.85185 
chr16:12359555-12359579 6 
chr16:12359939-12359954 6 
chr16:12363673-12363729 5.83929 
chr16:12364508-12364531 5.86957 
chr16:12366078-12366113 5.48571 
chr16:12367184-12367228 5.95455 
chr16:12368717-12368747 5.3 
chr16:12369738-12369754 6 
chr16:12372321-12372336 5.86667 
chr16:12373929-12373942 6 
chr16:12375940-12375960 6 
chr16:12376510-12376525 5.93333 
chr16:12377168-12377190 6 
chr16:12379702-12379725 5.86957 
chr16:12380201-12380215 6 
chr16:12382535-12382550 6 
chr16:12385711-12385749 5.39474 
chr16:12391240-12391266 5.42308 
chr16:12392853-12392866 6 
chr16:12393636-12393650 6 
chr16:12394271-12394294 5.69565 
chr16:12398029-12398046 5.82353 
chr16:12403893-12403986 5.39785 
chr16:12405285-12405312 5.25926 
chr16:12417015-12417033 6 
chr16:12418292-12418308 6 
chr16:12423133-12423147 6 
chr16:12426098-12426116 5.72222 
chr16:12426850-12426897 5.17021 
chr16:12426963-12426975 6 
chr16:12428758-12428773 6 
chr16:12430801-12430823 5.90909 
chr16:12431198-12431210 6 
chr16:12432173-12432203 5.7 
chr16:12433227-12433246 6 
chr16:12433990-12434050 5.28333 
chr16:12437568-12437589 6 
chr16:12439658-12439679 5.57143 
chr16:12443313-12443332 5.84211 
chr16:12443464-12443490 5.65385 
chr16:12443968-12443992 5.41667 
chr16:12446819-12446853 5.52941 
chr16:12448369-12448393 5.54167 
chr16:12449700-12449746 5.71739 
chr16:12451190-12451207 5.82353 
chr16:12453670-12453693 5.91304 
chr16:12455516-12455558 5.28571 
chr16:12456410-12456428 5.83333 
chr16:12458018-12458069 6 
chr16:12458265-12458284 5.78947 
chr16:12459183-12459217 6 
chr16:12459899-12459921 6 
chr16:12460613-12460753 5.25714 
chr16:12460769-12460795 5.57692 
chr16:12464080-12464123 5.74419 
chr16:12465085-12465163 5.69231 
chr16:12469889-12469910 6 
chr16:12470593-12470610 6 
chr16:12474176-12474204 5.53571 
chr16:12474232-12474272 5.6 
chr16:12474301-12474360 5.9322 
chr16:12474374-12474813 5.81321 
chr16:12474823-12475079 5.90625 
chr16:12475134-12475153 5.78947 
chr16:12475191-12475648 5.49672 
chr16:12475662-12475722 5.75 
chr16:12477286-12477306 6 
chr16:12477629-12477643 6 
chr16:12479027-12479040 5.92308 
chr16:12480983-12481004 5.52381 
chr16:12484006-12484052 5.86957 
chr16:12484737-12484760 5.86957 
chr16:12485478-12485500 5.90909 
chr16:12487238-12487286 5.91667 
chr16:12492255-12492288 5.21212 
chr16:12494676-12494692 6 
chr16:12495216-12495234 6 
chr16:12495658-12495690 5.15625 
chr16:12497049-12497116 5.79104 
chr16:12497235-12497251 6 
chr16:12502013-12502040 5.88889 
chr16:12503278-12503298 6 
chr16:12503835-12503862 5.92593 
chr16:12506504-12506543 5.30769 
chr16:12506931-12506953 5.59091 
chr16:12508558-12508592 5.52941 
chr16:12510579-12510604 5.44 
chr16:12511328-12511358 5.23333 
chr16:12511421-12511524 5.36893 
chr16:12511551-12511583 5.875 
chr16:12511599-12511652 5.43396 
chr16:12512354-12512384 5.53333 
chr16:12515596-12515623 5.85185 
chr16:12515634-12515807 5.71676 
chr16:12515828-12515859 5.3871 
chr16:12515873-12515921 5.16667 
chr16:12517421-12517439 5.77778 
chr16:12519385-12519411 6 
chr16:12521950-12521964 6 
chr16:12522259-12522272 6 
chr16:12525269-12525323 5.88889 
chr16:12525699-12525737 5.5 
chr16:12527487-12527502 6 
chr16:12527518-12527545 5.74074 
chr16:12529455-12529474 5.84211 
chr16:12531860-12531872 6 
chr16:12534946-12534961 6 
chr16:12535644-12535660 6 
chr16:12536232-12536257 5.4 
chr16:12536436-12536455 5.84211 
chr16:12538687-12538739 5.5 
chr16:12539401-12539428 5.55556 
chr16:12539904-12539925 6 
chr16:12541022-12541049 6 
chr16:12547805-12547823 5.72222 
chr16:12548556-12548589 6 
chr16:12549679-12549761 5.18293 
chr16:12549896-12549939 5.55814 
chr16:12550363-12550382 6 
chr16:12550439-12550464 5.6 
chr16:12552855-12552888 5.69697 
chr16:12552967-12553029 5.5 
chr16:12554514-12554527 6 
chr16:12555812-12555896 5.83333 
chr16:12556326-12556350 5.41667 
chr16:12556450-12556463 6 
chr16:12557674-12557706 6 
chr16:12558270-12558307 5.18919 
chr16:12561443-12561532 5.67416 
chr16:12562026-12562047 6 
chr16:12563870-12563899 5.89655 
chr16:12566374-12566417 5.67442 
chr16:12567135-12567158 6 
chr16:12570208-12570295 5.88506 
chr16:12572254-12572266 6 
chr16:12574722-12574738 5.9375 
chr16:12575181-12575202 5.71429 
chr16:12575233-12575407 5.84483 
chr16:12576102-12576174 5.68056 
chr16:12576971-12576995 6 
chr16:12580279-12580298 6 
chr16:12580843-12580855 6 
chr16:12589011-12589026 5.93333 
chr16:12590364-12590381 6 
chr16:12592232-12592263 5.22581 
chr16:12593837-12593858 5.61905 
chr16:12595581-12595603 6 
chr16:12599620-12599635 6 
chr16:12600454-12600477 5.52174 
chr16:12604529-12604550 5.71429 
chr16:12606226-12606270 6 
chr16:12607133-12607201 5.38235 
chr16:12607227-12607255 5.39286 
chr16:12608729-12608807 5.87179 
chr16:12609836-12609860 5.54167 
chr16:12610338-12610352 6 
chr16:12613622-12613655 5.78788 
chr16:12613847-12613880 6 
chr16:12615035-12615062 5.77778 
chr16:12616250-12616298 5.375 
chr16:12619546-12619576 5.5 
chr16:12620146-12620174 5.5 
chr16:12620370-12620391 5.57143 
chr16:12621210-12621229 6 
chr16:12621650-12621694 5.63636 
chr16:12624397-12624421 6 
chr16:12631841-12631855 6 
chr16:12644388-12644411 5.56522 
chr16:12658791-12658803 6 
chr16:12662979-12662995 6 
chr16:12669696-12669747 6 
chr16:12669903-12669915 6 
chr16:12670044-12670067 6 
chr16:12671259-12671290 6 
chr16:12676251-12676287 6 
chr16:12677026-12677051 5.44 
chr16:12677679-12677691 6 
chr16:12677763-12677790 5.48148 
chr16:12677977-12677994 6 
chr16:12678259-12678282 5.95652 
chr16:12679970-12680008 5.55263 
chr16:12680921-12680946 5.96 
chr16:12684875-12684899 6 
chr16:12687013-12687037 5.70833 
chr16:12691378-12691391 6 
chr16:12700721-12700756 6 
chr16:12705462-12705474 6 
chr16:12709476-12709504 5.42857 
chr16:12711521-12711534 5.92308 
chr16:12712546-12712574 5.39286 
chr16:12712964-12712998 5.91176 
chr16:12713689-12713714 6 
chr16:12717686-12717719 5.63636 
chr16:12718357-12718374 6 
chr16:12718519-12718532 6 
chr16:12723158-12723172 6 
chr16:12724075-12724096 5.85714 
chr16:12725439-12725457 6 
chr16:12726185-12726207 6 
chr16:12727386-12727410 5.70833 
chr16:12728381-12728470 5.52809 
chr16:12729709-12729745 5.63889 
chr16:12730238-12730255 6 
chr16:12730351-12730363 6 
chr16:12731833-12731853 5.9 
chr16:12733983-12734002 5.84211 
chr16:12735189-12735219 6 
chr16:12736435-12736453 5.77778 
chr16:12737631-12737665 5.79412 
chr16:12738954-12738984 5.66667 
chr16:12739791-12739833 5.95238 
chr16:12740921-12740950 5.31034 
chr16:12741195-12741216 6 
chr16:12743161-12743182 5.85714 
chr16:12743433-12743467 5.23529 
chr16:12744081-12744101 6 
chr16:12745080-12745103 6 
chr16:12745261-12745296 5.57143 
chr16:12746458-12746480 5.54545 
chr16:12747226-12747249 5.91304 
chr16:12747955-12748195 5.71667 
chr16:12749296-12749319 5.91304 
chr16:12749988-12750011 5.6087 
chr16:12750335-12750347 6 
chr16:12751855-12751885 5.43333 
chr16:12752539-12752552 6 
chr16:12754354-12754391 6 
chr16:12756903-12756931 5.67857 
chr16:12758692-12758731 5.30769 
chr16:12759783-12759819 5.27778 
chr16:12759973-12759989 5.8125 
chr16:12760980-12760998 6 
chr16:12764682-12764719 5.64865 
chr16:12766868-12766906 5.89474 
chr16:12770611-12770632 5.57143 
chr16:12771345-12771364 5.89474 
chr16:12773211-12773231 6 
chr16:12778328-12778343 5.86667 
chr16:12778676-12778703 5.48148 
chr16:12779309-12779349 5.475 
chr16:12780084-12780104 5.8 
chr16:12781780-12781834 5.51852 
chr16:12782187-12782202 6 
chr16:12783074-12783093 6 
chr16:12784370-12784386 5.875 
chr16:12784519-12784533 6 
chr16:12785129-12785152 5.65217 
chr16:12785667-12785687 5.65 
chr16:12785820-12785841 5.61905 
chr16:12788621-12788646 5.4 
chr16:12789111-12789134 5.56522 
chr16:12790295-12790310 6 
chr16:12790876-12790894 6 
chr16:12796388-12796408 6 
chr16:12796509-12796521 6 
chr16:12797538-12797554 6 
chr16:12800288-12800380 5.69565 
chr16:12800413-12800428 6 
chr16:12802003-12802022 5.68421 
chr16:12803711-12803888 5.69492 
chr16:12807216-12807235 5.94737 
chr16:12811472-12811507 5.65714 
chr16:12812395-12812421 5.80769 
chr16:12813862-12813884 5.72727 
chr16:12814334-12814357 5.95652 
chr16:12815628-12815645 6 
chr16:12816427-12816459 5.1875 
chr16:12816970-12817036 5.19697 
chr16:12820197-12820212 6 
chr16:12820666-12820695 5.89655 
chr16:12821098-12821112 6 
chr16:12822642-12822667 5.4 
chr16:12825001-12825023 5.77273 
chr16:12825569-12825592 5.52174 
chr16:12826300-12826342 5.90476 
chr16:12826351-12826381 5.8 
chr16:12827131-12827144 6 
chr16:12827915-12827940 6 
chr16:12831046-12831073 5.77778 
chr16:12831175-12831208 5.24242 
chr16:12831690-12831711 5.52381 
chr16:12832280-12832306 5.46154 
chr16:12833076-12833095 5.73684 
chr16:12833866-12833981 5.8 
chr16:12835157-12835169 6 
chr16:12835696-12835722 5.92308 
chr16:12835921-12835957 5.91667 
chr16:12837810-12837843 5.60606 
chr16:12838127-12838197 5.92857 
chr16:12840230-12840247 6 
chr16:12840909-12840943 5.64706 
chr16:12841289-12841322 6 
chr16:12842151-12842180 5.82759 
chr16:12842795-12842820 5.36 
chr16:12843446-12843460 6 
chr16:12844834-12844871 5.72973 
chr16:12846458-12846538 5.575 
chr16:12846726-12846767 5.36585 
chr16:12847294-12847316 5.54545 
chr16:12849138-12849151 6 
chr16:12850558-12850580 5.77273 
chr16:12852686-12852725 5.61538 
chr16:12853020-12853051 5.67742 
chr16:12855133-12855179 6 
chr16:12856602-12856614 6 
chr16:12857888-12857900 6 
chr16:12860083-12860162 5.65823 
chr16:12861810-12861828 6 
chr16:12862711-12862734 6 
chr16:12863841-12863861 5.7 
chr16:12864696-12864759 5.71429 
chr16:12865980-12866009 5.93103 
chr16:12867577-12867621 5.52273 
chr16:12868608-12868631 5.43478 
chr16:12868663-12868697 5.76471 
chr16:12871742-12871779 5.81081 
chr16:12872105-12872146 5.95122 
chr16:12873065-12873085 5.8 
chr16:12874021-12874050 5.72414 
chr16:12875263-12875292 5.31034 
chr16:12875827-12875847 6 
chr16:12876727-12876740 6 
chr16:12877354-12877389 5.85714 
chr16:12879283-12879297 6 
chr16:12879343-12879367 5.5 
chr16:12880304-12880329 5.4 
chr16:12881247-12881275 5.64286 
chr16:12884775-12884792 6 
chr16:12891943-12891968 5.64 
chr16:12893100-12893115 6 
chr16:12894288-12894301 6 
chr16:12898309-12898322 6 
chr16:12898717-12898739 5.86364 
chr16:12901729-12901743 6 
chr16:12903221-12903242 5.95238 
chr16:12903789-12903813 5.91667 
chr16:12905191-12905208 6 
chr16:12906196-12906222 5.65385 
chr16:12907366-12907388 5.86364 
chr16:12908445-12908481 5.69444 
chr16:12909037-12909061 5.375 
chr16:12909985-12910004 6 
chr16:12910158-12910192 5.79412 
chr16:12910806-12910826 5.7 
chr16:12910924-12910951 5.51852 
chr16:12911112-12911129 5.76471 
chr16:12911269-12911286 6 
chr16:12912284-12912310 6 
chr16:12913138-12913209 5.49296 
chr16:12914111-12914135 5.66667 
chr16:12914421-12914456 5.77143 
chr16:12915216-12915233 5.88235 
chr16:12916117-12916170 5.50943 
chr16:12917398-12917421 5.56522 
chr16:12918367-12918384 6 
chr16:12919362-12919421 5.64407 
chr16:12919589-12919623 5.94118 
chr16:12922679-12922707 5.78571 
chr16:12922739-12922755 5.8125 
chr16:12923913-12923942 5.96552 
chr16:12924669-12924696 5.37037 
chr16:12926495-12926547 5.88462 
chr16:12926667-12926704 5.83784 
chr16:12926983-12927003 5.75 
chr16:12928726-12928769 5.86047 
chr16:12929120-12929144 5.83333 
chr16:12929617-12929658 6 
chr16:12930737-12930754 5.76471 
chr16:12931327-12931358 6 
chr16:12931637-12931674 5.43243 
chr16:12933364-12933387 5.56522 
chr16:12934491-12934505 6 
chr16:12934823-12934856 5.57576 
chr16:12935567-12935587 5.8 
chr16:12936080-12936120 5.575 
chr16:12936718-12936742 6 
chr16:12937493-12937516 6 
chr16:12939647-12939673 5.65385 
chr16:12940527-12940590 5.53968 
chr16:12940657-12940674 5.94118 
chr16:12940800-12940814 6 
chr16:12942272-12942292 6 
chr16:12943990-12944066 5.80263 
chr16:12944840-12944881 5.82927 
chr16:12945577-12945592 6 
chr16:12945948-12945974 6 
chr16:12947484-12947496 6 
chr16:12947521-12947545 5.625 
chr16:12949290-12949317 6 
chr16:12949482-12949521 5.64103 
chr16:12951841-12951971 5.42308 
chr16:12955642-12955688 5.56522 
chr16:12956264-12956385 5.53719 
chr16:12956421-12956457 5.19444 
chr16:12957454-12957479 6 
chr16:12958110-12958142 5.84375 
chr16:12959250-12959274 5.83333 
chr16:12961367-12961382 6 
chr16:12962440-12962519 5.43038 
chr16:12963324-12963359 6 
chr16:12965828-12966014 5.73118 
chr16:12966451-12966480 5.68966 
chr16:12967191-12967225 5.97059 
chr16:12967914-12967961 5.78723 
chr16:12969517-12969543 5.80769 
chr16:12969705-12969718 6 
chr16:12971182-12971203 6 
chr16:12972347-12972363 6 
chr16:12972905-12973148 5.68724 
chr16:12976897-12976933 5.94444 
chr16:12977989-12978080 5.84615 
chr16:12978101-12978119 6 
chr16:12978257-12978271 5.92857 
chr16:12980615-12980638 5.65217 
chr16:12981303-12981352 5.87755 
chr16:12982186-12982220 5.76471 
chr16:12982824-12982849 5.96 
chr16:12982864-12982879 6 
chr16:12983191-12983213 6 
chr16:12983874-12983886 6 
chr16:12984474-12984492 6 
chr16:12986400-12986421 5.66667 
chr16:12988356-12988435 5.93671 
chr16:12989547-12989565 6 
chr16:12991039-12991059 5.7 
chr16:12991710-12991731 5.7619 
chr16:12995379-12995449 5.37143 
chr16:12995659-12995745 5.4186 
chr16:12995882-12995899 5.76471 
chr16:12996681-12996721 5.675 
chr16:12998724-12998749 5.72 
chr16:13000864-13001276 5.45388 
chr16:13003632-13003731 5.53535 
chr16:13004159-13004182 5.73913 
chr16:13004466-13004505 5.23077 
chr16:13007874-13007915 5.70732 
chr16:13009843-13009882 5.79487 
chr16:13014505-13014517 6 
chr16:13015623-13015638 5.86667 
chr16:13019292-13019325 5.81818 
chr16:13019740-13019757 5.76471 
chr16:13021421-13021442 5.66667 
chr16:13022171-13022194 5.73913 
chr16:13026985-13027008 5.6087 
chr16:13027143-13027164 5.66667 
chr16:13027901-13027915 6 
chr16:13029705-13029723 5.83333 
chr16:13030307-13030345 5.23684 
chr16:13032343-13032366 5.82609 
chr16:13032905-13032944 5.58974 
chr16:13034768-13034797 5.55172 
chr16:13035279-13035300 5.52381 
chr16:13037131-13037246 5.95652 
chr16:13037767-13037803 5.47222 
chr16:13040500-13040532 5.15625 
chr16:13045078-13045122 5.79545 
chr16:13047024-13047056 5.53125 
chr16:13047065-13047108 5.67442 
chr16:13050935-13050957 5.86364 
chr16:13053403-13053421 5.94444 
chr16:13054630-13054663 5.33333 
chr16:13054921-13054940 5.94737 
chr16:13055471-13055502 5.67742 
chr16:13058884-13058921 5.43243 
chr16:13061411-13061449 5.84211 
chr16:13062046-13062083 6 
chr16:13063013-13063036 5.95652 
chr16:13063948-13064000 5.23077 
chr16:13064174-13064380 5.80583 
chr16:13064535-13064555 5.7 
chr16:13065898-13065934 6 
chr16:13065965-13066005 5.3 
chr16:13068336-13068358 6 
chr16:13068762-13068787 5.4 
chr16:13069356-13069375 5.63158 
chr16:13071836-13071876 5.275 
chr16:13076101-13076144 5.16279 
chr16:13078584-13078626 5.38095 
chr16:13079079-13079158 5.53165 
chr16:13080134-13080179 5.51111 
chr16:13081604-13081621 5.94118 
chr16:13082368-13082393 5.92 
chr16:13083066-13083079 6 
chr16:13086219-13086233 6 
chr16:13086388-13086425 5.78378 
chr16:13088385-13088409 5.54167 
chr16:13088901-13088950 5.34694 
chr16:13091267-13091279 6 
chr16:13092551-13092576 5.72 
chr16:13095748-13095771 5.43478 
chr16:13096390-13096404 6 
chr16:13097716-13097767 5.94118 
chr16:13098791-13098830 6 
chr16:13102460-13102546 5.80233 
chr16:13102928-13102963 5.51429 
chr16:13105176-13105188 6 
chr16:13109646-13109853 5.7343 
chr16:13110421-13110463 5.71429 
chr16:13110845-13110889 5.77273 
chr16:13112853-13112869 5.9375 
chr16:13113594-13113898 5.86513 
chr16:13116854-13116887 5.63636 
chr16:13119588-13119623 6 
chr16:13121783-13121809 5.73077 
chr16:13125850-13125871 5.61905 
chr16:13130259-13130287 5.35714 
chr16:13130915-13131014 5.93939 
chr16:13133342-13133357 6 
chr16:13139454-13139493 6 
chr16:13143013-13143079 5.90909 
chr16:13145407-13145431 5.54167 
chr16:13146033-13146055 5.5 
chr16:13146801-13146833 5.6875 
chr16:13151252-13151265 6 
chr16:13151497-13151520 5.69565 
chr16:13152593-13152649 5.53571 
chr16:13152978-13152997 6 
chr16:13154494-13154513 6 
chr16:13156854-13156876 5.90909 
chr16:13158311-13158340 5.37931 
chr16:13158641-13158663 5.81818 
chr16:13160237-13160265 5.17857 
chr16:13162572-13162606 5.17647 
chr16:13162670-13162743 5.32877 
chr16:13162754-13162780 5.65385 
chr16:13162791-13162837 5.26087 
chr16:13162942-13163023 5.37037 
chr16:13163034-13163111 5.55844 
chr16:13163122-13163165 5.46512 
chr16:13163194-13163231 5.32432 
chr16:13163241-13163300 5.66102 
chr16:13163319-13163397 5.29487 
chr16:13163421-13163462 5.41463 
chr16:13163474-13163528 5.46296 
chr16:13163980-13164006 6 
chr16:13165033-13165064 5.19355 
chr16:13165360-13165500 5.75714 
chr16:13165658-13165678 5.6 
chr16:13167063-13167091 5.85714 
chr16:13167813-13167835 5.86364 
chr16:13168493-13168533 5.9 
chr16:13169886-13169900 6 
chr16:13171081-13171107 5.88462 
chr16:13172213-13172258 5.55556 
chr16:13174229-13174259 5.43333 
chr16:13175751-13175788 5.43243 
chr16:13176395-13176415 6 
chr16:13178594-13178620 5.80769 
chr16:13179083-13179120 5.83784 
chr16:13180210-13180236 5.88462 
chr16:13180666-13180691 5.6 
chr16:13181004-13181022 6 
chr16:13183530-13183556 5.30769 
chr16:13185994-13186023 5.82759 
chr16:13189321-13189351 5.2 
chr16:13194157-13194178 5.85714 
chr16:13200823-13200855 6 
chr16:13201289-13201382 5.72043 
chr16:13205198-13205229 5.64516 
chr16:13206168-13206253 5.24706 
chr16:13207066-13207085 6 
chr16:13208322-13208340 6 
chr16:13208757-13208891 5.49254 
chr16:13210826-13210838 6 
chr16:13211187-13211205 5.88889 
chr16:13212037-13212052 6 
chr16:13212563-13212598 5.94286 
chr16:13213406-13213446 5.325 
chr16:13215018-13215054 5.75 
chr16:13215679-13215735 5.92857 
chr16:13220265-13220394 5.44961 
chr16:13220407-13220510 5.4466 
chr16:13220524-13220670 5.32192 
chr16:13220681-13220745 5.54688 
chr16:13220755-13220852 5.47423 
chr16:13220888-13220933 5.6 
chr16:13220943-13221177 5.47436 
chr16:13221191-13221392 5.34826 
chr16:13224263-13224299 5.77778 
chr16:13228111-13228135 5.5 
chr16:13230253-13230272 6 
chr16:13233057-13233111 5.42593 
chr16:13233206-13233335 5.71318 
chr16:13233896-13234040 5.88194 
chr16:13235540-13235561 5.7619 
chr16:13236846-13236881 6 
chr16:13239383-13239401 5.83333 
chr16:13240214-13240242 5.67857 
chr16:13240862-13240903 5.63415 
chr16:13241318-13241338 6 
chr16:13242546-13242571 6 
chr16:13243781-13243809 5.67857 
chr16:13243882-13243912 5.83333 
chr16:13244961-13244977 6 
chr16:13247817-13247829 6 
chr16:13248784-13248809 5.88 
chr16:13249425-13249464 5.53846 
chr16:13250590-13250606 6 
chr16:13250993-13251038 5.57778 
chr16:13252245-13252272 5.25926 
chr16:13252749-13252762 6 
chr16:13252915-13252983 5.45588 
chr16:13260877-13260941 5.46875 
chr16:13264059-13264115 5.55357 
chr16:13264504-13264523 6 
chr16:13264830-13264853 5.86957 
chr16:13265881-13265937 5.42857 
chr16:13266598-13266612 6 
chr16:13267010-13267031 6 
chr16:13267228-13267262 5.85294 
chr16:13269060-13269091 5.90323 
chr16:13269222-13269256 5.41176 
chr16:13271513-13271539 5.84615 
chr16:13272691-13272726 5.68571 
chr16:13273009-13273021 6 
chr16:13273171-13273196 5.92 
chr16:13275031-13275052 5.57143 
chr16:13275124-13275187 5.93651 
chr16:13276659-13276677 5.72222 
chr16:13280076-13280097 5.71429 
chr16:13280145-13280167 6 
chr16:13281167-13281204 5.97297 
chr16:13282573-13282590 6 
chr16:13283781-13283810 5.27586 
chr16:13286199-13286233 5.47059 
chr16:13286731-13286839 5.75 
chr16:13287193-13287223 5.36667 
chr16:13289935-13289967 5.75 
chr16:13290253-13290278 5.8 
chr16:13290944-13291033 5.67416 
chr16:13292215-13292296 5.22222 
chr16:13294266-13294323 5.92982 
chr16:13295258-13295307 5.38776 
chr16:13296310-13296343 5.21212 
chr16:13297514-13297538 5.54167 
chr16:13297561-13297629 5.33824 
chr16:13297646-13297691 5.31111 
chr16:13297710-13297742 5.59375 
chr16:13297783-13297843 5.46667 
chr16:13297864-13297921 5.45614 
chr16:13297969-13298102 5.68421 
chr16:13299612-13299631 5.84211 
chr16:13299785-13299797 6 
chr16:13302272-13302310 5.81579 
chr16:13305162-13305179 5.82353 
chr16:13307312-13307336 5.95833 
chr16:13308049-13308068 5.73684 
chr16:13310041-13310066 5.84 
chr16:13311135-13311169 5.82353 
chr16:13311861-13311939 5.71795 
chr16:13313814-13313827 5.92308 
chr16:13315295-13315309 6 
chr16:13316032-13316062 6 
chr16:13316636-13316705 5.43478 
chr16:13318943-13318974 5.48387 
chr16:13326294-13326316 5.68182 
chr16:13327133-13327184 5.86275 
chr16:13327862-13327881 6 
chr16:13328367-13328387 5.6 
chr16:13328814-13328850 5.77778 
chr16:13329988-13330010 6 
chr16:13331511-13331535 5.83333 
chr16:13331963-13332006 5.51163 
chr16:13332672-13332704 6 
chr16:13332832-13332851 5.63158 
chr16:13337097-13337114 5.82353 
chr16:13337626-13337643 6 
chr16:13340821-13340876 5.43636 
chr16:13340944-13340956 6 
chr16:13341432-13341454 5.90909 
chr16:13343480-13343513 5.33333 
chr16:13345944-13345971 5.2963 
chr16:13346691-13346710 5.68421 
chr16:13349052-13349077 5.32 
chr16:13349103-13349129 5.38462 
chr16:13349260-13349287 5.44444 
chr16:13350137-13350149 6 
chr16:13350569-13350605 5.33333 
chr16:13351338-13351362 5.75 
chr16:13353846-13353886 5.95 
chr16:13355163-13355175 6 
chr16:13355189-13355219 5.43333 
chr16:13356488-13356596 5.75926 
chr16:13358027-13358041 6 
chr16:13358753-13359407 5.40826 
chr16:13359430-13359510 5.65 
chr16:13360949-13360980 5.45161 
chr16:13362369-13362383 6 
chr16:13365934-13365954 5.8 
chr16:13369755-13369791 5.63889 
chr16:13373959-13373991 5.84375 
chr16:13374858-13374875 5.88235 
chr16:13375417-13375440 5.86957 
chr16:13378429-13378463 5.41176 
chr16:13379319-13379340 6 
chr16:13380730-13380766 5.44444 
chr16:13382289-13382350 5.60656 
chr16:13382646-13382671 6 
chr16:13382817-13382838 5.80952 
chr16:13383368-13383402 5.55882 
chr16:13383519-13383555 5.58333 
chr16:13385394-13385407 6 
chr16:13390748-13390773 6 
chr16:13391602-13391625 5.73913 
chr16:13392198-13392243 5.51111 
chr16:13393566-13393586 5.8 
chr16:13394680-13394818 5.55072 
chr16:13400292-13400324 5.46875 
chr16:13400707-13400759 5.15385 
chr16:13403499-13403513 6 
chr16:13403666-13403694 5.53571 
chr16:13403713-13403755 5.71429 
chr16:13404541-13404554 6 
chr16:13407111-13407124 6 
chr16:13408044-13408082 5.94737 
chr16:13408238-13408266 5.60714 
chr16:13412857-13412875 5.72222 
chr16:13413755-13413785 5.13333 
chr16:13414149-13414172 6 
chr16:13415197-13415217 5.7 
chr16:13415642-13415668 5.53846 
chr16:13416228-13416261 5.90909 
chr16:13419921-13419948 5.7037 
chr16:13420577-13420594 5.82353 
chr16:13422244-13422284 5.8 
chr16:13422448-13422495 5.89362 
chr16:13425952-13425988 5.77778 
chr16:13428630-13428643 6 
chr16:13433022-13433035 6 
chr16:13433468-13433491 5.56522 
chr16:13433503-13433527 5.5 
chr16:13434718-13434748 5.5 
chr16:13436814-13436830 5.875 
chr16:13437266-13437307 5.2439 
chr16:13440474-13440501 5.37037 
chr16:13440590-13440617 5.48148 
chr16:13453171-13453188 5.76471 
chr16:13453343-13453385 5.54762 
chr16:13456071-13456139 5.51471 
chr16:13456289-13456324 5.97143 
chr16:13458887-13458924 5.37838 
chr16:13459311-13459326 6 
chr16:13460537-13460555 6 
chr16:13460839-13460862 5.86957 
chr16:13461554-13461601 5.91489 
chr16:13461743-13461775 5.6875 
chr16:13463921-13463937 5.9375 
chr16:13464712-13464731 5.68421 
chr16:13467617-13467631 6 
chr16:13467995-13468031 5.47222 
chr16:13469529-13469563 5.64706 
chr16:13473716-13473766 5.34 
chr16:13476387-13476421 5.79412 
chr16:13476715-13476729 6 
chr16:13477503-13477519 6 
chr16:13482164-13482181 5.88235 
chr16:13488785-13488821 6 
chr16:13491272-13491295 5.73913 
chr16:13494220-13494236 6 
chr16:13496369-13496384 6 
chr16:13497269-13497302 5.57576 
chr16:13497761-13497795 5.41176 
chr16:13497950-13497976 5.42308 
chr16:13500927-13500949 6 
chr16:13501941-13501965 5.75 
chr16:13505222-13505242 5.6 
chr16:13506719-13506747 5.67857 
chr16:13506815-13506858 5.81395 
chr16:13507614-13507637 6 
chr16:13508468-13508514 5.82609 
chr16:13510286-13510315 5.62069 
chr16:13510562-13510788 5.67257 
chr16:13514102-13514125 6 
chr16:13516552-13516609 5.73684 
chr16:13519343-13519365 5.68182 
chr16:13522145-13522164 5.78947 
chr16:13522608-13522638 5.86667 
chr16:13526769-13526794 5.4 
chr16:13531710-13531734 5.79167 
chr16:13532949-13532968 5.68421 
chr16:13533226-13533238 6 
chr16:13533489-13533508 5.73684 
chr16:13534774-13534793 5.78947 
chr16:13538226-13538342 5.62931 
chr16:13538633-13538684 5.88235 
chr16:13538839-13538881 6 
chr16:13540889-13540918 5.72414 
chr16:13543127-13543140 6 
chr16:13544619-13544650 5.83871 
chr16:13546762-13546777 6 
chr16:13551163-13551175 6 
chr16:13551770-13551855 5.69412 
chr16:13552694-13552741 5.97872 
chr16:13555463-13555491 5.64286 
chr16:13555785-13555811 5.76923 
chr16:13556821-13556857 5.83333 
chr16:13558676-13558690 5.92857 
chr16:13560415-13560443 5.71429 
chr16:13561150-13561167 5.82353 
chr16:13562741-13562774 5.36364 
chr16:13562786-13562806 5.65 
chr16:13563096-13563305 5.74163 
chr16:13566234-13566261 6 
chr16:13567157-13567223 5.69697 
chr16:13569181-13569241 5.48333 
chr16:13570593-13570618 5.96 
chr16:13573720-13573741 5.61905 
chr16:13574909-13574943 5.64706 
chr16:13575545-13575564 5.68421 
chr16:13575736-13575760 5.75 
chr16:13576658-13576681 5.82609 
chr16:13579392-13579413 5.95238 
chr16:13582595-13582629 5.94118 
chr16:13582761-13582787 5.57692 
chr16:13584240-13584261 5.85714 
chr16:13585102-13585121 5.94737 
chr16:13585237-13585250 5.92308 
chr16:13585675-13585710 6 
chr16:13590023-13590035 6 
chr16:13590166-13590188 5.54545 
chr16:13591542-13591570 6 
chr16:13592613-13592633 5.6 
chr16:13593000-13593020 5.9 
chr16:13595881-13595927 5.47826 
chr16:13596733-13596764 5.67742 
chr16:13601031-13601065 5.47059 
chr16:13601258-13601273 5.86667 
chr16:13607845-13607866 5.71429 
chr16:13608149-13608195 5.69565 
chr16:13614459-13614483 6 
chr16:13617206-13617223 5.94118 
chr16:13618579-13618602 5.91304 
chr16:13621310-13621349 5.15385 
chr16:13624158-13624182 5.91667 
chr16:13626398-13626442 5.75 
chr16:13627638-13627653 6 
chr16:13628081-13628094 6 
chr16:13628649-13628687 5.31579 
chr16:13631285-13631324 5.58974 
chr16:13633188-13633215 5.85185 
chr16:13634050-13634075 6 
chr16:13638075-13638136 5.29508 
chr16:13638245-13638300 5.6 
chr16:13648340-13648381 5.78049 
chr16:13650519-13650551 5.875 
chr16:13650623-13650636 5.92308 
chr16:13653211-13653248 5.40541 
chr16:13654611-13654643 5.4375 
chr16:13654714-13654734 5.95 
chr16:13656486-13656501 6 
chr16:13657005-13657032 5.22222 
chr16:13657258-13657307 5.77551 
chr16:13659038-13659057 5.84211 
chr16:13659474-13659494 6 
chr16:13661472-13661494 5.81818 
chr16:13665178-13665203 5.56 
chr16:13667129-13667168 5.58974 
chr16:13669608-13669707 5.51515 
chr16:13669848-13669871 6 
chr16:13670801-13670827 5.42308 
chr16:13671368-13671393 5.36 
chr16:13671839-13671865 5.5 
chr16:13673535-13673591 6 
chr16:13674701-13674724 5.91304 
chr16:13676270-13676296 5.80769 
chr16:13677758-13677799 5.92683 
chr16:13680088-13680162 5.45946 
chr16:13680698-13680719 5.71429 
chr16:13680998-13681035 5.18919 
chr16:13681307-13681341 5.76471 
chr16:13682895-13682909 6 
chr16:13683494-13683512 6 
chr16:13684693-13684717 6 
chr16:13685349-13685378 5.68966 
chr16:13685802-13685824 6 
chr16:13685977-13685990 6 
chr16:13690168-13690194 5.34615 
chr16:13690930-13690947 6 
chr16:13691095-13691118 5.95652 
chr16:13693205-13693398 5.5285 
chr16:13694875-13694890 6 
chr16:13696497-13696537 5.25 
chr16:13696868-13696898 5.13333 
chr16:13700240-13700255 6 
chr16:13700983-13701026 5.34884 
chr16:13702177-13702207 6 
chr16:13702530-13702555 5.72 
chr16:13703383-13703406 5.73913 
chr16:13703843-13703882 6 
chr16:13704695-13704709 6 
chr16:13706013-13706038 6 
chr16:13706637-13706687 5.88 
chr16:13708044-13708068 5.375 
chr16:13709634-13709663 5.75862 
chr16:13711236-13711302 5.16667 
chr16:13711313-13711351 5.52632 
chr16:13711766-13711825 5.61017 
chr16:13711883-13711970 5.66667 
chr16:13713354-13713366 6 
chr16:13713844-13713865 6 
chr16:13715113-13715139 5.26923 
chr16:13715506-13715526 6 
chr16:13716345-13716396 6 
chr16:13718173-13718206 5.60606 
chr16:13718327-13718358 5.3871 
chr16:13719660-13719700 5.6 
chr16:13721039-13721073 5.64706 
chr16:13721707-13721736 5.89655 
chr16:13723245-13723265 6 
chr16:13726824-13726877 5.88679 
chr16:13728213-13728231 5.88889 
chr16:13728270-13728315 5.53333 
chr16:13728326-13728352 5.61538 
chr16:13728477-13728510 5.84848 
chr16:13729276-13729318 5.88095 
chr16:13734449-13734466 5.76471 
chr16:13737289-13737394 5.42857 
chr16:13737431-13737532 5.77228 
chr16:13737554-13737594 5.5 
chr16:13738412-13738438 5.92308 
chr16:13738704-13738732 5.96429 
chr16:13740675-13740710 5.82857 
chr16:13740833-13740875 5.40476 
chr16:13741134-13741168 5.67647 
chr16:13742553-13742595 5.97619 
chr16:13746413-13746431 6 
chr16:13746820-13746847 5.33333 
chr16:13747826-13747888 5.6129 
chr16:13749172-13749200 5.28571 
chr16:13749524-13749554 5.86667 
chr16:13752286-13752310 5.5 
chr16:13757595-13757616 6 
chr16:13757709-13757742 5.69697 
chr16:13759512-13759564 5.98077 
chr16:13759751-13759879 5.45312 
chr16:13762674-13762720 5.6087 
chr16:13762955-13762975 5.8 
chr16:13766472-13766495 5.95652 
chr16:13766809-13766839 5.6 
chr16:13768364-13768389 5.32 
chr16:13770299-13770322 5.69565 
chr16:13772211-13772224 6 
chr16:13772975-13773002 5.74074 
chr16:13779979-13780058 5.67089 
chr16:13780353-13780393 5.95 
chr16:13782234-13782247 5.92308 
chr16:13782261-13782280 5.78947 
chr16:13783143-13783177 6 
chr16:13783614-13783633 5.84211 
chr16:13790096-13790133 5.43243 
chr16:13793640-13793660 5.8 
chr16:13795779-13795797 5.83333 
chr16:13797557-13797586 5.7931 
chr16:13798482-13798511 5.41379 
chr16:13802032-13802051 5.84211 
chr16:13803530-13803548 5.88889 
chr16:13804161-13804178 6 
chr16:13805636-13805659 5.86957 
chr16:13807368-13807407 5.41026 
chr16:13807848-13807867 6 
chr16:13808404-13808421 6 
chr16:13808505-13808586 5.39506 
chr16:13808647-13808677 5.6 
chr16:13809043-13809068 5.56 
chr16:13809196-13809305 5.45872 
chr16:13809391-13809421 5.63333 
chr16:13810488-13810503 6 
chr16:13810857-13810879 5.59091 
chr16:13811704-13811729 6 
chr16:13812037-13812063 6 
chr16:13815180-13815198 5.77778 
chr16:13815212-13815228 6 
chr16:13822247-13822274 5.37037 
chr16:13822681-13822753 5.58333 
chr16:13823139-13823161 5.68182 
chr16:13823613-13823642 5.51724 
chr16:13824297-13824309 6 
chr16:13826090-13826109 5.84211 
chr16:13829108-13829125 5.88235 
chr16:13831136-13831161 5.68 
chr16:13832701-13832733 5.6875 
chr16:13836641-13836666 5.4 
chr16:13840591-13840603 6 
chr16:13840910-13840932 5.86364 
chr16:13842714-13842728 6 
chr16:13843813-13843842 5.7931 
chr16:13848152-13848178 5.65385 
chr16:13848736-13848749 6 
chr16:13851716-13851784 5.72059 
chr16:13854558-13854571 6 
chr16:13855057-13855097 5.15 
chr16:13855451-13855464 6 
chr16:13856724-13856743 5.63158 
chr16:13860435-13860448 6 
chr16:13863350-13863371 5.57143 
chr16:13864329-13864610 5.76868 
chr16:13865653-13865667 6 
chr16:13865794-13865813 5.63158 
chr16:13867433-13867465 5.25 
chr16:13868834-13869027 5.7772 
chr16:13869832-13869856 5.5 
chr16:13872331-13872361 5.6 
chr16:13872978-13872995 5.76471 
chr16:13876694-13876718 5.66667 
chr16:13879910-13879952 5.83333 
chr16:13880845-13880873 5.92857 
chr16:13881970-13881991 6 
chr16:13885411-13885450 6 
chr16:13885921-13885948 5.33333 
chr16:13886535-13886572 5.67568 
chr16:13888872-13888896 5.375 
chr16:13890592-13890612 5.7 
chr16:13891631-13891921 5.67931 
chr16:13892738-13892802 5.28125 
chr16:13893824-13893858 5.82353 
chr16:13895049-13895106 5.57895 
chr16:13897975-13898101 5.48413 
chr16:13898991-13899025 5.82353 
chr16:13899532-13899556 5.875 
chr16:13899607-13899637 5.6 
chr16:13902408-13902455 5.78723 
chr16:13902896-13902959 5.80952 
chr16:13905170-13905290 5.875 
chr16:13906027-13906049 5.5 
chr16:13906684-13906729 5.28889 
chr16:13908849-13908864 6 
chr16:13912097-13912119 6 
chr16:13914150-13914166 6 
chr16:13914568-13914596 5.96429 
chr16:13915008-13915020 6 
chr16:13915843-13915872 5.68966 
chr16:13916507-13916531 5.58333 
chr16:13920338-13920365 6 
chr16:13921399-13921438 5.38462 
chr16:13921564-13921597 5.42424 
chr16:13926390-13926418 5.82143 
chr16:13927027-13927054 5.37037 
chr16:13931113-13931136 5.52174 
chr16:13931207-13931233 5.42308 
chr16:13933208-13933226 6 
chr16:13935113-13935139 6 
chr16:13935437-13935474 5.54054 
chr16:13935607-13935627 5.7 
chr16:13936875-13936915 6 
chr16:13937718-13937743 5.52 
chr16:13941641-13941683 5.95238 
chr16:13944145-13944170 6 
chr16:13944322-13944349 5.44444 
chr16:13945169-13945193 6 
chr16:13945861-13945885 6 
chr16:13946090-13946117 5.96296 
chr16:13947871-13948189 5.81447 
chr16:13948724-13948751 6 
chr16:13950810-13950833 5.56522 
chr16:13951157-13951170 6 
chr16:13951347-13951402 5.70909 
chr16:13954808-13954834 5.61538 
chr16:13956366-13956398 5.8125 
chr16:13958771-13958798 5.55556 
chr16:13959399-13959416 5.82353 
chr16:13959633-13959670 5.64865 
chr16:13960940-13960976 6 
chr16:13961271-13961283 6 
chr16:13963077-13963101 6 
chr16:13964021-13964037 6 
chr16:13965478-13965525 5.87234 
chr16:13966957-13967026 5.73913 
chr16:13971763-13971793 6 
chr16:13972461-13972486 5.44 
chr16:13973071-13973097 5.73077 
chr16:13974313-13974343 5.8 
chr16:13974881-13974894 5.92308 
chr16:13975486-13975526 6 
chr16:13975625-13975650 5.32 
chr16:13976028-13976052 5.625 
chr16:13976912-13976929 5.82353 
chr16:13978183-13978205 5.77273 
chr16:13978502-13978521 5.94737 
chr16:13978805-13978828 5.86957 
chr16:13981962-13981987 5.44 
chr16:13982910-13982944 5.82353 
chr16:13985008-13985027 5.63158 
chr16:13985983-13986007 5.95833 
chr16:13988126-13988151 5.8 
chr16:13989970-13990000 5.16667 
chr16:13992963-13992999 6 
chr16:13993562-13993582 5.6 
chr16:13993989-13994028 5.89744 
chr16:13994316-13994336 6 
chr16:13996526-13996549 5.82609 
chr16:13999465-13999500 5.17143 
chr16:14000921-14001011 5.68889 
chr16:14003084-14003133 5.28571 
chr16:14003224-14003255 5.80645 
chr16:14004691-14004710 6 
chr16:14005319-14005340 5.80952 
chr16:14005964-14005980 6 
chr16:14008057-14008096 5.41026 
chr16:14008813-14008831 5.77778 
chr16:14010700-14010723 6 
chr16:14011568-14011595 5.77778 
chr16:14017963-14017988 5.44 
chr16:14021414-14021430 6 
chr16:14021745-14021788 5.32558 
chr16:14023821-14023834 6 
chr16:14023941-14023967 5.38462 
chr16:14026300-14026319 5.68421 
chr16:14026902-14026921 5.94737 
chr16:14030753-14030778 5.84 
chr16:14034243-14034261 5.77778 
chr16:14035921-14035946 5.48 
chr16:14038252-14038275 5.52174 
chr16:14038449-14038464 6 
chr16:14040597-14040627 5.93333 
chr16:14043265-14043278 6 
chr16:14046308-14046321 6 
chr16:14046931-14046955 5.91667 
chr16:14046970-14046985 5.93333 
chr16:14053133-14053160 5.51852 
chr16:14053226-14053243 6 
chr16:14055715-14055756 5.92683 
chr16:14059818-14059836 6 
chr16:14060157-14060185 5.89286 
chr16:14061344-14061365 5.7619 
chr16:14062986-14063018 5.875 
chr16:14065741-14065769 5.71429 
chr16:14065921-14065949 5.85714 
chr16:14068909-14068934 5.32 
chr16:14070200-14070301 5.56436 
chr16:14070767-14070784 6 
chr16:14072126-14072154 5.82143 
chr16:14074413-14074438 5.64 
chr16:14076095-14076115 6 
chr16:14076972-14077041 5.7971 
chr16:14077198-14077214 6 
chr16:14079415-14079444 5.65517 
chr16:14080247-14080277 5.66667 
chr16:14080849-14080876 5.62963 
chr16:14081154-14081171 6 
chr16:14081664-14081706 5.71429 
chr16:14083452-14083473 5.71429 
chr16:14083770-14083793 5.82609 
chr16:14084091-14084114 6 
chr16:14084248-14084274 5.69231 
chr16:14084283-14084698 5.51566 
chr16:14084734-14084847 5.62832 
chr16:14084871-14084983 5.51786 
chr16:14086015-14086046 5.77419 
chr16:14086200-14086216 6 
chr16:14087245-14087276 5.3871 
chr16:14088867-14088907 5.375 
chr16:14089154-14089168 5.92857 
chr16:14090127-14090159 5.75 
chr16:14090341-14090364 5.69565 
chr16:14091649-14091664 6 
chr16:14092502-14092605 5.51456 
chr16:14092728-14092762 6 
chr16:14093357-14093386 5.89655 
chr16:14097471-14097539 5.89706 
chr16:14106070-14106098 6 
chr16:14106137-14106168 5.96774 
chr16:14108556-14108570 5.92857 
chr16:14108724-14108740 6 
chr16:14110630-14110651 6 
chr16:14110905-14110926 5.80952 
chr16:14111450-14111586 5.85294 
chr16:14116603-14116619 6 
chr16:14117132-14117147 6 
chr16:14117437-14117545 5.76852 
chr16:14122032-14122079 5.91489 
chr16:14123262-14123395 5.75188 
chr16:14127692-14127723 5.87097 
chr16:14128473-14128487 6 
chr16:14129557-14129595 5.55263 
chr16:14129946-14130178 5.625 
chr16:14130270-14130303 5.51515 
chr16:14133442-14133463 5.61905 
chr16:14133616-14133631 6 
chr16:14134987-14135030 5.51163 
chr16:14135783-14135797 5.92857 
chr16:14137990-14138028 5.94737 
chr16:14144007-14144044 5.78378 
chr16:14144912-14144943 5.80645 
chr16:14144951-14144992 5.36585 
chr16:14145047-14145097 5.62 
chr16:14145113-14145147 5.35294 
chr16:14145163-14145207 5.5 
chr16:14145221-14145257 5.25 
chr16:14145316-14145339 5.73913 
chr16:14146596-14146619 5.91304 
chr16:14147085-14147107 5.81818 
chr16:14147586-14147599 6 
chr16:14148055-14148088 5.60606 
chr16:14149210-14149223 6 
chr16:14149831-14149847 5.875 
chr16:14150168-14150234 5.62121 
chr16:14150593-14150656 5.52381 
chr16:14152538-14152588 5.76 
chr16:14153854-14153876 6 
chr16:14155001-14155019 5.83333 
chr16:14155421-14155439 5.88889 
chr16:14155931-14155960 6 
chr16:14160082-14160141 5.74576 
chr16:14161077-14161091 6 
chr16:14162402-14162467 5.86154 
chr16:14162820-14162842 6 
chr16:14164917-14164943 5.34615 
chr16:14165183-14165210 5.66667 
chr16:14165395-14165421 5.53846 
chr16:14168862-14168881 5.63158 
chr16:14172451-14172463 6 
chr16:14174342-14174372 5.26667 
chr16:14175148-14175161 6 
chr16:14176634-14176671 5.64865 
chr16:14179314-14179327 6 
chr16:14183876-14183896 5.6 
chr16:14184736-14184773 6 
chr16:14185851-14185873 6 
chr16:14189908-14189952 6 
chr16:14191835-14191848 6 
chr16:14193221-14193249 5.67857 
chr16:14193515-14193537 5.95455 
chr16:14194909-14194955 5.28261 
chr16:14197650-14197675 5.36 
chr16:14201092-14201105 5.92308 
chr16:14201214-14201233 6 
chr16:14202522-14202534 6 
chr16:14206883-14206911 5.5 
chr16:14210517-14210559 5.2381 
chr16:14211975-14212004 6 
chr16:14212579-14212621 6 
chr16:14213979-14214024 5.37778 
chr16:14215499-14215514 6 
chr16:14221499-14221512 6 
chr16:14221648-14221678 5.4 
chr16:14221757-14221812 5.85455 
chr16:14222381-14222402 5.7619 
chr16:14227421-14227472 5.33333 
chr16:14230609-14230634 5.4 
chr16:14232106-14232127 5.71429 
chr16:14236091-14236116 5.8 
chr16:14237018-14237031 6 
chr16:14237366-14237378 6 
chr16:14238805-14238864 5.72881 
chr16:14241783-14241805 5.5 
chr16:14246174-14246210 5.52778 
chr16:14251613-14251633 5.85 
chr16:14252830-14252846 6 
chr16:14253786-14253804 6 
chr16:14254942-14254963 6 
chr16:14256009-14256026 6 
chr16:14258302-14258326 5.375 
chr16:14260062-14260087 5.88 
chr16:14260353-14260365 6 
chr16:14261520-14261562 5.78571 
chr16:14262074-14262096 6 
chr16:14263715-14263754 5.28205 
chr16:14264500-14264531 5.16129 
chr16:14266969-14266986 6 
chr16:14267441-14267475 5.35294 
chr16:14267751-14267786 5.17143 
chr16:14268773-14268800 5.25926 
chr16:14271287-14271310 5.65217 
chr16:14271678-14271728 5.36 
chr16:14271760-14271793 6 
chr16:14272597-14272615 5.72222 
chr16:14277925-14277946 5.95238 
chr16:14278079-14278092 6 
chr16:14287067-14287091 6 
chr16:14288555-14288572 6 
chr16:14289273-14289316 5.25581 
chr16:14290812-14290839 5.85185 
chr16:14297661-14297681 6 
chr16:14297804-14297830 5.46154 
chr16:14297986-14298003 6 
chr16:14305119-14305133 6 
chr16:14306294-14306313 5.68421 
chr16:14309357-14309369 6 
chr16:14311905-14311921 5.8125 
chr16:14315635-14315651 6 
chr16:14316429-14316447 5.83333 
chr16:14317161-14317188 5.48148 
chr16:14319043-14319058 5.93333 
chr16:14319513-14319547 6 
chr16:14320668-14320687 5.63158 
chr16:14321134-14321165 5.90323 
chr16:14321364-14321382 5.88889 
chr16:14325135-14325171 5.80556 
chr16:14327638-14327656 6 
chr16:14335821-14335864 6 
chr16:14345233-14345251 6 
chr16:14348612-14348635 5.47826 
chr16:14349967-14349991 5.83333 
chr16:14350089-14350103 6 
chr16:14351437-14351456 6 
chr16:14353611-14353635 5.875 
chr16:14361749-14361763 5.92857 
chr16:14362650-14362662 6 
chr16:14362960-14362979 5.84211 
chr16:14365034-14365060 5.5 
chr16:14368493-14368512 5.94737 
chr16:14368857-14368873 5.8125 
chr16:14370705-14370799 6 
chr16:14371109-14371121 6 
chr16:14373078-14373099 5.52381 
chr16:14374971-14375006 5.17143 
chr16:14375524-14375544 5.65 
chr16:14376721-14376733 6 
chr16:14379101-14379130 5.62069 
chr16:14381046-14381110 5.9375 
chr16:14382586-14382613 6 
chr16:14384100-14384130 5.8 
chr16:14384746-14384773 5.51852 
chr16:14386151-14386167 5.875 
chr16:14387130-14387170 5.65 
chr16:14388192-14388214 5.81818 
chr16:14388677-14388705 5.92857 
chr16:14389160-14389187 5.7037 
chr16:14389537-14389558 6 
chr16:14389857-14389871 6 
chr16:14390632-14391009 5.74271 
chr16:14391526-14391567 6 
chr16:14392099-14392132 5.63636 
chr16:14393783-14393801 5.94444 
chr16:14394685-14394710 5.92 
chr16:14395858-14395921 5.71429 
chr16:14397085-14397117 5.59375 
chr16:14398402-14398437 5.82857 
chr16:14398838-14398862 5.75 
chr16:14399834-14399850 5.8125 
chr16:14405006-14405024 6 
chr16:14405711-14405747 5.80556 
chr16:14406396-14406416 5.75 
chr16:14406786-14406808 5.81818 
chr16:14407904-14407918 6 
chr16:14410100-14410119 5.73684 
chr16:14410784-14410798 6 
chr16:14411112-14411134 6 
chr16:14411421-14411456 5.94286 
chr16:14411965-14411987 5.86364 
chr16:14412461-14412485 5.54167 
chr16:14412778-14412799 5.90476 
chr16:14414263-14414288 5.96 
chr16:14415027-14415041 6 
chr16:14416525-14416561 5.44444 
chr16:14416717-14416814 5.56701 
chr16:14418182-14418206 5.66667 
chr16:14418663-14418686 6 
chr16:14420738-14420750 6 
chr16:14422911-14422947 5.91667 
chr16:14423243-14423256 6 
chr16:14423322-14423334 6 
chr16:14423860-14423882 5.86364 
chr16:14426113-14426135 5.59091 
chr16:14426525-14426550 5.32 
chr16:14430276-14430294 6 
chr16:14430598-14430651 5.73585 
chr16:14431090-14431105 6 
chr16:14432045-14432421 5.57181 
chr16:14432435-14432475 5.625 
chr16:14432525-14432555 5.5 
chr16:14432564-14432585 5.57143 
chr16:14434224-14434274 5.52 
chr16:14435159-14435202 6 
chr16:14435511-14435532 6 
chr16:14436261-14436276 6 
chr16:14437814-14437833 6 
chr16:14437983-14438005 6 
chr16:14442386-14442407 6 
chr16:14443592-14443614 6 
chr16:14446332-14446416 5.75 
chr16:14447602-14447654 5.36538 
chr16:14447695-14447883 5.62766 
chr16:14447912-14448528 5.65422 
chr16:14449814-14449851 5.64865 
chr16:14452921-14452975 5.85185 
chr16:14454111-14454126 6 
chr16:14455239-14455257 6 
chr16:14459696-14459722 6 
chr16:14460176-14460198 5.68182 
chr16:14460870-14460892 5.81818 
chr16:14461934-14461951 6 
chr16:14465713-14465751 5.60526 
chr16:14469386-14469412 5.46154 
chr16:14470634-14470647 6 
chr16:14471516-14471537 5.52381 
chr16:14471725-14471741 6 
chr16:14472026-14472039 6 
chr16:14473560-14473581 5.61905 
chr16:14474999-14475042 5.81395 
chr16:14475620-14475650 5.73333 
chr16:14475736-14475749 6 
chr16:14476170-14476200 5.6 
chr16:14476587-14476611 5.375 
chr16:14479425-14479444 5.84211 
chr16:14480086-14480100 6 
chr16:14481022-14481038 6 
chr16:14481320-14481332 6 
chr16:14483218-14483249 5.6129 
chr16:14484114-14484133 6 
chr16:14485013-14485056 6 
chr16:14485670-14485699 5.48276 
chr16:14485755-14485768 6 
chr16:14487604-14487624 6 
chr16:14487760-14487779 5.84211 
chr16:14488680-14488700 5.6 
chr16:14489055-14489090 5.97143 
chr16:14490197-14490223 5.65385 
chr16:14491575-14491590 6 
chr16:14492622-14492646 6 
chr16:14495013-14495042 5.86207 
chr16:14497348-14497371 6 
chr16:14498734-14498757 5.65217 
chr16:14499192-14499205 6 
chr16:14501492-14501518 5.96154 
chr16:14502468-14502492 5.75 
chr16:14502646-14502668 6 
chr16:14503197-14503218 5.61905 
chr16:14503433-14503447 6 
chr16:14503944-14503964 6 
chr16:14505345-14505364 5.94737 
chr16:14505739-14505760 5.7619 
chr16:14506996-14507053 5.91228 
chr16:14507938-14507951 6 
chr16:14508756-14508779 5.86957 
chr16:14509951-14510068 5.68376 
chr16:14511305-14511345 6 
chr16:14511781-14511801 6 
chr16:14512421-14512457 5.75 
chr16:14512958-14512983 6 
chr16:14514242-14514407 5.67879 
chr16:14515736-14515761 5.4 
chr16:14518365-14518386 5.85714 
chr16:14519649-14519668 6 
chr16:14519678-14519703 5.6 
chr16:14519988-14520026 5.89474 
chr16:14522559-14522589 5.8 
chr16:14523665-14523706 5.78049 
chr16:14523996-14524014 5.88889 
chr16:14524261-14524286 6 
chr16:14524673-14524704 5.67742 
chr16:14525050-14525076 5.46154 
chr16:14525703-14525722 5.84211 
chr16:14526798-14526822 5.79167 
chr16:14527274-14527297 5.43478 
chr16:14529115-14529149 5.85294 
chr16:14529753-14529796 6 
chr16:14532263-14532287 5.79167 
chr16:14533232-14533260 5.60714 
chr16:14533277-14533306 5.7931 
chr16:14533872-14533917 5.77778 
chr16:14536441-14536479 5.60526 
chr16:14537197-14537209 6 
chr16:14538840-14538860 6 
chr16:14541247-14541266 5.84211 
chr16:14541795-14541847 5.92308 
chr16:14544376-14544398 5.81818 
chr16:14544809-14544822 6 
chr16:14545700-14545745 5.75556 
chr16:14545909-14545928 5.68421 
chr16:14546813-14546842 5.51724 
chr16:14548172-14548196 5.375 
chr16:14551654-14551677 6 
chr16:14551759-14551811 5.82692 
chr16:14556273-14556301 5.32143 
chr16:14556339-14556366 5.40741 
chr16:14556494-14556535 5.70732 
chr16:14557186-14557218 5.71875 
chr16:14562735-14562798 5.92063 
chr16:14562813-14562867 5.40741 
chr16:14564294-14564330 6 
chr16:14564795-14564819 5.625 
chr16:14568018-14568040 5.86364 
chr16:14569906-14569931 5.48 
chr16:14570526-14570556 5.2 
chr16:14570807-14570829 5.54545 
chr16:14571634-14571701 5.76119 
chr16:14574797-14574826 6 
chr16:14575466-14575480 6 
chr16:14579532-14579559 5.40741 
chr16:14580046-14580069 5.6087 
chr16:14581514-14581538 5.375 
chr16:14583282-14583314 5.59375 
chr16:14584014-14584039 5.88 
chr16:14585628-14585674 5.3913 
chr16:14586168-14586196 5.46429 
chr16:14587057-14587081 5.79167 
chr16:14591979-14591995 6 
chr16:14593175-14593201 5.42308 
chr16:14594245-14594265 5.9 
chr16:14595120-14595176 5.91071 
chr16:14595292-14595312 6 
chr16:14596269-14596297 5.32143 
chr16:14598417-14598440 5.91304 
chr16:14599337-14599365 5.78571 
chr16:14601183-14601212 5.27586 
chr16:14602026-14602082 5.76786 
chr16:14602247-14602284 5.54054 
chr16:14602760-14602772 6 
chr16:14602826-14602853 5.51852 
chr16:14605536-14605564 5.78571 
chr16:14608012-14608054 5.47619 
chr16:14610030-14610068 5.42105 
chr16:14612148-14612168 6 
chr16:14613119-14613179 5.81667 
chr16:14613189-14613218 5.82759 
chr16:14613801-14613829 5.5 
chr16:14617081-14617133 5.75 
chr16:14623751-14623766 5.93333 
chr16:14624801-14624860 5.86441 
chr16:14625131-14625156 5.56 
chr16:14625756-14625768 6 
chr16:14625921-14625938 5.82353 
chr16:14626031-14626046 6 
chr16:14627238-14627351 5.77876 
chr16:14628078-14628091 6 
chr16:14628690-14628702 6 
chr16:14632076-14632090 6 
chr16:14634567-14634581 6 
chr16:14634976-14634990 6 
chr16:14635318-14635344 5.61538 
chr16:14636161-14636191 5.46667 
chr16:14636421-14636440 5.68421 
chr16:14637634-14637662 5.32143 
chr16:14638432-14638455 5.47826 
chr16:14639715-14639743 5.5 
chr16:14640949-14640970 5.80952 
chr16:14642815-14642872 5.57895 
chr16:14645427-14645459 5.4375 
chr16:14646805-14646824 5.84211 
chr16:14647113-14647148 5.65714 
chr16:14648280-14648300 5.65 
chr16:14648451-14648475 5.83333 
chr16:14648812-14648828 5.9375 
chr16:14649030-14649057 5.48148 
chr16:14649096-14649112 6 
chr16:14649996-14650023 5.77778 
chr16:14651414-14651431 5.94118 
chr16:14652875-14652902 5.96296 
chr16:14653076-14653110 5.61765 
chr16:14653126-14653154 5.67857 
chr16:14655014-14655027 6 
chr16:14655992-14656005 5.92308 
chr16:14656290-14656304 6 
chr16:14657333-14657375 6 
chr16:14659257-14659295 5.5 
chr16:14660072-14660104 5.375 
chr16:14660149-14660191 5.54762 
chr16:14660465-14660485 6 
chr16:14662050-14662082 5.65625 
chr16:14662750-14662781 5.64516 
chr16:14663078-14663116 5.55263 
chr16:14664178-14664212 5.94118 
chr16:14664506-14664541 5.85714 
chr16:14664672-14664690 6 
chr16:14671503-14671534 5.77419 
chr16:14672188-14672204 6 
chr16:14673426-14673442 5.8125 
chr16:14674137-14674157 5.95 
chr16:14678739-14678762 5.47826 
chr16:14679221-14679241 6 
chr16:14679837-14679852 6 
chr16:14681546-14681560 5.92857 
chr16:14683038-14683067 5.86207 
chr16:14683744-14683761 5.94118 
chr16:14684091-14684109 6 
chr16:14684121-14684141 5.7 
chr16:14684491-14684505 6 
chr16:14685247-14685259 6 
chr16:14687349-14687375 6 
chr16:14689203-14689234 5.51613 
chr16:14690228-14690254 5.34615 
chr16:14690632-14690656 5.5 
chr16:14691133-14691173 5.45 
chr16:14692004-14692017 6 
chr16:14692891-14692913 5.90909 
chr16:14694790-14694816 5.80769 
chr16:14695761-14695801 5.5 
chr16:14696397-14696412 6 
chr16:14698109-14698129 5.9 
chr16:14700253-14700275 5.95455 
chr16:14700636-14700650 5.92857 
chr16:14701054-14701078 5.91667 
chr16:14703904-14703926 6 
chr16:14704327-14704351 5.79167 
chr16:14706290-14706315 6 
chr16:14706448-14706472 6 
chr16:14707166-14707184 5.72222 
chr16:14707802-14707828 5.30769 
chr16:14708703-14708745 5.97619 
chr16:14710639-14710673 5.97059 
chr16:14710921-14710944 5.73913 
chr16:14711239-14711256 6 
chr16:14712350-14712363 6 
chr16:14712513-14712526 6 
chr16:14713926-14713943 6 
chr16:14714232-14714249 6 
chr16:14715663-14715680 5.94118 
chr16:14717368-14717399 5.77419 
chr16:14717693-14717711 5.83333 
chr16:14717817-14717837 5.6 
chr16:14719055-14719081 5.96154 
chr16:14719353-14719370 5.82353 
chr16:14721691-14721712 5.61905 
chr16:14721865-14721886 5.57143 
chr16:14724143-14724164 5.57143 
chr16:14725060-14725080 5.9 
chr16:14726116-14726139 5.91304 
chr16:14727507-14727521 5.92857 
chr16:14732800-14732820 6 
chr16:14734008-14734036 5.78571 
chr16:14734309-14734325 6 
chr16:14735261-14735292 5.3871 
chr16:14736368-14736400 5.53125 
chr16:14737615-14737628 6 
chr16:14737704-14737728 5.58333 
chr16:14738019-14738032 6 
chr16:14738525-14738538 6 
chr16:14739166-14739191 5.92 
chr16:14739689-14739720 5.90323 
chr16:14739899-14739921 5.90909 
chr16:14742712-14742731 5.94737 
chr16:14742927-14742945 6 
chr16:14743508-14743529 5.57143 
chr16:14745336-14745350 6 
chr16:14745737-14745762 6 
chr16:14746130-14746149 5.63158 
chr16:14746741-14746772 5.29032 
chr16:14747156-14747198 5.59524 
chr16:14747863-14747881 6 
chr16:14748218-14748234 5.875 
chr16:14748350-14748370 6 
chr16:14749080-14749131 5.70588 
chr16:14749172-14749191 5.89474 
chr16:14749332-14749354 5.81818 
chr16:14750684-14750703 6 
chr16:14751068-14751119 5.70588 
chr16:14753081-14753118 6 
chr16:14754441-14754453 6 
chr16:14755249-14755276 6 
chr16:14758247-14758262 6 
chr16:14761034-14761056 6 
chr16:14763445-14763474 5.24138 
chr16:14765104-14765125 6 
chr16:14765497-14765520 6 
chr16:14766857-14766889 5.90625 
chr16:14768555-14768576 5.71429 
chr16:14769028-14769051 5.65217 
chr16:14769789-14769809 6 
chr16:14770624-14770651 5.62963 
chr16:14771567-14771677 5.59091 
chr16:14771685-14771821 5.53676 
chr16:14773517-14773547 5.9 
chr16:14773931-14773974 5.60465 
chr16:14775020-14775094 5.75676 
chr16:14776433-14776449 5.875 
chr16:14776925-14776969 5.38636 
chr16:14777070-14777103 5.75758 
chr16:14778193-14778213 6 
chr16:14779227-14779246 5.78947 
chr16:14779546-14779565 5.78947 
chr16:14779828-14779862 5.61765 
chr16:14780964-14781004 5.825 
chr16:14781017-14781063 5.71739 
chr16:14781185-14781198 6 
chr16:14782803-14782817 6 
chr16:14783632-14783682 6 
chr16:14785625-14785637 6 
chr16:14786723-14786736 6 
chr16:14787164-14787202 5.97368 
chr16:14787493-14787535 5.97619 
chr16:14788015-14788028 6 
chr16:14788747-14788781 5.64706 
chr16:14789128-14789157 5.58621 
chr16:14789599-14789611 6 
chr16:14791136-14791179 5.95349 
chr16:14791290-14791363 5.86301 
chr16:14792080-14792100 5.7 
chr16:14792252-14792265 6 
chr16:14793505-14793519 6 
chr16:14793806-14793826 6 
chr16:14793869-14793930 5.86885 
chr16:14794732-14794751 5.89474 
chr16:14795421-14795441 6 
chr16:14795558-14795587 5.62069 
chr16:14795743-14795783 5.9 
chr16:14796175-14796187 6 
chr16:14796909-14796933 5.58333 
chr16:14798318-14798349 5.54839 
chr16:14798470-14798503 5.51515 
chr16:14799373-14799387 6 
chr16:14800131-14800168 5.51351 
chr16:14803835-14803901 5.78788 
chr16:14806105-14806127 5.72727 
chr16:14806141-14806210 5.69565 
chr16:14806336-14806357 5.85714 
chr16:14806846-14806864 5.77778 
chr16:14807216-14807247 5.87097 
chr16:14809239-14809266 5.88889 
chr16:14809556-14809583 5.51852 
chr16:14812711-14812729 6 
chr16:14813015-14813029 6 
chr16:14813328-14813380 6 
chr16:14814329-14814352 5.82609 
chr16:14814803-14814825 6 
chr16:14817702-14817733 5.96774 
chr16:14819322-14819340 5.88889 
chr16:14820155-14820176 5.57143 
chr16:14821921-14821934 6 
chr16:14822749-14822799 6 
chr16:14824742-14824754 6 
chr16:14825840-14825853 6 
chr16:14826281-14826325 5.97727 
chr16:14826616-14826653 5.97297 
chr16:14827133-14827146 6 
chr16:14827865-14827899 5.64706 
chr16:14828246-14828275 5.58621 
chr16:14828717-14828729 6 
chr16:14830254-14830297 5.95349 
chr16:14830408-14830481 5.86301 
chr16:14831198-14831218 5.7 
chr16:14831370-14831383 6 
chr16:14832623-14832637 6 
chr16:14832921-14832944 5.82609 
chr16:14832987-14833048 5.86885 
chr16:14833850-14833869 5.89474 
chr16:14834537-14834559 6 
chr16:14834676-14834705 5.62069 
chr16:14834861-14834905 5.90909 
chr16:14835297-14835309 6 
chr16:14836031-14836055 5.58333 
chr16:14837440-14837471 5.54839 
chr16:14837592-14837625 5.51515 
chr16:14838495-14838509 6 
chr16:14839253-14839290 5.51351 
chr16:14842957-14843025 5.79412 
chr16:14845229-14845251 5.72727 
chr16:14845265-14845334 5.69565 
chr16:14845460-14845481 5.85714 
chr16:14845970-14845988 5.77778 
chr16:14846340-14846371 5.87097 
chr16:14848363-14848390 5.88889 
chr16:14848680-14848707 5.51852 
chr16:14851835-14851851 6 
chr16:14852137-14852151 6 
chr16:14852450-14852500 6 
chr16:14853449-14853472 5.82609 
chr16:14853921-14853945 5.91667 
chr16:14856822-14856853 5.96774 
chr16:14858442-14858460 5.88889 
chr16:14859164-14859183 5.63158 
chr16:14859275-14859296 5.57143 
chr16:14860485-14860499 6 
chr16:14861043-14861057 6 
chr16:14862276-14862316 5.225 
chr16:14863082-14863114 5.8125 
chr16:14865112-14865129 6 
chr16:14866163-14866178 6 
chr16:14866868-14866888 5.8 
chr16:14868051-14868081 5.7 
chr16:14869174-14869212 6 
chr16:14869460-14869488 6 
chr16:14870057-14870077 6 
chr16:14870120-14870150 5.36667 
chr16:14871929-14871950 6 
chr16:14872325-14872342 6 
chr16:14872654-14872669 6 
chr16:14873056-14873078 5.90909 
chr16:14878389-14878402 6 
chr16:14878572-14878597 5.48 
chr16:14878805-14878831 5.92308 
chr16:14880749-14880765 5.9375 
chr16:14882513-14882535 6 
chr16:14884133-14884150 6 
chr16:14890034-14890058 5.83333 
chr16:14892421-14892489 5.67647 
chr16:14892849-14892861 6 
chr16:14894651-14894670 5.68421 
chr16:14895469-14895499 5.33333 
chr16:14895654-14895668 6 
chr16:14896255-14896287 5.75 
chr16:14897306-14897330 5.5 
chr16:14898241-14898416 5.35429 
chr16:14898466-14898498 5.5625 
chr16:14898518-14898589 5.4507 
chr16:14898616-14898719 5.34951 
chr16:14898761-14898789 5.42857 
chr16:14898804-14898921 5.17949 
chr16:14900398-14900425 5.92593 
chr16:14901750-14901770 6 
chr16:14904910-14904948 6 
chr16:14905056-14905082 5.73077 
chr16:14905859-14906007 5.86486 
chr16:14907380-14907421 5.43902 
chr16:14907440-14907471 5.3871 
chr16:14908603-14908632 5.7931 
chr16:14909376-14909427 6 
chr16:14910532-14910586 5.37037 
chr16:14912134-14912158 5.625 
chr16:14912281-14912301 5.9 
chr16:14913956-14914009 5.84906 
chr16:14914161-14914184 6 
chr16:14915991-14916008 5.94118 
chr16:14917454-14917479 5.76 
chr16:14918617-14918648 5.64516 
chr16:14923214-14923253 5.51282 
chr16:14924481-14924518 5.51351 
chr16:14926445-14926469 5.625 
chr16:14927087-14927148 5.88525 
chr16:14928544-14928557 6 
chr16:14930550-14930568 6 
chr16:14930870-14930888 5.72222 
chr16:14931590-14931620 5.7 
chr16:14932898-14932921 5.43478 
chr16:14934442-14934466 5.70833 
chr16:14936744-14936798 5.7037 
chr16:14937075-14937097 5.54545 
chr16:14937566-14937595 5.82759 
chr16:14938871-14938891 6 
chr16:14939667-14939697 6 
chr16:14939849-14939896 5.46809 
chr16:14943442-14943456 6 
chr16:14943753-14943769 6 
chr16:14944940-14944953 6 
chr16:14945426-14945453 5.44444 
chr16:14946855-14946868 6 
chr16:14948189-14948204 6 
chr16:14949833-14949852 6 
chr16:14950198-14950215 6 
chr16:14951630-14951643 6 
chr16:14953548-14953610 5.37097 
chr16:14961006-14961057 5.92157 
chr16:14962779-14962808 5.55172 
chr16:14969421-14969509 5.80682 
chr16:14972350-14972378 6 
chr16:14973595-14973621 5.88462 
chr16:14974243-14974260 5.82353 
chr16:14974874-14974899 5.8 
chr16:14974931-14974961 5.4 
chr16:14977180-14977206 5.92308 
chr16:14979562-14979590 5.25 
chr16:14981137-14981163 5.5 
chr16:14983394-14983421 5.7037 
chr16:14986466-14986480 6 
chr16:14987039-14987063 5.58333 
chr16:14990699-14990726 5.22222 
chr16:14992231-14992284 5.75472 
chr16:14994766-14994791 6 
chr16:14996162-14996174 6 
chr16:14997699-14997735 5.80556 
chr16:14998540-14998573 5.78788 
chr16:14999583-14999614 5.80645 
chr16:14999861-14999912 5.17647 
chr16:15000465-15000487 5.95455 
chr16:15001885-15001897 6 
chr16:15002281-15002312 5.6129 
chr16:15002320-15002362 6 
chr16:15004231-15004259 5.60714 
chr16:15004400-15004421 5.7619 
chr16:15004733-15004764 5.3871 
chr16:15004856-15004905 5.7551 
chr16:15005260-15005319 5.32203 
chr16:15005545-15005588 5.53488 
chr16:15005696-15005710 6 
chr16:15008162-15008175 6 
chr16:15008657-15008680 6 
chr16:15008994-15009006 6 
chr16:15009421-15009436 5.86667 
chr16:15009720-15009755 5.85714 
chr16:15010038-15010067 5.65517 
chr16:15010526-15010555 5.51724 
chr16:15015513-15015542 5.7931 
chr16:15017659-15017689 5.7 
chr16:15018037-15018070 5.84848 
chr16:15021488-15021646 5.46203 
chr16:15021657-15021997 5.76765 
chr16:15022665-15022702 5.51351 
chr16:15022744-15022876 5.46212 
chr16:15022911-15022951 5.45 
chr16:15024200-15024214 6 
chr16:15025989-15026004 6 
chr16:15028144-15028159 6 
chr16:15029620-15029641 5.7619 
chr16:15031859-15031881 5.72727 
chr16:15031921-15031964 5.93023 
chr16:15032089-15032110 5.85714 
chr16:15032961-15032983 5.86364 
chr16:15034983-15035006 5.78261 
chr16:15035296-15035321 5.8 
chr16:15037001-15037020 5.73684 
chr16:15038463-15038476 6 
chr16:15038764-15038780 6 
chr16:15039084-15039120 6 
chr16:15040076-15040096 5.8 
chr16:15040545-15040564 6 
chr16:15043435-15043465 5.96667 
chr16:15045054-15045072 5.88889 
chr16:15045887-15045908 5.57143 
chr16:15047650-15047664 6 
chr16:15048998-15049029 5.64516 
chr16:15049185-15049204 5.89474 
chr16:15049349-15049374 5.84 
chr16:15050465-15050488 5.95652 
chr16:15050632-15050669 5.54054 
chr16:15051836-15051858 5.59091 
chr16:15052556-15052583 5.74074 
chr16:15053354-15053377 6 
chr16:15054234-15054256 5.72727 
chr16:15054426-15054472 6 
chr16:15054917-15054939 5.95455 
chr16:15056421-15056444 6 
chr16:15056597-15056623 6 
chr16:15057016-15057035 5.73684 
chr16:15058405-15058418 6 
chr16:15059372-15059384 6 
chr16:15060215-15060242 6 
chr16:15061373-15061389 5.875 
chr16:15062089-15062124 5.8 
chr16:15062650-15062670 6 
chr16:15064550-15064568 6 
chr16:15065056-15065069 6 
chr16:15065781-15065800 5.89474 
chr16:15066184-15066228 6 
chr16:15066515-15066534 6 
chr16:15068140-15068185 5.35556 
chr16:15071126-15071149 6 
chr16:15074330-15074361 5.87097 
chr16:15075678-15075698 5.65 
chr16:15077429-15077451 6 
chr16:15077496-15077517 5.66667 
chr16:15078172-15078188 6 
chr16:15078242-15078269 5.51852 
chr16:15078291-15078365 5.75676 
chr16:15079138-15079157 6 
chr16:15081470-15081484 5.92857 
chr16:15081822-15081840 5.88889 
chr16:15081849-15081863 6 
chr16:15084037-15084086 5.22449 
chr16:15084591-15084611 5.6 
chr16:15085093-15085170 5.64935 
chr16:15085372-15085395 5.65217 
chr16:15086705-15086723 5.72222 
chr16:15086981-15087024 5.44186 
chr16:15090265-15090311 5.67391 
chr16:15091396-15091408 6 
chr16:15091670-15091697 5.25926 
chr16:15094742-15094827 5.45882 
chr16:15095345-15095364 5.94737 
chr16:15097073-15097086 6 
chr16:15101014-15101040 6 
chr16:15103903-15103916 5.92308 
chr16:15105480-15105527 5.57447 
chr16:15106708-15106721 6 
chr16:15107205-15107227 5.77273 
chr16:15107306-15107331 5.48 
chr16:15107731-15107749 6 
chr16:15111649-15111661 6 
chr16:15113968-15113991 6 
chr16:15114832-15114868 6 
chr16:15115241-15115258 5.76471 
chr16:15115670-15115705 5.37143 
chr16:15116665-15116695 5.53333 
chr16:15116734-15116781 5.85106 
chr16:15118095-15118118 5.78261 
chr16:15124401-15124421 6 
chr16:15124969-15124987 6 
chr16:15131736-15131762 5.61538 
chr16:15136042-15136055 6 
chr16:15136575-15136602 6 
chr16:15136756-15136769 6 
chr16:15137804-15137824 6 
chr16:15138980-15139001 5.85714 
chr16:15139463-15139484 5.95238 
chr16:15140554-15140576 6 
chr16:15142231-15142252 5.85714 
chr16:15144033-15144063 5.9 
chr16:15145547-15145570 5.73913 
chr16:15146683-15146707 5.79167 
chr16:15147768-15147795 5.81481 
chr16:15152149-15152170 6 
chr16:15153846-15153869 5.52174 
chr16:15157561-15157598 5.78378 
chr16:15158021-15158043 5.95455 
chr16:15158488-15158511 5.73913 
chr16:15165623-15165655 5.84375 
chr16:15166102-15166132 5.83333 
chr16:15166626-15166655 5.55172 
chr16:15169107-15169130 5.82609 
chr16:15169436-15169456 5.9 
chr16:15171695-15171714 5.63158 
chr16:15172661-15172681 5.7 
chr16:15173444-15173462 5.83333 
chr16:15177256-15177295 5.89744 
chr16:15183643-15183663 6 
chr16:15184730-15184751 5.66667 
chr16:15186035-15186049 6 
chr16:15188684-15188702 6 
chr16:15189238-15189265 5.59259 
chr16:15189705-15189745 5.775 
chr16:15189957-15189979 6 
chr16:15190481-15190514 5.36364 
chr16:15190536-15190548 6 
chr16:15191325-15191344 6 
chr16:15191795-15191811 6 
chr16:15192057-15192070 6 
chr16:15193276-15193310 5.61765 
chr16:15194212-15194248 5.33333 
chr16:15194837-15194861 5.54167 
chr16:15195166-15195187 5.85714 
chr16:15196405-15196421 5.875 
chr16:15196966-15196980 6 
chr16:15198077-15198106 5.37931 
chr16:15198172-15198197 5.52 
chr16:15199006-15199024 5.88889 
chr16:15200613-15200637 5.95833 
chr16:15203513-15203554 6 
chr16:15204005-15204025 5.8 
chr16:15204981-15205018 5.81081 
chr16:15205313-15205327 6 
chr16:15205613-15205631 6 
chr16:15207072-15207090 5.72222 
chr16:15208770-15208800 5.83333 
chr16:15209090-15209117 5.55556 
chr16:15210336-15210354 6 
chr16:15211125-15211147 5.86364 
chr16:15211555-15211573 5.72222 
chr16:15213253-15213284 5.67742 
chr16:15213573-15213600 5.55556 
chr16:15214819-15214838 5.68421 
chr16:15215609-15215631 5.86364 
chr16:15216019-15216039 5.8 
chr16:15216674-15216729 5.76364 
chr16:15216758-15216790 5.65625 
chr16:15219008-15219031 6 
chr16:15219504-15219530 5.92308 
chr16:15220512-15220525 6 
chr16:15224451-15224465 6 
chr16:15225715-15225906 5.35079 
chr16:15225948-15225985 5.51351 
chr16:15226003-15226037 5.26471 
chr16:15226050-15226117 5.61194 
chr16:15226177-15226300 5.47967 
chr16:15233149-15233178 5.55172 
chr16:15233637-15233666 5.65517 
chr16:15233952-15234007 5.6 
chr16:15234304-15234359 5.4 
chr16:15235008-15235033 5.48 
chr16:15238940-15238969 5.41379 
chr16:15241841-15241861 5.9 
chr16:15242227-15242253 6 
chr16:15244204-15244241 6 
chr16:15244525-15244538 6 
chr16:15244955-15244967 6 
chr16:15245281-15245305 6 
chr16:15245787-15245805 6 
chr16:15248370-15248413 5.53488 
chr16:15248644-15248696 5.44231 
chr16:15249051-15249100 5.7551 
chr16:15249192-15249223 5.12903 
chr16:15249538-15249556 5.88889 
chr16:15249697-15249725 5.57143 
chr16:15251596-15251666 5.62857 
chr16:15252049-15252061 6 
chr16:15253460-15253482 5.95455 
chr16:15254035-15254075 5.225 
chr16:15254333-15254368 5.82857 
chr16:15255380-15255413 5.78788 
chr16:15256572-15256590 6 
chr16:15257890-15257911 5.90476 
chr16:15258065-15258082 6 
chr16:15258610-15258641 5.19355 
chr16:15259891-15259903 6 
chr16:15261734-15261795 5.70492 
chr16:15261932-15261956 5.70833 
chr16:15266124-15266169 5.4 
chr16:15269428-15269465 5.64865 
chr16:15270297-15270315 6 
chr16:15271141-15271284 5.70629 
chr16:15272660-15272692 5.65625 
chr16:15272888-15272910 5.63636 
chr16:15273036-15273083 5.31915 
chr16:15273815-15274032 5.58525 
chr16:15278848-15278870 5.95455 
chr16:15279747-15279861 5.5 
chr16:15280698-15280717 5.84211 
chr16:15294815-15294835 5.6 
chr16:15296578-15296598 5.75 
chr16:15299049-15299078 5.55172 
chr16:15300296-15300323 5.40741 
chr16:15301002-15301039 5.67568 
chr16:15302077-15302102 5.32 
chr16:15302570-15302593 5.6087 
chr16:15303355-15303407 5.63462 
chr16:15304029-15304052 6 
chr16:15304320-15304339 5.78947 
chr16:15304921-15304979 5.44828 
chr16:15305017-15305045 5.64286 
chr16:15305075-15305100 5.96 
chr16:15307871-15307937 5.75758 
chr16:15309668-15309702 6 
chr16:15309726-15309763 5.37838 
chr16:15309788-15309842 5.22222 
chr16:15309892-15309921 5.2069 
chr16:15309925-15309964 5.4359 
chr16:15309998-15310060 5.30645 
chr16:15310102-15310321 5.33333 
chr16:15310361-15310421 5.4 
chr16:15310435-15310491 5.5 
chr16:15310667-15310735 5.5 
chr16:15312213-15312245 5.75 
chr16:15312709-15312725 6 
chr16:15313231-15313256 5.6 
chr16:15313816-15313843 5.40741 
chr16:15315829-15315852 5.47826 
chr16:15318025-15318047 5.59091 
chr16:15321287-15321310 6 
chr16:15322906-15322937 5.96774 
chr16:15325368-15325380 6 
chr16:15325578-15325602 6 
chr16:15325751-15325772 5.57143 
chr16:15326041-15326059 6 
chr16:15326208-15326247 5.82051 
chr16:15327066-15327078 6 
chr16:15328092-15328120 5.35714 
chr16:15329091-15329124 5.60606 
chr16:15329294-15329311 6 
chr16:15329324-15329358 5.58824 
chr16:15329981-15330009 5.92857 
chr16:15330463-15330484 6 
chr16:15335141-15335170 5.7931 
chr16:15335734-15335763 5.51724 
chr16:15338630-15338660 5.4 
chr16:15338833-15338859 5.26923 
chr16:15339253-15339265 6 
chr16:15339893-15339930 5.7027 
chr16:15340706-15340718 6 
chr16:15342145-15342175 5.63333 
chr16:15342505-15342530 5.44 
chr16:15344441-15344469 5.71429 
chr16:15344858-15344891 5.54545 
chr16:15348739-15348783 5.81818 
chr16:15349615-15349627 6 
chr16:15350042-15350066 5.75 
chr16:15351910-15351935 5.52 
chr16:15353239-15353280 5.73171 
chr16:15353754-15353789 5.68571 
chr16:15354871-15354885 6 
chr16:15358140-15358187 5.6383 
chr16:15358499-15358579 5.3 
chr16:15359116-15359140 5.95833 
chr16:15360511-15360549 5.34211 
chr16:15361330-15361362 5.46875 
chr16:15361981-15362016 5.8 
chr16:15363157-15363179 6 
chr16:15363939-15363974 5.82857 
chr16:15364618-15364645 5.40741 
chr16:15367111-15367150 5.82051 
chr16:15369719-15369781 5.70968 
chr16:15371329-15371418 5.52809 
chr16:15372373-15372395 6 
chr16:15375480-15375506 5.92308 
chr16:15377916-15377932 6 
chr16:15379411-15379694 5.77385 
chr16:15381284-15381312 5.57143 
chr16:15382248-15382295 5.25532 
chr16:15384317-15384331 6 
chr16:15385704-15385716 6 
chr16:15385871-15385967 5.89583 
chr16:15386694-15386733 6 
chr16:15387483-15387497 6 
chr16:15387655-15387691 5.69444 
chr16:15387751-15387778 5.77778 
chr16:15387947-15387960 6 
chr16:15389794-15389815 5.52381 
chr16:15391660-15391675 6 
chr16:15392223-15392243 5.75 
chr16:15393756-15393770 6 
chr16:15394551-15394568 6 
chr16:15395795-15395807 6 
chr16:15395926-15395958 5.84375 
chr16:15396116-15396135 5.89474 
chr16:15396269-15396285 6 
chr16:15397649-15397712 5.31746 
chr16:15398679-15398737 5.91379 
chr16:15399030-15399043 6 
chr16:15400397-15400444 5.87234 
chr16:15401449-15401486 5.94595 
chr16:15401551-15401685 5.67164 
chr16:15401841-15401896 5.74545 
chr16:15402817-15402831 6 
chr16:15404479-15404491 6 
chr16:15405057-15405077 6 
chr16:15407134-15407175 6 
chr16:15407921-15407948 6 
chr16:15409090-15409111 5.66667 
chr16:15409126-15409171 5.42222 
chr16:15410544-15410636 5.95652 
chr16:15411413-15411439 5.73077 
chr16:15411545-15411583 6 
chr16:15412233-15412252 5.63158 
chr16:15413609-15413625 6 
chr16:15414730-15414759 6 
chr16:15415402-15415431 6 
chr16:15416087-15416103 6 
chr16:15416246-15416271 5.96 
chr16:15417778-15417818 5.25 
chr16:15417865-15417921 5.41071 
chr16:15417951-15418152 5.38308 
chr16:15418172-15418252 5.3875 
chr16:15418321-15418400 5.67089 
chr16:15419323-15419336 6 
chr16:15420354-15420385 5.77419 
chr16:15420972-15420986 6 
chr16:15421141-15421171 5.33333 
chr16:15421970-15421989 5.68421 
chr16:15423779-15423794 6 
chr16:15424154-15424215 5.68852 
chr16:15426581-15426605 5.83333 
chr16:15434094-15434115 6 
chr16:15435863-15435879 5.9375 
chr16:15437796-15437823 6 
chr16:15438031-15438056 5.48 
chr16:15443546-15443568 5.77273 
chr16:15443955-15443968 6 
chr16:15444280-15444302 6 
chr16:15444677-15444693 6 
chr16:15446473-15446497 5.375 
chr16:15446546-15446566 6 
chr16:15447136-15447164 6 
chr16:15447412-15447434 6 
chr16:15448528-15448557 5.7931 
chr16:15449720-15449741 6 
chr16:15451519-15451538 6 
chr16:15453671-15453698 6 
chr16:15454463-15454503 5.225 
chr16:15455722-15455736 6 
chr16:15456280-15456295 6 
chr16:15457484-15457505 5.57143 
chr16:15458320-15458338 5.88889 
chr16:15459927-15459958 5.96774 
chr16:15462835-15462857 6 
chr16:15463307-15463325 5.77778 
chr16:15464279-15464311 5.84375 
chr16:15464902-15464914 6 
chr16:15468042-15468063 5.7619 
chr16:15468353-15468380 5.88889 
chr16:15469598-15469612 6 
chr16:15470383-15470405 5.86364 
chr16:15471334-15471355 5.85714 
chr16:15471481-15471556 5.69333 
chr16:15473800-15473864 5.75 
chr16:15478052-15478073 5.52381 
chr16:15478493-15478510 5.88235 
chr16:15479548-15479560 6 
chr16:15479719-15479753 5.38235 
chr16:15481121-15481143 5.77273 
chr16:15483149-15483165 5.9375 
chr16:15484434-15484447 6 
chr16:15484748-15484774 6 
chr16:15484799-15484811 6 
chr16:15487404-15487421 5.76471 
chr16:15487818-15487830 6 
chr16:15488357-15488373 5.9375 
chr16:15488710-15488761 5.80392 
chr16:15489414-15489446 5.84375 
chr16:15491094-15491115 5.52381 
chr16:15492429-15492457 5.92857 
chr16:15493611-15493627 6 
chr16:15494203-15494216 6 
chr16:15494751-15494785 5.61765 
chr16:15494895-15494963 5.76471 
chr16:15495673-15495700 5.7037 
chr16:15496504-15496553 5.65306 
chr16:15496916-15496929 6 
chr16:15497225-15497240 6 
chr16:15497961-15497982 5.90476 
chr16:15498679-15498693 6 
chr16:15499228-15499247 5.68421 
chr16:15499306-15499318 6 
chr16:15499730-15499752 5.77273 
chr16:15500050-15500110 5.75 
chr16:15500786-15500801 5.86667 
chr16:15501598-15501631 5.75758 
chr16:15502458-15502474 6 
chr16:15502936-15502951 6 
chr16:15504572-15504606 5.35294 
chr16:15505089-15505103 6 
chr16:15506287-15506305 5.77778 
chr16:15507623-15507635 6 
chr16:15508271-15508295 5.75 
chr16:15508589-15508621 6 
chr16:15510705-15510725 6 
chr16:15510855-15510868 6 
chr16:15511724-15511746 6 
chr16:15512698-15512721 5.73913 
chr16:15513416-15513430 6 
chr16:15514160-15514174 6 
chr16:15514586-15514608 6 
chr16:15514815-15514839 6 
chr16:15515438-15515465 6 
chr16:15515742-15515760 5.88889 
chr16:15516551-15516571 5.95 
chr16:15516904-15516927 6 
chr16:15517404-15517445 5.92683 
chr16:15519984-15520022 5.94737 
chr16:15521411-15521431 6 
chr16:15521487-15521501 6 
chr16:15521915-15521951 5.41667 
chr16:15522766-15522779 6 
chr16:15523683-15523695 6 
chr16:15523864-15523889 5.48 
chr16:15524257-15524279 5.81818 
chr16:15524803-15524826 5.82609 
chr16:15525370-15525418 5.54167 
chr16:15525441-15525513 5.48611 
chr16:15525978-15525991 6 
chr16:15526143-15526161 6 
chr16:15527440-15527465 5.68 
chr16:15527768-15527788 6 
chr16:15528622-15528639 5.94118 
chr16:15530114-15530127 6 
chr16:15530756-15530827 5.42254 
chr16:15530842-15530859 5.88235 
chr16:15534101-15534122 6 
chr16:15535070-15535092 5.54545 
chr16:15537394-15537426 5.96875 
chr16:15537980-15538006 5.88462 
chr16:15538846-15538866 5.7 
chr16:15539947-15539959 6 
chr16:15541035-15541072 5.24324 
chr16:15541317-15541336 5.68421 
chr16:15541741-15541756 6 
chr16:15543384-15543413 5.75862 
chr16:15543751-15543783 5.40625 
chr16:15544182-15544203 5.66667 
chr16:15544943-15544973 5.46667 
chr16:15545027-15545047 5.7 
chr16:15545409-15545428 6 
chr16:15545590-15545608 6 
chr16:15546139-15546226 5.85057 
chr16:15546860-15546877 5.82353 
chr16:15547730-15547743 6 
chr16:15547805-15547845 5.425 
chr16:15549180-15549204 5.95833 
chr16:15549314-15549328 6 
chr16:15552574-15552586 6 
chr16:15552967-15553002 5.77143 
chr16:15553506-15553526 5.6 
chr16:15555612-15555637 5.48 
chr16:15555793-15555831 5.78947 
chr16:15555994-15556021 6 
chr16:15557099-15557122 5.56522 
chr16:15557732-15557745 5.92308 
chr16:15558169-15558184 6 
chr16:15558966-15558986 5.7 
chr16:15559203-15559222 5.73684 
chr16:15560289-15560317 5.17857 
chr16:15560567-15560591 5.75 
chr16:15561938-15562015 5.88312 
chr16:15562822-15562837 6 
chr16:15563218-15563233 5.93333 
chr16:15564371-15564397 5.88462 
chr16:15564682-15564705 6 
chr16:15565183-15565208 5.64 
chr16:15565453-15565478 5.6 
chr16:15566650-15566681 5.35484 
chr16:15566717-15566729 6 
chr16:15567976-15567989 6 
chr16:15570017-15570032 6 
chr16:15571933-15571957 5.91667 
chr16:15573597-15573634 5.10811 
chr16:15573808-15573883 5.44 
chr16:15574463-15574483 6 
chr16:15575564-15575591 5.85185 
chr16:15576337-15576369 5.34375 
chr16:15577229-15577249 5.9 
chr16:15577899-15577921 5.54545 
chr16:15579181-15579205 5.5 
chr16:15579571-15579595 5.58333 
chr16:15580058-15580070 6 
chr16:15580999-15581031 5.15625 
chr16:15581431-15581471 5.375 
chr16:15582526-15582538 6 
chr16:15582759-15582775 6 
chr16:15584673-15584712 5.66667 
chr16:15585200-15585223 5.91304 
chr16:15586775-15586795 5.75 
chr16:15588722-15588753 5.64516 
chr16:15589050-15589074 5.875 
chr16:15589219-15589236 6 
chr16:15589803-15589921 5.48305 
chr16:15589934-15589953 6 
chr16:15589968-15589996 5.85714 
chr16:15590037-15590071 5.85294 
chr16:15590083-15590120 5.67568 
chr16:15590745-15590808 5.5873 
chr16:15590845-15590871 5.53846 
chr16:15592390-15592421 5.80645 
chr16:15592428-15592510 5.58537 
chr16:15592522-15592584 5.51613 
chr16:15593252-15593280 5.78571 
chr16:15594990-15595011 5.61905 
chr16:15595143-15595163 6 
chr16:15595316-15595345 5.82759 
chr16:15597304-15597332 5.92857 
chr16:15598626-15598645 5.68421 
chr16:15599744-15599757 6 
chr16:15602685-15602702 6 
chr16:15605869-15605890 6 
chr16:15606735-15606762 5.7037 
chr16:15607786-15607843 5.22807 
chr16:15608938-15608951 6 
chr16:15610282-15610308 5.34615 
chr16:15610450-15610462 6 
chr16:15611365-15611380 5.93333 
chr16:15611443-15611522 5.58228 
chr16:15611579-15611659 5.675 
chr16:15611682-15611926 5.61066 
chr16:15612637-15612737 5.53 
chr16:15612931-15612965 6 
chr16:15614334-15614350 6 
chr16:15616288-15616311 6 
chr16:15619561-15619609 5.66667 
chr16:15620520-15620536 6 
chr16:15620772-15620884 5.40179 
chr16:15621461-15621478 5.82353 
chr16:15622872-15622897 6 
chr16:15624746-15624776 5.73333 
chr16:15626073-15626102 5.96552 
chr16:15626383-15626415 6 
chr16:15627244-15627262 5.77778 
chr16:15628143-15628167 6 
chr16:15629505-15629536 5.74194 
chr16:15631138-15631152 6 
chr16:15631198-15631224 5.42308 
chr16:15633698-15633721 6 
chr16:15635280-15635297 6 
chr16:15635446-15635471 5.8 
chr16:15635762-15635777 6 
chr16:15635921-15635933 6 
chr16:15636488-15636507 6 
chr16:15638817-15638842 5.96 
chr16:15640150-15640183 5.60606 
chr16:15640870-15640882 6 
chr16:15641186-15641209 5.73913 
chr16:15643205-15643220 6 
chr16:15643533-15643545 6 
chr16:15644356-15644368 6 
chr16:15646296-15646320 5.875 
chr16:15648517-15648537 5.85 
chr16:15650421-15650456 5.77143 
chr16:15652500-15652524 5.75 
chr16:15652945-15652985 5.3 
chr16:15653788-15653811 5.6087 
chr16:15654126-15654151 5.32 
chr16:15654649-15654683 5.97059 
chr16:15654782-15654826 5.5 
chr16:15655113-15655136 6 
chr16:15656160-15656185 5.68 
chr16:15659705-15659732 5.51852 
chr16:15660052-15660100 5.47917 
chr16:15660325-15660348 5.43478 
chr16:15660518-15660555 5.67568 
chr16:15661048-15661085 5.45946 
chr16:15661437-15661464 5.66667 
chr16:15661617-15661633 6 
chr16:15662494-15662521 5.55556 
chr16:15668935-15668961 5.84615 
chr16:15669894-15669908 6 
chr16:15672051-15672095 5.63636 
chr16:15673511-15673534 5.43478 
chr16:15673952-15673964 6 
chr16:15676256-15676273 5.94118 
chr16:15677434-15677450 6 
chr16:15677504-15677526 5.77273 
chr16:15678414-15678440 5.88462 
chr16:15679685-15679702 6 
chr16:15680358-15680390 5.5625 
chr16:15680509-15680526 5.76471 
chr16:15684345-15684375 5.53333 
chr16:15684428-15684453 5.4 
chr16:15684925-15684947 5.77273 
chr16:15685451-15685512 5.95082 
chr16:15685802-15685950 5.45946 
chr16:15686748-15686772 5.54167 
chr16:15687063-15687088 5.84 
chr16:15688198-15688212 6 
chr16:15690338-15690368 5.6 
chr16:15693011-15693044 5.72727 
chr16:15696155-15696510 5.41408 
chr16:15702117-15702135 6 
chr16:15703095-15703120 5.96 
chr16:15703785-15703819 5.38235 
chr16:15703844-15703862 6 
chr16:15705302-15705325 5.82609 
chr16:15707342-15707365 5.82609 
chr16:15707518-15707564 6 
chr16:15708338-15708355 6 
chr16:15709480-15709503 5.95652 
chr16:15713183-15713205 5.59091 
chr16:15714031-15714058 5.85185 
chr16:15717131-15717149 6 
chr16:15717767-15717781 6 
chr16:15719981-15719995 6 
chr16:15720818-15720844 5.92308 
chr16:15720863-15720921 5.68966 
chr16:15721464-15721500 5.25 
chr16:15721891-15721908 5.76471 
chr16:15724659-15724671 6 
chr16:15724987-15725019 5.6875 
chr16:15725421-15725444 5.47826 
chr16:15726210-15726238 5.75 
chr16:15727015-15727058 5.72093 
chr16:15727401-15727415 6 
chr16:15733572-15733608 5.63889 
chr16:15737054-15737086 5.46875 
chr16:15738471-15738490 5.78947 
chr16:15738774-15738789 6 
chr16:15742294-15742308 6 
chr16:15743051-15743069 5.72222 
chr16:15744057-15744085 5.35714 
chr16:15745286-15745314 6 
chr16:15745754-15745778 5.875 
chr16:15746517-15746534 5.88235 
chr16:15748458-15748488 6 
chr16:15749834-15749853 5.63158 
chr16:15749981-15750013 5.90625 
chr16:15750367-15750410 5.51163 
chr16:15751619-15751633 6 
chr16:15752026-15752074 5.6875 
chr16:15753282-15753306 6 
chr16:15753605-15753618 6 
chr16:15756125-15756152 5.66667 
chr16:15758207-15758225 6 
chr16:15759287-15759314 5.62963 
chr16:15761479-15761501 5.90909 
chr16:15762749-15762770 5.61905 
chr16:15763217-15763232 6 
chr16:15764514-15764539 5.88 
chr16:15765197-15765218 6 
chr16:15767056-15767085 5.24138 
chr16:15768030-15768088 5.2931 
chr16:15769280-15769304 5.45833 
chr16:15769948-15770094 5.49315 
chr16:15772932-15772969 5.91892 
chr16:15773591-15773614 5.6087 
chr16:15773629-15773655 5.96154 
chr16:15775110-15775135 6 
chr16:15775889-15775915 5.42308 
chr16:15776567-15776593 5.80769 
chr16:15778425-15778438 6 
chr16:15779108-15779123 5.93333 
chr16:15782490-15782505 6 
chr16:15782546-15782568 6 
chr16:15783795-15783811 6 
chr16:15784193-15784238 5.88889 
chr16:15789060-15789079 6 
chr16:15789352-15789367 6 
chr16:15789894-15789916 5.72727 
chr16:15790046-15790076 5.63333 
chr16:15790230-15790250 5.9 
chr16:15791573-15791597 5.41667 
chr16:15791652-15791685 5.9697 
chr16:15794295-15794313 5.77778 
chr16:15796242-15796259 5.88235 
chr16:15796415-15796441 5.38462 
chr16:15796805-15796826 5.66667 
chr16:15797442-15797461 5.89474 
chr16:15797766-15797811 5.71111 
chr16:15799841-15799857 6 
chr16:15801816-15801831 6 
chr16:15804374-15804397 5.52174 
chr16:15804531-15804551 6 
chr16:15808975-15808988 5.92308 
chr16:15809957-15809972 6 
chr16:15810357-15810394 5.48649 
chr16:15812221-15812243 5.90909 
chr16:15815699-15815727 5.5 
chr16:15818991-15819024 5.75758 
chr16:15820065-15820080 6 
chr16:15820217-15820237 5.75 
chr16:15822083-15822095 6 
chr16:15822218-15822242 5.70833 
chr16:15823407-15823421 5.92857 
chr16:15824226-15824244 6 
chr16:15825343-15825361 5.83333 
chr16:15825812-15825831 5.94737 
chr16:15826388-15826412 5.91667 
chr16:15827391-15827412 5.85714 
chr16:15828145-15828170 6 
chr16:15829033-15829061 5.85714 
chr16:15829658-15829694 5.47222 
chr16:15832199-15832216 6 
chr16:15832370-15832396 5.88462 
chr16:15836855-15836868 6 
chr16:15838349-15838374 5.4 
chr16:15839421-15839456 5.94286 
chr16:15840954-15841024 5.57143 
chr16:15842421-15842447 5.30769 
chr16:15843006-15843019 6 
chr16:15843238-15843269 5.83871 
chr16:15844975-15845029 5.88889 
chr16:15845318-15845348 6 
chr16:15845466-15845483 6 
chr16:15845641-15845667 5.76923 
chr16:15847908-15847921 5.92308 
chr16:15848074-15848096 5.63636 
chr16:15848508-15848527 5.94737 
chr16:15848691-15848718 5.77778 
chr16:15849154-15849173 6 
chr16:15850650-15850667 6 
chr16:15851365-15851385 6 
chr16:15851404-15851462 5.44828 
chr16:15852820-15852850 5.76667 
chr16:15853053-15853069 6 
chr16:15853952-15853977 5.96 
chr16:15854058-15854076 6 
chr16:15854100-15854124 5.70833 
chr16:15854136-15854226 5.3 
chr16:15854336-15854374 5.44737 
chr16:15854932-15854977 5.75556 
chr16:15858962-15859018 5.55357 
chr16:15859044-15859090 5.30435 
chr16:15859101-15859209 5.38889 
chr16:15859228-15859253 5.52 
chr16:15859282-15859362 5.5 
chr16:15860201-15860241 6 
chr16:15860899-15861096 5.40102 
chr16:15861781-15861810 5.75862 
chr16:15862864-15862876 6 
chr16:15863173-15863187 6 
chr16:15865292-15865305 6 
chr16:15865944-15865961 6 
chr16:15866388-15866415 5.48148 
chr16:15866573-15866595 5.54545 
chr16:15867147-15867159 6 
chr16:15870945-15870980 5.71429 
chr16:15874331-15874350 6 
chr16:15876052-15876090 5.34211 
chr16:15876787-15876812 5.4 
chr16:15878865-15878881 6 
chr16:15881338-15881353 6 
chr16:15881934-15881947 6 
chr16:15882376-15882421 5.6 
chr16:15882655-15882693 6 
chr16:15884164-15884206 5.7619 
chr16:15884798-15884826 5.89286 
chr16:15885529-15885543 6 
chr16:15886572-15886597 5.44 
chr16:15887140-15887163 5.73913 
chr16:15887458-15887489 5.96774 
chr16:15887788-15887813 5.96 
chr16:15889147-15889171 5.54167 
chr16:15889470-15889493 6 
chr16:15889871-15889888 5.76471 
chr16:15890102-15890122 5.9 
chr16:15891393-15891458 5.6 
chr16:15892465-15892488 5.82609 
chr16:15892726-15892753 5.37037 
chr16:15893759-15893833 5.40541 
chr16:15893850-15893894 5.70455 
chr16:15893929-15894028 5.28283 
chr16:15894042-15894135 5.49462 
chr16:15894162-15894188 5.30769 
chr16:15894247-15894421 5.34483 
chr16:15894454-15894498 5.97727 
chr16:15895807-15895841 5.79412 
chr16:15898022-15898035 6 
chr16:15900136-15900167 6 
chr16:15900812-15900830 5.88889 
chr16:15900987-15901014 5.55556 
chr16:15901276-15901293 5.82353 
chr16:15903879-15903908 6 
chr16:15904261-15904284 5.69565 
chr16:15906408-15906434 6 
chr16:15907024-15907053 5.37931 
chr16:15907995-15908016 5.66667 
chr16:15908410-15908437 6 
chr16:15909696-15909726 5.46667 
chr16:15912278-15912302 5.95833 
chr16:15914332-15914375 5.76744 
chr16:15914728-15914742 6 
chr16:15916369-15916403 6 
chr16:15916571-15916597 5.42308 
chr16:15916879-15916891 6 
chr16:15919243-15919260 6 
chr16:15919992-15920038 5.8913 
chr16:15920445-15920468 5.78261 
chr16:15920853-15920874 6 
chr16:15922644-15922751 5.42991 
chr16:15923037-15923081 5.29545 
chr16:15923655-15923670 5.86667 
chr16:15925321-15925350 6 
chr16:15926800-15926832 6 
chr16:15927153-15927284 5.72519 
chr16:15928383-15928414 5.87097 
chr16:15928768-15928780 6 
chr16:15929603-15929619 6 
chr16:15930576-15930593 6 
chr16:15932713-15932737 5.875 
chr16:15936619-15936642 6 
chr16:15937225-15937259 5.79412 
chr16:15937383-15937395 6 
chr16:15937556-15937586 5.76667 
chr16:15939154-15939167 6 
chr16:15939550-15939601 5.58824 
chr16:15941103-15941118 6 
chr16:15942048-15942069 5.57143 
chr16:15942085-15942102 6 
chr16:15944244-15944256 6 
chr16:15944751-15944773 6 
chr16:15946191-15946203 6 
chr16:15951802-15951829 5.40741 
chr16:15952190-15952209 6 
chr16:15952224-15952247 5.86957 
chr16:15953989-15954001 6 
chr16:15954363-15954381 5.77778 
chr16:15955334-15955377 6 
chr16:15955525-15955543 5.94444 
chr16:15956589-15956627 5.78947 
chr16:15958250-15958266 5.9375 
chr16:15958564-15958585 6 
chr16:15961830-15961854 5.83333 
chr16:15962788-15962808 5.7 
chr16:15962932-15962971 5.5641 
chr16:15963155-15963180 5.68 
chr16:15965118-15965156 5.94737 
chr16:15965777-15965797 5.9 
chr16:15966930-15966976 5.41304 
chr16:15969612-15969633 5.80952 
chr16:15971912-15971966 5.37037 
chr16:15972016-15972049 5.63636 
chr16:15973104-15973140 5.69444 
chr16:15973338-15973394 5.23214 
chr16:15975704-15975731 5.22222 
chr16:15976384-15976421 5.56757 
chr16:15976588-15976685 5.62887 
chr16:15976908-15976927 5.78947 
chr16:15978349-15978371 5.63636 
chr16:15979167-15979194 5.88889 
chr16:15980738-15980768 5.56667 
chr16:15981933-15981945 6 
chr16:15983618-15983631 6 
chr16:15983921-15983936 6 
chr16:15984413-15984461 5.8125 
chr16:15984986-15985006 6 
chr16:15985302-15985352 5.44 
chr16:15985504-15985691 5.73262 
chr16:15986005-15986033 5.82143 
chr16:15986508-15986529 5.85714 
chr16:15989608-15989631 5.86957 
chr16:15990154-15990176 5.77273 
chr16:15990720-15990742 5.68182 
chr16:15990749-15990805 5.25 
chr16:15991921-15991950 5.31034 
chr16:15991968-15992006 5.47368 
chr16:15992015-15992038 5.47826 
chr16:15992049-15992090 5.29268 
chr16:15992211-15992230 5.68421 
chr16:15994212-15994231 6 
chr16:15995473-15995496 5.78261 
chr16:15995784-15995798 6 
chr16:15996386-15996428 5.59524 
chr16:15996856-15996873 6 
chr16:15996897-15996980 5.71084 
chr16:15997644-15997683 6 
chr16:15997921-15997958 5.59459 
chr16:15997990-15998052 5.6129 
chr16:15998398-15998413 6 
chr16:15999298-15999354 6 
chr16:16000804-16000827 5.82609 
chr16:16001439-16001458 6 
chr16:16002685-16002711 5.92308 
chr16:16003056-16003079 5.78261 
chr16:16003340-16003384 5.88636 
chr16:16003754-16003781 5.7037 
chr16:16004068-16004091 6 
chr16:16005097-16005113 6 
chr16:16005232-16005292 5.43333 
chr16:16005301-16005317 6 
chr16:16005780-16005956 5.88636 
chr16:16006545-16006593 5.58333 
chr16:16006756-16006873 5.70085 
chr16:16007513-16007532 6 
chr16:16009358-16009382 5.75 
chr16:16010595-16010610 6 
chr16:16011281-16011297 5.875 
chr16:16012731-16012759 5.53571 
chr16:16012882-16012962 5.7 
chr16:16013267-16013295 5.92857 
chr16:16013477-16013510 6 
chr16:16013593-16013624 5.80645 
chr16:16013779-16013799 5.6 
chr16:16015137-16015151 6 
chr16:16015687-16015699 6 
chr16:16016008-16016027 6 
chr16:16017628-16017650 5.68182 
chr16:16019416-16019445 5.58621 
chr16:16022590-16022641 5.92157 
chr16:16023326-16023351 6 
chr16:16023889-16023916 5.81481 
chr16:16024443-16024457 6 
chr16:16024520-16024533 6 
chr16:16025179-16025194 6 
chr16:16026498-16026521 6 
chr16:16027436-16027456 5.95 
chr16:16028191-16028210 5.94737 
chr16:16028603-16028666 5.26984 
chr16:16030741-16030762 5.61905 
chr16:16030891-16030915 5.58333 
chr16:16031166-16031187 5.71429 
chr16:16032018-16032034 6 
chr16:16032224-16032262 5.97368 
chr16:16034005-16034017 6 
chr16:16034084-16034112 5.25 
chr16:16034668-16034714 5.97826 
chr16:16034911-16034928 6 
chr16:16036781-16036807 5.80769 
chr16:16037386-16037533 5.65986 
chr16:16038536-16038594 5.74138 
chr16:16038690-16038734 5.90909 
chr16:16039761-16039777 6 
chr16:16040975-16040990 6 
chr16:16041565-16041592 5.37037 
chr16:16041804-16041819 6 
chr16:16043379-16043400 5.71429 
chr16:16043468-16043500 5.65625 
chr16:16043520-16043544 5.58333 
chr16:16043570-16043594 5.58333 
chr16:16043676-16043708 5.5625 
chr16:16044778-16044793 5.86667 
chr16:16045241-16045279 5.76316 
chr16:16045528-16045559 5.96774 
chr16:16046573-16046596 6 
chr16:16047863-16047877 6 
chr16:16051103-16051118 6 
chr16:16051452-16051466 6 
chr16:16053168-16053195 5.92593 
chr16:16054857-16054876 6 
chr16:16055628-16055643 6 
chr16:16058448-16058483 5.42857 
chr16:16058523-16058550 5.51852 
chr16:16059142-16059158 5.8125 
chr16:16060498-16060519 5.80952 
chr16:16061436-16061466 5.9 
chr16:16061614-16061639 5.72 
chr16:16063222-16063243 5.80952 
chr16:16066644-16066664 6 
chr16:16067671-16067690 5.68421 
chr16:16069385-16069426 5.7561 
chr16:16071248-16071270 5.90909 
chr16:16072223-16072254 5.80645 
chr16:16073145-16073184 5.79487 
chr16:16073347-16073364 5.82353 
chr16:16073565-16073589 5.375 
chr16:16076660-16076676 6 
chr16:16077409-16077421 6 
chr16:16079293-16079314 6 
chr16:16082925-16082944 6 
chr16:16083909-16083925 5.875 
chr16:16084673-16084696 5.86957 
chr16:16088602-16088631 5.89655 
chr16:16089834-16089854 6 
chr16:16091662-16091679 6 
chr16:16092840-16092870 5.56667 
chr16:16093472-16093505 5.72727 
chr16:16093619-16093726 5.79439 
chr16:16095060-16095076 5.9375 
chr16:16096921-16096954 5.21212 
chr16:16096967-16096994 5.62963 
chr16:16097052-16097087 5.22857 
chr16:16097134-16097216 5.23171 
chr16:16097263-16097316 5.39623 
chr16:16097327-16097413 5.34884 
chr16:16097426-16097470 5.25 
chr16:16097487-16097506 5.89474 
chr16:16097515-16097599 5.35714 
chr16:16097616-16097635 5.89474 
chr16:16097644-16097760 5.36207 
chr16:16097837-16097895 5.58621 
chr16:16097982-16098013 5.51613 
chr16:16098514-16098528 6 
chr16:16099204-16099218 5.92857 
chr16:16099851-16099874 6 
chr16:16100274-16100293 6 
chr16:16100699-16100790 5.93407 
chr16:16101032-16101057 5.36 
chr16:16101070-16101096 6 
chr16:16101402-16101421 5.73684 
chr16:16102699-16102717 6 
chr16:16102785-16102826 5.95122 
chr16:16103894-16103912 6 
chr16:16105089-16105108 6 
chr16:16105318-16105361 5.25581 
chr16:16105505-16105533 6 
chr16:16106342-16106354 6 
chr16:16108988-16109001 6 
chr16:16110006-16110023 6 
chr16:16110497-16110521 5.54167 
chr16:16112600-16112686 5.32558 
chr16:16112928-16112979 5.64706 
chr16:16115562-16115596 5.52941 
chr16:16116764-16116782 5.88889 
chr16:16118075-16118093 5.83333 
chr16:16118206-16118220 6 
chr16:16120289-16120312 6 
chr16:16120322-16120345 6 
chr16:16121732-16121752 5.85 
chr16:16122099-16122118 5.63158 
chr16:16123071-16123092 5.71429 
chr16:16124380-16124399 5.94737 
chr16:16124705-16124727 5.59091 
chr16:16125838-16125863 5.72 
chr16:16127068-16127092 5.79167 
chr16:16127880-16127897 6 
chr16:16128437-16128457 6 
chr16:16128775-16128808 5.51515 
chr16:16129808-16129827 6 
chr16:16129986-16130016 5.33333 
chr16:16131900-16131966 5.69697 
chr16:16132001-16132057 5.73214 
chr16:16133066-16133137 5.77465 
chr16:16133904-16133961 5.96491 
chr16:16134122-16134156 5.70588 
chr16:16134451-16134470 6 
chr16:16134782-16134794 6 
chr16:16134951-16134964 6 
chr16:16136030-16136045 6 
chr16:16136559-16136571 6 
chr16:16137063-16137095 5.53125 
chr16:16137151-16137174 5.78261 
chr16:16138121-16138149 5.92857 
chr16:16139252-16139293 5.58537 
chr16:16141134-16141161 5.55556 
chr16:16141672-16141696 5.66667 
chr16:16143534-16143560 6 
chr16:16143864-16143878 5.92857 
chr16:16144315-16144338 5.6087 
chr16:16144586-16144605 6 
chr16:16145003-16145037 5.55882 
chr16:16147631-16147668 5.97297 
chr16:16151037-16151065 5.82143 
chr16:16151215-16151248 5.69697 
chr16:16152495-16152520 5.36 
chr16:16153658-16153698 5.375 
chr16:16155610-16155643 6 
chr16:16156183-16156213 5.76667 
chr16:16157328-16157365 5.2973 
chr16:16162997-16163066 5.95652 
chr16:16163225-16163252 5.81481 
chr16:16163573-16163595 6 
chr16:16164921-16164952 5.80645 
chr16:16165117-16165129 6 
chr16:16165733-16165760 5.37037 
chr16:16166897-16166921 5.875 
chr16:16168784-16168816 5.8125 
chr16:16173485-16173510 5.48 
chr16:16173645-16173683 5.57895 
chr16:16177930-16177970 5.8 
chr16:16180479-16180501 5.95455 
chr16:16181970-16182003 5.69697 
chr16:16182727-16182742 6 
chr16:16183404-16183428 5.875 
chr16:16185261-16185275 6 
chr16:16186097-16186133 5.52778 
chr16:16187836-16187855 5.94737 
chr16:16188365-16188383 6 
chr16:16188671-16188688 6 
chr16:16190082-16190112 6 
chr16:16190954-16190987 6 
chr16:16192473-16192485 6 
chr16:16194413-16194461 5.375 
chr16:16194871-16194908 6 
chr16:16197435-16197489 5.7037 
chr16:16199002-16199023 5.7619 
chr16:16199552-16199582 5.96667 
chr16:16201670-16201708 5.55263 
chr16:16202130-16202149 6 
chr16:16204245-16204261 5.9375 
chr16:16205167-16205184 6 
chr16:16208175-16208209 5.55882 
chr16:16209745-16209767 5.90909 
chr16:16212281-16212296 6 
chr16:16212740-16212757 6 
chr16:16216568-16216586 6 
chr16:16217494-16217530 5.72222 
chr16:16217703-16217722 5.63158 
chr16:16218172-16218206 6 
chr16:16218234-16218277 5.86047 
chr16:16219275-16219297 5.95455 
chr16:16221773-16221788 6 
chr16:16222035-16222054 5.63158 
chr16:16223373-16223405 5.65625 
chr16:16226344-16226391 5.82979 
chr16:16227227-16227274 6 
chr16:16228482-16228503 6 
chr16:16229295-16229328 5.78788 
chr16:16229856-16229882 5.61538 
chr16:16231402-16231425 6 
chr16:16231710-16231733 5.95652 
chr16:16232470-16232491 5.80952 
chr16:16232571-16232585 6 
chr16:16233468-16233486 6 
chr16:16236889-16236910 5.52381 
chr16:16237369-16237407 5.60526 
chr16:16242634-16242652 6 
chr16:16243208-16243255 5.82979 
chr16:16244883-16244934 5.47059 
chr16:16246049-16246067 6 
chr16:16246570-16246598 5.71429 
chr16:16247761-16247782 5.95238 
chr16:16249206-16249237 5.45161 
chr16:16249268-16249344 5.39474 
chr16:16249421-16249502 5.30864 
chr16:16249761-16249783 6 
chr16:16250799-16250815 6 
chr16:16252229-16252249 5.7 
chr16:16252263-16252359 5.39583 
chr16:16252657-16252709 5.28846 
chr16:16252728-16252753 5.36 
chr16:16252954-16252984 5.5 
chr16:16254485-16254513 6 
chr16:16260558-16260586 5.46429 
chr16:16260756-16260788 5.8125 
chr16:16262937-16262968 5.74194 
chr16:16264776-16264825 5.95918 
chr16:16265421-16265460 5.4359 
chr16:16265699-16265718 5.68421 
chr16:16265764-16265828 5.4375 
chr16:16265843-16265877 5.58824 
chr16:16265886-16266183 5.58923 
chr16:16266197-16266319 5.84426 
chr16:16266331-16266365 5.79412 
chr16:16266421-16266433 6 
chr16:16267889-16267942 5.43396 
chr16:16268780-16268809 5.41379 
chr16:16271797-16271890 5.72043 
chr16:16272183-16272207 6 
chr16:16274329-16274362 5.27273 
chr16:16275201-16275250 5.57143 
chr16:16275789-16275807 5.83333 
chr16:16277125-16277156 5.25806 
chr16:16278055-16278079 6 
chr16:16279646-16279676 5.6 
chr16:16280928-16280956 5.28571 
chr16:16281753-16281798 5.88889 
chr16:16281939-16281951 6 
chr16:16282082-16282095 6 
chr16:16282248-16282278 6 
chr16:16284542-16284566 5.45833 
chr16:16284742-16284795 5.45283 
chr16:16285441-16285551 5.37273 
chr16:16285572-16285688 5.42241 
chr16:16287573-16287585 6 
chr16:16288533-16288559 5.84615 
chr16:16289160-16289183 6 
chr16:16289533-16289556 5.43478 
chr16:16290064-16290077 5.92308 
chr16:16290921-16290942 5.66667 
chr16:16291259-16291361 5.37255 
chr16:16291376-16291408 5.59375 
chr16:16291429-16291510 5.25926 
chr16:16291536-16291608 5.40278 
chr16:16291786-16291830 5.54545 
chr16:16294286-16294301 6 
chr16:16294550-16294574 5.41667 
chr16:16294812-16294834 5.95455 
chr16:16296921-16296971 5.18 
chr16:16297899-16297926 5.77778 
chr16:16298673-16298704 5.96774 
chr16:16299268-16299286 5.77778 
chr16:16302196-16302242 5.84783 
chr16:16303448-16303473 5.6 
chr16:16303979-16304006 5.85185 
chr16:16306939-16306953 6 
chr16:16307402-16307431 5.68966 
chr16:16308457-16308474 5.88235 
chr16:16309273-16309326 5.69811 
chr16:16311038-16311059 5.85714 
chr16:16312711-16312764 5.84906 
chr16:16312916-16312946 6 
chr16:16314753-16314772 5.73684 
chr16:16316221-16316242 5.57143 
chr16:16317382-16317413 5.64516 
chr16:16322111-16322150 5.51282 
chr16:16323337-16323352 6 
chr16:16325287-16325304 5.76471 
chr16:16325929-16325962 5.81818 
chr16:16327359-16327374 6 
chr16:16329369-16329387 5.72222 
chr16:16330089-16330113 5.70833 
chr16:16331365-16331421 5.21429 
chr16:16332933-16332955 5.59091 
chr16:16335232-16335287 5.54545 
chr16:16335564-16335586 5.54545 
chr16:16336052-16336081 5.82759 
chr16:16337358-16337378 6 
chr16:16338154-16338184 6 
chr16:16338336-16338392 5.55357 
chr16:16341938-16341955 6 
chr16:16342252-16342268 6 
chr16:16343438-16343452 6 
chr16:16343925-16343952 5.44444 
chr16:16346685-16346703 6 
chr16:16348333-16348353 6 
chr16:16348699-16348716 6 
chr16:16352046-16352107 5.34426 
chr16:16359494-16359550 5.92857 
chr16:16360244-16360257 6 
chr16:16361275-16361304 5.51724 
chr16:16363286-16363302 6 
chr16:16368079-16368162 5.84337 
chr16:16371008-16371022 6 
chr16:16372244-16372268 5.875 
chr16:16372890-16372907 5.82353 
chr16:16373521-16373546 5.8 
chr16:16373578-16373608 5.4 
chr16:16375825-16375850 5.96 
chr16:16379781-16379809 5.53571 
chr16:16382041-16382072 6 
chr16:16384750-16384768 5.77778 
chr16:16385693-16385717 5.58333 
chr16:16389353-16389380 5.22222 
chr16:16390887-16390921 5.97059 
chr16:16393417-16393442 6 
chr16:16394814-16394829 6 
chr16:16396353-16396393 5.825 
chr16:16397198-16397228 5.76667 
chr16:16398236-16398267 5.80645 
chr16:16398514-16398565 5.17647 
chr16:16399118-16399140 5.95455 
chr16:16400538-16400550 6 
chr16:16400934-16400965 5.6129 
chr16:16400973-16401017 6 
chr16:16402886-16402914 5.60714 
chr16:16403055-16403073 5.88889 
chr16:16403388-16403421 5.33333 
chr16:16403511-16403560 5.7551 
chr16:16403915-16403974 5.32203 
chr16:16404200-16404243 5.53488 
chr16:16404351-16404365 6 
chr16:16406814-16406830 5.8125 
chr16:16407311-16407334 6 
chr16:16407648-16407661 6 
chr16:16408078-16408091 6 
chr16:16408375-16408406 5.87097 
chr16:16408689-16408718 5.65517 
chr16:16409177-16409206 5.51724 
chr16:16414164-16414193 5.7931 
chr16:16416310-16416340 5.7 
chr16:16416688-16416721 5.84848 
chr16:16420139-16420297 5.46203 
chr16:16420329-16420481 5.30921 
chr16:16421149-16421186 5.51351 
chr16:16421228-16421295 5.76119 
chr16:16421317-16421361 5.40909 
chr16:16421396-16421436 5.45 
chr16:16422685-16422699 6 
chr16:16424475-16424491 6 
chr16:16426631-16426646 6 
chr16:16428107-16428128 5.7619 
chr16:16428798-16428818 5.6 
chr16:16430343-16430365 5.72727 
chr16:16430379-16430448 5.69565 
chr16:16430573-16430594 5.85714 
chr16:16431447-16431469 5.81818 
chr16:16432240-16432255 6 
chr16:16433475-16433502 5.88889 
chr16:16433792-16433815 5.78261 
chr16:16436950-16436963 6 
chr16:16437253-16437265 6 
chr16:16437562-16437593 5.83871 
chr16:16438547-16438567 5.8 
chr16:16438849-16438861 6 
chr16:16439018-16439037 6 
chr16:16441911-16441942 5.96774 
chr16:16443531-16443549 5.88889 
chr16:16444310-16444329 5.63158 
chr16:16444421-16444442 5.57143 
chr16:16445631-16445648 6 
chr16:16446192-16446206 6 
chr16:16447425-16447465 5.225 
chr16:16448230-16448284 6 
chr16:16448722-16448751 5.65517 
chr16:16449210-16449239 5.51724 
chr16:16454193-16454222 5.7931 
chr16:16456337-16456369 5.65625 
chr16:16464427-16464487 5.55 
chr16:16464529-16464663 5.59701 
chr16:16464698-16464738 5.45 
chr16:16465984-16465998 6 
chr16:16470925-16470951 5.92308 
chr16:16471421-16471439 5.88889 
chr16:16473661-16473683 5.72727 
chr16:16473697-16473766 5.71014 
chr16:16473891-16473912 5.85714 
chr16:16474401-16474421 5.7 
chr16:16474807-16474829 5.86364 
chr16:16475600-16475614 6 
chr16:16476833-16476860 5.88889 
chr16:16477150-16477173 5.78261 
chr16:16480304-16480320 6 
chr16:16480606-16480618 6 
chr16:16480917-16480953 6 
chr16:16481900-16481921 5.80952 
chr16:16482194-16482222 5.5 
chr16:16482379-16482400 6 
chr16:16485275-16485306 5.96774 
chr16:16486895-16486913 5.88889 
chr16:16487674-16487693 5.63158 
chr16:16487785-16487806 5.57143 
chr16:16488995-16489010 6 
chr16:16489554-16489568 6 
chr16:16490786-16490826 5.225 
chr16:16491591-16491631 5.825 
chr16:16493745-16493764 6 
chr16:16495539-16495560 6 
chr16:16496724-16496749 5.72 
chr16:16497841-16497863 6 
chr16:16498111-16498139 6 
chr16:16498709-16498728 6 
chr16:16498771-16498801 5.36667 
chr16:16500581-16500602 6 
chr16:16500977-16500995 6 
chr16:16501307-16501321 6 
chr16:16501708-16501730 5.77273 
chr16:16505703-16505721 5.72222 
chr16:16506183-16506208 5.48 
chr16:16506411-16506427 5.8125 
chr16:16508344-16508360 5.9375 
chr16:16510107-16510125 6 
chr16:16511723-16511741 6 
chr16:16517626-16517650 5.83333 
chr16:16520015-16520072 5.66667 
chr16:16522233-16522252 5.68421 
chr16:16523051-16523081 5.33333 
chr16:16523236-16523250 6 
chr16:16523837-16523869 5.5625 
chr16:16524886-16524910 5.5 
chr16:16525830-16526030 5.475 
chr16:16526050-16526251 5.34328 
chr16:16526284-16526426 5.23944 
chr16:16527925-16527953 5.96429 
chr16:16529278-16529303 6 
chr16:16532444-16532484 6 
chr16:16532592-16532618 5.73077 
chr16:16533395-16533506 5.96396 
chr16:16534876-16534921 5.44444 
chr16:16534936-16534968 5.40625 
chr16:16536107-16536127 5.85 
chr16:16536871-16536916 6 
chr16:16538615-16538670 5.38182 
chr16:16540857-16540869 6 
chr16:16541790-16541843 5.69811 
chr16:16541999-16542175 5.60227 
chr16:16542240-16542260 5.85 
chr16:16543268-16543369 5.82178 
chr16:16545026-16545079 5.90566 
chr16:16546040-16546115 5.44 
chr16:16547486-16547504 6 
chr16:16547638-16547668 5.96667 
chr16:16547821-16547853 5.84375 
chr16:16549210-16549232 6 
chr16:16550004-16550016 6 
chr16:16551530-16551550 5.75 
chr16:16552098-16552113 6 
chr16:16553957-16553980 5.56522 
chr16:16555807-16555827 5.8 
chr16:16555992-16556022 5.8 
chr16:16556082-16556118 5.80556 
chr16:16557037-16557063 6 
chr16:16557188-16557205 5.82353 
chr16:16557803-16557935 5.95455 
chr16:16558090-16558102 6 
chr16:16558413-16558445 5.5625 
chr16:16559475-16559487 6 
chr16:16561509-16561554 5.22222 
chr16:16562474-16562504 5.4 
chr16:16564104-16564372 5.81343 
chr16:16565851-16565863 6 
chr16:16568261-16568298 5.51351 
chr16:16571384-16571402 6 
chr16:16572357-16572446 5.53933 
chr16:16574297-16574371 5.67568 
chr16:16576942-16576981 5.82051 
chr16:16578081-16578102 5.61905 
chr16:16579445-16579472 5.40741 
chr16:16580116-16580151 5.82857 
chr16:16580911-16580928 6 
chr16:16582069-16582097 5.75 
chr16:16582723-16582755 5.84375 
chr16:16583534-16583572 5.34211 
chr16:16584939-16584975 5.86111 
chr16:16585801-16585834 5.84848 
chr16:16585855-16585901 5.34783 
chr16:16586225-16586292 5.74627 
chr16:16589545-16589559 6 
chr16:16590641-16590674 5.66667 
chr16:16591148-16591189 5.7561 
chr16:16592494-16592519 5.52 
chr16:16594363-16594387 5.75 
chr16:16595645-16595689 5.81818 
chr16:16595973-16595988 5.86667 
chr16:16599537-16599570 5.54545 
chr16:16599959-16599987 5.71429 
chr16:16602253-16602283 5.63333 
chr16:16603710-16603722 6 
chr16:16603868-16603885 5.88235 
chr16:16604498-16604535 5.89189 
chr16:16605567-16605593 5.26923 
chr16:16605766-16605796 5.4 
chr16:16605954-16605982 5.5 
chr16:16607539-16607552 6 
chr16:16609259-16609288 5.7931 
chr16:16613950-16613966 6 
chr16:16614421-16614446 5.92 
chr16:16615067-16615101 5.41176 
chr16:16615114-16615132 6 
chr16:16615302-16615335 5.54545 
chr16:16616304-16616330 5.38462 
chr16:16617274-16617294 6 
chr16:16618176-16618215 5.66667 
chr16:16618368-16618384 6 
chr16:16618653-16618674 5.66667 
chr16:16618830-16618843 6 
chr16:16619041-16619053 6 
chr16:16622362-16622385 5.43478 
chr16:16625820-16625839 5.63158 
chr16:16626396-16626472 5.38158 
chr16:16626539-16626574 5.6 
chr16:16626615-16626707 5.66304 
chr16:16626718-16626769 5.56863 
chr16:16626782-16626818 5.36111 
chr16:16628235-16628253 6 
chr16:16628475-16628503 5.42857 
chr16:16629789-16629825 5.47222 
chr16:16630715-16630764 5.69388 
chr16:16632071-16632085 6 
chr16:16634581-16634614 5.66667 
chr16:16635571-16635586 6 
chr16:16635891-16635912 5.52381 
chr16:16636132-16636156 5.79167 
chr16:16637606-16637696 5.45556 
chr16:16639691-16639725 5.26471 
chr16:16642337-16642362 5.56 
chr16:16644274-16644293 5.63158 
chr16:16644449-16644462 6 
chr16:16644896-16644921 5.44 
chr16:16645999-16646014 5.86667 
chr16:16646027-16646049 5.81818 
chr16:16646113-16646137 5.625 
chr16:16646447-16646465 5.94444 
chr16:16646856-16646892 6 
chr16:16647260-16647300 5.5 
chr16:16647833-16647869 5.5 
chr16:16654899-16654941 5.90476 
chr16:16655291-16655309 6 
chr16:16657554-16657572 5.83333 
chr16:16658579-16658600 5.71429 
chr16:16660308-16660392 5.65476 
chr16:16661493-16661513 5.85 
chr16:16663100-16663116 5.875 
chr16:16663181-16663224 5.65116 
chr16:16665317-16665331 6 
chr16:16668474-16668488 6 
chr16:16668722-16668749 5.88889 
chr16:16669089-16669113 5.625 
chr16:16669244-16669263 5.63158 
chr16:16672159-16672180 5.71429 
chr16:16673182-16673196 6 
chr16:16673905-16673933 6 
chr16:16674231-16674272 5.82927 
chr16:16676257-16676276 5.89474 
chr16:16676441-16676609 5.45238 
chr16:16676666-16676729 5.69841 
chr16:16677293-16677317 5.41667 
chr16:16677480-16677494 6 
chr16:16678130-16678156 5.92308 
chr16:16678541-16678562 5.61905 
chr16:16678716-16678743 6 
chr16:16678755-16678771 5.9375 
chr16:16678921-16678956 5.48571 
chr16:16679623-16679654 6 
chr16:16680566-16680588 5.90909 
chr16:16681083-16681113 5.36667 
chr16:16682061-16682086 5.88 
chr16:16683000-16683037 5.83784 
chr16:16685126-16685154 5.28571 
chr16:16685912-16685935 5.82609 
chr16:16687170-16687214 5.86364 
chr16:16687694-16687822 5.57812 
chr16:16687841-16687865 5.5 
chr16:16687885-16687914 5.34483 
chr16:16688669-16688715 5.67391 
chr16:16689826-16689846 5.75 
chr16:16692246-16692270 6 
chr16:16694552-16694583 5.87097 
chr16:16695705-16695719 6 
chr16:16696719-16696863 5.66667 
chr16:16697569-16697588 6 
chr16:16697646-16697668 5.95455 
chr16:16699105-16699138 5.75758 
chr16:16699436-16699453 6 
chr16:16699825-16699851 5.65385 
chr16:16700209-16700244 5.57143 
chr16:16701197-16701209 6 
chr16:16702156-16702176 6 
chr16:16703421-16703447 5.88462 
chr16:16705319-16705333 6 
chr16:16705480-16705498 5.72222 
chr16:16705622-16705646 5.91667 
chr16:16706735-16706810 5.92 
chr16:16707801-16707833 6 
chr16:16710150-16710235 5.32941 
chr16:16712214-16712259 6 
chr16:16713693-16713763 5.7 
chr16:16717753-16717800 5.68085 
chr16:16718006-16718036 5.63333 
chr16:16719539-16719555 5.8125 
chr16:16719701-16719720 6 
chr16:16720007-16720028 5.95238 
chr16:16720293-16720326 5.42424 
chr16:16721209-16721238 6 
chr16:16721672-16721685 6 
chr16:16721976-16722185 5.76555 
chr16:16723803-16723832 6 
chr16:16724440-16724663 5.83408 
chr16:16724812-16724838 5.5 
chr16:16725079-16725140 5.52459 
chr16:16726190-16726204 6 
chr16:16727718-16727741 5.52174 
chr16:16728219-16728258 5.46154 
chr16:16728480-16728527 5.31915 
chr16:16728748-16728770 5.90909 
chr16:16729674-16729694 6 
chr16:16730142-16730171 5.58621 
chr16:16730726-16730767 6 
chr16:16731522-16731566 6 
chr16:16732530-16732578 5.83333 
chr16:16733037-16733066 5.55172 
chr16:16733483-16733517 5.64706 
chr16:16733793-16733808 6 
chr16:16735339-16735363 5.79167 
chr16:16736273-16736297 6 
chr16:16737639-16737651 6 
chr16:16738568-16738605 5.59459 
chr16:16740151-16740191 5.95 
chr16:16741237-16741249 6 
chr16:16743151-16743189 5.78947 
chr16:16744439-16744702 5.60837 
chr16:16748586-16748616 5.9 
chr16:16749262-16749293 5.80645 
chr16:16750522-16750567 5.95556 
chr16:16751245-16751733 5.69467 
chr16:16752408-16752445 5.94595 
chr16:16753152-16753186 6 
chr16:16755495-16755519 5.70833 
chr16:16757826-16757845 5.89474 
chr16:16757996-16758022 5.88462 
chr16:16759379-16759441 5.79032 
chr16:16760745-16760763 6 
chr16:16761679-16761696 6 
chr16:16762261-16762298 6 
chr16:16762753-16762771 5.88889 
chr16:16764972-16764984 6 
chr16:16765814-16765834 5.8 
chr16:16769319-16769359 5.8 
chr16:16770206-16770263 5.31579 
chr16:16771944-16771985 6 
chr16:16772316-16772338 6 
chr16:16777839-16777857 6 
chr16:16779518-16779545 5.88889 
chr16:16785179-16785191 6 
chr16:16787019-16787051 5.375 
chr16:16787402-16787429 5.92593 
chr16:16792763-16792785 6 
chr16:16793188-16793212 5.54167 
chr16:16793401-16793435 5.82353 
chr16:16794791-16794817 5.65385 
chr16:16795839-16795872 5.81818 
chr16:16798155-16798171 6 
chr16:16798463-16798497 5.67647 
chr16:16799236-16799266 5.76667 
chr16:16800126-16800163 5.7027 
chr16:16800227-16800258 6 
chr16:16800665-16800687 5.90909 
chr16:16801917-16801946 5.62069 
chr16:16802354-16802378 5.75 
chr16:16803496-16803761 5.7434 
chr16:16804131-16804163 5.8125 
chr16:16804233-16804274 5.56098 
chr16:16805772-16805789 6 
chr16:16806797-16806830 5.87879 
chr16:16808034-16808060 5.84615 
chr16:16808212-16808243 5.45161 
chr16:16810481-16810501 5.7 
chr16:16811373-16811409 5.83333 
chr16:16811590-16811618 5.85714 
chr16:16812140-16812179 5.46154 
chr16:16812898-16812918 5.6 
chr16:16814099-16814136 6 
chr16:16815065-16815090 5.8 
chr16:16818290-16818306 6 
chr16:16819207-16819225 5.77778 
chr16:16819491-16819527 5.66667 
chr16:16820306-16820340 5.44118 
chr16:16820718-16820767 5.97959 
chr16:16821357-16821372 6 
chr16:16823285-16823299 6 
chr16:16825915-16825934 6 
chr16:16826332-16826370 5.55263 
chr16:16826956-16827008 5.46154 
chr16:16827200-16827383 5.79235 
chr16:16828011-16828026 6 
chr16:16829307-16829334 5.85185 
chr16:16830321-16830336 6 
chr16:16831788-16831801 5.92308 
chr16:16832918-16832955 5.7027 
chr16:16834058-16834190 5.37879 
chr16:16834205-16834296 5.43956 
chr16:16835610-16835631 6 
chr16:16838565-16838579 6 
chr16:16838688-16838716 5.96429 
chr16:16838867-16838910 5.76744 
chr16:16839038-16839057 5.63158 
chr16:16845950-16845966 6 
chr16:16849557-16849594 5.67568 
chr16:16854641-16854679 5.23684 
chr16:16856664-16856687 5.52174 
chr16:16857777-16857857 5.8625 
chr16:16859101-16859122 6 
chr16:16860755-16860831 5.34211 
chr16:16860860-16860881 5.71429 
chr16:16860936-16860976 5.4 
chr16:16860987-16861031 5.34091 
chr16:16861054-16861148 5.56383 
chr16:16861217-16861268 5.23529 
chr16:16869330-16869421 5.59341 
chr16:16869504-16869585 5.41975 
chr16:16869644-16869709 5.21538 
chr16:16870469-16870507 5.94737 
chr16:16870744-16870769 5.92 
chr16:16872760-16873246 5.87449 
chr16:16873294-16873499 5.84878 
chr16:16873522-16873543 5.66667 
chr16:16874059-16874086 5.7037 
chr16:16878918-16878939 6 
chr16:16880620-16880632 6 
chr16:16881942-16881967 5.92 
chr16:16882195-16882226 5.22581 
chr16:16890819-16890843 5.45833 
chr16:16890994-16891014 5.6 
chr16:16893624-16893638 6 
chr16:16895943-16895987 5.70455 
chr16:16897474-16897512 5.31579 
chr16:16898116-16898155 6 
chr16:16899887-16899992 5.7619 
chr16:16900414-16900442 6 
chr16:16900856-16900877 6 
chr16:16901971-16902007 5.58333 
chr16:16902490-16902519 5.89655 
chr16:16902675-16902704 5.96552 
chr16:16903471-16903495 6 
chr16:16903648-16903680 5.9375 
chr16:16904603-16904618 5.93333 
chr16:16905961-16906242 5.39146 
chr16:16907460-16907486 5.84615 
chr16:16908339-16908360 6 
chr16:16910669-16910685 5.8125 
chr16:16912629-16912653 5.875 
chr16:16916133-16916159 5.73077 
chr16:16916827-16916842 6 
chr16:16917153-16917181 5.89286 
chr16:16918219-16918238 6 
chr16:16918752-16918770 6 
chr16:16918921-16918944 5.78261 
chr16:16921381-16921394 6 
chr16:16921551-16921570 6 
chr16:16921974-16921992 5.88889 
chr16:16923470-16923491 6 
chr16:16925627-16925654 5.62963 
chr16:16925798-16925813 5.86667 
chr16:16926812-16926830 6 
chr16:16928307-16928328 6 
chr16:16928542-16928560 5.77778 
chr16:16930350-16930376 6 
chr16:16931527-16931543 5.875 
chr16:16932064-16932083 5.78947 
chr16:16933791-16933816 5.52 
chr16:16934130-16934178 5.75 
chr16:16934374-16934401 6 
chr16:16940540-16940572 5.53125 
chr16:16941452-16941468 5.875 
chr16:16942588-16942603 6 
chr16:16944635-16944656 5.95238 
chr16:16946329-16946352 5.95652 
chr16:16947338-16947360 5.5 
chr16:16947598-16947626 5.21429 
chr16:16949378-16949414 5.41667 
chr16:16950131-16950153 6 
chr16:16952435-16952471 5.47222 
chr16:16953238-16953280 5.33333 
chr16:16953608-16953628 5.75 
chr16:16956181-16956208 5.85185 
chr16:16956476-16956499 5.86957 
chr16:16957930-16957944 6 
chr16:16959113-16959133 5.8 
chr16:16959870-16959906 5.36111 
chr16:16961672-16961693 5.90476 
chr16:16963494-16963525 5.90323 
chr16:16964903-16964941 5.84211 
chr16:16969280-16969318 5.28947 
chr16:16973910-16973932 6 
chr16:16973946-16973962 6 
chr16:16975183-16975202 5.89474 
chr16:16977998-16978027 5.41379 
chr16:16980467-16980496 5.96552 
chr16:16980882-16980897 6 
chr16:16981694-16981717 5.6087 
chr16:16982002-16982021 6 
chr16:16984033-16984070 5.72973 
chr16:16984103-16984115 6 
chr16:16985238-16985282 5.56818 
chr16:16985932-16985963 5.64516 
chr16:16988124-16988146 5.5 
chr16:16988861-16988882 5.85714 
chr16:16989541-16989574 5.42424 
chr16:16989735-16989771 5.52778 
chr16:16990058-16990092 6 
chr16:16994077-16994101 5.75 
chr16:16995546-16995590 6 
chr16:16996498-16996533 5.51429 
chr16:16997138-16997154 5.875 
chr16:16999984-17000006 5.86364 
chr16:17000309-17000335 6 
chr16:17000921-17000955 5.67647 
chr16:17000965-17000995 5.2 
chr16:17001162-17001397 5.76596 
chr16:17002678-17002703 5.76 
chr16:17002744-17002764 5.75 
chr16:17003608-17003698 5.66667 
chr16:17006277-17006329 5.67308 
chr16:17007870-17007897 5.40741 
chr16:17009075-17009120 5.35556 
chr16:17010177-17010199 6 
chr16:17011791-17011806 5.86667 
chr16:17012385-17012412 5.51852 
chr16:17012672-17012694 5.54545 
chr16:17013733-17013758 5.32 
chr16:17014252-17014289 5.7027 
chr16:17014992-17015018 5.88462 
chr16:17015068-17015080 6 
chr16:17015538-17015561 5.65217 
chr16:17015581-17015608 5.85185 
chr16:17015758-17015777 5.63158 
chr16:17017020-17017101 5.61728 
chr16:17017723-17017747 5.58333 
chr16:17021754-17021768 6 
chr16:17021921-17021944 5.56522 
chr16:17024951-17024983 5.28125 
chr16:17028848-17028879 6 
chr16:17029894-17029909 6 
chr16:17030412-17030458 5.91304 
chr16:17034871-17034893 5.86364 
chr16:17035356-17035409 5.67925 
chr16:17039389-17039409 6 
chr16:17040024-17040049 5.76 
chr16:17040212-17040225 6 
chr16:17040514-17040552 6 
chr16:17044341-17044361 5.95 
chr16:17044396-17044421 5.72 
chr16:17044782-17044802 5.7 
chr16:17045096-17045111 6 
chr16:17046802-17046847 5.31111 
chr16:17047544-17047588 5.75 
chr16:17049144-17049181 5.83784 
chr16:17049277-17049301 5.66667 
chr16:17053388-17053409 6 
chr16:17053567-17053621 5.92593 
chr16:17053855-17053867 6 
chr16:17054224-17054262 5.78947 
chr16:17056272-17056349 5.81818 
chr16:17056929-17056941 6 
chr16:17058284-17058313 5.7931 
chr16:17058324-17058371 6 
chr16:17059049-17059081 5.875 
chr16:17062401-17062421 5.6 
chr16:17063289-17063319 6 
chr16:17063816-17063835 5.84211 
chr16:17066624-17066638 6 
chr16:17069097-17069115 6 
chr16:17070187-17070210 5.47826 
chr16:17072705-17072729 5.83333 
chr16:17074245-17074267 5.90909 
chr16:17074951-17074969 5.94444 
chr16:17074989-17075012 6 
chr16:17075809-17075829 5.8 
chr16:17077956-17077980 5.70833 
chr16:17078413-17078431 6 
chr16:17081916-17081940 5.95833 
chr16:17082093-17082227 5.58955 
chr16:17084886-17084904 6 
chr16:17086596-17086622 5.80769 
chr16:17090226-17090282 5.57143 
chr16:17091057-17091081 6 
chr16:17091233-17091269 6 
chr16:17092236-17092255 6 
chr16:17092990-17093014 5.66667 
chr16:17093681-17093700 6 
chr16:17095620-17095651 5.48387 
chr16:17097696-17097717 5.80952 
chr16:17098082-17098116 5.82353 
chr16:17104155-17104187 5.4375 
chr16:17104289-17104326 5.83784 
chr16:17107350-17107377 5.51852 
chr16:17108024-17108038 6 
chr16:17108421-17108454 5.24242 
chr16:17109334-17109353 6 
chr16:17109679-17109738 5.49153 
chr16:17109749-17109825 5.47368 
chr16:17110245-17110270 5.32 
chr16:17110360-17110377 5.76471 
chr16:17111369-17111392 5.52174 
chr16:17113633-17113664 5.67742 
chr16:17114927-17114957 6 
chr16:17116110-17116133 5.91304 
chr16:17117573-17117591 6 
chr16:17118014-17118035 5.85714 
chr16:17118363-17118378 5.86667 
chr16:17120523-17120538 6 
chr16:17125669-17125687 6 
chr16:17129634-17129655 5.95238 
chr16:17131950-17131980 5.6 
chr16:17132526-17132553 5.37037 
chr16:17132884-17132921 5.75676 
chr16:17136187-17136207 6 
chr16:17137218-17137399 5.39779 
chr16:17137451-17137623 5.48256 
chr16:17137840-17137883 5.51163 
chr16:17137928-17138421 5.40771 
chr16:17138431-17138621 5.45263 
chr16:17139024-17139048 5.70833 
chr16:17140512-17140534 5.81818 
chr16:17145184-17145208 5.83333 
chr16:17147350-17147370 5.7 
chr16:17148908-17148950 5.85714 
chr16:17149518-17149533 6 
chr16:17150086-17150107 5.71429 
chr16:17151791-17151826 5.82857 
chr16:17153624-17153641 6 
chr16:17154056-17154074 6 
chr16:17154532-17154568 5.52778 
chr16:17158163-17158218 5.81818 
chr16:17159196-17159216 6 
chr16:17159644-17159662 6 
chr16:17159897-17159944 5.97872 
chr16:17162398-17162421 5.86957 
chr16:17163077-17163096 6 
chr16:17163679-17163699 5.75 
chr16:17164294-17164309 5.86667 
chr16:17165302-17165706 5.63861 
chr16:17165724-17165822 5.4898 
chr16:17168914-17168941 5.66667 
chr16:17169022-17169044 6 
chr16:17169641-17169675 5.79412 
chr16:17170451-17170476 5.52 
chr16:17170836-17170860 5.41667 
chr16:17171712-17171736 5.91667 
chr16:17172487-17172529 6 
chr16:17176658-17176681 5.6087 
chr16:17178489-17178529 5.275 
chr16:17181343-17181369 5.80769 
chr16:17184251-17184267 6 
chr16:17185991-17186044 5.81132 
chr16:17186971-17187006 5.68571 
chr16:17187812-17187834 5.63636 
chr16:17189442-17189481 5.97436 
chr16:17191875-17192137 5.82443 
chr16:17194222-17194244 5.77273 
chr16:17196376-17196388 6 
chr16:17197455-17197474 6 
chr16:17197764-17197788 5.95833 
chr16:17197807-17197830 5.6087 
chr16:17198497-17198521 5.91667 
chr16:17199775-17199803 5.75 
chr16:17200805-17200829 5.41667 
chr16:17208684-17208715 5.80645 
chr16:17209169-17209194 6 
chr16:17209657-17209677 6 
chr16:17209837-17209850 6 
chr16:17212121-17212158 5.67568 
chr16:17213705-17213730 5.4 
chr16:17215578-17215603 5.76 
chr16:17215819-17215850 5.6129 
chr16:17220988-17221026 5.28947 
chr16:17222089-17222117 5.92857 
chr16:17222929-17222949 6 
chr16:17228812-17228841 5.68966 
chr16:17229421-17229433 6 
chr16:17231591-17231621 5.56667 
chr16:17234515-17234543 6 
chr16:17236288-17236303 6 
chr16:17237071-17237135 5.34375 
chr16:17237576-17237654 5.33333 
chr16:17237678-17237711 5.75758 
chr16:17237735-17237770 5.77143 
chr16:17246869-17246895 5.76923 
chr16:17249849-17249867 6 
chr16:17251595-17251619 5.83333 
chr16:17255534-17255551 6 
chr16:17256426-17256453 5.62963 
chr16:17257895-17257921 6 
chr16:17260532-17260553 5.61905 
chr16:17265434-17265460 5.53846 
chr16:17266037-17266129 5.46739 
chr16:17266323-17266340 6 
chr16:17266892-17266921 5.68966 
chr16:17273611-17273639 5.64286 
chr16:17276498-17276524 5.53846 
chr16:17276544-17276559 5.86667 
chr16:17278042-17278057 6 
chr16:17278727-17278764 5.43243 
chr16:17279848-17279889 5.73171 
chr16:17279958-17279978 6 
chr16:17280324-17280338 6 
chr16:17281250-17281269 6 
chr16:17281421-17281441 5.85 
chr16:17281488-17281516 5.53571 
chr16:17281606-17281654 5.20833 
chr16:17284291-17284310 5.63158 
chr16:17285935-17285973 5.89474 
chr16:17286665-17286683 6 
chr16:17287363-17287381 5.72222 
chr16:17289282-17289317 5.91429 
chr16:17290871-17290893 5.72727 
chr16:17291891-17291921 5.4 
chr16:17292565-17292585 5.7 
chr16:17294074-17294100 5.38462 
chr16:17295332-17295344 6 
chr16:17297191-17297221 5.5 
chr16:17297256-17297295 5.41026 
chr16:17297329-17297393 5.42188 
chr16:17297421-17297459 5.57895 
chr16:17297518-17297548 5.43333 
chr16:17298821-17298842 5.95238 
chr16:17300787-17300812 5.68 
chr16:17300895-17300926 5.87097 
chr16:17301838-17301860 6 
chr16:17307469-17307488 5.94737 
chr16:17311799-17311822 5.86957 
chr16:17312123-17312164 5.5122 
chr16:17313137-17313171 6 
chr16:17313490-17313510 5.8 
chr16:17314000-17314017 5.82353 
chr16:17314330-17314343 6 
chr16:17315219-17315233 6 
chr16:17316646-17316663 6 
chr16:17319009-17319043 5.88235 
chr16:17321557-17321574 6 
chr16:17322435-17322515 5.525 
chr16:17325218-17325241 5.52174 
chr16:17325924-17326070 5.49315 
chr16:17326089-17326159 5.44286 
chr16:17326241-17326318 5.87013 
chr16:17326404-17326421 5.94118 
chr16:17326446-17326484 5.36842 
chr16:17328311-17328342 5.64516 
chr16:17328552-17328574 6 
chr16:17329148-17329177 5.62069 
chr16:17329724-17329736 6 
chr16:17333054-17333199 5.56552 
chr16:17333213-17333345 5.43182 
chr16:17333361-17333412 5.68627 
chr16:17333421-17333433 6 
chr16:17333450-17333516 5.42424 
chr16:17333529-17333605 5.56579 
chr16:17340994-17341041 5.87234 
chr16:17342600-17342617 5.94118 
chr16:17343503-17343537 5.94118 
chr16:17343693-17343707 6 
chr16:17345892-17345910 5.72222 
chr16:17346567-17346601 5.17647 
chr16:17347680-17347714 6 
chr16:17348096-17348122 5.42308 
chr16:17348242-17348254 6 
chr16:17348825-17348866 5.82927 
chr16:17349862-17349881 5.94737 
chr16:17352009-17352070 5.5082 
chr16:17352125-17352232 5.18692 
chr16:17352285-17352354 5.27536 
chr16:17352368-17352389 5.57143 
chr16:17353889-17353902 6 
chr16:17355098-17355115 6 
chr16:17357558-17357577 5.89474 
chr16:17362524-17362538 6 
chr16:17363014-17363054 5.9 
chr16:17363649-17363679 5.8 
chr16:17365008-17365030 6 
chr16:17365172-17365330 5.79114 
chr16:17365996-17366031 5.65714 
chr16:17367700-17367713 6 
chr16:17367746-17367772 5.61538 
chr16:17371037-17371061 5.83333 
chr16:17371865-17371885 5.65 
chr16:17373814-17373851 5.35135 
chr16:17374207-17374221 6 
chr16:17378111-17378149 5.34211 
chr16:17379731-17379836 5.84762 
chr16:17380507-17380549 5.85714 
chr16:17383592-17383663 5.25352 
chr16:17383987-17384000 6 
chr16:17385938-17385993 5.67273 
chr16:17386017-17386033 5.9375 
chr16:17387348-17387369 6 
chr16:17389189-17389223 6 
chr16:17390071-17390106 5.68571 
chr16:17394289-17394326 5.78378 
chr16:17396065-17396104 5.84615 
chr16:17397834-17397868 5.47059 
chr16:17399261-17399285 5.875 
chr16:17400414-17400434 6 
chr16:17400928-17400949 5.95238 
chr16:17402831-17402858 5.81481 
chr16:17406603-17406622 5.84211 
chr16:17410248-17410266 6 
chr16:17411486-17411510 6 
chr16:17415199-17415234 6 
chr16:17416234-17416253 5.68421 
chr16:17418063-17418093 5.3 
chr16:17420680-17420724 5.88636 
chr16:17421200-17421232 5.96875 
chr16:17421463-17421483 5.9 
chr16:17422405-17422428 6 
chr16:17423961-17423989 6 
chr16:17424480-17424497 5.76471 
chr16:17424652-17424674 5.95455 
chr16:17426421-17426468 5.93617 
chr16:17427421-17427457 5.80556 
chr16:17428738-17428755 6 
chr16:17429074-17429107 5.75758 
chr16:17429551-17429563 6 
chr16:17430421-17430464 5.25581 
chr16:17431625-17431648 6 
chr16:17433660-17433707 5.53191 
chr16:17433736-17433831 5.43158 
chr16:17433844-17433900 5.78571 
chr16:17433951-17434013 5.3871 
chr16:17438184-17438196 6 
chr16:17439663-17439689 5.57692 
chr16:17440402-17440421 5.94737 
chr16:17441100-17441119 5.63158 
chr16:17445369-17445392 5.69565 
chr16:17451029-17451051 6 
chr16:17451971-17451997 5.69231 
chr16:17459918-17459930 6 
chr16:17460552-17460571 6 
chr16:17462410-17462431 5.66667 
chr16:17462987-17463001 6 
chr16:17465672-17465706 5.41176 
chr16:17469338-17469356 6 
chr16:17470684-17470705 6 
chr16:17473585-17473646 5.93443 
chr16:17473723-17473735 6 
chr16:17474144-17474175 5.74194 
chr16:17475239-17475259 5.6 
chr16:17475278-17475294 6 
chr16:17479107-17479163 5.83929 
chr16:17483899-17483921 5.72727 
chr16:17484899-17484929 6 
chr16:17487609-17487641 5.96875 
chr16:17489040-17489065 5.44 
chr16:17491684-17491700 6 
chr16:17492675-17492715 5.675 
chr16:17494446-17494540 5.80851 
chr16:17494730-17494763 5.33333 
chr16:17494802-17494872 5.57143 
chr16:17495562-17495585 6 
chr16:17495992-17496017 5.84 
chr16:17496171-17496189 6 
chr16:17496585-17496610 5.92 
chr16:17497932-17497962 5.3 
chr16:17500846-17500871 5.8 
chr16:17502704-17502726 5.95455 
chr16:17503239-17503272 5.60606 
chr16:17503403-17503425 6 
chr16:17504502-17504517 6 
chr16:17506218-17506252 5.38235 
chr16:17507297-17507309 6 
chr16:17509052-17509064 6 
chr16:17512707-17512721 6 
chr16:17513197-17513212 6 
chr16:17513578-17513596 5.83333 
chr16:17514819-17514832 5.92308 
chr16:17517458-17517480 5.63636 
chr16:17518724-17518741 6 
chr16:17521845-17521860 6 
chr16:17523780-17523806 5.69231 
chr16:17526858-17526877 5.63158 
chr16:17528728-17528751 5.86957 
chr16:17537094-17537125 5.32258 
chr16:17538359-17538378 5.84211 
chr16:17540838-17540870 5.5 
chr16:17542225-17542245 6 
chr16:17542296-17542314 6 
chr16:17542525-17542647 5.72131 
chr16:17544195-17544225 5.93333 
chr16:17546154-17546174 5.7 
chr16:17546715-17546740 5.84 
chr16:17549439-17549478 6 
chr16:17550189-17550206 6 
chr16:17551776-17551796 5.9 
chr16:17555408-17555474 5.68182 
chr16:17555503-17555523 6 
chr16:17558346-17558360 6 
chr16:17558563-17558585 5.81818 
chr16:17559000-17559023 6 
chr16:17559395-17559421 5.57692 
chr16:17560037-17560069 5.34375 
chr16:17562204-17562230 5.38462 
chr16:17564383-17564421 5.71053 
chr16:17564447-17564476 5.62069 
chr16:17564571-17564618 5.25532 
chr16:17564708-17564774 5.33333 
chr16:17566485-17566658 5.57225 
chr16:17567025-17567060 5.54286 
chr16:17569591-17569655 5.76562 
chr16:17571414-17571435 6 
chr16:17571501-17571528 5.40741 
chr16:17572079-17572118 5.97436 
chr16:17574719-17574746 5.44444 
chr16:17574951-17574990 6 
chr16:17576288-17576304 6 
chr16:17576458-17576475 6 
chr16:17577762-17577775 6 
chr16:17578082-17578097 6 
chr16:17579014-17579032 6 
chr16:17579517-17579571 5.77778 
chr16:17580591-17580613 5.95455 
chr16:17581523-17581551 5.96429 
chr16:17582342-17582358 5.875 
chr16:17584074-17584107 5.63636 
chr16:17584224-17584276 5.90385 
chr16:17584810-17584844 6 
chr16:17585895-17585921 5.57692 
chr16:17585988-17586015 5.25926 
chr16:17586510-17586522 6 
chr16:17586671-17586683 6 
chr16:17586804-17586827 5.43478 
chr16:17587921-17587939 5.72222 
chr16:17589133-17589148 6 
chr16:17590238-17590264 5.57692 
chr16:17591728-17591749 6 
chr16:17592994-17593022 5.89286 
chr16:17593083-17593119 5.41667 
chr16:17595964-17595979 5.86667 
chr16:17596021-17596045 5.66667 
chr16:17596084-17596109 6 
chr16:17596746-17596772 5.69231 
chr16:17596862-17596882 5.95 
chr16:17596961-17596988 5.37037 
chr16:17597058-17597078 5.85 
chr16:17598719-17598752 5.81818 
chr16:17598815-17598887 5.76389 
chr16:17600681-17600728 5.7234 
chr16:17600871-17600890 5.63158 
chr16:17601899-17601940 5.90244 
chr16:17601966-17601988 5.77273 
chr16:17604012-17604035 6 
chr16:17605155-17605199 5.81818 
chr16:17607581-17607628 5.95745 
chr16:17608654-17608678 6 
chr16:17609886-17609904 6 
chr16:17610992-17611016 6 
chr16:17611660-17611679 6 
chr16:17611958-17611983 5.88 
chr16:17615542-17615592 5.74 
chr16:17615601-17615645 5.38636 
chr16:17616430-17616484 6 
chr16:17617501-17617552 5.52941 
chr16:17620155-17620174 6 
chr16:17620329-17620359 5.66667 
chr16:17620756-17620772 5.875 
chr16:17622528-17622621 5.41935 
chr16:17624852-17624873 5.61905 
chr16:17625026-17625055 5.93103 
chr16:17628121-17628136 6 
chr16:17630253-17630269 5.9375 
chr16:17631597-17631631 5.64706 
chr16:17632502-17632527 5.48 
chr16:17633552-17633570 5.83333 
chr16:17636511-17636525 6 
chr16:17639441-17639474 5.63636 
chr16:17640674-17640700 5.65385 
chr16:17641514-17641538 5.625 
chr16:17641569-17641705 5.60294 
chr16:17642370-17642406 5.58333 
chr16:17644127-17644189 5.87097 
chr16:17644357-17644380 5.82609 
chr16:17645167-17645188 6 
chr16:17648795-17648816 5.85714 
chr16:17650029-17650058 6 
chr16:17653990-17654065 5.8 
chr16:17654436-17654557 5.54545 
chr16:17654647-17654672 5.48 
chr16:17659415-17659433 6 
chr16:17660921-17660942 5.80952 
chr16:17661456-17661479 5.69565 
chr16:17662099-17662124 5.68 
chr16:17667338-17667364 5.96154 
chr16:17668030-17668079 5.34694 
chr16:17670784-17670808 5.66667 
chr16:17672090-17672104 6 
chr16:17673906-17673940 5.64706 
chr16:17673953-17673978 6 
chr16:17675291-17675580 5.90311 
chr16:17675857-17675918 5.16393 
chr16:17677108-17677135 5.40741 
chr16:17682749-17682790 5.56098 
chr16:17683412-17683446 5.82353 
chr16:17684726-17684743 6 
chr16:17688363-17688377 6 
chr16:17688731-17688743 6 
chr16:17689045-17689069 5.79167 
chr16:17690823-17690869 5.84783 
chr16:17691054-17691088 5.97059 
chr16:17691240-17691277 5.86486 
chr16:17697051-17697084 5.57576 
chr16:17697238-17697268 6 
chr16:17698568-17698600 5.8125 
chr16:17698861-17698885 6 
chr16:17699732-17699762 6 
chr16:17699776-17699795 6 
chr16:17704015-17704042 5.7037 
chr16:17704474-17704577 5.62136 
chr16:17707337-17707365 6 
chr16:17707457-17707473 6 
chr16:17708893-17708921 5.21429 
chr16:17710749-17710796 5.61702 
chr16:17712116-17712179 5.22222 
chr16:17712206-17712251 5.75556 
chr16:17712636-17712659 5.47826 
chr16:17713585-17713647 5.48387 
chr16:17713728-17713760 5.3125 
chr16:17713929-17713967 5.23684 
chr16:17714146-17714193 5.6383 
chr16:17716557-17716573 6 
chr16:17718264-17718291 5.74074 
chr16:17718697-17718726 5.82759 
chr16:17721038-17721061 5.6087 
chr16:17721173-17721206 5.60606 
chr16:17722354-17722378 5.375 
chr16:17722536-17722552 6 
chr16:17724299-17724328 5.27586 
chr16:17725328-17725368 5.625 
chr16:17725387-17725432 5.77778 
chr16:17725454-17725509 5.78182 
chr16:17726289-17726326 5.43243 
chr16:17726930-17726952 5.54545 
chr16:17726978-17727068 5.28889 
chr16:17728296-17728502 5.79126 
chr16:17728828-17728842 6 
chr16:17729768-17729834 5.84848 
chr16:17733507-17733593 6 
chr16:17733605-17733625 5.85 
chr16:17734279-17734302 5.82609 
chr16:17740853-17740868 6 
chr16:17741304-17741349 5.86667 
chr16:17741794-17741807 6 
chr16:17742725-17742740 6 
chr16:17743357-17743369 6 
chr16:17748916-17748937 6 
chr16:17750461-17750506 5.28889 
chr16:17753514-17753544 5.5 
chr16:17753625-17753652 6 
chr16:17755288-17755301 5.92308 
chr16:17757882-17757903 5.90476 
chr16:17758205-17758280 5.49333 
chr16:17759642-17759667 5.48 
chr16:17759789-17759801 6 
chr16:17761392-17761432 5.95 
chr16:17762672-17762700 5.75 
chr16:17762895-17762918 5.78261 
chr16:17763548-17763588 6 
chr16:17766161-17766177 6 
chr16:17768085-17768120 5.31429 
chr16:17769208-17769230 6 
chr16:17770166-17770200 5.58824 
chr16:17771658-17771695 5.97297 
chr16:17773469-17773486 6
[truncated: 1,349,324 more chars]
