# Supplementary material for: MsDetector: toward a standard computational tool for DNA microsatellites detection
Source: Nucleic Acids Res. 2012 Oct 2;41(1):e22. doi: 10.1093/nar/gks881 (PMC3592430; doi:10.1093/nar/gks881)
Supplement: Supplementary Data [file supp_gks881_nar-01766-met-n-2012-File009.gz › dataset7HumanMs/chr16_fp.rep]

chr16:360914-360934 6 
chr16:717187-717210 5.47826 
chr16:1065986-1066000 5.92857 
chr16:2718022-2718049 5.40741 
chr16:3008896-3008919 5.47826 
chr16:3321553-3321580 5.22222 
chr16:3353516-3353528 6 
chr16:5771138-5771150 6 
chr16:5811947-5811980 5.36364 
chr16:6375337-6375354 5.82353 
chr16:7056732-7056747 5.93333 
chr16:7627084-7627107 5.6087 
chr16:9110467-9110496 5.2069 
chr16:9215378-9215399 5.66667 
chr16:9780421-9780451 5.13333 
chr16:9848023-9848036 5.92308 
chr16:10191936-10191961 5.36 
chr16:10241672-10241685 6 
chr16:10466654-10466667 6 
chr16:11905700-11905719 5.73684 
chr16:12820440-12820459 5.84211 
chr16:12996961-12996974 6 
chr16:13345308-13345334 5.57692 
chr16:13657544-13657567 5.65217 
chr16:13817255-13817277 5.54545 
chr16:13944287-13944304 5.94118 
chr16:14179566-14179594 5.28571 
chr16:14462241-14462257 5.875 
chr16:15139141-15139160 5.73684 
chr16:16055805-16055830 5.68 
chr16:17133871-17133895 5.375 
chr16:17435656-17435672 5.8125 
chr16:17635028-17635045 5.82353 
chr16:17711899-17711912 5.92308 
chr16:18372777-18372797 5.6 
chr16:19994062-19994087 5.36 
chr16:20056360-20056383 5.43478 
chr16:21998511-21998530 5.68421 
chr16:22222952-22222975 5.52174 
chr16:22972460-22972493 5.18182 
chr16:23109280-23109300 5.6 
chr16:23784439-23784461 5.5 
chr16:24256514-24256545 5.35484 
chr16:24440888-24440921 5.21212 
chr16:24860471-24860502 5.19355 
chr16:25052288-25052300 6 
chr16:25819421-25819436 6 
chr16:26516744-26516758 6 
chr16:26938335-26938368 5.24242 
chr16:27505151-27505178 5.22222 
chr16:27860658-27860685 5.25926 
chr16:28152945-28152967 5.72727 
chr16:28285692-28285716 5.41667 
chr16:29460747-29460767 5.6 
chr16:30016107-30016119 6 
chr16:30118854-30118866 6 
chr16:30227672-30227692 5.6 
chr16:30465894-30465911 5.82353 
chr16:30810680-30810697 5.82353 
chr16:30942858-30942887 5.24138 
chr16:31478079-31478092 5.92308 
chr16:31503545-31503572 5.25926 
chr16:32308135-32308148 5.92308 
chr16:33901506-33901527 5.80952 
chr16:34469661-34469687 5.26923 
chr16:34499214-34499238 5.375 
chr16:34764599-34764617 5.88889 
chr16:46418096-46418119 5.52174 
chr16:46425453-46425475 5.5 
chr16:47042825-47042851 5.26923 
chr16:47126715-47126728 5.92308 
chr16:47172139-47172152 5.92308 
chr16:47180208-47180226 5.77778 
chr16:48278237-48278252 5.93333 
chr16:49416125-49416157 5.28125 
chr16:49662381-49662413 5.1875 
chr16:50093855-50093867 6 
chr16:50385903-50385935 5.375 
chr16:51283211-51283236 5.36 
chr16:51547814-51547839 5.44 
chr16:51723588-51723617 5.24138 
chr16:51902405-51902419 6 
chr16:52218676-52218703 5.25926 
chr16:54129730-54129758 5.17857 
chr16:54139817-54139847 5.36667 
chr16:54319042-54319062 5.6 
chr16:54750250-54750275 5.56 
chr16:54811619-54811632 5.92308 
chr16:55372694-55372709 5.93333 
chr16:56471513-56471532 5.94737 
chr16:56895897-56895909 6 
chr16:57164187-57164211 5.41667 
chr16:57168349-57168372 5.43478 
chr16:57217563-57217590 5.25926 
chr16:57401349-57401362 6 
chr16:57670250-57670273 5.43478 
chr16:57778210-57778224 6 
chr16:57811208-57811220 6 
chr16:58601436-58601462 5.30769 
chr16:59034043-59034071 5.21429 
chr16:59487010-59487044 5.23529 
chr16:59611623-59611647 5.41667 
chr16:59961627-59961656 5.41379 
chr16:60516921-60516949 5.25 
chr16:60729485-60729504 5.63158 
chr16:61077628-61077651 5.52174 
chr16:61375383-61375404 5.61905 
chr16:61536049-61536068 5.63158 
chr16:61643090-61643104 5.92857 
chr16:61959998-61960011 5.92308 
chr16:62893547-62893571 5.5 
chr16:64979089-64979112 5.65217 
chr16:65018239-65018267 5.17857 
chr16:65275284-65275308 5.625 
chr16:65652376-65652402 5.30769 
chr16:65712022-65712045 5.6087 
chr16:65714205-65714235 5.4 
chr16:65750688-65750720 5.34375 
chr16:65896712-65896736 5.41667 
chr16:65945252-65945269 5.76471 
chr16:66356422-66356447 5.44 
chr16:67086004-67086021 5.76471 
chr16:67321476-67321497 5.61905 
chr16:67364872-67364884 6 
chr16:68013918-68013946 5.21429 
chr16:68276722-68276734 6 
chr16:68816357-68816377 5.75 
chr16:70372947-70372969 5.68182 
chr16:70627558-70627589 5.19355 
chr16:71219445-71219470 5.32 
chr16:72412425-72412453 5.17857 
chr16:72491910-72491938 5.42857 
chr16:72543560-72543585 5.36 
chr16:72865604-72865621 5.94118 
chr16:73068208-73068234 5.26923 
chr16:74803305-74803317 6 
chr16:74821547-74821568 5.52381 
chr16:75211364-75211378 6 
chr16:75428275-75428308 5.45455 
chr16:76069441-76069485 5.18182 
chr16:76164445-76164457 6 
chr16:76234808-76234834 5.26923 
chr16:76609613-76609628 5.93333 
chr16:76753574-76753593 5.68421 
chr16:77087502-77087519 5.82353 
chr16:77328534-77328551 5.82353 
chr16:77399467-77399479 6 
chr16:78416127-78416161 5.23529 
chr16:79077931-79077955 5.41667 
chr16:79487801-79487821 5.65 
chr16:79816641-79816659 5.88889 
chr16:80501389-80501402 6 
chr16:80733505-80733520 5.93333 
chr16:81031204-81031219 5.93333 
chr16:81153947-81153970 5.47826 
chr16:81560386-81560408 5.5 
chr16:82112601-82112628 5.25926 
chr16:82260316-82260330 5.92857 
chr16:82297765-82297777 6 
chr16:82619440-82619463 5.65217 
chr16:82981055-82981084 5.41379 
chr16:83356070-83356082 6 
chr16:83617844-83617869 5.32 
chr16:83858259-83858289 5.16667 
chr16:84938434-84938461 5.2963 
chr16:85571876-85571896 5.7 
chr16:85651666-85651685 5.89474 
chr16:86612474-86612502 5.32143 
chr16:86793412-86793440 5.28571 
chr16:86863677-86863706 5.34483 
chr16:87123320-87123346 5.26923 
chr16:87125424-87125460 5.58333 
chr16:87657860-87657873 6 
chr16:87707624-87707651 5.40741 
chr16:88462260-88462272 6 
chr16:88603808-88603834 5.30769 
chr16:88769355-88769368 5.92308 
chr16:89389478-89389511 5.33333 
