# Supplementary material for: MsDetector: toward a standard computational tool for DNA microsatellites detection
Source: Nucleic Acids Res. 2012 Oct 2;41(1):e22. doi: 10.1093/nar/gks881 (PMC3592430; doi:10.1093/nar/gks881)
Supplement: Supplementary Data [file supp_gks881_nar-01766-met-n-2012-File009.gz › dataset7HumanMs/chr17.rep]

chr17:64-80 5.875 
chr17:1063-1080 5.94118 
chr17:2566-2598 5.21875 
chr17:8832-8853 5.61905 
chr17:9769-9781 6 
chr17:9795-9807 6 
chr17:15278-15292 6 
chr17:19741-19766 5.32 
chr17:23026-23052 5.57692 
chr17:26179-26196 5.88235 
chr17:26819-26834 6 
chr17:29189-29210 6 
chr17:30949-30991 5.35714 
chr17:31280-31321 5.4878 
chr17:31510-31574 5.28125 
chr17:33168-33194 5.26923 
chr17:33298-33338 5.55 
chr17:34088-34105 5.76471 
chr17:34406-34472 5.28788 
chr17:35653-35675 5.68182 
chr17:37772-37793 6 
chr17:40166-40384 5.83945 
chr17:40673-40715 5.7619 
chr17:41698-41748 6 
chr17:42094-42120 5.96154 
chr17:42306-42361 5.67273 
chr17:42588-42609 5.52381 
chr17:46742-46758 5.9375 
chr17:47307-47394 5.81609 
chr17:54026-54051 5.48 
chr17:54126-54207 5.34568 
chr17:54266-54295 5.58621 
chr17:54322-54372 5.34 
chr17:54472-54491 5.84211 
chr17:54985-55012 5.92593 
chr17:59597-59637 5.275 
chr17:63041-63061 5.6 
chr17:66163-66184 5.61905 
chr17:68983-69003 6 
chr17:69298-69328 5.66667 
chr17:69500-69528 5.64286 
chr17:72980-73000 5.6 
chr17:79705-79717 6 
chr17:80633-80656 6 
chr17:80927-80958 5.19355 
chr17:82620-82673 6 
chr17:87928-88076 5.73649 
chr17:88104-88148 5.95455 
chr17:89408-89427 5.94737 
chr17:90846-90886 6 
chr17:91492-91522 6 
chr17:92028-93994 5.84791 
chr17:94000-94093 5.93548 
chr17:94193-94243 5.5 
chr17:94542-94556 5.92857 
chr17:94741-94824 5.45783 
chr17:94835-94856 5.52381 
chr17:94877-95000 5.4065 
chr17:95008-95029 5.61905 
chr17:95063-95199 5.72794 
chr17:101754-101776 5.59091 
chr17:102229-102243 5.92857 
chr17:108548-108564 6 
chr17:110577-110614 5.40541 
chr17:115346-115362 6 
chr17:115994-116016 6 
chr17:118343-118364 6 
chr17:118655-118682 5.92593 
chr17:122394-122413 5.63158 
chr17:122553-122575 6 
chr17:124103-124137 5.85294 
chr17:125019-125042 5.86957 
chr17:127745-127768 5.6087 
chr17:143818-143836 5.88889 
chr17:143962-143979 6 
chr17:149136-149150 6 
chr17:154593-154613 5.9 
chr17:154714-154922 5.92308 
chr17:155540-155572 5.46875 
chr17:155633-155659 5.65385 
chr17:155744-155767 5.47826 
chr17:156148-156167 6 
chr17:156629-156655 5.42308 
chr17:156921-157238 5.68139 
chr17:159359-159389 5.23333 
chr17:167690-167733 5.88372 
chr17:169683-169699 5.9375 
chr17:169707-169724 5.82353 
chr17:169732-169749 5.82353 
chr17:169757-169774 5.82353 
chr17:169782-169799 5.82353 
chr17:169807-169823 5.8125 
chr17:170007-170025 5.77778 
chr17:170263-170280 5.88235 
chr17:170426-170456 5.53333 
chr17:171366-171419 5.88679 
chr17:174455-174491 5.83333 
chr17:174500-174520 5.95 
chr17:178490-178583 5.70968 
chr17:180847-180912 5.56923 
chr17:182068-182089 5.71429 
chr17:182897-182916 5.63158 
chr17:182959-182978 5.63158 
chr17:183021-183040 5.63158 
chr17:183733-183757 5.95833 
chr17:184283-184306 5.43478 
chr17:184378-184401 5.86957 
chr17:184473-184496 5.86957 
chr17:184569-184592 5.86957 
chr17:184665-184679 6 
chr17:188281-188304 5.73913 
chr17:193695-193889 5.43299 
chr17:193927-193942 6 
chr17:193978-194018 5.725 
chr17:194086-194227 5.44681 
chr17:194237-194277 5.275 
chr17:194293-194348 5.70909 
chr17:194397-194423 5.57692 
chr17:194525-194556 5.64516 
chr17:197054-197079 5.96 
chr17:197794-197816 5.68182 
chr17:197884-197896 6 
chr17:199462-199492 5.2 
chr17:199728-199754 5.38462 
chr17:200451-200466 6 
chr17:203918-203940 5.63636 
chr17:204155-204177 5.90909 
chr17:206521-206538 6 
chr17:208080-208099 5.63158 
chr17:209165-209226 5.40984 
chr17:209452-209471 5.68421 
chr17:209695-209722 5.37037 
chr17:213107-213135 5.5 
chr17:213580-213779 5.67839 
chr17:213869-213915 5.67391 
chr17:213942-213976 5.20588 
chr17:214649-214672 5.52174 
chr17:215656-215685 5.37931 
chr17:215878-215901 5.86957 
chr17:221826-221842 6 
chr17:222728-222746 5.77778 
chr17:223920-223937 5.76471 
chr17:224565-224590 5.88 
chr17:225193-225208 6 
chr17:226356-226386 5.73333 
chr17:227011-227098 5.51724 
chr17:227112-227171 5.52542 
chr17:227313-227392 5.44304 
chr17:228320-228335 6 
chr17:230129-230734 5.57686 
chr17:230771-231000 5.52838 
chr17:231036-231153 5.45299 
chr17:231162-231183 5.61905 
chr17:231217-231319 5.58824 
chr17:234594-234635 5.73171 
chr17:234726-234739 5.92308 
chr17:234824-234837 6 
chr17:235678-235696 5.88889 
chr17:236055-236070 6 
chr17:237700-237741 6 
chr17:241014-241040 5.5 
chr17:246050-246131 5.30864 
chr17:246466-246500 5.61765 
chr17:247088-247104 6 
chr17:249308-249322 6 
chr17:249827-249847 6 
chr17:250101-250123 6 
chr17:251842-251857 6 
chr17:255304-255332 5.46429 
chr17:255592-255614 5.95455 
chr17:256663-256692 5.55172 
chr17:257035-257078 5.81395 
chr17:258008-258030 5.59091 
chr17:258077-258104 5.66667 
chr17:258627-258652 5.76 
chr17:260387-260408 5.57143 
chr17:265111-265146 6 
chr17:265174-265202 6 
chr17:265228-265263 6 
chr17:266914-266942 6 
chr17:268057-268186 5.70543 
chr17:268195-268214 5.68421 
chr17:270061-270083 5.72727 
chr17:270421-270455 5.88235 
chr17:271289-271303 6 
chr17:271437-271455 5.94444 
chr17:273851-273870 6 
chr17:274093-274110 5.88235 
chr17:275109-275131 5.95455 
chr17:275484-275525 5.7561 
chr17:275644-275675 6 
chr17:275966-275984 6 
chr17:276681-276699 6 
chr17:278484-278521 6 
chr17:278862-278881 5.84211 
chr17:279170-279196 5.53846 
chr17:280112-280125 5.92308 
chr17:280719-280741 5.5 
chr17:281546-281622 5.63158 
chr17:282494-282509 6 
chr17:282822-282836 6 
chr17:282987-283016 5.96552 
chr17:286429-286463 5.35294 
chr17:286985-287018 6 
chr17:288789-288806 5.94118 
chr17:289174-289195 5.90476 
chr17:289490-289504 6 
chr17:290834-290847 6 
chr17:293715-293729 6 
chr17:294435-294463 5.89286 
chr17:295777-295806 6 
chr17:398586-398611 5.92 
chr17:399499-399542 5.76744 
chr17:401021-401046 5.76 
chr17:401708-401804 5.61458 
chr17:402268-402283 6 
chr17:403722-403740 5.83333 
chr17:405594-405614 5.8 
chr17:406821-406874 5.79245 
chr17:414986-415039 5.43396 
chr17:419196-419210 6 
chr17:422006-422028 6 
chr17:424026-424138 5.78571 
chr17:426397-426429 5.28125 
chr17:427509-427559 5.72 
chr17:429236-429255 6 
chr17:431835-431850 6 
chr17:432623-432658 5.85714 
chr17:433383-433397 6 
chr17:433462-433499 5.64865 
chr17:435013-435029 6 
chr17:435185-435202 6 
chr17:435496-435528 5.625 
chr17:438157-438169 6 
chr17:443185-443262 5.64935 
chr17:443592-443619 5.25926 
chr17:446215-446228 6 
chr17:447023-447297 5.71533 
chr17:449569-449616 6 
chr17:450110-450126 6 
chr17:450878-450890 6 
chr17:455832-455845 5.92308 
chr17:456814-456828 6 
chr17:461095-461111 6 
chr17:462061-462073 6 
chr17:462236-462253 6 
chr17:462784-462806 5.5 
chr17:464860-464879 6 
chr17:466527-466547 6 
chr17:467781-467796 6 
chr17:468643-468681 5.92105 
chr17:469443-469465 5.81818 
chr17:469958-469996 5.84211 
chr17:471126-471169 5.67442 
chr17:471483-471504 5.90476 
chr17:473143-473166 5.43478 
chr17:473612-473645 5.63636 
chr17:474457-474559 5.56863 
chr17:474708-474741 5.81818 
chr17:474750-474801 5.82353 
chr17:476262-476290 6 
chr17:478002-478020 5.88889 
chr17:481927-481952 5.32 
chr17:487766-487784 5.88889 
chr17:490697-490730 5.72727 
chr17:491558-491578 5.95 
chr17:495089-495123 5.94118 
chr17:497552-497570 5.94444 
chr17:499727-499739 6 
chr17:501189-501209 6 
chr17:502985-503021 5.72222 
chr17:506662-506684 5.72727 
chr17:510080-510120 5.325 
chr17:511842-511868 6 
chr17:512885-512910 5.48 
chr17:513017-513050 5.69697 
chr17:513367-513414 6 
chr17:513993-514024 6 
chr17:518179-518203 5.95833 
chr17:525449-525483 5.70588 
chr17:525689-525712 5.56522 
chr17:525953-525973 5.6 
chr17:527144-527191 5.65957 
chr17:528126-528158 5.5 
chr17:528174-528243 5.57971 
chr17:531014-531033 6 
chr17:533002-533081 5.78481 
chr17:533529-533559 5.9 
chr17:535488-535512 5.45833 
chr17:536413-536470 5.31579 
chr17:537775-537794 5.63158 
chr17:543632-543656 5.75 
chr17:551791-551811 5.6 
chr17:553736-553750 5.92857 
chr17:554222-554243 5.61905 
chr17:557433-557446 6 
chr17:557976-558004 6 
chr17:558042-558091 5.40816 
chr17:558154-558186 5.34375 
chr17:559940-559966 6 
chr17:562335-562353 5.83333 
chr17:562511-562536 5.92 
chr17:564298-564325 5.85185 
chr17:564760-564805 5.64444 
chr17:565928-566160 5.82759 
chr17:569903-569918 5.86667 
chr17:573129-573164 5.48571 
chr17:573425-573480 6 
chr17:574464-574631 5.73054 
chr17:574946-574958 6 
chr17:575349-575447 5.90816 
chr17:576350-576382 6 
chr17:579007-579024 6 
chr17:581666-581719 5.37736 
chr17:581873-581892 5.78947 
chr17:582752-582771 5.63158 
chr17:584357-584389 5.8125 
chr17:585985-586013 5.64286 
chr17:586659-586689 5.16667 
chr17:588851-588877 5.46154 
chr17:590814-590826 6 
chr17:592704-592726 6 
chr17:596370-596400 5.63333 
chr17:596799-596822 5.78261 
chr17:600031-600046 6 
chr17:600182-600198 5.875 
chr17:601672-601685 6 
chr17:601942-601968 5.61538 
chr17:602404-602427 5.73913 
chr17:604600-604626 5.42308 
chr17:605595-605618 5.86957 
chr17:608662-608682 5.65 
chr17:609775-609788 6 
chr17:610760-610774 6 
chr17:611084-611112 5.60714 
chr17:614185-614209 5.875 
chr17:615057-615069 6 
chr17:615417-615432 6 
chr17:616891-616923 5.78125 
chr17:617284-617299 6 
chr17:618064-618113 5.55102 
chr17:618593-618612 6 
chr17:619416-619442 5.46154 
chr17:620323-620369 5.56522 
chr17:620490-620512 6 
chr17:621721-621763 5.95238 
chr17:622351-622369 6 
chr17:623192-623242 5.88 
chr17:625664-625732 5.76471 
chr17:626027-626045 6 
chr17:626795-626811 5.9375 
chr17:627312-627332 6 
chr17:627885-627934 5.89796 
chr17:628611-628657 5.78261 
chr17:629262-629285 5.86957 
chr17:630441-630490 6 
chr17:631457-631469 6 
chr17:631626-631641 5.93333 
chr17:632779-632807 5.78571 
chr17:633303-633324 5.95238 
chr17:634745-634771 5.92308 
chr17:635611-635665 5.35185 
chr17:635903-635937 5.20588 
chr17:637413-637436 5.86957 
chr17:639044-639061 5.94118 
chr17:639212-639241 5.93103 
chr17:639884-639909 5.6 
chr17:640247-640265 6 
chr17:641336-641348 6 
chr17:641798-641811 6 
chr17:642195-642216 5.52381 
chr17:642413-642451 5.47368 
chr17:643287-643309 5.90909 
chr17:654976-655004 5.25 
chr17:661402-661429 5.77778 
chr17:662159-662179 6 
chr17:664162-664201 5.30769 
chr17:666311-666323 6 
chr17:666421-666434 6 
chr17:666626-666652 5.5 
chr17:666761-666783 5.90909 
chr17:666816-666840 5.75 
chr17:668245-668274 5.96552 
chr17:670142-670170 5.35714 
chr17:674475-674504 5.2069 
chr17:675081-675099 6 
chr17:675253-675272 6 
chr17:675427-675444 6 
chr17:678345-678359 6 
chr17:682559-682583 6 
chr17:682866-682887 5.80952 
chr17:683406-683439 5.90909 
chr17:683981-683998 6 
chr17:684157-684172 6 
chr17:688610-688663 5.66038 
chr17:689334-689358 5.95833 
chr17:689507-689527 5.85 
chr17:690780-690801 5.57143 
chr17:691707-691728 5.7619 
chr17:697402-697414 6 
chr17:701487-701503 6 
chr17:704683-704698 6 
chr17:706169-706193 5.70833 
chr17:706289-706306 6 
chr17:707514-707535 6 
chr17:709082-709095 6 
chr17:710146-710201 5.49091 
chr17:714297-714344 5.19149 
chr17:715160-715180 6 
chr17:715848-715921 5.57534 
chr17:715936-716113 5.51977 
chr17:716134-716250 5.38793 
chr17:716264-716295 5.3871 
chr17:717498-717522 5.95833 
chr17:720911-720924 6 
chr17:723851-723868 6 
chr17:724162-724187 5.8 
chr17:724245-724360 5.6 
chr17:724989-725011 5.5 
chr17:725064-725082 5.88889 
chr17:725519-725538 5.89474 
chr17:727276-727292 6 
chr17:728459-728479 5.75 
chr17:729905-729944 5.97436 
chr17:730862-730882 5.85 
chr17:731336-731357 5.57143 
chr17:731643-731656 6 
chr17:732698-732710 6 
chr17:734685-734722 5.75676 
chr17:734777-734827 5.54 
chr17:740203-740226 6 
chr17:741353-741384 5.64516 
chr17:743037-743049 6 
chr17:743334-743357 5.82609 
chr17:746179-746315 5.88235 
chr17:747305-747328 5.69565 
chr17:747805-747837 5.96875 
chr17:748412-748478 5.92424 
chr17:749653-749687 5.97059 
chr17:750080-750098 5.88889 
chr17:753514-753541 5.40741 
chr17:755503-755541 5.84211 
chr17:756942-756973 5.87097 
chr17:757894-757907 6 
chr17:759727-759743 6 
chr17:760490-760511 5.85714 
chr17:761210-761222 6 
chr17:761968-762000 5.96875 
chr17:763357-763375 6 
chr17:771701-771745 5.84091 
chr17:774087-774109 6 
chr17:774639-774657 6 
chr17:775243-775257 5.92857 
chr17:775430-775490 5.83333 
chr17:775547-775560 6 
chr17:775853-775872 6 
chr17:776733-776745 6 
chr17:776753-776778 5.56 
chr17:778267-778284 5.82353 
chr17:778813-778849 5.47222 
chr17:779419-779505 5.86047 
chr17:781638-781662 5.5 
chr17:782492-782543 5.78431 
chr17:785474-785505 5.54839 
chr17:785695-785724 5.93103 
chr17:787463-787488 5.88 
chr17:788498-788527 5.34483 
chr17:788717-788744 5.74074 
chr17:788912-788935 6 
chr17:790159-790182 5.65217 
chr17:792202-792217 6 
chr17:792911-793027 5.90517 
chr17:794239-794342 5.72816 
chr17:795866-795894 5.53571 
chr17:798200-798269 5.68116 
chr17:799047-799069 5.90909 
chr17:802086-802109 5.95652 
chr17:802191-802210 5.73684 
chr17:804153-804172 6 
chr17:804854-804868 6 
chr17:804928-804952 5.75 
chr17:805911-805954 6 
chr17:806436-806458 6 
chr17:808483-808508 5.72 
chr17:809216-809243 5.66667 
chr17:809591-809610 5.73684 
chr17:809787-809822 5.54286 
chr17:811780-811793 6 
chr17:812338-812362 6 
chr17:812772-812791 6 
chr17:814576-814592 6 
chr17:816185-816237 5.55769 
chr17:817121-817152 5.80645 
chr17:822600-822614 5.92857 
chr17:825684-825699 5.93333 
chr17:826756-826784 5.42857 
chr17:827955-827994 5.58974 
chr17:829765-829804 6 
chr17:830516-830538 5.95455 
chr17:830820-830834 6 
chr17:834525-834538 6 
chr17:835074-835091 6 
chr17:838216-838242 5.61538 
chr17:839331-839346 6 
chr17:841922-841959 5.83784 
chr17:842292-842313 5.85714 
chr17:842584-842596 6 
chr17:847481-847500 6 
chr17:848868-848882 6 
chr17:849130-849162 5.8125 
chr17:849267-849296 5.58621 
chr17:850972-850989 6 
chr17:851123-851136 6 
chr17:851277-851304 5.74074 
chr17:851327-851361 5.64706 
chr17:851540-851626 5.22093 
chr17:852038-852967 5.75888 
chr17:854415-854438 6 
chr17:854797-854821 5.66667 
chr17:855301-855331 5.3 
chr17:858395-858417 5.77273 
chr17:859141-859162 5.80952 
chr17:859646-859665 5.94737 
chr17:862002-862019 5.94118 
chr17:862180-862207 5.77778 
chr17:864626-864644 6 
chr17:865784-865796 6 
chr17:866454-866475 6 
chr17:866846-866871 5.44 
chr17:867315-867328 6 
chr17:869356-869376 5.95 
chr17:872176-872228 5.80769 
chr17:874185-874198 6 
chr17:875711-875739 5.75 
chr17:876270-876282 6 
chr17:876909-876930 5.52381 
chr17:877597-877626 5.7931 
chr17:878047-878080 5.87879 
chr17:881960-881995 5.42857 
chr17:882075-882093 6 
chr17:882348-882386 5.18421 
chr17:882664-882719 5.4 
chr17:883066-883117 5.21569 
chr17:883134-883183 5.77551 
chr17:884986-885016 6 
chr17:886183-886208 5.96 
chr17:886826-886879 5.73585 
chr17:888106-888118 6 
chr17:888661-888682 6 
chr17:888961-888982 5.90476 
chr17:892589-892613 5.75 
chr17:892770-892794 5.91667 
chr17:892929-892946 6 
chr17:893781-893797 5.8125 
chr17:896535-897626 5.77727 
chr17:899384-899404 6 
chr17:899643-899669 5.88462 
chr17:901097-901121 5.375 
chr17:902563-902594 6 
chr17:903569-903581 6 
chr17:905388-905402 6 
chr17:907218-907244 5.26923 
chr17:912396-912530 5.72388 
chr17:915331-915359 5.42857 
chr17:915854-915882 5.53571 
chr17:918084-918105 5.80952 
chr17:919557-919569 6 
chr17:920704-920721 6 
chr17:921273-921295 5.86364 
chr17:922710-922751 5.73171 
chr17:925346-925360 6 
chr17:927264-927284 6 
chr17:928023-928046 5.78261 
chr17:928359-928373 6 
chr17:928535-928558 5.6087 
chr17:928568-928583 5.86667 
chr17:934753-934809 5.75 
chr17:935088-935186 5.44898 
chr17:935384-935416 5.3125 
chr17:937209-937223 6 
chr17:940215-940364 5.91275 
chr17:944971-945000 5.48276 
chr17:946760-946774 5.92857 
chr17:952415-952433 5.88889 
chr17:955310-955331 5.80952 
chr17:957998-958016 5.77778 
chr17:958444-958467 5.52174 
chr17:960548-960601 6 
chr17:960883-960967 5.71429 
chr17:961376-961391 6 
chr17:961715-961739 5.375 
chr17:964236-964259 6 
chr17:968982-969000 6 
chr17:970490-970517 5.62963 
chr17:971154-971183 5.58621 
chr17:973806-973824 6 
chr17:976419-976438 6 
chr17:977917-977949 5.46875 
chr17:978945-978978 5.48485 
chr17:979954-979975 6 
chr17:980949-980966 5.82353 
chr17:981344-981371 6 
chr17:982271-982314 5.65116 
chr17:982400-982476 5.55263 
chr17:983028-983062 6 
chr17:986363-986380 6 
chr17:986502-986521 6 
chr17:986891-986914 5.52174 
chr17:988047-988060 6 
chr17:988350-988365 6 
chr17:990759-990814 5.14545 
chr17:991692-991731 6 
chr17:992132-992148 6 
chr17:994526-994596 5.35714 
chr17:996016-996041 5.4 
chr17:996966-996988 5.5 
chr17:997610-997623 6 
chr17:997774-997790 5.875 
chr17:1000830-1000844 6 
chr17:1001305-1001325 5.9 
chr17:1001802-1001825 5.73913 
chr17:1003366-1003384 6 
chr17:1008243-1008261 6 
chr17:1009767-1009782 6 
chr17:1012354-1012396 5.66667 
chr17:1012473-1012492 5.84211 
chr17:1012638-1012666 5.35714 
chr17:1012751-1012792 5.2439 
chr17:1013081-1013105 5.54167 
chr17:1013166-1013199 5.48485 
chr17:1013591-1013612 5.71429 
chr17:1015381-1015411 5.5 
chr17:1015836-1015879 5.7907 
chr17:1016064-1016104 5.175 
chr17:1016518-1016539 6 
chr17:1017709-1017721 6 
chr17:1019459-1019484 5.52 
chr17:1023451-1023485 5.67647 
chr17:1028831-1028855 5.375 
chr17:1030917-1030940 5.82609 
chr17:1032793-1032822 5.7931 
chr17:1033211-1033238 5.66667 
chr17:1035418-1035464 5.5 
chr17:1037626-1037665 5.82051 
chr17:1038564-1038603 5.79487 
chr17:1039420-1039456 5.80556 
chr17:1040220-1040271 5.5098 
chr17:1041665-1041698 5.54545 
chr17:1042433-1042472 5.41026 
chr17:1046146-1046688 5.69926 
chr17:1046850-1046875 5.56 
chr17:1048153-1048196 5.62791 
chr17:1049396-1049445 5.87755 
chr17:1049731-1050002 5.49446 
chr17:1052008-1052036 6 
chr17:1052546-1052558 6 
chr17:1054013-1054041 5.35714 
chr17:1055403-1055427 5.375 
chr17:1059247-1059263 6 
chr17:1060543-1060557 6 
chr17:1061516-1061562 5.54348 
chr17:1063546-1063597 5.7451 
chr17:1063814-1063836 5.54545 
chr17:1064849-1064861 6 
chr17:1068822-1068842 6 
chr17:1073244-1073311 5.64179 
chr17:1073705-1073742 5.45946 
chr17:1075370-1075400 5.36667 
chr17:1076043-1076059 5.9375 
chr17:1076273-1076379 5.81132 
chr17:1076417-1076620 5.66995 
chr17:1076626-1076695 5.34783 
chr17:1078317-1078346 5.96552 
chr17:1079390-1079435 5.26667 
chr17:1080138-1080192 5.88889 
chr17:1081858-1081876 5.77778 
chr17:1082298-1082348 5.54 
chr17:1082764-1082809 5.35556 
chr17:1082852-1082944 5.69565 
chr17:1083281-1083361 5.8 
chr17:1083460-1083487 5.37037 
chr17:1085066-1085096 5.26667 
chr17:1085654-1085672 5.94444 
chr17:1087747-1087762 6 
chr17:1088948-1088969 6 
chr17:1091190-1091211 5.90476 
chr17:1092644-1092656 6 
chr17:1094544-1094598 5.44444 
chr17:1094638-1094664 5.92308 
chr17:1095432-1095444 6 
chr17:1096341-1096365 5.95833 
chr17:1097463-1097496 5.66667 
chr17:1097645-1097667 5.77273 
chr17:1099181-1099210 5.7931 
chr17:1099422-1099434 6 
chr17:1099733-1099752 5.63158 
chr17:1101928-1101943 5.93333 
chr17:1103442-1103477 5.28571 
chr17:1104964-1104985 5.61905 
chr17:1106663-1106698 5.31429 
chr17:1107737-1107756 5.84211 
chr17:1107980-1108002 5.72727 
chr17:1108168-1108210 5.97619 
chr17:1110943-1110956 6 
chr17:1111049-1111077 5.75 
chr17:1112181-1112193 6 
chr17:1114572-1114626 5.59259 
chr17:1115731-1115756 5.96 
chr17:1116181-1116210 5.75862 
chr17:1117182-1117195 5.92308 
chr17:1118513-1118569 5.58929 
chr17:1119833-1119867 5.35294 
chr17:1122329-1122351 6 
chr17:1123046-1123061 5.93333 
chr17:1126598-1126616 6 
chr17:1128442-1128474 5.96875 
chr17:1129660-1129702 5.33333 
chr17:1129729-1129761 5.4375 
chr17:1129792-1129812 5.8 
chr17:1129841-1129865 5.625 
chr17:1129907-1129956 5.26531 
chr17:1129981-1130006 5.52 
chr17:1130098-1130126 5.60714 
chr17:1133212-1133234 5.54545 
chr17:1133367-1133418 5.72549 
chr17:1134095-1134111 5.875 
chr17:1134618-1134651 5.63636 
chr17:1136379-1136400 5.66667 
chr17:1137394-1137418 5.83333 
chr17:1138193-1138223 5.9 
chr17:1138531-1138550 5.94737 
chr17:1138683-1138704 6 
chr17:1139313-1139340 6 
chr17:1139997-1140030 5.39394 
chr17:1140392-1140416 5.95833 
chr17:1140771-1140800 5.55172 
chr17:1142116-1142210 5.82979 
chr17:1143626-1143642 6 
chr17:1144311-1144338 6 
chr17:1145647-1145660 6 
chr17:1145742-1145780 5.68421 
chr17:1146093-1146126 5.60606 
chr17:1146268-1146285 6 
chr17:1147608-1147626 5.83333 
chr17:1149349-1149366 6 
chr17:1149735-1149758 5.56522 
chr17:1149773-1149830 5.63158 
chr17:1151203-1151241 5.73684 
chr17:1152688-1152720 5.96875 
chr17:1154216-1154230 6 
chr17:1155039-1155058 5.78947 
chr17:1155523-1155536 6 
chr17:1155945-1155961 5.875 
chr17:1156570-1156590 6 
chr17:1156967-1157012 5.17778 
chr17:1157563-1157583 5.6 
chr17:1157968-1157990 6 
chr17:1159126-1159161 5.45714 
chr17:1159729-1159750 6 
chr17:1160468-1160483 6 
chr17:1161100-1161120 5.8 
chr17:1161751-1161788 5.56757 
chr17:1163070-1163090 5.75 
chr17:1163245-1163265 5.65 
chr17:1164952-1164969 6 
chr17:1166170-1166190 5.9 
chr17:1167532-1167571 5.35897 
chr17:1168400-1168420 5.8 
chr17:1169038-1169051 6 
chr17:1171694-1171720 5.96154 
chr17:1173090-1173113 5.95652 
chr17:1173796-1173835 5.66667 
chr17:1175043-1175075 5.75 
chr17:1176777-1176807 5.9 
chr17:1177906-1177948 5.97619 
chr17:1178683-1179046 5.48485 
chr17:1179064-1179190 5.72222 
chr17:1181006-1181029 5.56522 
chr17:1181382-1181410 5.67857 
chr17:1182722-1182772 5.76 
chr17:1182873-1182941 5.69118 
chr17:1185210-1185674 5.66164 
chr17:1187102-1187119 5.94118 
chr17:1187408-1187447 5.89744 
chr17:1187798-1187827 5.51724 
chr17:1187967-1187985 6 
chr17:1189016-1189029 6 
chr17:1189043-1189055 6 
chr17:1189641-1189754 5.38053 
chr17:1189765-1190066 5.62126 
chr17:1190095-1190163 5.67647 
chr17:1190626-1190668 5.71429 
chr17:1191571-1191618 5.85106 
chr17:1191626-1191795 5.60947 
chr17:1191827-1191868 5.56098 
chr17:1191899-1191938 5.71795 
chr17:1191953-1192083 5.62308 
chr17:1192098-1192193 5.75789 
chr17:1192203-1192359 5.6859 
chr17:1192369-1192615 5.62602 
chr17:1192626-1192752 5.46825 
chr17:1195463-1195500 5.94595 
chr17:1196577-1196592 6 
chr17:1196734-1196809 5.53333 
chr17:1196844-1196919 5.61333 
chr17:1196951-1197002 5.58824 
chr17:1197762-1197776 6 
chr17:1200886-1200907 6 
chr17:1203743-1203762 6 
chr17:1205468-1205482 6 
chr17:1205926-1205949 5.86957 
chr17:1207396-1207416 5.7 
chr17:1207601-1207626 5.36 
chr17:1209691-1209722 5.96774 
chr17:1210880-1210910 5.73333 
chr17:1211060-1211085 5.96 
chr17:1216207-1216817 5.61311 
chr17:1217640-1217657 6 
chr17:1220715-1220745 6 
chr17:1221282-1221302 5.9 
chr17:1222213-1222253 6 
chr17:1224074-1224090 5.875 
chr17:1224477-1224499 6 
chr17:1225097-1225112 6 
chr17:1226241-1226278 5.62162 
chr17:1226564-1226594 5.86667 
chr17:1227189-1227229 6 
chr17:1227633-1227653 6 
chr17:1227949-1227993 6 
chr17:1228436-1228453 6 
chr17:1234058-1234089 6 
chr17:1234979-1235001 5.95455 
chr17:1235395-1235424 6 
chr17:1236129-1236152 5.82609 
chr17:1236969-1236996 5.48148 
chr17:1237719-1237743 5.66667 
chr17:1239298-1239324 6 
chr17:1239799-1239834 5.54286 
chr17:1240490-1240514 5.95833 
chr17:1240950-1240978 5.78571 
chr17:1241745-1241759 6 
chr17:1242283-1242304 5.85714 
chr17:1242458-1242478 5.8 
chr17:1242822-1242834 6 
chr17:1244720-1244754 5.47059 
chr17:1246116-1246135 6 
chr17:1248000-1248039 5.46154 
chr17:1248583-1248596 6 
chr17:1250284-1250324 5.375 
chr17:1250465-1250479 6 
chr17:1254049-1254065 5.8125 
chr17:1254558-1254582 5.54167 
chr17:1254672-1254707 5.37143 
chr17:1255062-1255077 5.93333 
chr17:1256731-1256762 5.96774 
chr17:1258258-1258286 6 
chr17:1258410-1258461 5.90196 
chr17:1259465-1259505 6 
chr17:1260251-1260274 5.43478 
chr17:1260696-1260711 6 
chr17:1261252-1261268 5.8125 
chr17:1261517-1261546 5.68966 
chr17:1262123-1262136 6 
chr17:1262429-1262463 5.88235 
chr17:1263106-1263144 6 
chr17:1263174-1263271 5.94845 
chr17:1264605-1264626 5.61905 
chr17:1269504-1269546 5.78571 
chr17:1270234-1270261 5.62963 
chr17:1271670-1271696 5.80769 
chr17:1271857-1271870 6 
chr17:1273413-1273434 6 
chr17:1273732-1273746 5.92857 
chr17:1274362-1274388 5.42308 
chr17:1275133-1275145 6 
chr17:1279622-1279718 5.73958 
chr17:1283388-1283420 5.53125 
chr17:1285204-1285250 5.43478 
chr17:1285332-1285354 5.63636 
chr17:1287497-1287516 6 
chr17:1288438-1288452 6 
chr17:1289207-1289229 5.5 
chr17:1290250-1290270 5.65 
chr17:1291218-1291234 6 
chr17:1291389-1291431 5.71429 
chr17:1291868-1291880 6 
chr17:1292819-1292837 5.77778 
chr17:1294296-1294310 6 
chr17:1295480-1295504 6 
chr17:1296429-1296495 5.68182 
chr17:1297031-1297055 5.41667 
chr17:1297730-1297750 6 
chr17:1298258-1298275 5.82353 
chr17:1301039-1301060 5.71429 
chr17:1303895-1303926 5.96774 
chr17:1304578-1304600 5.5 
chr17:1305918-1305951 5.66667 
chr17:1307328-1307366 5.73684 
chr17:1309494-1309521 5.77778 
chr17:1309742-1309755 6 
chr17:1310094-1310126 5.65625 
chr17:1311337-1311375 6 
chr17:1312164-1312184 5.9 
chr17:1313796-1313825 6 
chr17:1314190-1314202 6 
chr17:1314553-1314584 5.77419 
chr17:1317092-1317115 6 
chr17:1318771-1318789 6 
chr17:1318998-1319021 5.65217 
chr17:1319620-1319647 5.96296 
chr17:1319958-1319977 5.84211 
chr17:1320561-1320575 6 
chr17:1320959-1320972 6 
chr17:1321544-1321564 5.6 
chr17:1322543-1322568 5.68 
chr17:1322854-1322884 5.6 
chr17:1325439-1325470 5.70968 
chr17:1327361-1327377 6 
chr17:1329335-1329360 5.68 
chr17:1330155-1330172 5.88235 
chr17:1330324-1330361 6 
chr17:1330886-1330898 6 
chr17:1331412-1331425 6 
chr17:1331815-1331830 6 
chr17:1334361-1334383 6 
chr17:1335770-1335784 6 
chr17:1336070-1336089 5.78947 
chr17:1336803-1336824 6 
chr17:1337119-1337137 6 
chr17:1338084-1338126 5.45238 
chr17:1338346-1338366 5.9 
chr17:1339158-1339193 5.45714 
chr17:1340509-1340524 6 
chr17:1341113-1341126 6 
chr17:1344017-1344040 5.95652 
chr17:1344216-1344243 5.22222 
chr17:1345309-1345329 5.95 
chr17:1345900-1345913 6 
chr17:1346269-1346285 5.8125 
chr17:1346669-1346704 5.25714 
chr17:1348126-1348146 5.75 
chr17:1349884-1349898 6 
chr17:1350901-1350915 6 
chr17:1351914-1351938 5.79167 
chr17:1354180-1354197 6 
chr17:1354486-1354502 6 
chr17:1355280-1355298 5.72222 
chr17:1356085-1356103 5.77778 
chr17:1357494-1357537 5.5814 
chr17:1359919-1359936 5.94118 
chr17:1360394-1360420 5.26923 
chr17:1360551-1360575 5.79167 
chr17:1361523-1361544 5.80952 
chr17:1362755-1362798 5.88372 
chr17:1362951-1362965 6 
chr17:1365365-1365377 6 
chr17:1365800-1365824 5.91667 
chr17:1369447-1369465 6 
chr17:1370960-1371116 5.37179 
chr17:1372383-1372499 5.51724 
chr17:1372541-1372604 5.22222 
chr17:1372621-1372723 5.36275 
chr17:1375053-1375095 5.19048 
chr17:1376492-1376511 6 
chr17:1377721-1377739 6 
chr17:1380126-1380145 5.78947 
chr17:1380457-1380484 5.44444 
chr17:1383438-1383457 6 
chr17:1384792-1384808 6 
chr17:1385120-1385132 6 
chr17:1385962-1385975 6 
chr17:1386037-1386050 6 
chr17:1387730-1387774 5.27273 
chr17:1389008-1389043 5.14286 
chr17:1389186-1389246 5.26667 
chr17:1389789-1389822 5.48485 
chr17:1393329-1393343 6 
chr17:1393790-1393823 5.93939 
chr17:1395042-1395055 6 
chr17:1399573-1399612 5.46154 
chr17:1401886-1401911 5.4 
chr17:1403143-1403157 6 
chr17:1404252-1404267 6 
chr17:1405152-1405172 6 
chr17:1405328-1405353 5.68 
chr17:1405641-1405662 6 
chr17:1405818-1405845 5.59259 
chr17:1409307-1409330 5.69565 
chr17:1410829-1410846 5.82353 
chr17:1412406-1412429 5.52174 
chr17:1418199-1418213 6 
chr17:1420827-1420847 5.85 
chr17:1423912-1423962 5.24 
chr17:1425167-1425182 6 
chr17:1426799-1426813 6 
chr17:1427324-1427351 6 
chr17:1427637-1427651 6 
chr17:1428798-1428817 6 
chr17:1431312-1431333 5.61905 
chr17:1432032-1432051 5.89474 
chr17:1432431-1432457 5.84615 
chr17:1432836-1432850 5.92857 
chr17:1433148-1433166 5.88889 
chr17:1434823-1434846 5.73913 
chr17:1435372-1435391 5.94737 
chr17:1439511-1439543 5.21875 
chr17:1439574-1439594 5.7 
chr17:1439882-1439900 5.88889 
chr17:1440188-1440210 6 
chr17:1441095-1441108 6 
chr17:1443875-1443895 5.65 
chr17:1448286-1448315 5.62069 
chr17:1448387-1448416 5.31034 
chr17:1449211-1449231 6 
chr17:1450290-1450306 6 
chr17:1450490-1450504 6 
chr17:1450943-1450963 5.9 
chr17:1451290-1451309 5.84211 
chr17:1452192-1452209 5.88235 
chr17:1452952-1452983 5.80645 
chr17:1454562-1454590 6 
chr17:1455162-1455201 5.58974 
chr17:1456688-1456709 5.90476 
chr17:1457684-1457706 6 
chr17:1457778-1457797 6 
chr17:1460228-1460255 5.48148 
chr17:1461524-1461537 6 
chr17:1463679-1463710 5.25806 
chr17:1464412-1464439 6 
chr17:1465530-1465558 5.28571 
chr17:1465585-1465637 5.90385 
chr17:1465876-1465912 5.30556 
chr17:1465928-1465941 6 
chr17:1466672-1466692 5.95 
chr17:1466994-1467009 6 
chr17:1468413-1468454 5.73171 
chr17:1468918-1468945 5.74074 
chr17:1469524-1469549 6 
chr17:1469873-1469892 5.94737 
chr17:1470069-1470099 5.3 
chr17:1470294-1470319 5.76 
chr17:1470910-1470928 6 
chr17:1471137-1471167 5.83333 
chr17:1471796-1471821 5.8 
chr17:1472988-1473013 5.64 
chr17:1473174-1473194 6 
chr17:1473781-1473793 6 
chr17:1475195-1475216 5.71429 
chr17:1475537-1475604 5.76119 
chr17:1476470-1476488 6 
chr17:1479367-1479387 6 
chr17:1480157-1480171 6 
chr17:1481802-1481835 5.9697 
chr17:1482432-1482458 5.88462 
chr17:1483821-1483871 5.54 
chr17:1484022-1484036 6 
chr17:1484484-1484510 5.65385 
chr17:1485100-1485112 6 
chr17:1485364-1485384 5.95 
chr17:1486455-1486479 5.58333 
chr17:1487157-1487203 5.63043 
chr17:1488113-1488138 6 
chr17:1491991-1492009 6 
chr17:1493838-1493862 5.95833 
chr17:1494808-1494843 5.4 
chr17:1497864-1497894 5.93333 
chr17:1498574-1498594 5.8 
chr17:1501092-1501130 6 
chr17:1501413-1501428 6 
chr17:1502632-1502645 5.92308 
chr17:1503429-1503457 5.85714 
chr17:1503826-1503859 5.48485 
chr17:1504360-1504384 6 
chr17:1505947-1505961 5.92857 
chr17:1506036-1506064 5.5 
chr17:1507081-1507105 6 
chr17:1508880-1508918 5.34211 
chr17:1514005-1514035 5.53333 
chr17:1514126-1514146 5.65 
chr17:1514921-1514947 5.73077 
chr17:1515251-1515272 5.52381 
chr17:1517705-1517740 5.94286 
chr17:1518383-1518411 5.96429 
chr17:1519136-1519183 5.74468 
chr17:1519337-1519351 6 
chr17:1520680-1520697 5.94118 
chr17:1522277-1522306 5.96552 
chr17:1522597-1522629 5.71875 
chr17:1523661-1523680 5.68421 
chr17:1524212-1524247 5.22857 
chr17:1526207-1526242 5.97143 
chr17:1526918-1526994 5.69737 
chr17:1527005-1527187 5.9011 
chr17:1527881-1527896 5.93333 
chr17:1529296-1529330 5.88235 
chr17:1529369-1529389 5.65 
chr17:1529465-1529478 6 
chr17:1531171-1531201 5.96667 
chr17:1533367-1533403 5.61111 
chr17:1533779-1533808 6 
chr17:1536039-1536055 6 
chr17:1536528-1536551 5.86957 
chr17:1536566-1536604 5.15789 
chr17:1537682-1537694 6 
chr17:1539905-1539922 5.76471 
chr17:1540621-1540687 5.77273 
chr17:1540756-1540772 6 
chr17:1542126-1542145 5.73684 
chr17:1542803-1542816 6 
chr17:1544997-1545027 5.73333 
chr17:1545441-1545490 5.4898 
chr17:1545618-1545637 5.63158 
chr17:1546002-1546017 5.93333 
chr17:1546518-1546671 5.79739 
chr17:1548955-1548985 5.46667 
chr17:1550426-1550446 5.9 
chr17:1551287-1551321 5.17647 
chr17:1552454-1552484 5.5 
chr17:1552620-1552652 5.34375 
chr17:1556006-1556019 6 
chr17:1558252-1558265 6 
chr17:1559218-1559230 6 
chr17:1560939-1560953 6 
chr17:1561016-1561035 5.84211 
chr17:1561263-1561279 6 
chr17:1562300-1562326 6 
chr17:1566126-1566156 5.96667 
chr17:1567004-1567028 6 
chr17:1568453-1568469 6 
chr17:1569139-1569157 5.77778 
chr17:1570832-1570850 6 
chr17:1571648-1571668 6 
chr17:1575144-1575174 5.83333 
chr17:1577312-1577331 5.94737 
chr17:1581607-1581626 5.73684 
chr17:1585376-1585399 5.78261 
chr17:1586290-1586302 6 
chr17:1589810-1589823 5.92308 
chr17:1590189-1590215 5.53846 
chr17:1590976-1590988 6 
chr17:1591296-1591310 6 
chr17:1591680-1591694 6 
chr17:1591854-1591886 5.84375 
chr17:1592475-1592504 5.24138 
chr17:1593942-1594001 5.91525 
chr17:1594776-1594795 6 
chr17:1595095-1595116 6 
chr17:1595292-1595315 5.52174 
chr17:1597605-1597619 6 
chr17:1597809-1597861 5.75 
chr17:1598497-1598518 5.61905 
chr17:1599296-1599309 6 
chr17:1600138-1600158 5.7 
chr17:1600231-1600277 5.41304 
chr17:1600411-1600425 6 
chr17:1600578-1600643 5.87692 
chr17:1601771-1601803 5.96875 
chr17:1604060-1604072 6 
chr17:1604426-1604462 5.80556 
chr17:1605177-1605205 5.67857 
chr17:1605514-1605530 6 
chr17:1606682-1606719 5.78378 
chr17:1607517-1607567 5.76 
chr17:1609007-1609034 6 
chr17:1610067-1610099 5.96875 
chr17:1610115-1610133 6 
chr17:1610462-1610484 6 
chr17:1611763-1611798 5.85714 
chr17:1612199-1612263 5.32812 
chr17:1612683-1612705 6 
chr17:1619153-1619217 5.21875 
chr17:1621050-1621063 5.92308 
chr17:1622842-1622861 5.68421 
chr17:1622989-1623009 5.7 
chr17:1625633-1625653 5.8 
chr17:1625966-1625999 5.9697 
chr17:1626682-1626788 5.86792 
chr17:1630384-1630412 5.17857 
chr17:1631748-1631771 5.47826 
chr17:1632245-1632268 6 
chr17:1633284-1633311 5.88889 
chr17:1635095-1635117 5.72727 
chr17:1635220-1635241 5.52381 
chr17:1635530-1635547 5.88235 
chr17:1638072-1638089 5.76471 
chr17:1647009-1647028 6 
chr17:1649611-1649623 6 
chr17:1655047-1655065 5.83333 
chr17:1656979-1657010 5.41935 
chr17:1660471-1660493 5.63636 
chr17:1661077-1661100 5.82609 
chr17:1661118-1661141 5.86957 
chr17:1662908-1662937 5.65517 
chr17:1663375-1663400 5.84 
chr17:1663553-1663589 5.91667 
chr17:1663632-1663652 5.8 
chr17:1664022-1664063 5.82927 
chr17:1664677-1664704 5.74074 
chr17:1668126-1668150 5.5 
chr17:1668600-1668629 6 
chr17:1669162-1669178 6 
chr17:1669851-1669889 5.84211 
chr17:1671724-1671747 5.91304 
chr17:1672074-1672111 5.83784 
chr17:1673746-1673760 6 
chr17:1676539-1676551 6 
chr17:1682480-1682502 5.90909 
chr17:1682773-1682803 6 
chr17:1683843-1683889 6 
chr17:1685475-1685501 5.42308 
chr17:1685772-1685785 6 
chr17:1686061-1686073 6 
chr17:1688230-1688257 5.48148 
chr17:1688722-1688749 6 
chr17:1689057-1689078 5.80952 
chr17:1693107-1693126 5.78947 
chr17:1694410-1694427 6 
chr17:1695933-1695946 5.92308 
chr17:1697287-1697416 5.87597 
chr17:1697569-1697581 6 
chr17:1698611-1698626 6 
chr17:1698633-1698646 6 
chr17:1698699-1698755 5.76786 
chr17:1699041-1699054 6 
chr17:1699426-1699439 5.92308 
chr17:1699593-1699606 6 
chr17:1702190-1702232 5.61905 
chr17:1702829-1702845 6 
chr17:1704919-1704935 6 
chr17:1705268-1705289 5.85714 
chr17:1706435-1706459 5.95833 
chr17:1709105-1709142 5.7027 
chr17:1712647-1712681 5.73529 
chr17:1715839-1715857 6 
chr17:1717597-1717619 6 
chr17:1719913-1719931 5.72222 
chr17:1721340-1721354 6 
chr17:1721939-1721965 5.57692 
chr17:1722652-1722665 6 
chr17:1724807-1724827 6 
chr17:1726508-1726534 5.57692 
chr17:1726687-1726707 6 
chr17:1727899-1727925 5.92308 
chr17:1728793-1728818 5.76 
chr17:1729235-1729296 5.2623 
chr17:1729785-1729826 5.97561 
chr17:1730446-1730482 5.97222 
chr17:1730630-1730661 6 
chr17:1732863-1732881 6 
chr17:1733130-1733162 5.3125 
chr17:1735192-1735213 6 
chr17:1736194-1736232 5.57895 
chr17:1738606-1738626 5.6 
chr17:1738865-1738880 5.86667 
chr17:1739404-1739427 6 
chr17:1740126-1740145 5.73684 
chr17:1741234-1741261 5.88889 
chr17:1741584-1741608 5.625 
chr17:1741897-1741910 6 
chr17:1742129-1742157 5.78571 
chr17:1742609-1742633 6 
chr17:1743082-1743102 6 
chr17:1743397-1743412 5.93333 
chr17:1744356-1744373 5.94118 
chr17:1744588-1744610 5.54545 
chr17:1746892-1746926 6 
chr17:1748456-1748484 6 
chr17:1749605-1749626 5.85714 
chr17:1752583-1752599 6 
chr17:1754536-1754579 5.81395 
chr17:1754914-1754935 5.52381 
chr17:1755827-1755846 6 
chr17:1758626-1758655 6 
chr17:1759892-1760001 5.66055 
chr17:1760534-1760569 5.88571 
chr17:1762161-1762209 5.85417 
chr17:1762908-1762929 5.95238 
chr17:1763091-1763119 5.67857 
chr17:1765013-1765034 5.66667 
chr17:1765184-1765207 5.73913 
chr17:1765488-1765508 6 
chr17:1765706-1765726 6 
chr17:1766011-1766028 6 
chr17:1766478-1766519 5.97561 
chr17:1767833-1767850 5.88235 
chr17:1769601-1769623 6 
chr17:1770626-1770645 5.73684 
chr17:1771209-1771227 5.83333 
chr17:1775758-1775783 5.48 
chr17:1776002-1776018 6 
chr17:1776905-1776946 5.17073 
chr17:1777286-1777353 5.8806 
chr17:1779216-1779229 6 
chr17:1784941-1784989 5.75 
chr17:1789999-1790013 6 
chr17:1791744-1791770 5.80769 
chr17:1792583-1792639 5.32143 
chr17:1792946-1792960 6 
chr17:1793956-1793993 5.64865 
chr17:1796738-1796750 6 
chr17:1797323-1797337 6 
chr17:1798616-1798651 5.82857 
chr17:1798953-1798998 6 
chr17:1803442-1803464 5.81818 
chr17:1804449-1804470 5.61905 
chr17:1804583-1804613 5.2 
chr17:1805987-1806007 5.95 
chr17:1806305-1806325 6 
chr17:1806977-1807002 5.64 
chr17:1809799-1809815 6 
chr17:1810788-1810823 5.4 
chr17:1813929-1813946 5.82353 
chr17:1814569-1814588 6 
chr17:1817055-1817080 5.6 
chr17:1817526-1817571 5.86667 
chr17:1817921-1817943 5.90909 
chr17:1818740-1818755 6 
chr17:1819045-1819091 5.41304 
chr17:1821626-1821657 5.35484 
chr17:1822078-1822114 6 
chr17:1824793-1824824 5.48387 
chr17:1825395-1825427 5.96875 
chr17:1825722-1825754 5.375 
chr17:1826077-1826126 6 
chr17:1826988-1827004 6 
chr17:1827158-1827191 5.87879 
chr17:1827345-1827369 6 
chr17:1827634-1827659 5.92 
chr17:1828268-1828300 6 
chr17:1828597-1828615 5.72222 
chr17:1828748-1828778 5.7 
chr17:1830467-1830488 5.57143 
chr17:1832117-1832142 5.96 
chr17:1832645-1832687 5.92857 
chr17:1835077-1835098 5.85714 
chr17:1839005-1839043 6 
chr17:1841572-1841614 5.66667 
chr17:1842208-1842235 5.51852 
chr17:1842339-1842359 5.85 
chr17:1842646-1842683 6 
chr17:1843700-1843740 5.475 
chr17:1845681-1845719 5.68421 
chr17:1849497-1849539 5.35714 
chr17:1849840-1849871 5.51613 
chr17:1849902-1849991 5.30337 
chr17:1850144-1850239 5.47368 
chr17:1850249-1850277 5.28571 
chr17:1850287-1850359 5.29167 
chr17:1850455-1850512 5.38596 
chr17:1851337-1851350 5.92308 
chr17:1851833-1851916 5.78313 
chr17:1852082-1852105 5.91304 
chr17:1854140-1854163 6 
chr17:1854191-1854223 5.59375 
chr17:1854558-1854589 5.25806 
chr17:1854727-1854759 5.90625 
chr17:1855626-1855643 6 
chr17:1856367-1856411 5.84091 
chr17:1856842-1856872 5.5 
chr17:1857632-1857694 5.82258 
chr17:1858078-1858090 6 
chr17:1858851-1858886 5.57143 
chr17:1859323-1859358 5.31429 
chr17:1860032-1860054 6 
chr17:1861136-1861177 5.7561 
chr17:1861312-1861333 6 
chr17:1861482-1861495 6 
chr17:1861989-1862022 5.33333 
chr17:1862853-1862872 6 
chr17:1865067-1865087 6 
chr17:1865241-1865286 5.97778 
chr17:1865573-1865626 5.73585 
chr17:1866157-1866170 6 
chr17:1867018-1867039 6 
chr17:1868068-1868095 5.96296 
chr17:1868389-1868415 5.96154 
chr17:1870542-1870563 6 
chr17:1871870-1871901 5.16129 
chr17:1872352-1872365 6 
chr17:1873302-1873328 5.84615 
chr17:1875255-1875268 6 
chr17:1875601-1875622 5.95238 
chr17:1876659-1876673 6 
chr17:1877334-1877354 6 
chr17:1878044-1878070 5.26923 
chr17:1878945-1878974 5.58621 
chr17:1881167-1881193 5.53846 
chr17:1881218-1881275 5.50877 
chr17:1881284-1881319 5.54286 
chr17:1882566-1882590 5.45833 
chr17:1882769-1882805 5.5 
chr17:1883348-1883366 5.88889 
chr17:1883524-1883539 6 
chr17:1884220-1884235 6 
chr17:1884675-1884692 5.76471 
chr17:1885595-1885617 5.77273 
chr17:1885907-1885945 6 
chr17:1886330-1886354 5.875 
chr17:1886456-1886477 5.80952 
chr17:1888261-1888280 6 
chr17:1890042-1890081 5.41026 
chr17:1891012-1891057 6 
chr17:1891401-1891419 6 
chr17:1891697-1891723 5.96154 
chr17:1891800-1891834 5.91176 
chr17:1892859-1892880 6 
chr17:1893249-1893271 5.95455 
chr17:1893660-1893692 5.46875 
chr17:1894740-1894763 5.78261 
chr17:1895652-1895688 5.83333 
chr17:1896541-1896562 5.95238 
chr17:1896816-1896834 5.88889 
chr17:1898467-1898484 5.76471 
chr17:1898720-1898735 6 
chr17:1899333-1899346 6 
chr17:1901320-1901343 5.47826 
chr17:1902070-1902086 6 
chr17:1902388-1902406 6 
chr17:1902436-1902453 6 
chr17:1902740-1902772 5.6875 
chr17:1902967-1902996 5.44828 
chr17:1903640-1903654 6 
chr17:1903810-1903831 5.95238 
chr17:1905222-1905246 5.625 
chr17:1905486-1905599 5.76991 
chr17:1905901-1905973 5.52778 
chr17:1907661-1907697 5.72222 
chr17:1909019-1909103 5.60714 
chr17:1909914-1909928 6 
chr17:1910631-1910664 6 
chr17:1911238-1911268 5.36667 
chr17:1913587-1913616 6 
chr17:1913848-1913860 6 
chr17:1914023-1914049 6 
chr17:1914545-1914572 5.74074 
chr17:1914856-1914881 5.44 
chr17:1915856-1915895 5.48718 
chr17:1916071-1916098 5.74074 
chr17:1919673-1919698 6 
chr17:1919988-1920009 5.52381 
chr17:1920976-1921005 5.7931 
chr17:1924845-1924861 6 
chr17:1925148-1925166 6 
chr17:1926957-1926994 5.54054 
chr17:1928495-1928527 5.34375 
chr17:1928663-1928733 5.42857 
chr17:1930136-1930150 6 
chr17:1930429-1930451 5.81818 
chr17:1932737-1932761 6 
chr17:1934859-1934877 6 
chr17:1936028-1936049 5.95238 
chr17:1937765-1937875 5.59091 
chr17:1937891-1937980 5.62921 
chr17:1937988-1938160 5.56395 
chr17:1941441-1941462 6 
chr17:1942665-1942684 5.84211 
chr17:1945750-1945771 5.66667 
chr17:1947313-1947325 6 
chr17:1947968-1948000 5.65625 
chr17:1948243-1948258 5.93333 
chr17:1949237-1949252 6 
chr17:1949704-1949723 5.68421 
chr17:1950572-1950603 5.45161 
chr17:1950679-1950692 6 
chr17:1951339-1951376 5.86486 
chr17:1951789-1951842 5.28302 
chr17:1953185-1953209 5.5 
chr17:1953292-1953325 5.36364 
chr17:1953345-1953369 5.75 
chr17:1953665-1953691 5.46154 
chr17:1953820-1953840 5.6 
chr17:1954626-1954659 5.15152 
chr17:1958773-1958810 5.51351 
chr17:1959302-1959327 5.36 
chr17:1960404-1960423 6 
chr17:1961289-1961313 5.58333 
chr17:1961773-1961830 5.2807 
chr17:1962599-1962626 5.33333 
chr17:1969535-1969681 5.66438 
chr17:1969946-1969984 6 
chr17:1971334-1971352 5.94444 
chr17:1972665-1972686 5.7619 
chr17:1972888-1972913 5.84 
chr17:1974450-1974466 6 
chr17:1975164-1975176 6 
chr17:1976361-1976390 5.93103 
chr17:1976677-1976699 5.95455 
chr17:1977002-1977018 6 
chr17:1983367-1983412 6 
chr17:1983711-1983739 6 
chr17:1983919-1983942 6 
chr17:1988419-1988464 5.77778 
chr17:1989399-1989423 5.375 
chr17:1993476-1993491 6 
chr17:1994959-1994986 5.51852 
chr17:1995134-1995152 5.77778 
chr17:1996542-1996561 5.84211 
chr17:1999348-1999369 5.71429 
chr17:2000050-2000073 6 
chr17:2000439-2000461 5.95455 
chr17:2000932-2000955 5.69565 
chr17:2001092-2001113 5.80952 
chr17:2001926-2001939 6 
chr17:2003331-2003343 6 
chr17:2005822-2005843 6 
chr17:2008377-2008396 6 
chr17:2008839-2008860 6 
chr17:2011357-2011379 5.95455 
chr17:2011926-2011942 5.8125 
chr17:2013375-2013394 6 
chr17:2013762-2013780 6 
chr17:2015801-2015860 5.9661 
chr17:2016049-2016064 6 
chr17:2017680-2017700 5.9 
chr17:2018200-2018306 5.87736 
chr17:2019529-2019548 6 
chr17:2019785-2019814 5.55172 
chr17:2020310-2020342 5.625 
chr17:2021891-2021903 6 
chr17:2022191-2022203 6 
chr17:2022352-2022364 6 
chr17:2023631-2023655 5.375 
chr17:2024809-2024949 5.65 
chr17:2025126-2025147 6 
chr17:2025408-2025476 5.25 
chr17:2029246-2029260 6 
chr17:2030009-2030022 6 
chr17:2030181-2030271 5.42222 
chr17:2030432-2030450 6 
chr17:2032111-2032190 5.6962 
chr17:2033087-2033110 6 
chr17:2033560-2033573 6 
chr17:2037713-2037737 6 
chr17:2038166-2038186 5.65 
chr17:2039276-2039361 5.61176 
chr17:2040012-2040031 5.63158 
chr17:2040288-2040304 5.875 
chr17:2043965-2043977 6 
chr17:2045326-2045340 5.92857 
chr17:2045768-2045788 5.9 
chr17:2045819-2045835 6 
chr17:2046182-2046201 6 
chr17:2047343-2047364 6 
chr17:2048395-2048416 5.7619 
chr17:2048937-2048955 6 
chr17:2049020-2049044 5.75 
chr17:2051486-2051508 6 
chr17:2052643-2052663 6 
chr17:2058341-2058359 5.72222 
chr17:2059332-2059344 6 
chr17:2059687-2059711 6 
chr17:2059935-2059962 5.62963 
chr17:2062154-2062166 6 
chr17:2062720-2062737 5.94118 
chr17:2064126-2064149 5.69565 
chr17:2064332-2064376 5.54545 
chr17:2064399-2064412 6 
chr17:2064698-2064716 5.88889 
chr17:2065811-2065837 6 
chr17:2067916-2067941 5.6 
chr17:2068573-2068593 5.75 
chr17:2069510-2069522 6 
chr17:2070425-2070445 6 
chr17:2071471-2071497 5.57692 
chr17:2072026-2072054 5.75 
chr17:2074567-2074607 5.625 
chr17:2074650-2074671 6 
chr17:2074829-2074847 5.83333 
chr17:2075026-2075039 6 
chr17:2076681-2076716 5.6 
chr17:2077139-2077160 6 
chr17:2086188-2086227 5.28205 
chr17:2086509-2086588 5.46835 
chr17:2087039-2087162 5.58537 
chr17:2087306-2087326 5.7 
chr17:2087951-2087969 6 
chr17:2088254-2088275 6 
chr17:2088596-2088623 5.55556 
chr17:2088790-2088806 6 
chr17:2088888-2088918 5.53333 
chr17:2089720-2089747 5.40741 
chr17:2097981-2098020 5.84615 
chr17:2100855-2100901 5.23913 
chr17:2101969-2102004 5.28571 
chr17:2102228-2102263 5.82857 
chr17:2102834-2102902 5.67647 
chr17:2103211-2103228 5.76471 
chr17:2103977-2104012 5.57143 
chr17:2109076-2109110 5.35294 
chr17:2109702-2109717 5.86667 
chr17:2110182-2110213 5.64516 
chr17:2110411-2110429 6 
chr17:2110578-2110602 5.58333 
chr17:2110892-2110924 5.3125 
chr17:2111426-2111440 6 
chr17:2112457-2112472 5.93333 
chr17:2113236-2113256 5.8 
chr17:2113565-2113591 5.96154 
chr17:2114052-2114091 5.53846 
chr17:2114960-2114972 6 
chr17:2118506-2118534 5.71429 
chr17:2119018-2119038 5.7 
chr17:2119143-2119179 5.38889 
chr17:2119907-2119919 6 
chr17:2120189-2120207 5.72222 
chr17:2121302-2121331 6 
chr17:2121971-2121987 5.875 
chr17:2123097-2123135 5.97368 
chr17:2123216-2123228 6 
chr17:2125835-2125857 5.86364 
chr17:2127216-2127254 5.63158 
chr17:2128010-2128046 6 
chr17:2128616-2128653 6 
chr17:2128834-2128870 5.25 
chr17:2129154-2129184 5.36667 
chr17:2129569-2129597 6 
chr17:2129873-2129905 5.875 
chr17:2131969-2132005 5.86111 
chr17:2133480-2133532 5.90385 
chr17:2133599-2133626 5.96296 
chr17:2134102-2134130 5.85714 
chr17:2134608-2134626 5.83333 
chr17:2135361-2135400 5.20513 
chr17:2137019-2137031 6 
chr17:2137531-2137565 5.52941 
chr17:2137990-2138013 5.65217 
chr17:2139056-2139076 5.7 
chr17:2139654-2139711 5.52632 
chr17:2139963-2140046 5.6988 
chr17:2140370-2140393 5.78261 
chr17:2141634-2141657 5.56522 
chr17:2145650-2145669 6 
chr17:2145983-2146009 5.92308 
chr17:2146327-2146341 6 
chr17:2148676-2148693 6 
chr17:2150248-2150268 5.8 
chr17:2150507-2150551 5.15909 
chr17:2151076-2151096 6 
chr17:2151223-2151242 6 
chr17:2151399-2151419 6 
chr17:2155394-2155417 5.69565 
chr17:2155692-2155712 5.65 
chr17:2156405-2156447 6 
chr17:2158697-2158718 6 
chr17:2159471-2159513 5.66667 
chr17:2159894-2159914 5.95 
chr17:2160245-2160281 5.86111 
chr17:2161302-2161372 5.8 
chr17:2161850-2161862 6 
chr17:2162967-2162983 6 
chr17:2163803-2163829 5.26923 
chr17:2171002-2171054 5.67308 
chr17:2171694-2171717 5.47826 
chr17:2172513-2172530 6 
chr17:2172685-2172704 5.78947 
chr17:2174398-2174423 5.68 
chr17:2175008-2175034 6 
chr17:2176932-2176944 6 
chr17:2178280-2178312 5.375 
chr17:2178713-2178756 5.37209 
chr17:2180426-2180475 5.95918 
chr17:2183554-2183569 5.86667 
chr17:2185683-2185704 6 
chr17:2188960-2188980 5.9 
chr17:2189279-2189311 5.28125 
chr17:2189601-2189614 6 
chr17:2190217-2190238 6 
chr17:2192372-2192389 6 
chr17:2193209-2193254 5.51111 
chr17:2195146-2195168 5.81818 
chr17:2197656-2197677 5.90476 
chr17:2198643-2198668 5.44 
chr17:2200296-2200335 5.79487 
chr17:2200845-2200876 5.83871 
chr17:2200889-2200928 5.69231 
chr17:2202011-2202024 6 
chr17:2206853-2206886 5.39394 
chr17:2207263-2207338 5.14667 
chr17:2212414-2212435 6 
chr17:2212916-2212971 5.27273 
chr17:2213858-2213886 5.39286 
chr17:2214039-2214054 5.86667 
chr17:2214487-2214510 5.47826 
chr17:2215508-2215521 5.92308 
chr17:2217876-2217892 6 
chr17:2218148-2218199 5.5098 
chr17:2218534-2218548 6 
chr17:2219270-2219298 5.21429 
chr17:2220000-2220020 6 
chr17:2220173-2220187 6 
chr17:2220501-2220518 6 
chr17:2220806-2220823 5.76471 
chr17:2221429-2221453 5.875 
chr17:2221750-2221771 5.80952 
chr17:2221913-2221932 6 
chr17:2222626-2222654 5.35714 
chr17:2223532-2223570 5.76316 
chr17:2225960-2225980 5.85 
chr17:2228901-2228928 5.55556 
chr17:2229217-2229231 6 
chr17:2230710-2230724 6 
chr17:2231535-2231551 6 
chr17:2231883-2231923 5.95 
chr17:2232213-2232251 5.76316 
chr17:2234248-2234271 5.6087 
chr17:2236130-2236155 6 
chr17:2238741-2238754 6 
chr17:2240842-2240880 5.52632 
chr17:2243001-2243015 6 
chr17:2244409-2244433 5.91667 
chr17:2248889-2248905 6 
chr17:2249709-2249729 5.65 
chr17:2250388-2250412 5.875 
chr17:2250703-2250716 6 
chr17:2253910-2253925 5.86667 
chr17:2256061-2256084 6 
chr17:2257191-2257216 5.64 
chr17:2261426-2261450 5.54167 
chr17:2262148-2262183 5.82857 
chr17:2263640-2263654 6 
chr17:2267827-2267839 6 
chr17:2269037-2269053 6 
chr17:2272575-2272602 5.59259 
chr17:2272992-2273027 5.48571 
chr17:2275565-2275588 5.52174 
chr17:2275612-2275629 5.82353 
chr17:2277872-2277893 5.66667 
chr17:2280777-2280789 6 
chr17:2281824-2281868 5.61364 
chr17:2282202-2282275 6 
chr17:2283332-2283359 5.7037 
chr17:2285026-2285050 5.66667 
chr17:2287367-2287402 5.22857 
chr17:2287874-2287921 5.95745 
chr17:2289336-2289353 6 
chr17:2290075-2290107 5.4375 
chr17:2295532-2295547 5.93333 
chr17:2297253-2297295 5.42857 
chr17:2297551-2297593 5.90476 
chr17:2298970-2299004 6 
chr17:2299584-2299616 5.3125 
chr17:2302294-2302349 5.36364 
chr17:2304185-2304220 5.28571 
chr17:2305509-2305523 6 
chr17:2307441-2307471 5.63333 
chr17:2307626-2307649 5.95652 
chr17:2308001-2308020 6 
chr17:2309170-2309199 5.34483 
chr17:2309807-2309821 6 
chr17:2311640-2311671 6 
chr17:2312262-2312311 5.95918 
chr17:2313581-2313619 6 
chr17:2313926-2313946 5.7 
chr17:2315183-2315211 5.60714 
chr17:2316091-2316118 5.40741 
chr17:2318766-2318790 6 
chr17:2320352-2320374 6 
chr17:2321482-2321518 5.77778 
chr17:2323953-2323975 6 
chr17:2325532-2325566 6 
chr17:2325672-2325691 5.68421 
chr17:2326555-2326592 6 
chr17:2327381-2327420 5.89744 
chr17:2328901-2328917 6 
chr17:2329324-2329336 6 
chr17:2330022-2330041 6 
chr17:2331279-2331372 5.43011 
chr17:2331821-2331892 5.94366 
chr17:2332140-2332164 5.75 
chr17:2333095-2333115 5.65 
chr17:2333706-2333722 6 
chr17:2334223-2334248 5.68 
chr17:2335017-2335031 6 
chr17:2335153-2335202 5.32653 
chr17:2337475-2337505 5.3 
chr17:2337565-2337592 5.77778 
chr17:2340165-2340178 6 
chr17:2340814-2340850 5.33333 
chr17:2341791-2341810 6 
chr17:2342920-2342946 5.61538 
chr17:2343119-2343150 5.25806 
chr17:2343853-2343871 5.94444 
chr17:2344264-2344321 5.94737 
chr17:2345054-2345074 6 
chr17:2346944-2346970 6 
chr17:2347743-2347773 5.8 
chr17:2348007-2348020 6 
chr17:2349079-2349118 5.69231 
chr17:2349885-2349936 5.82353 
chr17:2352031-2352115 5.88095 
chr17:2352319-2352349 5.33333 
chr17:2352814-2352838 5.91667 
chr17:2354141-2354213 5.56944 
chr17:2354915-2354942 5.92593 
chr17:2355430-2355445 6 
chr17:2356131-2356156 6 
chr17:2357843-2357871 5.89286 
chr17:2358381-2358395 6 
chr17:2359279-2359310 5.87097 
chr17:2360073-2360094 5.61905 
chr17:2360631-2360656 6 
chr17:2362001-2362029 5.57143 
chr17:2363304-2363323 5.89474 
chr17:2364179-2364193 6 
chr17:2364657-2364687 6 
chr17:2364870-2364883 6 
chr17:2366745-2366767 5.72727 
chr17:2368840-2368860 6 
chr17:2369487-2369501 6 
chr17:2370047-2370100 5.32075 
chr17:2372194-2372226 5.6875 
chr17:2372531-2372564 6 
chr17:2375080-2375098 6 
chr17:2376558-2376610 5.32692 
chr17:2377196-2377227 5.58065 
chr17:2377666-2377697 5.67742 
chr17:2378201-2378219 6 
chr17:2382439-2382475 5.63889 
chr17:2382626-2382638 6 
chr17:2383479-2383508 5.93103 
chr17:2386207-2386221 6 
chr17:2388584-2388607 5.47826 
chr17:2389270-2389291 5.57143 
chr17:2390297-2390315 6 
chr17:2391298-2391325 5.92593 
chr17:2391851-2391886 5.42857 
chr17:2392405-2392427 6 
chr17:2393026-2393038 6 
chr17:2394126-2394147 5.57143 
chr17:2395170-2395186 6 
chr17:2395196-2395211 5.86667 
chr17:2395506-2395531 5.72 
chr17:2396020-2396037 6 
chr17:2396191-2396219 5.78571 
chr17:2396423-2396435 6 
chr17:2397306-2397355 5.22449 
chr17:2397841-2397879 5.73684 
chr17:2398988-2399008 5.8 
chr17:2399416-2399454 5.73684 
chr17:2400285-2400312 5.48148 
chr17:2400599-2400619 6 
chr17:2401713-2401735 5.59091 
chr17:2402626-2402640 6 
chr17:2403560-2403583 6 
chr17:2404406-2404432 5.73077 
chr17:2404558-2404572 6 
chr17:2404722-2404760 5.47368 
chr17:2406198-2406227 5.58621 
chr17:2407837-2407860 5.65217 
chr17:2408452-2408470 5.77778 
chr17:2408689-2408720 6 
chr17:2409528-2409566 5.97368 
chr17:2409575-2409599 5.83333 
chr17:2413366-2413384 5.94444 
chr17:2415892-2415910 5.72222 
chr17:2417456-2417495 5.33333 
chr17:2418249-2418288 5.94872 
chr17:2419249-2419267 6 
chr17:2420388-2420402 6 
chr17:2420720-2420749 5.58621 
chr17:2420776-2420806 5.7 
chr17:2421528-2421558 5.83333 
chr17:2422828-2422876 5.79167 
chr17:2422896-2422908 6 
chr17:2423830-2423872 6 
chr17:2424860-2424879 6 
chr17:2425172-2425186 6 
chr17:2427223-2427246 5.82609 
chr17:2427653-2427666 5.92308 
chr17:2428090-2428109 6 
chr17:2429502-2429526 5.75 
chr17:2429832-2429853 5.52381 
chr17:2430176-2430198 6 
chr17:2430538-2430579 5.34146 
chr17:2430588-2430653 5.47692 
chr17:2432831-2432863 6 
chr17:2433155-2433189 5.79412 
chr17:2433241-2433256 5.86667 
chr17:2433638-2433669 5.87097 
chr17:2433829-2433853 6 
chr17:2436735-2436751 5.8125 
chr17:2437019-2437037 5.77778 
chr17:2437675-2437700 5.84 
chr17:2438594-2438618 6 
chr17:2438893-2438913 6 
chr17:2439465-2439498 5.42424 
chr17:2439696-2439753 5.4386 
chr17:2440466-2440487 5.71429 
chr17:2441700-2441733 5.30303 
chr17:2441922-2441947 5.64 
chr17:2442313-2442443 5.61538 
chr17:2442556-2442601 5.46667 
chr17:2444422-2444490 5.88235 
chr17:2446198-2446223 6 
chr17:2447734-2447778 5.5 
chr17:2448116-2448140 6 
chr17:2448160-2448188 5.28571 
chr17:2450057-2450073 6 
chr17:2451219-2451232 6 
chr17:2451592-2451606 6 
chr17:2452564-2452617 5.35849 
chr17:2452626-2452657 5.90323 
chr17:2453516-2453530 6 
chr17:2454734-2454769 5.82857 
chr17:2455943-2455956 6 
chr17:2456000-2456027 5.22222 
chr17:2456570-2456591 6 
chr17:2458546-2458562 5.875 
chr17:2458877-2458912 5.94286 
chr17:2460632-2460722 5.51111 
chr17:2460849-2460883 6 
chr17:2462866-2462890 6 
chr17:2463292-2463317 5.8 
chr17:2463656-2463678 5.72727 
chr17:2463963-2463985 5.95455 
chr17:2464787-2464804 6 
chr17:2465513-2465755 5.80165 
chr17:2466188-2466204 6 
chr17:2467209-2467245 5.77778 
chr17:2467532-2467573 6 
chr17:2467732-2467748 6 
chr17:2469180-2469202 6 
chr17:2469811-2469838 6 
chr17:2470109-2470131 6 
chr17:2471141-2471194 5.92453 
chr17:2473397-2473418 6 
chr17:2473826-2473876 5.78 
chr17:2476497-2476531 5.79412 
chr17:2477000-2477014 6 
chr17:2477908-2477927 5.84211 
chr17:2478208-2478227 5.68421 
chr17:2478859-2478878 5.84211 
chr17:2480157-2480201 6 
chr17:2480951-2480968 6 
chr17:2481374-2481415 5.92683 
chr17:2482632-2482662 5.96667 
chr17:2482790-2482829 6 
chr17:2483249-2483274 5.96 
chr17:2485324-2485344 5.8 
chr17:2485787-2485801 6 
chr17:2485852-2485873 6 
chr17:2486286-2486316 5.4 
chr17:2486568-2486588 5.7 
chr17:2486743-2486767 5.95833 
chr17:2486922-2486939 6 
chr17:2488033-2488056 6 
chr17:2488346-2488369 6 
chr17:2489115-2489140 5.96 
chr17:2489266-2489366 5.58 
chr17:2489404-2489428 5.70833 
chr17:2489441-2489486 5.77778 
chr17:2490179-2490218 5.79487 
chr17:2491172-2491187 5.86667 
chr17:2491220-2491255 5.8 
chr17:2491292-2491324 5.21875 
chr17:2491361-2491395 5.73529 
chr17:2491421-2491460 5.41026 
chr17:2491520-2491548 5.35714 
chr17:2491573-2491626 5.33962 
chr17:2492760-2492784 5.66667 
chr17:2493335-2493352 6 
chr17:2494549-2494569 5.9 
chr17:2494854-2494875 5.66667 
chr17:2495924-2495950 5.96154 
chr17:2496103-2496136 5.81818 
chr17:2496884-2496907 6 
chr17:2497126-2497166 5.65 
chr17:2497181-2497235 5.7037 
chr17:2497414-2497453 5.58974 
chr17:2498710-2498729 5.68421 
chr17:2500697-2500722 6 
chr17:2501075-2501103 5.92857 
chr17:2501544-2501569 5.8 
chr17:2503265-2503290 6 
chr17:2503861-2503891 5.53333 
chr17:2504414-2504437 5.86957 
chr17:2506920-2506952 5.46875 
chr17:2510104-2510126 6 
chr17:2510767-2510791 5.95833 
chr17:2511373-2511389 5.9375 
chr17:2513113-2513133 5.75 
chr17:2513601-2513626 5.68 
chr17:2514766-2514789 5.56522 
chr17:2516336-2516349 6 
chr17:2516405-2516422 5.82353 
chr17:2516443-2516458 6 
chr17:2517284-2517331 5.59574 
chr17:2518044-2518060 5.8125 
chr17:2518731-2518747 5.875 
chr17:2519160-2519172 6 
chr17:2521925-2521953 5.67857 
chr17:2522248-2522266 6 
chr17:2522403-2522456 5.64151 
chr17:2524901-2524932 6 
chr17:2526555-2526572 6 
chr17:2529847-2529860 6 
chr17:2532361-2532375 5.92857 
chr17:2533444-2533466 5.77273 
chr17:2534095-2534130 5.42857 
chr17:2534536-2534561 5.92 
chr17:2536440-2536476 5.91667 
chr17:2537255-2537272 6 
chr17:2537418-2537443 5.72 
chr17:2539228-2539263 5.74286 
chr17:2539740-2539759 5.68421 
chr17:2542191-2542206 6 
chr17:2543669-2543682 6 
chr17:2543745-2543758 6 
chr17:2544399-2544455 5.5 
chr17:2546558-2546589 5.22581 
chr17:2547840-2547854 6 
chr17:2548536-2548549 5.92308 
chr17:2548890-2548915 5.84 
chr17:2549573-2549590 5.82353 
chr17:2549941-2549961 5.75 
chr17:2551296-2551318 6 
chr17:2552508-2552521 6 
chr17:2553933-2553949 6 
chr17:2554118-2554146 5.35714 
chr17:2554707-2554723 6 
chr17:2555708-2555731 5.78261 
chr17:2557080-2557113 5.72727 
chr17:2557484-2557499 5.93333 
chr17:2558233-2558257 5.66667 
chr17:2558460-2558505 5.77778 
chr17:2559216-2559231 5.86667 
chr17:2562814-2562830 6 
chr17:2565336-2565359 6 
chr17:2565626-2565663 5.51351 
chr17:2565672-2565718 6 
chr17:2566560-2566573 6 
chr17:2566670-2566694 5.79167 
chr17:2567935-2567991 5.67857 
chr17:2568884-2568908 5.75 
chr17:2573041-2573101 5.68333 
chr17:2574483-2574516 5.78788 
chr17:2574890-2574906 6 
chr17:2575579-2575601 6 
chr17:2579164-2579191 5.25926 
chr17:2581150-2581168 6 
chr17:2581694-2581708 6 
chr17:2581863-2581885 5.63636 
chr17:2582619-2582974 5.81972 
chr17:2584919-2584943 5.5 
chr17:2586854-2586872 5.72222 
chr17:2588916-2588940 6 
chr17:2591879-2591900 5.57143 
chr17:2593493-2593518 5.76 
chr17:2595213-2595286 5.60274 
chr17:2596691-2596708 6 
chr17:2597723-2597749 6 
chr17:2605528-2605541 6 
chr17:2606114-2606130 5.875 
chr17:2606995-2607025 5.2 
chr17:2608284-2608302 5.77778 
chr17:2608761-2608796 5.57143 
chr17:2611991-2612077 5.25581 
chr17:2614831-2614867 5.22222 
chr17:2616445-2616461 6 
chr17:2616746-2616880 5.76119 
chr17:2616893-2616977 5.30952 
chr17:2617614-2617653 5.76923 
chr17:2618696-2618718 5.68182 
chr17:2618992-2619009 6 
chr17:2619188-2619244 5.58929 
chr17:2619923-2619947 5.54167 
chr17:2620602-2620624 6 
chr17:2621209-2621224 5.86667 
chr17:2622431-2622450 5.89474 
chr17:2623159-2623176 5.94118 
chr17:2623626-2623639 5.92308 
chr17:2627256-2627281 5.52 
chr17:2627719-2627749 5.43333 
chr17:2627965-2628012 5.17021 
chr17:2628528-2628542 6 
chr17:2628675-2628725 5.38 
chr17:2629282-2629302 6 
chr17:2629462-2629484 5.86364 
chr17:2630207-2630220 6 
chr17:2631895-2631918 6 
chr17:2632788-2632803 6 
chr17:2633815-2633875 5.93333 
chr17:2634854-2634880 5.34615 
chr17:2636306-2636350 5.93182 
chr17:2637038-2637063 6 
chr17:2639720-2639747 6 
chr17:2640177-2640230 5.81132 
chr17:2640759-2640781 6 
chr17:2642052-2642072 5.9 
chr17:2642659-2642681 5.86364 
chr17:2642734-2642766 5.375 
chr17:2642974-2643015 5.58537 
chr17:2643955-2643981 5.88462 
chr17:2644259-2644281 6 
chr17:2647156-2647184 5.75 
chr17:2647631-2647661 5.86667 
chr17:2648360-2648402 5.54762 
chr17:2649260-2649281 5.80952 
chr17:2651726-2651745 5.78947 
chr17:2651800-2651829 6 
chr17:2652862-2652883 5.61905 
chr17:2653010-2653045 5.4 
chr17:2653067-2653101 5.41176 
chr17:2654802-2654826 6 
chr17:2655460-2655491 5.80645 
chr17:2655778-2655790 6 
chr17:2656093-2656117 5.95833 
chr17:2657588-2657610 5.90909 
chr17:2657922-2657963 5.73171 
chr17:2658296-2658333 5.86486 
chr17:2658879-2658923 6 
chr17:2659207-2659247 5.5 
chr17:2661460-2661482 5.63636 
chr17:2661928-2661949 5.57143 
chr17:2663586-2663620 5.97059 
chr17:2664231-2664260 5.89655 
chr17:2664574-2664594 5.85 
chr17:2665273-2665295 6 
chr17:2665676-2665704 5.85714 
chr17:2666994-2667014 5.75 
chr17:2668014-2668042 6 
chr17:2669262-2669282 6 
chr17:2670653-2670676 6 
chr17:2671986-2671999 6 
chr17:2672526-2672561 6 
chr17:2672848-2672911 5.63492 
chr17:2673371-2673392 5.85714 
chr17:2674343-2674408 5.64615 
chr17:2674769-2674800 5.93548 
chr17:2676126-2676164 6 
chr17:2676368-2676384 5.875 
chr17:2677019-2677058 6 
chr17:2677774-2677788 6 
chr17:2678056-2678084 5.78571 
chr17:2678110-2678126 5.8125 
chr17:2679653-2679680 6 
chr17:2679985-2679998 5.92308 
chr17:2680117-2680151 6 
chr17:2681238-2681333 5.93684 
chr17:2681470-2681484 6 
chr17:2683081-2683111 5.33333 
chr17:2684811-2685259 5.68304 
chr17:2686348-2686361 6 
chr17:2686749-2686769 5.7 
chr17:2688316-2688348 6 
chr17:2689193-2689208 6 
chr17:2689910-2689943 5.54545 
chr17:2690240-2690258 6 
chr17:2690548-2690571 5.78261 
chr17:2690851-2690880 6 
chr17:2691521-2691540 5.68421 
chr17:2692901-2692919 6 
chr17:2693075-2693109 5.70588 
chr17:2695151-2695166 6 
chr17:2696447-2696459 6 
chr17:2697383-2697396 6 
chr17:2698164-2698182 6 
chr17:2698472-2698492 5.85 
chr17:2700267-2700293 5.34615 
chr17:2700331-2700370 5.46154 
chr17:2701939-2701956 5.82353 
chr17:2702974-2703000 5.34615 
chr17:2704109-2704157 6 
chr17:2704891-2704938 6 
chr17:2707171-2707202 5.74194 
chr17:2708813-2708832 5.94737 
chr17:2709048-2709075 5.92593 
chr17:2709670-2709697 6 
chr17:2709990-2710020 5.86667 
chr17:2713816-2713837 6 
chr17:2714857-2714885 5.78571 
chr17:2717256-2717284 5.96429 
chr17:2718750-2718788 6 
chr17:2719518-2719537 5.94737 
chr17:2720276-2720294 6 
chr17:2721126-2721150 6 
chr17:2721587-2721633 6 
chr17:2722611-2722630 5.73684 
chr17:2723913-2723925 6 
chr17:2724027-2724043 6 
chr17:2724186-2724198 6 
chr17:2724667-2724682 6 
chr17:2725909-2725939 5.86667 
chr17:2727414-2727445 5.93548 
chr17:2728034-2728052 6 
chr17:2729247-2729287 5.8 
chr17:2729441-2729457 6 
chr17:2730298-2730354 5.89286 
chr17:2731631-2731652 5.85714 
chr17:2732278-2732292 6 
chr17:2733096-2733126 5.46667 
chr17:2734006-2734037 5.74194 
chr17:2734228-2734385 5.61146 
chr17:2735192-2735212 5.75 
chr17:2735851-2735866 6 
chr17:2736268-2736287 5.63158 
chr17:2736983-2737000 6 
chr17:2738185-2738222 5.81081 
chr17:2739926-2739956 5.6 
chr17:2740547-2740559 6 
chr17:2740567-2740580 6 
chr17:2740901-2740913 6 
chr17:2741292-2741325 5.63636 
chr17:2741779-2741814 5.97143 
chr17:2742602-2742648 5.58696 
chr17:2743061-2743105 5.20455 
chr17:2743440-2743465 5.52 
chr17:2744451-2744473 5.63636 
chr17:2744597-2744610 6 
chr17:2745823-2745841 6 
chr17:2746204-2746242 5.26316 
chr17:2747297-2747326 6 
chr17:2748429-2748449 5.95 
chr17:2749153-2749182 6 
chr17:2749698-2749716 6 
chr17:2750228-2750255 5.55556 
chr17:2751778-2751821 5.44186 
chr17:2753293-2753307 6 
chr17:2754043-2754059 6 
chr17:2754354-2754376 5.68182 
chr17:2754721-2754750 5.2069 
chr17:2755626-2755643 6 
chr17:2755882-2755915 6 
chr17:2756043-2756073 5.3 
chr17:2756168-2756196 5.78571 
chr17:2756801-2756831 5.36667 
chr17:2756938-2756984 5.32609 
chr17:2757210-2757235 5.32 
chr17:2758765-2758778 6 
chr17:2758898-2758917 6 
chr17:2762402-2762417 6 
chr17:2762717-2762741 5.58333 
chr17:2763202-2763234 5.53125 
chr17:2763888-2763910 6 
chr17:2766290-2766310 6 
chr17:2769875-2769905 5.9 
chr17:2771806-2771824 5.83333 
chr17:2774236-2774256 5.6 
chr17:2775507-2775523 6 
chr17:2776598-2776615 6 
chr17:2776768-2776811 5.86047 
chr17:2777045-2777066 5.85714 
chr17:2778356-2778374 5.77778 
chr17:2779216-2779245 5.93103 
chr17:2780180-2780193 6 
chr17:2783355-2783380 5.88 
chr17:2783739-2783757 5.72222 
chr17:2785413-2785427 6 
chr17:2786841-2786909 5.22059 
chr17:2787666-2787679 6 
chr17:2788304-2788340 5.77778 
chr17:2789429-2789479 5.84 
chr17:2790965-2790982 5.76471 
chr17:2791935-2791958 5.95652 
chr17:2792111-2792126 5.86667 
chr17:2792974-2792989 6 
chr17:2793149-2793193 5.81818 
chr17:2793979-2793991 6 
chr17:2794432-2794447 5.93333 
chr17:2794734-2794756 5.59091 
chr17:2795099-2795129 5.9 
chr17:2796304-2796333 5.86207 
chr17:2796494-2796510 6 
chr17:2797722-2797748 5.5 
chr17:2800637-2800654 5.82353 
chr17:2801215-2801227 6 
chr17:2802219-2802245 5.69231 
chr17:2802307-2802330 5.43478 
chr17:2802485-2802511 5.96154 
chr17:2803658-2803673 6 
chr17:2803723-2803747 5.45833 
chr17:2805049-2805071 5.54545 
chr17:2807824-2807858 6 
chr17:2809376-2809406 5.63333 
chr17:2810092-2810116 5.41667 
chr17:2814341-2814368 5.44444 
chr17:2814973-2815003 5.4 
chr17:2816471-2816486 5.93333 
chr17:2818988-2819005 5.76471 
chr17:2820553-2820576 5.86957 
chr17:2821726-2821742 6 
chr17:2822976-2823009 5.57576 
chr17:2823296-2823315 5.73684 
chr17:2824467-2824506 5.33333 
chr17:2824850-2824937 5.65517 
chr17:2824950-2825022 5.65278 
chr17:2825034-2825054 5.65 
chr17:2826114-2826139 6 
chr17:2826200-2826242 5.54762 
chr17:2826335-2826347 6 
chr17:2829419-2829433 6 
chr17:2830299-2830316 6 
chr17:2833151-2833182 5.70968 
chr17:2834068-2834129 5.2459 
chr17:2834415-2834441 5.84615 
chr17:2834574-2834602 6 
chr17:2835811-2835825 5.92857 
chr17:2835878-2835893 6 
chr17:2836110-2836134 5.83333 
chr17:2837884-2837911 5.55556 
chr17:2838798-2838811 6 
chr17:2839765-2839790 5.56 
chr17:2842279-2842300 5.95238 
chr17:2844711-2844746 5.65714 
chr17:2844962-2844974 6 
chr17:2845658-2845689 5.35484 
chr17:2846057-2846074 5.94118 
chr17:2846959-2846998 5.87179 
chr17:2847455-2847480 5.88 
chr17:2848154-2848189 5.42857 
chr17:2848488-2848552 5.5625 
chr17:2849064-2849097 5.75758 
chr17:2853328-2853360 5.84375 
chr17:2853899-2853917 6 
chr17:2855331-2855349 6 
chr17:2857141-2857158 5.88235 
chr17:2857863-2857900 5.75676 
chr17:2860421-2860442 5.71429 
chr17:2861867-2861880 6 
chr17:2863417-2863441 5.66667 
chr17:2864807-2864831 6 
chr17:2865184-2865203 6 
chr17:2867460-2867480 6 
chr17:2867496-2867528 5.40625 
chr17:2867585-2867615 5.36667 
chr17:2870277-2870292 5.86667 
chr17:2870663-2870700 5.67568 
chr17:2872286-2872310 5.625 
chr17:2872457-2872483 5.92308 
chr17:2872633-2872689 5.44643 
chr17:2872726-2872808 5.53659 
chr17:2873100-2873126 5.38462 
chr17:2873567-2873596 5.89655 
chr17:2874328-2874359 5.45161 
chr17:2874864-2874898 5.41176 
chr17:2875356-2875377 5.80952 
chr17:2875892-2875908 6 
chr17:2877186-2877216 5.5 
chr17:2878165-2878190 5.44 
chr17:2878524-2878546 6 
chr17:2880417-2880446 5.96552 
chr17:2881040-2881061 6 
chr17:2882229-2882250 6 
chr17:2882281-2882303 5.95455 
chr17:2882754-2882773 6 
chr17:2886734-2886753 5.68421 
chr17:2889834-2889846 6 
chr17:2890644-2890669 6 
chr17:2892348-2892392 5.61364 
chr17:2894032-2894051 5.73684 
chr17:2894126-2894151 5.48 
chr17:2895043-2895070 6 
chr17:2896024-2896080 5.28571 
chr17:2896348-2896362 6 
chr17:2896865-2896907 5.83333 
chr17:2898101-2898126 5.68 
chr17:2898520-2898546 5.80769 
chr17:2901216-2901240 5.875 
chr17:2903075-2903113 5.65789 
chr17:2903239-2903253 6 
chr17:2905251-2905273 5.54545 
chr17:2906964-2906996 5.15625 
chr17:2909414-2909433 6 
chr17:2913630-2913649 6 
chr17:2914202-2914233 5.64516 
chr17:2914903-2914919 6 
chr17:2915899-2915920 6 
chr17:2916906-2916942 5.97222 
chr17:2917839-2917858 6 
chr17:2918299-2918311 6 
chr17:2921210-2921245 5.82857 
chr17:2922351-2922375 5.79167 
chr17:2924724-2924745 6 
chr17:2926908-2926949 5.26829 
chr17:2931060-2931101 5.5122 
chr17:2932394-2932416 5.90909 
chr17:2933325-2933373 5.58333 
chr17:2933400-2933486 5.66279 
chr17:2938271-2938283 6 
chr17:2941324-2941378 5.66667 
chr17:2941829-2941849 6 
chr17:2942186-2942212 6 
chr17:2942928-2942947 6 
chr17:2943760-2943772 6 
chr17:2944803-2944822 6 
chr17:2945033-2945056 5.43478 
chr17:2946148-2946174 5.80769 
chr17:2946960-2947000 5.35 
chr17:2950785-2950839 5.83333 
chr17:2954466-2954510 5.77273 
chr17:2956482-2956528 6 
chr17:2957724-2957762 5.52632 
chr17:2960540-2960563 6 
chr17:2960583-2960603 5.75 
chr17:2967512-2967538 5.96154 
chr17:2968329-2968354 5.56 
chr17:2970000-2970012 6 
chr17:2974001-2974033 5.8125 
chr17:2979300-2979321 5.85714 
chr17:2979466-2979493 5.62963 
chr17:2979953-2979967 6 
chr17:2981614-2981635 5.57143 
chr17:2984678-2984697 5.73684 
chr17:2985333-2985359 5.38462 
chr17:2987171-2987222 5.47059 
chr17:2989775-2989788 6 
chr17:2997669-2997723 5.33333 
chr17:2998257-2998289 5.40625 
chr17:2998905-2998928 5.69565 
chr17:3000367-3000393 5.46154 
chr17:3001753-3001778 5.52 
chr17:3001856-3001874 6 
chr17:3003139-3003160 5.57143 
chr17:3005306-3005381 5.41333 
chr17:3005742-3005757 5.86667 
chr17:3006507-3006550 5.62791 
chr17:3006785-3006840 5.83636 
chr17:3007321-3007354 5.9697 
chr17:3008161-3008218 5.45614 
chr17:3012493-3012523 5.8 
chr17:3015136-3015157 5.52381 
chr17:3016894-3016933 5.82051 
chr17:3018574-3018605 5.80645 
chr17:3021950-3021981 6 
chr17:3022658-3022696 5.78947 
chr17:3024513-3024541 5.42857 
chr17:3027916-3027953 5.83784 
chr17:3028415-3028434 5.78947 
chr17:3032176-3032200 5.375 
chr17:3032424-3032447 5.65217 
chr17:3033839-3033858 5.63158 
chr17:3036505-3036523 6 
chr17:3042063-3042094 6 
chr17:3045716-3045728 6 
chr17:3046856-3046876 6 
chr17:3047085-3047103 5.83333 
chr17:3050490-3050522 5.71875 
chr17:3050643-3050668 5.8 
chr17:3050801-3050821 5.7 
chr17:3055148-3055165 6 
chr17:3058237-3058257 6 
chr17:3060120-3060133 6 
chr17:3060643-3060674 5.64516 
chr17:3063301-3063323 5.63636 
chr17:3063331-3063369 5.63158 
chr17:3064577-3064600 5.91304 
chr17:3064769-3064792 6 
chr17:3068821-3068870 5.4898 
chr17:3069553-3069578 5.64 
chr17:3070605-3070650 5.57778 
chr17:3076461-3076489 5.57143 
chr17:3077192-3077214 5.77273 
chr17:3078483-3078507 5.875 
chr17:3079698-3079721 5.65217 
chr17:3085685-3085705 5.7 
chr17:3088638-3088660 5.72727 
chr17:3089118-3089139 5.90476 
chr17:3090773-3090789 6 
chr17:3093757-3093772 5.93333 
chr17:3097330-3097346 5.8125 
chr17:3099291-3099314 5.86957 
chr17:3105284-3105318 5.82353 
chr17:3106034-3106069 5.17143 
chr17:3106580-3106626 5.30435 
chr17:3108280-3108301 5.66667 
chr17:3111438-3111506 5.91176 
chr17:3111626-3111667 5.2439 
chr17:3112312-3112337 5.48 
chr17:3112768-3112792 5.45833 
chr17:3113439-3113464 5.36 
chr17:3113887-3113913 6 
chr17:3117646-3117658 6 
chr17:3117818-3117844 5.96154 
chr17:3122320-3122361 5.53659 
chr17:3122508-3122536 5.53571 
chr17:3124766-3125075 5.7767 
chr17:3125416-3125430 6 
chr17:3125659-3125689 5.23333 
chr17:3128763-3128787 5.58333 
chr17:3130451-3130471 5.8 
chr17:3130925-3130952 5.59259 
chr17:3131394-3131416 5.86364 
chr17:3136813-3136845 5.9375 
chr17:3138418-3138453 5.28571 
chr17:3140837-3140849 6 
chr17:3142493-3142518 5.56 
chr17:3143322-3143353 5.77419 
chr17:3146000-3146025 5.32 
chr17:3148855-3148882 5.25926 
chr17:3150304-3150323 5.89474 
chr17:3153101-3153139 5.52632 
chr17:3155268-3155293 5.64 
chr17:3156350-3156402 5.80769 
chr17:3156910-3156925 6 
chr17:3158827-3158842 6 
chr17:3159345-3159376 5.3871 
chr17:3159833-3159848 6 
chr17:3160647-3160692 5.33333 
chr17:3162143-3162164 5.61905 
chr17:3162677-3162692 5.86667 
chr17:3162877-3162938 5.55738 
chr17:3163533-3163849 5.67405 
chr17:3165982-3166007 5.84 
chr17:3167658-3167737 6 
chr17:3170729-3170744 6 
chr17:3172344-3172379 5.91429 
chr17:3172438-3172465 5.2963 
chr17:3179386-3179418 5.96875 
chr17:3179852-3179876 5.375 
chr17:3180218-3180230 6 
chr17:3180614-3180688 5.54054 
chr17:3183081-3183107 5.92308 
chr17:3183566-3183578 6 
chr17:3184529-3184541 6 
chr17:3184933-3184951 6 
chr17:3186276-3186335 5.50847 
chr17:3189081-3189112 5.6129 
chr17:3191540-3191575 5.8 
chr17:3191584-3191610 5.42308 
chr17:3192384-3192416 5.8125 
chr17:3194427-3194457 5.56667 
chr17:3197403-3197426 5.52174 
chr17:3197461-3197478 5.88235 
chr17:3198238-3198262 5.75 
chr17:3203853-3203880 5.81481 
chr17:3207186-3207238 5.82692 
chr17:3207253-3207342 5.51685 
chr17:3207955-3207986 5.19355 
chr17:3217284-3217319 5.28571 
chr17:3219045-3219079 5.58824 
chr17:3222645-3222682 5.59459 
chr17:3227339-3227365 5.5 
chr17:3227373-3227400 5.22222 
chr17:3228353-3228400 5.23404 
chr17:3228497-3228515 6 
chr17:3229835-3229854 5.68421 
chr17:3229987-3230021 5.44118 
chr17:3248696-3248747 5.47059 
chr17:3249765-3249787 5.63636 
chr17:3256954-3256974 5.6 
chr17:3257428-3257462 5.47059 
chr17:3258722-3258750 6 
chr17:3259173-3259202 5.48276 
chr17:3260982-3261021 5.35897 
chr17:3270869-3270916 5.89362 
chr17:3275088-3275126 5.26316 
chr17:3276110-3276198 5.96591 
chr17:3277992-3278009 5.82353 
chr17:3278433-3278458 6 
chr17:3278511-3278546 5.68571 
chr17:3278593-3278611 5.77778 
chr17:3281260-3281295 6 
chr17:3285237-3285258 5.95238 
chr17:3288489-3288508 6 
chr17:3288677-3288760 5.31325 
chr17:3289682-3289731 5.22449 
chr17:3289952-3289965 6 
chr17:3291035-3291077 6 
chr17:3296305-3296359 5.77778 
chr17:3296933-3296968 5.22857 
chr17:3298647-3298687 5.95 
chr17:3299136-3299162 6 
chr17:3300046-3300073 5.88889 
chr17:3300377-3300408 5.54839 
chr17:3302447-3302671 5.83929 
chr17:3304066-3304083 6 
chr17:3304827-3305095 5.5709 
chr17:3305126-3305148 5.90909 
chr17:3307319-3307361 5.90476 
chr17:3308084-3308102 5.88889 
chr17:3309309-3309331 5.68182 
chr17:3312742-3312761 5.68421 
chr17:3313146-3313179 5.84848 
chr17:3314869-3314901 5.34375 
chr17:3314968-3314988 5.85 
chr17:3317113-3317147 6 
chr17:3318855-3318874 5.89474 
chr17:3319060-3319132 5.73611 
chr17:3322929-3322961 5.21875 
chr17:3323023-3323040 6 
chr17:3327239-3327267 5.89286 
chr17:3327819-3327872 5.37736 
chr17:3328156-3328222 5.33333 
chr17:3332119-3332132 6 
chr17:3332419-3332436 5.82353 
chr17:3333876-3333889 6 
chr17:3335503-3335522 5.63158 
chr17:3335650-3335677 5.44444 
chr17:3335894-3335924 5.46667 
chr17:3338032-3338052 6 
chr17:3338516-3338536 6 
chr17:3338621-3338654 6 
chr17:3347075-3347105 5.46667 
chr17:3350256-3350268 6 
chr17:3354076-3354113 5.21622 
chr17:3355244-3355271 5.48148 
chr17:3355560-3355590 5.4 
chr17:3355883-3355899 6 
chr17:3357565-3357606 5.78049 
chr17:3362149-3362169 6 
chr17:3362681-3362712 5.25806 
chr17:3364086-3364103 6 
chr17:3366149-3366171 5.63636 
chr17:3366734-3366751 5.76471 
chr17:3367203-3367272 6 
chr17:3369067-3369098 5.58065 
chr17:3373387-3373404 6 
chr17:3374459-3374515 5.92857 
chr17:3376227-3376253 5.26923 
chr17:3376403-3376416 6 
chr17:3376784-3376803 6 
chr17:3379702-3379729 5.44444 
chr17:3380448-3380472 5.91667 
chr17:3381478-3381498 5.8 
chr17:3384417-3384430 5.92308 
chr17:3386062-3386085 5.65217 
chr17:3386948-3386969 5.57143 
chr17:3387796-3387808 6 
chr17:3388310-3388324 5.92857 
chr17:3388806-3388823 5.82353 
chr17:3389849-3389872 5.43478 
chr17:3390334-3390375 5.60976 
chr17:3391954-3391968 6 
chr17:3393046-3393067 5.80952 
chr17:3393518-3393554 5.25 
chr17:3395039-3395061 5.90909 
chr17:3395153-3395184 5.74194 
chr17:3396854-3396873 6 
chr17:3397268-3397292 5.5 
chr17:3398840-3398876 5.97222 
chr17:3400356-3400368 6 
chr17:3403794-3403810 5.875 
chr17:3404442-3404474 5.625 
chr17:3405246-3405263 6 
chr17:3406496-3406519 6 
chr17:3407823-3407863 5.625 
chr17:3409024-3409065 5.92683 
chr17:3409893-3409912 5.89474 
chr17:3410244-3410323 5.75949 
chr17:3412042-3412061 5.63158 
chr17:3412191-3412210 6 
chr17:3417357-3417384 6 
chr17:3420913-3420930 6 
chr17:3421103-3421126 5.6087 
chr17:3422618-3422673 5.85455 
chr17:3422682-3422794 5.70536 
chr17:3422806-3422839 5.87879 
chr17:3422854-3423091 5.63291 
chr17:3423106-3423303 5.69543 
chr17:3425373-3425400 5.7037 
chr17:3426113-3426126 6 
chr17:3427012-3427024 6 
chr17:3427186-3427213 5.81481 
chr17:3428102-3428126 5.83333 
chr17:3430873-3430939 5.57576 
chr17:3433005-3433034 5.65517 
chr17:3434350-3434386 5.80556 
chr17:3435902-3435930 5.39286 
chr17:3437685-3437706 6 
chr17:3438421-3438830 5.50611 
chr17:3439881-3439903 5.86364 
chr17:3440386-3440433 5.68085 
chr17:3441186-3441201 6 
chr17:3441855-3441891 5.52778 
chr17:3442955-3442980 5.76 
chr17:3443354-3443384 6 
chr17:3444660-3444675 6 
chr17:3444939-3444953 6 
chr17:3445215-3445265 5.52 
chr17:3448114-3448143 5.58621 
chr17:3449283-3449304 5.80952 
chr17:3449734-3449756 5.59091 
chr17:3451007-3451041 5.32353 
chr17:3451947-3451972 5.36 
chr17:3452836-3452874 5.28947 
chr17:3452925-3452968 5.4186 
chr17:3452986-3453145 5.49686 
chr17:3453161-3453194 5.57576 
chr17:3453240-3453296 5.51786 
chr17:3453308-3453368 5.56667 
chr17:3453814-3453831 6 
chr17:3455164-3455188 6 
chr17:3455477-3455497 6 
chr17:3459470-3459490 5.65 
chr17:3460774-3460794 5.75 
chr17:3463186-3463223 6 
chr17:3463325-3463369 5.59091 
chr17:3464004-3464029 6 
chr17:3464508-3464522 6 
chr17:3466224-3466242 5.88889 
chr17:3466961-3466992 5.41935 
chr17:3468294-3468382 5.75 
chr17:3468457-3468504 5.87234 
chr17:3468574-3468639 5.56923 
chr17:3470497-3470510 6 
chr17:3470663-3470708 5.95556 
chr17:3471615-3471641 5.96154 
chr17:3472031-3472057 5.30769 
chr17:3472721-3472739 5.88889 
chr17:3473179-3473334 5.63226 
chr17:3474601-3474626 5.6 
chr17:3476278-3476298 6 
chr17:3478211-3478230 5.94737 
chr17:3479947-3479979 5.875 
chr17:3480142-3480159 6 
chr17:3481600-3481644 6 
chr17:3483315-3483332 5.94118 
chr17:3484310-3484322 6 
chr17:3485483-3485508 6 
chr17:3485668-3485680 6 
chr17:3485705-3485722 6 
chr17:3487556-3487582 6 
chr17:3487696-3487721 5.88 
chr17:3488088-3488113 5.52 
chr17:3490065-3490090 5.76 
chr17:3492107-3492126 5.73684 
chr17:3492396-3492417 5.52381 
chr17:3492442-3492468 5.80769 
chr17:3492488-3492513 5.64 
chr17:3493235-3493255 5.7 
chr17:3496375-3496436 5.93443 
chr17:3497421-3497470 5.85714 
chr17:3499589-3499615 6 
chr17:3500966-3500980 6 
chr17:3501857-3501878 6 
chr17:3502912-3502935 5.95652 
chr17:3503881-3503904 5.69565 
chr17:3506032-3506065 5.48485 
chr17:3506414-3506440 5.92308 
chr17:3507883-3507954 5.70423 
chr17:3509238-3509263 5.84 
chr17:3511503-3511527 5.45833 
chr17:3511654-3511674 5.7 
chr17:3512616-3512639 6 
chr17:3514863-3514877 6 
chr17:3515092-3515110 6 
chr17:3515412-3515433 5.57143 
chr17:3515719-3515731 6 
chr17:3515976-3516010 5.61765 
chr17:3517820-3517843 6 
chr17:3518141-3518169 5.89286 
chr17:3518311-3518343 5.3125 
chr17:3519144-3519161 6 
chr17:3520015-3520045 5.8 
chr17:3520953-3520966 6 
chr17:3521397-3521411 6 
chr17:3522073-3522092 5.63158 
chr17:3524766-3524959 5.49223 
chr17:3525419-3525435 6 
chr17:3525990-3526010 5.85 
chr17:3527933-3527953 6 
chr17:3530015-3530030 6 
chr17:3530189-3530210 6 
chr17:3533022-3533036 6 
chr17:3533662-3533691 5.27586 
chr17:3534806-3534828 6 
chr17:3535673-3535691 5.77778 
chr17:3536265-3536284 6 
chr17:3537865-3537882 6 
chr17:3538462-3538550 5.84091 
chr17:3541519-3541538 5.73684 
chr17:3544653-3544698 5.91111 
chr17:3545358-3545405 5.78723 
chr17:3545436-3545454 6 
chr17:3547744-3547768 5.70833 
chr17:3549153-3549168 6 
chr17:3549578-3549597 5.78947 
chr17:3552745-3552759 6 
chr17:3553775-3553808 5.39394 
chr17:3554066-3554104 5.57895 
chr17:3555267-3555287 5.95 
chr17:3557392-3557413 5.52381 
chr17:3557974-3557986 6 
chr17:3559391-3559417 5.38462 
chr17:3559537-3559582 5.4 
chr17:3560370-3560383 5.92308 
chr17:3560394-3560426 6 
chr17:3563115-3563140 5.68 
chr17:3565797-3565821 5.58333 
chr17:3569036-3569054 6 
chr17:3569299-3569313 6 
chr17:3570634-3570655 6 
chr17:3583232-3583290 5.27586 
chr17:3583330-3583361 5.6129 
chr17:3583371-3583443 5.56944 
chr17:3583454-3583558 5.69231 
chr17:3583595-3583782 5.63636 
chr17:3583791-3583891 5.55 
chr17:3583989-3584064 5.73333 
chr17:3584073-3584120 6 
chr17:3584126-3584274 5.48649 
chr17:3584283-3584394 5.54054 
chr17:3586327-3586351 5.70833 
chr17:3587023-3587037 6 
chr17:3588126-3588150 5.875 
chr17:3591251-3591275 5.70833 
chr17:3593110-3593272 5.6358 
chr17:3595434-3595448 6 
chr17:3595613-3595631 6 
chr17:3596421-3596446 5.84 
chr17:3597035-3597069 5.79412 
chr17:3597115-3597132 5.82353 
chr17:3598979-3599005 5.30769 
chr17:3599356-3599386 5.46667 
chr17:3599562-3599586 5.70833 
chr17:3599728-3599760 5.5 
chr17:3602331-3602394 5.68254 
chr17:3603097-3603266 5.97041 
chr17:3604990-3605008 6 
chr17:3605038-3605062 5.83333 
chr17:3605655-3605691 5.83333 
chr17:3606638-3606659 5.95238 
chr17:3606818-3606833 5.93333 
chr17:3607396-3607436 5.675 
chr17:3611351-3611369 6 
chr17:3612073-3612096 5.73913 
chr17:3612195-3612215 5.7 
chr17:3612233-3612258 5.56 
chr17:3613203-3613236 5.75758 
chr17:3613720-3613746 5.76923 
chr17:3614218-3614244 5.92308 
chr17:3614664-3614689 6 
chr17:3614980-3615001 5.90476 
chr17:3617044-3617079 5.62857 
chr17:3622529-3622565 5.97222 
chr17:3623013-3623034 5.85714 
chr17:3624554-3624578 6 
chr17:3625461-3625482 5.95238 
chr17:3625773-3625796 5.82609 
chr17:3627407-3627434 5.44444 
chr17:3631662-3631680 6 
chr17:3633748-3633762 6 
chr17:3634569-3634593 5.375 
chr17:3634626-3634648 5.90909 
chr17:3635368-3635386 5.88889 
chr17:3635796-3635809 6 
chr17:3636708-3636726 6 
chr17:3639604-3639626 5.77273 
chr17:3640168-3640184 5.875 
chr17:3640586-3640606 5.7 
chr17:3640722-3640768 6 
chr17:3641445-3641476 5.48387 
chr17:3643345-3643366 5.66667 
chr17:3643669-3643683 6 
chr17:3644364-3644384 6 
chr17:3644537-3644549 6 
chr17:3645921-3645951 5.66667 
chr17:3646976-3647009 6 
chr17:3647740-3647753 6 
chr17:3648633-3648645 6 
chr17:3649730-3649760 6 
chr17:3650602-3650626 5.66667 
chr17:3653311-3653329 6 
chr17:3656341-3656377 5.38889 
chr17:3657548-3657578 5.83333 
chr17:3658358-3658404 6 
chr17:3658961-3658991 5.8 
chr17:3659518-3659540 6 
chr17:3659694-3659708 6 
chr17:3660532-3660558 5.65385 
chr17:3661712-3661754 5.59524 
chr17:3662417-3662438 5.80952 
chr17:3663724-3663746 6 
chr17:3664309-3664356 5.78723 
chr17:3665883-3665904 6 
chr17:3666600-3666632 6 
chr17:3667990-3668006 6 
chr17:3668642-3668659 6 
chr17:3670086-3670137 6 
chr17:3670382-3670402 5.85 
chr17:3671827-3671864 5.67568 
chr17:3673396-3673426 5.93333 
chr17:3674828-3674843 6 
chr17:3675692-3675721 6 
chr17:3676828-3676871 6 
chr17:3679348-3679364 6 
chr17:3683434-3683476 5.66667 
chr17:3684615-3684656 5.7561 
chr17:3685568-3685590 6 
chr17:3685634-3685673 5.92308 
chr17:3686428-3686447 6 
chr17:3687553-3687584 6 
chr17:3688444-3688463 5.89474 
chr17:3688757-3688846 5.88764 
chr17:3689460-3689475 6 
chr17:3690182-3690198 6 
chr17:3691750-3691768 6 
chr17:3691987-3692155 5.59524 
chr17:3692725-3692813 5.70455 
chr17:3693798-3693826 5.67857 
chr17:3694448-3694461 6 
chr17:3695398-3695426 5.60714 
chr17:3696339-3696364 6 
chr17:3697267-3697284 6 
chr17:3698353-3698372 5.89474 
chr17:3699068-3699482 5.68841 
chr17:3700434-3700472 5.89474 
chr17:3703365-3703384 5.63158 
chr17:3703412-3703447 5.6 
chr17:3710012-3710032 6 
chr17:3713002-3713031 5.68966 
chr17:3717035-3717056 6 
chr17:3717449-3717465 6 
chr17:3720608-3720636 5.71429 
chr17:3721260-3721280 6 
chr17:3721787-3721837 6 
chr17:3726528-3726576 5.85417 
chr17:3726638-3726664 5.46154 
chr17:3726863-3726891 5.53571 
chr17:3727594-3727752 5.82911 
chr17:3727760-3727819 5.9661 
chr17:3729940-3730054 5.64912 
chr17:3730318-3730427 5.52294 
chr17:3731203-3731226 5.69565 
chr17:3734198-3734217 5.73684 
chr17:3735477-3735492 6 
chr17:3735594-3735626 5.375 
chr17:3735924-3735959 6 
chr17:3736072-3736096 5.625 
chr17:3738041-3738054 6 
chr17:3739948-3739963 6 
chr17:3740441-3740474 6 
chr17:3741027-3741049 5.90909 
chr17:3741275-3741299 5.41667 
chr17:3744279-3744295 5.875 
chr17:3744888-3744910 5.81818 
chr17:3746528-3746548 5.65 
chr17:3748226-3748241 6 
chr17:3750328-3750455 5.70866 
chr17:3751332-3751345 6 
chr17:3751381-3751396 6 
chr17:3752153-3752169 5.9375 
chr17:3752458-3752485 6 
chr17:3753567-3753587 6 
chr17:3754271-3754287 5.8125 
chr17:3754598-3754626 5.39286 
chr17:3755602-3755640 5.60526 
chr17:3756434-3756446 6 
chr17:3756854-3756962 5.87037 
chr17:3759369-3759405 5.61111 
chr17:3760047-3760069 5.54545 
chr17:3762348-3762360 6 
chr17:3762991-3763015 5.58333 
chr17:3765915-3765937 5.59091 
chr17:3767232-3767259 5.59259 
chr17:3772246-3772275 5.7931 
chr17:3774605-3774661 5.91071 
chr17:3776150-3776163 6 
chr17:3780037-3780065 5.75 
chr17:3780858-3780912 5.2963 
chr17:3782058-3782118 5.71667 
chr17:3789925-3789959 5.35294 
chr17:3790766-3790787 5.66667 
chr17:3792207-3792224 6 
chr17:3796291-3796312 6 
chr17:3798185-3798197 6 
chr17:3799237-3799260 5.47826 
chr17:3803392-3803409 5.82353 
chr17:3803746-3803767 5.52381 
chr17:3803891-3803905 6 
chr17:3805409-3805431 5.90909 
chr17:3805891-3805915 6 
chr17:3809141-3809170 5.75862 
chr17:3810584-3810626 5.7619 
chr17:3813036-3813068 5.46875 
chr17:3813264-3813281 6 
chr17:3814261-3814289 5.53571 
chr17:3814447-3814459 6 
chr17:3814585-3814609 5.91667 
chr17:3815595-3815637 5.45238 
chr17:3816426-3816438 6 
chr17:3818521-3818559 5.15789 
chr17:3820072-3820112 5.375 
chr17:3821279-3821679 5.6575 
chr17:3821724-3821769 6 
chr17:3821875-3821889 6 
chr17:3823431-3823456 5.76 
chr17:3823792-3823860 5.85294 
chr17:3825658-3825676 5.83333 
chr17:3826819-3826849 5.6 
chr17:3827052-3827086 6 
chr17:3829139-3829178 5.51282 
chr17:3829773-3829787 6 
chr17:3833029-3833071 5.16667 
chr17:3833741-3833763 5.5 
chr17:3834808-3834828 5.8 
chr17:3835415-3835449 5.55882 
chr17:3836574-3836590 6 
chr17:3837028-3837043 5.86667 
chr17:3837196-3837230 5.85294 
chr17:3838829-3838844 6 
chr17:3840015-3840051 5.86111 
chr17:3843080-3843101 6 
chr17:3843325-3843354 6 
chr17:3846565-3846597 5.75 
chr17:3849536-3849550 6 
chr17:3852421-3852442 6 
chr17:3853445-3853467 5.63636 
chr17:3854469-3854528 5.86441 
chr17:3856496-3856531 5.45714 
chr17:3857273-3857294 5.61905 
chr17:3857791-3857805 6 
chr17:3859163-3859188 5.96 
chr17:3861994-3862198 5.85294 
chr17:3862351-3862367 6 
chr17:3867270-3867292 5.86364 
chr17:3867420-3867453 5.45455 
chr17:3869126-3869185 5.62712 
chr17:3869349-3869374 5.84 
chr17:3869657-3869695 6 
chr17:3870696-3870735 6 
chr17:3871892-3871906 6 
chr17:3873245-3873260 5.93333 
chr17:3875467-3875493 5.80769 
chr17:3878614-3878655 5.82927 
chr17:3878808-3878829 6 
chr17:3882240-3882263 5.6087 
chr17:3882979-3882993 6 
chr17:3883462-3883478 6 
chr17:3884697-3884727 5.8 
chr17:3885951-3885979 5.60714 
chr17:3886970-3887004 5.94118 
chr17:3887690-3887731 6 
chr17:3888174-3888202 5.25 
chr17:3888240-3888272 5.5625 
chr17:3888308-3888789 5.7131 
chr17:3889656-3889684 5.5 
chr17:3891068-3891081 6 
chr17:3891474-3891490 6 
chr17:3892172-3892199 6 
chr17:3892210-3892285 5.54667 
chr17:3894062-3894306 5.70082 
chr17:3894626-3894712 5.34884 
chr17:3895119-3895275 5.82051 
chr17:3895997-3896053 5.53571 
chr17:3899108-3899136 5.64286 
chr17:3899479-3899498 5.63158 
chr17:3900645-3900675 5.9 
chr17:3901194-3901208 6 
chr17:3902098-3902113 6 
chr17:3902945-3902965 5.7 
chr17:3904213-3904242 5.86207 
chr17:3904445-3904487 5.45238 
chr17:3907537-3907573 5.13889 
chr17:3913464-3913505 5.7561 
chr17:3914018-3914046 6 
chr17:3914838-3914861 5.69565 
chr17:3914985-3915009 5.5 
chr17:3915751-3915768 5.94118 
chr17:3916242-3916268 5.76923 
chr17:3916382-3916395 6 
chr17:3919523-3919558 5.65714 
chr17:3921544-3921580 5.30556 
chr17:3926950-3926967 6 
chr17:3927151-3927171 5.7 
chr17:3927480-3927508 6 
chr17:3928975-3928987 6 
chr17:3929804-3929827 5.82609 
chr17:3930407-3930430 5.73913 
chr17:3930580-3930601 6 
chr17:3930888-3930903 6 
chr17:3931126-3931147 5.71429 
chr17:3931843-3931855 6 
chr17:3933168-3933184 6 
chr17:3933321-3933345 5.95833 
chr17:3934044-3934069 5.48 
chr17:3934611-3934647 6 
chr17:3938311-3938369 5.51724 
chr17:3939372-3939384 6 
chr17:3940070-3940159 5.82022 
chr17:3940866-3940888 5.95455 
chr17:3942102-3942143 5.82927 
chr17:3942762-3942785 6 
chr17:3942935-3942950 6 
chr17:3945499-3945529 5.26667 
chr17:3947802-3947827 5.56 
chr17:3949082-3949135 5.54717 
chr17:3952167-3952180 6 
chr17:3952803-3952827 5.5 
chr17:3955155-3955194 5.4359 
chr17:3955843-3955872 6 
chr17:3956184-3956208 5.54167 
chr17:3959961-3959985 5.91667 
chr17:3963848-3963891 5.86047 
chr17:3967022-3967034 6 
chr17:3968690-3968718 5.67857 
chr17:3970730-3970757 5.48148 
chr17:3970772-3970824 5.13462 
chr17:3971409-3971432 5.69565 
chr17:3971667-3971683 5.875 
chr17:3972237-3972257 5.8 
chr17:3972359-3972386 5.51852 
chr17:3973131-3973145 6 
chr17:3977067-3977101 5.26471 
chr17:3983614-3983647 5.93939 
chr17:3986931-3986944 6 
chr17:3988404-3988421 5.82353 
chr17:3991020-3991115 5.56842 
chr17:3991753-3991781 5.67857 
chr17:3995370-3995404 5.79412 
chr17:3995593-3995605 6 
chr17:3995808-3995833 5.44 
chr17:3996248-3996271 5.47826 
chr17:3997826-3997857 5.77419 
chr17:4000545-4000579 5.97059 
chr17:4000771-4000790 6 
chr17:4001220-4001241 5.71429 
chr17:4001535-4001551 6 
chr17:4001706-4001750 5.77273 
chr17:4002429-4002455 5.5 
chr17:4002837-4002851 6 
chr17:4004126-4004154 5.57143 
chr17:4004917-4004933 5.9375 
chr17:4006841-4006873 5.8125 
chr17:4007912-4007928 5.875 
chr17:4008313-4008335 5.59091 
chr17:4009595-4009615 5.9 
chr17:4011721-4011736 6 
chr17:4014003-4014017 6 
chr17:4014509-4014539 5.4 
chr17:4014952-4015071 5.36975 
chr17:4015327-4015397 5.94286 
chr17:4017457-4017487 5.53333 
chr17:4018956-4018980 6 
chr17:4020942-4020975 5.54545 
chr17:4026562-4026626 5.6875 
chr17:4027903-4027918 6 
chr17:4029519-4029534 6 
chr17:4030259-4030281 5.63636 
chr17:4031639-4031663 5.95833 
chr17:4032062-4032078 6 
chr17:4033064-4033086 5.59091 
chr17:4033751-4033772 6 
chr17:4033782-4033807 5.32 
chr17:4035495-4035507 6 
chr17:4037623-4037680 5.82456 
chr17:4039290-4039302 6 
chr17:4040903-4040916 6 
chr17:4045005-4045022 5.82353 
chr17:4046220-4046232 6 
chr17:4046823-4046835 6 
chr17:4046929-4046957 5.82143 
chr17:4049383-4049408 6 
chr17:4050714-4050735 5.95238 
chr17:4051810-4051826 6 
chr17:4053092-4053112 5.85 
chr17:4054980-4055009 5.82759 
chr17:4058728-4058754 5.46154 
chr17:4058998-4059023 5.92 
chr17:4062251-4062281 5.93333 
chr17:4065649-4065681 5.5 
chr17:4066989-4067013 5.45833 
chr17:4071778-4071799 5.61905 
chr17:4076491-4076513 5.59091 
chr17:4078626-4078659 5.75758 
chr17:4083730-4083756 5.30769 
chr17:4084055-4084098 5.81395 
chr17:4087735-4087758 5.43478 
chr17:4089981-4090021 5.3 
chr17:4090612-4090626 5.92857 
chr17:4090952-4090973 5.90476 
chr17:4092164-4092184 5.8 
chr17:4092871-4093099 5.86842 
chr17:4096156-4096188 5.84375 
chr17:4096548-4096571 5.52174 
chr17:4096714-4096735 6 
chr17:4097030-4097066 5.66667 
chr17:4097381-4097415 5.88235 
chr17:4097753-4097769 6 
chr17:4099267-4099280 6 
chr17:4099313-4099341 5.85714 
chr17:4099439-4099482 6 
chr17:4099978-4100010 5.9375 
chr17:4100419-4100442 5.52174 
chr17:4101515-4101538 5.95652 
chr17:4104325-4104339 6 
chr17:4104774-4104793 6 
chr17:4105991-4106009 6 
chr17:4106276-4106291 6 
chr17:4107109-4107157 5.89583 
chr17:4110418-4110530 5.8125 
chr17:4114001-4114022 5.95238 
chr17:4114323-4114367 5.79545 
chr17:4115179-4115224 5.91111 
chr17:4116065-4116079 6 
chr17:4116784-4116808 5.45833 
chr17:4117818-4117832 6 
chr17:4118582-4118595 6 
chr17:4119205-4119225 5.95 
chr17:4121974-4122008 5.20588 
chr17:4122171-4122187 6 
chr17:4122220-4122277 5.49123 
chr17:4122371-4122412 5.43902 
chr17:4123007-4123031 6 
chr17:4125457-4125475 5.77778 
chr17:4125501-4125519 5.77778 
chr17:4127509-4127532 6 
chr17:4129039-4129071 5.46875 
chr17:4130954-4130975 5.71429 
chr17:4135230-4135253 5.91304 
chr17:4136023-4136039 6 
chr17:4137376-4137392 5.875 
chr17:4138635-4138656 5.7619 
chr17:4140086-4140105 6 
chr17:4141437-4141466 5.7931 
chr17:4143359-4143372 6 
chr17:4143677-4143699 5.90909 
chr17:4144551-4144587 5.91667 
chr17:4145383-4145395 6 
chr17:4146336-4146376 5.85 
chr17:4148559-4148596 5.75676 
chr17:4149037-4149051 6 
chr17:4149336-4149375 5.64103 
chr17:4150019-4150031 6 
chr17:4150409-4150442 5.81818 
chr17:4152063-4152082 5.89474 
chr17:4152680-4152707 5.48148 
chr17:4154745-4154765 5.7 
chr17:4154803-4154846 5.62791 
chr17:4155328-4155342 6 
chr17:4155842-4155865 5.91304 
chr17:4156514-4156533 6 
chr17:4157226-4157238 6 
chr17:4157598-4157626 5.85714 
chr17:4158538-4158554 6 
chr17:4159099-4159126 5.59259 
chr17:4161818-4161830 6 
chr17:4162026-4162049 5.65217 
chr17:4162226-4162257 5.22581 
chr17:4162573-4162592 6 
chr17:4163913-4163932 6 
chr17:4164774-4164798 5.5 
chr17:4166758-4166778 5.7 
chr17:4168500-4168512 6 
chr17:4168721-4168740 5.84211 
chr17:4169043-4169057 6 
chr17:4169164-4169187 5.56522 
chr17:4170205-4170238 5.63636 
chr17:4173843-4173865 5.68182 
chr17:4178998-4179024 5.57692 
chr17:4181252-4181281 5.41379 
chr17:4182570-4182582 6 
chr17:4183080-4183126 6 
chr17:4183319-4183343 5.58333 
chr17:4183631-4183654 6 
chr17:4185365-4185388 6 
chr17:4187013-4187048 5.4 
chr17:4187548-4187578 5.33333 
chr17:4187894-4187915 5.57143 
chr17:4188098-4188151 5.9434 
chr17:4188582-4188602 5.65 
chr17:4189699-4189711 6 
chr17:4190347-4190371 5.70833 
chr17:4190397-4190412 6 
chr17:4192332-4192358 5.42308 
chr17:4192401-4192455 5.64815 
chr17:4194074-4194088 6 
chr17:4194653-4194666 6 
chr17:4195609-4195650 5.78049 
chr17:4197294-4197323 5.44828 
chr17:4197710-4197763 5.81132 
chr17:4198230-4198255 5.56 
chr17:4198297-4198323 5.5 
chr17:4199061-4199077 5.8125 
chr17:4200355-4200367 6 
chr17:4201602-4201626 5.58333 
chr17:4203840-4203870 5.96667 
chr17:4204232-4204249 5.76471 
chr17:4205323-4205345 5.63636 
chr17:4207455-4207472 5.76471 
chr17:4208229-4208262 5.48485 
chr17:4212553-4212567 5.92857 
chr17:4213649-4213677 5.17857 
chr17:4213950-4213966 6 
chr17:4215990-4216007 5.94118 
chr17:4216920-4216934 6 
chr17:4219033-4219074 6 
chr17:4219095-4219107 6 
chr17:4220233-4220248 6 
chr17:4223018-4223037 5.78947 
chr17:4228371-4228414 5.7907 
chr17:4230590-4230632 5.64286 
chr17:4230768-4230789 5.57143 
chr17:4232221-4232253 5.28125 
chr17:4232404-4232423 6 
chr17:4234032-4234062 5.53333 
chr17:4234271-4234303 6 
chr17:4237836-4237848 6 
chr17:4239440-4239458 5.88889 
chr17:4240614-4240660 5.82609 
chr17:4240948-4240988 5.7 
chr17:4243195-4243231 5.58333 
chr17:4244189-4244209 5.75 
chr17:4244345-4244359 6 
chr17:4247847-4247867 5.75 
chr17:4248151-4248177 5.73077 
chr17:4249717-4249742 5.88 
chr17:4250755-4250781 5.69231 
chr17:4251847-4251861 6 
chr17:4252155-4252195 5.925 
chr17:4254325-4254338 6 
chr17:4254932-4254961 5.37931 
chr17:4256515-4256530 6 
chr17:4256743-4256775 5.875 
chr17:4257107-4257126 5.94737 
chr17:4258586-4258606 5.7 
chr17:4259344-4259363 6 
chr17:4259651-4259680 5.72414 
chr17:4260786-4260810 5.83333 
chr17:4262691-4262715 5.5 
chr17:4263146-4263172 5.84615 
chr17:4264821-4264843 5.95455 
chr17:4265193-4265230 5.59459 
chr17:4265254-4265271 6 
chr17:4267245-4267267 6 
chr17:4267558-4267570 6 
chr17:4270015-4270043 5.25 
chr17:4270922-4270943 5.52381 
chr17:4271130-4271165 5.77143 
chr17:4271494-4271507 6 
chr17:4271840-4271852 6 
chr17:4272142-4272180 5.60526 
chr17:4272681-4272697 6 
chr17:4272858-4272881 5.69565 
chr17:4273507-4273524 5.88235 
chr17:4273841-4273866 5.32 
chr17:4274875-4274895 5.9 
chr17:4275478-4275523 5.6 
chr17:4275719-4275733 6 
chr17:4276028-4276048 5.9 
chr17:4276190-4276206 6 
chr17:4276324-4276336 6 
chr17:4277490-4277511 5.66667 
chr17:4277798-4277826 5.89286 
chr17:4278115-4278157 5.61905 
chr17:4279584-4279604 5.6 
chr17:4280198-4280212 6 
chr17:4280813-4280828 6 
chr17:4281135-4281168 5.93939 
chr17:4281516-4281549 5.33333 
chr17:4282455-4282474 6 
chr17:4283000-4283031 6 
chr17:4283455-4283474 6 
chr17:4285593-4285609 6 
chr17:4286003-4286035 5.84375 
chr17:4286329-4286343 6 
chr17:4286755-4286781 5.92308 
chr17:4287098-4287126 6 
chr17:4287573-4287587 6 
chr17:4287918-4287933 6 
chr17:4288367-4288396 5.72414 
chr17:4288594-4288626 5.5625 
chr17:4288885-4288900 6 
chr17:4289378-4289401 5.69565 
chr17:4290410-4290436 6 
chr17:4290777-4290811 5.73529 
chr17:4291093-4291136 5.76744 
chr17:4291382-4291419 5.59459 
chr17:4293134-4293149 6 
chr17:4293880-4293924 5.70455 
chr17:4294364-4294380 6 
chr17:4294515-4294540 6 
chr17:4295407-4295429 5.59091 
chr17:4295860-4295882 5.68182 
chr17:4296360-4296385 6 
chr17:4296680-4296703 5.91304 
chr17:4298065-4298227 5.82716 
chr17:4298701-4298726 5.84 
chr17:4298763-4298783 5.7 
chr17:4300020-4300045 5.96 
chr17:4300126-4300151 5.44 
chr17:4300698-4300711 5.92308 
chr17:4301007-4301055 5.83333 
chr17:4301816-4301841 5.92 
chr17:4302216-4302238 5.90909 
chr17:4302645-4302658 6 
chr17:4303598-4303612 6 
chr17:4303696-4303724 5.89286 
chr17:4304219-4304249 5.53333 
chr17:4306617-4306650 5.72727 
chr17:4306811-4306830 5.89474 
chr17:4307939-4308321 5.75654 
chr17:4308870-4308898 5.57143 
chr17:4309553-4309579 5.73077 
chr17:4310905-4310921 6 
chr17:4311219-4311265 6 
chr17:4312289-4312326 6 
chr17:4312402-4312424 6 
chr17:4313235-4313248 6 
chr17:4313713-4313725 6 
chr17:4314442-4314470 5.85714 
chr17:4314646-4314660 6 
chr17:4314976-4314994 5.88889 
chr17:4315715-4315736 5.71429 
chr17:4316077-4316130 5.96226 
chr17:4316780-4316979 5.63819 
chr17:4316995-4317023 5.75 
chr17:4317435-4317478 5.88372 
chr17:4317884-4317913 5.86207 
chr17:4318335-4318357 5.90909 
chr17:4318615-4318634 5.89474 
chr17:4320007-4320025 6 
chr17:4320774-4320799 5.36 
chr17:4321422-4321448 5.57692 
chr17:4321736-4321749 5.92308 
chr17:4322704-4322726 5.72727 
chr17:4324442-4324454 6 
chr17:4325306-4325328 5.72727 
chr17:4325805-4325824 6 
chr17:4326333-4326352 5.63158 
chr17:4326754-4326766 6 
chr17:4326929-4326941 6 
chr17:4327176-4327188 6 
chr17:4327717-4327743 5.61538 
chr17:4328326-4328346 5.95 
chr17:4329262-4329297 5.71429 
chr17:4329594-4329633 5.71795 
chr17:4329727-4329741 6 
chr17:4330396-4330418 5.54545 
chr17:4330553-4330584 5.32258 
chr17:4333176-4333210 5.91176 
chr17:4333816-4333834 6 
chr17:4334395-4334414 5.73684 
chr17:4335317-4335355 5.57895 
chr17:4336089-4336114 5.72 
chr17:4336266-4336300 5.44118 
chr17:4337788-4337804 5.875 
chr17:4338659-4338694 5.57143 
chr17:4338735-4338775 6 
chr17:4339024-4339062 5.68421 
chr17:4339272-4339296 5.45833 
chr17:4339797-4339847 5.88 
chr17:4340961-4340994 5.75758 
chr17:4342167-4342190 5.47826 
chr17:4342235-4342255 6 
chr17:4342404-4342430 5.92308 
chr17:4343611-4343632 5.57143 
chr17:4343878-4343911 5.15152 
chr17:4345278-4345307 6 
chr17:4345824-4345847 5.56522 
chr17:4346347-4346386 5.5641 
chr17:4348468-4348497 5.24138 
chr17:4348670-4348682 6 
chr17:4352839-4352852 6 
chr17:4353531-4353720 5.65608 
chr17:4353872-4353903 5.83871 
chr17:4354055-4354077 5.63636 
chr17:4354525-4354554 5.68966 
chr17:4354956-4354974 6 
chr17:4357905-4357924 6 
chr17:4359814-4359833 5.94737 
chr17:4359983-4360023 5.775 
chr17:4360687-4360700 6 
chr17:4360841-4360866 5.36 
chr17:4361578-4361993 5.73012 
chr17:4363007-4363022 6 
chr17:4363723-4363739 6 
chr17:4363901-4363913 6 
chr17:4364605-4364626 5.57143 
chr17:4364637-4364677 5.975 
chr17:4365372-4366093 5.93897 
chr17:4366105-4366126 6 
chr17:4366140-4366184 5.81818 
chr17:4366691-4366719 5.96429 
chr17:4367971-4367987 6 
chr17:4369834-4369848 6 
chr17:4370286-4370314 5.32143 
chr17:4370950-4370978 5.78571 
chr17:4371565-4371600 5.51429 
chr17:4371991-4372097 5.74528 
chr17:4372915-4372930 6 
chr17:4373179-4373192 5.92308 
chr17:4374760-4374772 6 
chr17:4375476-4375498 5.5 
chr17:4376069-4376097 6 
chr17:4376688-4376714 5.65385 
chr17:4377880-4377899 5.63158 
chr17:4378229-4378256 5.25926 
chr17:4381265-4381279 6 
chr17:4385168-4385191 5.82609 
chr17:4387606-4387626 5.85 
chr17:4388682-4388704 5.90909 
chr17:4390462-4390481 6 
chr17:4391725-4391738 6 
chr17:4393313-4393326 6 
chr17:4395780-4395830 5.56 
chr17:4398362-4398397 5.88571 
chr17:4398473-4398533 5.73333 
chr17:4399325-4399399 5.58108 
chr17:4402032-4402062 5.36667 
chr17:4402296-4402324 5.75 
chr17:4402364-4402421 5.45614 
chr17:4402460-4402474 6 
chr17:4402551-4402574 5.95652 
chr17:4403015-4403046 5.25806 
chr17:4403085-4403097 6 
chr17:4403875-4403910 5.45714 
chr17:4405674-4405702 5.5 
chr17:4406089-4406116 5.88889 
chr17:4408843-4408864 5.61905 
chr17:4409019-4409042 5.52174 
chr17:4412268-4412296 5.21429 
chr17:4415926-4416058 5.36364 
chr17:4419611-4419642 5.83871 
chr17:4421816-4421842 5.96154 
chr17:4425831-4425887 5.30357 
chr17:4427664-4427691 5.51852 
chr17:4427983-4428015 5.25 
chr17:4429898-4429922 5.91667 
chr17:4432964-4432983 5.78947 
chr17:4433448-4433464 6 
chr17:4435396-4435506 5.45455 
chr17:4440001-4440066 5.29231 
chr17:4442637-4442652 5.93333 
chr17:4443354-4443418 5.5 
chr17:4443428-4443474 5.67391 
chr17:4443513-4443586 5.68493 
chr17:4447991-4448018 6 
chr17:4448389-4448420 5.77419 
chr17:4453080-4453099 6 
chr17:4453731-4453775 5.5 
chr17:4457204-4457232 5.25 
chr17:4460606-4460626 6 
chr17:4460910-4460932 5.81818 
chr17:4462774-4462823 5.20408 
chr17:4462971-4463001 5.4 
chr17:4464780-4464847 5.67164 
chr17:4465662-4465675 6 
chr17:4466537-4466555 6 
chr17:4466585-4466612 5.66667 
chr17:4466933-4466952 5.73684 
chr17:4467659-4467671 6 
chr17:4467932-4468009 5.92208 
chr17:4469092-4469126 5.35294 
chr17:4469517-4469551 6 
chr17:4469832-4469857 5.92 
chr17:4471077-4471131 5.87037 
chr17:4472668-4472680 6 
chr17:4473082-4473113 5.90323 
chr17:4473527-4473547 5.9 
chr17:4473922-4473957 5.82857 
chr17:4476554-4476658 5.77885 
chr17:4476818-4476835 5.94118 
chr17:4477332-4477358 5.46154 
chr17:4477772-4477802 6 
chr17:4478612-4478638 5.76923 
chr17:4479685-4479703 5.72222 
chr17:4479836-4479851 5.86667 
chr17:4480163-4480197 5.35294 
chr17:4481303-4481326 5.69565 
chr17:4482314-4482434 5.75 
chr17:4484632-4484672 6 
chr17:4488179-4488214 5.22857 
chr17:4489790-4489830 5.575 
chr17:4489971-4490000 5.24138 
chr17:4493233-4493274 6 
chr17:4494192-4494217 5.68 
chr17:4495065-4495094 5.31034 
chr17:4495578-4495607 5.72414 
chr17:4497747-4497788 5.65854 
chr17:4502209-4502263 5.42593 
chr17:4504801-4504833 5.84375 
chr17:4505606-4505629 6 
chr17:4506361-4506388 5.25926 
chr17:4508448-4508469 6 
chr17:4510204-4510225 5.90476 
chr17:4513974-4513992 6 
chr17:4514309-4514330 5.90476 
chr17:4516792-4516804 6 
chr17:4516941-4516964 6 
chr17:4518344-4518371 5.44444 
chr17:4519578-4519596 6 
chr17:4522148-4522160 6 
chr17:4522616-4522644 5.85714 
chr17:4523864-4524166 5.69536 
chr17:4526806-4526912 5.72642 
chr17:4527075-4527089 5.92857 
chr17:4528835-4528873 5.21053 
chr17:4529037-4529059 6 
chr17:4532169-4532199 5.86667 
chr17:4533421-4533444 5.82609 
chr17:4533826-4533850 5.45833 
chr17:4534653-4534697 5.68182 
chr17:4534782-4534806 5.375 
chr17:4537482-4537502 5.6 
chr17:4537593-4537611 5.94444 
chr17:4537926-4537951 5.32 
chr17:4538254-4538274 6 
chr17:4541810-4541838 5.82143 
chr17:4544157-4544183 5.26923 
chr17:4545358-4545395 5.40541 
chr17:4546682-4546707 5.6 
chr17:4548608-4548626 5.72222 
chr17:4549302-4549322 5.95 
chr17:4549621-4549670 5.63265 
chr17:4550887-4550910 5.78261 
chr17:4552640-4552655 6 
chr17:4553340-4553365 6 
chr17:4554583-4554613 5.23333 
chr17:4554635-4554681 5.91304 
chr17:4556126-4556151 5.84 
chr17:4556874-4556925 5.7451 
chr17:4557560-4557573 6 
chr17:4558137-4558191 5.61111 
chr17:4558474-4558505 6 
chr17:4559272-4559321 5.5102 
chr17:4561710-4561732 5.68182 
chr17:4562381-4562411 5.26667 
chr17:4562649-4562668 6 
chr17:4562720-4562732 6 
chr17:4564638-4564657 6 
chr17:4565354-4565399 5.82222 
chr17:4567249-4567268 5.68421 
chr17:4567396-4567427 5.45161 
chr17:4570136-4570153 6 
chr17:4571197-4571228 5.29032 
chr17:4571285-4571312 6 
chr17:4572052-4572288 5.83475 
chr17:4574014-4574032 5.94444 
chr17:4575409-4575455 5.54348 
chr17:4575467-4575518 5.7451 
chr17:4575528-4575550 5.77273 
chr17:4575559-4575626 5.83582 
chr17:4576202-4576254 5.76923 
chr17:4576623-4576641 5.72222 
chr17:4586516-4586528 6 
chr17:4586816-4586838 5.90909 
chr17:4587126-4587146 6 
chr17:4587985-4588002 5.94118 
chr17:4589808-4589821 6 
chr17:4590793-4590811 6 
chr17:4591632-4591663 5.64516 
chr17:4593318-4593345 6 
chr17:4594126-4594152 5.34615 
chr17:4597954-4597979 5.96 
chr17:4598173-4598242 5.82609 
chr17:4598962-4598988 6 
chr17:4599883-4599903 5.6 
chr17:4600812-4600830 5.88889 
chr17:4601303-4601316 6 
chr17:4601934-4601975 5.53659 
chr17:4602022-4602039 6 
chr17:4603192-4603210 6 
chr17:4604223-4604270 5.89362 
chr17:4604287-4604305 6 
chr17:4611989-4612016 5.55556 
chr17:4612933-4612964 5.74194 
chr17:4614958-4614982 5.375 
chr17:4616261-4616293 5.90625 
chr17:4618765-4618808 5.86047 
chr17:4618849-4618894 5.86667 
chr17:4618989-4619028 5.84615 
chr17:4625568-4625585 6 
chr17:4626466-4626480 6 
chr17:4626921-4626956 5.42857 
chr17:4627174-4627194 5.65 
chr17:4627706-4627727 6 
chr17:4628018-4628040 5.90909 
chr17:4629377-4629396 5.73684 
chr17:4629470-4629485 6 
chr17:4630530-4630554 5.91667 
chr17:4630892-4630915 6 
chr17:4631822-4631835 6 
chr17:4633291-4633345 5.40741 
chr17:4636862-4636896 5.85294 
chr17:4637499-4637524 5.88 
chr17:4637776-4637793 6 
chr17:4639810-4639842 5.84375 
chr17:4640870-4640894 5.875 
chr17:4640979-4641040 5.2459 
chr17:4641424-4641438 5.92857 
chr17:4642575-4642598 5.73913 
chr17:4644176-4644225 5.67347 
chr17:4649028-4649067 5.66667 
chr17:4649166-4649193 5.25926 
chr17:4649477-4649495 5.83333 
chr17:4650457-4650482 5.96 
chr17:4651467-4651487 5.95 
chr17:4652596-4652626 5.46667 
chr17:4653995-4654007 6 
chr17:4654316-4654336 5.65 
chr17:4654491-4654522 5.6129 
chr17:4654536-4654585 6 
chr17:4655576-4655604 6 
chr17:4656840-4656866 5.57692 
chr17:4656889-4656910 5.95238 
chr17:4657459-4657481 5.5 
chr17:4657894-4657924 5.86667 
chr17:4659008-4659043 5.25714 
chr17:4659370-4659384 6 
chr17:4659562-4659576 6 
chr17:4660877-4660907 5.9 
chr17:4661617-4661643 5.92308 
chr17:4661872-4661890 6 
chr17:4662613-4662641 6 
chr17:4662988-4663027 5.94872 
chr17:4663844-4663874 5.93333 
chr17:4665331-4665353 5.95455 
chr17:4665891-4665907 6 
chr17:4667000-4667017 5.82353 
chr17:4668426-4668444 6 
chr17:4669168-4669197 5.51724 
chr17:4670266-4670280 6 
chr17:4670568-4670583 6 
chr17:4674475-4674509 5.82353 
chr17:4675993-4676029 5.83333 
chr17:4676184-4676212 5.85714 
chr17:4676852-4676875 5.69565 
chr17:4677844-4677857 5.92308 
chr17:4678207-4678220 5.92308 
chr17:4679568-4679610 5.92857 
chr17:4680491-4680514 5.91304 
chr17:4681910-4681936 5.42308 
chr17:4682350-4682364 6 
chr17:4682723-4682743 5.85 
chr17:4683348-4683362 6 
chr17:4684430-4684462 5.6875 
chr17:4684626-4684640 5.92857 
chr17:4684788-4684825 5.51351 
chr17:4685386-4685398 6 
chr17:4686758-4686770 6 
chr17:4688037-4688059 6 
chr17:4688363-4688377 6 
chr17:4688528-4688559 5.54839 
chr17:4690332-4690346 6 
chr17:4690821-4690843 6 
chr17:4691737-4691784 5.74468 
chr17:4694339-4694373 5.70588 
chr17:4694875-4694902 5.62963 
chr17:4695331-4695343 6 
chr17:4695698-4695750 5.71154 
chr17:4695838-4695859 5.57143 
chr17:4696323-4696345 5.95455 
chr17:4696849-4696924 5.8 
chr17:4697085-4697103 6 
chr17:4698232-4698252 6 
chr17:4698409-4698429 5.8 
chr17:4698441-4698472 5.3871 
chr17:4698952-4698983 5.77419 
chr17:4699238-4699274 5.69444 
chr17:4702689-4702722 5.72727 
chr17:4703149-4703162 6 
chr17:4704216-4704242 5.30769 
chr17:4706701-4706732 5.67742 
chr17:4707477-4707512 5.8 
chr17:4707890-4707909 5.78947 
chr17:4709281-4709308 5.88889 
chr17:4710304-4710343 5.20513 
chr17:4710406-4710438 5.90625 
chr17:4710833-4710853 5.95 
chr17:4711994-4712017 5.82609 
chr17:4713562-4713577 5.93333 
chr17:4713942-4713955 6 
chr17:4714582-4714617 5.74286 
chr17:4715590-4715603 6 
chr17:4716278-4716315 5.78378 
chr17:4718536-4718591 5.30909 
chr17:4723223-4723253 5.2 
chr17:4723556-4723575 6 
chr17:4723851-4723885 5.64706 
chr17:4724170-4724206 5.58333 
chr17:4724555-4724590 5.25714 
chr17:4724677-4724702 5.88 
chr17:4725786-4725804 5.77778 
chr17:4726810-4726836 5.34615 
chr17:4727369-4727384 6 
chr17:4727408-4727432 5.75 
chr17:4728326-4728340 6 
chr17:4728892-4728926 5.76471 
chr17:4729898-4729924 5.92308 
chr17:4730519-4730544 5.84 
chr17:4731003-4731026 5.43478 
chr17:4731669-4731682 6 
chr17:4732637-4732662 6 
chr17:4733254-4733271 6 
chr17:4733376-4733391 6 
chr17:4733679-4733695 6 
chr17:4733983-4733999 6 
chr17:4734668-4734747 5.68354 
chr17:4735362-4735382 6 
chr17:4736528-4736561 5.45455 
chr17:4737678-4737698 5.65 
chr17:4738921-4738942 5.95238 
chr17:4740482-4740503 5.61905 
chr17:4743234-4743275 6 
chr17:4746772-4746817 5.68889 
chr17:4747287-4747311 5.375 
chr17:4750525-4750556 6 
chr17:4751316-4751364 5.3125 
chr17:4755294-4755317 6 
chr17:4756044-4756784 5.60135 
chr17:4759064-4759085 5.80952 
chr17:4760753-4760774 6 
chr17:4761111-4761129 5.72222 
chr17:4761752-4761784 5.78125 
chr17:4763083-4763105 6 
chr17:4766375-4766396 5.71429 
chr17:4767075-4767094 6 
chr17:4767700-4767721 5.7619 
chr17:4768371-4768397 5.53846 
chr17:4768731-4768752 6 
chr17:4769014-4769029 6 
chr17:4769904-4769916 6 
chr17:4770369-4770396 6 
chr17:4770433-4770455 6 
chr17:4772032-4772053 5.57143 
chr17:4772211-4772228 6 
chr17:4772518-4772581 5.8254 
chr17:4773042-4773142 5.65 
chr17:4773508-4773525 6 
chr17:4774453-4774493 5.625 
chr17:4776898-4776926 5.92857 
chr17:4777915-4777928 6 
chr17:4781104-4781118 6 
chr17:4783581-4783605 5.91667 
chr17:4786811-4786840 5.65517 
chr17:4786993-4787009 6 
chr17:4787323-4787336 6 
chr17:4790965-4790991 5.76923 
chr17:4791926-4791944 5.88889 
chr17:4791985-4792000 6 
chr17:4793018-4793047 5.34483 
chr17:4793082-4793126 5.27273 
chr17:4793444-4793502 5.2069 
chr17:4793900-4793921 5.71429 
chr17:4793932-4793946 6 
chr17:4794480-4794520 5.75 
chr17:4796497-4796542 5.8 
chr17:4796931-4796965 5.29412 
chr17:4797087-4797113 5.30769 
chr17:4798236-4798263 5.44444 
chr17:4807455-4807493 5.68421 
chr17:4808680-4808705 5.64 
chr17:4809265-4809290 5.32 
chr17:4809668-4809718 5.34 
chr17:4810075-4810093 6 
chr17:4810693-4810711 5.83333 
chr17:4810861-4810880 6 
chr17:4811466-4811478 6 
chr17:4811972-4812327 5.72113 
chr17:4812341-4812373 6 
chr17:4813721-4813734 6 
chr17:4813896-4813923 6 
chr17:4814192-4814213 6 
chr17:4815115-4815157 5.71429 
chr17:4815754-4815774 6 
chr17:4816126-4816160 5.79412 
chr17:4816448-4816479 5.93548 
chr17:4817666-4817699 5.90909 
chr17:4818130-4818148 5.88889 
chr17:4820049-4820093 5.68182 
chr17:4821778-4821809 5.3871 
chr17:4822279-4822313 5.88235 
chr17:4822650-4822668 6 
chr17:4824065-4824086 6 
chr17:4824410-4824449 5.74359 
chr17:4824722-4824742 5.75 
chr17:4825227-4825246 6 
chr17:4825672-4825706 5.61765 
chr17:4825740-4825782 5.61905 
chr17:4825937-4825969 5.5625 
chr17:4826379-4826396 6 
chr17:4826702-4826717 6 
chr17:4827273-4827294 5.61905 
chr17:4828534-4828560 6 
chr17:4828997-4829013 6 
chr17:4829179-4829244 5.72308 
chr17:4829494-4829521 5.25926 
chr17:4830357-4830381 5.83333 
chr17:4831000-4831019 5.89474 
chr17:4831451-4831464 6 
chr17:4833043-4833055 6 
chr17:4833978-4834051 5.87671 
chr17:4835815-4835863 5.16667 
chr17:4837183-4837268 5.15294 
chr17:4838598-4838622 6 
chr17:4844456-4844514 5.48276 
chr17:4845210-4845231 5.71429 
chr17:4847286-4847304 5.88889 
chr17:4852257-4852302 5.35556 
chr17:4852906-4852924 5.72222 
chr17:4855466-4855490 5.95833 
chr17:4855638-4855651 6 
chr17:4858190-4858212 5.86364 
chr17:4859080-4859218 5.78261 
chr17:4860825-4860858 5.93939 
chr17:4861361-4861379 6 
chr17:4862364-4862378 6 
chr17:4865059-4865074 6 
chr17:4865407-4865419 6 
chr17:4865929-4865953 6 
chr17:4866638-4866655 6 
chr17:4866746-4866766 6 
chr17:4867652-4867669 6 
chr17:4868197-4868216 6 
chr17:4869121-4869161 5.85 
chr17:4874986-4874998 6 
chr17:4879188-4879226 5.44737 
chr17:4882803-4882827 5.83333 
chr17:4882942-4882957 6 
chr17:4883198-4883222 5.5 
chr17:4883726-4883748 5.59091 
chr17:4887237-4887258 5.90476 
chr17:4888719-4888732 6 
chr17:4892604-4892637 5.72727 
chr17:4894206-4894227 5.71429 
chr17:4895887-4896014 5.52756 
chr17:4896172-4896187 5.86667 
chr17:4897062-4897079 6 
chr17:4898084-4898116 5.5625 
chr17:4899961-4899981 6 
chr17:4901203-4901239 5.25 
chr17:4918556-4918589 6 
chr17:4918877-4918898 6 
chr17:4920198-4920210 6 
chr17:4920588-4920607 6 
chr17:4921263-4921287 6 
chr17:4921751-4921772 5.71429 
chr17:4921955-4921980 5.6 
chr17:4921998-4922017 5.94737 
chr17:4924176-4924205 5.34483 
chr17:4924464-4924482 6 
chr17:4927833-4927846 6 
chr17:4928945-4928961 6 
chr17:4930035-4930051 6 
chr17:4930413-4930435 5.90909 
chr17:4931780-4931792 6 
chr17:4932080-4932097 6 
chr17:4932400-4932436 5.72222 
chr17:4933568-4933593 5.96 
chr17:4933782-4933813 5.87097 
chr17:4933976-4933995 5.89474 
chr17:4934751-4934774 5.86957 
chr17:4934974-4935068 5.52128 
chr17:4935966-4935978 6 
chr17:4937036-4937057 5.57143 
chr17:4938603-4938632 5.93103 
chr17:4938969-4938998 5.7931 
chr17:4939168-4939189 6 
chr17:4939335-4939353 6 
chr17:4939698-4939719 6 
chr17:4940109-4940126 5.88235 
chr17:4940445-4940474 5.65517 
chr17:4941189-4941226 5.81081 
chr17:4944551-4944589 5.76316 
chr17:4944744-4944781 5.62162 
chr17:4947109-4947176 5.65672 
chr17:4948853-4948870 5.82353 
chr17:4949046-4949073 5.62963 
chr17:4950403-4950435 6 
chr17:4950766-4950793 6 
chr17:4951294-4951322 5.85714 
chr17:4951657-4951690 6 
chr17:4952543-4952558 6 
chr17:4952758-4952782 5.91667 
chr17:4953602-4953637 6 
chr17:4954354-4954376 5.68182 
chr17:4955060-4955072 6 
chr17:4955537-4955571 5.94118 
chr17:4955632-4955653 6 
chr17:4956626-4956649 5.91304 
chr17:4957207-4957227 5.95 
chr17:4957379-4957404 6 
chr17:4958102-4958135 5.90909 
chr17:4958408-4958431 6 
chr17:4959161-4959207 5.69565 
chr17:4959849-4959894 5.33333 
chr17:4961261-4961287 5.65385 
chr17:4961734-4961747 6 
chr17:4962468-4962481 6 
chr17:4962642-4962664 6 
chr17:4963009-4963031 5.59091 
chr17:4963058-4963126 5.66176 
chr17:4963133-4963203 5.84286 
chr17:4964972-4965009 5.78378 
chr17:4965167-4965181 6 
chr17:4966963-4966984 6 
chr17:4967565-4967604 5.89744 
chr17:4968195-4968226 5.87097 
chr17:4969244-4969266 5.5 
chr17:4969791-4969823 5.9375 
chr17:4972279-4972317 5.84211 
chr17:4972471-4972492 5.85714 
chr17:4973406-4973429 6 
chr17:4973852-4973875 5.52174 
chr17:4974126-4974148 5.86364 
chr17:4975282-4975316 5.97059 
chr17:4975607-4975626 6 
chr17:4976420-4976455 6 
chr17:4977146-4977169 5.91304 
chr17:4977635-4977656 5.80952 
chr17:4979500-4979514 6 
chr17:4981012-4981031 5.73684 
chr17:4983923-4983945 5.54545 
chr17:4984370-4984405 5.68571 
chr17:4984882-4984907 6 
chr17:4985641-4985668 5.51852 
chr17:4986941-4986964 5.43478 
chr17:4987141-4987174 5.9697 
chr17:4987562-4987583 6 
chr17:4990011-4990035 5.83333 
chr17:4990372-4990388 6 
chr17:4991771-4991785 6 
chr17:4994536-4994558 5.68182 
chr17:4996470-4996483 6 
chr17:5001781-5001807 6 
chr17:5002099-5002115 6 
chr17:5002569-5002601 5.53125 
chr17:5003594-5003610 5.8125 
chr17:5004720-5004743 5.91304 
chr17:5005399-5005422 6 
chr17:5005717-5005739 5.63636 
chr17:5006767-5006792 5.64 
chr17:5008111-5008126 6 
chr17:5008505-5008518 6 
chr17:5008816-5008828 6 
chr17:5010689-5010709 6 
chr17:5015724-5015759 5.74286 
chr17:5018850-5018877 5.66667 
chr17:5020810-5020822 6 
chr17:5021234-5021256 5.59091 
chr17:5023559-5023605 5.3913 
chr17:5023804-5023823 6 
chr17:5026675-5026694 5.84211 
chr17:5027097-5027109 6 
chr17:5027198-5027234 5.97222 
chr17:5028944-5029013 5.81159 
chr17:5029063-5029083 6 
chr17:5029945-5029982 5.24324 
chr17:5030840-5030861 5.90476 
chr17:5031935-5031970 5.17143 
chr17:5038977-5039001 5.375 
chr17:5041676-5041690 5.92857 
chr17:5043336-5043361 5.36 
chr17:5047046-5047059 6 
chr17:5047221-5047251 5.43333 
chr17:5049751-5049781 5.6 
chr17:5051157-5051192 5.85714 
chr17:5052152-5052214 5.16129 
chr17:5052696-5052723 6 
chr17:5052871-5052901 5.26667 
chr17:5052971-5052996 5.68 
chr17:5053586-5053633 5.89362 
chr17:5054726-5054764 5.78947 
chr17:5056947-5056962 5.86667 
chr17:5059005-5059066 5.2459 
chr17:5059588-5059614 5.92308 
chr17:5060324-5060393 5.42029 
chr17:5060688-5060712 5.375 
chr17:5061864-5061962 5.87755 
chr17:5063258-5063271 6 
chr17:5065445-5065465 6 
chr17:5068874-5068912 5.81579 
chr17:5072714-5072744 5.73333 
chr17:5074636-5074650 6 
chr17:5075469-5075482 6 
chr17:5075824-5075848 5.54167 
chr17:5079289-5079308 5.73684 
chr17:5079690-5079706 6 
chr17:5081126-5081149 5.65217 
chr17:5081838-5081863 5.56 
chr17:5081928-5081988 5.46667 
chr17:5087994-5088018 5.58333 
chr17:5091182-5091195 6 
chr17:5091448-5091469 5.57143 
chr17:5091486-5091503 5.76471 
chr17:5092022-5092057 5.42857 
chr17:5096379-5096405 5.30769 
chr17:5096958-5096981 5.56522 
chr17:5097117-5097134 5.94118 
chr17:5097279-5097301 6 
chr17:5097616-5097642 5.96154 
chr17:5098064-5098089 5.32 
chr17:5098166-5098181 6 
chr17:5098467-5098485 6 
chr17:5098791-5098817 6 
chr17:5100482-5100503 6 
chr17:5102285-5102308 5.52174 
chr17:5102592-5102616 6 
chr17:5102912-5102934 5.90909 
chr17:5103232-5103277 5.64444 
chr17:5103564-5103577 6 
chr17:5103994-5104006 6 
chr17:5106001-5106053 5.92308 
chr17:5107771-5107795 5.625 
chr17:5108086-5108100 6 
chr17:5108826-5108839 6 
chr17:5110361-5110389 5.75 
chr17:5110790-5110815 5.96 
chr17:5112418-5112440 6 
chr17:5115342-5115388 5.80435 
chr17:5115927-5115945 5.83333 
chr17:5116551-5116565 6 
chr17:5118133-5118152 6 
chr17:5118908-5118940 5.65625 
chr17:5119495-5119515 6 
chr17:5119959-5119985 6 
chr17:5120675-5120719 5.75 
chr17:5120847-5120866 5.63158 
chr17:5123727-5123744 6 
chr17:5123870-5123883 5.92308 
chr17:5124038-5124057 6 
chr17:5124352-5124373 5.80952 
chr17:5127733-5127767 5.94118 
chr17:5129776-5129812 5.97222 
chr17:5130574-5130614 5.8 
chr17:5132679-5132701 6 
chr17:5133110-5133323 5.52582 
chr17:5134060-5134085 6 
chr17:5134655-5134677 5.90909 
chr17:5135645-5135735 5.78889 
chr17:5136001-5136018 5.82353 
chr17:5137566-5137585 5.78947 
chr17:5138349-5138366 5.88235 
chr17:5138908-5138939 5.29032 
chr17:5139250-5139265 5.93333 
chr17:5139308-5139350 5.97619 
chr17:5140001-5140016 6 
chr17:5140102-5140121 5.89474 
chr17:5141406-5141430 5.91667 
chr17:5142499-5142518 5.68421 
chr17:5145927-5145946 6 
chr17:5147041-5147067 6 
chr17:5147956-5147983 5.59259 
chr17:5148636-5148651 5.93333 
chr17:5148949-5148972 5.86957 
chr17:5149310-5149323 6 
chr17:5149860-5149891 6 
chr17:5150604-5150626 5.63636 
chr17:5151867-5151898 6 
chr17:5152852-5152866 6 
chr17:5153126-5153203 5.87013 
chr17:5154439-5154473 5.97059 
chr17:5154769-5154784 6 
chr17:5155953-5155993 5.65 
chr17:5156276-5156292 6 
chr17:5157016-5157066 5.58 
chr17:5157751-5157773 5.72727 
chr17:5159676-5159696 6 
chr17:5161056-5161089 5.78788 
chr17:5162087-5162100 6 
chr17:5162430-5162463 5.72727 
chr17:5163235-5163252 5.82353 
chr17:5163781-5163803 5.81818 
chr17:5164621-5164642 5.90476 
chr17:5165697-5165723 5.92308 
chr17:5166436-5166454 6 
chr17:5166743-5166760 5.88235 
chr17:5167336-5167356 6 
chr17:5167860-5167886 5.69231 
chr17:5168162-5168184 6 
chr17:5168848-5168866 6 
chr17:5169379-5169398 5.63158 
chr17:5169793-5169814 5.52381 
chr17:5171958-5171983 5.92 
chr17:5173313-5173350 5.81081 
chr17:5173900-5173928 5.64286 
chr17:5174747-5174761 5.92857 
chr17:5176146-5176173 5.62963 
chr17:5176816-5176837 6 
chr17:5177115-5177141 5.73077 
chr17:5177538-5177557 6 
chr17:5177707-5177725 5.88889 
chr17:5178083-5178110 5.92593 
chr17:5179030-5179067 5.81081 
chr17:5179723-5179757 5.5 
chr17:5180225-5180282 5.78947 
chr17:5182286-5182310 5.54167 
chr17:5183185-5183207 5.81818 
chr17:5183611-5183626 5.86667 
chr17:5185378-5185495 5.92308 
chr17:5185671-5185684 6 
chr17:5185834-5185866 5.21875 
chr17:5185949-5185977 5.35714 
chr17:5188583-5188606 6 
chr17:5190893-5190913 6 
chr17:5191679-5191701 6 
chr17:5191989-5192011 5.5 
chr17:5192366-5192484 5.45763 
chr17:5194886-5194903 5.94118 
chr17:5195575-5195615 5.35 
chr17:5196589-5196626 5.32432 
chr17:5197928-5197955 6 
chr17:5200017-5200047 5.13333 
chr17:5201951-5201963 6 
chr17:5202706-5202722 5.875 
chr17:5202991-5203037 5.97826 
chr17:5205885-5205900 6 
chr17:5206526-5206549 5.95652 
chr17:5207329-5207347 5.72222 
chr17:5212949-5212970 5.90476 
chr17:5213596-5213609 6 
chr17:5214992-5215010 6 
chr17:5217526-5217550 5.95833 
chr17:5219145-5219163 5.88889 
chr17:5219744-5219765 6 
chr17:5220126-5220148 5.90909 
chr17:5220875-5220901 5.84615 
chr17:5220914-5220938 5.79167 
chr17:5222621-5222667 5.80435 
chr17:5223716-5223744 5.92857 
chr17:5225182-5225198 5.8125 
chr17:5225651-5225666 5.86667 
chr17:5226369-5226395 5.76923 
chr17:5226972-5227171 5.96985 
chr17:5228445-5228476 5.3871 
chr17:5230641-5230688 5.59574 
chr17:5231940-5231961 6 
chr17:5232314-5232329 6 
chr17:5233067-5233135 5.47059 
chr17:5234322-5234345 6 
chr17:5235891-5235907 6 
chr17:5237345-5237357 6 
chr17:5237496-5237539 5.46512 
chr17:5239271-5239292 5.52381 
chr17:5240815-5240834 5.78947 
chr17:5245512-5245537 6 
chr17:5246946-5246983 5.81081 
chr17:5248066-5248085 6 
chr17:5248259-5248277 5.88889 
chr17:5250705-5250743 6 
chr17:5256126-5256142 6 
chr17:5259913-5259955 5.69048 
chr17:5261632-5261647 6 
chr17:5266497-5266531 5.94118 
chr17:5268005-5268019 6 
chr17:5270540-5270562 6 
chr17:5271354-5271375 5.57143 
chr17:5272977-5273007 5.46667 
chr17:5274250-5274275 5.48 
chr17:5276988-5277027 6 
chr17:5277908-5277947 5.89744 
chr17:5278393-5278413 5.7 
chr17:5279145-5279179 5.82353 
chr17:5280739-5280772 5.27273 
chr17:5280815-5280833 6 
chr17:5291302-5291333 5.32258 
chr17:5293095-5293110 6 
chr17:5293483-5293496 6 
chr17:5296755-5296769 6 
chr17:5297970-5297990 6 
chr17:5301208-5301235 5.51852 
chr17:5302510-5302525 6 
chr17:5303460-5303472 6 
chr17:5303813-5303832 6 
chr17:5304385-5304410 5.6 
chr17:5305626-5305660 5.82353 
chr17:5306797-5306827 5.6 
chr17:5306978-5306997 6 
chr17:5307935-5307962 5.92593 
chr17:5309530-5309550 5.6 
chr17:5310083-5310103 5.95 
chr17:5312257-5312309 5.65385 
chr17:5312694-5312711 6 
chr17:5313401-5313425 5.83333 
chr17:5314900-5314926 5.76923 
chr17:5315963-5316000 5.40541 
chr17:5318287-5318353 5.71212 
chr17:5319464-5319524 5.76667 
chr17:5320152-5320164 6 
chr17:5320787-5320801 5.92857 
chr17:5321157-5321175 5.88889 
chr17:5321464-5321498 5.32353 
chr17:5325098-5325126 5.42857 
chr17:5326669-5326683 6 
chr17:5326839-5326855 5.875 
chr17:5327076-5327098 6 
chr17:5327236-5327261 5.68 
chr17:5327295-5327320 5.52 
chr17:5329959-5329973 6 
chr17:5330891-5330912 5.90476 
chr17:5332076-5332105 5.72414 
chr17:5333786-5333808 5.54545 
chr17:5337774-5337801 5.85185 
chr17:5338301-5338325 5.83333 
chr17:5339194-5339211 6 
chr17:5339364-5339379 6 
chr17:5342459-5342489 5.23333 
chr17:5345199-5345229 6 
chr17:5345570-5345590 6 
chr17:5345669-5345690 6 
chr17:5346534-5346560 5.65385 
chr17:5348387-5348411 5.91667 
chr17:5349849-5349864 5.93333 
chr17:5350944-5350969 5.36 
chr17:5351525-5351542 6 
chr17:5352748-5352777 5.41379 
chr17:5354954-5354976 5.5 
chr17:5355859-5355878 6 
chr17:5356040-5356062 5.72727 
chr17:5360926-5360938 6 
chr17:5360983-5361004 5.61905 
chr17:5361900-5361921 5.52381 
chr17:5362518-5362543 5.32 
chr17:5363126-5363146 5.85 
chr17:5363335-5363347 6 
chr17:5363820-5363839 5.84211 
chr17:5364608-5364634 5.73077 
chr17:5365256-5365272 6 
chr17:5365609-5365651 5.85714 
chr17:5367336-5367356 5.85 
chr17:5370935-5370967 6 
chr17:5372035-5372047 6 
chr17:5376095-5376119 6 
chr17:5376924-5376983 5.59322 
chr17:5377108-5377154 5.30435 
chr17:5378578-5378591 6 
chr17:5380426-5380446 5.65 
chr17:5381379-5381395 6 
chr17:5382816-5382853 5.94595 
chr17:5386648-5386679 5.45161 
chr17:5390584-5390596 6 
chr17:5390755-5390778 5.6087 
chr17:5390846-5390863 5.94118 
chr17:5392842-5392872 5.8 
chr17:5394771-5394787 6 
chr17:5396023-5396045 6 
chr17:5396334-5396348 5.92857 
chr17:5397914-5397938 6 
chr17:5398738-5398753 6 
chr17:5398930-5398953 5.56522 
chr17:5399671-5399684 6 
chr17:5400554-5400602 5.58333 
chr17:5401483-5401511 5.78571 
chr17:5407457-5407473 6 
chr17:5407939-5407974 5.77143 
chr17:5408242-5408258 6 
chr17:5409604-5409616 6 
chr17:5410222-5410242 6 
chr17:5410626-5410658 5.75 
chr17:5413373-5413400 5.74074 
chr17:5414044-5414077 5.57576 
chr17:5415040-5415208 5.75 
chr17:5416569-5416591 5.72727 
chr17:5418702-5418730 5.42857 
chr17:5421864-5421902 5.81579 
chr17:5422158-5422171 6 
chr17:5422765-5422778 6 
chr17:5423168-5423189 6 
chr17:5425136-5425153 5.82353 
chr17:5426604-5426631 6 
chr17:5434446-5434541 5.95789 
chr17:5435567-5435593 5.53846 
chr17:5436871-5436891 6 
chr17:5437687-5437708 5.90476 
chr17:5439230-5439256 5.65385 
chr17:5439457-5439481 5.75 
chr17:5439765-5439783 6 
chr17:5442045-5442072 5.62963 
chr17:5442178-5442210 5.5625 
chr17:5443220-5443239 5.73684 
chr17:5444362-5444375 6 
chr17:5445743-5445763 5.85 
chr17:5446032-5446155 5.65854 
chr17:5448641-5448756 5.82609 
chr17:5448764-5448889 5.904 
chr17:5450494-5450510 6 
chr17:5450522-5450578 5.64286 
chr17:5451188-5451233 5.28889 
chr17:5454046-5454073 5.2963 
chr17:5455060-5455101 5.17073 
chr17:5455404-5455430 6 
chr17:5457175-5457187 6 
chr17:5457247-5457287 5.35 
chr17:5458337-5458371 6 
chr17:5459403-5459477 5.86486 
chr17:5459775-5459798 5.47826 
chr17:5460317-5460333 5.8125 
chr17:5463337-5463360 5.86957 
chr17:5463409-5463422 6 
chr17:5464371-5464388 5.82353 
chr17:5464746-5464769 6 
chr17:5466417-5466432 5.86667 
chr17:5467343-5467383 5.6 
chr17:5468054-5468076 6 
chr17:5474053-5474093 5.7 
chr17:5476031-5476044 6 
chr17:5476279-5476302 5.65217 
chr17:5477980-5477994 6 
chr17:5483553-5483615 5.8871 
chr17:5486490-5486524 5.61765 
chr17:5487555-5487588 5.54545 
chr17:5490373-5490409 5.94444 
chr17:5494402-5494421 5.89474 
chr17:5494770-5494829 5.69492 
chr17:5496263-5496275 6 
chr17:5504272-5504290 5.72222 
chr17:5504922-5504946 6 
chr17:5509549-5509565 6 
chr17:5515161-5515197 6 
chr17:5518342-5518380 5.28947 
chr17:5522147-5522167 5.7 
chr17:5525255-5525309 5.40741 
chr17:5526074-5526148 5.43243 
chr17:5530034-5530267 5.77682 
chr17:5531226-5531247 6 
chr17:5535341-5535359 5.72222 
chr17:5535372-5535404 5.4375 
chr17:5536458-5536529 5.78873 
chr17:5538639-5538676 5.81081 
chr17:5539087-5539117 5.4 
chr17:5542126-5542148 5.86364 
chr17:5542689-5542717 5.21429 
chr17:5546224-5546358 5.82836 
chr17:5548099-5548134 5.62857 
chr17:5549281-5549315 5.88235 
chr17:5549591-5549632 5.90244 
chr17:5551112-5551131 5.94737 
chr17:5552045-5552071 5.76923 
chr17:5553576-5553598 5.72727 
chr17:5557060-5557087 5.55556 
chr17:5557343-5557363 5.75 
chr17:5559109-5559174 5.75385 
chr17:5562673-5562788 5.93043 
chr17:5564548-5564567 6 
chr17:5565290-5565302 6 
chr17:5566346-5566371 5.4 
chr17:5566605-5566617 6 
chr17:5568183-5568214 6 
chr17:5569984-5569997 6 
chr17:5571906-5572250 5.47674 
chr17:5573224-5573243 6 
chr17:5578242-5578266 5.66667 
chr17:5580875-5580893 6 
chr17:5584185-5584197 6 
chr17:5585347-5585371 5.5 
chr17:5586210-5586224 6 
chr17:5587426-5587438 6 
chr17:5587601-5587622 5.7619 
chr17:5588771-5588786 6 
chr17:5590858-5590882 5.54167 
chr17:5591160-5591181 5.57143 
chr17:5592914-5592933 6 
chr17:5593925-5593959 5.91176 
chr17:5594873-5594895 5.68182 
chr17:5596886-5596933 5.21277 
chr17:5596968-5596989 5.71429 
chr17:5597898-5597928 5.5 
chr17:5610831-5610847 6 
chr17:5612193-5612207 6 
chr17:5613685-5613710 5.52 
chr17:5617367-5617417 6 
chr17:5617569-5617606 5.37838 
chr17:5618899-5618920 5.95238 
chr17:5619671-5619694 5.56522 
chr17:5620176-5620197 5.80952 
chr17:5620570-5620744 5.83333 
chr17:5623090-5623114 5.5 
chr17:5623755-5623852 5.41237 
chr17:5624152-5624182 5.76667 
chr17:5625214-5625326 5.9375 
chr17:5626126-5626150 5.375 
chr17:5627290-5627311 6 
chr17:5629422-5629452 5.56667 
chr17:5633365-5633386 5.57143 
chr17:5634353-5634383 5.63333 
chr17:5634576-5634617 5.5122 
chr17:5635080-5635105 5.48 
chr17:5635350-5635376 5.42308 
chr17:5635426-5635446 6 
chr17:5635988-5636019 5.54839 
chr17:5637672-5637694 6 
chr17:5637952-5637983 5.45161 
chr17:5640253-5640276 5.82609 
chr17:5640638-5640653 6 
chr17:5640829-5640853 6 
chr17:5641007-5641020 6 
chr17:5641778-5641818 5.5 
chr17:5642642-5642673 5.48387 
chr17:5646516-5646566 6 
chr17:5649306-5649339 5.87879 
chr17:5650042-5650073 5.77419 
chr17:5650974-5651017 5.37209 
chr17:5651187-5651235 5.77083 
chr17:5652810-5652827 5.88235 
chr17:5652980-5653002 6 
chr17:5653403-5653416 6 
chr17:5654678-5654692 6 
chr17:5654848-5654877 5.75862 
chr17:5656159-5656171 6 
chr17:5656325-5656339 6 
chr17:5656797-5656857 5.31667 
chr17:5657036-5657060 5.5 
chr17:5657493-5657538 5.4 
chr17:5659431-5659456 5.6 
chr17:5659534-5659595 5.63934 
chr17:5662682-5662716 6 
chr17:5663620-5663633 6 
chr17:5665284-5665304 5.65 
chr17:5665428-5665459 6 
chr17:5668774-5668798 5.875 
chr17:5673689-5673736 5.3617 
chr17:5676681-5676706 5.92 
chr17:5677889-5678011 5.9918 
chr17:5678953-5678970 6 
chr17:5680319-5680333 6 
chr17:5682724-5682746 6 
chr17:5683294-5683306 6 
chr17:5684285-5684317 5.34375 
chr17:5685088-5685129 5.73171 
chr17:5685144-5685163 5.68421 
chr17:5685212-5685253 5.73171 
chr17:5685302-5685340 5.68421 
chr17:5690634-5690658 5.375 
chr17:5691235-5691264 5.72414 
chr17:5695569-5695601 5.34375 
chr17:5699563-5699585 6 
chr17:5700192-5700217 5.92 
chr17:5703367-5703406 5.38462 
chr17:5704424-5704476 5.69231 
chr17:5705850-5705891 6 
chr17:5705925-5705952 6 
chr17:5708339-5708370 5.6129 
chr17:5709843-5709874 5.77419 
chr17:5710951-5710979 5.39286 
chr17:5711208-5711228 5.9 
chr17:5712426-5712457 5.29032 
chr17:5715030-5715067 5.35135 
chr17:5715737-5715755 6 
chr17:5717510-5717539 5.93103 
chr17:5718843-5718861 6 
chr17:5719586-5719612 5.80769 
chr17:5721193-5721207 6 
chr17:5726358-5726370 6 
chr17:5727420-5727440 5.9 
chr17:5731288-5731315 5.66667 
chr17:5731777-5731814 5.13514 
chr17:5732732-5732750 6 
chr17:5733331-5733347 6 
chr17:5736854-5736874 5.8 
chr17:5738642-5738663 5.71429 
chr17:5740049-5740067 6 
chr17:5741878-5741921 5.72093 
chr17:5743395-5743416 5.85714 
chr17:5744562-5744598 5.58333 
chr17:5744626-5744982 5.52809 
chr17:5745000-5745144 5.60417 
chr17:5745153-5745183 5.46667 
chr17:5746494-5746522 5.89286 
chr17:5746674-5746704 5.5 
chr17:5747346-5747373 5.81481 
chr17:5749041-5749065 6 
chr17:5749424-5749464 6 
chr17:5750518-5750531 6 
chr17:5751257-5751279 5.63636 
chr17:5751851-5751875 6 
chr17:5751948-5751978 5.66667 
chr17:5752841-5752889 5.35417 
chr17:5759258-5759303 5.88889 
chr17:5763507-5763546 5.76923 
chr17:5763680-5763698 5.77778 
chr17:5764033-5764046 6 
chr17:5766300-5766564 5.81061 
chr17:5769571-5769587 6 
chr17:5770810-5770845 5.51429 
chr17:5771461-5771508 5.40426 
chr17:5773236-5773273 5.48649 
chr17:5773999-5774015 6 
chr17:5775001-5775031 5.86667 
chr17:5780467-5780501 5.5 
chr17:5783493-5783535 6 
chr17:5784469-5784495 5.88462 
chr17:5786718-5786829 5.64865 
chr17:5787958-5787982 6 
chr17:5789574-5789599 5.84 
chr17:5789881-5789894 6 
chr17:5789916-5789934 6 
chr17:5792775-5792797 5.63636 
chr17:5794884-5794915 5.48387 
chr17:5798234-5798247 6 
chr17:5798938-5798964 5.57692 
chr17:5799294-5799321 5.40741 
chr17:5800260-5800332 5.58333 
chr17:5802226-5802248 5.72727 
chr17:5804278-5804291 6 
chr17:5805724-5805757 5.12121 
chr17:5807626-5807654 5.21429 
chr17:5808988-5809007 6 
chr17:5809739-5809770 5.45161 
chr17:5810295-5810311 6 
chr17:5810734-5810756 6 
chr17:5810904-5810945 5.5122 
chr17:5811201-5811224 5.73913 
chr17:5811680-5811700 6 
chr17:5811987-5812008 6 
chr17:5812734-5812760 5.65385 
chr17:5813950-5813974 6 
chr17:5814175-5814217 5.21429 
chr17:5815257-5815297 5.5 
chr17:5815309-5815355 5.73913 
chr17:5815365-5815474 5.83486 
chr17:5817007-5817085 5.28205 
chr17:5817144-5817218 5.58108 
chr17:5817232-5817298 5.93939 
chr17:5817328-5817358 5.9 
chr17:5818644-5818667 5.56522 
chr17:5821701-5821721 6 
chr17:5821912-5821932 6 
chr17:5824563-5824577 6 
chr17:5825799-5825836 5.21622 
chr17:5826357-5826376 5.84211 
chr17:5827697-5827910 5.49296 
chr17:5827939-5827963 5.54167 
chr17:5827972-5828012 5.45 
chr17:5828043-5828074 5.64516 
chr17:5829973-5829990 6 
chr17:5832507-5832599 5.31522 
chr17:5833736-5833766 5.9 
chr17:5834261-5834282 5.7619 
chr17:5837298-5837348 5.14 
chr17:5838357-5838392 6 
chr17:5838974-5838999 5.52 
chr17:5841771-5841790 5.89474 
chr17:5842519-5842579 5.73333 
chr17:5845717-5845733 6 
chr17:5845763-5845789 5.84615 
chr17:5852452-5852474 6 
chr17:5854658-5854675 6 
chr17:5860804-5860848 6 
chr17:5862484-5862497 6 
chr17:5865126-5865144 6 
chr17:5866050-5866077 5.85185 
chr17:5866357-5866392 5.82857 
chr17:5867254-5867267 6 
chr17:5869232-5869252 5.95 
chr17:5871014-5871052 5.73684 
chr17:5874032-5874051 5.94737 
chr17:5875075-5875110 5.82857 
chr17:5876196-5876218 5.5 
chr17:5881157-5881175 5.72222 
chr17:5883831-5883849 6 
chr17:5884692-5884724 5.625 
chr17:5886405-5886433 6 
chr17:5889004-5889024 6 
chr17:5890873-5890889 6 
chr17:5892302-5892317 5.93333 
chr17:5893546-5893607 5.44262 
chr17:5894146-5894174 5.42857 
chr17:5899126-5899155 5.48276 
chr17:5899866-5899888 5.81818 
chr17:5901731-5901760 6 
chr17:5902463-5902475 6 
chr17:5902757-5902847 5.6 
chr17:5903007-5903047 5.775 
chr17:5903536-5903549 6 
chr17:5904532-5904563 5.90323 
chr17:5905429-5905451 6 
chr17:5906649-5906671 5.54545 
chr17:5909912-5909935 6 
chr17:5910375-5910405 5.96667 
chr17:5911807-5911853 5.43478 
chr17:5911937-5911950 6 
chr17:5912110-5912126 5.9375 
chr17:5913075-5913114 5.97436 
chr17:5913690-5913709 5.84211 
chr17:5914324-5914354 5.63333 
chr17:5914613-5914642 5.58621 
chr17:5916033-5916066 5.30303 
chr17:5918439-5918453 6 
chr17:5918799-5918834 5.48571 
chr17:5919446-5919469 5.73913 
chr17:5919873-5919894 5.66667 
chr17:5920393-5920405 6 
chr17:5921822-5921847 6 
chr17:5922659-5922675 6 
chr17:5922959-5922974 6 
chr17:5924663-5924685 5.72727 
chr17:5926797-5926815 6 
chr17:5927418-5927430 6 
chr17:5927585-5927603 5.88889 
chr17:5929248-5929289 5.14634 
chr17:5933457-5933479 5.54545 
chr17:5933554-5933569 6 
chr17:5933617-5933638 6 
chr17:5934910-5934970 5.5 
chr17:5936237-5936285 5.95833 
chr17:5937211-5937284 5.82192 
chr17:5941090-5941114 5.625 
chr17:5945107-5945139 5.90625 
chr17:5947331-5947367 6 
chr17:5948403-5948416 6 
chr17:5952498-5952519 5.80952 
chr17:5952865-5952886 5.57143 
chr17:5953291-5953345 5.48148 
chr17:5953500-5953524 6 
chr17:5953654-5953720 5.54545 
chr17:5953746-5953787 5.82927 
chr17:5953800-5953825 5.52 
chr17:5954896-5954917 5.80952 
chr17:5955190-5955233 5.25581 
chr17:5957223-5957248 5.64 
chr17:5957539-5957558 6 
chr17:5958772-5958786 6 
chr17:5959120-5959182 5.80645 
chr17:5959860-5959876 5.875 
chr17:5960385-5960404 6 
chr17:5961591-5961618 5.40741 
chr17:5961683-5961713 5.46667 
chr17:5964102-5964137 6 
chr17:5965775-5965860 5.64706 
chr17:5969853-5969879 5.5 
chr17:5970155-5970201 6 
chr17:5972710-5972766 5.92857 
chr17:5973094-5973140 5.69565 
chr17:5973242-5973268 5.46154 
chr17:5973473-5973492 6 
chr17:5973529-5973555 5.26923 
chr17:5973709-5973761 5.38462 
chr17:5975542-5975563 5.52381 
chr17:5976950-5976971 5.61905 
chr17:5980408-5980422 6 
chr17:5981881-5981927 5.80435 
chr17:5987103-5987126 5.86957 
chr17:5988906-5988934 5.53571 
chr17:5989570-5989590 6 
chr17:5989821-5989848 5.22222 
chr17:5991588-5991611 5.43478 
chr17:5991674-5991704 5.43333 
chr17:5992016-5992031 6 
chr17:5993517-5993537 6 
chr17:5994180-5994218 5.42105 
chr17:5995474-5995489 6 
chr17:5997856-5997961 5.53333 
chr17:5998000-5998067 5.70149 
chr17:5998094-5998134 5.95 
chr17:5999792-5999811 5.84211 
chr17:6000391-6000420 5.2069 
chr17:6001265-6001283 5.72222 
chr17:6002334-6002369 5.14286 
chr17:6003180-6003199 5.63158 
chr17:6006137-6006155 5.88889 
chr17:6008733-6008750 6 
chr17:6009344-6009376 5.59375 
chr17:6015020-6015039 6 
chr17:6015294-6015318 5.375 
chr17:6017473-6017487 6 
chr17:6017970-6018007 5.75676 
chr17:6018882-6018921 5.76923 
chr17:6019720-6019736 6 
chr17:6030682-6030909 5.78414 
chr17:6032513-6032531 5.77778 
chr17:6035202-6035222 5.7 
chr17:6036213-6036235 6 
chr17:6036898-6036936 5.55263 
chr17:6036951-6036996 5.46667 
chr17:6037486-6037510 5.875 
chr17:6040447-6040472 6 
chr17:6041566-6041615 5.14286 
chr17:6042299-6042318 5.73684 
chr17:6043689-6044023 5.40419 
chr17:6044034-6044064 5.63333 
chr17:6044291-6044326 5.42857 
chr17:6047120-6047139 5.68421 
chr17:6047274-6047289 6 
chr17:6047754-6047777 5.91304 
chr17:6049284-6049298 6 
chr17:6051608-6051649 5.65854 
chr17:6055326-6055343 6 
chr17:6055754-6055768 6 
chr17:6061928-6061953 6 
chr17:6064133-6064147 6 
chr17:6065425-6065446 5.7619 
chr17:6066005-6066031 5.73077 
chr17:6069196-6069212 6 
chr17:6069578-6069599 5.90476 
chr17:6075803-6075833 5.76667 
chr17:6079486-6079509 6 
chr17:6083532-6083545 6 
chr17:6084402-6084438 5.80556 
chr17:6085685-6085727 5.64286 
chr17:6087262-6087313 5.72549 
chr17:6087826-6087839 6 
chr17:6087990-6088050 5.75 
chr17:6089089-6089107 6 
chr17:6089586-6089626 5.675 
chr17:6091006-6091031 5.96 
chr17:6092077-6092091 6 
chr17:6092670-6092703 5.63636 
chr17:6093324-6093394 5.71429 
chr17:6094271-6094300 5.37931 
chr17:6095917-6096017 5.76 
chr17:6096435-6096460 5.36 
chr17:6096776-6096798 5.72727 
chr17:6097191-6097817 5.79233 
chr17:6098907-6098937 5.86667 
chr17:6101414-6101462 5.375 
chr17:6101579-6101600 5.66667 
chr17:6102281-6102295 6 
chr17:6105679-6105697 5.83333 
chr17:6106965-6106986 5.85714 
chr17:6108215-6108255 5.975 
chr17:6109119-6109149 6 
chr17:6111837-6111863 5.26923 
chr17:6112058-6112076 5.88889 
chr17:6112101-6112140 5.84615 
chr17:6116769-6116802 5.78788 
chr17:6118177-6118197 5.85 
chr17:6120108-6120131 5.95652 
chr17:6120596-6120622 5.30769 
chr17:6120626-6120655 5.2069 
chr17:6121995-6122007 6 
chr17:6126197-6126227 5.23333 
chr17:6126549-6126602 5.92453 
chr17:6126895-6126911 6 
chr17:6127436-6127458 6 
chr17:6127824-6127847 6 
chr17:6128293-6128307 5.92857 
chr17:6128891-6128905 6 
chr17:6128940-6129021 5.71605 
chr17:6130391-6130423 6 
chr17:6131649-6131663 6 
chr17:6131952-6131969 6 
chr17:6132371-6132395 5.66667 
chr17:6133393-6133409 6 
chr17:6134298-6134319 5.52381 
chr17:6136710-6136901 5.18325 
chr17:6137030-6137063 6 
chr17:6137759-6137783 5.70833 
chr17:6139266-6139297 5.41935 
chr17:6140397-6140420 5.73913 
chr17:6141373-6141395 6 
chr17:6142641-6142670 5.62069 
chr17:6142997-6143011 6 
chr17:6145001-6145041 5.95 
chr17:6149420-6149432 6 
chr17:6150802-6150922 5.75833 
chr17:6152659-6152717 5.86207 
chr17:6153586-6153635 5.61224 
chr17:6154492-6154551 5.71186 
chr17:6155803-6155845 5.64286 
chr17:6157861-6157884 6 
chr17:6158291-6158303 6 
chr17:6158956-6158970 6 
chr17:6160181-6160207 5.76923 
chr17:6161252-6161319 5.65672 
chr17:6162126-6162156 5.6 
chr17:6165252-6165278 5.80769 
chr17:6165410-6165433 5.56522 
chr17:6166313-6166330 6 
chr17:6168656-6168681 5.92 
chr17:6170843-6170976 5.81955 
chr17:6171042-6171076 5.97059 
chr17:6173341-6173385 5.86364 
chr17:6174411-6174441 5.6 
chr17:6174973-6174990 5.82353 
chr17:6175340-6175369 5.89655 
chr17:6177640-6177896 5.78906 
chr17:6177907-6177938 5.96774 
chr17:6179843-6179901 5.89655 
chr17:6183338-6183391 5.88679 
chr17:6185419-6185464 5.8 
chr17:6186704-6186740 5.97222 
chr17:6186762-6186777 6 
chr17:6191749-6191769 5.8 
chr17:6194390-6194405 6 
chr17:6196287-6196323 5.38889 
chr17:6196776-6196793 6 
chr17:6197126-6197153 5.22222 
chr17:6199336-6199371 5.65714 
chr17:6199536-6199588 5.67308 
chr17:6200136-6200160 6 
chr17:6200503-6200517 6 
chr17:6205229-6205241 6 
chr17:6207800-6207822 5.95455 
chr17:6207997-6208149 5.65132 
chr17:6210371-6210404 5.15152 
chr17:6211670-6211738 5.69118 
chr17:6212174-6212192 6 
chr17:6212338-6212366 5.5 
chr17:6212698-6212723 5.84 
chr17:6214773-6214800 5.85185 
chr17:6215186-6215198 6 
chr17:6215842-6215874 5.375 
chr17:6217145-6217158 6 
chr17:6217751-6217779 5.92857 
chr17:6219890-6219953 5.63492 
chr17:6220019-6220047 5.57143 
chr17:6220058-6220080 5.86364 
chr17:6220102-6220131 5.96552 
chr17:6220377-6220475 5.86735 
chr17:6220915-6220930 5.93333 
chr17:6223491-6223535 5.34091 
chr17:6223615-6223664 5.65306 
chr17:6225640-6225655 6 
chr17:6226078-6226095 5.82353 
chr17:6228126-6228155 5.55172 
chr17:6229155-6229169 6 
chr17:6229887-6229976 5.60674 
chr17:6230003-6230052 5.57143 
chr17:6230074-6230200 5.61111 
chr17:6231489-6231518 5.75862 
chr17:6232687-6232709 5.72727 
chr17:6236473-6236517 5.79545 
chr17:6238126-6238233 5.51402 
chr17:6238370-6238382 6 
chr17:6240033-6240055 5.63636 
chr17:6244900-6244917 6 
chr17:6246514-6246547 5.45455 
chr17:6247037-6247063 5.96154 
chr17:6247712-6247757 5.93333 
chr17:6249394-6249451 5.91228 
chr17:6251669-6251701 6 
chr17:6253233-6253279 5.82609 
chr17:6255913-6255940 5.66667 
chr17:6257603-6257642 5.94872 
chr17:6257937-6257975 5.36842 
chr17:6259825-6259851 6 
chr17:6262729-6262750 6 
chr17:6265652-6265665 6 
chr17:6265731-6265757 5.38462 
chr17:6266649-6266662 6 
chr17:6266815-6266835 6 
chr17:6274621-6274661 5.275 
chr17:6274944-6274971 5.7037 
chr17:6275407-6275480 5.82192 
chr17:6275495-6275582 5.58621 
chr17:6276871-6276916 5.75556 
chr17:6279088-6279113 5.84 
chr17:6279130-6279163 5.54545 
chr17:6279840-6279853 6 
chr17:6282979-6283061 5.54878 
chr17:6283069-6283086 5.76471 
chr17:6283301-6283342 5.60976 
chr17:6283371-6283387 5.8125 
chr17:6283447-6283484 6 
chr17:6283794-6283814 5.85 
chr17:6283977-6284020 5.72093 
chr17:6286739-6286824 5.8 
chr17:6288491-6288567 5.76316 
chr17:6288751-6288771 5.7 
chr17:6288942-6288961 6 
chr17:6290353-6290373 6 
chr17:6292590-6292604 6 
chr17:6292890-6292906 6 
chr17:6294288-6294308 6 
chr17:6295485-6295532 6 
chr17:6299040-6299059 5.63158 
chr17:6302026-6302058 5.9375 
chr17:6305605-6305626 5.61905 
chr17:6306425-6306472 5.87234 
chr17:6309678-6309724 6 
chr17:6312774-6312786 6 
chr17:6315376-6315626 5.848 
chr17:6321498-6321511 6 
chr17:6321869-6321902 5.69697 
chr17:6324059-6324072 6 
chr17:6325152-6325221 5.97101 
chr17:6326851-6326895 5.43182 
chr17:6327831-6327895 5.84375 
chr17:6328626-6328639 5.92308 
chr17:6328870-6328890 5.7 
chr17:6328905-6328927 5.72727 
chr17:6329457-6329475 6 
chr17:6331129-6331147 5.72222 
chr17:6333120-6333192 5.88889 
chr17:6333210-6333235 5.32 
chr17:6333364-6333402 6 
chr17:6333776-6333795 6 
chr17:6335213-6335230 5.82353 
chr17:6335400-6335415 5.93333 
chr17:6335693-6335715 5.86364 
chr17:6336906-6336970 5.9375 
chr17:6337676-6337689 6 
chr17:6339346-6339372 6 
chr17:6339863-6339883 5.95 
chr17:6340177-6340268 5.83516 
chr17:6341661-6341673 6 
chr17:6341829-6341858 6 
chr17:6344451-6344496 6 
chr17:6345646-6345669 5.56522 
chr17:6347377-6347393 6 
chr17:6347664-6347686 5.90909 
chr17:6350418-6350442 5.91667 
chr17:6351602-6351646 5.61364 
chr17:6356263-6356338 5.84 
chr17:6356352-6356492 5.8 
chr17:6356782-6356804 6 
chr17:6358967-6359109 5.6831 
chr17:6359329-6359356 5.77778 
chr17:6360811-6360837 5.76923 
chr17:6362670-6362704 5.35294 
chr17:6362935-6362964 5.68966 
chr17:6364278-6364325 5.51064 
chr17:6365159-6365197 5.71053 
chr17:6366192-6366226 5.55882 
chr17:6366733-6366828 5.70526 
chr17:6368341-6368385 5.84091 
chr17:6370073-6370107 5.52941 
chr17:6370202-6370229 5.74074 
chr17:6370386-6370410 5.79167 
chr17:6377296-6377312 6 
chr17:6380849-6380871 5.90909 
chr17:6384518-6384546 5.21429 
chr17:6384646-6384672 5.76923 
chr17:6384680-6384709 5.7931 
chr17:6385058-6385215 5.68153 
chr17:6385305-6385403 5.87755 
chr17:6387158-6387182 5.54167 
chr17:6388471-6388492 5.95238 
chr17:6390390-6390409 5.78947 
chr17:6390706-6390734 5.28571 
chr17:6394282-6394449 5.88623 
chr17:6395136-6395177 5.63415 
chr17:6395240-6395269 5.55172 
chr17:6395385-6395397 6 
chr17:6396179-6396206 5.85185 
chr17:6401859-6401887 5.78571 
chr17:6402524-6402540 6 
chr17:6403016-6403062 5.78261 
chr17:6404841-6404861 5.6 
chr17:6405333-6405380 5.21277 
chr17:6408515-6408530 6 
chr17:6409642-6409707 5.61538 
chr17:6410902-6410925 5.73913 
chr17:6411237-6411265 5.5 
chr17:6411281-6411406 5.304 
chr17:6416386-6416412 5.65385 
chr17:6418717-6418751 5.91176 
chr17:6419187-6419209 5.90909 
chr17:6419883-6419911 5.78571 
chr17:6420187-6420207 5.8 
chr17:6420871-6420892 5.57143 
chr17:6422663-6422685 6 
chr17:6423150-6423170 5.85 
chr17:6424826-6424853 5.55556 
chr17:6425606-6425629 6 
chr17:6426378-6426405 5.33333 
chr17:6426895-6426916 5.52381 
chr17:6428589-6428620 5.25806 
chr17:6430792-6430816 5.625 
chr17:6431758-6431948 5.55263 
chr17:6432122-6432161 5.48718 
chr17:6434006-6434019 6 
chr17:6436282-6436294 6 
chr17:6436767-6436782 5.93333 
chr17:6438514-6438533 6 
chr17:6438626-6438642 6 
chr17:6439383-6439415 5.71875 
chr17:6440565-6440591 5.76923 
chr17:6440770-6440795 5.36 
chr17:6440929-6440958 5.55172 
chr17:6444606-6444639 5.78788 
chr17:6445762-6445782 5.6 
chr17:6446197-6446221 5.66667 
chr17:6447851-6447872 5.95238 
chr17:6447945-6448014 5.85507 
chr17:6448167-6448202 5.65714 
chr17:6451041-6451069 5.96429 
chr17:6455034-6455063 5.34483 
chr17:6456072-6456099 5.92593 
chr17:6457638-6457654 6 
chr17:6458289-6458308 5.68421 
chr17:6459506-6459532 5.26923 
chr17:6459659-6459697 5.26316 
chr17:6459820-6459895 5.28 
chr17:6459924-6459941 5.82353 
chr17:6459989-6460056 5.22388 
chr17:6461080-6461093 6 
chr17:6461903-6461963 5.36667 
chr17:6463826-6463944 5.82203 
chr17:6463953-6464711 5.59631 
chr17:6464730-6465190 5.65652 
chr17:6465229-6465244 6 
chr17:6465955-6465979 5.95833 
chr17:6467274-6467287 6 
chr17:6467694-6467725 5.87097 
chr17:6468657-6468676 5.84211 
chr17:6468827-6468849 6 
chr17:6469931-6469952 6 
chr17:6470448-6470486 5.78947 
chr17:6472367-6472390 5.73913 
chr17:6473711-6473748 6 
chr17:6475528-6475576 6 
chr17:6477141-6477191 5.94 
chr17:6480113-6480146 5.48485 
chr17:6483505-6483522 5.88235 
chr17:6484219-6484246 6 
chr17:6484379-6484401 5.72727 
chr17:6490549-6490588 5.61538 
chr17:6494293-6494424 5.96947 
chr17:6496403-6496423 5.65 
chr17:6496996-6497029 5.39394 
chr17:6506456-6506510 5.18519 
chr17:6506562-6506595 5.42424 
chr17:6508408-6508431 5.65217 
chr17:6512964-6512984 5.7 
chr17:6513718-6513753 5.28571 
chr17:6513812-6513851 5.82051 
chr17:6516188-6516226 5.76316 
chr17:6518934-6518957 6 
chr17:6520146-6520159 6 
chr17:6521034-6521056 5.54545 
chr17:6521422-6521443 6 
chr17:6523066-6523084 6 
chr17:6523237-6523274 5.64865 
chr17:6523729-6523791 5.45161 
chr17:6527856-6527886 6 
chr17:6528998-6529013 6 
chr17:6533441-6533466 5.88 
chr17:6534404-6534452 5.33333 
chr17:6534885-6534920 5.34286 
chr17:6535205-6535230 6 
chr17:6535632-6535685 5.49057 
chr17:6536489-6536514 5.32 
chr17:6537412-6537435 5.86957 
chr17:6539818-6539836 5.72222 
chr17:6548635-6548676 5.46341 
chr17:6552525-6552551 6 
chr17:6554440-6554452 6 
chr17:6555328-6555356 5.32143 
chr17:6555653-6555673 5.75 
chr17:6557928-6557945 6 
chr17:6559269-6559295 5.26923 
chr17:6561371-6561384 6 
chr17:6563114-6563163 5.87755 
chr17:6565320-6565381 6 
chr17:6566502-6566524 5.77273 
chr17:6566554-6566578 5.79167 
chr17:6568099-6568113 6 
chr17:6568526-6568547 5.52381 
chr17:6571776-6571788 6 
chr17:6572254-6572278 5.66667 
chr17:6573608-6573626 5.83333 
chr17:6575383-6575410 5.85185 
chr17:6577153-6577172 5.78947 
chr17:6577261-6577274 6 
chr17:6578343-6578357 6 
chr17:6579510-6579534 6 
chr17:6582488-6582503 6 
chr17:6593380-6593409 6 
chr17:6595424-6595617 5.86528 
chr17:6595812-6595838 5.26923 
chr17:6596492-6596544 5.92308 
chr17:6597199-6597223 5.70833 
chr17:6602363-6602425 6 
chr17:6604278-6604297 5.94737 
chr17:6605027-6605047 5.75 
chr17:6607562-6607590 5.21429 
chr17:6608382-6608406 5.66667 
chr17:6609389-6609409 5.7 
chr17:6610806-6610839 5.84848 
chr17:6610876-6610912 5.5 
chr17:6610926-6610955 5.68966 
chr17:6612279-6612322 5.51163 
chr17:6612563-6612600 5.89189 
chr17:6614081-6614101 6 
chr17:6614474-6614505 5.25806 
chr17:6614727-6614776 5.85714 
chr17:6614804-6615045 5.76763 
chr17:6615626-6615666 5.125 
chr17:6618047-6618089 5.5 
chr17:6618213-6618236 5.95652 
chr17:6618738-6618757 5.89474 
chr17:6619819-6619837 6 
chr17:6620450-6620462 6 
chr17:6620616-6620631 6 
chr17:6621968-6622013 5.97778 
chr17:6626965-6626984 6 
chr17:6627475-6627519 5.25 
chr17:6629949-6629975 5.26923 
chr17:6630767-6630813 5.56522 
chr17:6630834-6630908 5.28378 
chr17:6630952-6630975 5.43478 
chr17:6644640-6644658 6 
chr17:6648231-6648277 6 
chr17:6650163-6650200 6 
chr17:6650348-6650366 6 
chr17:6651010-6651028 5.94444 
chr17:6651411-6651424 6 
chr17:6651739-6651771 5.34375 
chr17:6652609-6652660 5.68627 
chr17:6652848-6652875 5.22222 
chr17:6653136-6653162 5.69231 
chr17:6653761-6653789 6 
chr17:6654322-6654348 5.38462 
chr17:6654842-6654897 5.94545 
chr17:6655668-6655688 5.7 
chr17:6656576-6656593 5.76471 
chr17:6657470-6657519 5.46939 
chr17:6657805-6657821 6 
chr17:6658386-6658415 5.58621 
chr17:6658641-6658665 5.41667 
chr17:6660293-6660322 5.93103 
chr17:6662948-6662971 6 
chr17:6663666-6663682 6 
chr17:6664849-6664865 5.8125 
chr17:6665040-6665062 6 
chr17:6666280-6666293 5.92308 
chr17:6666640-6666659 5.73684 
chr17:6668198-6668211 5.92308 
chr17:6668732-6668769 5.59459 
chr17:6671055-6671079 6 
chr17:6671413-6671454 5.73171 
chr17:6672261-6672299 5.31579 
chr17:6672347-6672384 5.75676 
chr17:6675784-6675802 6 
chr17:6677502-6677530 5.53571 
chr17:6685461-6685501 5.325 
chr17:6687838-6687855 6 
chr17:6688236-6688280 5.81818 
chr17:6689914-6689977 5.25397 
chr17:6690542-6690580 5.78947 
chr17:6695275-6695298 5.82609 
chr17:6696346-6696607 5.7318 
chr17:6696626-6696653 5.62963 
chr17:6698820-6698862 5.95238 
chr17:6702860-6702888 5.57143 
chr17:6705026-6705049 6 
chr17:6705766-6705786 6 
chr17:6705793-6705811 6 
chr17:6712542-6712563 5.71429 
chr17:6712954-6712976 5.63636 
chr17:6714416-6714437 5.61905 
chr17:6714543-6714563 6 
chr17:6714626-6714648 6 
chr17:6715895-6715919 5.58333 
chr17:6716870-6716906 6 
chr17:6717265-6717292 6 
chr17:6718257-6718274 5.82353 
chr17:6719518-6719556 5.57895 
chr17:6726817-6726849 5.40625 
chr17:6727134-6727154 6 
chr17:6729936-6729989 6 
chr17:6730008-6730027 5.84211 
chr17:6730576-6730592 6 
chr17:6732070-6732106 5.41667 
chr17:6732765-6732843 5.78205 
chr17:6734312-6734368 5.78571 
chr17:6736008-6736149 5.65957 
chr17:6736414-6736442 5.57143 
chr17:6737191-6737211 5.9 
chr17:6737332-6737401 5.92754 
chr17:6737427-6737454 5.44444 
chr17:6740680-6740695 5.86667 
chr17:6741420-6741446 5.88462 
chr17:6742225-6742251 5.30769 
chr17:6744776-6744798 5.90909 
chr17:6746425-6746441 6 
chr17:6752549-6752569 5.65 
chr17:6752721-6752751 5.2 
chr17:6755548-6755562 6 
chr17:6756646-6756663 5.82353 
chr17:6764931-6764954 6 
chr17:6765185-6765209 5.875 
chr17:6765361-6765396 6 
chr17:6770294-6770339 5.86667 
chr17:6770831-6770846 6 
chr17:6775062-6775099 5.48649 
chr17:6775145-6775168 6 
chr17:6777542-6777580 6 
chr17:6778941-6778962 5.57143 
chr17:6781539-6781569 5.93333 
chr17:6786259-6786312 5.88679 
chr17:6790168-6790193 5.68 
chr17:6792626-6792645 5.78947 
chr17:6793490-6793512 5.72727 
chr17:6794772-6794793 5.80952 
chr17:6798983-6798996 6 
chr17:6800196-6800230 5.35294 
chr17:6800455-6800488 5.18182 
chr17:6802675-6802705 5.83333 
chr17:6805918-6805932 5.92857 
chr17:6806056-6806084 6 
chr17:6809584-6809600 6 
chr17:6810531-6810589 5.51724 
chr17:6810975-6810994 5.89474 
chr17:6813352-6813374 5.63636 
chr17:6813891-6813911 5.9 
chr17:6814069-6814086 6 
chr17:6814594-6814610 5.8125 
chr17:6818027-6818063 5.69444 
chr17:6819541-6819573 5.5 
chr17:6821546-6821561 6 
chr17:6822482-6822494 6 
chr17:6823902-6823926 5.41667 
chr17:6824079-6824109 6 
chr17:6825483-6825495 6 
chr17:6826034-6826048 6 
chr17:6826296-6826312 6 
chr17:6827086-6827110 5.79167 
chr17:6827312-6827348 5.77778 
chr17:6827941-6827974 5.75758 
chr17:6829604-6829622 5.88889 
chr17:6829757-6829771 6 
chr17:6832950-6832972 5.95455 
chr17:6835277-6835297 6 
chr17:6835451-6835468 6 
chr17:6836792-6836814 6 
chr17:6838358-6838390 6 
chr17:6840443-6840466 6 
chr17:6841506-6841542 5.66667 
chr17:6844900-6844966 5.84848 
chr17:6845920-6845937 5.76471 
chr17:6848386-6848405 5.63158 
chr17:6848533-6848557 5.75 
chr17:6849980-6849999 5.73684 
chr17:6851595-6851609 6 
chr17:6856258-6856279 5.71429 
chr17:6858240-6858263 5.82609 
chr17:6861000-6861030 5.13333 
chr17:6861310-6861326 6 
chr17:6861449-6861481 5.625 
chr17:6861845-6861871 5.34615 
chr17:6862115-6862137 5.81818 
chr17:6864310-6864343 6 
chr17:6865181-6865205 5.375 
chr17:6865338-6865353 6 
chr17:6866287-6866330 5.46512 
chr17:6868265-6868280 6 
chr17:6869130-6869142 6 
chr17:6869620-6869646 6 
chr17:6869848-6869867 6 
chr17:6870109-6870133 6 
chr17:6870957-6871008 5.35294 
chr17:6871449-6871463 6 
chr17:6873284-6873297 5.92308 
chr17:6873797-6873818 6 
chr17:6874058-6874081 5.69565 
chr17:6875015-6875027 6 
chr17:6875708-6875749 5.68293 
chr17:6876095-6876113 5.77778 
chr17:6878546-6878573 5.55556 
chr17:6878816-6878862 5.86957 
chr17:6879410-6879427 6 
chr17:6879969-6879998 5.58621 
chr17:6881246-6881269 5.6087 
chr17:6881790-6881815 5.6 
chr17:6884745-6884774 5.86207 
chr17:6885074-6885114 5.525 
chr17:6885138-6885173 5.74286 
chr17:6887262-6887286 5.83333 
chr17:6888035-6888053 6 
chr17:6888280-6888304 6 
chr17:6888862-6888882 5.9 
chr17:6890327-6890344 6 
chr17:6891827-6891844 6 
chr17:6893778-6893803 5.84 
chr17:6894106-6894126 5.65 
chr17:6894841-6894862 6 
chr17:6895828-6895842 6 
chr17:6896269-6896284 5.86667 
chr17:6898071-6898105 6 
chr17:6899534-6899590 5.16071 
chr17:6900874-6900889 6 
chr17:6901958-6901976 6 
chr17:6905947-6905961 6 
chr17:6907357-6907733 5.70745 
chr17:6907743-6907847 5.64423 
chr17:6908793-6908812 6 
chr17:6911199-6911215 5.8125 
chr17:6912244-6912265 5.71429 
chr17:6914770-6914795 5.96 
chr17:6923024-6923055 5.51613 
chr17:6923463-6923496 5.24242 
chr17:6928019-6928049 6 
chr17:6929155-6929173 6 
chr17:6929234-6929254 5.9 
chr17:6932765-6932787 5.5 
chr17:6934581-6934593 6 
chr17:6935477-6935518 6 
chr17:6936161-6936176 6 
chr17:6937189-6937215 5.34615 
chr17:6937506-6937544 5.73684 
chr17:6938089-6938131 6 
chr17:6940660-6940673 6 
chr17:6941044-6941062 5.72222 
chr17:6943651-6943674 5.69565 
chr17:6944490-6944525 5.68571 
chr17:6947947-6947988 5.87805 
chr17:6948704-6948775 5.74648 
chr17:6951240-6951270 5.9 
chr17:6952116-6952136 5.9 
chr17:6952874-6952916 5.97619 
chr17:6954559-6954590 5.80645 
chr17:6954996-6955020 5.70833 
chr17:6956207-6956229 6 
chr17:6959588-6959601 6 
chr17:6960475-6960498 6 
chr17:6961603-6961626 5.73913 
chr17:6963113-6963139 5.88462 
chr17:6963168-6963186 6 
chr17:6964213-6964230 6 
chr17:6964824-6964851 6 
chr17:6966157-6966179 5.77273 
chr17:6973804-6973979 5.92 
chr17:6974472-6974500 6 
chr17:6976282-6976309 5.48148 
chr17:6977042-6977060 6 
chr17:6979609-6979641 5.9375 
chr17:6982994-6983038 5.68182 
chr17:6984376-6984388 6 
chr17:6984537-6984578 5.85366 
chr17:6986688-6986706 6 
chr17:6987851-6987863 6 
chr17:6988626-6988646 5.6 
chr17:6989148-6989162 6 
chr17:6989597-6989621 5.625 
chr17:6989865-6989878 6 
chr17:6990291-6990309 5.77778 
chr17:6990708-6990763 5.81818 
chr17:6991510-6991535 5.36 
chr17:6992741-6992772 5.80645 
chr17:6993273-6993293 5.7 
chr17:6993822-6993876 5.33333 
chr17:6993998-6994018 5.75 
chr17:6994705-6994735 5.26667 
chr17:6996060-6996100 6 
chr17:6996439-6996470 6 
chr17:6997131-6997150 6 
chr17:6999670-6999690 5.9 
chr17:7000961-7001036 5.72 
chr17:7001764-7001813 5.55102 
chr17:7002019-7002033 6 
chr17:7002589-7002607 5.72222 
chr17:7007667-7007684 6 
chr17:7007968-7007988 5.65 
chr17:7008294-7008317 5.78261 
chr17:7008996-7009015 5.94737 
chr17:7010746-7010775 5.7931 
chr17:7010787-7010810 5.6087 
chr17:7010822-7010857 5.34286 
chr17:7010911-7010974 5.38095 
chr17:7011037-7011057 5.9 
chr17:7011069-7011126 5.57895 
chr17:7012359-7012382 5.52174 
chr17:7012997-7013026 5.7931 
chr17:7013141-7013184 5.25581 
chr17:7014975-7015005 5.86667 
chr17:7015158-7015200 5.33333 
chr17:7015352-7015415 5.50794 
chr17:7016037-7016050 6 
chr17:7016604-7016626 5.81818 
chr17:7016631-7017074 5.58691 
chr17:7017571-7017606 5.94286 
chr17:7019176-7019210 6 
chr17:7020180-7020203 5.69565 
chr17:7021736-7021865 5.72093 
chr17:7022465-7022497 5.75 
chr17:7023246-7023275 5.51724 
chr17:7025461-7025489 5.71429 
chr17:7028359-7028389 5.53333 
chr17:7029323-7029341 5.88889 
chr17:7031219-7031238 5.63158 
chr17:7031366-7031391 5.4 
chr17:7031483-7031510 5.66667 
chr17:7033519-7033538 6 
chr17:7033909-7033935 5.92308 
chr17:7035772-7035820 5.9375 
chr17:7036011-7036026 6 
chr17:7036484-7036525 5.92683 
chr17:7036679-7036702 6 
chr17:7037744-7037765 6 
chr17:7039476-7039490 5.92857 
chr17:7041861-7041887 5.92308 
chr17:7043276-7043293 6 
chr17:7044248-7044265 6 
chr17:7047107-7047126 5.94737 
chr17:7047411-7047436 5.88 
chr17:7048061-7048085 5.83333 
chr17:7048118-7048134 6 
chr17:7048886-7048903 6 
chr17:7049450-7049478 5.21429 
chr17:7049794-7049814 6 
chr17:7052396-7052408 6 
chr17:7053397-7053417 6 
chr17:7053516-7053555 5.41026 
chr17:7053852-7053868 6 
chr17:7054207-7054250 5.90698 
chr17:7054593-7054612 5.94737 
chr17:7055573-7055605 6 
chr17:7056215-7056248 5.60606 
chr17:7056356-7056377 5.7619 
chr17:7057076-7057099 6 
chr17:7059184-7059198 6 
chr17:7059940-7059999 6 
chr17:7060829-7060845 6 
chr17:7061463-7061493 5.76667 
chr17:7061883-7061913 5.63333 
chr17:7063640-7063664 5.95833 
chr17:7064701-7064735 5.5 
chr17:7065204-7065219 6 
chr17:7065583-7065603 6 
chr17:7066747-7066768 6 
chr17:7066961-7066979 6 
chr17:7069104-7069126 5.81818 
chr17:7070016-7070031 5.93333 
chr17:7070626-7070643 6 
chr17:7070693-7070723 6 
chr17:7071026-7071046 5.7 
chr17:7071582-7071630 5.875 
chr17:7073297-7073319 5.72727 
chr17:7074350-7074389 5.79487 
chr17:7074865-7074918 5.39623 
chr17:7075623-7075649 5.92308 
chr17:7077931-7077997 5.31818 
chr17:7078059-7078098 5.38462 
chr17:7078126-7078148 5.54545 
chr17:7078170-7078238 5.35294 
chr17:7078247-7078295 5.33333 
chr17:7078322-7078387 5.44615 
chr17:7078411-7078437 5.76923 
chr17:7078454-7078479 5.68 
chr17:7078517-7078584 5.25373 
chr17:7078663-7078829 5.28916 
chr17:7078843-7078979 5.16912 
chr17:7079126-7079152 5.46154 
chr17:7079167-7079191 5.5 
chr17:7079293-7079335 5.35714 
chr17:7079393-7079415 5.63636 
chr17:7079526-7079562 5.66667 
chr17:7079650-7079677 5.59259 
chr17:7079749-7079766 5.88235 
chr17:7079846-7079907 5.57377 
chr17:7080009-7080033 5.66667 
chr17:7080049-7080131 5.42683 
chr17:7080250-7080286 5.77778 
chr17:7082016-7082069 5.9434 
chr17:7082663-7082687 5.45833 
chr17:7083873-7083909 5.91667 
chr17:7084202-7084215 6 
chr17:7085143-7085167 6 
chr17:7085751-7085785 5.47059 
chr17:7086479-7086500 5.95238 
chr17:7086930-7086970 6 
chr17:7089315-7089333 5.77778 
chr17:7090866-7090892 6 
chr17:7091389-7091403 6 
chr17:7092430-7092453 5.52174 
chr17:7092806-7092830 6 
chr17:7093306-7093337 5.35484 
chr17:7094282-7094301 6 
chr17:7095707-7095742 5.51429 
chr17:7095803-7095816 6 
chr17:7098337-7098365 6 
chr17:7101801-7101814 6 
chr17:7102166-7102179 6 
chr17:7102337-7102367 5.8 
chr17:7102432-7102452 5.6 
chr17:7102508-7102530 5.5 
chr17:7103298-7103326 5.92857 
chr17:7104175-7104191 6 
chr17:7105199-7105225 5.73077 
chr17:7105593-7105626 5.54545 
chr17:7107728-7107771 5.44186 
chr17:7109011-7109184 5.93642 
chr17:7110557-7110584 5.40741 
chr17:7110667-7110685 6 
chr17:7111002-7111030 5.28571 
chr17:7111041-7111126 5.50588 
chr17:7116354-7116429 5.74667 
chr17:7117332-7117362 5.33333 
chr17:7120626-7120659 5.39394 
chr17:7120905-7120972 5.35821 
chr17:7123469-7123491 5.54545 
chr17:7124730-7124779 5.83673 
chr17:7127925-7127945 5.95 
chr17:7132222-7132252 5.23333 
chr17:7134765-7134780 6 
chr17:7135180-7135196 6 
chr17:7136406-7136421 6 
chr17:7139462-7139504 6 
chr17:7141738-7141760 5.54545 
chr17:7141957-7141979 5.54545 
chr17:7142819-7142873 5.66667 
chr17:7143957-7143980 5.6087 
chr17:7145364-7145397 5.18182 
chr17:7145706-7145727 5.57143 
chr17:7148610-7148630 6 
chr17:7148782-7148830 5.72917 
chr17:7150780-7150800 5.85 
chr17:7151578-7151601 6 
chr17:7151669-7151690 5.80952 
chr17:7154460-7154491 5.74194 
chr17:7154635-7154691 5.19643 
chr17:7154943-7155010 5.49254 
chr17:7155126-7155151 5.48 
chr17:7158237-7158268 5.3871 
chr17:7158320-7158351 5.3871 
chr17:7159661-7159677 5.875 
chr17:7160750-7160762 6 
chr17:7165855-7165885 5.3 
chr17:7167939-7167970 5.3871 
chr17:7168431-7168462 6 
chr17:7169009-7169025 6 
chr17:7169042-7169071 5.7931 
chr17:7169836-7169850 6 
chr17:7170003-7170032 5.75862 
chr17:7170520-7170550 6 
chr17:7172532-7172545 5.92308 
chr17:7173986-7174027 5.53659 
chr17:7174165-7174203 5.07895 
chr17:7174344-7174360 6 
chr17:7176874-7176896 5.54545 
chr17:7177399-7177415 6 
chr17:7178285-7178308 5.73913 
chr17:7178645-7178668 5.65217 
chr17:7178740-7178754 6 
chr17:7178806-7178851 5.97778 
chr17:7179131-7179183 5.65385 
chr17:7179477-7179494 6 
chr17:7180461-7180493 5.875 
chr17:7181295-7181310 6 
chr17:7181608-7181629 5.71429 
chr17:7182365-7182393 5.17857 
chr17:7182840-7182862 5.63636 
chr17:7183448-7183475 5.25926 
chr17:7184235-7184262 5.77778 
chr17:7190434-7190458 6 
chr17:7192601-7192645 5.31818 
chr17:7192730-7192752 5.5 
chr17:7192853-7192900 5.68085 
chr17:7197676-7197697 5.7619 
chr17:7197729-7197775 5.15217 
chr17:7198551-7198595 5.93182 
chr17:7198794-7198809 6 
chr17:7200613-7200650 5.97297 
chr17:7200908-7200932 5.54167 
chr17:7201085-7201097 6 
chr17:7201258-7201271 6 
chr17:7201543-7201592 5.44898 
chr17:7201768-7201792 6 
chr17:7203141-7203155 6 
chr17:7204427-7204470 5.76744 
chr17:7204643-7204690 6 
chr17:7204990-7205002 6 
chr17:7205955-7205984 5.75862 
chr17:7206040-7206072 5.8125 
chr17:7206387-7206399 6 
chr17:7207083-7207117 5.58824 
chr17:7208256-7208289 6 
chr17:7208570-7208606 5.33333 
chr17:7208896-7208914 6 
chr17:7209408-7209427 6 
chr17:7209720-7209749 5.75862 
chr17:7210985-7211018 5.54545 
chr17:7211216-7211243 5.33333 
chr17:7215428-7215443 6 
chr17:7216736-7216748 6 
chr17:7217837-7217894 5.29825 
chr17:7220235-7220265 6 
chr17:7222693-7222725 5.84375 
chr17:7223018-7223058 5.825 
chr17:7224442-7224467 5.44 
chr17:7225434-7225447 5.92308 
chr17:7234813-7234834 5.90476 
chr17:7235126-7235174 5.79167 
chr17:7237560-7237576 6 
chr17:7237740-7237757 5.76471 
chr17:7241558-7241585 5.7037 
chr17:7242021-7242041 5.6 
chr17:7242609-7242626 5.94118 
chr17:7244465-7244479 6 
chr17:7246226-7246246 6 
chr17:7246397-7246422 6 
chr17:7246998-7247017 5.63158 
chr17:7248618-7248655 5.81081 
chr17:7248949-7248986 5.91892 
chr17:7255017-7255051 5.29412 
chr17:7255409-7255424 6 
chr17:7257396-7257408 6 
chr17:7257847-7257870 6 
chr17:7260824-7260942 5.85593 
chr17:7261368-7261398 5.86667 
chr17:7261696-7261741 5.55556 
chr17:7262282-7262307 5.56 
chr17:7262491-7262570 5.72152 
chr17:7263168-7263213 6 
chr17:7263950-7264021 5.29577 
chr17:7264535-7264552 6 
chr17:7264706-7264723 5.76471 
chr17:7265171-7265189 6 
chr17:7265564-7265600 5.38889 
chr17:7266116-7266130 6 
chr17:7266180-7266204 6 
chr17:7266569-7266583 6 
chr17:7267408-7267431 5.86957 
chr17:7269663-7269688 5.72 
chr17:7271358-7271370 6 
chr17:7272032-7272086 5.85185 
chr17:7273477-7273489 6 
chr17:7274389-7274414 5.56 
chr17:7274845-7274866 5.90476 
chr17:7275498-7275515 5.82353 
chr17:7275523-7275551 5.5 
chr17:7275781-7275821 5.825 
chr17:7276041-7276065 5.91667 
chr17:7277498-7277511 6 
chr17:7278135-7278151 5.8125 
chr17:7278305-7278317 6 
chr17:7278605-7278641 6 
chr17:7279218-7279257 5.4359 
chr17:7279602-7279614 6 
chr17:7280739-7280758 6 
chr17:7281550-7281649 5.90909 
chr17:7281944-7281964 5.85 
chr17:7285802-7285826 6 
chr17:7288682-7288708 5.88462 
chr17:7290922-7290935 6 
chr17:7295504-7295530 5.96154 
chr17:7297507-7297526 5.68421 
chr17:7297848-7297860 6 
chr17:7298946-7299013 5.58209 
chr17:7299304-7299339 5.91429 
chr17:7300065-7300088 6 
chr17:7300378-7300392 6 
chr17:7300864-7300893 5.89655 
chr17:7302641-7302665 6 
chr17:7303633-7303652 6 
chr17:7303750-7303766 6 
chr17:7304061-7304099 5.84211 
chr17:7304205-7304229 5.91667 
chr17:7305680-7305700 6 
chr17:7305992-7306010 6 
chr17:7308101-7308143 5.78571 
chr17:7308806-7308839 5.30303 
chr17:7309153-7309173 5.65 
chr17:7309283-7309317 5.26471 
chr17:7309412-7309437 5.32 
chr17:7311431-7311477 5.28261 
chr17:7311495-7311560 5.61538 
chr17:7311636-7311680 5.36364 
chr17:7313991-7314020 5.27586 
chr17:7314132-7314149 5.76471 
chr17:7314289-7314318 5.58621 
chr17:7315330-7315393 5.12698 
chr17:7315645-7315664 5.89474 
chr17:7316114-7316134 5.95 
chr17:7316208-7316236 5.82143 
chr17:7319438-7319467 5.72414 
chr17:7320553-7320577 5.75 
chr17:7320997-7321024 5.37037 
chr17:7321132-7321159 5.44444 
chr17:7321535-7321563 5.28571 
chr17:7325286-7325354 5.54412 
chr17:7326357-7326382 5.76 
chr17:7327564-7327599 5.71429 
chr17:7327866-7327927 6 
chr17:7328955-7328987 5.25 
chr17:7329685-7329704 5.68421 
chr17:7331894-7331926 5.78125 
chr17:7333272-7333296 5.54167 
chr17:7333734-7333766 5.4375 
chr17:7336610-7336626 6 
chr17:7336667-7336714 5.80851 
chr17:7337905-7337925 6 
chr17:7339453-7339466 6 
chr17:7341600-7341614 6 
chr17:7341632-7341648 5.8125 
chr17:7342083-7342101 6 
chr17:7344225-7344246 6 
chr17:7348461-7348487 5.53846 
chr17:7348971-7348998 5.33333 
chr17:7349622-7349687 5.90769 
chr17:7350292-7350338 5.45652 
chr17:7351393-7351416 6 
chr17:7352423-7352435 6 
chr17:7352721-7352739 6 
chr17:7353359-7353406 5.87234 
chr17:7353899-7353928 5.41379 
chr17:7354570-7354608 5.97368 
chr17:7355357-7355388 5.70968 
chr17:7356419-7356446 5.33333 
chr17:7356901-7356919 6 
chr17:7358113-7358134 6 
chr17:7359341-7359386 5.53333 
chr17:7360889-7360908 5.63158 
chr17:7361288-7361303 5.93333 
chr17:7362106-7362118 6 
chr17:7363314-7363328 6 
chr17:7366339-7366408 5.62319 
chr17:7366668-7366707 5.35897 
chr17:7367742-7367766 5.75 
chr17:7368172-7368190 6 
chr17:7368782-7368804 5.72727 
chr17:7369766-7369865 5.70707 
chr17:7372911-7372930 5.78947 
chr17:7373090-7373115 5.92 
chr17:7373402-7373416 6 
chr17:7375953-7375973 6 
chr17:7376429-7376444 6 
chr17:7377221-7377241 5.75 
chr17:7377915-7377944 5.48276 
chr17:7378330-7378349 6 
chr17:7382661-7382685 5.41667 
chr17:7382850-7382937 5.64368 
chr17:7382971-7382986 5.93333 
chr17:7382998-7383023 5.64 
chr17:7384037-7384058 5.80952 
chr17:7384482-7384494 6 
chr17:7384654-7384676 5.86364 
chr17:7385419-7385453 5.29412 
chr17:7387831-7387860 5.55172 
chr17:7387925-7387950 5.32 
chr17:7388189-7388219 5.26667 
chr17:7388388-7388418 5.26667 
chr17:7388761-7388790 6 
chr17:7389029-7389047 6 
chr17:7391705-7391717 6 
chr17:7395884-7395908 5.70833 
chr17:7396996-7397032 5.55556 
chr17:7398868-7398884 5.875 
chr17:7401961-7401980 6 
chr17:7403493-7403506 6 
chr17:7408305-7408318 6 
chr17:7408363-7408390 5.48148 
chr17:7409096-7409119 5.65217 
chr17:7409585-7409609 5.79167 
chr17:7412130-7412146 5.9375 
chr17:7413948-7413964 6 
chr17:7414386-7414399 6 
chr17:7414664-7414688 5.45833 
chr17:7414739-7414768 5.34483 
chr17:7416545-7416614 5.82609 
chr17:7416632-7416659 5.77778 
chr17:7416713-7416737 5.45833 
chr17:7417061-7417082 5.66667 
chr17:7417349-7417378 5.37931 
chr17:7418516-7418537 5.95238 
chr17:7418919-7418932 6 
chr17:7419258-7419279 5.52381 
chr17:7419454-7419479 6 
chr17:7419891-7419903 6 
chr17:7420488-7420502 6 
chr17:7420638-7420700 5.48387 
chr17:7421254-7421287 5.21212 
chr17:7421623-7421640 5.94118 
chr17:7422024-7422072 5.75 
chr17:7422530-7422549 5.84211 
chr17:7423217-7423254 5.32432 
chr17:7423457-7423481 5.375 
chr17:7424586-7424601 5.93333 
chr17:7424886-7424906 5.85 
chr17:7425210-7425227 6 
chr17:7425748-7425775 5.62963 
chr17:7427356-7427377 6 
chr17:7427542-7427569 6 
chr17:7428331-7428364 5.9697 
chr17:7429303-7429353 5.38 
chr17:7429626-7429698 5.56944 
chr17:7431307-7431369 5.82258 
chr17:7432576-7432607 5.77419 
chr17:7432892-7432929 5.7027 
chr17:7433602-7433626 5.375 
chr17:7434192-7434210 6 
chr17:7434515-7434547 5.5625 
chr17:7434840-7434852 6 
chr17:7435157-7435178 5.61905 
chr17:7436714-7436776 5.41935 
chr17:7436976-7436999 6 
chr17:7437151-7437165 6 
chr17:7437302-7437332 5.2 
chr17:7437752-7437772 5.8 
chr17:7438110-7438123 6 
chr17:7438967-7438987 6 
chr17:7442815-7442827 6 
chr17:7443409-7443466 5.85965 
chr17:7443753-7443831 5.78205 
chr17:7444056-7444088 5.71875 
chr17:7445272-7445292 5.8 
chr17:7445519-7445533 6 
chr17:7445687-7445714 5.88889 
chr17:7445736-7445752 6 
chr17:7447191-7447237 5.45652 
chr17:7448089-7448108 5.63158 
chr17:7449105-7449126 6 
chr17:7449423-7449450 5.96296 
chr17:7450271-7450316 5.75556 
chr17:7450479-7450502 6 
chr17:7450868-7450888 6 
chr17:7451139-7451159 5.9 
chr17:7451454-7451555 5.94059 
chr17:7452542-7452585 5.39535 
chr17:7454199-7454226 5.22222 
chr17:7455644-7455657 6 
chr17:7456340-7456374 6 
chr17:7457533-7457546 5.92308 
chr17:7457626-7457643 6 
chr17:7459289-7459310 5.80952 
chr17:7465283-7465401 5.61017 
chr17:7466618-7466663 5.66667 
chr17:7469350-7469369 6 
chr17:7469658-7469678 5.6 
chr17:7475155-7475234 5.92405 
chr17:7492925-7492964 5.38462 
chr17:7496743-7496774 5.6129 
chr17:7498239-7498281 5.7381 
chr17:7498434-7498471 5.37838 
chr17:7498772-7498792 6 
chr17:7499884-7499915 5.29032 
chr17:7500796-7500817 5.95238 
chr17:7501773-7501797 6 
chr17:7502015-7502039 5.58333 
chr17:7502620-7502639 6 
chr17:7503190-7503207 5.82353 
chr17:7504498-7504511 6 
chr17:7506502-7506514 6 
chr17:7506846-7506879 5.75758 
chr17:7508039-7508051 6 
chr17:7508687-7508710 5.86957 
chr17:7510636-7510661 6 
chr17:7511097-7511126 5.51724 
chr17:7511410-7511450 5.425 
chr17:7511747-7511774 5.88889 
chr17:7511934-7511965 5.96774 
chr17:7512427-7512452 5.64 
chr17:7513182-7513387 5.8 
chr17:7514479-7514514 5.91429 
chr17:7514989-7515014 5.68 
chr17:7516314-7516335 6 
chr17:7517931-7517980 5.34694 
chr17:7518155-7518175 5.85 
chr17:7519151-7519184 5.84848 
chr17:7519769-7519788 6 
chr17:7519941-7519966 5.76 
chr17:7520253-7520278 5.48 
chr17:7520598-7520626 5.57143 
chr17:7520697-7520715 5.88889 
chr17:7520919-7520948 5.48276 
chr17:7521757-7521793 6 
chr17:7522401-7522419 6 
chr17:7523029-7523041 6 
chr17:7523438-7523473 5.91429 
chr17:7523626-7523644 5.77778 
chr17:7524412-7524436 6 
chr17:7524919-7524937 6 
chr17:7524964-7524997 5.36364 
chr17:7527276-7527288 6 
chr17:7527956-7527983 5.66667 
chr17:7528261-7528278 6 
chr17:7528894-7528916 5.63636 
chr17:7529507-7529532 5.72 
chr17:7531550-7531593 5.55814 
chr17:7531748-7531774 5.69231 
chr17:7532374-7532397 6 
chr17:7532693-7532729 6 
chr17:7533523-7533541 5.94444 
chr17:7535758-7535775 6 
chr17:7537205-7537230 5.76 
chr17:7537304-7537316 6 
chr17:7538595-7538619 6 
chr17:7539319-7539344 5.96 
chr17:7539991-7540021 5.5 
chr17:7541456-7541476 5.6 
chr17:7541932-7541971 5.76923 
chr17:7542248-7542260 6 
chr17:7542545-7542577 5.375 
chr17:7542815-7542850 5.65714 
chr17:7543062-7543077 6 
chr17:7545081-7545111 5.8 
chr17:7546481-7546501 6 
chr17:7546881-7546894 6 
chr17:7548686-7548704 5.88889 
chr17:7549080-7549118 6 
chr17:7550417-7550433 6 
chr17:7551333-7551348 5.93333 
chr17:7551885-7551911 6 
chr17:7552351-7552368 6 
chr17:7552872-7552884 6 
chr17:7558028-7558049 5.66667 
chr17:7560141-7560163 5.90909 
chr17:7560698-7560724 6 
chr17:7562719-7562761 5.40476 
chr17:7564126-7564178 5.73077 
chr17:7564339-7564373 5.64706 
chr17:7564718-7564780 5.59677 
chr17:7565876-7565903 5.48148 
chr17:7565941-7565956 6 
chr17:7566444-7566481 6 
chr17:7566857-7566882 5.88 
chr17:7566919-7566951 5.5 
chr17:7567373-7567386 6 
chr17:7567677-7567802 5.824 
chr17:7568685-7568725 5.55 
chr17:7569109-7569129 5.9 
chr17:7569371-7569398 5.40741 
chr17:7570564-7570586 5.68182 
chr17:7572144-7572178 6 
chr17:7574189-7574201 6 
chr17:7575707-7575745 5.97368 
chr17:7576264-7576289 5.68 
chr17:7576443-7576457 6 
chr17:7576511-7576535 5.41667 
chr17:7578711-7578724 6 
chr17:7579626-7579679 5.90566 
chr17:7581264-7581295 5.70968 
chr17:7581588-7581609 5.80952 
chr17:7581762-7581782 6 
chr17:7582126-7582150 5.75 
chr17:7582596-7582645 5.87755 
chr17:7583022-7583049 5.2963 
chr17:7584471-7584501 5.56667 
chr17:7585106-7585126 5.75 
chr17:7585515-7585542 5.92593 
chr17:7586253-7586268 6 
chr17:7587021-7587042 5.90476 
chr17:7589227-7589254 5.33333 
chr17:7594527-7594569 5.85714 
chr17:7595152-7595168 5.875 
chr17:7595938-7595955 6 
chr17:7596064-7596083 6 
chr17:7596489-7596505 5.875 
chr17:7597470-7597497 5.2963 
chr17:7597543-7597574 5.90323 
chr17:7598172-7598184 6 
chr17:7599608-7599629 6 
chr17:7600638-7600682 5.84091 
chr17:7600976-7600997 6 
chr17:7602193-7602227 6 
chr17:7602736-7602853 5.93162 
chr17:7603355-7603379 5.95833 
chr17:7603803-7603820 5.94118 
chr17:7607778-7607803 5.36 
chr17:7608353-7608389 5.27778 
chr17:7613044-7613071 5.2963 
chr17:7614655-7614673 6 
chr17:7616217-7616251 5.26471 
chr17:7616499-7616529 6 
chr17:7617438-7617479 5.95122 
chr17:7617532-7617562 5.96667 
chr17:7620528-7620552 5.41667 
chr17:7621386-7621411 5.88 
chr17:7622445-7622458 6 
chr17:7624304-7624339 5.91429 
chr17:7626249-7626299 5.88 
chr17:7626586-7626603 6 
chr17:7627935-7627973 5.57895 
chr17:7628995-7629010 5.93333 
chr17:7629312-7629334 5.72727 
chr17:7630220-7630240 6 
chr17:7631072-7631091 6 
chr17:7631613-7631642 5.41379 
chr17:7632301-7632326 5.76 
chr17:7632412-7632443 5.58065 
chr17:7632699-7632734 5.71429 
chr17:7632744-7632761 5.94118 
chr17:7634118-7634139 5.90476 
chr17:7634437-7634487 5.88 
chr17:7635347-7635359 6 
chr17:7635752-7635771 6 
chr17:7636783-7636808 5.88 
chr17:7638428-7638458 5.86667 
chr17:7638746-7638773 5.7037 
chr17:7640300-7640314 6 
chr17:7641626-7641660 5.64706 
chr17:7642916-7642933 5.82353 
chr17:7644518-7644689 5.80702 
chr17:7644974-7644999 6 
chr17:7645746-7645763 5.76471 
chr17:7647611-7647631 6 
chr17:7649111-7649139 5.92857 
chr17:7650311-7650324 6 
chr17:7651809-7651826 5.82353 
chr17:7652626-7652677 5.94118 
chr17:7653334-7653359 5.36 
chr17:7654434-7654474 5.8 
chr17:7655238-7655260 6 
chr17:7655478-7655508 6 
chr17:7655664-7655692 5.17857 
chr17:7658064-7658077 6 
chr17:7661681-7661719 5.60526 
chr17:7663804-7663820 6 
chr17:7664575-7664596 5.7619 
chr17:7665156-7665198 5.42857 
chr17:7665649-7665666 6 
chr17:7666468-7666483 6 
chr17:7667754-7667792 5.78947 
chr17:7668081-7668119 5.57895 
chr17:7668158-7668173 6 
chr17:7669091-7669109 5.94444 
chr17:7669958-7669978 6 
chr17:7670386-7670423 5.94595 
chr17:7670927-7670939 6 
chr17:7675021-7675048 5.59259 
chr17:7676070-7676100 6 
chr17:7679009-7679037 5.92857 
chr17:7679782-7679813 5.6129 
chr17:7680446-7680480 5.91176 
chr17:7681909-7681926 6 
chr17:7684794-7684816 5.95455 
chr17:7686380-7686408 5.92857 
chr17:7686818-7686841 6 
chr17:7687117-7687135 5.83333 
chr17:7687330-7687359 5.48276 
chr17:7687852-7687879 5.81481 
chr17:7688412-7688424 6 
chr17:7691053-7691067 6 
chr17:7691721-7691754 5.42424 
chr17:7692482-7692509 6 
chr17:7693839-7693859 5.6 
chr17:7694189-7694210 6 
chr17:7694381-7694403 6 
chr17:7696748-7696900 5.88816 
chr17:7697232-7697262 5.96667 
chr17:7698070-7698085 6 
chr17:7698968-7699020 5.63462 
chr17:7699258-7699313 5.8 
chr17:7699363-7699380 6 
chr17:7700253-7700266 6 
chr17:7700419-7700434 6 
chr17:7702126-7702150 5.875 
chr17:7702767-7702808 5.43902 
chr17:7703140-7703153 6 
chr17:7704184-7704203 5.73684 
chr17:7705974-7705995 5.57143 
chr17:7706145-7706165 5.6 
chr17:7709976-7709995 6 
chr17:7710733-7710751 5.72222 
chr17:7713158-7713180 5.81818 
chr17:7713311-7713394 5.83133 
chr17:7713694-7713728 5.58824 
chr17:7716085-7716109 6 
chr17:7717225-7717238 6 
chr17:7717503-7717517 6 
chr17:7718168-7718182 6 
chr17:7718314-7718338 6 
chr17:7718809-7719093 5.87324 
chr17:7719786-7719811 5.84 
chr17:7726665-7726684 6 
chr17:7728940-7728962 5.5 
chr17:7729853-7729870 6 
chr17:7731247-7731266 6 
chr17:7731919-7731936 6 
chr17:7732335-7732356 5.85714 
chr17:7733344-7733362 6 
chr17:7736626-7736646 5.95 
chr17:7737362-7737402 5.575 
chr17:7737948-7737963 6 
chr17:7738986-7739016 5.23333 
chr17:7741613-7741663 5.78 
chr17:7741720-7741733 5.92308 
chr17:7741755-7741783 5.64286 
chr17:7745200-7745221 5.61905 
chr17:7747355-7747381 5.34615 
chr17:7750166-7750226 5.55 
chr17:7750493-7750536 5.34884 
chr17:7750692-7750727 5.62857 
chr17:7751242-7751294 5.32692 
chr17:7751858-7751886 6 
chr17:7751970-7751999 5.62069 
chr17:7752531-7752551 5.75 
chr17:7757363-7757389 5.53846 
chr17:7757724-7757751 5.74074 
chr17:7766056-7766085 5.62069 
chr17:7768212-7768224 6 
chr17:7769401-7769417 6 
chr17:7769571-7769593 6 
chr17:7770649-7770667 5.72222 
chr17:7773081-7773099 5.83333 
chr17:7773580-7773598 6 
chr17:7774206-7774218 6 
chr17:7775684-7775703 5.94737 
chr17:7778203-7778222 6 
chr17:7778513-7778532 6 
chr17:7780766-7780785 5.94737 
chr17:7782238-7782340 5.16667 
chr17:7782999-7783025 5.65385 
chr17:7783598-7783630 5.5625 
chr17:7784370-7784397 5.55556 
chr17:7784593-7784626 5.39394 
chr17:7785252-7785270 5.77778 
chr17:7787389-7787408 6 
chr17:7787764-7787806 5.71429 
chr17:7787961-7788106 5.55862 
chr17:7788145-7788161 6 
chr17:7788177-7788225 5.66667 
chr17:7788244-7788267 5.6087 
chr17:7788343-7788394 5.72549 
chr17:7788488-7788517 5.27586 
chr17:7788598-7788658 5.83333 
chr17:7788731-7788753 5.68182 
chr17:7788856-7788885 5.48276 
chr17:7790779-7790791 6 
chr17:7792029-7792062 5.84848 
chr17:7794126-7794156 5.2 
chr17:7795787-7795828 5.43902 
chr17:7796720-7796745 5.8 
chr17:7797665-7797696 5.32258 
chr17:7798261-7798318 5.36842 
chr17:7799545-7799565 6 
chr17:7799707-7799736 5.68966 
chr17:7804822-7804840 6 
chr17:7805738-7805761 5.91304 
chr17:7811126-7811139 6 
chr17:7816486-7816500 6 
chr17:7817864-7817885 6 
chr17:7819289-7819344 5.30909 
chr17:7819579-7819604 5.6 
chr17:7820708-7820733 5.96 
chr17:7822943-7822972 6 
chr17:7823255-7823279 5.875 
chr17:7823732-7823749 6 
chr17:7823901-7823928 5.96296 
chr17:7824488-7824507 5.68421 
chr17:7825655-7825670 5.86667 
chr17:7826070-7826089 5.73684 
chr17:7827186-7827199 6 
chr17:7828847-7828864 6 
chr17:7833029-7833059 5.33333 
chr17:7841120-7841148 6 
chr17:7841319-7841333 6 
chr17:7844916-7844930 6 
chr17:7845914-7845933 6 
chr17:7846105-7846132 6 
chr17:7847996-7848010 6 
chr17:7848656-7848674 5.83333 
chr17:7848686-7848708 5.95455 
chr17:7850478-7850490 6 
chr17:7851069-7851096 5.25926 
chr17:7854277-7854292 6 
chr17:7854694-7854726 5.34375 
chr17:7858580-7858603 5.95652 
chr17:7859550-7859585 5.68571 
chr17:7860800-7860827 5.85185 
chr17:7860837-7860889 5.63462 
chr17:7862267-7862311 5.52273 
chr17:7863680-7863700 6 
chr17:7863736-7863769 5.51515 
chr17:7864634-7864656 5.68182 
chr17:7864988-7865014 5.26923 
chr17:7865723-7865748 5.44 
chr17:7865783-7865803 5.95 
chr17:7866090-7866110 5.9 
chr17:7867327-7867358 5.74194 
chr17:7867562-7867583 5.57143 
chr17:7867770-7867813 5.51163 
chr17:7868275-7868295 5.9 
chr17:7868735-7868775 5.275 
chr17:7870271-7870311 5.65 
chr17:7870632-7870655 5.86957 
chr17:7871409-7871425 6 
chr17:7871561-7871598 5.67568 
chr17:7871894-7871939 5.57778 
chr17:7873400-7873416 6 
chr17:7873894-7873920 5.65385 
chr17:7876146-7876158 6 
chr17:7876315-7876343 5.92857 
chr17:7876705-7876718 6 
chr17:7877102-7877116 6 
chr17:7879103-7879116 6 
chr17:7880676-7880717 5.63415 
chr17:7881864-7881877 6 
chr17:7884886-7884904 5.94444 
chr17:7886489-7886523 5.76471 
chr17:7888019-7888066 5.76596 
chr17:7889369-7889390 6 
chr17:7894231-7894260 5.93103 
chr17:7895231-7895249 5.88889 
chr17:7897154-7897177 5.47826 
chr17:7898083-7898103 5.9 
chr17:7900309-7900340 6 
chr17:7901247-7901267 6 
chr17:7901747-7901768 6 
chr17:7902693-7902709 6 
chr17:7903298-7903359 5.31148 
chr17:7903830-7903850 5.65 
chr17:7904973-7905000 5.48148 
chr17:7905090-7905119 5.51724 
chr17:7905173-7905204 5.29032 
chr17:7906459-7906496 5.48649 
chr17:7906586-7906612 5.88462 
chr17:7909183-7909229 5.76087 
chr17:7909501-7909540 5.74359 
chr17:7912177-7912196 5.68421 
chr17:7914126-7914150 5.875 
chr17:7916279-7916308 5.24138 
chr17:7919178-7919205 5.44444 
chr17:7922308-7922337 5.2069 
chr17:7922927-7922981 5.2963 
chr17:7923407-7923426 6 
chr17:7924683-7924773 5.8 
chr17:7926532-7926587 5.61818 
chr17:7931445-7931459 6 
chr17:7933331-7933353 6 
chr17:7933893-7933910 6 
chr17:7934510-7934525 6 
chr17:7935299-7935326 5.66667 
chr17:7935637-7935665 5.42857 
chr17:7936939-7936952 6 
chr17:7937201-7937255 5.42593 
chr17:7939203-7939231 5.82143 
chr17:7940098-7940111 6 
chr17:7940288-7940300 6 
chr17:7942022-7942037 6 
chr17:7942379-7942400 5.7619 
chr17:7943860-7943982 5.86885 
chr17:7947383-7947492 5.7156 
chr17:7947741-7947769 5.67857 
chr17:7950780-7950816 5.22222 
chr17:7952023-7952064 5.34146 
chr17:7952601-7952617 6 
chr17:7953199-7953225 5.46154 
chr17:7953274-7953286 6 
chr17:7954787-7954801 6 
chr17:7955888-7955916 5.82143 
chr17:7955985-7956675 5.64203 
chr17:7957360-7957384 5.45833 
chr17:7957900-7957914 6 
chr17:7958362-7958388 5.80769 
chr17:7958519-7958580 5.22951 
chr17:7962083-7962114 5.93548 
chr17:7967329-7967412 5.36145 
chr17:7967987-7968010 5.95652 
chr17:7969529-7969561 5.9375 
chr17:7969813-7969837 5.79167 
chr17:7971156-7971175 5.63158 
chr17:7975962-7975991 5.72414 
chr17:7976003-7976034 5.58065 
chr17:7976781-7976818 5.45946 
chr17:7977769-7977790 5.90476 
chr17:7981421-7981475 5.88889 
chr17:7981761-7981782 5.7619 
chr17:7982212-7982228 6 
chr17:7986505-7986565 5.23333 
chr17:7987051-7987076 5.96 
chr17:7990525-7990602 6 
chr17:7991626-7991644 5.72222 
chr17:7994453-7994486 5.27273 
chr17:7995411-7995444 5.87879 
chr17:7995594-7995672 5.62821 
chr17:7997188-7997233 6 
chr17:7997547-7997585 5.73684 
chr17:7997773-7997796 6 
chr17:7999271-7999314 5.51163 
chr17:8001065-8001078 6 
chr17:8001545-8001570 5.84 
chr17:8002034-8002050 5.875 
chr17:8002340-8002352 6 
chr17:8003413-8003466 5.83019 
chr17:8003845-8003872 5.40741 
chr17:8003920-8003938 5.72222 
chr17:8004147-8004174 5.51852 
chr17:8004339-8004358 5.73684 
chr17:8004950-8004985 5.91429 
chr17:8009232-8009250 6 
chr17:8011116-8011380 5.89773 
chr17:8012979-8013006 5.59259 
chr17:8016471-8016508 5.48649 
chr17:8016972-8017007 5.45714 
chr17:8017343-8017358 5.93333 
chr17:8017594-8017626 5.375 
chr17:8019276-8019294 5.88889 
chr17:8025777-8025812 5.28571 
chr17:8026673-8026703 5.33333 
chr17:8029945-8029982 5.48649 
chr17:8030516-8030531 6 
chr17:8031509-8031527 6 
chr17:8031626-8031675 6 
chr17:8033649-8033686 5.97297 
chr17:8034350-8034362 6 
chr17:8034419-8034442 5.78261 
chr17:8034688-8034701 6 
chr17:8035065-8035117 5.57692 
chr17:8035264-8035286 5.90909 
chr17:8035998-8036027 5.68966 
chr17:8036372-8036419 5.53191 
chr17:8037834-8037864 5.86667 
chr17:8038057-8038072 6 
chr17:8038714-8038760 5.63043 
chr17:8039476-8039497 6 
chr17:8039791-8039805 6 
chr17:8040399-8040412 6 
chr17:8041776-8041792 6 
chr17:8042337-8042360 6 
chr17:8045689-8045718 5.24138 
chr17:8046016-8046041 5.48 
chr17:8046154-8046185 5.22581 
chr17:8048242-8048275 5.78788 
chr17:8048638-8048654 5.8125 
chr17:8049526-8049559 5.21212 
chr17:8052505-8052536 5.80645 
chr17:8060774-8060796 6 
chr17:8061074-8061087 6 
chr17:8062423-8062445 5.54545 
chr17:8063698-8063718 6 
chr17:8063879-8063910 5.41935 
chr17:8064041-8064067 5.92308 
chr17:8064214-8064241 5.51852 
chr17:8065343-8065370 5.22222 
chr17:8066362-8066402 5.7 
chr17:8067216-8067283 5.28358 
chr17:8068745-8068777 6 
chr17:8069089-8069126 5.86486 
chr17:8071809-8071837 5.57143 
chr17:8072450-8072473 5.43478 
chr17:8073690-8073729 5.84615 
chr17:8073957-8073973 5.9375 
chr17:8074772-8074807 5.91429 
chr17:8075107-8075119 6 
chr17:8075619-8075647 5.96429 
chr17:8076173-8076188 6 
chr17:8081230-8081253 5.69565 
chr17:8081714-8081741 5.81481 
chr17:8081892-8081916 5.66667 
chr17:8082194-8082212 6 
chr17:8082366-8082433 5.8209 
chr17:8083026-8083045 5.84211 
chr17:8083382-8083401 6 
chr17:8084153-8084173 6 
chr17:8084664-8084707 5.30233 
chr17:8085207-8085222 6 
chr17:8085846-8085862 6 
chr17:8086183-8086205 5.54545 
chr17:8087173-8087186 6 
chr17:8087220-8087243 5.82609 
chr17:8087968-8087982 6 
chr17:8088529-8088579 5.84 
chr17:8088873-8088898 6 
chr17:8094609-8094652 5.86047 
chr17:8096610-8096634 6 
chr17:8097923-8097935 6 
chr17:8098089-8098106 6 
chr17:8098169-8098193 5.54167 
chr17:8098479-8098517 5.84211 
chr17:8099146-8099177 5.77419 
chr17:8099489-8099516 5.33333 
chr17:8100056-8100073 5.88235 
chr17:8100228-8100247 6 
chr17:8100570-8100595 5.64 
chr17:8102091-8102107 5.875 
chr17:8102399-8102421 5.86364 
chr17:8102779-8102791 6 
chr17:8102836-8102913 5.64935 
chr17:8104005-8104019 6 
chr17:8105051-8105064 6 
chr17:8105214-8105237 5.91304 
chr17:8105971-8105994 5.73913 
chr17:8106546-8106566 5.75 
chr17:8106860-8106872 6 
chr17:8107434-8107456 6 
chr17:8109448-8109461 6 
chr17:8111742-8111754 6 
chr17:8111911-8111955 5.88636 
chr17:8114104-8114126 5.81818 
chr17:8116797-8116814 6 
chr17:8116905-8116938 5.51515 
chr17:8117890-8117951 5.70492 
chr17:8118239-8118253 6 
chr17:8118875-8118900 5.88 
chr17:8119446-8119466 5.7 
chr17:8119655-8119677 5.54545 
chr17:8120020-8120054 5.70588 
chr17:8120354-8120369 6 
chr17:8120914-8120935 5.61905 
chr17:8122250-8122288 5.78947 
chr17:8122350-8122362 6 
chr17:8123203-8123258 5.85455 
chr17:8123893-8123933 5.35 
chr17:8123958-8123987 5.44828 
chr17:8127976-8127999 6 
chr17:8128346-8128374 5.57143 
chr17:8128978-8128993 6 
chr17:8129117-8129154 5.51351 
chr17:8131769-8131800 5.45161 
chr17:8134457-8134486 5.62069 
chr17:8137085-8137100 5.93333 
chr17:8140983-8141025 5.85714 
chr17:8142407-8142431 5.75 
chr17:8142841-8142854 6 
chr17:8144923-8144937 6 
chr17:8145167-8145181 6 
chr17:8145342-8145359 5.82353 
chr17:8145851-8145907 5.78571 
chr17:8146064-8146088 5.375 
chr17:8146837-8146854 5.76471 
chr17:8147385-8147401 5.875 
chr17:8149524-8149561 5.64865 
chr17:8150225-8150245 5.7 
chr17:8150283-8150324 6 
chr17:8150623-8150642 6 
chr17:8151396-8151417 5.71429 
chr17:8151728-8151746 6 
chr17:8154283-8154301 5.72222 
chr17:8154763-8154780 5.82353 
chr17:8154986-8155002 6 
chr17:8155609-8155643 5.91176 
chr17:8155710-8155733 5.95652 
chr17:8156850-8156869 5.84211 
chr17:8157186-8157244 5.86207 
chr17:8161082-8161107 5.32 
chr17:8162303-8162317 6 
chr17:8162409-8162436 5.51852 
chr17:8162525-8162554 5.44828 
chr17:8163106-8163126 5.7 
chr17:8163929-8163956 5.81481 
chr17:8164545-8164564 5.89474 
chr17:8168979-8169001 5.54545 
chr17:8171190-8171241 5.86275 
chr17:8171252-8171382 5.63077 
chr17:8171690-8171763 5.65753 
chr17:8173198-8173210 6 
chr17:8175252-8175282 5.93333 
chr17:8177809-8177845 5.75 
chr17:8178716-8178736 5.9 
chr17:8181278-8181299 5.7619 
chr17:8181772-8181792 5.8 
chr17:8182745-8182780 6 
chr17:8183909-8183945 5.69444 
chr17:8184008-8184028 6 
chr17:8184723-8184741 6 
chr17:8185336-8185364 6 
chr17:8185663-8185681 5.77778 
chr17:8187297-8187312 6 
chr17:8188028-8188040 6 
chr17:8190933-8190953 6 
chr17:8191753-8191776 6 
chr17:8195499-8195520 5.95238 
chr17:8196856-8196882 5.84615 
chr17:8199234-8199254 6 
chr17:8201087-8201134 5.51064 
chr17:8201431-8201455 5.75 
chr17:8202044-8202058 6 
chr17:8202353-8202372 5.89474 
chr17:8202677-8202734 5.96491 
chr17:8203163-8203175 6 
chr17:8203469-8203506 5.97297 
chr17:8203669-8203781 5.66964 
chr17:8205107-8205123 5.875 
chr17:8205458-8205493 5.77143 
chr17:8206283-8206304 5.95238 
chr17:8207036-8207060 5.83333 
chr17:8207084-8207099 6 
chr17:8209261-8209275 5.92857 
chr17:8209558-8209580 5.90909 
chr17:8210731-8210759 5.42857 
chr17:8211469-8211497 5.64286 
chr17:8211840-8211865 5.52 
chr17:8212434-8212451 6 
chr17:8213434-8213473 6 
chr17:8215092-8215126 5.38235 
chr17:8218060-8218081 6 
chr17:8218589-8218617 5.5 
chr17:8220089-8220101 6 
chr17:8222936-8222964 5.71429 
chr17:8224893-8224929 5.30556 
chr17:8226421-8226440 6 
chr17:8227396-8227431 5.6 
chr17:8229501-8229518 5.88235 
chr17:8231068-8231086 5.77778 
chr17:8231735-8231758 5.91304 
chr17:8231907-8231931 6 
chr17:8232844-8232863 6 
chr17:8233734-8233762 5.35714 
chr17:8234235-8234251 6 
chr17:8235137-8235152 6 
chr17:8236405-8236428 6 
chr17:8237379-8237417 6 
chr17:8237807-8237839 5.21875 
chr17:8237988-8238014 6 
chr17:8238828-8238854 6 
chr17:8239504-8239520 6 
chr17:8239946-8239959 6 
chr17:8240931-8240945 6 
chr17:8241060-8241081 5.71429 
chr17:8241159-8241180 5.71429 
chr17:8242555-8242568 6 
chr17:8243067-8243099 5.75 
chr17:8244202-8244216 6 
chr17:8245148-8245202 5.11111 
chr17:8245553-8245575 5.90909 
chr17:8246042-8246057 5.93333 
chr17:8247133-8247175 5.80952 
chr17:8247814-8247835 6 
chr17:8251374-8251399 6 
chr17:8251758-8251793 5.34286 
chr17:8252276-8252302 5.65385 
chr17:8252532-8252552 6 
chr17:8253332-8253350 5.83333 
chr17:8255321-8255350 5.96552 
chr17:8255504-8255516 6 
chr17:8258032-8258065 5.84848 
chr17:8258575-8258592 5.88235 
chr17:8259039-8259065 5.38462 
chr17:8259324-8259340 5.8125 
chr17:8260589-8260601 6 
chr17:8260759-8260780 5.95238 
chr17:8260848-8260866 5.88889 
chr17:8261712-8261725 5.92308 
chr17:8262025-8262089 5.6875 
chr17:8263601-8263626 6 
chr17:8264063-8264090 5.66667 
chr17:8267065-8267197 5.90152 
chr17:8267663-8267686 6 
chr17:8269446-8269470 5.79167 
chr17:8270980-8270993 6 
chr17:8271249-8271261 6 
chr17:8271275-8271288 6 
chr17:8271405-8271441 5.58333 
chr17:8271954-8271967 6 
chr17:8276215-8276237 5.63636 
chr17:8276444-8276516 5.80556 
chr17:8277946-8277966 6 
chr17:8278255-8278277 6 
chr17:8278842-8278863 5.52381 
chr17:8279003-8279030 5.81481 
chr17:8285249-8285262 6 
chr17:8287350-8287444 5.75532 
chr17:8288704-8288723 5.78947 
chr17:8289369-8289394 6 
chr17:8290523-8290550 5.55556 
chr17:8291280-8291304 6 
chr17:8291383-8291486 5.87379 
chr17:8292313-8292419 5.78302 
chr17:8292746-8292772 5.73077 
chr17:8293173-8293196 5.6087 
chr17:8293550-8293562 6 
chr17:8293626-8293662 5.83333 
chr17:8296157-8296195 5.26316 
chr17:8296398-8296426 5.53571 
chr17:8297712-8297768 5.69643 
chr17:8299216-8299237 5.52381 
chr17:8300885-8300913 5.67857 
chr17:8303705-8303746 5.97561 
chr17:8304285-8304310 5.52 
chr17:8304367-8304496 5.34109 
chr17:8304524-8304557 5.48485 
chr17:8304599-8304626 5.40741 
chr17:8304653-8304723 5.82857 
chr17:8304731-8304780 5.85714 
chr17:8306066-8306141 5.57333 
chr17:8307088-8307103 6 
chr17:8307192-8307223 5.29032 
chr17:8307554-8307586 5.9375 
chr17:8309888-8309907 5.78947 
chr17:8310808-8310837 5.34483 
chr17:8312260-8312309 5.67347 
chr17:8312930-8312942 6 
chr17:8318409-8318506 5.61856 
chr17:8318745-8318765 6 
chr17:8320407-8320447 5.7 
chr17:8320685-8320699 5.92857 
chr17:8321943-8322051 5.76852 
chr17:8322059-8322181 5.70492 
chr17:8326047-8326067 5.9 
chr17:8327003-8327023 5.95 
chr17:8327793-8327833 5.675 
chr17:8328899-8328918 5.63158 
chr17:8329092-8329122 5.8 
chr17:8330369-8330386 5.82353 
chr17:8331025-8331048 5.6087 
chr17:8331626-8331693 5.65672 
chr17:8335126-8335145 5.68421 
chr17:8335622-8335684 5.87097 
chr17:8337171-8337205 5.79412 
chr17:8337538-8337556 5.88889 
chr17:8338032-8338061 5.27586 
chr17:8338390-8338412 6 
chr17:8339021-8339058 5.83784 
chr17:8339469-8339496 5.37037 
chr17:8340540-8340568 5.53571 
chr17:8341830-8341845 6 
chr17:8342725-8342737 6 
chr17:8342868-8342889 5.71429 
chr17:8343831-8343845 6 
chr17:8345733-8345745 6 
chr17:8346082-8346126 5.54545 
chr17:8349413-8349434 5.61905 
chr17:8355983-8356072 5.80899 
chr17:8359006-8359023 6 
chr17:8359726-8359740 6 
chr17:8359810-8359828 6 
chr17:8361866-8361882 6 
chr17:8369610-8369669 5.40678 
chr17:8373179-8373192 6 
chr17:8373518-8373540 5.54545 
chr17:8374461-8374481 5.8 
chr17:8376051-8376072 5.57143 
chr17:8383769-8383791 5.5 
chr17:8388775-8388789 6 
chr17:8389592-8389618 5.30769 
chr17:8389861-8389898 6 
chr17:8393026-8393059 6 
chr17:8395949-8395961 6 
chr17:8397094-8397117 5.65217 
chr17:8401056-8401080 6 
chr17:8401298-8401312 6 
chr17:8402165-8402185 6 
chr17:8405798-8405818 6 
chr17:8406601-8406634 5.87879 
chr17:8410570-8410588 5.72222 
chr17:8411290-8411307 6 
chr17:8414333-8414402 5.94203 
chr17:8414836-8414882 5.56522 
chr17:8418851-8418873 6 
chr17:8421343-8421363 6 
chr17:8421422-8421461 6 
chr17:8423358-8423380 5.95455 
chr17:8423814-8423841 5.88889 
chr17:8427767-8427805 6 
chr17:8434830-8434883 5.58491 
chr17:8435069-8435096 5.51852 
chr17:8441512-8441535 6 
chr17:8443846-8443871 5.32 
chr17:8449370-8449389 5.78947 
chr17:8451034-8451153 5.40336 
chr17:8453017-8453035 6 
chr17:8454452-8454489 5.54054 
chr17:8457338-8457373 5.2 
chr17:8458420-8458465 5.53333 
chr17:8461805-8461840 5.71429 
chr17:8462792-8462816 5.45833 
chr17:8466721-8466761 5.225 
chr17:8467209-8467255 5.56522 
chr17:8475077-8475099 5.77273 
chr17:8475528-8475602 5.7027 
chr17:8480750-8480782 5.34375 
chr17:8481524-8481573 5.67347 
chr17:8484163-8484206 5.23256 
chr17:8485394-8485406 6 
chr17:8488149-8488173 5.58333 
chr17:8488484-8488619 5.7037 
chr17:8492430-8492452 5.54545 
chr17:8493626-8493644 6 
chr17:8494191-8494203 6 
chr17:8496134-8496157 5.95652 
chr17:8496251-8496284 6 
chr17:8496743-8496766 6 
chr17:8498743-8498762 6 
chr17:8499471-8499483 6 
chr17:8499921-8500012 5.85714 
chr17:8500502-8500531 5.48276 
chr17:8500615-8500678 5.71429 
chr17:8500710-8500748 5.68421 
chr17:8506637-8506657 5.9 
chr17:8509060-8509084 6 
chr17:8511135-8511147 6 
chr17:8512126-8512142 5.875 
chr17:8513589-8513605 6 
chr17:8513748-8513782 5.94118 
chr17:8514880-8514910 5.9 
chr17:8517265-8517277 6 
chr17:8517626-8517646 6 
chr17:8519848-8519888 5.3 
chr17:8524326-8524350 5.875 
chr17:8525582-8525610 5.92857 
chr17:8526823-8526847 5.95833 
chr17:8527039-8527056 5.94118 
chr17:8528567-8528599 5.5 
chr17:8529885-8529948 5.5873 
chr17:8531955-8531973 5.72222 
chr17:8532652-8532674 5.72727 
chr17:8534472-8534496 5.375 
chr17:8535950-8536023 5.79452 
chr17:8537567-8537601 6 
chr17:8537937-8537977 5.85 
chr17:8539094-8539122 5.60714 
chr17:8539508-8539535 5.7037 
chr17:8540956-8540992 5.61111 
chr17:8541777-8541833 5.83929 
chr17:8542069-8542083 6 
chr17:8543046-8543126 5.825 
chr17:8543142-8543179 5.59459 
chr17:8543203-8543266 5.19048 
chr17:8543312-8543347 5.57143 
chr17:8543371-8543395 6 
chr17:8544695-8544775 5.7625 
chr17:8545274-8545301 5.40741 
chr17:8545931-8545964 5.9697 
chr17:8548550-8548570 5.75 
chr17:8549087-8549104 5.94118 
chr17:8549571-8549589 5.77778 
chr17:8551217-8551237 5.6 
chr17:8552456-8552468 6 
chr17:8554306-8554324 6 
chr17:8554337-8554357 6 
chr17:8555169-8555182 6 
chr17:8555399-8555420 6 
chr17:8556560-8556579 5.89474 
chr17:8560758-8560770 6 
chr17:8562539-8562572 5.45455 
chr17:8564059-8564354 5.70169 
chr17:8564365-8564394 5.48276 
chr17:8565867-8565989 5.70492 
chr17:8567953-8567972 5.94737 
chr17:8569965-8569978 6 
chr17:8570517-8570544 5.77778 
chr17:8571985-8572007 6 
chr17:8573313-8573343 5.96667 
chr17:8574314-8574347 5.75758 
chr17:8574824-8574871 6 
chr17:8575157-8575194 5.32432 
chr17:8575388-8575422 5.88235 
chr17:8575520-8575537 5.94118 
chr17:8575996-8576018 5.90909 
chr17:8576958-8576987 6 
chr17:8579543-8579620 5.83117 
chr17:8580225-8580260 5.42857 
chr17:8580290-8580313 6 
chr17:8580716-8580729 5.92308 
chr17:8581098-8581163 5.56923 
chr17:8581859-8581889 5.3 
chr17:8585330-8585353 5.78261 
chr17:8585704-8585725 5.90476 
chr17:8586446-8586470 5.625 
chr17:8586638-8586658 6 
chr17:8586913-8586941 5.42857 
chr17:8588240-8588265 6 
chr17:8588640-8588668 6 
chr17:8590576-8590612 5.58333 
chr17:8590653-8590812 5.44025 
chr17:8590823-8590932 5.42202 
chr17:8590984-8591079 5.69474 
chr17:8591715-8591845 5.8 
chr17:8592280-8592306 5.96154 
chr17:8594016-8594036 6 
chr17:8595156-8595170 6 
chr17:8596072-8596100 6 
chr17:8596251-8596289 5.34211 
chr17:8596432-8596460 5.25 
chr17:8597242-8597288 5.8913 
chr17:8597901-8597947 5.93478 
chr17:8601380-8601408 6 
chr17:8601976-8601998 5.81818 
chr17:8603092-8603140 5.9375 
chr17:8603663-8603689 5.42308 
chr17:8605468-8605490 5.5 
chr17:8605664-8605713 5.46939 
chr17:8605868-8605892 5.54167 
chr17:8606408-8606434 5.53846 
chr17:8606859-8606897 5.39474 
chr17:8610126-8610139 6 
chr17:8612254-8612270 5.9375 
chr17:8612971-8612999 6 
chr17:8617160-8617178 5.88889 
chr17:8617575-8617615 6 
chr17:8620046-8620104 5.98276 
chr17:8620696-8620730 6 
chr17:8620857-8620885 5.35714 
chr17:8622498-8622511 6 
chr17:8623833-8623855 5.72727 
chr17:8625079-8625104 5.88 
chr17:8625338-8625351 6 
chr17:8625646-8625660 6 
chr17:8631058-8631126 5.5 
chr17:8631132-8631245 5.25664 
chr17:8631284-8631510 5.51327 
chr17:8632413-8632433 5.8 
chr17:8632873-8633019 5.89041 
chr17:8633652-8633669 5.88235 
chr17:8635616-8635636 6 
chr17:8637523-8637560 5.18919 
chr17:8637853-8637883 5.96667 
chr17:8638612-8638644 5.71875 
chr17:8639013-8639040 5.77778 
chr17:8640220-8640425 5.65366 
chr17:8641782-8641800 5.88889 
chr17:8642120-8642152 5.65625 
chr17:8642853-8642873 5.6 
chr17:8643807-8643824 6 
chr17:8644417-8644434 5.76471 
chr17:8648194-8648218 5.75 
chr17:8648675-8648713 5.97368 
chr17:8649262-8649300 5.47368 
chr17:8650149-8650201 5.98077 
chr17:8653707-8653740 6 
chr17:8654029-8654049 5.95 
chr17:8656576-8656613 5.18919 
chr17:8657467-8657505 5.57895 
chr17:8660196-8660230 5.82353 
chr17:8660709-8660731 5.95455 
chr17:8661084-8661112 5.85714 
chr17:8670637-8670663 6 
chr17:8671855-8671887 5.21875 
chr17:8673149-8673180 5.77419 
chr17:8674422-8674448 5.96154 
chr17:8675167-8675200 5.42424 
chr17:8675946-8675964 6 
chr17:8678228-8678243 6 
chr17:8679981-8680001 5.8 
chr17:8682504-8682517 5.92308 
chr17:8684264-8684285 6 
chr17:8684524-8684543 5.84211 
chr17:8684826-8684838 6 
chr17:8686714-8686732 6 
chr17:8687200-8687215 6 
chr17:8687499-8687534 5.74286 
chr17:8687852-8687880 5.89286 
chr17:8690907-8690927 6 
chr17:8693559-8693577 5.77778 
chr17:8696634-8696678 5.59091 
chr17:8696821-8696865 5.90909 
chr17:8698296-8698318 6 
chr17:8699241-8699284 5.90698 
chr17:8702663-8702714 5.19608 
chr17:8703968-8703981 6 
chr17:8705416-8705439 6 
chr17:8706838-8706852 6 
chr17:8713806-8713828 5.72727 
chr17:8717522-8717550 5.64286 
chr17:8719076-8719100 5.625 
chr17:8720959-8720989 6 
chr17:8721226-8721247 5.71429 
chr17:8721360-8721372 6 
chr17:8722950-8722980 5.5 
chr17:8722989-8723278 5.609 
chr17:8725369-8725383 6 
chr17:8730106-8730141 5.42857 
chr17:8730883-8730909 5.46154 
chr17:8731018-8731134 5.78448 
chr17:8732391-8732429 5.52632 
chr17:8732442-8732596 5.31818 
chr17:8732626-8732678 5.30769 
chr17:8732702-8732740 5.26316 
chr17:8732752-8732789 5.48649 
chr17:8732834-8732980 5.4589 
chr17:8733129-8733148 5.73684 
chr17:8734462-8734480 6 
chr17:8734645-8734666 6 
chr17:8735692-8735712 6 
chr17:8736858-8736871 6 
chr17:8737473-8737490 6 
chr17:8738140-8738166 5.26923 
chr17:8740243-8740301 5.67241 
chr17:8742671-8742693 5.72727 
chr17:8743970-8744007 5.78378 
chr17:8744051-8744083 5.8125 
chr17:8744416-8744438 5.86364 
chr17:8746582-8746643 5.59016 
chr17:8747902-8747956 5.48148 
chr17:8749251-8749271 5.65 
chr17:8751362-8751378 6 
chr17:8752146-8752170 5.75 
chr17:8753617-8753646 5.75862 
chr17:8754499-8754526 6 
chr17:8754812-8754855 5.60465 
chr17:8756055-8756074 5.78947 
chr17:8756801-8756844 5.93023 
chr17:8758511-8758574 5.85714 
chr17:8759917-8759934 5.82353 
chr17:8761217-8761230 6 
chr17:8761297-8761323 5.46154 
chr17:8761626-8761647 5.95238 
chr17:8763743-8763813 5.4 
chr17:8764498-8764524 5.92308 
chr17:8766505-8766541 5.44444 
chr17:8766845-8766864 5.78947 
chr17:8767846-8767869 6 
chr17:8768513-8768541 5.5 
chr17:8773485-8773513 5.35714 
chr17:8775247-8775270 5.6087 
chr17:8776109-8776157 5.58333 
chr17:8780057-8780089 5.65625 
chr17:8780102-8780115 5.92308 
chr17:8780420-8780446 6 
chr17:8780978-8781007 5.7931 
chr17:8783396-8783421 5.6 
chr17:8784772-8784809 5.56757 
chr17:8784833-8784877 5.5 
chr17:8788962-8788986 5.66667 
chr17:8791319-8791376 5.91228 
chr17:8792105-8792138 5.72727 
chr17:8796363-8796397 6 
chr17:8798187-8798212 5.36 
chr17:8801234-8801281 5.70213 
chr17:8805566-8805592 6 
chr17:8806161-8806173 6 
chr17:8806570-8806597 5.33333 
chr17:8806774-8806805 5.35484 
chr17:8807009-8807022 5.92308 
chr17:8809297-8809325 5.35714 
chr17:8810935-8810971 5.63889 
chr17:8811395-8811424 5.31034 
chr17:8811842-8811885 5.90698 
chr17:8813458-8813483 5.36 
chr17:8816315-8816332 5.76471 
chr17:8817027-8817048 5.66667 
chr17:8819790-8819811 6 
chr17:8821182-8821202 5.8 
chr17:8821793-8821826 5.54545 
chr17:8822212-8822236 6 
chr17:8823141-8823220 5.79747 
chr17:8823626-8823652 5.42308 
chr17:8824138-8824170 6 
chr17:8825449-8825515 5.65152 
chr17:8825587-8825615 5.89286 
chr17:8827180-8827231 5.96078 
chr17:8827343-8827400 5.89474 
chr17:8828311-8828501 5.68947 
chr17:8828512-8828880 5.75 
chr17:8837067-8837119 5.38462 
chr17:8839370-8839382 6 
chr17:8843854-8843890 6 
chr17:8844804-8844817 6 
chr17:8845729-8845757 5.28571 
chr17:8845905-8845934 5.68966 
chr17:8846280-8846301 6 
chr17:8846380-8846399 6 
chr17:8846555-8846584 5.65517 
chr17:8847088-8847110 5.59091 
chr17:8849637-8849659 5.54545 
chr17:8850033-8850067 5.5 
chr17:8850835-8850847 6 
chr17:8851359-8851405 5.97826 
chr17:8852831-8852857 5.76923 
chr17:8854568-8854593 5.44 
chr17:8857375-8857412 6 
chr17:8858254-8858269 6 
chr17:8859476-8859496 5.65 
chr17:8861597-8861611 5.92857 
chr17:8862058-8862087 5.75862 
chr17:8862736-8862753 6 
chr17:8864950-8864979 5.34483 
chr17:8866825-8866864 5.64103 
chr17:8867602-8867614 6 
chr17:8867707-8867728 6 
chr17:8868318-8868342 6 
chr17:8869483-8869506 5.82609 
chr17:8872826-8872867 6 
chr17:8875060-8875082 5.81818 
chr17:8875366-8875408 5.33333 
chr17:8878569-8878615 5.93478 
chr17:8881203-8881229 5.88462 
chr17:8882229-8882242 6 
chr17:8882597-8882643 5.93478 
chr17:8883423-8883443 5.85 
chr17:8883590-8883609 5.94737 
chr17:8883618-8883679 5.29508 
chr17:8883818-8883870 5.75 
chr17:8884778-8884800 6 
chr17:8887708-8887840 5.81818 
chr17:8888247-8888272 5.88 
chr17:8889051-8889106 5.10909 
chr17:8891193-8891205 6 
chr17:8893006-8893036 5.66667 
chr17:8893761-8893784 6 
chr17:8894281-8894305 5.70833 
chr17:8896085-8896262 5.84181 
chr17:8896949-8896963 6 
chr17:8897593-8897606 6 
chr17:8898995-8899020 5.4 
chr17:8900432-8900452 6 
chr17:8902949-8902985 5.72222 
chr17:8904277-8904290 6 
chr17:8904447-8904472 5.6 
chr17:8904713-8904732 6 
chr17:8905429-8905455 5.61538 
chr17:8906915-8906949 5.29412 
chr17:8908746-8908784 5.63158 
chr17:8910415-8911058 5.69673 
chr17:8911606-8911646 5.625 
chr17:8912356-8912390 5.79412 
chr17:8915826-8915869 6 
chr17:8916510-8916545 6 
chr17:8918728-8918760 5.5 
chr17:8919075-8919101 6 
chr17:8919389-8919410 5.66667 
chr17:8921940-8921956 6 
chr17:8924771-8924821 5.46 
chr17:8924999-8925032 5.60606 
chr17:8925710-8925727 5.94118 
chr17:8928271-8928298 5.48148 
chr17:8930559-8930585 5.46154 
chr17:8930826-8930863 5.62162 
chr17:8930970-8930993 5.82609 
chr17:8934055-8934091 6 
chr17:8935105-8935126 5.90476 
chr17:8935272-8935312 5.575 
chr17:8936696-8936713 6 
chr17:8937234-8937283 5.67347 
chr17:8937727-8937752 6 
chr17:8938244-8938276 5.5625 
chr17:8939700-8939722 6 
chr17:8941525-8941592 5.67164 
chr17:8942529-8942562 5.33333 
chr17:8944114-8944134 5.8 
chr17:8945323-8945340 5.76471 
chr17:8946877-8946901 5.54167 
chr17:8950103-8950139 5.5 
chr17:8951449-8951470 5.71429 
chr17:8953563-8953610 5.76596 
chr17:8953985-8954004 6 
chr17:8958505-8958571 5.09091 
chr17:8959204-8959232 5.82143 
chr17:8961954-8961996 5.97619 
chr17:8962626-8962658 5.625 
chr17:8963145-8963159 6 
chr17:8964291-8964303 6 
chr17:8964984-8965033 5.85714 
chr17:8966338-8966353 5.86667 
chr17:8967521-8967547 5.38462 
chr17:8967962-8967978 5.875 
chr17:8968242-8968266 5.58333 
chr17:8969573-8969608 5.51429 
chr17:8970315-8970327 6 
chr17:8971805-8971839 5.61765 
chr17:8975565-8975577 6 
chr17:8978797-8978851 5.7037 
chr17:8979666-8979689 5.52174 
chr17:8980528-8980557 5.44828 
chr17:8981364-8981410 5.86957 
chr17:8983359-8983387 5.28571 
chr17:8984032-8984046 6 
chr17:8985370-8985390 5.95 
chr17:8986412-8986428 5.8125 
chr17:8987962-8987981 6 
chr17:8989657-8989679 5.90909 
chr17:8990050-8990106 5.28571 
chr17:8990115-8990135 5.95 
chr17:8990147-8990176 5.44828 
chr17:8990200-8990232 5.6875 
chr17:8993480-8993506 6 
chr17:8995626-8995654 5.75 
chr17:8996674-8996692 5.88889 
chr17:8997723-8997810 5.42529 
chr17:8998305-8998324 6 
chr17:8999105-8999129 6 
chr17:8999683-8999700 6 
chr17:9000001-9000048 5.3617 
chr17:9000938-9000988 5.46 
chr17:9002184-9002215 5.48387 
chr17:9002813-9002884 5.52113 
chr17:9003287-9003304 5.94118 
chr17:9003487-9003542 5.4 
chr17:9006756-9006781 5.44 
chr17:9007405-9007423 6 
chr17:9008965-9009026 5.80328 
chr17:9009766-9009843 5.92208 
chr17:9010175-9010190 6 
chr17:9012168-9012206 6 
chr17:9014142-9014158 5.8125 
chr17:9014248-9014264 6 
chr17:9014735-9014750 5.86667 
chr17:9016140-9016154 6 
chr17:9016335-9016353 6 
chr17:9017460-9017498 5.73684 
chr17:9018085-9018097 6 
chr17:9019614-9019632 5.94444 
chr17:9021059-9021100 5.82927 
chr17:9021829-9021848 5.68421 
chr17:9022491-9022514 6 
chr17:9022803-9022836 6 
chr17:9023601-9023620 5.68421 
chr17:9025355-9025367 6 
chr17:9027866-9027890 5.5 
chr17:9028920-9028934 6 
chr17:9029836-9029850 6 
chr17:9031436-9031471 6 
chr17:9031626-9031639 6 
chr17:9034749-9034788 5.64103 
chr17:9034898-9034910 6 
chr17:9035285-9035306 5.57143 
chr17:9036903-9036918 6 
chr17:9037071-9037086 6 
chr17:9037216-9037234 6 
chr17:9039892-9039927 5.85714 
chr17:9043153-9043280 5.54331 
chr17:9043719-9043744 5.4 
chr17:9045605-9045626 6 
chr17:9046036-9046049 6 
chr17:9049233-9049251 6 
chr17:9049927-9049945 6 
chr17:9052456-9052482 5.5 
chr17:9052568-9052590 5.95455 
chr17:9053531-9053550 5.78947 
chr17:9055196-9055259 5.39683 
chr17:9058646-9058672 5.73077 
chr17:9060212-9060285 5.71233 
chr17:9060305-9060385 5.3125 
chr17:9061372-9061399 5.37037 
chr17:9063117-9063151 5.94118 
chr17:9063233-9063260 5.33333 
chr17:9064275-9064291 6 
chr17:9066440-9066497 5.68421 
chr17:9066794-9066833 6 
chr17:9069466-9069521 6 
chr17:9069657-9069671 6 
chr17:9072547-9072560 5.92308 
chr17:9073181-9073200 5.94737 
chr17:9074178-9074210 5.84375 
chr17:9075200-9075217 6 
chr17:9076226-9076242 6 
chr17:9079474-9079521 5.51064 
chr17:9079702-9079714 6 
chr17:9081748-9081781 5.39394 
chr17:9085539-9085566 5.77778 
chr17:9086325-9086343 6 
chr17:9090971-9090991 6 
chr17:9095182-9095208 6 
chr17:9096396-9096423 6 
chr17:9097237-9097256 6 
chr17:9098333-9098388 5.2 
chr17:9098509-9098526 6 
chr17:9100975-9101007 5.65625 
chr17:9102441-9102472 5.87097 
chr17:9103198-9103226 5.25 
chr17:9105346-9105407 5.93443 
chr17:9106218-9106251 5.78788 
chr17:9107121-9107154 5.84848 
chr17:9107493-9107626 5.69173 
chr17:9108314-9108334 5.6 
chr17:9111548-9111563 6 
chr17:9113737-9113779 5.85714 
chr17:9114222-9114249 6 
chr17:9116464-9116485 5.71429 
chr17:9117376-9117418 5.2381 
chr17:9118544-9118610 5.62121 
chr17:9119031-9119043 6 
chr17:9121171-9121188 6 
chr17:9123142-9123175 6 
chr17:9123281-9123313 5.71875 
chr17:9129727-9129861 5.92537 
chr17:9130490-9130576 5.62791 
chr17:9130602-9130645 5.39535 
chr17:9130680-9130913 5.28755 
chr17:9130976-9131039 5.15873 
chr17:9131088-9131133 5.44444 
chr17:9131162-9131209 5.78723 
chr17:9131246-9131265 5.68421 
chr17:9132137-9132193 5.55357 
chr17:9132220-9132263 5.48837 
chr17:9132299-9132496 5.45178 
chr17:9134729-9134757 5.17857 
chr17:9138252-9138292 5.625 
chr17:9139040-9139076 5.88889 
chr17:9143295-9143313 6 
chr17:9144047-9144066 6 
chr17:9144248-9144260 6 
chr17:9145468-9145491 5.69565 
chr17:9146588-9146611 5.6087 
chr17:9147183-9147216 5.54545 
chr17:9149717-9149742 6 
chr17:9153439-9153461 5.72727 
chr17:9155926-9155960 5.5 
chr17:9156520-9156561 5.92683 
chr17:9156601-9156629 5.75 
chr17:9158142-9158180 5.44737 
chr17:9158844-9158908 5.79688 
chr17:9159682-9159724 5.33333 
chr17:9161304-9161323 6 
chr17:9163054-9163085 5.3871 
chr17:9163371-9163410 5.30769 
chr17:9163944-9163974 6 
chr17:9165848-9165913 5.75385 
chr17:9168440-9168455 6 
chr17:9171307-9171327 5.75 
chr17:9171601-9171626 5.8 
chr17:9172503-9172515 6 
chr17:9173558-9173574 5.8125 
chr17:9173967-9174000 5.54545 
chr17:9175065-9175092 5.92593 
chr17:9177739-9177755 6 
chr17:9177995-9178028 6 
chr17:9178057-9178081 5.91667 
chr17:9179184-9179208 6 
chr17:9179920-9179966 5.69565 
chr17:9180702-9180739 5.83784 
chr17:9182351-9182393 5.7619 
chr17:9183540-9183556 6 
chr17:9185446-9185468 6 
chr17:9188730-9188743 6 
chr17:9190003-9190016 6 
chr17:9191437-9191484 5.91489 
chr17:9191979-9192025 5.78261 
chr17:9193095-9193116 6 
chr17:9194758-9194772 6 
chr17:9198094-9198115 5.61905 
chr17:9200558-9200586 6 
chr17:9202126-9202165 5.79487 
chr17:9202756-9202772 6 
chr17:9203648-9203689 6 
chr17:9204147-9204164 6 
chr17:9204769-9204810 5.70732 
chr17:9204964-9204985 5.57143 
chr17:9206306-9206318 6 
chr17:9206606-9206619 6 
chr17:9206768-9206789 6 
chr17:9207824-9207873 5.81633 
chr17:9208232-9208259 5.66667 
chr17:9208397-9208419 5.72727 
chr17:9209017-9209045 5.57143 
chr17:9209055-9209074 6 
chr17:9209912-9209935 6 
chr17:9210080-9210101 5.80952 
chr17:9210441-9210472 5.70968 
chr17:9212038-9212056 6 
chr17:9213302-9213353 6 
chr17:9213465-9213495 5.33333 
chr17:9214553-9214565 6 
chr17:9215160-9215177 5.88235 
chr17:9215512-9215530 5.94444 
chr17:9217707-9217728 6 
chr17:9218417-9218444 5.7037 
chr17:9218453-9218496 5.86047 
chr17:9218593-9218620 5.88889 
chr17:9221080-9221106 5.88462 
chr17:9222734-9222778 5.68182 
chr17:9223268-9223297 6 
chr17:9223340-9223356 6 
chr17:9223648-9223672 5.58333 
chr17:9224837-9224849 6 
chr17:9226131-9226152 6 
chr17:9226218-9226239 5.71429 
chr17:9226878-9226897 5.84211 
chr17:9227403-9227483 5.875 
chr17:9228082-9228099 6 
chr17:9230474-9230733 5.8417 
chr17:9231164-9231412 5.56048 
chr17:9232367-9232395 6 
chr17:9232514-9232543 5.34483 
chr17:9234626-9234643 5.76471 
chr17:9239118-9239140 5.81818 
chr17:9239149-9239218 5.34783 
chr17:9239671-9239765 5.8617 
chr17:9241365-9241382 6 
chr17:9242387-9242403 6 
chr17:9243966-9243986 6 
chr17:9244282-9244374 5.69565 
chr17:9244751-9244768 5.82353 
chr17:9246335-9246355 6 
chr17:9247575-9247590 6 
chr17:9249165-9249180 6 
chr17:9250446-9250470 6 
chr17:9251734-9251749 6 
chr17:9252623-9252649 5.92308 
chr17:9253046-9253068 6 
chr17:9253833-9253867 5.82353 
chr17:9254493-9254511 6 
chr17:9255467-9255497 5.53333 
chr17:9255783-9255797 6 
chr17:9257635-9257651 6 
chr17:9258649-9258664 6 
chr17:9258817-9258832 6 
chr17:9260277-9260303 6 
chr17:9261011-9261045 5.70588 
chr17:9262353-9262371 5.72222 
chr17:9262820-9262837 6 
chr17:9263544-9263563 6 
chr17:9263980-9263992 6 
chr17:9266145-9266183 5.94737 
chr17:9267834-9267860 5.26923 
chr17:9268304-9268376 5.79167 
chr17:9269291-9269315 5.83333 
chr17:9269975-9270009 5.23529 
chr17:9270473-9270512 5.69231 
chr17:9271048-9271061 6 
chr17:9271811-9271833 5.68182 
chr17:9273041-9273056 5.86667 
chr17:9273203-9273242 5.94872 
chr17:9274294-9274312 5.72222 
chr17:9274952-9274973 5.57143 
chr17:9275772-9275805 5.60606 
chr17:9276096-9276113 6 
chr17:9276424-9276465 6 
chr17:9277255-9277268 6 
chr17:9278380-9278398 6 
chr17:9279037-9279083 5.41304 
chr17:9279635-9279657 5.72727 
chr17:9279755-9279810 5.89091 
chr17:9281640-9281663 6 
chr17:9282561-9282575 6 
chr17:9283544-9283597 5.4717 
chr17:9284026-9284043 6 
chr17:9284189-9284206 6 
chr17:9284563-9284592 5.65517 
chr17:9285293-9285310 6 
chr17:9285488-9285509 6 
chr17:9286159-9286174 6 
chr17:9287956-9287987 5.80645 
chr17:9288111-9288131 6 
chr17:9288328-9288349 5.52381 
chr17:9289082-9289099 6 
chr17:9289421-9289434 6 
chr17:9289836-9289909 5.45205 
chr17:9290169-9290198 5.55172 
chr17:9291387-9291400 6 
chr17:9293988-9294000 6 
chr17:9294153-9294167 6 
chr17:9295021-9295044 5.78261 
chr17:9297412-9297442 5.73333 
chr17:9297676-9297690 6 
chr17:9298187-9298200 6 
chr17:9298892-9298913 5.95238 
chr17:9299411-9299428 5.88235 
chr17:9301305-9301331 5.69231 
chr17:9302365-9302377 6 
chr17:9302855-9302880 5.4 
chr17:9303182-9303211 5.93103 
chr17:9303394-9303432 5.5 
chr17:9303715-9303734 5.89474 
chr17:9305415-9305443 6 
chr17:9312150-9312184 5.88235 
chr17:9312370-9312407 5.16216 
chr17:9317163-9317288 5.4 
chr17:9317325-9317344 6 
chr17:9317373-9317469 5.84375 
chr17:9318100-9318119 6 
chr17:9321833-9321858 5.88 
chr17:9322143-9322169 5.73077 
chr17:9322219-9322250 5.67742 
chr17:9324709-9324741 5.84375 
chr17:9329223-9329259 5.22222 
chr17:9329849-9329871 5.77273 
chr17:9331552-9331577 6 
chr17:9332552-9332576 5.375 
chr17:9332590-9332731 5.5461 
chr17:9333019-9333552 5.72608 
chr17:9333966-9333979 6 
chr17:9334322-9334349 5.62963 
chr17:9334527-9334562 5.54286 
chr17:9334744-9334788 5.97727 
chr17:9335472-9335506 5.20588 
chr17:9339977-9340012 5.85714 
chr17:9341557-9341571 6 
chr17:9342244-9342270 6 
chr17:9343842-9343854 6 
chr17:9344989-9345006 6 
chr17:9347459-9347477 5.72222 
chr17:9348804-9348843 5.69231 
chr17:9349139-9349167 5.78571 
chr17:9352879-9352897 5.77778 
chr17:9355071-9355123 5.59615 
chr17:9356804-9356822 6 
chr17:9357993-9358011 5.77778 
chr17:9358819-9358857 5.55263 
chr17:9362145-9362159 6 
chr17:9363990-9364011 5.95238 
chr17:9365060-9365080 5.6 
chr17:9367388-9367401 6 
chr17:9368039-9368052 6 
chr17:9371414-9371439 5.52 
chr17:9372666-9372696 5.7 
chr17:9373420-9373444 5.45833 
chr17:9374039-9374056 6 
chr17:9374348-9374366 6 
chr17:9374468-9374483 6 
chr17:9376353-9376371 5.77778 
chr17:9377462-9377497 6 
chr17:9378287-9378309 5.90909 
chr17:9379754-9379782 5.82143 
chr17:9380329-9380346 5.82353 
chr17:9382868-9382894 5.42308 
chr17:9382923-9382958 5.8 
chr17:9383145-9383172 6 
chr17:9384191-9384214 5.91304 
chr17:9386230-9386249 5.94737 
chr17:9387701-9387714 6 
chr17:9387978-9387990 6 
chr17:9388618-9388631 6 
chr17:9388882-9388916 5.85294 
chr17:9389773-9389806 5.27273 
chr17:9392108-9392159 5.82353 
chr17:9392188-9392203 6 
chr17:9392579-9392621 5.40476 
chr17:9395241-9395272 5.32258 
chr17:9396694-9396721 5.44444 
chr17:9397303-9397351 6 
chr17:9397932-9397953 6 
chr17:9399340-9399358 5.88889 
chr17:9399376-9399404 5.71429 
chr17:9401706-9401728 5.68182 
chr17:9404321-9404335 6 
chr17:9406422-9406439 6 
chr17:9407633-9407669 5.41667 
chr17:9408290-9408304 6 
chr17:9408917-9408938 5.61905 
chr17:9409258-9409272 6 
chr17:9414089-9414126 5.2973 
chr17:9416630-9416646 6 
chr17:9417921-9417963 5.61905 
chr17:9418809-9418847 5.73684 
chr17:9419615-9419693 5.87179 
chr17:9421105-9421126 5.85714 
chr17:9421626-9421653 5.51852 
chr17:9423826-9423860 5.61765 
chr17:9424895-9424919 5.58333 
chr17:9425858-9425875 6 
chr17:9426688-9426727 5.64103 
chr17:9428079-9428107 5.89286 
chr17:9428656-9428676 5.65 
chr17:9430179-9430198 6 
chr17:9430502-9430515 6 
chr17:9430760-9430778 5.94444 
chr17:9431780-9431819 5.41026 
chr17:9432204-9432255 5.2549 
chr17:9432564-9432591 5.81481 
chr17:9432610-9432668 5.44828 
chr17:9433308-9433326 5.88889 
chr17:9433626-9433640 5.92857 
chr17:9433708-9433720 6 
chr17:9434855-9434868 6 
chr17:9436782-9436798 5.9375 
chr17:9437652-9437678 6 
chr17:9438741-9438762 6 
chr17:9440055-9440072 5.82353 
chr17:9445673-9445706 5.93939 
chr17:9445996-9446025 6 
chr17:9449908-9449927 6 
chr17:9450563-9450589 5.92308 
chr17:9450944-9450977 5.9697 
chr17:9451076-9451121 5.82222 
chr17:9451410-9451430 5.7 
chr17:9453891-9453916 6 
chr17:9457575-9457617 5.85714 
chr17:9458221-9458242 6 
chr17:9459212-9459224 6 
chr17:9460067-9460132 5.81538 
chr17:9462932-9462963 5.19355 
chr17:9463038-9463092 5.7963 
chr17:9463714-9463727 6 
chr17:9464981-9464998 6 
chr17:9465918-9465943 5.84 
chr17:9466451-9466511 5.86667 
chr17:9466835-9466864 5.58621 
chr17:9467574-9467699 5.656 
chr17:9468929-9468946 6 
chr17:9470104-9470126 5.72727 
chr17:9473261-9473284 5.6087 
chr17:9473658-9473690 5.3125 
chr17:9473719-9473762 5.44186 
chr17:9473848-9473877 5.31034 
chr17:9474916-9474931 6 
chr17:9475713-9475745 5.96875 
chr17:9476384-9476407 5.56522 
chr17:9477591-9477612 5.71429 
chr17:9477660-9477681 5.52381 
chr17:9477778-9477806 5.32143 
chr17:9478412-9478431 5.68421 
chr17:9480779-9480802 5.56522 
chr17:9481411-9481435 5.91667 
chr17:9481868-9481884 5.875 
chr17:9482524-9482547 5.43478 
chr17:9483635-9483647 6 
chr17:9484833-9484896 5.60317 
chr17:9488986-9489001 6 
chr17:9489885-9489913 5.89286 
chr17:9490324-9490346 5.54545 
chr17:9492419-9492440 5.71429 
chr17:9493049-9493076 5.88889 
chr17:9494347-9494366 6 
chr17:9496755-9496784 5.75862 
chr17:9498210-9498222 6 
chr17:9499281-9499414 5.57895 
chr17:9500023-9500044 5.80952 
chr17:9501120-9501201 5.96296 
chr17:9502077-9502111 5.26471 
chr17:9502591-9502609 5.88889 
chr17:9503870-9503892 6 
chr17:9504577-9504596 5.63158 
chr17:9506395-9506419 6 
chr17:9507412-9507426 6 
chr17:9508067-9508117 6 
chr17:9509011-9509035 6 
chr17:9509701-9509716 6 
chr17:9511263-9511321 5.24138 
chr17:9513307-9513359 6 
chr17:9514667-9514684 6 
chr17:9514838-9514860 5.95455 
chr17:9516782-9516845 5.84127 
chr17:9517434-9517486 5.98077 
chr17:9517915-9517945 5.5 
chr17:9519099-9519131 5.65625 
chr17:9525318-9525337 5.78947 
chr17:9525861-9525924 5.65079 
chr17:9526777-9526795 5.88889 
chr17:9526983-9527013 5.93333 
chr17:9528431-9528455 5.625 
chr17:9529312-9529335 5.47826 
chr17:9529866-9529891 5.32 
chr17:9529964-9529993 5.31034 
chr17:9530822-9530850 5.78571 
chr17:9531022-9531043 5.66667 
chr17:9532778-9532874 5.77083 
chr17:9533564-9533584 6 
chr17:9533731-9533757 5.65385 
chr17:9534302-9534420 5.94915 
chr17:9539491-9539572 5.92593 
chr17:9540360-9540393 5.90909 
chr17:9541829-9541859 5.26667 
chr17:9543535-9543555 5.75 
chr17:9545936-9545961 5.56 
chr17:9547414-9547436 5.90909 
chr17:9547447-9547476 5.7931 
chr17:9549195-9549219 5.41667 
chr17:9550378-9550422 6 
chr17:9551165-9551183 6 
chr17:9551340-9551361 5.85714 
chr17:9551683-9551710 5.40741 
chr17:9552153-9552318 5.63636 
chr17:9552664-9552705 5.41463 
chr17:9552994-9553008 6 
chr17:9554489-9554514 5.96 
chr17:9555529-9555567 5.78947 
chr17:9555669-9555691 5.63636 
chr17:9557966-9557978 6 
chr17:9558388-9558422 5.82353 
chr17:9560816-9560836 5.9 
chr17:9563220-9563262 5.52381 
chr17:9564665-9564686 5.90476 
chr17:9566922-9566953 5.74194 
chr17:9567953-9567967 6 
chr17:9570514-9570541 5.7037 
chr17:9570708-9570744 5.47222 
chr17:9571081-9571126 5.37778 
chr17:9572153-9572165 6 
chr17:9572316-9572338 5.86364 
chr17:9573356-9573368 6 
chr17:9574596-9574612 6 
chr17:9575308-9575325 5.88235 
chr17:9579681-9579697 6 
chr17:9581662-9581688 5.57692 
chr17:9581965-9582006 5.78049 
chr17:9582156-9582187 5.25806 
chr17:9582516-9582535 6 
chr17:9582833-9582854 6 
chr17:9584302-9584339 5.67568 
chr17:9584354-9584821 5.71092 
chr17:9587451-9587489 5.65789 
chr17:9588080-9588098 6 
chr17:9590240-9590292 5.55769 
chr17:9591294-9591316 5.86364 
chr17:9594198-9594210 6 
chr17:9597153-9597179 5.69231 
chr17:9597918-9597945 6 
chr17:9598450-9598475 5.44 
chr17:9599438-9599465 5.66667 
chr17:9600535-9600569 5.76471 
chr17:9603745-9603776 5.64516 
chr17:9605515-9605534 5.68421 
chr17:9609070-9609126 5.53571 
chr17:9609948-9609973 6 
chr17:9610993-9611018 5.44 
chr17:9611935-9611958 5.86957 
chr17:9613032-9613063 6 
chr17:9613817-9613835 6 
chr17:9614728-9614757 5.68966 
chr17:9615140-9615177 5.40541 
chr17:9616102-9616126 6 
chr17:9617999-9618013 6 
chr17:9618809-9619056 5.53441 
chr17:9619084-9619384 5.56333 
chr17:9619407-9619441 5.55882 
chr17:9620381-9620402 5.90476 
chr17:9620475-9620489 6 
chr17:9620677-9620704 6 
chr17:9622157-9622182 6 
chr17:9623638-9623670 5.9375 
chr17:9625032-9625052 5.75 
chr17:9626818-9626913 5.88421 
chr17:9627997-9628015 6 
chr17:9630363-9630376 6 
chr17:9632685-9632703 5.72222 
chr17:9633434-9633455 5.80952 
chr17:9633835-9633850 6 
chr17:9636457-9636482 5.88 
chr17:9638405-9638420 6 
chr17:9638675-9638692 6 
chr17:9639368-9639391 5.6087 
chr17:9640126-9640153 5.66667 
chr17:9640535-9640582 5.55319 
chr17:9640691-9640719 5.57143 
chr17:9640873-9640894 5.7619 
chr17:9643363-9643402 5.92308 
chr17:9648477-9648523 5.91304 
chr17:9648673-9648692 5.84211 
chr17:9650632-9650655 5.6087 
chr17:9651747-9651777 5.46667 
chr17:9652378-9652398 5.9 
chr17:9657573-9657626 5.67925 
chr17:9657639-9657693 5.74074 
chr17:9657991-9658061 5.62857 
chr17:9659154-9659175 6 
chr17:9660142-9660162 6 
chr17:9660606-9660632 5.69231 
chr17:9662066-9662084 6 
chr17:9663657-9663672 6 
chr17:9664379-9664536 5.42675 
chr17:9664855-9664939 5.19048 
chr17:9664959-9665045 5.23256 
chr17:9665053-9665140 5.37931 
chr17:9665152-9665185 5.60606 
chr17:9665196-9665233 5.40541 
chr17:9665242-9665255 6 
chr17:9666105-9666126 5.52381 
chr17:9669616-9669712 5.83333 
chr17:9672167-9672192 6 
chr17:9673603-9673626 5.69565 
chr17:9677036-9677054 6 
chr17:9677596-9677615 5.84211 
chr17:9679519-9679535 5.875 
chr17:9681047-9681062 6 
chr17:9681711-9681741 5.7 
chr17:9682798-9682827 5.31034 
chr17:9685956-9685987 5.3871 
chr17:9687251-9687278 6 
chr17:9687788-9687807 5.94737 
chr17:9687825-9687846 5.66667 
chr17:9689645-9689679 6 
chr17:9691016-9691036 5.95 
chr17:9691508-9691527 5.68421 
chr17:9694366-9694395 5.48276 
chr17:9695639-9695766 5.62205 
chr17:9696081-9696093 6 
chr17:9697050-9697140 5.57778 
chr17:9698545-9698557 6 
chr17:9698719-9698745 5.88462 
chr17:9698876-9698888 6 
chr17:9699595-9699619 5.45833 
chr17:9700219-9700257 5.65789 
chr17:9700725-9700753 5.21429 
chr17:9702910-9702924 6 
chr17:9703469-9703526 5.68421 
chr17:9703890-9703909 5.94737 
chr17:9704513-9704537 5.95833 
chr17:9706417-9706433 6 
chr17:9708501-9708531 5.3 
chr17:9709626-9709638 6 
chr17:9709811-9709845 5.41176 
chr17:9711343-9711405 5.40323 
chr17:9712943-9712997 5.55556 
chr17:9715296-9715326 6 
chr17:9719660-9719849 5.68783 
chr17:9719883-9719935 5.73077 
chr17:9719946-9720126 5.67222 
chr17:9720129-9720258 5.87597 
chr17:9720376-9720393 5.88235 
chr17:9721632-9721661 6 
chr17:9721818-9721840 6 
chr17:9723407-9723436 5.89655 
chr17:9725626-9725653 5.85185 
chr17:9726307-9726331 6 
chr17:9729582-9729594 6 
chr17:9729968-9730013 5.46667 
chr17:9730180-9730202 5.95455 
chr17:9731277-9731292 6 
chr17:9732626-9732651 5.56 
chr17:9736057-9736077 5.85 
chr17:9736579-9736609 5.86667 
chr17:9738342-9738359 6 
chr17:9738822-9738850 5.67857 
chr17:9739356-9739385 5.93103 
chr17:9739934-9739962 5.64286 
chr17:9740138-9740166 5.78571 
chr17:9742706-9742732 5.69231 
chr17:9743966-9743987 5.61905 
chr17:9744499-9744511 6 
chr17:9746334-9746350 5.8125 
chr17:9747985-9748018 6 
chr17:9749052-9749086 5.82353 
chr17:9752184-9752207 6 
chr17:9752417-9752437 5.6 
chr17:9752910-9752942 5.6875 
chr17:9754009-9754021 6 
chr17:9755361-9755383 5.90909 
chr17:9756102-9756145 5.74419 
chr17:9762945-9762977 5.75 
chr17:9763136-9763158 6 
chr17:9763566-9763593 5.40741 
chr17:9764806-9764832 5.34615 
chr17:9767789-9767853 5.84375 
chr17:9768631-9768648 6 
chr17:9769856-9769886 5.26667 
chr17:9770268-9770289 5.71429 
chr17:9771437-9771453 5.875 
chr17:9773045-9773067 5.81818 
chr17:9773691-9773720 5.58621 
chr17:9774660-9774673 6 
chr17:9775022-9775055 5.72727 
chr17:9775893-9775910 5.82353 
chr17:9776873-9776891 6 
chr17:9777811-9777824 6 
chr17:9779187-9779206 5.63158 
chr17:9781193-9781207 6 
chr17:9782571-9782659 5.97727 
chr17:9784695-9784710 6 
chr17:9785355-9785367 6 
chr17:9786626-9786651 5.4 
chr17:9788465-9788516 5.86275 
chr17:9790844-9790863 5.68421 
chr17:9791772-9791796 5.5 
chr17:9795757-9795785 5.78571 
chr17:9800218-9800250 5.25 
chr17:9801299-9801346 5.7234 
chr17:9803787-9803832 6 
chr17:9805306-9805405 5.53535 
chr17:9805419-9805463 5.38636 
chr17:9807558-9807574 6 
chr17:9809880-9809923 5.97674 
chr17:9810828-9810867 6 
chr17:9813512-9813542 5.86667 
chr17:9813554-9813566 6 
chr17:9823286-9823328 6 
chr17:9823499-9823515 6 
chr17:9824466-9824486 5.7 
chr17:9825275-9825288 6 
chr17:9825506-9825541 5.82857 
chr17:9826212-9826239 5.88889 
chr17:9826534-9826546 6 
chr17:9830607-9830647 6 
chr17:9830796-9830833 5.81081 
chr17:9831412-9831442 5.93333 
chr17:9831595-9831607 6 
chr17:9832783-9832804 5.85714 
chr17:9835511-9835525 6 
chr17:9835731-9835746 5.93333 
chr17:9836489-9836535 5.82609 
chr17:9841787-9841805 6 
chr17:9845569-9845585 5.875 
chr17:9845736-9845780 5.25 
chr17:9848724-9848752 5.82143 
chr17:9849126-9849147 5.71429 
chr17:9853058-9853184 5.63492 
chr17:9855077-9855098 6 
chr17:9857779-9857805 5.84615 
chr17:9865553-9865592 5.82051 
chr17:9865848-9865875 5.51852 
chr17:9866355-9866374 5.78947 
chr17:9866796-9866808 6 
chr17:9868991-9869005 5.92857 
chr17:9869314-9869327 6 
chr17:9870832-9870879 5.23404 
chr17:9872121-9872187 5.42424 
chr17:9873949-9873974 6 
chr17:9874551-9874581 5.46667 
chr17:9878739-9878784 5.57778 
chr17:9878799-9878837 5.36842 
chr17:9881805-9881841 5.88889 
chr17:9883374-9883403 5.41379 
chr17:9884614-9884626 6 
chr17:9886092-9886200 5.98148 
chr17:9887104-9887131 5.66667 
chr17:9890197-9890217 5.9 
chr17:9890929-9890962 5.48485 
chr17:9892166-9892178 6 
chr17:9892817-9892845 5.67857 
chr17:9893585-9893604 5.73684 
chr17:9895879-9895933 5.66667 
chr17:9898857-9898885 5.35714 
chr17:9899883-9899968 5.56471 
chr17:9901939-9902035 5.73958 
chr17:9903384-9903416 5.8125 
chr17:9904329-9904343 6 
chr17:9908322-9908430 5.56481 
chr17:9908449-9908672 5.67265 
chr17:9909633-9909659 6 
chr17:9910942-9910962 6 
chr17:9912084-9912126 5.90476 
chr17:9912635-9912648 6 
chr17:9912728-9912759 5.25806 
chr17:9912988-9913031 5.34884 
chr17:9913126-9913144 5.94444 
chr17:9913453-9913486 5.60606 
chr17:9915598-9915617 5.84211 
chr17:9916419-9916433 6 
chr17:9918470-9918493 5.95652 
chr17:9919701-9919715 6 
chr17:9919919-9919951 5.9375 
chr17:9920068-9920109 6 
chr17:9920266-9920289 5.73913 
chr17:9920446-9920492 5.95652 
chr17:9924230-9924267 5.7027 
chr17:9925145-9925178 5.63636 
chr17:9927440-9927467 5.77778 
chr17:9928560-9928577 6 
chr17:9929633-9929655 5.59091 
chr17:9930539-9930580 5.85366 
chr17:9931194-9931217 5.95652 
chr17:9931375-9931387 6 
chr17:9933168-9933203 5.71429 
chr17:9935428-9935442 6 
chr17:9936645-9936665 5.8 
chr17:9940073-9940098 5.32 
chr17:9940309-9940322 6 
chr17:9942001-9942029 5.67857 
chr17:9943001-9943015 6 
chr17:9944475-9944495 5.75 
chr17:9945609-9945626 6 
chr17:9946333-9946345 6 
chr17:9947086-9947099 5.92308 
chr17:9948357-9948372 6 
chr17:9950052-9950218 5.87952 
chr17:9950913-9950938 5.4 
chr17:9952849-9952902 5.33962 
chr17:9952926-9952950 6 
chr17:9953342-9953382 5.25 
chr17:9959814-9959852 5.5 
chr17:9960041-9960100 5.84746 
chr17:9961568-9961615 5.80851 
chr17:9962839-9962866 5.33333 
chr17:9965802-9965826 5.70833 
chr17:9966576-9966626 5.32 
chr17:9969808-9969829 5.95238 
chr17:9973616-9973692 5.53947 
chr17:9975074-9975092 6 
chr17:9975253-9975286 6 
chr17:9976206-9976239 5.72727 
chr17:9979394-9979447 5.5283 
chr17:9979457-9979666 5.67464 
chr17:9979674-9979818 5.55556 
chr17:9981367-9981426 5.9322 
chr17:9981759-9981819 5.25 
chr17:9989008-9989043 5.94286 
chr17:9990820-9990859 5.30769 
chr17:9991537-9991570 6 
chr17:9992476-9992510 5.91176 
chr17:9994708-9994721 5.92308 
chr17:9996869-9996896 5.74074 
chr17:9997115-9997160 5.6 
chr17:9997770-9997798 6 
chr17:9999118-9999130 6 
chr17:10000247-10000279 5.25 
chr17:10001765-10001780 5.93333 
chr17:10004069-10004096 5.2963 
chr17:10005522-10005543 6 
chr17:10006068-10006085 5.76471 
chr17:10007137-10007162 5.76 
chr17:10008584-10008608 5.41667 
chr17:10012432-10012469 5.7027 
chr17:10012736-10012754 6 
chr17:10013370-10013385 6 
chr17:10014849-10014875 5.88462 
chr17:10016058-10016195 5.83212 
chr17:10017997-10018045 5.6875 
chr17:10018334-10018365 5.93548 
chr17:10019990-10020016 5.61538 
chr17:10022021-10022038 6 
chr17:10024030-10024052 5.95455 
chr17:10024697-10024727 5.7 
chr17:10025834-10025864 5.46667 
chr17:10028842-10028862 5.75 
chr17:10029635-10029814 5.39106 
chr17:10029828-10029852 5.58333 
chr17:10029894-10029967 5.32877 
chr17:10031934-10031959 5.68 
chr17:10032848-10032863 5.93333 
chr17:10033484-10033524 6 
chr17:10033646-10033660 6 
chr17:10034937-10034959 5.68182 
chr17:10034968-10034990 5.63636 
chr17:10035037-10035112 5.33333 
chr17:10036424-10036453 5.68966 
chr17:10036771-10036804 5.66667 
chr17:10037342-10037359 5.94118 
chr17:10038048-10038071 5.65217 
chr17:10040429-10040451 5.72727 
chr17:10042082-10042116 6 
chr17:10043814-10043860 5.34783 
chr17:10045681-10045695 6 
chr17:10046333-10046345 6 
chr17:10046859-10046872 6 
chr17:10047856-10047875 6 
chr17:10052226-10052238 6 
chr17:10052395-10052433 5.52632 
chr17:10053677-10053714 5.64865 
chr17:10053732-10053764 6 
chr17:10054637-10054657 6 
chr17:10054708-10054732 5.66667 
chr17:10054850-10054874 5.41667 
chr17:10056355-10056377 6 
chr17:10056836-10056848 6 
chr17:10056925-10056961 5.19444 
chr17:10057486-10057514 5.71429 
chr17:10058230-10058268 6 
chr17:10060031-10060048 6 
chr17:10061076-10061119 5.60465 
chr17:10061320-10061339 5.94737 
chr17:10061653-10061672 6 
chr17:10062382-10062409 6 
chr17:10063103-10063115 6 
chr17:10064256-10064290 6 
chr17:10064403-10064434 5.6129 
chr17:10065383-10065405 6 
chr17:10068003-10068023 5.95 
chr17:10068147-10068180 5.66667 
chr17:10068437-10068457 5.6 
chr17:10068608-10068638 5.76667 
chr17:10069312-10069348 6 
chr17:10070361-10070386 6 
chr17:10070970-10070999 5.55172 
chr17:10075834-10075858 5.91667 
chr17:10077084-10077101 5.76471 
chr17:10078008-10078031 5.6087 
chr17:10078913-10078935 6 
chr17:10081994-10082045 5.60784 
chr17:10083648-10083660 6 
chr17:10084357-10084395 5.42105 
chr17:10084676-10084696 5.8 
chr17:10088242-10088254 6 
chr17:10089266-10089284 6 
chr17:10093896-10093917 5.90476 
chr17:10094872-10094885 6 
chr17:10095191-10095204 6 
chr17:10096577-10096590 6 
chr17:10098175-10098195 6 
chr17:10102023-10102087 5.46875 
chr17:10104711-10104736 5.88 
chr17:10105626-10105646 6 
chr17:10106733-10106761 5.71429 
chr17:10107941-10107955 5.92857 
chr17:10108637-10108654 6 
chr17:10108809-10108830 5.80952 
chr17:10109869-10109891 5.86364 
chr17:10110182-10110204 5.5 
chr17:10111790-10111814 5.41667 
chr17:10111913-10111940 5.25926 
chr17:10112560-10112606 5.67391 
chr17:10115734-10115748 6 
chr17:10116707-10116728 6 
chr17:10118342-10118362 5.8 
chr17:10119039-10119076 5.91892 
chr17:10120898-10120913 6 
chr17:10122007-10122023 6 
chr17:10122868-10123082 5.78972 
chr17:10123844-10123871 5.81481 
chr17:10126022-10126046 5.79167 
chr17:10126534-10126595 5.62295 
chr17:10127527-10127565 6 
chr17:10129452-10129477 5.92 
chr17:10129593-10129615 5.5 
chr17:10131176-10131223 5.78723 
chr17:10131604-10131635 5.87097 
chr17:10133437-10133460 6 
chr17:10136337-10136381 6 
chr17:10136536-10136557 5.66667 
chr17:10139052-10139074 6 
chr17:10140532-10140593 5.16393 
chr17:10140995-10141019 6 
chr17:10142945-10142961 6 
chr17:10144435-10144472 5.51351 
chr17:10146232-10146277 5.97778 
chr17:10146590-10146602 6 
chr17:10146685-10146720 5.94286 
chr17:10148808-10148831 5.82609 
chr17:10149244-10149282 5.60526 
chr17:10150092-10150111 5.68421 
chr17:10150421-10150479 5.56897 
chr17:10150493-10150508 5.93333 
chr17:10150914-10150935 6 
chr17:10152286-10152380 5.81915 
chr17:10154004-10154047 5.46512 
chr17:10156360-10156380 5.9 
chr17:10156874-10156893 6 
chr17:10157412-10157437 5.88 
chr17:10157862-10157894 6 
chr17:10158092-10158126 5.26471 
chr17:10158306-10158319 6 
chr17:10160062-10160082 6 
chr17:10160462-10160488 5.34615 
chr17:10161008-10161026 5.72222 
chr17:10162577-10162594 6 
chr17:10162866-10162890 5.41667 
chr17:10163368-10163393 5.56 
chr17:10164496-10164519 5.95652 
chr17:10164542-10164558 5.8125 
chr17:10164924-10164938 6 
chr17:10165090-10165111 5.61905 
chr17:10166711-10166737 5.80769 
chr17:10166862-10166884 5.90909 
chr17:10167740-10167772 5.125 
chr17:10173037-10173068 5.3871 
chr17:10173325-10173385 5.6 
chr17:10175320-10175496 5.66477 
chr17:10175782-10175804 5.90909 
chr17:10176425-10176447 5.90909 
chr17:10177908-10177923 6 
chr17:10180454-10180474 6 
chr17:10180928-10180949 6 
chr17:10181132-10181174 5.33333 
chr17:10181304-10181334 5.73333 
chr17:10181419-10181444 5.72 
chr17:10182608-10182626 6 
chr17:10186339-10186362 5.56522 
chr17:10186725-10186798 5.50685 
chr17:10187713-10187740 5.25926 
chr17:10189245-10189281 5.69444 
chr17:10192890-10192926 6 
chr17:10195590-10195605 5.86667 
chr17:10196730-10196745 6 
chr17:10199350-10199375 5.6 
chr17:10200870-10200927 5.85965 
chr17:10200940-10200989 5.93878 
chr17:10201002-10201033 5.90323 
chr17:10201046-10201098 6 
chr17:10201111-10201142 6 
chr17:10201161-10201186 6 
chr17:10201199-10201248 5.85714 
chr17:10201257-10201319 5.56452 
chr17:10202705-10202726 5.57143 
chr17:10203150-10203178 5.71429 
chr17:10203194-10203311 5.47009 
chr17:10203722-10203768 6 
chr17:10208892-10208915 5.56522 
chr17:10209537-10209581 6 
chr17:10211760-10211777 6 
chr17:10212017-10212053 5.63889 
chr17:10213238-10213273 5.62857 
chr17:10218610-10218626 5.8125 
chr17:10219438-10219467 5.37931 
chr17:10225725-10225737 6 
chr17:10225929-10225963 5.58824 
chr17:10227081-10227150 5.95652 
chr17:10227691-10227730 5.28205 
chr17:10228073-10228092 6 
chr17:10228983-10229007 5.54167 
chr17:10229763-10229801 5.97368 
chr17:10230298-10230331 6 
chr17:10230838-10230862 5.66667 
chr17:10231976-10232007 5.41935 
chr17:10233134-10233163 5.89655 
chr17:10233315-10233334 5.68421 
chr17:10234332-10234376 5.84091 
chr17:10234895-10234908 5.92308 
chr17:10235720-10235748 5.5 
chr17:10236601-10236630 5.89655 
chr17:10237721-10237779 5.34483 
chr17:10238195-10238215 6 
chr17:10239072-10239093 5.66667 
chr17:10241791-10241806 6 
chr17:10242003-10242031 5.82143 
chr17:10244176-10244196 5.9 
chr17:10244331-10244371 5.7 
chr17:10245233-10245258 5.32 
chr17:10245528-10245550 5.72727 
chr17:10246405-10246428 6 
chr17:10248137-10248159 6 
chr17:10249308-10249350 5.69048 
chr17:10250682-10250698 5.8125 
chr17:10251029-10251047 6 
chr17:10251679-10251711 5.8125 
chr17:10252302-10252429 5.8189 
chr17:10255903-10255930 5.81481 
chr17:10256272-10256353 5.64198 
chr17:10257191-10257280 5.77528 
chr17:10259145-10259179 6 
chr17:10259272-10259296 5.41667 
chr17:10266632-10266648 6 
chr17:10268188-10268203 6 
chr17:10269157-10269217 5.75 
chr17:10269559-10269595 5.52778 
chr17:10269639-10269677 5.39474 
chr17:10269698-10269710 6 
chr17:10270579-10270603 5.41667 
chr17:10270662-10270678 5.8125 
chr17:10276977-10277001 5.83333 
chr17:10277810-10277946 5.88235 
chr17:10279058-10279092 5.91176 
chr17:10280185-10280228 5.67442 
chr17:10281387-10281420 5.66667 
chr17:10286302-10286320 6 
chr17:10286799-10286815 6 
chr17:10288050-10288075 5.84 
chr17:10288289-10288303 6 
chr17:10289740-10289792 5.67308 
chr17:10290175-10290193 6 
chr17:10290503-10290526 5.52174 
chr17:10290914-10290934 5.6 
chr17:10291632-10291662 5.33333 
chr17:10292038-10292076 5.68421 
chr17:10294997-10295012 6 
chr17:10297308-10297332 6 
chr17:10300386-10300411 5.72 
chr17:10300559-10300582 5.43478 
chr17:10302267-10302336 5.85507 
chr17:10302566-10302593 5.62963 
chr17:10305900-10305925 5.36 
chr17:10305948-10305960 6 
chr17:10306314-10306339 5.6 
chr17:10306771-10306788 5.88235 
chr17:10308043-10308074 5.90323 
chr17:10311156-10311184 5.96429 
chr17:10311260-10311272 6 
chr17:10313619-10313640 6 
chr17:10321181-10321208 5.48148 
chr17:10324588-10324601 6 
chr17:10325068-10325102 5.79412 
chr17:10326126-10326154 5.25 
chr17:10326506-10326535 5.41379 
chr17:10327310-10327348 5.42105 
chr17:10328217-10328235 5.77778 
chr17:10331769-10331817 6 
chr17:10333018-10333051 5.21212 
chr17:10334410-10334437 5.62963 
chr17:10335092-10335107 6 
chr17:10336833-10336875 6 
chr17:10337781-10337810 5.68966 
chr17:10341416-10341440 5.625 
chr17:10343988-10344011 6 
chr17:10347230-10347251 5.52381 
chr17:10349344-10349364 6 
chr17:10350991-10351015 5.54167 
chr17:10352579-10352598 5.84211 
chr17:10369087-10369104 6 
chr17:10370409-10370439 5.4 
chr17:10375091-10375118 5.33333 
chr17:10378224-10378294 5.4 
chr17:10378909-10378979 5.6 
chr17:10383293-10383321 5.28571 
chr17:10384731-10384753 5.68182 
chr17:10387279-10387300 5.95238 
chr17:10387419-10387446 5.55556 
chr17:10392105-10392117 6 
chr17:10392126-10392273 5.78912 
chr17:10396024-10396041 6 
chr17:10396159-10396189 5.86667 
chr17:10396650-10396688 5.26316 
chr17:10402251-10402275 5.5 
chr17:10403663-10403734 5.57746 
chr17:10409788-10409822 5.73529 
chr17:10411013-10411041 5.67857 
chr17:10411321-10411349 6 
chr17:10413459-10413490 5.51613 
chr17:10421007-10421041 5.55882 
chr17:10422305-10422323 6 
chr17:10424897-10424934 5.83784 
chr17:10425866-10425888 5.72727 
chr17:10426025-10426059 5.29412 
chr17:10431352-10431374 5.90909 
chr17:10435465-10435481 6 
chr17:10435790-10435826 5.25 
chr17:10439626-10439655 5.24138 
chr17:10445590-10445611 6 
chr17:10445888-10445916 5.35714 
chr17:10446769-10446802 5.24242 
chr17:10448331-10448351 5.75 
chr17:10449573-10449601 6 
chr17:10456769-10456803 5.61765 
chr17:10459985-10460007 5.86364 
chr17:10460657-10460669 6 
chr17:10462146-10462161 5.93333 
chr17:10462249-10462279 5.86667 
chr17:10464610-10464626 5.9375 
chr17:10466091-10466117 6 
chr17:10466140-10466179 5.33333 
chr17:10467137-10467154 6 
chr17:10473297-10473321 5.58333 
chr17:10474626-10474715 5.74157 
chr17:10478402-10478415 6 
chr17:10478934-10478951 6 
chr17:10479107-10479143 6 
chr17:10480199-10480226 5.66667 
chr17:10481355-10481380 6 
chr17:10481661-10481686 5.92 
chr17:10483588-10483616 5.75 
chr17:10483804-10483821 6 
chr17:10484350-10484374 5.875 
chr17:10485055-10485080 5.44 
chr17:10488672-10488685 5.92308 
chr17:10489356-10489378 5.54545 
chr17:10490746-10490759 6 
chr17:10492500-10492521 6 
chr17:10493713-10493740 5.25926 
chr17:10494190-10494221 5.87097 
chr17:10494661-10494679 6 
chr17:10497430-10497462 5.71875 
chr17:10499844-10499863 6 
chr17:10500597-10500619 6 
chr17:10504900-10504957 5.61404 
chr17:10507832-10507859 5.2963 
chr17:10508242-10508264 5.90909 
chr17:10509609-10509657 5.91667 
chr17:10510019-10510039 5.8 
chr17:10510685-10510914 5.71616 
chr17:10512854-10512866 6 
chr17:10515475-10515492 6 
chr17:10515608-10515651 6 
chr17:10518721-10518786 5.63077 
chr17:10519790-10519841 5.45098 
chr17:10521263-10521296 5.90909 
chr17:10522102-10522129 5.59259 
chr17:10522418-10522438 6 
chr17:10522732-10522770 5.97368 
chr17:10522792-10522836 5.88636 
chr17:10523186-10523226 5.675 
chr17:10523781-10523810 5.75862 
chr17:10524801-10524813 6 
chr17:10525582-10525597 6 
chr17:10527704-10527718 6 
chr17:10530864-10530891 6 
chr17:10534179-10534192 6 
chr17:10535407-10535452 5.91111 
chr17:10539190-10539215 5.52 
chr17:10539605-10539621 6 
chr17:10541272-10541291 5.63158 
chr17:10544825-10544844 6 
chr17:10546687-10546706 5.68421 
chr17:10547472-10547507 5.54286 
chr17:10550366-10550387 6 
chr17:10550845-10550874 5.7931 
chr17:10551224-10551252 5.5 
chr17:10553259-10553301 5.7381 
chr17:10553875-10553892 5.94118 
chr17:10554501-10554514 6 
chr17:10555049-10555074 5.76 
chr17:10555926-10555951 6 
chr17:10557452-10557582 5.55385 
chr17:10558748-10558772 5.375 
chr17:10559679-10559701 5.54545 
chr17:10559854-10559873 6 
chr17:10560335-10560368 5.21212 
chr17:10561129-10561151 6 
chr17:10561183-10561218 5.45714 
chr17:10564606-10564631 6 
chr17:10565324-10565352 5.92857 
chr17:10565746-10565771 5.36 
chr17:10566403-10566451 5.58333 
chr17:10567379-10567397 6 
chr17:10568435-10568472 5.81081 
chr17:10569895-10569920 5.64 
chr17:10570068-10570087 6 
chr17:10570997-10571010 6 
chr17:10571706-10571734 5.57143 
chr17:10571837-10571857 5.85 
chr17:10572765-10572788 5.78261 
chr17:10572883-10572896 6 
chr17:10574889-10574908 6 
chr17:10576309-10576334 6 
chr17:10577744-10577768 5.875 
chr17:10579403-10579428 5.76 
chr17:10580634-10580665 5.41935 
chr17:10581432-10581449 5.82353 
chr17:10583969-10583997 5.17857 
chr17:10587035-10587063 5.42857 
chr17:10589898-10589912 6 
chr17:10590166-10590190 5.45833 
chr17:10592432-10592447 6 
chr17:10595416-10595451 5.28571 
chr17:10596855-10596887 5.40625 
chr17:10598967-10598992 5.56 
chr17:10599388-10599414 6 
chr17:10599760-10599797 5.48649 
chr17:10602588-10602611 5.91304 
chr17:10602821-10602852 5.87097 
chr17:10604083-10604097 6 
chr17:10605383-10605397 6 
chr17:10606345-10606394 5.53061 
chr17:10607491-10607505 6 
chr17:10607803-10607819 6 
chr17:10610350-10610371 5.71429 
chr17:10610692-10610725 5.66667 
chr17:10611746-10611762 6 
chr17:10613404-10613430 5.5 
chr17:10617685-10617709 5.625 
chr17:10620504-10620526 5.90909 
chr17:10622572-10622606 5.76471 
chr17:10624337-10624388 5.13725 
chr17:10624921-10624959 6 
chr17:10625304-10625322 5.77778 
chr17:10628277-10628296 5.63158 
chr17:10631595-10631638 5.67442 
chr17:10633209-10633228 6 
chr17:10633538-10633644 5.5283 
chr17:10633961-10634029 5.70588 
chr17:10634198-10634219 5.7619 
chr17:10637473-10637492 5.68421 
chr17:10637797-10637828 5.6129 
chr17:10639467-10639504 5.51351 
chr17:10642199-10642629 5.7186 
chr17:10642873-10642893 6 
chr17:10644470-10644497 5.51852 
chr17:10645292-10645313 5.52381 
chr17:10646687-10646709 5.86364 
chr17:10647240-10647428 5.81915 
chr17:10647730-10647750 6 
chr17:10648157-10648187 5.8 
chr17:10648207-10648300 5.30108 
chr17:10649558-10649640 5.70732 
chr17:10655243-10655287 5.5 
chr17:10655426-10655441 6 
chr17:10656252-10656276 5.625 
chr17:10657349-10657367 5.77778 
chr17:10658918-10659126 5.41827 
chr17:10659156-10659329 5.55491 
chr17:10661682-10661713 5.93548 
chr17:10662366-10662897 5.83427 
chr17:10663231-10663244 6 
chr17:10666432-10666450 5.94444 
chr17:10666600-10666634 5.97059 
chr17:10668721-10668752 5.19355 
chr17:10668873-10668897 5.91667 
chr17:10669425-10669453 5.82143 
chr17:10672674-10672701 5.66667 
chr17:10673238-10673256 6 
chr17:10674243-10674264 5.95238 
chr17:10674289-10674313 5.79167 
chr17:10675069-10675126 5.33333 
chr17:10676806-10676837 5.6129 
chr17:10677562-10677626 5.53125 
chr17:10677776-10677798 5.63636 
chr17:10679928-10679943 6 
chr17:10680448-10680469 6 
chr17:10681516-10681535 5.68421 
chr17:10681558-10681576 5.77778 
chr17:10683423-10683449 5.5 
chr17:10684845-10684877 5.625 
chr17:10684997-10685061 5.34375 
chr17:10685221-10685244 5.82609 
chr17:10685679-10685714 5.51429 
chr17:10688002-10688043 5.80488 
chr17:10688960-10688989 5.7931 
chr17:10690259-10690301 5.90476 
chr17:10691935-10691948 6 
chr17:10693594-10693626 5.375 
chr17:10696033-10696069 5.55556 
chr17:10696676-10696692 6 
chr17:10697364-10697376 6 
chr17:10697763-10697778 6 
chr17:10700670-10700738 5.75 
chr17:10701914-10702016 5.34314 
chr17:10702082-10702114 5.25 
chr17:10706295-10706318 5.47826 
chr17:10707347-10707371 5.375 
chr17:10713097-10713126 5.96552 
chr17:10714416-10714445 5.2069 
chr17:10717052-10717089 5.78378 
chr17:10717377-10717398 5.57143 
chr17:10723626-10723646 5.75 
chr17:10729267-10729293 5.61538 
chr17:10730754-10730803 5.97959 
chr17:10731359-10731388 5.41379 
chr17:10733272-10733337 5.90769 
chr17:10733563-10733578 5.86667 
chr17:10737495-10737522 6 
chr17:10737903-10737921 6 
chr17:10738206-10738224 5.72222 
chr17:10738999-10739022 5.43478 
chr17:10739220-10739232 6 
chr17:10743146-10743176 5.53333 
chr17:10743917-10743938 5.52381 
chr17:10745111-10745129 5.77778 
chr17:10745517-10745534 5.82353 
chr17:10746326-10746381 5.98182 
chr17:10746710-10746739 5.48276 
chr17:10747043-10747065 5.5 
chr17:10747825-10747845 6 
chr17:10748392-10748417 5.36 
chr17:10749619-10749643 5.83333 
chr17:10749729-10749891 5.37037 
chr17:10749907-10750005 5.63265 
chr17:10750016-10750328 5.40705 
chr17:10750571-10750613 5.59524 
chr17:10754061-10754095 5.88235 
chr17:10755868-10755903 5.85714 
chr17:10760591-10760626 5.91429 
chr17:10766169-10766187 5.88889 
chr17:10767141-10767219 5.57692 
chr17:10771418-10771457 5.5641 
chr17:10776073-10776097 5.79167 
chr17:10777731-10777768 5.97297 
chr17:10782541-10782564 5.47826 
chr17:10785209-10785282 5.65753 
chr17:10787047-10787072 5.6 
chr17:10788607-10788626 6 
chr17:10788787-10788809 6 
chr17:10791841-10791876 6 
chr17:10795142-10795164 6 
chr17:10797321-10797373 5.55769 
chr17:10797388-10797426 5.63158 
chr17:10798549-10798565 6 
chr17:10800052-10800078 5.69231 
chr17:10800373-10800389 5.8125 
chr17:10804980-10805000 5.8 
chr17:10805028-10805040 6 
chr17:10806768-10806804 5.58333 
chr17:10806932-10806952 5.7 
chr17:10811077-10811095 5.72222 
chr17:10811626-10811655 6 
chr17:10812714-10812742 5.96429 
chr17:10814529-10814557 6 
chr17:10817871-10817912 5.90244 
chr17:10819901-10819933 5.34375 
chr17:10820711-10820738 5.88889 
chr17:10828287-10828316 5.7931 
chr17:10828342-10828399 5.63158 
chr17:10828409-10828586 5.42373 
chr17:10828599-10828640 5.78049 
chr17:10829360-10829435 5.89333 
chr17:10830587-10830612 6 
chr17:10833126-10833160 5.41176 
chr17:10838183-10838222 5.89744 
chr17:10838379-10838413 5.76471 
chr17:10838668-10838694 5.96154 
chr17:10840824-10840880 5.83929 
chr17:10844209-10844226 6 
chr17:10846772-10846794 5.54545 
chr17:10846942-10846976 6 
chr17:10847276-10847345 5.88406 
chr17:10847630-10847685 5.70909 
chr17:10852771-10852803 5.96875 
chr17:10854158-10854179 5.52381 
chr17:10854965-10854984 5.73684 
chr17:10855447-10855492 5.48889 
chr17:10855857-10855915 5.48276 
chr17:10856044-10856078 5.55882 
chr17:10857622-10857653 5.6129 
chr17:10859397-10859456 5.88136 
chr17:10861312-10861329 6 
chr17:10861851-10861864 6 
chr17:10865916-10865937 5.66667 
chr17:10875848-10875886 5.81579 
chr17:10875903-10875938 5.54286 
chr17:10875961-10875989 6 
chr17:10877553-10877582 5.7931 
chr17:10878198-10878222 5.83333 
chr17:10880775-10880803 5.46429 
chr17:10884150-10884184 5.82353 
chr17:10886640-10886659 5.84211 
chr17:10886688-10886725 5.78378 
chr17:10886960-10886989 5.37931 
chr17:10887893-10887924 5.70968 
chr17:10892545-10892579 5.76471 
chr17:10892724-10892737 6 
chr17:10894838-10894850 6 
chr17:10894909-10894925 6 
chr17:10895028-10895042 6 
chr17:10897037-10897053 6 
chr17:10898181-10898230 5.87755 
chr17:10899029-10899087 6 
chr17:10899444-10899482 6 
chr17:10903294-10903327 5.81818 
chr17:10904424-10904454 5.23333 
chr17:10908808-10908820 6 
chr17:10910229-10910261 5.71875 
chr17:10913248-10913285 6 
chr17:10914101-10914129 5.46429 
chr17:10919009-10919049 5.475 
chr17:10921672-10921700 5.60714 
chr17:10922905-10922949 5.65909 
chr17:10924482-10924525 5.7907 
chr17:10926610-10926632 5.81818 
chr17:10926647-10926675 5.39286 
chr17:10934019-10934042 6 
chr17:10936477-10936526 5.61224 
chr17:10937508-10937520 6 
chr17:10939463-10939482 5.68421 
chr17:10940448-10940478 5.86667 
chr17:10941550-10941590 5.85 
chr17:10953089-10953126 5.40541 
chr17:10953840-10953854 6 
chr17:10958007-10958025 6 
chr17:10959246-10959293 5.59574 
chr17:10959875-10959941 5.93939 
chr17:10961085-10961098 6 
chr17:10961547-10961568 5.85714 
chr17:10962840-10962864 5.95833 
chr17:10970035-10970061 5.76923 
chr17:10972771-10972809 5.78947 
chr17:10974912-10974947 5.8 
chr17:10976294-10976308 5.92857 
chr17:10979299-10979319 5.75 
chr17:10981833-10981889 5.94643 
chr17:10983641-10983774 5.47368 
chr17:10983785-10983824 5.51282 
chr17:10984302-10984325 5.95652 
chr17:10986808-10986827 5.68421 
chr17:10988714-10988727 6 
chr17:10992834-10992863 5.93103 
chr17:10993588-10993626 5.92105 
chr17:10993922-10993939 5.76471 
chr17:10994476-10994492 5.875 
chr17:10995667-10995685 6 
chr17:10996307-10996344 5.64865 
chr17:10998979-10999028 5.7551 
chr17:11001483-11001501 6 
chr17:11001930-11001945 5.86667 
chr17:11003671-11003686 6 
chr17:11004494-11004522 5.89286 
chr17:11005992-11006007 6 
chr17:11013129-11013151 6 
chr17:11013522-11013554 5.875 
chr17:11014504-11014531 5.44444 
chr17:11014818-11014871 5.88679 
chr17:11015290-11015323 5.18182 
chr17:11016001-11016065 5.5625 
chr17:11016224-11016241 6 
chr17:11017469-11017527 5.98276 
chr17:11018047-11018062 6 
chr17:11019560-11019594 5.55882 
chr17:11022785-11022820 6 
chr17:11023858-11023891 6 
chr17:11023920-11024006 5.60465 
chr17:11027168-11027192 5.66667 
chr17:11029972-11030229 5.7821 
chr17:11031223-11031241 5.83333 
chr17:11034731-11034780 5.93878 
chr17:11035714-11035757 5.39535 
chr17:11036092-11036166 5.87838 
chr17:11036982-11037024 5.78571 
chr17:11037431-11037455 5.75 
chr17:11043389-11043409 6 
chr17:11044170-11044198 6 
chr17:11045031-11045052 5.66667 
chr17:11046865-11046896 5.19355 
chr17:11052265-11052286 5.80952 
chr17:11054681-11054734 5.66038 
chr17:11056986-11057009 5.82609 
chr17:11057329-11057377 5.5 
chr17:11058504-11058536 5.25 
chr17:11059092-11059117 5.76 
chr17:11059428-11059450 6 
chr17:11060247-11060271 5.41667 
chr17:11061345-11061373 5.28571 
chr17:11061532-11061548 5.8125 
chr17:11061679-11061692 6 
chr17:11062207-11062222 5.93333 
chr17:11062365-11062391 6 
chr17:11063144-11063166 6 
chr17:11063462-11063507 5.53333 
chr17:11063928-11063986 5.43103 
chr17:11064440-11064469 5.41379 
chr17:11066596-11066618 5.54545 
chr17:11069407-11069478 5.94366 
chr17:11071942-11071958 5.8125 
chr17:11072266-11072307 5.53659 
chr17:11074656-11074682 5.26923 
chr17:11075842-11075866 5.95833 
chr17:11076260-11076272 6 
chr17:11076306-11076327 5.7619 
chr17:11077327-11077355 5.78571 
chr17:11078690-11078720 5.73333 
chr17:11083738-11083771 5.42424 
chr17:11085204-11085216 6 
chr17:11086533-11086561 5.92857 
chr17:11088897-11088937 5.55 
chr17:11089879-11089908 5.44828 
chr17:11092238-11092253 6 
chr17:11092330-11092346 5.875 
chr17:11092785-11092805 6 
chr17:11093589-11093626 5.81081 
chr17:11094262-11094286 6 
chr17:11095623-11095639 6 
chr17:11096679-11096712 5.78788 
chr17:11098397-11098415 5.72222 
chr17:11101155-11101187 6 
chr17:11105184-11105205 6 
chr17:11108605-11108626 5.85714 
chr17:11109917-11109941 5.41667 
chr17:11110049-11110084 5.77143 
chr17:11111133-11111152 5.78947 
chr17:11112395-11112435 5.85 
chr17:11113957-11114071 5.77193 
chr17:11115662-11115698 5.63889 
chr17:11118913-11118941 5.85714 
chr17:11123391-11123420 5.41379 
chr17:11124031-11124088 5.52632 
chr17:11124409-11124430 5.7619 
chr17:11126753-11126773 5.8 
chr17:11128482-11128509 5.22222 
chr17:11129640-11129659 6 
chr17:11129816-11129844 5.89286 
chr17:11131931-11131945 6 
chr17:11138626-11138663 5.27027 
chr17:11139930-11140022 5.44565 
chr17:11140736-11140942 5.92233 
chr17:11142876-11142899 5.69565 
chr17:11143782-11143806 5.5 
chr17:11143947-11143975 6 
chr17:11144376-11144396 6 
chr17:11144757-11144769 6 
chr17:11151092-11151104 6 
chr17:11152454-11152471 6 
chr17:11152600-11152626 5.57692 
chr17:11152633-11152658 5.6 
chr17:11156824-11156837 5.92308 
chr17:11158645-11158703 5.51724 
chr17:11159814-11159830 5.9375 
chr17:11160977-11161037 5.6 
chr17:11162270-11162302 5.75 
chr17:11162352-11162383 5.51613 
chr17:11162464-11162490 5.34615 
chr17:11164109-11164126 5.76471 
chr17:11164445-11164460 5.86667 
chr17:11168192-11168218 5.61538 
chr17:11171745-11171779 5.29412 
chr17:11172344-11172373 5.65517 
chr17:11173277-11173305 5.35714 
chr17:11174747-11174765 5.77778 
chr17:11174918-11174943 6 
chr17:11179285-11179311 6 
chr17:11179914-11179981 5.47761 
chr17:11179995-11180038 5.7907 
chr17:11180053-11180092 5.76923 
chr17:11180550-11180631 5.90123 
chr17:11183104-11183143 5.48718 
chr17:11189140-11189166 5.84615 
chr17:11190529-11190626 5.7732 
chr17:11190987-11191043 5.69643 
chr17:11191051-11191092 5.5122 
chr17:11191126-11191163 5.18919 
chr17:11191744-11191771 5.44444 
chr17:11192874-11192926 5.53846 
chr17:11193662-11193680 5.77778 
chr17:11194285-11194370 5.52941 
chr17:11194952-11194973 6 
chr17:11196141-11196153 6 
chr17:11197198-11197217 5.89474 
chr17:11199280-11199296 6 
chr17:11203466-11203505 5.89744 
chr17:11203970-11203996 6 
chr17:11206368-11206383 6 
chr17:11206501-11206534 5.45455 
chr17:11206546-11206601 5.49091 
chr17:11206805-11206850 5.24444 
chr17:11207765-11207789 5.45833 
chr17:11210427-11210483 5.89286 
chr17:11214423-11214444 6 
chr17:11214596-11214612 6 
chr17:11215077-11215105 5.96429 
chr17:11217162-11217174 6 
chr17:11217836-11217865 5.58621 
chr17:11219646-11219658 6 
chr17:11219706-11219750 5.77273 
chr17:11220926-11221021 5.23158 
chr17:11222391-11222404 6 
chr17:11223976-11224002 5.84615 
chr17:11224015-11224034 5.89474 
chr17:11226971-11227012 5.95122 
chr17:11231112-11231148 5.69444 
chr17:11231222-11231273 6 
chr17:11231788-11231800 6 
chr17:11233205-11233241 5.83333 
chr17:11233339-11233363 5.5 
chr17:11233806-11233827 6 
chr17:11235060-11235074 6 
chr17:11235340-11235375 5.57143 
chr17:11236804-11236844 5.85 
chr17:11239527-11239546 5.68421 
chr17:11241703-11241732 5.72414 
chr17:11244626-11244664 5.68421 
chr17:11250579-11250596 5.82353 
chr17:11251973-11252009 5.52778 
chr17:11253474-11253509 5.94286 
chr17:11253972-11253997 5.36 
chr17:11260331-11260350 5.78947 
chr17:11260504-11260549 5.71111 
chr17:11267830-11267866 5.72222 
chr17:11268590-11268606 6 
chr17:11268898-11268927 5.2069 
chr17:11271859-11271890 5.48387 
chr17:11271946-11271983 5.40541 
chr17:11276660-11276690 5.7 
chr17:11278037-11278108 5.46479 
chr17:11279626-11279651 5.88 
chr17:11281645-11281659 6 
chr17:11282407-11282528 5.33058 
chr17:11282538-11282587 5.44898 
chr17:11286245-11286266 6 
chr17:11287323-11287353 5.8 
chr17:11289699-11289712 6 
chr17:11289856-11289879 5.69565 
chr17:11292107-11292177 5.7 
chr17:11297521-11297535 6 
chr17:11297985-11298012 5.25926 
chr17:11298172-11298198 5.61538 
chr17:11298300-11298331 5.90323 
chr17:11298830-11298846 6 
chr17:11300712-11300742 6 
chr17:11301892-11301926 5.64706 
chr17:11302718-11302752 5.41176 
chr17:11304505-11304526 5.57143 
chr17:11309109-11309129 5.85 
chr17:11313020-11313034 6 
chr17:11314268-11314298 5.9 
chr17:11315348-11315369 5.71429 
chr17:11317310-11317448 5.41304 
chr17:11317478-11317499 5.57143 
chr17:11318395-11318419 5.83333 
chr17:11319042-11319067 5.4 
chr17:11320402-11320416 6 
chr17:11321180-11321196 6 
chr17:11322528-11322581 5.66038 
chr17:11323521-11323535 6 
chr17:11326080-11326092 6 
chr17:11326532-11326681 5.7047 
chr17:11328323-11328340 6 
chr17:11330443-11330461 6 
chr17:11330916-11330943 5.66667 
chr17:11332096-11332114 6 
chr17:11332937-11332953 6 
chr17:11333110-11333126 5.9375 
chr17:11333131-11333153 5.72727 
chr17:11333177-11333204 5.48148 
chr17:11335104-11335134 5.76667 
chr17:11337363-11337393 5.73333 
chr17:11338426-11338466 5.525 
chr17:11339466-11339489 5.43478 
chr17:11341678-11341693 6 
chr17:11343375-11343393 5.77778 
chr17:11344317-11344344 5.59259 
chr17:11347308-11347340 5.40625 
chr17:11347630-11347657 5.51852 
chr17:11347888-11347928 5.45 
chr17:11349131-11349150 5.63158 
chr17:11350566-11350586 5.65 
chr17:11351410-11351449 5.20513 
chr17:11352763-11352790 6 
chr17:11354312-11354325 6 
chr17:11355938-11356143 5.40976 
chr17:11356199-11356295 5.42708 
chr17:11358485-11358515 5.86667 
chr17:11358822-11358881 6 
chr17:11360892-11360904 6 
chr17:11361400-11361414 6 
chr17:11362535-11362548 6 
chr17:11363702-11363717 6 
chr17:11364275-11364316 5.17073 
chr17:11364713-11364731 6 
chr17:11365924-11365956 6 
chr17:11372335-11372359 6 
chr17:11374527-11374540 6 
chr17:11376803-11376825 5.5 
chr17:11379563-11379603 5.225 
chr17:11380876-11380895 5.63158 
chr17:11382939-11382979 5.825 
chr17:11383041-11383086 5.37778 
chr17:11383164-11383199 5.2 
chr17:11383705-11383726 5.90476 
chr17:11384230-11384260 5.23333 
chr17:11384646-11384699 5.83019 
chr17:11385207-11385242 6 
chr17:11395087-11395101 6 
chr17:11396399-11396422 5.43478 
chr17:11396529-11396553 5.83333 
chr17:11396891-11396918 5.59259 
chr17:11399303-11399345 5.85714 
chr17:11400055-11400085 5.66667 
chr17:11401971-11402017 5.3913 
chr17:11402987-11403030 5.83721 
chr17:11405010-11405042 5.75 
chr17:11405178-11405213 5.25714 
chr17:11405725-11405744 6 
chr17:11406043-11406065 5.77273 
chr17:11406418-11406440 6 
chr17:11409600-11409626 5.46154 
chr17:11411854-11411884 5.8 
chr17:11416506-11416565 5.35593 
chr17:11416579-11416600 5.57143 
chr17:11418559-11418677 5.80508 
chr17:11421759-11421805 5.91304 
chr17:11424933-11424946 6 
chr17:11425254-11425294 5.725 
chr17:11427324-11427426 5.81373 
chr17:11427765-11427826 5.65574 
chr17:11428948-11428978 5.86667 
chr17:11430015-11430043 5.39286 
chr17:11430197-11430248 6 
chr17:11432509-11432534 6 
chr17:11434528-11434588 5.91667 
chr17:11435282-11435313 5.3871 
chr17:11435790-11435830 5.575 
chr17:11436056-11436085 5.82759 
chr17:11436904-11436922 6 
chr17:11437286-11437307 5.90476 
chr17:11437463-11437489 5.84615 
chr17:11438449-11438473 5.66667 
chr17:11439202-11439342 5.55 
chr17:11441366-11441387 5.71429 
chr17:11442232-11442270 6 
chr17:11442748-11442799 5.35294 
chr17:11447226-11447247 5.7619 
chr17:11448268-11448294 5.61538 
chr17:11448696-11448725 5.37931 
chr17:11451756-11451778 5.77273 
chr17:11452058-11452087 5.65517 
chr17:11464227-11464259 5.625 
chr17:11464972-11465049 5.2987 
chr17:11466335-11466361 5.38462 
chr17:11468542-11468558 6 
chr17:11471145-11471158 6 
chr17:11475229-11475264 5.28571 
chr17:11475586-11475626 5.175 
chr17:11476786-11476800 6 
chr17:11477957-11477980 5.78261 
chr17:11479978-11479996 6 
chr17:11480509-11480522 6 
chr17:11480793-11480827 5.58824 
chr17:11481287-11481487 5.87 
chr17:11481541-11481555 6 
chr17:11482023-11482067 5.93182 
chr17:11482169-11482203 6 
chr17:11487327-11487350 5.52174 
chr17:11488312-11488335 5.56522 
chr17:11488501-11488523 5.68182 
chr17:11491861-11491887 5.26923 
chr17:11501201-11501226 5.36 
chr17:11504655-11504705 5.56 
chr17:11505425-11505451 5.30769 
chr17:11508794-11508831 6 
chr17:11509741-11509779 5.94737 
chr17:11512144-11512170 5.65385 
chr17:11513662-11513679 5.76471 
chr17:11514363-11514386 6 
chr17:11516918-11516939 5.52381 
chr17:11518935-11518948 6 
chr17:11523362-11523383 5.52381 
chr17:11523828-11523841 6 
chr17:11524724-11524740 6 
chr17:11526255-11526301 5.91304 
chr17:11527825-11527843 5.94444 
chr17:11528053-11528071 5.77778 
chr17:11528393-11528409 6 
chr17:11530307-11530335 5.39286 
chr17:11532401-11532426 5.68 
chr17:11533747-11533762 6 
chr17:11538467-11538496 5.96552 
chr17:11538650-11538673 6 
chr17:11539291-11539330 5.61538 
chr17:11540915-11540941 5.61538 
chr17:11541057-11541093 5.22222 
chr17:11546986-11547048 5.66129 
chr17:11547072-11547104 6 
chr17:11549182-11549209 6 
chr17:11555236-11555270 5.29412 
chr17:11555597-11555615 6 
chr17:11557218-11557246 5.46429 
chr17:11557672-11557690 6 
chr17:11557706-11557746 5.25 
chr17:11558668-11558697 6 
chr17:11558708-11558752 5.5 
chr17:11558922-11558944 5.81818 
chr17:11559190-11559249 5.88136 
chr17:11563636-11563652 6 
chr17:11565057-11565084 5.2963 
chr17:11566064-11566085 6 
chr17:11567586-11567620 5.76471 
chr17:11571981-11571998 6 
chr17:11572345-11572371 5.30769 
chr17:11576303-11576323 6 
chr17:11576917-11576936 5.68421 
chr17:11577206-11577233 5.55556 
chr17:11579590-11579611 5.95238 
chr17:11581320-11581338 5.72222 
chr17:11581352-11581385 5.84848 
chr17:11586475-11586504 5.86207 
chr17:11589118-11589134 6 
chr17:11591399-11591419 5.75 
chr17:11592411-11592433 6 
chr17:11595108-11595133 5.92 
chr17:11596386-11596398 6 
chr17:11596554-11596574 6 
chr17:11597917-11598225 5.96429 
chr17:11600177-11600201 5.54167 
chr17:11601323-11601382 5.42373 
chr17:11601401-11601620 5.63927 
chr17:11601626-11601678 5.36538 
chr17:11602565-11602580 6 
chr17:11604969-11605008 5.92308 
chr17:11606407-11606432 5.96 
chr17:11607899-11607912 6 
chr17:11611276-11611368 5.95652 
chr17:11611653-11611673 5.9 
chr17:11613824-11613847 5.52174 
chr17:11615181-11615526 5.63768 
chr17:11619380-11619413 5.84848 
chr17:11621359-11621371 6 
chr17:11622065-11622086 5.61905 
chr17:11622828-11622841 6 
chr17:11623513-11623531 6 
chr17:11623554-11623572 6 
chr17:11624569-11624626 5.94737 
chr17:11624925-11624977 5.53846 
chr17:11624986-11625030 5.29545 
chr17:11627380-11627422 5.59524 
chr17:11630364-11630389 6 
chr17:11630626-11630667 5.70732 
chr17:11631843-11631861 5.72222 
chr17:11634046-11634126 5.5 
chr17:11634138-11634183 5.48889 
chr17:11634192-11634431 5.68201 
chr17:11634525-11634591 5.39394 
chr17:11637177-11637191 6 
chr17:11638726-11638758 5.96875 
chr17:11648901-11648920 5.89474 
chr17:11650255-11650279 5.70833 
chr17:11651465-11651494 6 
chr17:11652380-11652415 6 
chr17:11655082-11655105 5.47826 
chr17:11655678-11655690 6 
chr17:11655981-11656011 5.73333 
chr17:11656567-11656596 5.24138 
chr17:11658996-11659035 5.5641 
chr17:11659591-11659605 6 
chr17:11662400-11662446 5.41304 
chr17:11662834-11662852 6 
chr17:11663829-11663849 6 
chr17:11666074-11666109 5.85714 
chr17:11666479-11666506 5.37037 
chr17:11668083-11668099 5.875 
chr17:11668283-11668301 5.77778 
chr17:11670285-11670320 5.74286 
chr17:11674441-11674453 6 
chr17:11675094-11675131 5.67568 
chr17:11675489-11675523 5.64706 
chr17:11675541-11675587 5.30435 
chr17:11676863-11676887 5.66667 
chr17:11678688-11678705 5.82353 
chr17:11678901-11678934 5.69697 
chr17:11679670-11679682 6 
chr17:11681646-11681695 5.7551 
chr17:11683126-11683157 5.3871 
chr17:11685148-11685171 5.82609 
chr17:11685374-11685412 5.23684 
chr17:11686433-11686464 5.51613 
chr17:11690528-11690555 5.25926 
chr17:11697351-11697374 5.95652 
chr17:11697562-11697593 5.6129 
chr17:11701749-11701790 5.90244 
chr17:11702671-11702689 6 
chr17:11703676-11703722 5.45652 
chr17:11706696-11706712 6 
chr17:11707131-11707162 5.29032 
chr17:11708840-11708877 6 
chr17:11712883-11712904 6 
chr17:11713093-11713144 5.52941 
chr17:11715306-11715388 5.89024 
chr17:11715408-11715436 5.21429 
chr17:11715700-11715724 5.54167 
chr17:11717720-11717738 5.72222 
chr17:11719106-11719136 5.83333 
chr17:11720372-11720391 5.84211 
chr17:11721745-11721767 5.59091 
chr17:11722194-11722225 5.80645 
chr17:11723240-11723263 5.56522 
chr17:11723940-11723968 5.21429 
chr17:11724603-11724619 6 
chr17:11727246-11727278 5.9375 
chr17:11728182-11728256 5.68919 
chr17:11729751-11729790 5.74359 
chr17:11730137-11730154 6 
chr17:11732764-11732799 5.71429 
chr17:11733900-11733937 5.18919 
chr17:11734639-11734661 5.72727 
chr17:11735635-11735660 5.72 
chr17:11737645-11737685 5.825 
chr17:11740381-11740410 5.48276 
chr17:11745270-11745303 5.45455 
chr17:11747126-11747233 5.53271 
chr17:11748315-11748334 5.73684 
chr17:11751280-11751297 5.82353 
chr17:11751814-11751891 5.36364 
chr17:11753967-11753979 6 
chr17:11754411-11754438 6 
chr17:11754534-11754554 5.65 
chr17:11756052-11756075 5.52174 
chr17:11756092-11756190 5.62245 
chr17:11756212-11756249 5.35135 
chr17:11760191-11760209 5.94444 
chr17:11762401-11762417 6 
chr17:11762728-11762749 6 
chr17:11763846-11763893 5.70213 
chr17:11769771-11769786 6 
chr17:11773006-11773029 5.43478 
chr17:11776235-11776258 5.69565 
chr17:11780018-11780050 5.84375 
chr17:11780790-11780815 6 
chr17:11781843-11781884 5.95122 
chr17:11782083-11782110 5.51852 
chr17:11788339-11788363 5.375 
chr17:11789076-11789100 5.70833 
chr17:11789639-11789662 6 
chr17:11789823-11789836 6 
chr17:11791053-11791078 6 
chr17:11793972-11794025 5.77358 
chr17:11794673-11794698 5.68 
chr17:11796495-11796507 6 
chr17:11801363-11801393 5.53333 
chr17:11801431-11801455 5.625 
chr17:11802221-11802240 5.68421 
chr17:11803515-11803535 5.65 
chr17:11803950-11803969 5.78947 
chr17:11805011-11805030 5.84211 
chr17:11806662-11806701 5.38462 
chr17:11807947-11807975 5.82143 
chr17:11808549-11808566 5.76471 
chr17:11809944-11809958 6 
chr17:11814833-11814860 5.44444 
chr17:11817098-11817126 5.92857 
chr17:11818839-11818875 5.94444 
chr17:11820248-11820261 5.92308 
chr17:11820346-11820394 5.35417 
chr17:11820458-11820483 5.84 
chr17:11821517-11821567 5.96 
chr17:11822305-11822330 5.48 
chr17:11822811-11822835 5.83333 
chr17:11823345-11823363 5.72222 
chr17:11823937-11823974 5.83784 
chr17:11824538-11824574 5.33333 
chr17:11826368-11826405 5.78378 
chr17:11827861-11827905 5.54545 
chr17:11827933-11827953 6 
chr17:11829352-11829385 5.84848 
chr17:11831408-11831462 5.92593 
chr17:11832341-11832360 6 
chr17:11834082-11834094 6 
chr17:11836690-11836709 5.63158 
chr17:11837752-11837775 6 
chr17:11838278-11838291 6 
chr17:11838690-11838703 6 
chr17:11839900-11839924 5.66667 
chr17:11839957-11839985 5.82143 
chr17:11841905-11841923 5.72222 
chr17:11843126-11843257 5.57252 
chr17:11844626-11844661 5.22857 
chr17:11845011-11845078 5.67164 
chr17:11845092-11845120 5.71429 
chr17:11845126-11845211 5.31765 
chr17:11846206-11846225 5.68421 
chr17:11846992-11847010 6 
chr17:11849516-11849534 6 
chr17:11849980-11850014 6 
chr17:11850085-11850098 6 
chr17:11851089-11851111 6 
chr17:11851541-11851559 6 
chr17:11853850-11853862 6 
chr17:11855239-11855264 5.68 
chr17:11855456-11855471 6 
chr17:11855626-11855649 6 
chr17:11857073-11857088 6 
chr17:11858086-11858114 5.78571 
chr17:11860046-11860070 5.70833 
chr17:11860885-11860908 5.56522 
chr17:11860931-11860950 5.84211 
chr17:11863752-11863779 6 
chr17:11869400-11869419 5.94737 
chr17:11869724-11869744 5.7 
chr17:11870351-11870366 6 
chr17:11870417-11870434 6 
chr17:11874983-11875002 6 
chr17:11875021-11875055 6 
chr17:11875996-11876020 5.375 
chr17:11876208-11876225 6 
chr17:11876340-11876372 5.46875 
chr17:11876465-11876505 6 
chr17:11882157-11882178 6 
chr17:11883097-11883116 6 
chr17:11884631-11884648 5.88235 
chr17:11884847-11884861 6 
chr17:11885332-11885394 5.22581 
chr17:11885974-11886011 6 
chr17:11887833-11887845 6 
chr17:11888130-11888154 6 
chr17:11889879-11889901 5.72727 
chr17:11892475-11892487 6 
chr17:11893953-11893971 5.77778 
chr17:11896690-11896724 5.23529 
chr17:11897142-11897161 6 
chr17:11898157-11898173 5.9375 
chr17:11898999-11899011 6 
chr17:11900835-11900859 5.45833 
chr17:11901361-11901383 5.72727 
chr17:11901742-11901763 5.80952 
chr17:11902139-11902160 6 
chr17:11903245-11903257 6 
chr17:11904031-11904054 5.73913 
chr17:11904946-11904972 6 
chr17:11905331-11905350 5.78947 
chr17:11905713-11905739 5.73077 
chr17:11906756-11906769 6 
chr17:11908204-11908227 5.86957 
chr17:11908322-11908350 5.21429 
chr17:11908463-11908534 5.46479 
chr17:11910342-11910367 5.88 
chr17:11911670-11911692 5.59091 
chr17:11912757-11912787 6 
chr17:11914692-11914715 5.65217 
chr17:11915012-11915030 6 
chr17:11919626-11919639 5.92308 
chr17:11922244-11922282 5.47368 
chr17:11922611-11922649 6 
chr17:11924066-11924103 5.32432 
chr17:11924242-11924256 6 
chr17:11924435-11924472 5.32432 
chr17:11924758-11924788 5.3 
chr17:11925051-11925067 6 
chr17:11930873-11930908 5.14286 
chr17:11932635-11932670 5.28571 
chr17:11933076-11933093 6 
chr17:11933233-11933254 6 
chr17:11934067-11934092 5.48 
chr17:11938834-11938847 6 
chr17:11938861-11938879 5.83333 
chr17:11945484-11945502 6 
chr17:11947789-11947811 5.5 
chr17:11951958-11951984 5.92308 
chr17:11953527-11953541 6 
chr17:11961544-11961558 6 
chr17:11964045-11964077 5.6875 
chr17:11965365-11965394 5.58621 
chr17:11967288-11967355 5.50746 
chr17:11968555-11968626 5.56338 
chr17:11969441-11969461 5.9 
chr17:11969832-11969855 5.86957 
chr17:11972059-11972105 5.32609 
chr17:11973207-11973264 6 
chr17:11977087-11977100 6 
chr17:11979592-11979638 5.93478 
chr17:11980156-11980203 5.7234 
chr17:11981309-11981334 5.44 
chr17:11982451-11982468 5.94118 
chr17:11983713-11983738 5.44 
chr17:11990139-11990177 5.92105 
chr17:11990933-11990950 6 
chr17:11991392-11991412 6 
chr17:11991722-11991919 5.53299 
chr17:11992210-11992241 5.45161 
chr17:11997945-11997965 5.65 
chr17:11998847-11998865 5.72222 
chr17:11999205-11999240 5.82857 
chr17:11999384-11999400 6 
chr17:12001370-12001431 5.55738 
chr17:12001794-12001832 5.52632 
chr17:12002200-12002233 5.72727 
chr17:12003328-12003354 5.5 
chr17:12004849-12004880 5.35484 
chr17:12005572-12005605 5.33333 
chr17:12006333-12006376 5.72093 
chr17:12006529-12006541 6 
chr17:12006756-12006782 5.34615 
chr17:12007094-12007126 5.875 
chr17:12010116-12010134 5.72222 
chr17:12010691-12010713 5.72727 
chr17:12012136-12012170 5.20588 
chr17:12014779-12014805 5.34615 
chr17:12015782-12015797 6 
chr17:12017704-12017729 6 
chr17:12020914-12020943 5.65517 
chr17:12022186-12022199 6 
chr17:12023783-12023814 5.25806 
chr17:12024184-12024207 5.43478 
chr17:12024891-12024906 6 
chr17:12027972-12028005 5.36364 
chr17:12034547-12034578 5.6129 
chr17:12036387-12036408 6 
chr17:12038386-12038417 5.70968 
chr17:12041112-12041143 5.48387 
chr17:12041210-12041246 5.58333 
chr17:12048437-12048459 5.86364 
chr17:12048607-12048632 5.92 
chr17:12052741-12052760 6 
chr17:12059018-12059033 6 
chr17:12059148-12059216 5.54412 
chr17:12060022-12060052 5.96667 
chr17:12062031-12062068 5.83784 
chr17:12062689-12062710 5.7619 
chr17:12062844-12062869 5.96 
chr17:12063047-12063069 5.72727 
chr17:12064515-12064563 5.10417 
chr17:12064913-12064951 5.23684 
chr17:12064960-12064990 5.53333 
chr17:12065640-12065659 6 
chr17:12067380-12067392 6 
chr17:12070158-12070190 5.59375 
chr17:12070241-12070274 5.27273 
chr17:12070333-12070359 5.57692 
chr17:12070830-12070885 5.50909 
chr17:12071214-12071318 6 
chr17:12071791-12071817 6 
chr17:12073365-12073393 5.21429 
chr17:12073925-12074084 5.79874 
chr17:12075085-12075106 5.57143 
chr17:12077963-12078002 5.41026 
chr17:12080239-12080278 5.69231 
chr17:12081947-12081959 6 
chr17:12085364-12085386 6 
chr17:12086867-12086882 6 
chr17:12087552-12087566 6 
chr17:12088236-12088283 5.95745 
chr17:12090384-12090408 5.5 
chr17:12091548-12091590 5.42857 
chr17:12094074-12094098 6 
chr17:12094479-12094505 6 
chr17:12094583-12094613 5.46667 
chr17:12095126-12095165 5.64103 
chr17:12096215-12096241 5.30769 
chr17:12098620-12098784 5.4939 
chr17:12098804-12098926 5.56557 
chr17:12099626-12099640 6 
chr17:12100849-12100887 6 
chr17:12101495-12101535 5.9 
chr17:12103792-12103826 5.88235 
chr17:12105319-12105331 6 
chr17:12107875-12107892 5.82353 
chr17:12108138-12108170 5.90625 
chr17:12109168-12109200 5.90625 
chr17:12110439-12110453 6 
chr17:12111328-12111352 5.5 
chr17:12111669-12111691 5.59091 
chr17:12113712-12113856 5.45139 
chr17:12114843-12114867 5.875 
chr17:12115391-12115422 5.58065 
chr17:12115978-12115992 6 
chr17:12121315-12121340 5.84 
chr17:12123731-12123750 5.84211 
chr17:12126261-12126288 5.74074 
chr17:12130340-12130352 6 
chr17:12130482-12130508 5.26923 
chr17:12131581-12131609 5.78571 
chr17:12131925-12131954 5.62069 
chr17:12132016-12132049 5.54545 
chr17:12132064-12132126 5.12903 
chr17:12134944-12134964 5.6 
chr17:12136397-12136412 5.93333 
chr17:12138073-12138103 5.43333 
chr17:12139796-12139814 5.72222 
chr17:12139941-12139965 5.79167 
chr17:12140133-12140158 5.8 
chr17:12141496-12141521 5.96 
chr17:12144198-12144227 5.82759 
chr17:12144964-12145015 5.70588 
chr17:12148702-12148745 5.95349 
chr17:12148957-12148984 5.48148 
chr17:12150203-12150225 5.59091 
chr17:12150253-12150270 6 
chr17:12152961-12152981 5.6 
chr17:12160959-12160995 5.61111 
chr17:12162392-12162424 5.5625 
chr17:12163626-12163657 5.51613 
chr17:12164728-12164790 5.30645 
chr17:12164820-12164900 5.375 
chr17:12164938-12164971 5.60606 
chr17:12165033-12165112 5.48101 
chr17:12165139-12165164 5.6 
chr17:12165218-12165339 5.49587 
chr17:12165378-12165462 5.55952 
chr17:12165502-12165602 5.77 
chr17:12165623-12165638 6 
chr17:12165699-12165796 5.71134 
chr17:12165852-12165918 5.37879 
chr17:12166065-12166119 5.2037 
chr17:12167574-12167598 5.79167 
chr17:12168470-12168510 6 
chr17:12169276-12169289 6 
chr17:12174812-12174835 6 
chr17:12175219-12175253 5.5 
chr17:12176603-12176639 5.69444 
chr17:12179072-12179106 5.88235 
chr17:12179609-12179636 5.33333 
chr17:12179674-12179688 6 
chr17:12182302-12182332 5.73333 
chr17:12182632-12182652 6 
chr17:12182988-12183004 6 
chr17:12184842-12184889 5.91489 
chr17:12187638-12187655 6 
chr17:12188555-12188641 5.93023 
chr17:12191234-12191247 5.92308 
chr17:12195990-12196011 5.71429 
chr17:12196872-12196896 5.875 
chr17:12197552-12197566 6 
chr17:12198670-12198702 5.59375 
chr17:12199240-12199257 5.82353 
chr17:12200626-12200658 5.65625 
chr17:12204396-12204415 6 
chr17:12208617-12208632 5.86667 
chr17:12210570-12210753 5.79235 
chr17:12210893-12211051 5.48734 
chr17:12211621-12211657 5.75 
chr17:12213617-12213645 5.53571 
chr17:12216987-12217014 5.88889 
chr17:12217191-12217221 5.16667 
chr17:12217466-12217485 5.73684 
chr17:12218341-12218368 5.51852 
chr17:12221838-12221860 5.81818 
chr17:12222936-12223001 5.89231 
chr17:12224557-12224586 5.37931 
chr17:12224757-12224790 5.48485 
chr17:12226034-12226064 5.96667 
chr17:12226456-12226473 5.94118 
chr17:12226744-12226769 5.76 
chr17:12227423-12227481 5.44828 
chr17:12227580-12227608 5.75 
chr17:12230814-12230842 5.42857 
chr17:12232417-12232464 5.10638 
chr17:12233214-12233233 5.73684 
chr17:12238891-12238915 5.41667 
chr17:12240768-12240794 5.53846 
chr17:12241126-12241156 5.73333 
chr17:12242200-12242216 5.9375 
chr17:12242558-12242585 5.85185 
chr17:12243033-12243079 5.91304 
chr17:12243423-12243446 5.52174 
chr17:12247333-12247365 5.875 
chr17:12247972-12247993 5.52381 
chr17:12250947-12250985 6 
chr17:12251272-12251291 6 
chr17:12254375-12254821 5.77578 
chr17:12256660-12256684 5.375 
chr17:12261861-12261893 5.65625 
chr17:12263501-12263562 5.77049 
chr17:12264756-12264794 6 
chr17:12266569-12266588 5.84211 
chr17:12267564-12267622 5.91379 
chr17:12269553-12269576 5.47826 
chr17:12270061-12270085 6 
chr17:12270170-12270236 5.81818 
chr17:12271751-12271764 6 
chr17:12271920-12271940 5.9 
chr17:12273554-12273595 5.56098 
chr17:12274011-12274065 6 
chr17:12276933-12276951 5.77778 
chr17:12277677-12277696 6 
chr17:12279626-12279669 5.72093 
chr17:12279686-12279765 5.49367 
chr17:12280568-12280599 5.90323 
chr17:12283696-12283721 5.64 
chr17:12284027-12284045 6 
chr17:12285719-12285746 6 
chr17:12286795-12286838 5.51163 
chr17:12287269-12287307 5.89474 
chr17:12288982-12289007 5.72 
chr17:12292773-12292812 5.41026 
chr17:12295590-12295602 6 
chr17:12295998-12296044 5.78261 
chr17:12298250-12298280 5.36667 
chr17:12298762-12298783 5.52381 
chr17:12299980-12300022 6 
chr17:12300974-12300990 5.8125 
chr17:12303557-12303617 5.65 
chr17:12304207-12304219 6 
chr17:12304748-12304767 6 
chr17:12304920-12304941 5.52381 
chr17:12305285-12305378 5.1828 
chr17:12309458-12309471 6 
chr17:12309511-12309524 6 
chr17:12310919-12311070 5.40397 
chr17:12311942-12311979 5.13514 
chr17:12313240-12313253 6 
chr17:12313551-12313571 6 
chr17:12313872-12313899 5.7037 
chr17:12315225-12315251 5.26923 
chr17:12315339-12315353 6 
chr17:12315640-12315661 6 
chr17:12316425-12316437 6 
chr17:12316630-12316654 5.70833 
chr17:12322524-12322545 5.52381 
chr17:12323529-12323547 5.94444 
chr17:12324543-12324578 5.82857 
chr17:12326331-12326366 5.65714 
chr17:12330186-12330203 5.76471 
chr17:12331255-12331279 5.91667 
chr17:12331564-12331594 5.93333 
chr17:12332995-12333042 5.29787 
chr17:12333305-12333328 5.6087 
chr17:12333837-12333850 5.92308 
chr17:12335075-12335106 5.25806 
chr17:12336772-12336784 6 
chr17:12336890-12336924 5.64706 
chr17:12340141-12340191 5.3 
chr17:12342945-12342971 5.57692 
chr17:12343524-12343556 5.6875 
chr17:12345563-12345608 5.31111 
chr17:12345623-12347119 5.37299 
chr17:12347126-12347308 5.65934 
chr17:12351596-12351626 5.26667 
chr17:12353145-12353163 6 
chr17:12353199-12353230 5.64516 
chr17:12353360-12353380 5.7 
chr17:12359671-12359696 5.76 
chr17:12363370-12363393 5.73913 
chr17:12364010-12364026 5.875 
chr17:12366822-12366860 5.76316 
chr17:12368690-12368707 5.82353 
chr17:12373871-12373887 5.875 
chr17:12374180-12374209 5.44828 
chr17:12377463-12377475 6 
chr17:12378246-12378270 5.5 
chr17:12380536-12380584 5.35417 
chr17:12380702-12380745 5.67442 
chr17:12381502-12381525 5.65217 
chr17:12382254-12382272 5.88889 
chr17:12382723-12382741 6 
chr17:12383803-12383838 5.28571 
chr17:12385834-12385879 5.55556 
chr17:12385959-12386008 5.87755 
chr17:12387894-12387908 6 
chr17:12388279-12388305 5.53846 
chr17:12395332-12395401 5.84058 
chr17:12397716-12397734 6 
chr17:12397773-12397801 5.85714 
chr17:12398584-12398607 6 
chr17:12399971-12400004 5.30303 
chr17:12403451-12403497 5.45652 
chr17:12403984-12404035 5.56863 
chr17:12404800-12404825 6 
chr17:12405316-12405335 5.63158 
chr17:12406045-12406058 5.92308 
chr17:12406101-12406126 5.8 
chr17:12407435-12407519 5.42857 
chr17:12407593-12407622 6 
chr17:12408794-12408840 5.28261 
chr17:12411296-12411324 5.39286 
chr17:12411767-12411783 6 
chr17:12412400-12412427 6 
chr17:12413698-12413734 5.77778 
chr17:12417009-12417022 5.92308 
chr17:12417526-12417545 5.63158 
chr17:12427087-12427121 5.35294 
chr17:12429711-12429738 5.44444 
chr17:12430639-12430656 6 
chr17:12431132-12431144 6 
chr17:12432057-12432077 6 
chr17:12432469-12432493 5.58333 
chr17:12436574-12436610 5.91667 
chr17:12437779-12437794 5.86667 
chr17:12439299-12439341 5.97619 
chr17:12442977-12443013 5.80556 
chr17:12443433-12443471 5.89474 
chr17:12444079-12444126 5.6383 
chr17:12445451-12445468 6 
chr17:12446453-12446510 5.68421 
chr17:12447691-12447703 6 
chr17:12448058-12448087 5.2069 
chr17:12450361-12450386 6 
chr17:12453508-12453541 5.21212 
chr17:12458738-12458783 5.66667 
chr17:12462174-12462189 6 
chr17:12462494-12462597 5.82524 
chr17:12462610-12462672 5.56452 
chr17:12462982-12463003 5.57143 
chr17:12464008-12464057 5.67347 
chr17:12464085-12464103 6 
chr17:12465541-12465591 5.4 
chr17:12468233-12468245 6 
chr17:12468351-12468381 5.36667 
chr17:12468613-12468626 5.92308 
chr17:12470021-12470041 5.8 
chr17:12471783-12471803 5.75 
chr17:12472817-12472847 5.96667 
chr17:12474679-12474701 5.86364 
chr17:12475626-12475670 5.36364 
chr17:12476196-12476222 5.30769 
chr17:12476433-12476457 5.41667 
chr17:12481889-12481915 5.88462 
chr17:12483480-12483513 6 
chr17:12485906-12485931 5.48 
chr17:12490476-12490493 6 
chr17:12495416-12495438 5.68182 
chr17:12496247-12496281 5.88235 
chr17:12496297-12496311 6 
chr17:12496903-12496918 6 
chr17:12497070-12497092 5.90909 
chr17:12497161-12497175 6 
chr17:12497758-12497780 5.54545 
chr17:12497962-12497989 5.33333 
chr17:12498081-12498107 5.34615 
chr17:12499210-12499241 5.70968 
chr17:12500469-12500492 5.56522 
chr17:12500555-12500580 6 
chr17:12506090-12506105 6 
chr17:12507454-12507478 5.58333 
chr17:12507921-12507933 6 
chr17:12510419-12510459 5.925 
chr17:12511785-12511798 6 
chr17:12512823-12512849 6 
chr17:12519488-12519508 5.7 
chr17:12520717-12520732 6 
chr17:12523247-12523277 6 
chr17:12524733-12524905 5.72093 
chr17:12524919-12524942 5.69565 
chr17:12528190-12528299 5.76147 
chr17:12532688-12532713 5.96 
chr17:12535089-12535126 5.35135 
chr17:12535469-12535483 6 
chr17:12536930-12536957 5.37037 
chr17:12537424-12537447 5.86957 
chr17:12540300-12540320 5.9 
chr17:12540651-12540838 5.71123 
chr17:12542423-12542444 5.61905 
chr17:12551078-12551110 5.90625 
chr17:12554932-12555267 5.78507 
chr17:12555286-12555620 5.53892 
chr17:12555626-12555656 5.83333 
chr17:12557051-12557095 5.47727 
chr17:12558934-12558954 5.7 
chr17:12559082-12559110 5.89286 
chr17:12560712-12560803 5.79121 
chr17:12561114-12561199 5.76471 
chr17:12563071-12563098 5.59259 
chr17:12563454-12563476 5.90909 
chr17:12564072-12564112 5.975 
chr17:12564274-12564316 5.85714 
chr17:12565410-12565431 5.85714 
chr17:12566118-12566140 5.95455 
chr17:12566770-12566839 5.53623 
chr17:12567028-12567044 6 
chr17:12571529-12571583 5.31481 
chr17:12579173-12579195 6 
chr17:12579551-12579605 5.83333 
chr17:12580719-12580740 5.57143 
chr17:12581206-12581224 5.72222 
chr17:12581853-12581865 6 
chr17:12581981-12582025 5.47727 
chr17:12582515-12582539 5.625 
chr17:12582869-12582914 5.24444 
chr17:12586740-12586821 5.22222 
chr17:12586868-12586903 5.82857 
chr17:12587202-12587220 5.77778 
chr17:12587401-12587430 5.62069 
chr17:12588162-12588174 6 
chr17:12588921-12588933 6 
chr17:12591742-12591883 5.71631 
chr17:12591898-12592087 5.60847 
chr17:12595328-12595367 5.38462 
chr17:12596607-12596634 5.66667 
chr17:12596926-12597002 5.90789 
chr17:12597535-12597547 6 
chr17:12598198-12598215 6 
chr17:12598992-12599014 5.72727 
chr17:12599360-12599386 5.84615 
chr17:12600652-12600692 5.9 
chr17:12602046-12602070 6 
chr17:12602421-12602434 5.92308 
chr17:12603198-12603238 5.45 
chr17:12603716-12603740 6 
chr17:12604213-12604236 5.73913 
chr17:12604728-12604754 5.92308 
chr17:12605902-12605934 5.3125 
chr17:12607068-12607096 5.39286 
chr17:12609314-12609345 5.19355 
chr17:12611031-12611062 5.58065 
chr17:12611156-12611192 5.30556 
chr17:12611264-12611302 5.76316 
chr17:12615230-12615253 5.91304 
chr17:12617640-12617674 6 
chr17:12618398-12618422 5.45833 
chr17:12620131-12620155 5.70833 
chr17:12620302-12620332 6 
chr17:12622491-12622516 6 
chr17:12623015-12623030 6 
chr17:12623184-12623200 6 
chr17:12623675-12623702 5.40741 
chr17:12624338-12624355 6 
chr17:12626093-12626118 5.48 
chr17:12628728-12628765 5.51351 
chr17:12628868-12628904 5.22222 
chr17:12628970-12628995 5.64 
chr17:12629009-12629037 5.21429 
chr17:12630717-12630739 5.90909 
chr17:12633763-12633775 6 
chr17:12634826-12634846 6 
chr17:12637182-12637208 5.92308 
chr17:12637750-12637776 5.5 
chr17:12637821-12637840 6 
chr17:12641836-12641858 5.77273 
chr17:12641970-12641993 5.43478 
chr17:12642266-12642289 6 
chr17:12642316-12642360 5.77273 
chr17:12643242-12643265 6 
chr17:12645022-12645042 5.8 
chr17:12646803-12646821 6 
chr17:12647691-12647706 6 
chr17:12648497-12648534 5.43243 
chr17:12649700-12649732 5.40625 
chr17:12650044-12650058 6 
chr17:12651476-12651531 5.83636 
chr17:12652851-12652892 5.82927 
chr17:12652942-12653053 5.75676 
chr17:12653159-12653180 5.95238 
chr17:12654593-12654613 5.85 
chr17:12657378-12657413 5.71429 
chr17:12659186-12659212 5.57692 
chr17:12660012-12660053 5.68293 
chr17:12660800-12660826 5.73077 
chr17:12662365-12662384 6 
chr17:12664907-12664949 6 
chr17:12668835-12668855 5.6 
chr17:12670247-12670319 5.48611 
chr17:12670366-12670389 5.6087 
chr17:12673948-12673960 6 
chr17:12674235-12674274 6 
chr17:12677148-12677162 6 
chr17:12678358-12678382 5.375 
chr17:12679534-12679552 5.72222 
chr17:12681054-12681073 5.89474 
chr17:12681386-12681550 5.70122 
chr17:12682118-12682135 6 
chr17:12682421-12682444 5.47826 
chr17:12682704-12682729 5.56 
chr17:12682864-12682890 5.69231 
chr17:12686661-12686703 5.85714 
chr17:12688760-12688790 5.4 
chr17:12690240-12690260 5.9 
chr17:12691732-12691750 6 
chr17:12691770-12691805 5.82857 
chr17:12692962-12692988 5.34615 
chr17:12699453-12699484 6 
chr17:12700078-12700090 6 
chr17:12706056-12706093 5.75676 
chr17:12706244-12706302 5.93103 
chr17:12706429-12706463 5.26471 
chr17:12714629-12714641 6 
chr17:12714782-12714829 5.21277 
chr17:12716825-12716850 5.4 
chr17:12717552-12717570 6 
chr17:12718156-12718189 5.63636 
chr17:12721652-12721665 6 
chr17:12724113-12724132 5.68421 
chr17:12728726-12728781 5.6 
chr17:12731345-12731362 6 
chr17:12731939-12731970 5.87097 
chr17:12733599-12733617 5.83333 
chr17:12739973-12740000 5.74074 
chr17:12742159-12742195 5.77778 
chr17:12744891-12744976 5.8 
chr17:12745731-12745774 5.95349 
chr17:12746968-12746986 6 
chr17:12748069-12748099 6 
chr17:12748822-12748859 5.62162 
chr17:12750829-12750843 6 
chr17:12752531-12752557 5.69231 
chr17:12752885-12752906 6 
chr17:12754777-12754797 5.6 
chr17:12755594-12755607 6 
chr17:12758275-12758294 6 
chr17:12758328-12758349 5.61905 
chr17:12758561-12758587 5.88462 
chr17:12761082-12761126 5.97727 
chr17:12764173-12764191 6 
chr17:12764938-12764970 5.3125 
chr17:12766299-12766317 5.88889 
chr17:12766443-12766496 5.81132 
chr17:12771865-12771984 5.52101 
chr17:12772270-12772297 5.33333 
chr17:12772743-12772768 5.4 
chr17:12773365-12773378 6 
chr17:12774269-12774300 5.51613 
chr17:12777223-12777286 5.74603 
chr17:12778910-12778933 5.69565 
chr17:12780226-12780250 5.66667 
chr17:12782948-12783025 5.53247 
chr17:12783038-12783063 5.84 
chr17:12783367-12783398 5.25806 
chr17:12783986-12784022 5.94444 
chr17:12784989-12785020 5.83871 
chr17:12785837-12785851 6 
chr17:12786744-12786791 5.93617 
chr17:12788210-12788231 5.90476 
chr17:12788641-12788669 6 
chr17:12788840-12788871 5.64516 
chr17:12790279-12790299 5.75 
chr17:12790537-12790562 5.64 
chr17:12791397-12791414 5.76471 
chr17:12792419-12792508 5.4382 
chr17:12793536-12793561 5.88 
chr17:12797529-12797586 5.63158 
chr17:12797600-12797639 5.51282 
chr17:12798446-12798497 5.7451 
chr17:12799425-12799443 5.94444 
chr17:12799577-12799598 5.90476 
chr17:12801027-12801042 6 
chr17:12802273-12802300 6 
chr17:12803107-12803166 5.72881 
chr17:12803435-12803459 6 
chr17:12804230-12804248 6 
chr17:12806400-12806498 5.87755 
chr17:12808215-12808229 6 
chr17:12808384-12808397 6 
chr17:12810258-12810318 5.7 
chr17:12811508-12811524 6 
chr17:12813577-12813590 6 
chr17:12813763-12813778 6 
chr17:12814200-12814218 5.88889 
chr17:12815692-12815760 5.60294 
chr17:12816452-12816479 5.2963 
chr17:12817285-12817302 6 
chr17:12820352-12820376 5.375 
chr17:12820790-12820816 5.61538 
chr17:12822693-12822715 5.77273 
chr17:12823692-12823706 6 
chr17:12824359-12824393 5.47059 
chr17:12824995-12825015 5.6 
chr17:12826687-12826711 5.375 
chr17:12829681-12829886 5.74146 
chr17:12831830-12831850 5.75 
chr17:12833525-12833562 5.62162 
chr17:12834366-12834402 5.77778 
chr17:12834808-12834826 5.77778 
chr17:12835158-12835192 6 
chr17:12835248-12835260 6 
chr17:12836015-12836034 5.89474 
chr17:12837166-12837178 6 
chr17:12838886-12838899 6 
chr17:12841899-12841915 6 
chr17:12842774-12842795 6 
chr17:12845449-12845475 5.80769 
chr17:12847969-12847982 6 
chr17:12848126-12848172 5.28261 
chr17:12849097-12849115 6 
chr17:12852032-12852063 5.80645 
chr17:12856039-12856063 6 
chr17:12857142-12857178 5.5 
chr17:12857193-12857213 5.9 
chr17:12860183-12860200 6 
chr17:12863574-12863588 6 
chr17:12865389-12865406 5.76471 
chr17:12866363-12866382 6 
chr17:12869472-12869484 6 
chr17:12870336-12870381 5.48889 
chr17:12870565-12870587 6 
chr17:12872012-12872041 5.41379 
chr17:12872059-12872099 5.875 
chr17:12873682-12873732 5.86 
chr17:12875519-12875537 5.77778 
chr17:12875965-12875991 5.76923 
chr17:12877561-12877610 5.20408 
chr17:12879112-12879139 5.85185 
chr17:12879550-12879573 5.73913 
chr17:12879929-12879949 6 
chr17:12880604-12880626 5.5 
chr17:12881353-12881368 6 
chr17:12881983-12882020 5.97297 
chr17:12883492-12883510 5.88889 
chr17:12886581-12886598 6 
chr17:12887126-12887163 5.21622 
chr17:12887703-12887727 5.375 
chr17:12887811-12887833 5.77273 
chr17:12889192-12889215 5.47826 
chr17:12889990-12890014 6 
chr17:12890338-12890352 5.92857 
chr17:12892242-12892264 6 
chr17:12892410-12892437 5.81481 
chr17:12893703-12893742 5.17949 
chr17:12895163-12895195 5.8125 
chr17:12895436-12895464 5.78571 
chr17:12900259-12900271 6 
chr17:12904809-12904854 5.84444 
chr17:12907214-12907248 5.32353 
chr17:12909686-12909704 5.94444 
chr17:12910427-12910449 6 
chr17:12911195-12911220 5.96 
chr17:12913307-12913320 6 
chr17:12917607-12917626 5.94737 
chr17:12920062-12920079 6 
chr17:12920525-12920543 5.72222 
chr17:12921176-12921223 5.40426 
chr17:12921967-12921987 6 
chr17:12923349-12923380 5.25806 
chr17:12923533-12923561 5.96429 
chr17:12925147-12925159 6 
chr17:12925853-12925979 5.88889 
chr17:12927318-12927335 6 
chr17:12927775-12927801 5.46154 
chr17:12928292-12928467 5.53143 
chr17:12928480-12928584 5.45192 
chr17:12928973-12929002 5.24138 
chr17:12929015-12929329 5.30573 
chr17:12929342-12929530 5.90426 
chr17:12929813-12929839 5.69231 
chr17:12929866-12929930 5.42188 
chr17:12930008-12930041 5.69697 
chr17:12930984-12931009 5.8 
chr17:12931642-12931677 5.34286 
chr17:12931699-12931739 5.45 
chr17:12934477-12934500 5.82609 
chr17:12934519-12934583 5.53125 
chr17:12935404-12935432 6 
chr17:12937141-12937191 5.94 
chr17:12941035-12941049 5.92857 
chr17:12941229-12941260 5.41935 
chr17:12946488-12946520 5.4375 
chr17:12947058-12947094 6 
chr17:12954243-12954256 6 
chr17:12954994-12955027 6 
chr17:12956900-12956937 5.72973 
chr17:12959568-12959587 6 
chr17:12960205-12960223 5.94444 
chr17:12960919-12960933 6 
chr17:12962182-12962200 5.77778 
chr17:12963222-12963251 5.75862 
chr17:12965252-12965287 6 
chr17:12966022-12966042 6 
chr17:12967168-12967193 5.32 
chr17:12973345-12973370 6 
chr17:12973491-12973511 5.9 
chr17:12973726-12973868 5.47887 
chr17:12975537-12975561 6 
chr17:12978725-12978750 5.76 
chr17:12979208-12979232 5.54167 
chr17:12979876-12979896 5.7 
chr17:12980757-12980782 5.92 
chr17:12981265-12981287 6 
chr17:12982342-12982368 5.53846 
chr17:12984070-12984111 5.39024 
chr17:12985672-12985705 5.72727 
chr17:12986457-12986520 5.28571 
chr17:12988591-12988605 6 
chr17:12989766-12989788 5.63636 
chr17:12991085-12991112 5.62963 
chr17:12991964-12991983 5.94737 
chr17:12993831-12993858 5.81481 
chr17:12995504-12995539 6 
chr17:12999574-12999586 6 
chr17:13001174-13001193 6 
chr17:13002149-13002171 5.86364 
chr17:13007209-13007244 5.62857 
chr17:13010220-13010251 5.77419 
chr17:13011779-13011816 5.51351 
chr17:13012994-13013027 5.81818 
chr17:13015211-13015233 5.95455 
chr17:13015384-13015415 5.87097 
chr17:13015760-13015786 5.42308 
chr17:13019214-13019236 6 
chr17:13019924-13019942 6 
chr17:13021497-13021523 5.26923 
chr17:13021959-13022065 5.86792 
chr17:13023051-13023183 5.82576 
chr17:13025065-13025091 5.76923 
chr17:13025359-13025421 5.6129 
chr17:13027776-13027803 5.37037 
chr17:13028728-13028741 6 
chr17:13028764-13028788 5.91667 
chr17:13030823-13030842 5.78947 
chr17:13031299-13031317 6 
chr17:13034551-13034565 6 
chr17:13038198-13038222 5.83333 
chr17:13038401-13038418 6 
chr17:13038482-13038530 5.5625 
chr17:13038549-13038585 5.94444 
chr17:13044807-13044888 5.2716 
chr17:13046705-13046724 6 
chr17:13047278-13047305 5.33333 
chr17:13047747-13047785 5.34211 
chr17:13048458-13048476 6 
chr17:13049210-13049228 6 
chr17:13049608-13049620 6 
chr17:13049739-13049755 5.8125 
chr17:13051586-13051619 6 
chr17:13054234-13054280 6 
chr17:13056094-13056142 5.77083 
chr17:13056515-13056573 5.67241 
chr17:13057499-13057546 5.25532 
chr17:13059651-13059685 5.64706 
chr17:13061511-13061547 5.52778 
chr17:13068252-13068274 5.81818 
chr17:13068529-13068544 6 
chr17:13069095-13069126 5.6129 
chr17:13070967-13070988 6 
chr17:13071158-13071185 5.7037 
chr17:13071667-13071701 5.58824 
chr17:13072433-13072467 5.76471 
chr17:13072626-13072653 5.62963 
chr17:13073443-13073472 5.89655 
chr17:13080752-13080778 5.80769 
chr17:13081446-13081478 5.28125 
chr17:13081685-13081715 5.86667 
chr17:13082636-13082651 6 
chr17:13084420-13084437 5.88235 
chr17:13087285-13087322 5.40541 
chr17:13089449-13089472 5.73913 
chr17:13089555-13089579 5.91667 
chr17:13089634-13089684 5.18 
chr17:13091045-13091069 5.58333 
chr17:13092661-13092680 6 
chr17:13094418-13094440 5.54545 
chr17:13096963-13096982 5.63158 
chr17:13099536-13099556 5.75 
chr17:13102795-13103252 5.62582 
chr17:13103452-13103477 6 
chr17:13104089-13104116 5.74074 
chr17:13104652-13104693 5.68293 
chr17:13106081-13106121 5.475 
chr17:13115845-13115879 5.29412 
chr17:13116857-13116911 5.64815 
chr17:13119210-13119241 5.80645 
chr17:13119255-13119282 5.85185 
chr17:13120857-13120892 5.2 
chr17:13122059-13122329 5.69259 
chr17:13122611-13122649 6 
chr17:13123061-13123087 5.53846 
chr17:13124441-13124483 6 
chr17:13124696-13124726 5.6 
chr17:13126842-13126878 5.47222 
chr17:13126934-13126951 5.88235 
chr17:13127285-13127323 6 
chr17:13127867-13127889 5.54545 
chr17:13129626-13129660 5.17647 
chr17:13132861-13132887 6 
chr17:13133466-13133501 5.82857 
chr17:13135455-13135472 5.82353 
chr17:13135481-13135592 5.57658 
chr17:13136657-13136686 5.24138 
chr17:13136958-13136986 5.92857 
chr17:13137871-13137906 5.51429 
chr17:13138417-13138446 5.7931 
chr17:13138459-13138490 6 
chr17:13139332-13139352 6 
chr17:13140501-13140522 5.57143 
chr17:13140541-13140553 6 
chr17:13142899-13142923 6 
chr17:13146223-13146388 5.69091 
chr17:13150370-13150383 5.92308 
chr17:13151044-13151057 6 
chr17:13153816-13153841 5.8 
chr17:13157859-13157878 5.63158 
chr17:13158503-13158516 6 
chr17:13158689-13158843 5.9026 
chr17:13159649-13159672 5.43478 
chr17:13161027-13161264 5.83544 
chr17:13161322-13161492 5.76471 
chr17:13166197-13166209 6 
chr17:13171082-13171123 5.87805 
chr17:13174181-13174214 6 
chr17:13174917-13174935 6 
chr17:13176172-13176236 5.4375 
chr17:13176244-13176278 5.5 
chr17:13176622-13176687 5.29231 
chr17:13178647-13178659 6 
chr17:13182626-13182652 5.84615 
chr17:13185798-13185828 5.66667 
chr17:13189723-13189751 5.57143 
chr17:13194305-13194321 6 
chr17:13196897-13196981 5.35714 
chr17:13197002-13197141 5.82734 
chr17:13197795-13197816 6 
chr17:13198583-13198604 6 
chr17:13199274-13199302 5.64286 
chr17:13200493-13200510 5.94118 
chr17:13201890-13201933 5.62791 
chr17:13204559-13204590 5.93548 
chr17:13205379-13205420 5.36585 
chr17:13206632-13206661 5.24138 
chr17:13207579-13207604 5.32 
chr17:13210290-13210330 6 
chr17:13217515-13217537 5.63636 
chr17:13217668-13217701 5.57576 
chr17:13219227-13219244 5.76471 
chr17:13220493-13220518 5.84 
chr17:13221802-13221820 6 
chr17:13222751-13222767 6 
chr17:13225343-13225373 5.83333 
chr17:13226081-13226246 5.65455 
chr17:13226532-13226557 5.64 
chr17:13226717-13226744 5.2963 
chr17:13228858-13228881 5.65217 
chr17:13231420-13231433 6 
chr17:13232409-13232435 5.65385 
chr17:13233313-13233325 6 
chr17:13234448-13234464 6 
chr17:13235225-13235263 5.73684 
chr17:13237138-13237220 5.89024 
chr17:13238731-13238776 5.73333 
chr17:13239378-13239399 6 
chr17:13239472-13239500 5.35714 
chr17:13242204-13242238 5.20588 
chr17:13242428-13242453 5.36 
chr17:13246324-13246356 5.21875 
chr17:13247225-13247251 5.69231 
chr17:13248055-13248091 5.36111 
chr17:13248101-13248122 5.52381 
chr17:13249348-13249373 5.64 
chr17:13251305-13251319 6 
chr17:13252667-13252683 6 
chr17:13256626-13256646 5.7 
chr17:13258005-13258028 5.47826 
chr17:13259136-13259152 6 
chr17:13261001-13261237 5.23305 
chr17:13265006-13265035 5.72414 
chr17:13265389-13265410 5.90476 
chr17:13272080-13272504 5.84906 
chr17:13273531-13273554 5.43478 
chr17:13274326-13274351 5.32 
chr17:13275346-13275361 6 
chr17:13279700-13279737 5.72973 
chr17:13286745-13286774 5.96552 
chr17:13287641-13287792 5.60265 
chr17:13293659-13293695 5.33333 
chr17:13294355-13294375 6 
chr17:13294531-13294547 6 
chr17:13295813-13295839 5.38462 
chr17:13297068-13297095 5.62963 
chr17:13298958-13298993 5.17143 
chr17:13299037-13299062 5.4 
chr17:13299911-13299932 6 
chr17:13303307-13303347 6 
chr17:13304173-13304194 6 
chr17:13304318-13304331 6 
chr17:13304913-13304953 5.75 
chr17:13306126-13306153 6 
chr17:13306443-13306458 6 
chr17:13309029-13309091 5.43548 
chr17:13312272-13312285 5.92308 
chr17:13315050-13315068 5.77778 
chr17:13315537-13315599 5.77419 
chr17:13315798-13315942 5.81944 
chr17:13317809-13317829 5.7 
chr17:13320151-13320246 5.43158 
chr17:13320261-13320310 5.61224 
chr17:13321663-13321687 6 
chr17:13321877-13321898 6 
chr17:13326311-13326337 5.92308 
chr17:13326691-13326730 5.33333 
chr17:13326839-13326857 5.72222 
chr17:13329834-13329870 5.36111 
chr17:13331177-13331198 5.80952 
chr17:13333913-13333940 5.51852 
chr17:13334376-13334394 6 
chr17:13334866-13334892 6 
chr17:13335236-13335276 5.175 
chr17:13335867-13335889 5.63636 
chr17:13338206-13338245 5.74359 
chr17:13339683-13339702 5.63158 
chr17:13340146-13340191 5.95556 
chr17:13340574-13340607 5.9697 
chr17:13341145-13341180 5.6 
chr17:13343966-13343978 6 
chr17:13344818-13344833 6 
chr17:13349134-13349168 5.91176 
chr17:13352841-13352869 5.42857 
chr17:13355429-13355454 5.92 
chr17:13358972-13359000 5.32143 
chr17:13364839-13364858 5.94737 
chr17:13366706-13366725 5.94737 
chr17:13368826-13368842 6 
chr17:13370482-13370648 5.87952 
chr17:13370865-13370886 5.52381 
chr17:13370928-13370951 5.47826 
chr17:13371874-13371886 6 
chr17:13372095-13372119 5.45833 
chr17:13372129-13372152 5.43478 
chr17:13372162-13372189 5.51852 
chr17:13372198-13372238 5.85 
chr17:13372401-13372454 5.83019 
chr17:13372667-13372691 5.5 
chr17:13372810-13372830 5.75 
chr17:13374036-13374069 6 
chr17:13377020-13377046 5.69231 
chr17:13380029-13380056 5.55556 
chr17:13382062-13382087 5.88 
chr17:13387294-13387317 5.47826 
chr17:13388810-13388829 5.68421 
chr17:13389188-13389205 6 
chr17:13389560-13389575 6 
chr17:13392092-13392119 5.66667 
chr17:13392126-13392189 5.36508 
chr17:13393335-13393352 6 
chr17:13395856-13396017 5.81366 
chr17:13399464-13399491 5.22222 
chr17:13406490-13406515 5.84 
chr17:13406887-13406915 5.42857 
chr17:13409343-13409358 6 
chr17:13409395-13409408 6 
chr17:13410218-13410231 6 
chr17:13410385-13410410 5.68 
chr17:13412882-13412917 5.25714 
chr17:13412955-13412988 5.36364 
chr17:13415622-13415644 6 
chr17:13418785-13418805 5.9 
chr17:13419626-13419653 5.96296 
chr17:13420959-13420979 5.9 
chr17:13422860-13422892 5.6875 
chr17:13423919-13423941 5.90909 
chr17:13426136-13426194 5.7069 
chr17:13428355-13428375 5.6 
chr17:13429791-13429827 6 
chr17:13429951-13429982 6 
chr17:13433322-13433351 5.7931 
chr17:13436160-13436239 5.39241 
chr17:13437864-13437894 6 
chr17:13438345-13438367 6 
chr17:13439053-13439082 5.27586 
chr17:13440398-13440418 6 
chr17:13445646-13445659 6 
chr17:13446401-13446426 5.76 
chr17:13449570-13449603 5.9697 
chr17:13451261-13451275 6 
chr17:13452226-13452254 5.57143 
chr17:13453472-13453491 6 
chr17:13454024-13454048 6 
chr17:13454383-13454395 6 
chr17:13454664-13454715 5.84314 
chr17:13455390-13455409 6 
chr17:13459826-13459870 5.65909 
chr17:13460879-13460902 5.69565 
chr17:13461607-13461622 5.93333 
chr17:13462757-13462884 5.26772 
chr17:13463132-13463156 6 
chr17:13463606-13463631 6 
chr17:13468036-13468051 6 
chr17:13468848-13468880 5.6875 
chr17:13471664-13471688 5.54167 
chr17:13472275-13472290 6 
chr17:13474170-13474186 6 
chr17:13475071-13475090 5.84211 
chr17:13477451-13477463 6 
chr17:13478034-13478090 5.69643 
chr17:13481184-13481206 6 
chr17:13481699-13481726 5.77778 
chr17:13481879-13481894 6 
chr17:13483018-13483040 6 
chr17:13483260-13483289 5.93103 
chr17:13483354-13483390 5.5 
chr17:13484207-13484232 5.48 
chr17:13484412-13484429 5.76471 
chr17:13484783-13484795 6 
chr17:13487737-13487916 5.67039 
chr17:13488503-13488529 6 
chr17:13488822-13488839 5.76471 
chr17:13489157-13489179 6 
chr17:13490188-13490209 6 
chr17:13490769-13490788 5.73684 
chr17:13492891-13492918 5.25926 
chr17:13492983-13493003 5.7 
chr17:13493643-13493655 6 
chr17:13494349-13494376 5.92593 
chr17:13494964-13494988 5.79167 
chr17:13496550-13496565 6 
chr17:13499163-13499189 6 
chr17:13499735-13499761 6 
chr17:13500520-13500542 5.59091 
chr17:13501978-13502001 5.91304 
chr17:13505153-13505168 6 
chr17:13505911-13505940 5.82759 
chr17:13506147-13506183 5.88889 
chr17:13508464-13508505 5.34146 
chr17:13510380-13510402 5.90909 
chr17:13512176-13512207 6 
chr17:13512613-13512644 5.90323 
chr17:13512776-13512800 5.66667 
chr17:13514649-13514669 5.7 
chr17:13519515-13519537 6 
chr17:13520681-13520702 6 
chr17:13524284-13524309 5.64 
chr17:13524830-13524855 5.8 
chr17:13526401-13526419 5.83333 
chr17:13527884-13527908 5.875 
chr17:13529368-13529400 5.6875 
chr17:13529568-13529600 5.90625 
chr17:13531939-13532009 5.82857 
chr17:13533445-13533457 6 
chr17:13534292-13534310 5.72222 
chr17:13535781-13535795 6 
chr17:13536357-13536395 5.68421 
chr17:13538378-13538411 5.33333 
chr17:13538908-13538949 6 
chr17:13539818-13539845 5.40741 
chr17:13540071-13540119 5.70833 
chr17:13541252-13541265 5.92308 
chr17:13543657-13543670 6 
chr17:13544820-13544843 6 
chr17:13548065-13548094 5.93103 
chr17:13550430-13550458 5.53571 
chr17:13552352-13552365 6 
chr17:13552772-13552805 5.15152 
chr17:13552929-13552954 5.36 
chr17:13555290-13555302 6 
chr17:13555462-13555512 5.46 
chr17:13556093-13556111 6 
chr17:13556576-13556626 5.4 
chr17:13560181-13560229 5.1875 
chr17:13560317-13560345 5.21429 
chr17:13562505-13562537 5.53125 
chr17:13563331-13563344 6 
chr17:13563913-13563958 5.57778 
chr17:13563968-13564028 5.46667 
chr17:13565710-13565736 5.46154 
chr17:13568989-13569005 5.875 
chr17:13570010-13570029 5.89474 
chr17:13570038-13570085 5.82979 
chr17:13573021-13573036 5.93333 
chr17:13574649-13574671 5.72727 
chr17:13577823-13577848 6 
chr17:13580080-13580115 5.74286 
chr17:13583637-13583679 6 
chr17:13584108-13584145 5.81081 
chr17:13586100-13586129 5.62069 
chr17:13587313-13587348 5.2 
chr17:13587556-13587590 6 
chr17:13590377-13590399 6 
chr17:13590723-13590752 5.68966 
chr17:13591679-13591701 5.95455 
chr17:13591991-13592007 5.8125 
chr17:13592980-13593010 5.4 
chr17:13594690-13594722 5.21875 
chr17:13598912-13598954 5.5 
chr17:13599596-13599626 5.73333 
chr17:13600707-13600734 5.37037 
chr17:13606431-13606673 5.66942 
chr17:13606814-13606871 5.84211 
chr17:13610348-13610379 5.96774 
chr17:13613502-13613514 6 
chr17:13614126-13614211 5.21176 
chr17:13614962-13614994 5.625 
chr17:13618184-13618217 5.69697 
chr17:13618256-13618309 5.58491 
chr17:13618352-13618845 5.62272 
chr17:13619495-13619518 5.95652 
chr17:13621136-13621156 6 
chr17:13622965-13622980 6 
chr17:13627733-13627788 5.63636 
chr17:13629623-13629644 5.85714 
chr17:13631911-13631923 6 
chr17:13635878-13635927 5.65306 
chr17:13640827-13640845 5.83333 
chr17:13642310-13642334 5.79167 
chr17:13647159-13647186 5.74074 
chr17:13649105-13649126 5.80952 
chr17:13653903-13653932 5.48276 
chr17:13655586-13655620 5.91176 
chr17:13656423-13656453 5.53333 
chr17:13657119-13657150 5.80645 
chr17:13658781-13658843 5.6129 
chr17:13659237-13659255 6 
chr17:13660762-13660777 6 
chr17:13660921-13660997 5.98684 
chr17:13661799-13661816 5.88235 
chr17:13662788-13662814 5.42308 
chr17:13663268-13663281 5.92308 
chr17:13666098-13666134 5.88889 
chr17:13667085-13667114 5.93103 
chr17:13668963-13668984 5.61905 
chr17:13669565-13669590 5.48 
chr17:13670403-13670415 6 
chr17:13671691-13671724 5.54545 
chr17:13674697-13674721 6 
chr17:13679907-13679943 5.83333 
chr17:13681662-13681683 5.90476 
chr17:13683929-13683956 5.37037 
chr17:13685082-13685103 5.52381 
chr17:13685732-13685813 5.35802 
chr17:13686298-13686392 5.10638 
chr17:13686567-13686614 5.12766 
chr17:13686626-13687447 5.50183 
chr17:13687538-13687571 5.63636 
chr17:13690988-13691009 5.7619 
chr17:13692332-13692354 6 
chr17:13693151-13693163 6 
chr17:13695518-13695540 5.81818 
chr17:13696906-13696926 6 
chr17:13699691-13699718 5.77778 
chr17:13700088-13700112 5.41667 
chr17:13701589-13701609 5.75 
chr17:13703730-13703753 5.65217 
chr17:13704558-13704584 6 
chr17:13707051-13707077 5.5 
chr17:13707833-13707862 5.86207 
chr17:13708319-13708334 6 
chr17:13708490-13708502 6 
chr17:13709018-13709126 5.77778 
chr17:13712032-13712055 5.43478 
chr17:13712065-13712085 6 
chr17:13714298-13714324 5.46154 
chr17:13714645-13714659 6 
chr17:13715211-13715266 5.43636 
chr17:13716056-13716092 5.16667 
chr17:13718806-13718826 6 
chr17:13719845-13719866 6 
chr17:13719939-13719966 5.88889 
chr17:13723346-13723396 5.32 
chr17:13723589-13723626 5.51351 
chr17:13725403-13725425 6 
chr17:13736650-13736666 5.8125 
chr17:13738067-13738085 5.77778 
chr17:13741388-13741409 6 
chr17:13741564-13741580 6 
chr17:13744032-13744054 5.77273 
chr17:13744644-13744663 5.89474 
chr17:13745286-13745304 6 
chr17:13747434-13747458 5.83333 
chr17:13751586-13751615 5.24138 
chr17:13755764-13755786 5.68182 
chr17:13757000-13757026 6 
chr17:13765073-13765101 5.60714 
chr17:13766582-13766608 5.69231 
chr17:13767553-13767595 5.42857 
chr17:13770492-13770511 5.68421 
chr17:13772143-13772360 5.66359 
chr17:13774342-13774366 6 
chr17:13779211-13779223 6 
chr17:13783690-13783713 6 
chr17:13784162-13784200 5.78947 
chr17:13787180-13787199 5.68421 
chr17:13787385-13787403 5.88889 
chr17:13788582-13788610 5.96429 
chr17:13792632-13792662 5.63333 
chr17:13792814-13792843 5.58621 
chr17:13793375-13793387 6 
chr17:13794575-13794591 6 
chr17:13794817-13794852 5.48571 
chr17:13800381-13800427 5.58696 
chr17:13803531-13803545 6 
chr17:13804425-13804454 5.7931 
chr17:13805427-13805458 6 
chr17:13806598-13806620 5.59091 
chr17:13807201-13807261 5.35 
chr17:13807659-13807682 5.95652 
chr17:13808611-13808631 6 
chr17:13810254-13810276 6 
chr17:13812207-13812250 5.62791 
chr17:13814827-13814841 6 
chr17:13816220-13816234 6 
chr17:13816763-13816819 5.08929 
chr17:13818476-13818507 5.74194 
chr17:13819984-13820001 6 
chr17:13821466-13821511 5.95556 
chr17:13825373-13825396 5.47826 
chr17:13826673-13826712 5.64103 
chr17:13832792-13832819 5.37037 
chr17:13832961-13833099 5.42029 
chr17:13833959-13833987 6 
chr17:13837581-13837606 5.36 
chr17:13839854-13839867 6 
chr17:13840243-13840255 6 
chr17:13840665-13840712 5.61702 
chr17:13849303-13849336 6 
chr17:13849374-13849394 5.6 
chr17:13850158-13850170 6 
chr17:13851435-13851456 6 
chr17:13853029-13853058 5.34483 
chr17:13856461-13856499 5.34211 
chr17:13856523-13856614 5.51648 
chr17:13861306-13861319 6 
chr17:13863135-13863155 5.65 
chr17:13865192-13865310 5.69492 
chr17:13865600-13865834 5.84615 
chr17:13866297-13866320 5.73913 
chr17:13867905-13867933 5.46429 
chr17:13869996-13870026 5.16667 
chr17:13871646-13871728 5.73171 
chr17:13872918-13872934 5.8125 
chr17:13874165-13874185 5.6 
chr17:13878030-13878054 5.70833 
chr17:13880129-13880151 6 
chr17:13883788-13883812 5.58333 
chr17:13884416-13884431 6 
chr17:13885591-13885634 6 
chr17:13886884-13886901 5.76471 
chr17:13888047-13888062 6 
chr17:13890483-13890496 6 
chr17:13891821-13891834 6 
chr17:13895626-13895648 5.90909 
chr17:13896051-13896068 6 
chr17:13896641-13896669 5.92857 
chr17:13896768-13896794 5.5 
chr17:13898641-13898677 5.94444 
chr17:13900475-13900500 5.84 
chr17:13900772-13900792 5.7 
chr17:13901920-13901938 6 
chr17:13903371-13903390 5.89474 
chr17:13906415-13906461 5.73913 
chr17:13907447-13907468 5.57143 
chr17:13908108-13908140 5.5625 
chr17:13909268-13909283 6 
chr17:13910732-13910809 5.93506 
chr17:13911623-13911655 6 
chr17:13917157-13917197 6 
chr17:13920459-13920477 6 
chr17:13922547-13922560 6 
chr17:13927368-13927393 5.52 
chr17:13932126-13932143 5.76471 
chr17:13932584-13932609 5.32 
chr17:13934309-13934334 5.4 
chr17:13934423-13934453 5.5 
chr17:13938490-13938511 5.90476 
chr17:13939246-13939271 5.32 
chr17:13939797-13939829 5.96875 
chr17:13942923-13942952 5.44828 
chr17:13944615-13944630 6 
chr17:13945007-13945029 5.63636 
chr17:13945079-13945103 5.58333 
chr17:13946951-13946974 5.69565 
chr17:13949132-13949180 5.16667 
chr17:13949575-13949656 5.80247 
chr17:13951682-13951803 5.85124 
chr17:13952892-13952914 5.59091 
chr17:13955872-13955896 5.58333 
chr17:13956264-13956282 5.94444 
chr17:13959908-13959939 5.54839 
chr17:13960754-13960784 5.9 
chr17:13961931-13961958 6 
chr17:13963388-13963413 5.96 
chr17:13963969-13963983 6 
chr17:13964195-13964219 5.5 
chr17:13969140-13969164 5.75 
chr17:13971126-13971145 5.94737 
chr17:13972223-13972254 5.48387 
chr17:13973674-13973703 5.24138 
chr17:13975047-13975068 6 
chr17:13976550-13976572 5.63636 
chr17:13976667-13976698 5.70968 
chr17:13979308-13979324 6 
chr17:13979417-13979445 5.75 
chr17:13980553-13980580 5.2963 
chr17:13981239-13981255 6 
chr17:13983154-13983204 5.76 
chr17:13983536-13983553 6 
chr17:13984126-13984152 5.57692 
chr17:13984649-13984678 5.75862 
chr17:13985996-13986008 6 
chr17:13991460-13991483 5.86957 
chr17:13997594-13997632 5.36842 
chr17:13999681-13999706 5.76 
chr17:13999985-14000016 5.77419 
chr17:14007949-14007975 5.42308 
chr17:14008511-14008541 5.16667 
chr17:14009164-14009215 5.39216 
chr17:14009322-14009348 6 
chr17:14010834-14010858 5.95833 
chr17:14010987-14011013 5.76923 
chr17:14013544-14013571 5.40741 
chr17:14016454-14016466 6 
chr17:14017672-14017712 5.375 
chr17:14019971-14019988 6 
chr17:14031235-14031277 5.85714 
chr17:14032157-14032174 5.76471 
chr17:14032464-14032476 6 
chr17:14032614-14032656 5.42857 
chr17:14034767-14034791 5.875 
chr17:14036435-14036471 5.30556 
chr17:14040565-14040597 5.28125 
chr17:14041267-14041283 6 
chr17:14044401-14044429 5.5 
chr17:14044846-14044866 6 
chr17:14047126-14047165 5.28205 
chr17:14047568-14047595 5.7037 
chr17:14048106-14048138 5.875 
chr17:14048483-14048511 5.25 
chr17:14049543-14049576 5.45455 
chr17:14051057-14051110 5.20755 
chr17:14052204-14052240 5.44444 
chr17:14052314-14052354 5.3 
chr17:14054843-14054886 6 
chr17:14057157-14057198 5.34146 
chr17:14058646-14058658 6 
chr17:14059031-14059059 5.75 
chr17:14063003-14063040 5.75676 
chr17:14066553-14066585 6 
chr17:14067126-14067170 5.25 
chr17:14067818-14067865 5.19149 
chr17:14069929-14069945 6 
chr17:14070094-14070119 5.84 
chr17:14071295-14071318 5.47826 
chr17:14075878-14075910 6 
chr17:14076355-14076369 6 
chr17:14077773-14077787 6 
chr17:14085576-14085618 6 
chr17:14087273-14087290 6 
chr17:14088438-14088466 5.35714 
chr17:14091409-14091433 5.875 
chr17:14091775-14091800 5.6 
chr17:14092396-14092408 6 
chr17:14098716-14098728 6 
chr17:14105537-14105552 5.86667 
chr17:14106538-14106574 5.27778 
chr17:14107724-14107752 5.92857 
chr17:14113704-14113752 5.875 
chr17:14116071-14116083 6 
chr17:14121635-14121647 6 
chr17:14122823-14122844 5.71429 
chr17:14127038-14127060 5.90909 
chr17:14127400-14127420 5.65 
chr17:14131242-14131277 5.77143 
chr17:14131338-14131365 5.81481 
chr17:14133664-14133704 5.625 
chr17:14135368-14135393 5.32 
chr17:14135834-14135848 6 
chr17:14144410-14144423 6 
chr17:14145393-14145417 5.91667 
chr17:14145799-14145828 5.75862 
chr17:14146096-14146121 5.92 
chr17:14146249-14146268 5.63158 
chr17:14146668-14146699 5.54839 
chr17:14151632-14151659 5.40741 
chr17:14153383-14153397 6 
chr17:14153879-14153910 5.48387 
chr17:14154079-14154114 5.94286 
chr17:14154437-14154479 5.7619 
chr17:14157545-14157565 6 
chr17:14160879-14160903 5.625 
chr17:14161540-14161557 5.94118 
chr17:14162559-14162578 6 
chr17:14163497-14163518 5.61905 
chr17:14167738-14167764 5.84615 
chr17:14169475-14169507 5.3125 
chr17:14172723-14172736 5.92308 
chr17:14174473-14174504 5.32258 
chr17:14174797-14174848 5.19608 
chr17:14176096-14176120 6 
chr17:14176776-14176804 5.39286 
chr17:14177351-14177374 5.47826 
chr17:14179844-14179881 5.32432 
chr17:14181375-14181392 6 
chr17:14181546-14181572 5.76923 
chr17:14182020-14182037 5.76471 
chr17:14187626-14187662 5.55556 
chr17:14190665-14190680 5.93333 
chr17:14193400-14193437 5.89189 
chr17:14194689-14194761 5.86111 
chr17:14195116-14195169 5.88679 
chr17:14195437-14195466 5.34483 
chr17:14195858-14195877 5.84211 
chr17:14196370-14196405 5.42857 
chr17:14197119-14197132 6 
chr17:14198014-14198033 6 
chr17:14198869-14198889 6 
chr17:14198996-14199024 5.28571 
chr17:14201404-14201432 5.32143 
chr17:14203750-14203792 6 
chr17:14204985-14205018 5.24242 
chr17:14214554-14214568 6 
chr17:14216218-14216231 6 
chr17:14216394-14216457 5.69841 
chr17:14217282-14217309 5.77778 
chr17:14219223-14219236 6 
chr17:14220626-14220642 5.8125 
chr17:14225242-14225318 5.60526 
chr17:14226215-14226232 6 
chr17:14227723-14227742 5.84211 
chr17:14228825-14228857 5.1875 
chr17:14229322-14229374 5.61538 
chr17:14229807-14229833 5.73077 
chr17:14230238-14230274 5.91667 
chr17:14230887-14230906 5.94737 
chr17:14231047-14231077 5.3 
chr17:14232153-14232182 5.37931 
chr17:14232610-14232896 5.78322 
chr17:14233867-14233896 6 
chr17:14236146-14236166 6 
chr17:14236783-14236804 5.71429 
chr17:14240131-14240167 5.58333 
chr17:14246558-14246580 5.95455 
chr17:14247206-14247223 5.76471 
chr17:14247519-14247549 5.5 
chr17:14249548-14249581 5.69697 
chr17:14252807-14252842 6 
chr17:14256139-14256152 6 
chr17:14256643-14256675 5.4375 
chr17:14260297-14260309 6 
chr17:14260814-14260839 6 
chr17:14261769-14261792 5.56522 
chr17:14263604-14263622 5.83333 
chr17:14263672-14263733 5.5082 
chr17:14264763-14264854 5.62637 
chr17:14266089-14266126 5.86486 
chr17:14266228-14266286 5.58621 
chr17:14267061-14267095 5.61765 
chr17:14270982-14270999 6 
chr17:14271153-14271180 5.85185 
chr17:14272727-14272749 5.72727 
chr17:14273725-14273749 6 
chr17:14273804-14273823 5.89474 
chr17:14274249-14274268 6 
chr17:14274721-14274743 5.72727 
chr17:14275087-14275107 5.75 
chr17:14275157-14275180 5.69565 
chr17:14275224-14275260 5.97222 
chr17:14278837-14278923 5.48837 
chr17:14278932-14278945 6 
chr17:14279583-14279600 6 
chr17:14280566-14280587 5.90476 
chr17:14281099-14281119 5.6 
chr17:14281466-14281485 6 
chr17:14281791-14281811 6 
chr17:14284497-14284527 5.53333 
chr17:14287187-14287201 6 
chr17:14287225-14287251 5.46154 
chr17:14288626-14288650 5.625 
chr17:14289955-14289987 5.40625 
chr17:14290063-14290075 6 
chr17:14290976-14290995 5.73684 
chr17:14291677-14291721 5.75 
chr17:14293028-14293088 5.21667 
chr17:14293794-14293817 5.78261 
chr17:14295387-14295407 5.9 
chr17:14295936-14295958 5.54545 
chr17:14295966-14295992 5.76923 
chr17:14298736-14298792 5.55357 
chr17:14298874-14298913 5.74359 
chr17:14298930-14298962 5.4375 
chr17:14300731-14300751 6 
chr17:14300821-14300853 5.4375 
chr17:14301497-14301531 6 
chr17:14302088-14302119 5.29032 
chr17:14302731-14302782 5.33333 
chr17:14302859-14302898 5.79487 
chr17:14303880-14303903 5.65217 
chr17:14308099-14308126 5.66667 
chr17:14309078-14309113 5.68571 
chr17:14309773-14309885 5.57143 
chr17:14310379-14310404 5.84 
chr17:14311189-14311215 5.26923 
chr17:14312800-14312831 5.51613 
chr17:14314684-14314705 5.52381 
chr17:14315677-14315705 6 
chr17:14317470-14317499 5.65517 
chr17:14318463-14318503 5.8 
chr17:14319077-14319504 5.69321 
chr17:14319684-14319696 6 
chr17:14323046-14323061 5.86667 
chr17:14323913-14323963 5.3 
chr17:14324724-14324747 5.91304 
chr17:14324913-14324956 5.37209 
chr17:14326482-14326514 5.625 
chr17:14327979-14328060 5.60494 
chr17:14328257-14328281 6 
chr17:14329185-14329227 5.97619 
chr17:14329304-14329335 5.77419 
chr17:14333019-14333056 6 
chr17:14334175-14334189 6 
chr17:14334475-14334490 6 
chr17:14334645-14334708 5.36508 
chr17:14334723-14334843 5.55833 
chr17:14334852-14334992 5.4 
chr17:14335024-14335224 5.61 
chr17:14335748-14335783 5.45714 
chr17:14336450-14336513 5.92063 
chr17:14339312-14339331 5.78947 
chr17:14339379-14339410 6 
chr17:14340683-14340719 5.52778 
chr17:14340998-14341024 5.57692 
chr17:14342114-14342142 5.28571 
chr17:14343269-14343523 5.77559 
chr17:14346165-14346178 6 
chr17:14347768-14347817 5.63265 
chr17:14349120-14349137 6 
chr17:14350626-14350639 5.92308 
chr17:14351232-14351268 5.83333 
chr17:14351888-14351911 6 
chr17:14351922-14351956 5.17647 
chr17:14357648-14357688 5.55 
chr17:14358843-14358965 5.52459 
chr17:14359700-14359716 5.875 
chr17:14360532-14360582 5.94 
chr17:14362059-14362072 6 
chr17:14362828-14362850 5.81818 
chr17:14365542-14365569 5.96296 
chr17:14367265-14367284 6 
chr17:14369178-14369206 5.64286 
chr17:14372165-14372177 6 
chr17:14377748-14377793 5.6 
chr17:14379327-14379362 5.6 
chr17:14380808-14380837 5.72414 
chr17:14387461-14387474 6 
chr17:14388510-14388552 5.97619 
chr17:14389313-14389329 6 
chr17:14390063-14390089 5.65385 
chr17:14391247-14391286 5.84615 
chr17:14401252-14401265 6 
chr17:14401541-14401559 5.83333 
chr17:14404744-14404767 5.78261 
chr17:14405769-14405789 5.7 
chr17:14407005-14407039 5.58824 
chr17:14407559-14407601 5.28571 
chr17:14415262-14415293 5.54839 
chr17:14415470-14415542 5.33333 
chr17:14419335-14419354 5.68421 
chr17:14419712-14419740 5.78571 
chr17:14420381-14420410 5.82759 
chr17:14422315-14422341 5.46154 
chr17:14422726-14422740 6 
chr17:14423263-14423290 6 
chr17:14423479-14423491 6 
chr17:14425449-14425464 6 
chr17:14425750-14425852 5.91176 
chr17:14429523-14429554 5.32258 
chr17:14430250-14430274 5.41667 
chr17:14430682-14430723 5.92683 
chr17:14431864-14431899 5.6 
chr17:14432232-14432254 6 
chr17:14433423-14433450 6 
chr17:14437264-14437285 5.90476 
chr17:14438781-14438828 5.91489 
chr17:14439831-14439850 5.78947 
chr17:14440146-14440161 5.93333 
chr17:14442797-14442843 5.5 
chr17:14443592-14443636 5.88636 
chr17:14444999-14445027 6 
chr17:14445066-14445222 5.37821 
chr17:14445262-14445552 5.52759 
chr17:14445566-14445592 5.30769 
chr17:14446241-14446262 5.61905 
chr17:14447622-14447660 5.94737 
chr17:14449228-14449341 5.75221 
chr17:14449949-14449979 5.96667 
chr17:14451942-14451963 5.66667 
chr17:14453147-14453194 5.97872 
chr17:14454737-14454771 6 
chr17:14455278-14455371 5.25806 
chr17:14455658-14455676 5.83333 
chr17:14456266-14456307 5.7561 
chr17:14456997-14457034 5.43243 
chr17:14457970-14457994 5.75 
chr17:14458143-14458205 5.98387 
chr17:14458305-14458336 5.16129 
chr17:14459881-14459920 5.74359 
chr17:14460358-14460386 5.42857 
chr17:14460842-14460867 5.96 
chr17:14461934-14461959 5.96 
chr17:14463793-14463874 5.65432 
chr17:14464930-14464950 5.8 
chr17:14466799-14466857 5.98276 
chr17:14467988-14468019 5.51613 
chr17:14468717-14468742 5.36 
chr17:14468917-14468939 5.63636 
chr17:14470176-14470188 6 
chr17:14472174-14472196 5.86364 
chr17:14473188-14473208 6 
chr17:14474446-14474466 5.95 
chr17:14477379-14477400 5.57143 
chr17:14477812-14477851 6 
chr17:14480255-14480270 6 
chr17:14481126-14481155 5.24138 
chr17:14481880-14481897 6 
chr17:14482851-14482879 5.60714 
chr17:14483910-14483932 6 
chr17:14485341-14485367 6 
chr17:14485633-14485660 5.33333 
chr17:14489855-14489902 5.40426 
chr17:14489915-14489980 5.6 
chr17:14494789-14494823 5.41176 
chr17:14495363-14495396 5.48485 
chr17:14495911-14495929 6 
chr17:14497786-14497815 5.41379 
chr17:14504476-14504505 5.72414 
chr17:14507941-14507965 6 
chr17:14509240-14509278 5.89474 
chr17:14512102-14512117 6 
chr17:14514005-14514024 6 
chr17:14515736-14515780 5.27273 
chr17:14515915-14515941 5.92308 
chr17:14516559-14516584 6 
chr17:14516727-14516743 6 
chr17:14516758-14516784 5.42308 
chr17:14519121-14519145 6 
chr17:14521254-14521300 5.45652 
chr17:14525051-14525114 5.71429 
chr17:14526580-14526616 5.19444 
chr17:14526770-14526804 6 
chr17:14529401-14529510 5.57798 
chr17:14531705-14531751 5.67391 
chr17:14532302-14532343 5.41463 
chr17:14532365-14532433 5.27941 
chr17:14535663-14535695 5.8125 
chr17:14535707-14535722 6 
chr17:14535748-14535788 6 
chr17:14536472-14536492 5.6 
chr17:14540371-14540411 5.85 
chr17:14544267-14544288 5.7619 
chr17:14544911-14544926 6 
chr17:14545679-14545693 6 
chr17:14547117-14547137 5.9 
chr17:14548943-14548970 5.33333 
chr17:14549555-14549579 6 
chr17:14549826-14549851 5.64 
chr17:14550549-14550566 6 
chr17:14550927-14550958 5.29032 
chr17:14551752-14551774 5.54545 
chr17:14555132-14555180 5.89583 
chr17:14555537-14555558 5.61905 
chr17:14556824-14556872 5.875 
chr17:14558361-14558384 5.65217 
chr17:14559172-14559187 6 
chr17:14559641-14559665 5.45833 
chr17:14561405-14561420 5.93333 
chr17:14563818-14563832 6 
chr17:14566183-14566204 5.7619 
chr17:14566225-14566247 5.68182 
chr17:14566674-14566697 5.91304 
chr17:14567034-14567089 5.36364 
chr17:14567339-14567372 6 
chr17:14570016-14570032 5.875 
chr17:14573090-14573126 5.80556 
chr17:14576027-14576059 5.25 
chr17:14576968-14576981 6 
chr17:14577996-14578008 6 
chr17:14578773-14578798 5.4 
chr17:14580313-14580341 5.42857 
chr17:14582755-14582778 5.65217 
chr17:14587362-14587387 5.32 
chr17:14590269-14590303 5.70588 
chr17:14590506-14590527 5.66667 
chr17:14593455-14593501 6 
chr17:14594234-14594259 5.4 
chr17:14594339-14594401 5.33871 
chr17:14595429-14595483 5.33333 
chr17:14597720-14597797 5.61039 
chr17:14601194-14601221 5.33333 
chr17:14605232-14605248 5.9375 
chr17:14605809-14605848 5.97436 
chr17:14610256-14610272 5.875 
chr17:14610942-14610999 5.75439 
chr17:14612449-14612473 5.625 
chr17:14612505-14612531 5.73077 
chr17:14613558-14613584 5.88462 
chr17:14614399-14614428 5.68966 
chr17:14614645-14614691 5.23913 
chr17:14615592-14615668 6 
chr17:14623726-14623782 5.57143 
chr17:14625152-14625192 5.3 
chr17:14627540-14627560 5.8 
chr17:14627948-14627968 6 
chr17:14629525-14629545 5.75 
chr17:14630621-14630639 5.94444 
chr17:14632446-14632474 5.64286 
chr17:14633383-14633425 5.38095 
chr17:14637719-14637748 5.68966 
chr17:14639441-14639459 5.88889 
chr17:14645241-14645289 5.22917 
chr17:14645569-14645601 5.96875 
chr17:14646708-14646729 5.52381 
chr17:14647854-14647885 5.87097 
chr17:14651635-14651656 5.80952 
chr17:14655605-14655626 5.66667 
chr17:14656618-14656666 5.77083 
chr17:14656879-14656926 5.95745 
chr17:14658003-14658028 5.4 
chr17:14659217-14659232 6 
chr17:14660637-14660679 5.61905 
chr17:14662515-14662534 5.94737 
chr17:14662799-14662811 6 
chr17:14663254-14663272 5.88889 
chr17:14665143-14665164 5.57143 
chr17:14668629-14668676 5.53191 
chr17:14670374-14670400 5.76923 
chr17:14670548-14670615 5.44776 
chr17:14671608-14671626 5.88889 
chr17:14674075-14674088 6 
chr17:14674242-14674264 5.95455 
chr17:14677210-14677241 5.6129 
chr17:14681271-14681322 5.54902 
chr17:14685970-14686030 5.36667 
chr17:14686091-14686172 5.4321 
chr17:14691557-14691576 5.84211 
chr17:14694718-14694733 6 
chr17:14695730-14695758 5.25 
chr17:14695884-14695898 6 
chr17:14699284-14699301 6 
chr17:14699638-14699664 5.61538 
chr17:14701660-14701712 5.92308 
chr17:14702388-14702413 5.96 
chr17:14702933-14702960 5.77778 
chr17:14703090-14703109 5.63158 
chr17:14704742-14704757 5.93333 
chr17:14706490-14706506 5.875 
chr17:14709395-14709411 5.8125 
chr17:14711422-14711435 6 
chr17:14711733-14711795 5.14516 
chr17:14714773-14714813 5.875 
chr17:14714885-14714910 5.88 
chr17:14716344-14716374 5.33333 
chr17:14716772-14716792 5.75 
chr17:14718803-14718830 5.37037 
chr17:14722777-14722806 5.48276 
chr17:14727605-14727637 5.625 
chr17:14729184-14729210 5.53846 
chr17:14730169-14730181 6 
chr17:14735832-14735873 5.43902 
chr17:14736483-14736517 5.52941 
chr17:14737801-14737861 5.81667 
chr17:14739038-14739082 5.45455 
chr17:14742874-14742899 5.48 
chr17:14744893-14744928 5.97143 
chr17:14747549-14747567 6 
chr17:14748460-14748524 5.42188 
chr17:14751525-14751599 5.62162 
chr17:14753560-14753590 5.83333 
chr17:14754784-14754802 6 
chr17:14755399-14755417 5.88889 
chr17:14755829-14755865 5.44444 
chr17:14757242-14757267 5.44 
chr17:14760500-14760517 6 
chr17:14767482-14767510 5.42857 
chr17:14773020-14773065 5.35556 
chr17:14775138-14775171 5.36364 
chr17:14779785-14779825 6 
chr17:14780578-14780602 5.91667 
chr17:14781218-14781233 6 
chr17:14782734-14782758 6 
chr17:14783558-14783570 6 
chr17:14789537-14789566 5.37931 
chr17:14791492-14791537 5.62222 
chr17:14791670-14791698 5.21429 
chr17:14795096-14795116 5.85 
chr17:14796828-14796848 5.7 
chr17:14797281-14797313 5.21875 
chr17:14800130-14800163 5.24242 
chr17:14801595-14801657 5.69355 
chr17:14806565-14806596 5.12903 
chr17:14811200-14811238 5.60526 
chr17:14814176-14814204 5.67857 
chr17:14817071-14817099 5.32143 
chr17:14817383-14817408 5.44 
chr17:14818778-14818798 5.6 
chr17:14822947-14822979 5.59375 
chr17:14826454-14826474 5.85 
chr17:14832943-14832955 6 
chr17:14834599-14834626 5.22222 
chr17:14842715-14842865 5.58 
chr17:14842958-14842975 5.76471 
chr17:14845047-14845086 5.69231 
chr17:14846594-14846606 6 
chr17:14847092-14847107 6 
chr17:14847438-14847462 5.375 
chr17:14848239-14848266 6 
chr17:14853465-14853478 6 
chr17:14854535-14854561 5.42308 
chr17:14856131-14856160 5.86207 
chr17:14856201-14856244 5.7907 
chr17:14859426-14859458 6 
chr17:14859944-14859969 5.88 
chr17:14863233-14863249 5.8125 
chr17:14863619-14863636 6 
chr17:14863878-14863927 5.44898 
chr17:14866541-14866563 5.59091 
chr17:14866940-14866953 6 
chr17:14870882-14870995 5.49558 
chr17:14873932-14873955 5.52174 
chr17:14874790-14874823 5.75758 
chr17:14876646-14876670 6 
chr17:14882635-14882650 5.93333 
chr17:14887838-14887879 6 
chr17:14888410-14888436 5.57692 
chr17:14889077-14889090 6 
chr17:14889391-14889406 6 
chr17:14889440-14889504 5.95312 
chr17:14893468-14893494 5.38462 
chr17:14894164-14894191 5.59259 
chr17:14894362-14894398 5.61111 
chr17:14894701-14894736 5.85714 
chr17:14896413-14896445 5.625 
chr17:14898425-14898454 5.86207 
chr17:14899142-14899159 6 
chr17:14900001-14900069 5.86765 
chr17:14900268-14900327 5.69492 
chr17:14901219-14901253 5.70588 
chr17:14902739-14902768 6 
chr17:14904126-14904155 5.72414 
chr17:14908142-14908160 6 
chr17:14908924-14908953 6 
chr17:14909163-14909175 6 
chr17:14909321-14909356 5.74286 
chr17:14914569-14914601 5.78125 
chr17:14915428-14915440 6 
chr17:14919101-14919131 6 
chr17:14919470-14919500 5.8 
chr17:14920063-14920086 6 
chr17:14920387-14920431 5.81818 
chr17:14924043-14924073 6 
chr17:14925657-14925673 6 
chr17:14926825-14926858 6 
chr17:14926871-14926908 5.7027 
chr17:14928148-14928170 5.95455 
chr17:14930421-14930451 5.63333 
chr17:14933773-14933809 5.44444 
chr17:14933916-14933929 6 
chr17:14934853-14934872 6 
chr17:14934886-14934918 5.28125 
chr17:14938008-14938029 5.95238 
chr17:14938356-14938374 5.77778 
chr17:14938507-14938540 5.81818 
chr17:14941230-14941258 5.64286 
chr17:14942495-14942571 5.25 
chr17:14944459-14944473 6 
chr17:14947152-14947170 6 
chr17:14947471-14947503 5.625 
chr17:14947857-14947878 6 
chr17:14948332-14948345 6 
chr17:14949510-14949530 6 
chr17:14954592-14954626 5.52941 
chr17:14955910-14955929 5.63158 
chr17:14956061-14956126 5.58462 
chr17:14959360-14959386 5.88462 
chr17:14960679-14960700 5.90476 
chr17:14962296-14962320 5.5 
chr17:14964524-14964537 6 
chr17:14965260-14965312 5.65385 
chr17:14974892-14974917 5.72 
chr17:14975993-14976031 5.76316 
chr17:14978060-14978075 6 
chr17:14978546-14978573 6 
chr17:14978870-14978905 5.91429 
chr17:14980328-14980340 6 
chr17:14984073-14984103 5.63333 
chr17:14987710-14987736 5.96154 
chr17:14987888-14987909 5.95238 
chr17:14988667-14988702 5.25714 
chr17:14990036-14990087 5.17647 
chr17:14993054-14993077 5.56522 
chr17:14993666-14993680 5.92857 
chr17:14993732-14993758 5.76923 
chr17:14994021-14994051 5.8 
chr17:14994445-14994471 5.61538 
chr17:14997743-14997786 5.90698 
chr17:14998169-14998187 5.72222 
chr17:14999429-14999444 6 
chr17:14999471-14999552 5.60494 
chr17:15001595-15001626 5.93548 
chr17:15006237-15006273 5.5 
chr17:15006290-15006342 5.86538 
chr17:15006810-15006826 6 
chr17:15007349-15007366 6 
chr17:15011276-15011309 5.54545 
chr17:15011451-15011482 5.74194 
chr17:15011638-15011668 6 
chr17:15013053-15013126 5.60274 
chr17:15013142-15013179 5.54054 
chr17:15013198-15013233 5.71429 
chr17:15015045-15015074 5.7931 
chr17:15015783-15015796 6 
chr17:15018832-15018861 5.93103 
chr17:15021027-15021058 6 
chr17:15021994-15022021 5.51852 
chr17:15029492-15029504 6 
chr17:15030290-15030318 5.17857 
chr17:15031219-15031238 6 
chr17:15031707-15031736 5.37931 
chr17:15034715-15034756 5.80488 
chr17:15036957-15037026 5.3913 
chr17:15038072-15038101 5.55172 
chr17:15038479-15038491 6 
chr17:15039282-15039321 5.61538 
chr17:15040541-15040565 5.83333 
chr17:15043126-15043156 5.26667 
chr17:15044594-15044613 5.78947 
chr17:15046315-15046330 6 
chr17:15047165-15047198 5.33333 
chr17:15047330-15047353 5.73913 
chr17:15048346-15048376 5.93333 
chr17:15056238-15056258 6 
chr17:15059381-15059417 6 
chr17:15059914-15059935 5.66667 
chr17:15062388-15062436 5.5 
chr17:15066171-15066213 5.2381 
chr17:15068673-15068689 6 
chr17:15069257-15069411 5.82468 
chr17:15070306-15070328 6 
chr17:15070475-15070497 5.77273 
chr17:15072544-15072564 5.6 
chr17:15074375-15074391 5.8125 
chr17:15076349-15076553 5.54412 
chr17:15076567-15076640 5.50685 
chr17:15078075-15078155 5.8 
chr17:15079095-15079119 5.91667 
chr17:15080327-15080342 6 
chr17:15080496-15080524 6 
chr17:15083258-15083279 6 
chr17:15083425-15083452 5.2963 
chr17:15084076-15084098 6 
chr17:15084250-15084273 5.6087 
chr17:15085552-15085574 5.77273 
chr17:15085938-15085985 5.74468 
chr17:15086556-15086584 5.78571 
chr17:15086709-15086725 5.8125 
chr17:15091186-15091208 6 
chr17:15091703-15091739 5.19444 
chr17:15092126-15092161 6 
chr17:15094221-15094235 6 
chr17:15094274-15094297 5.73913 
chr17:15097360-15097378 6 
chr17:15100395-15100461 5.69697 
chr17:15102227-15102239 6 
chr17:15106225-15106269 5.38636 
chr17:15107109-15107134 5.76 
chr17:15110241-15110264 5.86957 
chr17:15111122-15111146 5.5 
chr17:15116154-15116172 6 
chr17:15117843-15117890 6 
chr17:15118193-15118234 6 
chr17:15120626-15120654 5.75 
chr17:15120809-15120827 6 
chr17:15122626-15122652 5.96154 
chr17:15124514-15124530 5.9375 
chr17:15124565-15124587 6 
chr17:15125279-15125303 5.41667 
chr17:15129695-15129716 5.71429 
chr17:15131126-15131144 5.77778 
chr17:15133883-15133918 5.82857 
chr17:15139057-15139082 5.96 
chr17:15139235-15139252 6 
chr17:15141915-15141944 5.41379 
chr17:15141976-15142013 5.75676 
chr17:15143135-15143152 5.76471 
chr17:15143267-15143290 5.43478 
chr17:15143303-15143325 5.59091 
chr17:15143722-15143738 6 
chr17:15145568-15145587 6 
chr17:15147036-15147059 5.82609 
chr17:15147085-15147115 5.56667 
chr17:15147636-15147654 5.83333 
chr17:15149336-15149357 5.95238 
chr17:15150384-15150399 6 
chr17:15150686-15150714 5.64286 
chr17:15152155-15152175 5.8 
chr17:15152605-15152633 5.57143 
chr17:15154143-15154182 5.64103 
chr17:15155706-15155746 5.875 
chr17:15163255-15163299 5.79545 
chr17:15164265-15164286 5.71429 
chr17:15165973-15166005 5.625 
chr17:15166227-15166253 5.26923 
chr17:15166892-15166916 5.83333 
chr17:15167527-15167582 5.89091 
chr17:15169302-15169319 5.82353 
chr17:15169677-15169710 5.60606 
chr17:15170080-15170126 5.65217 
chr17:15172126-15172267 5.44681 
chr17:15178596-15178616 5.65 
chr17:15180323-15180359 5.94444 
chr17:15183371-15183399 5.32143 
chr17:15185634-15185668 6 
chr17:15185707-15185726 5.73684 
chr17:15186732-15186747 6 
chr17:15188427-15188439 6 
chr17:15189626-15189665 6 
chr17:15193883-15193898 5.86667 
chr17:15197410-15197432 6 
chr17:15198439-15198451 6 
chr17:15200965-15200981 6 
chr17:15202907-15202926 6 
chr17:15209309-15209332 5.65217 
chr17:15209398-15209453 5.76364 
chr17:15216820-15216839 6 
chr17:15217920-15217942 5.90909 
chr17:15221292-15221319 5.85185 
chr17:15235509-15235525 6 
chr17:15236233-15236278 5.42222 
chr17:15237039-15237091 5.98077 
chr17:15239420-15239438 6 
chr17:15240380-15240410 5.46667 
chr17:15241160-15241180 5.6 
chr17:15241988-15242010 6 
chr17:15243696-15243710 6 
chr17:15247408-15247434 5.92308 
chr17:15248012-15248034 5.5 
chr17:15249442-15249466 5.83333 
chr17:15250317-15250342 5.76 
chr17:15253748-15253765 6 
chr17:15257561-15257626 5.24615 
chr17:15259375-15259426 5.17647 
chr17:15264120-15264183 5.84127 
chr17:15266170-15266191 6 
chr17:15266846-15266879 5.27273 
chr17:15267587-15267600 6 
chr17:15268455-15268481 5.92308 
chr17:15268626-15268652 5.92308 
chr17:15268969-15268984 6 
chr17:15270476-15270494 6 
chr17:15271395-15271425 5.4 
chr17:15273413-15273431 6 
chr17:15274149-15274191 5.33333 
chr17:15275907-15275937 5.73333 
chr17:15277068-15277102 5.32353 
chr17:15277551-15277612 5.60656 
chr17:15279804-15279835 5.80645 
chr17:15282998-15283011 6 
chr17:15283273-15283302 6 
chr17:15284360-15284373 6 
chr17:15288196-15288230 6 
chr17:15288337-15288385 5.33333 
chr17:15289661-15289706 5.8 
chr17:15290546-15290558 6 
chr17:15297748-15297776 5.64286 
chr17:15299105-15299120 6 
chr17:15300129-15300169 6 
chr17:15300839-15300909 5.91429 
chr17:15303416-15303464 5.91667 
chr17:15304220-15304241 5.90476 
chr17:15304284-15304305 6 
chr17:15304949-15304975 5.30769 
chr17:15305515-15305539 5.66667 
chr17:15312590-15312617 5.92593 
chr17:15314476-15314498 5.59091 
chr17:15314957-15314976 5.73684 
chr17:15322390-15322419 5.27586 
chr17:15323734-15323751 6 
chr17:15324841-15324866 5.36 
chr17:15325248-15325296 5.4375 
chr17:15325328-15325346 5.83333 
chr17:15327166-15327180 6 
chr17:15329340-15329358 6 
chr17:15329428-15329467 6 
chr17:15330504-15330523 5.63158 
chr17:15332275-15332309 5.82353 
chr17:15332652-15332750 5.36735 
chr17:15332781-15332828 5.53191 
chr17:15332837-15332877 5.65 
chr17:15333860-15333892 5.71875 
chr17:15333937-15333963 5.34615 
chr17:15333970-15333987 5.82353 
chr17:15336987-15337003 6 
chr17:15337218-15337238 6 
chr17:15339065-15339093 5.67857 
chr17:15343404-15343433 5.37931 
chr17:15345724-15345748 5.83333 
chr17:15346580-15346605 5.84 
chr17:15346760-15346775 6 
chr17:15348028-15348055 6 
chr17:15348821-15348834 6 
chr17:15350238-15350262 5.66667 
chr17:15352023-15352038 5.93333 
chr17:15356159-15356204 5.8 
chr17:15357794-15357825 5.48387 
chr17:15359877-15359911 6 
chr17:15361605-15361634 5.65517 
chr17:15362132-15362156 5.5 
chr17:15362739-15362769 5.93333 
chr17:15364160-15364187 5.51852 
chr17:15365070-15365093 5.6087 
chr17:15365741-15365760 6 
chr17:15366997-15367021 5.375 
chr17:15368241-15368773 5.63534 
chr17:15368799-15368867 5.38235 
chr17:15368890-15368938 5.3125 
chr17:15368962-15369006 5.5 
chr17:15369339-15369384 5.71111 
chr17:15369400-15369432 5.25 
chr17:15370042-15370058 6 
chr17:15371140-15371186 5.34783 
chr17:15378600-15378657 5.89474 
chr17:15379662-15379731 5.27536 
chr17:15380805-15380817 6 
chr17:15380972-15381005 5.60606 
chr17:15381580-15381593 6 
chr17:15384454-15384490 6 
chr17:15386295-15386327 5.625 
chr17:15387094-15387126 5.40625 
chr17:15390075-15390115 5.775 
chr17:15392082-15392104 5.77273 
chr17:15392434-15392476 5.7619 
chr17:15393246-15393278 5.75 
chr17:15395672-15395725 6 
chr17:15396884-15397140 5.57422 
chr17:15397662-15397701 5.92308 
chr17:15398343-15398374 5.35484 
chr17:15400902-15400938 6 
chr17:15401203-15401268 5.52308 
chr17:15403402-15403419 6 
chr17:15404778-15404810 5.5625 
chr17:15406009-15406148 5.66187 
chr17:15406551-15406566 5.86667 
chr17:15408492-15408516 5.95833 
chr17:15414367-15414385 6 
chr17:15421481-15421498 6 
chr17:15422795-15422817 6 
chr17:15426617-15426638 6 
chr17:15427377-15427418 6 
chr17:15428970-15429020 5.56 
chr17:15433107-15433130 5.6087 
chr17:15437892-15437921 6 
chr17:15441904-15441922 5.77778 
chr17:15443407-15443432 5.68 
chr17:15445757-15445802 5.88889 
chr17:15448083-15448104 5.90476 
chr17:15448570-15448595 5.4 
chr17:15451462-15451493 5.80645 
chr17:15454579-15454596 6 
chr17:15455330-15455351 5.57143 
chr17:15456229-15456263 5.44118 
chr17:15456835-15456848 6 
chr17:15457537-15457564 5.74074 
chr17:15460604-15460617 6 
chr17:15461356-15461377 5.80952 
chr17:15462180-15462192 6 
chr17:15462626-15462645 5.94737 
chr17:15462745-15462779 5.64706 
chr17:15463867-15463892 5.84 
chr17:15464916-15464975 5.9661 
chr17:15466916-15467030 6 
chr17:15468031-15468063 5.53125 
chr17:15469858-15469888 5.8 
chr17:15472746-15472789 6 
chr17:15473234-15473248 6 
chr17:15479487-15479500 6 
chr17:15482198-15482212 5.92857 
chr17:15482460-15482500 5.55 
chr17:15483812-15483838 5.38462 
chr17:15484146-15484159 6 
chr17:15488272-15488296 5.875 
chr17:15490126-15490150 5.375 
chr17:15495006-15495034 6 
chr17:15495609-15495626 6 
chr17:15496941-15496954 6 
chr17:15497784-15497796 6 
chr17:15498652-15498697 5.71111 
chr17:15500777-15500792 6 
chr17:15500945-15500962 6 
chr17:15501666-15501732 5.69697 
chr17:15502487-15502499 6 
chr17:15504363-15504379 6 
chr17:15504722-15504738 6 
chr17:15505425-15505443 5.72222 
chr17:15505908-15505928 5.6 
chr17:15505938-15505955 6 
chr17:15507222-15507242 5.6 
chr17:15509886-15509992 5.5283 
chr17:15510593-15510626 5.30303 
chr17:15511455-15511488 5.69697 
chr17:15512266-15512307 5.4878 
chr17:15513122-15513184 5.74194 
chr17:15514337-15514350 6 
chr17:15516141-15516166 5.4 
chr17:15518635-15518650 6 
chr17:15519475-15519501 5.84615 
chr17:15520126-15520150 5.79167 
chr17:15524187-15524207 6 
chr17:15527477-15527497 5.95 
chr17:15527601-15527626 5.4 
chr17:15530272-15530288 6 
chr17:15530693-15530721 5.96429 
chr17:15531045-15531063 6 
chr17:15532786-15532808 5.72727 
chr17:15534136-15534173 5.59459 
chr17:15535690-15535708 6 
chr17:15536754-15536775 5.61905 
chr17:15536839-15536866 5.81481 
chr17:15537945-15537972 5.74074 
chr17:15538126-15538152 5.53846 
chr17:15539944-15539956 6 
chr17:15541555-15541585 5.5 
chr17:15542018-15542038 5.9 
chr17:15542349-15542381 5.875 
chr17:15542630-15542654 5.375 
chr17:15545067-15545090 5.65217 
chr17:15548112-15548139 5.7037 
chr17:15548873-15548895 6 
chr17:15551126-15551160 5.88235 
chr17:15551538-15551582 5.97727 
chr17:15552156-15552186 5.6 
chr17:15554826-15554894 5.48529 
chr17:15555450-15555474 5.95833 
chr17:15555769-15555790 6 
chr17:15558295-15558320 5.32 
chr17:15560055-15560077 5.5 
chr17:15560445-15560485 5.375 
chr17:15563354-15563366 6 
chr17:15564211-15564231 6 
chr17:15564518-15564541 5.47826 
chr17:15568345-15568362 6 
chr17:15568820-15568852 5.71875 
chr17:15569549-15569574 5.68 
chr17:15571941-15571977 5.83333 
chr17:15572381-15572408 5.51852 
chr17:15576045-15576061 6 
chr17:15579041-15579126 5.58824 
chr17:15579131-15579184 5.49057 
chr17:15579738-15579761 5.86957 
chr17:15582192-15582204 6 
chr17:15583250-15583272 5.90909 
chr17:15583641-15583673 5.21875 
chr17:15587688-15587722 5.41176 
chr17:15588462-15588475 6 
chr17:15588687-15588783 5.75 
chr17:15591765-15591784 6 
chr17:15592887-15592932 5.37778 
chr17:15594132-15594148 6 
chr17:15594965-15595007 5.64286 
chr17:15596451-15596481 5.33333 
chr17:15596957-15596975 5.77778 
chr17:15597460-15597488 5.71429 
chr17:15597937-15597969 5.875 
chr17:15598419-15598461 5.54762 
chr17:15600360-15600379 5.78947 
chr17:15605824-15605837 6 
chr17:15607365-15607388 5.86957 
chr17:15608316-15608341 5.52 
chr17:15608814-15608857 5.23256 
chr17:15610745-15610757 6 
chr17:15611301-15611350 5.5102 
chr17:15611429-15611453 5.5 
chr17:15611777-15611799 5.54545 
chr17:15612804-15612830 5.42308 
chr17:15612911-15612944 5.27273 
chr17:15621244-15621260 6 
chr17:15622452-15622478 5.88462 
chr17:15624711-15624726 6 
chr17:15626464-15626482 6 
chr17:15626889-15626906 6 
chr17:15627728-15627774 6 
chr17:15630438-15630465 5.88889 
chr17:15630774-15630802 5.92857 
chr17:15631979-15631993 6 
chr17:15632760-15632773 6 
chr17:15633992-15634021 5.82759 
chr17:15634070-15634100 5.4 
chr17:15634925-15634963 5.60526 
chr17:15640908-15640939 5.35484 
chr17:15641925-15641938 6 
chr17:15643372-15643403 5.45161 
chr17:15646920-15646954 5.55882 
chr17:15647886-15647909 5.56522 
chr17:15649365-15649385 5.7 
chr17:15651068-15651126 5.82759 
chr17:15651132-15651144 6 
chr17:15651911-15651953 5.83333 
chr17:15653139-15653407 5.64925 
chr17:15653445-15653465 6 
chr17:15654509-15654530 5.80952 
chr17:15656209-15656251 5.7619 
chr17:15657552-15657592 5.275 
chr17:15657609-15657647 5.71053 
chr17:15658977-15659003 5.46154 
chr17:15659185-15659220 5.77143 
chr17:15663867-15663880 5.92308 
chr17:15664265-15664279 6 
chr17:15664551-15664592 5.63415 
chr17:15664714-15664737 5.52174 
chr17:15666938-15666975 5.32432 
chr17:15669915-15669936 5.61905 
chr17:15670078-15670106 5.53571 
chr17:15675022-15675041 5.78947 
chr17:15675248-15675263 6 
chr17:15675396-15675447 5.96078 
chr17:15676126-15676152 5.57692 
chr17:15676501-15676514 6 
chr17:15678159-15678201 5.30952 
chr17:15678815-15678878 5.53968 
chr17:15679779-15679817 5.68421 
chr17:15681732-15681755 6 
chr17:15684554-15684567 6 
chr17:15686293-15686312 5.94737 
chr17:15688844-15688856 6 
chr17:15689086-15689098 6 
chr17:15689391-15689443 5.76923 
chr17:15689542-15689583 5.63415 
chr17:15692053-15692068 6 
chr17:15693504-15693530 5.46154 
chr17:15694944-15694958 6 
chr17:15695111-15695130 6 
chr17:15697812-15697827 6 
chr17:15698022-15698039 6 
chr17:15698605-15698639 5.97059 
chr17:15702250-15702293 5.7907 
chr17:15702579-15702626 5.80851 
chr17:15702779-15702792 6 
chr17:15703273-15703297 5.83333 
chr17:15703740-15703782 5.7381 
chr17:15707348-15707362 6 
chr17:15708285-15708404 5.65546 
chr17:15708422-15708446 5.5 
chr17:15709399-15709411 6 
chr17:15709701-15709726 6 
chr17:15710728-15710747 6 
chr17:15713992-15714111 5.72269 
chr17:15714793-15714825 5.875 
chr17:15715614-15715651 5.64865 
chr17:15716218-15716247 5.37931 
chr17:15720487-15720519 5.34375 
chr17:15722468-15722490 6 
chr17:15726913-15726947 5.55882 
chr17:15727685-15727720 5.77143 
chr17:15729409-15729427 6 
chr17:15730863-15730882 5.94737 
chr17:15731025-15731040 6 
chr17:15733150-15733165 5.86667 
chr17:15734141-15734155 6 
chr17:15734832-15734856 5.91667 
chr17:15735672-15735696 5.83333 
chr17:15736781-15736807 5.61538 
chr17:15737466-15737503 5.67568 
chr17:15742264-15742279 6 
chr17:15742833-15742865 5.96875 
chr17:15743387-15743404 6 
chr17:15744349-15744369 5.75 
chr17:15744922-15744969 5.59574 
chr17:15745347-15745372 5.56 
chr17:15745448-15745480 5.6875 
chr17:15746186-15746208 5.86364 
chr17:15748970-15748982 6 
chr17:15749794-15749820 6 
chr17:15750173-15750238 5.90769 
chr17:15752643-15752667 5.58333 
chr17:15753426-15753438 6 
chr17:15754057-15754102 5.64444 
chr17:15757074-15757095 5.85714 
chr17:15757256-15757279 5.73913 
chr17:15758238-15758257 5.78947 
chr17:15763782-15763794 6 
chr17:15765481-15765542 5.85246 
chr17:15766823-15766844 6 
chr17:15769999-15770065 6 
chr17:15772634-15772663 5.89655 
chr17:15775027-15775041 6 
chr17:15775950-15775968 6 
chr17:15777342-15777463 5.80992 
chr17:15777658-15777681 5.52174 
chr17:15779728-15779773 5.95556 
chr17:15781477-15781525 5.83333 
chr17:15784245-15784276 5.25806 
chr17:15784411-15784428 5.82353 
chr17:15787685-15787714 5.41379 
chr17:15789026-15789045 5.78947 
chr17:15791265-15791298 6 
chr17:15792129-15792193 5.9375 
chr17:15793211-15793228 6 
chr17:15793774-15793820 5.82609 
chr17:15794587-15794606 5.84211 
chr17:15795159-15795174 6 
chr17:15795329-15795341 6 
chr17:15795479-15795506 5.40741 
chr17:15795944-15795977 6 
chr17:15796185-15796221 5.41667 
chr17:15796782-15796836 5.7037 
chr17:15798493-15798515 5.63636 
chr17:15798978-15799002 5.375 
chr17:15801126-15801145 5.68421 
chr17:15801590-15801620 5.96667 
chr17:15801764-15801781 5.88235 
chr17:15803139-15803159 5.95 
chr17:15803746-15803774 6 
chr17:15807059-15807084 5.52 
chr17:15807442-15807471 5.27586 
chr17:15807705-15807720 6 
chr17:15808685-15808703 5.72222 
chr17:15812508-15812535 5.66667 
chr17:15812576-15812598 5.86364 
chr17:15815528-15815541 6 
chr17:15823036-15823081 5.53333 
chr17:15823147-15823176 5.37931 
chr17:15824033-15824047 6 
chr17:15826313-15826349 5.88889 
chr17:15826500-15826530 5.6 
chr17:15826668-15826726 5.65517 
chr17:15827204-15827238 5.70588 
chr17:15827603-15827659 5.42857 
chr17:15828161-15828191 5.86667 
chr17:15828350-15828362 6 
chr17:15830285-15830307 5.59091 
chr17:15830963-15830977 6 
chr17:15833599-15833617 5.72222 
chr17:15835804-15835825 5.80952 
chr17:15836213-15836241 5.42857 
chr17:15836265-15836282 6 
chr17:15837069-15837108 5.58974 
chr17:15837534-15837555 5.80952 
chr17:15838105-15838126 5.71429 
chr17:15839180-15839193 6 
chr17:15839347-15839364 6 
chr17:15839613-15839646 5.9697 
chr17:15840269-15840311 5.64286 
chr17:15840514-15840531 5.76471 
chr17:15840870-15840900 5.8 
chr17:15841483-15841517 5.70588 
chr17:15841525-15841559 6 
chr17:15841607-15841635 5.92857 
chr17:15843173-15843191 6 
chr17:15845042-15845055 6 
chr17:15845126-15845156 5.46667 
chr17:15847077-15847096 5.68421 
chr17:15849159-15849220 5.59016 
chr17:15853166-15853183 6 
chr17:15853384-15853406 5.54545 
chr17:15858699-15858725 5.96154 
chr17:15859904-15859923 6 
chr17:15861223-15861260 5.67568 
chr17:15862808-15862827 6 
chr17:15863867-15863888 6 
chr17:15865106-15865156 5.58 
chr17:15865615-15865660 5.71111 
chr17:15865825-15865847 5.90909 
chr17:15867929-15867948 5.73684 
chr17:15870976-15870996 5.95 
chr17:15872766-15872791 5.92 
chr17:15873889-15873916 5.62963 
chr17:15874943-15874956 6 
chr17:15879381-15879450 5.94203 
chr17:15882254-15882319 5.73846 
chr17:15886658-15886677 6 
chr17:15887812-15887838 5.69231 
chr17:15888617-15888630 6 
chr17:15889341-15889371 5.86667 
chr17:15890889-15890933 5.81818 
chr17:15891963-15891980 5.88235 
chr17:15892331-15892355 5.41667 
chr17:15892931-15892954 6 
chr17:15893533-15893546 6 
chr17:15893651-15893670 6 
chr17:15895212-15895252 5.875 
chr17:15895753-15895765 6 
chr17:15896185-15896204 6 
chr17:15896646-15896692 5.95652 
chr17:15898889-15898906 6 
chr17:15899616-15899641 5.68 
chr17:15902662-15902681 5.73684 
chr17:15903357-15903379 5.77273 
chr17:15903463-15903490 5.2963 
chr17:15903956-15903997 5.2439 
chr17:15905486-15905506 5.95 
chr17:15906736-15906764 6 
chr17:15910753-15910774 6 
chr17:15913049-15913079 5.7 
chr17:15913455-15913500 5.93333 
chr17:15914489-15914512 6 
chr17:15918362-15918403 5.41463 
chr17:15919862-15919884 5.95455 
chr17:15920762-15920784 6 
chr17:15921821-15921835 5.92857 
chr17:15923279-15923292 6 
chr17:15924700-15924721 5.66667 
chr17:15927596-15927622 5.88462 
chr17:15927775-15927787 6 
chr17:15932132-15932161 6 
chr17:15936650-15936684 5.70588 
chr17:15937740-15937770 5.56667 
chr17:15938844-15938861 6 
chr17:15941722-15941763 5.34146 
chr17:15942061-15942095 5.61765 
chr17:15944188-15944206 5.88889 
chr17:15944718-15944731 6 
chr17:15945037-15945060 5.91304 
chr17:15946030-15946059 5.24138 
chr17:15947482-15947510 5.92857 
chr17:15948804-15948834 5.53333 
chr17:15952464-15952485 5.90476 
chr17:15954137-15954160 6 
chr17:15955227-15955247 5.9 
chr17:15956845-15956873 5.57143 
chr17:15957384-15957403 6 
chr17:15959121-15959145 5.54167 
chr17:15959620-15959639 6 
chr17:15960161-15960229 5.63235 
chr17:15960284-15960302 5.72222 
chr17:15962363-15962385 6 
chr17:15966483-15966507 5.45833 
chr17:15967422-15967457 5.62857 
chr17:15967917-15967951 5.67647 
chr17:15968686-15968714 5.39286 
chr17:15971582-15971615 5.84848 
chr17:15972029-15972042 6 
chr17:15973417-15973429 6 
chr17:15980714-15980974 5.79231 
chr17:15984483-15984535 5.92308 
chr17:15984687-15984707 5.6 
chr17:15986027-15986053 5.76923 
chr17:15986669-15986688 6 
chr17:15987240-15987267 5.85185 
chr17:15988314-15988339 5.32 
chr17:15992523-15992536 5.92308 
chr17:15995961-15996025 5.9375 
chr17:15997865-15997898 5.72727 
chr17:15999613-15999638 5.6 
chr17:16001902-16001932 5.73333 
chr17:16005588-16005607 6 
chr17:16006345-16006381 5.83333 
chr17:16009034-16009060 6 
chr17:16009416-16009438 5.72727 
chr17:16010168-16010221 5.92453 
chr17:16011493-16011506 6 
chr17:16013664-16013701 5.86486 
chr17:16014916-16014951 5.91429 
chr17:16015171-16015196 6 
chr17:16016219-16016236 5.88235 
chr17:16017206-16017225 6 
chr17:16017457-16017478 6 
chr17:16020828-16020843 6 
chr17:16021136-16021172 5.33333 
chr17:16021892-16021920 5.32143 
chr17:16023296-16023319 5.95652 
chr17:16025674-16025699 5.32 
chr17:16028677-16028699 5.95455 
chr17:16029015-16029031 6 
chr17:16029333-16029354 5.95238 
chr17:16029404-16029496 5.51087 
chr17:16030412-16031069 5.5997 
chr17:16033987-16034004 6 
chr17:16034302-16034315 6 
chr17:16036105-16036118 6 
chr17:16036188-16036294 5.67925 
chr17:16038472-16038491 6 
chr17:16040120-16040149 5.93103 
chr17:16044126-16044149 6 
chr17:16044296-16044320 5.41667 
chr17:16044841-16044863 6 
chr17:16048022-16048063 5.65854 
chr17:16048075-16048087 6 
chr17:16048217-16048245 5.60714 
chr17:16050706-16050727 5.95238 
chr17:16051977-16051999 6 
chr17:16052606-16052630 6 
chr17:16054346-16054376 5.7 
chr17:16055451-16055475 5.66667 
chr17:16056524-16056547 5.47826 
chr17:16057329-16057349 6 
chr17:16058664-16058701 5.78378 
chr17:16059750-16059768 5.94444 
chr17:16059781-16059886 5.40952 
chr17:16060772-16060787 6 
chr17:16062727-16062744 6 
chr17:16064534-16064581 5.87234 
chr17:16064595-16064621 6 
chr17:16065285-16065316 5.45161 
chr17:16067557-16067586 5.68966 
chr17:16071173-16071208 5.68571 
chr17:16072576-16072632 5.625 
chr17:16073421-16073447 6 
chr17:16074492-16074533 5.56098 
chr17:16076257-16076282 5.56 
chr17:16078764-16078800 5.44444 
chr17:16079148-16079160 6 
chr17:16079533-16079560 6 
chr17:16079572-16079595 5.73913 
chr17:16080576-16080597 5.66667 
chr17:16081812-16081863 5.70588 
chr17:16083271-16083288 6 
chr17:16084471-16084488 5.88235 
chr17:16084499-16084563 5.70312 
chr17:16085751-16085777 5.65385 
chr17:16086231-16086246 5.86667 
chr17:16086544-16086577 5.9697 
chr17:16088322-16088337 6 
chr17:16088557-16088590 5.75758 
chr17:16088997-16089018 6 
chr17:16089780-16089800 5.6 
chr17:16089916-16089934 5.94444 
chr17:16090500-16090522 5.59091 
chr17:16091214-16091233 5.78947 
chr17:16092382-16092402 6 
chr17:16093543-16093565 5.63636 
chr17:16094903-16094936 5.45455 
chr17:16098172-16098198 5.5 
chr17:16098784-16098806 5.90909 
chr17:16099323-16099352 5.31034 
chr17:16099436-16099482 5.23913 
chr17:16100138-16100173 5.97143 
chr17:16100681-16100711 5.16667 
chr17:16101671-16101687 6 
chr17:16102518-16102553 5.88571 
chr17:16103809-16103830 6 
chr17:16105074-16105087 6 
chr17:16105537-16105552 6 
chr17:16106354-16106381 6 
chr17:16107044-16107076 5.375 
chr17:16107413-16107446 5.66667 
chr17:16108536-16108555 5.73684 
chr17:16108934-16108964 5.86667 
chr17:16109251-16109274 5.91304 
chr17:16111053-16111084 5.96774 
chr17:16111341-16111368 5.85185 
chr17:16111520-16111540 6 
chr17:16112150-16112166 5.875 
chr17:16114554-16114583 5.89655 
chr17:16115584-16115602 5.83333 
chr17:16116371-16116384 6 
chr17:16116803-16116818 6 
chr17:16118794-16118816 5.63636 
chr17:16121991-16122005 6 
chr17:16122378-16122393 6 
chr17:16123758-16123815 5.40351 
chr17:16124764-16124778 6 
chr17:16124930-16124953 6 
chr17:16127030-16127048 5.88889 
chr17:16128697-16128715 6 
chr17:16128940-16128972 5.71875 
chr17:16129317-16129329 6 
chr17:16130411-16130436 5.4 
chr17:16130870-16130906 5.72222 
chr17:16131364-16131377 6 
chr17:16131671-16131711 5.775 
chr17:16132421-16132437 6 
chr17:16132638-16132669 5.6129 
chr17:16132795-16132810 6 
chr17:16133172-16133189 6 
chr17:16134354-16134398 5.81818 
chr17:16134536-16134559 5.91304 
chr17:16136126-16136145 5.63158 
chr17:16138081-16138093 6 
chr17:16138749-16138770 6 
chr17:16139066-16139080 6 
chr17:16140415-16140434 6 
chr17:16141119-16141134 6 
chr17:16141509-16141525 5.875 
chr17:16141555-16141609 5.33333 
chr17:16141739-16141762 5.91304 
chr17:16142223-16142237 6 
chr17:16142482-16142506 5.45833 
chr17:16142796-16142827 5.80645 
chr17:16143786-16143820 5.32353 
chr17:16144427-16144445 6 
chr17:16145958-16145980 6 
chr17:16146358-16146375 5.88235 
chr17:16148818-16148832 6 
chr17:16149016-16149138 5.88525 
chr17:16149986-16150005 6 
chr17:16150397-16150426 5.24138 
chr17:16152794-16152816 5.90909 
chr17:16153256-16153275 5.63158 
chr17:16153927-16153953 5.34615 
chr17:16155314-16155341 5.25926 
chr17:16155369-16155398 5.68966 
chr17:16155875-16155933 5.5 
chr17:16156568-16156594 5.92308 
chr17:16156829-16156856 5.37037 
chr17:16157570-16157594 5.95833 
chr17:16157891-16157932 5.7561 
chr17:16159639-16159665 5.80769 
chr17:16159767-16159780 6 
chr17:16159981-16160025 5.84091 
chr17:16160768-16160800 5.375 
chr17:16160916-16160937 5.80952 
chr17:16161375-16161469 5.89362 
chr17:16161487-16161507 5.75 
chr17:16161793-16161828 6 
chr17:16162823-16162850 5.74074 
chr17:16164432-16164445 6 
chr17:16165963-16165984 5.71429 
chr17:16166381-16166413 5.3125 
chr17:16166808-16166849 5.63415 
chr17:16167147-16167167 6 
chr17:16167324-16167341 6 
chr17:16167913-16167959 6 
chr17:16169702-16169717 6 
chr17:16171008-16171044 5.80556 
chr17:16171743-16171770 5.81481 
chr17:16172063-16172089 5.26923 
chr17:16172962-16172975 6 
chr17:16173739-16173780 5.92683 
chr17:16175192-16175216 5.625 
chr17:16177689-16177722 5.75758 
chr17:16178345-16178367 5.81818 
chr17:16178683-16178707 5.875 
chr17:16180053-16180068 6 
chr17:16184008-16184032 5.91667 
chr17:16191489-16191532 5.7907 
chr17:16191823-16191864 5.85366 
chr17:16193088-16193101 5.92308 
chr17:16193390-16193420 5.46667 
chr17:16193667-16193716 5.32653 
chr17:16194006-16194019 6 
chr17:16194820-16194845 5.92 
chr17:16195178-16195195 5.94118 
chr17:16195346-16195361 6 
chr17:16198144-16198174 5.5 
chr17:16198716-16198753 5.56757 
chr17:16199256-16199300 5.63636 
chr17:16199923-16199947 5.91667 
chr17:16202345-16202368 5.65217 
chr17:16202763-16202790 6 
chr17:16204448-16204469 5.66667 
chr17:16204573-16204591 6 
chr17:16204875-16204898 5.69565 
chr17:16205904-16205925 6 
chr17:16207915-16207928 6 
chr17:16208548-16208571 5.86957 
chr17:16208604-16208621 5.76471 
chr17:16209836-16209851 6 
chr17:16211277-16211289 6 
chr17:16211327-16211341 6 
chr17:16212106-16212119 6 
chr17:16213076-16213094 5.88889 
chr17:16213391-16213427 5.94444 
chr17:16213600-16213633 6 
chr17:16214573-16214585 6 
chr17:16214593-16214629 5.22222 
chr17:16214773-16214790 5.76471 
chr17:16216228-16216266 5.78947 
chr17:16218990-16219042 5.96154 
chr17:16222537-16222554 6 
chr17:16223431-16223881 5.65556 
chr17:16224249-16224264 6 
chr17:16224551-16224567 6 
chr17:16225020-16225084 5.84375 
chr17:16225396-16225419 5.78261 
chr17:16226923-16226939 6 
chr17:16227264-16227281 6 
chr17:16227635-16227658 5.69565 
chr17:16227718-16227755 5.67568 
chr17:16228646-16228665 6 
chr17:16229850-16229863 5.92308 
chr17:16231134-16231176 5.52381 
chr17:16231891-16231942 5.92157 
chr17:16232219-16232264 5.62222 
chr17:16232708-16232733 5.76 
chr17:16233822-16233834 6 
chr17:16234119-16234132 6 
chr17:16234906-16234926 6 
chr17:16235080-16235098 5.94444 
chr17:16235385-16235409 6 
chr17:16236817-16236836 6 
chr17:16237049-16237089 5.175 
chr17:16237735-16237749 6 
chr17:16238046-16238074 5.39286 
chr17:16239770-16239800 5.56667 
chr17:16239865-16239880 6 
chr17:16240029-16240066 5.56757 
chr17:16240358-16240371 6 
chr17:16241119-16241194 5.62667 
chr17:16241556-16241580 5.66667 
chr17:16242242-16242284 5.78571 
chr17:16242672-16242696 5.95833 
chr17:16242988-16243013 6 
chr17:16243298-16243319 5.57143 
chr17:16243737-16243760 5.86957 
chr17:16243976-16244000 5.75 
chr17:16244930-16244948 6 
chr17:16245591-16245615 5.66667 
chr17:16247062-16247106 5.38636 
chr17:16248066-16248097 5.83871 
chr17:16248575-16248590 6 
chr17:16250152-16250183 5.93548 
chr17:16251463-16251484 5.66667 
chr17:16253658-16253670 6 
chr17:16256468-16256481 6 
chr17:16256508-16256534 5.30769 
chr17:16256564-16256587 5.43478 
chr17:16256663-16256689 5.73077 
chr17:16256777-16256821 5.43182 
chr17:16257401-16257424 6 
chr17:16257725-16257749 5.91667 
chr17:16258078-16258099 5.7619 
chr17:16258629-16258652 6 
chr17:16259410-16259446 5.80556 
chr17:16260626-16260648 5.72727 
chr17:16260946-16260972 5.73077 
chr17:16261172-16261205 6 
chr17:16261321-16261341 6 
chr17:16262178-16262205 5.66667 
chr17:16263510-16263545 5.94286 
chr17:16264741-16264772 5.90323 
chr17:16265425-16265447 5.59091 
chr17:16265878-16265912 6 
chr17:16268878-16268925 6 
chr17:16271148-16271170 6 
chr17:16271839-16271864 6 
chr17:16272985-16273014 5.58621 
chr17:16273296-16273350 5.37037 
chr17:16273836-16273870 6 
chr17:16274157-16274173 6 
chr17:16274677-16274700 5.52174 
chr17:16275043-16275074 5.58065 
chr17:16275513-16275526 6 
chr17:16276043-16276071 5.64286 
chr17:16277434-16277464 5.93333 
chr17:16277875-16277969 5.68085 
chr17:16278954-16278966 6 
chr17:16279118-16279130 6 
chr17:16279986-16280040 5.81481 
chr17:16280585-16280607 5.77273 
chr17:16284592-16284616 5.70833 
chr17:16288811-16288835 5.375 
chr17:16288984-16289021 5.86486 
chr17:16289307-16289319 6 
chr17:16289860-16289875 6 
chr17:16290036-16290059 6 
chr17:16290399-16290419 5.9 
chr17:16290718-16290741 5.91304 
chr17:16291041-16291061 6 
chr17:16292329-16292343 6 
chr17:16292633-16292645 6 
chr17:16292854-16292874 5.8 
chr17:16293869-16293886 6 
chr17:16294394-16294407 6 
chr17:16296432-16296446 6 
chr17:16296922-16296973 5.7451 
chr17:16297495-16297516 5.7619 
chr17:16298151-16298178 5.2963 
chr17:16299197-16299218 5.90476 
chr17:16299989-16300006 6 
chr17:16303542-16303576 6 
chr17:16304696-16304717 5.95238 
chr17:16304824-16304859 5.28571 
chr17:16304919-16304941 5.54545 
chr17:16307003-16307032 5.86207 
chr17:16307429-16307467 5.78947 
chr17:16307674-16307741 5.43284 
chr17:16309568-16309732 5.81707 
chr17:16309757-16309817 5.86667 
chr17:16310106-16310147 6 
chr17:16311031-16311079 5.625 
chr17:16311126-16311225 5.38384 
chr17:16311295-16311319 5.375 
chr17:16312700-16312738 6 
chr17:16312996-16313023 5.62963 
chr17:16313816-16313839 5.91304 
chr17:16314203-16314221 5.94444 
chr17:16314536-16314553 5.82353 
chr17:16314846-16314861 6 
chr17:16315013-16315031 6 
chr17:16316603-16316635 6 
chr17:16317029-16317058 5.93103 
chr17:16317816-16317832 5.9375 
chr17:16319626-16319671 5.6 
chr17:16320569-16320584 6 
chr17:16324636-16324648 6 
chr17:16324833-16324846 6 
chr17:16325454-16325482 5.85714 
chr17:16325636-16325684 5.97917 
chr17:16326511-16326524 6 
chr17:16328203-16328237 5.38235 
chr17:16328248-16328292 5.63636 
chr17:16328336-16328350 6 
chr17:16334350-16334380 6 
chr17:16334570-16334620 5.8 
chr17:16335489-16335501 6 
chr17:16335741-16335764 5.65217 
chr17:16337781-16337818 5.45946 
chr17:16341469-16341485 6 
chr17:16344879-16344903 5.75 
chr17:16348470-16348494 5.95833 
chr17:16352387-16352432 5.88889 
chr17:16352920-16352943 5.86957 
chr17:16353812-16353864 5.40385 
chr17:16354935-16354965 5.93333 
chr17:16355499-16355519 6 
chr17:16355663-16355685 5.90909 
chr17:16356611-16356673 6 
chr17:16357706-16357718 6 
chr17:16358006-16358035 5.65517 
chr17:16358044-16358071 5.74074 
chr17:16358222-16358253 5.96774 
chr17:16359365-16359817 5.71018 
chr17:16361288-16361324 5.80556 
chr17:16361618-16361653 5.82857 
chr17:16369346-16369362 6 
chr17:16373449-16373476 5.22222 
chr17:16376443-16376469 5.84615 
chr17:16378622-16378650 5.42857 
chr17:16379509-16379524 6 
chr17:16379681-16379700 5.73684 
chr17:16380046-16380065 6 
chr17:16380651-16380666 6 
chr17:16381487-16381514 5.85185 
chr17:16383942-16383965 5.82609 
chr17:16387650-16387685 5.94286 
chr17:16388277-16388289 6 
chr17:16388945-16389010 5.73846 
chr17:16394993-16395049 5.33929 
chr17:16395427-16395454 5.51852 
chr17:16395494-16395578 5.58333 
chr17:16398651-16398741 5.52222 
chr17:16398892-16398911 5.78947 
chr17:16403097-16403126 5.55172 
chr17:16403943-16403960 6 
chr17:16404126-16404166 5.875 
chr17:16404914-16404980 5.57576 
chr17:16405411-16405433 6 
chr17:16405898-16405910 6 
chr17:16406313-16406351 5.78947 
chr17:16410910-16410926 6 
chr17:16411972-16411989 5.94118 
chr17:16412967-16412980 6 
chr17:16415251-16415323 5.80556 
chr17:16416425-16416446 5.90476 
chr17:16417849-16417871 5.90909 
chr17:16418309-16418326 5.88235 
chr17:16419020-16419041 5.66667 
chr17:16419327-16419355 5.67857 
chr17:16421196-16421216 5.75 
chr17:16421336-16421360 5.70833 
chr17:16422330-16422344 6 
chr17:16423275-16423295 6 
chr17:16426493-16426512 5.73684 
chr17:16427873-16427889 6 
chr17:16428259-16428283 5.91667 
chr17:16428734-16428751 5.82353 
chr17:16429732-16429764 6 
chr17:16431126-16431156 5.33333 
chr17:16431397-16431415 5.88889 
chr17:16434634-16434685 5.80392 
chr17:16435841-16435876 5.54286 
chr17:16438699-16438724 5.32 
chr17:16439779-16439830 5.76471 
chr17:16440801-16440835 5.44118 
chr17:16441818-16441838 6 
chr17:16442911-16442940 5.34483 
chr17:16445675-16445698 6 
chr17:16446891-16446908 5.76471 
chr17:16449935-16449963 5.67857 
chr17:16457516-16457529 6 
chr17:16458915-16458966 5.86275 
chr17:16459465-16459501 5.88889 
chr17:16459840-16459870 5.4 
chr17:16462299-16462329 5.9 
chr17:16462798-16462822 5.375 
chr17:16462886-16462913 6 
chr17:16463255-16463279 5.625 
chr17:16463626-16463642 6 
chr17:16465932-16465954 5.86364 
chr17:16468700-16468766 5.43939 
chr17:16469882-16469902 5.65 
chr17:16472969-16472992 5.86957 
chr17:16473067-16473103 5.61111 
chr17:16476634-16476700 5.92424 
chr17:16477787-16477805 5.72222 
chr17:16481697-16481722 5.48 
chr17:16482237-16482253 6 
chr17:16483893-16483915 5.59091 
chr17:16484232-16484293 5.98361 
chr17:16485006-16485044 5.89474 
chr17:16485605-16485626 5.7619 
chr17:16486731-16486765 5.94118 
chr17:16487111-16487126 5.86667 
chr17:16488265-16488291 5.26923 
chr17:16488523-16488540 6 
chr17:16488904-16488943 5.41026 
chr17:16489983-16489997 6 
chr17:16491304-16491334 5.93333 
chr17:16494609-16494626 5.82353 
chr17:16496149-16496191 5.85714 
chr17:16496499-16496523 5.45833 
chr17:16497191-16497235 6 
chr17:16498688-16498743 5.18182 
chr17:16499164-16499183 5.94737 
chr17:16499725-16499774 5.71429 
chr17:16513038-16513086 5.29167 
chr17:16513945-16513985 5.7 
chr17:16514445-16514461 6 
chr17:16515657-16515708 5.94118 
chr17:16516672-16516686 6 
chr17:16517899-16517929 5.53333 
chr17:16517960-16517986 5.76923 
chr17:16519263-16519307 5.88636 
chr17:16519864-16519882 6 
chr17:16525038-16525063 5.36 
chr17:16528167-16528196 6 
chr17:16528494-16528508 6 
chr17:16530065-16530080 6 
chr17:16530366-16530392 5.76923 
chr17:16532511-16532556 5.6 
chr17:16532848-16532893 5.8 
chr17:16540147-16540166 5.63158 
chr17:16542173-16542185 6 
chr17:16543092-16543119 5.37037 
chr17:16544358-16544387 5.31034 
chr17:16544574-16544609 5.74286 
chr17:16545282-16545315 5.27273 
chr17:16548945-16548963 5.72222 
chr17:16549259-16549274 6 
chr17:16551222-16551259 6 
chr17:16552067-16552079 6 
chr17:16553725-16553747 6 
chr17:16554743-16554755 6 
chr17:16555230-16555278 5.58333 
chr17:16555813-16555831 6 
chr17:16559888-16559905 5.88235 
chr17:16560060-16560099 5.30769 
chr17:16560399-16560420 6 
chr17:16560506-16560520 6 
chr17:16563832-16563855 5.52174 
chr17:16564421-16564434 5.92308 
chr17:16565673-16565808 5.8 
chr17:16569322-16569345 5.65217 
chr17:16570527-16570709 5.63187 
chr17:16570726-16570772 5.21739 
chr17:16570783-16570806 5.6087 
chr17:16571889-16571908 6 
chr17:16573592-16573616 6 
chr17:16574642-16574681 5.28205 
chr17:16575758-16575776 6 
chr17:16577147-16577169 5.72727 
chr17:16577867-16577949 5.5122 
chr17:16579824-16579849 5.76 
chr17:16581870-16581909 5.84615 
chr17:16582065-16582081 6 
chr17:16583856-16584030 5.51724 
chr17:16585516-16585548 6 
chr17:16586197-16586228 6 
chr17:16587097-16587136 6 
chr17:16587974-16587986 6 
chr17:16588342-16588367 5.84 
chr17:16588679-16588709 5.7 
chr17:16589066-16589097 5.6129 
chr17:16589249-16589270 5.61905 
chr17:16589394-16589422 5.85714 
chr17:16590050-16590106 5.73214 
chr17:16591194-16591221 5.62963 
chr17:16591374-16591409 5.37143 
chr17:16591781-16591816 5.74286 
chr17:16592440-16592522 5.57317 
chr17:16593572-16593620 5.4375 
chr17:16595078-16595104 6 
chr17:16596469-16596503 5.47059 
chr17:16596626-16596646 5.7 
chr17:16597890-16597909 5.68421 
chr17:16599947-16599982 5.91429 
chr17:16602688-16602703 5.86667 
chr17:16607115-16607139 5.66667 
chr17:16609396-16609419 6 
chr17:16610252-16610278 5.76923 
chr17:16611676-16611714 5.60526 
chr17:16612477-16612507 5.63333 
chr17:16613679-16613706 5.92593 
chr17:16614450-16614467 6 
chr17:16614801-16614818 5.82353 
chr17:16615443-16615479 5.66667 
chr17:16615884-16615946 5.29032 
chr17:16618626-16618649 5.86957 
chr17:16619535-16619559 5.66667 
chr17:16620126-16620140 6 
chr17:16620417-16620444 5.96296 
chr17:16622146-16622158 6 
chr17:16622583-16622612 5.65517 
chr17:16627200-16627236 5.55556 
chr17:16627823-16627839 6 
chr17:16628101-16628132 6 
chr17:16628316-16628343 6 
chr17:16629694-16629723 5.65517 
chr17:16632032-16632060 5.28571 
chr17:16632866-16632881 6 
chr17:16633170-16633192 5.81818 
chr17:16633277-16633328 5.54902 
chr17:16634044-16634060 6 
chr17:16636078-16636104 6 
chr17:16636817-16636838 5.90476 
chr17:16637455-16637467 6 
chr17:16639549-16639565 6 
chr17:16640476-16640493 6 
chr17:16642543-16642594 5.31373 
chr17:16644916-16644940 5.41667 
chr17:16646037-16646062 5.8 
chr17:16648034-16648054 5.8 
chr17:16649573-16649626 5.4717 
chr17:16649667-16649707 5.225 
chr17:16650167-16650226 5.89831 
chr17:16650879-16650903 5.41667 
chr17:16651215-16651228 5.92308 
chr17:16651343-16651365 5.59091 
chr17:16652285-16652308 6 
chr17:16656742-16656765 6 
chr17:16658296-16658325 5.7931 
chr17:16658872-16658885 6 
chr17:16659606-16659626 5.95 
chr17:16664474-16664497 5.69565 
chr17:16664647-16664661 6 
chr17:16670064-16670085 5.90476 
chr17:16670194-16670218 5.375 
chr17:16670608-16670626 5.77778 
chr17:16670826-16670864 6 
chr17:16673136-16673155 5.73684 
chr17:16673447-16673476 6 
chr17:16676763-16676783 5.7 
chr17:16678032-16678049 5.94118 
chr17:16682834-16682849 6 
chr17:16687423-16687441 5.77778 
chr17:16687564-16687589 5.56 
chr17:16688633-16688654 5.71429 
chr17:16689592-16689614 5.54545 
chr17:16692034-16692089 6 
chr17:16694452-16694472 5.9 
chr17:16694986-16695013 5.77778 
chr17:16695496-16695533 5.35135 
chr17:16697003-16697033 6 
chr17:16698940-16698954 6 
chr17:16700186-16700213 5.81481 
chr17:16700861-16700885 5.625 
chr17:16702207-16702237 5.93333 
chr17:16704178-16704205 5.40741 
chr17:16704939-16704955 6 
chr17:16705296-16705323 5.7037 
chr17:16710036-16710097 5.2623 
chr17:16710126-16710173 5.19149 
chr17:16710224-16710251 5.33333 
chr17:16711582-16711634 5.76923 
chr17:16714306-16714328 6 
chr17:16714660-16714686 5.69231 
chr17:16718528-16718550 5.81818 
chr17:16723061-16723086 5.84 
chr17:16725487-16725541 5.33333 
chr17:16725725-16725749 6 
chr17:16727795-16727814 5.68421 
chr17:16730974-16731003 5.58621 
chr17:16732107-16732142 5.28571 
chr17:16735737-16735803 5.40909 
chr17:16737020-16737040 5.65 
chr17:16738381-16738399 6 
chr17:16750245-16750266 5.57143 
chr17:16753960-16753979 6 
chr17:16756297-16756330 5.39394 
chr17:16758925-16758969 5.90909 
chr17:16772174-16772202 5.46429 
chr17:16772295-16772308 6 
chr17:16776143-16776161 5.83333 
chr17:16776784-16776820 6 
chr17:16776891-16776928 5.18919 
chr17:16777047-16777073 5.26923 
chr17:16780010-16780022 6 
chr17:16784126-16784140 6 
chr17:16785626-16785661 5.51429 
chr17:16786621-16786640 6 
chr17:16786918-16786960 5.47619 
chr17:16787018-16787030 6 
chr17:16787419-16787436 5.94118 
chr17:16788031-16788060 5.24138 
chr17:16796155-16796187 5.34375 
chr17:16797705-16797771 5.40909 
chr17:16797828-16797853 5.6 
chr17:16798531-16798551 6 
chr17:16802585-16802617 5.9375 
chr17:16803421-16803458 5.18919 
chr17:16806968-16807008 6 
chr17:16807712-16807730 5.83333 
chr17:16808237-16808272 6 
chr17:16809753-16809777 6 
chr17:16812587-16812626 5.58974 
chr17:16815287-16815306 6 
chr17:16818662-16818680 5.88889 
chr17:16819535-16819571 5.80556 
chr17:16820303-16820355 5.63462 
chr17:16820415-16820436 6 
chr17:16822144-16822168 6 
chr17:16826838-16826859 5.66667 
chr17:16826940-16826956 6 
chr17:16828514-16828547 5.54545 
chr17:16836276-16836303 5.25926 
chr17:16838821-16838858 5.72973 
chr17:16839767-16839855 5.45455 
chr17:16841921-16842050 5.46512 
chr17:16842557-16842846 5.609 
chr17:16849863-16849914 5.94118 
chr17:16853408-16853443 5.68571 
chr17:16853503-16853527 5.58333 
chr17:16853981-16854007 5.80769 
chr17:16854055-16854085 5.96667 
chr17:16855202-16855243 5.95122 
chr17:16861582-16861609 5.55556 
chr17:16862395-16862424 5.75862 
chr17:16865819-16865862 5.69767 
chr17:16866842-16866875 5.84848 
chr17:16867364-16867490 5.31746 
chr17:16867651-16867668 6 
chr17:16868375-16868403 5.5 
chr17:16869566-16869613 5.68085 
chr17:16870123-16870165 5.88095 
chr17:16870626-16870650 5.58333 
chr17:16871065-16871104 5.94872 
chr17:16871455-16871486 5.70968 
chr17:16873333-16873369 5.22222 
chr17:16874661-16874698 5.89189 
chr17:16874715-16874734 5.89474 
chr17:16875295-16875313 6 
chr17:16876327-16876342 6 
chr17:16877216-16877229 6 
chr17:16877395-16877463 5.54412 
chr17:16878212-16878271 5.67797 
chr17:16878305-16878328 5.86957 
chr17:16880475-16880499 5.45833 
chr17:16883032-16883062 5.63333 
chr17:16884037-16884052 6 
chr17:16884316-16884354 5.18421 
chr17:16887884-16887910 5.96154 
chr17:16888126-16888163 5.40541 
chr17:16889503-16889527 5.5 
chr17:16890751-16890801 5.54 
chr17:16892866-16892929 5.57143 
chr17:16893902-16893928 5.42308 
chr17:16894154-16894207 5.5283 
chr17:16894217-16894235 5.88889 
chr17:16894246-16894348 5.34314 
chr17:16894369-16894415 5.54348 
chr17:16894436-16894466 5.66667 
chr17:16894545-16894664 5.28571 
chr17:16894702-16894743 5.56098 
chr17:16894754-16894787 5.48485 
chr17:16895446-16895469 5.82609 
chr17:16896045-16896065 5.7 
chr17:16897447-16897475 5.42857 
chr17:16898764-16898784 5.95 
chr17:16899551-16899563 6 
chr17:16900851-16900888 5.78378 
chr17:16900900-16900958 5.56897 
chr17:16902752-16902814 6 
chr17:16907448-16907471 5.69565 
chr17:16909944-16909960 6 
chr17:16911323-16911361 5.57895 
chr17:16912827-16912848 5.85714 
chr17:16921656-16921680 5.45833 
chr17:16923865-16923880 6 
chr17:16926844-16926870 5.84615 
chr17:16930062-16930092 5.8 
chr17:16930381-16930406 5.68 
chr17:16933915-16933969 5.77778 
chr17:16934756-16934775 5.78947 
chr17:16936248-16936289 5.85366 
chr17:16941663-16941683 5.75 
chr17:16943637-16943684 5.65957 
chr17:16944199-16944224 6 
chr17:16945731-16945763 5.84375 
chr17:16945916-16945947 5.41935 
chr17:16946032-16946055 5.43478 
chr17:16946106-16946150 5.5 
chr17:16953626-16953644 5.83333 
chr17:16955508-16955541 5.90909 
chr17:16957493-16957516 5.86957 
chr17:16958363-16958387 5.54167 
chr17:16959918-16959939 5.57143 
chr17:16967493-16967534 5.73171 
chr17:16968473-16968498 5.36 
chr17:16968695-16968709 6 
chr17:16970036-16970078 6 
chr17:16971082-16971126 5.75 
chr17:16971453-16971477 5.95833 
chr17:16973489-16973535 5.13043 
chr17:16973725-16973777 5.11538 
chr17:16980250-16980268 6 
chr17:16981066-16981080 6 
chr17:16984047-16984087 5.225 
chr17:16985009-16985028 5.84211 
chr17:16985599-16985621 6 
chr17:16987031-16987077 6 
chr17:16997364-16997384 5.75 
chr17:16997407-16997468 5.60656 
chr17:16999580-16999651 5.92958 
chr17:17004884-17004926 5.52381 
chr17:17005349-17005375 5.69231 
chr17:17014448-17014486 5.5 
chr17:17014539-17014565 6 
chr17:17017179-17017213 5.97059 
chr17:17017366-17017385 5.63158 
chr17:17024966-17024985 6 
chr17:17025626-17025679 5.58491 
chr17:17026392-17026425 5.78788 
chr17:17026814-17026864 5.52 
chr17:17027017-17027044 5.77778 
chr17:17027712-17027736 5.41667 
chr17:17033669-17033710 5.56098 
chr17:17039561-17039591 6 
chr17:17040826-17040838 6 
chr17:17045887-17045912 5.64 
chr17:17047674-17047702 5.17857 
chr17:17053005-17053101 5.5 
chr17:17054011-17054028 6 
chr17:17054323-17054359 5.83333 
chr17:17058325-17058342 5.94118 
chr17:17061498-17061540 5.64286 
chr17:17073495-17073517 5.81818 
chr17:17081239-17081253 6 
chr17:17082232-17082254 5.5 
chr17:17082762-17082787 5.56 
chr17:17088054-17088075 5.71429 
chr17:17088292-17088307 6 
chr17:17088887-17088906 6 
chr17:17089049-17089070 5.66667 
chr17:17092473-17092519 5.54348 
chr17:17095724-17095751 5.51852 
chr17:17096364-17096385 5.85714 
chr17:17096867-17096889 6 
chr17:17098257-17098277 6 
chr17:17098699-17098717 5.72222 
chr17:17099923-17099948 6 
chr17:17101312-17101334 6 
chr17:17102361-17102373 6 
chr17:17105306-17105331 5.88 
chr17:17109811-17109837 6 
chr17:17111312-17111334 5.59091 
chr17:17112692-17112729 5.64865 
chr17:17114521-17114540 5.94737 
chr17:17115789-17115810 6 
chr17:17117908-17117940 6 
chr17:17118652-17118680 5.17857 
chr17:17121700-17121712 6 
chr17:17122866-17122896 5.6 
chr17:17123304-17123330 5.84615 
chr17:17124672-17124692 6 
chr17:17126857-17126871 6 
chr17:17127840-17127860 5.7 
chr17:17129205-17129226 5.57143 
chr17:17129536-17129560 5.45833 
chr17:17130161-17130189 5.64286 
chr17:17131025-17131048 5.95652 
chr17:17133423-17133461 5.36842 
chr17:17133566-17133590 5.41667 
chr17:17133842-17133884 5.64286 
chr17:17134039-17134052 6 
chr17:17134512-17134534 5.5 
chr17:17136912-17136930 6 
chr17:17137030-17137049 6 
chr17:17137510-17137539 5.72414 
chr17:17138423-17138439 6 
chr17:17138767-17138788 5.95238 
chr17:17141585-17141626 5.73171 
chr17:17142050-17142062 6 
chr17:17142283-17142299 6 
chr17:17143916-17143949 5.81818 
chr17:17144807-17144835 5.85714 
chr17:17148388-17148405 6 
chr17:17148812-17148831 5.94737 
chr17:17149519-17149536 6 
chr17:17152630-17152652 6 
chr17:17153568-17153581 6 
chr17:17155556-17155576 5.85 
chr17:17156537-17156556 6 
chr17:17158122-17158163 6 
chr17:17158613-17158634 6 
chr17:17159153-17159190 6 
chr17:17159327-17159339 6 
chr17:17159492-17159510 6 
chr17:17160677-17160712 5.45714 
chr17:17161110-17161144 6 
chr17:17164115-17164147 5.8125 
chr17:17164840-17164884 5.5 
chr17:17165564-17165587 5.43478 
chr17:17166824-17166839 6 
chr17:17168613-17168647 5.70588 
chr17:17170641-17170661 6 
chr17:17170949-17170963 6 
chr17:17172132-17172176 5.77273 
chr17:17172737-17172755 5.88889 
chr17:17175132-17175258 5.5873 
chr17:17178943-17178965 5.90909 
chr17:17179256-17179280 5.75 
chr17:17180729-17180742 6 
chr17:17182180-17182201 5.85714 
chr17:17186408-17186433 6 
chr17:17187153-17187172 5.94737 
chr17:17188305-17188332 5.7037 
chr17:17188416-17188437 6 
chr17:17190044-17190060 6 
chr17:17190354-17190378 6 
chr17:17191068-17191130 5.37097 
chr17:17191147-17191180 5.48485 
chr17:17191537-17191590 5.39623 
chr17:17191799-17191830 5.6129 
chr17:17191985-17191997 6 
chr17:17192740-17192758 5.88889 
chr17:17193563-17193579 6 
chr17:17194154-17194174 6 
chr17:17194461-17194496 5.42857 
chr17:17195303-17195323 6 
chr17:17196148-17196169 6 
chr17:17196785-17196806 6 
chr17:17197091-17197116 5.6 
chr17:17198113-17198177 5.75 
chr17:17198935-17198958 5.86957 
chr17:17199116-17199129 6 
chr17:17199415-17199443 6 
chr17:17200004-17200025 5.57143 
chr17:17201418-17201435 6 
chr17:17203280-17203309 5.75862 
chr17:17203511-17203551 6 
chr17:17205998-17206018 6 
chr17:17206172-17206187 6 
chr17:17206715-17206747 5.375 
chr17:17206870-17206894 5.41667 
chr17:17206917-17206941 5.83333 
chr17:17207126-17207150 5.5 
chr17:17208705-17208722 5.82353 
chr17:17212424-17212450 5.92308 
chr17:17212989-17213029 5.9 
chr17:17214652-17214675 5.52174 
chr17:17215958-17215971 6 
chr17:17216592-17216613 5.61905 
chr17:17219057-17219089 5.84375 
chr17:17219683-17219705 6 
chr17:17219999-17220048 5.93878 
chr17:17220336-17220377 6 
chr17:17221276-17221292 6 
chr17:17221794-17221812 6 
chr17:17222099-17222118 6 
chr17:17226084-17226104 5.7 
chr17:17232289-17232311 6 
chr17:17233284-17233317 5.93939 
chr17:17233610-17233631 5.80952 
chr17:17233672-17233703 5.45161 
chr17:17234031-17234069 5.73684 
chr17:17235081-17235107 5.96154 
chr17:17236601-17236630 5.72414 
chr17:17237148-17237161 6 
chr17:17237792-17237806 6 
chr17:17238757-17238777 5.95 
chr17:17239314-17239329 6 
chr17:17239853-17239884 5.93548 
chr17:17241991-17242008 6 
chr17:17242037-17242053 5.875 
chr17:17242601-17242626 5.68 
chr17:17243816-17243847 5.74194 
chr17:17244193-17244214 5.61905 
chr17:17245378-17245407 5.82759 
chr17:17246549-17246580 5.74194 
chr17:17248946-17248970 5.75 
chr17:17249446-17249458 6 
chr17:17254106-17254145 5.25641 
chr17:17260925-17260945 6 
chr17:17261653-17261690 5.94595 
chr17:17263433-17263462 5.89655 
chr17:17264102-17264154 5.76923 
chr17:17264524-17264550 6 
chr17:17264702-17264718 5.875 
chr17:17264811-17264977 5.45783 
chr17:17266202-17266221 5.94737 
chr17:17268359-17268377 5.88889 
chr17:17271838-17271878 6 
chr17:17272363-17272381 5.94444 
chr17:17272445-17272468 5.43478 
chr17:17273121-17273146 5.88 
chr17:17277043-17277078 6 
chr17:17282117-17282129 6 
chr17:17282184-17282208 5.45833 
chr17:17282631-17282672 5.58537 
chr17:17283466-17283499 5.21212 
chr17:17284979-17284996 6 
chr17:17285298-17285376 5.23077 
chr17:17286640-17286663 6 
chr17:17287853-17287873 5.6 
chr17:17289460-17289487 6 
chr17:17292922-17292945 5.47826 
chr17:17292975-17292990 6 
chr17:17294378-17294409 5.16129 
chr17:17295022-17295044 6 
chr17:17295164-17295180 5.8125 
chr17:17296717-17296736 6 
chr17:17299185-17299201 6 
chr17:17300471-17300496 5.32 
chr17:17302567-17302583 6 
chr17:17306497-17306511 5.92857 
chr17:17308358-17308401 5.51163 
chr17:17310672-17310723 5.31373 
chr17:17310740-17310792 5.28846 
chr17:17311599-17311715 5.75862 
chr17:17313696-17313743 5.68085 
chr17:17314851-17314882 6 
chr17:17315476-17315504 5.75 
chr17:17318014-17318048 5.26471 
chr17:17321773-17321787 6 
chr17:17328869-17328888 5.94737 
chr17:17331380-17331397 6 
chr17:17334617-17334636 5.63158 
chr17:17335432-17335460 5.32143 
chr17:17337539-17337567 5.67857 
chr17:17339674-17339687 6 
chr17:17341893-17341905 6 
chr17:17342889-17342934 5.6 
chr17:17344920-17344935 6 
chr17:17344947-17344993 5.80435 
chr17:17346001-17346032 5.19355 
chr17:17346815-17346836 5.66667 
chr17:17351168-17351191 5.43478 
chr17:17351821-17351857 5.5 
chr17:17352838-17352854 6 
chr17:17355251-17355273 6 
chr17:17355326-17355348 5.90909 
chr17:17356320-17356346 6 
chr17:17359929-17359960 5.48387 
chr17:17360653-17360686 5.42424 
chr17:17361019-17361041 5.77273 
chr17:17362622-17362643 5.90476 
chr17:17363350-17363710 5.71111 
chr17:17363845-17363862 5.82353 
chr17:17364896-17364917 5.80952 
chr17:17366508-17366532 6 
chr17:17368097-17368126 5.86207 
chr17:17369634-17369656 5.90909 
chr17:17372324-17372365 5.87805 
chr17:17374585-17374603 6 
chr17:17375257-17375284 6 
chr17:17377122-17377146 5.83333 
chr17:17378571-17378592 6 
chr17:17383965-17384002 5.62162 
chr17:17388312-17388332 5.9 
chr17:17388492-17388508 5.8125 
chr17:17392145-17392180 5.62857 
chr17:17392796-17392824 5.28571 
chr17:17396648-17396683 5.97143 
chr17:17397727-17397741 6 
chr17:17398570-17398585 5.93333 
chr17:17399596-17399669 5.45205 
chr17:17400165-17400179 6 
chr17:17403988-17404016 5.96429 
chr17:17405224-17405248 5.95833 
chr17:17405814-17405861 5.48936 
chr17:17406714-17406764 5.96 
chr17:17407537-17407555 6 
chr17:17409330-17409347 5.88235 
chr17:17410521-17410566 5.64444 
chr17:17414462-17414488 5.26923 
chr17:17416896-17416917 5.95238 
chr17:17421215-17421244 5.34483 
chr17:17427914-17427937 5.65217 
chr17:17428418-17428442 5.83333 
chr17:17429306-17429332 5.84615 
chr17:17434356-17434370 6 
chr17:17434935-17434955 6 
chr17:17435033-17435064 5.6129 
chr17:17436023-17436055 5.65625 
chr17:17436339-17436360 5.71429 
chr17:17438209-17438245 6 
chr17:17440776-17440788 6 
chr17:17442318-17442333 5.86667 
chr17:17445283-17445307 6 
chr17:17446323-17446345 5.77273 
chr17:17447583-17447607 5.91667 
chr17:17450960-17451006 5.6087 
chr17:17452494-17452516 5.63636 
chr17:17457907-17457939 5.5625 
chr17:17459653-17459701 5.58333 
chr17:17461490-17461519 5.58621 
chr17:17461821-17461845 6 
chr17:17461996-17462008 6 
chr17:17464141-17464168 5.48148 
chr17:17464876-17464899 5.43478 
chr17:17471334-17471384 5.56 
chr17:17472144-17472170 5.61538 
chr17:17472271-17472306 5.31429 
chr17:17477080-17477107 5.37037 
chr17:17477558-17477574 6 
chr17:17477626-17477645 5.84211 
chr17:17481330-17481343 6 
chr17:17481814-17481843 5.65517 
chr17:17482234-17482281 5.57447 
chr17:17482989-17483003 6 
chr17:17483393-17483417 5.83333 
chr17:17483789-17483810 6 
chr17:17485926-17485961 5.17143 
chr17:17486691-17486709 6 
chr17:17487465-17487486 5.57143 
chr17:17488650-17488685 5.51429 
chr17:17489452-17489608 5.90385 
chr17:17490515-17490546 5.19355 
chr17:17491013-17491038 5.88 
chr17:17492586-17492600 6 
chr17:17492799-17492828 5.2069 
chr17:17493060-17493091 5.90323 
chr17:17494644-17494666 5.68182 
chr17:17495394-17495428 5.88235 
chr17:17497618-17497634 6 
chr17:17497882-17497894 6 
chr17:17499225-17499241 5.875 
chr17:17499590-17499607 5.82353 
chr17:17501148-17501186 5.94737 
chr17:17502028-17502047 6 
chr17:17502343-17502363 6 
chr17:17504235-17504257 5.81818 
chr17:17505248-17505280 5.9375 
chr17:17505797-17505864 5.73134 
chr17:17508630-17508649 6 
chr17:17508745-17508780 5.34286 
chr17:17509320-17509347 5.40741 
chr17:17511662-17511690 6 
chr17:17512099-17512121 6 
chr17:17513860-17513888 5.96429 
chr17:17516636-17516654 6 
chr17:17517898-17517921 6 
chr17:17518371-17518415 5.63636 
chr17:17518869-17518883 6 
chr17:17519270-17519283 6 
chr17:17520324-17520338 6 
chr17:17520621-17520640 6 
chr17:17521229-17521254 5.44 
chr17:17521880-17521899 5.68421 
chr17:17522548-17522611 5.8254 
chr17:17522626-17522654 5.21429 
chr17:17523783-17523810 5.55556 
chr17:17524186-17524245 5.89831 
chr17:17524320-17524374 5.59259 
chr17:17524664-17524837 5.75723 
chr17:17525737-17525767 5.7 
chr17:17526421-17526439 6 
chr17:17526709-17526726 6 
chr17:17527860-17527887 5.59259 
chr17:17528843-17528865 5.77273 
chr17:17530799-17530823 5.45833 
chr17:17531891-17531915 5.95833 
chr17:17532380-17532402 5.68182 
chr17:17532929-17532949 6 
chr17:17533245-17533261 6 
chr17:17533451-17533474 5.6087 
chr17:17536020-17536050 5.26667 
chr17:17536154-17536170 6 
chr17:17536178-17536204 6 
chr17:17537226-17537258 5.28125 
chr17:17537400-17537428 6 
chr17:17539123-17539136 6 
chr17:17540571-17540602 5.93548 
chr17:17543076-17543089 6 
chr17:17543244-17543258 6 
chr17:17544118-17544155 5.94595 
chr17:17544511-17544536 5.68 
chr17:17544589-17544605 6 
chr17:17544887-17544910 5.69565 
chr17:17546042-17546054 6 
chr17:17546261-17546296 6 
chr17:17547024-17547042 6 
chr17:17547156-17547210 5.22222 
chr17:17548707-17548733 5.69231 
chr17:17549974-17550012 5.94737 
chr17:17550376-17550403 5.2963 
chr17:17553285-17553307 5.81818 
chr17:17553717-17553736 5.84211 
chr17:17554162-17554181 5.84211 
chr17:17554816-17554849 5.90909 
chr17:17555602-17555626 5.95833 
chr17:17556139-17556160 5.90476 
chr17:17556535-17556558 5.47826 
chr17:17557445-17557472 6 
chr17:17558343-17558369 5.38462 
chr17:17559079-17559107 5.89286 
chr17:17559126-17559267 5.78723 
chr17:17559519-17559582 5.55556 
chr17:17559882-17560063 5.77901 
chr17:17560677-17560710 5.75758 
chr17:17560760-17560775 6 
chr17:17562075-17562088 6 
chr17:17563801-17563826 6 
chr17:17564147-17564164 5.76471 
chr17:17564552-17564574 6 
chr17:17565001-17565030 5.82759 
chr17:17566239-17566252 5.92308 
chr17:17568693-17568709 6 
chr17:17569359-17569383 6 
chr17:17572014-17572037 5.47826 
chr17:17572316-17572353 5.86486 
chr17:17572664-17572689 5.4 
chr17:17573025-17573098 5.47945 
chr17:17573644-17573674 5.4 
chr17:17577937-17577964 5.88889 
chr17:17579769-17579813 5.86364 
chr17:17579924-17579987 5.63492 
chr17:17580144-17580174 5.73333 
chr17:17581540-17581582 5.95238 
chr17:17581947-17581978 5.48387 
chr17:17583091-17583126 5.6 
chr17:17584723-17584747 5.70833 
chr17:17587985-17588032 5.95745 
chr17:17589794-17589817 5.52174 
chr17:17589882-17589929 5.78723 
chr17:17591339-17591355 6 
chr17:17591898-17591928 5.96667 
chr17:17598126-17598148 5.54545 
chr17:17598831-17598853 5.68182 
chr17:17600721-17600742 5.85714 
chr17:17603937-17603993 5.21429 
chr17:17608460-17608481 6 
chr17:17608859-17608886 5.96296 
chr17:17609336-17609356 6 
chr17:17611437-17611466 5.48276 
chr17:17611713-17611748 5.77143 
chr17:17612601-17612626 5.56 
chr17:17619698-17619724 5.76923 
chr17:17619989-17620047 5.48276 
chr17:17625572-17625596 5.91667 
chr17:17626980-17627019 5.4359 
chr17:17627072-17627098 5.73077 
chr17:17627390-17627428 5.28947 
chr17:17627707-17627738 5.74194 
chr17:17628368-17628392 5.41667 
chr17:17631359-17631387 5.57143 
chr17:17631465-17631500 5.34286 
chr17:17638144-17638165 5.61905 
chr17:17638667-17638679 6 
chr17:17639313-17639347 5.20588 
chr17:17641393-17641424 5.25806 
chr17:17644396-17644458 5.59677 
chr17:17644555-17644591 5.63889 
chr17:17645729-17645786 5.57895 
chr17:17645937-17645949 6 
chr17:17648103-17648122 6 
chr17:17648719-17648768 5.91837 
chr17:17649923-17649961 5.97368 
chr17:17654003-17654031 5.89286 
chr17:17655268-17655289 5.52381 
chr17:17656658-17656677 5.63158 
chr17:17657505-17657530 6 
chr17:17663543-17663576 5.54545 
chr17:17666126-17666161 5.31429 
chr17:17667776-17667799 5.6087 
chr17:17673878-17673929 5.23529 
chr17:17673941-17673957 5.875 
chr17:17674574-17674595 6 
chr17:17676308-17676359 5.4902 
chr17:17676371-17676415 5.90909 
chr17:17677213-17677262 5.40816 
chr17:17678515-17678530 6 
chr17:17679972-17679994 6 
chr17:17683085-17683101 6 
chr17:17684899-17684932 5.18182 
chr17:17685989-17686014 5.52 
chr17:17686498-17686530 5.53125 
chr17:17687088-17687101 5.92308 
chr17:17687286-17687315 5.41379 
chr17:17689851-17689872 5.7619 
chr17:17690354-17690378 5.91667 
chr17:17692042-17692079 5.16216 
chr17:17693385-17693423 5.60526 
chr17:17693463-17693483 5.6 
chr17:17694763-17694791 5.53571 
chr17:17695626-17695656 5.66667 
chr17:17696177-17696226 5.57143 
chr17:17696626-17696657 5.3871 
chr17:17697093-17697129 6 
chr17:17699992-17700005 6 
chr17:17701141-17701175 5.41176 
chr17:17703480-17703537 5.96491 
chr17:17706399-17706417 6 
chr17:17706685-17706722 5.81081 
chr17:17708146-17708188 5.95238 
chr17:17711661-17711769 5.83333 
chr17:17712398-17712420 5.81818 
chr17:17712527-17712545 5.72222 
chr17:17713310-17713346 5.33333 
chr17:17714384-17714415 5.32258 
chr17:17714547-17714582 5.57143 
chr17:17714717-17714730 6 
chr17:17715225-17715251 5.26923 
chr17:17716976-17717022 5.5 
chr17:17721047-17721084 5.48649 
chr17:17721480-17721507 5.48148 
chr17:17724270-17724283 5.92308 
chr17:17724457-17724491 5.82353 
chr17:17724721-17724744 5.52174 
chr17:17726968-17727012 5.93182 
chr17:17727024-17727036 6 
chr17:17727902-17727916 6 
chr17:17728917-17728934 6 
chr17:17729596-17729608 6 
chr17:17729948-17729968 5.7 
chr17:17732505-17732607 5.70588 
chr17:17736233-17736269 5.75 
chr17:17736734-17736794 5.86667 
chr17:17737333-17737357 5.75 
chr17:17738295-17738318 6 
chr17:17742086-17742117 5.90323 
chr17:17742411-17742438 6 
chr17:17744076-17744098 6 
chr17:17748656-17748678 5.90909 
chr17:17753792-17753857 5.35385 
chr17:17756178-17756199 6 
chr17:17757798-17757851 5.81132 
chr17:17761521-17761554 5.36364 
chr17:17762806-17762823 5.82353 
chr17:17765834-17765866 5.375 
chr17:17766877-17766892 6 
chr17:17767172-17767192 5.9 
chr17:17769056-17769071 6 
chr17:17772205-17772225 6 
chr17:17772548-17772564 6 
chr17:17777249-17777282 5.87879 
chr17:17777572-17777590 6 
chr17:17778569-17778619 5.58 
chr17:17779698-17779715 5.76471 
chr17:17782653-17782681 5.60714 
chr17:17785149-17785184 5.85714 
chr17:17788932-17788948 5.8125 
chr17:17789238-17789258 6 
chr17:17790690-17790715 5.56 
chr17:17795098-17795151 5.66038 
chr17:17798248-17798303 5.96364 
chr17:17801236-17801252 6 
chr17:17803835-17803869 5.73529 
chr17:17805492-17805506 6 
chr17:17806926-17806939 6 
chr17:17807304-17807320 6 
chr17:17808845-17808864 5.63158 
chr17:17812493-17812521 5.96429 
chr17:17813867-17813889 5.72727 
chr17:17814609-17814655 5.3913 
chr17:17814959-17814985 5.73077 
chr17:17816515-17816592 5.84416 
chr17:17819155-17819167 6 
chr17:17819388-17819400 6 
chr17:17820471-17820494 5.73913 
chr17:17820647-17820670 6 
chr17:17820764-17820794 6 
chr17:17823649-17823667 6 
chr17:17825057-17825076 5.63158 
chr17:17826715-17826751 5.86111 
chr17:17827450-17827464 6 
chr17:17828996-17829014 6 
chr17:17829168-17829180 6 
chr17:17830171-17830198 5.7037 
chr17:17830977-17830989 6 
chr17:17835587-17835618 5.48387 
chr17:17837410-17837427 5.76471 
chr17:17837878-17837898 6 
chr17:17843506-17843527 6 
chr17:17845847-17845872 5.84 
chr17:17846273-17846294 5.66667 
chr17:17847578-17847600 5.59091 
chr17:17848568-17848620 5.80769 
chr17:17849160-17849179 5.63158 
chr17:17853148-17853197 5.73469 
chr17:17855678-17855718 5.775 
chr17:17856593-17856626 5.39394 
chr17:17857626-17857638 6 
chr17:17858639-17858666 5.81481 
chr17:17859497-17859524 5.37037 
chr17:17860936-17861022 5.51163 
chr17:17861403-17861422 5.89474 
chr17:17867104-17867136 5.46875 
chr17:17867685-17867697 6 
chr17:17868067-17868082 5.86667 
chr17:17869435-17869462 5.7037 
chr17:17871978-17871990 6 
chr17:17873173-17873190 6 
chr17:17873353-17873378 6 
chr17:17876933-17876960 5.92593 
chr17:17878524-17878536 6 
chr17:17879987-17880014 5.59259 
chr17:17883557-17883605 5.8125 
chr17:17883908-17883922 6 
chr17:17884210-17884232 5.77273 
chr17:17884758-17884784 5.42308 
chr17:17884996-17885024 5.96429 
chr17:17885891-17885906 5.93333 
chr17:17889780-17889795 6 
chr17:17890528-17890548 6 
chr17:17894461-17894497 6 
chr17:17894598-17894617 6 
chr17:17896787-17896812 5.64 
chr17:17897532-17897556 5.83333 
chr17:17899320-17899352 5.875 
chr17:17901900-17901913 6 
chr17:17903228-17903248 5.85 
chr17:17903391-17903415 6 
chr17:17903508-17903521 6 
chr17:17903561-17903577 6 
chr17:17903613-17903626 5.92308 
chr17:17903671-17903691 6 
chr17:17904179-17904199 5.6 
chr17:17904379-17904415 5.94444 
chr17:17905083-17905115 5.25 
chr17:17906798-17906825 6 
chr17:17906951-17906969 6 
chr17:17912716-17912732 5.9375 
chr17:17914253-17914282 5.93103 
chr17:17917243-17917258 6 
chr17:17920485-17920517 6 
chr17:17922461-17922511 5.9 
chr17:17922577-17922589 6 
chr17:17923411-17923434 5.78261 
chr17:17923992-17924005 6 
chr17:17925908-17925925 6 
chr17:17926441-17926455 6 
chr17:17931884-17931896 6 
chr17:17932757-17932778 5.52381 
chr17:17932889-17932917 5.89286 
chr17:17933193-17933213 6 
chr17:17933634-17933668 5.67647 
chr17:17933827-17933844 6 
chr17:17933968-17933994 6 
chr17:17934144-17934163 6 
chr17:17934286-17934299 6 
chr17:17936150-17936163 6 
chr17:17936675-17936688 6 
chr17:17938544-17938564 6 
chr17:17940386-17940420 5.5 
chr17:17940895-17940929 5.64706 
chr17:17942719-17942780 5.54098 
chr17:17944389-17944415 5.30769 
chr17:17944500-17944527 5.2963 
chr17:17945445-17945479 5.79412 
chr17:17946224-17946243 5.73684 
chr17:17949205-17949229 5.79167 
chr17:17950236-17950254 6 
chr17:17951948-17951970 5.77273 
chr17:17956323-17956341 6 
chr17:17958484-17958498 6 
chr17:17958782-17958814 5.40625 
chr17:17959126-17959166 5.725 
chr17:17959222-17959248 5.76923 
chr17:17959524-17959536 6 
chr17:17960748-17960768 5.8 
chr17:17963398-17963415 6 
chr17:17963714-17963732 6 
chr17:17964040-17964063 5.91304 
chr17:17966389-17966430 6 
chr17:17969475-17969487 6 
chr17:17969765-17969824 5.59322 
chr17:17970417-17970443 5.53846 
chr17:17973889-17973907 5.72222 
chr17:17973999-17974019 5.6 
chr17:17975952-17975968 5.9375 
chr17:17976530-17976558 6 
chr17:17977043-17977060 5.88235 
chr17:17977387-17977408 6 
chr17:17979192-17979219 5.59259 
chr17:17980201-17980215 6 
chr17:17980948-17980966 6 
chr17:17981202-17981219 6 
chr17:17981378-17981400 6 
chr17:17981638-17981668 5.83333 
chr17:17982851-17982899 5.77083 
chr17:17984037-17984059 6 
chr17:17985255-17985273 5.77778 
chr17:17985940-17985955 5.86667 
chr17:17986174-17986210 5.91667 
chr17:17987826-17987840 6 
chr17:17989033-17989079 5.47826 
chr17:17989956-17989974 6 
chr17:17990467-17990496 5.48276 
chr17:17990504-17990522 5.88889 
chr17:17993501-17993520 6 
chr17:17993682-17993742 5.93333 
chr17:17996582-17996607 5.6 
chr17:17996633-17996645 6 
chr17:17998288-17998312 6 
chr17:17998701-17998719 6 
chr17:18005012-18005032 6 
chr17:18005934-18005950 6 
chr17:18010001-18010017 6 
chr17:18014655-18014675 6 
chr17:18017111-18017150 6 
chr17:18017555-18017582 6 
chr17:18018012-18018038 5.57692 
chr17:18020233-18020256 5.91304 
chr17:18020534-18020563 5.27586 
chr17:18021381-18021393 6 
chr17:18022147-18022181 5.35294 
chr17:18023025-18023037 6 
chr17:18024032-18024061 5.37931 
chr17:18024131-18024182 5.21569 
chr17:18025216-18025256 5.7 
chr17:18029022-18029044 6 
chr17:18030733-18030767 5.88235 
chr17:18031138-18031170 5.78125 
chr17:18033182-18033210 6 
chr17:18034131-18034180 6 
chr17:18037279-18037312 5.9697 
chr17:18037671-18037698 5.2963 
chr17:18038033-18038062 5.2069 
chr17:18043242-18043271 5.24138 
chr17:18046666-18046697 5.25806 
chr17:18048114-18048126 6 
chr17:18052319-18052336 6 
chr17:18053264-18053280 6 
chr17:18054848-18054872 5.41667 
chr17:18057016-18057041 5.4 
chr17:18057252-18057266 6 
chr17:18066312-18066338 5.73077 
chr17:18067486-18067503 5.76471 
chr17:18068146-18068172 6 
chr17:18068405-18068419 6 
chr17:18069615-18069635 5.7 
chr17:18071881-18071902 5.7619 
chr17:18072252-18072274 5.72727 
chr17:18072429-18072468 6 
chr17:18072766-18072787 6 
chr17:18073284-18073306 6 
chr17:18073348-18073368 5.7 
chr17:18073639-18073685 5.95652 
chr17:18078394-18078406 6 
chr17:18079826-18079873 5.7234 
chr17:18080320-18080345 5.64 
chr17:18083767-18083786 6 
chr17:18085565-18085597 5.5 
chr17:18086406-18086424 5.77778 
chr17:18087644-18087697 5.66038 
chr17:18092703-18092717 5.92857 
chr17:18093864-18093881 6 
chr17:18094261-18094277 5.875 
chr17:18095716-18095748 5.5625 
chr17:18096155-18096186 5.70968 
chr17:18096858-18096881 5.56522 
chr17:18097449-18097477 5.25 
chr17:18100182-18100226 5.20455 
chr17:18103410-18103435 5.8 
chr17:18105057-18105171 5.82456 
chr17:18105621-18105646 6 
chr17:18106385-18106400 6 
chr17:18106803-18106827 5.83333 
chr17:18108062-18108085 6 
chr17:18111799-18111826 6 
chr17:18114901-18114925 6 
chr17:18115123-18115141 5.72222 
chr17:18115925-18115942 6 
chr17:18117195-18117219 5.83333 
chr17:18117844-18117863 6 
chr17:18119475-18119490 6 
chr17:18119874-18119914 5.35 
chr17:18120379-18120462 5.85542 
chr17:18120747-18120787 5.775 
chr17:18122885-18122919 5.67647 
chr17:18123069-18123109 5.75 
chr17:18125656-18125694 5.68421 
chr17:18125992-18126029 5.86486 
chr17:18126882-18126907 5.88 
chr17:18127323-18127343 5.6 
chr17:18128872-18128893 5.61905 
chr17:18128953-18128968 5.86667 
chr17:18129079-18129126 5.48936 
chr17:18129189-18129215 5.65385 
chr17:18129438-18129466 5.21429 
chr17:18129477-18129505 5.32143 
chr17:18129553-18129583 5.46667 
chr17:18129808-18129832 5.625 
chr17:18132146-18132172 5.57692 
chr17:18134963-18134991 6 
chr17:18137549-18137577 5.75 
chr17:18141551-18141590 5.30769 
chr17:18141927-18141941 6 
chr17:18143047-18143082 5.28571 
chr17:18146405-18146433 6 
chr17:18148021-18148055 5.35294 
chr17:18149214-18149236 5.5 
chr17:18153105-18153138 5.93939 
chr17:18156462-18156496 5.79412 
chr17:18157341-18157371 5.2 
chr17:18162019-18162045 5.30769 
chr17:18162630-18162658 5.92857 
chr17:18162812-18162827 6 
chr17:18163210-18163222 6 
chr17:18167777-18167789 6 
chr17:18169828-18169861 5.81818 
chr17:18171143-18171180 5.78378 
chr17:18175379-18175410 6 
chr17:18177248-18177275 5.85185 
chr17:18178607-18178626 5.94737 
chr17:18178658-18178678 6 
chr17:18180499-18180515 6 
chr17:18183462-18183497 5.85714 
chr17:18187487-18187501 6 
chr17:18188545-18188563 5.77778 
chr17:18189512-18189530 5.72222 
chr17:18189661-18189676 6 
chr17:18189828-18189856 5.42857 
chr17:18190838-18190875 5.7027 
chr17:18191312-18191336 5.79167 
chr17:18191445-18191480 5.77143 
chr17:18192636-18192665 6 
chr17:18197626-18197657 5.6129 
chr17:18199895-18199913 6 
chr17:18200735-18200763 5.96429 
chr17:18200772-18200800 5.60714 
chr17:18202364-18202399 6 
chr17:18202421-18202439 6 
chr17:18202683-18202706 5.73913 
chr17:18203841-18203882 5.43902 
chr17:18205750-18205768 5.88889 
chr17:18208058-18208073 6 
chr17:18208403-18208415 6 
chr17:18208789-18208814 5.84 
chr17:18209150-18209175 6 
chr17:18209518-18209553 5.82857 
chr17:18210913-18210942 5.96552 
chr17:18211223-18211239 6 
chr17:18211537-18211568 6 
chr17:18212165-18212183 5.77778 
chr17:18212497-18212538 5.26829 
chr17:18212954-18212977 5.95652 
chr17:18213023-18213036 6 
chr17:18214315-18214327 6 
chr17:18216423-18216446 6 
chr17:18216887-18216914 5.7037 
chr17:18221709-18221729 6 
chr17:18223012-18223047 5.77143 
chr17:18225315-18225338 5.73913 
chr17:18233169-18233191 6 
chr17:18236754-18236791 5.7027 
chr17:18237082-18237105 5.56522 
chr17:18239590-18239609 6 
chr17:18240855-18240888 6 
chr17:18240897-18240922 5.64 
chr17:18242363-18242388 6 
chr17:18242866-18242887 5.90476 
chr17:18244961-18244977 6 
chr17:18246249-18246287 5.65789 
chr17:18246922-18246940 6 
chr17:18247233-18247254 6 
chr17:18247891-18247913 6 
chr17:18247957-18247972 5.86667 
chr17:18251228-18251243 6 
chr17:18251534-18251551 5.82353 
chr17:18252279-18252317 5.81579 
chr17:18253334-18253356 5.59091 
chr17:18253645-18253672 5.85185 
chr17:18254447-18254469 5.86364 
chr17:18254908-18254932 5.66667 
chr17:18256131-18256152 5.80952 
chr17:18256186-18256238 5.57692 
chr17:18257732-18257754 6 
chr17:18258364-18258396 6 
chr17:18258683-18258704 6 
chr17:18258854-18258887 5.54545 
chr17:18259354-18259383 5.89655 
chr17:18260593-18260615 6 
chr17:18261178-18261190 6 
chr17:18261464-18261492 5.46429 
chr17:18263873-18263902 5.96552 
chr17:18264611-18264636 6 
chr17:18264790-18264812 5.54545 
chr17:18265607-18265647 5.85 
chr17:18267253-18267295 5.85714 
chr17:18267890-18267929 5.61538 
chr17:18268525-18268561 5.91667 
chr17:18269615-18269635 6 
chr17:18269780-18269802 6 
chr17:18269949-18269971 5.77273 
chr17:18270398-18270416 5.88889 
chr17:18270443-18270467 5.54167 
chr17:18270617-18270633 5.875 
chr17:18270915-18270984 5.81159 
chr17:18271449-18271472 5.73913 
chr17:18271915-18271951 5.58333 
chr17:18272102-18272121 5.78947 
chr17:18272593-18272614 5.95238 
chr17:18273633-18273658 5.48 
chr17:18273951-18273985 5.76471 
chr17:18274197-18274336 5.68345 
chr17:18274626-18274694 5.5 
chr17:18275535-18275558 6 
chr17:18276674-18276690 6 
chr17:18277114-18277142 6 
chr17:18277643-18277693 5.46 
chr17:18278328-18278356 5.71429 
chr17:18278790-18278805 5.86667 
chr17:18278920-18278945 5.6 
chr17:18279292-18279316 5.95833 
chr17:18281959-18281977 6 
chr17:18286738-18286769 5.25806 
chr17:18286916-18286939 6 
chr17:18287615-18287630 5.93333 
chr17:18288222-18288386 5.21951 
chr17:18288915-18288932 5.88235 
chr17:18290207-18290222 6 
chr17:18291322-18291373 5.64706 
chr17:18292078-18292101 5.56522 
chr17:18293661-18293689 5.25 
chr17:18294171-18294211 5.475 
chr17:18295456-18295483 5.48148 
chr17:18301505-18301525 5.75 
chr17:18305966-18306032 5.4697 
chr17:18307761-18307798 5.21622 
chr17:18308152-18308174 5.90909 
chr17:18309142-18309179 5.81081 
chr17:18311302-18311315 6 
chr17:18314126-18314149 5.43478 
chr17:18314176-18314199 5.43478 
chr17:18314343-18314386 5.25581 
chr17:18314489-18314519 5.4 
chr17:18315063-18315103 5.225 
chr17:18315585-18315606 5.90476 
chr17:18315670-18315703 5.30303 
chr17:18316595-18316616 5.90476 
chr17:18318590-18318626 5.47222 
chr17:18320170-18320201 5.93548 
chr17:18320626-18320652 5.42308 
chr17:18321848-18321876 5.5 
chr17:18322254-18322269 6 
chr17:18323036-18323069 5.39394 
chr17:18325377-18325401 6 
chr17:18329089-18329110 5.61905 
chr17:18340170-18340209 5.23077 
chr17:18340961-18340979 6 
chr17:18342325-18342342 5.76471 
chr17:18343350-18343371 5.85714 
chr17:18343575-18343626 5.60784 
chr17:18347218-18347253 5.28571 
chr17:18348351-18348380 5.58621 
chr17:18351543-18351562 5.68421 
chr17:18353609-18353633 6 
chr17:18353835-18353871 5.38889 
chr17:18356008-18356036 5.5 
chr17:18357232-18357259 5.44444 
chr17:18357682-18357715 5.9697 
chr17:18357876-18357896 5.7 
chr17:18358325-18358345 5.75 
chr17:18359421-18359452 5.93548 
chr17:18361126-18361154 5.17857 
chr17:18362983-18363013 5.76667 
chr17:18366803-18366827 5.41667 
chr17:18366977-18367000 5.91304 
chr17:18368059-18368175 5.82759 
chr17:18371460-18371495 5.94286 
chr17:18372581-18372614 5.66667 
chr17:18375757-18375770 6 
chr17:18376472-18376496 6 
chr17:18377698-18377719 6 
chr17:18380442-18380456 6 
chr17:18381167-18381213 5.26087 
chr17:18383522-18383568 5.65217 
chr17:18383928-18383965 5.64865 
chr17:18384441-18384471 5.86667 
chr17:18385821-18385834 6 
chr17:18388479-18388504 5.36 
chr17:18390606-18390618 6 
chr17:18391785-18391801 5.875 
chr17:18393473-18393499 5.76923 
chr17:18397448-18397471 5.73913 
chr17:18398696-18398727 5.80645 
chr17:18399753-18399781 5.42857 
chr17:18407574-18407596 5.54545 
chr17:18407662-18407688 5.61538 
chr17:18408020-18408047 6 
chr17:18410714-18410766 5.75 
chr17:18412057-18412100 5.09302 
chr17:18412126-18412193 5.20896 
chr17:18412938-18412950 6 
chr17:18417015-18417042 5.7037 
chr17:18417384-18417396 6 
chr17:18418134-18418161 5.40741 
chr17:18420104-18420130 5.92308 
chr17:18421452-18421480 5.46429 
chr17:18421633-18421645 6 
chr17:18422130-18422153 5.82609 
chr17:18425292-18425318 6 
chr17:18427313-18427340 5.77778 
chr17:18427855-18427874 5.78947 
chr17:18430240-18430289 6 
chr17:18432704-18432726 5.54545 
chr17:18433664-18433685 5.71429 
chr17:18444257-18444274 5.94118 
chr17:18445524-18445556 6 
chr17:18448835-18448864 6 
chr17:18449156-18449175 5.73684 
chr17:18451455-18451494 5.79487 
chr17:18452090-18452114 5.375 
chr17:18452222-18452242 5.9 
chr17:18457651-18457668 6 
chr17:18457818-18457843 6 
chr17:18462684-18462716 5.625 
chr17:18463434-18463447 6 
chr17:18463994-18464025 5.48387 
chr17:18470002-18470021 6 
chr17:18470940-18470963 5.6087 
chr17:18471406-18471430 5.41667 
chr17:18473304-18473324 6 
chr17:18475889-18475918 5.86207 
chr17:18476414-18476426 6 
chr17:18477425-18477450 5.4 
chr17:18479637-18479688 5.2549 
chr17:18482358-18482373 6 
chr17:18485091-18485115 5.91667 
chr17:18485834-18485868 6 
chr17:18487877-18487893 6 
chr17:18488626-18488663 5.86486 
chr17:18488758-18488845 5.86207 
chr17:18489134-18489165 5.96774 
chr17:18489968-18489996 5.28571 
chr17:18492302-18492336 5.82353 
chr17:18493679-18493696 5.88235 
chr17:18493880-18493896 6 
chr17:18494754-18494787 5.48485 
chr17:18499389-18499416 5.44444 
chr17:18499843-18499862 6 
chr17:18501559-18501592 5.9697 
chr17:18501863-18501877 6 
chr17:18502453-18502471 5.72222 
chr17:18503357-18503384 5.92593 
chr17:18504500-18504528 5.85714 
chr17:18506554-18506597 5.51163 
chr17:18507222-18507239 5.82353 
chr17:18507573-18507587 5.92857 
chr17:18508331-18508357 5.92308 
chr17:18509534-18509559 5.4 
chr17:18510326-18510405 5.65823 
chr17:18511780-18511806 5.76923 
chr17:18512649-18512673 5.75 
chr17:18514281-18514294 6 
chr17:18514919-18514945 5.57692 
chr17:18519493-18519519 5.57692 
chr17:18522185-18522219 5.94118 
chr17:18524257-18524282 5.8 
chr17:18525529-18525541 6 
chr17:18525666-18525701 5.45714 
chr17:18527058-18527072 6 
chr17:18527802-18527827 5.8 
chr17:18528872-18528899 5.74074 
chr17:18529250-18529280 5.7 
chr17:18529541-18529572 5.67742 
chr17:18531189-18531214 5.6 
chr17:18532334-18532366 5.84375 
chr17:18533921-18533943 5.54545 
chr17:18533960-18534000 5.275 
chr17:18534133-18534168 5.22857 
chr17:18535305-18535332 5.62963 
chr17:18537014-18537033 6 
chr17:18538101-18538199 5.85714 
chr17:18539915-18539942 5.33333 
chr17:18541377-18541394 6 
chr17:18542380-18542407 5.37037 
chr17:18547603-18547626 5.52174 
chr17:18548332-18548370 5.60526 
chr17:18549196-18549226 5.4 
chr17:18549275-18549312 5.89189 
chr17:18550528-18550541 6 
chr17:18552498-18552527 5.93103 
chr17:18552836-18552866 5.9 
chr17:18555047-18555102 5.81818 
chr17:18555544-18555558 6 
chr17:18558056-18558111 5.92727 
chr17:18558933-18558946 6 
chr17:18559356-18559377 5.80952 
chr17:18563369-18563396 5.88889 
chr17:18564588-18564604 6 
chr17:18567704-18567730 5.5 
chr17:18569206-18569230 5.79167 
chr17:18571598-18571626 5.42857 
chr17:18572238-18572269 5.67742 
chr17:18576347-18576364 6 
chr17:18577938-18577957 5.73684 
chr17:18579885-18579924 5.33333 
chr17:18579999-18580027 5.46429 
chr17:18581224-18581247 5.78261 
chr17:18582764-18582777 6 
chr17:18588218-18588240 5.81818 
chr17:18590136-18590177 5.53659 
chr17:18590626-18590657 5.87097 
chr17:18591108-18591132 5.83333 
chr17:18591619-18591648 6 
chr17:18592126-18592159 5.24242 
chr17:18593357-18593407 6 
chr17:18593933-18593982 6 
chr17:18594798-18594810 6 
chr17:18596011-18596056 5.37778 
chr17:18596838-18596850 6 
chr17:18597004-18597023 6 
chr17:18597165-18597182 6 
chr17:18600169-18600238 5.44928 
chr17:18600450-18600468 6 
chr17:18600626-18600642 5.9375 
chr17:18601208-18601233 5.72 
chr17:18602404-18602428 5.45833 
chr17:18605261-18605304 5.55814 
chr17:18605668-18605698 5.93333 
chr17:18606747-18606767 6 
chr17:18609200-18609220 5.85 
chr17:18609774-18609918 5.56944 
chr17:18612876-18612900 6 
chr17:18613920-18613940 5.6 
chr17:18616526-18616557 5.58065 
chr17:18616958-18616994 5.5 
chr17:18620087-18620118 5.70968 
chr17:18620492-18620537 5.88889 
chr17:18622777-18622796 6 
chr17:18623530-18623560 5.73333 
chr17:18626584-18626603 5.73684 
chr17:18629294-18629326 5.875 
chr17:18629637-18629657 5.9 
chr17:18632206-18632228 5.72727 
chr17:18632388-18632417 5.75862 
chr17:18633496-18633526 5.63333 
chr17:18634657-18634682 6 
chr17:18636201-18636238 5.56757 
chr17:18637773-18637796 5.82609 
chr17:18637888-18637910 5.72727 
chr17:18638965-18638977 6 
chr17:18639664-18639691 5.96296 
chr17:18640096-18640112 6 
chr17:18641580-18641595 6 
chr17:18642768-18642789 5.57143
[truncated: 1,342,371 more chars]
