# Supplementary material for: MsDetector: toward a standard computational tool for DNA microsatellites detection
Source: Nucleic Acids Res. 2012 Oct 2;41(1):e22. doi: 10.1093/nar/gks881 (PMC3592430; doi:10.1093/nar/gks881)
Supplement: Supplementary Data [file supp_gks881_nar-01766-met-n-2012-File009.gz › dataset7HumanMs/chr17_fp.rep]

chr17:904521-904544 5.47826 
chr17:1290721-1290742 5.52381 
chr17:2037172-2037196 5.375 
chr17:2136811-2136830 5.63158 
chr17:2615080-2615098 5.77778 
chr17:2768151-2768166 6 
chr17:3343875-3343900 5.64 
chr17:4782436-4782466 5.23333 
chr17:4960781-4960794 5.92308 
chr17:5278145-5278163 5.88889 
chr17:6501443-6501469 5.46154 
chr17:6934385-6934403 5.88889 
chr17:7397460-7397487 5.22222 
chr17:8894466-8894478 6 
chr17:10727622-10727634 6 
chr17:11442749-11442775 5.46154 
chr17:11862705-11862720 5.86667 
chr17:12813399-12813417 5.88889 
chr17:13007103-13007126 5.52174 
chr17:13464926-13464939 5.92308 
chr17:13653203-13653222 5.68421 
chr17:13676470-13676483 6 
chr17:13872224-13872241 5.94118 
chr17:14326570-14326596 5.30769 
chr17:15759717-15759732 5.93333 
chr17:16082504-16082523 5.78947 
chr17:16586078-16586106 5.39286 
chr17:16611887-16611915 5.17857 
chr17:17479759-17479772 6 
chr17:18080767-18080793 5.38462 
chr17:18533600-18533621 5.61905 
chr17:18939801-18939821 5.6 
chr17:19832278-19832300 5.5 
chr17:21234613-21234636 5.56522 
chr17:21415261-21415277 5.875 
chr17:21987862-21987876 6 
chr17:22199524-22199551 5.51852 
chr17:26215182-26215213 5.32258 
chr17:26655911-26655931 5.7 
chr17:27445475-27445506 5.29032 
chr17:27543215-27543227 6 
chr17:27641172-27641195 5.6087 
chr17:28157180-28157195 5.93333 
chr17:28272818-28272836 5.77778 
chr17:28347153-28347187 5.20588 
chr17:28557929-28557954 5.32 
chr17:29090564-29090584 5.7 
chr17:29839992-29840021 5.62069 
chr17:29954241-29954266 5.6 
chr17:30347503-30347524 5.61905 
chr17:30360585-30360598 5.92308 
chr17:30913742-30913757 5.93333 
chr17:31164935-31164955 5.6 
chr17:31672190-31672213 5.47826 
chr17:33063557-33063578 5.52381 
chr17:33193023-33193046 5.65217 
chr17:33323730-33323745 5.93333 
chr17:33773992-33774015 5.69565 
chr17:34062672-34062698 5.34615 
chr17:34330574-34330595 5.95238 
chr17:35305641-35305664 5.43478 
chr17:35549205-35549231 5.30769 
chr17:35629942-35629963 5.52381 
chr17:36160485-36160517 5.3125 
chr17:36216946-36216958 6 
chr17:36680603-36680622 5.63158 
chr17:37243805-37243833 5.21429 
chr17:37348645-37348674 5.27586 
chr17:38571281-38571315 5.32353 
chr17:39047101-39047117 5.875 
chr17:40342432-40342465 5.30303 
chr17:40577106-40577131 5.36 
chr17:40654875-40654901 5.34615 
chr17:41776740-41776757 5.76471 
chr17:42125063-42125076 5.92308 
chr17:42834671-42834701 5.2 
chr17:43597010-43597039 5.2069 
chr17:44109590-44109602 6 
chr17:45123282-45123314 5.25 
chr17:45492519-45492536 5.76471 
chr17:46415432-46415459 5.33333 
chr17:46507621-46507645 5.54167 
chr17:46593663-46593680 5.76471 
chr17:47654314-47654338 5.375 
chr17:47951956-47951985 5.48276 
chr17:48499286-48499312 5.46154 
chr17:48592285-48592299 6 
chr17:48720070-48720090 5.7 
chr17:49061273-49061285 6 
chr17:50389102-50389114 6 
chr17:51167231-51167252 5.61905 
chr17:51383426-51383450 5.45833 
chr17:53168461-53168473 6 
chr17:53175283-53175296 6 
chr17:53653001-53653025 5.45833 
chr17:53908763-53908783 5.75 
chr17:55489558-55489570 6 
chr17:55691304-55691317 5.92308 
chr17:56814055-56814067 6 
chr17:56845634-56845647 5.92308 
chr17:57480848-57480866 5.72222 
chr17:58641832-58641854 5.59091 
chr17:59915285-59915310 5.48 
chr17:60940718-60940750 5.15625 
chr17:61214451-61214477 5.34615 
chr17:61411819-61411836 5.76471 
chr17:61741743-61741765 5.72727 
chr17:63027812-63027825 6 
chr17:63731749-63731763 6 
chr17:65070403-65070428 5.32 
chr17:66199051-66199072 5.57143 
chr17:66464231-66464251 5.75 
chr17:67167393-67167406 6 
chr17:68329747-68329763 5.875 
chr17:68454082-68454107 5.32 
chr17:68923447-68923460 5.92308 
chr17:69193583-69193602 5.63158 
chr17:70270675-70270693 5.72222 
chr17:71888292-71888317 5.4 
chr17:72118989-72119014 5.48 
chr17:72300632-72300655 5.52174 
chr17:72561779-72561802 5.47826 
chr17:72636111-72636138 5.22222 
chr17:72812594-72812625 5.32258 
chr17:73448682-73448696 6 
chr17:73452515-73452527 6 
chr17:73688422-73688437 5.93333 
chr17:74459026-74459059 5.33333 
chr17:74572155-74572177 5.59091 
chr17:74597018-74597047 5.34483 
chr17:74903291-74903303 6 
chr17:75479908-75479941 5.24242 
chr17:75817980-75817994 6 
chr17:76183578-76183604 5.5 
chr17:77181118-77181138 5.6 
chr17:77974823-77974836 5.92308 
chr17:79132538-79132563 5.32 
chr17:79351807-79351825 5.88889 
chr17:79493859-79493890 5.32258 
chr17:80083017-80083046 5.31034 
chr17:80849665-80849694 5.31034 
chr17:80898672-80898689 5.82353 
chr17:81149307-81149323 5.8125 
