# Supplementary material for: MsDetector: toward a standard computational tool for DNA microsatellites detection
Source: Nucleic Acids Res. 2012 Oct 2;41(1):e22. doi: 10.1093/nar/gks881 (PMC3592430; doi:10.1093/nar/gks881)
Supplement: Supplementary Data [file supp_gks881_nar-01766-met-n-2012-File009.gz › dataset7HumanMs/chr18.rep]

chr18:10000-10620 5.92258 
chr18:11083-11156 5.38356 
chr18:13921-13953 5.3125 
chr18:14337-14384 5.19149 
chr18:18432-18446 5.92857 
chr18:20313-20355 5.52381 
chr18:21792-21830 5.65789 
chr18:23118-23218 5.88 
chr18:23570-23599 5.37931 
chr18:24694-24712 5.94444 
chr18:29039-29071 5.25 
chr18:29518-29569 5.33333 
chr18:31991-32026 5.82857 
chr18:33752-33789 5.54054 
chr18:41658-41677 5.63158 
chr18:41805-41890 5.51765 
chr18:42881-42908 5.7037 
chr18:44996-45017 5.66667 
chr18:45868-45905 5.83784 
chr18:54228-54252 5.54167 
chr18:63612-63788 5.78977 
chr18:63799-64133 5.50299 
chr18:65838-65863 5.68 
chr18:66710-66723 6 
chr18:66978-67005 5.7037 
chr18:67557-67584 5.7037 
chr18:67760-67792 5.375 
chr18:67927-67981 5.25926 
chr18:70159-70173 5.92857 
chr18:70634-70654 6 
chr18:71546-71590 5.65909 
chr18:72177-72205 5.78571 
chr18:72970-72983 6 
chr18:73091-73130 5.71795 
chr18:73379-73397 5.88889 
chr18:73444-73481 5.91892 
chr18:73965-74051 5.76744 
chr18:74678-74691 6 
chr18:74987-75025 5.94737 
chr18:76430-76459 5.93103 
chr18:76676-76718 5.61905 
chr18:80818-81269 5.74723 
chr18:82161-82189 5.82143 
chr18:83314-83334 6 
chr18:83926-83974 5.1875 
chr18:85368-85427 5.11864 
chr18:86960-87000 5.225 
chr18:87576-87603 5.77778 
chr18:91764-91778 5.92857 
chr18:92637-92654 6 
chr18:92770-92782 6 
chr18:94543-94686 5.48951 
chr18:95013-95029 6 
chr18:95086-95104 5.77778 
chr18:95500-95519 5.68421 
chr18:98751-98788 6 
chr18:99229-99246 5.94118 
chr18:100153-100175 5.5 
chr18:100620-100639 5.94737 
chr18:103034-103061 5.44444 
chr18:103291-103342 5.37255 
chr18:103997-104013 6 
chr18:105192-105480 5.56944 
chr18:105500-105553 5.81132 
chr18:105566-105666 6 
chr18:112006-112024 5.94444 
chr18:112055-112083 5.53571 
chr18:113165-113211 5.71739 
chr18:114574-114593 5.73684 
chr18:115871-115916 5.51111 
chr18:117475-117500 5.76 
chr18:117822-117840 5.77778 
chr18:119289-119309 6 
chr18:119667-119703 6 
chr18:124361-124385 5.375 
chr18:124751-124764 6 
chr18:125521-125540 6 
chr18:125647-125661 6 
chr18:126577-126590 6 
chr18:127679-127715 5.94444 
chr18:132203-132217 6 
chr18:133108-133134 6 
chr18:134090-134114 5.83333 
chr18:137205-137237 5.71875 
chr18:137754-137779 5.84 
chr18:138426-138450 5.70833 
chr18:139614-139631 6 
chr18:141447-141473 5.42308 
chr18:142034-142092 5.7931 
chr18:142482-142518 5.83333 
chr18:144510-144543 5.18182 
chr18:145208-145262 5.46296 
chr18:145966-146000 5.79412 
chr18:146210-146251 5.43902 
chr18:146823-146876 5.96226 
chr18:147641-147661 6 
chr18:147797-147833 5.77778 
chr18:148170-148185 6 
chr18:149148-149176 5.60714 
chr18:149849-149921 5.95833 
chr18:150854-150881 5.88889 
chr18:151324-151348 6 
chr18:151646-151665 5.63158 
chr18:152798-152837 6 
chr18:153312-153347 6 
chr18:153726-153742 6 
chr18:154036-154067 5.51613 
chr18:154755-154772 5.94118 
chr18:155928-155964 5.52778 
chr18:156108-156121 5.92308 
chr18:157911-158000 6 
chr18:158393-158440 5.31915 
chr18:158812-158843 5.29032 
chr18:160916-160939 5.95652 
chr18:163890-163904 5.92857 
chr18:164451-164467 6 
chr18:164942-164959 5.82353 
chr18:167141-167187 5.63043 
chr18:167934-167949 6 
chr18:169360-169377 6 
chr18:170305-170330 5.76 
chr18:171009-171051 5.90476 
chr18:174260-174280 5.8 
chr18:174601-174621 5.8 
chr18:174772-174785 6 
chr18:176234-176261 5.59259 
chr18:176781-176805 5.375 
chr18:177422-177439 6 
chr18:178004-178023 6 
chr18:179573-179596 5.69565 
chr18:179755-179776 5.7619 
chr18:184175-184200 5.32 
chr18:184588-184615 5.48148 
chr18:184769-184783 6 
chr18:185133-185171 5.63158 
chr18:185674-185710 5.58333 
chr18:185860-185875 6 
chr18:187842-187906 5.48438 
chr18:188150-188172 6 
chr18:188507-188520 6 
chr18:188669-188690 6 
chr18:189105-189140 5.28571 
chr18:189472-189496 5.66667 
chr18:192567-192584 5.82353 
chr18:200780-200814 5.82353 
chr18:208072-208113 5.73171 
chr18:213963-214016 5.75472 
chr18:214106-214118 6 
chr18:220820-220847 5.25926 
chr18:221606-221621 6 
chr18:224910-224928 6 
chr18:227308-227331 5.56522 
chr18:228527-228554 5.33333 
chr18:229840-229865 5.56 
chr18:230949-230978 5.37931 
chr18:231110-231122 6 
chr18:233197-233223 5.34615 
chr18:234541-234560 5.89474 
chr18:236350-236368 6 
chr18:237157-237172 6 
chr18:239294-239315 5.95238 
chr18:242441-242454 6 
chr18:243537-243556 5.78947 
chr18:246916-246931 6 
chr18:253902-253919 6 
chr18:254692-254729 5.24324 
chr18:254750-254777 5.40741 
chr18:266539-266551 6 
chr18:266974-267032 5.68966 
chr18:271242-271304 5.83871 
chr18:273252-273265 6 
chr18:274934-274984 5.52 
chr18:276082-276111 5.41379 
chr18:276681-276703 5.72727 
chr18:278400-278414 6 
chr18:280628-280654 5.57692 
chr18:281682-281725 5.53488 
chr18:284244-284269 5.44 
chr18:285524-285549 5.76 
chr18:289822-289835 6 
chr18:290504-290527 6 
chr18:293000-293026 5.53846 
chr18:295691-295716 6 
chr18:299291-299308 5.94118 
chr18:299912-299937 5.32 
chr18:300109-300144 5.8 
chr18:301323-301347 5.625 
chr18:302484-302500 5.8125 
chr18:302713-302733 5.9 
chr18:303442-303463 6 
chr18:304215-304259 5.25 
chr18:304750-304784 5.70588 
chr18:305647-305686 5.71795 
chr18:307799-307836 5.16216 
chr18:309189-309211 5.5 
chr18:309237-309249 6 
chr18:309991-310020 6 
chr18:310170-310182 6 
chr18:310695-310822 5.51181 
chr18:313790-313812 5.54545 
chr18:315232-315270 6 
chr18:315329-315354 5.8 
chr18:317225-317241 5.875 
chr18:317974-317990 5.8125 
chr18:318488-318505 6 
chr18:319321-319359 5.89474 
chr18:320225-320270 5.64444 
chr18:322193-322217 5.75 
chr18:323359-323371 6 
chr18:323858-323883 5.32 
chr18:325189-325224 5.54286 
chr18:325627-325651 6 
chr18:325680-325698 6 
chr18:326345-326366 6 
chr18:328530-328559 5.41379 
chr18:330078-330097 5.63158 
chr18:330489-330515 5.61538 
chr18:330873-330892 5.68421 
chr18:331046-331063 6 
chr18:331901-331934 5.24242 
chr18:334627-334644 6 
chr18:335732-335746 6 
chr18:337021-337039 5.77778 
chr18:338984-339000 5.9375 
chr18:340021-340044 5.78261 
chr18:340073-340092 5.73684 
chr18:342051-342069 6 
chr18:345549-345581 5.59375 
chr18:350959-350972 6 
chr18:351544-351580 5.25 
chr18:354521-354536 5.86667 
chr18:355026-355087 5.83607 
chr18:360174-360195 5.90476 
chr18:360520-360547 6 
chr18:360846-360870 5.375 
chr18:364197-364219 5.5 
chr18:367925-367946 6 
chr18:368866-368911 5.73333 
chr18:369385-369435 6 
chr18:371161-371182 5.61905 
chr18:372412-372431 5.94737 
chr18:374411-374433 5.77273 
chr18:378884-378909 5.52 
chr18:379114-379131 5.94118 
chr18:380571-380615 5.59091 
chr18:385316-385337 6 
chr18:389194-389221 5.77778 
chr18:389976-390000 5.54167 
chr18:394918-394943 5.96 
chr18:400870-400884 6 
chr18:406515-406535 6 
chr18:408603-408619 5.8125 
chr18:408817-408847 5.9 
chr18:411825-411844 5.84211 
chr18:412481-412500 5.89474 
chr18:414600-414630 6 
chr18:416854-416876 5.68182 
chr18:417041-417060 6 
chr18:419148-419208 6 
chr18:419230-419252 5.68182 
chr18:419549-419579 5.26667 
chr18:420707-420737 5.23333 
chr18:422619-422670 5.4902 
chr18:423732-423767 5.91429 
chr18:423934-423951 5.94118 
chr18:429186-429223 5.54054 
chr18:429373-429394 5.85714 
chr18:430993-431015 5.86364 
chr18:431806-431829 5.56522 
chr18:432172-432191 5.68421 
chr18:434029-434050 5.7619 
chr18:435598-435610 6 
chr18:436515-436534 5.73684 
chr18:438802-438814 6 
chr18:439339-439369 5.36667 
chr18:439527-439567 5.425 
chr18:439991-440003 6 
chr18:440360-440402 5.85714 
chr18:441250-441278 5.85714 
chr18:442000-442053 5.9434 
chr18:442960-442981 5.85714 
chr18:446244-446310 5.45455 
chr18:446538-446564 5.80769 
chr18:451159-451181 5.72727 
chr18:453358-453384 5.46154 
chr18:453442-453481 5.61538 
chr18:455246-455269 5.69565 
chr18:455278-455290 6 
chr18:460037-460067 5.9 
chr18:461369-461392 5.52174 
chr18:461550-461566 6 
chr18:463222-463234 6 
chr18:466067-466084 6 
chr18:466238-466270 5.5625 
chr18:467103-467149 5.54348 
chr18:468261-468273 6 
chr18:468529-468541 6 
chr18:470220-470244 6 
chr18:471646-471664 5.72222 
chr18:471721-471744 5.52174 
chr18:472673-472734 5.57377 
chr18:473013-473046 5.48485 
chr18:475076-475091 6 
chr18:478617-478642 5.56 
chr18:479526-479557 5.87097 
chr18:479568-479590 5.81818 
chr18:479708-479736 5.46429 
chr18:483399-483412 6 
chr18:484135-484148 6 
chr18:486169-486198 5.7931 
chr18:488872-488896 5.91667 
chr18:489409-489481 5.43056 
chr18:490500-490523 5.56522 
chr18:490661-490687 5.5 
chr18:493436-493469 5.42424 
chr18:497383-497416 6 
chr18:500653-500692 5.48718 
chr18:500762-500838 5.28947 
chr18:501816-501851 5.68571 
chr18:502305-502343 5.94737 
chr18:503021-503037 5.875 
chr18:503754-503785 5.87097 
chr18:504643-504668 5.32 
chr18:507331-507451 5.91667 
chr18:508919-508955 5.33333 
chr18:509045-509076 5.22581 
chr18:509165-509186 6 
chr18:509724-509755 5.19355 
chr18:513000-513106 5.80189 
chr18:513291-513328 5.21622 
chr18:514194-514219 5.72 
chr18:514532-514602 5.17143 
chr18:515864-515893 5.48276 
chr18:517177-517210 5.39394 
chr18:517301-517334 5.24242 
chr18:517466-517489 5.47826 
chr18:521077-521098 5.57143 
chr18:521252-521278 5.65385 
chr18:521508-521552 5.79545 
chr18:521950-522000 5.92 
chr18:522535-522553 5.83333 
chr18:523979-524005 5.88462 
chr18:524906-524928 5.72727 
chr18:525107-525140 5.66667 
chr18:526039-526057 5.83333 
chr18:527059-527102 5.67442 
chr18:528831-528860 6 
chr18:530995-531014 5.94737 
chr18:531065-531086 5.95238 
chr18:536397-536411 6 
chr18:541712-541740 5.75 
chr18:542406-542426 5.9 
chr18:542448-542495 5.7234 
chr18:544382-544403 6 
chr18:550764-550787 6 
chr18:551208-551241 5.24242 
chr18:553095-553129 5.76471 
chr18:553576-553612 5.58333 
chr18:554141-554158 6 
chr18:554623-554646 5.43478 
chr18:556222-556280 5.81034 
chr18:557835-557849 5.92857 
chr18:558563-558590 5.92593 
chr18:558962-558988 5.88462 
chr18:559015-559063 5.75 
chr18:559082-559108 5.76923 
chr18:559191-559232 5.78049 
chr18:559278-559357 5.6962 
chr18:559524-559571 6 
chr18:559925-559964 5.15385 
chr18:560143-560158 6 
chr18:564099-564137 5.65789 
chr18:565283-565299 6 
chr18:569520-569537 6 
chr18:573443-573471 5.71429 
chr18:575237-575274 5.37838 
chr18:576418-576500 5.82927 
chr18:578576-578600 5.875 
chr18:580020-580048 5.75 
chr18:583139-583162 6 
chr18:583446-583458 6 
chr18:584194-584215 5.57143 
chr18:585084-585102 6 
chr18:586172-586190 5.83333 
chr18:586952-586964 6 
chr18:588733-588992 5.80695 
chr18:590864-590879 6 
chr18:591972-592035 6 
chr18:592563-592577 6 
chr18:593514-593551 5.27027 
chr18:594140-594163 5.78261 
chr18:596819-596839 5.7 
chr18:596870-596890 6 
chr18:596921-596941 6 
chr18:596972-596986 6 
chr18:597708-597722 6 
chr18:599809-599840 5.64516 
chr18:599947-599968 5.66667 
chr18:600126-600143 6 
chr18:601808-601858 5.62 
chr18:604532-604559 5.2963 
chr18:605568-605586 5.94444 
chr18:605666-605690 5.54167 
chr18:606946-606970 5.875 
chr18:607125-607140 6 
chr18:608500-608517 6 
chr18:608718-608732 6 
chr18:608883-608906 5.56522 
chr18:609823-609838 6 
chr18:609848-609874 5.5 
chr18:610870-610895 5.44 
chr18:611221-611247 5.53846 
chr18:614286-614391 5.72381 
chr18:617595-617610 6 
chr18:619701-619733 5.75 
chr18:620975-621000 5.48 
chr18:623644-623664 6 
chr18:624249-624293 5.38636 
chr18:625518-625560 5.90476 
chr18:626864-627036 5.97093 
chr18:627812-627836 5.5 
chr18:628620-628649 6 
chr18:628915-628953 6 
chr18:630102-630120 5.88889 
chr18:630672-630700 6 
chr18:632312-632366 5.68519 
chr18:633157-633182 5.72 
chr18:636624-636638 6 
chr18:636961-637000 6 
chr18:637971-638000 5.41379 
chr18:638527-638557 5.3 
chr18:639430-639446 6 
chr18:639763-639805 5.83333 
chr18:640409-640435 5.96154 
chr18:643220-643252 5.28125 
chr18:645792-645847 5.92727 
chr18:646487-646534 5.87234 
chr18:646669-646697 5.57143 
chr18:646726-646762 5.69444 
chr18:648581-648607 5.88462 
chr18:650631-650651 5.85 
chr18:651410-651429 6 
chr18:651454-651482 5.28571 
chr18:653968-653981 6 
chr18:654473-654500 5.85185 
chr18:655155-655175 5.7 
chr18:655322-655349 5.85185 
chr18:655435-655457 5.90909 
chr18:656932-656953 6 
chr18:661152-661186 5.5 
chr18:666888-667627 5.90798 
chr18:667990-668006 5.9375 
chr18:669366-669385 6 
chr18:669967-669979 6 
chr18:673334-673357 5.47826 
chr18:673710-673723 6 
chr18:674513-674531 5.77778 
chr18:679208-679222 6 
chr18:679549-679572 5.56522 
chr18:680358-680395 5.27027 
chr18:680676-680693 6 
chr18:682715-682731 6 
chr18:682881-682929 5.75 
chr18:683984-684006 5.90909 
chr18:685026-685051 5.32 
chr18:692596-692635 5.97436 
chr18:693318-693334 5.875 
chr18:694627-694649 5.81818 
chr18:694808-694866 5.41379 
chr18:695593-695616 5.78261 
chr18:696196-696219 5.86957 
chr18:697119-697142 5.78261 
chr18:697786-697805 6 
chr18:699359-699391 5.875 
chr18:699478-699500 6 
chr18:700890-700909 6 
chr18:701442-701467 5.36 
chr18:701921-701964 5.62791 
chr18:702264-702281 6 
chr18:702738-702776 5.36842 
chr18:704430-704455 5.92 
chr18:704596-704618 5.54545 
chr18:706794-706831 5.59459 
chr18:707169-707202 5.27273 
chr18:707851-707869 6 
chr18:708023-708035 6 
chr18:711171-711224 5.45283 
chr18:712349-712512 5.96319 
chr18:712650-712669 6 
chr18:713470-713488 6 
chr18:713772-713798 5.92308 
chr18:714748-714767 5.68421 
chr18:717401-717413 6 
chr18:718674-718694 6 
chr18:721537-721566 5.89655 
chr18:726423-726441 5.72222 
chr18:726781-726810 6 
chr18:727958-727979 5.90476 
chr18:728378-728402 5.45833 
chr18:729420-729436 6 
chr18:729619-729639 6 
chr18:730343-730357 6 
chr18:731966-731982 6 
chr18:732435-732459 5.79167 
chr18:732650-732686 5.55556 
chr18:733782-733805 6 
chr18:734554-734575 6 
chr18:736176-736188 6 
chr18:738690-738707 6 
chr18:739608-739628 6 
chr18:741231-741257 5.61538 
chr18:741795-741836 5.73171 
chr18:742459-742472 6 
chr18:743906-743928 5.81818 
chr18:744365-744402 5.2973 
chr18:744689-744710 6 
chr18:746897-746928 5.25806 
chr18:748352-748369 5.76471 
chr18:749159-749197 5.60526 
chr18:749497-749520 5.69565 
chr18:749858-749870 6 
chr18:752942-752959 5.82353 
chr18:754693-754725 5.53125 
chr18:757500-757524 5.66667 
chr18:757821-757838 6 
chr18:757869-757913 5.52273 
chr18:759694-759725 5.74194 
chr18:760468-760512 5.77273 
chr18:761242-761254 6 
chr18:762500-762551 5.23529 
chr18:763703-763720 6 
chr18:764119-764146 5.44444 
chr18:765249-765289 6 
chr18:765400-765412 6 
chr18:766981-767009 5.5 
chr18:767054-767095 6 
chr18:768689-768714 5.84 
chr18:769111-769130 6 
chr18:770269-770295 5.65385 
chr18:772430-772445 5.86667 
chr18:772798-772827 5.31034 
chr18:777807-777831 5.79167 
chr18:777945-777971 5.92308 
chr18:779404-779427 5.91304 
chr18:780233-780246 6 
chr18:781270-781282 6 
chr18:783391-783408 6 
chr18:785446-785472 5.92308 
chr18:786257-786269 6 
chr18:786497-786533 6 
chr18:787081-787110 6 
chr18:789583-789614 5.80645 
chr18:790057-790077 5.8 
chr18:790928-790955 5.25926 
chr18:791245-791276 5.93548 
chr18:792307-792325 5.77778 
chr18:792360-792379 5.94737 
chr18:792528-792551 6 
chr18:792566-792677 5.65766 
chr18:792802-792832 5.46667 
chr18:793027-793054 5.59259 
chr18:794804-794831 5.81481 
chr18:795913-795941 6 
chr18:796756-796774 6 
chr18:799703-799745 5.45238 
chr18:799885-799916 6 
chr18:801146-801180 5.88235 
chr18:801685-801728 5.37209 
chr18:802545-802557 6 
chr18:802921-802939 6 
chr18:803061-803082 5.7619 
chr18:804610-804626 6 
chr18:807332-807345 6 
chr18:807500-807524 5.625 
chr18:810779-810806 5.55556 
chr18:812015-812035 5.95 
chr18:812325-812347 5.59091 
chr18:815442-815465 6 
chr18:819167-819184 5.82353 
chr18:821832-821860 5.25 
chr18:822550-822569 6 
chr18:824325-824340 6 
chr18:825915-825940 5.56 
chr18:826666-826682 6 
chr18:827400-827591 5.74346 
chr18:828161-828279 5.66102 
chr18:828772-828792 6 
chr18:828870-828918 5.75 
chr18:830169-830189 5.85 
chr18:830572-830598 5.42308 
chr18:831159-831176 6 
chr18:832513-832535 5.5 
chr18:832761-832773 6 
chr18:833859-833888 5.86207 
chr18:836407-836430 5.56522 
chr18:838414-838448 5.79412 
chr18:840575-840598 6 
chr18:841609-841633 6 
chr18:841684-841753 5.53623 
chr18:842591-842603 6 
chr18:843190-843214 5.95833 
chr18:843333-843357 6 
chr18:843514-843539 5.48 
chr18:844074-844087 6 
chr18:844703-844735 5.8125 
chr18:845087-845127 5.525 
chr18:849769-849808 6 
chr18:851574-851590 6 
chr18:852252-852277 5.8 
chr18:853072-853095 6 
chr18:857419-857455 6 
chr18:857750-857771 5.95238 
chr18:859399-859414 5.86667 
chr18:859888-859913 6 
chr18:860293-860338 5.46667 
chr18:860384-860399 6 
chr18:861065-861084 6 
chr18:862050-862085 5.62857 
chr18:862500-862528 5.57143 
chr18:865271-865295 5.58333 
chr18:867404-867426 5.59091 
chr18:867772-867787 6 
chr18:869637-869654 5.82353 
chr18:869967-869985 5.83333 
chr18:870284-870309 5.36 
chr18:872117-872131 6 
chr18:877491-877543 5.88462 
chr18:878373-878395 5.72727 
chr18:878860-878910 5.54 
chr18:879953-879992 5.74359 
chr18:880092-880126 5.44118 
chr18:881464-881500 5.41667 
chr18:883025-883052 5.85185 
chr18:887655-887684 5.72414 
chr18:889515-889553 5.86842 
chr18:890194-890206 6 
chr18:891125-891138 6 
chr18:893159-893179 6 
chr18:893670-893689 6 
chr18:895017-895043 5.65385 
chr18:897040-897070 5.76667 
chr18:897401-897428 6 
chr18:898063-898076 6 
chr18:898387-898417 5.23333 
chr18:898654-898678 5.58333 
chr18:898835-898863 5.64286 
chr18:900171-900184 6 
chr18:903105-903139 5.94118 
chr18:907745-907764 5.84211 
chr18:909847-909902 5.67273 
chr18:911369-911423 5.44444 
chr18:914961-914974 6 
chr18:915770-915801 5.70968 
chr18:918392-918463 5.87324 
chr18:923449-923492 5.7907 
chr18:923911-924000 5.46067 
chr18:925814-925959 5.83448 
chr18:926886-926917 5.51613 
chr18:927896-927921 5.52 
chr18:930182-930211 5.51724 
chr18:934167-934191 6 
chr18:938257-938270 6 
chr18:938433-938455 5.72727 
chr18:942802-942831 5.37931 
chr18:944140-944186 5.78261 
chr18:944394-944414 5.65 
chr18:946426-946458 5.8125 
chr18:947188-947234 5.86957 
chr18:947844-947875 5.29032 
chr18:953500-953532 5.8125 
chr18:954636-954659 6 
chr18:956582-956610 5.92857 
chr18:957432-957458 5.34615 
chr18:959262-959299 5.2973 
chr18:959318-959336 6 
chr18:959680-959727 5.87234 
chr18:961189-961231 5.38095 
chr18:961257-961293 5.30556 
chr18:961815-961835 5.95 
chr18:962559-962584 5.48 
chr18:968732-968753 5.95238 
chr18:970812-970872 5.5 
chr18:978262-978299 5.43243 
chr18:982964-983000 5.36111 
chr18:984398-984418 6 
chr18:985829-985849 6 
chr18:987669-987694 5.32 
chr18:988609-988680 5.94366 
chr18:989837-989860 5.6087 
chr18:995255-995269 6 
chr18:996429-996455 5.61538 
chr18:997503-997524 5.7619 
chr18:998305-998333 5.85714 
chr18:998469-998512 5.55814 
chr18:998764-998783 5.68421 
chr18:1001503-1001558 5.38182 
chr18:1003886-1003899 6 
chr18:1009379-1009407 5.39286 
chr18:1010201-1010214 6 
chr18:1015463-1015500 5.48649 
chr18:1015522-1015575 5.24528 
chr18:1015584-1015626 5.45238 
chr18:1023682-1023711 5.7931 
chr18:1026301-1026322 5.52381 
chr18:1027454-1027474 5.6 
chr18:1035518-1035542 5.375 
chr18:1035682-1035704 5.77273 
chr18:1036370-1036408 5.39474 
chr18:1038507-1038551 5.52273 
chr18:1041454-1041500 5.15217 
chr18:1043770-1043788 6 
chr18:1044819-1044833 5.92857 
chr18:1045124-1045157 5.45455 
chr18:1045198-1045232 5.44118 
chr18:1045245-1045276 5.58065 
chr18:1049667-1049680 6 
chr18:1054390-1054412 5.5 
chr18:1054424-1054474 5.28 
chr18:1054614-1054639 5.4 
chr18:1054890-1054906 6 
chr18:1056045-1056090 5.42222 
chr18:1056428-1056455 5.25926 
chr18:1057078-1057119 6 
chr18:1059748-1059816 5.85294 
chr18:1060266-1060317 6 
chr18:1061195-1061240 5.51111 
chr18:1069518-1069534 6 
chr18:1070725-1070748 5.43478 
chr18:1072189-1072205 6 
chr18:1075871-1075883 6 
chr18:1075978-1075992 6 
chr18:1076287-1076328 5.53659 
chr18:1078017-1078064 5.93617 
chr18:1079738-1079768 5.53333 
chr18:1083596-1083802 5.69417 
chr18:1083811-1083916 5.75238 
chr18:1087421-1087448 5.2963 
chr18:1088240-1088265 5.48 
chr18:1091851-1091871 5.95 
chr18:1093481-1093511 5.86667 
chr18:1093577-1093601 5.58333 
chr18:1098080-1098107 5.88889 
chr18:1098909-1098932 5.47826 
chr18:1101023-1101035 6 
chr18:1101065-1101080 5.93333 
chr18:1101095-1101125 5.56667 
chr18:1101705-1101723 5.77778 
chr18:1106774-1106868 5.93617 
chr18:1106914-1106953 5.38462 
chr18:1109577-1109734 5.80892 
chr18:1111818-1111850 5.90625 
chr18:1112776-1112831 5.89091 
chr18:1116224-1116253 5.58621 
chr18:1116866-1116885 6 
chr18:1117810-1117841 5.22581 
chr18:1119285-1119316 5.70968 
chr18:1123269-1123298 6 
chr18:1125954-1125973 5.94737 
chr18:1127284-1127305 5.90476 
chr18:1132356-1132372 6 
chr18:1135884-1135944 5.35 
chr18:1137122-1137134 6 
chr18:1138254-1138357 5.4466 
chr18:1140548-1140585 5.45946 
chr18:1144987-1145026 5.87179 
chr18:1145156-1145175 5.63158 
chr18:1149392-1149412 5.7 
chr18:1151329-1151342 6 
chr18:1156438-1156455 6 
chr18:1157734-1157763 6 
chr18:1159797-1159814 6 
chr18:1163215-1163241 5.46154 
chr18:1166251-1166279 5.57143 
chr18:1174440-1174474 5.41176 
chr18:1177087-1177108 5.85714 
chr18:1185852-1185896 5.75 
chr18:1186188-1186212 5.375 
chr18:1195652-1195696 5.43182 
chr18:1195717-1195749 5.34375 
chr18:1195890-1195917 5.62963 
chr18:1197000-1197026 5.46154 
chr18:1197257-1197288 5.41935 
chr18:1198103-1198116 6 
chr18:1198264-1198284 5.7 
chr18:1199842-1199862 5.8 
chr18:1201489-1201515 5.38462 
chr18:1202102-1202122 5.6 
chr18:1203517-1203548 5.32258 
chr18:1205106-1205156 6 
chr18:1207809-1207830 5.52381 
chr18:1218222-1218249 5.44444 
chr18:1220095-1220150 5.41818 
chr18:1220896-1220920 5.79167 
chr18:1224434-1224447 5.92308 
chr18:1224970-1225000 5.96667 
chr18:1225032-1225062 5.13333 
chr18:1225819-1225838 5.94737 
chr18:1226794-1226825 5.83871 
chr18:1227607-1227627 5.65 
chr18:1228933-1228969 5.33333 
chr18:1229162-1229196 5.73529 
chr18:1229821-1229866 5.33333 
chr18:1230824-1230859 5.94286 
chr18:1232717-1232749 5.625 
chr18:1233344-1233361 5.82353 
chr18:1236099-1236124 5.88 
chr18:1236461-1236490 5.55172 
chr18:1236925-1236958 5.30303 
chr18:1245978-1246003 5.44 
chr18:1246163-1246194 6 
chr18:1247059-1247086 5.40741 
chr18:1251153-1251179 5.26923 
chr18:1251415-1251452 5.83784 
chr18:1255509-1255527 6 
chr18:1255554-1255581 5.81481 
chr18:1257215-1257250 6 
chr18:1258157-1258208 5.58824 
chr18:1258497-1258513 5.8125 
chr18:1258848-1258865 5.82353 
chr18:1260335-1260350 6 
chr18:1261374-1261407 5.78788 
chr18:1262080-1262115 5.45714 
chr18:1263107-1263153 5.30435 
chr18:1269141-1269170 5.89655 
chr18:1271650-1271670 5.75 
chr18:1274000-1274050 5.46 
chr18:1274253-1274277 5.66667 
chr18:1275646-1275674 5.53571 
chr18:1276760-1276784 5.66667 
chr18:1277421-1277446 5.64 
chr18:1280943-1280970 5.85185 
chr18:1284029-1284072 6 
chr18:1285483-1285509 6 
chr18:1286069-1286087 5.72222 
chr18:1287251-1287326 5.4 
chr18:1288532-1288565 5.30303 
chr18:1289974-1289987 6 
chr18:1291813-1291839 5.88462 
chr18:1292250-1292280 5.63333 
chr18:1294144-1294235 5.68132 
chr18:1298247-1298282 5.85714 
chr18:1301011-1301041 5.5 
chr18:1301084-1301101 5.88235 
chr18:1301870-1301896 5.5 
chr18:1317262-1317283 5.85714 
chr18:1319411-1319426 6 
chr18:1323738-1323751 6 
chr18:1324124-1324158 5.58824 
chr18:1325972-1325996 5.66667 
chr18:1326975-1327000 5.36 
chr18:1328595-1328634 5.69231 
chr18:1329588-1329604 5.875 
chr18:1332428-1332442 6 
chr18:1333188-1333278 5.7 
chr18:1333588-1333623 5.4 
chr18:1341346-1341365 5.89474 
chr18:1345585-1345611 5.5 
chr18:1346921-1346952 5.51613 
chr18:1347135-1347168 5.78788 
chr18:1349332-1349353 5.80952 
chr18:1350424-1350446 5.68182 
chr18:1351659-1351689 5.63333 
chr18:1358679-1358715 5.33333 
chr18:1358901-1358916 6 
chr18:1359929-1359955 5.38462 
chr18:1360751-1360764 6 
chr18:1361783-1361809 5.69231 
chr18:1363599-1363622 5.95652 
chr18:1365000-1365017 5.82353 
chr18:1365500-1365521 5.66667 
chr18:1369570-1369589 5.84211 
chr18:1370231-1370258 5.62963 
chr18:1370398-1370437 6 
chr18:1377488-1377511 5.86957 
chr18:1377687-1377704 6 
chr18:1378722-1378758 5.80556 
chr18:1378936-1378983 5.31915 
chr18:1385520-1385534 6 
chr18:1390699-1390739 6 
chr18:1396473-1396516 5.44186 
chr18:1397434-1397465 5.25806 
chr18:1399019-1399044 5.6 
chr18:1399096-1399111 5.86667 
chr18:1402537-1402568 5.25806 
chr18:1405795-1405825 5.43333 
chr18:1406570-1406583 6 
chr18:1408200-1408233 5.27273 
chr18:1409123-1409167 5.38636 
chr18:1409401-1409421 5.7 
chr18:1411524-1411550 6 
chr18:1414057-1414078 5.61905 
chr18:1414604-1414635 5.77419 
chr18:1415625-1415649 6 
chr18:1417417-1417440 5.43478 
chr18:1419872-1419923 5.92157 
chr18:1420758-1420790 5.5 
chr18:1420963-1420989 5.76923 
chr18:1422151-1422174 5.73913 
chr18:1422926-1422985 5.81356 
chr18:1425687-1425714 5.33333 
chr18:1427136-1427157 5.85714 
chr18:1428634-1428687 5.50943 
chr18:1428928-1428944 5.875 
chr18:1434210-1434234 5.83333 
chr18:1437751-1437818 5.37313 
chr18:1438282-1438307 5.52 
chr18:1440475-1440500 5.96 
chr18:1441261-1441274 5.92308 
chr18:1442951-1442978 5.44444 
chr18:1444506-1444525 5.63158 
chr18:1444680-1444713 5.84848 
chr18:1446542-1446571 5.2069 
chr18:1446591-1446607 5.875 
chr18:1447041-1447076 5.28571 
chr18:1450145-1450170 5.76 
chr18:1450850-1450875 5.8 
chr18:1458281-1458328 5.46809 
chr18:1460740-1460798 5.72414 
chr18:1462143-1462212 5.49275 
chr18:1462996-1463017 6 
chr18:1465154-1465347 5.93782 
chr18:1469956-1469978 5.5 
chr18:1473247-1473283 5.44444 
chr18:1475294-1475325 5.16129 
chr18:1477423-1477446 5.95652 
chr18:1477586-1477624 5.47368 
chr18:1477645-1477697 5.36538 
chr18:1478406-1478442 5.75 
chr18:1478634-1478674 5.2 
chr18:1479381-1479410 5.41379 
chr18:1483873-1483911 5.78947 
chr18:1483972-1483991 6 
chr18:1484049-1484080 5.93548 
chr18:1485207-1485230 5.78261 
chr18:1486000-1486026 5.61538 
chr18:1489805-1489840 5.2 
chr18:1490128-1490162 5.76471 
chr18:1491633-1491662 5.65517 
chr18:1494000-1494032 5.40625 
chr18:1494991-1495003 6 
chr18:1499690-1499709 5.63158 
chr18:1502388-1502405 6 
chr18:1502886-1502920 5.44118 
chr18:1503657-1503676 6 
chr18:1504704-1504783 5.56962 
chr18:1507401-1507431 5.3 
chr18:1507762-1507798 5.94444 
chr18:1508184-1508201 5.88235 
chr18:1508921-1508938 6 
chr18:1510760-1510780 5.65 
chr18:1515500-1515538 5.63158 
chr18:1515710-1515818 5.90741 
chr18:1516321-1516340 5.63158 
chr18:1526281-1526304 5.65217 
chr18:1528329-1528353 5.5 
chr18:1528578-1528717 5.64748 
chr18:1533468-1533483 6 
chr18:1535602-1535616 6 
chr18:1536926-1536949 5.82609 
chr18:1537815-1537832 5.76471 
chr18:1538853-1538881 5.32143 
chr18:1541491-1541514 5.82609 
chr18:1542609-1542704 5.82105 
chr18:1546037-1546070 5.42424 
chr18:1546220-1546249 5.62069 
chr18:1546900-1546925 5.32 
chr18:1548325-1548343 5.83333 
chr18:1551795-1551821 5.92308 
chr18:1554787-1554809 5.63636 
chr18:1558981-1559006 6 
chr18:1563235-1563263 5.25 
chr18:1563276-1563289 6 
chr18:1565773-1565799 5.46154 
chr18:1568994-1569072 5.62821 
chr18:1570769-1570798 5.7931 
chr18:1572044-1572096 5.59615 
chr18:1576435-1576482 6 
chr18:1577327-1577349 5.59091 
chr18:1584861-1584878 5.76471 
chr18:1588158-1588176 5.83333 
chr18:1589342-1589369 5.96296 
chr18:1593478-1593503 5.4 
chr18:1593825-1593871 6 
chr18:1594123-1594207 5.44048 
chr18:1598821-1598856 5.77143 
chr18:1601168-1601195 6 
chr18:1603447-1603496 5.69388 
chr18:1604540-1604574 5.97059 
chr18:1604676-1604691 5.86667 
chr18:1606039-1606062 6 
chr18:1609420-1609439 5.63158 
chr18:1613423-1613469 5.82609 
chr18:1614541-1614565 5.5 
chr18:1614970-1615017 6 
chr18:1619010-1619026 5.9375 
chr18:1622174-1622204 5.3 
chr18:1624056-1624084 5.39286 
chr18:1628385-1628412 5.51852 
chr18:1628612-1628645 5.24242 
chr18:1629181-1629750 5.87346 
chr18:1631260-1631319 5.69492 
chr18:1635815-1635829 5.92857 
chr18:1640084-1640121 5.40541 
chr18:1646461-1646484 6 
chr18:1646686-1646739 5.41509 
chr18:1647034-1647065 5.45161 
chr18:1648126-1648161 6 
chr18:1649822-1649891 5.6087 
chr18:1653638-1653703 5.61538 
chr18:1654489-1654503 6 
chr18:1658303-1658315 6 
chr18:1663421-1663434 6 
chr18:1668744-1668761 5.82353 
chr18:1668791-1668842 5.58824 
chr18:1670309-1670324 6 
chr18:1670993-1671010 5.94118 
chr18:1674675-1674703 5.17857 
chr18:1674763-1674778 5.93333 
chr18:1674876-1674898 5.54545 
chr18:1675356-1675375 5.68421 
chr18:1675425-1675465 6 
chr18:1675780-1675816 5.94444 
chr18:1677465-1677500 5.65714 
chr18:1678135-1678152 6 
chr18:1680577-1680594 5.82353 
chr18:1683272-1683297 5.72 
chr18:1683876-1683923 5.29787 
chr18:1688957-1689038 5.4321 
chr18:1691882-1691923 5.73171 
chr18:1692061-1692086 5.48 
chr18:1694081-1694117 5.19444 
chr18:1694335-1694375 5.35 
chr18:1695641-1695661 6 
chr18:1697931-1697972 5.39024 
chr18:1698923-1698959 5.38889 
chr18:1699088-1699102 6 
chr18:1702104-1702117 6 
chr18:1705786-1705803 5.94118 
chr18:1709317-1709344 5.85185 
chr18:1710349-1710385 5.75 
chr18:1710909-1710938 5.24138 
chr18:1715029-1715052 5.56522 
chr18:1716292-1716342 5.42 
chr18:1719768-1719799 5.51613 
chr18:1719867-1719957 5.47778 
chr18:1719969-1720221 5.63889 
chr18:1720232-1720448 5.52315 
chr18:1721038-1721094 5.16071 
chr18:1721248-1721303 5.25455 
chr18:1721316-1721452 5.53676 
chr18:1722073-1722135 5.43548 
chr18:1729210-1729222 6 
chr18:1732549-1732568 6 
chr18:1733267-1733288 5.52381 
chr18:1733416-1733435 5.63158 
chr18:1736143-1736180 5.21622 
chr18:1737496-1737520 5.75 
chr18:1740733-1740786 5.39623 
chr18:1745693-1745724 5.51613 
chr18:1747028-1747286 5.81395 
chr18:1748088-1748147 5.77966 
chr18:1748535-1748579 5.90909 
chr18:1748635-1748647 6 
chr18:1753763-1753787 5.375 
chr18:1753849-1753890 5.7561 
chr18:1757468-1757486 5.88889 
chr18:1759896-1759922 5.30769 
chr18:1761659-1761676 5.76471 
chr18:1767233-1767253 5.95 
chr18:1769970-1769989 5.63158 
chr18:1770118-1770158 5.8 
chr18:1772504-1772517 6 
chr18:1772854-1772883 5.65517 
chr18:1776081-1776104 5.52174 
chr18:1777683-1777713 5.5 
chr18:1781536-1781578 5.19048 
chr18:1790708-1790741 5.30303 
chr18:1791220-1791278 5.36207 
chr18:1792571-1792603 5.90625 
chr18:1795799-1795842 5.27907 
chr18:1796495-1796521 6 
chr18:1798444-1798474 5.93333 
chr18:1800778-1800817 5.97436 
chr18:1800909-1800923 6 
chr18:1802200-1802231 5.51613 
chr18:1802803-1802830 5.62963 
chr18:1803057-1803069 6 
chr18:1803552-1803581 5.93103 
chr18:1805852-1805892 5.375 
chr18:1806132-1806173 5.65854 
chr18:1806527-1806549 5.5 
chr18:1806791-1806831 5.375 
chr18:1806943-1806970 5.33333 
chr18:1809742-1809783 5.90244 
chr18:1809928-1809955 5.7037 
chr18:1813701-1813758 5.57895 
chr18:1815041-1815073 5.25 
chr18:1815218-1815254 5.63889 
chr18:1815473-1815491 6 
chr18:1818394-1818414 6 
chr18:1819185-1819197 6 
chr18:1819205-1819217 6 
chr18:1820102-1820191 5.13483 
chr18:1820314-1820344 5.4 
chr18:1820382-1820400 6 
chr18:1821023-1821058 5.34286 
chr18:1824260-1824295 5.88571 
chr18:1824327-1824356 6 
chr18:1826041-1826065 5.41667 
chr18:1831154-1831166 6 
chr18:1832275-1832293 6 
chr18:1833735-1833762 5.48148 
chr18:1833917-1833969 6 
chr18:1836821-1836845 5.41667 
chr18:1839767-1839793 5.65385 
chr18:1840134-1840165 5.93548 
chr18:1843315-1843341 5.53846 
chr18:1845710-1845790 5.6125 
chr18:1846960-1846976 5.875 
chr18:1847143-1847191 5.5 
chr18:1849796-1849814 5.94444 
chr18:1850984-1851007 5.56522 
chr18:1851735-1851752 6 
chr18:1854675-1854764 5.93258 
chr18:1854811-1854854 5.95349 
chr18:1854867-1854964 5.80412 
chr18:1854976-1855000 5.66667 
chr18:1861029-1861078 5.67347 
chr18:1862505-1862677 5.63953 
chr18:1864153-1864190 5.27027 
chr18:1864479-1864508 5.37931 
chr18:1867243-1867265 5.81818 
chr18:1868440-1868465 6 
chr18:1868737-1868764 5.81481 
chr18:1869160-1869183 5.95652 
chr18:1876323-1876349 5.76923 
chr18:1876513-1876537 5.58333 
chr18:1878912-1878937 5.48 
chr18:1885891-1885905 6 
chr18:1886458-1886500 5.61905 
chr18:1886868-1886899 5.67742 
chr18:1890935-1890957 5.5 
chr18:1893216-1893251 5.42857 
chr18:1894463-1894500 5.35135 
chr18:1896754-1896801 5.6383 
chr18:1898149-1898202 5.4717 
chr18:1899102-1899189 5.5977 
chr18:1899211-1899288 5.45455 
chr18:1902489-1902504 5.93333 
chr18:1902613-1902628 6 
chr18:1902953-1902974 5.61905 
chr18:1903232-1903261 5.55172 
chr18:1904839-1904903 5.39062 
chr18:1904961-1904984 5.69565 
chr18:1907064-1907107 5.4186 
chr18:1908531-1908558 5.44444 
chr18:1908679-1908699 5.9 
chr18:1910061-1910214 5.69281 
chr18:1913080-1913099 5.89474 
chr18:1916678-1916749 5.85915 
chr18:1921797-1921882 5.70588 
chr18:1924297-1924309 6 
chr18:1926161-1926188 5.40741 
chr18:1926266-1926280 5.92857 
chr18:1931402-1931422 6 
chr18:1932109-1932138 5.37931 
chr18:1935294-1935311 6 
chr18:1935739-1935752 6 
chr18:1936564-1936588 5.66667 
chr18:1937764-1937785 6 
chr18:1938786-1938822 5.5 
chr18:1939817-1939848 5.70968 
chr18:1940943-1940956 6 
chr18:1942236-1942263 5.25926 
chr18:1942837-1942852 6 
chr18:1945609-1945628 6 
chr18:1946373-1946395 5.72727 
chr18:1949357-1949382 5.88 
chr18:1952208-1952358 5.74 
chr18:1952614-1952632 5.77778 
chr18:1955695-1955719 5.625 
chr18:1956565-1956578 6 
chr18:1958055-1958103 5.08333 
chr18:1958686-1958747 5.45902 
chr18:1958877-1958906 5.2069 
chr18:1959797-1959823 5.84615 
chr18:1959845-1959872 5.22222 
chr18:1962521-1962597 5.68421 
chr18:1962648-1962667 5.68421 
chr18:1962867-1962892 5.32 
chr18:1962981-1963116 5.5037 
chr18:1963149-1963235 5.47674 
chr18:1963262-1963301 6 
chr18:1965102-1965186 5.53571 
chr18:1965917-1965934 5.82353 
chr18:1968532-1968557 5.4 
chr18:1968670-1968702 5.75 
chr18:1970036-1970056 5.7 
chr18:1970072-1970092 5.65 
chr18:1971403-1971434 5.96774 
chr18:1974366-1974385 5.68421 
chr18:1977731-1977749 5.77778 
chr18:1977901-1977939 5.47368 
chr18:1977977-1977994 6 
chr18:1978012-1978028 5.8125 
chr18:1982646-1982683 5.51351 
chr18:1983600-1983620 6 
chr18:1985984-1986067 5.89157 
chr18:1986094-1986138 5.59091 
chr18:1991065-1991079 6 
chr18:1996306-1996373 5.64179 
chr18:1997547-1997571 5.54167 
chr18:1998877-1998905 5.46429 
chr18:1999043-1999065 5.77273 
chr18:2003232-2003259 6 
chr18:2007074-2007094 5.6 
chr18:2007105-2007204 5.21212 
chr18:2007284-2007302 6 
chr18:2007415-2007447 5.34375 
chr18:2010407-2010440 5.39394 
chr18:2012553-2012577 5.375 
chr18:2013284-2013314 5.73333 
chr18:2017792-2017835 5.39535 
chr18:2017942-2018021 5.59494 
chr18:2018659-2018697 5.34211 
chr18:2018900-2018916 6 
chr18:2028381-2028418 5.91892 
chr18:2031704-2031716 6 
chr18:2037389-2037409 6 
chr18:2038334-2038368 5.91176 
chr18:2039213-2039225 6 
chr18:2042827-2042853 5.26923 
chr18:2043196-2043213 6 
chr18:2049518-2049549 5.51613 
chr18:2050231-2050260 5.31034 
chr18:2053267-2053293 5.92308 
chr18:2054761-2054787 6 
chr18:2056730-2056744 6 
chr18:2057077-2057098 5.85714 
chr18:2058593-2058607 6 
chr18:2061644-2061704 5.53333 
chr18:2065392-2065404 6 
chr18:2065743-2065767 5.66667 
chr18:2068681-2068709 5.17857 
chr18:2070218-2070282 5.26562 
chr18:2071675-2071704 5.55172 
chr18:2071715-2071739 5.5 
chr18:2072748-2072777 5.34483 
chr18:2074068-2074087 5.84211 
chr18:2074291-2074315 5.5 
chr18:2074346-2074384 5.5 
chr18:2074537-2074606 5.55072 
chr18:2079725-2079746 5.66667 
chr18:2079808-2079835 5.51852 
chr18:2081641-2081661 5.75 
chr18:2084767-2084802 5.94286 
chr18:2085257-2085269 6 
chr18:2086958-2086985 5.92593 
chr18:2088024-2088043 5.89474 
chr18:2091760-2091801 5.46341 
chr18:2097853-2097872 5.89474 
chr18:2099253-2099511 5.78682 
chr18:2102601-2102670 5.15942 
chr18:2102776-2102810 5.41176 
chr18:2104712-2104727 6 
chr18:2105721-2105737 6 
chr18:2105779-2105822 5.88372 
chr18:2108037-2108064 5.77778 
chr18:2109253-2109291 5.73684 
chr18:2109373-2109407 5.35294 
chr18:2110247-2110290 5.23256 
chr18:2110433-2110466 5.48485 
chr18:2111490-2111506 6 
chr18:2118384-2118404 5.75 
chr18:2120513-2120525 6 
chr18:2121966-2121988 6 
chr18:2123193-2123346 5.6732 
chr18:2123764-2123792 5.46429 
chr18:2124559-2124589 5.73333 
chr18:2125565-2125590 5.76 
chr18:2129108-2129129 6 
chr18:2131277-2131331 5.74074 
chr18:2137873-2137904 5.3871 
chr18:2139443-2139475 5.78125 
chr18:2142080-2142110 5.33333 
chr18:2142500-2142550 5.4 
chr18:2146474-2146495 6 
chr18:2150569-2150585 6 
chr18:2150944-2150977 5.81818 
chr18:2151397-2151429 5.25 
chr18:2154576-2154606 5.56667 
chr18:2155733-2155756 5.52174 
chr18:2155956-2155968 6 
chr18:2157982-2158005 5.47826 
chr18:2158139-2158175 5.80556 
chr18:2158868-2158966 5.92857 
chr18:2166942-2166964 5.72727 
chr18:2173130-2173173 5.7907 
chr18:2176620-2176634 6 
chr18:2176904-2176947 5.48837 
chr18:2178040-2178070 6 
chr18:2178096-2178121 5.76 
chr18:2183571-2183698 5.40945 
chr18:2189598-2189628 6 
chr18:2189948-2189960 6 
chr18:2191867-2191880 6 
chr18:2192138-2192157 6 
chr18:2197379-2197413 5.88235 
chr18:2199942-2199955 6 
chr18:2200562-2200584 5.5 
chr18:2201465-2201500 5.6 
chr18:2203882-2203920 6 
chr18:2204362-2204389 5.25926 
chr18:2205360-2205412 5.23077 
chr18:2206784-2206813 5.89655 
chr18:2210571-2210591 6 
chr18:2210717-2210749 5.78125 
chr18:2212223-2212252 5.58621 
chr18:2217079-2217104 5.44 
chr18:2217593-2217633 5.65 
chr18:2222446-2222492 6 
chr18:2222810-2222901 5.48352 
chr18:2227118-2227149 5.3871 
chr18:2228235-2228263 5.75 
chr18:2228652-2228674 5.77273 
chr18:2230494-2230517 5.65217 
chr18:2233245-2233262 6 
chr18:2235398-2235445 5.19149 
chr18:2240233-2240269 6 
chr18:2247868-2247883 6 
chr18:2253028-2253054 5.53846 
chr18:2253206-2253224 5.88889 
chr18:2265666-2265695 5.17241 
chr18:2266162-2266180 5.77778 
chr18:2268955-2268978 5.56522 
chr18:2269086-2269109 5.95652 
chr18:2271747-2271774 5.2963 
chr18:2272754-2272775 5.80952 
chr18:2275327-2275343 6 
chr18:2276398-2276425 5.51852 
chr18:2276914-2277070 5.70513 
chr18:2277080-2277139 5.47458 
chr18:2279373-2279386 6 
chr18:2282185-2282205 6 
chr18:2282826-2282843 6 
chr18:2289651-2289683 5.75 
chr18:2292290-2292309 5.68421 
chr18:2292641-2292721 5.575 
chr18:2297255-2297277 5.54545 
chr18:2297523-2297554 5.74194 
chr18:2297610-2297625 5.86667 
chr18:2299873-2299899 5.73077 
chr18:2303729-2303749 6 
chr18:2308146-2308176 5.8 
chr18:2311283-2311300 5.94118 
chr18:2311739-2311771 5.875 
chr18:2312301-2312321 5.6 
chr18:2312480-2312509 5.58621 
chr18:2312523-2312574 5.60784 
chr18:2316856-2316890 5.88235 
chr18:2317760-2317775 5.86667 
chr18:2317805-2317836 5.77419 
chr18:2317942-2317964 5.63636 
chr18:2318970-2319003 5.87879 
chr18:2319646-2319667 5.66667 
chr18:2319932-2319953 5.52381 
chr18:2322750-2322770 5.65 
chr18:2323217-2323242 5.44 
chr18:2327367-2327392 5.96 
chr18:2328147-2328180 5.93939 
chr18:2329458-2329484 5.61538 
chr18:2330038-2330068 5.46667 
chr18:2333016-2333040 5.375 
chr18:2333990-2334007 5.94118 
chr18:2335692-2335707 6 
chr18:2339613-2339639 6 
chr18:2339794-2339806 6 
chr18:2346590-2346628 5.76316 
chr18:2347346-2347363 5.82353 
chr18:2348792-2348809 5.76471 
chr18:2351023-2351055 6 
chr18:2354946-2354963 5.76471 
chr18:2355570-2355599 5.62069 
chr18:2358720-2358746 5.46154 
chr18:2362312-2362341 5.34483 
chr18:2363195-2363218 5.78261 
chr18:2371195-2371212 5.76471 
chr18:2373504-2373517 6 
chr18:2377305-2377328 5.43478 
chr18:2378548-2378574 5.73077 
chr18:2383596-2383630 6 
chr18:2384358-2384376 6 
chr18:2384620-2384633 5.92308 
chr18:2384793-2384873 5.2625 
chr18:2384920-2384954 5.5 
chr18:2384970-2385020 5.26 
chr18:2385079-2385096 5.76471 
chr18:2385810-2385831 5.90476 
chr18:2386162-2386179 5.94118 
chr18:2386296-2386332 5.33333 
chr18:2387350-2387374 5.45833 
chr18:2388636-2388663 5.59259 
chr18:2389116-2389129 6 
chr18:2389361-2389400 5.17949 
chr18:2391553-2391593 5.7 
chr18:2391948-2391969 5.66667 
chr18:2393575-2393608 5.30303 
chr18:2394580-2394644 5.4375 
chr18:2396480-2396506 6 
chr18:2400581-2400618 5.24324 
chr18:2400699-2400714 5.86667 
chr18:2401990-2402011 5.71429 
chr18:2404604-2404622 5.77778 
chr18:2407568-2407580 6 
chr18:2417231-2417278 6 
chr18:2417648-2417669 5.90476 
chr18:2420282-2420318 5.5 
chr18:2421680-2421727 5.53191 
chr18:2422884-2422916 5.53125 
chr18:2427107-2427120 5.92308 
chr18:2427252-2427269 6 
chr18:2427926-2427973 5.74468 
chr18:2429903-2429931 5.57143 
chr18:2431179-2431231 5.42308 
chr18:2431239-2431393 5.52597 
chr18:2432733-2432755 5.77273 
chr18:2438760-2438772 6 
chr18:2440941-2440965 6 
chr18:2445876-2445896 5.95 
chr18:2447108-2447151 5.46512 
chr18:2447161-2447174 5.92308 
chr18:2449381-2449413 5.25 
chr18:2449567-2449584 5.82353 
chr18:2451086-2451116 5.56667 
chr18:2451131-2451160 5.17241 
chr18:2451893-2451926 5.42424 
chr18:2452028-2452055 5.2963 
chr18:2452636-2452661 5.72 
chr18:2452694-2452726 5.1875 
chr18:2452752-2452795 5.18605 
chr18:2457000-2457028 5.32143 
chr18:2459633-2459649 6 
chr18:2464000-2464055 5.65455 
chr18:2464385-2464412 6 
chr18:2466636-2466666 5.56667 
chr18:2469577-2469603 5.46154 
chr18:2470253-2470272 5.63158 
chr18:2477843-2477900 5.63158 
chr18:2478083-2478104 5.52381 
chr18:2478447-2478468 5.52381 
chr18:2478753-2478969 5.5787 
chr18:2480958-2480970 6 
chr18:2481082-2481103 5.61905 
chr18:2482270-2482300 5.96667 
chr18:2482568-2482599 6 
chr18:2483652-2483694 5.97619 
chr18:2484451-2484473 5.95455 
chr18:2485436-2485452 5.8125 
chr18:2488621-2488649 6 
chr18:2490074-2490105 5.93548 
chr18:2490654-2490704 5.76 
chr18:2490918-2490957 5.30769 
chr18:2493139-2493161 5.5 
chr18:2496671-2496739 5.63235 
chr18:2496897-2496910 6 
chr18:2496977-2496996 5.63158 
chr18:2498454-2498472 5.72222 
chr18:2499330-2499352 5.77273 
chr18:2500299-2500315 5.875 
chr18:2500531-2500550 5.84211 
chr18:2502985-2503026 5.82927 
chr18:2503042-2503147 5.60952 
chr18:2503601-2503617 6 
chr18:2503780-2503812 5.5 
chr18:2504197-2504232 5.14286 
chr18:2504874-2504904 5.56667 
chr18:2505196-2505223 5.37037 
chr18:2505288-2505312 5.375 
chr18:2509673-2509708 5.31429 
chr18:2512811-2512839 5.53571 
chr18:2513184-2513215 5.87097 
chr18:2514047-2514065 6 
chr18:2515136-2515172 5.80556 
chr18:2517241-2517264 5.78261 
chr18:2521902-2521932 5.5 
chr18:2523735-2523750 6 
chr18:2525320-2525357 5.32432 
chr18:2526067-2526097 5.6 
chr18:2529744-2529763 5.84211 
chr18:2530573-2530594 5.90476 
chr18:2531339-2531359 5.8 
chr18:2532316-2532338 5.95455 
chr18:2533395-2533430 5.42857 
chr18:2533440-2533473 5.36364 
chr18:2535741-2535763 6 
chr18:2536139-2536161 5.90909 
chr18:2539468-2539492 5.70833 
chr18:2542345-2542364 5.63158 
chr18:2543112-2543126 6 
chr18:2545329-2545347 5.72222 
chr18:2549362-2549400 5.39474 
chr18:2549419-2549455 5.27778 
chr18:2549818-2549838 6 
chr18:2549993-2550027 5.97059 
chr18:2551162-2551179 6 
chr18:2551699-2551732 5.69697 
chr18:2552190-2552216 5.84615 
chr18:2555056-2555083 5.48148 
chr18:2555788-2555831 5.72093 
chr18:2556841-2556864 5.65217 
chr18:2557310-2557326 6 
chr18:2558565-2558593 5.57143 
chr18:2559221-2559248 5.2963 
chr18:2560246-2560276 5.5 
chr18:2561021-2561047 5.42308 
chr18:2563599-2563614 6 
chr18:2563948-2563965 5.94118 
chr18:2565496-2565520 5.95833 
chr18:2566045-2566116 5.80282 
chr18:2566522-2566547 5.6 
chr18:2575521-2575544 5.82609 
chr18:2577214-2577226 6 
chr18:2579417-2579440 5.95652 
chr18:2579932-2579976 5.75 
chr18:2580319-2580341 5.63636 
chr18:2580730-2580754 6 
chr18:2582049-2582087 5.94737 
chr18:2583696-2583708 6 
chr18:2584309-2584363 5.38889 
chr18:2584433-2584457 5.375 
chr18:2591754-2591766 6 
chr18:2592331-2592366 5.94286 
chr18:2593012-2593066 5.85185 
chr18:2593884-2593916 5.8125 
chr18:2595275-2595310 5.71429 
chr18:2597169-2597216 5.6383 
chr18:2600807-2600852 5.37778 
chr18:2601482-2601520 5.26316 
chr18:2602465-2602485 5.6 
chr18:2603355-2603375 5.95 
chr18:2605273-2605323 6 
chr18:2606141-2606154 5.92308 
chr18:2607949-2607993 5.65909 
chr18:2608130-2608182 5.53846 
chr18:2609154-2609179 5.44 
chr18:2611044-2611059 6 
chr18:2612261-2612303 5.90476 
chr18:2614434-2614650 5.9537 
chr18:2615186-2615213 5.2963 
chr18:2616756-2616816 5.61667 
chr18:2617266-2617280 5.92857 
chr18:2619654-2619686 5.75 
chr18:2621200-2621308 5.90741 
chr18:2621729-2621754 5.6 
chr18:2622404-2622418 6 
chr18:2622775-2622802 5.77778 
chr18:2623474-2623500 5.38462 
chr18:2623583-2623605 5.59091 
chr18:2626379-2626408 5.44828 
chr18:2627622-2627646 5.45833 
chr18:2630948-2630984 5.72222 
chr18:2637033-2637065 6 
chr18:2637098-2637118 6 
chr18:2637533-2637549 6 
chr18:2640014-2640040 5.38462 
chr18:2641556-2641600 5.36364 
chr18:2642412-2642424 6 
chr18:2645917-2645944 6 
chr18:2646759-2646776 6 
chr18:2647930-2647946 6 
chr18:2649150-2649177 6 
chr18:2649437-2649454 6 
chr18:2649745-2649757 6 
chr18:2650407-2650435 5.92857 
chr18:2651480-2651492 6 
chr18:2651636-2651651 6 
chr18:2652397-2652434 5.32432 
chr18:2653599-2653618 5.63158 
chr18:2655681-2655702 5.71429 
chr18:2657949-2657969 5.7 
chr18:2658805-2658957 5.80921 
chr18:2659762-2659776 6 
chr18:2660327-2660351 5.70833 
chr18:2660471-2660485 6 
chr18:2662164-2662221 5.91228 
chr18:2662642-2662684 5.64286 
chr18:2669337-2669365 5.75 
chr18:2669888-2669904 5.875 
chr18:2671353-2671414 5.34426 
chr18:2671512-2671537 5.76 
chr18:2671582-2671607 5.96 
chr18:2672223-2672239 6 
chr18:2673934-2673957 5.52174 
chr18:2675261-2675275 6 
chr18:2677622-2677637 6 
chr18:2678195-2678310 5.78261 
chr18:2678432-2678460 5.60714 
chr18:2678812-2678860 5.97917 
chr18:2679478-2679492 6 
chr18:2679873-2679895 5.54545 
chr18:2681410-2681422 6 
chr18:2681584-2681598 6 
chr18:2682292-2682336 5.77273 
chr18:2684698-2684726 6 
chr18:2685092-2685111 5.68421 
chr18:2685695-2685726 5.87097 
chr18:2686901-2686920 5.78947 
chr18:2689209-2689228 5.68421 
chr18:2689850-2689870 6 
chr18:2690636-2690656 5.7 
chr18:2693620-2693646 6 
chr18:2695298-2695319 5.7619 
chr18:2700542-2700560 5.88889 
chr18:2701152-2701170 5.72222 
chr18:2704325-2704346 5.85714 
chr18:2704583-2704615 5.5 
chr18:2707350-2707372 5.77273 
chr18:2708224-2708259 5.65714 
chr18:2708865-2708905 5.9 
chr18:2709204-2709268 5.8125 
chr18:2710964-2710988 5.58333 
chr18:2711479-2711493 6 
chr18:2718544-2718565 5.66667 
chr18:2719179-2719303 5.76613 
chr18:2722485-2722507 5.63636 
chr18:2729869-2729885 5.8125 
chr18:2736652-2736664 6 
chr18:2744816-2744849 5.84848 
chr18:2745878-2745899 5.57143 
chr18:2746155-2746187 5.59375 
chr18:2748340-2748402 5.75806 
chr18:2750018-2750032 6 
chr18:2752714-2752754 5.25 
chr18:2753481-2753529 5.58333 
chr18:2753705-2753732 5.77778 
chr18:2755051-2755063 6 
chr18:2755542-2755578 5.97222 
chr18:2756774-2756797 5.47826 
chr18:2757000-2757028 5.17857 
chr18:2757084-2757116 5.40625 
chr18:2757205-2757221 6 
chr18:2758047-2758068 5.90476 
chr18:2762490-2762504 6 
chr18:2762652-2762685 5.48485 
chr18:2765935-2765977 5.33333 
chr18:2767582-2767600 6 
chr18:2768595-2768709 5.53509 
chr18:2770596-2770637 5.73171 
chr18:2775066-2775092 6 
chr18:2775304-2775346 5.2381 
chr18:2776177-2776240 5.5873 
chr18:2780236-2780259 6 
chr18:2782742-2782765 6 
chr18:2784712-2784741 5.93103 
chr18:2785645-2785664 6 
chr18:2785987-2786028 5.70732 
chr18:2788595-2788609 6 
chr18:2789000-2789031 5.64516 
chr18:2789184-2789214 5.63333 
chr18:2793654-2793672 5.77778 
chr18:2794355-2794395 5.9 
chr18:2794500-2794518 5.83333 
chr18:2795036-2795071 6 
chr18:2798565-2798592 5.33333 
chr18:2803178-2803231 5.79245 
chr18:2803310-2803347 5.21622 
chr18:2806934-2806954 5.8 
chr18:2807553-2807581 5.75 
chr18:2807944-2807988 5.81818 
chr18:2808106-2808129 5.52174 
chr18:2809291-2809316 5.56 
chr18:2812389-2812419 5.63333 
chr18:2813413-2813448 5.45714 
chr18:2814262-2814300 5.65789 
chr18:2815962-2816000 5.86842 
chr18:2816843-2816867 5.95833 
chr18:2817527-2817567 5.7 
chr18:2817669-2817682 6 
chr18:2818263-2818288 5.96 
chr18:2819800-2819827 5.44444 
chr18:2820455-2820468 6 
chr18:2821242-2821311 5.55072 
chr18:2822386-2822431 5.53333 
chr18:2822722-2822735 6 
chr18:2822779-2822791 6 
chr18:2823295-2823500 5.63902 
chr18:2825635-2825670 5.25714 
chr18:2827629-2827641 6 
chr18:2827771-2827785 6 
chr18:2828340-2828358 5.94444 
chr18:2830703-2830732 5.86207 
chr18:2832523-2832582 5.94915 
chr18:2839597-2839630 6 
chr18:2840130-2840143 6 
chr18:2843218-2843236 6 
chr18:2845224-2845249 5.36 
chr18:2845638-2845652 6 
chr18:2847218-2847238 5.75 
chr18:2847954-2847990 5.44444 
chr18:2849908-2849938 5.93333 
chr18:2850091-2850106 6 
chr18:2850570-2850586 6 
chr18:2851086-2851098 6 
chr18:2852147-2852183 5.38889 
chr18:2854778-2854810 5.5 
chr18:2856210-2856247 5.48649 
chr18:2858146-2858168 5.72727 
chr18:2858520-2858613 5.89247 
chr18:2858625-2858648 5.65217 
chr18:2864910-2864960 5.14 
chr18:2866419-2866432 6 
chr18:2867280-2867310 5.96667 
chr18:2867344-2867365 6 
chr18:2868789-2868812 6 
chr18:2869766-2869806 5.85 
chr18:2871028-2871046 5.88889 
chr18:2873705-2873735 5.7 
chr18:2875975-2875992 5.94118 
chr18:2877434-2877447 6 
chr18:2877775-2877793 5.77778 
chr18:2883945-2883966 5.61905 
chr18:2885513-2885529 6 
chr18:2886319-2886352 5.33333 
chr18:2887535-2887564 5.44828 
chr18:2888712-2888738 5.84615 
chr18:2889083-2889148 5.8 
chr18:2889668-2889707 5.94872 
chr18:2893508-2893530 5.68182 
chr18:2896120-2896179 5.47458 
chr18:2896646-2896663 5.94118 
chr18:2896968-2896984 5.8125 
chr18:2899079-2899096 6 
chr18:2900164-2900196 5.75 
chr18:2905767-2905791 5.95833 
chr18:2908270-2908365 5.31579 
chr18:2909583-2909603 5.65 
chr18:2912030-2912049 6 
chr18:2922247-2922265 6 
chr18:2923418-2923442 6 
chr18:2928726-2928742 5.8125 
chr18:2929452-2929484 5.78125 
chr18:2929958-2929984 5.46154 
chr18:2937542-2937569 6 
chr18:2939160-2939180 5.85 
chr18:2940329-2940344 6 
chr18:2943427-2943452 6 
chr18:2944331-2944362 6 
chr18:2945136-2945165 5.62069 
chr18:2950104-2950117 6 
chr18:2953838-2953851 6 
chr18:2954842-2954869 5.2963 
chr18:2955917-2955955 6 
chr18:2956309-2956338 6 
chr18:2957425-2957449 5.625 
chr18:2958138-2958186 5.70833 
chr18:2958552-2958574 5.59091 
chr18:2958926-2958946 5.65 
chr18:2960172-2960217 6 
chr18:2964280-2964298 6 
chr18:2965729-2965742 6 
chr18:2970738-2970759 5.57143 
chr18:2971588-2971620 5.53125 
chr18:2972043-2972081 5.84211 
chr18:2973906-2973942 5.25 
chr18:2974073-2974105 5.78125 
chr18:2975922-2975946 5.5 
chr18:2978185-2978205 6 
chr18:2978664-2978676 6 
chr18:2987706-2987736 5.6 
chr18:2988010-2988031 6 
chr18:2989917-2989929 6 
chr18:2992972-2992988 6 
chr18:2993144-2993244 5.57 
chr18:2996465-2996488 6 
chr18:2997282-2997299 6 
chr18:3000021-3000142 5.69421 
chr18:3000959-3000992 5.60606 
chr18:3001012-3001038 5.57692 
chr18:3002234-3002251 6 
chr18:3005349-3005379 6 
chr18:3005674-3005700 6 
chr18:3007150-3007174 5.58333 
chr18:3008688-3008707 5.73684 
chr18:3008877-3008891 6 
chr18:3009433-3009450 5.82353 
chr18:3012018-3012040 5.5 
chr18:3013353-3013385 5.40625 
chr18:3014451-3014471 5.8 
chr18:3016125-3016151 5.5 
chr18:3018323-3018347 5.83333 
chr18:3018439-3018473 5.17647 
chr18:3018699-3018720 5.66667 
chr18:3019072-3019087 6 
chr18:3020453-3020491 5.5 
chr18:3020846-3020875 5.62069 
chr18:3022065-3022091 5.69231 
chr18:3023115-3023129 6 
chr18:3024337-3024353 5.875 
chr18:3024578-3024604 5.84615 
chr18:3028200-3028229 6 
chr18:3030470-3030531 5.63934 
chr18:3032393-3032415 5.68182 
chr18:3032783-3032811 5.25 
chr18:3033312-3033343 5.58065 
chr18:3034898-3034913 6 
chr18:3035332-3035355 5.91304 
chr18:3036882-3036895 6 
chr18:3037258-3037301 5.67442 
chr18:3039567-3039587 5.7 
chr18:3044218-3044241 5.43478 
chr18:3045331-3045347 5.875 
chr18:3046112-3046124 6 
chr18:3047298-3047350 5.55769 
chr18:3048805-3048834 5.51724 
chr18:3050415-3050446 5.51613 
chr18:3052794-3052827 5.78788 
chr18:3054478-3054516 5.68421 
chr18:3055346-3055359 6 
chr18:3056218-3056244 6 
chr18:3056398-3056419 5.71429 
chr18:3059101-3059128 5.59259 
chr18:3059319-3059339 6 
chr18:3059673-3059690 5.82353 
chr18:3060125-3060154 5.55172 
chr18:3060973-3060986 6 
chr18:3063855-3063868 6 
chr18:3064532-3064573 5.7561 
chr18:3065543-3065565 5.72727 
chr18:3066291-3066328 6 
chr18:3067742-3067772 5.5 
chr18:3068916-3068955 5.23077 
chr18:3070734-3070767 6 
chr18:3072348-3072364 6 
chr18:3072971-3072990 6 
chr18:3074792-3074820 5.85714 
chr18:3078414-3078440 5.92308 
chr18:3078971-3078988 6 
chr18:3080697-3080743 5.28261 
chr18:3081128-3081147 5.78947 
chr18:3083383-3083439 5.98214 
chr18:3083593-3083610 6 
chr18:3085191-3085265 5.87838 
chr18:3087486-3087500 6 
chr18:3087797-3087815 5.88889 
chr18:3090215-3090230 6 
chr18:3091475-3091500 5.64 
chr18:3091721-3091747 5.92308 
chr18:3094330-3094354 5.45833 
chr18:3094647-3094672 6 
chr18:3095565-3095583 5.77778 
chr18:3098256-3098287 5.96774 
chr18:3101987-3102012 6 
chr18:3104743-3104763 6 
chr18:3108966-3108991 5.84 
chr18:3109770-3109799 5.41379 
chr18:3110212-3110238 5.69231 
chr18:3110726-3110748 5.86364 
chr18:3110937-3110962 5.52 
chr18:3113172-3113336 5.78659 
chr18:3114542-3114562 6 
chr18:3114849-3114872 5.6087 
chr18:3114949-3114992 5.23256 
chr18:3117644-3117665 5.71429 
chr18:3119054-3119068 6 
chr18:3123369-3123398 5.27586 
chr18:3123624-3123682 5.32759 
chr18:3123805-3123832 5.74074 
chr18:3124289-3124311 5.95455 
chr18:3126262-3126276 6 
chr18:3127280-3127318 5.89474 
chr18:3128601-3128616 5.86667 
chr18:3130024-3130058 5.52941 
chr18:3130439-3130460 5.95238 
chr18:3131985-3132074 5.59551 
chr18:3132094-3132129 5.71429 
chr18:3134289-3134308 5.84211 
chr18:3136389-3136435 5.69565 
chr18:3136933-3136961 5.92857 
chr18:3142211-3142224 6 
chr18:3143898-3143917 6 
chr18:3146107-3146136 5.72414 
chr18:3147025-3147166 5.68794 
chr18:3148842-3148865 6 
chr18:3150055-3150068 6 
chr18:3150977-3151016 6 
chr18:3151428-3151500 5.86111 
chr18:3154434-3154462 5.53571 
chr18:3154614-3154644 6 
chr18:3154673-3154727 5.53704 
chr18:3154752-3154784 5.3125 
chr18:3157306-3157355 6 
chr18:3157678-3157718 6 
chr18:3158605-3158624 5.84211 
chr18:3159072-3159100 5.53571 
chr18:3159862-3160198 5.75 
chr18:3161492-3161512 6 
chr18:3163023-3163044 6 
chr18:3163804-3163861 5.61404 
chr18:3166261-3166277 6 
chr18:3166438-3166458 5.9 
chr18:3166756-3166793 5.18919 
chr18:3167363-3167400 5.81081 
chr18:3169070-3169094 5.45833 
chr18:3170411-3170443 5.78125 
chr18:3173571-3173612 6 
chr18:3177237-3177259 5.68182 
chr18:3177273-3177299 5.5 
chr18:3177443-3177480 6 
chr18:3178554-3178577 5.65217 
chr18:3181325-3181348 5.65217 
chr18:3181730-3181745 6 
chr18:3182900-3182935 5.8 
chr18:3183899-3183916 5.76471 
chr18:3184561-3184587 6 
chr18:3185099-3185111 6 
chr18:3186707-3187005 5.71812 
chr18:3187845-3187870 5.92 
chr18:3188664-3188685 6 
chr18:3188857-3188961 5.75962 
chr18:3191691-3191706 5.93333 
chr18:3193273-3193375 5.87255 
chr18:3197134-3197147 6 
chr18:3197871-3197893 6 
chr18:3198780-3198800 5.8 
chr18:3200166-3200218 5.82692 
chr18:3200248-3200261 5.92308 
chr18:3200523-3200550 5.33333 
chr18:3201505-3201541 5.5 
chr18:3201569-3201592 5.52174 
chr18:3201627-3201658 5.35484 
chr18:3217948-3217969 5.85714 
chr18:3222711-3222728 5.94118 
chr18:3224026-3224039 6 
chr18:3224642-3224672 5.5 
chr18:3224962-3225000 5.76316 
chr18:3227162-3227207 5.2 
chr18:3229974-3229992 6 
chr18:3231532-3231550 6 
chr18:3231845-3231861 6 
chr18:3234178-3234209 5.45161 
chr18:3237596-3237615 6 
chr18:3239754-3239776 6 
chr18:3244896-3244963 5.53731 
chr18:3249894-3249924 5.73333 
chr18:3250075-3250088 5.92308 
chr18:3253617-3253630 6 
chr18:3261238-3261261 5.52174 
chr18:3262072-3262113 6 
chr18:3262396-3262426 5.63333 
chr18:3264248-3264270 5.5 
chr18:3264279-3264315 5.52778 
chr18:3266405-3266429 5.54167 
chr18:3267981-3268012 5.64516 
chr18:3268374-3268401 5.74074 
chr18:3270661-3270678 6 
chr18:3272828-3272869 5.31707 
chr18:3276917-3276933 6 
chr18:3276973-3277000 5.37037 
chr18:3280514-3280532 5.77778 
chr18:3281868-3281957 5.67416 
chr18:3284361-3284391 5.33333 
chr18:3286301-3286352 5.45098 
chr18:3286865-3286892 5.55556 
chr18:3288681-3288693 6 
chr18:3289372-3289401 5.68966 
chr18:3289869-3289889 5.6 
chr18:3291394-3291427 5.42424 
chr18:3293446-3293465 5.63158 
chr18:3296109-3296126 6 
chr18:3298176-3298194 6 
chr18:3302514-3302548 5.58824 
chr18:3303330-3303362 5.84375 
chr18:3304225-3304244 5.94737 
chr18:3308134-3308151 5.88235 
chr18:3309565-3309603 5.52632 
chr18:3310544-3310571 5.55556 
chr18:3311080-3311102 5.63636 
chr18:3311735-3311750 5.86667 
chr18:3312220-3312243 6 
chr18:3312830-3312850 5.95 
chr18:3314481-3314494 6 
chr18:3316958-3316989 5.90323 
chr18:3318303-3318328 5.84 
chr18:3320943-3320966 5.6087 
chr18:3321886-3321901 6 
chr18:3323107-3323125 6 
chr18:3325656-3325699 5.69767 
chr18:3325743-3325763 5.85 
chr18:3330000-3330023 5.65217 
chr18:3331797-3331831 5.58824 
chr18:3335283-3335327 5.34091 
chr18:3335341-3335364 5.52174 
chr18:3335705-3335727 5.95455 
chr18:3335963-3335989 5.69231 
chr18:3336076-3336091 6 
chr18:3336570-3336591 5.85714 
chr18:3337460-3337478 6 
chr18:3341497-3341510 6 
chr18:3343039-3343073 6 
chr18:3344555-3344593 5.78947 
chr18:3345019-3345046 5.92593 
chr18:3348994-3349022 5.78571 
chr18:3349563-3349589 5.96154 
chr18:3350599-3350623 5.5 
chr18:3352362-3352377 6 
chr18:3353103-3353168 5.55385 
chr18:3353349-3353371 5.90909 
chr18:3354967-3354981 6 
chr18:3362389-3362402 6 
chr18:3363000-3363021 5.71429 
chr18:3364136-3364169 5.54545 
chr18:3364699-3364717 5.77778 
chr18:3366639-3366654 6 
chr18:3369428-3369585 5.7707 
chr18:3370110-3370133 5.69565 
chr18:3373822-3373857 5.45714 
chr18:3374290-3374322 6 
chr18:3375569-3375587 6 
chr18:3376855-3376877 6 
chr18:3378876-3378889 6 
chr18:3379058-3379078 5.65 
chr18:3379120-3379141 6 
chr18:3380904-3380922 6 
chr18:3381500-3381517 5.82353 
chr18:3384054-3384080 5.42308 
chr18:3386007-3386030 5.73913 
chr18:3388565-3388581 5.875 
chr18:3388602-3388628 5.61538 
chr18:3388943-3388968 5.52 
chr18:3389428-3389448 5.75 
chr18:3389790-3389805 5.86667 
chr18:3389939-3389988 5.40816 
chr18:3391046-3391103 5.70175 
chr18:3392782-3392830 5.60417 
chr18:3393528-3393546 6 
chr18:3394437-3394456 5.68421 
chr18:3395452-3395472 5.95 
chr18:3395780-3395803 5.78261 
chr18:3395973-3396012 5.58974 
chr18:3396361-3396379 6 
chr18:3398222-3398259 5.54054 
chr18:3398979-3399005 5.61538 
chr18:3399373-3399403 5.4 
chr18:3401698-3401717 5.94737 
chr18:3403724-3403743 6 
chr18:3404676-3404695 5.89474 
chr18:3405159-3405178 5.84211 
chr18:3406274-3406305 5.77419 
chr18:3407851-3407871 5.7 
chr18:3408164-3408194 5.66667 
chr18:3408397-3408419 5.81818 
chr18:3408447-3408492 5.48889 
chr18:3409267-3409284 5.88235 
chr18:3410626-3410643 6 
chr18:3412139-3412171 5.5625 
chr18:3416930-3416948 5.83333 
chr18:3417133-3417169 5.66667 
chr18:3418658-3418670 6 
chr18:3419056-3419078 5.5 
chr18:3419496-3419518 5.90909 
chr18:3419548-3419581 5.66667 
chr18:3420003-3420029 5.84615 
chr18:3421219-3421265 5.34783 
chr18:3421290-3421336 5.34783 
chr18:3421361-3421410 5.32653 
chr18:3422188-3422201 6 
chr18:3422250-3422314 5.45312 
chr18:3422428-3422459 5.25806 
chr18:3422671-3422701 6 
chr18:3425954-3425967 6 
chr18:3426164-3426179 6 
chr18:3426914-3426932 6 
chr18:3427000-3427037 5.64865 
chr18:3428399-3428445 5.65217 
chr18:3429218-3429237 5.63158 
chr18:3429500-3429515 6 
chr18:3430481-3430513 5.46875 
chr18:3430669-3430684 6 
chr18:3431434-3431490 5.69643 
chr18:3431758-3431779 5.7619 
chr18:3432121-3432137 6 
chr18:3432747-3432770 5.69565 
chr18:3433055-3433078 5.86957 
chr18:3434534-3434559 6 
chr18:3436162-3436179 5.76471 
chr18:3437103-3437128 6 
chr18:3438586-3438621 5.82857 
chr18:3442533-3442561 5.53571 
chr18:3442726-3442750 5.41667 
chr18:3443687-3443728 5.4878 
chr18:3443927-3443945 5.72222 
chr18:3444275-3444314 5.5641 
chr18:3444611-3444643 5.90625 
chr18:3444739-3444767 5.46429 
chr18:3445721-3445782 5.65574 
chr18:3446179-3446195 6 
chr18:3448715-3448731 6 
chr18:3450078-3450116 5.34211 
chr18:3450963-3450985 5.86364 
chr18:3453684-3453701 6 
chr18:3460176-3460220 5.88636 
chr18:3460308-3460324 6 
chr18:3462571-3462615 5.93182 
chr18:3462769-3462783 6 
chr18:3462836-3462872 5.5 
chr18:3465198-3465229 5.74194 
chr18:3465839-3465867 5.46429 
chr18:3469209-3469226 6 
chr18:3470231-3470253 5.72727 
chr18:3470383-3470396 5.92308 
chr18:3471182-3471204 6 
chr18:3472787-3472810 5.91304 
chr18:3473468-3473482 6 
chr18:3475725-3475745 5.6 
chr18:3476189-3476209 6 
chr18:3477251-3477265 6 
chr18:3479892-3479914 6 
chr18:3480573-3480588 5.93333 
chr18:3482780-3482852 5.36111 
chr18:3482900-3482922 5.90909 
chr18:3483315-3483337 5.72727 
chr18:3484445-3484460 6 
chr18:3486400-3486428 5.89286 
chr18:3486842-3486859 5.94118 
chr18:3487294-3487309 5.93333 
chr18:3487572-3487596 5.625 
chr18:3487607-3487632 5.64 
chr18:3488666-3488692 5.34615 
chr18:3488977-3489208 5.8961 
chr18:3489489-3489527 5.65789 
chr18:3489910-3489926 5.875 
chr18:3489937-3490061 5.8629 
chr18:3490371-3490413 5.35714 
chr18:3490567-3490579 6 
chr18:3490702-3490746 5.97727 
chr18:3491619-3491654 5.57143 
chr18:3493327-3493361 6 
chr18:3501229-3501242 6 
chr18:3501947-3501962 6 
chr18:3503180-3503214 5.94118 
chr18:3503300-3503319 5.63158 
chr18:3504096-3504171 5.33333 
chr18:3505635-3505652 6 
chr18:3506511-3506535 6 
chr18:3507319-3507358 6 
chr18:3507518-3507539 6 
chr18:3507734-3507750 6 
chr18:3511277-3511309 5.78125 
chr18:3511470-3511492 5.63636 
chr18:3513014-3513033 5.73684 
chr18:3513277-3513300 5.69565 
chr18:3515466-3515479 6 
chr18:3515775-3515792 6 
chr18:3516216-3516251 5.45714 
chr18:3516348-3516369 5.71429 
chr18:3522114-3522147 5.66667 
chr18:3522544-3522557 6 
chr18:3523378-3523406 5.82143 
chr18:3523895-3523916 5.90476 
chr18:3524276-3524293 5.88235 
chr18:3524972-3524989 5.94118 
chr18:3525379-3525409 5.66667 
chr18:3527259-3527283 5.375 
chr18:3527408-3527425 6 
chr18:3527547-3527602 5.72727 
chr18:3530402-3530425 5.47826 
chr18:3530435-3530458 5.78261 
chr18:3531850-3531865 5.93333 
chr18:3532576-3532605 6 
chr18:3534651-3534703 5.84615 
chr18:3535053-3535121 5.63235 
chr18:3535705-3535732 5.81481 
chr18:3536022-3536042 5.85 
chr18:3536160-3536232 5.77778 
chr18:3538373-3538403 5.9 
chr18:3540467-3540491 6 
chr18:3541227-3541307 5.575 
chr18:3543164-3543181 6 
chr18:3543984-3544000 6 
chr18:3544386-3544403 5.88235 
chr18:3544684-3544747 5.49206 
chr18:3545271-3545292 5.66667 
chr18:3545702-3545729 5.77778 
chr18:3546412-3546424 6 
chr18:3547299-3547316 6 
chr18:3547399-3547438 5.4359 
chr18:3549323-3549343 5.8 
chr18:3549884-3549922 5.65789 
chr18:3550732-3550750 6 
chr18:3551149-3551172 5.82609 
chr18:3551572-3551788 5.80093 
chr18:3551958-3551981 5.47826 
chr18:3553522-3553545 5.95652 
chr18:3554910-3554929 5.63158 
chr18:3555808-3555832 5.66667 
chr18:3558233-3558252 6 
chr18:3559183-3559210 5.77778 
chr18:3559622-3559636 6 
chr18:3560416-3560433 6 
chr18:3560587-3560601 6 
chr18:3561251-3561283 5.9375 
chr18:3561434-3561452 6 
chr18:3562225-3562243 5.77778 
chr18:3562537-3562561 6 
chr18:3562799-3562833 5.55882 
chr18:3563237-3563258 5.52381 
chr18:3563455-3563480 5.64 
chr18:3564872-3564903 5.16129 
chr18:3565831-3565866 5.68571 
chr18:3566373-3566395 5.68182 
chr18:3567040-3567087 6 
chr18:3568649-3568698 5.5102 
chr18:3568990-3569012 6 
chr18:3572067-3572083 6 
chr18:3572422-3572456 5.94118 
chr18:3573692-3573716 5.875 
chr18:3574777-3574825 5.95833 
chr18:3576548-3576574 5.57692 
chr18:3580494-3580520 5.57692 
chr18:3581662-3581682 5.9 
chr18:3582816-3582932 5.39655 
chr18:3583114-3583244 5.63846 
chr18:3583260-3583302 5.33333 
chr18:3583326-3583387 5.2623 
chr18:3586975-3587004 5.68966 
chr18:3588777-3588803 5.92308 
chr18:3589184-3589208 6 
chr18:3589550-3589587 5.48649 
chr18:3590784-3590816 5.34375 
chr18:3590954-3590973 6 
chr18:3591691-3591718 5.81481 
chr18:3592841-3592935 5.94681 
chr18:3593117-3593150 5.27273 
chr18:3594341-3594359 6 
chr18:3596154-3596170 5.875 
chr18:3598463-3598478 6 
chr18:3599612-3599634 5.72727 
chr18:3600645-3601092 5.9217 
chr18:3601437-3601456 6 
chr18:3602007-3602028 5.80952 
chr18:3602591-3602609 6 
chr18:3604441-3604473 5.8125 
chr18:3610056-3610070 5.92857 
chr18:3614905-3614933 5.89286 
chr18:3616751-3616786 5.34286 
chr18:3618035-3618055 5.95 
chr18:3619741-3619754 6 
chr18:3619798-3619818 6 
chr18:3620544-3620565 6 
chr18:3622792-3622816 6 
chr18:3623775-3623791 6 
chr18:3626289-3626307 5.77778 
chr18:3626593-3626618 5.6 
chr18:3627826-3627889 5.79365 
chr18:3628187-3628201 6 
chr18:3629366-3629383 5.82353 
chr18:3629673-3629716 5.7907 
chr18:3630569-3630583 5.92857 
chr18:3630964-3630992 5.92857 
chr18:3632289-3632311 5.81818 
chr18:3633400-3633413 6 
chr18:3636725-3636737 6 
chr18:3637573-3637591 6 
chr18:3637943-3637958 6 
chr18:3638246-3638259 6 
chr18:3639353-3639399 5.91304 
chr18:3639754-3639766 6 
chr18:3641177-3641207 5.2 
chr18:3641536-3641550 6 
chr18:3641570-3641618 5.75 
chr18:3642291-3642305 6 
chr18:3643228-3643280 5.71154 
chr18:3643661-3643679 6 
chr18:3644393-3644422 6 
chr18:3645363-3645378 5.93333 
chr18:3646385-3646414 5.55172 
chr18:3646925-3646946 5.90476 
chr18:3647255-3647277 5.86364 
chr18:3647359-3647390 5.32258 
chr18:3649747-3649780 5.27273 
chr18:3650035-3650056 5.57143 
chr18:3650460-3650478 5.77778 
chr18:3651357-3651381 6 
chr18:3651972-3652000 5.85714 
chr18:3652163-3652190 5.88889 
chr18:3657603-3657615 6 
chr18:3659394-3659434 6 
chr18:3659507-3659526 5.73684 
chr18:3660145-3660177 5.40625 
chr18:3661571-3661589 6 
chr18:3662086-3662114 5.82143 
chr18:3662224-3662243 6 
chr18:3664183-3664232 5.87755 
chr18:3668287-3668315 5.42857 
chr18:3668984-3669000 5.9375 
chr18:3670096-3670112 6 
chr18:3671168-3671194 5.57692 
chr18:3672201-3672235 6 
chr18:3672577-3672604 6 
chr18:3674619-3674674 5.36364 
chr18:3677649-3677667 6 
chr18:3677960-3677974 6 
chr18:3678968-3678980 6 
chr18:3679820-3679859 5.89744 
chr18:3680788-3680801 6 
chr18:3682116-3682179 5.66667 
chr18:3682847-3682870 5.86957 
chr18:3683273-3683312 5.64103 
chr18:3683880-3683912 5.21875 
chr18:3684356-3684379 6 
chr18:3685563-3685591 6 
chr18:3686175-3686222 5.68085 
chr18:3687907-3687919 6 
chr18:3688606-3688663 5.87719 
chr18:3690094-3690113 6 
chr18:3691919-3691943 6 
chr18:3694920-3694953 5.66667 
chr18:3700590-3700613 5.6087 
chr18:3702035-3702058 5.65217 
chr18:3703634-3703677 5.65116 
chr18:3704575-3704593 6 
chr18:3705634-3705668 5.73529 
chr18:3706020-3706053 5.69697 
chr18:3707603-3707621 5.83333 
chr18:3710398-3710419 5.52381 
chr18:3711838-3711865 5.7037 
chr18:3714639-3714659 6 
chr18:3717039-3717062 6 
chr18:3718926-3718940 6 
chr18:3719556-3719584 5.92857 
chr18:3720888-3720904 6 
chr18:3723543-3723575 5.40625 
chr18:3724904-3724935 5.51613 
chr18:3726435-3726469 5.64706 
chr18:3728300-3728323 6 
chr18:3730251-3730270 6 
chr18:3731181-3731206 5.88 
chr18:3733525-3733538 5.92308 
chr18:3734030-3734051 5.61905 
chr18:3734236-3734263 5.81481 
chr18:3734674-3734714 5.55 
chr18:3735951-3735974 5.47826 
chr18:3736321-3736346 5.36 
chr18:3740722-3740809 5.29885 
chr18:3740838-3740890 5.38462 
chr18:3740932-3741393 5.80911 
chr18:3741411-3741490 5.5443 
chr18:3741509-3741646 5.45985 
chr18:3741830-3741851 6 
chr18:3742914-3742989 5.69333 
chr18:3743335-3743367 5.78125 
chr18:3745676-3745702 5.88462 
chr18:3749093-3749164 5.83099 
chr18:3749547-3749584 5.21622 
chr18:3751284-3751309 5.64 
chr18:3751558-3751571 6 
chr18:3751861-3751893 5.90625 
chr18:3752491-3752645 5.68831 
chr18:3754723-3754741 6 
chr18:3755450-3755500 5.74 
chr18:3757412-3757445 5.57576 
chr18:3758109-3758121 6 
chr18:3758731-3758755 5.875 
chr18:3761563-3761588 5.92 
chr18:3763657-3763675 5.77778 
chr18:3764353-3764368 6 
chr18:3765116-3765140 5.79167 
chr18:3765942-3765968 5.5 
chr18:3769923-3769964 5.56098 
chr18:3772092-3772477 5.8 
chr18:3773228-3773254 5.38462 
chr18:3776726-3776752 5.96154 
chr18:3776788-3776801 6 
chr18:3779235-3779252 6 
chr18:3779764-3779800 5.63889 
chr18:3780773-3780785 6 
chr18:3781351-3781363 6 
chr18:3781964-3781991 5.59259 
chr18:3782016-3782060 6 
chr18:3787480-3787507 6 
chr18:3790254-3790280 5.65385 
chr18:3791509-3791527 5.72222 
chr18:3793692-3793723 5.16129 
chr18:3795309-3795329 5.75 
chr18:3797325-3797344 5.84211 
chr18:3798413-3798428 6 
chr18:3798866-3798881 5.86667 
chr18:3799761-3799773 6 
chr18:3800179-3800209 5.3 
chr18:3801967-3801997 5.93333 
chr18:3803957-3804000 5.97674 
chr18:3806211-3806243 5.78125 
chr18:3806392-3806413 5.52381 
chr18:3807901-3807937 6 
chr18:3808822-3808834 6 
chr18:3809360-3809406 5.63043 
chr18:3810802-3810816 6 
chr18:3814318-3814340 5.95455 
chr18:3814361-3814374 6 
chr18:3818329-3818372 5.5814 
chr18:3821288-3821308 6 
chr18:3823949-3823973 6 
chr18:3824539-3824560 5.71429 
chr18:3825550-3825578 5.17857 
chr18:3828045-3828076 5.41935 
chr18:3828639-3828694 5.58182 
chr18:3829442-3829466 5.5 
chr18:3833091-3833112 5.57143 
chr18:3833130-3833248 5.89831 
chr18:3834305-3834325 6 
chr18:3835647-3835659 6 
chr18:3837849-3837876 6 
chr18:3842110-3842134 5.45833 
chr18:3842583-3842610 5.59259 
chr18:3846043-3846076 6 
chr18:3847476-3847500 5.625 
chr18:3847510-3847535 5.44 
chr18:3848127-3848153 6 
chr18:3848272-3848310 5.52632 
chr18:3848825-3848852 5.2963 
chr18:3850802-3850819 5.94118 
chr18:3850979-3851000 5.61905 
chr18:3852866-3852892 5.53846 
chr18:3853019-3853031 6 
chr18:3853123-3853148 5.52 
chr18:3855601-3855625 5.875 
chr18:3857146-3857175 5.37931 
chr18:3857337-3857356 5.78947 
chr18:3858476-3858553 5.57143 
chr18:3860101-3860116 6 
chr18:3864265-3864280 5.93333 
chr18:3865113-3865139 5.53846 
chr18:3866215-3866227 6 
chr18:3866837-3866863 5.61538 
chr18:3867772-3867794 5.68182 
chr18:3869557-3869573 5.875 
chr18:3870593-3870652 5.74576 
chr18:3872225-3872241 6 
chr18:3874282-3874310 5.42857 
chr18:3874528-3874547 5.94737 
chr18:3877440-3877458 6 
chr18:3880944-3880990 5.76087 
chr18:3881102-3881135 5.9697 
chr18:3882526-3882538 6 
chr18:3883244-3883274 5.9 
chr18:3888107-3888129 6 
chr18:3889214-3889262 5.33333 
chr18:3889401-3889429 5.53571 
chr18:3892114-3892162 6 
chr18:3892872-3892920 5.625 
chr18:3893581-3893617 6 
chr18:3895280-3895339 5.9322 
chr18:3897778-3897800 6 
chr18:3898792-3898804 6 
chr18:3898908-3898928 6 
chr18:3899746-3899774 5.60714 
chr18:3899979-3900020 5.85366 
chr18:3902692-3902721 5.31034 
chr18:3904981-3905000 5.84211 
chr18:3905366-3905396 5.9 
chr18:3909607-3909627 5.9 
chr18:3912581-3912611 5.26667 
chr18:3913102-3913124 5.95455 
chr18:3914037-3914052 6 
chr18:3914548-3914586 5.39474 
chr18:3915773-3915799 5.42308 
chr18:3920352-3920373 6 
chr18:3920597-3920621 5.5 
chr18:3923133-3923150 6 
chr18:3923180-3923207 5.2963 
chr18:3924812-3924825 6 
chr18:3926401-3926454 5.73585 
chr18:3926468-3926500 5.28125 
chr18:3926546-3926593 5.38298 
chr18:3934513-3934525 6 
chr18:3939416-3939510 5.73404 
chr18:3943451-3943464 6 
chr18:3948917-3948945 5.60714 
chr18:3950596-3950614 6 
chr18:3958460-3958474 6 
chr18:3958622-3958634 6 
chr18:3959663-3959690 5.92593 
chr18:3959745-3959762 5.82353 
chr18:3962470-3962492 5.54545 
chr18:3963583-3963598 6 
chr18:3963963-3963986 5.52174 
chr18:3965085-3965117 5.59375 
chr18:3965940-3965953 6 
chr18:3966962-3966975 6 
chr18:3972347-3972380 5.42424 
chr18:3972493-3972530 5.83784 
chr18:3973266-3973304 5.5 
chr18:3974892-3974912 6 
chr18:3976191-3976215 6 
chr18:3977064-3977088 5.79167 
chr18:3977434-3977449 6 
chr18:3980138-3980183 5.84444 
chr18:3982444-3982466 5.59091 
chr18:3987115-3987151 5.77778 
chr18:3990628-3990660 6 
chr18:3991113-3991144 5.3871 
chr18:3991174-3991188 5.92857 
chr18:3992676-3992697 6 
chr18:3993778-3993808 5.66667 
chr18:3994460-3994487 5.33333 
chr18:3996326-3996363 5.35135 
chr18:3997654-3997730 5.35526 
chr18:3997771-3997820 5.5102 
chr18:3999154-3999188 5.44118 
chr18:3999602-3999630 5.71429 
chr18:4002592-4002617 5.32 
chr18:4003437-4003449 6 
chr18:4004907-4004965 5.53448 
chr18:4007654-4007673 6 
chr18:4008203-4008256 5.77358 
chr18:4008830-4008853 5.56522 
chr18:4011175-4011199 6 
chr18:4011654-4011670 6 
chr18:4011838-4011851 6 
chr18:4014084-4014097 6 
chr18:4019798-4019839 5.46341 
chr18:4021577-4021611 5.94118 
chr18:4022350-4022383 5.45455 
chr18:4022408-4022431 5.65217 
chr18:4023260-4023287 5.59259 
chr18:4025356-4025378 5.68182 
chr18:4027503-4027531 6 
chr18:4030922-4030941 5.94737 
chr18:4031925-4031947 5.59091 
chr18:4032825-4032847 5.68182 
chr18:4033141-4033199 5.53448 
chr18:4033740-4033752 6 
chr18:4034037-4034051 6 
chr18:4034394-4034433 5.66667 
chr18:4035345-4035375 5.96667 
chr18:4037256-4037291 5.4 
chr18:4038992-4039013 5.52381 
chr18:4042739-4042777 5.60526 
chr18:4043545-4043562 6 
chr18:4044740-4044787 5.97872 
chr18:4045432-4045465 6 
chr18:4045601-4045620 5.89474 
chr18:4045779-4045804 5.6 
chr18:4049226-4049240 6 
chr18:4049814-4049841 5.77778 
chr18:4049912-4049985 5.54795 
chr18:4053735-4053772 5.24324 
chr18:4057000-4057056 5.94643 
chr18:4059259-4059290 5.48387 
chr18:4059713-4059735 6 
chr18:4063440-4063476 5.16667 
chr18:4066344-4066365 5.66667 
chr18:4067336-4067390 5.81481 
chr18:4068283-4068305 5.54545 
chr18:4068376-4068414 5.31579 
chr18:4069969-4069995 5.96154 
chr18:4071238-4071263 5.52 
chr18:4072379-4072483 5.50962 
chr18:4073898-4073927 5.2069 
chr18:4074628-4074650 5.63636 
chr18:4075995-4076010 6 
chr18:4076603-4076630 5.44444 
chr18:4079287-4079331 6 
chr18:4079691-4079709 6 
chr18:4082341-4082356 6 
chr18:4082510-4082529 6 
chr18:4083259-4083284 5.6 
chr18:4085394-4085412 6 
chr18:4087028-4087121 5.69892 
chr18:4087252-4087274 5.63636 
chr18:4087467-4087496 5.58621 
chr18:4087736-4087782 5.1087 
chr18:4088101-4088139 5.73684 
chr18:4088429-4088449 6 
chr18:4091237-4091267 5.93333 
chr18:4093131-4093159 5.64286 
chr18:4094544-4094631 5.54023 
chr18:4099238-4099359 5.87603 
chr18:4099684-4099716 5.78125 
chr18:4101413-4101435 5.59091 
chr18:4104704-4104721 6 
chr18:4105008-4105032 5.79167 
chr18:4106031-4106054 6 
chr18:4106100-4106114 6 
chr18:4109873-4109900 5.7037 
chr18:4111911-4111966 5.32727 
chr18:4114056-4114071 6 
chr18:4114973-4115000 5.2963 
chr18:4115470-4115500 5.63333 
chr18:4116428-4116457 5.37931 
chr18:4118642-4118669 5.88889 
chr18:4119089-4119104 5.93333 
chr18:4120701-4120822 5.56198 
chr18:4125627-4125665 5.78947 
chr18:4135790-4135802 6 
chr18:4135851-4135881 5.46667 
chr18:4147561-4147637 5.72368 
chr18:4148115-4148161 5.3913 
chr18:4150380-4150403 5.69565 
chr18:4151971-4151992 5.57143 
chr18:4154226-4154238 6 
chr18:4154320-4154378 5.41379 
chr18:4154796-4154818 5.63636 
chr18:4158700-4158733 5.30303 
chr18:4164679-4164717 5.81579 
chr18:4170077-4170094 6 
chr18:4170706-4170736 5.6 
chr18:4171564-4171585 5.90476 
chr18:4174316-4174351 6 
chr18:4174632-4174655 5.91304 
chr18:4175514-4175544 5.23333 
chr18:4177351-4177392 6 
chr18:4178017-4178055 5.47368 
chr18:4178202-4178255 6 
chr18:4182484-4182500 6 
chr18:4184698-4184712 5.92857 
chr18:4185637-4185674 5.48649 
chr18:4187996-4188017 6 
chr18:4196845-4196883 5.42105 
chr18:4197177-4197217 5.7 
chr18:4198223-4198262 5.64103 
chr18:4200573-4200627 5.38889 
chr18:4203265-4203277 6 
chr18:4204507-4204529 6 
chr18:4208718-4208828 5.49091 
chr18:4218365-4218391 5.53846 
chr18:4218816-4218848 5.9375 
chr18:4219027-4219046 6 
chr18:4220930-4220947 5.76471 
chr18:4223096-4223112 6 
chr18:4224982-4225020 5.31579 
chr18:4226776-4226798 5.63636 
chr18:4228687-4228705 5.88889 
chr18:4233023-4233050 5.44444 
chr18:4234938-4234955 5.76471 
chr18:4235701-4235738 5.64865 
chr18:4243179-4243192 5.92308 
chr18:4244332-4244362 5.26667 
chr18:4245876-4245897 6 
chr18:4246865-4246888 5.56522 
chr18:4247054-4247114 5.41667 
chr18:4249447-4249468 6 
chr18:4250109-4250122 6 
chr18:4250921-4250949 5.28571 
chr18:4251161-4251194 5.36364 
chr18:4255468-4255492 5.58333 
chr18:4255500-4255518 5.72222 
chr18:4256220-4256242 5.81818 
chr18:4256400-4256423 5.65217 
chr18:4257481-4257500 5.63158 
chr18:4257606-4257637 5.77419 
chr18:4257973-4258018 5.91111 
chr18:4262325-4262349 5.54167 
chr18:4262916-4262946 5.86667 
chr18:4263440-4263468 5.25 
chr18:4265103-4265181 5.67949 
chr18:4265468-4265696 5.7807 
chr18:4267183-4267211 5.57143 
chr18:4269297-4269360 5.52381 
chr18:4270622-4270637 6 
chr18:4277557-4277578 5.71429 
chr18:4278062-4278083 5.57143 
chr18:4278647-4278683 5.77778 
chr18:4278696-4278731 5.37143 
chr18:4281220-4281243 5.43478 
chr18:4281781-4281809 5.39286 
chr18:4282363-4282375 6 
chr18:4287845-4287902 5.33333 
chr18:4289713-4289738 5.6 
chr18:4291545-4291561 6 
chr18:4296308-4296333 5.4 
chr18:4297747-4297785 5.42105 
chr18:4298762-4298787 5.6 
chr18:4299085-4299105 6 
chr18:4299687-4299712 5.72 
chr18:4301605-4301628 6 
chr18:4302500-4302538 5.34211 
chr18:4305534-4305565 5.83871 
chr18:4306005-4306104 5.55556 
chr18:4306426-4306544 5.49153 
chr18:4307709-4307728 6 
chr18:4309092-4309105 5.92308 
chr18:4309391-4309422 5.29032 
chr18:4320717-4320759 6 
chr18:4322199-4322228 6 
chr18:4322943-4322964 6 
chr18:4323638-4323654 5.9375 
chr18:4328055-4328082 5.22222 
chr18:4333608-4333632 5.625 
chr18:4334235-4334261 5.84615 
chr18:4336944-4336959 6 
chr18:4337113-4337155 5.69048 
chr18:4337193-4337206 6 
chr18:4339475-4339500 5.6 
chr18:4341884-4341930 5.47826 
chr18:4343306-4343318 6 
chr18:4348400-4348438 6 
chr18:4353659-4353759 5.21 
chr18:4354142-4354181 5.25641 
chr18:4354887-4354924 6 
chr18:4355742-4355756 6 
chr18:4357047-4357107 5.6 
chr18:4357123-4357170 5.61702 
chr18:4359777-4359797 5.6 
chr18:4360512-4360542 5.26667 
chr18:4364254-4364273 5.63158 
chr18:4364395-4364426 5.54839 
chr18:4367004-4367025 6 
chr18:4368095-4368119 5.375 
chr18:4368616-4368683 5.85075 
chr18:4369815-4369834 6 
chr18:4372927-4372951 5.95833 
chr18:4373941-4373960 5.94737 
chr18:4375518-4375538 5.7 
chr18:4382487-4382500 5.92308 
chr18:4385053-4385069 6 
chr18:4387923-4387969 5.86957 
chr18:4388838-4388851 5.92308 
chr18:4407860-4407898 5.84211 
chr18:4408088-4408117 5.24138 
chr18:4408960-4408996 5.83333 
chr18:4410451-4410495 5.20455 
chr18:4410685-4410699 6 
chr18:4412745-4412759 6 
chr18:4415020-4415068 5.83333 
chr18:4417260-4417286 5.42308 
chr18:4417371-4417385 5.92857 
chr18:4417706-4417727 5.80952 
chr18:4418851-4418869 5.94444 
chr18:4421695-4421719 5.875 
chr18:4422972-4422991 5.73684 
chr18:4423851-4423867 6 
chr18:4430500-4430536 5.94444 
chr18:4432589-4432621 6 
chr18:4436199-4436220 6 
chr18:4436686-4436706 5.7 
chr18:4437854-4437892 5.31579 
chr18:4438431-4438464 5.54545 
chr18:4440120-4440159 5.74359 
chr18:4442155-4442175 5.85 
chr18:4443180-4443216 5.19444 
chr18:4445437-4445457 5.7 
chr18:4446439-4446460 6 
chr18:4454406-4454424 6 
chr18:4455383-4455403 5.7 
chr18:4457047-4457060 6 
chr18:4462402-4462425 5.43478 
chr18:4464646-4464678 5.4375 
chr18:4465949-4465968 6 
chr18:4466130-4466147 6 
chr18:4468832-4468846 6 
chr18:4469000-4469047 5.29787 
chr18:4469541-4469569 5.60714 
chr18:4471459-4471475 6 
chr18:4472284-4472304 5.7 
chr18:4479017-4479052 5.85714 
chr18:4479184-4479202 5.88889 
chr18:4484754-4484781 5.66667 
chr18:4487016-4487044 5.28571 
chr18:4487116-4487140 5.58333 
chr18:4489254-4489287 5.48485 
chr18:4490385-4490407 6 
chr18:4493802-4493836 5.58824 
chr18:4498608-4498621 6 
chr18:4499617-4499641 5.70833 
chr18:4503742-4503780 5.21053 
chr18:4507546-4507583 5.78378 
chr18:4508518-4508608 5.72222 
chr18:4509026-4509047 5.71429 
chr18:4509575-4509613 5.31579 
chr18:4510184-4510213 6 
chr18:4510684-4511025 5.82698 
chr18:4512111-4512134 6 
chr18:4512295-4512357 5.77419 
chr18:4515513-4515566 5.67925 
chr18:4516645-4516693 5.75 
chr18:4516856-4516878 5.59091 
chr18:4518389-4518408 6 
chr18:4518699-4518752 5.49057 
chr18:4520370-4520389 5.78947 
chr18:4520575-4520632 5.5614 
chr18:4524772-4524797 5.32 
chr18:4526521-4526542 6 
chr18:4527348-4527373 5.36 
chr18:4530008-4530038 5.33333 
chr18:4536409-4536448 5.66667 
chr18:4537465-4537485 5.85 
chr18:4541427-4541473 5.26087 
chr18:4542701-4542733 5.15625 
chr18:4546083-4546109 5.46154 
chr18:4548393-4548410 6 
chr18:4548563-4548586 5.82609 
chr18:4550714-4550754 5.8 
chr18:4551500-4551522 5.59091 
chr18:4553463-4553492 6 
chr18:4554344-4554356 6 
chr18:4556319-4556337 5.83333 
chr18:4556610-4556637 5.33333 
chr18:4557255-4557272 5.88235 
chr18:4557871-4557906 5.31429 
chr18:4562369-4562399 5.33333 
chr18:4563327-4563364 5.13514 
chr18:4566117-4566147 5.36667 
chr18:4567653-4567688 5.37143 
chr18:4575258-4575286 5.42857 
chr18:4575345-4575365 5.6 
chr18:4580785-4580822 5.54054 
chr18:4588748-4588783 5.34286 
chr18:4590974-4591009 5.97143 
chr18:4592135-4592161 5.92308 
chr18:4598139-4598160 5.71429 
chr18:4599049-4599071 5.59091 
chr18:4599147-4599169 6 
chr18:4602079-4602129 5.72 
chr18:4603539-4603573 5.70588 
chr18:4603671-4603701 5.73333 
chr18:4604939-4604969 5.66667 
chr18:4606825-4606858 5.54545 
chr18:4608178-4608203 5.6 
chr18:4609874-4609902 5.42857 
chr18:4614929-4614968 5.53846 
chr18:4619821-4619879 5.93103 
chr18:4620243-4620321 5.79487 
chr18:4620328-4620343 6 
chr18:4621378-4621396 6 
chr18:4624894-4624926 5.3125 
chr18:4628420-4628447 5.25926 
chr18:4628813-4628838 5.32 
chr18:4630500-4630529 5.44828 
chr18:4630763-4630794 5.58065 
chr18:4632439-4632464 5.68 
chr18:4633332-4633358 5.34615 
chr18:4634572-4634590 5.88889 
chr18:4635848-4635879 5.48387 
chr18:4636050-4636079 5.24138 
chr18:4641469-4641515 5.91304 
chr18:4644739-4644771 6 
chr18:4647156-4647170 6 
chr18:4647184-4647215 5.67742 
chr18:4652034-4652099 5.67692 
chr18:4653630-4653664 5.82353 
chr18:4654173-4654201 5.57143 
chr18:4655203-4655279 5.30263 
chr18:4659520-4659558 5.23684 
chr18:4659695-4659717 5.81818 
chr18:4660925-4660948 5.43478 
chr18:4662788-4662805 6 
chr18:4663419-4663440 5.80952 
chr18:4664063-4664109 5.47826 
chr18:4665789-4665808 6 
chr18:4668675-4668706 5.3871 
chr18:4669809-4669823 6 
chr18:4669972-4669984 6 
chr18:4680696-4680711 6 
chr18:4683129-4683263 5.50746 
chr18:4683274-4683317 5.51163 
chr18:4686657-4686672 6 
chr18:4695477-4695504 5.7037 
chr18:4696975-4696990 5.86667 
chr18:4701266-4701372 5.90566 
chr18:4706470-4706533 5.38095 
chr18:4707300-4707315 6 
chr18:4707477-4707521 5.79545 
chr18:4709331-4709369 5.89474 
chr18:4711826-4711846 6 
chr18:4712559-4712587 5.78571 
chr18:4712595-4712617 5.81818 
chr18:4715280-4715303 5.47826 
chr18:4717118-4717150 5.875 
chr18:4717310-4717359 5.97959 
chr18:4717603-4717639 5.47222 
chr18:4722310-4722365 5.52727 
chr18:4726902-4726930 6 
chr18:4727291-4727312 5.90476 
chr18:4728330-4728347 5.94118 
chr18:4728383-4728469 5.7093 
chr18:4733426-4733456 5.93333 
chr18:4733915-4733942 5.55556 
chr18:4742554-4742567 5.92308 
chr18:4744291-4744331 5.525 
chr18:4746871-4746905 5.20588 
chr18:4747066-4747079 6 
chr18:4753381-4753412 5.41935 
chr18:4757388-4757404 6 
chr18:4762825-4762884 5.38983 
chr18:4764226-4764241 5.93333 
chr18:4764614-4764637 5.47826 
chr18:4765475-4765500 5.4 
chr18:4765712-4765730 6 
chr18:4766763-4766783 5.65 
chr18:4770173-4770200 5.77778 
chr18:4773235-4773259 5.58333 
chr18:4774222-4774241 5.78947 
chr18:4776878-4776914 5.41667 
chr18:4777955-4777975 5.6 
chr18:4778653-4778677 5.75 
chr18:4779428-4779445 5.76471 
chr18:4780162-4780193 5.93548 
chr18:4781351-4781364 6 
chr18:4782492-4782513 5.80952 
chr18:4785435-4785473 5.84211 
chr18:4790382-4790401 5.68421 
chr18:4791035-4791054 5.84211 
chr18:4797918-4797952 5.20588 
chr18:4799019-4799034 5.86667 
chr18:4800119-4800150 5.41935 
chr18:4801630-4801643 6 
chr18:4803115-4803158 5.4186 
chr18:4806526-4806549 5.43478 
chr18:4807509-4807531 5.72727 
chr18:4808199-4808223 5.54167 
chr18:4810047-4810075 6 
chr18:4811975-4812004 5.7931 
chr18:4814149-4814176 5.40741 
chr18:4814485-4814509 5.95833 
chr18:4815887-4815918 5.80645 
chr18:4820394-4820415 6 
chr18:4823015-4823054 5.74359 
chr18:4825467-4825509 5.42857 
chr18:4826265-4826288 5.52174 
chr18:4829411-4829445 5.52941 
chr18:4829824-4829870 5.86957 
chr18:4830861-4830894 5.27273 
chr18:4831110-4831133 5.82609 
chr18:4834636-4834685 5.91837 
chr18:4838721-4838746 5.68 
chr18:4838754-4838816 5.41935 
chr18:4839170-4839205 5.4 
chr18:4841643-4841670 5.77778 
chr18:4842803-4842830 5.33333 
chr18:4844147-4844160 6 
chr18:4844953-4844984 5.87097 
chr18:4848141-4848198 5.26316 
chr18:4851325-4851347 6 
chr18:4852245-4852282 5.56757 
chr18:4852682-4852717 5.77143 
chr18:4855205-4855225 6 
chr18:4857158-4857212 5.59259 
chr18:4863900-4863919 5.78947 
chr18:4864555-4864579 5.375 
chr18:4864837-4864905 5.89706 
chr18:4865906-4865918 6 
chr18:4869318-4869356 5.36842 
chr18:4871427-4871456 5.13793 
chr18:4871649-4871673 5.66667 
chr18:4874977-4874990 6 
chr18:4875181-4875209 5.53571 
chr18:4876709-4876756 5.87234 
chr18:4877458-4877480 5.54545 
chr18:4878062-4878128 5.90909 
chr18:4882079-4882095 6 
chr18:4882228-4882241 5.92308 
chr18:4885702-4885740 5.44737 
chr18:4891535-4891547 6 
chr18:4892915-4892939 5.75 
chr18:4898710-4898744 5.70588 
chr18:4899395-4899421 5.53846 
chr18:4900551-4900575 5.54167 
chr18:4901902-4901935 6 
chr18:4905972-4906000 5.21429 
chr18:4908790-4908852 5.77419 
chr18:4910043-4910055 6 
chr18:4910923-4910940 6 
chr18:4912858-4912896 5.84211 
chr18:4920894-4920907 6 
chr18:4922944-4922957 5.92308 
chr18:4925210-4925239 5.82759 
chr18:4926718-4926738 5.6 
chr18:4927912-4927942 5.7 
chr18:4930649-4930690 5.90244 
chr18:4932609-4932638 5.2069 
chr18:4935000-4935035 5.48571 
chr18:4936788-4936827 5.28205 
chr18:4937313-4937340 5.96296 
chr18:4937597-4937627 5.76667 
chr18:4939284-4939306 5.90909 
chr18:4939344-4939366 5.63636 
chr18:4939376-4939464 5.40909 
chr18:4941116-4941135 5.78947 
chr18:4946788-4946805 5.82353 
chr18:4949544-4949567 5.6087 
chr18:4950310-4950325 6 
chr18:4950367-4950397 5.5 
chr18:4954150-4954188 5.42105 
chr18:4954406-4954432 5.57692 
chr18:4954989-4955012 5.78261 
chr18:4956047-4956072 5.84 
chr18:4958223-4958263 5.85 
chr18:4960216-4960237 6 
chr18:4963487-4963515 5.42857 
chr18:4966004-4966034 5.66667 
chr18:4968879-4968912 5.48485 
chr18:4968927-4968953 5.69231 
chr18:4973597-4973637 5.975 
chr18:4976318-4976365 5.17021 
chr18:4981854-4981880 5.92308 
chr18:4982374-4982390 6 
chr18:4983869-4983882 5.92308 
chr18:4991554-4991721 5.68263 
chr18:4995277-4995317 5.275 
chr18:4996324-4996354 5.23333 
chr18:4996779-4996811 5.75 
chr18:4997713-4997732 5.89474 
chr18:5000863-5000890 6 
chr18:5001336-5001403 5.25373 
chr18:5003053-5003078 5.84 
chr18:5014015-5014058 6 
chr18:5015010-5015062 5.38462 
chr18:5015504-5015521 6 
chr18:5015786-5015814 6 
chr18:5016834-5016858 6 
chr18:5017667-5017682 6 
chr18:5019020-5019069 6 
chr18:5019448-5019475 5.85185 
chr18:5019976-5019991 5.93333 
chr18:5026194-5026209 6 
chr18:5027223-5027256 5.15152 
chr18:5030208-5030233 5.68 
chr18:5030736-5030780 5.90909 
chr18:5035210-5035227 5.94118 
chr18:5035359-5035390 5.32258 
chr18:5038057-5038096 5.79487 
chr18:5042817-5042843 5.46154 
chr18:5044787-5044809 5.72727 
chr18:5054025-5054047 6 
chr18:5056435-5056475 5.5 
chr18:5057682-5057707 5.36 
chr18:5058106-5058125 5.63158 
chr18:5059136-5059182 5.54348 
chr18:5059754-5059778 6 
chr18:5060390-5060411 5.66667 
chr18:5061087-5061104 5.82353 
chr18:5061568-5061597 5.72414 
chr18:5063326-5063356 5.43333 
chr18:5064824-5064840 6 
chr18:5066371-5066399 5.25 
chr18:5069913-5069942 5.44828 
chr18:5070960-5070981 5.66667 
chr18:5072108-5072162 5.51852 
chr18:5072442-5072479 5.59459 
chr18:5074877-5074920 5.90698 
chr18:5075632-5075644 6 
chr18:5077610-5077656 5.67391 
chr18:5078025-5078071 6 
chr18:5085000-5085031 5.87097 
chr18:5085891-5085937 5.73913 
chr18:5089101-5089183 5.5122 
chr18:5089196-5089228 5.40625 
chr18:5090672-5090714 5.85714 
chr18:5091225-5091271 5.76087 
chr18:5092888-5092924 5.66667 
chr18:5095055-5095077 5.54545 
chr18:5096583-5096606 5.82609 
chr18:5100000-5100029 5.48276 
chr18:5105309-5105322 6 
chr18:5106611-5106636 5.64 
chr18:5111869-5111895 5.92308 
chr18:5112426-5112477 5.76471 
chr18:5114434-5114468 5.73529 
chr18:5116477-5116490 6 
chr18:5130506-5130531 5.48 
chr18:5131938-5131959 5.7619 
chr18:5133276-5133293 5.82353 
chr18:5135296-5135320 5.91667 
chr18:5136788-5136813 5.44 
chr18:5141135-5141165 5.4 
chr18:5141195-5141223 5.82143 
chr18:5141925-5141940 6 
chr18:5148855-5148887 5.53125 
chr18:5149830-5149857 5.81481 
chr18:5156243-5156259 5.8125 
chr18:5159285-5159307 5.90909 
chr18:5161506-5161527 5.80952 
chr18:5162624-5162659 6 
chr18:5163179-5163203 5.79167 
chr18:5168863-5168904 5.70732 
chr18:5172442-5172467 5.68 
chr18:5172694-5172722 5.35714 
chr18:5176437-5176464 5.88889 
chr18:5176774-5176804 5.93333 
chr18:5179398-5179437 5.76923 
chr18:5179699-5179728 5.37931 
chr18:5186036-5186059 5.47826 
chr18:5187557-5187592 5.17143 
chr18:5191783-5191806 5.56522 
chr18:5191912-5191941 5.44828 
chr18:5192073-5192103 5.5 
chr18:5192384-5192453 5.95652 
chr18:5195941-5195954 6 
chr18:5200182-5200199 6 
chr18:5202266-5202298 5.375 
chr18:5205704-5205741 6 
chr18:5209612-5209657 5.44444 
chr18:5212380-5212411 6 
chr18:5212500-5212618 5.48305 
chr18:5214962-5215000 5.63158 
chr18:5215507-5215528 6 
chr18:5216021-5216039 5.83333 
chr18:5216343-5216383 5.625 
chr18:5216686-5216716 5.66667 
chr18:5221208-5221307 5.66667 
chr18:5223720-5223734 6 
chr18:5225992-5226103 5.86486 
chr18:5226522-5226555 5.93939 
chr18:5226880-5226921 5.2439 
chr18:5227788-5227808 5.9 
chr18:5228332-5228345 5.92308 
chr18:5228882-5228903 6 
chr18:5232227-5232263 5.97222 
chr18:5233311-5233347 5.55556 
chr18:5241404-5241422 5.72222 
chr18:5243935-5243954 6 
chr18:5245371-5245384 6 
chr18:5245924-5246000 5.64474 
chr18:5247700-5247724 5.41667 
chr18:5247832-5247845 5.92308 
chr18:5249010-5249063 5.71698 
chr18:5257134-5257157 5.6087 
chr18:5257297-5257336 5.79487 
chr18:5260768-5260799 5.58065 
chr18:5266377-5266402 5.6 
chr18:5267140-5267162 5.59091 
chr18:5268775-5268794 6 
chr18:5274923-5274951 5.42857 
chr18:5276355-5276381 5.46154 
chr18:5276563-5276589 5.42308 
chr18:5279405-5279418 6 
chr18:5286966-5286991 5.88 
chr18:5289433-5289462 5.2069 
chr18:5290280-5290302 5.54545 
chr18:5295121-5295158 5.27027 
chr18:5295181-5295200 5.84211 
chr18:5295261-5295305 5.36364 
chr18:5295531-5295631 5.19 
chr18:5295729-5295755 5.42308 
chr18:5296221-5296240 5.94737 
chr18:5296388-5296414 5.34615 
chr18:5300244-5300277 5.12121 
chr18:5301401-5301433 5.5 
chr18:5302847-5302868 5.57143 
chr18:5306279-5306348 5.94203 
chr18:5306727-5306797 5.65714 
chr18:5306814-5307985 5.47822 
chr18:5308000-5308377 5.6366 
chr18:5308396-5308699 5.53795 
chr18:5312845-5312857 6 
chr18:5314143-5314158 6 
chr18:5318478-5318500 5.95455 
chr18:5320178-5320205 5.55556 
chr18:5324260-5324286 6 
chr18:5328385-5328444 5.84746 
chr18:5328720-5328732 6 
chr18:5328799-5328825 5.88462 
chr18:5332407-5332463 5.92857 
chr18:5332955-5332990 5.97143 
chr18:5335049-5335080 5.16129 
chr18:5337562-5337617 5.83636 
chr18:5343644-5343677 5.51515 
chr18:5345936-5345958 5.90909 
chr18:5346249-5346272 5.91304 
chr18:5346462-5346486 5.75 
chr18:5348908-5348932 5.54167 
chr18:5351199-5351212 6 
chr18:5356369-5356412 5.34884 
chr18:5361398-5361426 5.39286 
chr18:5362965-5362982 5.82353 
chr18:5363331-5363387 5.94643 
chr18:5364463-5364515 5.92308 
chr18:5364814-5364834 5.8 
chr18:5366814-5366928 5.68421 
chr18:5369918-5369954 5.16667 
chr18:5370586-5370601 5.93333 
chr18:5371286-5371303 6 
chr18:5371955-5371976 5.52381 
chr18:5372791-5372811 5.8 
chr18:5372906-5372949 5.37209 
chr18:5374724-5374761 6 
chr18:5378131-5378152 5.57143 
chr18:5378841-5378858 6 
chr18:5380244-5380272 5.82143 
chr18:5384461-5384478 6 
chr18:5385873-5385905 5.875 
chr18:5386726-5386767 5.26829 
chr18:5387510-5387559 5.71429 
chr18:5388024-5388038 6 
chr18:5389992-5390029 6 
chr18:5390316-5390347 6 
chr18:5391829-5391852 6 
chr18:5401133-5401173 5.4 
chr18:5403589-5403610 5.85714 
chr18:5405776-5405806 6 
chr18:5406249-5406264 6 
chr18:5407653-5407678 5.76 
chr18:5408255-5408285 5.93333 
chr18:5410706-5410735 5.27586 
chr18:5411392-5411410 5.88889 
chr18:5412867-5412880 6 
chr18:5416384-5416404 6 
chr18:5423950-5423977 5.81481 
chr18:5427504-5427524 6 
chr18:5429064-5429093 5.2069 
chr18:5429183-5429225 5.30952 
chr18:5430554-5430574 5.8 
chr18:5431636-5431658 5.72727 
chr18:5436394-5436420 5.84615 
chr18:5441461-5441477 6 
chr18:5447447-5447466 6 
chr18:5447535-5447564 5.24138 
chr18:5450109-5450150 5.70732 
chr18:5450619-5450646 5.33333 
chr18:5452781-5452799 6 
chr18:5454187-5454221 5.55882 
chr18:5457534-5457555 5.57143 
chr18:5459882-5459914 5.40625 
chr18:5468911-5468979 5.86765 
chr18:5469445-5469473 5.85714 
chr18:5469772-5469785 6 
chr18:5483174-5483214 5.475 
chr18:5484085-5484128 5.72093 
chr18:5487370-5487420 5.5 
chr18:5488557-5488601 5.86364 
chr18:5489088-5489121 5.48485 
chr18:5493593-5493620 5.33333 
chr18:5494670-5494695 5.36 
chr18:5495398-5495412 6 
chr18:5498593-5498605 6 
chr18:5499820-5499842 5.81818 
chr18:5500786-5500798 6 
chr18:5501276-5501303 6 
chr18:5502029-5502063 6 
chr18:5505837-5505880 5.16279 
chr18:5507210-5507239 5.96552 
chr18:5508765-5508786 5.85714 
chr18:5511390-5511416 6 
chr18:5520556-5520569 6 
chr18:5522090-5522111 6 
chr18:5522270-5522291 5.85714 
chr18:5523937-5524012 5.42667 
chr18:5524168-5524202 6 
chr18:5525629-5525662 5.24242 
chr18:5529316-5529335 5.78947 
chr18:5529927-5529955 6 
chr18:5531730-5531762 5.6875 
chr18:5534161-5534187 5.92308 
chr18:5535078-5535093 5.93333 
chr18:5536726-5536756 5.26667 
chr18:5536833-5536856 5.69565 
chr18:5538994-5539012 6 
chr18:5539244-5539267 5.91304 
chr18:5540234-5540253 5.94737 
chr18:5541083-5541096 6 
chr18:5541251-5541281 5.96667 
chr18:5543591-5543615 5.45833 
chr18:5543652-5543687 5.34286 
chr18:5544935-5544962 5.40741 
chr18:5545872-5545917 6 
chr18:5546535-5546553 5.94444 
chr18:5547631-5547656 5.64 
chr18:5557372-5557396 5.95833 
chr18:5560939-5560988 6 
chr18:5564229-5564246 5.82353 
chr18:5565437-5565460 5.6087 
chr18:5565600-5565626 5.80769 
chr18:5566702-5566816 5.81579 
chr18:5567567-5567659 5.58696 
chr18:5568426-5568442 6 
chr18:5569493-5569521 5.60714 
chr18:5570559-5570612 5.69811 
chr18:5572547-5572582 5.68571 
chr18:5573901-5573922 5.61905 
chr18:5574420-5574452 5.59375 
chr18:5576173-5576210 5.43243 
chr18:5580216-5580278 5.32258 
chr18:5580313-5580350 5.27027 
chr18:5580395-5580447 5.46154 
chr18:5580530-5580557 5.55556 
chr18:5580600-5580624 5.41667 
chr18:5585308-5585332 5.625 
chr18:5585869-5585906 5.59459 
chr18:5586384-5586412 5.78571 
chr18:5586564-5586576 6 
chr18:5588429-5588465 5.33333 
chr18:5588474-5588543 5.3913 
chr18:5588980-5589004 5.41667 
chr18:5589286-5589305 5.73684 
chr18:5589657-5589712 5.21818 
chr18:5590565-5590590 5.72 
chr18:5599058-5599078 5.65 
chr18:5602443-5602464 5.52381 
chr18:5604000-5604086 5.37209 
chr18:5604436-5604467 5.19355 
chr18:5605546-5605564 6 
chr18:5605579-5605605 5.57692 
chr18:5606881-5606943 5.83871 
chr18:5615368-5615381 5.92308 
chr18:5615686-5615714 5.5 
chr18:5616439-5616500 5.42623 
chr18:5617308-5617330 5.86364 
chr18:5619976-5619994 5.72222 
chr18:5622950-5622971 6 
chr18:5629414-5629444 6 
chr18:5630859-5630891 5.8125 
chr18:5633119-5633143 5.83333 
chr18:5633849-5633874 5.4 
chr18:5634610-5634626 5.9375 
chr18:5637941-5637959 6 
chr18:5638170-5638204 5.67647 
chr18:5639046-5639072 5.53846 
chr18:5641570-5641653 5.3253 
chr18:5643799-5643828 5.86207 
chr18:5656380-5656410 5.86667 
chr18:5657900-5657944 5.68182 
chr18:5660357-5660397 5.4 
chr18:5663220-5663240 5.6 
chr18:5666937-5666962 5.76 
chr18:5668224-5668343 5.31933 
chr18:5668390-5668433 5.13953 
chr18:5668449-5668500 5.39216 
chr18:5668517-5668566 5.42857 
chr18:5672434-5672476 5.7619 
chr18:5673907-5673932 5.36 
chr18:5681258-5681302 5.93182 
chr18:5692953-5692968 6 
chr18:5693477-5693500 5.73913 
chr18:5695906-5696015 5.45872 
chr18:5696039-5696120 5.51852 
chr18:5700885-5700905 5.75 
chr18:5700994-5701031 5.62162 
chr18:5702171-5702248 5.83117 
chr18:5704200-5704226 5.84615 
chr18:5705545-5705654 5.43119 
chr18:5715174-5715216 6 
chr18:5720810-5720854 5.25 
chr18:5723241-5723338 5.47423 
chr18:5723874-5723903 5.24138 
chr18:5728691-5728710 6 
chr18:5730579-5730614 5.25714 
chr18:5731482-5731500 6 
chr18:5731785-5731799 6 
chr18:5732191-5732226 5.25714 
chr18:5732335-5732362 5.25926 
chr18:5732518-5732634 5.28448 
chr18:5735411-5735439 5.39286 
chr18:5737529-5737551 5.54545 
chr18:5738921-5738949 5.53571 
chr18:5740086-5740100 6 
chr18:5743798-5743820 5.63636 
chr18:5746266-5746285 5.84211 
chr18:5748244-5748268 5.75 
chr18:5755537-5755567 5.93333 
chr18:5762191-5762205 6 
chr18:5765180-5765219 5.51282 
chr18:5770638-5770653 6 
chr18:5773638-5773668 5.8 
chr18:5774415-5774439 5.83333 
chr18:5776385-5776419 5.70588 
chr18:5776643-5776669 5.26923 
chr18:5779253-5779384 5.73282 
chr18:5781272-5781310 6 
chr18:5781322-5781341 5.63158 
chr18:5784233-5784262 5.58621 
chr18:5785005-5785037 5.96875 
chr18:5788684-5788696 6 
chr18:5791824-5791849 6 
chr18:5792376-5792402 5.34615 
chr18:5793803-5793845 5.64286 
chr18:5802421-5802434 6 
chr18:5806681-5806701 5.8 
chr18:5808110-5808139 5.68966 
chr18:5810315-5810345 5.46667 
chr18:5812676-5812690 6 
chr18:5813349-5813420 5.4507 
chr18:5815949-5815970 5.61905 
chr18:5816120-5816145 6 
chr18:5818815-5818835 5.6 
chr18:5825372-5825412 5.35 
chr18:5826474-5826488 6 
chr18:5828557-5828570 6 
chr18:5828696-5828722 5.30769 
chr18:5829643-5829679 6 
chr18:5830935-5831191 5.77734 
chr18:5833800-5833843 6 
chr18:5835458-5835474 6 
chr18:5844668-5844687 6 
chr18:5847757-5847792 6 
chr18:5847919-5847950 5.77419 
chr18:5855312-5855337 5.64 
chr18:5861854-5861881 5.88889 
chr18:5862053-5862082 5.75862 
chr18:5865621-5865803 5.32967 
chr18:5866323-5866477 5.63636 
chr18:5867742-5867807 5.8 
chr18:5868284-5868313 5.37931 
chr18:5869196-5869209 5.92308 
chr18:5871866-5871878 6 
chr18:5872385-5872413 5.85714 
chr18:5874728-5874747 6 
chr18:5880350-5880362 6 
chr18:5882695-5882716 6 
chr18:5884173-5884193 5.75 
chr18:5891358-5891403 5.75556 
chr18:5893281-5893297 6 
chr18:5894923-5894952 5.27586 
chr18:5895265-5895285 6 
chr18:5895559-5895604 5.48889 
chr18:5895683-5895713 5.33333 
chr18:5895740-5895774 5.20588 
chr18:5895956-5895985 5.34483 
chr18:5896347-5896360 5.92308 
chr18:5899059-5899087 5.28571 
chr18:5899632-5899644 6 
chr18:5902738-5902756 6 
chr18:5919346-5919362 5.8125 
chr18:5922324-5922357 5.90909 
chr18:5923162-5923247 5.82353 
chr18:5923681-5923701 5.85 
chr18:5925987-5926012 5.72 
chr18:5930069-5930104 5.8 
chr18:5931559-5931577 6 
chr18:5933449-5933479 5.53333 
chr18:5934600-5934625 6 
chr18:5935607-5935693 5.86047 
chr18:5939064-5939080 6 
chr18:5939249-5939311 5.72581 
chr18:5941079-5941110 5.93548 
chr18:5945858-5945899 5.31707 
chr18:5946563-5946579 6 
chr18:5948022-5948049 6 
chr18:5949850-5949887 5.97297 
chr18:5950801-5950815 6 
chr18:5957958-5958192 5.79915 
chr18:5960000-5960070 5.85714 
chr18:5968696-5968749 5.86792 
chr18:5972848-5972970 5.85246 
chr18:5980050-5980062 6 
chr18:5980429-5980442 6 
chr18:5981787-5981819 5.4375 
chr18:5981973-5982017 5.68182 
chr18:5990769-5990804 6 
chr18:5991972-5992024 5.80769 
chr18:5996422-5996440 6 
chr18:5997052-5997100 5.22917 
chr18:6000090-6000116 5.80769 
chr18:6000509-6000538 5.44828 
chr18:6004032-6004067 5.6 
chr18:6004996-6005021 6 
chr18:6010716-6010738 5.68182 
chr18:6012923-6012948 5.32 
chr18:6014350-6014362 6 
chr18:6015958-6015978 5.65 
chr18:6021806-6021828 5.59091 
chr18:6027011-6027029 5.88889 
chr18:6031952-6031989 5.51351 
chr18:6032384-6032410 6 
chr18:6032521-6032542 5.52381 
chr18:6033561-6033606 5.57778 
chr18:6036447-6036482 5.31429 
chr18:6038250-6038265 6 
chr18:6038987-6039041 5.2963 
chr18:6041461-6041474 6 
chr18:6042341-6042385 5.36364 
chr18:6044622-6044696 5.2973 
chr18:6047804-6047817 5.92308 
chr18:6048138-6048166 5.5 
chr18:6055487-6055515 5.64286 
chr18:6057008-6057042 5.97059 
chr18:6058467-6058490 5.78261 
chr18:6059809-6059843 5.88235 
chr18:6062559-6062589 5.33333 
chr18:6063298-6063332 6 
chr18:6070650-6070682 6 
chr18:6071390-6071402 6 
chr18:6071633-6071888 5.83529 
chr18:6072680-6072700 5.8 
chr18:6072864-6072920 5.92857 
chr18:6073156-6073183 5.59259 
chr18:6074052-6074094 5.92857 
chr18:6077377-6077402 5.48 
chr18:6078025-6078057 5.5625 
chr18:6078111-6078123 6 
chr18:6078424-6078462 5.65789 
chr18:6082708-6082738 5.43333 
chr18:6088226-6088248 6 
chr18:6088628-6088650 5.59091 
chr18:6090555-6090639 5.52381 
chr18:6090787-6090812 5.84 
chr18:6094457-6094473 5.9375 
chr18:6095345-6095359 6 
chr18:6099584-6099615 5.70968 
chr18:6099833-6099868 5.6 
chr18:6103374-6103405 5.12903 
chr18:6105182-6105202 6 
chr18:6105799-6105811 6 
chr18:6106592-6106617 5.48 
chr18:6107905-6107929 5.5 
chr18:6110394-6110486 5.30435 
chr18:6110546-6110577 5.29032 
chr18:6110604-6110645 5.43902 
chr18:6112163-6112181 5.83333 
chr18:6113463-6113496 5.51515 
chr18:6114064-6114092 5.71429 
chr18:6114917-6114957 5.275 
chr18:6116336-6116372 5.52778 
chr18:6118170-6118222 5.59615 
chr18:6118978-6119017 5.64103 
chr18:6119746-6119763 5.88235 
chr18:6121684-6121724 5.85 
chr18:6124411-6124485 5.40541 
chr18:6125164-6125213 5.65306 
chr18:6125381-6125434 5.35849 
chr18:6129367-6129403 6 
chr18:6129978-6130007 5.62069 
chr18:6133332-6133366 5.61765 
chr18:6133492-6133515 5.47826 
chr18:6139146-6139312 5.30723 
chr18:6139485-6139541 5.42857 
chr18:6140755-6140778 5.43478 
chr18:6142572-6142596 5.41667 
chr18:6144195-6144214 6 
chr18:6145482-6145500 5.72222 
chr18:6149036-6149059 5.52174 
chr18:6149187-6149206 5.63158 
chr18:6149847-6149887 5.6 
chr18:6150423-6150467 5.56818 
chr18:6151375-6151400 5.52 
chr18:6153718-6153743 5.44 
chr18:6160282-6160367 5.42353 
chr18:6160730-6160744 6 
chr18:6161921-6161946 5.6 
chr18:6163244-6163312 5.73529 
chr18:6163820-6163857 5.56757 
chr18:6169822-6169839 6 
chr18:6170350-6170372 5.5 
chr18:6172716-6172752 5.69444 
chr18:6174455-6174484 5.55172 
chr18:6174863-6174876 6 
chr18:6175915-6175944 5.31034 
chr18:6178364-6178387 5.82609 
chr18:6180221-6180243 5.54545 
chr18:6181314-6181338 5.45833 
chr18:6184386-6184409 5.52174 
chr18:6185713-6185750 5.37838 
chr18:6185959-6186028 5.89855 
chr18:6186179-6186221 5.71429 
chr18:6187865-6187877 6 
chr18:6188287-6188326 5.20513 
chr18:6189177-6189210 5.30303 
chr18:6190052-6190073 5.71429 
chr18:6192005-6192045 5.875 
chr18:6196156-6196169 6 
chr18:6201127-6201150 5.47826 
chr18:6205402-6205426 5.70833 
chr18:6208115-6208156 6 
chr18:6209444-6209476 5.65625 
chr18:6213384-6213424 5.775 
chr18:6216492-6216510 5.72222 
chr18:6220047-6220063 5.9375 
chr18:6222948-6222983 6 
chr18:6224107-6224119 6 
chr18:6225737-6225750 6 
chr18:6226405-6226436 5.74194 
chr18:6229805-6229836 5.25806 
chr18:6237444-6237467 6 
chr18:6238826-6238857 5.74194 
chr18:6239339-6239354 6 
chr18:6240394-6240443 5.57143 
chr18:6243018-6243030 6 
chr18:6245587-6245599 6 
chr18:6247465-6247491 6 
chr18:6247644-6247658 6 
chr18:6248025-6248064 5.28205 
chr18:6250280-6250304 5.79167 
chr18:6252438-6252474 5.25 
chr18:6253200-6253218 6 
chr18:6254132-6254172 5.35 
chr18:6254410-6254429 6 
chr18:6255773-6255789 5.8125 
chr18:6256173-6256208 5.8 
chr18:6257611-6257658 5.95745 
chr18:6259545-6259600 5.56364 
chr18:6263268-6263298 5.7 
chr18:6265233-6265257 5.41667 
chr18:6265677-6265712 5.88571 
chr18:6266091-6266117 5.53846 
chr18:6266923-6266961 5.73684 
chr18:6268811-6268839 5.60714 
chr18:6269454-6269481 6 
chr18:6271118-6271147 5.68966 
chr18:6277987-6278047 5.36667 
chr18:6279313-6279352 5.4359 
chr18:6283915-6283949 5.38235 
chr18:6284452-6284488 5.25 
chr18:6284942-6284973 5.19355 
chr18:6285808-6285840 6 
chr18:6286463-6286512 5.69388 
chr18:6287330-6287355 5.56 
chr18:6287405-6287444 5.46154 
chr18:6289906-6289936 5.73333 
chr18:6290375-6290395 5.7 
chr18:6292153-6292166 5.92308 
chr18:6293054-6293081 5.55556 
chr18:6293516-6293547 5.41935 
chr18:6294703-6294739 5.91667 
chr18:6295272-6295366 5.79787 
chr18:6298872-6298895 5.95652 
chr18:6304012-6304034 5.77273 
chr18:6306393-6306419 5.34615 
chr18:6307434-6307447 6 
chr18:6307858-6307889 5.77419 
chr18:6308699-6308719 5.6 
chr18:6311117-6311209 5.29348 
chr18:6313395-6313417 5.63636 
chr18:6314030-6314079 5.89796 
chr18:6317000-6317028 6 
chr18:6318493-6318519 6 
chr18:6319290-6319302 6 
chr18:6319383-6319405 5.68182 
chr18:6322336-6322407 5.73239 
chr18:6322426-6322524 5.7449 
chr18:6323651-6323683 5.46875 
chr18:6329122-6329165 5.86047 
chr18:6329754-6329786 5.46875 
chr18:6332865-6332888 5.91304 
chr18:6333572-6333584 6 
chr18:6336900-6336924 5.75 
chr18:6337589-6337612 5.47826 
chr18:6338151-6338232 5.2963 
chr18:6340140-6340167 5.2963 
chr18:6341582-6341613 5.29032 
chr18:6343064-6343111 5.23404 
chr18:6343660-6343672 6 
chr18:6343996-6344008 6 
chr18:6345214-6345244 5.86667 
chr18:6345396-6345423 5.92593 
chr18:6346102-6346140 5.68421 
chr18:6347527-6347540 6 
chr18:6360832-6360854 6 
chr18:6361019-6361032 6 
chr18:6362105-6362355 5.696 
chr18:6365263-6365289 5.38462 
chr18:6370132-6370148 6 
chr18:6370808-6370828 5.7 
chr18:6371044-6371057 5.92308 
chr18:6373879-6373892 6 
chr18:6384258-6384297 5.66667 
chr18:6385405-6385432 5.51852 
chr18:6389369-6389394 5.6 
chr18:6390154-6390193 5.71795 
chr18:6391738-6391774 5.91667 
chr18:6394466-6394487 5.7619 
chr18:6397683-6397701 6 
chr18:6397854-6397884 5.46667 
chr18:6398740-6398767 5.7037 
chr18:6399434-6399456 6 
chr18:6403439-6403476 5.27027 
chr18:6404075-6404114 5.28205 
chr18:6404673-6404698 5.32 
chr18:6408663-6408693 5.96667 
chr18:6412920-6412940 5.65 
chr18:6413083-6413096 5.92308 
chr18:6414581-6414616 5.51429 
chr18:6416244-6416285 5.85366 
chr18:6418500-6418517 5.76471 
chr18:6420230-6420249 5.63158 
chr18:6421095-6421127 5.65625 
chr18:6422894-6422908 6 
chr18:6424865-6424895 5.5 
chr18:6425028-6425041 6 
chr18:6425196-6425226 5.66667 
chr18:6428948-6428974 5.34615 
chr18:6429828-6429856 5.82143 
chr18:6430968-6430984 5.9375 
chr18:6431765-6431799 5.20588 
chr18:6432186-6432276 5.86667 
chr18:6436234-6436254 5.65 
chr18:6437034-6437056 5.95455 
chr18:6441803-6441879 5.80263 
chr18:6445262-6445291 6 
chr18:6446351-6446414 5.55556 
chr18:6447346-6447381 5.34286 
chr18:6448896-6448937 5.31707 
chr18:6449128-6449140 6 
chr18:6450325-6450399 5.74324 
chr18:6457125-6457141 5.875 
chr18:6457788-6457810 5.68182 
chr18:6462086-6462104 6 
chr18:6465722-6465763 5.70732 
chr18:6465885-6465912 5.77778 
chr18:6466204-6466300 5.48958 
chr18:6467754-6467781 5.55556 
chr18:6470472-6470500 5.35714 
chr18:6472184-6472216 6 
chr18:6479610-6479630 6 
chr18:6479822-6479842 5.85 
chr18:6480262-6480302 5.65 
chr18:6481164-6481186 5.63636 
chr18:6483254-6483295 5.87805 
chr18:6485575-6485610 5.88571 
chr18:6490199-6490228 5.55172 
chr18:6491087-6491133 5.47826 
chr18:6491562-6491577 6 
chr18:6491922-6491971 5.59184 
chr18:6492492-6492518 6 
chr18:6495987-6496027 6 
chr18:6496479-6496500 5.57143 
chr18:6497140-6497158 5.88889 
chr18:6497393-6497428 5.42857 
chr18:6497825-6497857 5.71875 
chr18:6498226-6498273 5.14894 
chr18:6499977-6500000 5.47826 
chr18:6500822-6500852 5.93333 
chr18:6503852-6504078 5.51327 
chr18:6504718-6504766 5.5625 
chr18:6504780-6504835 5.65455 
chr18:6507029-6507054 5.36 
chr18:6509764-6509787 5.78261 
chr18:6512507-6512587 5.45 
chr18:6512597-6512625 5.60714 
chr18:6516519-6516629 5.75455 
chr18:6516755-6516774 5.84211 
chr18:6520312-6520345 5.27273 
chr18:6520514-6520528 5.92857 
chr18:6521333-6521363 6 
chr18:6526295-6526315 6 
chr18:6527134-6527159 5.56 
chr18:6530122-6530159 5.67568 
chr18:6531490-6531508 6 
chr18:6531741-6531771 5.33333 
chr18:6538664-6538677 6 
chr18:6539700-6539718 6 
chr18:6540209-6540283 5.78378 
chr18:6541941-6541966 6 
chr18:6543392-6543416 5.91667 
chr18:6544015-6544045 5.63333 
chr18:6544288-6544396 5.88889 
chr18:6545443-6545471 5.57143 
chr18:6545917-6545934 5.82353 
chr18:6548676-6548706 5.86667 
chr18:6551996-6552011 6 
chr18:6553318-6553332 6 
chr18:6556351-6556367 6 
chr18:6556983-6557014 6 
chr18:6558963-6558992 5.86207 
chr18:6559000-6559046 5.21739 
chr18:6559870-6559892 5.5 
chr18:6560508-6560526 6 
chr18:6561535-6561547 6 
chr18:6564346-6564359 6 
chr18:6564811-6564854 5.2093 
chr18:6565871-6565918 5.3617 
chr18:6566359-6566397 5.36842 
chr18:6572358-6572406 5.91667 
chr18:6573386-6573431 5.48889 
chr18:6574101-6574113 6 
chr18:6574866-6574887 5.71429 
chr18:6577758-6577773 6 
chr18:6590773-6590794 5.7619 
chr18:6592965-6592993 5.42857 
chr18:6595317-6595329 6 
chr18:6595367-6595433 5.87879 
chr18:6595947-6595961 6 
chr18:6596752-6596764 6 
chr18:6599892-6599927 5.77143 
chr18:6600702-6600721 5.63158 
chr18:6603321-6603350 5.65517 
chr18:6604431-6604473 5.69048 
chr18:6615464-6615486 6 
chr18:6616303-6616320 6 
chr18:6619666-6619701 5.45714 
chr18:6623866-6623908 6 
chr18:6624537-6624550 6 
chr18:6626174-6626192 6 
chr18:6627547-6627594 5.51064 
chr18:6628710-6628808 5.69388 
chr18:6628981-6628995 5.92857 
chr18:6630274-6630307 5.33333 
chr18:6630766-6630783 6 
chr18:6631562-6631583 5.61905 
chr18:6637637-6637663 5.61538 
chr18:6643406-6643467 5.2459 
chr18:6643500-6643567 5.35821 
chr18:6645918-6645957 6 
chr18:6646000-6646047 5.17021 
chr18:6646611-6646632 5.80952 
chr18:6651404-6651440 5.30556 
chr18:6652105-6652156 5.80392 
chr18:6655295-6655311 6 
chr18:6658315-6658355 5.825 
chr18:6659547-6659568 6 
chr18:6663638-6663659 5.57143 
chr18:6663699-6663719 5.65 
chr18:6666871-6666889 6 
chr18:6667447-6667478 6 
chr18:6668329-6668353 6 
chr18:6669038-6669072 5.88235 
chr18:6672046-6672072 5.42308 
chr18:6674329-6674356 5.22222 
chr18:6675567-6675627 5.16667 
chr18:6675648-6675682 5.52941 
chr18:6676181-6676229 6 
chr18:6679106-6679187 5.8642 
chr18:6680125-6680151 5.42308 
chr18:6681137-6681153 5.875 
chr18:6684394-6684435 5.7561 
chr18:6688463-6688500 5.81081 
chr18:6689653-6689687 5.14706 
chr18:6695623-6695653 5.23333 
chr18:6696049-6696067 5.94444 
chr18:6696366-6696391 5.44 
chr18:6699339-6699371 5.5 
chr18:6701199-6701223 5.58333 
chr18:6701233-6701256 5.73913 
chr18:6705936-6705972 5.61111 
chr18:6706845-6706859 6 
chr18:6707744-6707777 5.51515 
chr18:6707794-6707881 5.58621 
chr18:6707901-6707913 6 
chr18:6709307-6709328 5.85714 
chr18:6712432-6712458 5.61538 
chr18:6715132-6715167 5.42857 
chr18:6716070-6716096 5.92308 
chr18:6716239-6716285 5.67391 
chr18:6718590-6718604 6 
chr18:6721731-6721775 5.47727 
chr18:6722418-6722433 5.86667 
chr18:6725819-6725845 5.84615 
chr18:6729189-6729212 5.65217 
chr18:6729314-6729587 5.48352 
chr18:6729653-6729676 5.47826 
chr18:6730924-6730947 5.47826 
chr18:6731267-6731307 5.625 
chr18:6732655-6732679 5.66667 
chr18:6733506-6733533 5.37037 
chr18:6735554-6735566 6 
chr18:6736745-6736761 5.8125 
chr18:6738283-6738383 5.51 
chr18:6739644-6739673 5.82759 
chr18:6742142-6742183 6 
chr18:6744021-6744044 5.47826 
chr18:6744939-6745000 5.2459 
chr18:6745326-6745364 5.34211 
chr18:6746798-6746818 6 
chr18:6747335-6747360 5.68 
chr18:6747569-6747600 5.35484 
chr18:6755020-6755060 5.6 
chr18:6760110-6760122 6 
chr18:6763080-6763101 6 
chr18:6768103-6768130 5.2963 
chr18:6771018-6771048 5.9 
chr18:6772719-6772745 6 
chr18:6775508-6775530 5.59091 
chr18:6776156-6776174 6 
chr18:6777723-6777765 5.85714 
chr18:6780893-6780905 6 
chr18:6782414-6782427 6 
chr18:6782590-6782623 6 
chr18:6782772-6782796 5.41667 
chr18:6786243-6786284 5.43902 
chr18:6787218-6787236 6 
chr18:6788426-6788473 5.82979 
chr18:6789806-6789840 5.82353 
chr18:6791838-6791865 5.85185 
chr18:6797186-6797213 5.74074 
chr18:6797959-6797983 5.5 
chr18:6802307-6802323 5.875 
chr18:6802334-6802357 6 
chr18:6803747-6803790 5.83721 
chr18:6805478-6805496 6 
chr18:6805857-6805896 5.17949 
chr18:6806193-6806236 5.44186 
chr18:6809576-6809606 5.4 
chr18:6813867-6813901 5.44118 
chr18:6815674-6815691 5.76471 
chr18:6817316-6817349 6 
chr18:6823600-6823614 6 
chr18:6824546-6824565 5.63158 
chr18:6824662-6824693 5.77419 
chr18:6825344-6825370 5.46154 
chr18:6826116-6826151 5.42857 
chr18:6826682-6826700 6 
chr18:6827518-6827546 5.32143 
chr18:6828364-6828409 5.82222 
chr18:6829233-6829255 5.63636 
chr18:6831470-6831500 5.63333 
chr18:6833421-6833454 5.81818 
chr18:6835248-6835281 5.42424 
chr18:6839291-6839305 6 
chr18:6841111-6841223 5.76786 
chr18:6841447-6841470 5.43478 
chr18:6842828-6842856 5.42857 
chr18:6842969-6843000 5.22581 
chr18:6847609-6847646 5.62162 
chr18:6849084-6849105 5.7619 
chr18:6849251-6849269 6 
chr18:6854738-6854772 5.97059 
chr18:6856029-6856067 6 
chr18:6856500-6856520 5.85 
chr18:6858844-6858876 5.46875 
chr18:6859076-6859100 5.875 
chr18:6861936-6861960 5.41667 
chr18:6864046-6864077 6 
chr18:6864500-6864531 5.3871 
chr18:6864674-6864694 6 
chr18:6868972-6868986 6 
chr18:6869252-6869271 6 
chr18:6870794-6870811 5.88235 
chr18:6877951-6878000 5.67347 
chr18:6878342-6878361 5.63158 
chr18:6883238-6883250 6 
chr18:6885798-6885811 6 
chr18:6888798-6888821 5.86957 
chr18:6893866-6893879 6 
chr18:6896898-6896921 5.91304 
chr18:6898375-6898404 5.65517 
chr18:6901493-6901512 5.78947 
chr18:6901539-6901551 6 
chr18:6902641-6902660 5.89474 
chr18:6903825-6903839 6 
chr18:6904399-6904425 5.61538 
chr18:6906578-6906592 5.92857 
chr18:6907889-6907908 5.89474 
chr18:6908092-6908148 5.71429 
chr18:6909247-6909304 5.87719 
chr18:6910818-6910856 5.71053 
chr18:6911429-6911452 6 
chr18:6911855-6911899 5.47727 
chr18:6919630-6919652 5.63636 
chr18:6920266-6920483 5.56682 
chr18:6922323-6922345 5.72727 
chr18:6922839-6922857 6 
chr18:6923925-6923955 5.46667 
chr18:6926564-6926598 5.5 
chr18:6927587-6927617 5.46667 
chr18:6929441-6929466 5.76 
chr18:6929871-6929890 6 
chr18:6931602-6931628 5.57692 
chr18:6931948-6931974 5.42308 
chr18:6932274-6932286 6 
chr18:6933478-6933500 5.77273 
chr18:6933797-6933818 6 
chr18:6935380-6935412 5.25 
chr18:6935762-6935777 6 
chr18:6937466-6937485 5.84211 
chr18:6937622-6937666 5.95455 
chr18:6943842-6943859 6 
chr18:6949302-6949331 5.41379 
chr18:6956504-6956528 6 
chr18:6957341-6957369 6 
chr18:6958902-6958922 5.8 
chr18:6959024-6959045 5.66667 
chr18:6971620-6971636 5.875 
chr18:6972685-6972700 5.93333 
chr18:6974445-6974467 5.86364 
chr18:6976587-6976624 6 
chr18:6980928-6980945 6 
chr18:6982305-6982359 5.51852 
chr18:6987781-6987803 5.54545 
chr18:6988632-6988654 5.63636 
chr18:6988807-6988829 6 
chr18:6990028-6990047 5.94737 
chr18:6990303-6990318 6 
chr18:6991378-6991402 5.875 
chr18:6993775-6993804 5.62069 
chr18:6994671-6994693 6 
chr18:6996608-6996620 6 
chr18:6996777-6996817 5.675 
chr18:6997046-6997081 5.82857 
chr18:6999027-6999046 6 
chr18:7002872-7002891 5.68421 
chr18:7003416-7003434 6 
chr18:7005745-7005765 5.75 
chr18:7007912-7007942 6 
chr18:7012475-7012516 5.90244 
chr18:7014554-7014586 5.84375 
chr18:7014838-7014858 5.9 
chr18:7018335-7018352 6 
chr18:7019673-7019693 6 
chr18:7021787-7021881 5.79787 
chr18:7023830-7023851 5.95238 
chr18:7024672-7024698 5.34615 
chr18:7027532-7027550 5.83333 
chr18:7030661-7030682 5.57143 
chr18:7030829-7030844 6 
chr18:7031075-7031103 5.82143 
chr18:7031679-7031700 6 
chr18:7031877-7031896 5.78947 
chr18:7039181-7039216 5.54286 
chr18:7041354-7041399 5.24444 
chr18:7044161-7044184 6 
chr18:7044458-7044479 5.66667 
chr18:7045467-7045491 5.54167 
chr18:7047044-7047056 6 
chr18:7047349-7047376 5.44444 
chr18:7048412-7048425 5.92308 
chr18:7049294-7049308 6 
chr18:7053020-7053045 5.72 
chr18:7053779-7053792 6 
chr18:7054911-7054952 5.4878 
chr18:7055111-7055154 5.67442 
chr18:7055452-7055471 6 
chr18:7057170-7057192 5.5 
chr18:7057443-7057486 5.97674 
chr18:7057782-7057806 5.91667 
chr18:7057958-7057978 5.75 
chr18:7060422-7060454 5.4375 
chr18:7063960-7063988 5.25 
chr18:7065231-7065247 6 
chr18:7066713-7066727 6 
chr18:7070903-7070915 6 
chr18:7072857-7072878 5.66667 
chr18:7073821-7073843 6 
chr18:7074966-7075000 5.91176 
chr18:7077181-7077213 5.6875 
chr18:7078062-7078178 5.76724 
chr18:7078984-7079021 6 
chr18:7080849-7080863 6 
chr18:7081153-7081171 5.77778 
chr18:7083175-7083201 5.61538 
chr18:7083759-7083777 5.88889 
chr18:7084073-7084093 6 
chr18:7085390-7085429 5.89744 
chr18:7087032-7087061 5.24138 
chr18:7088214-7088246 5.3125 
chr18:7088500-7088526 5.73077 
chr18:7089356-7089370 5.92857 
chr18:7090666-7090739 5.61644 
chr18:7092625-7092639 6 
chr18:7092786-7092821 5.65714 
chr18:7093773-7093788 6 
chr18:7094425-7094442 6 
chr18:7095121-7095152 6 
chr18:7096646-7096666 5.7 
chr18:7097252-7097314 5.29032 
chr18:7097500-7097512 6 
chr18:7097820-7097857 6 
chr18:7099460-7099496 5.47222 
chr18:7099554-7099575 5.66667 
chr18:7099700-7099721 5.85714 
chr18:7100057-7100076 6 
chr18:7103403-7103427 6 
chr18:7103973-7103992 5.94737 
chr18:7105440-7105487 5.78723 
chr18:7108012-7108046 5.58824 
chr18:7108342-7108361 5.63158 
chr18:7108639-7108661 6 
chr18:7112594-7112647 5.39623 
chr18:7113715-7113746 5.77419 
chr18:7114075-7114094 5.73684 
chr18:7115813-7115834 6 
chr18:7116771-7116858 5.81609 
chr18:7117304-7117326 5.68182 
chr18:7117872-7117894 5.72727 
chr18:7119138-7119167 5.2069 
chr18:7119744-7119759 6 
chr18:7119790-7119818 5.35714 
chr18:7120755-7120768 6 
chr18:7121631-7121664 5.60606 
chr18:7125256-7125296 5.8 
chr18:7125682-7125702 5.9 
chr18:7129151-7129171 6 
chr18:7129788-7129806 5.72222 
chr18:7130511-7130524 6 
chr18:7136000-7136016 5.9375 
chr18:7136401-7136424 5.86957 
chr18:7136569-7136599 5.4 
chr18:7137097-7137110 6 
chr18:7137228-7137254 5.5 
chr18:7137356-7137371 6 
chr18:7138156-7138179 6 
chr18:7138204-7138240 5.80556 
chr18:7139058-7139083 6 
chr18:7139237-7139250 6 
chr18:7140611-7140626 6 
chr18:7143338-7143357 5.63158 
chr18:7143894-7143924 5.7 
chr18:7144531-7144565 5.85294 
chr18:7144815-7144836 5.90476 
chr18:7145647-7145660 6 
chr18:7145710-7145725 6 
chr18:7146831-7146850 5.78947 
chr18:7148186-7148205 6 
chr18:7149608-7149647 5.69231 
chr18:7149952-7149988 5.52778 
chr18:7151793-7151807 6 
chr18:7151822-7151845 5.82609 
chr18:7153479-7153500 5.80952 
chr18:7153563-7153596 5.75758 
chr18:7154326-7154345 5.63158 
chr18:7154473-7154510 5.83784 
chr18:7155003-7155054 5.7451 
chr18:7156226-7156256 5.9 
chr18:7156575-7156601 5.69231 
chr18:7156927-7156939 6 
chr18:7158886-7158902 5.8125 
chr18:7159189-7159214 5.44 
chr18:7159522-7159564 6 
chr18:7159700-7159713 5.92308 
chr18:7160004-7160035 5.41935 
chr18:7160889-7160905 6 
chr18:7161192-7161207 6 
chr18:7162125-7162169 5.93182 
chr18:7163324-7163348 6 
chr18:7167551-7167590 5.89744 
chr18:7168357-7168376 6 
chr18:7170411-7170432 5.57143 
chr18:7171670-7171688 6 
chr18:7174418-7174450 5.90625 
chr18:7175850-7175868 5.88889 
chr18:7176154-7176186 5.9375 
chr18:7180822-7180852 5.93333 
chr18:7184366-7184385 5.78947 
chr18:7185137-7185177 5.575 
chr18:7185213-7185255 5.7619 
chr18:7187263-7187288 6 
chr18:7187587-7187631 5.52273 
chr18:7187787-7187809 5.59091 
chr18:7189869-7189883 6 
chr18:7191571-7191588 6 
chr18:7194321-7194357 5.52778 
chr18:7195034-7195069 5.62857 
chr18:7195375-7195392 6 
chr18:7197269-7197363 5.7234 
chr18:7197644-7197667 5.78261 
chr18:7197685-7197727 5.2381 
chr18:7199087-7199103 6 
chr18:7199863-7199890 5.59259 
chr18:7201635-7201654 6 
chr18:7203179-7203200 5.90476 
chr18:7204225-7204272 5.70213 
chr18:7205841-7206007 5.6747 
chr18:7206935-7206975 5.65 
chr18:7207750-7207775 5.84 
chr18:7210133-7210149 6 
chr18:7211059-7211079 6 
chr18:7211383-7211406 5.73913 
chr18:7211425-7211438 5.92308 
chr18:7213185-7213208 5.69565 
chr18:7214194-7214216 6 
chr18:7218317-7218331 5.92857 
chr18:7219719-7219744 6 
chr18:7219935-7219960 6 
chr18:7220299-7220340 5.5122 
chr18:7220621-7220635 6 
chr18:7223315-7223344 5.86207 
chr18:7224445-7224463 6 
chr18:7225292-7225307 6 
chr18:7226744-7226773 5.44828 
chr18:7228083-7228105 5.90909 
chr18:7228950-7228964 6 
chr18:7230109-7230152 5.7907 
chr18:7230169-7230187 5.77778 
chr18:7236431-7236444 6 
chr18:7239382-7239403 5.85714 
chr18:7241678-7241701 6 
chr18:7242047-7242074 5.85185 
chr18:7242485-7242497 6 
chr18:7246000-7246028 5.32143 
chr18:7247035-7247049 6 
chr18:7247478-7247491 6 
chr18:7250414-7250432 6 
chr18:7251028-7251065 5.72973 
chr18:7251221-7251251 6 
chr18:7252075-7252101 5.61538 
chr18:7253045-7253068 6 
chr18:7253368-7253389 6 
chr18:7256014-7256074 5.61667 
chr18:7257764-7257780 6 
chr18:7258718-7258737 6 
chr18:7262344-7262376 5.6875 
chr18:7262685-7262699 6 
chr18:7264086-7264101 6 
chr18:7265180-7265197 5.88235 
chr18:7266118-7266131 6 
chr18:7267844-7267868 5.41667 
chr18:7269366-7269378 6 
chr18:7269394-7269417 6 
chr18:7270534-7270555 5.66667 
chr18:7271941-7271953 6 
chr18:7273042-7273069 5.59259 
chr18:7274206-7274232 5.88462 
chr18:7278097-7278112 6 
chr18:7278427-7278483 5.78571 
chr18:7280100-7280127 5.66667 
chr18:7283845-7283862 6 
chr18:7286386-7286461 5.89333 
chr18:7287782-7287808 5.69231 
chr18:7287828-7287852 5.54167 
chr18:7291529-7291564 5.68571 
chr18:7291859-7291899 5.925 
chr18:7296675-7296691 6 
chr18:7296899-7296913 6 
chr18:7300558-7300585 5.22222 
chr18:7300774-7300798 5.375 
chr18:7301504-7301536 5.90625 
chr18:7302137-7302157 5.8 
chr18:7302191-7302220 5.93103 
chr18:7302372-7302394 5.54545 
chr18:7304590-7304611 5.52381 
chr18:7305974-7306000 5.30769 
chr18:7306488-7306510 6 
chr18:7309261-7309273 6 
chr18:7310178-7310201 5.6087 
chr18:7314009-7314022 5.92308 
chr18:7314408-7314442 5.41176 
chr18:7315407-7315438 5.54839 
chr18:7317463-7317482 5.78947 
chr18:7317497-7317520 5.52174 
chr18:7321918-7321982 5.84375 
chr18:7322047-7322109 5.29032 
chr18:7322145-7322184 5.84615 
chr18:7322787-7322820 5.30303 
chr18:7324291-7324333 5.78571 
chr18:7326240-7326273 5.81818 
chr18:7327159-7327207 5.875 
chr18:7328135-7328155 6 
chr18:7331143-7331159 6 
chr18:7331510-7331529 5.84211 
chr18:7332083-7332119 5.94444 
chr18:7334307-7334414 5.68224 
chr18:7338222-7338249 5.37037 
chr18:7338880-7338893 6 
chr18:7339907-7339923 6 
chr18:7342864-7342901 5.37838 
chr18:7343227-7343254 5.92593 
chr18:7345129-7345154 6 
chr18:7345450-7345491 5.85366 
chr18:7346414-7346447 5.69697 
chr18:7348064-7348076 6 
chr18:7357500-7357577 5.80519 
chr18:7358770-7358799 5.75862 
chr18:7361928-7361978 5.52 
chr18:7364291-7364318 5.37037 
chr18:7365274-7365312 5.52632 
chr18:7365910-7365937 5.25926 
chr18:7368300-7368320 5.7 
chr18:7371885-7371898 6 
chr18:7372345-7372362 5.76471 
chr18:7373055-7373091 5.80556 
chr18:7378799-7378839 5.35 
chr18:7380588-7380627 5.92308 
chr18:7381462-7381553 5.40659 
chr18:7383769-7383799 5.4 
chr18:7383856-7383871 6 
chr18:7387263-7387286 6 
chr18:7387299-7387311 6 
chr18:7390508-7390527 6 
chr18:7392283-7392302 5.68421 
chr18:7397123-7397157 5.55882 
chr18:7403432-7403500 5.67647 
chr18:7404128-7404159 5.80645 
chr18:7404652-7404667 5.93333 
chr18:7405011-7405067 5.33929 
chr18:7405220-7405243 5.86957 
chr18:7405881-7405907 5.80769 
chr18:7406530-7406551 5.7619 
chr18:7407430-7407449 5.63158 
chr18:7408953-7408972 5.78947 
chr18:7409924-7409938 5.92857 
chr18:7410238-7410255 6 
chr18:7410542-7410556 6 
chr18:7411257-7411282 5.96 
chr18:7412500-7412514 6 
chr18:7413632-7413665 5.24242 
chr18:7413815-7413855 5.4 
chr18:7416462-7416486 5.83333 
chr18:7416621-7416639 5.88889 
chr18:7418591-7418608 5.82353 
chr18:7418668-7418704 6 
chr18:7420803-7420815 6 
chr18:7420913-7420939 6 
chr18:7421954-7421977 6 
chr18:7422260-7422275 5.93333 
chr18:7423353-7423373 5.9 
chr18:7424000-7424035 5.08571 
chr18:7427008-7427027 6 
chr18:7427410-7427449 5.35897 
chr18:7433944-7433988 5.68182 
chr18:7434873-7434890 6 
chr18:7435210-7435241 5.3871 
chr18:7436927-7436951 6 
chr18:7437254-7437274 5.6 
chr18:7437577-7437597 5.95 
chr18:7439537-7439552 6 
chr18:7439837-7439850 6 
chr18:7440202-7440275 5.63014 
chr18:7442258-7442362 5.27885 
chr18:7445955-7445968 6 
chr18:7446122-7446140 6 
chr18:7450678-7450704 5.96154 
chr18:7455750-7455798 5.29167 
chr18:7462004-7462029 5.48 
chr18:7462057-7462095 5.28947 
chr18:7462630-7462655 5.64 
chr18:7463914-7463932 6 
chr18:7464966-7464988 5.90909 
chr18:7465509-7465538 5.24138 
chr18:7467535-7467564 5.51724 
chr18:7467893-7467927 5.82353 
chr18:7468444-7468500 5.55357 
chr18:7469049-7469068 5.63158 
chr18:7469860-7469881 6 
chr18:7472349-7472450 5.9604 
chr18:7472899-7472917 5.77778 
chr18:7474648-7474672 5.41667 
chr18:7478691-7478710 5.84211 
chr18:7479720-7479745 5.52 
chr18:7480623-7480649 5.69231 
chr18:7482717-7482748 5.25806 
chr18:7486687-7486718 5.54839 
chr18:7488656-7488671 6 
chr18:7489729-7489742 6 
chr18:7494382-7494400 5.83333 
chr18:7494919-7494936 5.82353 
chr18:7495411-7495426 6 
chr18:7497107-7497420 5.66773 
chr18:7498273-7498330 5.73684 
chr18:7500275-7500292 6 
chr18:7501557-7501581 5.95833 
chr18:7501898-7501927 6 
chr18:7503099-7503111 6 
chr18:7503796-7503824 5.25 
chr18:7504936-7504990 5.59259 
chr18:7505417-7505439 5.59091 
chr18:7505686-7505711 5.32 
chr18:7506885-7506920 5.8 
chr18:7511145-7511173 5.42857 
chr18:7512145-7512189 5.45455 
chr18:7515040-7515074 5.44118 
chr18:7517264-7517279 5.93333 
chr18:7520370-7520430 5.75 
chr18:7522315-7522375 5.98333 
chr18:7522829-7522868 6 
chr18:7523177-7523199 5.86364 
chr18:7524190-7524227 5.64865 
chr18:7525926-7525938 6 
chr18:7531709-7531731 5.5 
chr18:7533834-7533911 5.7013 
chr18:7534872-7534903 5.90323 
chr18:7537896-7537924 6 
chr18:7539176-7539188 6 
chr18:7539218-7539244 5.5 
chr18:7539977-7540026 5.71429 
chr18:7541604-7541629 5.96 
chr18:7543518-7543541 5.52174 
chr18:7545077-7545094 6 
chr18:7547842-7547895 5.5283 
chr18:7549593-7549606 6 
chr18:7551747-7551762 5.93333 
chr18:7552104-7552125 5.90476 
chr18:7552682-7552703 5.66667 
chr18:7562375-7562396 5.71429 
chr18:7566342-7566371 5.27586 
chr18:7566729-7566758 5.31034 
chr18:7567423-7567459 5.72222 
chr18:7567471-7567500 5.44828 
chr18:7567918-7567947 5.44828 
chr18:7568703-7568724 5.52381 
chr18:7570242-7570256 5.92857 
chr18:7573566-7573599 5.9697 
chr18:7574444-7574488 5.31818 
chr18:7578132-7578169 5.67568 
chr18:7578330-7578346 6 
chr18:7581654-7581666 6 
chr18:7585355-7585386 5.67742 
chr18:7585612-7585637 5.52 
chr18:7594477-7594507 5.53333 
chr18:7596844-7596869 5.48 
chr18:7598780-7598793 6 
chr18:7602426-7602438 6 
chr18:7602903-7602942 6 
chr18:7607435-7607449 6 
chr18:7609391-7609410 5.78947 
chr18:7609518-7609531 6 
chr18:7611174-7611201 5.37037 
chr18:7612175-7612197 5.68182 
chr18:7621020-7621035 6 
chr18:7624193-7624218 5.72 
chr18:7624889-7624921 5.5 
chr18:7626679-7626700 5.52381 
chr18:7627597-7627615 5.77778 
chr18:7628148-7628183 5.45714 
chr18:7637165-7637179 6 
chr18:7642846-7642877 5.80645 
chr18:7643320-7643350 5.96667 
chr18:7645178-7645198 5.75 
chr18:7649724-7649758 5.73529 
chr18:7650930-7650942 6 
chr18:7652749-7652768 5.63158 
chr18:7652897-7652912 6 
chr18:7653116-7653152 5.83333 
chr18:7655186-7655207 5.66667 
chr18:7655886-7655913 5.22222 
chr18:7658328-7658370 5.80952 
chr18:7658707-7658731 5.375 
chr18:7659096-7659149 5.67925 
chr18:7660968-7661000 5.65625 
chr18:7669887-7669908 6 
chr18:7676625-7676702 5.76623 
chr18:7679850-7679877 5.37037 
chr18:7680689-7680710 6 
chr18:7681194-7681210 6 
chr18:7683161-7683176 6 
chr18:7684292-7684338 5.78261 
chr18:7685714-7685734 5.85 
chr18:7687776-7687789 6 
chr18:7691108-7691129 6 
chr18:7691754-7691782 5.89286 
chr18:7694392-7694438 5.43478 
chr18:7694870-7694897 5.55556 
chr18:7697387-7697413 5.65385 
chr18:7699399-7699418 5.89474 
chr18:7700973-7701018 5.82222 
chr18:7705265-7705402 5.60584 
chr18:7705673-7705735 5.56452 
chr18:7705977-7706016 5.69231 
chr18:7706027-7706063 5.44444 
chr18:7706599-7706623 6 
chr18:7707462-7707483 5.80952 
chr18:7710802-7710821 5.68421 
chr18:7713691-7713706 5.86667 
chr18:7719540-7719558 6 
chr18:7722470-7722500 5.43333 
chr18:7725096-7725123 5.85185 
chr18:7735422-7735442 5.9 
chr18:7735572-7735597 5.96 
chr18:7736301-7736330 5.75862 
chr18:7737112-7737137 5.96 
chr18:7742875-7742906 5.45161 
chr18:7746452-7746481 5.89655 
chr18:7752415-7752432 5.82353 
chr18:7752585-7752617 5.6875 
chr18:7753310-7753342 5.375 
chr18:7756208-7756233 5.36 
chr18:7756671-7756701 5.8 
chr18:7760103-7760131 5.28571 
chr18:7768631-7768656 5.84 
chr18:7769874-7769910 5.36111 
chr18:7769981-7770000 5.84211 
chr18:7772238-7772516 5.78417 
chr18:7772643-7772656 6 
chr18:7773546-7773597 5.80392 
chr18:7776494-7776516 5.90909 
chr18:7778449-7778472 5.56522 
chr18:7782334-7782361 5.77778 
chr18:7783553-7783575 5.90909 
chr18:7783733-7783783 5.7 
chr18:7784588-7784606 6 
chr18:7786425-7786452 5.25926 
chr18:7789325-7789345 5.8 
chr18:7792647-7792666 5.94737 
chr18:7795788-7795822 5.88235 
chr18:7806900-7806914 6 
chr18:7811521-7811539 6 
chr18:7813736-7813762 5.30769 
chr18:7815703-7815723 5.6 
chr18:7816958-7816985 5.62963 
chr18:7819402-7819428 5.69231 
chr18:7821621-7821653 5.40625 
chr18:7824425-7824439 6 
chr18:7827094-7827114 5.95 
chr18:7828219-7828265 5.80435 
chr18:7829815-7829835 5.75 
chr18:7833741-7833777 6 
chr18:7834382-7834461 5.73418 
chr18:7834486-7834522 5.94444 
chr18:7834990-7835007 6 
chr18:7835839-7835872 5.9697 
chr18:7840056-7840110 5.57407 
chr18:7841279-7841302 6 
chr18:7842800-7842868 5.67647 
chr18:7842905-7842978 5.86301 
chr18:7844936-7844964 5.71429 
chr18:7848767-7848789 5.68182 
chr18:7851621-7851647 5.80769 
chr18:7852850-7852889 5.51282 
chr18:7854729-7854743 6 
chr18:7859181-7859239 5.32759 
chr18:7860050-7860083 5.45455 
chr18:7861753-7861784 5.87097 
chr18:7867010-7867031 5.71429 
chr18:7871218-7871234 5.8125 
chr18:7873738-7873764 6 
chr18:7875191-7875208 6 
chr18:7876114-7876145 5.6129 
chr18:7876355-7876384 5.55172 
chr18:7876717-7876732 6 
chr18:7881955-7881976 5.57143 
chr18:7882307-7882329 5.63636 
chr18:7883975-7883991 6 
chr18:7884922-7884955 5.75758 
chr18:7889110-7889134 5.75 
chr18:7889317-7889347 5.86667 
chr18:7893099-7893142 5.30233 
chr18:7894000-7894033 5.75758 
chr18:7894590-7894620 5.7 
chr18:7899776-7899798 5.72727 
chr18:7900542-7900570 5.67857 
chr18:7902832-7902844 6 
chr18:7903192-7903233 5.29268 
chr18:7904262-7904288 5.34615 
chr18:7904966-7905000 5.79412 
chr18:7907750-7907764 6 
chr18:7911844-7911863 6 
chr18:7916615-7916655 5.3 
chr18:7918067-7918106 5.79487 
chr18:7921379-7921391 6 
chr18:7921722-7921747 5.64 
chr18:7925418-7925435 5.76471 
chr18:7927005-7927040 5.57143 
chr18:7927457-7927480 5.56522 
chr18:7929014-7929038 5.70833 
chr18:7931313-7931336 5.73913 
chr18:7931376-7931402 5.38462 
chr18:7931673-7931697 5.91667 
chr18:7935645-7935659 6 
chr18:7938098-7938119 5.66667 
chr18:7938793-7938842 5.12245 
chr18:7942280-7942292 6 
chr18:7944630-7944676 5.26087 
chr18:7945295-7945308 6 
chr18:7948128-7948170 6 
chr18:7948249-7948340 5.49451 
chr18:7948500-7948517 6 
chr18:7951269-7951287 5.83333 
chr18:7952686-7952709 5.82609 
chr18:7957636-7957662 5.73077 
chr18:7958205-7958219 6 
chr18:7960448-7960500 5.92308 
chr18:7962260-7962293 5.15152 
chr18:7964437-7964467 5.93333 
chr18:7965031-7965047 6 
chr18:7972457-7972487 5.7 
chr18:7973033-7973070 5.56757 
chr18:7976165-7976190 5.76 
chr18:7977081-7977100 5.89474 
chr18:7982257-7982311 5.55556 
chr18:7983801-7983818 5.94118 
chr18:7984500-7984526 5.96154 
chr18:7984543-7984622 5.94937 
chr18:7984655-7984710 5.61818 
chr18:7984719-7985320 5.50915 
chr18:7985362-7985387 5.32 
chr18:7985394-7985419 5.32 
chr18:7985648-7985673 6 
chr18:7988011-7988028 6 
chr18:7988219-7988240 5.61905 
chr18:7989044-7989060 5.8125 
chr18:7989892-7989916 5.5 
chr18:7991372-7991400 5.42857 
chr18:7992496-7992525 5.24138 
chr18:7994263-7994295 6 
chr18:7994734-7994779 5.37778 
chr18:7996148-7996195 5.65957 
chr18:7999988-8000009 5.66667 
chr18:8000151-8000175 5.375 
chr18:8007303-8007318 6 
chr18:8009321-8009349 5.39286 
chr18:8009705-8009731 6 
chr18:8015199-8015222 5.52174 
chr18:8015533-8015563 5.13333 
chr18:8016447-8016462 6 
chr18:8016528-8016569 5.68293 
chr18:8017359-8017405 5.43478 
chr18:8017580-8017599 6 
chr18:8019458-8019485 5.22222 
chr18:8019579-8019599 5.95 
chr18:8019740-8019869 5.34884 
chr18:8021315-8021353 6 
chr18:8023308-8023337 5.41379 
chr18:8023829-8023864 6 
chr18:8024679-8024691 6 
chr18:8027991-8028013 5.54545 
chr18:8028561-8028584 5.82609 
chr18:8033340-8033365 5.48 
chr18:8035543-8035575 5.59375 
chr18:8037054-8037078 5.375 
chr18:8038377-8038392 6 
chr18:8043553-8043577 5.41667 
chr18:8044754-8044793 5.51282 
chr18:8048918-8048951 5.75758 
chr18:8050430-8050446 6 
chr18:8054256-8054326 5.87143 
chr18:8054410-8054430 5.65 
chr18:8055531-8055567 5.44444 
chr18:8057404-8057459 5.56364 
chr18:8057591-8057611 5.7 
chr18:8063730-8063751 5.66667 
chr18:8063906-8063930 5.45833 
chr18:8064132-8064163 5.6129 
chr18:8066190-8066227 5.37838 
chr18:8068425-8068459 5.26471 
chr18:8069107-8069127 6 
chr18:8075245-8075282 5.81081 
chr18:8082466-8082553 5.55172 
chr18:8091585-8091597 6 
chr18:8092038-8092063 5.4 
chr18:8092812-8092836 6 
chr18:8094574-8094616 5.38095 
chr18:8099105-8099170 5.89231 
chr18:8099418-8099448 5.66667 
chr18:8100128-8100149 5.71429 
chr18:8105253-8105275 5.5 
chr18:8114937-8114973 5.41667 
chr18:8118797-8118826 5.86207 
chr18:8120464-8120500 6 
chr18:8122085-8122119 5.73529 
chr18:8125961-8126021 5.83333 
chr18:8127416-8127428 6 
chr18:8127741-8127769 5.78571 
chr18:8134706-8134741 6 
chr18:8140437-8140463 5.92308 
chr18:8144598-8144612 6 
chr18:8146003-8146036 5.69697 
chr18:8151464-8151486 5.68182 
chr18:8151690-8151710 6 
chr18:8152561-8152693 5.31061 
chr18:8152707-8152729 6 
chr18:8160456-8160470 6 
chr18:8162092-8162110 5.72222 
chr18:8165165-8165192 5.92593 
chr18:8172263-8172277 6 
chr18:8172692-8172713 5.85714 
chr18:8176203-8176227 6 
chr18:8178785-8178812 5.88889 
chr18:8179455-8179482 5.92593 
chr18:8182193-8182219 5.84615 
chr18:8183258-8183309 5.17647 
chr18:8183660-8183694 5.52941 
chr18:8186323-8186338 6 
chr18:8190708-8190733 5.72 
chr18:8192019-8192049 5.4 
chr18:8195150-8195168 6 
chr18:8200662-8200689 5.2963 
chr18:8203711-8203735 5.41667 
chr18:8204755-8204787 6 
chr18:8206246-8206265 6 
chr18:8209987-8210016 5.89655 
chr18:8211367-8211403 5.77778 
chr18:8215517-8215559 5.92857 
chr18:8216182-8216205 5.86957 
chr18:8217737-8217757 5.65 
chr18:8221941-8221986 5.26667 
chr18:8223223-8223244 5.57143 
chr18:8228492-8228513 6 
chr18:8228675-8228689 6 
chr18:8228849-8228871 5.95455 
chr18:8235454-8235477 6 
chr18:8236535-8236552 5.76471 
chr18:8237429-8237455 6 
chr18:8238275-8238312 5.51351 
chr18:8238638-8238682 5.79545 
chr18:8238976-8239005 5.72414 
chr18:8239133-8239152 5.63158 
chr18:8240441-8240566 5.888 
chr18:8240595-8240724 5.86047 
chr18:8240751-8240855 5.92308 
chr18:8241163-8241182 6 
chr18:8241337-8241365 5.78571 
chr18:8243822-8243850 5.46429 
chr18:8250246-8250285 5.66667 
chr18:8250616-8250631 6 
chr18:8252439-8252460 5.7619 
chr18:8253910-8253933 5.47826 
chr18:8254319-8254343 5.375 
chr18:8258938-8258962 5.875 
chr18:8261199-8261222 5.69565 
chr18:8264772-8264817 5.37778 
chr18:8265447-8265468 5.57143 
chr18:8267404-8267431 5.33333 
chr18:8269972-8269996 5.75 
chr18:8270914-8270931 5.76471 
chr18:8271316-8271338 5.5 
chr18:8272206-8272245 6 
chr18:8272422-8272458 5.88889 
chr18:8275438-8275452 5.92857 
chr18:8277216-8277230 6 
chr18:8278543-8278562 5.63158 
chr18:8279079-8279106 5.74074 
chr18:8282046-8282073 5.22222 
chr18:8282664-8282688 5.5 
chr18:8283598-8283627 5.44828 
chr18:8284580-8284596 5.8125 
chr18:8284749-8284778 5.44828 
chr18:8286069-8286094 5.4 
chr18:8289386-8289641 5.81176 
chr18:8295519-8295545 5.46154 
chr18:8297610-8297645 5.25714 
chr18:8303211-8303227 5.875 
chr18:8307802-8307824 6 
chr18:8308805-8308820 5.86667 
chr18:8313570-8313593 5.47826 
chr18:8318283-8318307 6 
chr18:8327533-8327557 5.58333 
chr18:8329962-8329978 5.9375 
chr18:8336024-8336054 5.7 
chr18:8336549-8336701 5.60526 
chr18:8336801-8336823 5.54545 
chr18:8337000-8337018 5.77778 
chr18:8338280-8338311 5.51613 
chr18:8344419-8344468 5.83673 
chr18:8344534-8344565 5.25806 
chr18:8344910-8344936 5.57692 
chr18:8345631-8345684 5.28302 
chr18:8352616-8352680 5.85938 
chr18:8356067-8356089 5.5 
chr18:8358129-8358146 5.76471 
chr18:8358247-8358272 5.92 
chr18:8361143-8361163 5.65 
chr18:8365616-8365640 6 
chr18:8369955-8369978 5.6087 
chr18:8370187-8370199 6 
chr18:8372054-8372075 6 
chr18:8372923-8372947 5.375 
chr18:8374311-8374334 5.69565 
chr18:8376387-8376410 5.43478 
chr18:8376726-8376745 5.89474 
chr18:8377242-8377258 5.875 
chr18:8380909-8380933 5.66667 
chr18:8381358-8381372 6 
chr18:8383294-8383323 6 
chr18:8386725-8386743 5.72222 
chr18:8386843-8386868 5.52 
chr18:8387733-8387767 5.94118 
chr18:8390933-8390963 6 
chr18:8392886-8392911 5.4 
chr18:8393777-8393803 6 
chr18:8398137-8398159 6 
chr18:8398767-8398779 6 
chr18:8400868-8400886 5.94444 
chr18:8405159-8405180 5.90476 
chr18:8407061-8407084 5.47826 
chr18:8421284-8421314 5.8 
chr18:8424517-8424530 6 
chr18:8425819-8425840 5.61905 
chr18:8427205-8427219 6 
chr18:8428456-8428469 6 
chr18:8431846-8431902 5.33929 
chr18:8432040-8432061 5.57143 
chr18:8435915-8435974 5.67797 
chr18:8439900-8439912 6 
chr18:8443576-8443631 5.18182 
chr18:8445000-8445025 5.84 
chr18:8445765-8445817 5.71154 
chr18:8448835-8448852 6 
chr18:8452822-8452855 5.36364 
chr18:8453143-8453247 5.43269 
chr18:8458008-8458063 5.56364 
chr18:8463432-8463452 6 
chr18:8465272-8465309 5.45946 
chr18:8466172-8466342 5.64706 
chr18:8471009-8471026 6 
chr18:8472544-8472593 5.7551 
chr18:8474612-8474642 5.16667 
chr18:8474980-8475024 5.59091 
chr18:8476378-8476433 5.34545 
chr18:8476557-8476590 6 
chr18:8477625-8477644 5.63158 
chr18:8478023-8478068 5.2 
chr18:8478882-8478905 5.56522 
chr18:8482328-8482347 6 
chr18:8483289-8483343 6 
chr18:8484755-8484785 5.4 
chr18:8486583-8486598 6 
chr18:8486751-8486786 5.51429 
chr18:8492176-8492217 6 
chr18:8497216-8497239 5.43478 
chr18:8497605-8497621 6 
chr18:8498969-8499000 5.70968 
chr18:8501922-8501935 6 
chr18:8502912-8502939 5.55556 
chr18:8503700-8503726 5.30769 
chr18:8506031-8506054 5.91304 
chr18:8506456-8506469 6 
chr18:8514308-8514349 5.26829 
chr18:8516133-8516166 5.63636 
chr18:8517489-8517530 5.34146 
chr18:8518402-8518422 6 
chr18:8519131-8519151 5.6 
chr18:8524360-8524407 5.31915 
chr18:8527240-8527264 5.75 
chr18:8535500-8535527 5.25926 
chr18:8535571-8535608 5.64865 
chr18:8540024-8540056 5.625 
chr18:8542129-8542159 5.86667 
chr18:8543116-8543265 5.71812 
chr18:8544500-8544534 5.79412 
chr18:8545496-8545520 5.91667 
chr18:8549801-8549819 5.94444 
chr18:8550438-8550450 6 
chr18:8550605-8550630 6 
chr18:8552136-8552157 6 
chr18:8552841-8552856 6 
chr18:8554395-8554416 6 
chr18:8557241-8557260 5.63158 
chr18:8557882-8557894 6 
chr18:8559155-8559173 5.83333 
chr18:8560785-8560797 6 
chr18:8560881-8560955 5.78378 
chr18:8561263-8561347 5.60714 
chr18:8568990-8569012 5.63636 
chr18:8569728-8569752 5.79167 
chr18:8570120-8570134 6 
chr18:8571030-8571058 5.42857 
chr18:8572207-8572221 6 
chr18:8580558-8580587 5.48276 
chr18:8581056-8581104 5.75 
chr18:8581662-8581695 5.93939 
chr18:8584683-8584772 5.64045 
chr18:8585990-8586006 6 
chr18:8596484-8596521 5.67568 
chr18:8597386-8597610 5.88393 
chr18:8599143-8599174 5.74194 
chr18:8600500-8600520 5.85 
chr18:8600565-8600586 5.71429 
chr18:8601034-8601048 6 
chr18:8603667-8603707 5.9 
chr18:8604818-8604838 5.9 
chr18:8605208-8605227 5.68421 
chr18:8606506-8606533 5.2963 
chr18:8607072-8607092 5.7 
chr18:8608116-8608169 5.64151 
chr18:8609484-8609518 5.73529 
chr18:8609647-8609698 5.54902 
chr18:8612657-8612681 6 
chr18:8613173-8613196 5.52174 
chr18:8613827-8613861 6 
chr18:8614500-8614524 5.66667 
chr18:8614570-8614595 5.96 
chr18:8616377-8616393 6 
chr18:8620116-8620153 5.91892 
chr18:8624519-8624544 5.6 
chr18:8626521-8626540 5.89474 
chr18:8630874-8630898 5.95833 
chr18:8632280-8632295 6 
chr18:8634267-8634296 5.86207 
chr18:8635140-8635165 5.44 
chr18:8637561-8637591 5.3 
chr18:8637926-8637943 6 
chr18:8639145-8639185 6 
chr18:8641838-8641858 5.95 
chr18:8644138-8644155 6 
chr18:8644366-8644396 5.73333 
chr18:8645600-8645613 6 
chr18:8646390-8646419 5.55172 
chr18:8649204-8649255 5.41176 
chr18:8652080-8652114 5.73529 
chr18:8652624-8652644 5.85 
chr18:8652933-8652954 5.85714 
chr18:8653543-8653617 5.93243 
chr18:8655600-8655625 5.88 
chr18:8656877-8656895 5.77778 
chr18:8658631-8658644 6 
chr18:8660420-8660445 5.32 
chr18:8661364-8661420 5.75 
chr18:8664051-8664094 6 
chr18:8664663-8664679 5.9375 
chr18:8665752-8665770 5.72222 
chr18:8666240-8666262 5.90909 
chr18:8668114-8668137 5.69565 
chr18:8670205-8670221 6 
chr18:8670737-8670778 5.92683 
chr18:8671537-8671561 5.45833 
chr18:8673543-8673568 5.32 
chr18:8673757-8673773 5.875 
chr18:8674731-8674762 5.3871 
chr18:8674859-8674906 5.42553 
chr18:8675293-8675329 6 
chr18:8677021-8677037 6 
chr18:8677530-8677562 5.25 
chr18:8678577-8678597 5.8 
chr18:8680910-8680944 5.79412 
chr18:8680958-8680976 5.72222 
chr18:8682214-8682228 6 
chr18:8682542-8682576 5.17647 
chr18:8682680-8682711 5.25806 
chr18:8683067-8683095 5.25 
chr18:8683684-8683712 5.39286 
chr18:8683970-8683990 5.85 
chr18:8689575-8689595 6 
chr18:8693208-8693220 6 
chr18:8693395-8693458 5.44444 
chr18:8693683-8693704 5.52381 
chr18:8695598-8695624 5.53846 
chr18:8697019-8697033 6 
chr18:8697689-8697701 6 
chr18:8698713-8698738 5.44 
chr18:8699197-8699224 5.55556 
chr18:8699366-8699382 5.875 
chr18:8700253-8700291 5.52632 
chr18:8700658-8700701 6 
chr18:8702287-8702363 5.64474 
chr18:8702523-8702544 5.52381 
chr18:8702670-8702699 6 
chr18:8702912-8702941 5.68966 
chr18:8703470-8703500 5.33333 
chr18:8705300-8705340 5.2 
chr18:8705583-8705612 5.86207 
chr18:8705816-8705839 5.52174 
chr18:8706442-8706481 5.30769 
chr18:8709823-8709850 5.85185 
chr18:8710455-8710480 5.68 
chr18:8710835-8710850 6 
chr18:8710861-8710895 5.85294 
chr18:8712159-8712172 6 
chr18:8715485-8715505 5.7 
chr18:8716567-8716583 6 
chr18:8719724-8719746 5.59091 
chr18:8720659-8720677 5.83333 
chr18:8722794-8722827 5.24242 
chr18:8723461-8723500 5.20513 
chr18:8724408-8724429 5.7619 
chr18:8725471-8725513 5.35714 
chr18:8725769-8725800 5.96774 
chr18:8726266-8726299 6 
chr18:8726470-8726541 5.56338 
chr18:8727850-8727923 5.60274 
chr18:8728113-8728141 5.21429 
chr18:8728718-8728741 6 
chr18:8729671-8729726 6 
chr18:8731242-8731271 5.44828 
chr18:8732248-8732281 5.54545 
chr18:8733400-8733421 5.90476 
chr18:8736633-8736648 6 
chr18:8737051-8737069 5.88889 
chr18:8739073-8739091 5.88889 
chr18:8739242-8739260 6 
chr18:8739711-8739743 5.625 
chr18:8742271-8742311 5.775 
chr18:8743303-8743328 5.6 
chr18:8744566-8744613 5.46809 
chr18:8744720-8744736 6 
chr18:8746758-8746782 5.5 
chr18:8748547-8748608 5.72131 
chr18:8750016-8750054 5.57895 
chr18:8754064-8754080 6 
chr18:8756300-8756555 5.96078 
chr18:8758018-8758032 6 
chr18:8759899-8759928 5.2069 
chr18:8760693-8760719 5.46154 
chr18:8768775-8768802 5.62963 
chr18:8770941-8770954 5.92308 
chr18:8772566-8772612 5.65217 
chr18:8772910-8772937 5.7037 
chr18:8774252-8774278 5.73077 
chr18:8774441-8774507 5.87879 
chr18:8774838-8774864 5.61538 
chr18:8775406-8775419 6 
chr18:8775569-8775584 6 
chr18:8776720-8776765 6 
chr18:8781177-8781209 5.78125 
chr18:8785009-8785028 5.73684 
chr18:8785862-8785906 5.47727 
chr18:8802582-8802617 5.54286 
chr18:8803157-8803185 6 
chr18:8804250-8804265 6 
chr18:8804984-8805000 5.8125 
chr18:8805100-8805112 6 
chr18:8812273-8812302 5.75862 
chr18:8815611-8815652 5.70732 
chr18:8816678-8816704 5.5 
chr18:8817250-8817266 6 
chr18:8819590-8819603 6 
chr18:8821081-8821107 5.69231 
chr18:8821962-8822000 5.23684 
chr18:8822275-8822299 6 
chr18:8823021-8823055 5.88235 
chr18:8830026-8830069 5.4186 
chr18:8832070-8832114 5.25 
chr18:8836688-8836708 6 
chr18:8838491-8838514 5.65217 
chr18:8842820-8842832 6 
chr18:8846105-8846124 6 
chr18:8846487-8846521 5.47059 
chr18:8848569-8848585 6 
chr18:8853364-8853385 5.85714 
chr18:8855723-8855735 6 
chr18:8860230-8860272 5.54762 
chr18:8861802-8861826 5.45833 
chr18:8863064-8863083 5.78947 
chr18:8863763-8863809 5.8913 
chr18:8864456-8864473 6 
chr18:8868182-8868217 5.31429 
chr18:8872187-8872209 6 
chr18:8874130-8874154 5.58333 
chr18:8875324-8875406 5.81707 
chr18:8879522-8879555 5.57576 
chr18:8880852-8880869 6 
chr18:8881174-8881393 5.35616 
chr18:8883377-8883399 5.90909 
chr18:8884030-8884050 5.85 
chr18:8885428-8885452 6 
chr18:8890351-8890390 5.35897 
chr18:8890761-8890796 5.91429 
chr18:8890978-8890991 5.92308 
chr18:8892171-8892197 5.76923 
chr18:8892620-8892645 5.64 
chr18:8892797-8892822 5.56 
chr18:8893151-8893171 6 
chr18:8896262-8896297 5.31429 
chr18:8898256-8898292 5.72222 
chr18:8903778-8903799 5.57143 
chr18:8905063-8905076 6 
chr18:8905954-8905973 6 
chr18:8906645-8906663 6 
chr18:8907095-8907138 5.51163 
chr18:8907213-8907225 6 
chr18:8908649-8908662 6 
chr18:8913859-8913871 6 
chr18:8914539-8914579 5.125 
chr18:8914607-8914629 5.68182 
chr18:8915000-8915023 5.78261 
chr18:8915033-8915136 5.42718 
chr18:8915464-8915483 5.89474 
chr18:8921473-8921491 5.72222 
chr18:8922624-8922641 5.88235 
chr18:8923896-8923924 5.46429 
chr18:8924196-8924223 5.59259 
chr18:8927666-8927688 5.72727 
chr18:8927841-8927860 6 
chr18:8928521-8928554 5.45455 
chr18:8930210-8930287 5.75325 
chr18:8930648-8930667 5.89474 
chr18:8932161-8932185 5.58333 
chr18:8932361-8932375 6 
chr18:8934161-8934192 5.3871 
chr18:8938530-8938557 5.77778 
chr18:8939921-8939933 6 
chr18:8940353-8940369 6 
chr18:8941794-8941814 6 
chr18:8942713-8942840 5.35433 
chr18:8944665-8944709 6 
chr18:8947265-8947295 5.53333 
chr18:8949631-8949744 5.66372 
chr18:8954085-8954115 5.93333 
chr18:8954977-8955004 5.51852 
chr18:8956026-8956065 5.69231 
chr18:8959035-8959063 5.57143 
chr18:8963396-8963424 5.53571 
chr18:8963456-8963631 5.68 
chr18:8963696-8963787 5.58242 
chr18:8964288-8964312 5.875 
chr18:8968038-8968058 5.75 
chr18:8968799-8968843 5.70455 
chr18:8969745-8969774 5.31034 
chr18:8970478-8970505 5.7037 
chr18:8971484-8971506 5.68182 
chr18:8972519-8972557 5.31579 
chr18:8974869-8974929 5.45 
chr18:8975430-8975458 5.53571 
chr18:8976331-8976344 6 
chr18:8979589-8979657 5.61765 
chr18:8983935-8983955 5.95 
chr18:8984830-8984851 6 
chr18:8986404-8986416 6 
chr18:8986719-8986733 6 
chr18:8989653-8989668 6 
chr18:8990780-8990801 5.61905 
chr18:8990858-8990878 6 
chr18:8992599-8992630 5.58065 
chr18:8993100-8993121 5.57143 
chr18:8994898-8994945 5.70213 
chr18:8996434-8996475 5.95122 
chr18:8996920-8996935 5.93333 
chr18:8997329-8997359 5.8 
chr18:8997467-8997487 5.8 
chr18:9004559-9004607 5.70833 
chr18:9006535-9006566 5.41935 
chr18:9007220-9007246 6 
chr18:9008155-9008174 5.73684 
chr18:9009933-9009955 6 
chr18:9011953-9012000 5.91489 
chr18:9012314-9012343 5.37931 
chr18:9012799-9012823 5.625 
chr18:9013050-9013070 5.9 
chr18:9013632-9013645 6 
chr18:9013952-9013980 5.89286 
chr18:9016413-9016443 5.86667 
chr18:9019971-9019988 6 
chr18:9021725-9021755 5.43333 
chr18:9022500-9022531 5.41935 
chr18:9023258-9023303 5.77778 
chr18:9023311-9023340 6 
chr18:9023626-9023640 6 
chr18:9024397-9024410 6 
chr18:9026011-9026024 5.92308 
chr18:9027281-9027299 6 
chr18:9027773-9027805 6 
chr18:9030667-9030689 5.90909 
chr18:9030881-9030905 5.91667 
chr18:9031425-9031453 5.64286 
chr18:9033351-9033377 5.53846 
chr18:9034220-9034240 6 
chr18:9035827-9035877 5.72 
chr18:9036092-9036124 6 
chr18:9037508-9037523 5.93333 
chr18:9038985-9039027 5.97619 
chr18:9039299-9039336 5.75676 
chr18:9041309-9041346 5.27027 
chr18:9041738-9041766 5.85714 
chr18:9043830-9043879 5.87755 
chr18:9045246-9045263 5.94118 
chr18:9045689-9045711 5.77273 
chr18:9051958-9051976 6 
chr18:9054901-9054921 5.85 
chr18:9055211-9055223 6 
chr18:9055929-9055962 5.87879 
chr18:9058556-9058573 5.88235 
chr18:9060177-9060207 6 
chr18:9060434-9060477 6 
chr18:9060891-9060932 6 
chr18:9061997-9062013 6 
chr18:9062906-9062950 5.61364 
chr18:9064329-9064351 5.63636 
chr18:9064433-9064452 5.89474 
chr18:9065279-9065292 6 
chr18:9065504-9065525 5.90476 
chr18:9066214-9066228 6 
chr18:9067472-9067505 5.57576 
chr18:9067544-9067581 5.78378 
chr18:9068293-9068319 5.53846 
chr18:9068915-9068942 5.81481 
chr18:9069465-9069500 5.4 
chr18:9071535-9071564 5.55172 
chr18:9071584-9071603 5.84211 
chr18:9071855-9071875 5.9 
chr18:9072391-9072417 5.38462 
chr18:9072535-9072553 5.83333 
chr18:9073283-9073302 5.73684 
chr18:9073796-9073809 6 
chr18:9074195-9074217 6 
chr18:9075756-9075777 6 
chr18:9076682-9076700 5.83333 
chr18:9077833-9077853 6 
chr18:9078201-9078220 5.84211 
chr18:9078924-9078938 6 
chr18:9079134-9079159 6 
chr18:9081253-9081298 5.68889 
chr18:9081799-9081915 5.38793 
chr18:9081977-9082003 5.69231 
chr18:9082223-9082259 5.41667 
chr18:9082388-9082429 5.26829 
chr18:9084512-9084550 5.97368 
chr18:9084590-9084610 5.8 
chr18:9084902-9085070 5.82143 
chr18:9086821-9086844 6 
chr18:9086872-9086901 5.37931 
chr18:9088008-9088021 6 
chr18:9088123-9088159 5.30556 
chr18:9088924-9089068 5.88194 
chr18:9089222-9089235 6 
chr18:9090401-9090427 5.73077 
chr18:9091655-9091678 6 
chr18:9093767-9093862 5.41053 
chr18:9097696-9097720 6 
chr18:9098535-9098558 5.47826 
chr18:9098946-9098965 5.68421 
chr18:9101186-9101208 6 
chr18:9103046-9103082 5.75 
chr18:9104657-9104726 5.53623 
chr18:9108687-9108701 6 
chr18:9112015-9112029 6 
chr18:9112475-9112493 5.88889 
chr18:9113124-9113152 5.42857 
chr18:9114443-9114458 6 
chr18:9115308-9115326 5.88889 
chr18:9117425-9117437 6 
chr18:9118813-9118833 6 
chr18:9122942-9122978 5.5 
chr18:9123124-9123157 5.48485 
chr18:9124180-9124200 5.8 
chr18:9124254-9124297 5.7907 
chr18:9124444-9124458 6 
chr18:9125288-9125300 6 
chr18:9134752-9134770 6 
chr18:9137280-9137322 5.40476 
chr18:9138522-9138547 5.88 
chr18:9141213-9141228 6 
chr18:9141640-9141665 5.52 
chr18:9141919-9141944 5.92 
chr18:9143456-9143470 6 
chr18:9144863-9144924 5.37705 
chr18:9145031-9145059 5.21429 
chr18:9146511-9146542 5.3871 
chr18:9148295-9148342 5.55319 
chr18:9149769-9149806 5.62162 
chr18:9150507-9150532 5.52 
chr18:9150611-9150664 5.81132 
chr18:9154413-9154425 6 
chr18:9156135-9156168 5.54545 
chr18:9157537-9157613 5.77632 
chr18:9159237-9159263 5.34615 
chr18:9159415-9159442 5.48148 
chr18:9161000-9161014 5.92857 
chr18:9161092-9161118 5.92308 
chr18:9161330-9161386 5.60714 
chr18:9161736-9161771 5.65714 
chr18:9165693-9165727 5.91176 
chr18:9165857-9165877 5.65 
chr18:9170398-9170419 5.52381 
chr18:9172879-9172913 6 
chr18:9173065-9173080 6 
chr18:9173603-9173628 5.44 
chr18:9174927-9174951 6 
chr18:9175521-9175544 6 
chr18:9178319-9178336 6 
chr18:9179038-9179082 5.22727 
chr18:9186135-9186151 6 
chr18:9186748-9186763 6 
chr18:9193133-9193147 6 
chr18:9193508-9193530 5.59091 
chr18:9194325-9194366 6 
chr18:9196106-9196144 6 
chr18:9196187-9196216 6 
chr18:9203570-9203610 5.75 
chr18:9205398-9205422 5.5 
chr18:9216013-9216025 6 
chr18:9217886-9217912 5.26923 
chr18:9218653-9218680 6 
chr18:9219580-9219608 5.28571 
chr18:9219747-9219765 5.83333 
chr18:9222094-9222135 5.41463 
chr18:9222458-9222478 5.8 
chr18:9223451-9223473 5.59091 
chr18:9224240-9224289 5.10204 
chr18:9225470-9225482 6 
chr18:9228105-9228142 5.83784 
chr18:9229529-9229554 6 
chr18:9230049-9230082 5.39394 
chr18:9230646-9230669 5.82609 
chr18:9231822-9231836 6 
chr18:9232847-9232859 6 
chr18:9242037-9242056 5.78947 
chr18:9242970-9243000 5.53333 
chr18:9247142-9247164 6 
chr18:9247777-9247813 5.88889 
chr18:9250975-9251000 5.6 
chr18:9251790-9251831 5.70732 
chr18:9253000-9253036 5.61111 
chr18:9255246-9255265 5.63158 
chr18:9255425-9255453 5.25 
chr18:9256306-9256340 5.55882 
chr18:9259400-9259442 5.85714 
chr18:9259663-9259682 5.63158 
chr18:9261456-9261481 5.56 
chr18:9262436-9262464 5.82143 
chr18:9262671-9262717 5.54348 
chr18:9262785-9262809 6 
chr18:9272559-9272579 6 
chr18:9276709-9276729 5.7 
chr18:9277319-9277344 6 
chr18:9277640-9277682 5.30952 
chr18:9279080-9279111 5.83871 
chr18:9284217-9284239 5.68182 
chr18:9285206-9285230 5.83333 
chr18:9285425-9285443 6 
chr18:9286372-9286399 5.62963 
chr18:9289642-9289684 5.85714 
chr18:9290167-9290191 5.625 
chr18:9291774-9291797 5.91304 
chr18:9292803-9292871 5.75 
chr18:9293069-9293116 5.57447 
chr18:9293206-9293234 5.28571 
chr18:9294500-9294535 5.42857 
chr18:9295051-9295065 6 
chr18:9295456-9295513 5.89474 
chr18:9296050-9296081 6 
chr18:9296426-9296449 5.56522 
chr18:9296568-9296606 5.39474 
chr18:9299981-9300000 5.78947 
chr18:9301370-9301416 6 
chr18:9303353-9303370 6 
chr18:9304207-9304237 5.4 
chr18:9305543-9305574 6 
chr18:9305750-9305771 6 
chr18:9306848-9306877 5.27586 
chr18:9308419-9308434 6 
chr18:9310493-9310511 6 
chr18:9312165-9312197 5.5 
chr18:9312487-9312513 5.96154 
chr18:9312737-9312762 5.48 
chr18:9312880-9312914 5.47059 
chr18:9313454-9313489 5.42857 
chr18:9314877-9314908 5.45161 
chr18:9315268-9315280 6 
chr18:9316132-9316243 5.59459 
chr18:9318537-9318567 5.3 
chr18:9320025-9320050 6 
chr18:9324419-9324448 5.75862 
chr18:9324742-9324779 5.97297 
chr18:9325257-9325269 6 
chr18:9327895-9327923 5.57143 
chr18:9328472-9328500 5.64286 
chr18:9329933-9329951 6 
chr18:9330424-9330458 5.76471 
chr18:9331453-9331480 5.85185 
chr18:9332579-9332595 6 
chr18:9333972-9333994 5.77273 
chr18:9334565-9334603 5.23684 
chr18:9334708-9334755 5.29787 
chr18:9336388-9336405 5.76471 
chr18:9338770-9338783 5.92308 
chr18:9339618-9339649 5.67742 
chr18:9340365-9340390 5.8 
chr18:9340862-9340892 5.53333 
chr18:9341000-9341081 5.30864 
chr18:9341791-9341815 5.83333 
chr18:9342021-9342040 5.68421 
chr18:9343193-9343254 5.83607 
chr18:9343268-9343287 5.63158 
chr18:9344489-9344539 5.88 
chr18:9347946-9347970 5.58333 
chr18:9350914-9350942 5.71429 
chr18:9351620-9351656 5.83333 
chr18:9356969-9356984 6 
chr18:9357820-9357858 5.47368 
chr18:9360350-9360380 5.4 
chr18:9361191-9361216 5.32 
chr18:9362582-9362652 5.31429 
chr18:9363316-9363341 5.6 
chr18:9363615-9363636 5.95238 
chr18:9364793-9364813 5.8 
chr18:9365320-9365348 5.64286 
chr18:9365674-9365708 5.79412 
chr18:9366726-9366739 5.92308 
chr18:9368189-9368218 6 
chr18:9369106-9369159 5.96226 
chr18:9371295-9371307 6 
chr18:9371770-9371782 6 
chr18:9372140-9372168 5.46429 
chr18:9372359-9372380 5.90476 
chr18:9372519-9372582 5.52381 
chr18:9372829-9372862 5.27273 
chr18:9373539-9373555 5.875 
chr18:9375164-9375180 6 
chr18:9376830-9376843 6 
chr18:9377200-9377226 5.80769 
chr18:9378804-9378825 5.80952 
chr18:9382208-9382241 5.42424 
chr18:9382803-9382832 6 
chr18:9383180-9383211 5.87097 
chr18:9385693-9385721 5.85714 
chr18:9386576-9386604 5.39286 
chr18:9387768-9387786 5.72222 
chr18:9388939-9388987 5.54167 
chr18:9390150-9390171 5.80952 
chr18:9391000-9391026 5.46154 
chr18:9392691-9392710 5.89474 
chr18:9394486-9394509 5.47826 
chr18:9394751-9394789 5.73684 
chr18:9395568-9395594 5.84615 
chr18:9396145-9396162 6 
chr18:9398000-9398038 5.55263 
chr18:9398442-9398464 6 
chr18:9400763-9400788 5.52 
chr18:9403307-9403328 5.90476 
chr18:9404349-9404361 6 
chr18:9405445-9405464 6 
chr18:9409968-9410023 5.38182 
chr18:9411410-9411433 5.56522 
chr18:9411663-9411684 6 
chr18:9412302-9412322 5.8 
chr18:9412919-9412943 5.375 
chr18:9415000-9415035 5.91429 
chr18:9416487-9416522 5.6 
chr18:9417690-9417717 5.7037 
chr18:9423481-9423494 6 
chr18:9426639-9426725 5.81395 
chr18:9427472-9427500 5.32143 
chr18:9427908-9427926 5.77778 
chr18:9430238-9430275 5.97297 
chr18:9431784-9431816 5.78125 
chr18:9432100-9432125 6 
chr18:9432724-9432745 6 
chr18:9434042-9434070 5.85714 
chr18:9434228-9434253 5.52 
chr18:9434963-9434985 6 
chr18:9436242-9436267 5.6 
chr18:9438742-9438754 6 
chr18:9438910-9438923 6 
chr18:9439819-9439845 5.88462 
chr18:9442207-9442251 5.77273 
chr18:9443532-9443554 5.59091 
chr18:9444121-9444195 5.77027 
chr18:9444521-9444547 5.30769 
chr18:9446685-9446710 5.32 
chr18:9449108-9449262 5.30519 
chr18:9449279-9449302 6 
chr18:9449379-9449445 5.5303 
chr18:9451390-9451433 5.37209 
chr18:9452032-9452050 6 
chr18:9452448-9452470 5.81818 
chr18:9458767-9458877 5.49091 
chr18:9459948-9459986 5.89474 
chr18:9463093-9463118 5.4 
chr18:9467121-9467145 5.875 
chr18:9467364-9467384 6 
chr18:9468153-9468194 5.73171 
chr18:9468340-9468355 6 
chr18:9470163-9470182 5.63158 
chr18:9470470-9470494 5.41667 
chr18:9470867-9470905 5.39474 
chr18:9471535-9471617 5.63415 
chr18:9472394-9472412 6 
chr18:9476906-9476933 5.59259 
chr18:9479125-9479151 5.46154 
chr18:9481143-9481156 6 
chr18:9481906-9481932 5.26923 
chr18:9483516-9483531 5.86667 
chr18:9483680-9483700 6 
chr18:9484553-9484602 5.73469 
chr18:9485842-9485856 5.92857 
chr18:9486188-9486309 5.89256 
chr18:9487169-9487185 6 
chr18:9487491-9487511 5.9 
chr18:9487667-9487693 5.57692 
chr18:9489290-9489321 6 
chr18:9490302-9490319 6 
chr18:9491534-9491567 5.21212 
chr18:9493122-9493141 6 
chr18:9498508-9498537 5.72414 
chr18:9499831-9499845 6 
chr18:9501000-9501035 5.62857 
chr18:9501266-9501295 5.51724 
chr18:9501607-9501625 5.88889 
chr18:9506469-9506500 5.74194 
chr18:9506539-9506559 5.7 
chr18:9507282-9507316 5.64706 
chr18:9509716-9509736 5.6 
chr18:9509880-9509908 5.92857 
chr18:9510203-9510220 6 
chr18:9510441-9510471 5.4 
chr18:9510882-9510902 5.7 
chr18:9512182-9512198 5.875 
chr18:9512549-9512585 5.22222 
chr18:9513315-9513353 5.81579 
chr18:9516991-9517027 5.66667 
chr18:9517612-9517638 5.65385 
chr18:9517931-9517944 6 
chr18:9518098-9518112 6 
chr18:9519332-9519363 5.93548 
chr18:9520190-9520231 5.19512 
chr18:9521345-9521363 6 
chr18:9524250-9524284 5.41176 
chr18:9525310-9525333 6 
chr18:9525900-9525944 5.79545 
chr18:9526195-9526211 6 
chr18:9527191-9527213 5.63636 
chr18:9528732-9528753 5.66667 
chr18:9529105-9529117 6 
chr18:9530972-9530989 5.94118 
chr18:9533742-9533771 5.58621 
chr18:9540728-9540767 5.41026 
chr18:9541366-9541379 6 
chr18:9542525-9542569 5.65909 
chr18:9543089-9543157 5.22059 
chr18:9546696-9546737 5.17073 
chr18:9549691-9549708 5.76471 
chr18:9554125-9554138 6 
chr18:9554580-9554615 5.8 
chr18:9554797-9554817 5.8 
chr18:9555971-9556000 5.86207 
chr18:9561216-9561261 6 
chr18:9561396-9561419 5.52174 
chr18:9561472-9561493 5.57143 
chr18:9564316-9564340 5.45833 
chr18:9564695-9564731 6 
chr18:9566479-9566494 5.86667 
chr18:9566646-9566685 6 
chr18:9569189-9569210 5.66667 
chr18:9569234-9569253 5.63158 
chr18:9576389-9576421 5.4375 
chr18:9576513-9576550 5.40541 
chr18:9578540-9578562 5.59091 
chr18:9579515-9579540 6 
chr18:9581525-9581551 5.26923 
chr18:9583362-9583376 6 
chr18:9585157-9585171 6 
chr18:9586117-9586158 5.63415 
chr18:9587372-9587413 5.87805 
chr18:9589894-9589912 5.88889 
chr18:9592654-9592681 5.51852 
chr18:9592813-9592840 5.22222 
chr18:9594782-9594806 5.54167 
chr18:9599024-9599046 5.95455 
chr18:9600194-9600212 6 
chr18:9600876-9600899 6 
chr18:9601183-9601224 5.36585 
chr18:9602365-9602389 6 
chr18:9603496-9603531 5.45714 
chr18:9605564-9605588 6 
chr18:9606655-9606690 5.68571 
chr18:9607357-9607374 5.82353 
chr18:9607764-9607795 5.80645 
chr18:9609042-9609062 5.7 
chr18:9610865-9610889 6 
chr18:9611377-9611398 5.66667 
chr18:9614128-9614182 5.2037 
chr18:9614322-9614348 5.65385 
chr18:9614560-9614697 5.29197 
chr18:9617341-9617357 5.875 
chr18:9619020-9619123 5.6699 
chr18:9619648-9619707 5.47458 
chr18:9620146-9620189 6 
chr18:9620233-9620263 5.93333 
chr18:9620360-9620387 5.88889 
chr18:9620925-9620967 5.85714 
chr18:9622500-9622529 5.93103 
chr18:9622876-9622906 5.9 
chr18:9623214-9623235 5.52381 
chr18:9623559-9623576 6 
chr18:9624341-9624361 6 
chr18:9625324-9625348 5.5 
chr18:9625892-9625917 6 
chr18:9626971-9627021 5.76 
chr18:9627068-9627095 5.96296 
chr18:9628130-9628165 5.91429 
chr18:9630330-9630370 5.25 
chr18:9633407-9633437 5.7 
chr18:9634263-9634302 5.38462 
chr18:9634349-9634390 5.4878 
chr18:9634802-9634819 5.88235 
chr18:9636641-9636840 5.74874 
chr18:9638057-9638103 6 
chr18:9639226-9639252 5.5 
chr18:9639598-9639611 6 
chr18:9639766-9639779 6 
chr18:9641301-9641521 5.91818 
chr18:9642327-9642366 5.35897 
chr18:9647173-9647194 6 
chr18:9648370-9648391 5.61905 
chr18:9650005-9650030 5.76 
chr18:9651012-9651046 5.79412 
chr18:9651938-9651954 6 
chr18:9653725-9653745 6 
chr18:9653848-9653868 6 
chr18:9654223-9654247 5.875 
chr18:9655388-9655409 5.7619 
chr18:9656146-9656196 5.84 
chr18:9656733-9656810 5.83117 
chr18:9657310-9657327 6 
chr18:9657518-9657557 5.20513 
chr18:9657571-9657685 5.2807 
chr18:9659883-9659909 5.42308 
chr18:9660672-9660708 5.83333 
chr18:9661244-9661266 6 
chr18:9662714-9662735 6 
chr18:9664432-9664454 5.63636 
chr18:9667882-9667912 6 
chr18:9669870-9669896 5.65385 
chr18:9673220-9673236 6 
chr18:9675423-9675450 6 
chr18:9677742-9677763 6 
chr18:9678166-9678178 6 
chr18:9680638-9680706 5.94118 
chr18:9684694-9684719 5.48 
chr18:9686139-9686159 5.95 
chr18:9686513-9686528 6 
chr18:9687309-9687341 5.53125 
chr18:9690234-9690253 5.68421 
chr18:9692577-9692604 5.81481 
chr18:9692692-9692749 5.73684 
chr18:9693402-9693430 5.46429 
chr18:9693834-9693869 5.31429 
chr18:9694074-9694098 5.58333 
chr18:9694801-9694818 5.76471 
chr18:9696585-9696609 5.375 
chr18:9698533-9698548 5.93333 
chr18:9698911-9698969 5.77586 
chr18:9699772-9699786 6 
chr18:9700787-9700802 6 
chr18:9702578-9702623 5.73333 
chr18:9705233-9705269 5.86111 
chr18:9708567-9708604 5.21622 
chr18:9708623-9708661 5.76316 
chr18:9709581-9709601 5.6 
chr18:9710854-9710876 5.72727 
chr18:9711161-9711180 5.73684 
chr18:9712524-9712555 5.51613 
chr18:9712723-9712755 5.9375 
chr18:9715507-9715539 5.78125 
chr18:9716907-9716932 5.92 
chr18:9717073-9717095 6 
chr18:9717656-9717734 5.58974 
chr18:9717876-9717912 5.91667 
chr18:9718254-9718269 5.86667 
chr18:9719266-9719332 5.90909 
chr18:9719709-9719738 5.13793 
chr18:9724266-9724300 5.67647 
chr18:9725664-9725698 5.26471 
chr18:9728528-9728546 6 
chr18:9731593-9731607 6 
chr18:9734095-9734120 5.88 
chr18:9734978-9735027 5.44898 
chr18:9737304-9737330 5.76923 
chr18:9738389-9738417 5.64286 
chr18:9741373-9741395 6 
chr18:9742865-9742903 5.76316 
chr18:9746176-9746198 5.59091 
chr18:9748326-9748349 5.47826 
chr18:9748887-9748907 5.9 
chr18:9749331-9749367 5.75 
chr18:9751196-9751213 5.82353 
chr18:9752218-9752234 5.875 
chr18:9755024-9755053 5.24138 
chr18:9757654-9757710 5.53571 
chr18:9759182-9759199 6 
chr18:9760150-9760184 5.91176 
chr18:9761803-9761823 6 
chr18:9763558-9763620 5.43548 
chr18:9764938-9764963 5.96 
chr18:9766787-9766800 5.92308 
chr18:9766952-9766987 5.54286 
chr18:9767708-9767728 5.75 
chr18:9770849-9770863 6 
chr18:9772781-9772794 6 
chr18:9773650-9773668 5.72222 
chr18:9774023-9774036 6 
chr18:9777321-9777360 5.35897 
chr18:9777564-9777601 5.35135 
chr18:9777750-9777764 6 
chr18:9779213-9779245 5.25 
chr18:9780934-9780971 5.7027 
chr18:9781683-9781714 5.22581 
chr18:9784016-9784046 5.4 
chr18:9786042-9786092 5.52 
chr18:9786121-9786179 5.84483 
chr18:9791385-9791407 6 
chr18:9791560-9791585 5.72 
chr18:9791923-9791940 6 
chr18:9794810-9794843 6 
chr18:9796014-9796046 5.15625 
chr18:9796381-9796402 5.57143 
chr18:9796899-9796938 5.33333 
chr18:9797914-9797927 5.92308 
chr18:9798592-9798622 5.7 
chr18:9799486-9799505 5.84211 
chr18:9803212-9803246 5.55882 
chr18:9804535-9804573 5.18421 
chr18:9805252-9805290 5.63158 
chr18:9806573-9806588 6 
chr18:9807806-9807824 5.88889 
chr18:9808204-9808235 5.3871 
chr18:9809036-9809055 5.84211 
chr18:9812686-9812707 6 
chr18:9813849-9813872 5.95652 
chr18:9816135-9816156 5.71429 
chr18:9820862-9820887 5.36 
chr18:9824167-9824465 5.65772 
chr18:9826377-9826396 5.89474 
chr18:9826414-9826436 5.90909 
chr18:9830000-9830020 5.85 
chr18:9835229-9835255 5.42308 
chr18:9836380-9836396 6 
chr18:9837286-9837309 5.52174 
chr18:9841535-9841551 6 
chr18:9843540-9843563 6 
chr18:9844811-9844873 5.72581 
chr18:9846924-9846959 5.4 
chr18:9847571-9847586 5.86667 
chr18:9848169-9848236 5.55224 
chr18:9848246-9848429 5.40984 
chr18:9850281-9850300 5.89474 
chr18:9850864-9850885 6 
chr18:9851828-9851973 5.4 
chr18:9853932-9853970 5.94737 
chr18:9857637-9857729 5.86957 
chr18:9859054-9859093 5.58974 
chr18:9861100-9861114 6 
chr18:9863432-9863451 6 
chr18:9864046-9864075 5.51724 
chr18:9864420-9864444 5.91667 
chr18:9866342-9866372 5.5 
chr18:9867631-9867674 5.93023 
chr18:9868060-9868081 5.95238 
chr18:9873793-9873843 5.78 
chr18:9875461-9875495 5.64706 
chr18:9876122-9876138 6 
chr18:9878083-9878149 5.28788 
chr18:9880555-9880572 6 
chr18:9881234-9881255 5.52381 
chr18:9881533-9881554 5.80952 
chr18:9883684-9883711 5.62963 
chr18:9886546-9886566 6 
chr18:9890067-9890083 6 
chr18:9892028-9892063 5.97143 
chr18:9892957-9892990 5.78788 
chr18:9894171-9894184 6 
chr18:9895163-9895214 5.72549 
chr18:9896329-9896348 6 
chr18:9896688-9896701 5.92308 
chr18:9897915-9897944 5.37931 
chr18:9898133-9898155 5.72727 
chr18:9901643-9901663 5.6 
chr18:9901866-9901887 5.66667 
chr18:9902673-9902700 5.77778 
chr18:9903351-9903383 5.9375 
chr18:9904127-9904153 5.61538 
chr18:9904278-9904307 5.48276 
chr18:9911644-9911667 5.43478 
chr18:9912262-9912290 5.92857 
chr18:9912472-9912488 6 
chr18:9918891-9918906 5.93333 
chr18:9920283-9920312 5.72414 
chr18:9921807-9921831 5.45833 
chr18:9921897-9921918 5.52381 
chr18:9923507-9923544 5.43243 
chr18:9925240-9925297 5.70175 
chr18:9925500-9925527 5.59259 
chr18:9928237-9928271 5.26471 
chr18:9928960-9929000 5.85 
chr18:9931320-9931352 5.4375 
chr18:9935091-9935105 6 
chr18:9936363-9936399 5.27778 
chr18:9936544-9936589 5.75556 
chr18:9937215-9937228 6 
chr18:9943838-9943870 6 
chr18:9944238-9944253 6 
chr18:9945347-9945370 6 
chr18:9946496-9946511 6 
chr18:9947886-9947932 5.6087 
chr18:9948183-9948234 5.21569 
chr18:9959676-9959693 5.76471 
chr18:9959718-9959739 6 
chr18:9961494-9961519 6 
chr18:9963450-9963488 5.39474 
chr18:9963962-9964077 5.30435 
chr18:9966134-9966165 5.35484 
chr18:9972291-9972307 6 
chr18:9977732-9977759 5.40741 
chr18:9987037-9987082 5.37778 
chr18:9989170-9989205 5.8 
chr18:9996009-9996033 5.54167 
chr18:9996869-9997000 5.38931 
chr18:9998370-9998393 5.47826 
chr18:10001087-10001101 5.92857 
chr18:10004711-10004724 6 
chr18:10004853-10004925 5.56944 
chr18:10005083-10005194 5.71171 
chr18:10008027-10008053 5.30769 
chr18:10008089-10008151 5.46774 
chr18:10008185-10008215 5.43333 
chr18:10008229-10008309 5.55 
chr18:10008319-10008362 5.4186 
chr18:10008382-10008445 5.66667 
chr18:10008467-10008606 5.59712 
chr18:10010396-10010420 5.5 
chr18:10014841-10014855 5.92857 
chr18:10021537-10021593 5.23214 
chr18:10023437-10023462 5.92 
chr18:10024773-10024799 5.57692 
chr18:10024824-10024843 6 
chr18:10027116-10027169 5.60377 
chr18:10034481-10034506 6 
chr18:10038289-10038313 6 
chr18:10038468-10038487 5.73684 
chr18:10039133-10039178 5.35556 
chr18:10040053-10040090 5.54054 
chr18:10040564-10040595 6 
chr18:10043113-10043136 5.43478 
chr18:10044500-10044540 5.5 
chr18:10044606-10044623 5.94118 
chr18:10044960-10044979 6 
chr18:10045455-10045478 5.69565 
chr18:10046624-10046649 5.48 
chr18:10047727-10047748 5.61905 
chr18:10052858-10052874 6 
chr18:10053507-10053592 5.70588 
chr18:10059833-10059853 5.6 
chr18:10061281-10061303 5.5 
chr18:10061339-10061397 5.12069 
chr18:10062033-10062064 5.67742 
chr18:10062887-10063058 5.69006 
chr18:10065538-10065571 5.66667 
chr18:10073847-10073872 5.84 
chr18:10076208-10076279 5.29577 
chr18:10077030-10077065 5.4 
chr18:10079475-10079500 5.6 
chr18:10080234-10080248 6 
chr18:10082688-10082708 5.7 
chr18:10083634-10083668 5.64706 
chr18:10084647-10084663 5.9375 
chr18:10090628-10090662 5.52941 
chr18:10093877-10093892 6 
chr18:10094311-10094334 5.47826 
chr18:10099093-10099113 6 
chr18:10102617-10102643 5.84615 
chr18:10102923-10102943 5.65 
chr18:10103089-10103104 6 
chr18:10104121-10104160 5.66667 
chr18:10104491-10104534 5.62791 
chr18:10107392-10107422 5.7 
chr18:10112236-10112284 5.1875 
chr18:10112714-10112765 5.82353 
chr18:10113594-10113617 5.95652 
chr18:10116136-10116149 5.92308 
chr18:10116582-10116605 5.86957 
chr18:10119573-10119593 5.65 
chr18:10121537-10121561 5.66667 
chr18:10123940-10123957 6 
chr18:10125673-10125701 5.71429 
chr18:10126605-10126639 5.5 
chr18:10132000-10132021 5.85714 
chr18:10133333-10133361 6 
chr18:10134631-10134676 5.71111 
chr18:10136578-10136608 5.66667 
chr18:10138521-10138545 5.45833 
chr18:10139472-10139509 5.72973 
chr18:10139587-10139611 5.66667 
chr18:10140468-10140500 5.21875 
chr18:10143367-10143392 5.56 
chr18:10143541-10143563 5.81818 
chr18:10151174-10151190 5.8125 
chr18:10151682-10151708 5.46154 
chr18:10155067-10155116 5.69388 
chr18:10158086-10158106 6 
chr18:10158266-10158301 5.4 
chr18:10159970-10159988 5.72222 
chr18:10162389-10162406 6 
chr18:10164033-10164055 5.95455 
chr18:10164471-10164500 5.31034 
chr18:10166837-10166866 6 
chr18:10167440-10167453 6 
chr18:10171625-10171646 5.57143 
chr18:10171800-10171818 6 
chr18:10173307-10173336 5.7931 
chr18:10179383-10179413 5.33333 
chr18:10184076-10184112 5.30556 
chr18:10184162-10184183 6 
chr18:10184264-10184309 5.8 
chr18:10184935-10184947 6 
chr18:10187933-10187955 5.63636 
chr18:10191832-10191861 5.7931 
chr18:10191869-10191882 6 
chr18:10193983-10194116 5.7218 
chr18:10196500-10196567 5.8209 
chr18:10204483-10204500 5.88235 
chr18:10206358-10206381 5.91304 
chr18:10207517-10207538 6 
chr18:10209455-10209500 5.51111 
chr18:10212454-10212473 5.78947 
chr18:10212985-10213005 6 
chr18:10214697-10214730 5.39394 
chr18:10216514-10216548 5.44118 
chr18:10220364-10220399 5.48571 
chr18:10225917-10225949 5.25 
chr18:10226149-10226182 5.21212 
chr18:10226672-10226729 5.61404 
chr18:10228207-10228243 6 
chr18:10228925-10228944 5.63158 
chr18:10234087-10234141 5.64815 
chr18:10234180-10234241 5.4918 
chr18:10238128-10238190 5.69355 
chr18:10246735-10246780 5.86667 
chr18:10248556-10248573 6 
chr18:10251607-10251637 6 
chr18:10254265-10254288 6 
chr18:10258443-10258466 5.69565 
chr18:10262206-10262226 5.65 
chr18:10265000-10265023 5.69565 
chr18:10265263-10265290 5.48148 
chr18:10266879-10266897 5.77778 
chr18:10268058-10268094 6 
chr18:10268223-10268236 6 
chr18:10268678-10268708 5.36667 
chr18:10273734-10273759 5.36 
chr18:10274773-10274798 5.76 
chr18:10278388-10278557 5.68639 
chr18:10279933-10279957 5.625 
chr18:10281500-10281536 5.36111 
chr18:10287757-10287778 5.57143 
chr18:10293513-10293541 5.39286 
chr18:10294260-10294287 5.40741 
chr18:10294318-10294338 5.7 
chr18:10299099-10299119 5.85 
chr18:10299130-10299170 5.35 
chr18:10299194-10299240 5.28261 
chr18:10300614-10300641 5.81481 
chr18:10302734-10302759 6 
chr18:10311429-10311465 6 
chr18:10313977-10314041 5.78125 
chr18:10316507-10316519 6 
chr18:10317205-10317239 5.14706 
chr18:10325974-10325986 6 
chr18:10328297-10328325 6 
chr18:10328748-10328777 6 
chr18:10333625-10333644 6 
chr18:10336271-10336300 5.41379 
chr18:10336456-10336484 5.85714 
chr18:10342697-10342721 5.375 
chr18:10346546-10346583 5.78378 
chr18:10349108-10349136 6 
chr18:10354224-10354239 6 
chr18:10360937-10360950 6 
chr18:10362177-10362203 6 
chr18:10363108-10363137 5.44828 
chr18:10363332-10363377 5.51111 
chr18:10364147-10364233 5.88372 
chr18:10367823-10367928 5.41905 
chr18:10368460-10368488 5.64286 
chr18:10368509-10368804 5.50847 
chr18:10373398-10373419 5.7619 
chr18:10374377-10374391 6 
chr18:10378542-10378566 5.79167 
chr18:10380404-10380431 5.62963 
chr18:10382238-10382267 5.41379 
chr18:10382568-10382597 5.93103 
chr18:10390933-10390958 5.36 
chr18:10392535-10392567 5.75 
chr18:10392779-10392815 5.22222 
chr18:10393910-10393947 5.35135 
chr18:10396989-10397009 6 
chr18:10398975-10398996 6 
chr18:10399017-10399043 5.46154 
chr18:10401726-10401770 5.5 
chr18:10407237-10407250 5.92308 
chr18:10412723-10412749 5.61538 
chr18:10412888-10412902 6 
chr18:10413453-10413470 5.82353 
chr18:10417572-10417599 5.77778 
chr18:10418531-10418544 6 
chr18:10424755-10424768 6 
chr18:10425328-10425359 5.54839 
chr18:10425814-10425835 5.61905 
chr18:10428274-10428292 5.88889 
chr18:10428505-10428562 5.5614 
chr18:10429867-10429887 6 
chr18:10430430-10430449 6 
chr18:10432251-10432275 5.375 
chr18:10435612-10435671 5.35593 
chr18:10436451-10436477 5.5 
chr18:10438298-10438319 6 
chr18:10438433-10438500 5.65672 
chr18:10439080-10439148 5.72059 
chr18:10442153-10442186 5.66667 
chr18:10443662-10443686 5.625 
chr18:10444454-10444495 5.2439 
chr18:10449404-10449426 5.81818 
chr18:10454344-10454371 5.55556 
chr18:10454387-10454448 5.34426 
chr18:10454686-10454715 5.34483 
chr18:10454790-10454821 5.29032 
chr18:10456960-10457000 5.125 
chr18:10459313-10459332 6 
chr18:10460528-10460562 5.73529 
chr18:10462379-10462392 6 
chr18:10462402-10462475 5.64384 
chr18:10462484-10462547 5.71429 
chr18:10462557-10462695 5.88406 
chr18:10464308-10464350 5.85714 
chr18:10473922-10473936 6 
chr18:10477832-10477862 5.16667 
chr18:10480927-10480947 6 
chr18:10481820-10481844 5.75 
chr18:10484965-10485004 5.84615 
chr18:10488335-10488360 5.4 
chr18:10498881-10498910 5.58621 
chr18:10500413-10500431 5.83333 
chr18:10505406-10505438 5.78125 
chr18:10505861-10505889 5.21429 
chr18:10507500-10507529 5.51724 
chr18:10512826-10512848 5.63636 
chr18:10512865-10512892 5.37037 
chr18:10512931-10512988 5.73684 
chr18:10513926-10514111 5.62703 
chr18:10521544-10521571 5.92593 
chr18:10523485-10523504 5.63158 
chr18:10526227-10526251 5.375 
chr18:10527184-10527209 5.92 
chr18:10528182-10528214 5.625 
chr18:10530185-10530209 6 
chr18:10530664-10530676 6 
chr18:10533022-10533059 5.16216 
chr18:10534142-10534178 5.61111 
chr18:10536951-10536967 5.8125 
chr18:10537298-10537311 5.92308 
chr18:10537468-10537500 5.75 
chr18:10543132-10543162 5.96667 
chr18:10543195-10543221 5.30769 
chr18:10545328-10545356 5.21429 
chr18:10548595-10548612 5.94118 
chr18:10548627-10548655 5.42857 
chr18:10550969-10551007 5.94737 
chr18:10551075-10551109 5.47059 
chr18:10551314-10551342 5.82143 
chr18:10562206-10562247 5.58537 
chr18:10563431-10563459 5.35714 
chr18:10565365-10565388 5.69565 
chr18:10566952-10567000 5.91667 
chr18:10567302-10567317 6 
chr18:10568158-10568193 5.62857 
chr18:10568625-10568653 5.64286 
chr18:10569318-10569351 5.21212 
chr18:10571148-10571164 6 
chr18:10572659-10572676 6 
chr18:10582201-10582226 6 
chr18:10583281-10583308 5.2963 
chr18:10584241-10584261 6 
chr18:10585551-10585583 5.875 
chr18:10586349-10586379 5.6 
chr18:10586977-10587004 6 
chr18:10588256-10588282 6 
chr18:10589290-10589369 5.4557 
chr18:10589613-10589650 5.94595 
chr18:10590512-10590524 6 
chr18:10590897-10590958 5.40984 
chr18:10591503-10591520 6 
chr18:10591675-10591725 5.88 
chr18:10592897-10592920 5.56522 
chr18:10594848-10594929 5.83951 
chr18:10595732-10595780 5.72917 
chr18:10596589-10596609 5.6 
chr18:10597519-10597581 5.87097 
chr18:10598075-10598093 6 
chr18:10598408-10598438 6 
chr18:10600544-10600566 5.95455 
chr18:10602712-10602750 5.73684 
chr18:10602790-10602871 5.58025 
chr18:10604069-10604093 5.41667 
chr18:10607544-10607675 6 
chr18:10609933-10609976 5.76744 
chr18:10610226-10610242 6 
chr18:10613090-10613119 5.96552 
chr18:10616262-10616300 5.15789 
chr18:10619774-10619789 5.93333 
chr18:10619916-10619930 6 
chr18:10622472-10622508 5.55556 
chr18:10623831-10623854 5.65217 
chr18:10625944-10625997 5.75472 
chr18:10627884-10627904 6 
chr18:10635333-10635359 5.57692 
chr18:10638966-10638994 5.92857 
chr18:10640878-10640925 5.34043 
chr18:10642955-10642968 5.92308 
chr18:10643644-10643670 5.34615 
chr18:10645352-10645391 5.82051 
chr18:10645915-10645945 5.2 
chr18:10648244-10648271 5.77778 
chr18:10652262-10652281 5.63158 
chr18:10656096-10656133 5.56757 
chr18:10656399-10656421 5.95455 
chr18:10657419-10657455 5.47222 
chr18:10658876-10658946 5.28571 
chr18:10660479-10660558 5.36709 
chr18:10671936-10671968 5.375 
chr18:10677208-10677225 5.82353 
chr18:10678266-10678297 6 
chr18:10678930-10678944 6 
chr18:10682310-10682326 6 
chr18:10683617-10683645 5.46429 
chr18:10684016-10684175 5.69811 
chr18:10684463-10684475 6 
chr18:10687966-10688000 5.64706 
chr18:10691735-10691809 5.56757 
chr18:10692442-10692500 5.56897 
chr18:10692505-10692554 5.59184 
chr18:10693354-10693386 6 
chr18:10694164-10694212 5.29167 
chr18:10694665-10694686 6 
chr18:10694839-10694853 6 
chr18:10701814-10701846 5.59375 
chr18:10706224-10706238 6 
chr18:10706958-10706979 6 
chr18:10709862-10709874 6 
chr18:10712505-10712531 5.30769 
chr18:10713179-10713206 5.33333 
chr18:10716184-10716213 5.17241 
chr18:10718976-10719024 6 
chr18:10719080-10719092 6 
chr18:10720180-10720242 5.5 
chr18:10720293-10720472 5.69832 
chr18:10722147-10722163 5.9375 
chr18:10722955-10722977 6 
chr18:10724355-10724374 5.63158 
chr18:10726114-10726148 5.17647 
chr18:10726516-10726534 5.77778 
chr18:10727628-10727641 6 
chr18:10727953-10727976 6 
chr18:10728952-10728976 5.79167 
chr18:10729621-10729641 5.85 
chr18:10731175-10731211 6 
chr18:10731372-10731395 5.56522 
chr18:10733065-10733084 5.63158 
chr18:10733446-10733460 6 
chr18:10736646-10736662 5.8125 
chr18:10737283-10737300 5.76471 
chr18:10737348-10737367 6 
chr18:10742153-10742183 5.56667 
chr18:10742796-10742822 6 
chr18:10749462-10749500 5.57895 
chr18:10751272-10751290 6 
chr18:10752896-10752923 5.59259 
chr18:10755029-10755048 5.68421 
chr18:10755825-10755849 5.41667 
chr18:10755909-10755953 5.38636 
chr18:10755965-10756145 5.43889 
chr18:10756171-10756206 5.28571 
chr18:10756237-10756290 5.22642 
chr18:10756391-10756436 5.4 
chr18:10756461-10756487 5.46154 
chr18:10756500-10756530 5.73333 
chr18:10756591-10756717 5.29365 
chr18:10756733-10756851 5.40678 
chr18:10756918-10756967 5.2449 
chr18:10756978-10757035 5.29825 
chr18:10757076-10757131 5.32727 
chr18:10757187-10757237 5.44 
chr18:10757262-10757392 5.23846 
chr18:10757507-10757631 5.58065 
chr18:10759201-10759236 5.85714 
chr18:10764282-10764305 5.69565 
chr18:10766199-10766340 5.44681 
chr18:10766955-10767027 5.68056 
chr18:10770570-10770623 5.77358 
chr18:10770686-10770750 5.6875 
chr18:10772588-10772610 5.54545 
chr18:10775909-10775927 5.88889 
chr18:10776106-10776129 5.47826 
chr18:10778333-10778345 6 
chr18:10782094-10782109 5.93333 
chr18:10782153-10782174 5.66667 
chr18:10782187-10782261 5.68919 
chr18:10782271-10782533 5.67557 
chr18:10783131-10783160 5.68966 
chr18:10787903-10787932 5.34483 
chr18:10788406-10788475 5.88406 
chr18:10789279-10789319 5.5 
chr18:10790703-10790716 6 
chr18:10793655-10793685 5.26667 
chr18:10794711-10794744 5.24242 
chr18:10795312-10795409 5.96907 
chr18:10796197-10796214 5.76471 
chr18:10796791-10796857 5.66667 
chr18:10796874-10796918 5.65909 
chr18:10796929-10797041 5.35714 
chr18:10797052-10797220 5.52381 
chr18:10797231-10797297 5.28788 
chr18:10797312-10797373 5.55738 
chr18:10797485-10797508 5.6087 
chr18:10799970-10799983 6 
chr18:10800241-10800274 5.36364 
chr18:10802083-10802118 5.91429 
chr18:10802405-10802443 5.26316 
chr18:10803773-10803791 5.77778 
chr18:10805514-10805555 5.14634 
chr18:10809242-10809282 5.9 
chr18:10809565-10809583 5.77778 
chr18:10811817-10811845 5.71429 
chr18:10817918-10817931 6 
chr18:10824587-10824618 5.41935 
chr18:10825518-10825561 5.51163 
chr18:10828113-10828148 6 
chr18:10829017-10829038 5.57143 
chr18:10829774-10829802 5.21429 
chr18:10832237-10832258 6 
chr18:10837741-10837763 5.81818 
chr18:10842146-10842160 6 
chr18:10842175-10842200 5.8 
chr18:10844420-10844446 5.92308 
chr18:10844786-10844798 6 
chr18:10845051-10845071 5.75 
chr18:10845184-10845223 5.69231 
chr18:10851113-10851165 5.76923 
chr18:10852332-10852366 5.73529 
chr18:10853105-10853140 5.85714 
chr18:10854698-10854720 5.5 
chr18:10856034-10856075 5.85366 
chr18:10857977-10858013 6 
chr18:10858319-10858373 5.7037 
chr18:10858791-10858823 5.21875 
chr18:10862015-10862055 5.5 
chr18:10862218-10862233 5.93333 
chr18:10869462-10869483 5.90476 
chr18:10873811-10873868 5.4386 
chr18:10875424-10875447 5.91304 
chr18:10876192-10876222 5.5 
chr18:10879389-10879406 6 
chr18:10880844-10880894 6 
chr18:10881212-10881242 5.7 
chr18:10882827-10882850 5.95652 
chr18:10886166-10886192 5.69231 
chr18:10886313-10886416 5.80583 
chr18:10887063-10887080 6 
chr18:10888142-10888166 5.79167 
chr18:10889014-10889045 5.41935 
chr18:10892249-10892292 5.27907 
chr18:10892644-10892671 5.2963 
chr18:10895446-10895479 5.42424 
chr18:10896057-10896102 5.75556 
chr18:10900176-10900204 6 
chr18:10901414-10901452 5.84211 
chr18:10905579-10905592 6 
chr18:10910590-10910632 5.85714 
chr18:10911755-10911789 6 
chr18:10914556-10914601 5.42222 
chr18:10919068-10919121 5.16981 
chr18:10919843-10919864 5.80952 
chr18:10921053-10921067 6 
chr18:10922664-10922706 5.85714 
chr18:10925887-10925901 6 
chr18:10927223-10927243 6 
chr18:10930846-10930879 5.36364 
chr18:10931189-10931204 6 
chr18:10931656-10931735 5.51899 
chr18:10932390-10932409 5.94737 
chr18:10934634-10934675 6 
chr18:10937551-10937588 5.89189 
chr18:10939058-10939082 5.95833 
chr18:10941212-10941240 5.46429 
chr18:10944468-10944500 5.46875 
chr18:10944515-10944538 6 
chr18:10947163-10947194 5.35484 
chr18:10947569-10947598 5.31034 
chr18:10947992-10948022 5.63333 
chr18:10950703-10950728 5.48 
chr18:10952858-10952926 5.66176 
chr18:10956967-10956979 6 
chr18:10957391-10957434 5.60465 
chr18:10961556-10961606 5.46 
chr18:10963281-10963296 5.86667 
chr18:10964158-10964209 5.7451 
chr18:10966599-10966631 5.71875 
chr18:10967007-10967029 5.86364 
chr18:10967905-10967922 6 
chr18:10969560-10969587 5.37037 
chr18:10970658-10970702 6 
chr18:10972170-10972196 5.84615 
chr18:10976869-10976907 5.5 
chr18:10977000-10977029 6 
chr18:10977299-10977313 6 
chr18:10978156-10978180 5.625 
chr18:10978332-10978362 5.9 
chr18:10979484-10979514 5.7 
chr18:10981137-10981163 5.57692 
chr18:10984150-10984189 5.64103 
chr18:10991153-10991236 5.85542 
chr18:10993511-10993535 6 
chr18:10994384-10994410 5.61538 
chr18:10995075-10995089 6 
chr18:10997242-10997265 5.91304 
chr18:10998334-10998372 6 
chr18:10998859-10998872 6 
chr18:10999182-10999194 6 
chr18:11001870-11001949 5.72152 
chr18:11003244-11003275 5.90323 
chr18:11003615-11003635 5.7 
chr18:11006672-11006729 5.38596 
chr18:11010606-11010625 6 
chr18:11012113-11012135 5.77273 
chr18:11017966-11017979 6 
chr18:11018189-11018237 5.95833 
chr18:11018380-11018432 6 
chr18:11024543-11024604 5.55738 
chr18:11024628-11024650 5.5 
chr18:11028214-11028273 5.88136 
chr18:11030988-11031000 6 
chr18:11031941-11032000 5.52542 
chr18:11034283-11034308 5.96 
chr18:11034841-11034870 5.96552 
chr18:11035299-11035353 5.57407 
chr18:11036548-11036618 5.25714 
chr18:11036939-11036979 5.2 
chr18:11039086-11039117 5.41935 
chr18:11039546-11039583 5.32432 
chr18:11039747-11039770 6 
chr18:11043242-11043266 6 
chr18:11044109-11044212 5.31068 
chr18:11045294-11045315 6 
chr18:11047437-11047476 5.35897 
chr18:11050273-11050298 5.6 
chr18:11050523-11050552 6 
chr18:11051344-11051386 6 
chr18:11055209-11055226 6 
chr18:11058677-11058709 5.40625 
chr18:11063069-11063097 5.39286 
chr18:11067062-11067093 5.19355 
chr18:11067914-11067932 5.88889 
chr18:11070683-11070697 6 
chr18:11071259-11071274 6 
chr18:11072243-11072271 5.60714 
chr18:11073574-11073604 5.76667 
chr18:11075785-11075800 6 
chr18:11078025-11078185 5.725 
chr18:11080839-11080872 5.57576 
chr18:11081746-11081771 5.68 
chr18:11082308-11082329 6 
chr18:11084175-11084213 5.65789 
chr18:11090260-11090319 5.38983 
chr18:11090911-11090926 6 
chr18:11091382-11091426 5.86364 
chr18:11093575-11093596 6 
chr18:11098243-11098268 6 
chr18:11098773-11098809 5.55556 
chr18:11103785-11103838 6 
chr18:11106077-11106099 5.95455 
chr18:11106260-11106273 6 
chr18:11106410-11106429 5.73684 
chr18:11108612-11108633 6 
chr18:11110686-11110714 5.57143 
chr18:11111040-11111065 5.4 
chr18:11115786-11115803 5.82353 
chr18:11117289-11117310 5.52381 
chr18:11119146-11119159 6 
chr18:11120005-11120040 5.22857 
chr18:11121387-11121413 5.26923 
chr18:11121943-11121965 5.81818 
chr18:11122901-11122942 5.39024 
chr18:11123897-11123922 5.88 
chr18:11125150-11125171 5.71429 
chr18:11127710-11127773 5.38095 
chr18:11127785-11127820 5.8 
chr18:11133786-11133818 5.53125 
chr18:11133862-11133895 5.66667 
chr18:11134790-11134810 6 
chr18:11135037-11135055 5.72222 
chr18:11135540-11135559 6 
chr18:11136596-11136620 5.58333 
chr18:11138272-11138304 5.75 
chr18:11142777-11142789 6 
chr18:11143077-11143100 6 
chr18:11143599-11143682 5.90361 
chr18:11145996-11146062 5.34848 
chr18:11152167-11152198 5.58065 
chr18:11152402-11152414 6 
chr18:11157489-11157503 6 
chr18:11158252-11158289 5.78378 
chr18:11159000-11159027 5.37037 
chr18:11159129-11159177 5.5 
chr18:11159617-11159642 5.36 
chr18:11162199-11162230 5.35484 
chr18:11164625-11164638 6 
chr18:11164903-11164915 6 
chr18:11167476-11167503 6 
chr18:11171724-11171750 5.46154 
chr18:11173308-11173351 5.83721 
chr18:11173799-11173827 6 
chr18:11174590-11174614 6 
chr18:11174661-11174688 5.40741 
chr18:11174817-11174852 5.17143 
chr18:11174869-11174913 5.54545 
chr18:11177120-11177149 6 
chr18:11178143-11178189 5.95652 
chr18:11179918-11179965 5.97872 
chr18:11181482-11181521 5.41026 
chr18:11182303-11182374 5.4507 
chr18:11183199-11183223 5.875 
chr18:11185261-11185281 5.7 
chr18:11185865-11185894 5.27586 
chr18:11190878-11190938 5.15 
chr18:11190996-11191046 5.84 
chr18:11191950-11191974 5.58333 
chr18:11192896-11192925 5.68966 
chr18:11193400-11193456 5.30357 
chr18:11193690-11193777 5.73563 
chr18:11194004-11194032 5.53571 
chr18:11194647-11194683 5.22222 
chr18:11194841-11194875 5.5 
chr18:11196103-11196131 5.25 
chr18:11196343-11196377 5.44118 
chr18:11198798-11198815 6 
chr18:11200250-11200305 5.81818 
chr18:11200746-11200771 5.32 
chr18:11201688-11201722 6 
chr18:11207313-11207338 5.6 
chr18:11207406-11207453 5.38298 
chr18:11207959-11207989 5.6 
chr18:11208860-11208876 6 
chr18:11209146-11209159 6 
chr18:11210102-11210115 6 
chr18:11213622-11213677 5.58182 
chr18:11217077-11217100 5.52174 
chr18:11217489-11217509 6 
chr18:11220851-11220866 5.86667 
chr18:11221041-11221069 5.28571 
chr18:11226296-11226318 5.86364 
chr18:11226442-11226460 5.72222 
chr18:11226551-11226586 5.22857 
chr18:11226717-11226736 5.63158 
chr18:11227849-11227958 5.25688 
chr18:11228046-11228111 5.90769 
chr18:11230817-11230842 5.88 
chr18:11230868-11231039 5.59649 
chr18:11233843-11233871 5.53571 
chr18:11235316-11235330 6 
chr18:11236634-11236647 6 
chr18:11237780-11237796 5.875 
chr18:11239573-11239603 5.3 
chr18:11241607-11241630 5.43478 
chr18:11243375-11243402 6 
chr18:11245229-11245265 5.94444 
chr18:11247433-11247478 5.46667 
chr18:11247514-11247597 5.42169 
chr18:11247620-11247762 5.46479 
chr18:11247780-11247839 5.32203 
chr18:11247875-11247937 5.6129 
chr18:11247963-11248023 5.53333 
chr18:11248942-11248962 5.8 
chr18:11249148-11249192 5.61364 
chr18:11255254-11255288 5.5 
chr18:11255339-11255368 5.34483 
chr18:11259335-11259361 6 
chr18:11259406-11259433 5.37037 
chr18:11260562-11260602 5.8 
chr18:11262670-11262682 6 
chr18:11263341-11263381 5.5 
chr18:11265115-11265128 6 
chr18:11270133-11270191 5.86207 
chr18:11274923-11274950 5.88889 
chr18:11286324-11286355 5.74194 
chr18:11288217-11288247 5.46667 
chr18:11289454-11289469 6 
chr18:11289996-11290025 6 
chr18:11291262-11291281 5.63158 
chr18:11292354-11292373 5.63158 
chr18:11300894-11300928 5.44118 
chr18:11302769-11302789 5.75 
chr18:11304441-11304485 5.36364 
chr18:11307059-11307073 6 
chr18:11310634-11310657 5.47826 
chr18:11312733-11312755 6 
chr18:11314335-11314362 5.7037 
chr18:11319467-11319479 6 
chr18:11319876-11319912 5.80556 
chr18:11320924-11320942 5.83333 
chr18:11320983-11321023 5.825 
chr18:11322367-11322389 5.72727 
chr18:11323817-11323843 5.38462 
chr18:11325843-11325865 5.95455 
chr18:11332596-11332610 6 
chr18:11335500-11335533 5.27273 
chr18:11338833-11338862 5.37931 
chr18:11344027-11344067 5.65 
chr18:11345440-11345481 5.53659 
chr18:11345865-11345892 5.48148 
chr18:11346351-11346364 6 
chr18:11348259-11348286 5.33333 
chr18:11348914-11348936 5.59091 
chr18:11354834-11354892 5.7069 
chr18:11355566-11355599 5.18182 
chr18:11358033-11358069 5.77778 
chr18:11358433-11358454 5.80952 
chr18:11358594-11358606 6 
chr18:11359586-11359607 5.61905 
chr18:11361853-11361882 5.34483 
chr18:11362064-11362081 6 
chr18:11363824-11363837 6 
chr18:11364149-11364161 6 
chr18:11364798-11364818 6 
chr18:11365583-11365653 5.3 
chr18:11366134-11366208 5.51351 
chr18:11368080-11368097 6 
chr18:11370138-11370179 5.63415 
chr18:11374469-11374500 5.54839 
chr18:11375273-11375300 5.55556 
chr18:11378333-11378373 5.725 
chr18:11384678-11384703 5.92 
chr18:11384759-11384787 5.78571 
chr18:11388855-11388896 5.2439 
chr18:11393000-11393032 5.1875 
chr18:11395743-11395766 5.56522 
chr18:11398237-11398280 5.90698 
chr18:11401302-11401332 5.36667 
chr18:11402084-11402106 5.72727 
chr18:11406149-11406176 5.85185 
chr18:11413713-11413841 5.58594 
chr18:11415005-11415041 5.94444 
chr18:11427017-11427037 5.6 
chr18:11432074-11432102 5.78571 
chr18:11433372-11433408 5.94444 
chr18:11434860-11434876 5.9375 
chr18:11435714-11435750 5.58333 
chr18:11441692-11441722 5.36667 
chr18:11444000-11444037 5.67568 
chr18:11445010-11445041 5.3871 
chr18:11446132-11446160 5.25 
chr18:11446560-11446576 6 
chr18:11448261-11448285 5.5 
chr18:11450382-11450401 5.68421 
chr18:11451594-11451616 5.59091 
chr18:11452198-11452244 5.45652 
chr18:11457672-11457694 5.59091 
chr18:11457799-11457853 5.59259 
chr18:11460008-11460047 5.20513 
chr18:11461596-11461616 5.6 
chr18:11461912-11461964 5.38462 
chr18:11462065-11462123 6 
chr18:11464468-11464486 5.72222 
chr18:11469199-11469221 5.72727 
chr18:11469732-11469760 5.32143 
chr18:11470609-11470638 5.68966 
chr18:11471041-11471066 5.44 
chr18:11473154-11473193 5.53846 
chr18:11473348-11473383 5.51429 
chr18:11475102-11475121 5.73684 
chr18:11475278-11475308 6 
chr18:11477261-11477278 6 
chr18:11480420-11480434 6 
chr18:11480453-11480487 5.61765 
chr18:11484890-11484913 5.65217 
chr18:11486336-11486357 6 
chr18:11489770-11489800 5.8 
chr18:11492783-11492865 5.91463 
chr18:11498059-11498096 5.83784 
chr18:11503488-11503507 5.73684 
chr18:11503559-11503610 5.4902 
chr18:11510832-11510862 6 
chr18:11511732-11511761 5.2069 
chr18:11512328-11512353 5.36 
chr18:11515892-11515914 5.5 
chr18:11516206-11516256 5.88 
chr18:11519833-11519851 5.72222 
chr18:11526343-11526358 6 
chr18:11527131-11527151 6 
chr18:11529950-11529982 5.8125 
chr18:11532616-11532640 5.625 
chr18:11534128-11534150 5.54545 
chr18:11534902-11534932 5.76667 
chr18:11535044-11535084 5.425 
chr18:11535631-11535656 5.52 
chr18:11538393-11538444 5.72549 
chr18:11542431-11542458 5.96296 
chr18:11543453-11543494 5.34146 
chr18:11544000-11544013 5.92308 
chr18:11554418-11554457 5.15385 
chr18:11554849-11554895 5.5 
chr18:11556063-11556103 5.55 
chr18:11557089-11557122 6 
chr18:11557342-11557362 6 
chr18:11558291-11558315 5.54167 
chr18:11561083-11561101 6 
chr18:11565621-11565650 5.51724 
chr18:11567572-11567603 5.67742 
chr18:11567886-11568035 5.75839 
chr18:11568171-11568187 5.875 
chr18:11569202-11569247 6 
chr18:11569789-11569806 6 
chr18:11571737-11571758 6 
chr18:11573992-11574027 5.62857 
chr18:11574582-11574854 5.64338 
chr18:11578526-11578547 5.52381 
chr18:11584375-11584404 5.75862 
chr18:11585178-11585203 5.36 
chr18:11589217-11589242 5.92 
chr18:11590438-11590451 5.92308 
chr18:11591687-11591716 5.89655 
chr18:11592657-11592688 5.93548 
chr18:11596719-11596767 5.79167 
chr18:11597160-11597180 6 
chr18:11598316-11598350 5.79412 
chr18:11601257-11601295 5.76316 
chr18:11603934-11603968 5.29412 
chr18:11609413-11609435 5.86364 
chr18:11609710-11609744 5.29412 
chr18:11610674-11610686 6 
chr18:11612034-11612047 6 
chr18:11613090-11613115 5.56 
chr18:11614794-11614808 6 
chr18:11615428-11615462 5.64706 
chr18:11615856-11615877 5.85714 
chr18:11616235-11616274 5.41026 
chr18:11617500-11617516 5.8125 
chr18:11618063-11618086 6 
chr18:11619133-11619162 6 
chr18:11619281-11619325 5.47727 
chr18:11619342-11619370 5.42857 
chr18:11619604-11619629 5.76 
chr18:11619667-11619693 5.84615 
chr18:11621911-11621938 5.96296 
chr18:11622351-11622365 6 
chr18:11624832-11624850 6 
chr18:11625007-11625025 6 
chr18:11625310-11625332 5.81818 
chr18:11626284-11626329 6 
chr18:11626627-11626641 6 
chr18:11630422-11630456 5.85294 
chr18:11630854-11630880 5.61538 
chr18:11632460-11632482 5.86364 
chr18:11633459-11633488 5.62069 
chr18:11635018-11635038 5.6 
chr18:11635706-11635728 6 
chr18:11636534-11636560 5.76923 
chr18:11638352-11638424 5.88889 
chr18:11643054-11643090 5.69444 
chr18:11643871-11643896 6 
chr18:11643969-11643992 5.47826 
chr18:11644889-11644905 6 
chr18:11646253-11646266 6 
chr18:11647313-11647338 5.56 
chr18:11648516-11648531 6 
chr18:11649233-11649285 5.76923 
chr18:11652582-11652612 5.83333 
chr18:11657711-11657743 5.28125 
chr18:11659000-11659029 5.51724 
chr18:11663641-11663671 5.43333 
chr18:11664610-11664628 5.94444 
chr18:11668606-11668631 6 
chr18:11668904-11668934 5.4 
chr18:11673011-11673031 6 
chr18:11675881-11675914 5.30303 
chr18:11676945-11676984 5.97436 
chr18:11679045-11679075 5.26667 
chr18:11679565-11679577 6 
chr18:11684885-11684928 5.37209 
chr18:11685539-11685555 6 
chr18:11687728-11687758 5.5 
chr18:11688131-11688151 6 
chr18:11689812-11689854 5.61905 
chr18:11690000-11690040 5.8 
chr18:11690598-11690617 5.63158 
chr18:11692357-11692369 6 
chr18:11693013-11693038 5.32 
chr18:11693740-11693754 6 
chr18:11693851-11693865 6 
chr18:11695904-11695958 5.64815 
chr18:11697558-11697575 5.76471 
chr18:11698921-11698949 5.28571 
chr18:11699168-11699204 5.55556 
chr18:11699359-11699389 5.43333 
chr18:11701560-11701580 6 
chr18:11703115-11703138 5.91304 
chr18:11703794-11703829 6 
chr18:11705749-11705765 6 
chr18:11706089-11706110 5.95238 
chr18:11709329-11709342 6 
chr18:11710867-11710887 6 
chr18:11715143-11715165 5.86364 
chr18:11715459-11715482 5.91304 
chr18:11717264-11717296 5.34375 
chr18:11721888-11721933 5.93333 
chr18:11723010-11723028 6 
chr18:11723183-11723198 5.93333 
chr18:11730020-11730045 5.96 
chr18:11730159-11730171 6 
chr18:11730769-11730786 5.94118 
chr18:11731140-11731160 5.8 
chr18:11733871-11733885 6 
chr18:11734130-11734158 6 
chr18:11735034-11735062 5.35714 
chr18:11735349-11735377 5.21429 
chr18:11735753-11735834 5.65432 
chr18:11740066-11740096 5.8 
chr18:11740318-11740345 5.51852 
chr18:11741639-11741655 6 
chr18:11746608-11746648 5.5 
chr18:11747604-11747646 6 
chr18:11747707-11747726 5.78947 
chr18:11748468-11748497 5.31034 
chr18:11749124-11749145 6 
chr18:11754990-11755031 5.7561 
chr18:11755275-11755290 6 
chr18:11756508-11756541 5.66667 
chr18:11759170-11759206 5.63889 
chr18:11764096-11764117 6 
chr18:11764774-11764796 5.77273 
chr18:11765768-11765798 5.3 
chr18:11767363-11767383 5.7 
chr18:11767462-11767490 5.28571 
chr18:11767629-11767654 5.4 
chr18:11768892-11769207 5.53651 
chr18:11769742-11769754 6 
chr18:11769836-11769854 5.83333 
chr18:11770272-11770300 5.35714 
chr18:11771214-11771235 5.80952 
chr18:11771331-11771343 6 
chr18:11776706-11776723 6 
chr18:11782315-11782337 6 
chr18:11786435-11786460 6 
chr18:11786614-11786626 6 
chr18:11788896-11788942 5.73913 
chr18:11790630-11790670 5.975 
chr18:11792164-11792203 5.79487 
chr18:11793910-11793934 5.70833 
chr18:11794756-11794778 6 
chr18:11794824-11794852 5.71429 
chr18:11795389-11795404 6 
chr18:11796574-11796596 5.81818 
chr18:11797766-11797784 5.88889 
chr18:11800245-11800260 6 
chr18:11807157-11807180 5.86957 
chr18:11812500-11812522 5.5 
chr18:11813882-11813902 5.7 
chr18:11814526-11814561 5.65714 
chr18:11814897-11814909 6 
chr18:11815671-11815694 5.43478 
chr18:11816281-11816308 5.77778 
chr18:11818057-11818085 5.89286 
chr18:11822608-11822628 5.65 
chr18:11822801-11822833 6 
chr18:11823144-11823168 5.41667 
chr18:11825728-11825752 5.75 
chr18:11826236-11826383 5.41497 
chr18:11827610-11827635 5.76 
chr18:11827973-11827986 6 
chr18:11830281-11830297 6 
chr18:11832860-11832891 5.67742 
chr18:11836449-11836473 5.91667 
chr18:11839551-11839571 5.75 
chr18:11840862-11840886 5.91667 
chr18:11841643-11841672 5.93103 
chr18:11843525-11843567 5.45238 
chr18:11844434-11844446 6 
chr18:11844829-11844876 5.87234 
chr18:11845723-11845822 5.68687 
chr18:11846358-11846382 5.58333 
chr18:11846397-11846487 5.85556 
chr18:11846631-11846646 6 
chr18:11846717-11846736 6 
chr18:11847000-11847047 5.21277 
chr18:11847385-11847406 5.61905 
chr18:11848438-11848468 5.96667 
chr18:11849500-11849536 5.88889 
chr18:11850910-11850942 5.5625 
chr18:11852598-11852622 5.625 
chr18:11855086-11855112 5.88462 
chr18:11855357-11855370 5.92308 
chr18:11856928-11856960 5.3125 
chr18:11858678-11858706 5.42857 
chr18:11860867-11860879 6 
chr18:11861961-11861984 6 
chr18:11862173-11862189 5.8125 
chr18:11864085-11864099 6 
chr18:11865586-11865599 6 
chr18:11865754-11865784 5.6 
chr18:11867813-11867835 5.77273 
chr18:11868129-11868145 6 
chr18:11869008-11869045 5.67568 
chr18:11869130-11869155 5.88 
chr18:11869915-11869970 5.36364 
chr18:11870526-11870558 5.34375 
chr18:11871230-11871262 5.59375 
chr18:11872028-11872064 5.38889 
chr18:11879104-11879132 5.75 
chr18:11880254-11880272 5.77778 
chr18:11882683-11882698 6 
chr18:11883057-11883070 5.92308 
chr18:11886047-11886131 5.32143 
chr18:11890298-11890321 5.56522 
chr18:11891755-11891793 5.68421 
chr18:11892348-11892381 6 
chr18:11894043-11894072 5.62069 
chr18:11894430-11894449 6 
chr18:11894576-11894599 6 
chr18:11895528-11895549 5.57143 
chr18:11895717-11895741 5.45833 
chr18:11896075-11896113 5.78947 
chr18:11898048-11898080 6 
chr18:11900505-11900520 5.93333 
chr18:11900908-11900936 5.46429 
chr18:11901216-11901241 5.92 
chr18:11903803-11903835 6 
chr18:11904303-11904326 5.82609 
chr18:11904941-11904960 5.63158 
chr18:11905302-11905339 5.91892 
chr18:11905631-11905657 5.38462 
chr18:11906853-11906866 6 
chr18:11906895-11906911 6 
chr18:11907654-11907668 6 
chr18:11910220-11910240 6 
chr18:11910394-11910406 6 
chr18:11911737-11911766 5.58621 
chr18:11911790-11911804 6 
chr18:11912951-11912968 6 
chr18:11913359-11913418 5.45763 
chr18:11915254-11915271 6 
chr18:11915284-11915321 5.56757 
chr18:11915940-11915954 6 
chr18:11916146-11916171 5.8 
chr18:11918113-11918194 5.83951 
chr18:11918682-11918721 5.82051 
chr18:11919335-11919372 5.59459 
chr18:11920965-11920986 5.85714 
chr18:11921799-11921825 5.96154 
chr18:11922459-11922480 6 
chr18:11923879-11923935 5.96429 
chr18:11924092-11924111 5.89474 
chr18:11924407-11924466 5.79661 
chr18:11924787-11924805 6 
chr18:11928327-11928344 5.82353 
chr18:11929771-11929791 5.85 
chr18:11929938-11929960 5.5 
chr18:11931553-11931574 6 
chr18:11932302-11932320 6 
chr18:11932949-11932975 5.80769 
chr18:11933440-11933463 5.91304 
chr18:11933815-11933852 6 
chr18:11934960-11935056 5.8125 
chr18:11935341-11935389 5.85417 
chr18:11936057-11936096 5.76923 
chr18:11936457-11936476 6 
chr18:11937232-11937320 5.56818 
chr18:11937340-11937359 5.84211 
chr18:11937409-11937444 6 
chr18:11937763-11937785 5.90909 
chr18:11938914-11938957 5.93023 
chr18:11939848-11939876 5.28571 
chr18:11940016-11940028 6 
chr18:11940261-11940328 6 
chr18:11940437-11940464 5.92593 
chr18:11940596-11940644 5.41667 
chr18:11941345-11941366 6 
chr18:11942105-11942130 5.88 
chr18:11942722-11942734 6 
chr18:11943387-11943410 5.65217 
chr18:11945894-11945913 5.63158 
chr18:11946037-11946075 5.73684 
chr18:11946480-11946500 6 
chr18:11948641-11948671 5.7 
chr18:11951227-11951255 5.82143 
chr18:11952476-11952500 5.91667 
chr18:11952779-11952809 5.93333 
chr18:11953622-11953636 6 
chr18:11953763-11953777 6 
chr18:11953930-11953942 6 
chr18:11955241-11955259 6 
chr18:11956347-11956401 5.46296 
chr18:11958961-11959068 5.90654 
chr18:11960641-11960692 5.92157 
chr18:11960776-11960817 5.80488 
chr18:11961133-11961172 5.66667 
chr18:11961574-11961588 6 
chr18:11961795-11962060 5.51321 
chr18:11963371-11963395 5.5 
chr18:11963519-11963564 5.64444 
chr18:11963718-11963745 5.92593 
chr18:11965104-11965121 6 
chr18:11966556-11966580 5.95833 
chr18:11967324-11967357 5.90909 
chr18:11967388-11967483 5.87368 
chr18:11968399-11968466 5.49254 
chr18:11968602-11968642 5.275 
chr18:11968901-11968919 6 
chr18:11969548-11969565 6 
chr18:11970078-11970118 5.975 
chr18:11970828-11970840 6 
chr18:11971698-11971730 5.78125 
chr18:11972210-11972242 5.9375 
chr18:11973047-11973064 5.94118 
chr18:11974028-11974044 6 
chr18:11974325-11974343 5.77778 
chr18:11975510-11975525 6 
chr18:11977864-11977887 5.73913 
chr18:11978188-11978236 5.95833 
chr18:11979564-11979587 6 
chr18:11980038-11980070 5.40625 
chr18:11981391-11981452 5.44262 
chr18:11982792-11982804 6 
chr18:11984966-11984988 5.63636 
chr18:11985146-11985163 6 
chr18:11986968-11986980 6 
chr18:11987319-11987341 5.81818 
chr18:11988000-11988017 6 
chr18:11994209-11994221 6 
chr18:11995041-11995055 6 
chr18:11996831-11996868 5.56757 
chr18:11996878-11996906 5.57143 
chr18:11997000-11997033 5.69697 
chr18:11998164-11998193 5.7931 
chr18:11998917-11998940 5.65217 
chr18:12000333-12000348 6 
chr18:12000614-12000627 6 
chr18:12002762-12002775 6 
chr18:12003194-12003215 5.95238 
chr18:12003649-12003682 5.66667 
chr18:12004269-12004292 5.95652 
chr18:12007552-12007788 5.78814 
chr18:12007942-12007977 5.62857 
chr18:12008049-12008075 5.53846 
chr18:12009275-12009296 5.61905 
chr18:12017009-12017040 5.54839 
chr18:12017585-12017600 5.93333 
chr18:12017929-12017953 5.75 
chr18:12018821-12018833 6 
chr18:12019419-12019433 6 
chr18:12019866-12019885 5.68421 
chr18:12020171-12020211 5.875 
chr18:12021300-12021329 5.89655 
chr18:12021520-12021540 6 
chr18:12022527-12022565 5.78947 
chr18:12022940-12022960 6 
chr18:12024665-12024752 5.33333 
chr18:12026033-12026045 6 
chr18:12027566-12027584 6 
chr18:12029107-12029127 6 
chr18:12030996-12031035 6 
chr18:12032789-12032820 5.77419 
chr18:12032910-12032928 6 
chr18:12034029-12034047 5.83333 
chr18:12036882-12036899 6 
chr18:12040272-12040293 5.80952 
chr18:12043012-12043052 5.125 
chr18:12043179-12043193 6 
chr18:12045500-12045522 5.81818 
chr18:12048652-12048677 5.76 
chr18:12053752-12053792 5.325 
chr18:12059664-12059689 5.48 
chr18:12061176-12061197 6 
chr18:12063914-12063939 5.32 
chr18:12064311-12064342 5.3871 
chr18:12064492-12064678 5.66129 
chr18:12066704-12066741 5.64865 
chr18:12068426-12068438 6 
chr18:12069272-12069294 6 
chr18:12072050-12072073 5.95652 
chr18:12074095-12074164 5.23188 
chr18:12076541-12076557 6 
chr18:12076570-12076610 5.25 
chr18:12076852-12076864 6 
chr18:12077224-12077249 6 
chr18:12079470-12079497 5.40741 
chr18:12081227-12081261 6 
chr18:12082385-12082470 5.72941 
chr18:12083824-12083847 5.47826 
chr18:12086520-12086554 5.64706 
chr18:12086580-12086608 5.57143 
chr18:12086704-12086730 5.46154 
chr18:12087018-12087057 5.25641 
chr18:12087442-12087461 5.68421 
chr18:12087480-12087493 6 
chr18:12087891-12087935 5.5 
chr18:12088239-12088276 5.27027 
chr18:12088750-12088772 5.54545 
chr18:12088871-12088886 6 
chr18:12088936-12088959 5.43478 
chr18:12089427-12089500 5.19178 
chr18:12089535-12089550 6 
chr18:12091081-12091105 6 
chr18:12093165-12093225 5.43333 
chr18:12093696-12093728 5.25 
chr18:12094937-12094954 5.94118 
chr18:12103327-12103354 5.22222 
chr18:12107294-12107327 5.27273 
chr18:12109949-12109976 5.81481 
chr18:12112110-12112127 6 
chr18:12112897-12112914 6 
chr18:12114941-12114965 5.54167 
chr18:12118607-12118631 5.875 
chr18:12119337-12119357 5.8 
chr18:12119740-12119773 5.66667 
chr18:12121674-12121705 5.80645 
chr18:12121937-12121976 5.17949 
chr18:12123030-12123054 5.95833 
chr18:12126360-12126401 5.39024 
chr18:12128478-12128491 5.92308 
chr18:12129746-12129765 6 
chr18:12131706-12131754 5.75 
chr18:12131789-12131817 5.21429 
chr18:12132405-12132462 5.59649 
chr18:12133363-12133383 5.6 
chr18:12135181-12135200 5.63158 
chr18:12143258-12143307 5.87755 
chr18:12145125-12145146 6 
chr18:12146108-12146133 5.76 
chr18:12148291-12148340 5.87755 
chr18:12152176-12152207 5.87097 
chr18:12153585-12153620 5.71429 
chr18:12155622-12155653 5.41935 
chr18:12156041-12156115 5.52703 
chr18:12156928-12156962 5.52941 
chr18:12158513-12158537 6 
chr18:12158688-12158701 6 
chr18:12177843-12177882 5.82051 
chr18:12178044-12178083 5.82051 
chr18:12180466-12180479 5.92308 
chr18:12187615-12187635 5.7 
chr18:12188662-12188709 5.31915 
chr18:12190608-12190628 5.9 
chr18:12193456-12193484 5.28571 
chr18:12193774-12193794 6 
chr18:12194240-12194266 5.80769 
chr18:12201711-12201731 6 
chr18:12202416-12202449 5.63636 
chr18:12208822-12208864 5.5 
chr18:12209687-12209727 5.85 
chr18:12211819-12211843 6 
chr18:12213171-12213207 5.55556 
chr18:12214068-12214088 5.6 
chr18:12215733-12215745 6 
chr18:12219354-12219392 5.13158 
chr18:12222529-12222554 5.96 
chr18:12224171-12224192 5.7619 
chr18:12225684-12225727 5.95349 
chr18:12228000-12228083 5.81928 
chr18:12232977-12233014 5.78378 
chr18:12233033-12233051 5.83333 
chr18:12242898-12242939 5.80488 
chr18:12243708-12243737 5.2069 
chr18:12244707-12244735 5.28571 
chr18:12247236-12247267 5.45161 
chr18:12248357-12248370 5.92308 
chr18:12248779-12248810 6 
chr18:12250376-12250396 5.7 
chr18:12250524-12250548 6 
chr18:12252051-12252079 5.60714 
chr18:12252609-12252700 5.59341 
chr18:12260170-12260208 5.94737 
chr18:12261368-12261382 6 
chr18:12261553-12261575 5.95455 
chr18:12261736-12261755 6 
chr18:12263138-12263150 6 
chr18:12264540-12264565 5.88 
chr18:12268053-12268077 5.66667 
chr18:12268229-12268253 5.70833 
chr18:12268379-12268410 5.32258 
chr18:12269689-12269710 5.71429 
chr18:12270278-12270311 5.90909 
chr18:12270687-12270710 6 
chr18:12270866-12270911 6 
chr18:12272138-12272223 5.69412 
chr18:12273484-12273500 5.8125 
chr18:12273506-12273518 6 
chr18:12275343-12275372 5.7931 
chr18:12275972-12276005 5.75758 
chr18:12277641-12277658 5.88235 
chr18:12277928-12277963 5.91429 
chr18:12281463-12281487 5.41667 
chr18:12283703-12283732 5.68966 
chr18:12285733-12285775 5.92857 
chr18:12286226-12286240 6 
chr18:12286582-12286616 5.79412 
chr18:12287050-12287074 6 
chr18:12289398-12289451 5.77358 
chr18:12290995-12291040 5.84444 
chr18:12291339-12291353 6 
chr18:12292229-12292242 6 
chr18:12292485-12292500 6 
chr18:12293118-12293203 5.67059 
chr18:12293310-12293352 5.54762 
chr18:12294928-12294940 6 
chr18:12295369-12295390 6 
chr18:12297332-12297363 5.87097 
chr18:12298878-12299023 5.67586 
chr18:12303609-12303631 5.90909 
chr18:12304075-12304091 6 
chr18:12305611-12305634 5.95652 
chr18:12308181-12308197 5.9375 
chr18:12311071-12311092 5.61905 
chr18:12311603-12311620 6 
chr18:12314556-12314575 5.63158 
chr18:12314936-12314969 5.72727 
chr18:12317152-12317164 6 
chr18:12318755-12318770 6 
chr18:12319119-12319154 5.88571 
chr18:12320395-12320419 5.45833 
chr18:12322297-12322315 6 
chr18:12322792-12322818 5.42308 
chr18:12324369-12324390 5.90476 
chr18:12330325-12330341 5.875 
chr18:12331000-12331030 5.43333 
chr18:12331796-12331855 5.9661 
chr18:12332122-12332135 6 
chr18:12332834-12332854 6 
chr18:12332895-12333359 5.65302 
chr18:12337642-12337665 6 
chr18:12339235-12339256 6 
chr18:12339550-12339568 5.72222 
chr18:12339847-12339864 6 
chr18:12340595-12340616 5.61905 
chr18:12340918-12340930 6 
chr18:12343986-12344009 5.69565 
chr18:12344672-12344713 5.60976 
chr18:12346902-12346921 6 
chr18:12347124-12347158 6 
chr18:12347527-12347562 5.91429 
chr18:12348061-12348106 5.31111 
chr18:12349658-12349672 6 
chr18:12351539-12351558 5.84211 
chr18:12353513-12353532 6 
chr18:12359421-12359451 5.8 
chr18:12361644-12361663 5.89474 
chr18:12365870-12365886 6 
chr18:12368166-12368204 5.97368 
chr18:12368356-12368382 5.76923 
chr18:12370053-12370072 6 
chr18:12370458-12370484 5.92308 
chr18:12370884-12370900 5.875 
chr18:12371314-12371328 5.92857 
chr18:12372302-12372351 5.28571 
chr18:12375054-12375081 5.96296 
chr18:12375980-12376000 5.95 
chr18:12378571-12378604 6 
chr18:12379340-12379434 5.56383 
chr18:12379724-12379736 6 
chr18:12380441-12380461 6 
chr18:12381297-12381368 5.67606 
chr18:12381761-12381794 5.36364 
chr18:12383228-12383245 6 
chr18:12383497-12383558 5.68852 
chr18:12384286-12384313 5.74074 
chr18:12385734-12385746 6 
chr18:12386279-12386383 5.625 
chr18:12387659-12387693 5.79412 
chr18:12389890-12389918 6 
chr18:12390179-12390212 5.93939 
chr18:12391159-12391179 5.9 
chr18:12392555-12392594 5.64103 
chr18:12393382-12393406 5.79167 
chr18:12394961-12394983 6 
chr18:12395268-12395281 6 
chr18:12396953-12396971 5.88889 
chr18:12397259-12397277 5.72222 
chr18:12398779-12398911 5.62121 
chr18:12400816-12400834 6 
chr18:12401418-12401457 5.97436 
chr18:12402578-12402670 5.73913 
chr18:12402826-12402850 5.41667 
chr18:12403318-12403335 6 
chr18:12404806-12404829 5.86957 
chr18:12405644-12405872 5.83772 
chr18:12407247-12407281 6 
chr18:12407892-12407923 5.22581 
chr18:12408292-12408353 5.62295 
chr18:12409158-12409178 6 
chr18:12410466-12410490 5.91667 
chr18:12411292-12411311 5.78947 
chr18:12411464-12411479 6 
chr18:12411899-12411922 5.78261 
chr18:12412515-12412558 5.2093 
chr18:12413578-12413593 5.86667 
chr18:12414012-12414046 5.41176 
chr18:12414924-12414941 5.76471 
chr18:12415238-12415272 5.70588 
chr18:12416295-12416322 5.85185 
chr18:12416623-12416658 5.97143 
chr18:12417164-12417185 6 
chr18:12418462-12418500 5.47368 
chr18:12419324-12419337 6 
chr18:12420529-12420556 5.37037 
chr18:12420735-12420763 5.39286 
chr18:12421176-12421205 5.2069 
chr18:12422104-12422118 6 
chr18:12422196-12422209 6 
chr18:12425463-12425477 6 
chr18:12426236-12426264 5.53571 
chr18:12427689-12427728 6 
chr18:12430264-12430289 5.8 
chr18:12430302-12430332 5.46667 
chr18:12430357-12430379 5.77273 
chr18:12430419-12430491 5.59722 
chr18:12430500-12430706 5.21359 
chr18:12430729-12430805 5.55263 
chr18:12430816-12431023 5.42029 
chr18:12431034-12431074 5.25 
chr18:12434730-12434757 5.37037 
chr18:12437133-12437161 5.46429 
chr18:12437549-12437563 6 
chr18:12440606-12440644 5.71053 
chr18:12441266-12441286 6 
chr18:12445995-12446018 6 
chr18:12450191-12450204 6 
chr18:12450357-12450381 5.41667 
chr18:12450980-12451044 5.46875 
chr18:12452130-12452155 5.4 
chr18:12457829-12457856 5.92593 
chr18:12458611-12458634 6 
chr18:12461408-12461517 5.53211 
chr18:12461534-12461634 5.61 
chr18:12462738-12462763 5.32 
chr18:12463425-12463457 5.21875 
chr18:12466082-12466107 6 
chr18:12466682-12466714 5.28125 
chr18:12467275-12467300 5.56 
chr18:12469196-12469213 5.82353 
chr18:12469552-12469614 5.77419 
chr18:12469626-12469767 5.6383 
chr18:12471102-12471117 6 
chr18:12471375-12471394 5.78947 
chr18:12472264-12472289 5.4 
chr18:12472366-12472379 6 
chr18:12474040-12474074 5.61765 
chr18:12474417-12474438 5.85714 
chr18:12476540-12476637 5.91753 
chr18:12476654-12476671 6 
chr18:12478257-12478328 5.3662 
chr18:12478376-12478442 5.37879 
chr18:12478500-12478596 5.70833 
chr18:12478972-12478991 5.68421 
chr18:12479123-12479186 5.68254 
chr18:12481531-12481581 5.5 
chr18:12482464-12482480 6 
chr18:12482938-12482952 6 
chr18:12484899-12484917 6 
chr18:12486000-12486027 5.48148 
chr18:12487393-12487412 5.78947 
chr18:12491495-12491513 5.88889 
chr18:12493882-12493917 5.85714 
chr18:12494413-12494437 5.5 
chr18:12494837-12494863 5.73077 
chr18:12495048-12495061 6 
chr18:12496867-12496913 5.86957 
chr18:12497065-12497113 5.75 
chr18:12497296-12497317 5.57143 
chr18:12498921-12498936 6 
chr18:12501071-12501104 5.90909 
chr18:12501326-12501355 5.31034 
chr18:12501380-12501397 5.82353 
chr18:12502254-12502281 5.59259 
chr18:12503107-12503126 5.73684 
chr18:12505550-12505570 5.8 
chr18:12507697-12507719 5.54545 
chr18:12508143-12508167 6 
chr18:12510080-12510103 5.78261 
chr18:12511720-12511736 5.875 
chr18:12511888-12511914 5.84615 
chr18:12512764-12512786 5.90909 
chr18:12513488-12513534 6 
chr18:12513826-12513854 5.60714 
chr18:12514820-12514852 5.40625 
chr18:12515515-12515541 5.38462 
chr18:12518489-12518518 5.7931 
chr18:12518689-12518725 6 
chr18:12519342-12519380 5.65789 
chr18:12519431-12519462 5.80645 
chr18:12524809-12524824 6 
chr18:12525275-12525313 5.92105 
chr18:12526055-12526087 6 
chr18:12526700-12526721 5.7619 
chr18:12533931-12533968 6 
chr18:12539565-12539613 5.83333 
chr18:12539925-12539962 5.94595 
chr18:12544173-12544211 5.86842 
chr18:12545986-12546000 6 
chr18:12547613-12547641 5.71429 
chr18:12547919-12547950 6 
chr18:12548389-12548420 5.6129 
chr18:12548591-12548623 5.84375 
chr18:12549398-12549463 5.73846 
chr18:12553709-12553738 5.68966 
chr18:12553794-12553807 6 
chr18:12554295-12554310 6 
chr18:12555274-12555287 5.92308 
chr18:12555304-12555322 5.72222 
chr18:12555348-12555368 5.65 
chr18:12556670-12556696 5.53846 
chr18:12556954-12556980 5.53846 
chr18:12557711-12557754 5.51163 
chr18:12558565-12558601 5.52778 
chr18:12559172-12559189 5.94118 
chr18:12560851-12560891 5.6 
chr18:12561267-12561280 6 
chr18:12562471-12562510 5.61538 
chr18:12564878-12564896 5.94444 
chr18:12564968-12565000 5.90625 
chr18:12566016-12566040 5.91667 
chr18:12569339-12569351 6 
chr18:12569623-12569645 5.86364 
chr18:12571053-12571086 5.48485 
chr18:12572608-12572635 5.62963 
chr18:12575291-12575318 5.77778 
chr18:12575360-12575377 6 
chr18:12576580-12576601 6 
chr18:12576889-12576903 6 
chr18:12577136-12577158 5.86364 
chr18:12577737-12577761 5.58333 
chr18:12579184-12579227 5.88372 
chr18:12579819-12579849 5.4 
chr18:12580314-12580333 5.78947 
chr18:12583600-12583647 5.53191 
chr18:12583924-12583954 5.93333 
chr18:12584428-12584457 5.44828 
chr18:12585927-12585959 5.5 
chr18:12586114-12586130 5.875 
chr18:12586974-12587028 5.57407 
chr18:12588604-12588619 6 
chr18:12589762-12589782 5.9 
chr18:12591967-12591987 6 
chr18:12593952-12593975 5.65217 
chr18:12594788-12594817 5.55172 
chr18:12595301-12595322 5.80952 
chr18:12597156-12597212 5.80357 
chr18:12599693-12599713 5.7 
chr18:12600101-12600114 6 
chr18:12601249-12601270 5.66667 
chr18:12602103-12602140 5.72973 
chr18:12603573-12603586 6 
chr18:12605500-12605527 5.62963 
chr18:12606385-12606419 5.41176 
chr18:12607595-12607640 6 
chr18:12614817-12614833 6 
chr18:12615326-12615367 5.90244 
chr18:12616845-12616872 5.59259 
chr18:12617158-12617171 6 
chr18:12617382-12617422 5.775 
chr18:12618093-12618112 6 
chr18:12619519-12619556 5.91892 
chr18:12619847-12619859 6 
chr18:12621843-12621890 5.3617 
chr18:12622420-12622434 6 
chr18:12624541-12624555 6 
chr18:12626865-12626896 5.87097 
chr18:12631547-12631587 5.8 
chr18:12631874-12631889 5.93333 
chr18:12633574-12633595 5.80952 
chr18:12634244-12634282 6 
chr18:12635874-12635901 5.7037 
chr18:12636513-12636535 5.54545 
chr18:12637000-12637019 5.63158 
chr18:12637357-12637370 6 
chr18:12638449-12638461 6 
chr18:12639731-12639760 5.96552 
chr18:12641361-12641381 5.9 
chr18:12641831-12641844 6 
chr18:12644030-12644043 6 
chr18:12644197-12644210 6 
chr18:12645078-12645110 5.4375 
chr18:12646177-12646190 6 
chr18:12648889-12648912 5.86957 
chr18:12649238-12649254 6 
chr18:12650237-12650260 5.65217 
chr18:12650710-12650723 6 
chr18:12650875-12650889 6 
chr18:12651670-12651690 6 
chr18:12653945-12653964 5.89474 
chr18:12654335-12654355 6 
chr18:12655025-12655062 5.94595 
chr18:12655224-12655298 5.71622 
chr18:12657626-12657651 5.56 
chr18:12658108-12658159 5.52941 
chr18:12659263-12659290 5.51852 
chr18:12664374-12664397 5.73913 
chr18:12664697-12664710 6 
chr18:12666152-12666164 6 
chr18:12666435-12666449 6 
chr18:12666599-12666624 5.72 
chr18:12667759-12667786 5.96296 
chr18:12667847-12667863 6 
chr18:12668427-12668448 5.66667 
chr18:12668596-12668623 6 
chr18:12668733-12668750 6 
chr18:12669031-12669052 6 
chr18:12669994-12670023 5.96552 
chr18:12670649-12670677 5.32143 
chr18:12671641-12671660 6 
chr18:12673880-12673895 5.86667 
chr18:12675394-12675421 5.88889 
chr18:12675658-12675680 5.59091 
chr18:12676024-12676058 5.26471 
chr18:12676277-12676295 6 
chr18:12677383-12677414 5.67742 
chr18:12677457-12677478 6 
chr18:12678942-12678960 6 
chr18:12679387-12679445 5.91379 
chr18:12680051-12680078 5.40741 
chr18:12680595-12680611 6 
chr18:12681255-12681271 6 
chr18:12681995-12682019 5.91667 
chr18:12683185-12683198 6 
chr18:12683350-12683378 5.71429 
chr18:12683985-12684036 5.76471 
chr18:12684916-12684938 5.59091 
chr18:12684957-12684981 5.625 
chr18:12686048-12686084 5.22222 
chr18:12687453-12687467 6 
chr18:12688227-12688241 6 
chr18:12688693-12688716 5.52174 
chr18:12689108-12689139 5.48387 
chr18:12691230-12691254 5.5 
chr18:12694704-12694723 5.84211 
chr18:12695851-12695879 6 
chr18:12696500-12696520 5.95 
chr18:12698149-12698242 5.37634 
chr18:12705544-12705598 5.92593 
chr18:12706239-12706270 5.77419 
chr18:12708115-12708131 5.9375 
chr18:12708699-12708716 6 
chr18:12709022-12709048 6 
chr18:12711098-12711116 5.88889 
chr18:12711749-12711765 6 
chr18:12714475-12714500 5.56 
chr18:12716389-12716405 6 
chr18:12716933-12716964 5.64516 
chr18:12717989-12718022 5.9697 
chr18:12719696-12719720 5.5 
chr18:12719737-12719762 5.76 
chr18:12720035-12720052 5.94118 
chr18:12720342-12720355 6 
chr18:12720798-12720823 6 
chr18:12721176-12721189 5.92308 
chr18:12721698-12721728 5.93333 
chr18:12725857-12725871 5.92857 
chr18:12728955-12728975 5.7 
chr18:12729321-12729346 5.48 
chr18:12730584-12730601 5.82353 
chr18:12731248-12731263 6 
chr18:12733069-12733092 6 
chr18:12733784-12733814 5.2 
chr18:12734118-12734162 5.90909 
chr18:12734798-12734823 5.68 
chr18:12735190-12735208 6 
chr18:12735491-12735504 6 
chr18:12737981-12738012 6 
chr18:12739459-12739474 5.86667 
chr18:12740870-12740893 5.82609 
chr18:12740932-12740958 5.5 
chr18:12741114-12741165 5.54902 
chr18:12742305-12742320 6 
chr18:12743152-12743180 5.96429 
chr18:12743907-12743938 5.25806 
chr18:12744076-12744106 5.3 
chr18:12746929-12746967 6 
chr18:12747868-12747906 5.63158 
chr18:12748808-12748834 5.53846 
chr18:12749682-12749722 5.675 
chr18:12751462-12751491 5.24138 
chr18:12752379-12752395 6 
chr18:12753341-12753373 5.875 
chr18:12753715-12753756 5.87805 
chr18:12757975-12758000 5.96 
chr18:12761128-12761147 6 
chr18:12763108-12763128 5.95 
chr18:12763763-12763786 6 
chr18:12764810-12764833 5.91304 
chr18:12767861-12767874 6 
chr18:12772007-12772029 6 
chr18:12772819-12772858 6 
chr18:12774458-12774500 5.64286 
chr18:12775508-12775526 5.72222 
chr18:12778692-12778720 5.57143 
chr18:12780321-12780347 5.30769 
chr18:12780479-12780510 6 
chr18:12780833-12780875 5.19048 
chr18:12781048-12781062 5.92857 
chr18:12783010-12783035 5.6 
chr18:12783577-12783600 5.95652 
chr18:12788431-12788446 6 
chr18:12789810-12789899 5.58427 
chr18:12789907-12789935 5.57143 
chr18:12792281-12792295 6 
chr18:12793051-12793078 5.55556 
chr18:12799068-12799090 5.68182 
chr18:12799417-12799437 5.95 
chr18:12801558-12801579 6 
chr18:12803455-12803468 5.92308 
chr18:12804288-12804313 5.92 
chr18:12805638-12805651 6 
chr18:12807567-12807607 5.9 
chr18:12808186-12808218 5.53125 
chr18:12808250-12808269 5.89474 
chr18:12808780-12808817 5.51351 
chr18:12815084-12815130 6 
chr18:12815409-12815446 5.72973 
chr18:12815782-12815814 5.875 
chr18:12817106-12817133 5.37037 
chr18:12819093-12819105 6 
chr18:12825088-12825120 5.65625 
chr18:12825166-12825189 5.86957 
chr18:12827341-12827367 5.88462 
chr18:12828005-12828019 6 
chr18:12829500-12829517 5.76471 
chr18:12837982-12838008 5.76923 
chr18:12838931-12838974 5.4186 
chr18:12847585-12847628 5.34884 
chr18:12847911-12847924 6 
chr18:12849558-12849581 6 
chr18:12850488-12850515 5.7037 
chr18:12851484-12851508 5.875 
chr18:12852190-12852224 6 
chr18:12854358-12854386 6 
chr18:12857059-12857073 6 
chr18:12861661-12861673 6 
chr18:12862142-12862171 5.58621 
chr18:12864194-12864207 6 
chr18:12865437-12865455 5.72222 
chr18:12865650-12865681 5.74194 
chr18:12865797-12865833 5.44444 
chr18:12866436-12866480 5.95455 
chr18:12867005-12867043 6 
chr18:12867129-12867166 5.54054 
chr18:12867317-12867347 5.76667 
chr18:12868230-12868256 5.92308 
chr18:12870257-12870493 5.81356 
chr18:12870815-12870850 5.48571 
chr18:12872046-12872098 5.65385 
chr18:12873222-12873305 5.6988 
chr18:12875300-12875324 5.70833 
chr18:12876147-12876161 6 
chr18:12876276-12876310 5.64706 
chr18:12877874-12877905 5.70968 
chr18:12878026-12878047 6 
chr18:12878315-12878375 5.9 
chr18:12883869-12883883 6 
chr18:12883962-12883995 5.54545 
chr18:12884233-12884255 5.5 
chr18:12884345-12884385 5.725 
chr18:12887939-12887963 5.54167 
chr18:12888020-12888032 6 
chr18:12888888-12888912 5.79167 
chr18:12890021-12890039 6 
chr18:12893127-12893150 5.78261 
chr18:12894393-12894413 5.95 
chr18:12894526-12894542 6 
chr18:12895382-12895397 6 
chr18:12897099-12897131 6 
chr18:12897196-12897232 5.80556 
chr18:12897854-12897985 5.82443 
chr18:12900937-12900971 6 
chr18:12902598-12902635 5.67568 
chr18:12903145-12903173 5.78571 
chr18:12903492-12903514 6 
chr18:12908261-12908284 6 
chr18:12908500-12908569 5.62319 
chr18:12909335-12909370 5.88571 
chr18:12910284-12910318 5.94118 
chr18:12910343-12910366 5.82609 
chr18:12914378-12914391 6 
chr18:12914839-12914892 5.71698 
chr18:12915244-12915263 5.94737 
chr18:12915754-12915806 5.28846 
chr18:12916387-12916424 5.35135 
chr18:12918353-12918366 6 
chr18:12919645-12919666 6 
chr18:12920041-12920070 5.58621 
chr18:12920399-12920454 5.81818 
chr18:12921098-12921124 5.65385 
chr18:12922171-12922214 6 
chr18:12923046-12923075 5.41379 
chr18:12923671-12923732 5.85246 
chr18:12924072-12924109 6 
chr18:12926086-12926105 5.89474 
chr18:12928009-12928031 6 
chr18:12931900-12931920 5.6 
chr18:12934174-12934200 6 
chr18:12934837-12934869 5.625 
chr18:12935558-12935576 6 
chr18:12936724-12936740 6 
chr18:12939099-12939114 6 
chr18:12941301-12941329 5.89286 
chr18:12942438-12942460 6 
chr18:12945170-12945191 5.80952 
chr18:12945270-12945295 5.8 
chr18:12945736-12945764 5.71429 
chr18:12948838-12948861 5.86957 
chr18:12949441-12949464 6 
chr18:12950016-12950045 5.82759 
chr18:12952729-12952793 5.59375 
chr18:12955731-12955760 5.2069 
chr18:12956357-12956390 5.42424 
chr18:12957065-12957118 5.32075 
chr18:12958063-12958095 6 
chr18:12959295-12959318 5.95652 
chr18:12959582-12959595 5.92308 
chr18:12962376-12962395 5.84211 
chr18:12962458-12962479 6 
chr18:12962630-12962649 5.68421 
chr18:12963703-12963726 5.73913 
chr18:12964632-12964647 6 
chr18:12965008-12965025 6 
chr18:12966072-12966103 5.74194 
chr18:12966393-12966406 5.92308 
chr18:12967910-12967943 5.87879 
chr18:12969210-12969222 6 
chr18:12969683-12969702 5.68421 
chr18:12970410-12970432 5.90909 
chr18:12972312-12972334 5.59091 
chr18:12974977-12975003 5.96154 
chr18:12976799-12976820 5.61905 
chr18:12977826-12977840 6 
chr18:12979061-12979081 5.75 
chr18:12981801-12981826 5.48 
chr18:12981849-12981876 6 
chr18:12982433-12982464 5.93548 
chr18:12983704-12983743 5.66667 
chr18:12986578-12986604 5.53846 
chr18:12986784-12986836 5.44231 
chr18:12986926-12986941 6 
chr18:12987550-12987568 6 
chr18:12988192-12988217 6 
chr18:12990174-12990295 5.34711 
chr18:12990311-12990366 5.6 
chr18:12995052-12995073 6 
chr18:12997293-12997324 5.90323 
chr18:12998049-12998072 5.52174 
chr18:12999824-12999846 5.68182 
chr18:13000083-13000112 5.86207 
chr18:13002259-13002288 5.31034 
chr18:13003450-13003466 6 
chr18:13004894-13004916 5.5 
chr18:13006075-13006102 5.2963 
chr18:13008701-13008714 6 
chr18:13009007-13009026 5.73684 
chr18:13010141-13010161 5.9 
chr18:13011511-13011534 5.95652 
chr18:13014212-13014239 5.51852 
chr18:13016774-13016811 5.72973 
chr18:13017421-13017444 5.52174 
chr18:13021225-13021249 5.625 
chr18:13021756-13021778 5.54545 
chr18:13023608-13023632 5.5 
chr18:13024448-13024472 5.91667 
chr18:13024760-13024781 5.61905 
chr18:13025208-13025223 6 
chr18:13026334-13026356 5.54545 
chr18:13028509-13028529 5.9 
chr18:13031242-13031259 6 
chr18:13034819-13034832 6 
chr18:13036144-13036172 5.46429 
chr18:13037917-13037946 5.44828 
chr18:13041297-13041337 5.4 
chr18:13041541-13041564 5.65217 
chr18:13041576-13041589 6 
chr18:13044419-13044433 6 
chr18:13046828-13046841 6 
chr18:13047359-13047372 6 
chr18:13047698-13047710 6 
chr18:13050573-13050592 5.78947 
chr18:13051350-13051385 5.54286 
chr18:13051537-13051557 5.9 
chr18:13053675-13053695 5.6 
chr18:13055278-13055290 6 
chr18:13057242-13057262 5.75 
chr18:13057929-13057956 5.44444 
chr18:13062560-13062599 5.48718 
chr18:13063819-13063832 6 
chr18:13064610-13064624 6 
chr18:13066962-13066993 6 
chr18:13067177-13067204 5.33333 
chr18:13076222-13076240 5.88889 
chr18:13076780-13076794 6 
chr18:13077344-13077358 6 
chr18:13078626-13078644 6 
chr18:13082431-13082466 5.68571 
chr18:13088437-13088464 5.88889 
chr18:13093154-13093175 6 
chr18:13095163-13095176 5.92308 
chr18:13097616-13097635 5.89474 
chr18:13099167-13099208 5.95122 
chr18:13099446-13099467 5.52381 
chr18:13106290-13106325 5.54286 
chr18:13106375-13106407 5.46875 
chr18:13106461-13106487 5.65385 
chr18:13106508-13106530 6 
chr18:13106582-13106607 5.64 
chr18:13106747-13106762 6 
chr18:13112853-13112886 5.66667 
chr18:13114473-13114500 5.37037 
chr18:13117315-13117338 5.43478 
chr18:13118797-13118813 6 
chr18:13119740-13119761 5.61905 
chr18:13122831-13122854 6 
chr18:13126135-13126148 6 
chr18:13127872-13127887 6 
chr18:13128382-13128408 5.76923 
chr18:13129840-13129864 5.45833 
chr18:13132455-13132484 6 
chr18:13134345-13134375 5.43333 
chr18:13139415-13139441 5.76923 
chr18:13140601-13140625 5.625 
chr18:13140781-13140813 5.8125 
chr18:13141218-13141253 5.82857 
chr18:13141706-13141776 5.72857 
chr18:13141823-13141848 6 
chr18:13143470-13143482 6 
chr18:13145512-13145544 5.78125 
chr18:13146933-13146971 5.39474 
chr18:13147891-13147908 5.82353 
chr18:13148075-13148126 5.37255 
chr18:13150265-13150285 5.95 
chr18:13150455-13150485 5.56667 
chr18:13154042-13154061 5.89474 
chr18:13154214-13154237 5.52174 
chr18:13154953-13154975 5.5 
chr18:13156233-13156276 5.37209 
chr18:13158815-13158845 5.96667 
chr18:13159195-13159228 5.87879 
chr18:13167600-13167631 5.32258 
chr18:13168766-13168811 5.73333 
chr18:13170241-13170262 5.95238 
chr18:13172259-13172298 5.51282 
chr18:13172349-13172368 6 
chr18:13173163-13173188 5.96 
chr18:13181716-13181743 5.25926 
chr18:13186668-13186694 6 
chr18:13188607-13188640 5.18182 
chr18:13189450-13189476 5.92308 
chr18:13190820-13190847 5.37037 
chr18:13190918-13190965 5.82979 
chr18:13195084-13195102 5.77778 
chr18:13196973-13197000 5.33333 
chr18:13199197-13199221 5.95833 
chr18:13200633-13200650 5.88235 
chr18:13203758-13203775 5.94118 
chr18:13203908-13203921 5.92308 
chr18:13203937-13203949 6 
chr18:13205541-13205571 5.2 
chr18:13212180-13212197 5.76471 
chr18:13215639-13215669 5.8 
chr18:13217635-13217659 5.58333 
chr18:13217957-13218000 5.37209 
chr18:13219068-13219081 6 
chr18:13221271-13221337 5.34848 
chr18:13222290-13222356 5.37879 
chr18:13224457-13224491 5.94118 
chr18:13226179-13226195 6 
chr18:13226709-13226753 6 
chr18:13227071-13227086 6 
chr18:13230022-13230038 5.875 
chr18:13230500-13230524 5.79167 
chr18:13236306-13236320 6 
chr18:13236530-13236558 5.92857 
chr18:13239185-13239198 6 
chr18:13240554-13240656 5.54902 
chr18:13240910-13240940 5.93333 
chr18:13242641-13242656 5.86667 
chr18:13242978-13243000 5.59091 
chr18:13243386-13243451 5.44615 
chr18:13243500-13243533 5.48485 
chr18:13243585-13243620 5.68571 
chr18:13243651-13243674 5.6087 
chr18:13243702-13243788 5.37209 
chr18:13243816-13243838 5.54545 
chr18:13243847-13243880 5.33333 
chr18:13243896-13243919 5.52174 
chr18:13243931-13244105 5.44253 
chr18:13244123-13244216 5.36559 
chr18:13244262-13244365 5.40777 
chr18:13247959-13247971 6 
chr18:13252114-13252136 5.90909 
chr18:13253134-13253150 5.875 
chr18:13253187-13253219 5.28125 
chr18:13255493-13255548 5.29091 
chr18:13258048-13258062 6 
chr18:13259152-13259199 5.74468 
chr18:13259684-13259702 6 
chr18:13260612-13260644 5.1875 
chr18:13266580-13266592 6 
chr18:13270355-13270387 5.9375 
chr18:13271892-13271911 6 
chr18:13276000-13276020 5.85 
chr18:13281410-13281427 6 
chr18:13290500-13290538 5.21053 
chr18:13294819-13294833 5.92857 
chr18:13298363-13298409 5.36957 
chr18:13298420-13298434 6 
chr18:13298477-13298678 5.51741 
chr18:13302759-13302822 5.47619 
chr18:13302853-13302903 5.82 
chr18:13303410-13303450 5.425 
chr18:13303473-13303500 5.44444 
chr18:13307400-13307429 5.34483 
chr18:13307736-13307771 5.17143 
chr18:13310182-13310194 6 
chr18:13311822-13311843 5.52381 
chr18:13313885-13313909 5.79167 
chr18:13314885-13314907 5.86364 
chr18:13315782-13315795 6 
chr18:13316651-13316679 5.17857 
chr18:13318722-13318744 5.54545 
chr18:13321860-13321923 5.93651 
chr18:13322276-13322305 5.65517 
chr18:13322544-13322571 5.66667 
chr18:13322783-13322798 6 
chr18:13331423-13331452 5.75862 
chr18:13332734-13332751 5.76471 
chr18:13335071-13335098 5.37037 
chr18:13336772-13336805 5.30303 
chr18:13337739-13337751 6 
chr18:13342476-13342496 6 
chr18:13343221-13343240 5.63158 
chr18:13350484-13350504 5.9 
chr18:13357132-13357169 5.94595 
chr18:13357242-13357256 6 
chr18:13358253-13358359 5.46226 
chr18:13363330-13363349 6 
chr18:13363718-13363736 5.94444 
chr18:13365762-13365787 5.48 
chr18:13367813-13367841 5.28571 
chr18:13370699-13370728 5.93103 
chr18:13371764-13371803 5.89744 
chr18:13373154-13373172 6 
chr18:13375232-13375251 5.78947 
chr18:13379961-13380000 5.94872 
chr18:13382604-13382660 5.89286 
chr18:13386358-13386379 5.52381 
chr18:13386890-13386975 5.85882 
chr18:13389630-13389664 5.14706 
chr18:13395446-13395766 5.60313 
chr18:13396785-13396809 5.45833 
chr18:13397130-13397148 6 
chr18:13399195-13399221 5.76923 
chr18:13405116-13405148 5.53125 
chr18:13405601-13405614 6 
chr18:13408372-13408386 6 
chr18:13408454-13408483 5.72414 
chr18:13408826-13408865 5.41026 
chr18:13409155-13409178 5.91304 
chr18:13411250-13411273 5.78261 
chr18:13417827-13417865 5.65789 
chr18:13419397-13419415 6 
chr18:13422245-13422282 5.64865 
chr18:13423196-13423221 5.32 
chr18:13424134-13424157 5.82609 
chr18:13427183-13427242 5.64407 
chr18:13430651-13430674 5.6087 
chr18:13432169-13432193 5.54167 
chr18:13435437-13435458 6 
chr18:13440253-13440284 5.35484 
chr18:13442110-13442155 5.24444 
chr18:13443691-13443719 5.78571 
chr18:13445550-13445573 5.47826 
chr18:13445739-13445775 5.91667 
chr18:13445810-13445866 5.28571 
chr18:13459158-13459185 6 
chr18:13459368-13459392 5.75 
chr18:13460761-13460796 5.2 
chr18:13464716-13464729 6 
chr18:13464778-13464795 6 
chr18:13468847-13468866 5.63158 
chr18:13473635-13473673 6 
chr18:13473688-13473715 5.33333 
chr18:13474746-13474762 5.8125 
chr18:13475426-13475440 6 
chr18:13479618-13479650 5.90625 
chr18:13481923-13481962 5.20513 
chr18:13488774-13488794 5.6 
chr18:13489145-13489165 5.9 
chr18:13492101-13492126 5.56 
chr18:13494669-13494697 5.32143 
chr18:13501485-13501503 6 
chr18:13504413-13504431 5.94444 
chr18:13505815-13505843 5.96429 
chr18:13507131-13507165 5.52941 
chr18:13509148-13509161 6 
chr18:13514963-13514975 6 
chr18:13515793-13515818 5.52 
chr18:13518037-13518053 5.875 
chr18:13522341-13522358 6 
chr18:13526852-13526915 5.57143 
chr18:13530880-13530896 5.875 
chr18:13531443-13531455 6 
chr18:13531586-13531601 6 
chr18:13534545-13534561 5.875 
chr18:13537779-13537850 5.32394 
chr18:13538128-13538164 5.13889 
chr18:13540984-13540996 6 
chr18:13541817-13541851 5.88235 
chr18:13544010-13544038 5.42857 
chr18:13544884-13544901 6 
chr18:13546356-13546381 5.56 
chr18:13548147-13548171 5.5 
chr18:13554241-13554265 5.5 
chr18:13556743-13556757 5.92857 
chr18:13557804-13557825 5.57143 
chr18:13558754-13558784 5.56667 
chr18:13559508-13559565 5.42105 
chr18:13559619-13559657 5.52632 
chr18:13563925-13563938 6 
chr18:13564579-13564600 6 
chr18:13569884-13569911 5.40741 
chr18:13570751-13570826 5.45333 
chr18:13571633-13571647 6 
chr18:13573078-13573116 6 
chr18:13575000-13575030 5.16667 
chr18:13575057-13575083 5.53846 
chr18:13576420-13576454 5.94118 
chr18:13578826-13578849 6 
chr18:13579188-13579206 6 
chr18:13580299-13580336 5.43243 
chr18:13581877-13581911 5.61765 
chr18:13584378-13584402 5.625 
chr18:13586861-13586883 5.54545 
chr18:13588899-13588940 5.85366 
chr18:13589950-13590150 5.515 
chr18:13590316-13590356 5.55 
chr18:13591404-13591461 5.80702 
chr18:13591649-13591670 5.57143 
chr18:13593311-13593339 6 
chr18:13593522-13593600 5.5641 
chr18:13594664-13594687 5.86957 
chr18:13595190-13595217 5.25926 
chr18:13597505-13597524 6 
chr18:13599485-13599500 6 
chr18:13601651-13601683 5.875 
chr18:13602492-13602510 6 
chr18:13608157-13608184 5.2963 
chr18:13608328-13608353 5.56 
chr18:13609514-13609552 5.92105 
chr18:13609809-13609829 5.65 
chr18:13609979-13610000 5.95238 
chr18:13610264-13610299 6 
chr18:13619485-13619529 5.56818 
chr18:13620218-13620239 5.7619 
chr18:13621135-13621173 5.39474 
chr18:13621780-13621878 5.66327 
chr18:13622463-13622489 5.34615 
chr18:13625706-13625732 5.38462 
chr18:13625745-13625791 5.5 
chr18:13625805-13625889 5.4881 
chr18:13627259-13627286 6 
chr18:13629132-13629162 5.83333 
chr18:13631927-13631948 5.57143 
chr18:13633492-13633516 5.375 
chr18:13633595-13633643 6 
chr18:13635930-13635963 6 
chr18:13636477-13636507 5.93333 
chr18:13637100-13637133 5.9697 
chr18:13637863-13637893 5.7 
chr18:13640291-13640304 6 
chr18:13641382-13641430 5.4375 
chr18:13642892-13642910 6 
chr18:13642920-13642947 5.55556 
chr18:13643437-13643457 5.6 
chr18:13643858-13643915 5.42105 
chr18:13644399-13644420 6 
chr18:13644566-13644605 5.66667 
chr18:13650245-13650265 6 
chr18:13655299-13655324 5.64 
chr18:13655923-13655942 5.84211 
chr18:13656323-13656344 5.66667 
chr18:13657836-13657862 6 
chr18:13657877-13657902 5.64 
chr18:13659504-13659527 5.52174 
chr18:13659817-13659872 5.92727 
chr18:13663176-13663219 5.90698 
chr18:13663813-13663838 5.84 
chr18:13665380-13665401 6 
chr18:13667716-13667735 5.84211 
chr18:13667875-13667903 5.78571 
chr18:13671218-13671250 5.5625 
chr18:13671280-13671300 5.7 
chr18:13671689-13671703 6 
chr18:13677068-13677080 6 
chr18:13677478-13677511 5.90909 
chr18:13678053-13678067 6 
chr18:13682569-13682581 6 
chr18:13682867-13682887 5.8 
chr18:13683562-13683575 6 
chr18:13686788-13686805 5.82353 
chr18:13696708-13696729 5.61905 
chr18:13697680-13697696 6 
chr18:13698350-13698373 5.78261 
chr18:13698400-13698456 5.35714 
chr18:13710179-13710195 5.875 
chr18:13711366-13711432 5.5303 
chr18:13713270-13713290 5.65 
chr18:13713724-13713752 6 
chr18:13715040-13715085 5.37778 
chr18:13716069-13716100 5.35484 
chr18:13722835-13722857 5.59091 
chr18:13724766-13724788 5.59091 
chr18:13728299-13728350 5.92157 
chr18:13729751-13729773 5.63636 
chr18:13732734-13732756 5.77273 
chr18:13732824-13732851 5.7037 
chr18:13735927-13735961 5.17647 
chr18:13739784-13739798 5.92857 
chr18:13740356-13740387 5.22581 
chr18:13742769-13742808 5.64103 
chr18:13743321-13743367 5.95652 
chr18:13744158-13744179 6 
chr18:13749602-13749628 5.61538 
chr18:13753815-13753845 6 
chr18:13754543-13754565 5.5 
chr18:13759235-13759272 5.32432 
chr18:13759589-13759651 5.33871 
chr18:13766388-13766416 5.85714 
chr18:13769298-13769315 6 
chr18:13771208-13771229 5.61905 
chr18:13772598-13772627 5.37931 
chr18:13776875-13776890 5.93333 
chr18:13777421-13777451 5.66667 
chr18:13778698-13778732 5.35294 
chr18:13779134-13779182 5.79167 
chr18:13779901-13779975 5.7973 
chr18:13784049-13784076 5.77778 
chr18:13786192-13786211 5.63158 
chr18:13787471-13787558 5.88506 
chr18:13790219-13790233 6 
chr18:13790597-13790628 5.96774 
chr18:13791808-13791844 5.27778 
chr18:13792135-13792162 5.92593 
chr18:13792842-13792869 5.2963 
chr18:13793709-13793728 5.78947 
chr18:13794294-13794306 6 
chr18:13794313-13794335 5.90909 
chr18:13794465-13794484 5.63158 
chr18:13797709-13797727 5.77778 
chr18:13798497-13798510 6 
chr18:13802201-13802269 5.86765 
chr18:13804073-13804114 5.31707 
chr18:13806744-13806805 5.42623 
chr18:13807665-13807705 5.85 
chr18:13808169-13808183 6 
chr18:13811474-13811500 5.84615 
chr18:13814989-13815009 5.6 
chr18:13818417-13818435 5.88889 
chr18:13819109-13819137 5.75 
chr18:13821256-13821277 5.57143 
chr18:13822936-13822993 5.35088 
chr18:13823000-13823063 5.55556 
chr18:13823073-13823123 5.6 
chr18:13823145-13823174 5.55172 
chr18:13823188-13823536 5.48276 
chr18:13823562-13823644 5.37805 
chr18:13823722-13823743 6 
chr18:13823786-13823808 5.68182 
chr18:13823820-13823983 5.47853 
chr18:13825563-13825576 6 
chr18:13827957-13827989 5.9375 
chr18:13830273-13830300 5.74074 
chr18:13830801-13830831 5.7 
chr18:13833078-13833106 5.71429 
chr18:13833361-13833405 5.38636 
chr18:13834138-13834154 6 
chr18:13837978-13837994 6 
chr18:13842324-13842344 5.95 
chr18:13843356-13843370 6 
chr18:13846558-13846602 5.95455 
chr18:13847417-13847429 6 
chr18:13847607-13847661 5.75926 
chr18:13849772-13849792 5.95 
chr18:13849914-13849932 6 
chr18:13851582-13851598 6 
chr18:13852841-13852868 5.2963 
chr18:13853229-13853242 5.92308 
chr18:13853379-13853396 5.82353 
chr18:13854636-13854672 6 
chr18:13855049-13855084 5.2 
chr18:13865611-13865626 6 
chr18:13867550-13867579 6 
chr18:13869204-13869216 6 
chr18:13870812-13870827 6 
chr18:13871996-13872053 5.35088 
chr18:13875059-13875083 5.41667 
chr18:13878505-13878518 6 
chr18:13879599-13879629 5.76667 
chr18:13880046-13880138 5.22826 
chr18:13881092-13881187 5.71579 
chr18:13883575-13883673 5.93878 
chr18:13889687-13889721 5.26471 
chr18:13889855-13889882 5.7037 
chr18:13892804-13892853 5.83673 
chr18:13894127-13894182 5.56364 
chr18:13900127-13900156 5.48276 
chr18:13904379-13904393 6 
chr18:13904623-13904670 5.68085 
chr18:13906071-13906095 5.70833 
chr18:13906554-13906581 5.59259 
chr18:13908705-13908737 6 
chr18:13912593-13912612 5.68421 
chr18:13914597-13914615 5.72222 
chr18:13914634-13914670 5.72222 
chr18:13918124-13918155 5.32258 
chr18:13918305-13918338 5.9697 
chr18:13927923-13927962 5.89744 
chr18:13928220-13928254 5.94118 
chr18:13933456-13933487 5.64516 
chr18:13935303-13935321 5.77778 
chr18:13935939-13935951 6 
chr18:13939500-13939523 5.82609 
chr18:13940021-13940049 5.78571 
chr18:13940917-13940954 5.62162 
chr18:13942262-13942283 6 
chr18:13945560-13945577 5.82353 
chr18:13945958-13946041 5.56627 
chr18:13946500-13946762 5.76336 
chr18:13947830-13947842 6 
chr18:13947900-13947912 6 
chr18:13950443-13950478 5.71429 
chr18:13951789-13951812 5.52174 
chr18:13954311-13954347 5.83333 
chr18:13954686-13954712 5.34615 
chr18:13956928-13956972 6 
chr18:13958918-13958936 5.77778 
chr18:13959293-13959325 5.59375 
chr18:13960526-13960545 6 
chr18:13961781-13961807 5.26923 
chr18:13963728-13963752 5.45833 
chr18:13963889-13963918 5.55172 
chr18:13966416-13966440 5.5 
chr18:13967231-13967261 6 
chr18:13970713-13970739 5.65385 
chr18:13974392-13974409 5.82353 
chr18:13975664-13975681 6 
chr18:13975817-13975868 5.70588 
chr18:13981890-13981913 5.82609 
chr18:13983291-13983309 5.88889 
chr18:13987660-13987695 5.28571 
chr18:13989733-13989755 5.54545 
chr18:13990143-13990162 5.84211 
chr18:13994562-13994596 5.67647 
chr18:13996693-13996707 6 
chr18:13996902-13996931 5.93103 
chr18:14000862-14000886 5.45833 
chr18:14002304-14002351 5.3617 
chr18:14006799-14006823 5.83333 
chr18:14009942-14009970 5.96429 
chr18:14011843-14011901 5.89655 
chr18:14017482-14017500 5.94444 
chr18:14021027-14021054 5.33333 
chr18:14023963-14023988 5.92 
chr18:14024500-14024516 5.875 
chr18:14029075-14029097 5.68182 
chr18:14029191-14029205 6 
chr18:14032755-14032793 5.71053 
chr18:14044600-14044612 6 
chr18:14050647-14050674 5.62963 
chr18:14053121-14053157 5.36111 
chr18:14055398-14055415 5.88235 
chr18:14058542-14058566 5.625 
chr18:14060972-14061000 5.53571 
chr18:14061013-14061064 5.47059 
chr18:14061244-14061270 6 
chr18:14062419-14062448 5.34483 
chr18:14064300-14064319 5.73684 
chr18:14065113-14065135 5.54545 
chr18:14071090-14071111 5.66667 
chr18:14073228-14073281 5.90566 
chr18:14075906-14075933 6 
chr18:14078347-14078367 5.65 
chr18:14080311-14080334 5.91304 
chr18:14082747-14082774 5.44444 
chr18:14083347-14083384 5.72973 
chr18:14085403-14085430 5.88889 
chr18:14102109-14102135 5.92308 
chr18:14104434-14104469 5.62857 
chr18:14106613-14106630 6 
chr18:14108933-14108951 5.77778 
chr18:14109116-14109136 5.75 
chr18:14111168-14111182 6 
chr18:14111505-14111559 5.94444 
chr18:14114937-14114973 5.47222 
chr18:14120955-14120979 5.5 
chr18:14122672-14122690 5.83333 
chr18:14122918-14122937 5.63158 
chr18:14123217-14123232 6 
chr18:14128282-14128307 5.6 
chr18:14128689-14128719 6 
chr18:14136855-14136883 5.64286 
chr18:14137579-14137605 6 
chr18:14139716-14139741 5.68 
chr18:14140497-14140510 6 
chr18:14143770-14143792 5.81818 
chr18:14147500-14147534 5.55882 
chr18:14152938-14152982 5.25 
chr18:14154281-14154294 6 
chr18:14154604-14154617 6 
chr18:14157611-14157625 5.92857 
chr18:14162786-14162810 5.75 
chr18:14169451-14169481 5.2 
chr18:14169595-14169624 5.68966 
chr18:14170130-14170156 5.26923 
chr18:14170500-14170530 5.63333 
chr18:14170542-14170569 5.55556 
chr18:14170683-14170744 5.42623 
chr18:14170925-14170961 5.36111 
chr18:14171007-14171062 5.45455 
chr18:14171249-14171317 5.17647 
chr18:14171329-14171380 5.52941 
chr18:14171393-14171439 5.52174 
chr18:14171459-14171487 5.25 
chr18:14171531-14171558 5.81481 
chr18:14171952-14171992 5.55 
chr18:14172051-14172078 6 
chr18:14172380-14172428 5.29167 
chr18:14172519-14172543 5.5 
chr18:14172566-14172590 5.45833 
chr18:14172844-14172869 5.6 
chr18:14172970-14172984 6 
chr18:14173038-14173068 5.8 
chr18:14173214-14173242 5.28571 
chr18:14173344-14173367 5.6087 
chr18:14173389-14173426 5.51351 
chr18:14173780-14173832 5.44231 
chr18:14174012-14174045 5.24242 
chr18:14174073-14174108 5.25714 
chr18:14174217-14174294 5.16883 
chr18:14174342-14174373 5.54839 
chr18:14178918-14178935 5.88235 
chr18:14179226-14179295 5.78261 
chr18:14180641-14180657 5.8125 
chr18:14180704-14180727 5.86957 
chr18:14181091-14181111 5.6 
chr18:14185367-14185398 6 
chr18:14188737-14188765 5.89286 
chr18:14189604-14189640 5.77778 
chr18:14191959-14191991 5.1875 
chr18:14193042-14193076 5.44118 
chr18:14193601-14193625 5.625 
chr18:14193779-14193798 5.78947 
chr18:14195383-14195405 5.59091 
chr18:14195693-14195718 5.56 
chr18:14198182-14198226 5.61364 
chr18:14198827-14198869 5.19048 
chr18:14198879-14198897 6 
chr18:14202266-14202290 5.79167 
chr18:14203306-14203320 6 
chr18:14208696-14208740 5.61364 
chr18:14209167-14209187 5.75 
chr18:14209744-14209765 5.7619 
chr18:14212846-14212859 5.92308 
chr18:14217817-14217833 6 
chr18:14218538-14218558 5.95 
chr18:14219302-14219321 5.68421 
chr18:14225638-14225665 5.74074 
chr18:14230110-14230122 6 
chr18:14230577-14230594 5.94118 
chr18:14230997-14231019 5.95455 
chr18:14231044-14231065 5.71429 
chr18:14231655-14231667 6 
chr18:14232932-14232972 6 
chr18:14234416-14234443 5.88889 
chr18:14243418-14243430 6 
chr18:14245607-14245633 6 
chr18:14246254-14246273 6 
chr18:14246771-14246789 6 
chr18:14247038-14247072 5.64706 
chr18:14247442-14247457 5.93333 
chr18:14247608-14247627 6 
chr18:14251261-14251306 5.2 
chr18:14251842-14251881 5.35897 
chr18:14255641-14255691 5.5 
chr18:14260390-14260413 5.43478 
chr18:14263966-14264003 5.37838 
chr18:14266161-14266188 5.33333 
chr18:14273747-14273779 5.90625 
chr18:14275995-14276007 6 
chr18:14276873-14276894 6 
chr18:14277837-14277859 5.68182 
chr18:14279741-14279766 5.56 
chr18:14283301-14283339 5.36842 
chr18:14284336-14284365 5.55172 
chr18:14293335-14293369 6 
chr18:14296465-14296486 6 
chr18:14298030-14298072 5.16667 
chr18:14299274-14299298 5.54167 
chr18:14303805-14303909 5.32692 
chr18:14309676-14309707 5.90323 
chr18:14312809-14312830 5.85714 
chr18:14313769-14313799 5.56667 
chr18:14314376-14314418 5.16667 
chr18:14315617-14315642 5.56 
chr18:14319189-14319226 5.37838 
chr18:14321401-14321428 5.33333 
chr18:14328981-14329013 5.90625 
chr18:14332112-14332139 5.88889 
chr18:14334838-14334861 5.43478 
chr18:14343937-14343967 6 
chr18:14344258-14344276 6 
chr18:14345045-14345062 5.88235 
chr18:14345221-14345257 5.30556 
chr18:14346030-14346047 5.82353 
chr18:14349484-14349523 6 
chr18:14352500-14352534 5.47059 
chr18:14352555-14352582 5.33333 
chr18:14353168-14353207 5.28205 
chr18:14355528-14355541 6 
chr18:14356766-14356792 5.84615 
chr18:14357305-14357333 5.75 
chr18:14357953-14357980 5.48148 
chr18:14363275-14363294 5.63158 
chr18:14363423-14363448 5.84 
chr18:14363900-14363913 6 
chr18:14366138-14366162 6 
chr18:14367074-14367246 5.83721 
chr18:14367816-14367830 6 
chr18:14368985-14369017 5.25 
chr18:14371588-14371604 6 
chr18:14374628-14374652 6 
chr18:14375921-14375933 6 
chr18:14377798-14377816 5.83333 
chr18:14378587-14378605 6 
chr18:14378622-14378634 6 
chr18:14379505-14379540 5.48571 
chr18:14382160-14382187 5.88889 
chr18:14383525-14383547 5.72727 
chr18:14387928-14387952 6 
chr18:14390381-14390400 5.68421 
chr18:14394330-14394353 5.47826 
chr18:14401000-14401029 5.41379 
chr18:14401438-14401455 6 
chr18:14405000-14405027 5.22222 
chr18:14409938-14409959 5.66667 
chr18:14410257-14410270 6 
chr18:14411979-14412000 5.66667 
chr18:14412899-14412940 5.95122 
chr18:14430048-14430168 5.325 
chr18:14430285-14430305 5.6 
chr18:14431000-14431017 5.76471 
chr18:14431819-14431853 6 
chr18:14432858-14432877 5.84211 
chr18:14433026-14433049 5.95652 
chr18:14434046-14434075 5.86207 
chr18:14436278-14436313 5.34286 
chr18:14436500-14436520 5.75 
chr18:14441056-14441090 5.26471 
chr18:14441748-14441761 6 
chr18:14442638-14442661 5.43478 
chr18:14443745-14443771 5.42308 
chr18:14443948-14443976 5.78571 
chr18:14444922-14444953 5.74194 
chr18:14448574-14448622 5.25 
chr18:14449641-14449661 5.8 
chr18:14450360-14450381 6 
chr18:14452104-14452332 5.77632 
chr18:14452500-14452513 6 
chr18:14453807-14453839 5.40625 
chr18:14454058-14454083 5.52 
chr18:14454131-14454154 5.47826 
chr18:14462190-14462228 6 
chr18:14464000-14464021 5.61905 
chr18:14464508-14464561 5.60377 
chr18:14466469-14466481 6 
chr18:14466640-14466658 5.83333 
chr18:14467441-14467482 5.53659 
chr18:14471180-14471202 5.59091 
chr18:14471211-14471223 6 
chr18:14476840-14476884 5.79545 
chr18:14482547-14482562 5.86667 
chr18:14482635-14482655 5.65 
chr18:14485151-14485165 6 
chr18:14485512-14485527 6 
chr18:14488327-14488358 5.48387 
chr18:14488454-14488478 5.375 
chr18:14488534-14488589 5.45455 
chr18:14488656-14488692 5.25 
chr18:14488771-14488795 5.41667 
chr18:14491274-14491291 5.88235 
chr18:14493568-14493591 5.56522 
chr18:14493995-14494022 6 
chr18:14494182-14494240 5.60345 
chr18:14495591-14495605 6 
chr18:14496060-14496101 6 
chr18:14496831-14496859 5.42857 
chr18:14497726-14497756 5.4 
chr18:14498170-14498198 5.57143 
chr18:14498845-14498869 6 
chr18:14499025-14499048 5.65217 
chr18:14500500-14500524 5.875 
chr18:14506306-14506333 5.62963 
chr18:14506355-14506368 6 
chr18:14507023-14507044 6 
chr18:14507866-14507900 5.26471 
chr18:14512773-14512790 6 
chr18:14513531-14513552 5.90476 
chr18:14515618-14515672 5.7037 
chr18:14516297-14516339 5.83333 
chr18:14517548-14517568 5.6 
chr18:14519146-14519158 6 
chr18:14519717-14519730 6 
chr18:14523650-14523679 5.82759 
chr18:14524876-14524899 5.56522 
chr18:14525898-14525914 5.875 
chr18:14533860-14533881 5.71429 
chr18:14533899-14533929 5.76667 
chr18:14534063-14534083 5.7 
chr18:14535009-14535034 5.64 
chr18:14536397-14536409 6 
chr18:14537158-14537230 5.80556 
chr18:14540140-14540164 5.375 
chr18:14540872-14540902 5.93333 
chr18:14543299-14543366 5.20896 
chr18:14543519-14543561 5.42857 
chr18:14543599-14543639 5.75 
chr18:14544421-14544443 5.68182 
chr18:14544793-14544831 5.47368 
chr18:14545542-14545566 5.41667 
chr18:14546290-14546324 5.20588 
chr18:14546722-14546734 6 
chr18:14549388-14549421 5.78788 
chr18:14549919-14549950 5.41935 
chr18:14550223-14550264 6 
chr18:14550538-14550572 5.76471 
chr18:14551350-14551364 6 
chr18:14555795-14555807 6 
chr18:14556276-14556299 5.73913 
chr18:14557584-14557622 6 
chr18:14558207-14558250 5.67442 
chr18:14558401-14558431 6 
chr18:14559850-14559877 5.62963 
chr18:14560029-14560058 5.51724 
chr18:14563982-14564003 5.61905 
chr18:14564568-14564598 5.23333 
chr18:14565390-14565497 5.46729 
chr18:14565508-14565541 6 
chr18:14565855-14565902 5.29787 
chr18:14568226-14568260 5.44118 
chr18:14568538-14568563 5.44 
chr18:14576785-14576814 5.51724 
chr18:14577639-14577660 6 
chr18:14580070-14580103 5.72727 
chr18:14580729-14580758 5.37931 
chr18:14581110-14581122 6 
chr18:14581390-14581417 5.77778 
chr18:14584805-14584827 5.59091 
chr18:14586332-14586353 5.7619 
chr18:14586601-14586636 5.42857 
chr18:14587612-14587670 5.41379 
chr18:14594675-14594701 5.42308 
chr18:14598021-14598055 5.70588 
chr18:14600330-14600365 6 
chr18:14600509-14600526 5.76471 
chr18:14602066-14602095 5.27586 
chr18:14602741-14602784 5.88372 
chr18:14602932-14602951 5.63158 
chr18:14605112-14605138 6 
chr18:14605632-14605765 5.86466 
chr18:14608389-14608408 5.68421 
chr18:14615439-14615464 5.56 
chr18:14617813-14617844 5.41935 
chr18:14625623-14625665 6 
chr18:14634082-14634100 6 
chr18:14635682-14635700 5.88889 
chr18:14638751-14638782 6 
chr18:14641771-14641802 5.25806 
chr18:14642214-14642241 5.22222 
chr18:14643994-14644024 5.5 
chr18:14644463-14644509 5.21739 
chr18:14646579-14646608 5.44828 
chr18:14647684-14647716 5.625 
chr18:14647794-14647820 5.26923 
chr18:14648149-14648213 5.9375 
chr18:14650180-14650368 5.25532 
chr18:14650437-14650819 5.55759 
chr18:14650902-14650989 5.43678 
chr18:14651000-14651083 5.89157 
chr18:14651102-14651171 5.3913 
chr18:14651184-14651292 5.62037 
chr18:14652973-14653000 5.96296 
chr18:14654949-14654972 6 
chr18:14655264-14655297 5.87879 
chr18:14655890-14655919 5.7931 
chr18:14656478-14656500 5.54545 
chr18:14661173-14661193 6 
chr18:14661500-14661526 5.46154 
chr18:14663225-14663271 5.30435 
chr18:14665187-14665217 5.73333 
chr18:14665281-14665331 5.28 
chr18:14666293-14666327 5.41176 
chr18:14667062-14667117 5.92727 
chr18:14668126-14668173 5.74468 
chr18:14669823-14669837 5.92857 
chr18:14670140-14670161 5.80952 
chr18:14670898-14670920 5.5 
chr18:14672128-14672204 5.5 
chr18:14672278-14672306 5.17857 
chr18:14672576-14672625 5.93878 
chr18:14674488-14674520 5.5625 
chr18:14674733-14674751 6 
chr18:14676362-14676412 5.92 
chr18:14677422-14677446 5.375 
chr18:14679064-14679110 5.69565 
chr18:14680918-14680935 5.76471 
chr18:14681300-14681324 5.83333 
chr18:14685548-14685612 5.5625 
chr18:14685692-14685712 5.65 
chr18:14686545-14686570 5.72 
chr18:14686924-14686964 5.725 
chr18:14688996-14689529 5.5985 
chr18:14689826-14689840 6 
chr18:14690708-14690725 5.94118 
chr18:14692808-14692820 6 
chr18:14696762-14696797 5.6 
chr18:14699769-14699807 5.84211 
chr18:14703738-14703757 6 
chr18:14708000-14708019 5.84211 
chr18:14708222-14708243 5.66667 
chr18:14708717-14708734 6 
chr18:14712192-14712212 5.7 
chr18:14713563-14713605 5.78571 
chr18:14715104-14715127 5.6087 
chr18:14716122-14716151 6 
chr18:14725189-14725227 6 
chr18:14726377-14726397 6 
chr18:14726603-14726634 5.6129 
chr18:14726718-14726730 6 
chr18:14729468-14729504 5.88889 
chr18:14729948-14729980 6 
chr18:14730272-14730296 5.625 
chr18:14733658-14733687 5.82759 
chr18:14734730-14734750 5.6 
chr18:14736856-14736933 5.83117 
chr18:14737831-14737853 5.63636 
chr18:14740031-14740058 6 
chr18:14742791-14742843 5.92308 
chr18:14743301-14743328 5.25926 
chr18:14743414-14743439 5.92 
chr18:14744640-14744668 6 
chr18:14745529-14745555 6 
chr18:14746630-14746653 5.73913 
chr18:14747106-14747129 5.47826 
chr18:14747256-14747283 6 
chr18:14749669-14749696 6 
chr18:14751138-14751165 5.37037 
chr18:14755383-14755409 5.5 
chr18:14760723-14760764 5.56098 
chr18:14761709-14761726 6 
chr18:14762692-14762713 5.52381 
chr18:14763091-14763126 5.51429 
chr18:14763445-14763479 5.58824 
chr18:14763546-14763569 5.56522 
chr18:14764373-14764395 5.81818 
chr18:14765460-14765490 6 
chr18:14766471-14766516 5.97778 
chr18:14767206-14767238 5.5625 
chr18:14772708-14772721 6 
chr18:14777271-14777310 5.20513 
chr18:14777634-14777662 5.32143 
chr18:14778337-14778353 5.875 
chr18:14781287-14781306 6 
chr18:14785000-14785023 6 
chr18:14786043-14786065 6 
chr18:14786490-14786511 5.57143 
chr18:14788380-14788405 5.88 
chr18:14792728-14792751 5.73913 
chr18:14799743-14799757 6 
chr18:14800297-14800319 5.59091 
chr18:14810628-14810640 6 
chr18:14811184-14811206 5.59091 
chr18:14811219-14811249 5.4 
chr18:14816641-14816667 5.53846 
chr18:14817362-14817384 5.59091 
chr18:14822951-14823011 6 
chr18:14823972-14823990 5.77778 
chr18:14825760-14825778 5.72222 
chr18:14826655-14826721 5.81818 
chr18:14831180-14831194 6 
chr18:14831619-14831646 6 
chr18:14832207-14832222 5.86667 
chr18:14832924-14832949 5.64 
chr18:14836257-14836287 5.73333 
chr18:14836363-14836382 5.63158 
chr18:14837097-14837109 6 
chr18:14837168-14837198 5.36667 
chr18:14840538-14840574 5.16667 
chr18:14843552-14843587 6 
chr18:14843794-14843825 5.70968 
chr18:14844201-14844226 5.36 
chr18:14844418-14844451 5.27273 
chr18:14847041-14847087 5.8913 
chr18:14849184-14849206 5.63636 
chr18:14850226-14850248 6 
chr18:14854831-14854874 6 
chr18:14861705-14861730 5.44 
chr18:14864336-14864369 5.78788 
chr18:14866326-14866369 6 
chr18:14866672-14866688 6 
chr18:14870992-14871191 5.68342 
chr18:14873523-14873539 6 
chr18:14877307-14877347 6 
chr18:14879556-14879594 5.55263 
chr18:14879680-14879722 5.66667 
chr18:14879734-14879820 5.7907 
chr18:14880548-14880576 5.42857 
chr18:14880810-14880835 5.48 
chr18:14883167-14883186 5.63158 
chr18:14883316-14883432 5.81034 
chr18:14883446-14883469 5.69565 
chr18:14884124-14884146 5.59091 
chr18:14885777-14885804 5.59259 
chr18:14887734-14887767 5.27273 
chr18:14888902-14888922 6 
chr18:14892741-14892762 6 
chr18:14892923-14892940 5.76471 
chr18:14894665-14894688 5.43478 
chr18:14894804-14894835 5.19355 
chr18:14897563-14897586 5.47826 
chr18:14904462-14904489 5.48148 
chr18:14910073-14910101 5.28571 
chr18:14910483-14910500 5.82353 
chr18:14920170-14920193 5.56522 
chr18:14920405-14920446 5.39024 
chr18:14921961-14921979 5.88889 
chr18:14922653-14922679 5.96154 
chr18:14925493-14925511 6 
chr18:14926608-14926654 5.1087 
chr18:14926922-14926953 5.83871 
chr18:14928584-14928598 6 
chr18:14929782-14929807 5.6 
chr18:14931937-14931966 5.58621 
chr18:14931986-14932004 5.72222 
chr18:14932325-14932349 5.625 
chr18:14934240-14934264 5.5 
chr18:14934841-14934862 5.52381 
chr18:14934907-14934943 6 
chr18:14935677-14935711 5.26471 
chr18:14936349-14936410 5.45902 
chr18:14937728-14937762 5.67647 
chr18:14946902-14946928 5.34615 
chr18:14954405-14954429 5.5 
chr18:14955956-14955968 6 
chr18:14956326-14956363 5.91892 
chr18:14958223-14958247 6 
chr18:14958642-14958668 5.30769 
chr18:14960116-14960156 5.85 
chr18:14966873-14966908 5.31429 
chr18:14967933-14967956 5.73913 
chr18:14968319-14968335 6 
chr18:14972809-14972839 5.5 
chr18:14975221-14975238 5.76471 
chr18:14982319-14982355 5.41667 
chr18:14983581-14983620 6 
chr18:14983853-14983895 5.69048 
chr18:14984641-14984663 5.72727 
chr18:14984676-14984826 5.63333 
chr18:14984844-14984916 5.29167 
chr18:14986435-14986471 5.30556 
chr18:14988807-14988830 5.65217 
chr18:14990700-14990725 5.76 
chr18:14993330-14993346 6 
chr18:14994286-14994322 5.88889 
chr18:14996109-14996131 5.59091 
chr18:14996988-14997136 5.91892 
chr18:14997535-14997547 6 
chr18:14998594-14998637 6 
chr18:15001344-15001377 5.45455 
chr18:15001617-15001638 5.80952 
chr18:15006568-15006617 5.65306 
chr18:15010429-15010491 5.6129 
chr18:15012066-15012107 5.85366 
chr18:15012579-15012620 5.7561 
chr18:15013246-15013260 6 
chr18:15016057-15016082 5.64 
chr18:15017643-15017663 6 
chr18:15021648-15021669 5.90476 
chr18:15024218-15024236 5.77778 
chr18:15024360-15024398 6 
chr18:15025839-15025870 5.32258 
chr18:15026357-15026384 6 
chr18:15027179-15027199 5.8 
chr18:15028459-15028486 5.25926 
chr18:15028741-15028802 5.83607 
chr18:15029424-15029451 5.88889 
chr18:15029751-15029787 5.52778 
chr18:15030054-15030126 5.40278 
chr18:15032790-15032880 5.52222 
chr18:15034070-15034090 5.8 
chr18:15034181-15034209 5.21429 
chr18:15037837-15037855 5.72222 
chr18:15038406-15038463 5.75439 
chr18:15038480-15038522 6 
chr18:15042172-15042198 5.5 
chr18:15045616-15045647 5.74194 
chr18:15047677-15047710 5.42424 
chr18:15052862-15052874 6 
chr18:15057180-15057213 5.24242 
chr18:15059369-15059455 5.88372 
chr18:15059757-15059771 6 
chr18:15063462-15063500 5.63158 
chr18:15063504-15063581 5.53247 
chr18:15067591-15067655 5.5625 
chr18:15069123-15069152 5.27586 
chr18:15069946-15069979 5.84848 
chr18:15070045-15070089 5.68182 
chr18:15070104-15070116 6 
chr18:15070743-15070778 5.34286 
chr18:15071684-15071715 5.83871 
chr18:15071919-15071979 5.58333 
chr18:15072058-15072095 5.97297 
chr18:15075215-15075238 5.43478 
chr18:15076219-15076253 5.38235 
chr18:15078437-15078475 6 
chr18:15079093-15079121 5.39286 
chr18:15080931-15080968 5.40541 
chr18:15081357-15081407 5.54 
chr18:15082456-15082490 5.73529 
chr18:15088508-15088521 6 
chr18:15088973-15089000 5.7037 
chr18:15090311-15090354 5.46512 
chr18:15090648-15090699 5.54902 
chr18:15091514-15091547 5.27273 
chr18:15092632-15092668 6 
chr18:15093420-15093456 5.41667 
chr18:15094544-15094579 5.54286 
chr18:15097448-15097481 5.48485 
chr18:15100593-15100605 6 
chr18:15103268-15103286 6 
chr18:15105959-15105990 5.22581 
chr18:15107362-15107379 5.88235 
chr18:15108939-15108951 6 
chr18:15110691-15110851 5.6625 
chr18:15111391-15111420 5.7931 
chr18:15112179-15112196 6 
chr18:15113648-15113672 5.79167 
chr18:15114011-15114032 5.85714 
chr18:15115046-15115072 5.42308 
chr18:15115288-15115306 6 
chr18:15117717-15117740 5.6087 
chr18:15120854-15120904 5.64 
chr18:15123886-15123898 6 
chr18:15131428-15131461 5.30303 
chr18:15132657-15132693 5.61111 
chr18:15138751-15138777 5.53846 
chr18:15141211-15141243 5.4375 
chr18:15141267-15141287 5.8 
chr18:15144826-15144843 6 
chr18:15145000-15145028 5.67857 
chr18:15145687-15145713 6 
chr18:15149823-15149843 6 
chr18:15151285-15151309 5.58333 
chr18:15153082-15153105 5.47826 
chr18:15156894-15156913 5.63158 
chr18:15157529-15157557 5.78571 
chr18:15160726-15160750 5.625 
chr18:15161181-15161202 6 
chr18:15162873-15162903 5.23333 
chr18:15164425-15164460 5.45714 
chr18:15164473-15164602 5.62016 
chr18:15164610-15164694 5.41667 
chr18:15164723-15164887 5.47561 
chr18:15165175-15165202 5.7037 
chr18:15165271-15165325 5.31481 
chr18:15166657-15166676 6 
chr18:15167022-15167065 5.34884 
chr18:15168717-15168756 5.89744 
chr18:15170359-15170403 5.18182 
chr18:15175670-15175683 6 
chr18:15176752-15176765 5.92308 
chr18:15177769-15177821 5.69231 
chr18:15182113-15182140 5.51852 
chr18:15183878-15183893 6 
chr18:15184310-15184358 5.54167 
chr18:15184690-15184756 5.5 
chr18:15185314-15185327 5.92308 
chr18:15185652-15185678 5.88462 
chr18:15185939-15185959 6 
chr18:15191649-15191683 5.47059 
chr18:15193045-15193963 5.65033 
chr18:15193975-15194113 5.49275 
chr18:15194129-15194750 5.62641 
chr18:15197937-15198003 5.25758 
chr18:15198075-15198097 5.5 
chr18:15198114-15198162 5.625 
chr18:15198272-15198313 5.7561 
chr18:15201817-15201965 5.31081 
chr18:15202708-15202720 6 
chr18:15207949-15208095 5.63014 
chr18:15208106-15208306 5.505 
chr18:15208335-15208556 5.62896 
chr18:15209202-15209219 6 
chr18:15210732-15210754 5.63636 
chr18:15215440-15215494 5.88889 
chr18:15216859-15216871 6 
chr18:15216947-15216995 5.66667 
chr18:15221048-15221070 5.72727 
chr18:15221235-15221263 5.28571 
chr18:15223408-15223434 5.46154 
chr18:15225078-15225115 5.32432 
chr18:15227113-15227135 5.72727 
chr18:15227211-15227235 5.75 
chr18:15229093-15229120 5.96296 
chr18:15234540-15234553 5.92308 
chr18:15246233-15246277 5.56818 
chr18:15255915-15255941 5.42308 
chr18:15259000-15259027 5.51852 
chr18:15259806-15259860 5.42593 
chr18:15259883-15260024 5.53191 
chr18:15260409-15260434 5.32 
chr18:15261166-15261183 6 
chr18:15263047-15263083 5.44444 
chr18:15263440-15263464 5.95833 
chr18:15264440-15264479 5.66667 
chr18:15267160-15267173 6 
chr18:15269192-15269208 5.8125 
chr18:15269361-15269374 5.92308 
chr18:15274589-15274616 5.2963 
chr18:15274860-15274883 5.91304 
chr18:15276904-15276934 5.16667 
chr18:15280338-15280365 5.48148 
chr18:15283170-15283195 5.52 
chr18:15285301-15285316 6 
chr18:15285693-15285734 5.31707 
chr18:15286427-15286450 5.6087 
chr18:15286574-15286597 5.73913 
chr18:15292692-15292721 5.93103 
chr18:15293121-15293135 6 
chr18:15297053-15297090 5.37838 
chr18:15302573-15302592 5.68421 
chr18:15302964-15302984 5.7 
chr18:15305023-15305043 5.65 
chr18:15306348-15306366 5.72222 
chr18:15308010-15308035 5.36 
chr18:15313751-15313777 5.57692 
chr18:15316876-15316907 5.51613 
chr18:15318750-15318786 5.33333 
chr18:15320191-15320225 5.64706 
chr18:15320364-15320392 5.32143 
chr18:15324490-15324518 5.96429 
chr18:15325751-15325780 5.48276 
chr18:15328974-15328990 6 
chr18:15329000-15329024 6 
chr18:15330346-15330380 5.67647 
chr18:15332803-15332834 5.80645 
chr18:15333628-15333644 6 
chr18:15334115-15334138 6 
chr18:15334427-15334442 5.93333 
chr18:15335829-15335879 5.88 
chr18:15338181-15338194 6 
chr18:15339679-15339694 6 
chr18:15344592-15344628 5.5 
chr18:15345325-15345350 5.4 
chr18:15346588-15346633 5.86667 
chr18:15348000-15348017 6 
chr18:15349864-15349894 5.5 
chr18:15350183-15350208 5.6 
chr18:15350842-15350883 6 
chr18:15351218-15351246 5.67857 
chr18:15351727-15351748 5.61905 
chr18:15352429-15352555 5.65079 
chr18:15354903-15354945 5.78571 
chr18:15355950-15355972 6 
chr18:15356530-15356542 6 
chr18:15360500-15360532 5.71875 
chr18:15362808-15362894 5.56977 
chr18:15364899-15364918 5.84211 
chr18:15366942-15366978 5.72222 
chr18:15370996-15371052 6 
chr18:15371904-15371926 5.63636 
chr18:15372076-15372113 6 
chr18:15372217-15372246 5.65517 
chr18:15375039-15375057 5.94444 
chr18:15375427-15375453 5.76923 
chr18:15376892-15376924 5.21875 
chr18:15377085-15377299 5.65888 
chr18:15378401-15378451 5.84 
chr18:15378938-15378980 5.66667 
chr18:15379141-15379183 5.85714 
chr18:15381099-15381131 5.21875 
chr18:15390835-15390859 5.625 
chr18:15390874-15390896 5.59091 
chr18:15396662-15396687 6 
chr18:15396815-15396834 5.63158 
chr18:15398845-15398879 5.44118 
chr18:18522615-18522640 5.36 
chr18:18524315-18524355 5.775 
chr18:18526368-18526382 6 
chr18:18526489-18526513 6 
chr18:18527266-18527279 6 
chr18:18532344-18532379 6 
chr18:18534198-18534216 5.77778 
chr18:18534536-18534567 5.6129 
chr18:18536127-18536200 5.49315 
chr18:18537767-18537779 6 
chr18:18538822-18539184 5.77072 
chr18:18541766-18541795 5.68966 
chr18:18545344-18545407 5.8254 
chr18:18545423-18545438 6 
chr18:18547252-18547264 6 
chr18:18551266-18551308 5.85714 
chr18:18551626-18551676 6 
chr18:18555555-18555586 5.67742 
chr18:18557198-18557216 5.72222 
chr18:18559582-18559606 5.66667 
chr18:18560200-18560217 5.94118 
chr18:18560876-18560889 6 
chr18:18565818-18565832 6 
chr18:18567721-18567752 5.6129 
chr18:18568754-18568784 5.4 
chr18:18570041-18570073 5.40625 
chr18:18570654-18570680 5.96154 
chr18:18571583-18571605 5.90909 
chr18:18571973-18572003 5.93333 
chr18:18572596-18572614 5.72222 
chr18:18576983-18577032 5.14286 
chr18:18577129-18577156 5.66667 
chr18:18577267-18577286 6 
chr18:18578558-18578578 6 
chr18:18579192-18579235 5.44186 
chr18:18581725-18581742 5.82353 
chr18:18582700-18582713 5.92308 
chr18:18587827-18587865 5.55263 
chr18:18588229-18588251 5.59091 
chr18:18589126-18589142 6 
chr18:18591159-18591172 5.92308 
chr18:18592013-18592026 6 
chr18:18592616-18592646 5.43333 
chr18:18594026-18594042 6 
chr18:18595769-18595789 5.85 
chr18:18597147-18597165 6 
chr18:18597932-18597966 5.70588 
chr18:18598491-18598504 6 
chr18:18600209-18600221 6 
chr18:18602804-18602839 5.88571 
chr18:18603530-18603552 5.63636 
chr18:18605488-18605509 5.85714 
chr18:18606406-18606426 6 
chr18:18606886-18606912 5.84615 
chr18:18607711-18607735 6 
chr18:18608378-18608403 5.92 
chr18:18609753-18609786 5.54545 
chr18:18611565-18611581 6 
chr18:18612467-18612480 6 
chr18:18612646-18612658 6 
chr18:18613161-18613186 5.52 
chr18:18613815-18613840 6 
chr18:18613994-18614018 5.70833 
chr18:18615077-18615095 5.77778 
chr18:18616570-18616586 5.9375 
chr18:18621079-18621095 6 
chr18:18621231-18621249 6 
chr18:18622833-18622893 5.35 
chr18:18623439-18623457 6 
chr18:18623492-18623573 5.48148 
chr18:18623988-18624008 5.7 
chr18:18624985-18624998 6 
chr18:18625860-18625884 6 
chr18:18626804-18626825 5.61905 
chr18:18628467-18628523 5.26786 
chr18:18637784-18637814 5.8 
chr18:18638920-18638951 5.29032 
chr18:18640800-18640818 6 
chr18:18647342-18647360 5.94444 
chr18:18651140-18651156 5.9375 
chr18:18653024-18653055 6 
chr18:18655912-18655937 5.56 
chr18:18656633-18656661 6 
chr18:18656922-18656940 6 
chr18:18658302-18658361 5.9322 
chr18:18659205-18659235 5.2 
chr18:18662898-18662924 5.69231 
chr18:18664575-18664605 5.26667 
chr18:18666072-18666085 6 
chr18:18669093-18669127 5.58824 
chr18:18672541-18672560 6 
chr18:18675011-18675027 6 
chr18:18678805-18678837 5.6875 
chr18:18679225-18679264 5.71795 
chr18:18679994-18680024 5.56667 
chr18:18680102-18680120 5.72222 
chr18:18683411-18683432 5.80952 
chr18:18685011-18685039 5.25 
chr18:18687610-18687627 5.76471 
chr18:18689755-18689785 5.4 
chr18:18691852-18691883 5.54839 
chr18:18693726-18693747 5.61905 
chr18:18694378-18694403 5.92 
chr18:18695793-18695819 5.26923 
chr18:18699672-18699686 6 
chr18:18699742-18699775 5.90909 
chr18:18700790-18700806 6 
chr18:18703466-18703483 5.82353 
chr18:18706087-18706135 5.29167 
chr18:18706148-18706165 6 
chr18:18706514-18706574 5.26667 
chr18:18707958-18707979 5.90476 
chr18:18708132-18708159 5.88889 
chr18:18709019-18709054 5.77143 
chr18:18714419-18714467 5.85417 
chr18:18714759-18714788 5.82759 
chr18:18716018-18716060 5.54762 
chr18:18716392-18716405 6 
chr18:18716977-18716999 6 
chr18:18718428-18718472 5.84091 
chr18:18719732-18719772 5.475 
chr18:18721503-18721528 5.96 
chr18:18721658-18721675 5.94118 
chr18:18722579-18722605 5.65385 
chr18:18723266-18723603 5.76558 
chr18:18723950-18724005 5.43636 
chr18:18724804-18724831 6 
chr18:18725170-18725195 5.36 
chr18:18725589-18725622 5.54545 
chr18:18727224-18727250 5.84615 
chr18:18727988-18728029 5.60976 
chr18:18728323-18728341 5.88889 
chr18:18728645-18728672 6 
chr18:18730713-18730750 5.67568 
chr18:18733342-18733361 5.84211 
chr18:18734146-18734173 5.48148 
chr18:18738944-18738960 5.9375 
chr18:18739520-18739545 6 
chr18:18739806-18739857 5.90196 
chr18:18740141-18740158 6 
chr18:18741542-18741566 6 
chr18:18743680-18743703 6 
chr18:18743898-18743910 6 
chr18:18745106-18745122 5.875 
chr18:18745280-18745300 5.6 
chr18:18745600-18745627 5.88889 
chr18:18745821-18745843 5.95455 
chr18:18746325-18746353 5.82143 
chr18:18748257-18748276 6 
chr18:18750212-18750235 6 
chr18:18750303-18750338 5.88571 
chr18:18750955-18750976 5.66667 
chr18:18751499-18751538 5.51282 
chr18:18754542-18754574 5.6875 
chr18:18755191-18755216 5.6 
chr18:18755385-18755426 5.78049 
chr18:18756244-18756258 6 
chr18:18756692-18756717 5.68 
chr18:18756779-18756851 5.55556 
chr18:18757224-18757245 5.71429 
chr18:18758648-18758674 6 
chr18:18759576-18759648 5.91667 
chr18:18760332-18760357 5.4 
chr18:18762024-18762052 5.92857 
chr18:18763486-18763504 6 
chr18:18765918-18765949 5.93548 
chr18:18766389-18766405 6 
chr18:18767109-18767122 6 
chr18:18768504-18768527 5.78261 
chr18:18768687-18768710 5.91304 
chr18:18769442-18769464 5.68182 
chr18:18770019-18770032 6 
chr18:18771445-18771460 5.86667 
chr18:18773117-18773141 5.79167 
chr18:18774714-18774734 5.7 
chr18:18775446-18775463 5.88235 
chr18:18776398-18776485 5.8046 
chr18:18777348-18777364 6 
chr18:18778663-18778680 6 
chr18:18778973-18779000 5.48148 
chr18:18779482-18779521 5.25641 
chr18:18781029-18781047 5.88889 
chr18:18781614-18781628 6 
chr18:18782293-18782323 5.8 
chr18:18782334-18782364 6 
chr18:18782812-18782830 6 
chr18:18784667-18784690 5.6087 
chr18:18784992-18785016 5.625 
chr18:18787055-18787107 5.23077 
chr18:18787551-18787594 5.5814 
chr18:18790408-18790427 5.89474 
chr18:18790611-18790626 5.86667 
chr18:18791364-18791410 6 
chr18:18791558-18791730 5.66279 
chr18:18793083-18793116 5.9697 
chr18:18794614-18794627 6 
chr18:18797198-18797211 6 
chr18:18797693-18797720 5.55556 
chr18:18798392-18798405 6 
chr18:18800151-18800197 5.80435 
chr18:18801285-18801304 5.68421 
chr18:18801314-18801328 6 
chr18:18801340-18801367 6 
chr18:18801602-18801626 5.625 
chr18:18802323-18802351 5.78571 
chr18:18802662-18802687 5.56 
chr18:18802933-18802957 5.91667 
chr18:18803284-18803300 5.875 
chr18:18803891-18803935 6 
chr18:18804348-18804368 6 
chr18:18804455-18804487 5.8125 
chr18:18804967-18804984 5.82353 
chr18:18805381-18805405 5.91667 
chr18:18806178-18806202 5.75 
chr18:18806794-18806817 5.43478 
chr18:18807199-18807230 6 
chr18:18808130-18808145 6 
chr18:18809371-18809398 5.81481 
chr18:18809808-18809835 5.85185 
chr18:18810430-18810444 6 
chr18:18811802-18811831 6 
chr18:18812261-18812286 5.76 
chr18:18812413-18812433 5.8 
chr18:18812698-18812717 5.63158 
chr18:18812898-18812915 5.88235 
chr18:18813998-18814019 5.85714 
chr18:18814080-18814094 6 
chr18:18814596-18814620 5.91667 
chr18:18815061-18815075 6 
chr18:18815688-18815713 5.32 
chr18:18815764-18815823 5.37288 
chr18:18816432-18816464 5.40625 
chr18:18816476-18816499 5.73913 
chr18:18817328-18817368 5.4 
chr18:18818576-18818606 5.8 
chr18:18819333-18819362 6 
chr18:18819389-18819406 5.82353 
chr18:18820517-18820566 5.81633 
chr18:18822041-18822067 5.38462 
chr18:18825655-18825691 5.97222 
chr18:18826013-18826029 5.8125 
chr18:18830794-18830841 5.38298 
chr18:18831172-18831196 5.45833 
chr18:18831905-18831918 6 
chr18:18832518-18832534 5.9375 
chr18:18833210-18833226 6 
chr18:18833789-18833803 6 
chr18:18834022-18834043 6 
chr18:18835267-18835291 5.66667 
chr18:18836965-18836981 6 
chr18:18840656-18840668 6 
chr18:18841813-18841834 5.61905 
chr18:18844621-18844634 5.92308 
chr18:18846882-18846907 5.68 
chr18:18847150-18847166 6 
chr18:18848430-18848564 5.74627 
chr18:18851610-18851626 6 
chr18:18853187-18853203 6 
chr18:18854337-18854383 5.54348 
chr18:18854848-18854880 5.5 
chr18:18855322-18855350 5.42857 
chr18:18855582-18855620 5.55263 
chr18:18855836-18855861 5.68 
chr18:18856711-18856757 5.52174 
chr18:18856769-18856802 5.60606 
chr18:18856874-18856910 5.75 
chr18:18858341-18858393 5.96154 
chr18:18858519-18858546 5.25926 
chr18:18859809-18859826 5.76471 
chr18:18860343-18860362 5.84211 
chr18:18865092-18865156 5.28125 
chr18:18867754-18867767 6 
chr18:18870785-18870801 6 
chr18:18873735-18873762 5.59259 
chr18:18874558-18874603 5.44444 
chr18:18876609-18876629 5.95 
chr18:18878238-18878261 5.65217 
chr18:18879240-18879254 6 
chr18:18879478-18879507 5.86207 
chr18:18881378-18881401 5.65217 
chr18:18882062-18882082 5.6 
chr18:18882678-18882694 6 
chr18:18884183-18884209 6 
chr18:18892475-18892525 5.82 
chr18:18893108-18893142 5.55882 
chr18:18893717-18893733 5.9375 
chr18:18894254-18894281 5.40741 
chr18:18895037-18895061 5.91667 
chr18:18896177-18896201 5.79167 
chr18:18896611-18896646 5.22857 
chr18:18896720-18896737 6 
chr18:18898066-18898105 5.53846 
chr18:18900281-18900308 5.51852 
chr18:18901248-18901272 5.75 
chr18:18901647-18901666 6 
chr18:18904773-18904787 6 
chr18:18905774-18905798 6 
chr18:18907499-18907524 5.76 
chr18:18907611-18907634 5.52174 
chr18:18907648-18907685 5.48649 
chr18:18908613-18908669 5.5 
chr18:18909284-18909302 6 
chr18:18913044-18913065 5.80952 
chr18:18913187-18913224 5.64865 
chr18:18914563-18914580 5.76471 
chr18:18915615-18915637 5.95455 
chr18:18917947-18917970 5.43478 
chr18:18920379-18920398 5.89474 
chr18:18920488-18920516 5.82143 
chr18:18923691-18923709 6 
chr18:18924364-18924392 6 
chr18:18925832-18925845 6 
chr18:18925934-18925961 5.2963 
chr18:18927238-18927278 5.75 
chr18:18927398-18927429 5.22581 
chr18:18927723-18927740 6 
chr18:18927894-18927918 6 
chr18:18930181-18930211 5.93333 
chr18:18930858-18930871 5.92308 
chr18:18931787-18931819 5.96875 
chr18:18932389-18932409 5.7 
chr18:18933142-18933161 5.63158 
chr18:18933693-18933724 5.22581 
chr18:18935154-18935167 6 
chr18:18935943-18935960 6 
chr18:18937011-18937028 6 
chr18:18938829-18938868 5.33333 
chr18:18939410-18939426 5.875 
chr18:18940163-18940187 5.875 
chr18:18943238-18943265 5.66667 
chr18:18944006-18944049 5.4186 
chr18:18946577-18946590 5.92308 
chr18:18949909-18949961 5.57692 
chr18:18951427-18951440 6 
chr18:18951744-18951756 6 
chr18:18952456-18952472 5.875 
chr18:18952877-18952905 5.82143 
chr18:18954796-18954827 5.90323 
chr18:18954997-18955043 6 
chr18:18955479-18955508 5.13793 
chr18:18955833-18955869 5.83333 
chr18:18956054-18956066 6 
chr18:18956773-18956789 6 
chr18:18958330-18958361 5.93548 
chr18:18960608-18960628 5.7 
chr18:18961368-18961387 5.78947 
chr18:18962452-18962464 6 
chr18:18963669-18963687 5.88889 
chr18:18966554-18966568 6 
chr18:18968494-18968515 6 
chr18:18969294-18969307 6 
chr18:18970476-18970512 6 
chr18:18970798-18970833 5.54286 
chr18:18970945-18970975 5.43333 
chr18:18971758-18971781 5.86957 
chr18:18972236-18972248 6 
chr18:18972502-18972536 5.70588 
chr18:18972704-18972743 5.58974 
chr18:18973424-18973446 6 
chr18:18974541-18974554 6 
chr18:18974892-18974910 6 
chr18:18975066-18975096 6 
chr18:18975677-18975703 6 
chr18:18975983-18976017 5.82353 
chr18:18977289-18977325 5.94444 
chr18:18977485-18977512 5.88889 
chr18:18979376-18979487 5.94595 
chr18:18980820-18980852 5.3125 
chr18:18982322-18982509 5.71658 
chr18:18982857-18982892 5.62857 
chr18:18986019-18986031 6 
chr18:18986836-18986848 6 
chr18:18988754-18988769 6 
chr18:18990008-18990034 5.46154 
chr18:18990919-18990941 6 
chr18:18992012-18992033 6 
chr18:18992195-18992222 5.59259 
chr18:18992375-18992398 5.43478 
chr18:18992658-18992676 6 
chr18:18994808-18994850 5.2619 
chr18:18995463-18995479 5.875 
chr18:18995523-18995570 5.70213 
chr18:18996654-18996666 6 
chr18:18996980-18997010 5.66667 
chr18:18997473-18997490 5.76471 
chr18:18997941-18997966 5.92 
chr18:18998003-18998028 5.36 
chr18:18998427-18998498 5.71831 
chr18:19000335-19000354 5.94737 
chr18:19002309-19002338 5.41379 
chr18:19005965-19005978 5.92308 
chr18:19006018-19006030 6 
chr18:19006918-19006957 6 
chr18:19007464-19007483 6 
chr18:19008157-19008183 6 
chr18:19008253-19008314 5.70492 
chr18:19008671-19008689 6 
chr18:19009070-19009315 5.81633 
chr18:19010448-19010461 5.92308 
chr18:19010542-19010564 6 
chr18:19010949-19010993 5.93182 
chr18:19011863-19011898 5.85714 
chr18:19012623-19012680 5.50877 
chr18:19014446-19014547 5.9604 
chr18:19016630-19016678 5.91667 
chr18:19017044-19017061 5.76471 
chr18:19018233-19018252 5.78947 
chr18:19018452-19018476 5.625 
chr18:19018921-19018961 5.975 
chr18:19020201-19020216 5.86667 
chr18:19021545-19021579 5.20588 
chr18:19022739-19022751 6 
chr18:19022795-19022821 5.76923 
chr18:19022853-19022884 5.41935 
chr18:19025435-19025462 5.92593 
chr18:19025966-19025997 5.6129 
chr18:19026398-19026422 6 
chr18:19026603-19026635 5.78125 
chr18:19027248-19027276 5.78571 
chr18:19028120-19028144 5.75 
chr18:19029805-19029822 5.76471 
chr18:19031386-19031464 5.69231 
chr18:19035091-19035110 5.68421 
chr18:19035280-19035299 6 
chr18:19035636-19035656 5.95 
chr18:19035857-19035875 6 
chr18:19037925-19037941 6 
chr18:19038618-19038647 5.51724 
chr18:19039214-19039258 5.84091 
chr18:19039602-19039639 5.2973 
chr18:19040099-19040147 5.79167 
chr18:19041057-19041080 6 
chr18:19042398-19042416 5.83333 
chr18:19043095-19043119 6 
chr18:19044503-19044519 6 
chr18:19047985-19047997 6 
chr18:19051570-19051597 5.66667 
chr18:19052933-19052963 5.4 
chr18:19053529-19053557 5.85714 
chr18:19055200-19055228 5.25 
chr18:19055931-19055953 6 
chr18:19056516-19056546 5.7 
chr18:19057745-19057763 5.77778 
chr18:19058814-19058855 5.31707 
chr18:19060967-19060990 5.95652 
chr18:19061398-19061453 5.89091 
chr18:19062196-19062232 5.75 
chr18:19062603-19062621 6 
chr18:19064110-19064149 5.61538 
chr18:19064785-19064797 6 
chr18:19066314-19066326 6 
chr18:19068256-19068269 5.92308 
chr18:19068604-19068631 5.44444 
chr18:19072306-19072330 5.91667 
chr18:19073826-19073854 6 
chr18:19074350-19074389 6 
chr18:19077065-19077081 6 
chr18:19077605-19077650 5.6 
chr18:19077772-19077794 5.77273 
chr18:19079898-19079924 5.34615 
chr18:19080431-19080455 5.45833 
chr18:19081027-19081068 5.68293 
chr18:19082211-19082233 5.86364 
chr18:19083155-19083181 5.5 
chr18:19083523-19083547 5.75 
chr18:19083898-19083913 6 
chr18:19088676-19088689 6 
chr18:19090174-19090186 6 
chr18:19096838-19096851 6 
chr18:19099940-19099985 5.73333 
chr18:19101485-19101518 5.75758 
chr18:19108056-19108069 6 
chr18:19108450-19108471 6 
chr18:19111854-19111872 6 
chr18:19113184-19113210 5.69231 
chr18:19116551-19116565 6 
chr18:19117493-19117512 5.94737 
chr18:19118248-19118265 6 
chr18:19119974-19119988 6 
chr18:19120667-19120684 5.94118 
chr18:19121553-19121587 5.61765 
chr18:19123104-19123129 5.8 
chr18:19123500-19123524 5.5 
chr18:19124411-19124436 6 
chr18:19125038-19125070 5.46875 
chr18:19126349-19126371 5.68182 
chr18:19128062-19128080 5.94444 
chr18:19128592-19128613 5.52381 
chr18:19131073-19131097 5.58333 
chr18:19131391-19131408 5.88235 
chr18:19133410-19133440 5.83333 
chr18:19133823-19133853 5.76667 
chr18:19133915-19133940 5.92 
chr18:19134564-19134581 6 
chr18:19134870-19134903 6 
chr18:19136214-19136246 5.375 
chr18:19137448-19137479 5.45161 
chr18:19137710-19137730 5.9 
chr18:19137917-19137954 5.48649 
chr18:19138011-19138043 5.375 
chr18:19138687-19138711 5.79167 
chr18:19142744-19142777 5.33333 
chr18:19144857-19144883 6 
chr18:19145036-19145055 5.89474 
chr18:19145895-19145916 5.85714 
chr18:19146517-19146531 6 
chr18:19147112-19147137 5.76 
chr18:19149857-19149870 6 
chr18:19157322-19157341 6 
chr18:19157620-19157634 6 
chr18:19158648-19158671 5.56522 
chr18:19159425-19159442 6 
chr18:19159732-19159798 5.87879 
chr18:19161578-19161603 5.96 
chr18:19161878-19161898 5.65 
chr18:19162121-19162167 5.26087 
chr18:19164309-19164331 5.54545 
chr18:19164540-19164561 6 
chr18:19165101-19165114 6 
chr18:19167856-19167889 5.69697 
chr18:19168404-19168421 5.88235 
chr18:19168851-19168867 6 
chr18:19169357-19169390 5.39394 
chr18:19169791-19169812 5.52381 
chr18:19170566-19170600 5.85294 
chr18:19170902-19170922 5.95 
chr18:19171621-19171647 5.73077 
chr18:19173544-19173587 5.83721 
chr18:19174886-19174922 6 
chr18:19175325-19175342 6 
chr18:19175927-19175966 5.94872 
chr18:19176185-19176205 5.95 
chr18:19176441-19176470 5.62069 
chr18:19177455-19177483 5.67857 
chr18:19179660-19179680 5.65 
chr18:19181273-19181289 5.875 
chr18:19181877-19181889 6 
chr18:19183238-19183253 6 
chr18:19186448-19186461 6 
chr18:19186982-19187006 5.79167 
chr18:19188198-19188213 6 
chr18:19188513-19188542 5.27586 
chr18:19188905-19188925 5.7 
chr18:19189620-19189644 6 
chr18:19189745-19189777 5.6875 
chr18:19189902-19189922 5.7 
chr18:19190594-19190606 6 
chr18:19191008-19191038 5.8 
chr18:19191314-19191334 5.95 
chr18:19191791-19191809 6 
chr18:19193815-19193834 6 
chr18:19195578-19195605 6 
chr18:19198220-19198239 6 
chr18:19200219-19200237 6 
chr18:19201528-19201552 5.79167 
chr18:19202089-19202113 5.45833 
chr18:19202889-19202903 6 
chr18:19204651-19204675 5.83333 
chr18:19205106-19205127 5.61905 
chr18:19205258-19205289 5.54839 
chr18:19206355-19206371 6 
chr18:19206746-19206780 5.61765 
chr18:19206934-19206965 5.45161 
chr18:19207234-19207251 6 
chr18:19207380-19207413 5.54545 
chr18:19207556-19207574 6 
chr18:19208334-19208348 6 
chr18:19209026-19209078 5.59615 
chr18:19209328-19209340 6 
chr18:19210731-19210801 5.72857 
chr18:19210832-19210871 5.17949 
chr18:19211388-19211409 6 
chr18:19212782-19212824 5.95238 
chr18:19213477-19213506 5.72414 
chr18:19215203-19215273 5.84286 
chr18:19216826-19216838 6 
chr18:19217555-19217571 6 
chr18:19219319-19219336 5.88235 
chr18:19220584-19220616 6 
chr18:19221170-19221184 6 
chr18:19222545-19222582 5.56757 
chr18:19223092-19223130 5.71053 
chr18:19223848-19223863 5.93333 
chr18:19224028-19224066 5.5 
chr18:19225849-19225862 6 
chr18:19226203-19226227 5.41667 
chr18:19226482-19226500 5.94444 
chr18:19227562-19227613 5.60784 
chr18:19228749-19228763 6 
chr18:19229898-19229914 6 
chr18:19232287-19232398 5.45946 
chr18:19232422-19232451 5.62069 
chr18:19233013-19233036 6 
chr18:19233698-19233711 6 
chr18:19235245-19235259 6 
chr18:19235789-19235812 5.91304 
chr18:19237825-19237855 5.66667 
chr18:19238157-19238192 5.57143 
chr18:19238617-19238641 5.45833 
chr18:19238799-19238812 6 
chr18:19239621-19239640 5.78947 
chr18:19239923-19239941 6 
chr18:19240091-19240119 5.82143 
chr18:19241063-19241082 6 
chr18:19241158-19241183 5.32 
chr18:19241597-19241611 5.92857 
chr18:19243152-19243177 5.4 
chr18:19243610-19243629 5.94737 
chr18:19245963-19246005 5.64286 
chr18:19246154-19246167 6 
chr18:19247181-19247217 5.61111 
chr18:19248161-19248196 5.88571 
chr18:19249023-19249043 5.75 
chr18:19251751-19251770 5.63158 
chr18:19253553-19253582 6 
chr18:19254184-19254217 5.42424 
chr18:19255223-19255242 6 
chr18:19255534-19255546 6 
chr18:19257321-19257334 6 
chr18:19257621-19257656 5.68571 
chr18:19259474-19259502 5.64286 
chr18:19259785-19259812 5.66667 
chr18:19260792-19260805 5.92308 
chr18:19260813-19260865 5.76923 
chr18:19261473-19261491 6 
chr18:19261922-19261940 5.77778 
chr18:19263629-19263661 5.46875 
chr18:19264272-19264290 6 
chr18:19268094-19268113 5.84211 
chr18:19269510-19269530 6 
chr18:19270957-19270974 6 
chr18:19274055-19274082 5.59259 
chr18:19275992-19276021 5.82759 
chr18:19276105-19276117 6 
chr18:19276662-19276705 5.37209 
chr18:19277035-19277049 6 
chr18:19278506-19278522 5.9375 
chr18:19280033-19280063 6 
chr18:19280788-19280805 6 
chr18:19280913-19280931 6 
chr18:19283479-19283496 5.76471 
chr18:19284674-19284698 5.91667 
chr18:19286029-19286052 5.73913 
chr18:19289276-19289297 6 
chr18:19290788-19290805 6 
chr18:19291225-19291254 6 
chr18:19291647-19291669 5.63636 
chr18:19292904-19292926 5.59091 
chr18:19293082-19293104 5.81818 
chr18:19293573-19293593 6 
chr18:19294454-19294482 5.25 
chr18:19295763-19295788 5.32 
chr18:19299573-19299594 5.61905 
chr18:19301085-19301154 5.55072 
chr18:19302011-19302024 6 
chr18:19302327-19302345 5.94444 
chr18:19304673-19304729 5.92857 
chr18:19305055-19305072 6 
chr18:19305709-19305769 5.83333 
chr18:19307539-19307563 5.95833 
chr18:19311694-19311714 6 
chr18:19311979-19311991 6 
chr18:19312287-19312350 5.66667 
chr18:19313656-19313678 6 
chr18:19314066-19314080 6 
chr18:19314411-19314505 5.91489 
chr18:19318767-19318823 6 
chr18:19319872-19319919 5.65957 
chr18:19321479-19321519 5.65 
chr18:19322237-19322250 6 
chr18:19322529-19322552 5.73913 
chr18:19322663-19322685 5.81818 
chr18:19323406-19323427 5.57143 
chr18:19324058-19324075 6 
chr18:19324444-19324465 5.66667 
chr18:19325636-19325682 5.69565 
chr18:19328280-19328407 5.71654 
chr18:19328691-19328709 6 
chr18:19328859-19328877 6 
chr18:19330278-19330302 5.66667 
chr18:19331172-19331190 5.94444 
chr18:19331226-19331254 5.92857 
chr18:19331632-19331681 5.65306 
chr18:19332692-19332712 5.85 
chr18:19333143-19333161 5.88889 
chr18:19333626-19333649 5.52174 
chr18:19335710-19335731 5.52381 
chr18:19337020-19337043 5.82609 
chr18:19337412-19337436 6 
chr18:19339169-19339216 5.82979 
chr18:19343880-19343908 6 
chr18:19344189-19344242 5.58491 
chr18:19344689-19344718 5.93103 
chr18:19350178-19350203 5.36 
chr18:19350847-19350863 5.8125 
chr18:19351271-19351319 5.29167 
chr18:19353225-19353247 5.81818 
chr18:19354751-19354786 5.74286 
chr18:19354882-19354916 6 
chr18:19356229-19356252 5.56522 
chr18:19357505-19357523 6 
chr18:19359822-19359858 5.66667 
chr18:19361009-19361050 5.41463 
chr18:19361326-19361388 5.83871 
chr18:19364011-19364023 6 
chr18:19364464-19364486 5.54545 
chr18:19368588-19368623 5.31429 
chr18:19371141-19371201 5.3 
chr18:19372551-19372578 5.2963 
chr18:19373742-19373768 6 
chr18:19374403-19374428 6 
chr18:19374467-19374495 5.35714 
chr18:19375226-19375381 5.69032 
chr18:19377642-19377665 5.69565 
chr18:19380951-19380971 5.6 
chr18:19381169-19381199 5.5 
chr18:19382329-19382352 5.52174 
chr18:19383828-19383851 5.73913 
chr18:19384964-19384983 6 
chr18:19385848-19385877 5.75862 
chr18:19386571-19386595 6 
chr18:19388871-19388889 5.88889 
chr18:19390037-19390067 5.2 
chr18:19393252-19393277 5.84 
chr18:19393293-19393316 5.47826 
chr18:19394854-19394876 5.86364 
chr18:19394972-19395063 5.71429 
chr18:19397115-19397135 6 
chr18:19398443-19398455 6 
chr18:19401538-19401573 5.94286 
chr18:19403192-19403204 6 
chr18:19403362-19403391 5.89655 
chr18:19410807-19410869 5.43548 
chr18:19411057-19411084 5.7037 
chr18:19411216-19411231 6 
chr18:19415733-19415804 5.71831 
chr18:19416234-19416247 6 
chr18:19416631-19416657 5.34615 
chr18:19420362-19420387 5.68 
chr18:19420588-19420636 5.91667 
chr18:19420797-19420829 5.5625 
chr18:19422052-19422086 5.82353 
chr18:19424408-19424422 6 
chr18:19425578-19425597 5.89474 
chr18:19427427-19427470 5.55814 
chr18:19428412-19428439 5.2963 
chr18:19431365-19431398 5.48485 
chr18:19432181-19432194 5.92308 
chr18:19433817-19433840 5.91304 
chr18:19433973-19433993 6 
chr18:19434557-19434576 6 
chr18:19435327-19435389 5.19355 
chr18:19436196-19436240 6 
chr18:19436683-19436706 5.6087 
chr18:19439847-19439867 6 
chr18:19440059-19440081 6 
chr18:19441200-19441277 5.48052 
chr18:19443965-19443980 5.86667 
chr18:19444805-19444819 5.92857 
chr18:19448050-19448078 5.28571 
chr18:19452206-19452235 6 
chr18:19452634-19452655 6 
chr18:19453517-19453532 5.93333 
chr18:19456991-19457029 6 
chr18:19457621-19457643 5.95455 
chr18:19458000-19458017 6 
chr18:19458810-19458839 5.51724 
chr18:19459256-19459276 6 
chr18:19460380-19460404 6 
chr18:19460779-19460802 5.6087 
chr18:19462877-19462909 5.40625 
chr18:19463037-19463063 5.84615 
chr18:19470023-19470053 6 
chr18:19475645-19475668 5.56522 
chr18:19476243-19476359 5.58621 
chr18:19477583-19477622 5.58974 
chr18:19479219-19479243 6 
chr18:19480464-19480483 5.94737 
chr18:19481474-19481494 5.8 
chr18:19483682-19483708 5.88462 
chr18:19486000-19486029 5.41379 
chr18:19486184-19486206 5.59091 
chr18:19487696-19487709 6 
chr18:19488338-19488356 5.88889 
chr18:19488724-19488751 5.77778 
chr18:19489577-19489591 6 
chr18:19493184-19493206 5.5 
chr18:19493543-19493572 5.24138 
chr18:19495383-19495405 5.90909 
chr18:19496122-19496197 5.72 
chr18:19497467-19497501 5.23529 
chr18:19497799-19497817 6 
chr18:19498241-19498253 6 
chr18:19499318-19499360 5.28571 
chr18:19500268-19500304 5.66667 
chr18:19501200-19501228 5.5 
chr18:19501795-19501812 6 
chr18:19502099-19502128 5.31034 
chr18:19502857-19502888 5.32258 
chr18:19502958-19502990 5.46875 
chr18:19503234-19503275 5.5122 
chr18:19505228-19505277 5.08163 
chr18:19507521-19507546 5.6 
chr18:19508294-19508322 5.89286 
chr18:19508411-19508424 6 
chr18:19510137-19510149 6 
chr18:19510562-19510582 5.75 
chr18:19511898-19511920 5.5 
chr18:19513803-19513817 6 
chr18:19515673-19515687 6 
chr18:19515784-19515818 5.52941 
chr18:19517985-19518000 6 
chr18:19518308-19518330 6 
chr18:19519461-19519527 5.81818 
chr18:19520070-19520104 5.94118 
chr18:19520136-19520183 5.34043 
chr18:19521791-19521805 5.92857 
chr18:19522812-19522834 5.72727 
chr18:19523444-19523461 6 
chr18:19524486-19524522 5.61111 
chr18:19525415-19525437 5.86364 
chr18:19529107-19529141 6 
chr18:19529986-19530009 5.78261 
chr18:19530336-19530352 6 
chr18:19530956-19530989 5.30303 
chr18:19531343-19531392 5.65306 
chr18:19532060-19532096 5.97222 
chr18:19532674-19532719 5.26667 
chr18:19535860-19535898 5.81579 
chr18:19539810-19539835 5.76 
chr18:19540135-19540167 5.34375 
chr18:19540726-19540749 5.52174 
chr18:19541357-19541370 6 
chr18:19541398-19541419 5.61905 
chr18:19544409-19544428 5.73684 
chr18:19544731-19544762 5.3871 
chr18:19545403-19545428 5.72 
chr18:19547147-19547176 6 
chr18:19547660-19547672 6 
chr18:19548019-19548055 5.55556 
chr18:19548871-19548898 5.81481 
chr18:19549550-19549565 6 
chr18:19550687-19550713 5.65385 
chr18:19551290-19551316 6 
chr18:19551494-19551518 5.58333 
chr18:19553255-19553305 5.46 
chr18:19555428-19555461 5.48485 
chr18:19557577-19557599 6 
chr18:19559806-19559819 6 
chr18:19560492-19560522 5.8 
chr18:19562684-19562712 5.78571 
chr18:19563898-19563928 5.96667 
chr18:19563994-19564031 5.83784 
chr18:19564576-19564588 6 
chr18:19565391-19565409 5.94444 
chr18:19566027-19566063 5.94444 
chr18:19566483-19566508 5.68 
chr18:19566802-19566833 5.6129 
chr18:19567164-19567187 5.73913 
chr18:19567250-19567288 5.52632 
chr18:19568927-19568950 5.43478 
chr18:19570358-19570379 5.71429 
chr18:19570700-19570720 5.85 
chr18:19573101-19573118 6 
chr18:19575923-19575939 6 
chr18:19578145-19578177 6 
chr18:19578195-19578214 5.73684 
chr18:19580467-19580493 5.26923 
chr18:19580873-19580906 5.75758 
chr18:19581106-19581124 6 
chr18:19581427-19581449 6 
chr18:19583925-19583946 5.95238 
chr18:19584074-19584103 5.7931 
chr18:19587573-19587595 5.77273 
chr18:19587820-19587851 6 
chr18:19588005-19588031 5.61538 
chr18:19589152-19589172 5.75 
chr18:19590229-19590243 6 
chr18:19590394-19590531 5.91241 
chr18:19590830-19590858 5.67857 
chr18:19591138-19591155 5.76471 
chr18:19591842-19591860 5.72222 
chr18:19595762-19595805 5.39535 
chr18:19596100-19596117 6 
chr18:19596861-19596875 6 
chr18:19597477-19597501 5.95833 
chr18:19597584-19597609 6 
chr18:19597878-19597898 5.95 
chr18:19598222-19598245 5.52174 
chr18:19598730-19598753 5.56522 
chr18:19598977-19599014 5.81081 
chr18:19602226-19602290 5.96875 
chr18:19604173-19604215 5.92857 
chr18:19604756-19604782 5.84615 
chr18:19605044-19605141 5.62887 
chr18:19605268-19605302 5.94118 
chr18:19605519-19605538 6 
chr18:19605781-19605807 5.76923 
chr18:19605960-19605981 5.71429 
chr18:19607951-19607968 6 
chr18:19609105-19609122 6 
chr18:19611327-19611364 5.83784 
chr18:19613653-19613668 6 
chr18:19615157-19615171 6 
chr18:19616675-19616692 6 
chr18:19617297-19617319 5.77273 
chr18:19617598-19617634 5.69444 
chr18:19617941-19617965 6 
chr18:19618579-19618591 6 
chr18:19619014-19619029 5.93333 
chr18:19622252-19622288 5.88889 
chr18:19623376-19623436 5.3 
chr18:19623975-19624002 5.51852 
chr18:19625155-19625204 5.81633 
chr18:19628822-19628853 5.74194 
chr18:19629878-19629898 5.85 
chr18:19630190-19630204 6 
chr18:19630368-19630398 5.63333 
chr18:19630547-19630577 5.73333 
chr18:19631919-19631932 6 
chr18:19632217-19632232 6 
chr18:19633644-19633671 5.96296 
chr18:19635140-19635169 5.75862 
chr18:19635834-19635854 5.7 
chr18:19637586-19637614 5.89286 
chr18:19638686-19638731 5.95556 
chr18:19639008-19639020 6 
chr18:19641130-19641143 6 
chr18:19644290-19644313 5.86957 
chr18:19645514-19645528 5.92857 
chr18:19645623-19645672 5.4898 
chr18:19646340-19646354 6 
chr18:19647149-19647372 5.75785 
chr18:19647596-19647626 5.2 
chr18:19648801-19649032 5.93939 
chr18:19652341-19652371 5.96667 
chr18:19655998-19656024 5.84615 
chr18:19658429-19658639 5.83333 
chr18:19659389-19659424 6 
chr18:19660595-19660622 5.55556 
chr18:19661237-19661267 6 
chr18:19661531-19661576 6 
chr18:19661958-19661971 5.92308 
chr18:19662819-19662883 5.35938 
chr18:19663441-19663485 5.75 
chr18:19666650-19666675 5.72 
chr18:19670721-19670738 5.82353 
chr18:19671149-19671216 5.25373 
chr18:19671466-19671506 5.275 
chr18:19671551-19671572 5.57143 
chr18:19674439-19674467 5.67857 
chr18:19675133-19675150 6 
chr18:19676815-19676833 6 
chr18:19677189-19677209 6 
chr18:19679083-19679128 5.48889 
chr18:19680278-19680304 5.76923 
chr18:19681134-19681146 6 
chr18:19682574-19682592 5.72222 
chr18:19684366-19684378 6 
chr18:19684616-19684643 5.96296 
chr18:19685129-19685142 6 
chr18:19687541-19687558 6 
chr18:19688141-19688191 5.42 
chr18:19690362-19690389 5.7037 
chr18:19691701-19691753 5.76923 
chr18:19692767-19692780 6 
chr18:19693398-19693422 5.91667 
chr18:19694633-19694767 5.61194 
chr18:19696139-19696152 6 
chr18:19696763-19696783 5.9 
chr18:19697136-19697164 5.32143 
chr18:19697198-19697221 5.6087 
chr18:19698354-19698366 6 
chr18:19698566-19698609 5.67442 
chr18:19700019-19700038 6 
chr18:19702072-19702110 5.65789 
chr18:19702540-19702556 6 
chr18:19703401-19703526 5.728 
chr18:19703886-19703918 6 
chr18:19705748-19705763 6 
chr18:19706181-19706210 5.62069 
chr18:19707279-19707291 6 
chr18:19707380-19707394 6 
chr18:19707398-19707413 5.93333 
chr18:19707789-19707808 5.73684 
chr18:19707945-19707984 6 
chr18:19709903-19710250 5.80692 
chr18:19710378-19710445 5.49254 
chr18:19711549-19711570 6 
chr18:19712227-19712252 5.88 
chr18:19713505-19713557 5.63462 
chr18:19715440-19715456 6 
chr18:19717073-19717085 6 
chr18:19718714-19718733 5.78947 
chr18:19719931-19719952 5.71429 
chr18:19720060-19720075 6 
chr18:19723097-19723128 5.6129 
chr18:19723344-19723368 5.45833 
chr18:19724637-19724652 5.93333 
chr18:19724694-19724707 6 
chr18:19727294-19727493 5.59296 
chr18:19729632-19729655 5.91304 
chr18:19730452-19730473 5.95238 
chr18:19730710-19730734 5.83333 
chr18:19735312-19735335 5.65217 
chr18:19735868-19735889 5.90476 
chr18:19737051-19737065 6 
chr18:19737480-19737504 5.83333 
chr18:19738383-19738398 6 
chr18:19741284-19741320 5.83333 
chr18:19741612-19741627 6 
chr18:19742382-19742398 5.875 
chr18:19746521-19746561 5.425 
chr18:19746913-19746931 6 
chr18:19749057-19749086 5.37931 
chr18:19749295-19749319 5.375 
chr18:19751624-19751648 5.625 
chr18:19751831-19751855 5.5 
chr18:19752072-19752098 6 
chr18:19754478-19754511 5.66667 
chr18:19756795-19756839 5.22727 
chr18:19757362-19757380 5.88889 
chr18:19757903-19757934 5.87097 
chr18:19761346-19761375 5.44828 
chr18:19762310-19762322 6 
chr18:19764138-19764172 5.20588 
chr18:19764445-19764468 5.47826 
chr18:19770993-19771029 6 
chr18:19773236-19773260 5.375 
chr18:19774661-19774690 5.34483 
chr18:19775527-19775548 5.57143 
chr18:19776703-19776725 5.86364 
chr18:19777041-19777053 6 
chr18:19778011-19778059 5.54167 
chr18:19779862-19779888 5.84615 
chr18:19780138-19780165 5.85185 
chr18:19782636-19782653 5.94118 
chr18:19784039-19784439 5.7775 
chr18:19785274-19785297 5.69565 
chr18:19786644-19786668 6 
chr18:19787492-19787625 5.64662 
chr18:19788547-19788573 5.42308 
chr18:19790918-19790947 5.34483 
chr18:19792016-19792059 5.09302 
chr18:19792070-19792182 5.91071 
chr18:19793057-19793073 5.8125 
chr18:19794175-19794208 5.9697 
chr18:19795707-19795777 5.75714 
chr18:19795898-19795921 5.43478 
chr18:19796219-19796245 5.26923 
chr18:19797193-19797218 6 
chr18:19799069-19799092 6 
chr18:19799245-19799269 5.54167 
chr18:19800185-19800214 5.34483 
chr18:19801978-19801998 5.65 
chr18:19802058-19802087 5.75862 
chr18:19802444-19802477 5.72727 
chr18:19802769-19802790 5.52381 
chr18:19803951-19803982 5.41935 
chr18:19804160-19804184 6 
chr18:19805538-19805555 5.76471 
chr18:19807456-19807479 5.69565 
chr18:19807615-19807651 5.97222 
chr18:19808344-19808357 6 
chr18:19809582-19809633 5.4902 
chr18:19809952-19809971 5.68421 
chr18:19810125-19810171 5.45652 
chr18:19811727-19811759 5.90625 
chr18:19811898-19812816 5.6329 
chr18:19815488-19815515 5.55556 
chr18:19816473-19816487 6 
chr18:19816960-19816985 5.4 
chr18:19819118-19819130 6 
chr18:19819650-19819673 5.56522 
chr18:19820163-19820178 5.93333 
chr18:19824230-19824250 6 
chr18:19824408-19824424 6 
chr18:19824698-19824730 5.5625 
chr18:19824850-19824882 5.21875 
chr18:19826730-19826743 5.92308 
chr18:19826846-19826861 6 
chr18:19829279-19829309 5.5 
chr18:19832645-19832671 5.34615 
chr18:19834583-19834611 5.25 
chr18:19834903-19834918 5.93333 
chr18:19836035-19836122 5.93103 
chr18:19836259-19836291 6 
chr18:19837209-19837226 6 
chr18:19838361-19838387 5.65385 
chr18:19838398-19838426 5.28571 
chr18:19838780-19838818 5.23684 
chr18:19839661-19839680 6 
chr18:19840711-19840745 5.70588 
chr18:19841993-19842018 6 
chr18:19842415-19842435 6 
chr18:19843604-19843622 6 
chr18:19846171-19846190 6 
chr18:19848978-19849006 6 
chr18:19850036-19850058 5.59091 
chr18:19851136-19851220 5.53571 
chr18:19853408-19853523 5.87826 
chr18:19853595-19854142 5.77331 
chr18:19855518-19855537 6 
chr18:19856752-19856791 5.41026 
chr18:19856955-19856986 5.74194 
chr18:19862204-19862248 5.45455 
chr18:19862556-19862587 5.74194 
chr18:19864245-19864257 6 
chr18:19867796-19867819 5.95652 
chr18:19871414-19871465 5.33333 
chr18:19874955-19874979 5.91667 
chr18:19875748-19875807 5.84746 
chr18:19876294-19876350 5.53571 
chr18:19878859-19878884 5.56 
chr18:19878978-19879043 5.30769 
chr18:19879848-19879880 5.40625 
chr18:19880292-19880309 5.76471 
chr18:19880443-19880464 5.7619 
chr18:19880731-19880745 6 
chr18:19881069-19881087 5.83333 
chr18:19881113-19881134 6 
chr18:19882019-19882043 5.54167 
chr18:19883941-19883965 5.41667 
chr18:19885941-19885959 6 
chr18:19886097-19886133 5.52778 
chr18:19886663-19886690 5.59259 
chr18:19889080-19889109 6 
chr18:19890034-19890068 5.35294 
chr18:19891101-19891124 5.86957 
chr18:19891697-19891720 5.47826 
chr18:19893898-19893919 5.95238 
chr18:19896055-19896164 5.93578 
chr18:19899250-19899264 6 
chr18:19899555-19899587 5.6875 
chr18:19901331-19901415 5.33333 
chr18:19901447-19901484 5.56757 
chr18:19901509-19901535 5.53846 
chr18:19902969-19902991 5.90909 
chr18:19903309-19903334 5.4 
chr18:19903649-19903670 5.7619 
chr18:19903747-19903795 5.79167 
chr18:19904219-19904240 5.61905 
chr18:19904803-19904825 5.54545 
chr18:19906150-19906189 5.71795 
chr18:19910925-19910953 5.67857 
chr18:19913838-19913863 5.64 
chr18:19914291-19914326 5.22857 
chr18:19916681-19916768 5.74713 
chr18:19916853-19916907 5.57407 
chr18:19917175-19917208 5.87879 
chr18:19921214-19921247 5.48485 
chr18:19922495-19922533 5.23684 
chr18:19924079-19924116 5.75676 
chr18:19928024-19928041 5.76471 
chr18:19931112-19931158 5.91304 
chr18:19931385-19931463 6 
chr18:19936459-19936487 5.60714 
chr18:19936952-19937030 5.70513 
chr18:19938823-19938844 5.90476 
chr18:19939970-19939998 5.35714 
chr18:19940027-19940062 5.4 
chr18:19940743-19940787 5.22727 
chr18:19940929-19940957 5.85714 
chr18:19944656-19944686 5.2 
chr18:19945006-19945020 6 
chr18:19945480-19945533 5.43396 
chr18:19945973-19945986 6 
chr18:19958349-19958375 5.76923 
chr18:19959534-19959553 5.73684 
chr18:19960165-19960191 5.61538 
chr18:19960468-19960524 5.71429 
chr18:19962665-19962685 5.85 
chr18:19964216-19964233 5.88235 
chr18:19964689-19964715 6 
chr18:19965509-19965522 6 
chr18:19965676-19965709 6 
chr18:19966625-19966673 5.39583 
chr18:19966960-19966992 6 
chr18:19967418-19967436 5.77778 
chr18:19970343-19970362 5.68421 
chr18:19970959-19970986 5.33333 
chr18:19973350-19973371 5.80952 
chr18:19974919-19974968 5.2449 
chr18:19974988-19975048 5.21667 
chr18:19975219-19975351 5.49242 
chr18:19975650-19975696 5.58696 
chr18:19978190-19978215 5.84 
chr18:19980593-19980613 6 
chr18:19981298-19981316 5.72222 
chr18:19981949-19981964 6 
chr18:19982248-19982279 5.22581 
chr18:19984931-19984972 6 
chr18:19986970-19987008 5.5 
chr18:19990591-19990606 6 
chr18:19990656-19990670 6 
chr18:19991165-19991180 5.86667 
chr18:19993383-19993441 5.53448 
chr18:19995040-19995078 5.65789 
chr18:20002669-20002695 5.76923 
chr18:20003213-20003233 5.65 
chr18:20003669-20003683 6 
chr18:20005501-20005525 5.83333 
chr18:20012128-20012141 6 
chr18:20014368-20014398 5.83333 
chr18:20014615-20014645 5.8 
chr18:20018283-20018318 5.91429 
chr18:20019764-20019784 5.95 
chr18:20022471-20022512 5.60976 
chr18:20024261-20024285 6 
chr18:20025201-20025248 5.3617 
chr18:20026343-20026364 5.61905 
chr18:20027727-20027749 6 
chr18:20031681-20031700 5.94737 
chr18:20032354-20032448 5.81915 
chr18:20032589-20032606 6 
chr18:20035816-20035849 5.54545 
chr18:20035859-20035917 5.72414 
chr18:20036751-20036785 5.32353 
chr18:20037356-20037376 6 
chr18:20038250-20038268 5.88889 
chr18:20039433-20039451 6 
chr18:20042120-20042136 5.8125 
chr18:20042309-20042330 5.66667 
chr18:20047215-20047231 5.875 
chr18:20047564-20047598 5.17647 
chr18:20049229-20049260 5.70968 
chr18:20050274-20050302 6 
chr18:20053302-20053320 5.77778 
chr18:20055504-20055519 5.86667 
chr18:20056831-20056862 5.6129 
chr18:20064492-20064518 5.69231 
chr18:20064957-20065006 5.42857 
chr18:20066049-20066065 6 
chr18:20067523-20067572 5.87755 
chr18:20071454-20071499 5.91111 
chr18:20073247-20073306 5.71186 
chr18:20077392-20077416 5.79167 
chr18:20080586-20080608 6 
chr18:20083608-20083662 5.92593 
chr18:20086466-20086486 6 
chr18:20087504-20087546 5.59524 
chr18:20089740-20089768 5.5 
chr18:20090981-20090994 6 
chr18:20096165-20096193 5.32143 
chr18:20096349-20096373 5.41667 
chr18:20100460-20100500 5.525 
chr18:20102567-20102602 5.48571 
chr18:20103380-20103409 5.93103 
chr18:20107983-20108005 5.90909 
chr18:20109230-20109266 5.94444 
chr18:20109423-20109447 5.875 
chr18:20115616-20115664 5.8125 
chr18:20115947-20115986 5.76923 
chr18:20116512-20116536 5.625 
chr18:20117083-20117119 5.83333 
chr18:20118022-20118037 6 
chr18:20127339-20127398 5.57627 
chr18:20128053-20128076 5.73913 
chr18:20128584-20128625 5.90244 
chr18:20130192-20130217 5.72 
chr18:20133578-20133606 5.46429 
chr18:20133938-20133964 5.57692 
chr18:20138496-20138520 5.45833 
chr18:20139893-20139907 6 
chr18:20141706-20141780 5.5 
chr18:20142055-20142079 5.41667 
chr18:20142163-20142188 5.36 
chr18:20145192-20145223 6 
chr18:20147964-20147980 6 
chr18:20149108-20149120 6 
chr18:20149742-20149766 5.58333 
chr18:20152166-20152186 6 
chr18:20152276-20152314 5.23684 
chr18:20155060-20155091 5.29032 
chr18:20155898-20155935 5.86486 
chr18:20160352-20160385 5.78788 
chr18:20161373-20161394 5.7619 
chr18:20163075-20163095 5.8 
chr18:20163674-20163799 5.704 
chr18:20164294-20164313 5.89474 
chr18:20164913-20164936 6 
chr18:20165079-20165110 6 
chr18:20170021-20170047 6 
chr18:20170343-20170361 5.94444 
chr18:20172800-20172842 5.2381 
chr18:20174662-20174693 5.54839 
chr18:20175103-20175116 6 
chr18:20175833-20175857 6 
chr18:20176012-20176040 5.78571 
chr18:20177734-20177769 6 
chr18:20181162-20181190 5.53571 
chr18:20181904-20181925 5.7619 
chr18:20181946-20181965 6 
chr18:20191937-20191963 5.84615 
chr18:20192827-20192847 5.85 
chr18:20193473-20193487 6 
chr18:20194072-20194096 5.41667 
chr18:20194456-20194469 6 
chr18:20198483-20198501 5.88889 
chr18:20203660-20203685 5.44 
chr18:20204543-20204597 5.42593 
chr18:20209541-20209575 5.76471 
chr18:20210214-20210226 6 
chr18:20213062-20213084 5.5 
chr18:20213831-20213887 5.53571 
chr18:20214129-20214141 6 
chr18:20215457-20215485 5.32143 
chr18:20216991-20217042 5.33333 
chr18:20218406-20218535 5.83721 
chr18:20218869-20218881 6 
chr18:20219963-20219987 6 
chr18:20220136-20220178 5.85714 
chr18:20221383-20221398 6 
chr18:20224826-20224867 6 
chr18:20225028-20225044 5.875 
chr18:20226793-20226815 5.5 
chr18:20227362-20227382 5.7 
chr18:20227996-20228015 5.63158 
chr18:20229690-20229712 6 
chr18:20232317-20232359 5.28571 
chr18:20232763-20232793 5.26667 
chr18:20233291-20233313 5.54545 
chr18:20233805-20233818 6 
chr18:20236858-20236870 6 
chr18:20242440-20242480 5.975 
chr18:20243148-20243163 6 
chr18:20244535-20244548 6 
chr18:20245719-20245992 5.66667 
chr18:20246358-20246383 5.36 
chr18:20249610-20249632 6 
chr18:20250350-20250370 5.65 
chr18:20253804-20253939 5.35556 
chr18:20264683-20264712 5.37931 
chr18:20265426-20265452 5.34615 
chr18:20266055-20266081 5.42308 
chr18:20269872-20269888 6 
chr18:20274075-20274094 5.84211 
chr18:20280555-20280578 5.52174 
chr18:20281039-20281194 5.6 
chr18:20284741-20284770 5.34483 
chr18:20286542-20286554 6 
chr18:20287362-20287391 5.51724 
chr18:20287981-20288001 5.8 
chr18:20288892-20288911 5.68421 
chr18:20291172-20291197 5.4 
chr18:20292743-20292760 6 
chr18:20293158-20293186 5.67857 
chr18:20294058-20294085 5.59259 
chr18:20294393-20294417 6 
chr18:20302602-20302648 5.91304 
chr18:20305913-20305926 6 
chr18:20307882-20307901 5.63158 
chr18:20310978-20311005 5.62963 
chr18:20312961-20312988 5.40741 
chr18:20316641-20316672 5.3871 
chr18:20319430-20319449 5.63158 
chr18:20320201-20320264 5.38095 
chr18:20320281-20320298 5.82353 
chr18:20320315-20320341 5.76923 
chr18:20320376-20320484 5.71296 
chr18:20320495-20320841 5.68786 
chr18:20323278-20323308 5.6 
chr18:20323626-20323651 6 
chr18:20326089-20326151 5.90323 
chr18:20327345-20327362 6 
chr18:20328683-20328700 6 
chr18:20337060-20337085 5.76 
chr18:20342034-20342057 5.43478 
chr18:20347157-20347187 5.66667 
chr18:20349983-20350009 5.73077 
chr18:20350362-20350375 6 
chr18:20350893-20350926 5.42424 
chr18:20353084-20353108 5.66667 
chr18:20353328-20353350 5.81818 
chr18:20354080-20354146 5.78788 
chr18:20354417-20354438 5.95238 
chr18:20354881-20354909 5.78571 
chr18:20360038-20360061 5.47826 
chr18:20361984-20362037 5.37736 
chr18:20363425-20363444 5.63158 
chr18:20364729-20364764 5.4 
chr18:20365869-20365903 5.88235 
chr18:20372253-20372275 5.5 
chr18:20374991-20375027 5.58333 
chr18:20375767-20375828 5.57377 
chr18:20376673-20376691 5.88889 
chr18:20377861-20377889 6 
chr18:20378166-20378186 6 
chr18:20380285-20380336 5.23529 
chr18:20382991-20383010 6 
chr18:20383650-20383679 5.68966 
chr18:20388142-20388175 6 
chr18:20388312-20388324 6 
chr18:20388575-20388600 5.72 
chr18:20394984-20395008 5.625 
chr18:20395364-20395381 6 
chr18:20398548-20398573 6 
chr18:20399189-20399207 5.88889 
chr18:20399252-20399285 5.81818 
chr18:20399418-20399438 5.65 
chr18:20401134-20401154 6 
chr18:20401633-20401664 5.45161 
chr18:20405384-20405403 6 
chr18:20406455-20406470 6 
chr18:20409031-20409058 5.25926 
chr18:20412406-20412425 6 
chr18:20414617-20414644 5.66667 
chr18:20415750-20415771 5.52381 
chr18:20417537-20417586 6 
chr18:20417641-20417667 5.84615 
chr18:20417699-20417733 5.20588 
chr18:20425693-20425739 5.91304 
chr18:20429452-20429469 5.82353 
chr18:20430983-20431013 5.66667 
chr18:20432244-20432279 5.82857 
chr18:20433707-20433743 6 
chr18:20434254-20434301 5.6383 
chr18:20435090-20435103 6 
chr18:20438110-20438136 5.42308 
chr18:20440019-20440049 6 
chr18:20440394-20440420 5.69231 
chr18:20443785-20443805 6 
chr18:20445563-20445586 5.52174 
chr18:20447682-20447701 6 
chr18:20448250-20448305 5.58182 
chr18:20453705-20453732 5.92593 
chr18:20455282-20455302 5.65 
chr18:20456381-20456398 5.82353 
chr18:20456935-20456954 5.94737 
chr18:20457561-20457584 5.82609 
chr18:20459728-20459742 6 
chr18:20460802-20460826 5.75 
chr18:20473978-20474003 5.6 
chr18:20475354-20475374 5.7 
chr18:20476327-20476349 6 
chr18:20477784-20477808 5.79167 
chr18:20479508-20479520 6 
chr18:20479791-20479825 5.55882 
chr18:20480298-20480337 5.74359 
chr18:20482024-20482049 5.6 
chr18:20484972-20484999 5.7037 
chr18:20486102-20486116 6 
chr18:20487640-20487665 5.32 
chr18:20497960-20497972 6 
chr18:20499517-20499541 5.54167 
chr18:20500123-20500139 6 
chr18:20502416-20502438 5.5 
chr18:20503070-20503121 5.5098 
chr18:20504071-20504106 5.57143 
chr18:20504844-20504872 5.42857 
chr18:20506387-20506401 6 
chr18:20509428-20509473 6 
chr18:20509486-20509521 5.82857 
chr18:20510723-20510747 5.79167 
chr18:20511474-20511513 5.28205 
chr18:20514268-20514290 5.81818 
chr18:20514471-20514498 5.62963 
chr18:20514909-20514961 5.55769 
chr18:20517445-20517466 5.61905 
chr18:20517751-20517789 5.52632 
chr18:20518091-20518107 6 
chr18:20518260-20518279 6 
chr18:20519374-20519413 5.69231 
chr18:20520145-20520166 5.85714 
chr18:20520283-20520296 6 
chr18:20520598-20520622 5.45833 
chr18:20522523-20522551 5.32143 
chr18:20523398-20523421 5.78261 
chr18:20524151-20524169 5.77778 
chr18:20525320-20525360 5.925 
chr18:20528036-20528069 5.90909 
chr18:20528328-20528354 5.92308 
chr18:20533695-20533714 6 
chr18:20536268-20536309 5.58537 
chr18:20536763-20536817 5.51852 
chr18:20537245-20537269 5.75 
chr18:20538501-20538531 5.46667 
chr18:20539685-20539711 5.76923 
chr18:20539833-20539865 5.65625 
chr18:20542636-20542667 5.32258 
chr18:20542898-20542928 5.16667 
chr18:20544567-20544617 5.88 
chr18:20545905-20545925 5.85 
chr18:20546538-20546550 6 
chr18:20546682-20546711 5.65517 
chr18:20547608-20547622 6 
chr18:20548030-20548048 5.72222 
chr18:20551604-20551621 6 
chr18:20552316-20552333 6 
chr18:20552776-20552808 5.375 
chr18:20554420-20554446 6 
chr18:20556558-20556586 5.39286 
chr18:20557159-20557179 6 
chr18:20558460-20558482 5.72727 
chr18:20559233-20559310 5.75325 
chr18:20560196-20560229 5.36364 
chr18:20560677-20560691 6 
chr18:20560928-20560948 6 
chr18:20564046-20564062 6 
chr18:20564329-20564355 5.46154 
chr18:20567165-20567224 5.55932 
chr18:20567398-20567426 5.53571 
chr18:20569145-20569173 5.64286 
chr18:20569617-20569634 6 
chr18:20571807-20571837 5.6 
chr18:20573977-20573996 6 
chr18:20574680-20574698 6 
chr18:20575695-20575723 5.32143 
chr18:20577549-20577576 5.25926 
chr18:20581252-20581272 5.65 
chr18:20582367-20582398 5.48387 
chr18:20583090-20583111 5.66667 
chr18:20584019-20584041 6 
chr18:20584234-20584273 5.64103 
chr18:20586448-20586476 5.5 
chr18:20586948-20586995 5.46809 
chr18:20587662-20587678 5.8125 
chr18:20587765-20587788 5.6087 
chr18:20588730-20588749 6 
chr18:20589488-20589511 5.56522 
chr18:20592171-20592189 6 
chr18:20593960-20593975 6 
chr18:20594597-20594628 5.3871 
chr18:20594820-20594862 5.7381 
chr18:20595014-20595029 6 
chr18:20595859-20595894 5.71429 
chr18:20597704-20597722 6 
chr18:20599724-20599737 6 
chr18:20600384-20600405 6 
chr18:20602565-20602632 5.79104 
chr18:20603832-20603848 6 
chr18:20604003-20604020 6 
chr18:20605227-20605239 6 
chr18:20606818-20606843 6 
chr18:20607312-20607342 5.7 
chr18:20609165-20609190 6 
chr18:20610273-20610298 5.72 
chr18:20611534-20611567 5.39394 
chr18:20611666-20611722 5.82143 
chr18:20615091-20615118 5.2963 
chr18:20615270-20615305 5.8 
chr18:20615975-20615989 5.92857 
chr18:20616428-20616447 6 
chr18:20616600-20616637 5.78378 
chr18:20618270-20618295 5.92 
chr18:20618591-20618611 6 
chr18:20619123-20619155 5.59375 
chr18:20619499-20619526 6 
chr18:20619914-20620140 5.72566 
chr18:20623628-20623643 6 
chr18:20624912-20624943 5.22581 
chr18:20627263-20627284 5.7619 
chr18:20627445-20627469 5.66667 
chr18:20628632-20628669 5.7027 
chr18:20629157-20629170 6 
chr18:20629470-20629482 6 
chr18:20629644-20629683 5.53846 
chr18:20632241-20632308 5.56716 
chr18:20633565-20633581 6 
chr18:20634393-20634408 6 
chr18:20634740-20634761 5.80952 
chr18:20638235-20638282 5.91489 
chr18:20640836-20640865 5.41379 
chr18:20640969-20641027 5.62069 
chr18:20642924-20642956 5.3125 
chr18:20644963-20644986 6 
chr18:20645634-20645669 5.85714 
chr18:20647167-20647179 6 
chr18:20647572-20647619 5.78723 
chr18:20647918-20647933 6 
chr18:20649577-20649592 6 
chr18:20651049-20651064 6 
chr18:20652820-20652849 5.58621 
chr18:20654658-20654677 5.63158 
chr18:20656923-20656938 6 
chr18:20658331-20658358 5.81481 
chr18:20659407-20659457 5.66 
chr18:20659572-20659585 6 
chr18:20660909-20660923 6 
chr18:20662739-20662751 6 
chr18:20663241-20663300 5.72881 
chr18:20663976-20664000 5.375 
chr18:20666509-20666521 6 
chr18:20668023-20668035 6 
chr18:20668322-20668348 5.84615 
chr18:20669691-20670102 5.91971 
chr18:20671001-20671025 5.75 
chr18:20671901-20671958 5.85965 
chr18:20671986-20672003 6 
chr18:20672898-20672917 5.68421 
chr18:20673013-20673029 6 
chr18:20673393-20673420 6 
chr18:20676230-20676257 5.81481 
chr18:20676409-20676424 5.93333 
chr18:20677413-20677481 5.92647 
chr18:20677830-20677849 6 
chr18:20678133-20678151 5.88889 
chr18:20679021-20679033 6 
chr18:20679314-20679335 5.95238 
chr18:20680405-20680443 5.71053 
chr18:20680716-20680735 6 
chr18:20680849-20680869 6 
chr18:20681493-20681508 6 
chr18:20682224-20682252 5.96429 
chr18:20682589-20682610 5.61905 
chr18:20684943-20684985 5.92857 
chr18:20687264-20687281 6 
chr18:20688337-20688363 5.46154 
chr18:20688708-20688722 6 
chr18:20689556-20689578 5.59091 
chr18:20695987-20696007 5.75 
chr18:20697365-20697424 5.83051 
chr18:20698166-20698188 5.59091 
chr18:20699001-20699018 6 
chr18:20699330-20699373 6 
chr18:20700872-20700898 5.84615 
chr18:20701049-20701062 6 
chr18:20703252-20703265 6 
chr18:20703425-20703440 5.93333 
chr18:20704104-20704124 5.9 
chr18:20705053-20705078 5.92 
chr18:20705432-20705452 5.6 
chr18:20708035-20708065 5.76667 
chr18:20709898-20709916 5.88889 
chr18:20712192-20712219 5.2963 
chr18:20712898-20712933 5.94286 
chr18:20713085-20713123 5.84211 
chr18:20714389-20714407 5.72222 
chr18:20715290-20715324 5.35294 
chr18:20715728-20715773 5.4 
chr18:20715812-20715867 5.27273 
chr18:20719367-20719383 6 
chr18:20720379-20720413 5.76471 
chr18:20722719-20722742 5.43478 
chr18:20724885-20724912 5.88889 
chr18:20727943-20727966 6 
chr18:20730171-20730185 6 
chr18:20730979-20730993 6 
chr18:20732450-20732463 6 
chr18:20737785-20737799 5.92857 
chr18:20738083-20738097 6 
chr18:20739954-20739987 5.84848 
chr18:20741718-20741734 6 
chr18:20743157-20743176 5.84211 
chr18:20744640-20744662 5.63636 
chr18:20745210-20745238 5.85714 
chr18:20750746-20750774 5.92857 
chr18:20753927-20753944 5.94118 
chr18:20754785-20754820 6 
chr18:20754890-20754921 5.45161 
chr18:20755434-20755456 5.90909 
chr18:20757382-20757418 6 
chr18:20759858-20759898 5.775 
chr18:20760046-20760062 5.8125 
chr18:20761460-20761486 6 
chr18:20764272-20764301 6 
chr18:20765495-20765508 5.92308 
chr18:20766374-20766398 5.58333 
chr18:20767821-20767835 6 
chr18:20768507-20768525 6 
chr18:20769409-20769421 6 
chr18:20771044-20771060 6 
chr18:20771194-20771228 5.64706 
chr18:20771870-20771898 6 
chr18:20773832-20773852 5.9 
chr18:20780898-20780927 5.58621 
chr18:20781842-20781870 5.82143 
chr18:20782007-20782025 6 
chr18:20783422-20783439 5.82353 
chr18:20785145-20785164 6 
chr18:20786096-20786126 5.3 
chr18:20789495-20789521 5.53846 
chr18:20793312-20793339 5.62963 
chr18:20793898-20793934 5.22222 
chr18:20795705-20795730 6 
chr18:20797028-20797059 5.90323 
chr18:20797659-20797688 5.34483 
chr18:20798233-20798647 5.85266 
chr18:20802480-20802603 5.6748 
chr18:20803543-20803563 6 
chr18:20804078-20804091 6 
chr18:20804525-20804544 6 
chr18:20806365-20806377 6 
chr18:20808707-20808724 5.88235 
chr18:20810335-20810355 6 
chr18:20811243-20811266 5.47826 
chr18:20813676-20813695 5.78947 
chr18:20814184-20814216 5.6875 
chr18:20819025-20819050 5.8 
chr18:20820081-20820096 5.86667 
chr18:20821492-20821507 6 
chr18:20822971-20822990 5.68421 
chr18:20823036-20823062 5.38462 
chr18:20823398-20823466 5.39706 
chr18:20823836-20823849 6 
chr18:20825467-20825479 6 
chr18:20826348-20826369 5.57143 
chr18:20828154-20828166 6 
chr18:20828476-20828504 5.82143 
chr18:20835521-20835536 6 
chr18:20844317-20844339 6 
chr18:20845518-20845532 6 
chr18:20846027-20846048 5.80952 
chr18:20846370-20846382 6 
chr18:20848750-20848784 5.97059 
chr18:20852436-20852465 5.89655 
chr18:20853572-20853594 6 
chr18:20853894-20853909 5.86667 
chr18:20854870-20855129 5.44015 
chr18:20855557-20855617 6 
chr18:20858976-20858988 6 
chr18:20859783-20859823 5.85 
chr18:20861452-20861468 6 
chr18:20863435-20863484 5.97959 
chr18:20863772-20863791 5.68421 
chr18:20873215-20873229 6 
chr18:20873922-20873936 5.92857 
chr18:20874731-20874757 5.46154 
chr18:20875319-20875343 5.5 
chr18:20875477-20875503 5.57692 
chr18:20876201-20876222 5.66667 
chr18:20876265-20876285 5.8 
chr18:20876682-20876711 5.75862 
chr18:20877481-20877529 5.64583 
chr18:20882728-20882755 5.2963 
chr18:20884240-20884253 6 
chr18:20884322-20884409 5.58621 
chr18:20884460-20884503 5.34884 
chr18:20884514-20884541 5.40741 
chr18:20888812-20888860 5.91667 
chr18:20889192-20889222 6 
chr18:20889246-20889300 5.77778 
chr18:20893090-20893116 6 
chr18:20897118-20897141 6 
chr18:20899207-20899247 6 
chr18:20904046-20904090 5.54545 
chr18:20911847-20911862 6 
chr18:20914968-20914991 5.69565 
chr18:20916966-20916989 6 
chr18:20917719-20917751 5.25 
chr18:20923197-20923234 5.89189 
chr18:20923504-20923536 5.46875 
chr18:20924540-20924573 5.90909 
chr18:20925445-20925470 6 
chr18:20926481-20926515 5.35294 
chr18:20927363-20927401 5.57895 
chr18:20929596-20929615 6 
chr18:20931369-20931405 6 
chr18:20931537-20931556 5.68421 
chr18:20933040-20933099 5.83051 
chr18:20934309-20934325 6 
chr18:20934483-20934495 6 
chr18:20938398-20938420 5.68182 
chr18:20939347-20939359 6 
chr18:20941067-20941110 5.86047 
chr18:20942561-20942594 6 
chr18:20943216-20943229 6 
chr18:20943328-20943353 6 
chr18:20944269-20944299 5.73333 
chr18:20944866-20944892 6 
chr18:20945229-20945244 5.93333 
chr18:20951005-20951073 5.72059 
chr18:20951887-20951913 5.92308 
chr18:20952856-20952886 5.5 
chr18:20953277-20953300 6 
chr18:20954449-20954461 6 
chr18:20955078-20955124 6 
chr18:20955357-20955398 5.21951 
chr18:20957987-20958010 5.47826 
chr18:20958149-20958171 5.90909 
chr18:20958586-20958618 5.46875 
chr18:20960057-20960072 5.86667 
chr18:20960742-20960786 5.75 
chr18:20961537-20961558 6 
chr18:20962203-20962226 5.86957 
chr18:20966088-20966114 5.84615 
chr18:20966686-20966700 6 
chr18:20968951-20968966 6 
chr18:20971181-20971229 5.95833 
chr18:20971888-20971914 5.92308 
chr18:20972873-20972892 5.89474 
chr18:20973578-20973594 6 
chr18:20974947-20974963 6 
chr18:20978033-20978048 6 
chr18:20983069-20983086 6 
chr18:20984956-20984982 6 
chr18:20985150-20985164 6 
chr18:20987512-20987554 5.61905 
chr18:20988112-20988139 6 
chr18:20988780-20988795 6 
chr18:20989809-20989823 6 
chr18:20990474-20990488 6 
chr18:20991099-20991512 5.75303 
chr18:20992431-20992451 6 
chr18:20993725-20993754 6 
chr18:20993907-20993930 5.56522 
chr18:20994217-20994345 5.77344 
chr18:20995075-20995106 5.54839 
chr18:20998313-20998344 6 
chr18:20999245-20999268 6 
chr18:20999874-20999928 5.59259 
chr18:21000269-21000282 6 
chr18:21000639-21000674 5.17143 
chr18:21001207-21001229 5.72727 
chr18:21001638-21001653 6 
chr18:21002050-21002075 6 
chr18:21006195-21006227 5.28125 
chr18:21008127-21008159 5.3125 
chr18:21009388-21009418 5.86667 
chr18:21011117-21011162 5.84444 
chr18:21012644-21012656 6 
chr18:21012943-21012961 6 
chr18:21013907-21013950 5.65116 
chr18:21015121-21015155 5.64706 
chr18:21015453-21015484 5.6129 
chr18:21015997-21016012 6 
chr18:21016756-21016771 6 
chr18:21016886-21016916 5.46667 
chr18:21017885-21017909 6 
chr18:21018021-21018044 6 
chr18:21018391-21018408 6 
chr18:21019819-21019839 6 
chr18:21023381-21023406 6 
chr18:21023624-21023636 6 
chr18:21023787-21023807 5.6 
chr18:21024713-21024732 5.78947 
chr18:21025276-21025298 5.63636 
chr18:21025987-21026003 5.8125 
chr18:21026988-21027007 6 
chr18:21029320-21029344 5.75 
chr18:21030513-21030540 5.77778 
chr18:21030692-21030723 6 
chr18:21030878-21030902 6 
chr18:21031436-21031498 5.82258 
chr18:21034957-21035048 5.91209 
chr18:21035338-21035369 6 
chr18:21042052-21042081 5.31034 
chr18:21046027-21046044 5.94118 
chr18:21046653-21046671 6 
chr18:21046773-21046789 5.8125 
chr18:21046958-21046985 5.59259 
chr18:21047728-21047748 6 
chr18:21048257-21048276 6 
chr18:21049256-21049464 5.89904 
chr18:21055426-21055449 5.78261 
chr18:21055905-21055922 6 
chr18:21056876-21056892 6 
chr18:21057730-21057744 6 
chr18:21058036-21058048 6 
chr18:21058557-21058617 5.85 
chr18:21059147-21059167 5.75 
chr18:21059507-21059553 5.47826 
chr18:21060519-21060550 6 
chr18:21060744-21060761 6 
chr18:21062974-21063010 5.38889 
chr18:21065383-21065402 6 
chr18:21065994-21066019 5.84 
chr18:21066550-21066572 6 
chr18:21067468-21067562 5.87234 
chr18:21067880-21067901 5.71429 
chr18:21068926-21068974 5.60417 
chr18:21069442-21069464 5.72727 
chr18:21070114-21070134 6 
chr18:21070712-21070731 5.94737 
chr18:21070898-21070923 5.4 
chr18:21071586-21071634 5.91667 
chr18:21072112-21072136 5.83333 
chr18:21072435-21072464 5.72414 
chr18:21073026-21073050 5.91667 
chr18:21073337-21073355 5.88889 
chr18:21073375-21073427 5.78846 
chr18:21074429-21074452 5.69565 
chr18:21074497-21074523 5.46154 
chr18:21074770-21074826 5.58929 
chr18:21074997-21075028 5.25806 
chr18:21075452-21075472 5.85 
chr18:21076551-21076580 5.75862 
chr18:21076944-21076970 5.76923 
chr18:21079363-21079394 5.80645 
chr18:21079633-21079660 5.40741 
chr18:21079791-21079818 6 
chr18:21079921-21079943 5.90909 
chr18:21080605-21080627 6 
chr18:21082111-21082137 5.69231 
chr18:21083476-21083489 6 
chr18:21083777-21083796 5.84211 
chr18:21086130-21086142 6 
chr18:21086329-21086368 5.35897 
chr18:21087213-21087238 5.64 
chr18:21089507-21089534 5.88889 
chr18:21089983-21090004 5.90476 
chr18:21090285-21090308 5.6087 
chr18:21091980-21091995 6 
chr18:21093669-21093685 6 
chr18:21096680-21096701 5.85714 
chr18:21097111-21097129 5.77778 
chr18:21100589-21100614 5.44 
chr18:21101643-21101666 5.6087 
chr18:21103507-21103537 5.83333 
chr18:21104898-21104924 5.69231 
chr18:21107187-21107208 6 
chr18:21107362-21107379 5.82353 
chr18:21107553-21107570 6 
chr18:21112659-21112671 6 
chr18:21115259-21115284 5.44 
chr18:21122213-21122233 5.8 
chr18:21123294-21123320 5.88462 
chr18:21123536-21123551 5.93333 
chr18:21124027-21124081 5.27778 
chr18:21126212-21126236 6 
chr18:21126952-21126965 6 
chr18:21128303-21128315 6 
chr18:21129605-21129629 5.45833 
chr18:21129705-21129717 6 
chr18:21130439-21130458 5.84211 
chr18:21137703-21137726 5.95652 
chr18:21139456-21139475 6 
chr18:21140974-21140987 6 
chr18:21142250-21142277 6 
chr18:21142787-21142807 6 
chr18:21142832-21142867 5.28571 
chr18:21143951-21143964 6 
chr18:21145314-21145333 5.63158 
chr18:21151194-21151209 5.93333 
chr18:21151617-21151647 5.46667 
chr18:21151813-21151843 5.2 
chr18:21151898-21151941 5.53488 
chr18:21155733-21155755 6 
chr18:21156185-21156222 5.94595 
chr18:21163070-21163085 6 
chr18:21165011-21165040 5.93103 
chr18:21166398-21166426 5.57143 
chr18:21166935-21166974 5.46154 
chr18:21168645-21168664 5.63158 
chr18:21170437-21170449 6 
chr18:21170602-21170623 5.85714 
chr18:21170699-21170731 5.5 
chr18:21170924-21170960 5.27778 
chr18:21173002-21173015 6 
chr18:21174301-21174330 5.89655 
chr18:21174651-21174678 5.2963 
chr18:21175199-21175211 6 
chr18:21175997-21176017 5.85 
chr18:21177408-21177443 5.34286 
chr18:21182742-21182757 5.93333 
chr18:21183598-21183614 5.875 
chr18:21184874-21184898 5.95833 
chr18:21185478-21185490 6 
chr18:21187871-21187898 5.48148 
chr18:21190004-21190027 5.43478 
chr18:21190601-21190638 5.35135 
chr18:21192491-21192513 5.72727 
chr18:21193128-21193148 6 
chr18:21193564-21193576 6 
chr18:21194632-21194651 5.68421 
chr18:21195835-21195945 5.6 
chr18:21196116-21196230 5.22807 
chr18:21196501-21196575 5.74324 
chr18:21196652-21196708 5.5 
chr18:21196735-21196782 5.59574 
chr18:21197187-21197205 6 
chr18:21198545-21198558 5.92308 
chr18:21199190-21199248 5.89655 
chr18:21201542-21201562 5.8 
chr18:21201805-21201823 6 
chr18:21202519-21202544 5.92 
chr18:21204058-21204089 5.51613 
chr18:21204430-21204459 6 
chr18:21207010-21207031 5.95238 
chr18:21208797-21208811 6 
chr18:21210380-21210431 5.56863 
chr18:21210584-21210648 5.3125 
chr18:21210719-21210773 5.27778 
chr18:21210931-21210960 6 
chr18:21211191-21211216 5.68 
chr18:21211521-21211552 5.83871 
chr18:21212185-21212217 5.8125 
chr18:21212478-21212507 5.86207 
chr18:21214242-21214266 6 
chr18:21215233-21215266 5.54545 
chr18:21216100-21216118 6 
chr18:21217958-21217974 6 
chr18:21219490-21219508 5.94444 
chr18:21221429-21221451 5.54545 
chr18:21227434-21227453 6 
chr18:21229686-21229708 5.90909 
chr18:21233554-21233602 5.625 
chr18:21234243-21234291 6 
chr18:21234582-21234606 5.79167 
chr18:21234776-21234808 5.15625 
chr18:21235398-21235421 5.47826 
chr18:21236056-21236069 6 
chr18:21238365-21238390 5.72 
chr18:21239704-21239745 5.85366 
chr18:21240074-21240100 5.88462 
chr18:21240769-21240788 5.68421 
chr18:21242536-21242636 5.4 
chr18:21242865-21242888 5.56522 
chr18:21242985-21243045 5.51667 
chr18:21243893-21243920 5.92593 
chr18:21244284-21244305 5.85714 
chr18:21245916-21245954 6 
chr18:21246661-21246691 5.8 
chr18:21247748-21247763 6 
chr18:21248654-21248674 5.9 
chr18:21249121-21249139 5.94444 
chr18:21249300-21249384 5.88095 
chr18:21249398-21249469 5.76056 
chr18:21251157-21251195 6 
chr18:21253088-21253109 5.85714 
chr18:21254041-21254061 6 
chr18:21256235-21256263 5.82143 
chr18:21257736-21257819 5.55422 
chr18:21257841-21257865 5.79167 
chr18:21258844-21258866 5.81818 
chr18:21259748-21259767 5.68421 
chr18:21259905-21259949 5.70455 
chr18:21261308-21261398 5.67778 
chr18:21264408-21264431 5.65217 
chr18:21265887-21265921 5.91176 
chr18:21266108-21266133 5.56 
chr18:21267349-21267361 6 
chr18:21267710-21267726 6 
chr18:21268121-21268144 5.6087 
chr18:21270740-21270753 6 
chr18:21270836-21270881 6 
chr18:21275760-21275795 6 
chr18:21277509-21277541 5.4375 
chr18:21277598-21277614 5.8125 
chr18:21278155-21278183 5.89286 
chr18:21278988-21279029 5.90244 
chr18:21280652-21280674 5.95455 
chr18:21281973-21282001 5.60714 
chr18:21282671-21282694 5.52174 
chr18:21283419-21283448 5.48276 
chr18:21283600-21283633 5.54545 
chr18:21284629-21284641 6 
chr18:21285414-21285497 5.6747 
chr18:21286074-21286103 5.62069 
chr18:21287041-21287059 6 
chr18:21287619-21287638 6 
chr18:21288697-21288731 5.79412 
chr18:21289029-21289047 6 
chr18:21289730-21289753 5.86957 
chr18:21290773-21290825 5.32692 
chr18:21292343-21292356 6 
chr18:21292985-21293022 5.48649 
chr18:21293833-21293860 5.85185 
chr18:21295684-21295712 5.57143 
chr18:21297506-21297529 6 
chr18:21297684-21297709 6 
chr18:21299291-21299313 5.54545 
chr18:21299633-21299645 6 
chr18:21300307-21300338 6 
chr18:21301125-21301165 5.35 
chr18:21305468-21305503 5.22857 
chr18:21306568-21306595 6 
chr18:21307270-21307299 6 
chr18:21308994-21309009 6 
chr18:21309076-21309145 5.62319 
chr18:21310312-21310345 5.93939 
chr18:21322614-21322638 6 
chr18:21323393-21323409 6 
chr18:21324795-21324816 6 
chr18:21325137-21325157 6 
chr18:21328384-21328405 5.90476 
chr18:21329275-21329308 5.30303 
chr18:21330398-21330426 6 
chr18:21332774-21332787 6 
chr18:21332953-21332978 5.32 
chr18:21336406-21336461 5.58182 
chr18:21336864-21336893 5.44828 
chr18:21336907-21336927 6 
chr18:21337381-21337433 5.5 
chr18:21339007-21339026 6 
chr18:21339294-21339307 6 
chr18:21341597-21341618 5.57143 
chr18:21342812-21342833 5.80952 
chr18:21344242-21344274 5.65625 
chr18:21344705-21344736 5.32258 
chr18:21344944-21344973 5.2069 
chr18:21347517-21347560 5.93023 
chr18:21349631-21349659 5.39286 
chr18:21350725-21350748 6 
chr18:21351497-21351521 5.41667 
chr18:21351663-21351688 5.52 
chr18:21355431-21355445 6 
chr18:21359243-21359260 6 
chr18:21360284-21360335 5.58824 
chr18:21362516-21362547 5.83871 
chr18:21367246-21367260 6 
chr18:21367504-21367516 6 
chr18:21367934-21367948 6 
chr18:21368850-21368873 5.43478 
chr18:21368942-21368961 5.63158 
chr18:21371698-21371738 5.625 
chr18:21374438-21374467 5.27586 
chr18:21375099-21375129 5.16667 
chr18:21376662-21376684 5.59091 
chr18:21378079-21378134 5.52727 
chr18:21379702-21379715 6 
chr18:21387406-21387469 5.5873 
chr18:21388308-21388338 5.46667 
chr18:21391818-21391852 5.73529 
chr18:21393216-21393234 5.72222 
chr18:21393488-21393532 5.95455 
chr18:21396104-21396141 6 
chr18:21399440-21399475 5.54286 
chr18:21402075-21402104 5.89655 
chr18:21408454-21408471 6 
chr18:21408544-21408566 5.63636 
chr18:21412752-21412775 5.47826 
chr18:21414773-21414794 5.90476 
chr18:21416070-21416101 6 
chr18:21417534-21417553 6 
chr18:21420336-21420359 5.86957 
chr18:21422329-21422351 5.72727 
chr18:21422866-21422879 6 
chr18:21423016-21423042 5.38462 
chr18:21424704-21424721 5.82353 
chr18:21433150-21433163 6 
chr18:21434604-21434649 5.82222 
chr18:21434947-21435006 5.71186 
chr18:21436885-21436898 6 
chr18:21439694-21439716 5.90909 
chr18:21440214-21440239 5.96 
chr18:21440657-21440670 6 
chr18:21442958-21443000 5.7381 
chr18:21443408-21443429 5.61905 
chr18:21444158-21444199 5.63415 
chr18:21444868-21444891 5.43478 
chr18:21447516-21447542 5.92308 
chr18:21448032-21448046 6 
chr18:21448574-21448589 6 
chr18:21452035-21452061 5.42308 
chr18:21457009-21457024 6 
chr18:21458069-21458092 6 
chr18:21458437-21458479 5.45238 
chr18:21459017-21459050 5.27273 
chr18:21460840-21460869 5.58621 
chr18:21461559-21461589 5.46667 
chr18:21464011-21464058 6 
chr18:21465286-21465324 5.92105 
chr18:21468898-21468924 5.42308 
chr18:21469521-21469709 5.76596 
chr18:21472330-21472358 5.57143 
chr18:21472867-21472881 6 
chr18:21473556-21473578 6 
chr18:21476298-21476332 5.82353 
chr18:21479848-21479869 5.61905 
chr18:21480021-21480045 5.75 
chr18:21484405-21484436 5.6129 
chr18:21485711-21485740 5.72414 
chr18:21486585-21486621 5.61111 
chr18:21488497-21488533 5.80556 
chr18:21490895-21490924 5.31034 
chr18:21491711-21491781 5.27143 
chr18:21491822-21491848 5.34615 
chr18:21491881-21492045 5.2439 
chr18:21492055-21492110 5.41818 
chr18:21492372-21492398 5.5 
chr18:21495970-21496034 6 
chr18:21496824-21496840 5.875 
chr18:21497770-21497804 5.91176 
chr18:21502620-21502644 5.375 
chr18:21504496-21504520 5.79167 
chr18:21506128-21506148 5.7 
chr18:21507123-21507148 5.76 
chr18:21507693-21507719 5.42308 
chr18:21509139-21509154 6 
chr18:21510688-21510714 5.53846 
chr18:21511463-21511502 5.51282 
chr18:21516173-21516212 5.71795 
chr18:21517335-21517357 6 
chr18:21520894-21520913 5.84211 
chr18:21522544-21522557 6 
chr18:21525094-21525116 6 
chr18:21527102-21527123 5.66667 
chr18:21527670-21527702 5.375 
chr18:21527771-21527788 5.76471 
chr18:21528528-21528546 5.88889 
chr18:21531951-21531975 5.75 
chr18:21533284-21533324 6 
chr18:21534365-21534382 6 
chr18:21534822-21534845 5.52174 
chr18:21537658-21537682 5.79167 
chr18:21539448-21539469 5.90476 
chr18:21544076-21544098 5.59091 
chr18:21544861-21544879 5.88889 
chr18:21545958-21545989 5.45161 
chr18:21547038-21547059 6 
chr18:21548206-21548224 6 
chr18:21549060-21549078 5.77778 
chr18:21551269-21551294 6 
chr18:21558703-21558725 6 
chr18:21558872-21558889 6 
chr18:21562076-21562112 5.41667 
chr18:21563450-21563469 5.63158 
chr18:21563853-21563886 5.90909 
chr18:21564092-21564119 5.33333 
chr18:21567959-21567993 5.52941 
chr18:21568331-21568354 5.6087 
chr18:21574276-21574288 6 
chr18:21574703-21574717 6 
chr18:21574860-21574882 5.63636 
chr18:21576554-21576588 5.44118 
chr18:21577515-21577684 5.81657 
chr18:21577836-21577862 6 
chr18:21581787-21581802 6 
chr18:21582916-21582939 5.43478 
chr18:21583697-21583722 5.32 
chr18:21585643-21585670 5.74074 
chr18:21585807-21585824 5.76471 
chr18:21587347-21587359 6 
chr18:21591745-21591789 5.38636 
chr18:21592814-21592845 6 
chr18:21594165-21594221 5.48214 
chr18:21594667-21594732 5.46154 
chr18:21595224-21595248 5.66667 
chr18:21600069-21600096 5.25926 
chr18:21601486-21601520 5.61765 
chr18:21602030-21602064 5.73529 
chr18:21603779-21603791 6 
chr18:21603799-21603811 6 
chr18:21603898-21603990 5.73913 
chr18:21604825-21604849 6 
chr18:21605216-21605241 5.32 
chr18:21606245-21606258 5.92308 
chr18:21607523-21607536 6 
chr18:21607689-21607707 6 
chr18:21608670-21608698 5.78571 
chr18:21609046-21609072 5.73077 
chr18:21610612-21610628 6 
chr18:21610908-21610921 6 
chr18:21611077-21611096 5.63158 
chr18:21613216-21613237 5.80952 
chr18:21614994-21615015 5.80952 
chr18:21618240-21618253 6 
chr18:21619807-21619833 5.34615 
chr18:21620538-21620569 5.58065 
chr18:21624004-21624050 5.78261 
chr18:21625856-21625915 5.9322 
chr18:21627030-21627070 5.45 
chr18:21627505-21627577 5.36111 
chr18:21627898-21627924 5.65385 
chr18:21629422-21629442 5.85 
chr18:21630527-21630545 6 
chr18:21632498-21632534 5.33333 
chr18:21640277-21640294 6 
chr18:21641557-21641575 6 
chr18:21644060-21644093 5.45455 
chr18:21645940-21645965 5.92 
chr18:21647132-21647157 5.32 
chr18:21650801-21650820 6 
chr18:21650890-21650906 6 
chr18:21655647-21655674 5.85185 
chr18:21659758-21659778 5.7 
chr18:21660243-21660255 6 
chr18:21661979-21661994 6 
chr18:21662337-21662364 5.2963 
chr18:21664595-21664623 5.21429 
chr18:21664969-21664983 6 
chr18:21667544-21667562 5.83333 
chr18:21668264-21668298 5.14706 
chr18:21670761-21670782 6 
chr18:21672056-21672095 5.92308 
chr18:21675662-21675683 5.90476 
chr18:21676649-21676676 5.22222 
chr18:21678321-21678610 5.63322 
chr18:21678969-21679069 5.82 
chr18:21679077-21679112 5.82857 
chr18:21680191-21680203 6 
chr18:21681269-21681282 6 
chr18:21683885-21683904 5.68421 
chr18:21684652-21684681 6 
chr18:21685113-21685139 5.26923 
chr18:21685452-21685509 5.50877 
chr18:21687250-21687276 5.80769 
chr18:21689140-21689157 6 
chr18:21689293-21689332 5.4359 
chr18:21691870-21691890 5.8 
chr18:21695475-21695504 5.27586 
chr18:21696046-21696136 5.62222 
chr18:21696783-21696802 6 
chr18:21697665-21697688 5.86957 
chr18:21702464-21702479 6 
chr18:21703344-21703379 5.94286 
chr18:21704445-21704463 5.72222 
chr18:21704854-21704869 6 
chr18:21706152-21706187 5.45714 
chr18:21706390-21706407 6 
chr18:21706600-21706627 5.59259 
chr18:21707470-21707493 5.78261 
chr18:21708152-21708165 6 
chr18:21708369-21708408 5.46154 
chr18:21709737-21709751 6 
chr18:21710390-21710408 6 
chr18:21710984-21711016 6 
chr18:21711172-21711184 6 
chr18:21714219-21714250 5.87097 
chr18:21714946-21714979 5.51515 
chr18:21716030-21716072 5.5 
chr18:21716719-21716736 5.82353 
chr18:21717619-21717634 5.93333 
chr18:21717844-21717876 5.875 
chr18:21718051-21718084 5.9697 
chr18:21718939-21718967 5.5 
chr18:21719883-21719906 5.65217 
chr18:21720267-21720308 5.68293 
chr18:21722986-21723001 6 
chr18:21724565-21724589 5.66667 
chr18:21726154-21726178 5.375 
chr18:21727216-21727231 6 
chr18:21730705-21730758 5.75472 
chr18:21731651-21731665 6 
chr18:21734066-21734087 6 
chr18:21735597-21735622 5.56 
chr18:21736446-21736477 5.74194 
chr18:21744384-21744405 6 
chr18:21752252-21752272 5.8 
chr18:21753340-21753389 5.36735 
chr18:21754638-21754665 5.62963 
chr18:21755062-21755114 5.67308 
chr18:21755133-21755160 5.48148 
chr18:21758169-21758191 5.77273 
chr18:21758958-21758994 5.30556 
chr18:21759398-21759417 5.89474 
chr18:21760420-21760443 5.82609 
chr18:21761848-21761864 6 
chr18:21762032-21762056 5.625 
chr18:21763367-21763408 5.68293 
chr18:21764757-21764789 5.8125 
chr18:21765282-21765304 5.86364 
chr18:21766033-21766061 5.42857 
chr18:21766867-21766892 6 
chr18:21770310-21770338 6 
chr18:21773451-21773463 6 
chr18:21775259-21775307 5.75 
chr18:21776653-21776693 5.5 
chr18:21777319-21777334 5.93333 
chr18:21777737-21777763 5.96154 
chr18:21778804-21778843 5.58974 
chr18:21779337-21779359 5.63636 
chr18:21780525-21780539 6 
chr18:21790398-21790428 5.9 
chr18:21790488-21790510 6 
chr18:21790922-21790943 5.85714 
chr18:21793532-21793554 5.59091 
chr18:21795418-21795433 6 
chr18:21797222-21797234 6 
chr18:21798405-21798421 5.9375 
chr18:21800767-21800789 5.72727 
chr18:21805939-21805966 5.66667 
chr18:21806851-21806868 6 
chr18:21808250-21808279 5.31034 
chr18:21810398-21810436 5.5 
chr18:21813583-21813626 6 
chr18:21814091-21814108 5.82353 
chr18:21814294-21814315 5.66667 
chr18:21819725-21819755 5.36667 
chr18:21819873-21819902 5.51724 
chr18:21822168-21822201 5.57576 
chr18:21822257-21822275 6 
chr18:21822300-21822326 5.96154 
chr18:21823194-21823208 6 
chr18:21826179-21826195 6 
chr18:21826756-21826772 6 
chr18:21826976-21827034 5.31034 
chr18:21830107-21830153 5.73913 
chr18:21832999-21833022 5.6087 
chr18:21835720-21835733 6 
chr18:21836928-21836950 6 
chr18:21838705-21838719 6 
chr18:21838889-21838910 6 
chr18:21840801-21840814 5.92308 
chr18:21841815-21841836 5.52381 
chr18:21845444-21845467 6 
chr18:21847470-21847493 5.43478 
chr18:21848064-21848093 5.51724 
chr18:21848489-21848528 5.4359 
chr18:21849815-21849844 6 
chr18:21851963-21851991 5.25 
chr18:21852199-21852229 6 
chr18:21852862-21852881 5.84211 
chr18:21854197-21854211 6 
chr18:21856398-21856420 5.90909 
chr18:21857250-21857293 5.30233 
chr18:21859214-21859232 6 
chr18:21859798-21859813 6 
chr18:21861042-21861063 5.61905 
chr18:21861346-21861364 5.94444 
chr18:21862507-21862534 5.74074 
chr18:21863228-21863303 5.73333 
chr18:21863907-21863937 5.7 
chr18:21864171-21864194 5.47826 
chr18:21864708-21864741 5.15152 
chr18:21867736-21867777 6 
chr18:21868728-21868740 6 
chr18:21869370-21869398 5.71429 
chr18:21870650-21870696 5.76087 
chr18:21871027-21871060 5.51515 
chr18:21871853-21871895 5.7381 
chr18:21872456-21872522 5.21212 
chr18:21873068-21873104 5.94444 
chr18:21874184-21874205 5.61905 
chr18:21879475-21879504 5.75862 
chr18:21880781-21880794 6 
chr18:21881432-21881464 5.59375 
chr18:21882027-21882043 6 
chr18:21882200-21882212 6 
chr18:21882941-21882981 5.6 
chr18:21887054-21887084 5.96667 
chr18:21888323-21888355 5.5 
chr18:21888691-21888718 5.25926 
chr18:21889055-21889094 5.4359 
chr18:21890010-21890036 5.84615 
chr18:21890398-21890412 6 
chr18:21890565-21890600 5.85714 
chr18:21893091-21893118 5.85185 
chr18:21894074-21894100 5.69231 
chr18:21895511-21895908 5.48111 
chr18:21896224-21896249 5.48 
chr18:21896768-21896786 5.77778 
chr18:21899643-21899660 5.88235 
chr18:21899945-21899958 6 
chr18:21900992-21901029 5.89189 
chr18:21902070-21902086 6 
chr18:21903496-21903520 5.79167 
chr18:21904020-21904032 6 
chr18:21904419-21904442 6 
chr18:21904545-21904593 5.72917 
chr18:21904749-21904762 6 
chr18:21904818-21904842 5.66667 
chr18:21905054-21905073 5.89474 
chr18:21905869-21905898 5.89655 
chr18:21906026-21906045 5.94737 
chr18:21906794-21906824 5.83333 
chr18:21907060-21907084 6 
chr18:21907362-21907380 5.72222 
chr18:21908000-21908018 6 
chr18:21908181-21908206 6 
chr18:21909511-21909523 6 
chr18:21911361-21911373 6 
chr18:21912349-21912374 6 
chr18:21914725-21914751 5.5 
chr18:21917296-21917382 5.69767 
chr18:21917534-21917547 6 
chr18:21917720-21917757 5.48649 
chr18:21918027-21918051 5.91667 
chr18:21921122-21921145 5.69565 
chr18:21924418-21924435 6 
chr18:21927805-21927822 6 
chr18:21928735-21928758 6 
chr18:21929681-21929709 5.85714 
chr18:21930072-21930105 5.87879 
chr18:21931311-21931328 6 
chr18:21931486-21931514 5.82143 
chr18:21934712-21934748 5.94444 
chr18:21935464-21935494 5.73333 
chr18:21935949-21935985 6 
chr18:21939188-21939214 6 
chr18:21939640-21939669 5.7931 
chr18:21939922-21939944 5.54545 
chr18:21941960-21941978 6 
chr18:21943389-21943423 5.76471 
chr18:21943576-21943621 5.68889 
chr18:21944554-21944588 5.79412 
chr18:21944975-21945012 5.86486 
chr18:21947192-21947206 6 
chr18:21947610-21947624 6 
chr18:21952238-21952267 5.93103 
chr18:21955278-21955304 5.92308 
chr18:21956853-21956866 6 
chr18:21960233-21960259 5.42308 
chr18:21960916-21960953 5.81081 
chr18:21961924-21961948 5.625 
chr18:21962198-21962215 6 
chr18:21962370-21962386 6 
chr18:21964837-21964867 5.96667 
chr18:21965356-21965375 5.78947 
chr18:21966969-21967035 5.57576 
chr18:21968302-21968323 5.52381 
chr18:21968764-21968780 6 
chr18:21969905-21969928 5.95652 
chr18:21970658-21970681 6 
chr18:21971696-21971723 5.66667 
chr18:21973393-21973429 5.97222 
chr18:21981490-21981522 5.84375 
chr18:21982031-21982052 5.95238 
chr18:21983384-21983405 6 
chr18:21984384-21984405 5.80952 
chr18:21984802-21984816 6 
chr18:21987299-21987320 6 
chr18:21988028-21988045 6 
chr18:21988323-21988355 6 
chr18:21989874-21989917 5.7907 
chr18:21990794-21990810 6 
chr18:21991270-21991292 6 
chr18:21991750-21991766 6 
chr18:21994235-21994279 5.86364 
chr18:21995887-21995910 6 
chr18:21997932-21997949 6 
chr18:21998608-21998626 5.88889 
chr18:21999635-21999654 5.63158 
chr18:21999933-21999956 5.73913 
chr18:22000239-22000251 6 
chr18:22000939-22000957 5.83333 
chr18:22002516-22002537 5.71429 
chr18:22005260-22005284 5.83333 
chr18:22008395-22008408 5.92308 
chr18:22011640-22011678 5.84211 
chr18:22013146-22013169 5.95652 
chr18:22013629-22013645 6 
chr18:22014727-22014885 5.83544 
chr18:22016206-22016221 5.93333 
chr18:22016497-22016531 6 
chr18:22018853-22018898 5.24444 
chr18:22019600-22019618 6 
chr18:22020063-22020091 5.28571 
chr18:22021150-22021172 5.90909 
chr18:22022114-22022129 6 
chr18:22023009-22023022 6 
chr18:22023277-22023315 5.34211 
chr18:22023351-22023389 5.21053 
chr18:22027111-22027152 5.58537 
chr18:22030608-22030664 5.51786 
chr18:22034592-22034617 5.64 
chr18:22038799-22038825 5.38462 
chr18:22040303-22040342 6 
chr18:22043832-22043857 5.32 
chr18:22045248-22045269 5.85714 
chr18:22046059-22046088 5.68966 
chr18:22046242-22046270 5.78571 
chr18:22046650-22046672 5.54545 
chr18:22047495-22047520 5.68 
chr18:22048160-22048185 5.6 
chr18:22050465-22050479 6 
chr18:22051570-22051592 6 
chr18:22051984-22052018 5.79412 
chr18:22053117-22053136 5.68421 
chr18:22055587-22055613 5.53846 
chr18:22055974-22055999 5.76 
chr18:22058866-22058886 5.75 
chr18:22060101-22060123 5.59091 
chr18:22061882-22061905 5.91304 
chr18:22063410-22063435 5.96 
chr18:22065128-22065158 5.8 
chr18:22067373-22067398 5.84 
chr18:22067663-22067711 5.60417 
chr18:22068139-22068202 5.14286 
chr18:22068236-22068268 6 
chr18:22068420-22068432 6 
chr18:22069218-22069235 5.88235 
chr18:22069398-22069420 5.90909 
chr18:22071054-22071276 5.35586 
chr18:22071292-22071540 5.42339 
chr18:22071613-22071631 5.88889 
chr18:22073238-22073254 5.8125 
chr18:22075939-22075952 6 
chr18:22078120-22078141 5.85714 
chr18:22079415-22079436 6 
chr18:22080755-22080789 5.20588 
chr18:22081454-22081482 5.28571 
chr18:22083975-22084006 5.51613 
chr18:22086667-22086699 5.8125 
chr18:22086849-22086870 5.71429 
chr18:22090471-22090495 5.625 
chr18:22091980-22091992 6 
chr18:22092285-22092305 6 
chr18:22092974-22093017 5.90698 
chr18:22094364-22094379 6 
chr18:22097034-22097078 5.93182 
chr18:22098498-22098521 6 
chr18:22103938-22103962 5.54167 
chr18:22104571-22104589 5.94444 
chr18:22104887-22104919 6 
chr18:22105635-22105671 5.77778 
chr18:22106239-22106253 6 
chr18:22107761-22107779 6 
chr18:22109235-22109263 5.71429 
chr18:22110205-22110240 5.62857 
chr18:22111073-22111091 5.88889 
chr18:22113902-22113923 6 
chr18:22117721-22117757 5.58333 
chr18:22123612-22123660 6 
chr18:22127528-22127558 5.23333 
chr18:22128050-22128094 5.77273 
chr18:22128115-22128143 5.35714 
chr18:22128177-22128202 6 
chr18:22128225-22128266 5.36585 
chr18:22128310-22128330 5.7 
chr18:22128351-22128423 5.83333 
chr18:22129098-22129125 5.85185 
chr18:22129524-22129536 6 
chr18:22131602-22131626 5.625 
chr18:22133082-22133100 5.77778 
chr18:22136886-22136920 5.82353 
chr18:22137603-22137637 6 
chr18:22137767-22137791 5.75 
chr18:22142186-22142216 5.23333 
chr18:22143213-22143239 5.96154 
chr18:22146010-22146037 5.59259 
chr18:22146259-22146285 5.65385 
chr18:22148505-22148519 6 
chr18:22152824-22152836 6 
chr18:22156751-22156768 5.82353 
chr18:22156970-22156991 5.90476 
chr18:22159612-22159672 5.75 
chr18:22160688-22160708 5.75 
chr18:22161247-22161268 6 
chr18:22161841-22161861 6 
chr18:22163198-22163229 5.58065 
chr18:22163488-22163503 6 
chr18:22167505-22167553 5.35417 
chr18:22170454-22170488 5.58824 
chr18:22172007-22172034 5.37037 
chr18:22172194-22172211 6 
chr18:22178335-22178350 6 
chr18:22180730-22180774 5.27273 
chr18:22183723-22183748 5.96 
chr18:22184477-22184500 5.65217 
chr18:22185013-22185059 5.26087 
chr18:22187013-22187043 5.4 
chr18:22189728-22189744 5.9375 
chr18:22190054-22190091 5.7027 
chr18:22193532-22193552 5.6 
chr18:22196029-22196048 5.78947 
chr18:22198954-22198973 5.94737 
chr18:22198987-22199014 5.92593 
chr18:22199147-22199167 5.7 
chr18:22204321-22204334 5.92308 
chr18:22211853-22211898 5.73333 
chr18:22211958-22211970 6 
chr18:22213691-22213705 6 
chr18:22217701-22217750 5.71429 
chr18:22218084-22218103 5.73684 
chr18:22218369-22218388 5.63158 
chr18:22219098-22219130 5.59375 
chr18:22220630-22220646 6 
chr18:22221690-22221726 5.63889 
chr18:22224807-22224841 5.47059 
chr18:22225154-22225177 5.43478 
chr18:22225332-22225349 6 
chr18:22226519-22226532 6 
chr18:22227756-22227807 5.31373 
chr18:22228079-22228109 5.53333 
chr18:22228509-22228528 6 
chr18:22232587-22232616 5.72414 
chr18:22232766-22232794 5.85714 
chr18:22234931-22234957 5.5 
chr18:22238527-22238540 6 
chr18:22242843-22242871 5.42857 
chr18:22243467-22243486 6 
chr18:22245780-22245800 6 
chr18:22262931-22262954 5.6087 
chr18:22267023-22267054 5.67742 
chr18:22267451-22267489 5.47368 
chr18:22269383-22269420 5.48649 
chr18:22279837-22279850 6 
chr18:22280398-22280424 5.88462 
chr18:22283838-22283859 5.66667 
chr18:22284406-22284425 6 
chr18:22285395-22285430 5.91429 
chr18:22288085-22288113 5.46429 
chr18:22288507-22288527 6 
chr18:22289574-22289603 6 
chr18:22290919-22290939 5.7 
chr18:22296093-22296108 6 
chr18:22298261-22298279 5.77778 
chr18:22299198-22299236 5.28947 
chr18:22299965-22299994 5.65517 
chr18:22300997-22301012 5.93333 
chr18:22303024-22303042 6 
chr18:22304553-22304586 5.36364 
chr18:22305010-22305026 6 
chr18:22305179-22305208 5.89655 
chr18:22305784-22305816 5.4375 
chr18:22309418-22309489 5.73239 
chr18:22313464-22313477 6 
chr18:22315465-22315490 5.8 
chr18:22315503-22315847 5.5843 
chr18:22315871-22316192 5.62928 
chr18:22318097-22318126 5.68966 
chr18:22321767-22321797 5.83333 
chr18:22323262-22323305 5.81395 
chr18:22323322-22323398 5.43421 
chr18:22323413-22323437 5.45833 
chr18:22323459-22323572 5.9292 
chr18:22326215-22326240 5.6 
chr18:22328605-22328810 5.79024 
chr18:22332651-22332679 5.64286 
chr18:22336114-22336188 5.54054 
chr18:22336458-22336485 5.25926 
chr18:22337398-22337434 5.27778 
chr18:22337564-22337585 5.57143 
chr18:22337657-22337682 5.36 
chr18:22340683-22340706 5.56522 
chr18:22341239-22341282 5.16279 
chr18:22348710-22348741 6 
chr18:22349959-22350028 5.73913 
chr18:22351726-22351752 6 
chr18:22351937-22351949 6 
chr18:22352104-22352119 6 
chr18:22352176-22352197 5.61905 
chr18:22352678-22352717 5.74359 
chr18:22355074-22355088 6 
chr18:22355742-22355771 5.58621 
chr18:22356332-22356362 5.4 
chr18:22359386-22359411 5.92 
chr18:22360549-22360598 5.73469 
chr18:22366398-22366423 5.32 
chr18:22370631-22370652 5.52381 
chr18:22372783-22372846 5.8254 
chr18:22376175-22376194 6 
chr18:22378773-22378792 6 
chr18:22386992-22387045 5.58491 
chr18:22389511-22389529 5.77778 
chr18:22391386-22391409 5.52174 
chr18:22395886-22395901 6 
chr18:22396586-22396683 5.58763 
chr18:22399873-22399921 5.83333 
chr18:22402985-22403004 5.78947 
chr18:22406097-22406118 5.71429 
chr18:22411919-22411937 5.72222 
chr18:22416045-22416080 5.91429 
chr18:22416275-22416297 5.63636 
chr18:22416650-22416670 5.65 
chr18:22416797-22416815 5.72222 
chr18:22417497-22417523 5.92308 
chr18:22419907-22419938 5.32258 
chr18:22420624-22420654 5.83333 
chr18:22420665-22420728 5.49206 
chr18:22420740-22420767 5.77778 
chr18:22420785-22420820 5.54286 
chr18:22420895-22420919 6 
chr18:22423489-22423505 6 
chr18:22423792-22423804 6 
chr18:22424398-22424498 5.44 
chr18:22424684-22424714 5.46667 
chr18:22426321-22426350 6 
chr18:22428780-22428810 5.56667 
chr18:22430419-22430435 5.9375 
chr18:22432730-22432761 5.90323 
chr18:22437920-22437933 5.92308 
chr18:22440966-22441008 5.5 
chr18:22441238-22441251 6 
chr18:22442548-22442577 5.13793 
chr18:22442928-22442953 6 
chr18:22443170-22443182 6 
chr18:22443342-22443365 5.6087 
chr18:22443598-22443646 5.875 
chr18:22446138-22446150 6 
chr18:22446282-22446307 6 
chr18:22450957-22450997 5.425 
chr18:22456917-22456986 5.84058 
chr18:22457646-22457665 5.63158 
chr18:22460398-22460429 5.51613 
chr18:22461481-22461526 5.4 
chr18:22463948-22463964 6 
chr18:22464893-22464961 5.52941 
chr18:22468833-22468865 5.15625 
chr18:22468924-22469012 5.46591 
chr18:22470758-22470779 5.90476 
chr18:22472469-22472492 5.91304 
chr18:22473193-22473224 5.58065 
chr18:22476142-22476181 5.53846 
chr18:22477181-22477200 5.78947 
chr18:22477255-22477285 5.76667 
chr18:22477310-22477329 5.73684 
chr18:22478952-22478971 5.63158 
chr18:22480171-22480188 6 
chr18:22495116-22495132 6 
chr18:22496083-22496124 5.5122 
chr18:22496603-22496632 5.82759 
chr18:22497365-22497389 5.45833 
chr18:22497540-22497567 5.37037 
chr18:22497584-22497608 5.375 
chr18:22498719-22498744 5.4 
chr18:22499994-22500029 5.54286 
chr18:22500192-22500205 6 
chr18:22500949-22500982 5.84848 
chr18:22501782-22501795 6 
chr18:22502528-22502547 6 
chr18:22502963-22502989 5.38462 
chr18:22508792-22508818 5.53846 
chr18:22509118-22509136 5.77778 
chr18:22509345-22509383 5.60526 
chr18:22509867-22509886 6 
chr18:22511671-22511706 5.4 
chr18:22512657-22512690 6 
chr18:22513693-22513718 5.36 
chr18:22513783-22513905 5.30328 
chr18:22516398-22516465 5.26866 
chr18:22517185-22517212 5.51852 
chr18:22518803-22518844 5.4878 
chr18:22518999-22519078 5.55696 
chr18:22519218-22519619 5.69077 
chr18:22519647-22519668 5.66667 
chr18:22519683-22519715 5.71875 
chr18:22519741-22519789 5.58333 
chr18:22523246-22523272 5.34615 
chr18:22523282-22523314 5.6875 
chr18:22524725-22524744 5.78947 
chr18:22524867-22524903 5.5 
chr18:22528598-22528644 5.6087 
chr18:22530834-22530851 5.88235 
chr18:22533117-22533152 5.74286 
chr18:22533425-22533445 5.9 
chr18:22537293-22537351 6 
chr18:22540349-22540375 5.5 
chr18:22542258-22542272 6 
chr18:22543114-22543180 5.48485 
chr18:22543209-22543269 5.46667 
chr18:22543290-22543331 5.7561 
chr18:22545253-22545279 6 
chr18:22552573-22552601 5.32143 
chr18:22552877-22552891 5.92857 
chr18:22555220-22555233 6 
chr18:22558847-22558898 5.60784 
chr18:22562695-22562716 5.66667 
chr18:22563327-22563366 5.69231 
chr18:22564171-22564199 5.28571 
chr18:22565228-22565247 5.68421 
chr18:22566559-22566599 5.4 
chr18:22567139-22567174 5.68571 
chr18:22569045-22569062 5.82353 
chr18:22569138-22569207 5.34783 
chr18:22569496-22569692 5.64796 
chr18:22571701-22571726 5.32 
chr18:22574151-22574188 5.24324 
chr18:22577693-22577735 5.71429 
chr18:22578807-22578843 5.77778 
chr18:22582873-22582885 6 
chr18:22585192-22585213 5.7619 
chr18:22588834-22588854 5.75 
chr18:22588870-22588892 6 
chr18:22589878-22589909 5.80645 
chr18:22592933-22592954 5.52381 
chr18:22593602-22593623 5.57143 
chr18:22596364-22596390 5.46154 
chr18:22598786-22598800 6 
chr18:22603898-22603950 5.15385 
chr18:22604587-22604608 6 
chr18:22608919-22608949 5.73333 
chr18:22610286-22610305 6 
chr18:22612329-22612347 5.77778 
chr18:22613460-22613845 5.96104 
chr18:22618982-22619031 5.77551 
chr18:22619189-22619214 6 
chr18:22621659-22621682 5.6087 
chr18:22622495-22622529 5.55882 
chr18:22624805-22624828 5.52174 
chr18:22624843-22624877 5.38235 
chr18:22625702-22625718 5.875 
chr18:22626572-22626590 6 
chr18:22630682-22630714 5.59375 
chr18:22631229-22631306 5.57143 
chr18:22631904-22631923 6 
chr18:22632076-22632100 5.375 
chr18:22635112-22635155 5.69767 
chr18:22635663-22635684 5.80952 
chr18:22637638-22637659 6 
chr18:22640506-22640529 5.56522 
chr18:22640568-22640588 5.75 
chr18:22642716-22642753 5.81081 
chr18:22645218-22645242 5.58333 
chr18:22648456-22648480 5.58333 
chr18:22651937-22651967 5.6 
chr18:22653985-22654051 5.39394 
chr18:22659564-22659588 6 
chr18:22662805-22662828 6 
chr18:22663697-22663736 5.71795 
chr18:22663895-22663921 6 
chr18:22665170-22665241 5.1831 
chr18:22665531-22665599 5.25 
chr18:22665608-22665643 5.88571 
chr18:22665688-22665719 5.64516 
chr18:22668168-22668192 5.95833 
chr18:22672845-22672884 5.5641 
chr18:22674232-22674258 5.38462 
chr18:22680035-22680081 5.73913 
chr18:22681076-22681100 5.54167 
chr18:22682207-22682241 5.70588 
chr18:22682471-22682500 5.68966 
chr18:22683748-22683816 5.63235 
chr18:22685978-22685993 6 
chr18:22686696-22686716 5.75 
chr18:22688898-22688932 5.47059 
chr18:22690263-22690304 5.21951 
chr18:22690407-22690443 5.44444 
chr18:22692118-22692161 5.4186 
chr18:22693686-22693753 5.65672 
chr18:22693930-22693958 5.25 
chr18:22696822-22697051 5.78166 
chr18:22699504-22699532 6 
chr18:22700546-22700592 5.73913 
chr18:22700667-22700717 5.18 
chr18:22701075-22701088 6 
chr18:22701220-22701249 5.72414 
chr18:22705471-22705508 5.67568 
chr18:22705594-22705622 5.60714 
chr18:22706750-22706765 5.93333 
chr18:22707734-22707763 5.31034 
chr18:22709210-22709249 5.87179 
chr18:22710910-22710942 6 
chr18:22712436-22712450 6 
chr18:22715219-22715288 5.6087 
chr18:22717627-22717656 5.2069 
chr18:22719336-22719361 6 
chr18:22723614-22723653 5.5641 
chr18:22725411-22725429 5.83333 
chr18:22726008-22726044 5.11111 
chr18:22728420-22728451 5.51613 
chr18:22730699-22730727 5.32143 
chr18:22730829-22730865 5.83333 
chr18:22732442-22732474 5.90625 
chr18:22737162-22737177 6 
chr18:22738218-22738252 5.29412 
chr18:22738347-22738380 5.69697 
chr18:22740471-22740506 5.45714 
chr18:22740776-22740795 5.63158 
chr18:22748918-22748935 6 
chr18:22750072-22750091 5.89474 
chr18:22753505-22753525 5.75 
chr18:22758526-22758544 5.88889 
chr18:22758641-22758676 5.25714 
chr18:22759063-22759128 5.70769 
chr18:22759411-22759460 5.14286 
chr18:22760155-22760190 5.6 
chr18:22760803-22760838 5.91429 
chr18:22761995-22762015 6 
chr18:22765695-22765710 5.86667 
chr18:22766868-22766898 5.93333 
chr18:22767126-22767168 5.7619 
chr18:22779819-22779832 6 
chr18:22782225-22782248 5.56522 
chr18:22783772-22783798 5.30769 
chr18:22785105-22785130 6 
chr18:22785951-22785981 5.6 
chr18:22787348-22787398 5.12 
chr18:22792161-22792182 5.85714 
chr18:22792473-22792525 5.92308 
chr18:22793130-22793204 5.2973 
chr18:22798446-22798466 6 
chr18:22798638-22798660 5.63636 
chr18:22799785-22799805 5.75 
chr18:22802519-22802535 5.8125 
chr18:22813616-22813640 5.58333 
chr18:22814938-22814961 5.65217 
chr18:22819928-22819957 5.2069 
chr18:22820332-22820358 5.96154 
chr18:22820911-22820928 6 
chr18:22822454-22822477 5.65217 
chr18:22824246-22824272 6 
chr18:22826185-22826209 5.79167 
chr18:22829173-22829193 5.75 
chr18:22829424-22829440 5.8125 
chr18:22833074-22833089 5.93333 
chr18:22835898-22836014 5.58621 
chr18:22837189-22837219 5.93333 
chr18:22837898-22837945 5.29787 
chr18:22840212-22840242 5.43333 
chr18:22843536-22843550 6 
chr18:22844781-22844797 5.8125 
chr18:22846823-22846848 5.76 
chr18:22849065-22849085 5.8 
chr18:22853184-22853210 6 
chr18:22864269-22864287 5.72222 
chr18:22864865-22864893 5.85714 
chr18:22865645-22865690 5.91111 
chr18:22867549-22867577 5.5 
chr18:22868457-22868494 5.48649 
chr18:22870571-22870587 6 
chr18:22870846-22870877 5.54839 
chr18:22873308-22873345 5.86486 
chr18:22874208-22874236 5.25 
chr18:22874817-22874840 6 
chr18:22875571-22875594 5.86957 
chr18:22877031-22877072 5.80488 
chr18:22877085-22877114 5.7931 
chr18:22882189-22882209 5.65 
chr18:22883206-22883278 5.65278 
chr18:22886705-22886724 5.89474 
chr18:22887717-22887749 5.59375 
chr18:22888157-22888183 6 
chr18:22890378-22890424 5.43478 
chr18:22891347-22891361 6 
chr18:22892781-22892800 6 
chr18:22894016-22894041 5.84 
chr18:22896285-22896311 5.53846 
chr18:22896393-22896411 6 
chr18:22896811-22896830 6 
chr18:22898905-22898939 6 
chr18:22899559-22899576 5.76471 
chr18:22902499-22902519 5.75 
chr18:22907821-22907850 5.75862 
chr18:22908366-22908407 6 
chr18:22908506-22908529 5.52174 
chr18:22910122-22910141 6 
chr18:22911849-22911867 5.72222 
chr18:22912112-22912141 5.2069 
chr18:22913012-22913052 5.55 
chr18:22913231-22913308 5.41558 
chr18:22918223-22918257 6 
chr18:22919614-22919645 5.70968 
chr18:22920322-22920344 6 
chr18:22922349-22922398 5.69388 
chr18:22923689-22923717 5.28571 
chr18:22923765-22923793 5.25 
chr18:22926588-22926601 6 
chr18:22929988-22930019 5.48387 
chr18:22930588-22930621 5.54545 
chr18:22930730-22930798 5.27941 
chr18:22931019-22931084 5.69231 
chr18:22931116-22931133 6 
chr18:22931186-22931242 5.53571 
chr18:22931836-22931928 5.63043 
chr18:22932249-22932357 5.34259 
chr18:22932379-22932398 5.68421 
chr18:22932559-22932597 6 
chr18:22935783-22935844 5.60656 
chr18:22939976-22939995 5.73684 
chr18:22940243-22940300 5.57895 
chr18:22943154-22943179 6 
chr18:22943276-22943314 6 
chr18:22944843-22944898 5.56364 
chr18:22944914-22944940 5.30769 
chr18:22945110-22945122 6 
chr18:22946818-22946849 5.32258 
chr18:22949751-22949778 6 
chr18:22950928-22950940 6 
chr18:22958348-22958388 5.825 
chr18:22965221-22965233 6 
chr18:22968480-22968501 5.61905 
chr18:22971045-22971071 6 
chr18:22974523-22974559 5.25 
chr18:22975697-22975715 5.72222 
chr18:22978743-22978789 5.56522 
chr18:22986236-22986270 5.26471 
chr18:22986658-22986684 5.80769 
chr18:22987552-22987585 5.66667 
chr18:22989662-22989691 5.72414 
chr18:22990828-22990842 6 
chr18:22994139-22994156 5.76471 
chr18:22999435-22999464 5.75862 
chr18:23003044-23003063 5.68421 
chr18:23003283-23003312 5.31034 
chr18:23007347-23007363 6 
chr18:23007895-23007926 5.32258 
chr18:23008905-23008921 5.875 
chr18:23009521-23009545 5.54167 
chr18:23010317-23010354 5.40541 
chr18:23010887-23010917 5.93333 
chr18:23011721-23011746 5.48 
chr18:23011790-23011816 5.65385 
chr18:23019160-23019177 6 
chr18:23020172-23020215 5.13953 
chr18:23022318-23022340 6 
chr18:23022515-23022538 5.82609 
chr18:23025952-23025967 6 
chr18:23026514-23026536 5.77273 
chr18:23027563-23027583 5.6 
chr18:23030190-23030212 5.90909 
chr18:23031758-23031787 5.89655 
chr18:23033050-23033066 6 
chr18:23041247-23041281 5.73529 
chr18:23043669-23043690 5.57143 
chr18:23043873-23043944 5.67606 
chr18:23046114-23046128 6 
chr18:23048793-23048813 6 
chr18:23050817-23050932 5.83478 
chr18:23051975-23052000 5.92 
chr18:23053286-23053311 5.32 
chr18:23053693-23053717 5.83333 
chr18:23055289-23055312 6 
chr18:23056197-23056212 6 
chr18:23060394-23060418 5.70833 
chr18:23061634-23061664 5.8 
chr18:23061944-23062029 5.54118 
chr18:23067383-23067413 6 
chr18:23067430-23067445 6 
chr18:23071634-23071658 5.54167 
chr18:23073957-23073984 5.25926 
chr18:23080673-23080693 6 
chr18:23083980-23084028 5.89583 
chr18:23086159-23086222 5.22222 
chr18:23088661-23088689 5.21429 
chr18:23091034-23091068 5.29412 
chr18:23091127-23091155 5.42857 
chr18:23094028-23094044 6 
chr18:23096037-23096173 5.72059 
chr18:23099382-23099407 5.6 
chr18:23099573-23099594 5.85714 
chr18:23100690-23100714 5.70833 
chr18:23100776-23100795 5.73684 
chr18:23102831-23102885 6 
chr18:23106873-23106888 5.86667 
chr18:23109980-23110001 6 
chr18:23110371-23110398 5.40741 
chr18:23111231-23111253 6 
chr18:23115073-23115103 6 
chr18:23116281-23116295 6 
chr18:23117732-23117768 5.16667 
chr18:23117865-23117924 5.28814 
chr18:23118422-23118450 6 
chr18:23118570-23118637 5.28358 
chr18:23118911-23118946 5.45714 
chr18:23119074-23119114 5.525 
chr18:23121490-23121536 6 
chr18:23122621-23122636 6 
chr18:23123145-23123158 6 
chr18:23126388-23126417 5.68966 
chr18:23127153-23127165 6 
chr18:23131808-23131824 5.875 
chr18:23131849-23131871 5.54545 
chr18:23131944-23131956 6 
chr18:23136465-23136501 5.19444 
chr18:23138153-23138165 6 
chr18:23139031-23139061 6 
chr18:23142168-23142263 5.71579 
chr18:23142275-23142365 5.46667 
chr18:23143263-23143295 5.875 
chr18:23149398-23149427 5.17241 
chr18:23149489-23149537 5.52083 
chr18:23152056-23152077 5.90476 
chr18:23152998-23153030 5.5625 
chr18:23155817-23155847 5.8 
chr18:23157447-23157495 5.54167 
chr18:23162762-23162778 6 
chr18:23164393-23164418 5.68 
chr18:23164600-23164629 6 
chr18:23165531-23165558 6 
chr18:23167587-23167644 5.5614 
chr18:23176704-23176727 5.82609 
chr18:23178557-23178569 6 
chr18:23178985-23179042 5.35088 
chr18:23179087-23179114 5.33333 
chr18:23180810-23180865 5.32727 
chr18:23190680-23190710 5.43333 
chr18:23194594-23194632 5.21053 
chr18:23195318-23195374 5.75 
chr18:23195699-23195716 5.88235 
chr18:23199183-23199242 5.40678 
chr18:23199463-23199486 5.73913 
chr18:23199804-23199852 5.45833 
chr18:23200283-23200318 5.65714 
chr18:23202667-23202741 5.89189 
chr18:23203516-23203542 5.5 
chr18:23203975-23203992 5.88235 
chr18:23206793-23206817 5.75 
chr18:23209310-23209358 5.91667 
chr18:23223266-23223297 5.25806 
chr18:23228225-23228254 5.72414 
chr18:23231291-23231306 6 
chr18:23232269-23232291 5.63636 
chr18:23237445-23237468 5.47826 
chr18:23237714-23237727 5.92308 
chr18:23238823-23238853 5.26667 
chr18:23239057-23239093 5.58333 
chr18:23239521-23239549 5.42857 
chr18:23240906-23240932 5.5 
chr18:23240940-23241015 5.54667 
chr18:23241426-23241457 5.25806 
chr18:23243630-23243679 5.46939 
chr18:23244977-23244999 5.81818 
chr18:23246494-23246516 6 
chr18:23250348-23250373 5.32 
chr18:23255434-23255467 5.78788 
chr18:23255898-23255933 5.57143 
chr18:23261895-23261907 6 
chr18:23271354-23271370 6 
chr18:23271721-23271734 6 
chr18:23275779-23275808 5.2069 
chr18:23277731-23277743 6 
chr18:23278129-23278150 5.7619 
chr18:23278618-23278666 5.5625 
chr18:23278719-23278816 5.48454 
chr18:23278826-23278893 5.61194 
chr18:23278898-23278951 5.81132 
chr18:23279989-23280019 6 
chr18:23282663-23282679 6 
chr18:23283029-23283052 5.69565 
chr18:23285194-23285218 5.79167 
chr18:23285574-23285603 5.34483 
chr18:23286793-23286816 5.43478 
chr18:23288032-23288050 5.77778 
chr18:23290809-23290826 6 
chr18:23294751-23294771 6 
chr18:23296237-23296261 5.75 
chr18:23297958-23297972 6 
chr18:23305723-23305750 5.2963 
chr18:23308710-23308757 5.91489 
chr18:23311447-23311486 5.89744 
chr18:23316392-23316412 5.7 
chr18:23317842-23317873 5.45161 
chr18:23318849-23318865 6 
chr18:23319573-23319591 5.72222 
chr18:23321812-23321838 5.61538 
chr18:23325996-23326019 6 
chr18:23328643-23328672 5.48276 
chr18:23329984-23330007 5.82609 
chr18:23330630-23330672 5.95238 
chr18:23331659-23331680 6 
chr18:23332730-23332757 5.33333 
chr18:23333236-23333259 5.73913 
chr18:23337866-23337890 5.58333 
chr18:23340989-23341007 5.83333 
chr18:23341313-23341340 5.74074 
chr18:23345260-23345275 6 
chr18:23346887-23346906 5.68421 
chr18:23347798-23347811 6 
chr18:23351099-23351119 6 
chr18:23353025-23353067 5.40476 
chr18:23353179-23353216 5.32432 
chr18:23353812-23353842 5.36667 
chr18:23354207-23354249 5.38095 
chr18:23357414-23357441 5.33333 
chr18:23359220-23359234 6 
chr18:23359388-23359431 5.67442 
chr18:23364560-23364587 6 
chr18:23366220-23366241 5.66667 
chr18:23370369-23370383 6 
chr18:23370615-23370671 5.78571 
chr18:23371549-23371568 5.63158 
chr18:23371698-23371717 5.63158 
chr18:23378972-23378985 6 
chr18:23381272-23381290 5.94444 
chr18:23385147-23385199 5.5 
chr18:23385997-23386013 6 
chr18:23387003-23387034 5.80645 
chr18:23387750-23387762 6 
chr18:23392989-23393001 6 
chr18:23396683-23396716 5.90909 
chr18:23399417-23399431 6 
chr18:23405434-23405478 5.40909 
chr18:23409834-23409888 5.51852 
chr18:23410667-23410762 5.82105 
chr18:23413718-23413751 5.30303 
chr18:23415284-23415318 5.29412 
chr18:23415950-23416004 5.92593 
chr18:23416743-23416759 5.875 
chr18:23417280-23417328 5.58333 
chr18:23417932-23417957 5.52 
chr18:23418502-23418523 5.61905 
chr18:23424936-23424958 5.86364 
chr18:23426082-23426160 5.66667 
chr18:23426786-23426811 5.36 
chr18:23429699-23429711 6 
chr18:23431728-23431747 5.73684 
chr18:23432133-23432158 5.4 
chr18:23432551-23432608 5.75439 
chr18:23433170-23433235 6 
chr18:23435238-23435260 5.59091 
chr18:23435556-23435577 5.7619 
chr18:23438663-23438693 5.33333 
chr18:23442791-23442810 5.94737 
chr18:23445997-23446018 5.85714 
chr18:23447279-23447301 6 
chr18:23448628-23448678 5.36 
chr18:23449158-23449181 5.52174 
chr18:23449297-23449318 6 
chr18:23449654-23449733 5.89873 
chr18:23451177-23451213 5.66667 
chr18:23451834-23451857 5.52174 
chr18:23452487-23452505 6 
chr18:23453653-23453675 6 
chr18:23457454-23457472 6 
chr18:23458232-23458257 5.68 
chr18:23460309-23460346 5.2973 
chr18:23460584-23460618 6 
chr18:23467523-23467546 5.73913 
chr18:23473584-23473597 5.92308 
chr18:23474289-23474322 5.45455 
chr18:23474413-23474437 5.66667 
chr18:23475429-23475444 5.93333 
chr18:23476103-23476115 6 
chr18:23479670-23479701 5.58065 
chr18:23481599-23481632 5.39394 
chr18:23481684-23481703 6 
chr18:23482077-23482109 5.5625 
chr18:23482487-23482545 5.15517 
chr18:23484590-23484617 5.25926 
chr18:23486417-23486431 6 
chr18:23488284-23488304 6 
chr18:23489799-23489834 5.57143 
chr18:23490281-23490308 5.66667 
chr18:23490454-23490478 5.54167 
chr18:23491959-23491983 5.79167 
chr18:23494871-23494918 5.87234 
chr18:23499062-23499079 5.82353 
chr18:23499398-23499417 5.68421 
chr18:23499544-23499573 5.62069 
chr18:23500142-23500184 5.33333 
chr18:23502719-23502731 6 
chr18:23502898-23502919 5.66667 
chr18:23505857-23505872 5.93333 
chr18:23506916-23506938 5.77273 
chr18:23507292-23507318 6 
chr18:23508655-23508686 5.29032 
chr18:23510398-23510448 5.72 
chr18:23510548-23510588 5.375 
chr18:23514041-23514068 5.51852 
chr18:23514817-23514840 5.95652 
chr18:23516586-23516612 6 
chr18:23516987-23517010 5.47826 
chr18:23523569-23523593 5.58333 
chr18:23524496-23524509 6 
chr18:23524890-23524915 6 
chr18:23526604-23526837 5.75966 
chr18:23527521-23527539 5.83333 
chr18:23528122-23528147 5.36 
chr18:23530354-23530374 5.85 
chr18:23530940-23530968 5.60714 
chr18:23532871-23532891 6 
chr18:23533825-23533856 5.58065 
chr18:23536275-23536299 6 
chr18:23536640-23536678 5.65789 
chr18:23537506-23537582 5.81579 
chr18:23539948-23539987 5.74359 
chr18:23541027-23541040 6 
chr18:23545466-23545499 5.24242 
chr18:23545787-23545810 5.82609 
chr18:23546809-23546821 6 
chr18:23548343-23548364 5.61905 
chr18:23549751-23549770 6 
chr18:23555243-23555273 6 
chr18:23555704-23555722 6 
chr18:23556870-23556886 6 
chr18:23557917-23557967 5.42 
chr18:23558349-23558361 6 
chr18:23559848-23559884 5.91667 
chr18:23560840-23560860 5.75 
chr18:23561832-23561862 5.86667 
chr18:23565701-23565767 5.51515 
chr18:23566205-23566297 5.67391 
chr18:23568695-23568721 5.76923 
chr18:23569336-23569413 5.85714 
chr18:23569461-23569535 5.97297 
chr18:23569587-23569724 5.70803 
chr18:23571948-23571967 6 
chr18:23574656-23574685 5.7931 
chr18:23574975-23575004 5.58621 
chr18:23576330-23576349 6 
chr18:23576679-23576704 5.36 
chr18:23577731-23577755 5.83333 
chr18:23580765-23580781 6 
chr18:23582787-23582832 5.35556 
chr18:23589063-23589121 6 
chr18:23592604-23592632 5.92857 
chr18:23592710-23592734 5.54167 
chr18:23593156-23593219 5.28571 
chr18:23593266-23593294 5.57143 
chr18:23596686-23596722 5.83333 
chr18:23596741-23596775 5.47059 
chr18:23599043-23599060 6 
chr18:23599753-23599775 6 
chr18:23607145-23607181 5.66667 
chr18:23607447-23607475 5.75 
chr18:23607635-23607663 6 
chr18:23614975-23615018 5.23256 
chr18:23615469-23615496 5.25926 
chr18:23615973-23615987 5.92857 
chr18:23617293-23617315 5.5 
chr18:23617903-23617922 6 
chr18:23619132-23619154 6 
chr18:23621394-23621406 6 
chr18:23624280-23624301 5.57143 
chr18:23624645-23624668 5.95652 
chr18:23626155-23626198 5.53488 
chr18:23627223-23627253 5.9 
chr18:23628520-23628539 5.84211 
chr18:23630873-23630898 5.76 
chr18:23631143-23631166 5.73913 
chr18:23633570-23633596 5.34615 
chr18:23634697-23634716 5.78947 
chr18:23635713-23635738 5.88 
chr18:23638849-23638873 6 
chr18:23640735-23640765 6 
chr18:23641279-23641293 6 
chr18:23642323-23642338 5.93333 
chr18:23643484-23643505 5.61905 
chr18:23645764-23645783 6 
chr18:23646564-23646589 6 
chr18:23649471-23649499 5.85714 
chr18:23652318-23652330 6 
chr18:23652760-23652781 6 
chr18:23657786-23657821 5.62857 
chr18:23659523-23659558 5.4 
chr18:23661052-23661073 6 
chr18:23664492-23664516 5.5 
chr18:23675379-23675406 5.33333 
chr18:23676839-23676852 6 
chr18:23677923-23677936 5.92308 
chr18:23679342-23679384 5.28571 
chr18:23680394-23680452 5.77586 
chr18:23680499-23680551 5.5 
chr18:23680597-23680612 6 
chr18:23682775-23682796 5.66667 
chr18:23683538-23683581 5.51163 
chr18:23683592-23683632 5.7 
chr18:23686846-23686868 5.68182 
chr18:23687291-23687323 5.1875 
chr18:23689598-23689623 6 
chr18:23690098-23690112 6 
chr18:23692164-23692181 5.82353 
chr18:23695482-23695519 5.75676 
chr18:23696002-23696027 5.88 
chr18:23696408-23696421 6 
chr18:23696699-23696729 5.9 
chr18:23701363-23701379 5.8125 
chr18:23702832-23702854 5.95455 
chr18:23704785-23704797 6 
chr18:23706085-23706100 5.93333 
chr18:23708515-23708605 5.72222 
chr18:23709224-23709248 5.70833 
chr18:23711125-23711154 5.51724 
chr18:23713229-23713257 6 
chr18:23714290-23714347 5.78947 
chr18:23721534-23721553 5.63158 
chr18:23721641-23721692 5.84314 
chr18:23722001-23722016 6 
chr18:23723423-23723463 5.375 
chr18:23725068-23725095 5.96296 
chr18:23727174-23727191 6 
chr18:23728370-23728398 5.39286 
chr18:23732261-23732302 5.85366 
chr18:23732790-23732813 5.56522 
chr18:23733851-23733878 6 
chr18:23734561-23734591 5.8 
chr18:23736601-23736694 5.43011 
chr18:23737050-23737101 5.15686 
chr18:23742836-23742850 6 
chr18:23743156-23743226 5.8 
chr18:23743619-23743653 5.67647 
chr18:23744857-23744892 5.85714 
chr18:23746065-23746095 6 
chr18:23747800-23747827 5.62963 
chr18:23748452-23748469 6 
chr18:23749640-23749657 5.94118 
chr18:23751373-23751398 5.36 
chr18:23756898-23756917 5.68421 
chr18:23759239-23759271 5.8125 
chr18:23759887-23759920 5.93939 
chr18:23760312-23760340 5.78571 
chr18:23760659-23760689 6 
chr18:23761584-23761622 5.47368 
chr18:23763354-23763381 5.66667 
chr18:23764737-23764751 6 
chr18:23765051-23765067 6 
chr18:23766212-23766241 6 
chr18:23768443-23768469 5.26923 
chr18:23771052-23771073 5.52381 
chr18:23771602-23771618 6 
chr18:23772324-23772349 5.4 
chr18:23772674-23772704 5.63333 
chr18:23774671-23774700 5.72414 
chr18:23775484-23775501 6 
chr18:23775961-23775976 5.93333 
chr18:23776818-23776848 5.56667 
chr18:23777403-23777426 5.91304 
chr18:23777715-23777727 6 
chr18:23779125-23779155 5.53333 
chr18:23780496-23780513 5.88235 
chr18:23780718-23780746 5.92857 
chr18:23781128-23781150 6 
chr18:23783071-23783093 5.81818 
chr18:23783490-23783519 5.89655 
chr18:23785398-23785528 5.73077 
chr18:23786040-23786066 5.92308 
chr18:23787104-23787116 6 
chr18:23789556-23789607 5.92157 
chr18:23790655-23790686 5.6129 
chr18:23792072-23792093 6 
chr18:23792398-23792420 6 
chr18:23793822-23793837 5.86667 
chr18:23793994-23794015 5.80952 
chr18:23795389-23795411 5.68182 
chr18:23797142-23797161 6 
chr18:23797619-23797660 5.60976 
chr18:23798398-23798447 5.26531 
chr18:23800008-23800044 5.77778 
chr18:23802329-23802341 6 
chr18:23803730-23803752 5.72727 
chr18:23803952-23803984 6 
chr18:23803995-23804008 6 
chr18:23805527-23805559 6 
chr18:23807613-23807632 5.68421 
chr18:23808726-23808756 5.23333 
chr18:23809433-23809477 5.72727 
chr18:23809919-23809967 5.77083 
chr18:23810676-23810704 5.60714 
chr18:23810998-23811018 6 
chr18:23811309-23811328 6 
chr18:23811972-23812033 5.60656 
chr18:23818508-23818523 5.86667 
chr18:23825558-23825572 6 
chr18:23825582-23825611 5.58621 
chr18:23826804-23826826 5.63636 
chr18:23829134-23829146 6 
chr18:23829426-23829448 5.68182 
chr18:23829990-23830013 5.65217 
chr18:23830460-23830483 5.78261 
chr18:23832731-23832807 5.75 
chr18:23833861-23833902 5.31707 
chr18:23837562-23837590 5.25 
chr18:23837799-23837845 5.8913 
chr18:23838828-23838840 6 
chr18:23841136-23841158 6 
chr18:23841205-23841238 5.81818 
chr18:23843648-23843689 5.85366 
chr18:23846824-23846848 5.875 
chr18:23848755-23848797 5.78571 
chr18:23851890-23851902 6 
chr18:23853350-23853398 5.85417 
chr18:23855100-23855127 6 
chr18:23855979-23856011 5.96875 
chr18:23858261-23858281 6 
chr18:23859509-23859532 5.86957 
chr18:23862563-23862590 5.2963 
chr18:23864921-23864944 5.47826 
chr18:23865165-23865196 5.64516 
chr18:23866518-23866545 5.2963 
chr18:23867129-23867143 6 
chr18:23868598-23868626 6 
chr18:23869423-23869461 5.65789 
chr18:23871217-23871237 5.6 
chr18:23874486-23874537 5.2549 
chr18:23874598-23874653 5.14545 
chr18:23875029-23875058 5.75862 
chr18:23875077-23875112 5.22857 
chr18:23875952-23875970 6 
chr18:23878175-23878196 5.85714 
chr18:23878815-23878837 6 
chr18:23880109-23880128 5.63158 
chr18:23880271-23880296 6 
chr18:23880821-23880848 5.48148 
chr18:23880917-23880945 5.82143 
chr18:23881243-23881265 5.86364 
chr18:23882335-23882351 6 
chr18:23882813-23882835 5.5 
chr18:23883003-23883667 5.80271 
chr18:23884314-23884341 5.22222 
chr18:23885360-23885385 5.68 
chr18:23886114-23886151 5.54054 
chr18:23886727-23886752 6 
chr18:23888843-23888858 6 
chr18:23889209-23889239 6 
chr18:23889644-23889668 5.45833 
chr18:23889787-23889805 6 
chr18:23890892-23890925 5.36364 
chr18:23893340-23893362 5.63636 
chr18:23894432-23894482 5.42 
chr18:23895059-23895152 5.89247 
chr18:23896339-23896359 5.85 
chr18:23896746-23896771 5.32 
chr18:23896990-23897005 6 
chr18:23899463-23899489 5.73077 
chr18:23902022-23902038 5.875 
chr18:23903398-23903435 5.51351 
chr18:23903490-23903504 6 
chr18:23907700-23907724 5.5 
chr18:23907853-23907878 5.36 
chr18:23908416-23908442 5.84615 
chr18:23908578-23908600 5.72727 
chr18:23908961-23909033 5.36111 
chr18:23912410-23912433 5.95652 
chr18:23913117-23913196 5.56962 
chr18:23917362-23917398 5.88889 
chr18:23918434-23918452 6 
chr18:23919273-23919309 5.63889 
chr18:23921860-23921884 5.41667 
chr18:23924321-23924347 5.42308 
chr18:23926702-23926898 5.86735 
chr18:23929408-23929431 6 
chr18:23933916-23933962 5.15217 
chr18:23936755-23936767 6 
chr18:23937964-23937980 6 
chr18:23938673-23938689 5.8125 
chr18:23940898-23940919 5.52381 
chr18:23941244-23941265 5.80952 
chr18:23941708-23941724 6 
chr18:23943334-23943357 6 
chr18:23943507-23943541 5.55882 
chr18:23944966-23944983 6 
chr18:23945746-23945767 5.71429 
chr18:23946055-23946085 5.36667 
chr18:23946457-23946481 5.5 
chr18:23953406-23953426 5.6 
chr18:23953723-23953758 5.74286 
chr18:23961689-23961729 6 
chr18:23965643-23965679 5.91667 
chr18:23968098-23968129 5.32258 
chr18:23968759-23968792 5.72727 
chr18:23972872-23972898 5.57692 
chr18:23973380-23973444 5.92188 
chr18:23975299-23975314 6 
chr18:23981441-23981625 5.84783 
chr18:23981753-23981781 5.60714 
chr18:23988961-23988988 5.2963 
chr18:23989336-23989387 6 
chr18:23990726-23990740 5.92857 
chr18:23991192-23991212 6 
chr18:23991410-23991439 5.75862 
chr18:23992182-23992201 5.68421 
chr18:23992353-23992374 5.85714 
chr18:23993130-23993157 5.40741 
chr18:23993483-23993511 5.60714 
chr18:23993619-23993638 5.78947 
chr18:23993814-23993828 6 
chr18:23994595-23994618 6 
chr18:23997606-23997618 6 
chr18:24001178-24001197 6 
chr18:24002770-24002785 6 
chr18:24006642-24006662 5.9 
chr18:24007085-24007124 5.28205 
chr18:24007482-24007494 6 
chr18:24008129-24008149 6 
chr18:24013388-24013410 5.63636 
chr18:24013898-24013973 5.76 
chr18:24017754-24017812 5.84483 
chr18:24019657-24019687 5.6 
chr18:24021301-24021335 6 
chr18:24022500-24022541 5.36585 
chr18:24024632-24024658 5.80769 
chr18:24024960-24024978 5.94444 
chr18:24026455-24026487 5.90625 
chr18:24026787-24026813 6 
chr18:24026978-24027019 5.63415 
chr18:24033036-24033061 6 
chr18:24033215-24033237 5.90909 
chr18:24035252-24035308 5.66071 
chr18:24035486-24035505 5.78947 
chr18:24036889-24036910 5.95238 
chr18:24040047-24040068 6 
chr18:24047975-24047998 5.78261 
chr18:24048657-24048680 5.82609 
chr18:24049884-24049913 5.82759 
chr18:24053527-24053554 6 
chr18:24055815-24055837 5.86364 
chr18:24057739-24057777 5.31579 
chr18:24060004-24060020 6 
chr18:24060102-24060127 5.52 
chr18:24062279-24062300 5.61905 
chr18:24063219-24063241 5.81818 
chr18:24063711-24063728 5.94118 
chr18:24065898-24065911 5.92308 
chr18:24072569-24072612 6 
chr18:24074658-24074677 5.68421 
chr18:24076704-24076726 6 
chr18:24080386-24080398 6 
chr18:24083253-24083280 5.37037 
chr18:24083457-24083496 5.35897 
chr18:24083807-24083827 6 
chr18:24087129-24087153 5.66667 
chr18:24088673-24088704 5.87097 
chr18:24094513-24094530 6 
chr18:24095464-24095484 5.8 
chr18:24097622-24097642 6 
chr18:24097898-24097922 5.45833 
chr18:24103587-24103621 5.38235 
chr18:24104517-24104545 5.32143 
chr18:24104784-24104814 5.23333 
chr18:24105671-24105698 5.40741 
chr18:24106699-24106725 5.53846 
chr18:24111142-24111169 5.74074 
chr18:24112189-24112246 5.7193 
chr18:24113788-24113807 5.89474 
chr18:24114562-24114590 5.39286 
chr18:24118211-24118226 5.86667 
chr18:24119850-24119869 5.73684 
chr18:24126986-24127036 5.38 
chr18:24128212-24128241 5.58621 
chr18:24128259-24128273 6 
chr18:24128309-24128333 5.75 
chr18:24128367-24128398 5.32258 
chr18:24128424-24128461 5.40541 
chr18:24128680-24128698 6 
chr18:24128792-24128815 5.47826 
chr18:24128997-24129034 5.13514 
chr18:24129060-24129074 5.92857 
chr18:24130519-24130564 5.91111 
chr18:24132937-24132967 5.86667 
chr18:24133791-24133804 6 
chr18:24133921-24134030 5.57798 
chr18:24134048-24134096 5.52083 
chr18:24134119-24134159 5.75 
chr18:24134185-24134240 5.6 
chr18:24135398-24135415 5.76471 
chr18:24138885-24138924 5.66667 
chr18:24139359-24139387 5.32143 
chr18:24142387-24142413 5.76923 
chr18:24145939-24145960 5.52381 
chr18:24146794-24146810 6 
chr18:24147388-24147464 5.80263 
chr18:24148193-24148212 6 
chr18:24149536-24149557 5.71429 
chr18:24150148-24150179 5.87097 
chr18:24151582-24151607 5.92 
chr18:24151995-24152036 5.70732 
chr18:24157507-24157528 5.66667 
chr18:24157679-24157715 5.75 
chr18:24158001-24158035 5.91176 
chr18:24159229-24159244 6 
chr18:24161721-24161733 6 
chr18:24162069-24162082 6 
chr18:24163357-24163394 5.97297 
chr18:24165843-24165856 6 
chr18:24166002-24166014 6 
chr18:24168235-24168313 5.69231 
chr18:24170035-24170061 5.92308 
chr18:24173264-24173703 5.66287 
chr18:24173719-24173915 5.53061 
chr18:24174957-24175015 5.22414 
chr18:24176015-24176046 5.25806 
chr18:24177622-24177635 6 
chr18:24178328-24178346 5.72222 
chr18:24178428-24178461 5.78788 
chr18:24180917-24180934 5.76471 
chr18:24181290-24181316 5.84615 
chr18:24183706-24183753 5.89362 
chr18:24185673-24185730 5.89474 
chr18:24186991-24187011 5.65 
chr18:24188127-24188144 5.88235 
chr18:24189068-24189105 5.64865 
chr18:24190373-24190387 5.92857 
chr18:24190534-24190691 5.74522 
chr18:24191296-24191326 6 
chr18:24196101-24196126 5.52 
chr18:24196202-24196221 5.68421 
chr18:24196419-24196481 5.67742 
chr18:24197790-24197903 5.51327 
chr18:24198716-24198735 5.89474 
chr18:24198955-24198986 5.32258 
chr18:24200312-24200344 6 
chr18:24200398-24200413 6 
chr18:24200797-24200809 6 
chr18:24202706-24202733 5.37037 
chr18:24206117-24206137 5.8 
chr18:24206434-24206457 6 
chr18:24207226-24207261 6 
chr18:24208287-24208313 5.61538 
chr18:24209339-24209366 5.59259 
chr18:24212014-24212037 5.78261 
chr18:24212347-24212378 5.51613 
chr18:24219476-24219504 5.42857 
chr18:24220417-24220431 6 
chr18:24224719-24224751 5.75 
chr18:24227483-24227513 6 
chr18:24227792-24227813 5.95238 
chr18:24228648-24228679 5.35484 
chr18:24229464-24229486 5.63636 
chr18:24231036-24231077 5.56098 
chr18:24231747-24231782 5.91429 
chr18:24235398-24235429 5.58065 
chr18:24236003-24236032 5.37931 
chr18:24236843-24236889 5.47826 
chr18:24236999-24237074 5.26667 
chr18:24237359-24237383 5.5 
chr18:24239213-24239230 5.88235 
chr18:24241651-24241663 6 
chr18:24243532-24243580 5.77083 
chr18:24243937-24243984 5.74468 
chr18:24245720-24245734 6 
chr18:24245904-24245939 5.88571 
chr18:24247137-24247168 5.51613 
chr18:24247355-24247376 5.7619 
chr18:24248970-24249013 5.34884 
chr18:24250411-24250423 6 
chr18:24250541-24250571 5.93333 
chr18:24252906-24252935 5.75862 
chr18:24253057-24253093 5.55556 
chr18:24253893-24253913 6 
chr18:24255842-24255856 6 
chr18:24256312-24256332 6 
chr18:24257039-24257065 6 
chr18:24257631-24257762 5.73282 
chr18:24259621-24259651 5.26667 
chr18:24262960-24262984 6 
chr18:24264139-24264164 5.88 
chr18:24265286-24265312 5.61538 
chr18:24267223-24267250 5.22222 
chr18:24267665-24267692 5.81481 
chr18:24268330-24268370 5.375 
chr18:24268642-24268659 6 
chr18:24269251-24269265 6 
chr18:24270137-24270159 5.54545 
chr18:24271358-24271384 5.96154 
chr18:24272150-24272170 5.6 
chr18:24273154-24273193 6 
chr18:24273605-24273632 5.81481 
chr18:24273686-24273720 5.85294 
chr18:24275876-24276001 5.888 
chr18:24276804-24276827 5.47826 
chr18:24278569-24278601 5.53125 
chr18:24278759-24278784 6 
chr18:24280468-24280496 5.96429 
chr18:24281513-24281546 6 
chr18:24282596-24282710 5.81579 
chr18:24286852-24286867 6 
chr18:24287710-24287767 5.63158 
chr18:24287833-24287846 6 
chr18:24288229-24288304 5.33333 
chr18:24292936-24292956 5.75 
chr18:24293082-24293126 5.31818 
chr18:24294731-24294759 5.60714 
chr18:24295370-24295384 6 
chr18:24295680-24295701 5.80952 
chr18:24297431-24297452 5.61905 
chr18:24297625-24297645 5.6 
chr18:24298112-24298132 6 
chr18:24301104-24301116 6 
chr18:24301278-24301304 5.46154 
chr18:24303031-24303062 5.6129 
chr18:24303465-24303490 5.52 
chr18:24303500-24303521 5.57143 
chr18:24303648-24303661 6 
chr18:24304987-24305008 6 
chr18:24306846-24306884 5.71053 
chr18:24307043-24307086 5.95349 
chr18:24307807-24307833 5.61538 
chr18:24311511-24311536 5.8 
chr18:24313672-24313694 5.72727 
chr18:24315743-24315772 5.48276 
chr18:24316244-24316263 5.89474 
chr18:24317872-24317954 5.5 
chr18:24320980-24321010 5.56667 
chr18:24321781-24321799 5.88889 
chr18:24322598-24322695 5.6701 
chr18:24324294-24324319 5.44 
chr18:24327096-24327110 6 
chr18:24327265-24327300 5.65714 
chr18:24328234-24328255 5.7619 
chr18:24329205-24329223 5.77778 
chr18:24329981-24329994 6 
chr18:24330881-24330898 5.82353 
chr18:24330925-24330985 5.6 
chr18:24331663-24331686 5.56522 
chr18:24332084-24332124 6 
chr18:24332687-24332724 6 
chr18:24333436-24333573 5.56934 
chr18:24340317-24340331 5.92857 
chr18:24342188-24342201 6 
chr18:24342535-24342547 6 
chr18:24342886-24342917 5.6129 
chr18:24343119-24343134 5.86667 
chr18:24345869-24345898 5.58621 
chr18:24346103-24346131 5.25 
chr18:24350119-24350140 5.80952 
chr18:24350656-24350693 5.27027 
chr18:24353015-24353042 5.33333 
chr18:24353535-24353551 5.8125 
chr18:24353967-24354004 5.24324 
chr18:24354398-24354428 5.33333 
chr18:24356361-24356398 5.86486 
chr18:24358030-24358070 5.525 
chr18:24358100-24358139 6 
chr18:24360283-24360304 5.66667 
chr18:24364241-24364257 6 
chr18:24367779-24367859 5.4625 
chr18:24371177-24371239 5.62903 
chr18:24373280-24373293 6 
chr18:24373722-24373751 5.58621 
chr18:24373871-24373933 5.46774 
chr18:24377458-24377495 5.91892 
chr18:24379571-24379617 5.73913 
chr18:24380393-24380444 5.86275 
chr18:24380976-24381011 6 
chr18:24382293-24382341 5.47917 
chr18:24383577-24383606 5.51724 
chr18:24389668-24389690 5.72727 
chr18:24389983-24390012 5.48276 
chr18:24391452-24391499 5.76596 
chr18:24395614-24395632 5.83333 
chr18:24398139-24398157 6 
chr18:24399461-24399496 5.74286 
chr18:24401436-24401458 6 
chr18:24401505-24401563 5.34483 
chr18:24403402-24403446 6 
chr18:24405266-24405303 5.51351 
chr18:24406205-24406225 6 
chr18:24406947-24406976 5.89655 
chr18:24408803-24408966 5.33129 
chr18:24409246-24409355 5.72477 
chr18:24409665-24409774 5.72477 
chr18:24409816-24409848 5.4375 
chr18:24410181-24410193 6 
chr18:24412742-24412755 6 
chr18:24414222-24414271 5.63265 
chr18:24415473-24415493 5.95 
chr18:24416398-24416424 5.30769 
chr18:24416854-24416871 6 
chr18:24420091-24420104 6 
chr18:24420598-24420621 6 
chr18:24421564-24421579 6 
chr18:24421952-24421982 5.43333 
chr18:24422699-24422723 5.83333 
chr18:24422890-24422915 5.56 
chr18:24423593-24423624 5.87097 
chr18:24427141-24427167 5.30769 
chr18:24427465-24427526 5.83607 
chr18:24427637-24427671 5.47059 
chr18:24429307-24429406 5.67677 
chr18:24429974-24429998 5.375 
chr18:24430619-24430718 5.46465 
chr18:24437276-24437299 6 
chr18:24438236-24438259 5.65217 
chr18:24448714-24448762 5.35417 
chr18:24449956-24449968 6 
chr18:24450869-24450898 5.24138 
chr18:24451692-24451713 5.52381 
chr18:24453340-24453370 5.56667 
chr18:24460569-24460583 6 
chr18:24462551-24462568 5.82353 
chr18:24468223-24468263 5.575 
chr18:24468384-24468414 5.53333 
chr18:24468453-24468469 5.8125 
chr18:24471903-24471926 5.73913 
chr18:24472804-24472827 5.95652 
chr18:24476235-24476256 6 
chr18:24477431-24477468 5.27027 
chr18:24488518-24488546 5.42857 
chr18:24489725-24489780 5.87273 
chr18:24492338-24492372 6 
chr18:24494898-24494942 5.38636 
chr18:24498438-24498502 5.34375 
chr18:24498800-24498826 5.57692 
chr18:24499511-24499530 5.84211 
chr18:24501635-24501655 6 
chr18:24502588-24502612 5.83333 
chr18:24505998-24506029 5.3871 
chr18:24509719-24509744 5.52 
chr18:24510898-24510915 5.88235 
chr18:24514189-24514211 5.90909 
chr18:24529481-24529495 6 
chr18:24536275-24536382 5.47664 
chr18:24536422-24536471 5.63265 
chr18:24537829-24537864 5.74286 
chr18:24546844-24546858 6 
chr18:24549324-24549369 5.91111 
chr18:24550092-24550112 5.6 
chr18:24550388-24550402 6 
chr18:24551777-24551811 5.88235 
chr18:24552310-24552340 5.7 
chr18:24554623-24554650 5.66667 
chr18:24555613-24555724 5.92793 
chr18:24557389-24557416 5.55556 
chr18:24558227-24558262 5.68571 
chr18:24558935-24558951 5.875 
chr18:24558963-24558995 5.875 
chr18:24562301-24562314 5.92308 
chr18:24562398-24562430 5.21875 
chr18:24564693-24564706 5.92308 
chr18:24566349-24566389 5.35 
chr18:24568094-24568141 5.21277 
chr18:24569913-24569947 5.47059 
chr18:24573551-24573583 5.28125 
chr18:24575223-24575248 5.88 
chr18:24575401-24575416 6 
chr18:24578678-24578734 5.94643 
chr18:24580586-24580643 5.68421 
chr18:24584292-24584322 5.5 
chr18:24586202-24586216 6 
chr18:24586932-24586970 5.39474 
chr18:24588852-24588893 5.73171 
chr18:24594417-24594452 6 
chr18:24595287-24595323 6 
chr18:24597551-24597583 5.25 
chr18:24597979-24597993 5.92857 
chr18:24599653-24599670 6 
chr18:24605014-24605063 5.57143 
chr18:24605141-24605167 5.53846 
chr18:24607853-24607876 5.65217 
chr18:24607936-24607959 5.47826 
chr18:24612474-24612494 5.8 
chr18:24615494-24615552 5.55172 
chr18:24615996-24616033 5.32432 
chr18:24618615-24618636 5.71429 
chr18:24619635-24619671 5.52778 
chr18:24622727-24622769 5.7619 
chr18:24627242-24627272 5.33333 
chr18:24627352-24627380 6 
chr18:24632182-24632327 5.73103 
chr18:24633047-24633291 5.93033 
chr18:24634770-24634875 5.34286 
chr18:24635901-24635922 6 
chr18:24639141-24639163 5.54545 
chr18:24645548-24645561 6 
chr18:24647385-24647435 5.66 
chr18:24653361-24653379 5.94444 
chr18:24654752-24654871 5.32773 
chr18:24655115-24655149 5.94118 
chr18:24655287-24655305 5.77778 
chr18:24656298-24656320 5.54545 
chr18:24658434-24658496 5.3871 
chr18:24661305-24661338 5.72727 
chr18:24666672-24666706 5.17647 
chr18:24668352-24668373 5.61905 
chr18:24669076-24669112 5.30556 
chr18:24669774-24669787 6 
chr18:24673834-24673860 5.5 
chr18:24679458-24679485 5.66667 
chr18:24679671-24679685 6 
chr18:24679966-24680019 5.90566 
chr18:24681573-24681614 5.87805 
chr18:24692063-24692090 5.51852 
chr18:24692105-24692126 5.71429 
chr18:24692542-24692575 6 
chr18:24692714-24692735 6 
chr18:24693154-24693166 6 
chr18:24699601-24699627 5.46154 
chr18:24700948-24700978 5.6 
chr18:24701983-24702006 5.73913 
chr18:24706709-24706722 5.92308 
chr18:24708225-24708245 5.9 
chr18:24709319-24709363 6 
chr18:24709392-24709415 6 
chr18:24711514-24711541 5.77778 
chr18:24714429-24714447 6 
chr18:24717171-24717196 5.52 
chr18:24717246-24717333 5.71264 
chr18:24719446-24719474 5.85714 
chr18:24720635-24720656 6 
chr18:24721330-24721346 6 
chr18:24721555-24721575 6 
chr18:24721706-24721719 6 
chr18:24723429-24723468 5.46154 
chr18:24723917-24723955 5.76316 
chr18:24724652-24724697 5.82222 
chr18:24725137-24725170 5.63636 
chr18:24727020-24727040 6 
chr18:24727810-24727836 5.5 
chr18:24728212-24728233 5.57143 
chr18:24728361-24728380 5.63158 
chr18:24729562-24729578 5.8125 
chr18:24730066-24730115 5.38776 
chr18:24732463-24732490 5.33333 
chr18:24733456-24733549 5.77419 
chr18:24735050-24735065 6 
chr18:24738055-24738074 6 
chr18:24744148-24744163 6 
chr18:24749562-24749582 6 
chr18:24753055-24753087 5.3125 
chr18:24757407-24757426 5.78947 
chr18:24758999-24759031 5.3125 
chr18:24759042-24759078 5.88889 
chr18:24765062-24765086 5.625 
chr18:24765320-24765356 5.80556 
chr18:24766090-24766122 5.59375 
chr18:24768334-24768374 6 
chr18:24770125-24770153 5.28571 
chr18:24770697-24770748 5.56863 
chr18:24772363-24772375 6 
chr18:24772988-24773000 6 
chr18:24773727-24773750 5.86957 
chr18:24774328-24774369 5.34146 
chr18:24775404-24775430 5.34615 
chr18:24776022-24776043 6 
chr18:24777373-24777385 6 
chr18:24779734-24779780 5.45652 
chr18:24780323-24780347 5.79167 
chr18:24780802-24780837 5.71429 
chr18:24781152-24781168 6 
chr18:24782276-24782329 5.73585 
chr18:24787467-24787499 5.71875 
chr18:24790148-24790162 6 
chr18:24790784-24790829 5.66667 
chr18:24792467-24792488 6 
chr18:24796443-24796465 6 
chr18:24797471-24797492 6 
chr18:24797879-24797892 6 
chr18:24798480-24798503 5.47826 
chr18:24798684-24798705 6 
chr18:24799807-24799854 6 
chr18:24804408-24804439 5.74194 
chr18:24805641-24805657 6 
chr18:24812953-24812973 6 
chr18:24815543-24815561 6 
chr18:24820780-24820859 5.77215 
chr18:24821727-24821748 5.66667 
chr18:24822049-24822076 5.77778 
chr18:24824624-24824651 5.7037 
chr18:24826074-24826094 6 
chr18:24827541-24827564 5.52174 
chr18:24828649-24828687 5.65789 
chr18:24829444-24829465 5.85714 
chr18:24843405-24843420 6 
chr18:24846746-24846760 6 
chr18:24846831-24846856 5.96 
chr18:24852317-24852332 5.93333 
chr18:24852923-24852939 6 
chr18:24855691-24855720 5.2069 
chr18:24857325-24857346 5.85714 
chr18:24858064-24858090 5.30769 
chr18:24859002-24859050 5.3125 
chr18:24865377-24865398 5.52381 
chr18:24865524-24865557 5.30303 
chr18:24865735-24865818 5.71084 
chr18:24868075-24868119 5.31818 
chr18:24868918-24868944 5.57692 
chr18:24870071-24870101 5.93333 
chr18:24874129-24874159 5.6 
chr18:24875131-24875162 5.3871 
chr18:24876265-24876289 5.5 
chr18:24876307-24876319 6 
chr18:24878085-24878137 5.40385 
chr18:24879916-24879930 6 
chr18:24881353-24881376 5.69565 
chr18:24882780-24882825 5.77778 
chr18:24883549-24883594 5.77778 
chr18:24884700-24884740 5.6 
chr18:24888080-24888157 5.16883 
chr18:24888495-24888515 5.65 
chr18:24893200-24893222 5.59091 
chr18:24897187-24897213 5.26923 
chr18:24898498-24898522 6 
chr18:24902117-24902171 5.27778 
chr18:24906220-24906264 5.31818 
chr18:24910739-24910785 5.73913 
chr18:24910794-24910821 6 
chr18:24915211-24915235 5.5 
chr18:24915978-24915990 6 
chr18:24916017-24916093 5.76316 
chr18:24918476-24918491 6 
chr18:24920321-24920333 6 
chr18:24920642-24920702 5.4 
chr18:24921339-24921389 5.76 
chr18:24921555-24921581 5.65385 
chr18:24922398-24922422 5.625 
chr18:24924874-24924898 5.75 
chr18:24925024-24925066 5.21429 
chr18:24932132-24932154 5.81818 
chr18:24933440-24933461 5.80952 
chr18:24934167-24934201 6 
chr18:24935098-24935196 5.89796 
chr18:24936125-24936146 5.52381 
chr18:24936553-24936572 6 
chr18:24940836-24940859 6 
chr18:24941744-24941756 6 
chr18:24941855-24941902 6 
chr18:24942874-24942948 5.97297 
chr18:24942997-24943021 5.54167 
chr18:24943319-24943338 5.89474 
chr18:24946376-24946405 5.72414 
chr18:24947759-24947789 5.5 
chr18:24949141-24949196 5.89091 
chr18:24949334-24949507 5.56647 
chr18:24950374-24950390 6 
chr18:24959398-24959424 5.38462 
chr18:24959553-24959574 5.71429 
chr18:24959714-24959755 5.29268 
chr18:24961948-24961975 5.2963 
chr18:24963307-24963319 6 
chr18:24963340-24963366 5.61538 
chr18:24966802-24966815 6 
chr18:24967661-24967692 6 
chr18:24970341-24970365 5.875 
chr18:24975547-24975595 5.875 
chr18:24975801-24975823 5.5 
chr18:24978009-24978040 5.32258 
chr18:24978349-24978370 5.71429 
chr18:24978398-24978419 5.90476 
chr18:24978797-24978816 6 
chr18:24979859-24979898 5.94872 
chr18:24980704-24980723 6 
chr18:24986203-24986285 5.69512 
chr18:24986488-24986513 5.48 
chr18:24993594-24993674 5.775 
chr18:24996561-24996583 5.81818 
chr18:24999549-24999594 5.82222 
chr18:25000947-25000976 5.24138 
chr18:25005190-25005208 6 
chr18:25005707-25005733 5.46154 
chr18:25010193-25010208 5.93333 
chr18:25010551-25010586 5.14286 
chr18:25010691-25010718 5.92593 
chr18:25011963-25012008 5.37778 
chr18:25020205-25020219 6 
chr18:25020234-25020259 6 
chr18:25020584-25020614 5.46667 
chr18:25022473-25022509 5.66667 
chr18:25024246-25024271 5.64 
chr18:25026918-25026933 6 
chr18:25031065-25031099 5.55882 
chr18:25032190-25032211 5.66667 
chr18:25033752-25033775 5.43478 
chr18:25036545-25036579 5.82353 
chr18:25038136-25038160 5.91667 
chr18:25039315-25039343 5.35714 
chr18:25039981-25040002 5.85714 
chr18:25043170-25043209 5.58974 
chr18:25044808-25044836 5.85714 
chr18:25045527-25045574 5.78723 
chr18:25047411-25047423 6 
chr18:25051235-25051300 5.58462 
chr18:25053207-25053229 5.72727 
chr18:25053981-25054034 5.81132 
chr18:25055442-25055462 5.9 
chr18:25056820-25056867 5.91489 
chr18:25058037-25058052 6 
chr18:25058350-25058385 5.74286 
chr18:25060529-25060542 5.92308 
chr18:25062108-25062143 5.17143 
chr18:25062518-25062562 5.27273 
chr18:25062879-25062898 5.94737 
chr18:25065347-25065382 5.68571 
chr18:25065462-25065474 6 
chr18:25070440-25070453 6 
chr18:25071140-25071206 5.15152 
chr18:25081558-25081593 5.6 
chr18:25084005-25084020 6 
chr18:25085194-25085255 5.19672 
chr18:25088703-25088727 5.5 
chr18:25089114-25089131 6 
chr18:25095990-25096030 5.6 
chr18:25097643-25097664 6 
chr18:25098353-25098384 5.3871 
chr18:25098844-25098867 5.86957 
chr18:25098879-25098894 6 
chr18:25098898-25098913 6 
chr18:25100937-25100972 5.62857 
chr18:25102483-25102531 5.875 
chr18:25108598-25108624 5.5 
chr18:25112724-25112743 5.63158 
chr18:25112871-25112927 5.60714 
chr18:25113216-25113235 6 
chr18:25113931-25113950 6 
chr18:25114705-25114735 5.3 
chr18:25115690-25115712 5.72727 
chr18:25116706-25116718 6 
chr18:25119992-25120052 5.16667 
chr18:25121649-25121721 5.54167 
chr18:25121958-25121997 5.20513 
chr18:25126532-25126569 5.45946 
chr18:25126822-25126870 5.4375 
chr18:25130093-25130120 5.37037 
chr18:25131514-25131558 5.47727 
chr18:25132477-25132489 6 
chr18:25132754-25132769 6 
chr18:25133209-25133228 6 
chr18:25133525-25133566 5.43902 
chr18:25133971-25134008 5.72973 
chr18:25134488-25134522 5.76471 
chr18:25136209-25136264 5.89091 
chr18:25136439-25136466 5.40741 
chr18:25140062-25140081 5.73684 
chr18:25141193-25141205 6 
chr18:25141557-25141588 6 
chr18:25147185-25147204 6 
chr18:25147341-25147384 5.83721 
chr18:25148809-25148839 5.23333 
chr18:25150398-25150415 5.76471 
chr18:25150955-25150990 5.57143 
chr18:25151357-25151386 5.58621 
chr18:25153845-25153873 5.57143 
chr18:25156304-25156326 5.72727 
chr18:25157019-25157041 6 
chr18:25158542-25158571 5.82759 
chr18:25159707-25159743 5.30556 
chr18:25161983-25162001 6 
chr18:25163674-25163689 5.93333 
chr18:25165009-25165055 5.67391 
chr18:25165510-25165538 5.67857 
chr18:25167165-25167195 5.36667 
chr18:25169229-25169253 5.45833 
chr18:25172142-25172173 5.3871 
chr18:25178377-25178407 5.66667 
chr18:25179445-25179467 6 
chr18:25179603-25179644 5.5122 
chr18:25181777-25181870 5.50538 
chr18:25184893-25184925 5.5625 
chr18:25186947-25186966 5.84211 
chr18:25187129-25187195 5.92424 
chr18:25188789-25188816 6 
chr18:25191299-25191353 5.51852 
chr18:25194155-25194168 6 
chr18:25197689-25197723 5.61765 
chr18:25198051-25198067 6 
chr18:25198960-25198995 5.42857 
chr18:25202429-25202456 5.44444 
chr18:25203753-25203767 6 
chr18:25204218-25204245 5.48148 
chr18:25204340-25204359 5.84211 
chr18:25210869-25210881 6 
chr18:25212048-25212111 5.61905 
chr18:25212132-25212203 5.21127 
chr18:25212961-25212990 5.48276 
chr18:25217810-25217838 5.35714 
chr18:25218531-25218544 6 
chr18:25219716-25219748 5.46875 
chr18:25220905-25220933 5.5 
chr18:25222786-25222818 5.71875 
chr18:25225045-25225064 5.63158 
chr18:25226220-25226270 5.26 
chr18:25227630-25227652 5.68182 
chr18:25230152-25230202 5.74 
chr18:25230352-25230381 5.34483 
chr18:25230955-25230988 5.42424 
chr18:25232283-25232298 6 
chr18:25233276-25233302 5.42308 
chr18:25233669-25233704 5.62857 
chr18:25234766-25234803 5.43243 
chr18:25242062-25242109 5.51064 
chr18:25244277-25244298 5.90476 
chr18:25244783-25244807 5.91667 
chr18:25247081-25247094 6 
chr18:25248660-25248698 5.71053 
chr18:25250354-25250398 5.54545 
chr18:25250409-25250457 5.60417 
chr18:25250476-25250503 6 
chr18:25251156-25251173 5.94118 
chr18:25253494-25253530 5.69444 
chr18:25268723-25268769 5.91304 
chr18:25268940-25268958 6 
chr18:25269467-25269494 5.2963 
chr18:25270460-25270483 5.78261 
chr18:25270870-25270902 5.5625 
chr18:25273557-25273588 5.70968 
chr18:25275403-25275431 5.46429 
chr18:25276117-25276154 5.75676 
chr18:25279828-25279866 5.23684 
chr18:25281020-25281057 5.67568 
chr18:25284426-25284448 5.90909 
chr18:25288530-25288553 5.69565 
chr18:25290656-25290668 6 
chr18:25291906-25291929 5.65217 
chr18:25293404-25293438 5.61765 
chr18:25294902-25294932 5.6 
chr18:25296095-25296117 5.5 
chr18:25296569-25296597 5.78571 
chr18:25298330-25298342 6 
chr18:25301053-25301072 5.63158 
chr18:25301200-25301244 5.43182 
chr18:25302495-25302517 5.68182 
chr18:25303248-25303269 5.57143 
chr18:25304786-25304831 5.64444 
chr18:25306308-25306337 5.55172 
chr18:25306930-25307066 5.52941 
chr18:25311157-25311182 5.36 
chr18:25312079-25312119 5.3 
chr18:25312967-25312985 5.72222 
chr18:25314431-25314448 6 
chr18:25316184-25316200 5.8125 
chr18:25317035-25317050 6 
chr18:25317337-25317363 6 
chr18:25317679-25317701 5.81818 
chr18:25317831-25317851 5.7 
chr18:25324210-25324229 5.89474 
chr18:25324925-25324946 6 
chr18:25325022-25325066 5.59091 
chr18:25325398-25325462 5.59375 
chr18:25329840-25329877 6 
chr18:25335332-25335358 5.26923 
chr18:25339937-25339955 5.88889 
chr18:25343359-25343377 5.72222 
chr18:25346287-25346302 5.86667 
chr18:25346309-25346328 6 
chr18:25347951-25347988 5.16216 
chr18:25356343-25356357 6 
chr18:25356977-25357004 5.88889 
chr18:25359391-25359412 6 
chr18:25362507-25362542 5.82857 
chr18:25363247-25363264 5.82353 
chr18:25364966-25365001 5.85714 
chr18:25365300-25365332 5.25 
chr18:25376124-25376145 5.57143 
chr18:25382511-25382529 6 
chr18:25382948-25382978 5.36667 
chr18:25384725-25384739 6 
chr18:25385275-25385308 5.39394 
chr18:25385791-25385817 5.46154 
chr18:25386711-25386743 5.78125 
chr18:25388076-25388099 5.47826 
chr18:25388704-25388728 5.83333 
chr18:25389190-25389206 6 
chr18:25389802-25389828 5.34615 
chr18:25391766-25391798 5.34375 
chr18:25391898-25391924 5.30769 
chr18:25392474-25392505 5.77419 
chr18:25396262-25396283 5.52381 
chr18:25396707-25396721 6 
chr18:25400710-25400746 5.63889 
chr18:25400831-25400886 5.52727 
chr18:25404819-25404842 5.73913 
chr18:25405766-25405780 5.92857 
chr18:25407168-25407186 6 
chr18:25407739-25407763 5.75 
chr18:25411742-25411755 6 
chr18:25413539-25413568 5.72414 
chr18:25416453-25416479 5.46154 
chr18:25419373-25419398 5.68 
chr18:25420612-25420637 5.4 
chr18:25421106-25421127 5.66667 
chr18:25423521-25423538 5.94118 
chr18:25425465-25425483 5.94444 
chr18:25429291-25429307 5.875 
chr18:25429823-25429835 6 
chr18:25430448-25430461 6 
chr18:25430911-25430930 5.63158 
chr18:25433959-25434019 5.45 
chr18:25434034-25434071 5.40541 
chr18:25434094-25434119 5.52 
chr18:25435237-25436387 5.51391 
chr18:25436398-25436800 5.23383 
chr18:25438086-25438111 6 
chr18:25440631-25440651 6 
chr18:25440713-25440752 5.33333 
chr18:25444048-25444067 5.73684 
chr18:25444483-25444500 5.94118 
chr18:25444834-25444858 5.70833 
chr18:25448318-25448352 5.94118 
chr18:25449142-25449201 5.35593 
chr18:25449491-25449503 6 
chr18:25453607-25453630 5.56522 
chr18:25454535-25454562 5.33333 
chr18:25455076-25455096 5.6 
chr18:25455934-25455947 6 
chr18:25459346-25459360 6 
chr18:25464796-25464838 6 
chr18:25464950-25464970 5.8 
chr18:25467439-25467681 5.54132 
chr18:25468942-25468971 5.65517 
chr18:25473745-25473773 5.53571 
chr18:25476859-25476898 5.58974 
chr18:25477374-25477388 6 
chr18:25480760-25480780 5.75 
chr18:25484710-25484754 6 
chr18:25484997-25485010 6 
chr18:25489945-25489962 5.88235 
chr18:25494190-25494223 5.78788 
chr18:25497307-25497319 6 
chr18:25497971-25498004 5.75758 
chr18:25499214-25499226 6 
chr18:25499378-25499409 5.87097 
chr18:25500192-25500215 5.78261 
chr18:25500224-25500243 5.73684 
chr18:25500252-25500271 5.73684 
chr18:25500280-25500324 5.77273 
chr18:25504391-25504410 5.63158 
chr18:25505503-25505520 5.94118 
chr18:25513525-25513557 5.375 
chr18:25514666-25514694 5.57143 
chr18:25520997-25521012 6 
chr18:25524356-25524371 5.86667 
chr18:25524718-25524735 6 
chr18:25525287-25525327 5.6 
chr18:25526290-25526310 5.65 
chr18:25527599-25527803 5.61765 
chr18:25528189-25528223 5.67647 
chr18:25531044-25531076 5.40625 
chr18:25531109-25531135 5.76923 
chr18:25531199-25531231 6 
chr18:25531683-25531715 5.3125 
chr18:25535333-25535362 5.93103 
chr18:25535706-25535739 5.51515 
chr18:25537086-25537111 5.8 
chr18:25537210-25537225 6 
chr18:25538465-25538607 5.40845 
chr18:25539983-25540016 5.81818 
chr18:25541012-25541051 5.5641 
chr18:25545954-25545975 6 
chr18:25549967-25549997 5.46667 
chr18:25551272-25551284 6 
chr18:25554066-25554086 5.65 
chr18:25554951-25554970 5.94737 
chr18:25557320-25557335 5.93333 
chr18:25558609-25558631 5.5 
chr18:25559051-25559075 5.5 
chr18:25560758-25560792 5.73529 
chr18:25564965-25564999 5.26471 
chr18:25567107-25567125 6 
chr18:25572329-25572374 5.55556 
chr18:25575277-25575294 6 
chr18:25576599-25576635 5.41667 
chr18:25579608-25579709 5.64356 
chr18:25584573-25584596 5.43478 
chr18:25584975-25584997 5.63636 
chr18:25586681-25586696 6 
chr18:25587120-25587166 5.67391 
chr18:25587661-25587697 5.5 
chr18:25587860-25587873 5.92308 
chr18:25594562-25594587 5.4 
chr18:25598837-25598898 5.7377 
chr18:25599266-25599359 5.60215 
chr18:25604398-25604420 5.68182 
chr18:25604818-25604857 5.15385 
chr18:25605482-25605509 5.88889 
chr18:25607799-25607817 5.94444 
chr18:25610450-25610473 5.86957 
chr18:25610657-25610680 5.43478 
chr18:25613443-25613474 5.93548 
chr18:25614632-25614668 5.63889 
chr18:25618386-25618433 5.80851 
chr18:25623417-25623477 5.83333 
chr18:25623854-25623882 6 
chr18:25624814-25624844 6 
chr18:25627832-25627851 6 
chr18:25627898-25627919 5.52381 
chr18:25628860-25628874 6 
chr18:25633726-25633747 5.71429 
chr18:25637304-25637328 5.54167 
chr18:25638286-25638306 5.9 
chr18:25638953-25638986 6 
chr18:25640144-25640160 5.8125 
chr18:25644501-25644524 5.65217 
chr18:25645212-25645231 5.68421 
chr18:25647104-25647137 5.24242 
chr18:25648385-25648401 5.8125 
chr18:25652890-25652921 5.51613 
chr18:25657854-25657893 5.79487 
chr18:25663537-25663559 5.54545 
chr18:25664326-25664353 5.59259 
chr18:25664554-25664566 6 
chr18:25667720-25667787 5.76119 
chr18:25669550-25669580 5.2 
chr18:25671141-25671154 5.92308 
chr18:25673533-25673556 5.73913 
chr18:25674452-25674472 5.9 
chr18:25674756-25674774 6 
chr18:25674923-25674944 5.66667 
chr18:25675379-25675404 5.88 
chr18:25675771-25675795 5.79167 
chr18:25677330-25677349 5.73684 
chr18:25679622-25679653 5.41935 
chr18:25679969-25679990 5.71429 
chr18:25683104-25683148 5.68182 
chr18:25683196-25683218 5.54545 
chr18:25683264-25683286 5.54545 
chr18:25683299-25683398 5.42424 
chr18:25683435-25683481 6 
chr18:25684651-25684688 5.94595 
chr18:25684696-25684744 5.20833 
chr18:25685520-25685549 5.41379 
chr18:25687821-25687848 5.85185 
chr18:25692668-25692686 6 
chr18:25693439-25693464 5.64 
chr18:25693780-25693816 5.61111 
chr18:25698490-25698502 6 
chr18:25698554-25698572 6 
chr18:25704209-25704222 6 
chr18:25705617-25705635 5.83333 
chr18:25708485-25708505 5.6 
chr18:25709768-25709781 6 
chr18:25711647-25711672 6 
chr18:25713545-25713563 6 
chr18:25714099-25714116 6 
chr18:25714217-25714231 5.92857 
chr18:25716460-25716490 5.3 
chr18:25717536-25717571 5.97143 
chr18:25717987-25718017 5.53333
[truncated: 911,285 more chars]
