# Supplementary material for: MsDetector: toward a standard computational tool for DNA microsatellites detection
Source: Nucleic Acids Res. 2012 Oct 2;41(1):e22. doi: 10.1093/nar/gks881 (PMC3592430; doi:10.1093/nar/gks881)
Supplement: Supplementary Data [file supp_gks881_nar-01766-met-n-2012-File009.gz › dataset7HumanMs/chr18_fp.rep]

chr18:673403-673416 5.92308 
chr18:692531-692553 5.54545 
chr18:983241-983253 6 
chr18:1182431-1182449 5.77778 
chr18:1651162-1651176 6 
chr18:3981190-3981206 5.875 
chr18:4146212-4146239 5.22222 
chr18:5429024-5429041 5.76471 
chr18:5838766-5838793 5.22222 
chr18:6216132-6216163 5.25806 
chr18:6286226-6286251 5.32 
chr18:6372353-6372372 5.63158 
chr18:6780748-6780777 5.17241 
chr18:6875435-6875462 5.37037 
chr18:7123269-7123293 5.41667 
chr18:7796102-7796115 5.92308 
chr18:7857056-7857086 5.23333 
chr18:7906676-7906698 5.59091 
chr18:8201155-8201188 5.21212 
chr18:8328578-8328604 5.30769 
chr18:9468175-9468201 5.26923 
chr18:9812300-9812313 5.92308 
chr18:9938353-9938366 5.92308 
chr18:9942587-9942601 6 
chr18:10009787-10009811 5.375 
chr18:10647673-10647698 5.32 
chr18:10721689-10721717 5.39286 
chr18:10865636-10865648 6 
chr18:10963894-10963910 5.8125 
chr18:10987092-10987109 5.94118 
chr18:11208738-11208751 5.92308 
chr18:11270783-11270808 5.52 
chr18:12087974-12087996 5.5 
chr18:12206093-12206111 5.83333 
chr18:12650161-12650190 5.2069 
chr18:13007989-13008003 6 
chr18:13147987-13148000 5.92308 
chr18:13295301-13295317 5.875 
chr18:13563465-13563480 5.93333 
chr18:13743445-13743472 5.2963 
chr18:14236170-14236184 6 
chr18:14410045-14410060 5.86667 
chr18:14418102-14418121 5.63158 
chr18:14458302-14458329 5.2963 
chr18:14575089-14575112 5.6087 
chr18:15206274-15206300 5.30769 
chr18:18636636-18636649 5.92308 
chr18:18792789-18792817 5.39286 
chr18:18805678-18805707 5.24138 
chr18:18841288-18841316 5.17857 
chr18:19056809-19056835 5.38462 
chr18:19859459-19859484 5.32 
chr18:19874137-19874150 6 
chr18:20485475-20485492 5.82353 
chr18:20757367-20757398 5.25806 
chr18:21075793-21075817 5.54167 
chr18:21272551-21272579 5.28571 
chr18:21372818-21372861 5.32558 
chr18:23131054-23131102 5.10417 
chr18:23320360-23320386 5.61538 
chr18:24076776-24076805 5.2069 
chr18:24383173-24383201 5.17857 
chr18:24792866-24792893 5.33333 
chr18:25023256-25023279 5.47826 
chr18:25078040-25078081 5.34146 
chr18:25512441-25512462 5.52381 
chr18:25522201-25522231 5.3 
chr18:25572777-25572804 5.22222 
chr18:25577748-25577773 5.36 
chr18:25708040-25708069 5.2069 
chr18:25756533-25756558 5.56 
chr18:26410815-26410838 5.47826 
chr18:26419489-26419512 5.69565 
chr18:26451064-26451092 5.32143 
chr18:26515988-26516002 6 
chr18:26612816-26612843 5.22222 
chr18:26674337-26674362 5.32 
chr18:27010862-27010885 5.56522 
chr18:27280616-27280628 6 
chr18:27955545-27955557 6 
chr18:28121956-28121969 5.92308 
chr18:28473076-28473103 5.25926 
chr18:28610073-28610095 5.59091 
chr18:28735586-28735625 5.30769 
chr18:28884475-28884491 5.8125 
chr18:29615903-29615915 6 
chr18:29774125-29774156 5.25806 
chr18:29913816-29913833 5.76471 
chr18:29980268-29980293 5.32 
chr18:30181613-30181645 5.21875 
chr18:30338459-30338483 5.375 
chr18:30482744-30482770 5.26923 
chr18:31827013-31827025 6 
chr18:31905072-31905091 5.68421 
chr18:32314271-32314297 5.38462 
chr18:32560659-32560677 5.72222 
chr18:32873398-32873426 5.17857 
chr18:33366252-33366277 5.52 
chr18:34209688-34209700 6 
chr18:34939139-34939173 5.38235 
chr18:35008873-35008898 5.32 
chr18:35229870-35229887 5.82353 
chr18:35327538-35327557 5.78947 
chr18:35658535-35658554 5.68421 
chr18:36171014-36171031 5.82353 
chr18:36531923-36531955 5.09375 
chr18:36834139-36834156 5.82353 
chr18:36953670-36953693 5.6087 
chr18:37462673-37462700 5.59259 
chr18:37977842-37977873 5.25806 
chr18:38094790-38094820 5.2 
chr18:38896290-38896316 5.34615 
chr18:38943301-38943328 5.25926 
chr18:38984518-38984544 5.34615 
chr18:39019794-39019807 5.92308 
chr18:39344057-39344069 6 
chr18:39592957-39592979 5.63636 
chr18:39779197-39779219 5.54545 
chr18:39806398-39806422 5.375 
chr18:40558504-40558521 5.94118 
chr18:40756155-40756172 5.82353 
chr18:41114154-41114171 5.94118 
chr18:41318756-41318778 5.5 
chr18:41359768-41359797 5.37931 
chr18:41708263-41708291 5.21429 
chr18:42010064-42010089 5.4 
chr18:42065423-42065437 6 
chr18:42077846-42077859 5.92308 
chr18:42085515-42085551 5.33333 
chr18:42237494-42237522 5.17857 
chr18:42316346-42316359 5.92308 
chr18:42364688-42364712 5.41667 
chr18:42831949-42831962 5.92308 
chr18:42880310-42880344 5.17647 
chr18:43263507-43263520 6 
chr18:43349599-43349625 5.26923 
chr18:43511240-43511268 5.25 
chr18:43692705-43692732 5.25926 
chr18:43936667-43936695 5.42857 
chr18:44536518-44536534 5.8125 
chr18:44830104-44830136 5.1875 
chr18:44868874-44868898 5.41667 
chr18:45115009-45115025 5.875 
chr18:45370711-45370746 5.14286 
chr18:45581496-45581526 5.2 
chr18:45624002-45624020 5.77778 
chr18:46231867-46231885 5.88889 
chr18:46479720-46479740 5.65 
chr18:46621415-46621443 5.21429 
chr18:47231923-47231936 6 
chr18:47236049-47236062 5.92308 
chr18:47352699-47352712 5.92308 
chr18:47589842-47589855 5.92308 
chr18:47822451-47822476 5.36 
chr18:48022887-48022912 5.44 
chr18:48184533-48184545 6 
chr18:48636727-48636740 5.92308 
chr18:48775728-48775748 5.7 
chr18:48799814-48799839 5.4 
chr18:49032822-49032838 6 
chr18:49039949-49039978 5.34483 
chr18:49196314-49196331 5.82353 
chr18:49236614-49236640 5.26923 
chr18:49247820-49247846 5.34615 
chr18:49645637-49645662 5.32 
chr18:49918217-49918229 6 
chr18:49922233-49922245 6 
chr18:49936030-49936057 5.2963 
chr18:50059037-50059058 5.52381 
chr18:50209515-50209535 5.6 
chr18:50883262-50883277 5.86667 
chr18:51083546-51083571 5.4 
chr18:51294812-51294825 5.92308 
chr18:51335421-51335447 5.30769 
chr18:51353567-51353587 5.8 
chr18:51486465-51486485 5.6 
chr18:51978557-51978586 5.37931 
chr18:52336254-52336283 5.24138 
chr18:52556492-52556517 5.36 
chr18:52643413-52643428 5.86667 
chr18:52666207-52666241 5.23529 
chr18:52693770-52693788 5.88889 
chr18:52820217-52820250 5.24242 
chr18:53062422-53062445 5.78261 
chr18:53072823-53072847 5.41667 
chr18:53137051-53137064 5.92308 
chr18:53310998-53311028 5.36667 
chr18:53546422-53546451 5.2069 
chr18:53951974-53952001 5.37037 
chr18:53994257-53994270 5.92308 
chr18:54341109-54341136 5.44444 
chr18:54541003-54541027 5.5 
chr18:54662413-54662432 5.63158 
chr18:55501466-55501488 5.81818 
chr18:56081133-56081145 6 
chr18:56419683-56419705 5.54545 
chr18:56647973-56648006 5.21212 
chr18:56887142-56887156 6 
chr18:56888197-56888225 5.21429 
chr18:57299921-57299945 5.375 
chr18:57308886-57308914 5.25 
chr18:57555309-57555337 5.25 
chr18:57845377-57845402 5.4 
chr18:58268599-58268627 5.25 
chr18:58282840-58282866 5.30769 
chr18:58328433-58328456 5.47826 
chr18:58376011-58376023 6 
chr18:58557937-58557954 5.82353 
chr18:58664170-58664195 5.32 
chr18:59128588-59128617 5.27586 
chr18:59147572-59147597 5.44 
chr18:59364865-59364880 5.93333 
chr18:59426157-59426175 5.94444 
chr18:59429814-59429828 6 
chr18:59446615-59446636 5.52381 
chr18:59578106-59578127 5.66667 
chr18:59860279-59860313 5.20588 
chr18:59972945-59972958 5.92308 
chr18:60090600-60090636 5.19444 
chr18:60160059-60160084 5.4 
chr18:60191191-60191217 5.30769 
chr18:60289884-60289909 5.32 
chr18:60302584-60302596 6 
chr18:60337507-60337537 5.2 
chr18:60715458-60715485 5.22222 
chr18:60751848-60751873 5.4 
chr18:60943376-60943403 5.25926 
chr18:61223546-61223563 5.88235 
chr18:61458421-61458449 5.39286 
chr18:61540036-61540048 6 
chr18:61651534-61651559 5.4 
chr18:61734080-61734100 5.7 
chr18:61816451-61816476 5.32 
chr18:61889807-61889835 5.32143 
chr18:62192356-62192389 5.09091 
chr18:62338063-62338086 5.43478 
chr18:62368060-62368090 5.36667 
chr18:62610339-62610364 5.36 
chr18:62852560-62852588 5.42857 
chr18:62943427-62943456 5.2069 
chr18:64008082-64008112 5.26667 
chr18:64077384-64077401 5.88235 
chr18:64161215-64161262 5.29787 
chr18:64334108-64334130 5.72727 
chr18:64411597-64411617 5.6 
chr18:64427698-64427711 5.92308 
chr18:64692151-64692163 6 
chr18:64986890-64986919 5.2069 
chr18:65282014-65282040 5.38462 
chr18:65735105-65735130 5.32 
chr18:65752949-65752972 5.52174 
chr18:65818620-65818636 5.9375 
chr18:65930796-65930830 5.14706 
chr18:66007106-66007131 5.32 
chr18:66097400-66097432 5.4375 
chr18:66654931-66654944 5.92308 
chr18:66817751-66817764 6 
chr18:66993904-66993924 5.7 
chr18:67008343-67008367 5.45833 
chr18:67009476-67009491 5.93333 
chr18:67258136-67258167 5.16129 
chr18:67344632-67344655 5.47826 
chr18:67602324-67602336 6 
chr18:68251733-68251745 6 
chr18:68275946-68275970 5.45833 
chr18:68326452-68326478 5.42308 
chr18:68378365-68378388 5.47826 
chr18:68612655-68612688 5.18182 
chr18:68758797-68758827 5.33333 
chr18:69053515-69053549 5.26471 
chr18:69156039-69156069 5.26667 
chr18:69476165-69476191 5.30769 
chr18:69804876-69804907 5.41935 
chr18:69830232-69830261 5.41379 
chr18:70011940-70011956 5.8125 
chr18:70124184-70124210 5.53846 
chr18:70136242-70136268 5.26923 
chr18:70193576-70193600 5.375 
chr18:70211230-70211257 5.37037 
chr18:70363713-70363732 5.68421 
chr18:70393325-70393353 5.25 
chr18:70465908-70465925 5.76471 
chr18:70584081-70584096 5.93333 
chr18:71429700-71429722 5.68182 
chr18:71432335-71432361 5.30769 
chr18:71723880-71723905 5.52 
chr18:72066063-72066080 5.82353 
chr18:72276960-72276984 5.75 
chr18:72466770-72466798 5.39286 
chr18:73846798-73846811 5.92308 
chr18:74525222-74525250 5.17857 
chr18:74665027-74665055 5.35714 
chr18:74753092-74753119 5.22222 
chr18:74980770-74980798 5.28571 
chr18:75374494-75374507 5.92308 
chr18:76092988-76093020 5.15625 
chr18:76357983-76358008 5.44 
chr18:77875851-77875863 6 
