# Supplementary material for: MsDetector: toward a standard computational tool for DNA microsatellites detection
Source: Nucleic Acids Res. 2012 Oct 2;41(1):e22. doi: 10.1093/nar/gks881 (PMC3592430; doi:10.1093/nar/gks881)
Supplement: Supplementary Data [file supp_gks881_nar-01766-met-n-2012-File009.gz › dataset7HumanMs/chr19.rep]

chr19:62436-62466 5.66667 
chr19:72459-72559 5.72 
chr19:77092-77113 5.85714 
chr19:77870-77895 5.36 
chr19:82223-82264 5.78049 
chr19:85407-85420 5.92308 
chr19:86441-86484 5.81395 
chr19:91120-91141 6 
chr19:91444-91468 6 
chr19:92093-92114 6 
chr19:92166-92188 5.72727 
chr19:92240-92271 5.6129 
chr19:96323-96387 5.75 
chr19:101472-101500 5.28571 
chr19:103809-103835 5.76923 
chr19:107743-108214 5.69851 
chr19:110201-110240 5.48718 
chr19:113676-113753 5.79221 
chr19:115580-115599 5.63158 
chr19:118768-118785 6 
chr19:120000-120020 5.6 
chr19:125379-125605 5.80531 
chr19:128893-128919 5.57692 
chr19:129596-129625 5.34483 
chr19:131169-131188 5.63158 
chr19:132596-132622 5.80769 
chr19:134274-134312 5.21053 
chr19:139705-139819 5.63158 
chr19:139830-139868 5.73684 
chr19:141012-141024 6 
chr19:141149-141186 5.40541 
chr19:142592-142620 5.28571 
chr19:144040-144059 5.63158 
chr19:144193-144221 5.96429 
chr19:156124-156142 5.77778 
chr19:160312-160343 5.22581 
chr19:161600-161657 5.35088 
chr19:161665-161698 5.66667 
chr19:163242-163265 6 
chr19:164107-164132 5.72 
chr19:167148-167164 5.9375 
chr19:173226-173249 5.73913 
chr19:173813-173849 5.52778 
chr19:176403-176437 5.44118 
chr19:182820-183284 5.60991 
chr19:183788-183838 5.48 
chr19:185242-185278 5.63889 
chr19:185556-185588 5.34375 
chr19:186976-186989 6 
chr19:192097-192123 5.5 
chr19:192414-192442 5.46429 
chr19:193085-193117 5.9375 
chr19:195864-195898 5.26471 
chr19:196197-196221 6 
chr19:197298-197312 6 
chr19:197575-197598 5.52174 
chr19:204074-204092 5.88889 
chr19:206833-206855 5.68182 
chr19:208124-208166 5.2619 
chr19:208433-208463 5.3 
chr19:209906-209945 6 
chr19:212413-212434 5.57143 
chr19:212814-212857 5.86047 
chr19:215058-215077 5.89474 
chr19:215831-215864 5.69697 
chr19:220936-220982 5.34783 
chr19:221228-221240 6 
chr19:221367-221385 6 
chr19:222318-222336 6 
chr19:224371-224402 5.80645 
chr19:227542-227767 5.68 
chr19:229186-229206 5.6 
chr19:229500-229522 5.86364 
chr19:230046-230063 6 
chr19:230660-230678 6 
chr19:234142-234160 6 
chr19:235033-235050 5.94118 
chr19:235234-235246 6 
chr19:237473-237486 5.92308 
chr19:240175-240194 5.68421 
chr19:240348-240385 5.81081 
chr19:240878-240922 5.84091 
chr19:241647-241673 5.96154 
chr19:241701-241733 5.40625 
chr19:243713-243738 5.4 
chr19:243968-244000 5.46875 
chr19:245536-246000 5.72629 
chr19:246522-246566 5.47727 
chr19:246636-246671 5.14286 
chr19:250816-250838 5.72727 
chr19:251738-251759 5.52381 
chr19:258118-258151 5.30303 
chr19:258578-258611 6 
chr19:259408-259425 6 
chr19:260491-260507 6 
chr19:262515-262556 5.53659 
chr19:263491-263522 5.83871 
chr19:265747-265763 5.8125 
chr19:267222-267252 6 
chr19:267965-267994 5.68966 
chr19:269017-269033 5.9375 
chr19:271757-271777 6 
chr19:272262-272295 5.45455 
chr19:272635-272654 6 
chr19:272750-272770 5.85 
chr19:274374-274392 6 
chr19:274786-274809 6 
chr19:278332-278353 6 
chr19:285598-285624 5.42308 
chr19:285646-285664 5.83333 
chr19:286151-286173 5.81818 
chr19:286438-286477 5.41026 
chr19:291366-291394 5.46429 
chr19:291422-291515 5.50538 
chr19:291528-291562 5.88235 
chr19:291575-291681 5.48113 
chr19:297343-297371 5.82143 
chr19:297659-297687 5.78571 
chr19:298223-298238 6 
chr19:302496-302514 6 
chr19:303540-303562 6 
chr19:304950-304969 5.68421 
chr19:305085-305113 5.71429 
chr19:309573-309589 6 
chr19:309657-309675 6 
chr19:309785-309799 6 
chr19:309905-309925 5.65 
chr19:310548-310658 5.31818 
chr19:310692-310727 5.31429 
chr19:315909-315932 5.43478 
chr19:317531-317570 5.92308 
chr19:317730-317761 5.93548 
chr19:319459-319472 6 
chr19:320385-320421 5.75 
chr19:320438-320480 5.38095 
chr19:321886-321917 5.96774 
chr19:329866-329882 6 
chr19:330546-330568 5.72727 
chr19:332811-332830 5.78947 
chr19:333507-333526 5.78947 
chr19:337284-337321 5.24324 
chr19:337870-337886 6 
chr19:338170-338193 6 
chr19:339076-339096 5.75 
chr19:344394-344424 5.46667 
chr19:344472-344528 5.28571 
chr19:344571-344596 5.32 
chr19:344711-344743 5.4375 
chr19:344922-344940 6 
chr19:345015-345028 6 
chr19:345810-345861 5.52941 
chr19:346116-346149 5.60606 
chr19:346673-346686 6 
chr19:346848-346861 6 
chr19:347669-347687 6 
chr19:349395-349412 5.88235 
chr19:350058-350070 6 
chr19:350088-350632 5.90074 
chr19:350645-351921 5.72571 
chr19:351930-351957 6 
chr19:351968-352012 5.43182 
chr19:353517-353533 5.875 
chr19:354358-354385 5.37037 
chr19:354850-354871 5.95238 
chr19:356395-356412 5.88235 
chr19:356699-356745 5.76087 
chr19:357067-357098 5.67742 
chr19:357483-357680 5.48731 
chr19:357790-357820 5.4 
chr19:358315-358331 6 
chr19:362765-362791 6 
chr19:363175-363201 5.69231 
chr19:363492-363540 5.58333 
chr19:364336-364372 5.94444 
chr19:366328-366359 5.19355 
chr19:368472-368500 5.53571 
chr19:371359-371416 5.73684 
chr19:378316-378334 5.77778 
chr19:379668-379700 5.78125 
chr19:383710-383733 5.78261 
chr19:389940-389989 5.32653 
chr19:390937-390972 5.68571 
chr19:393295-393327 5.28125 
chr19:393545-394429 5.54751 
chr19:394530-395557 5.54236 
chr19:395571-395718 5.80272 
chr19:395873-395925 5.65385 
chr19:396087-396100 6 
chr19:396780-396808 6 
chr19:402857-402882 5.96 
chr19:406845-406869 5.79167 
chr19:408946-408973 5.51852 
chr19:409114-409127 6 
chr19:409176-409189 6 
chr19:409210-409241 5.93548 
chr19:413966-413997 5.64516 
chr19:414289-414327 5.92105 
chr19:414810-414838 5.46429 
chr19:414862-414879 5.82353 
chr19:414933-414979 5.28261 
chr19:415078-415100 5.59091 
chr19:415124-415163 5.38462 
chr19:415328-415365 5.78378 
chr19:415384-415416 5.40625 
chr19:415482-415605 5.65041 
chr19:415626-415642 5.9375 
chr19:417291-417311 5.7 
chr19:417952-417982 5.23333 
chr19:421047-421100 5.81132 
chr19:421397-421465 5.72059 
chr19:422014-422037 5.56522 
chr19:426029-426042 6 
chr19:427630-427679 5.20408 
chr19:427780-427829 5.20408 
chr19:431278-431298 5.75 
chr19:431336-431362 5.69231 
chr19:431394-431414 5.75 
chr19:431448-431468 5.8 
chr19:431500-431522 5.68182 
chr19:431556-431582 5.69231 
chr19:431614-431640 5.69231 
chr19:431672-431698 5.69231 
chr19:431730-431750 5.75 
chr19:431788-431808 5.75 
chr19:431846-431866 5.75 
chr19:431900-431926 5.69231 
chr19:431958-431984 5.69231 
chr19:432016-432042 5.69231 
chr19:432074-432100 5.69231 
chr19:432132-432152 5.8 
chr19:432190-432210 5.7 
chr19:432248-432268 5.75 
chr19:432306-432332 5.69231 
chr19:432364-432384 5.75 
chr19:432422-432448 5.69231 
chr19:432480-432500 5.8 
chr19:432538-432564 5.69231 
chr19:432596-432622 5.69231 
chr19:432654-432680 5.69231 
chr19:432712-432738 5.69231 
chr19:432770-432796 5.69231 
chr19:432828-432848 5.75 
chr19:432886-432906 5.75 
chr19:432940-432966 5.69231 
chr19:433000-433024 5.66667 
chr19:433056-433082 5.69231 
chr19:433114-433140 5.69231 
chr19:433172-433198 5.69231 
chr19:433230-433250 5.75 
chr19:433288-433314 5.69231 
chr19:433346-433366 5.75 
chr19:433404-433424 5.75 
chr19:433458-433484 5.69231 
chr19:433516-433536 5.75 
chr19:433573-433596 5.69565 
chr19:433631-433654 5.69565 
chr19:433686-433706 5.75 
chr19:433744-433764 5.75 
chr19:433802-433822 5.75 
chr19:433860-433886 5.69231 
chr19:433918-433944 5.69231 
chr19:433976-434000 5.66667 
chr19:434034-434054 5.75 
chr19:434092-434112 5.75 
chr19:434149-434171 5.68182 
chr19:434220-434433 5.68545 
chr19:434462-434490 5.35714 
chr19:434518-434540 5.86364 
chr19:434564-434580 6 
chr19:436769-436792 5.43478 
chr19:437031-437043 6 
chr19:437200-437420 5.52273 
chr19:439148-439187 5.28205 
chr19:440025-440038 6 
chr19:440785-440814 5.86207 
chr19:442196-443275 5.60241 
chr19:443290-444207 5.55834 
chr19:445872-445900 5.78571 
chr19:446279-446325 5.78261 
chr19:447776-447793 5.82353 
chr19:448986-449013 6 
chr19:449175-449193 5.88889 
chr19:457951-458000 5.46939 
chr19:458059-458088 6 
chr19:458271-458300 5.44828 
chr19:458313-458326 6 
chr19:458343-458442 5.43434 
chr19:458476-458530 5.16667 
chr19:458672-458707 5.48571 
chr19:458715-458849 5.42537 
chr19:460368-460384 5.8125 
chr19:460446-460482 5.16667 
chr19:460626-460638 6 
chr19:460651-460694 5.69767 
chr19:460942-460978 5.58333 
chr19:461050-461085 5.45714 
chr19:463300-463315 6 
chr19:463583-463599 6 
chr19:464872-464927 5.76364 
chr19:464975-465167 5.46354 
chr19:465189-465210 5.57143 
chr19:465246-465500 5.4252 
chr19:465511-465703 5.40625 
chr19:465734-465779 5.62222 
chr19:465799-466000 5.55224 
chr19:466015-466153 5.36232 
chr19:466167-466244 5.68831 
chr19:466265-466398 5.54135 
chr19:466419-466485 5.56061 
chr19:466500-466561 5.34426 
chr19:466630-466982 5.38636 
chr19:467022-467191 5.4497 
chr19:469690-469716 5.84615 
chr19:470207-470219 6 
chr19:471128-471162 5.94118 
chr19:471709-471754 5.28889 
chr19:475986-476011 6 
chr19:477487-477516 5.41379 
chr19:477643-477675 5.65625 
chr19:479379-479419 5.7 
chr19:479835-479863 5.60714 
chr19:480417-480941 5.62595 
chr19:480957-481168 5.62559 
chr19:481184-481599 5.73735 
chr19:481622-481660 5.39474 
chr19:481770-481786 6 
chr19:484107-484153 5.91304 
chr19:484696-484724 5.32143 
chr19:484736-484765 5.24138 
chr19:486420-486454 5.44118 
chr19:490355-490372 5.88235 
chr19:492567-492603 5.77778 
chr19:493095-493158 5.69841 
chr19:493790-494019 5.47162 
chr19:496589-496941 5.70455 
chr19:496993-497202 5.64115 
chr19:497225-497254 5.31034 
chr19:497270-497360 5.63333 
chr19:498663-498675 6 
chr19:498887-498902 5.93333 
chr19:499425-499458 5.36364 
chr19:499525-499546 5.95238 
chr19:501485-501512 6 
chr19:501706-501811 5.66667 
chr19:502039-502124 5.52941 
chr19:503578-503590 6 
chr19:504255-504274 6 
chr19:505697-505722 6 
chr19:506723-506756 5.24242 
chr19:509191-509230 5.12821 
chr19:509386-509398 6 
chr19:511866-511885 5.78947 
chr19:512453-512469 5.8125 
chr19:512627-512660 5.78788 
chr19:516031-516071 5.75 
chr19:516367-516397 5.9 
chr19:517371-517474 5.4466 
chr19:518328-518356 5.25 
chr19:520495-520523 5.89286 
chr19:520809-520825 6 
chr19:522046-522063 5.76471 
chr19:523979-523996 6 
chr19:525763-526007 5.63525 
chr19:526765-526797 6 
chr19:527336-527358 5.86364 
chr19:527649-527683 5.76471 
chr19:527816-527839 5.65217 
chr19:529371-529389 6 
chr19:529939-529965 5.73077 
chr19:530824-530839 6 
chr19:531347-531383 5.27778 
chr19:531787-531840 5.22642 
chr19:536144-536170 5.42308 
chr19:536201-536231 5.4 
chr19:537651-537667 6 
chr19:539556-539587 5.41935 
chr19:542866-542878 6 
chr19:543845-543860 6 
chr19:544706-544731 6 
chr19:544782-544813 5.3871 
chr19:544838-544876 5.34211 
chr19:544901-544952 5.2549 
chr19:545049-545105 5.46429 
chr19:546837-546860 5.43478 
chr19:548766-548868 5.54902 
chr19:549542-549583 5.46341 
chr19:549855-549888 5.27273 
chr19:551579-551838 5.74131 
chr19:552144-552164 5.8 
chr19:552833-552872 5.30769 
chr19:553464-553490 6 
chr19:554089-554130 5.31707 
chr19:554542-554560 5.77778 
chr19:554700-554746 5.63043 
chr19:555191-555239 5.77083 
chr19:556000-556024 5.75 
chr19:558610-558627 5.94118 
chr19:559223-559235 6 
chr19:559908-559929 5.95238 
chr19:560846-560859 6 
chr19:561639-561674 5.45714 
chr19:561852-561870 5.88889 
chr19:566420-566432 6 
chr19:568299-568313 6 
chr19:568992-569017 5.96 
chr19:570142-570163 5.85714 
chr19:570611-570818 5.76329 
chr19:572086-572099 6 
chr19:575182-575203 5.61905 
chr19:575601-575629 5.42857 
chr19:576189-576218 5.27586 
chr19:576748-576775 5.55556 
chr19:576962-576974 6 
chr19:579248-579283 5.82857 
chr19:583823-583853 5.43333 
chr19:587211-587226 6 
chr19:587506-587519 6 
chr19:588054-588084 5.56667 
chr19:589794-589878 5.65476 
chr19:589895-589919 5.75 
chr19:589950-589986 5.22222 
chr19:590000-590097 5.52577 
chr19:590277-590303 5.38462 
chr19:590339-590390 5.45098 
chr19:590615-590636 5.52381 
chr19:590655-590708 5.28302 
chr19:591576-591620 5.52273 
chr19:596891-596917 5.80769 
chr19:597475-597500 5.36 
chr19:597517-597556 5.46154 
chr19:597576-597644 5.47059 
chr19:597679-597806 5.69291 
chr19:597839-597886 5.76596 
chr19:599847-599892 6 
chr19:600148-600181 5.39394 
chr19:600506-600525 5.68421 
chr19:602655-602684 5.68966 
chr19:603964-603985 5.52381 
chr19:606082-606112 5.56667 
chr19:612143-612164 5.52381 
chr19:612393-612432 5.89744 
chr19:613554-613719 5.84242 
chr19:614173-614214 5.31707 
chr19:615946-615963 6 
chr19:616122-616165 5.60465 
chr19:616657-616703 5.26087 
chr19:616918-616945 5.22222 
chr19:617082-617124 5.16667 
chr19:617971-618000 5.44828 
chr19:618805-618828 5.47826 
chr19:618873-618953 5.4 
chr19:618965-619000 5.22857 
chr19:620788-620832 5.18182 
chr19:620891-620909 5.83333 
chr19:620931-620950 5.84211 
chr19:620964-621030 5.62121 
chr19:624272-624302 5.46667 
chr19:626630-626644 6 
chr19:626886-626937 5.62745 
chr19:627148-627164 6 
chr19:627924-627939 6 
chr19:630346-630371 5.4 
chr19:631736-631754 6 
chr19:632322-632355 5.27273 
chr19:633541-633569 5.28571 
chr19:633788-633823 5.51429 
chr19:633962-633974 6 
chr19:636979-637000 5.7619 
chr19:637550-637570 5.75 
chr19:638274-638289 5.93333 
chr19:639450-639475 5.48 
chr19:639519-639560 5.70732 
chr19:639928-639969 5.31707 
chr19:641574-641588 6 
chr19:642149-642175 5.53846 
chr19:643939-643951 6 
chr19:645600-645613 6 
chr19:650584-650604 6 
chr19:654642-654679 6 
chr19:654994-655017 5.91304 
chr19:655214-655235 5.66667 
chr19:656329-656366 5.75676 
chr19:656645-656678 5.75758 
chr19:661283-661338 5.34545 
chr19:663138-663169 5.22581 
chr19:663191-663261 5.42857 
chr19:664028-664055 5.62963 
chr19:664633-664653 5.8 
chr19:665442-665474 5.65625 
chr19:666399-666432 6 
chr19:667283-667589 5.58497 
chr19:668063-668083 6 
chr19:669613-669646 6 
chr19:672244-672269 5.88 
chr19:672485-672500 5.86667 
chr19:672915-672928 6 
chr19:673147-673162 6 
chr19:675674-675705 5.83871 
chr19:676311-676353 5.80952 
chr19:676602-676626 5.75 
chr19:677212-677232 5.65 
chr19:678500-678520 6 
chr19:680000-680051 5.15686 
chr19:680651-680701 5.9 
chr19:682145-682427 5.74823 
chr19:683238-683256 5.83333 
chr19:683890-683909 6 
chr19:684258-684272 6 
chr19:684428-684464 5.91667 
chr19:685047-685127 5.5125 
chr19:687390-687418 5.57143 
chr19:688077-688097 5.65 
chr19:688334-688357 5.52174 
chr19:691504-691530 5.96154 
chr19:692367-692384 5.88235 
chr19:692411-692437 5.65385 
chr19:693230-693245 6 
chr19:695920-695936 5.875 
chr19:696214-696235 5.90476 
chr19:696526-696544 6 
chr19:697254-697270 6 
chr19:697574-697588 6 
chr19:697884-697920 5.16667 
chr19:698414-698446 5.59375 
chr19:698895-698928 5.66667 
chr19:699742-699763 5.66667 
chr19:700974-701007 5.75758 
chr19:701928-701946 6 
chr19:704790-704804 6 
chr19:706164-706188 6 
chr19:706663-706685 6 
chr19:708772-708808 5.72222 
chr19:708821-708946 5.352 
chr19:709063-709108 5.66667 
chr19:710361-710385 5.45833 
chr19:711084-711106 5.59091 
chr19:712373-712399 5.30769 
chr19:713885-713917 5.9375 
chr19:714343-714377 5.88235 
chr19:716786-716831 5.42222 
chr19:718181-718198 5.88235 
chr19:719560-719603 5.55814 
chr19:721257-721270 6 
chr19:721568-721610 5.64286 
chr19:721897-721931 5.35294 
chr19:722380-722402 5.77273 
chr19:723583-723607 5.83333 
chr19:723954-723966 6 
chr19:724304-724335 5.70968 
chr19:724783-724798 5.93333 
chr19:724916-724934 5.72222 
chr19:727161-727197 5.61111 
chr19:727209-727310 5.87129 
chr19:727357-727390 5.36364 
chr19:727474-727508 5.32353 
chr19:729000-729026 5.73077 
chr19:729458-729478 6 
chr19:735112-735186 5.18919 
chr19:740968-740984 6 
chr19:741393-741532 5.79137 
chr19:741542-741571 6 
chr19:741824-741852 5.67857 
chr19:742605-742625 5.75 
chr19:750186-750211 5.96 
chr19:751188-751201 5.92308 
chr19:753365-753399 6 
chr19:754910-754952 5.7619 
chr19:758987-759022 5.82857 
chr19:759399-759412 6 
chr19:760364-760378 6 
chr19:760685-760736 5.54902 
chr19:760748-760782 5.64706 
chr19:761085-761102 6 
chr19:761361-761392 6 
chr19:761932-761961 6 
chr19:762641-762671 5.8 
chr19:762821-762847 5.84615 
chr19:766830-766855 5.76 
chr19:767840-767863 5.56522 
chr19:769430-769471 6 
chr19:769624-769651 5.85185 
chr19:770294-770313 6 
chr19:770680-770692 6 
chr19:771342-771367 6 
chr19:771537-771664 5.62992 
chr19:771677-771714 5.59459 
chr19:771727-771764 5.59459 
chr19:771777-771934 5.49045 
chr19:771948-772000 5.61538 
chr19:772015-772093 5.34615 
chr19:774096-774119 5.95652 
chr19:774245-774273 5.85714 
chr19:774781-774818 5.94595 
chr19:775789-775805 6 
chr19:776099-776127 5.64286 
chr19:776415-776478 5.88889 
chr19:777204-777216 6 
chr19:777511-777599 5.61364 
chr19:780014-780046 5.8125 
chr19:780250-780312 5.66129 
chr19:781751-781780 6 
chr19:783536-783563 6 
chr19:783708-783723 6 
chr19:784185-784198 6 
chr19:784459-784472 6 
chr19:785332-785385 5.9434 
chr19:786059-786097 5.65789 
chr19:786447-786481 5.94118 
chr19:787000-787037 5.13514 
chr19:787052-787065 6 
chr19:787307-787346 5.41026 
chr19:788059-788087 5.5 
chr19:791730-791748 6 
chr19:792510-792536 5.80769 
chr19:793316-793364 5.47917 
chr19:793514-793548 5.67647 
chr19:794346-794370 5.75 
chr19:794953-794970 6 
chr19:797518-797565 5.2766 
chr19:797756-797787 5.35484 
chr19:799912-799941 5.7931 
chr19:800100-800115 6 
chr19:801735-801760 5.76 
chr19:806458-806480 5.59091 
chr19:807536-807574 5.23684 
chr19:807642-807674 5.53125 
chr19:809307-809336 5.72414 
chr19:812521-812561 5.525 
chr19:812615-812627 6 
chr19:813347-813402 5.89091 
chr19:816098-816130 5.46875 
chr19:816142-816206 5.45312 
chr19:816216-816234 5.94444 
chr19:816260-816526 5.47744 
chr19:816543-816565 5.90909 
chr19:816576-816655 5.55696 
chr19:816690-816722 5.5625 
chr19:816733-816793 5.55 
chr19:816803-816962 5.5283 
chr19:816971-817055 5.44048 
chr19:818384-818413 5.86207 
chr19:818958-818987 5.86207 
chr19:819279-819291 6 
chr19:820500-820530 5.13333 
chr19:821175-821207 5.53125 
chr19:821758-821782 5.41667 
chr19:821963-822000 5.51351 
chr19:822021-822054 5.84848 
chr19:822111-822155 5.29545 
chr19:822283-822304 5.66667 
chr19:822370-822396 5.53846 
chr19:822604-822640 5.61111 
chr19:823120-823142 6 
chr19:823441-823463 5.90909 
chr19:824095-824127 5.78125 
chr19:824203-824222 5.68421 
chr19:824807-824819 6 
chr19:825311-825332 5.85714 
chr19:826573-826598 5.44 
chr19:827386-827411 6 
chr19:829352-829376 5.375 
chr19:829929-829970 5.87805 
chr19:833077-833089 6 
chr19:833243-833341 5.90816 
chr19:834159-834184 5.88 
chr19:834669-834682 6 
chr19:835791-835809 6 
chr19:836186-836293 5.47664 
chr19:836361-836388 5.81481 
chr19:836415-836482 5.68657 
chr19:836500-836515 6 
chr19:836915-836954 5.61538 
chr19:837871-837889 5.83333 
chr19:838341-838362 5.80952 
chr19:838522-838557 5.54286 
chr19:839369-839416 5.55319 
chr19:839948-839973 6 
chr19:841399-841631 5.82759 
chr19:841714-841740 6 
chr19:842318-842367 5.61224 
chr19:842413-842432 6 
chr19:842586-842601 6 
chr19:844209-844531 5.72981 
chr19:844946-844961 6 
chr19:845714-845757 5.67442 
chr19:845949-845977 5.5 
chr19:846054-846084 5.76667 
chr19:847436-847592 5.73718 
chr19:848551-848563 6 
chr19:849688-849712 6 
chr19:852753-852799 5.86957 
chr19:853086-853110 5.375 
chr19:853411-853437 5.42308 
chr19:854636-854862 5.47788 
chr19:856416-856449 5.9697 
chr19:856724-856743 6 
chr19:857033-857105 5.86111 
chr19:857848-857948 5.61 
chr19:858237-858267 5.66667 
chr19:860181-860203 5.81818 
chr19:863597-863619 5.5 
chr19:864040-864056 6 
chr19:864793-864826 5.75758 
chr19:865419-865436 5.82353 
chr19:867292-867336 6 
chr19:867628-867651 5.47826 
chr19:868331-868358 5.55556 
chr19:870566-870584 5.72222 
chr19:871754-871911 5.84713 
chr19:872931-873197 5.92105 
chr19:873227-873252 5.44 
chr19:873276-873346 5.82857 
chr19:875166-875195 5.89655 
chr19:876849-876972 5.74797 
chr19:877637-877658 5.90476 
chr19:877765-877804 5.87179 
chr19:877951-877973 6 
chr19:878019-878035 6 
chr19:878079-878093 6 
chr19:878231-878264 5.87879 
chr19:878355-878377 6 
chr19:878423-878451 5.89286 
chr19:878553-878569 6 
chr19:878845-878867 6 
chr19:878916-878951 5.85714 
chr19:879000-879015 6 
chr19:879061-879077 6 
chr19:879121-879156 5.85714 
chr19:880368-880391 5.6087 
chr19:882369-882399 5.23333 
chr19:882522-882538 5.9375 
chr19:883495-883515 5.9 
chr19:884086-884112 5.61538 
chr19:884415-884427 6 
chr19:888202-888223 5.85714 
chr19:888524-888538 6 
chr19:892872-892937 5.93846 
chr19:893578-893604 5.53846 
chr19:894031-894048 6 
chr19:895086-895107 5.90476 
chr19:895257-895274 6 
chr19:898219-898243 5.83333 
chr19:898404-898417 6 
chr19:898596-898628 5.34375 
chr19:902472-902494 5.5 
chr19:905505-905530 5.96 
chr19:905684-905697 6 
chr19:906219-906232 6 
chr19:906806-906834 5.96429 
chr19:908192-908223 6 
chr19:908607-908637 5.96667 
chr19:908885-908907 5.5 
chr19:909800-909824 5.45833 
chr19:910607-910629 6 
chr19:910677-910700 5.52174 
chr19:911120-911151 5.67742 
chr19:912052-912106 5.31481 
chr19:912165-912226 5.34426 
chr19:912351-912393 5.59524 
chr19:912508-912535 5.44444 
chr19:912591-912629 5.44737 
chr19:912719-912785 5.62121 
chr19:912961-913015 5.61111 
chr19:913028-913077 5.40816 
chr19:914268-914289 5.95238 
chr19:914582-914603 6 
chr19:914890-914942 5.51923 
chr19:915249-915278 5.89655 
chr19:915876-915889 5.92308 
chr19:916017-916056 5.79487 
chr19:916071-916099 5.75 
chr19:916690-916731 5.5122 
chr19:920570-920616 5.54348 
chr19:921046-921063 6 
chr19:921434-921468 5.88235 
chr19:921835-921861 5.53846 
chr19:922140-922157 5.82353 
chr19:922263-922278 6 
chr19:922994-923009 6 
chr19:924387-924406 5.94737 
chr19:925961-926000 5.25641 
chr19:929362-929386 5.625 
chr19:929481-929507 6 
chr19:931451-931473 5.59091 
chr19:932459-932516 5.52632 
chr19:934048-934087 5.41026 
chr19:936840-936857 5.94118 
chr19:937699-937719 6 
chr19:938847-938866 5.94737 
chr19:938930-938943 6 
chr19:939095-939132 6 
chr19:941034-941061 5.74074 
chr19:941764-941808 5.70455 
chr19:942400-942418 5.72222 
chr19:943260-943280 5.75 
chr19:943567-943587 5.9 
chr19:944319-944347 5.78571 
chr19:946210-946275 5.64615 
chr19:946439-946455 6 
chr19:946784-946809 5.92 
chr19:946958-946972 5.92857 
chr19:948538-948556 5.94444 
chr19:948702-948722 6 
chr19:949676-949689 6 
chr19:952441-952462 6 
chr19:952946-952961 6 
chr19:953449-953479 5.33333 
chr19:956242-956275 5.9697 
chr19:958109-958145 5.86111 
chr19:958427-958463 5.86111 
chr19:959270-959284 6 
chr19:962513-962526 6 
chr19:965527-965539 6 
chr19:965991-966006 6 
chr19:966458-966490 5.96875 
chr19:966650-966683 5.27273 
chr19:968044-968062 5.77778 
chr19:968358-968376 5.88889 
chr19:968813-968846 5.39394 
chr19:969104-969137 5.78788 
chr19:969536-969616 5.525 
chr19:969651-969694 5.39535 
chr19:970320-970350 5.46667 
chr19:970500-970520 6 
chr19:971612-971633 5.52381 
chr19:971933-971956 5.86957 
chr19:972204-972242 5.81579 
chr19:972725-972748 5.69565 
chr19:972780-972831 5.84314 
chr19:973104-973120 6 
chr19:975594-975624 5.46667 
chr19:975736-975773 5.75676 
chr19:976391-976408 6 
chr19:977964-977985 5.80952 
chr19:979168-979190 5.86364 
chr19:979799-979832 5.54545 
chr19:979852-979887 5.62857 
chr19:979907-979942 5.62857 
chr19:979962-980000 5.57895 
chr19:980017-980052 5.62857 
chr19:980714-980729 5.86667 
chr19:981467-981497 5.8 
chr19:982266-982292 5.88462 
chr19:982649-982661 6 
chr19:987829-987852 6 
chr19:991448-991500 5.15385 
chr19:991538-991579 5.53659 
chr19:991602-991674 5.58333 
chr19:991711-991751 5.9 
chr19:991808-991868 5.48333 
chr19:992728-992754 5.73077 
chr19:996317-996343 5.26923 
chr19:996847-996880 5.90909 
chr19:997241-997316 5.92 
chr19:997656-997673 6 
chr19:998884-998918 6 
chr19:999797-999824 5.7037 
chr19:1000459-1000481 5.59091 
chr19:1000579-1000619 5.725 
chr19:1001220-1001233 5.92308 
chr19:1002362-1002379 6 
chr19:1002464-1002478 6 
chr19:1002990-1003018 5.57143 
chr19:1004359-1004380 5.66667 
chr19:1006000-1006024 5.91667 
chr19:1007793-1007819 5.53846 
chr19:1008307-1008334 5.66667 
chr19:1009185-1009200 6 
chr19:1011527-1011552 5.4 
chr19:1012925-1012938 6 
chr19:1014537-1014554 5.82353 
chr19:1018986-1019000 6 
chr19:1020919-1020946 5.55556 
chr19:1021885-1021909 5.5 
chr19:1023703-1023719 6 
chr19:1024193-1024218 5.36 
chr19:1024279-1024305 5.26923 
chr19:1024490-1024524 5.55882 
chr19:1024874-1024894 6 
chr19:1025179-1025229 6 
chr19:1025559-1025603 5.61364 
chr19:1025883-1025916 5.78788 
chr19:1026607-1026621 6 
chr19:1028251-1028265 6 
chr19:1029679-1029713 5.5 
chr19:1031563-1031584 6 
chr19:1032233-1032245 6 
chr19:1035920-1035932 6 
chr19:1036265-1036321 5.28571 
chr19:1036828-1036865 5.48649 
chr19:1043650-1043686 5.27778 
chr19:1043936-1043949 6 
chr19:1044237-1044257 6 
chr19:1046743-1046795 5.25 
chr19:1048033-1048065 5.9375 
chr19:1048190-1048206 6 
chr19:1048494-1048521 5.92593 
chr19:1048807-1048833 5.46154 
chr19:1049466-1049500 5.55882 
chr19:1050410-1050439 5.72414 
chr19:1050781-1050850 5.6087 
chr19:1052345-1052384 5.79487 
chr19:1052410-1052436 6 
chr19:1052450-1052737 5.57491 
chr19:1053542-1053566 5.375 
chr19:1055191-1055222 5.25806 
chr19:1055500-1055514 6 
chr19:1056510-1056540 5.6 
chr19:1057740-1057793 5.77358 
chr19:1059226-1059276 5.86 
chr19:1060194-1060225 5.83871 
chr19:1061389-1061406 6 
chr19:1066592-1066627 5.97143 
chr19:1067951-1067977 5.46154 
chr19:1068818-1068854 5.52778 
chr19:1069815-1069828 6 
chr19:1069977-1070014 5.64865 
chr19:1070295-1070342 5.95745 
chr19:1070496-1070520 5.75 
chr19:1072011-1072070 5.89831 
chr19:1074882-1074908 6 
chr19:1074923-1074948 5.52 
chr19:1075235-1075247 6 
chr19:1076262-1076294 5.5 
chr19:1076482-1076507 6 
chr19:1077373-1077388 6 
chr19:1078125-1078156 5.93548 
chr19:1082037-1082065 5.78571 
chr19:1082270-1082290 5.75 
chr19:1082385-1082416 5.19355 
chr19:1085500-1085628 5.5 
chr19:1085843-1085872 5.65517 
chr19:1089303-1089319 6 
chr19:1090459-1090477 6 
chr19:1091737-1091762 5.4 
chr19:1091951-1091979 5.39286 
chr19:1092686-1092705 5.84211 
chr19:1092881-1092897 6 
chr19:1093183-1093211 6 
chr19:1095947-1095967 6 
chr19:1096474-1096505 5.83871 
chr19:1097489-1097510 5.7619 
chr19:1098585-1098614 5.65517 
chr19:1102514-1102526 6 
chr19:1103311-1103324 6 
chr19:1105837-1105860 5.78261 
chr19:1107216-1107241 5.56 
chr19:1108285-1108327 5.57143 
chr19:1108580-1108602 5.81818 
chr19:1109609-1109642 5.24242 
chr19:1110701-1110722 5.7619 
chr19:1111209-1111225 6 
chr19:1114462-1114480 5.72222 
chr19:1116752-1116778 5.30769 
chr19:1118867-1118901 5.47059 
chr19:1120358-1120379 5.52381 
chr19:1122016-1122076 5.28333 
chr19:1122597-1122631 5.47059 
chr19:1123575-1123622 5.3617 
chr19:1125357-1125373 6 
chr19:1125993-1126015 5.77273 
chr19:1126556-1126581 5.4 
chr19:1129265-1129285 5.7 
chr19:1131416-1131442 5.92308 
chr19:1131497-1131529 5.625 
chr19:1134004-1134029 5.68 
chr19:1134042-1134065 5.43478 
chr19:1134096-1134234 5.68841 
chr19:1134271-1134366 5.35789 
chr19:1135044-1135063 6 
chr19:1136621-1136658 5.35135 
chr19:1137479-1137518 5.74359 
chr19:1137688-1137722 5.64706 
chr19:1137813-1137847 5.64706 
chr19:1137992-1138026 5.64706 
chr19:1138144-1138178 5.64706 
chr19:1139947-1140000 5.43396 
chr19:1140298-1140317 5.63158 
chr19:1140597-1140611 6 
chr19:1140988-1141119 5.77863 
chr19:1141199-1141227 5.57143 
chr19:1144513-1144600 5.5977 
chr19:1144628-1144659 5.45161 
chr19:1144674-1144895 5.46154 
chr19:1144909-1144988 5.81013 
chr19:1145000-1145127 5.62205 
chr19:1145152-1145179 5.48148 
chr19:1145303-1145317 6 
chr19:1145472-1145500 5.78571 
chr19:1147426-1147450 5.54167 
chr19:1150280-1150305 5.52 
chr19:1153153-1153205 5.63462 
chr19:1153216-1153243 5.33333 
chr19:1154152-1154171 5.63158 
chr19:1156426-1156442 6 
chr19:1158892-1158963 5.57746 
chr19:1158991-1159052 5.83607 
chr19:1159440-1159564 5.54032 
chr19:1159593-1159658 5.52308 
chr19:1159672-1159717 5.31111 
chr19:1159741-1159815 5.54054 
chr19:1161037-1161071 5.38235 
chr19:1161084-1161107 5.52174 
chr19:1161150-1161188 5.71053 
chr19:1161207-1161247 5.725 
chr19:1161266-1161289 5.86957 
chr19:1161320-1161430 5.66364 
chr19:1161447-1161500 5.62264 
chr19:1161905-1161919 6 
chr19:1164386-1164443 5.78947 
chr19:1164500-1164546 5.76087 
chr19:1164602-1164746 5.78472 
chr19:1164793-1164987 5.91753 
chr19:1165578-1166256 5.56047 
chr19:1166616-1166667 5.80392 
chr19:1167355-1167386 5.32258 
chr19:1170649-1170696 5.2766 
chr19:1170724-1170803 5.31646 
chr19:1170902-1170977 5.53333 
chr19:1172216-1172247 5.29032 
chr19:1174943-1174982 5.64103 
chr19:1176066-1176085 5.89474 
chr19:1176360-1176377 6 
chr19:1176634-1176649 6 
chr19:1178396-1178425 5.68966 
chr19:1178519-1178531 6 
chr19:1179350-1179377 5.55556 
chr19:1179965-1180114 5.89262 
chr19:1180428-1180451 5.43478 
chr19:1180833-1180981 5.57432 
chr19:1180992-1181062 5.62857 
chr19:1181082-1181103 6 
chr19:1181392-1181536 5.63194 
chr19:1181564-1181609 5.62222 
chr19:1182720-1182745 6 
chr19:1183036-1183054 5.94444 
chr19:1183209-1183244 5.88571 
chr19:1183627-1183652 5.32 
chr19:1185516-1185535 5.73684 
chr19:1185963-1186003 5.85 
chr19:1187627-1187658 5.90323 
chr19:1187837-1187862 5.96 
chr19:1188029-1188052 5.78261 
chr19:1188206-1188234 5.96429 
chr19:1188664-1188687 5.73913 
chr19:1188985-1189000 6 
chr19:1190729-1190741 6 
chr19:1190896-1190928 5.90625 
chr19:1191055-1191092 5.81081 
chr19:1191238-1191251 6 
chr19:1191446-1191475 6 
chr19:1192000-1192028 5.85714 
chr19:1192365-1192394 5.89655 
chr19:1193210-1193258 5.75 
chr19:1193449-1193464 6 
chr19:1194137-1194149 6 
chr19:1194865-1194895 6 
chr19:1196693-1196716 6 
chr19:1198507-1198530 6 
chr19:1199968-1199990 5.54545 
chr19:1200142-1200172 5.96667 
chr19:1200772-1200791 5.78947 
chr19:1201300-1201336 5.38889 
chr19:1201846-1201874 5.96429 
chr19:1203453-1203480 5.37037 
chr19:1203752-1203813 5.32787 
chr19:1203959-1203978 5.94737 
chr19:1206007-1206068 5.19672 
chr19:1206762-1206812 5.36 
chr19:1207263-1207288 5.6 
chr19:1208305-1208319 6 
chr19:1208606-1208628 6 
chr19:1208783-1208796 6 
chr19:1209582-1209626 6 
chr19:1212272-1212294 6 
chr19:1212989-1213008 6 
chr19:1219442-1219465 5.47826 
chr19:1219526-1219556 5.86667 
chr19:1226000-1226032 5.46875 
chr19:1227039-1227053 6 
chr19:1227176-1227196 5.9 
chr19:1228045-1228064 5.94737 
chr19:1229560-1229594 5.32353 
chr19:1229702-1229729 5.40741 
chr19:1229830-1229861 5.29032 
chr19:1230069-1230095 5.26923 
chr19:1231524-1231549 5.48 
chr19:1231574-1231604 5.36667 
chr19:1235428-1235453 5.32 
chr19:1236046-1236087 5.5122 
chr19:1236820-1236874 5.59259 
chr19:1237779-1237801 5.68182 
chr19:1238031-1238055 5.45833 
chr19:1239338-1239355 5.88235 
chr19:1241836-1241872 5.22222 
chr19:1246819-1246842 6 
chr19:1247127-1247146 6 
chr19:1248489-1248518 5.48276 
chr19:1249593-1249619 5.76923 
chr19:1250540-1250574 5.41176 
chr19:1250892-1250917 5.4 
chr19:1251086-1251139 5.35849 
chr19:1253216-1253246 5.26667 
chr19:1253336-1253363 5.22222 
chr19:1254287-1254310 5.69565 
chr19:1256480-1256493 6 
chr19:1257392-1257431 5.64103 
chr19:1257508-1257532 5.75 
chr19:1258791-1258819 5.64286 
chr19:1262562-1262576 6 
chr19:1263608-1263630 5.63636 
chr19:1265425-1265451 5.38462 
chr19:1265705-1265738 5.51515 
chr19:1267469-1267488 6 
chr19:1267670-1267687 5.94118 
chr19:1269085-1269098 6 
chr19:1269711-1269738 5.25926 
chr19:1272738-1272782 5.40909 
chr19:1273794-1273835 5.36585 
chr19:1275574-1275610 5.66667 
chr19:1275912-1275943 5.67742 
chr19:1280742-1280766 5.54167 
chr19:1281059-1281077 6 
chr19:1281296-1281311 5.93333 
chr19:1281869-1281889 5.7 
chr19:1282068-1282096 5.71429 
chr19:1282109-1282249 5.32143 
chr19:1282286-1282311 5.44 
chr19:1282320-1282356 5.41667 
chr19:1282373-1282488 5.38261 
chr19:1282500-1282533 5.66667 
chr19:1282543-1282636 5.78495 
chr19:1282646-1282663 6 
chr19:1282673-1282766 5.4086 
chr19:1285961-1285977 5.9375 
chr19:1286041-1286110 5.5942 
chr19:1286170-1286227 5.40351 
chr19:1286392-1286414 5.54545 
chr19:1291872-1291897 5.32 
chr19:1294516-1294529 5.92308 
chr19:1295354-1295375 5.52381 
chr19:1295953-1295978 5.52 
chr19:1296855-1296878 5.69565 
chr19:1298071-1298099 5.85714 
chr19:1299234-1299264 5.96667 
chr19:1299552-1299595 5.65116 
chr19:1300240-1300270 6 
chr19:1301214-1301237 5.6087 
chr19:1301629-1301642 6 
chr19:1301960-1301988 6 
chr19:1302724-1302743 5.63158 
chr19:1305809-1305889 5.6375 
chr19:1306045-1306063 6 
chr19:1306353-1306369 5.9375 
chr19:1306796-1306820 6 
chr19:1307104-1307117 6 
chr19:1307263-1307279 6 
chr19:1309193-1309211 5.94444 
chr19:1313829-1313842 6 
chr19:1314692-1314709 6 
chr19:1314858-1314882 5.625 
chr19:1315855-1315882 5.25926 
chr19:1317549-1317580 5.54839 
chr19:1319444-1319476 6 
chr19:1320960-1320980 5.9 
chr19:1321133-1321148 6 
chr19:1321992-1322007 6 
chr19:1322655-1322891 5.46186 
chr19:1322911-1322965 5.48148 
chr19:1322982-1323028 5.5 
chr19:1323040-1323066 5.42308 
chr19:1324003-1324017 6 
chr19:1324352-1324369 5.94118 
chr19:1325364-1325385 5.57143 
chr19:1325830-1325860 5.6 
chr19:1325881-1325944 5.30159 
chr19:1325984-1326000 5.8125 
chr19:1326019-1326105 5.5814 
chr19:1326276-1326292 6 
chr19:1326695-1326723 5.21429 
chr19:1327138-1327151 6 
chr19:1327807-1327825 6 
chr19:1328593-1328613 6 
chr19:1328897-1328915 6 
chr19:1329040-1329072 5.875 
chr19:1329353-1329371 6 
chr19:1330134-1330150 6 
chr19:1330529-1330549 5.75 
chr19:1331493-1331523 6 
chr19:1331960-1331975 6 
chr19:1332382-1332400 6 
chr19:1332728-1332758 5.93333 
chr19:1333045-1333075 5.26667 
chr19:1334614-1334633 5.73684 
chr19:1335579-1335597 6 
chr19:1336626-1336659 5.63636 
chr19:1336977-1337000 5.82609 
chr19:1339032-1339045 6 
chr19:1339573-1339591 6 
chr19:1341843-1341865 6 
chr19:1342957-1342983 5.57692 
chr19:1343718-1343732 6 
chr19:1344017-1344043 5.46154 
chr19:1344197-1344223 5.88462 
chr19:1344817-1344836 6 
chr19:1344963-1344990 5.25926 
chr19:1345566-1345587 6 
chr19:1346023-1346040 6 
chr19:1346844-1346869 6 
chr19:1347794-1347807 6 
chr19:1347961-1347976 6 
chr19:1348411-1348433 5.95455 
chr19:1349976-1349991 6 
chr19:1350162-1350187 5.92 
chr19:1350472-1350500 5.78571 
chr19:1350788-1350803 6 
chr19:1352465-1352481 6 
chr19:1352719-1352739 5.75 
chr19:1352858-1352872 6 
chr19:1354983-1355017 5.70588 
chr19:1357398-1357411 6 
chr19:1362027-1362057 5.96667 
chr19:1362301-1362319 6 
chr19:1364469-1364494 5.76 
chr19:1371804-1371819 6 
chr19:1375394-1375429 5.62857 
chr19:1375437-1375712 5.53455 
chr19:1375729-1375817 5.42045 
chr19:1376121-1376136 6 
chr19:1376288-1376331 5.74419 
chr19:1380192-1380218 5.76923 
chr19:1382237-1382258 5.90476 
chr19:1382658-1382698 5.825 
chr19:1383954-1383985 5.25806 
chr19:1385511-1385528 6 
chr19:1385820-1385835 6 
chr19:1387910-1387927 6 
chr19:1389029-1389066 5.24324 
chr19:1389113-1389338 5.42222 
chr19:1389875-1389915 5.9 
chr19:1391476-1391497 5.71429 
chr19:1394444-1394470 5.5 
chr19:1394500-1394523 5.52174 
chr19:1394540-1394665 5.448 
chr19:1394683-1394711 5.78571 
chr19:1395487-1395500 6 
chr19:1398092-1398109 5.88235 
chr19:1398405-1398447 5.61905 
chr19:1402078-1402095 6 
chr19:1402584-1402608 6 
chr19:1403000-1403018 5.72222 
chr19:1403174-1403193 6 
chr19:1404399-1404433 5.55882 
chr19:1404644-1404684 5.85 
chr19:1405283-1405295 6 
chr19:1405588-1405611 5.78261 
chr19:1407281-1407326 5.73333 
chr19:1407559-1407575 5.9375 
chr19:1407618-1407656 6 
chr19:1407715-1407767 5.34615 
chr19:1408508-1408538 5.23333 
chr19:1413988-1414026 6 
chr19:1414781-1414803 5.72727 
chr19:1414813-1414837 5.75 
chr19:1415352-1415405 5.86792 
chr19:1415603-1415624 6 
chr19:1416630-1416655 6 
chr19:1418552-1418589 5.45946 
chr19:1418988-1419012 5.70833 
chr19:1422812-1422859 5.87234 
chr19:1424304-1424368 5.9375 
chr19:1427577-1427595 6 
chr19:1431106-1431140 5.67647 
chr19:1436973-1437011 6 
chr19:1441937-1441953 6 
chr19:1443376-1443393 6 
chr19:1444482-1444500 6 
chr19:1446248-1446302 5.31481 
chr19:1446673-1446694 5.61905 
chr19:1448543-1448557 6 
chr19:1448842-1448880 5.97368 
chr19:1449629-1449648 5.63158 
chr19:1452539-1452551 6 
chr19:1454562-1454575 6 
chr19:1454868-1454892 5.83333 
chr19:1455169-1455185 5.8125 
chr19:1455500-1455532 5.28125 
chr19:1456000-1456036 5.25 
chr19:1461849-1461873 6 
chr19:1462654-1462675 6 
chr19:1463415-1463427 6 
chr19:1463580-1463612 5.375 
chr19:1464310-1464368 5.22414 
chr19:1464631-1464645 6 
chr19:1464960-1464976 5.875 
chr19:1465819-1465833 6 
chr19:1467214-1467230 5.875 
chr19:1467533-1467563 5.23333 
chr19:1469456-1469489 5.63636 
chr19:1470552-1470575 5.95652 
chr19:1476988-1477007 5.94737 
chr19:1477819-1477853 5.55882 
chr19:1478409-1478439 5.96667 
chr19:1479748-1479761 5.92308 
chr19:1480523-1480811 5.54861 
chr19:1480937-1481008 5.61972 
chr19:1482860-1482885 5.36 
chr19:1483028-1483046 5.83333 
chr19:1483721-1483742 5.52381 
chr19:1483942-1483961 5.94737 
chr19:1485955-1485985 5.93333 
chr19:1486287-1486305 6 
chr19:1489129-1489143 6 
chr19:1493707-1493726 6 
chr19:1496697-1496734 5.7027 
chr19:1496912-1496956 5.22727 
chr19:1498483-1498500 6 
chr19:1500695-1500709 6 
chr19:1500817-1500871 5.92593 
chr19:1501568-1501594 5.73077 
chr19:1501894-1501919 5.68 
chr19:1502675-1502697 6 
chr19:1502837-1502851 6 
chr19:1503006-1503031 5.6 
chr19:1504127-1504148 5.52381 
chr19:1505465-1505494 5.37931 
chr19:1507169-1507211 5.54762 
chr19:1508778-1508801 6 
chr19:1509253-1509273 6 
chr19:1509610-1509701 5.83516 
chr19:1512677-1512701 5.70833 
chr19:1513116-1513148 5.1875 
chr19:1514753-1514792 5.84615 
chr19:1516790-1516841 5.45098 
chr19:1517378-1517390 6 
chr19:1517832-1517854 5.86364 
chr19:1519361-1519374 6 
chr19:1519434-1519473 5.61538 
chr19:1519754-1519773 5.73684 
chr19:1521300-1521316 6 
chr19:1522619-1522641 5.86364 
chr19:1524009-1524033 5.375 
chr19:1524599-1524641 5.64286 
chr19:1524692-1524716 5.5 
chr19:1524802-1524853 5.33333 
chr19:1525090-1525121 5.51613 
chr19:1526371-1526397 5.42308 
chr19:1528149-1528175 5.92308 
chr19:1528446-1528709 5.84791 
chr19:1528724-1528786 5.59677 
chr19:1529356-1529382 5.38462 
chr19:1530280-1530306 5.73077 
chr19:1530603-1530631 6 
chr19:1531406-1531442 5.80556 
chr19:1531691-1531704 5.92308 
chr19:1532520-1532534 6 
chr19:1534154-1534167 6 
chr19:1534505-1534517 6 
chr19:1534648-1534662 6 
chr19:1536401-1536419 6 
chr19:1537792-1537807 6 
chr19:1538694-1538713 5.73684 
chr19:1539011-1539027 6 
chr19:1539360-1539389 5.96552 
chr19:1539675-1539722 5.87234 
chr19:1540015-1540040 5.96 
chr19:1541187-1541201 6 
chr19:1541231-1541292 5.72131 
chr19:1542210-1542299 5.53933 
chr19:1543349-1543365 6 
chr19:1543792-1543833 5.65854 
chr19:1544514-1544545 5.93548 
chr19:1545308-1545325 6 
chr19:1545617-1545642 5.56 
chr19:1545825-1545838 6 
chr19:1547023-1547056 5.60606 
chr19:1547101-1547137 5.66667 
chr19:1548424-1548445 6 
chr19:1548733-1548759 6 
chr19:1549369-1549385 5.8125 
chr19:1549399-1549488 5.75281 
chr19:1549497-1549608 5.51351 
chr19:1549638-1549665 6 
chr19:1549709-1549741 5.90625 
chr19:1549769-1549829 5.78333 
chr19:1549846-1550090 5.67623 
chr19:1550107-1550184 5.74026 
chr19:1550219-1550261 5.90476 
chr19:1550291-1550424 5.5188 
chr19:1550434-1550452 6 
chr19:1551428-1551461 5.72727 
chr19:1553291-1553332 5.60976 
chr19:1553851-1553878 5.85185 
chr19:1554897-1554941 5.75 
chr19:1555010-1555035 5.36 
chr19:1556140-1556160 5.7 
chr19:1557857-1557890 6 
chr19:1558048-1558062 6 
chr19:1558363-1558398 5.54286 
chr19:1560149-1560180 5.64516 
chr19:1562523-1562547 6 
chr19:1562697-1562721 6 
chr19:1563408-1563428 5.8 
chr19:1564531-1564545 6 
chr19:1565540-1565552 6 
chr19:1567342-1567384 5.42857 
chr19:1567639-1567653 5.92857 
chr19:1567766-1567791 5.36 
chr19:1567906-1567930 5.5 
chr19:1567962-1568026 5.625 
chr19:1568088-1568117 6 
chr19:1568163-1568246 5.51807 
chr19:1568270-1568293 5.73913 
chr19:1568342-1568380 5.60526 
chr19:1568433-1568461 5.75 
chr19:1569030-1569051 5.61905 
chr19:1569513-1569532 6 
chr19:1570016-1570231 5.73023 
chr19:1570278-1570315 5.89189 
chr19:1570532-1570565 5.54545 
chr19:1571306-1571328 5.68182 
chr19:1571500-1571564 5.85938 
chr19:1571946-1571971 6 
chr19:1572423-1572445 5.68182 
chr19:1573500-1573544 5.65909 
chr19:1573720-1573743 5.56522 
chr19:1574000-1574017 5.76471 
chr19:1575996-1576034 5.55263 
chr19:1576073-1576125 5.55769 
chr19:1578354-1578405 5.64706 
chr19:1579180-1579203 6 
chr19:1583203-1583222 5.68421 
chr19:1583386-1583419 5.78788 
chr19:1583548-1583561 5.92308 
chr19:1583806-1583833 5.48148 
chr19:1585346-1585384 5.23684 
chr19:1588778-1588795 6 
chr19:1589343-1589362 6 
chr19:1589834-1589862 5.57143 
chr19:1592375-1592421 5.56522 
chr19:1592645-1592669 5.79167 
chr19:1592686-1592727 5.63415 
chr19:1592832-1592879 5.25532 
chr19:1594000-1594020 5.6 
chr19:1594413-1594426 6 
chr19:1594807-1594843 5.47222 
chr19:1595829-1595852 5.6087 
chr19:1596320-1596347 5.51852 
chr19:1596737-1596749 6 
chr19:1597184-1597213 5.65517 
chr19:1598543-1598555 6 
chr19:1598869-1598882 5.92308 
chr19:1599505-1599535 5.2 
chr19:1600084-1600148 6 
chr19:1600208-1600226 6 
chr19:1601598-1601610 6 
chr19:1602434-1602462 5.89286 
chr19:1603605-1603634 5.82759 
chr19:1605251-1605266 6 
chr19:1605466-1605520 5.37037 
chr19:1610417-1610433 5.8125 
chr19:1610922-1610941 5.63158 
chr19:1616765-1616793 5.35714 
chr19:1623381-1623395 6 
chr19:1624398-1624421 5.73913 
chr19:1633087-1633102 5.86667 
chr19:1637907-1637926 6 
chr19:1638355-1638381 6 
chr19:1639747-1639768 5.90476 
chr19:1641072-1641092 5.95 
chr19:1642128-1642325 5.65482 
chr19:1646084-1646149 5.29231 
chr19:1646928-1646955 5.33333 
chr19:1652304-1652339 5.28571 
chr19:1652410-1652428 5.83333 
chr19:1652450-1652492 5.2619 
chr19:1652517-1652539 5.81818 
chr19:1652612-1652641 5.62069 
chr19:1653571-1653602 5.80645 
chr19:1653895-1653934 5.66667 
chr19:1654961-1655010 5.93878 
chr19:1659250-1659288 6 
chr19:1660362-1660375 6 
chr19:1660955-1660990 5.4 
chr19:1661410-1661425 6 
chr19:1662649-1662666 6 
chr19:1662736-1662759 5.52174 
chr19:1663058-1663071 6 
chr19:1663235-1663258 6 
chr19:1664278-1664448 5.69412 
chr19:1664886-1664917 5.80645 
chr19:1665430-1665453 5.65217 
chr19:1665970-1666005 5.37143 
chr19:1666165-1666217 5.73077 
chr19:1666505-1666547 5.54762 
chr19:1666988-1667004 6 
chr19:1668003-1668074 5.4507 
chr19:1668114-1668155 5.56098 
chr19:1668166-1668415 5.57028 
chr19:1668443-1668500 5.5614 
chr19:1669375-1669388 5.92308 
chr19:1669500-1670271 5.75746 
chr19:1671320-1671332 6 
chr19:1672577-1672605 5.78571 
chr19:1674300-1674351 5.66667 
chr19:1674365-1674403 5.65789 
chr19:1675202-1675228 5.76923 
chr19:1677908-1677935 5.25926 
chr19:1678114-1678156 5.52381 
chr19:1678184-1678313 5.45736 
chr19:1678333-1678494 5.59006 
chr19:1678500-1678532 5.65625 
chr19:1678550-1678581 5.3871 
chr19:1678677-1678720 5.7907 
chr19:1680289-1680315 5.57692 
chr19:1680486-1680523 5.64865 
chr19:1681810-1681856 5.3913 
chr19:1682279-1682318 5.79487 
chr19:1683363-1683407 6 
chr19:1683661-1683691 5.5 
chr19:1684034-1684053 6 
chr19:1684225-1684279 5.12963 
chr19:1686181-1686196 5.86667 
chr19:1686276-1686297 5.52381 
chr19:1687461-1687500 6 
chr19:1689398-1689410 6 
chr19:1689893-1689907 6 
chr19:1690939-1690964 5.6 
chr19:1692728-1692796 5.97059 
chr19:1694169-1694213 5.95455 
chr19:1695004-1695029 5.68 
chr19:1695298-1695340 5.66667 
chr19:1695787-1695809 5.90909 
chr19:1696420-1696451 5.77419 
chr19:1697183-1697214 5.93548 
chr19:1698110-1698141 5.45161 
chr19:1700816-1700869 5.4717 
chr19:1700899-1700947 5.41667 
chr19:1700965-1701203 5.4916 
chr19:1701215-1701253 5.84211 
chr19:1702168-1702194 5.65385 
chr19:1702466-1702619 5.9085 
chr19:1702752-1702775 5.95652 
chr19:1703290-1703549 5.44402 
chr19:1704225-1704302 5.48052 
chr19:1704427-1704465 5.5 
chr19:1704528-1704562 5.38235 
chr19:1704601-1704630 5.24138 
chr19:1704810-1704823 6 
chr19:1705415-1705475 5.36667 
chr19:1705529-1705690 5.67702 
chr19:1705726-1705784 5.75862 
chr19:1705794-1705864 5.8 
chr19:1705872-1705926 5.62963 
chr19:1705943-1706031 5.70455 
chr19:1706050-1706118 5.48529 
chr19:1706140-1706204 5.54688 
chr19:1707140-1707176 5.97222 
chr19:1707488-1707500 6 
chr19:1708019-1708045 5.34615 
chr19:1708520-1708548 6 
chr19:1709455-1709480 6 
chr19:1709962-1709989 5.81481 
chr19:1711057-1711078 5.52381 
chr19:1711265-1711299 5.61765 
chr19:1711802-1711819 6 
chr19:1711843-1711878 5.97143 
chr19:1712035-1712072 5.81081 
chr19:1712801-1712827 5.65385 
chr19:1713434-1713446 6 
chr19:1714165-1714202 5.75676 
chr19:1714355-1714386 6 
chr19:1714837-1714864 6 
chr19:1717166-1717500 5.41617 
chr19:1717507-1717538 5.54839 
chr19:1717608-1717671 5.31746 
chr19:1717689-1717810 5.76033 
chr19:1717837-1717881 5.75 
chr19:1717963-1718010 5.76596 
chr19:1718027-1718054 5.44444 
chr19:1718063-1718079 6 
chr19:1718161-1718237 5.71053 
chr19:1718252-1718323 5.88732 
chr19:1720860-1720887 5.55556 
chr19:1722261-1722273 6 
chr19:1723058-1723071 6 
chr19:1723416-1723434 6 
chr19:1724260-1724296 5.88889 
chr19:1724698-1724734 5.94444 
chr19:1725768-1725794 5.30769 
chr19:1727076-1727098 5.5 
chr19:1727528-1727553 5.6 
chr19:1727734-1727749 6 
chr19:1728877-1728889 6 
chr19:1728962-1729000 5.13158 
chr19:1729013-1729084 5.33803 
chr19:1729293-1729327 5.47059 
chr19:1730392-1730404 6 
chr19:1730797-1730818 5.85714 
chr19:1730972-1730988 6 
chr19:1731574-1731599 6 
chr19:1733497-1733528 5.77419 
chr19:1736344-1736364 5.65 
chr19:1737286-1737330 5.59091 
chr19:1738524-1738536 6 
chr19:1739644-1739658 6 
chr19:1739943-1739968 5.88 
chr19:1741309-1741333 5.83333 
chr19:1742350-1742388 5.31579 
chr19:1743701-1743720 5.78947 
chr19:1744442-1744470 5.32143 
chr19:1744571-1744737 5.42169 
chr19:1745806-1745828 5.54545 
chr19:1745909-1745958 5.42857 
chr19:1746000-1746038 5.71053 
chr19:1746048-1746398 5.40571 
chr19:1747384-1747448 5.76562 
chr19:1748108-1748131 5.73913 
chr19:1753527-1753570 5.32558 
chr19:1753777-1753799 5.81818 
chr19:1753825-1753891 5.65152 
chr19:1754087-1754133 5.32609 
chr19:1754272-1754329 5.31579 
chr19:1754456-1754500 5.34091 
chr19:1754509-1754592 5.3012 
chr19:1755182-1755210 5.53571 
chr19:1755789-1755805 6 
chr19:1756694-1756713 6 
chr19:1757562-1757586 5.58333 
chr19:1757865-1757880 5.93333 
chr19:1758290-1758330 5.75 
chr19:1759074-1759087 5.92308 
chr19:1759428-1759529 5.34653 
chr19:1761044-1761062 6 
chr19:1761411-1761431 5.65 
chr19:1762234-1762279 5.6 
chr19:1762637-1762650 5.92308 
chr19:1763365-1763390 6 
chr19:1763723-1763742 5.68421 
chr19:1766419-1766575 5.48718 
chr19:1766586-1766607 5.61905 
chr19:1768801-1768846 5.46667 
chr19:1768860-1769154 5.54422 
chr19:1769167-1769276 5.50459 
chr19:1770226-1770279 5.50943 
chr19:1770579-1770605 5.61538 
chr19:1771987-1772024 6 
chr19:1772315-1772341 5.38462 
chr19:1772685-1772704 6 
chr19:1772859-1772878 6 
chr19:1773261-1773285 5.91667 
chr19:1774416-1774443 5.7037 
chr19:1775118-1775144 5.88462 
chr19:1777021-1777073 5.84615 
chr19:1777270-1777487 5.43318 
chr19:1777994-1778012 6 
chr19:1778865-1778907 6 
chr19:1779394-1779454 5.75 
chr19:1779566-1779597 5.41935 
chr19:1781243-1781286 5.55814 
chr19:1781596-1781613 5.88235 
chr19:1781647-1781659 6 
chr19:1784521-1784535 6 
chr19:1786564-1786576 6 
chr19:1787727-1787755 6 
chr19:1788647-1788666 5.68421 
chr19:1789143-1789175 5.4375 
chr19:1790073-1790447 5.37433 
chr19:1790469-1790578 5.41284 
chr19:1792578-1792613 5.6 
chr19:1792913-1792933 5.9 
chr19:1793727-1793753 5.92308 
chr19:1795549-1795597 5.70833 
chr19:1795783-1795841 6 
chr19:1797435-1797509 5.64865 
chr19:1798735-1798765 6 
chr19:1800816-1800840 5.58333 
chr19:1801133-1801163 6 
chr19:1801753-1801777 5.58333 
chr19:1802062-1802281 5.55251 
chr19:1802300-1802340 5.6 
chr19:1802388-1802416 5.57143 
chr19:1802891-1802913 5.81818 
chr19:1803895-1803913 6 
chr19:1804606-1804624 5.88889 
chr19:1804805-1804823 6 
chr19:1805651-1805667 6 
chr19:1809172-1809194 5.54545 
chr19:1809479-1809526 5.74468 
chr19:1810980-1811009 5.68966 
chr19:1812347-1812381 5.23529 
chr19:1815076-1815102 5.30769 
chr19:1815220-1815241 5.52381 
chr19:1815635-1815666 5.51613 
chr19:1815758-1815774 5.875 
chr19:1816854-1816877 5.52174 
chr19:1821000-1821049 5.71429 
chr19:1825298-1825346 5.77083 
chr19:1825786-1825799 6 
chr19:1826412-1826467 5.16364 
chr19:1826500-1826532 5.21875 
chr19:1827013-1827068 5.65455 
chr19:1827119-1827138 5.73684 
chr19:1829124-1829161 5.45946 
chr19:1830551-1830568 5.88235 
chr19:1831844-1831889 5.95556 
chr19:1832913-1832931 6 
chr19:1835534-1835576 5.80952 
chr19:1836742-1836761 6 
chr19:1838316-1838328 6 
chr19:1840255-1840282 5.40741 
chr19:1841709-1841731 5.63636 
chr19:1842212-1842257 5.46667 
chr19:1850723-1850748 5.88 
chr19:1853975-1853993 5.88889 
chr19:1854467-1854500 5.66667 
chr19:1854767-1854800 5.42424 
chr19:1859693-1859715 5.5 
chr19:1862906-1862960 5.31481 
chr19:1863124-1863193 5.30435 
chr19:1863378-1863413 5.28571 
chr19:1863506-1863564 5.46552 
chr19:1863587-1863668 5.33333 
chr19:1864577-1864590 6 
chr19:1866774-1866788 6 
chr19:1867926-1867956 6 
chr19:1868460-1868492 6 
chr19:1868641-1868654 6 
chr19:1869922-1869945 5.78261 
chr19:1870673-1870715 5.59524 
chr19:1870994-1871010 5.8125 
chr19:1874745-1874771 6 
chr19:1877458-1877490 5.46875 
chr19:1885292-1885339 5.25532 
chr19:1886551-1886591 6 
chr19:1887242-1887265 5.6087 
chr19:1887680-1887710 5.43333 
chr19:1889308-1889338 5.83333 
chr19:1889626-1889646 5.75 
chr19:1889938-1889988 5.9 
chr19:1890224-1890254 5.23333 
chr19:1890707-1890741 5.88235 
chr19:1891281-1891299 6 
chr19:1891865-1891877 6 
chr19:1892473-1892487 6 
chr19:1892924-1892936 6 
chr19:1893834-1893880 5.82609 
chr19:1894471-1894495 5.91667 
chr19:1894990-1895017 6 
chr19:1895705-1895735 5.56667 
chr19:1897235-1897263 6 
chr19:1897306-1897327 5.7619 
chr19:1898163-1898196 5.9697 
chr19:1898483-1898500 5.76471 
chr19:1899124-1899138 6 
chr19:1899286-1899310 5.95833 
chr19:1899736-1899760 6 
chr19:1900041-1900053 6 
chr19:1900690-1900712 5.86364 
chr19:1900846-1900871 5.4 
chr19:1901029-1901069 5.8 
chr19:1902679-1902709 5.86667 
chr19:1902771-1902803 5.90625 
chr19:1903176-1903188 6 
chr19:1903547-1903575 6 
chr19:1904264-1904282 5.83333 
chr19:1904889-1904901 6 
chr19:1905227-1905251 5.45833 
chr19:1906849-1906883 5.70588 
chr19:1907709-1907723 6 
chr19:1908653-1908669 6 
chr19:1910574-1910589 6 
chr19:1911784-1911803 5.89474 
chr19:1914181-1914206 5.32 
chr19:1919133-1919168 5.97143 
chr19:1919480-1919508 5.92857 
chr19:1923614-1923636 6 
chr19:1925083-1925099 6 
chr19:1927297-1927319 5.77273 
chr19:1928060-1928121 5.32787 
chr19:1928752-1928775 6 
chr19:1929695-1929728 5.93939 
chr19:1930113-1930164 5.43137 
chr19:1930450-1930511 5.85246 
chr19:1930792-1930813 5.85714 
chr19:1931165-1931216 5.70588 
chr19:1932149-1932165 5.875 
chr19:1933016-1933033 6 
chr19:1934000-1934038 5.36842 
chr19:1934254-1934278 5.45833 
chr19:1936455-1936487 5.5625 
chr19:1936522-1936583 5.52459 
chr19:1936641-1936680 5.38462 
chr19:1936695-1936836 5.51773 
chr19:1936888-1936915 5.55556 
chr19:1936924-1936967 5.65116 
chr19:1938777-1938795 6 
chr19:1939248-1939263 6 
chr19:1939427-1939448 5.52381 
chr19:1941187-1941221 5.32353 
chr19:1941303-1941355 5.21154 
chr19:1945820-1945834 6 
chr19:1946265-1946309 5.97727 
chr19:1946588-1946619 6 
chr19:1948520-1948548 5.60714 
chr19:1950104-1950156 5.94231 
chr19:1951228-1951248 5.65 
chr19:1955297-1955314 6 
chr19:1956206-1956242 5.41667 
chr19:1958435-1958481 5.91304 
chr19:1958579-1958616 5.89189 
chr19:1958884-1958913 5.58621 
chr19:1963036-1963073 5.72973 
chr19:1963237-1963260 5.82609 
chr19:1963814-1963827 6 
chr19:1964717-1964739 6 
chr19:1965449-1965464 5.93333 
chr19:1968076-1968093 6 
chr19:1968184-1968204 5.9 
chr19:1968354-1968371 6 
chr19:1969223-1969241 6 
chr19:1971765-1971781 6 
chr19:1972384-1972415 5.32258 
chr19:1972607-1972632 5.96 
chr19:1973628-1973641 6 
chr19:1973873-1973898 5.92 
chr19:1974425-1974440 6 
chr19:1976727-1976750 5.6087 
chr19:1977749-1977764 6 
chr19:1978146-1978173 5.22222 
chr19:1978755-1978772 5.88235 
chr19:1979430-1979460 5.96667 
chr19:1982413-1982426 6 
chr19:1983397-1983423 6 
chr19:1983608-1983620 6 
chr19:1983912-1983932 6 
chr19:1986257-1986275 5.72222 
chr19:1993994-1994021 6 
chr19:1994314-1994335 6 
chr19:1994757-1994784 5.40741 
chr19:1995278-1995293 6 
chr19:1995807-1995831 5.66667 
chr19:1996477-1996500 5.73913 
chr19:1996544-1996586 5.7619 
chr19:1997805-1997914 5.31193 
chr19:1997958-1998000 5.38095 
chr19:1998072-1998101 5.55172 
chr19:1999967-2000000 5.87879 
chr19:2002059-2002093 5.67647 
chr19:2002875-2002898 5.73913 
chr19:2003772-2003807 5.8 
chr19:2004287-2004300 6 
chr19:2005780-2005792 6 
chr19:2006087-2006099 6 
chr19:2006505-2006525 5.9 
chr19:2006853-2006871 6 
chr19:2008588-2008602 6 
chr19:2009193-2009210 5.82353 
chr19:2011745-2011762 5.76471 
chr19:2011843-2011866 5.52174 
chr19:2013386-2013409 5.65217 
chr19:2014547-2014586 5.15385 
chr19:2015441-2015484 5.30233 
chr19:2015506-2015574 5.58824 
chr19:2015723-2016086 5.6281 
chr19:2016921-2016947 5.76923 
chr19:2017120-2017156 5.97222 
chr19:2017307-2017334 5.59259 
chr19:2017411-2017435 6 
chr19:2017590-2017614 5.91667 
chr19:2017772-2017838 5.72727 
chr19:2018319-2018346 6 
chr19:2018950-2018969 5.68421 
chr19:2019088-2019105 6 
chr19:2019617-2019647 6 
chr19:2019916-2020000 5.66667 
chr19:2021319-2021335 6 
chr19:2022408-2022604 5.57143 
chr19:2023492-2023506 5.92857 
chr19:2024173-2024193 6 
chr19:2024350-2024395 5.8 
chr19:2025481-2025582 5.57426 
chr19:2026105-2026122 6 
chr19:2026274-2026295 5.57143 
chr19:2026954-2026974 6 
chr19:2027115-2027167 6 
chr19:2027464-2027525 5.60656 
chr19:2029490-2029548 5.84483 
chr19:2030115-2030130 6 
chr19:2030417-2030432 6 
chr19:2031473-2031496 6 
chr19:2031714-2031754 5.625 
chr19:2032504-2032538 5.20588 
chr19:2032700-2032715 6 
chr19:2033142-2033198 5.75 
chr19:2034313-2034337 5.95833 
chr19:2037834-2037857 5.91304 
chr19:2038246-2038272 5.34615 
chr19:2039021-2039053 5.5 
chr19:2041284-2041310 5.88462 
chr19:2041796-2041819 5.43478 
chr19:2042871-2042888 6 
chr19:2043974-2044000 5.88462 
chr19:2046697-2046709 6 
chr19:2046835-2046863 5.85714 
chr19:2049907-2049956 5.44898 
chr19:2050883-2050930 5.55319 
chr19:2052598-2052625 5.62963 
chr19:2052862-2052922 5.5 
chr19:2053500-2053521 5.7619 
chr19:2055169-2055186 6 
chr19:2056566-2056634 5.47059 
chr19:2056652-2056850 5.63636 
chr19:2056882-2056900 6 
chr19:2057159-2057177 6 
chr19:2058828-2058846 6 
chr19:2060226-2060251 5.64 
chr19:2063139-2063162 5.73913 
chr19:2064368-2064389 5.85714 
chr19:2066176-2066210 5.55882 
chr19:2066457-2066469 6 
chr19:2066930-2066957 5.92593 
chr19:2067242-2067261 6 
chr19:2068159-2068176 5.82353 
chr19:2069767-2069783 6 
chr19:2070515-2070542 5.66667 
chr19:2070709-2070734 5.96 
chr19:2070861-2070900 5.94872 
chr19:2070921-2070950 5.65517 
chr19:2074245-2074264 5.89474 
chr19:2074375-2074416 5.92683 
chr19:2075019-2075041 5.95455 
chr19:2076122-2076140 6 
chr19:2076430-2076455 5.96 
chr19:2077400-2077426 5.96154 
chr19:2081585-2081597 6 
chr19:2081885-2081900 6 
chr19:2082996-2083023 5.62963 
chr19:2085372-2085386 6 
chr19:2085962-2085980 6 
chr19:2086019-2086051 5.53125 
chr19:2086346-2086372 5.76923 
chr19:2092081-2092096 6 
chr19:2092752-2092778 5.76923 
chr19:2094040-2094058 6 
chr19:2095176-2095206 5.93333 
chr19:2095733-2095764 5.80645 
chr19:2096269-2096312 5.39535 
chr19:2096627-2096661 5.35294 
chr19:2099471-2099496 5.44 
chr19:2102727-2102792 5.96923 
chr19:2103122-2103147 5.48 
chr19:2103816-2103861 5.57778 
chr19:2103927-2103952 5.32 
chr19:2104058-2104080 5.81818 
chr19:2104290-2104328 5.39474 
chr19:2104665-2104683 6 
chr19:2106546-2106568 5.63636 
chr19:2113345-2113365 6 
chr19:2114122-2114205 5.56627 
chr19:2114620-2114648 5.32143 
chr19:2115309-2115348 5.48718 
chr19:2118165-2118180 5.86667 
chr19:2119698-2119718 6 
chr19:2124564-2124580 5.875 
chr19:2125134-2125161 5.2963 
chr19:2125299-2125327 5.75 
chr19:2126651-2126680 5.89655 
chr19:2126997-2127021 5.41667 
chr19:2127511-2127529 5.94444 
chr19:2129265-2129285 6 
chr19:2134098-2134119 5.90476 
chr19:2134580-2134613 5.48485 
chr19:2135200-2135244 5.75 
chr19:2135533-2135556 5.91304 
chr19:2139058-2139080 6 
chr19:2139954-2139974 5.6 
chr19:2140754-2140771 6 
chr19:2141435-2141448 6 
chr19:2141521-2141543 5.68182 
chr19:2141924-2142023 5.55556 
chr19:2142744-2142769 5.64 
chr19:2143229-2143252 6 
chr19:2144904-2144928 5.95833 
chr19:2146606-2146626 6 
chr19:2147344-2147368 5.91667 
chr19:2147413-2147426 5.92308 
chr19:2147555-2147602 5.87234 
chr19:2148145-2148170 6 
chr19:2149542-2149554 6 
chr19:2152874-2152896 5.63636 
chr19:2153056-2153087 5.48387 
chr19:2153945-2153959 6 
chr19:2154253-2154293 5.55 
chr19:2155178-2155200 5.59091 
chr19:2155358-2155381 5.6087 
chr19:2155530-2155550 6 
chr19:2156051-2156075 6 
chr19:2156304-2156326 5.5 
chr19:2156394-2156533 5.45324 
chr19:2156848-2156944 5.60417 
chr19:2156952-2156986 5.44118 
chr19:2157034-2157127 5.67742 
chr19:2157440-2157462 5.72727 
chr19:2157479-2157510 5.45161 
chr19:2157521-2157639 5.77966 
chr19:2157655-2157738 5.59036 
chr19:2159210-2159230 5.8 
chr19:2161154-2161172 6 
chr19:2161942-2161963 6 
chr19:2162032-2162047 6 
chr19:2162679-2162697 5.72222 
chr19:2163051-2163085 5.73529 
chr19:2163755-2163778 5.52174 
chr19:2163807-2163834 5.25926 
chr19:2164009-2164114 5.41905 
chr19:2165768-2165780 6 
chr19:2166076-2166102 5.84615 
chr19:2166398-2166419 5.80952 
chr19:2167718-2167747 5.96552 
chr19:2172164-2172201 5.62162 
chr19:2172494-2172514 5.9 
chr19:2173958-2173971 6 
chr19:2174957-2175011 5.85185 
chr19:2177746-2177773 5.33333 
chr19:2178230-2178254 5.58333 
chr19:2178414-2178429 6 
chr19:2179785-2179799 6 
chr19:2181739-2181797 5.74138 
chr19:2182228-2182249 6 
chr19:2185057-2185078 5.66667 
chr19:2185767-2185810 5.90698 
chr19:2188325-2188339 5.92857 
chr19:2189102-2189160 5.89655 
chr19:2190431-2190444 6 
chr19:2192327-2192356 5.58621 
chr19:2192671-2192686 6 
chr19:2194152-2194183 6 
chr19:2194603-2194632 5.31034 
chr19:2194660-2194682 5.59091 
chr19:2195611-2195623 6 
chr19:2200692-2200727 5.62857 
chr19:2200743-2200808 5.47692 
chr19:2200819-2201276 5.69803 
chr19:2201291-2201348 5.33333 
chr19:2203094-2203112 5.88889 
chr19:2204086-2204162 5.53947 
chr19:2204173-2204310 5.39416 
chr19:2205688-2205706 5.94444 
chr19:2206520-2206538 6 
chr19:2209170-2209199 5.41379 
chr19:2209262-2209299 5.32432 
chr19:2210019-2210051 5.1875 
chr19:2213481-2213520 5.61538 
chr19:2213655-2213675 5.8 
chr19:2218381-2218405 6 
chr19:2220254-2220266 6 
chr19:2221175-2221195 5.95 
chr19:2222879-2222899 5.8 
chr19:2223547-2223568 5.90476 
chr19:2224461-2224474 6 
chr19:2226000-2226041 5.29268 
chr19:2227134-2227166 5.5625 
chr19:2227547-2227574 5.51852 
chr19:2227894-2227939 5.48889 
chr19:2233732-2233754 5.86364 
chr19:2234109-2234150 5.26829 
chr19:2235955-2235981 5.38462 
chr19:2237408-2237423 6 
chr19:2239355-2239383 5.71429 
chr19:2244153-2244195 5.14286 
chr19:2245300-2245326 5.26923 
chr19:2245457-2245473 5.875 
chr19:2247698-2247724 5.46154 
chr19:2248077-2248101 5.75 
chr19:2248185-2248209 5.5 
chr19:2252560-2252600 5.65 
chr19:2253725-2253748 5.47826 
chr19:2254720-2254736 6 
chr19:2254891-2254919 5.85714 
chr19:2258074-2258090 5.875 
chr19:2259311-2259329 6 
chr19:2262070-2262108 5.5 
chr19:2262375-2262413 5.81579 
chr19:2264181-2264195 6 
chr19:2264563-2264577 6 
chr19:2264751-2264764 6 
chr19:2265227-2265250 5.86957 
chr19:2266323-2266360 5.59459 
chr19:2267050-2267071 6 
chr19:2269356-2269369 6 
chr19:2270889-2270906 5.88235 
chr19:2271943-2271966 5.47826 
chr19:2272903-2272931 5.60714 
chr19:2274930-2274972 5.64286 
chr19:2277009-2277036 5.81481 
chr19:2277529-2277570 5.68293 
chr19:2280052-2280074 6 
chr19:2280756-2280812 5.83929 
chr19:2282814-2282827 5.92308 
chr19:2283541-2283561 5.9 
chr19:2284156-2284179 5.6087 
chr19:2284523-2284535 6 
chr19:2284687-2284699 6 
chr19:2286978-2287011 5.51515 
chr19:2288963-2288991 5.28571 
chr19:2289000-2289085 5.35294 
chr19:2289145-2289306 5.6087 
chr19:2289961-2289974 6 
chr19:2291820-2291860 5.5 
chr19:2292187-2292207 5.9 
chr19:2292397-2292419 6 
chr19:2292467-2292500 5.69697 
chr19:2293060-2293074 6 
chr19:2295975-2296000 5.48 
chr19:2297090-2297114 5.54167 
chr19:2297288-2297314 5.65385 
chr19:2297601-2297615 6 
chr19:2298222-2298242 6 
chr19:2298535-2298552 6 
chr19:2299410-2299435 5.96 
chr19:2299722-2299735 6 
chr19:2300022-2300039 6 
chr19:2301926-2301959 5.69697 
chr19:2302029-2302046 5.82353 
chr19:2302059-2302075 6 
chr19:2304115-2304170 5.78182 
chr19:2304344-2304369 5.88 
chr19:2304709-2304729 6 
chr19:2308141-2308169 6 
chr19:2308239-2308286 5.23404 
chr19:2308599-2308622 5.73913 
chr19:2308708-2308748 5.8 
chr19:2309322-2309352 5.66667 
chr19:2310783-2310796 6 
chr19:2311928-2311946 6 
chr19:2314633-2314662 5.86207 
chr19:2316961-2317041 5.625 
chr19:2318985-2319010 6 
chr19:2321067-2321239 5.61628 
chr19:2321252-2321277 5.52 
chr19:2324026-2324066 5.7 
chr19:2325514-2325554 5.85 
chr19:2326311-2326351 6 
chr19:2327460-2327485 5.32 
chr19:2330274-2330288 6 
chr19:2334047-2334079 5.5625 
chr19:2334199-2334252 5.45283 
chr19:2335960-2335994 5.20588 
chr19:2336000-2336040 5.45 
chr19:2336264-2336301 5.24324 
chr19:2336339-2336377 5.36842 
chr19:2336461-2336487 5.53846 
chr19:2336632-2336658 5.69231 
chr19:2336681-2336721 5.375 
chr19:2336897-2336928 5.67742 
chr19:2336996-2337029 6 
chr19:2338977-2339000 5.6087 
chr19:2339451-2339478 5.33333 
chr19:2339698-2339724 5.26923 
chr19:2342719-2342748 5.58621 
chr19:2344069-2344150 5.61728 
chr19:2344204-2344262 5.48276 
chr19:2345394-2345431 5.83784 
chr19:2345445-2345474 5.48276 
chr19:2345977-2346045 5.38235 
chr19:2346669-2346694 5.56 
chr19:2351792-2351897 5.42857 
chr19:2352056-2352079 5.6087 
chr19:2356782-2356813 5.93548 
chr19:2356826-2356896 5.72857 
chr19:2356910-2356962 5.25 
chr19:2357030-2357336 5.33333 
chr19:2357418-2357703 5.67018 
chr19:2357791-2357852 5.70492 
chr19:2357872-2357902 5.7 
chr19:2357940-2358174 5.49573 
chr19:2359509-2359538 5.48276 
chr19:2359756-2359786 6 
chr19:2361178-2361295 5.50427 
chr19:2361316-2361348 5.375 
chr19:2361358-2361393 5.68571 
chr19:2361971-2361995 5.66667 
chr19:2362000-2362029 5.62069 
chr19:2362131-2362208 5.23377 
chr19:2362546-2362587 5.19512 
chr19:2362789-2362966 5.50847 
chr19:2363778-2363873 5.6 
chr19:2364190-2364213 6 
chr19:2365600-2365631 5.93548 
chr19:2365962-2365975 6 
chr19:2366854-2366869 6 
chr19:2367559-2367574 6 
chr19:2368772-2368794 6 
chr19:2369592-2369614 5.90909 
chr19:2370418-2370434 6 
chr19:2370699-2370749 5.64 
chr19:2371231-2371263 5.6875 
chr19:2373215-2373241 5.38462 
chr19:2374246-2374278 6 
chr19:2374570-2374594 5.79167 
chr19:2376455-2376470 5.86667 
chr19:2377223-2377309 5.76744 
chr19:2377432-2377723 5.69416 
chr19:2379179-2379196 6 
chr19:2379604-2379789 5.76216 
chr19:2379968-2380006 5.68421 
chr19:2380281-2380310 5.44828 
chr19:2381346-2381372 5.76923 
chr19:2381559-2381623 5.25 
chr19:2381821-2381847 6 
chr19:2382564-2382794 5.56522 
chr19:2384810-2384825 6 
chr19:2385128-2385225 5.84536 
chr19:2386500-2386520 5.7 
chr19:2387500-2387586 5.93023 
chr19:2387731-2387760 5.37931 
chr19:2389372-2389385 6 
chr19:2390228-2390252 5.83333 
chr19:2391010-2391080 5.8 
chr19:2391235-2391252 6 
chr19:2391360-2391382 6 
chr19:2391587-2391612 5.64 
chr19:2392386-2392410 5.83333 
chr19:2393896-2393914 6 
chr19:2394380-2394406 5.46154 
chr19:2395317-2395337 5.7 
chr19:2396911-2396931 5.85 
chr19:2397287-2397301 5.92857 
chr19:2398295-2398324 5.62069 
chr19:2398618-2398640 5.72727 
chr19:2398936-2398962 5.65385 
chr19:2399573-2399590 5.88235 
chr19:2399669-2399728 5.57627 
chr19:2400539-2400568 5.68966 
chr19:2401594-2401618 5.95833 
chr19:2402230-2402287 5.24561 
chr19:2402736-2402782 5.95652 
chr19:2402926-2402970 5.54545 
chr19:2403989-2404012 5.73913 
chr19:2404929-2404942 6 
chr19:2405704-2405716 6 
chr19:2405993-2406021 5.89286 
chr19:2406317-2406330 6 
chr19:2407523-2407542 5.94737 
chr19:2407588-2407622 5.94118 
chr19:2408817-2408829 6 
chr19:2408988-2409032 5.88636 
chr19:2409137-2409150 6 
chr19:2411297-2411326 6 
chr19:2411379-2411408 5.89655 
chr19:2412227-2412247 6 
chr19:2413191-2413211 5.9 
chr19:2414873-2414886 5.92308 
chr19:2414939-2414953 6 
chr19:2415389-2415415 5.30769 
chr19:2417464-2417492 5.64286 
chr19:2418223-2419216 5.72709 
chr19:2419503-2419527 5.75 
chr19:2420439-2420453 6 
chr19:2421271-2421299 5.67857 
chr19:2423048-2423071 5.78261 
chr19:2423451-2423474 5.43478 
chr19:2430954-2430968 6 
chr19:2431580-2431610 5.5 
chr19:2434232-2434253 5.57143 
chr19:2436379-2436411 5.9375 
chr19:2436500-2436533 5.45455 
chr19:2436641-2436713 5.30556 
chr19:2436748-2436776 5.46429 
chr19:2439033-2439058 6 
chr19:2440500-2440865 5.4274 
chr19:2442572-2442591 5.84211 
chr19:2447142-2447191 5.85714 
chr19:2450072-2450128 5.71429 
chr19:2452894-2453100 5.75728 
chr19:2454290-2454314 5.83333 
chr19:2456403-2456430 5.2963 
chr19:2456525-2456548 5.43478 
chr19:2456958-2456987 5.89655 
chr19:2457495-2457516 6 
chr19:2457876-2457892 6 
chr19:2458178-2458194 6 
chr19:2458336-2458364 5.35714 
chr19:2458641-2458659 5.72222 
chr19:2459105-2459120 5.93333 
chr19:2459723-2459745 5.90909 
chr19:2460505-2460522 6 
chr19:2460962-2460983 5.80952 
chr19:2462698-2462712 6 
chr19:2462867-2462894 5.96296 
chr19:2463365-2463390 5.4 
chr19:2464256-2464277 6 
chr19:2465205-2465220 6 
chr19:2466105-2466125 6 
chr19:2467139-2467174 6 
chr19:2467581-2467595 6 
chr19:2467896-2467937 5.46341 
chr19:2468567-2468581 6 
chr19:2468857-2468885 5.39286 
chr19:2470676-2470692 6 
chr19:2470945-2470969 5.79167 
chr19:2471304-2471335 5.70968 
chr19:2471978-2472000 5.68182 
chr19:2472080-2472099 5.94737 
chr19:2472518-2472530 6 
chr19:2473201-2473216 5.86667 
chr19:2473670-2473690 5.9 
chr19:2473742-2473770 5.42857 
chr19:2473995-2474021 6 
chr19:2477663-2477703 5.25 
chr19:2477741-2477757 5.8125 
chr19:2479128-2479151 5.43478 
chr19:2479255-2479280 5.48 
chr19:2480578-2480595 6 
chr19:2481054-2481075 5.90476 
chr19:2482780-2482930 5.48 
chr19:2483438-2483460 6 
chr19:2485246-2485260 5.92857 
chr19:2486490-2486537 6 
chr19:2488399-2488411 6 
chr19:2490000-2490028 5.39286 
chr19:2490101-2490134 5.90909 
chr19:2490285-2490311 5.57692 
chr19:2490437-2490451 6 
chr19:2491936-2491968 5.96875 
chr19:2492264-2492291 5.88889 
chr19:2493321-2493378 5.73684 
chr19:2494350-2494376 5.88462 
chr19:2494745-2494758 6 
chr19:2495599-2495627 5.25 
chr19:2495895-2495913 6 
chr19:2497703-2497728 6 
chr19:2499606-2499622 6 
chr19:2500493-2500506 6 
chr19:2501533-2501564 5.90323 
chr19:2502145-2502164 6 
chr19:2503154-2503174 5.95 
chr19:2504460-2504492 5.53125 
chr19:2504987-2505016 5.37931 
chr19:2506049-2506081 5.96875 
chr19:2506507-2506523 5.875 
chr19:2506769-2506792 5.56522 
chr19:2507515-2507670 5.57419 
chr19:2508000-2508045 5.66667 
chr19:2508366-2508386 5.85 
chr19:2508778-2508800 5.72727 
chr19:2509088-2509110 6 
chr19:2509603-2509642 5.71795 
chr19:2510049-2510063 6 
chr19:2510361-2510380 5.94737 
chr19:2514949-2515000 5.90196 
chr19:2517355-2517375 5.7 
chr19:2518784-2518803 6 
chr19:2519126-2519161 5.65714 
chr19:2520177-2520193 5.8125 
chr19:2521089-2521102 6 
chr19:2521263-2521288 5.92 
chr19:2521610-2521624 6 
chr19:2522749-2522772 6 
chr19:2524412-2524449 5.67568 
chr19:2524462-2524482 5.9 
chr19:2524500-2524543 5.16279 
chr19:2524669-2524703 5.29412 
chr19:2524722-2524744 5.72727 
chr19:2524859-2524913 5.55556 
chr19:2525309-2525341 5.28125 
chr19:2525969-2525981 6 
chr19:2526425-2526526 5.57426 
chr19:2527455-2527476 5.61905 
chr19:2528267-2528283 6 
chr19:2528406-2528427 5.52381 
chr19:2529204-2529227 5.95652 
chr19:2531301-2531321 6 
chr19:2532147-2532173 6 
chr19:2533197-2533261 5.5625 
chr19:2535320-2535343 5.73913 
chr19:2536416-2536443 5.96296 
chr19:2536915-2536957 5.83333 
chr19:2538065-2538100 5.77143 
chr19:2538458-2538474 6 
chr19:2538751-2538779 5.85714 
chr19:2539832-2540020 5.54787 
chr19:2540031-2540092 5.65574 
chr19:2540100-2540157 5.68421 
chr19:2541304-2541326 6 
chr19:2541737-2541749 6 
chr19:2541912-2541932 5.6 
chr19:2542105-2542125 6 
chr19:2542879-2542924 5.71111 
chr19:2543074-2543092 6 
chr19:2543219-2543231 6 
chr19:2545647-2545664 6 
chr19:2545953-2545981 5.96429 
chr19:2548172-2548192 5.65 
chr19:2548479-2548496 6 
chr19:2548787-2548815 5.78571 
chr19:2549686-2549710 5.625 
chr19:2551515-2551581 5.4697 
chr19:2551591-2551688 5.47423 
chr19:2553108-2553135 5.59259 
chr19:2553380-2553495 5.51304 
chr19:2553500-2553576 5.34211 
chr19:2553698-2553749 5.39216 
chr19:2553910-2554021 5.51351 
chr19:2554145-2554190 5.82222 
chr19:2554500-2554565 5.29231 
chr19:2557010-2557078 5.52941 
chr19:2557130-2557192 5.16129 
chr19:2557201-2557382 5.60221 
chr19:2558226-2558259 6 
chr19:2558697-2558810 5.53982 
chr19:2559125-2559168 5.90698 
chr19:2559349-2559361 6 
chr19:2560952-2560966 6 
chr19:2561712-2561724 6 
chr19:2562262-2562294 5.96875 
chr19:2562930-2562956 5.80769 
chr19:2563476-2563490 5.92857 
chr19:2565021-2565049 5.39286 
chr19:2565508-2565528 6 
chr19:2566155-2566188 5.72727 
chr19:2567108-2567169 5.81967 
chr19:2567329-2567344 6 
chr19:2568024-2568476 5.63496 
chr19:2568500-2568873 5.6756 
chr19:2568886-2568947 5.57377 
chr19:2568974-2569107 5.43609 
chr19:2569261-2569284 5.65217 
chr19:2570274-2570306 5.9375 
chr19:2571565-2571606 5.63415 
chr19:2572000-2572028 5.75 
chr19:2572423-2572443 5.7 
chr19:2572595-2572607 6 
chr19:2573017-2573031 6 
chr19:2575047-2575096 5.85714 
chr19:2575460-2575987 5.71537 
chr19:2576008-2576042 5.79412 
chr19:2576066-2576134 5.47059 
chr19:2576524-2576556 5.65625 
chr19:2577698-2577720 6 
chr19:2578187-2578212 5.44 
chr19:2579341-2579376 5.28571 
chr19:2580284-2580301 6 
chr19:2581305-2581337 5.53125 
chr19:2582654-2582679 6 
chr19:2584285-2584297 6 
chr19:2584597-2585133 5.69963 
chr19:2585367-2585390 5.47826 
chr19:2586982-2587000 6 
chr19:2587843-2587951 5.82407 
chr19:2589369-2589388 6 
chr19:2590405-2590926 5.60461 
chr19:2590935-2590961 5.76923 
chr19:2591451-2591468 6 
chr19:2592732-2593083 5.60969 
chr19:2594370-2594453 5.79518 
chr19:2596500-2596516 5.8125 
chr19:2597893-2597906 6 
chr19:2598654-2598718 5.71875 
chr19:2600055-2600075 5.75 
chr19:2600466-2600480 6 
chr19:2600632-2600649 5.82353 
chr19:2601920-2601952 5.9375 
chr19:2602866-2603078 5.77358 
chr19:2603835-2603859 5.95833 
chr19:2604468-2604553 5.71765 
chr19:2604637-2604700 5.5873 
chr19:2605191-2605209 5.83333 
chr19:2605505-2605524 6 
chr19:2606653-2606696 5.74419 
chr19:2607527-2607543 5.875 
chr19:2607560-2607602 5.97619 
chr19:2608049-2608061 6 
chr19:2609008-2609032 5.83333 
chr19:2610139-2610170 5.64516 
chr19:2610322-2610359 5.56757 
chr19:2611833-2611885 5.63462 
chr19:2612500-2612523 5.56522 
chr19:2612684-2612720 5.63889 
chr19:2615452-2615473 6 
chr19:2618332-2618367 5.77143 
chr19:2620208-2620266 5.77586 
chr19:2621694-2621722 5.85714 
chr19:2624526-2624571 5.97778 
chr19:2624744-2624759 5.93333 
chr19:2625373-2625385 6 
chr19:2625764-2625807 5.67442 
chr19:2628506-2628532 5.84615 
chr19:2632426-2632445 5.78947 
chr19:2632462-2632519 5.63158 
chr19:2632770-2632800 5.5 
chr19:2633468-2633517 5.91837 
chr19:2635199-2635234 5.65714 
chr19:2635249-2635293 5.15909 
chr19:2636949-2637005 5.55357 
chr19:2637026-2637056 5.53333 
chr19:2638363-2638495 5.75758 
chr19:2638500-2638579 5.68354 
chr19:2638739-2638757 6 
chr19:2639665-2640138 5.6871 
chr19:2640154-2640282 5.47656 
chr19:2641651-2641674 5.6087 
chr19:2643963-2644000 5.24324 
chr19:2644006-2644029 5.78261 
chr19:2644325-2644374 6 
chr19:2645205-2645250 5.86667 
chr19:2648025-2648042 6 
chr19:2648868-2648905 6 
chr19:2649388-2649402 6 
chr19:2650181-2650194 6 
chr19:2651221-2651578 5.60784 
chr19:2653088-2653117 5.75862 
chr19:2655186-2655221 5.65714 
chr19:2655395-2655408 5.92308 
chr19:2655836-2655867 5.67742 
chr19:2656027-2656059 5.9375 
chr19:2657335-2657393 5.93103 
chr19:2657898-2657911 6 
chr19:2659590-2659680 5.57778 
chr19:2659695-2659718 5.43478 
chr19:2659737-2659785 5.60417 
chr19:2660589-2660613 5.66667 
chr19:2661209-2661356 5.89796 
chr19:2661668-2661720 5.86538 
chr19:2662257-2662273 6 
chr19:2663304-2663346 5.52381 
chr19:2667322-2667341 5.78947 
chr19:2667912-2667942 5.43333 
chr19:2668218-2668244 5.5 
chr19:2669487-2669523 5.86111 
chr19:2670007-2670033 5.88462 
chr19:2670117-2670135 5.72222 
chr19:2671768-2671788 5.95 
chr19:2672048-2672062 6 
chr19:2673255-2673292 5.91892 
chr19:2673690-2673726 5.83333 
chr19:2673792-2673806 6 
chr19:2674416-2674447 5.96774 
chr19:2678310-2678343 5.36364 
chr19:2680142-2680158 6 
chr19:2680460-2680494 5.64706 
chr19:2680569-2680585 6 
chr19:2681145-2681161 6 
chr19:2682653-2682673 6 
chr19:2684133-2684147 6 
chr19:2685121-2685144 5.86957 
chr19:2685170-2685189 5.73684 
chr19:2686731-2686762 5.64516 
chr19:2687050-2687068 5.72222 
chr19:2687613-2687632 5.84211 
chr19:2689061-2689087 5.61538 
chr19:2689136-2689212 5.35526 
chr19:2689620-2689642 6 
chr19:2690379-2690407 6 
chr19:2691541-2691570 5.75862 
chr19:2691864-2691876 6 
chr19:2693413-2693454 5.97561 
chr19:2695509-2695521 6 
chr19:2696152-2696446 5.80952 
chr19:2696856-2696876 5.95 
chr19:2698561-2698595 5.94118 
chr19:2699145-2699159 6 
chr19:2700076-2700099 5.73913 
chr19:2700128-2700152 5.45833 
chr19:2702859-2702894 5.37143 
chr19:2704391-2704403 6 
chr19:2704955-2704989 5.58824 
chr19:2705815-2705852 5.64865 
chr19:2706146-2706184 5.55263 
chr19:2706441-2706456 6 
chr19:2707153-2707179 5.84615 
chr19:2707779-2707800 5.61905 
chr19:2707898-2707919 5.80952 
chr19:2709181-2709213 5.8125 
chr19:2710345-2710362 5.88235 
chr19:2710533-2710545 6 
chr19:2710604-2710621 5.82353 
chr19:2711915-2711931 6 
chr19:2713108-2713161 5.24528 
chr19:2714315-2714349 5.29412 
chr19:2718500-2718534 5.64706 
chr19:2721363-2721500 5.35766 
chr19:2724404-2724505 5.50495 
chr19:2724540-2724578 5.47368 
chr19:2725261-2725286 6 
chr19:2726586-2726598 6 
chr19:2729631-2729644 6 
chr19:2732080-2732105 5.36 
chr19:2732663-2732686 5.52174 
chr19:2732944-2732966 5.54545 
chr19:2734392-2734409 6 
chr19:2734419-2734459 5.55 
chr19:2737404-2737428 5.875 
chr19:2738197-2738213 6 
chr19:2739097-2739117 6 
chr19:2739895-2739912 5.94118 
chr19:2741655-2741702 5.74468 
chr19:2742500-2742522 5.77273 
chr19:2743626-2743657 5.22581 
chr19:2743911-2743928 5.76471 
chr19:2744187-2744207 6 
chr19:2744367-2744397 5.8 
chr19:2744659-2744687 5.67857 
chr19:2744857-2744887 5.33333 
chr19:2745246-2745278 5.78125 
chr19:2745313-2745351 5.68421 
chr19:2745981-2746012 5.70968 
chr19:2746519-2746566 5.82979 
chr19:2747418-2747452 6 
chr19:2748250-2748284 5.85294 
chr19:2748876-2748921 5.57778 
chr19:2749780-2749818 5.78947 
chr19:2750374-2750405 5.3871 
chr19:2752238-2752253 6 
chr19:2754385-2754409 5.91667 
chr19:2754557-2754572 6 
chr19:2758514-2758538 5.375 
chr19:2759970-2759986 6 
chr19:2760515-2760544 5.75862 
chr19:2764383-2764401 5.77778 
chr19:2766410-2766442 5.84375 
chr19:2766953-2766991 5.57895 
chr19:2769807-2770052 5.57959 
chr19:2770564-2770576 6 
chr19:2774844-2774880 5.55556 
chr19:2775810-2775840 5.4 
chr19:2778014-2778028 6 
chr19:2778203-2778229 5.46154 
chr19:2778778-2778795 6 
chr19:2784514-2784548 5.5 
chr19:2784756-2784779 6 
chr19:2785542-2785564 5.59091 
chr19:2786582-2786605 5.47826 
chr19:2792612-2792666 5.55556 
chr19:2793172-2793189 5.88235 
chr19:2794000-2794025 6 
chr19:2796290-2796336 5.36957 
chr19:2796414-2796441 5.7037 
chr19:2796497-2796534 5.48649 
chr19:2796577-2796649 5.375 
chr19:2798005-2798039 5.64706 
chr19:2800153-2800192 5.79487 
chr19:2800861-2800881 5.7 
chr19:2801860-2801885 5.32 
chr19:2801966-2802025 5.44068 
chr19:2802101-2802132 5.51613 
chr19:2802143-2802181 5.55263 
chr19:2802196-2802590 5.57107 
chr19:2808456-2808485 6 
chr19:2815235-2815271 5.16667 
chr19:2819008-2819020 6 
chr19:2819199-2819229 5.3 
chr19:2820156-2820209 5.16981 
chr19:2821078-2821107 6 
chr19:2821658-2821679 5.7619 
chr19:2822887-2822912 5.36 
chr19:2825000-2825023 5.95652 
chr19:2825580-2825605 5.4 
chr19:2825889-2825910 5.85714 
chr19:2826203-2826215 6 
chr19:2828671-2828694 5.6087 
chr19:2829635-2829665 5.33333 
chr19:2829919-2829935 5.9375 
chr19:2831591-2831607 6 
chr19:2831763-2831794 5.83871 
chr19:2837440-2837461 6 
chr19:2837590-2837602 6 
chr19:2839331-2839349 6 
chr19:2839753-2839770 6 
chr19:2839866-2839901 5.94286 
chr19:2843858-2843885 5.92593 
chr19:2844039-2844111 5.72222 
chr19:2847091-2847106 5.86667 
chr19:2847641-2847665 5.70833 
chr19:2848144-2848162 5.88889 
chr19:2849004-2849031 5.22222 
chr19:2849481-2849493 6 
chr19:2850984-2851009 5.56 
chr19:2852145-2852172 5.77778 
chr19:2858171-2858186 6 
chr19:2859698-2859721 5.73913 
chr19:2860000-2860021 5.52381 
chr19:2861143-2861175 5.90625 
chr19:2861997-2862022 6 
chr19:2863298-2863326 5.85714 
chr19:2863469-2863495 5.88462 
chr19:2864703-2864748 6 
chr19:2865286-2865315 5.96552 
chr19:2866294-2866341 5.70213 
chr19:2867436-2867454 5.72222 
chr19:2867708-2867732 5.95833 
chr19:2868404-2868424 5.7 
chr19:2870281-2870302 5.7619 
chr19:2871962-2871994 5.34375 
chr19:2872816-2872829 6 
chr19:2874257-2874277 6 
chr19:2874741-2874783 5.90476 
chr19:2874911-2874924 6 
chr19:2875073-2875085 6 
chr19:2875963-2875992 5.75862 
chr19:2879332-2879361 5.75862 
chr19:2881575-2881593 5.72222 
chr19:2881738-2881764 5.61538 
chr19:2882507-2882570 5.66667 
chr19:2883257-2883294 5.51351 
chr19:2883918-2883945 5.25926 
chr19:2884563-2884587 5.95833 
chr19:2886284-2886318 5.88235 
chr19:2886773-2886792 5.89474 
chr19:2888595-2888623 5.46429 
chr19:2889338-2889354 6 
chr19:2890346-2890375 5.41379 
chr19:2890878-2890896 6 
chr19:2892331-2892355 5.41667 
chr19:2892538-2892593 6 
chr19:2893719-2893738 5.73684 
chr19:2894484-2894500 5.875 
chr19:2896278-2896304 6 
chr19:2898394-2898428 5.88235 
chr19:2898767-2898800 5.63636 
chr19:2898834-2898876 5.61905 
chr19:2899171-2899184 6 
chr19:2899775-2899801 5.80769 
chr19:2900283-2900307 6 
chr19:2900436-2900460 5.375 
chr19:2901510-2901532 6 
chr19:2904508-2904553 5.86667 
chr19:2908438-2908472 5.55882 
chr19:2908900-2908928 5.39286 
chr19:2909258-2909292 5.76471 
chr19:2910441-2910471 5.96667 
chr19:2911063-2911075 6 
chr19:2911529-2911556 5.55556 
chr19:2914242-2914259 5.88235 
chr19:2914981-2915000 5.68421 
chr19:2916289-2916328 5.41026 
chr19:2918600-2918618 5.72222 
chr19:2919617-2919639 5.90909 
chr19:2922577-2922598 5.85714 
chr19:2924602-2924614 6 
chr19:2925877-2925919 5.61905 
chr19:2927768-2927793 5.6 
chr19:2928223-2928249 6 
chr19:2928381-2928393 6 
chr19:2928840-2928853 6 
chr19:2929157-2929169 6 
chr19:2930610-2930628 5.72222 
chr19:2930709-2930723 6 
chr19:2931482-2931500 6 
chr19:2933049-2933067 6 
chr19:2935315-2935327 6 
chr19:2936016-2936110 5.60638 
chr19:2937747-2937768 5.95238 
chr19:2940153-2940176 5.91304 
chr19:2940669-2940693 5.875 
chr19:2941172-2941188 6 
chr19:2942368-2942384 6 
chr19:2943690-2943722 5.71875 
chr19:2946955-2946973 5.88889 
chr19:2947845-2947861 5.9375 
chr19:2948559-2948573 6 
chr19:2951381-2951406 5.76 
chr19:2952422-2952436 6 
chr19:2952528-2952541 5.92308 
chr19:2952980-2953004 5.83333 
chr19:2954205-2954224 5.89474 
chr19:2954824-2954863 5.66667 
chr19:2955177-2955194 6 
chr19:2956071-2956099 5.71429 
chr19:2956659-2956718 5.77966 
chr19:2957515-2957544 5.75862 
chr19:2958444-2958468 5.75 
chr19:2958621-2958642 5.85714 
chr19:2958833-2958874 5.85366 
chr19:2959331-2959478 5.7619 
chr19:2959759-2959780 5.71429 
chr19:2960203-2960234 6 
chr19:2961139-2961151 6 
chr19:2961806-2961823 5.88235 
chr19:2962534-2962547 6 
chr19:2962836-2962850 6 
chr19:2963217-2963243 5.61538 
chr19:2964393-2964413 5.7 
chr19:2964570-2964594 6 
chr19:2964903-2964915 6 
chr19:2965153-2965170 6 
chr19:2966042-2966059 5.76471 
chr19:2966096-2966118 6 
chr19:2966403-2966415 6 
chr19:2966707-2966726 5.84211 
chr19:2966945-2966958 5.92308 
chr19:2967109-2967130 5.7619 
chr19:2967824-2967850 5.80769 
chr19:2968954-2968998 5.86364 
chr19:2969841-2969855 6 
chr19:2970180-2970202 5.77273 
chr19:2970925-2970943 6 
chr19:2972615-2972628 6 
chr19:2972934-2972950 6 
chr19:2974228-2974258 5.4 
chr19:2974838-2974881 5.46512 
chr19:2974909-2974956 5.80851 
chr19:2975642-2975656 6 
chr19:2976212-2976257 5.26667 
chr19:2977485-2977519 5.35294 
chr19:2979804-2979831 5.59259 
chr19:2979961-2979973 6 
chr19:2980736-2980756 6 
chr19:2982533-2982550 6 
chr19:2985397-2985413 6 
chr19:2985572-2985585 6 
chr19:2986069-2986103 6 
chr19:2989690-2989714 6 
chr19:2990603-2990704 5.76238 
chr19:2991004-2991058 5.68519 
chr19:2991374-2991433 5.77966 
chr19:2992606-2992619 6 
chr19:2992777-2992815 5.52632 
chr19:2993024-2993046 6 
chr19:2993918-2993935 6 
chr19:2994602-2994623 5.7619 
chr19:2995285-2995305 6 
chr19:2998235-2998286 5.76471 
chr19:3000063-3000082 5.94737 
chr19:3000822-3000834 6 
chr19:3001417-3001432 6 
chr19:3001776-3001807 5.83871 
chr19:3003213-3003238 5.76 
chr19:3004612-3004626 6 
chr19:3006771-3006794 5.69565 
chr19:3008081-3008101 6 
chr19:3008437-3008461 6 
chr19:3011843-3011887 5.56818 
chr19:3012758-3012783 6 
chr19:3014963-3014983 5.75 
chr19:3015020-3015041 6 
chr19:3015056-3015069 6 
chr19:3016417-3016439 6 
chr19:3016587-3016600 6 
chr19:3017430-3017461 5.87097 
chr19:3018293-3018314 6 
chr19:3018597-3018625 5.75 
chr19:3021086-3021117 5.83871 
chr19:3021401-3021418 5.88235 
chr19:3022344-3022373 5.24138 
chr19:3023886-3023926 5.85 
chr19:3023992-3024006 6 
chr19:3025387-3025415 5.25 
chr19:3026453-3026472 6 
chr19:3026570-3026701 5.44275 
chr19:3026788-3027040 5.45238 
chr19:3027048-3027166 5.29661 
chr19:3029114-3029150 5.27778 
chr19:3029310-3029393 5.46988 
chr19:3030948-3030963 5.86667 
chr19:3031340-3031380 6 
chr19:3031915-3031939 5.875 
chr19:3032233-3032251 5.88889 
chr19:3034642-3034667 5.68 
chr19:3034683-3034705 5.77273 
chr19:3035522-3035551 5.48276 
chr19:3036352-3036396 5.45455 
chr19:3037281-3037310 6 
chr19:3038119-3038149 5.9 
chr19:3039041-3039069 5.75 
chr19:3039223-3039237 6 
chr19:3040339-3040355 5.8125 
chr19:3040989-3041037 5.91667 
chr19:3042143-3042179 5.30556 
chr19:3042194-3042243 5.73469 
chr19:3042310-3042355 5.24444 
chr19:3042408-3042437 5.41379 
chr19:3042971-3042995 5.625 
chr19:3043362-3043380 6 
chr19:3043641-3043654 6 
chr19:3043806-3043827 5.95238 
chr19:3043980-3044015 5.77143 
chr19:3044168-3044193 5.76 
chr19:3046567-3046586 5.94737 
chr19:3046894-3046956 5.6129 
chr19:3047039-3047140 5.55446 
chr19:3047151-3047174 5.69565 
chr19:3047195-3047222 5.22222 
chr19:3048225-3048251 5.65385 
chr19:3048505-3048525 6 
chr19:3049571-3049589 6 
chr19:3050292-3050320 5.92857 
chr19:3051679-3051755 5.88158 
chr19:3051919-3051944 5.88 
chr19:3053115-3053140 5.76 
chr19:3056255-3056294 5.74359 
chr19:3056360-3056387 5.48148 
chr19:3059206-3059229 6 
chr19:3059518-3059537 5.89474 
chr19:3060310-3060345 5.88571 
chr19:3062223-3062243 5.65 
chr19:3062302-3062389 5.26437 
chr19:3062400-3062449 5.63265 
chr19:3062532-3062577 5.26667 
chr19:3062971-3062990 5.73684 
chr19:3063000-3063030 5.36667 
chr19:3064531-3064559 5.39286 
chr19:3065301-3065316 6 
chr19:3065334-3065366 5.25 
chr19:3065657-3065676 5.68421 
chr19:3066516-3066548 5.625 
chr19:3069170-3069187 5.82353 
chr19:3069455-3069479 6 
chr19:3069630-3069657 5.92593 
chr19:3069721-3069746 5.92 
chr19:3070036-3070054 6 
chr19:3070760-3070792 6 
chr19:3071154-3071218 5.4375 
chr19:3071782-3071795 5.92308 
chr19:3072277-3072302 5.84 
chr19:3073133-3073153 5.7 
chr19:3073504-3073518 6 
chr19:3074647-3074663 6 
chr19:3075880-3075909 6 
chr19:3077327-3077357 5.5 
chr19:3077965-3078094 5.91473 
chr19:3079129-3079152 5.82609 
chr19:3079464-3079477 5.92308 
chr19:3079787-3079808 5.57143 
chr19:3080918-3080943 5.68 
chr19:3081172-3081190 6 
chr19:3081833-3081854 5.80952 
chr19:3082750-3082776 5.76923 
chr19:3084537-3084557 6 
chr19:3085373-3085410 5.81081 
chr19:3085696-3085775 5.50633 
chr19:3086062-3086077 5.86667 
chr19:3086228-3086263 5.62857 
chr19:3087384-3087406 6 
chr19:3087700-3087745 5.73333 
chr19:3088110-3088123 6 
chr19:3088408-3088458 5.82 
chr19:3089888-3089912 6 
chr19:3090197-3090220 5.6087 
chr19:3091731-3091749 5.72222 
chr19:3092034-3092048 6 
chr19:3092248-3092265 6 
chr19:3093064-3093083 5.78947 
chr19:3094054-3094101 5.53191 
chr19:3094211-3094231 5.7 
chr19:3094380-3094421 5.39024 
chr19:3094500-3094573 5.35616 
chr19:3094586-3094641 5.43636 
chr19:3094814-3094848 5.61765 
chr19:3095471-3095523 5.63462 
chr19:3100118-3100142 6 
chr19:3102096-3102132 5.97222 
chr19:3103193-3103233 5.575 
chr19:3103517-3103543 6 
chr19:3103688-3103714 5.53846 
chr19:3105388-3105411 5.47826 
chr19:3106679-3106702 5.78261 
chr19:3106734-3106783 5.14286 
chr19:3110589-3110627 5.76316 
chr19:3110761-3110809 5.58333 
chr19:3116015-3116044 5.24138 
chr19:3116446-3116479 6 
chr19:3119109-3119129 5.65 
chr19:3119607-3119632 5.64 
chr19:3121452-3121480 5.89286 
chr19:3121834-3121851 5.94118 
chr19:3125521-3125542 5.95238 
chr19:3125843-3125864 5.52381 
chr19:3127523-3127535 6 
chr19:3127962-3127981 5.94737 
chr19:3128320-3128355 5.17143 
chr19:3128974-3129007 5.63636 
chr19:3129825-3129862 6 
chr19:3130482-3130500 5.88889 
chr19:3131134-3131160 6 
chr19:3131434-3131481 5.65957 
chr19:3131891-3131920 6 
chr19:3132155-3132168 6 
chr19:3132269-3132317 6 
chr19:3132572-3132588 5.875 
chr19:3134161-3134214 5.28302 
chr19:3134235-3134432 5.67005 
chr19:3134725-3134751 5.76923 
chr19:3135825-3135930 5.88571 
chr19:3136606-3136635 5.44828 
chr19:3137086-3137119 5.75758 
chr19:3137777-3137796 5.68421 
chr19:3137958-3137991 5.75758 
chr19:3138603-3138641 5.78947 
chr19:3138935-3138957 5.81818 
chr19:3139419-3139438 5.84211 
chr19:3139596-3139610 6 
chr19:3140031-3140079 5.89583 
chr19:3140740-3140764 6 
chr19:3141288-3141314 5.88462 
chr19:3141388-3141406 5.94444 
chr19:3142868-3142910 5.61905 
chr19:3143650-3143674 5.91667 
chr19:3144500-3144539 5.74359 
chr19:3145334-3145365 5.87097 
chr19:3145544-3145560 6 
chr19:3146886-3146917 5.32258 
chr19:3147545-3147597 5.65385 
chr19:3147885-3147930 5.73333 
chr19:3148066-3148100 5.91176 
chr19:3148781-3148821 6 
chr19:3148865-3148894 5.89655 
chr19:3148947-3148994 5.21277 
chr19:3149056-3149086 5.26667 
chr19:3149103-3149141 5.55263 
chr19:3149155-3149179 5.375 
chr19:3149269-3149316 5.57447 
chr19:3149327-3149361 5.67647 
chr19:3149396-3149437 5.2439 
chr19:3149518-3149566 5.29167 
chr19:3150759-3150812 5.56604 
chr19:3150850-3150909 5.32203 
chr19:3150973-3151000 5.22222 
chr19:3151022-3151074 5.53846 
chr19:3151181-3151248 5.40299 
chr19:3152558-3152575 6 
chr19:3152601-3152624 5.56522 
chr19:3153284-3153444 5.38125 
chr19:3153464-3153500 5.58333 
chr19:3153515-3153778 5.50951 
chr19:3153803-3153918 5.56522 
chr19:3153935-3153963 5.39286 
chr19:3154012-3154025 5.92308 
chr19:3154053-3154500 5.52796 
chr19:3154516-3154537 5.61905 
chr19:3154561-3154754 5.59585 
chr19:3156161-3156196 6 
chr19:3156310-3156356 5.45652 
chr19:3156407-3156500 5.77419 
chr19:3156507-3156529 5.72727 
chr19:3158145-3158159 6 
chr19:3158598-3158630 5.5625 
chr19:3159007-3159036 5.68966 
chr19:3159335-3159356 5.90476 
chr19:3160227-3160292 5.32308 
chr19:3160935-3160953 6 
chr19:3162032-3162062 5.83333 
chr19:3165004-3165039 5.71429 
chr19:3166316-3166329 6 
chr19:3167177-3167192 5.93333 
chr19:3167833-3167851 5.88889 
chr19:3168614-3168640 5.80769 
chr19:3169196-3169208 6 
chr19:3169648-3169680 5.90625 
chr19:3169833-3169851 5.72222 
chr19:3170464-3170492 6 
chr19:3170759-3170771 6 
chr19:3170925-3170954 5.96552 
chr19:3171602-3171633 5.22581 
chr19:3172574-3172678 5.61538 
chr19:3172729-3172914 5.48649 
chr19:3172923-3173164 5.60166 
chr19:3173172-3173203 5.41935 
chr19:3173211-3173701 5.70204 
chr19:3173709-3173778 5.3913 
chr19:3173786-3173855 5.47826 
chr19:3173863-3174142 5.54839 
chr19:3174150-3174332 5.47802 
chr19:3174363-3174623 5.60769 
chr19:3174631-3174871 5.85 
chr19:3174879-3174948 5.47826 
chr19:3174956-3175122 5.68675 
chr19:3175130-3175199 5.3913 
chr19:3175207-3175276 5.3913 
chr19:3175308-3175353 5.46667 
chr19:3175361-3175583 5.69369 
chr19:3175591-3175635 5.63636 
chr19:3175649-3175693 5.86364 
chr19:3175707-3175796 5.4382 
chr19:3175823-3175878 5.23636 
chr19:3180463-3180495 6 
chr19:3181529-3181559 5.5 
chr19:3181866-3181892 5.92308 
chr19:3182522-3182545 6 
chr19:3182686-3182712 5.65385 
chr19:3183634-3183669 5.88571 
chr19:3184767-3184791 6 
chr19:3185968-3185988 5.7 
chr19:3186113-3186151 5.23684 
chr19:3186236-3186277 5.36585 
chr19:3192358-3192377 6 
chr19:3193389-3193418 5.31034 
chr19:3194739-3194759 5.8 
chr19:3195238-3195261 5.95652 
chr19:3195584-3195617 5.27273 
chr19:3197430-3197453 5.56522 
chr19:3197617-3197630 5.92308 
chr19:3198504-3198536 5.6875 
chr19:3199679-3199709 5.76667 
chr19:3200292-3200322 5.66667 
chr19:3203306-3203332 5.53846 
chr19:3203854-3203883 5.65517 
chr19:3204265-3204299 5.35294 
chr19:3206053-3206101 5.45833 
chr19:3206205-3206217 6 
chr19:3209451-3209464 6 
chr19:3211768-3211780 6 
chr19:3212620-3212645 5.68 
chr19:3213351-3213441 5.34444 
chr19:3214295-3214323 5.85714 
chr19:3214476-3214504 5.75 
chr19:3215607-3215628 5.57143 
chr19:3216577-3216602 6 
chr19:3217691-3217715 5.91667 
chr19:3218060-3218072 6 
chr19:3218859-3218873 6 
chr19:3219157-3219178 6 
chr19:3219232-3219255 5.95652 
chr19:3219690-3219755 5.75385 
chr19:3219926-3219952 5.26923 
chr19:3221043-3221065 6 
chr19:3222000-3222014 6 
chr19:3222176-3222202 5.46154 
chr19:3222496-3222512 6 
chr19:3222688-3222713 5.76 
chr19:3223071-3223086 6 
chr19:3223240-3223252 6 
chr19:3223951-3223993 5.45238 
chr19:3224612-3224661 5.53061 
chr19:3224689-3224713 6 
chr19:3225008-3225045 5.45946 
chr19:3225078-3225113 5.48571 
chr19:3225135-3225161 5.5 
chr19:3225196-3225228 5.53125 
chr19:3225248-3225304 5.69643 
chr19:3225338-3225358 5.9 
chr19:3225381-3225407 5.46154 
chr19:3226250-3226296 5.91304 
chr19:3226438-3226469 6 
chr19:3227284-3227303 5.84211 
chr19:3228105-3228121 6 
chr19:3228135-3228149 6 
chr19:3228163-3228197 5.64706 
chr19:3228612-3228645 5.54545 
chr19:3228873-3228908 6 
chr19:3230075-3230109 6 
chr19:3230700-3230727 5.37037 
chr19:3231423-3231500 5.58442 
chr19:3231507-3231539 5.375 
chr19:3231551-3231571 5.8 
chr19:3231583-3231667 5.60714 
chr19:3231676-3231696 5.85 
chr19:3231747-3231772 5.72 
chr19:3231787-3231885 5.61224 
chr19:3231981-3232008 5.66667 
chr19:3233072-3233121 5.95918 
chr19:3234245-3234268 5.82609 
chr19:3235292-3235319 5.7037 
chr19:3235492-3235856 5.69231 
chr19:3237309-3237329 6 
chr19:3238605-3238626 5.52381 
chr19:3238924-3238943 5.94737 
chr19:3239083-3239110 5.55556 
chr19:3240126-3240143 5.76471 
chr19:3240315-3240336 5.90476 
chr19:3241768-3241789 5.66667 
chr19:3242962-3242988 6 
chr19:3243144-3243173 5.62069 
chr19:3244338-3244362 5.375 
chr19:3244375-3244431 5.25 
chr19:3244476-3244510 5.73529 
chr19:3244612-3244723 5.25225 
chr19:3244805-3244875 5.28571 
chr19:3244924-3244944 6 
chr19:3245000-3245024 5.41667 
chr19:3245109-3245155 5.34783 
chr19:3245177-3245226 5.18367 
chr19:3245356-3245374 5.72222 
chr19:3245386-3245431 5.86667 
chr19:3246357-3246408 5.52941 
chr19:3246535-3246557 5.72727 
chr19:3248840-3248955 5.96522 
chr19:3249400-3249412 6 
chr19:3250031-3250062 5.16129 
chr19:3250486-3250511 6 
chr19:3251650-3251691 5.92683 
chr19:3253098-3253117 5.94737 
chr19:3254335-3254404 5.4058 
chr19:3254443-3254493 5.88 
chr19:3254551-3254604 5.71698 
chr19:3254667-3254708 5.41463 
chr19:3254731-3254767 5.69444 
chr19:3254793-3254843 5.66 
chr19:3254881-3254913 5.4375 
chr19:3254958-3255007 5.26531 
chr19:3256532-3256579 5.82979 
chr19:3256927-3256952 5.6 
chr19:3257294-3257318 5.375 
chr19:3257456-3257485 5.86207 
chr19:3257777-3257834 5.96491 
chr19:3258260-3258295 5.71429 
chr19:3258590-3258622 5.75 
chr19:3260439-3260463 5.83333 
chr19:3260619-3260633 6 
chr19:3262026-3262045 5.78947 
chr19:3262936-3262957 5.52381 
chr19:3263244-3263259 6 
chr19:3263559-3263583 5.83333 
chr19:3263904-3263924 5.85 
chr19:3264390-3264424 5.91176 
chr19:3265782-3265817 5.94286 
chr19:3266423-3266454 5.67742 
chr19:3267063-3267115 5.88462 
chr19:3267987-3268000 6 
chr19:3268384-3268413 5.86207 
chr19:3270594-3270624 5.5 
chr19:3270977-3270989 6 
chr19:3272365-3272399 5.97059 
chr19:3273084-3273096 6 
chr19:3273345-3273384 5.23077 
chr19:3274885-3274954 5.36232 
chr19:3275019-3275045 5.30769 
chr19:3275436-3275462 5.76923 
chr19:3275780-3275813 5.36364 
chr19:3276516-3276542 5.38462 
chr19:3278131-3278143 6 
chr19:3278359-3278399 5.35 
chr19:3278411-3278445 5.26471 
chr19:3278641-3278704 5.4127 
chr19:3278774-3278810 5.25 
chr19:3280283-3280295 6 
chr19:3280572-3280586 5.92857 
chr19:3281368-3281405 5.2973 
chr19:3281851-3281889 5.36842 
chr19:3283328-3283355 5.74074 
chr19:3283934-3283947 5.92308 
chr19:3284178-3284192 5.92857 
chr19:3284996-3285034 5.57895 
chr19:3285761-3285785 5.41667 
chr19:3286729-3286745 6 
chr19:3287032-3287064 5.9375 
chr19:3287558-3287588 5.5 
chr19:3287749-3287777 5.75 
chr19:3288519-3288553 5.79412 
chr19:3289679-3289708 6 
chr19:3289771-3289784 6 
chr19:3290537-3290574 5.45946 
chr19:3291487-3291500 5.92308 
chr19:3291569-3291582 6 
chr19:3291739-3291783 5.34091 
chr19:3291930-3291957 5.55556 
chr19:3292301-3292313 6 
chr19:3292634-3292680 5.34783 
chr19:3292709-3292730 5.52381 
chr19:3293802-3293839 5.35135 
chr19:3295347-3295372 5.48 
chr19:3295532-3295546 6 
chr19:3296162-3296175 6 
chr19:3296325-3296348 5.91304 
chr19:3296432-3296491 5.89831 
chr19:3297014-3297030 6 
chr19:3297351-3297378 5.51852 
chr19:3297531-3297551 6 
chr19:3297625-3297647 6 
chr19:3298055-3298074 5.68421 
chr19:3298884-3299142 5.74419 
chr19:3299488-3299720 5.875 
chr19:3300110-3300142 6 
chr19:3300933-3300949 6 
chr19:3301007-3301024 6 
chr19:3301323-3301360 6 
chr19:3302555-3302588 5.66667 
chr19:3303050-3303069 5.73684 
chr19:3304000-3304044 5.81818 
chr19:3305742-3305766 6 
chr19:3306027-3306157 5.60769 
chr19:3307250-3307268 5.83333 
chr19:3307739-3307751 6 
chr19:3309666-3309709 5.39535 
chr19:3309778-3309831 5.30189 
chr19:3309924-3311324 5.59143 
chr19:3311937-3311976 6 
chr19:3312258-3312275 5.88235 
chr19:3313660-3313687 5.25926 
chr19:3314378-3314412 6 
chr19:3314507-3314574 5.68657 
chr19:3314864-3314908 5.25 
chr19:3316513-3316542 5.27586 
chr19:3316902-3316931 5.82759 
chr19:3317393-3317406 5.92308 
chr19:3317832-3317850 6 
chr19:3319233-3319269 5.77778 
chr19:3319556-3319583 5.51852 
chr19:3320153-3320186 5.51515 
chr19:3320801-3320822 5.71429 
chr19:3322259-3322271 6 
chr19:3322284-3322366 5.19512 
chr19:3322384-3322433 5.71429 
chr19:3322445-3322508 5.96825 
chr19:3322529-3322550 5.71429 
chr19:3322588-3322714 5.57143 
chr19:3322816-3322842 5.76923 
chr19:3322854-3322916 5.40323 
chr19:3322925-3322950 5.8 
chr19:3322966-3323000 5.35294 
chr19:3323031-3323102 5.47887 
chr19:3323388-3323422 5.58824 
chr19:3324692-3324731 5.23077 
chr19:3324989-3325036 6 
chr19:3325297-3325332 5.8 
chr19:3325556-3325576 5.6 
chr19:3326058-3326096 5.47368 
chr19:3326565-3326640 5.92 
chr19:3327268-3327365 5.62887 
chr19:3327519-3327544 5.92 
chr19:3327951-3327974 6 
chr19:3329013-3329042 5.86207 
chr19:3329178-3329208 5.73333 
chr19:3329359-3329396 5.94595 
chr19:3329732-3329771 5.74359 
chr19:3329846-3329867 5.7619 
chr19:3331243-3331260 6 
chr19:3332159-3332910 5.78029 
chr19:3332924-3332993 5.73913 
chr19:3333279-3333405 5.70635 
chr19:3333936-3333968 5.78125 
chr19:3334378-3334401 6 
chr19:3334561-3334631 5.78571 
chr19:3335203-3335229 6 
chr19:3338380-3338421 5.65854 
chr19:3339280-3339294 6 
chr19:3339435-3339475 5.775 
chr19:3342606-3342633 5.88889 
chr19:3343512-3343532 5.6 
chr19:3343816-3343830 6 
chr19:3344955-3345000 5.44444 
chr19:3345490-3345509 5.63158 
chr19:3345626-3345652 5.5 
chr19:3347867-3347912 5.71111 
chr19:3348554-3348585 5.22581 
chr19:3348603-3348616 6 
chr19:3348960-3348997 5.86486 
chr19:3349784-3349805 5.61905 
chr19:3352326-3352371 5.77778 
chr19:3352461-3352490 5.72414 
chr19:3354207-3354235 6 
chr19:3354386-3354430 5.52273 
chr19:3354619-3354637 6 
chr19:3355925-3355957 5.84375 
chr19:3357841-3357860 5.78947 
chr19:3358751-3358804 5.16981 
chr19:3358833-3358856 5.43478 
chr19:3359250-3359286 5.77778 
chr19:3359349-3359387 5.34211 
chr19:3359414-3359500 5.22093 
chr19:3359518-3359605 5.32184 
chr19:3360197-3360229 5.28125 
chr19:3361489-3361504 5.93333 
chr19:3362406-3362421 6 
chr19:3363212-3363282 5.9 
chr19:3363579-3363612 5.51515 
chr19:3366344-3366436 5.40217 
chr19:3366457-3366500 5.46512 
chr19:3366525-3366557 5.59375 
chr19:3366680-3366705 5.56 
chr19:3367345-3367399 5.59259 
chr19:3367470-3367491 6 
chr19:3368505-3368550 5.55556 
chr19:3368863-3368976 5.51327 
chr19:3369039-3369076 5.13514 
chr19:3369123-3369160 5.48649 
chr19:3369177-3369221 5.54545 
chr19:3369375-3369402 6 
chr19:3369735-3369754 5.73684 
chr19:3370355-3370395 5.275 
chr19:3370478-3370500 5.77273 
chr19:3370528-3370757 5.42795 
chr19:3371319-3371335 6 
chr19:3371484-3371512 6 
chr19:3371849-3372041 5.88021 
chr19:3373404-3373429 5.32 
chr19:3375000-3375027 5.33333 
chr19:3375124-3375158 5.29412 
chr19:3376426-3376471 5.64444 
chr19:3376719-3376737 6 
chr19:3377331-3377350 6 
chr19:3377600-3377622 5.90909 
chr19:3378106-3378135 5.48276 
chr19:3378259-3378274 6 
chr19:3379046-3379067 6 
chr19:3379643-3379704 5.57377 
chr19:3379989-3380017 6 
chr19:3380307-3380327 6 
chr19:3380626-3380644 6 
chr19:3380796-3380829 5.33333 
chr19:3381393-3381408 6 
chr19:3383751-3383770 5.73684 
chr19:3384047-3384061 6 
chr19:3384218-3384240 5.72727 
chr19:3384377-3384398 5.80952 
chr19:3385513-3385583 5.7 
chr19:3386312-3386333 6 
chr19:3389144-3389164 6 
chr19:3389981-3390000 5.89474 
chr19:3390853-3390872 5.73684 
chr19:3391794-3391822 5.25 
chr19:3392065-3392082 6 
chr19:3392932-3392950 6 
chr19:3393814-3393830 6 
chr19:3395490-3395503 6 
chr19:3395660-3395685 5.92 
chr19:3396469-3396484 6 
chr19:3396951-3396966 6 
chr19:3397517-3397539 5.59091 
chr19:3399869-3399895 5.73077 
chr19:3400840-3400869 5.7931 
chr19:3401714-3401733 5.84211 
chr19:3402028-3402056 5.64286 
chr19:3402865-3402893 5.35714 
chr19:3404587-3404602 5.86667 
chr19:3405575-3405607 6 
chr19:3405901-3405928 5.74074 
chr19:3407000-3407027 5.59259 
chr19:3407108-3407125 6 
chr19:3407413-3407447 5.58824 
chr19:3408612-3408632 6 
chr19:3410522-3410557 5.34286 
chr19:3411326-3411338 6 
chr19:3412409-3412425 6 
chr19:3414590-3414643 6 
chr19:3414806-3414851 5.91111 
chr19:3416417-3416429 6 
chr19:3416445-3416477 5.3125 
chr19:3416509-3416528 6 
chr19:3417609-3417636 5.92593 
chr19:3417789-3417812 5.56522 
chr19:3418087-3418109 5.90909 
chr19:3418847-3418869 5.95455 
chr19:3419632-3419652 5.65 
chr19:3419796-3419824 5.67857 
chr19:3420550-3420580 5.93333 
chr19:3423195-3423218 5.91304 
chr19:3423995-3424037 5.85714 
chr19:3425434-3425469 5.68571 
chr19:3425916-3425945 6 
chr19:3426656-3426695 5.25641 
chr19:3426923-3426937 6 
chr19:3427447-3427497 5.16 
chr19:3427811-3427879 5.79412 
chr19:3428169-3428197 5.96429 
chr19:3428447-3428477 5.63333 
chr19:3429121-3429167 5.82609 
chr19:3429229-3429293 5.84375 
chr19:3430929-3430962 5.93939 
chr19:3431337-3431379 5.7381 
chr19:3432668-3432681 6 
chr19:3435807-3435836 5.93103 
chr19:3436131-3436153 6 
chr19:3436307-3436330 6 
chr19:3437529-3437553 5.83333 
chr19:3437633-3437652 5.73684 
chr19:3437670-3437705 6 
chr19:3437904-3437934 5.7 
chr19:3438427-3438448 5.90476 
chr19:3439331-3439368 6 
chr19:3439687-3439701 6 
chr19:3440820-3440839 6 
chr19:3441661-3441680 5.73684 
chr19:3442378-3442391 6 
chr19:3443420-3443447 6 
chr19:3443597-3443632 6 
chr19:3444797-3444831 5.64706 
chr19:3445084-3445132 5.4375 
chr19:3445141-3445235 5.26596 
chr19:3447296-3447311 6 
chr19:3447880-3447906 5.46154 
chr19:3448409-3448439 5.2 
chr19:3450652-3450677 5.6 
chr19:3451810-3451822 6 
chr19:3452099-3452116 6 
chr19:3457310-3457327 5.88235 
chr19:3459651-3459683 5.71875 
chr19:3460492-3460523 5.87097 
chr19:3461720-3461765 5.31111 
chr19:3462050-3462076 5.92308 
chr19:3462382-3462407 5.64 
chr19:3462955-3462969 6 
chr19:3463898-3463932 5.41176 
chr19:3465149-3465167 6 
chr19:3465390-3465409 5.94737 
chr19:3465427-3465447 6 
chr19:3466061-3466073 6 
chr19:3466208-3466238 5.73333 
chr19:3467092-3467108 6 
chr19:3467750-3467782 5.84375 
chr19:3468629-3468647 5.77778 
chr19:3469096-3469176 5.4875 
chr19:3471012-3471052 5.175 
chr19:3471615-3471629 6 
chr19:3471781-3471798 6 
chr19:3473459-3473521 5.8871 
chr19:3473827-3473847 5.95 
chr19:3474935-3474981 5.3913 
chr19:3475190-3475212 5.72727 
chr19:3475363-3475385 5.5 
chr19:3475430-3475464 5.64706 
chr19:3475523-3475567 5.65909 
chr19:3475579-3475624 5.51111 
chr19:3475636-3475748 5.41964 
chr19:3475786-3475915 5.41085 
chr19:3476036-3476108 5.375 
chr19:3476736-3476776 5.85 
chr19:3476790-3476992 5.51485 
chr19:3477007-3477039 5.78125 
chr19:3477083-3477158 5.69333 
chr19:3477173-3477299 5.48413 
chr19:3477311-3477404 5.77419 
chr19:3477462-3477879 5.76739 
chr19:3478764-3478800 5.25 
chr19:3483695-3483711 5.9375 
chr19:3484412-3484425 6 
chr19:3485285-3485304 6 
chr19:3486209-3486227 5.83333 
chr19:3486406-3486437 5.67742 
chr19:3486888-3486909 5.71429 
chr19:3487870-3487882 6 
chr19:3489853-3489874 5.71429 
chr19:3490034-3490057 5.69565 
chr19:3490213-3490227 5.92857 
chr19:3490768-3490789 5.52381 
chr19:3491058-3491199 5.80142 
chr19:3493950-3493973 5.78261 
chr19:3499769-3499786 5.94118 
chr19:3501963-3501976 6 
chr19:3502596-3502620 5.54167 
chr19:3505172-3505190 6 
chr19:3506260-3506294 5.58824 
chr19:3506439-3506467 5.42857 
chr19:3508097-3508138 5.34146 
chr19:3508198-3508214 6 
chr19:3510125-3510147 5.77273 
chr19:3510712-3510732 5.75 
chr19:3511383-3511408 5.44 
chr19:3518000-3518025 5.8 
chr19:3521837-3521865 5.46429 
chr19:3525430-3525453 6 
chr19:3525784-3525826 5.19048 
chr19:3527939-3527993 5.57407 
chr19:3528000-3528076 5.27632 
chr19:3528508-3528541 5.63636 
chr19:3528612-3528705 5.67742 
chr19:3528718-3529012 5.46939 
chr19:3529061-3529084 5.95652 
chr19:3529097-3529491 5.6269 
chr19:3529500-3529942 5.5362 
chr19:3529954-3530000 5.36957 
chr19:3530006-3530142 5.55882 
chr19:3530154-3530487 5.58859 
chr19:3530508-3530590 5.46341 
chr19:3530618-3530699 5.37037 
chr19:3532176-3532188 6 
chr19:3534223-3534240 5.94118 
chr19:3536096-3536115 5.84211 
chr19:3537861-3537889 5.28571 
chr19:3538223-3538243 5.65 
chr19:3538258-3538290 5.78125 
chr19:3539253-3539307 5.72222 
chr19:3540080-3540106 5.80769 
chr19:3540869-3540882 6 
chr19:3541166-3541179 6 
chr19:3549721-3549735 6 
chr19:3551809-3551844 5.54286 
chr19:3552465-3552485 6 
chr19:3553726-3553790 5.51562 
chr19:3554079-3554125 5.65217 
chr19:3554433-3554468 5.8 
chr19:3555079-3555128 5.59184 
chr19:3556841-3556856 5.86667 
chr19:3558697-3558720 6 
chr19:3559014-3559040 5.92308 
chr19:3559419-3559438 6 
chr19:3559680-3559718 5.76316 
chr19:3561578-3561592 6 
chr19:3561669-3561698 5.82759 
chr19:3562762-3562787 5.56 
chr19:3562864-3562885 6 
chr19:3563175-3563187 6 
chr19:3564949-3564988 5.53846 
chr19:3565000-3565018 6 
chr19:3566774-3566787 6 
chr19:3566814-3566834 6 
chr19:3567000-3567036 5.94444 
chr19:3567556-3567574 5.88889 
chr19:3568326-3568345 5.78947 
chr19:3569263-3569291 6 
chr19:3569607-3569628 5.7619 
chr19:3569915-3569937 6 
chr19:3570317-3570334 6 
chr19:3570488-3570533 5.82222 
chr19:3572897-3572946 5.20408 
chr19:3574713-3574727 6 
chr19:3575941-3575964 6 
chr19:3577000-3577046 5.32609 
chr19:3577147-3577185 5.60526 
chr19:3579875-3579890 6 
chr19:3580472-3580492 6 
chr19:3580946-3580984 5.42105 
chr19:3581111-3581136 5.92 
chr19:3581589-3581615 5.80769 
chr19:3582754-3582775 5.80952 
chr19:3583068-3583085 6 
chr19:3584084-3584100 6 
chr19:3584904-3584939 5.85714 
chr19:3585000-3585026 6 
chr19:3585649-3585699 5.34 
chr19:3587263-3587290 5.85185 
chr19:3587646-3587701 5.85455 
chr19:3588638-3588652 6 
chr19:3588941-3588953 6 
chr19:3590196-3590234 5.28947 
chr19:3592544-3592589 5.26667 
chr19:3592920-3592974 5.09259 
chr19:3593858-3593895 5.43243 
chr19:3594051-3594077 6 
chr19:3595076-3595088 6 
chr19:3595971-3596000 5.37931 
chr19:3596618-3596646 5.57143 
chr19:3596879-3596909 5.36667 
chr19:3597297-3597341 5.25 
chr19:3597360-3597393 5.39394 
chr19:3597627-3597640 6 
chr19:3597941-3597959 5.83333 
chr19:3598307-3598361 5.96296 
chr19:3598649-3598680 6 
chr19:3599318-3599340 6 
chr19:3600122-3600150 5.25 
chr19:3600824-3600839 6 
chr19:3601520-3601577 5.42105 
chr19:3602219-3602234 6 
chr19:3602758-3602787 5.96552 
chr19:3605337-3605392 5.47273 
chr19:3605421-3605450 5.41379 
chr19:3605462-3605481 5.94737 
chr19:3605500-3605554 5.24074 
chr19:3605576-3605632 5.44643 
chr19:3605734-3605759 5.56 
chr19:3605773-3605873 5.4 
chr19:3605904-3605929 5.4 
chr19:3605944-3605983 5.5641 
chr19:3606000-3606035 5.45714 
chr19:3606082-3606120 5.39474 
chr19:3608754-3608776 5.72727 
chr19:3613065-3613094 5.31034 
chr19:3613226-3613267 5.63415 
chr19:3619376-3619391 6 
chr19:3622361-3622382 6 
chr19:3623861-3623917 5.33929 
chr19:3625723-3625741 5.88889 
chr19:3628354-3628384 6 
chr19:3628922-3628949 6 
chr19:3629042-3629058 6 
chr19:3630075-3630117 5.69048 
chr19:3633842-3633881 5.51282 
chr19:3635976-3636000 5.66667 
chr19:3637763-3637795 5.25 
chr19:3641214-3641278 5.54688 
chr19:3643203-3643235 5.25 
chr19:3643620-3643690 5.3 
chr19:3647197-3647229 6 
chr19:3647285-3647317 5.65625 
chr19:3647945-3647971 5.30769 
chr19:3648016-3648032 5.9375 
chr19:3650173-3650191 5.83333 
chr19:3651053-3651065 6 
chr19:3651137-3651161 5.54167 
chr19:3653398-3653410 6 
chr19:3653949-3654000 5.27451 
chr19:3655105-3655123 6 
chr19:3655420-3655432 6 
chr19:3657761-3657785 5.54167 
chr19:3663310-3663334 5.45833 
chr19:3666055-3666087 5.59375 
chr19:3666457-3666500 5.25581 
chr19:3666535-3666592 5.42105 
chr19:3666628-3666682 5.5 
chr19:3666717-3666822 5.25714 
chr19:3671473-3671485 6 
chr19:3672941-3672975 5.73529 
chr19:3673120-3673146 5.57692 
chr19:3677097-3677127 5.76667 
chr19:3677689-3678000 5.64952 
chr19:3678003-3678133 5.70769 
chr19:3678149-3679012 5.60603 
chr19:3680184-3680217 5.87879 
chr19:3682370-3682382 6 
chr19:3682491-3682508 5.76471 
chr19:3682685-3682709 5.79167 
chr19:3682926-3682988 5.64516 
chr19:3686716-3686760 6 
chr19:3687191-3687205 5.92857 
chr19:3687484-3687614 5.73846 
chr19:3687764-3687779 5.86667 
chr19:3689646-3689671 5.64 
chr19:3689759-3689792 5.42424 
chr19:3692806-3692833 5.51852 
chr19:3693564-3693584 6 
chr19:3694209-3694225 6 
chr19:3695727-3695740 6 
chr19:3696705-3696754 5.53061 
chr19:3696954-3697167 5.53521 
chr19:3697202-3697389 5.43316 
chr19:3697417-3697541 5.83871 
chr19:3698928-3698971 5.51163 
chr19:3699407-3699426 5.63158 
chr19:3700206-3700231 5.52 
chr19:3701967-3701985 5.77778 
chr19:3702996-3703023 5.92593 
chr19:3703548-3703591 5.86047 
chr19:3706007-3706051 5.56818 
chr19:3706423-3706435 6 
chr19:3706723-3706744 5.66667 
chr19:3707356-3707428 5.63889 
chr19:3709193-3709212 5.63158 
chr19:3710146-3710160 6 
chr19:3712947-3712970 5.95652 
chr19:3713697-3713724 5.77778 
chr19:3713879-3713891 6 
chr19:3715066-3715100 5.85294 
chr19:3715756-3715788 5.46875 
chr19:3716778-3716810 5.875 
chr19:3717403-3717437 5.61765 
chr19:3718189-3718261 5.80556 
chr19:3718437-3718482 5.24444 
chr19:3719730-3719747 6 
chr19:3720759-3720771 6 
chr19:3720853-3720913 5.63333 
chr19:3722570-3722587 5.88235 
chr19:3723795-3723835 5.725 
chr19:3725093-3725124 5.25806 
chr19:3725262-3725291 5.58621 
chr19:3725691-3725704 6 
chr19:3727481-3727500 5.68421 
chr19:3727539-3727562 5.47826 
chr19:3727777-3727805 5.85714 
chr19:3728245-3728269 5.875 
chr19:3729779-3729791 6 
chr19:3731632-3731657 5.8 
chr19:3732996-3733046 5.84 
chr19:3734357-3734380 5.56522 
chr19:3734464-3734490 5.73077 
chr19:3735174-3735209 5.65714 
chr19:3736876-3736890 6 
chr19:3737195-3737225 5.43333 
chr19:3740396-3740415 5.68421 
chr19:3740979-3741015 5.83333 
chr19:3741967-3741987 6 
chr19:3743261-3743299 5.44737 
chr19:3744657-3744676 5.89474 
chr19:3745082-3745111 5.17241 
chr19:3745131-3745156 6 
chr19:3747669-3747685 6 
chr19:3748265-3748282 6 
chr19:3748565-3748578 6 
chr19:3748846-3748869 6 
chr19:3751366-3751422 5.23214 
chr19:3754157-3754181 5.375 
chr19:3755797-3755821 5.41667 
chr19:3760744-3760756 6 
chr19:3760910-3760938 5.42857 
chr19:3761259-3761281 5.77273 
chr19:3762213-3762249 5.47222 
chr19:3762262-3762306 5.59091 
chr19:3762597-3762624 5.7037 
chr19:3763910-3763944 6 
chr19:3764069-3764088 6 
chr19:3764391-3764418 5.48148 
chr19:3765895-3765918 5.78261 
chr19:3768221-3768233 6 
chr19:3771614-3771643 5.31034 
chr19:3772009-3772056 5.19149 
chr19:3772341-3772368 5.22222 
chr19:3773028-3773069 5.65854 
chr19:3774553-3774590 5.59459 
chr19:3775708-3775738 5.63333 
chr19:3776205-3776253 5.29167 
chr19:3776284-3776384 5.33 
chr19:3776407-3776431 5.70833 
chr19:3776443-3776522 5.60759 
chr19:3776562-3776881 5.45141 
chr19:3776923-3776949 5.84615 
chr19:3776958-3776988 5.56667 
chr19:3777029-3777062 5.21212 
chr19:3779796-3779809 5.92308 
chr19:3780276-3780302 5.57692 
chr19:3780411-3780438 5.66667 
chr19:3780591-3780606 6 
chr19:3783564-3783599 5.48571 
chr19:3786394-3786458 5.375 
chr19:3787117-3787142 5.4 
chr19:3787546-3787562 6 
chr19:3788069-3788146 5.85714 
chr19:3788617-3788635 6 
chr19:3789719-3789735 6 
chr19:3789891-3789911 5.9 
chr19:3792508-3792524 6 
chr19:3793862-3793890 5.85714 
chr19:3794652-3794666 5.92857 
chr19:3794956-3794988 5.75 
chr19:3795749-3795772 6 
chr19:3796954-3796975 5.57143 
chr19:3797280-3797309 5.51724 
chr19:3798039-3798084 5.8 
chr19:3798503-3798522 6 
chr19:3800139-3800170 5.83871 
chr19:3800376-3800404 5.78571 
chr19:3800702-3800728 5.5 
chr19:3800845-3800871 5.73077 
chr19:3802090-3802113 5.43478 
chr19:3802982-3803000 5.94444 
chr19:3803438-3803472 5.70588 
chr19:3804860-3804886 6 
chr19:3807575-3807605 5.73333 
chr19:3807621-3807658 5.7027 
chr19:3807672-3807763 5.25275 
chr19:3807837-3807892 5.47273 
chr19:3807918-3807990 5.5 
chr19:3808044-3808071 5.59259 
chr19:3808115-3808145 5.63333 
chr19:3808188-3808239 5.47059 
chr19:3808249-3808264 6 
chr19:3808550-3808581 5.58065 
chr19:3809986-3810011 5.52 
chr19:3811232-3811262 5.33333 
chr19:3811925-3811951 5.92308 
chr19:3813076-3813093 5.82353 
chr19:3815074-3815100 5.69231 
chr19:3815748-3815768 6 
chr19:3816241-3816256 6 
chr19:3817558-3817601 5.86047 
chr19:3817753-3817774 5.7619 
chr19:3818464-3818500 5.80556 
chr19:3819290-3819315 5.44 
chr19:3820754-3820805 5.60784 
chr19:3820827-3820865 5.13158 
chr19:3820902-3820940 5.13158 
chr19:3821000-3821031 5.54839 
chr19:3821602-3821627 6 
chr19:3822538-3822560 5.68182 
chr19:3824298-3824311 6 
chr19:3824938-3824951 5.92308 
chr19:3827243-3827274 5.48387 
chr19:3828960-3828972 6 
chr19:3829452-3829522 5.67143 
chr19:3830875-3830901 5.42308 
chr19:3830909-3831051 5.3662 
chr19:3831063-3831150 5.34483 
chr19:3832307-3832333 5.65385 
chr19:3832617-3832648 5.80645 
chr19:3833246-3833281 5.97143 
chr19:3833929-3833962 6 
chr19:3835467-3835500 5.30303 
chr19:3835949-3835967 5.72222 
chr19:3837473-3837491 5.72222 
chr19:3837925-3837951 5.34615 
chr19:3839456-3839469 6 
chr19:3839534-3839582 5.8125 
chr19:3842608-3842633 6 
chr19:3843831-3843860 5.68966 
chr19:3845472-3845488 5.875 
chr19:3845624-3845638 5.92857 
chr19:3848990-3849033 5.86047 
chr19:3850721-3850765 5.77273 
chr19:3850898-3850916 6 
chr19:3851456-3851480 5.66667 
chr19:3857079-3857098 6 
chr19:3857693-3857708 6 
chr19:3857767-3857779 6 
chr19:3859883-3859906 6 
chr19:3860195-3860209 6 
chr19:3864373-3864403 6 
chr19:3864710-3864758 5.875 
chr19:3866668-3866699 5.64516 
chr19:3868640-3868684 5.27273 
chr19:3870452-3870564 5.70536 
chr19:3871092-3871122 5.6 
chr19:3871979-3871995 5.8125 
chr19:3872202-3872241 5.66667 
chr19:3872748-3872768 5.8 
chr19:3873062-3873081 5.89474 
chr19:3873853-3873878 5.76 
chr19:3874175-3874206 5.87097 
chr19:3874926-3874949 5.91304 
chr19:3875650-3875676 5.5 
chr19:3876689-3876730 5.56098 
chr19:3878753-3878774 6 
chr19:3879490-3879567 5.92208 
chr19:3880000-3880024 5.625 
chr19:3880794-3880814 5.6 
chr19:3881382-3881395 6 
chr19:3881427-3881457 5.13333 
chr19:3882635-3882652 6 
chr19:3882797-3882818 5.71429 
chr19:3883947-3883969 5.90909 
chr19:3884284-3884303 6 
chr19:3885096-3885128 5.84375 
chr19:3885555-3885644 5.66292 
chr19:3886717-3886730 6 
chr19:3887455-3887496 5.95122 
chr19:3887941-3887961 5.65 
chr19:3889103-3889123 5.9 
chr19:3889410-3889441 6 
chr19:3889918-3889955 5.62162 
chr19:3890245-3890277 6 
chr19:3891853-3891900 5.46809 
chr19:3893169-3893184 6 
chr19:3894481-3894500 5.78947 
chr19:3894623-3894640 6 
chr19:3894946-3894969 6 
chr19:3895009-3895029 5.65 
chr19:3895213-3895227 6 
chr19:3895687-3895727 5.925 
chr19:3896773-3896786 6 
chr19:3897261-3897276 6 
chr19:3897286-3897318 5.9375 
chr19:3897906-3897944 5.42105 
chr19:3898172-3898191 5.89474 
chr19:3898674-3898691 6 
chr19:3899206-3899227 5.61905 
chr19:3899306-3899333 5.7037 
chr19:3900072-3900111 5.4359 
chr19:3900172-3900200 5.71429 
chr19:3900530-3900548 5.88889 
chr19:3900893-3900912 6 
chr19:3901997-3902022 5.72 
chr19:3902143-3902165 5.5 
chr19:3903980-3903996 6 
chr19:3904149-3904165 5.9375 
chr19:3904321-3904350 5.44828 
chr19:3904633-3904657 6 
chr19:3904850-3904868 6 
chr19:3906168-3906189 5.80952 
chr19:3907129-3907152 5.73913 
chr19:3908577-3908613 5.61111 
chr19:3908622-3908940 5.55975 
chr19:3909000-3909019 5.94737 
chr19:3910926-3911019 5.56989 
chr19:3911526-3911563 5.62162 
chr19:3911717-3911749 5.21875 
chr19:3912954-3912970 5.875 
chr19:3915165-3915179 6 
chr19:3915336-3915349 6 
chr19:3915715-3915730 6 
chr19:3916474-3916500 5.96154 
chr19:3916775-3916819 5.43182 
chr19:3917582-3917637 5.78182 
chr19:3918551-3918570 5.84211 
chr19:3919268-3919300 5.6875 
chr19:3919590-3919606 6 
chr19:3920654-3920680 5.88462 
chr19:3921427-3921456 5.72414 
chr19:3921554-3921582 5.21429 
chr19:3921893-3921917 6 
chr19:3922718-3922761 6 
chr19:3923404-3923574 5.35882 
chr19:3923594-3923660 5.30303 
chr19:3923670-3923800 5.55385 
chr19:3923809-3923892 5.6747 
chr19:3923906-3923997 5.52747 
chr19:3924004-3924028 5.54167 
chr19:3924045-3924072 5.59259 
chr19:3924084-3924144 5.56667 
chr19:3924203-3924292 5.60674 
chr19:3926310-3926322 6 
chr19:3932518-3932550 5.90625 
chr19:3932845-3932863 5.83333 
chr19:3933349-3933394 5.42222 
chr19:3934535-3934579 5.68182 
chr19:3935247-3935266 6 
chr19:3935571-3935592 5.71429 
chr19:3936405-3936418 5.92308 
chr19:3938820-3938858 5.92105 
chr19:3940333-3940353 6 
chr19:3940732-3940746 6 
chr19:3941247-3941259 6 
chr19:3942732-3942751 5.73684 
chr19:3943619-3943663 5.47727 
chr19:3944123-3944147 5.83333 
chr19:3944872-3944920 5.77083 
chr19:3945478-3945511 5.54545 
chr19:3947130-3947161 5.64516 
chr19:3947500-3947586 5.69767 
chr19:3948191-3948210 6 
chr19:3950074-3950100 5.5 
chr19:3950262-3950276 5.92857 
chr19:3950346-3950368 5.5 
chr19:3951051-3951072 5.71429 
chr19:3952023-3952051 5.57143 
chr19:3952609-3952624 6 
chr19:3952917-3953030 5.57522 
chr19:3954560-3954576 6 
chr19:3956273-3956295 5.63636 
chr19:3956795-3956818 5.69565 
chr19:3957825-3957839 6 
chr19:3957993-3958019 5.65385 
chr19:3960768-3960817 5.93878 
chr19:3961852-3961869 5.94118 
chr19:3962785-3962805 6 
chr19:3963101-3963130 5.24138 
chr19:3964410-3964537 5.51969 
chr19:3965652-3965672 5.95 
chr19:3972312-3972332 6 
chr19:3975628-3975643 6 
chr19:3977086-3977107 5.57143 
chr19:3978801-3978824 6 
chr19:3979127-3979150 5.86957 
chr19:3981358-3981391 5.15152 
chr19:3985312-3985339 5.44444 
chr19:3987206-3987229 5.86957 
chr19:3987534-3987560 5.61538 
chr19:3988000-3988025 5.88 
chr19:3988863-3988879 6 
chr19:3989164-3989186 5.81818 
chr19:3989463-3989477 6 
chr19:3990127-3990147 5.85 
chr19:3990475-3990518 5.7907 
chr19:3990813-3990974 5.53416 
chr19:3991398-3991441 5.74419 
chr19:3992111-3992128 6 
chr19:3992620-3992636 6 
chr19:3993342-3993354 6 
chr19:3994842-3994866 6 
chr19:3996489-3996520 5.70968 
chr19:3997989-3998003 6 
chr19:3998282-3998306 6 
chr19:3999447-3999461 6 
chr19:3999664-3999686 6 
chr19:3999721-3999745 6 
chr19:4000612-4000646 5.97059 
chr19:4000925-4000948 6 
chr19:4001511-4001528 5.82353 
chr19:4003184-4003200 5.8125 
chr19:4003346-4003362 6 
chr19:4003454-4003468 6 
chr19:4004353-4004382 6 
chr19:4004973-4004991 6 
chr19:4005618-4005672 5.90741 
chr19:4006252-4006269 6 
chr19:4006453-4006466 6 
chr19:4006728-4006741 6 
chr19:4006932-4006949 5.94118 
chr19:4007944-4007969 5.6 
chr19:4011623-4012072 5.951 
chr19:4013400-4013413 6 
chr19:4017606-4017632 5.30769 
chr19:4017678-4017692 6 
chr19:4021134-4021146 6 
chr19:4021729-4021756 5.96296 
chr19:4022321-4022361 5.675 
chr19:4022422-4022452 5.46667 
chr19:4022664-4022694 5.76667 
chr19:4023170-4023182 6 
chr19:4023457-4023486 5.93103 
chr19:4024750-4024768 5.83333 
chr19:4026071-4026086 6 
chr19:4026123-4026146 6 
chr19:4029534-4029560 6 
chr19:4029809-4029833 6 
chr19:4031078-4031113 5.25714 
chr19:4035750-4035774 5.625 
chr19:4036947-4036987 5.45 
chr19:4037767-4037812 5.53333 
chr19:4038066-4038100 5.41176 
chr19:4038449-4038474 5.4 
chr19:4038689-4038729 5.8 
chr19:4040804-4040820 5.875 
chr19:4041104-4041116 6 
chr19:4043359-4043394 5.34286 
chr19:4043704-4043736 5.65625 
chr19:4043832-4043853 5.57143 
chr19:4044347-4044389 5.33333 
chr19:4044517-4044549 5.21875 
chr19:4044663-4044690 5.77778 
chr19:4044708-4044762 5.35185 
chr19:4044820-4044836 5.875 
chr19:4045481-4045500 5.63158 
chr19:4046394-4046442 5.875 
chr19:4046766-4046787 5.71429 
chr19:4047598-4047718 5.375 
chr19:4047865-4047884 6 
chr19:4048666-4048696 6 
chr19:4049146-4049202 5.92857 
chr19:4051094-4051117 6 
chr19:4052486-4052514 5.5 
chr19:4053381-4053461 5.25 
chr19:4053500-4053564 5.65625 
chr19:4053578-4053701 5.5122 
chr19:4053728-4053794 5.42424 
chr19:4053810-4053875 5.43077 
chr19:4054598-4054625 5.59259 
chr19:4055818-4055840 5.68182 
chr19:4057023-4057059 6 
chr19:4057779-4057805 5.65385 
chr19:4061526-4061566 5.375 
chr19:4062991-4063020 5.75862 
chr19:4064000-4064017 5.94118 
chr19:4064488-4064521 5.48485 
chr19:4065371-4065408 5.2973 
chr19:4065454-4065488 5.52941 
chr19:4065736-4065769 5.15152 
chr19:4065794-4065823 5.55172 
chr19:4065915-4065936 5.90476 
chr19:4065966-4066000 5.38235 
chr19:4066189-4066208 5.73684 
chr19:4066681-4066711 5.73333 
chr19:4066944-4066971 5.40741 
chr19:4067092-4067127 5.31429 
chr19:4067143-4067175 5.25 
chr19:4068643-4068673 5.96667 
chr19:4068823-4068836 6 
chr19:4068973-4069004 5.96774 
chr19:4069617-4069636 6 
chr19:4069920-4069952 5.6875 
chr19:4070107-4070122 6 
chr19:4070683-4070712 5.93103 
chr19:4071049-4071070 5.95238 
chr19:4071432-4071458 5.88462 
chr19:4072106-4072134 5.71429 
chr19:4072430-4072449 6 
chr19:4073381-4073404 5.91304 
chr19:4074184-4074203 6 
chr19:4074909-4074980 6 
chr19:4076057-4076073 6 
chr19:4076486-4076522 5.77778 
chr19:4076560-4076584 5.79167 
chr19:4078126-4078162 5.47222 
chr19:4078228-4078279 5.5098 
chr19:4078292-4078313 5.57143 
chr19:4078704-4078728 5.375 
chr19:4079053-4079077 5.79167 
chr19:4079734-4079746 6 
chr19:4079901-4079921 5.85 
chr19:4080370-4080390 5.6 
chr19:4080817-4081000 5.35519 
chr19:4081010-4081087 5.28571 
chr19:4081373-4081387 6 
chr19:4081580-4081602 5.86364 
chr19:4081612-4081632 5.6 
chr19:4081643-4081868 5.47556 
chr19:4081883-4081949 5.59091 
chr19:4081967-4082084 5.39316 
chr19:4082433-4082451 6 
chr19:4082850-4082876 6 
chr19:4085012-4085040 5.96429 
chr19:4085326-4085338 6 
chr19:4085459-4085478 6 
chr19:4085865-4085879 6 
chr19:4087221-4087233 6 
chr19:4087655-4087681 5.92308 
chr19:4088820-4088842 6 
chr19:4088965-4088978 6 
chr19:4089078-4089092 6 
chr19:4091329-4091363 5.38235 
chr19:4096187-4096212 5.48 
chr19:4097025-4097037 6 
chr19:4097203-4097249 5.80435 
chr19:4100242-4100269 5.96296 
chr19:4100427-4100456 5.86207 
chr19:4100916-4101000 5.21429 
chr19:4104263-4104277 6 
chr19:4105153-4105197 6 
chr19:4105258-4105277 5.73684 
chr19:4105679-4105694 5.86667 
chr19:4107521-4107539 6 
chr19:4108231-4108251 5.85 
chr19:4108404-4108428 5.58333 
chr19:4108816-4108852 5.77778 
chr19:4110303-4110328 5.72 
chr19:4110473-4110489 6 
chr19:4111950-4112000 5.64 
chr19:4112649-4112681 5.8125 
chr19:4114927-4114959 5.78125 
chr19:4116932-4116949 6 
chr19:4117924-4117948 5.95833 
chr19:4118575-4118608 5.81818 
chr19:4119198-4119228 5.76667 
chr19:4120279-4120326 5.48936 
chr19:4120738-4120752 6 
chr19:4121611-4121672 5.14754 
chr19:4125065-4125083 5.88889 
chr19:4125952-4126000 5.60417 
chr19:4126767-4126809 5.66667 
chr19:4128053-4128073 5.8 
chr19:4128493-4128518 6 
chr19:4128850-4128866 6 
chr19:4129193-4129217 5.91667 
chr19:4129929-4129957 5.71429 
chr19:4131621-4131651 5.86667 
chr19:4131805-4131834 5.82759 
chr19:4132114-4132129 5.86667 
chr19:4132156-4132180 5.54167 
chr19:4132313-4132336 5.47826 
chr19:4133331-4133343 6 
chr19:4133746-4133767 5.7619 
chr19:4133947-4133965 6 
chr19:4134316-4134340 5.91667 
chr19:4135623-4135635 6 
chr19:4135943-4135964 5.80952 
chr19:4136437-4136466 5.75862 
chr19:4137110-4137146 5.97222 
chr19:4138157-4138177 6 
chr19:4138197-4138229 5.96875 
chr19:4139136-4139163 5.66667 
chr19:4139207-4139230 5.73913 
chr19:4139725-4139755 5.26667 
chr19:4140421-4140439 5.83333 
chr19:4140758-4140788 5.4 
chr19:4141077-4141120 5.60465 
chr19:4141309-4141331 5.86364 
chr19:4141544-4141562 6 
chr19:4142341-4142386 5.93333 
chr19:4142412-4142441 5.34483 
chr19:4144325-4144362 6 
chr19:4144789-4144804 6 
chr19:4145107-4145353 5.41057 
chr19:4145370-4145662 5.42466 
chr19:4145675-4145698 5.69565 
chr19:4145720-4145740 5.75 
chr19:4146056-4146076 5.9 
chr19:4147351-4147363 6 
chr19:4148178-4148203 6 
chr19:4148397-4148439 5.85714 
chr19:4150591-4150603 6 
chr19:4151354-4151492 5.72464 
chr19:4151690-4151759 5.89855 
chr19:4152544-4152569 5.88 
chr19:4153369-4153389 5.9 
chr19:4154048-4154080 6 
chr19:4155325-4155370 5.6 
chr19:4155654-4155756 5.66667 
chr19:4156049-4156190 5.73759 
chr19:4156482-4156514 5.8125 
chr19:4157666-4157695 5.93103 
chr19:4158796-4158812 6 
chr19:4160548-4160562 6 
chr19:4160724-4160743 6 
chr19:4160898-4160921 5.91304 
chr19:4161990-4162015 5.64 
chr19:4162513-4162526 6 
chr19:4163302-4163378 5.85526 
chr19:4163967-4163983 6 
chr19:4165872-4165914 5.69048 
chr19:4166418-4166436 6 
chr19:4167330-4167601 5.76015 
chr19:4167947-4168007 5.76667 
chr19:4169475-4169493 5.83333 
chr19:4169581-4169605 6 
chr19:4170907-4170957 5.74 
chr19:4172299-4172325 5.57692 
chr19:4172337-4172360 5.69565 
chr19:4172378-4172447 5.43478 
chr19:4172625-4172669 5.70455 
chr19:4172690-4172703 6 
chr19:4172832-4172853 5.66667 
chr19:4176647-4176681 5.14706 
chr19:4177549-4177569 5.9 
chr19:4178834-4178858 5.91667 
chr19:4179389-4179416 5.77778 
chr19:4179533-4179567 5.70588 
chr19:4180090-4180114 6 
chr19:4181128-4181168 5.275 
chr19:4181792-4181806 6 
chr19:4182962-4182996 6 
chr19:4183907-4183925 6 
chr19:4184765-4184785 5.7 
chr19:4184799-4184870 5.39437 
chr19:4184884-4184920 5.44444 
chr19:4184932-4184989 5.59649 
chr19:4185000-4185070 5.7 
chr19:4185091-4185106 5.86667 
chr19:4185119-4185191 5.5 
chr19:4185286-4185319 5.21212 
chr19:4185514-4185539 5.52 
chr19:4187409-4187428 6 
chr19:4188066-4188086 6 
chr19:4188375-4188393 6 
chr19:4188790-4188811 5.7619 
chr19:4189150-4189194 5.40909 
chr19:4189216-4189262 5.67391 
chr19:4191430-4191492 5.67742 
chr19:4191778-4191790 6 
chr19:4192320-4192360 5.5 
chr19:4192930-4192955 5.96 
chr19:4193294-4193307 6 
chr19:4193831-4193886 5.96364 
chr19:4194155-4194175 6 
chr19:4194960-4194977 5.76471 
chr19:4195057-4195079 6 
chr19:4196334-4196385 5.68627 
chr19:4197253-4197294 5.58537 
chr19:4197362-4197383 6 
chr19:4197398-4197453 5.54545 
chr19:4197465-4197524 5.54237 
chr19:4197626-4197713 5.56322 
chr19:4197739-4197803 5.40625 
chr19:4197859-4197945 5.69767 
chr19:4197958-4198000 5.54762 
chr19:4198243-4198260 6 
chr19:4198318-4198368 5.38 
chr19:4198460-4198479 5.84211 
chr19:4200437-4200465 5.71429 
chr19:4201062-4201120 5.15517 
chr19:4202679-4202715 5.25 
chr19:4203036-4203057 5.90476 
chr19:4203954-4203973 6 
chr19:4204354-4204378 5.54167 
chr19:4205231-4205257 5.84615 
chr19:4206141-4206202 5.72131 
chr19:4206447-4206479 5.875 
chr19:4207037-4207063 5.26923 
chr19:4207082-4207095 6 
chr19:4209414-4209450 5.86111 
chr19:4210706-4210745 6 
chr19:4210806-4210843 5.72973 
chr19:4211639-4211671 5.625 
chr19:4212196-4212220 5.66667 
chr19:4213126-4213163 5.27027 
chr19:4213197-4213466 5.63197 
chr19:4215599-4215620 5.7619 
chr19:4216508-4216537 5.2069 
chr19:4216885-4216927 5.54762 
chr19:4217059-4217095 5.25 
chr19:4217475-4217500 5.36 
chr19:4217716-4217742 5.26923 
chr19:4218275-4218306 5.90323 
chr19:4218653-4218760 5.53271 
chr19:4219281-4219306 5.96 
chr19:4221067-4221089 5.59091 
chr19:4221366-4221401 5.77143 
chr19:4222384-4222407 5.56522 
chr19:4223369-4223412 5.90698 
chr19:4224577-4224595 5.88889 
chr19:4224937-4224963 5.84615 
chr19:4225921-4225943 5.63636 
chr19:4226220-4226244 5.875 
chr19:4226564-4226637 5.26027 
chr19:4226652-4226727 5.48 
chr19:4227014-4227030 6 
chr19:4227088-4227114 5.73077 
chr19:4227394-4227436 5.61905 
chr19:4227470-4227489 5.78947 
chr19:4227806-4227860 5.48148 
chr19:4227923-4227969 5.3913 
chr19:4227996-4228048 5.65385 
chr19:4228057-4228140 5.38554 
chr19:4228154-4228281 5.40157 
chr19:4228310-4228367 5.17544 
chr19:4228393-4228429 5.47222 
chr19:4228482-4228604 5.45902 
chr19:4228618-4228936 5.35535 
chr19:4228954-4228973 6 
chr19:4229023-4229153 5.49231 
chr19:4229857-4229880 5.78261 
chr19:4230572-4230588 6 
chr19:4231767-4231780 6 
chr19:4232219-4232291 5.93056 
chr19:4232718-4232848 5.73846 
chr19:4233307-4233333 5.61538 
chr19:4234204-4234224 6 
chr19:4234592-4234614 5.72727 
chr19:4235319-4235331 6 
chr19:4235928-4235947 5.63158 
chr19:4236515-4236535 6 
chr19:4237291-4237311 6 
chr19:4237671-4237693 5.90909 
chr19:4237981-4238000 5.68421 
chr19:4238794-4238827 5.75758 
chr19:4239633-4239682 5.65306 
chr19:4240134-4240153 5.73684 
chr19:4240304-4240320 6 
chr19:4241827-4241847 6 
chr19:4242989-4243005 6 
chr19:4243282-4243294 6 
chr19:4243552-4243587 5.8 
chr19:4244090-4244112 6 
chr19:4244190-4244219 5.68966 
chr19:4244257-4244278 5.95238 
chr19:4245349-4245378 5.7931 
chr19:4246511-4246554 5.62791 
chr19:4247555-4247702 5.88435 
chr19:4248918-4248931 6 
chr19:4249692-4249713 5.90476 
chr19:4250275-4250293 5.88889 
chr19:4251680-4251694 6 
chr19:4252602-4252630 5.82143 
chr19:4253195-4253229 6 
chr19:4254520-4254541 5.66667 
chr19:4255053-4255066 6 
chr19:4255220-4255235 5.86667 
chr19:4255724-4255746 6 
chr19:4256166-4256242 5.76316 
chr19:4257455-4257483 5.60714 
chr19:4258368-4258410 5.35714 
chr19:4259068-4259092 6 
chr19:4262189-4262209 6 
chr19:4263070-4263086 5.9375 
chr19:4263806-4263825 5.84211 
chr19:4264258-4264278 6 
chr19:4264472-4264500 5.82143 
chr19:4265242-4265257 5.86667 
chr19:4265416-4265444 5.67857 
chr19:4265950-4265962 6 
chr19:4267929-4267962 6 
chr19:4269519-4269576 5.52632 
chr19:4271228-4271250 5.95455 
chr19:4274186-4274201 6 
chr19:4275556-4275586 5.93333 
chr19:4276826-4276846 5.75 
chr19:4277776-4277798 5.59091 
chr19:4278969-4279008 5.58974 
chr19:4279209-4279250 5.26829 
chr19:4279944-4279981 5.37838 
chr19:4280365-4280393 5.17857 
chr19:4281445-4281467 6 
chr19:4281755-4281776 5.66667 
chr19:4282417-4282431 6 
chr19:4282713-4282754 5.92683 
chr19:4283549-4283587 5.68421 
chr19:4284299-4284329 5.53333 
chr19:4285530-4285564 5.55882 
chr19:4285851-4285902 5.82353 
chr19:4286191-4286355 5.79268 
chr19:4287328-4287357 5.75862 
chr19:4287780-4287796 5.9375 
chr19:4287883-4287913 5.73333 
chr19:4289100-4289120 6 
chr19:4289544-4289577 6 
chr19:4289867-4289885 5.72222 
chr19:4292692-4292725 5.75758 
chr19:4293257-4293269 6 
chr19:4293587-4293607 5.8 
chr19:4295689-4295703 6 
chr19:4295904-4295924 5.8 
chr19:4297071-4297086 6 
chr19:4300958-4300982 6 
chr19:4301665-4301693 5.92857 
chr19:4303204-4303222 6 
chr19:4303688-4303714 5.53846 
chr19:4305780-4305823 5.60465 
chr19:4305834-4305917 5.45783 
chr19:4307359-4307380 6 
chr19:4309073-4309090 6 
chr19:4312486-4312506 5.6 
chr19:4312804-4312840 6 
chr19:4314024-4314042 5.72222 
chr19:4315100-4315135 5.62857 
chr19:4315298-4315318 6 
chr19:4315604-4315620 6 
chr19:4315817-4315840 5.43478 
chr19:4316519-4316543 5.83333 
chr19:4316738-4316759 6 
chr19:4318243-4318293 5.7 
chr19:4318829-4318858 5.2069 
chr19:4319235-4319278 5.60465 
chr19:4328606-4328640 5.38235 
chr19:4329803-4329824 5.7619 
chr19:4330708-4330725 6 
chr19:4331928-4331953 6 
chr19:4332172-4332214 5.92857 
chr19:4332823-4332849 5.88462 
chr19:4333181-4333199 6 
chr19:4333503-4333519 6 
chr19:4334401-4334495 5.31915 
chr19:4334503-4334556 5.56604 
chr19:4334564-4334594 5.73333 
chr19:4334609-4334684 5.4 
chr19:4334698-4334721 5.56522 
chr19:4334742-4334849 5.52336 
chr19:4334868-4334934 5.4697 
chr19:4334946-4335121 5.73143 
chr19:4335165-4335226 5.54098 
chr19:4335235-4335284 5.5102 
chr19:4335370-4335395 5.72 
chr19:4335406-4335441 5.57143 
chr19:4336000-4336019 6 
chr19:4336311-4336328 6 
chr19:4336618-4336645 5.74074 
chr19:4337848-4337865 5.94118 
chr19:4338117-4338130 6 
chr19:4338368-4338394 5.46154 
chr19:4339026-4339045 5.73684 
chr19:4340024-4340038 6 
chr19:4341067-4341095 5.71429 
chr19:4342020-4342081 5.81967 
chr19:4343611-4343654 5.69767 
chr19:4343713-4343779 5.19697 
chr19:4343853-4343900 5.53191 
chr19:4344732-4344748 6 
chr19:4345037-4345057 6 
chr19:4347882-4347902 5.85 
chr19:4348224-4348270 5.6087 
chr19:4351858-4351872 6 
chr19:4352680-4352720 5.65 
chr19:4353247-4353274 5.77778 
chr19:4354200-4354233 5.27273 
chr19:4355333-4355345 6 
chr19:4360796-4360818 5.5 
chr19:4364724-4364748 6 
chr19:4364863-4364921 5.86207 
chr19:4367179-4367205 5.61538 
chr19:4369069-4369089 5.75 
chr19:4373122-4373175 5.33962 
chr19:4374295-4374309 6 
chr19:4376473-4376486 5.92308 
chr19:4378710-4378726 6 
chr19:4381029-4381481 5.47124 
chr19:4381493-4381645 5.38816 
chr19:4381686-4381703 6 
chr19:4382250-4382267 6 
chr19:4383374-4383407 5.75758 
chr19:4385097-4385109 6 
chr19:4386471-4386511 5.5 
chr19:4386931-4386946 6 
chr19:4387847-4387871 5.91667 
chr19:4388200-4388230 5.23333 
chr19:4390373-4390397 5.625 
chr19:4390413-4390437 5.45833 
chr19:4390500-4390554 5.33333 
chr19:4391867-4391889 5.90909 
chr19:4392515-4392562 6 
chr19:4393256-4393300 5.81818 
chr19:4393480-4393500 5.6 
chr19:4393785-4393833 5.58333 
chr19:4394123-4394138 6 
chr19:4395910-4395922 6 
chr19:4396395-4396419 5.95833 
chr19:4396468-4396494 5.5 
chr19:4399316-4399339 6 
chr19:4399384-4399486 5.45098 
chr19:4400569-4400610 6 
chr19:4400902-4400926 5.875 
chr19:4401586-4401654 5.86765 
chr19:4403850-4403864 6 
chr19:4405605-4405628 5.78261 
chr19:4406430-4406444 6 
chr19:4408187-4408205 5.72222 
chr19:4408458-4408483 6 
chr19:4411641-4411657 6 
chr19:4413065-4413082 6 
chr19:4413744-4413773 5.72414 
chr19:4414392-4414417 5.56 
chr19:4417454-4417470 6 
chr19:4418406-4418425 6 
chr19:4419026-4419045 6 
chr19:4419420-4419443 5.47826 
chr19:4421064-4421093 5.65517 
chr19:4422005-4422017 6 
chr19:4422642-4422680 5.60526 
chr19:4422694-4422770 5.27632 
chr19:4423342-4423365 5.73913 
chr19:4424627-4424644 6 
chr19:4426164-4426177 6 
chr19:4426464-4426485 5.66667 
chr19:4426913-4426935 5.68182 
chr19:4427133-4427159 6 
chr19:4427314-4427338 6 
chr19:4427577-4427598 5.95238 
chr19:4428288-4428301 6 
chr19:4432755-4432776 5.61905 
chr19:4433578-4433609 5.80645 
chr19:4435065-4435102 5.78378 
chr19:4436138-4436154 5.9375 
chr19:4437732-4437751 6 
chr19:4438348-4438377 5.96552 
chr19:4441894-4441914 5.9 
chr19:4450218-4450232 6 
chr19:4450755-4450778 6 
chr19:4451039-4451057 5.83333 
chr19:4456104-4456126 5.72727 
chr19:4457348-4457376 5.39286 
chr19:4457708-4457742 5.58824 
chr19:4457792-4457815 6 
chr19:4458230-4458255 5.92 
chr19:4458862-4458882 6 
chr19:4458891-4458927 5.25 
chr19:4460151-4460182 5.74194 
chr19:4460460-4460474 6 
chr19:4460973-4461000 5.96296 
chr19:4461450-4461467 6 
chr19:4462196-4462224 5.82143 
chr19:4462264-4462284 6 
chr19:4462709-4462742 6 
chr19:4463045-4463058 6 
chr19:4463969-4463993 6 
chr19:4464857-4464878 5.61905 
chr19:4464926-4464942 6 
chr19:4465096-4465118 6 
chr19:4466007-4466033 6 
chr19:4466923-4467445 5.68582 
chr19:4468649-4468667 6 
chr19:4468961-4468983 5.90909 
chr19:4469810-4469876 5.66667 
chr19:4470706-4470730 6 
chr19:4471974-4472007 5.21212 
chr19:4472241-4472313 5.40278 
chr19:4472447-4472460 6 
chr19:4473403-4473433 5.46667 
chr19:4476186-4476203 6 
chr19:4478076-4478089 6 
chr19:4478192-4478214 6 
chr19:4478672-4478691 5.84211 
chr19:4479576-4479598 5.90909 
chr19:4479901-4479917 6 
chr19:4480845-4480868 5.86957 
chr19:4481185-4481200 6 
chr19:4482023-4482042 6 
chr19:4482198-4482219 5.80952 
chr19:4483405-4483428 5.56522 
chr19:4483784-4483801 6 
chr19:4484085-4484099 6 
chr19:4484663-4484681 6 
chr19:4485734-4485757 5.43478 
chr19:4486049-4486070 5.7619 
chr19:4486958-4486975 5.76471 
chr19:4488949-4488963 6 
chr19:4490791-4490811 5.7 
chr19:4491239-4491277 5.86842 
chr19:4492353-4492389 5.58333 
chr19:4492453-4492482 5.68966 
chr19:4492500-4492565 5.55385 
chr19:4492589-4493327 5.56911 
chr19:4493783-4493810 5.74074 
chr19:4494235-4494299 5.32812 
chr19:4494334-4494361 5.44444 
chr19:4495382-4495401 6 
chr19:4496436-4496470 5.26471 
chr19:4497178-4497202 6 
chr19:4499609-4499674 5.81538 
chr19:4500288-4500311 6 
chr19:4500464-4500485 6 
chr19:4509764-4509790 5.34615 
chr19:4514740-4514766 6 
chr19:4515191-4515230 5.35897 
chr19:4515277-4515295 5.83333 
chr19:4518614-4518639 5.32 
chr19:4520390-4520449 5.66102 
chr19:4521064-4521089 5.76 
chr19:4523090-4523110 5.9 
chr19:4524563-4524591 5.64286 
chr19:4524725-4524748 5.95652 
chr19:4524969-4524993 5.45833 
chr19:4525115-4525151 5.69444 
chr19:4525858-4526000 5.75352 
chr19:4526869-4526910 5.56098 
chr19:4527550-4527573 6 
chr19:4529468-4529657 5.68783 
chr19:4529964-4529990 5.42308 
chr19:4530997-4531026 5.65517 
chr19:4532365-4532383 5.83333 
chr19:4532523-4532536 6 
chr19:4532589-4532627 6 
chr19:4532846-4532858 6 
chr19:4536022-4536040 5.72222 
chr19:4536415-4536433 6 
chr19:4537574-4537594 5.95 
chr19:4539677-4539701 5.45833 
chr19:4542113-4542142 6 
chr19:4542225-4542240 6 
chr19:4543122-4543160 5.44737 
chr19:4543310-4543341 5.54839 
chr19:4544262-4544307 5.31111 
chr19:4544625-4544660 5.91429 
chr19:4544943-4544978 5.65714 
chr19:4546580-4546604 5.70833 
chr19:4546935-4546978 5.67442 
chr19:4547792-4547822 5.56667 
chr19:4549178-4549264 5.37209 
chr19:4549311-4549327 6 
chr19:4549486-4549509 6 
chr19:4549946-4549969 5.43478 
chr19:4549987-4550010 5.52174 
chr19:4550382-4550400 5.77778 
chr19:4551839-4551874 5.91429 
chr19:4553049-4553092 5.30233 
chr19:4553270-4553419 5.4698 
chr19:4553430-4553519 5.7191 
chr19:4553531-4553609 5.33333 
chr19:4553618-4553688 5.37143 
chr19:4553700-4553772 5.625 
chr19:4553783-4553883 5.51 
chr19:4553966-4554000 5.38235 
chr19:4554131-4554161 5.46667 
chr19:4558638-4558650 6 
chr19:4559204-4559216 6 
chr19:4561472-4561500 5.28571 
chr19:4561615-4561634 6 
chr19:4563087-4563100 6 
chr19:4565038-4565081 5.44186 
chr19:4565813-4565832 5.73684 
chr19:4565934-4565952 6 
chr19:4568927-4568941 6 
chr19:4569625-4569643 5.72222 
chr19:4569914-4569928 6 
chr19:4571948-4571964 6 
chr19:4572258-4572300 5.45238 
chr19:4573074-4573087 6 
chr19:4573228-4573256 5.46429 
chr19:4573557-4573575 5.72222 
chr19:4574369-4574381 6 
chr19:4577759-4577781 5.59091 
chr19:4580169-4580211 5.2619 
chr19:4581500-4581527 5.59259 
chr19:4581587-4581614 5.40741 
chr19:4582588-4582629 5.5122 
chr19:4586262-4586288 5.42308 
chr19:4587430-4587481 5.80392 
chr19:4589432-4589450 5.72222 
chr19:4589606-4589629 5.65217 
chr19:4592238-4592260 5.90909 
chr19:4592418-4592431 6 
chr19:4594871-4594907 5.22222 
chr19:4595950-4595967 5.94118 
chr19:4596482-4596509 5.48148 
chr19:4596874-4596910 5.86111 
chr19:4597847-4597926 5.59494 
chr19:4597967-4598037 5.47143 
chr19:4598079-4598136 5.31579 
chr19:4598150-4598171 5.52381 
chr19:4598795-4598817 5.5 
chr19:4599977-4599995 6 
chr19:4601160-4601180 6 
chr19:4602058-4602072 6 
chr19:4602133-4602166 5.84848 
chr19:4602176-4602197 6 
chr19:4602264-4602290 5.65385 
chr19:4602354-4602421 5.46269 
chr19:4602434-4602461 5.7037 
chr19:4602529-4602619 5.33333 
chr19:4602640-4602764 5.3871 
chr19:4602781-4602859 5.62821 
chr19:4602870-4603520 5.42 
chr19:4603629-4603642 6 
chr19:4604717-4604749 5.59375 
chr19:4605279-4605295 6 
chr19:4605494-4605511 5.76471 
chr19:4605848-4605890 5.47619 
chr19:4606095-4606116 5.90476 
chr19:4606869-4606912 5.44186 
chr19:4608954-4608966 6 
chr19:4609278-4609291 6 
chr19:4609591-4609611 6 
chr19:4610395-4610423 5.71429 
chr19:4610561-4610595 5.35294 
chr19:4610741-4610827 5.27907 
chr19:4611015-4611067 5.46154 
chr19:4611146-4611199 5.35849 
chr19:4612059-4612091 5.40625 
chr19:4613079-4613092 6 
chr19:4615099-4615118 6 
chr19:4615804-4615831 5.44444 
chr19:4616119-4616143 5.91667 
chr19:4616267-4616288 5.61905 
chr19:4616477-4616508 6 
chr19:4616792-4616809 6 
chr19:4616963-4616976 6 
chr19:4618096-4618285 5.34921 
chr19:4618530-4619608 5.75417 
chr19:4621244-4621264 5.8 
chr19:4622365-4622386 5.85714 
chr19:4623434-4623453 6 
chr19:4624623-4624641 6 
chr19:4625405-4625456 5.47059 
chr19:4625773-4625787 6 
chr19:4627559-4627581 5.68182 
chr19:4627869-4627884 6 
chr19:4628539-4628560 6 
chr19:4628812-4628825 6 
chr19:4629093-4629122 5.55172 
chr19:4629283-4629298 6 
chr19:4629432-4629464 5.34375 
chr19:4630343-4630358 6 
chr19:4630779-4630815 5.36111 
chr19:4630967-4631006 5.64103 
chr19:4631132-4631166 5.29412 
chr19:4631433-4631461 5.53571 
chr19:4631614-4631650 5.36111 
chr19:4632314-4632327 6 
chr19:4632379-4632413 5.88235 
chr19:4632996-4633014 6 
chr19:4633245-4633266 5.61905 
chr19:4634454-4634542 5.89773 
chr19:4634942-4634979 5.78378 
chr19:4635043-4635068 5.88 
chr19:4635492-4635529 5.67568 
chr19:4636331-4636363 5.21875 
chr19:4636452-4636490 5.18421 
chr19:4637318-4637338 5.85 
chr19:4638795-4638829 5.91176 
chr19:4639296-4639330 5.29412 
chr19:4639514-4639537 5.95652 
chr19:4642494-4642536 5.52381 
chr19:4642736-4642782 5.63043 
chr19:4644233-4644257 5.95833 
chr19:4644389-4644402 6 
chr19:4644555-4644582 5.66667 
chr19:4644617-4644637 6 
chr19:4645482-4645494 6 
chr19:4645596-4645618 5.72727 
chr19:4645718-4645730 6 
chr19:4647317-4647341 5.95833 
chr19:4647621-4647640 6 
chr19:4648936-4648953 6 
chr19:4651000-4651038 5.84211 
chr19:4651320-4651369 5.36735 
chr19:4653691-4653721 5.46667 
chr19:4653781-4653809 6 
chr19:4656154-4656166 6 
chr19:4658789-4658826 5.45946 
chr19:4660976-4660992 6 
chr19:4664500-4664515 5.93333 
chr19:4665225-4665245 6 
chr19:4665832-4665858 6 
chr19:4667133-4667153 6 
chr19:4667932-4667949 5.82353 
chr19:4668861-4668873 6 
chr19:4669463-4669475 6 
chr19:4670490-4670566 5.78947 
chr19:4671891-4671908 5.76471 
chr19:4672070-4672520 5.63333 
chr19:4672956-4672975 5.68421 
chr19:4673314-4673353 5.79487 
chr19:4673582-4673599 5.88235 
chr19:4673753-4673769 5.8125 
chr19:4674350-4674369 5.63158 
chr19:4674677-4674704 5.62963 
chr19:4675347-4675383 5.77778 
chr19:4678103-4678137 5.91176 
chr19:4679703-4679746 5.18605 
chr19:4680247-4680262 6 
chr19:4680424-4680437 6 
chr19:4680668-4680681 6 
chr19:4680966-4680978 6 
chr19:4681854-4681871 6 
chr19:4683111-4683134 5.52174 
chr19:4686108-4686142 5.76471 
chr19:4686330-4686344 6 
chr19:4688114-4688133 6 
chr19:4690748-4690835 5.42529 
chr19:4690972-4690995 5.69565 
chr19:4691484-4691512 5.89286 
chr19:4691679-4691700 5.90476 
chr19:4693828-4693853 5.68 
chr19:4695895-4695920 5.64 
chr19:4697505-4697518 5.92308 
chr19:4697904-4697923 5.84211 
chr19:4699170-4699192 5.95455 
chr19:4701481-4701500 6 
chr19:4701589-4701604 5.86667 
chr19:4702809-4702884 5.73333 
chr19:4703482-4703494 6 
chr19:4703682-4703711 5.93103 
chr19:4705177-4705223 5.19565 
chr19:4706342-4706385 5.76744 
chr19:4707626-4707648 6 
chr19:4708792-4708808 6 
chr19:4709231-4709259 5.64286 
chr19:4711784-4711806 6 
chr19:4711834-4711855 5.66667 
chr19:4715018-4715052 5.70588 
chr19:4716648-4716674 6 
chr19:4719338-4719377 6 
chr19:4723016-4723042 5.34615 
chr19:4724366-4724408 5.95238 
chr19:4724922-4724940 5.83333 
chr19:4725113-4725147 5.29412 
chr19:4726613-4726632 5.78947 
chr19:4726931-4726967 6 
chr19:4727816-4727834 6 
chr19:4728046-4728082 5.94444 
chr19:4728112-4728131 5.94737 
chr19:4731437-4731459 5.72727 
chr19:4731603-4731624 5.57143 
chr19:4731974-4732000 5.73077 
chr19:4732603-4732630 5.92593 
chr19:4733645-4733678 5.78788 
chr19:4733837-4734113 5.81522 
chr19:4735071-4735160 5.39326 
chr19:4736173-4736189 5.8125 
chr19:4736236-4736273 5.72973 
chr19:4737338-4737531 5.89637 
chr19:4737945-4737990 5.62222 
chr19:4738223-4738256 5.33333 
chr19:4739751-4739767 6 
chr19:4740571-4740595 5.45833 
chr19:4741649-4741698 5.69388 
chr19:4742340-4742368 5.57143 
chr19:4742575-4742614 5.92308 
chr19:4742792-4742816 5.45833 
chr19:4742903-4742959 5.48214 
chr19:4743142-4743181 5.25641 
chr19:4743268-4743292 5.54167 
chr19:4743409-4743434 5.36 
chr19:4743516-4743558 5.45238 
chr19:4743569-4743620 5.54902 
chr19:4744132-4744151 6 
chr19:4744441-4744467 5.92308 
chr19:4745919-4745950 5.67742 
chr19:4746137-4746150 6 
chr19:4746873-4746890 5.94118 
chr19:4747047-4747087 5.925 
chr19:4747285-4747413 5.42188 
chr19:4747719-4747742 5.43478 
chr19:4747773-4747859 5.47674 
chr19:4747877-4747910 5.54545 
chr19:4747950-4748000 5.4 
chr19:4749103-4749139 5.91667 
chr19:4749725-4749770 5.46667 
chr19:4750054-4750082 6 
chr19:4750215-4750262 5.87234 
chr19:4750621-4750640 6 
chr19:4750936-4750952 6 
chr19:4751288-4751318 5.93333 
chr19:4751858-4751980 5.70492 
chr19:4754606-4754631 6 
chr19:4755566-4755579 6 
chr19:4755940-4755953 6 
chr19:4756076-4756090 6 
chr19:4756713-4756746 5.75758 
chr19:4757391-4757405 6 
chr19:4758880-4758903 5.78261 
chr19:4759753-4759779 5.84615 
chr19:4760069-4760087 5.88889 
chr19:4763223-4763262 5.71795 
chr19:4764244-4764281 6 
chr19:4765391-4765423 5.875 
chr19:4765921-4765943 6 
chr19:4766247-4766295 6 
chr19:4766588-4766769 5.82873 
chr19:4767061-4767084 5.86957 
chr19:4768131-4768196 5.81538 
chr19:4772046-4772065 5.84211 
chr19:4774703-4774725 5.63636 
chr19:4774876-4774903 5.96296 
chr19:4777513-4777525 6 
chr19:4777843-4777869 5.65385 
chr19:4778237-4778460 5.86099 
chr19:4779247-4779273 5.88462 
chr19:4779535-4779568 5.81818 
chr19:4780837-4780865 5.60714 
chr19:4783081-4783096 6 
chr19:4784457-4784500 5.81395 
chr19:4784636-4784660 5.75 
chr19:4785685-4785722 5.83784 
chr19:4786357-4786389 6 
chr19:4786461-4786798 5.79822 
chr19:4787342-4787413 5.53521 
chr19:4787705-4787743 5.86842 
chr19:4788830-4788843 6 
chr19:4789263-4789317 5.87037 
chr19:4790080-4790098 5.77778 
chr19:4791033-4791056 5.73913 
chr19:4791079-4791104 5.4 
chr19:4791151-4791171 5.6 
chr19:4794751-4794780 5.31034 
chr19:4796201-4796216 6 
chr19:4797170-4797190 6 
chr19:4797782-4797798 6 
chr19:4798247-4798270 5.91304 
chr19:4798623-4798640 5.76471 
chr19:4799424-4799469 5.8 
chr19:4799916-4799940 6 
chr19:4801626-4801650 5.91667 
chr19:4801972-4802000 5.46429 
chr19:4802617-4802645 5.85714 
chr19:4803280-4803318 5.84211 
chr19:4805330-4805366 5.94444 
chr19:4805673-4805690 6 
chr19:4805896-4805949 5.79245 
chr19:4806101-4806129 5.75 
chr19:4806761-4806798 5.59459 
chr19:4806951-4806983 5.875 
chr19:4808804-4808832 5.71429 
chr19:4809676-4809704 5.60714 
chr19:4809833-4809864 5.67742 
chr19:4810084-4810107 6 
chr19:4810856-4810884 5.85714 
chr19:4811249-4811273 6 
chr19:4811434-4811549 6 
chr19:4813700-4813728 5.60714 
chr19:4814021-4814040 5.68421 
chr19:4814328-4814340 6 
chr19:4814376-4814399 5.73913 
chr19:4815238-4815500 5.66412 
chr19:4817287-4817307 6 
chr19:4820430-4820443 6 
chr19:4820550-4820573 5.43478 
chr19:4820717-4820741 6 
chr19:4821042-4821054 6 
chr19:4821656-4821668 6 
chr19:4823000-4823023 5.69565 
chr19:4823476-4823492 6 
chr19:4823561-4823593 5.15625 
chr19:4824339-4824358 5.94737 
chr19:4824945-4824962 5.94118 
chr19:4825972-4826018 5.63043 
chr19:4826316-4826347 5.93548 
chr19:4827016-4827040 5.79167 
chr19:4827279-4827317 5.65789 
chr19:4827384-4827417 5.84848 
chr19:4827769-4827781 6 
chr19:4828109-4828140 5.32258 
chr19:4828714-4828726 6 
chr19:4829763-4829835 5.47222 
chr19:4830506-4830546 5.15 
chr19:4831035-4831094 5.54237 
chr19:4831315-4831356 5.46341 
chr19:4831655-4831678 5.6087 
chr19:4832066-4832121 5.65455 
chr19:4832414-4832429 6 
chr19:4833469-4833485 6 
chr19:4834092-4834112 6 
chr19:4835021-4835048 5.85185 
chr19:4835202-4835228 5.61538 
chr19:4836754-4836784 6 
chr19:4837319-4837332 6 
chr19:4838254-4838273 5.68421 
chr19:4838584-4838604 5.7 
chr19:4839977-4839992 6 
chr19:4840955-4840975 5.9 
chr19:4841916-4841945 5.82759 
chr19:4842611-4842630 6 
chr19:4843522-4843547 6 
chr19:4843680-4843696 5.8125 
chr19:4845437-4845467 5.9 
chr19:4845937-4845949 6 
chr19:4846330-4846342 6 
chr19:4846900-4846913 6 
chr19:4847993-4848008 6 
chr19:4849645-4849677 5.75 
chr19:4850425-4850445 5.85 
chr19:4850599-4850622 6 
chr19:4851475-4851500 5.52 
chr19:4852645-4852664 5.89474 
chr19:4853123-4853155 5.4375 
chr19:4853313-4853349 5.63889 
chr19:4853824-4853852 6 
chr19:4854405-4854429 6 
chr19:4855261-4855281 6 
chr19:4856717-4856729 6 
chr19:4858282-4858301 6 
chr19:4858383-4858403 5.8 
chr19:4858703-4858726 5.73913 
chr19:4860216-4860231 5.86667 
chr19:4861638-4861661 5.6087 
chr19:4862143-4862156 6 
chr19:4863839-4863874 5.74286 
chr19:4864110-4864176 5.80303 
chr19:4864463-4864503 5.875 
chr19:4865728-4865749 5.7619 
chr19:4868125-4868165 5.8 
chr19:4870292-4870317 5.36 
chr19:4870468-4870487 5.63158 
chr19:4870884-4870916 5.96875 
chr19:4871283-4871304 5.85714 
chr19:4871592-4871623 5.67742 
chr19:4872018-4872049 5.74194 
chr19:4872413-4872450 5.83784 
chr19:4872859-4872880 5.57143 
chr19:4873660-4873678 5.77778 
chr19:4873774-4873795 5.90476 
chr19:4874527-4874539 6 
chr19:4874550-4874578 6 
chr19:4874738-4874751 6 
chr19:4874878-4874907 5.62069 
chr19:4875364-4875407 5.46512 
chr19:4876113-4876143 6 
chr19:4876940-4876959 6 
chr19:4877562-4877597 5.51429 
chr19:4879596-4879626 5.6 
chr19:4879793-4879815 5.77273 
chr19:4880374-4880428 5.81481 
chr19:4880902-4880920 6 
chr19:4881456-4881481 5.96 
chr19:4882281-4882299 5.77778 
chr19:4882785-4882798 5.92308 
chr19:4883000-4883033 5.63636 
chr19:4883325-4883361 5.72222 
chr19:4884849-4884862 6 
chr19:4885385-4885400 6 
chr19:4886670-4886732 5.87097 
chr19:4887636-4887649 6 
chr19:4888172-4888187 6 
chr19:4888503-4888538 5.71429 
chr19:4888891-4888927 5.30556 
chr19:4889763-4889782 6 
chr19:4889941-4889963 5.77273 
chr19:4890124-4890136 6 
chr19:4890421-4890444 5.73913 
chr19:4892086-4892112 5.73077 
chr19:4893120-4893231 5.77477 
chr19:4893517-4893543 5.96154 
chr19:4893738-4893756 6 
chr19:4894058-4894101 5.69767 
chr19:4894522-4894546 6 
chr19:4894693-4894780 5.96552 
chr19:4895434-4895478 5.84091 
chr19:4896325-4896421 5.79167 
chr19:4896929-4896981 5.57692 
chr19:4898101-4898115 6 
chr19:4898367-4898387 5.65 
chr19:4899776-4899796 6 
chr19:4899957-4899975 5.77778 
chr19:4900134-4900172 5.73684 
chr19:4901150-4901177 5.51852 
chr19:4901634-4901686 5.57692 
chr19:4903505-4903528 5.86957 
chr19:4904170-4904203 5.81818 
chr19:4905120-4905141 6 
chr19:4905497-4905539 5.66667 
chr19:4906764-4906790 6 
chr19:4907716-4907736 6 
chr19:4908951-4908988 5.24324 
chr19:4910521-4910546 5.72 
chr19:4913264-4913277 6 
chr19:4913819-4913836 6 
chr19:4915720-4915754 5.64706 
chr19:4917123-4917144 5.71429 
chr19:4917336-4917354 5.88889 
chr19:4917664-4917684 6 
chr19:4918120-4918150 5.93333 
chr19:4918727-4918751 6 
chr19:4919036-4919051 6 
chr19:4919816-4919841 5.44 
chr19:4921134-4921154 5.85 
chr19:4921944-4921982 5.5 
chr19:4922261-4922289 5.32143 
chr19:4923266-4923307 5.2439 
chr19:4924142-4924174 5.75 
chr19:4924838-4924852 6 
chr19:4925526-4925545 5.89474 
chr19:4925889-4925921 5.9375 
chr19:4927071-4927105 5.88235 
chr19:4927392-4927417 5.8 
chr19:4927622-4927647 6 
chr19:4929807-4929827 6 
chr19:4929978-4929991 6 
chr19:4931461-4931490 6 
chr19:4931939-4931957 5.94444 
chr19:4933969-4934004 5.82857 
chr19:4936815-4936842 5.37037 
chr19:4937305-4937320 6 
chr19:4938531-4938551 5.9 
chr19:4938742-4938768 6 
chr19:4939230-4939247 6 
chr19:4940033-4940045 6 
chr19:4940371-4940390 6 
chr19:4941090-4941115 5.8 
chr19:4942187-4942217 6 
chr19:4945668-4945680 6 
chr19:4947500-4947526 5.92308 
chr19:4948113-4948127 6 
chr19:4948979-4948995 6 
chr19:4949485-4949512 6 
chr19:4949657-4949697 5.25 
chr19:4949850-4949894 5.47727 
chr19:4951708-4951721 6 
chr19:4952101-4952116 5.86667 
chr19:4952405-4952419 6 
chr19:4954964-4954980 5.875 
chr19:4955085-4955110 5.56 
chr19:4955929-4955955 5.61538 
chr19:4957308-4957330 6 
chr19:4958972-4958985 6 
chr19:4959340-4959358 5.77778 
chr19:4959863-4959878 6 
chr19:4960948-4960968 5.95 
chr19:4961884-4961904 5.65 
chr19:4963104-4963118 6 
chr19:4963330-4963363 5.69697 
chr19:4964249-4964268 6 
chr19:4966318-4966345 5.74074 
chr19:4966893-4966926 5.24242 
chr19:4967516-4967536 5.6 
chr19:4969142-4969165 5.6087 
chr19:4969630-4969670 5.325 
chr19:4973835-4973851 6 
chr19:4974414-4974458 5.72727 
chr19:4974789-4974803 6 
chr19:4974910-4974936 5.57692 
chr19:4975589-4975616 5.55556 
chr19:4976260-4976273 6 
chr19:4977021-4977055 5.79412 
chr19:4978517-4978543 6 
chr19:4980424-4980447 5.82609 
chr19:4982463-4982477 6 
chr19:4982528-4982556 5.42857 
chr19:4982602-4982636 5.85294 
chr19:4983134-4983157 5.91304 
chr19:4986003-4986035 5.28125 
chr19:4986948-4986978 6 
chr19:4989307-4989361 5.87037 
chr19:4989649-4989674 5.88 
chr19:4991142-4991156 6 
chr19:4994031-4994072 5.4878 
chr19:4994576-4994597 6 
chr19:4994617-4994634 5.94118 
chr19:4995997-4996013 5.875 
chr19:4996663-4996684 5.71429 
chr19:4999660-4999893 5.5279 
chr19:4999907-4999965 5.37931 
chr19:5000000-5000041 5.65854 
chr19:5000068-5000150 5.5 
chr19:5000161-5000270 5.6422 
chr19:5000309-5000365 5.48214 
chr19:5000393-5000424 5.77419 
chr19:5000444-5000464 6 
chr19:5002000-5002021 6 
chr19:5002385-5002543 5.70886 
chr19:5003497-5003524 5.88889 
chr19:5007543-5007569 5.88462 
chr19:5008583-5008614 5.90323 
chr19:5008767-5008789 5.68182 
chr19:5008917-5008938 6 
chr19:5014283-5014299 6 
chr19:5015695-5015712 6 
chr19:5017736-5017764 5.82143 
chr19:5019025-5019080 5.03636 
chr19:5019102-5019325 5.43498 
chr19:5019343-5019376 5.51515 
chr19:5019436-5019492 5.55357 
chr19:5019500-5019632 5.49242 
chr19:5019685-5019759 5.71622 
chr19:5019833-5020000 5.65868 
chr19:5020022-5020207 5.47568 
chr19:5020216-5020359 5.40559 
chr19:5021152-5021171 5.78947 
chr19:5021647-5021662 6 
chr19:5023769-5023789 6 
chr19:5024958-5024972 5.92857 
chr19:5025862-5025907 5.46667 
chr19:5027500-5027567 5.32836 
chr19:5034660-5034685 5.32 
chr19:5035873-5035902 5.89655 
chr19:5039462-5039475 6 
chr19:5040386-5040412 5.38462 
chr19:5040500-5040531 5.19355 
chr19:5040685-5040720 5.97143 
chr19:5045391-5045409 6 
chr19:5048298-5048370 5.20833 
chr19:5049045-5049073 5.5 
chr19:5049492-5049530 5.31579 
chr19:5050910-5050934 5.91667 
chr19:5052298-5052334 5.47222 
chr19:5052362-5052397 6 
chr19:5052597-5052626 5.17241 
chr19:5054460-5054500 5.65 
chr19:5056407-5056429 5.86364 
chr19:5056848-5056924 5.5 
chr19:5057040-5057084 5.90909 
chr19:5060444-5060469 6 
chr19:5061839-5061884 6 
chr19:5062786-5062803 6 
chr19:5065733-5065754 5.71429 
chr19:5066315-5066345 5.33333 
chr19:5066951-5066982 5.64516 
chr19:5067642-5067659 5.88235 
chr19:5069297-5069333 5.80556 
chr19:5069616-5069636 6 
chr19:5069764-5069791 5.44444 
chr19:5070565-5070598 5.69697 
chr19:5075472-5075495 5.95652 
chr19:5079727-5079755 5.39286 
chr19:5082100-5082123 5.52174 
chr19:5082214-5082234 5.75 
chr19:5083697-5083709 6 
chr19:5084256-5084655 5.55639 
chr19:5088657-5088681 5.45833 
chr19:5090357-5090621 5.60227 
chr19:5091713-5091739 5.84615 
chr19:5093338-5093364 5.26923 
chr19:5094987-5095014 5.40741 
chr19:5096097-5096109 6 
chr19:5097259-5097275 5.8125 
chr19:5098281-5098297 5.875 
chr19:5100407-5100436 5.89655 
chr19:5101233-5101247 6 
chr19:5101541-5101574 5.72727 
chr19:5102714-5102732 6 
chr19:5106259-5106280 5.80952 
chr19:5112269-5112290 5.85714 
chr19:5113347-5113359 6 
chr19:5116246-5116269 6 
chr19:5117046-5117088 5.7381 
chr19:5119802-5119815 6 
chr19:5120334-5120346 6 
chr19:5124603-5124622 5.94737 
chr19:5124906-5124923 5.94118 
chr19:5128844-5128877 5.48485 
chr19:5129801-5129818 6 
chr19:5130244-5130284 5.225 
chr19:5131570-5131626 5.33929 
chr19:5131648-5131675 5.2963 
chr19:5132996-5133014 6 
chr19:5135045-5135076 5.48387 
chr19:5145602-5145615 6 
chr19:5146950-5146975 5.84 
chr19:5147753-5147773 6 
chr19:5151892-5151923 5.3871 
chr19:5151966-5151979 6 
chr19:5154184-5154213 5.41379 
chr19:5157167-5157192 5.68 
chr19:5158445-5158475 5.26667 
chr19:5158695-5158735 5.55 
chr19:5160227-5160537 5.40968 
chr19:5165678-5165718 5.55 
chr19:5167216-5167235 6 
chr19:5167520-5167542 5.54545 
chr19:5168346-5168358 6 
chr19:5169214-5169269 5.6 
chr19:5170095-5170170 5.72 
chr19:5171197-5171218 5.57143 
chr19:5172212-5172226 6 
chr19:5172466-5172482 6 
chr19:5172521-5172551 5.63333 
chr19:5174097-5174115 5.88889 
chr19:5174886-5174937 5.72549 
chr19:5175221-5175235 5.92857 
chr19:5175847-5175868 5.80952 
chr19:5176575-5176588 6 
chr19:5176880-5176923 5.7907 
chr19:5177361-5177474 5.68142 
chr19:5178307-5178335 5.39286 
chr19:5178632-5178644 6 
chr19:5179820-5179961 5.78014 
chr19:5180715-5180735 5.85 
chr19:5181326-5181347 6 
chr19:5182354-5182392 5.55263 
chr19:5183407-5183436 6 
chr19:5183652-5183669 6 
chr19:5183946-5183974 5.78571 
chr19:5184036-5184064 5.42857 
chr19:5185515-5185530 5.86667 
chr19:5186286-5186301 6 
chr19:5186803-5186931 5.73438 
chr19:5187770-5187789 5.68421 
chr19:5188952-5188978 5.42308 
chr19:5190035-5190052 6 
chr19:5190338-5190353 6 
chr19:5194142-5194167 6 
chr19:5194605-5194623 5.94444 
chr19:5195968-5195996 5.57143 
chr19:5196286-5196301 5.86667 
chr19:5197591-5197605 6 
chr19:5197679-5197712 5.27273 
chr19:5198019-5198032 6 
chr19:5198091-5198104 6 
chr19:5198500-5198545 5.84444 
chr19:5198854-5198878 5.58333 
chr19:5199455-5199479 5.625 
chr19:5200490-5200506 6 
chr19:5201356-5201386 5.86667 
chr19:5202417-5202432 6 
chr19:5202459-5202500 5.26829 
chr19:5203857-5203879 6 
chr19:5204620-5204640 6 
chr19:5205077-5205094 6 
chr19:5205294-5205313 6 
chr19:5206071-5206090 6 
chr19:5208486-5208505 5.84211 
chr19:5209124-5209147 5.43478 
chr19:5213644-5213681 5.78378 
chr19:5216509-5216545 5.27778 
chr19:5222094-5222111 6 
chr19:5222372-5222401 5.55172 
chr19:5222458-5222500 5.45238 
chr19:5223571-5223586 6 
chr19:5225000-5225021 5.66667 
chr19:5226587-5226610 5.82609 
chr19:5226759-5226780 5.57143 
chr19:5227424-5227436 6 
chr19:5229449-5229494 5.6 
chr19:5229697-5229724 5.77778 
chr19:5231646-5231680 5.26471 
chr19:5231734-5231762 5.21429 
chr19:5231801-5231846 5.33333 
chr19:5233957-5233983 6 
chr19:5234942-5234966 5.91667 
chr19:5236017-5236053 5.41667 
chr19:5236258-5236289 5.87097 
chr19:5236852-5236871 5.68421 
chr19:5239140-5239197 5.64912 
chr19:5239224-5239291 5.49254 
chr19:5239306-5239425 5.44538 
chr19:5239437-5239458 5.66667 
chr19:5239470-5239500 5.76667 
chr19:5239562-5239652 5.34444 
chr19:5239682-5239722 5.9 
chr19:5239742-5239769 5.74074 
chr19:5239793-5239875 5.54878 
chr19:5240851-5240887 6 
chr19:5240900-5240913 6 
chr19:5242552-5242564 6 
chr19:5243136-5243160 5.75 
chr19:5244977-5245009 6 
chr19:5246142-5246199 5.68421 
chr19:5246251-5246300 5.30612 
chr19:5246895-5246940 5.6 
chr19:5247082-5247103 5.66667 
chr19:5247205-5247237 5.84375 
chr19:5248366-5248407 5.29268 
chr19:5249322-5249353 5.93548 
chr19:5250659-5250680 5.71429 
chr19:5250947-5250971 5.70833 
chr19:5251278-5251305 5.33333 
chr19:5252585-5252603 6 
chr19:5252884-5252919 5.8 
chr19:5254422-5254447 5.64 
chr19:5255288-5255311 5.43478 
chr19:5255568-5255652 5.52381 
chr19:5256000-5256024 5.375 
chr19:5256270-5256296 5.80769 
chr19:5257654-5257682 5.28571 
chr19:5260191-5260203 6 
chr19:5260642-5260659 5.94118 
chr19:5263064-5263088 5.70833 
chr19:5266269-5266306 5.64865 
chr19:5266452-5266476 6 
chr19:5267104-5267139 5.22857 
chr19:5267721-5267771 5.26 
chr19:5268181-5268216 5.88571 
chr19:5269932-5269948 6 
chr19:5271403-5271416 6 
chr19:5271719-5271741 6 
chr19:5272606-5272643 6 
chr19:5273653-5273670 5.82353 
chr19:5275074-5275093 5.89474 
chr19:5275380-5275406 6 
chr19:5275815-5275836 5.95238 
chr19:5276226-5276248 5.95455 
chr19:5276542-5276565 6 
chr19:5277068-5277081 6 
chr19:5278194-5278223 5.48276 
chr19:5278486-5278500 5.92857 
chr19:5279196-5279235 5.30769 
chr19:5279344-5279393 5.85714 
chr19:5279690-5279706 6 
chr19:5280732-5280750 5.94444 
chr19:5280798-5280816 5.72222 
chr19:5283290-5283326 5.66667 
chr19:5283587-5283613 5.38462 
chr19:5284374-5284425 5.90196 
chr19:5287975-5288016 6 
chr19:5289571-5289610 5.46154 
chr19:5292846-5292876 5.56667 
chr19:5293269-5293338 5.27536 
chr19:5293713-5293740 5.25926 
chr19:5293931-5293954 5.86957 
chr19:5295833-5295866 6 
chr19:5296724-5296745 5.95238 
chr19:5297788-5297816 5.96429 
chr19:5299882-5299915 5.78788 
chr19:5300251-5300296 5.64444 
chr19:5300778-5300812 5.91176 
chr19:5302912-5302927 6 
chr19:5303079-5303118 5.84615 
chr19:5303590-5303644 5.33333 
chr19:5303963-5303983 5.6 
chr19:5304312-5304339 5.77778 
chr19:5304484-5304500 5.8125 
chr19:5305743-5305781 5.84211 
chr19:5305950-5305976 6 
chr19:5307325-5307362 5.59459 
chr19:5307423-5307448 5.8 
chr19:5307694-5307717 5.52174 
chr19:5310046-5310077 5.74194 
chr19:5310316-5310341 5.92 
chr19:5310687-5310730 5.32558 
chr19:5310882-5310909 5.55556 
chr19:5312052-5312069 5.76471 
chr19:5312671-5312695 5.75 
chr19:5312928-5312940 6 
chr19:5313951-5313993 5.7381 
chr19:5314545-5314579 5.73529 
chr19:5314700-5314735 5.48571 
chr19:5314825-5314856 5.48387 
chr19:5315362-5315387 6 
chr19:5316392-5316416 5.95833 
chr19:5318348-5318383 5.54286 
chr19:5319424-5319439 6 
chr19:5321107-5321132 5.64 
chr19:5322890-5322933 5.93023 
chr19:5324237-5324270 5.84848 
chr19:5324912-5324940 5.78571 
chr19:5326694-5326816 5.57377 
chr19:5326829-5326900 5.49296 
chr19:5328120-5328140 6 
chr19:5330087-5330102 6 
chr19:5331132-5331156 5.79167 
chr19:5333156-5333187 5.93548 
chr19:5333317-5333356 5.94872 
chr19:5333514-5333533 6 
chr19:5335512-5335534 5.90909 
chr19:5336011-5336043 5.71875 
chr19:5336274-5336307 5.24242 
chr19:5336662-5336688 5.57692 
chr19:5336798-5336822 5.58333 
chr19:5340130-5340153 5.6087 
chr19:5340228-5340264 5.33333 
chr19:5340776-5340802 5.34615 
chr19:5340890-5340905 6 
chr19:5341072-5341102 5.76667 
chr19:5341624-5341647 6 
chr19:5345132-5345155 5.91304 
chr19:5347955-5347995 5.55 
chr19:5349576-5349593 6 
chr19:5350683-5350725 5.7619 
chr19:5351020-5351037 5.76471 
chr19:5351672-5351712 5.85 
chr19:5354077-5354089 6 
chr19:5355837-5355868 5.29032 
chr19:5355898-5355992 5.25532 
chr19:5357684-5357859 5.68 
chr19:5360049-5360082 6 
chr19:5361083-5361112 5.93103 
chr19:5362387-5362409 5.77273 
chr19:5362686-5362738 6 
chr19:5363559-5363574 5.93333 
chr19:5364287-5364305 6 
chr19:5365224-5365264 5.95 
chr19:5365550-5365678 5.6875 
chr19:5366225-5366245 5.95 
chr19:5367500-5367514 5.92857 
chr19:5367671-5367804 5.42105 
chr19:5367881-5367897 5.8125 
chr19:5367933-5367958 5.32 
chr19:5367970-5368055 5.25882 
chr19:5368836-5368866 6 
chr19:5368956-5368978 5.72727 
chr19:5369270-5369419 5.58389 
chr19:5369444-5369488 5.52273 
chr19:5369512-5369534 5.54545 
chr19:5369568-5369635 5.40299 
chr19:5369660-5369684 5.66667 
chr19:5369714-5369780 5.5 
chr19:5370520-5370552 5.59375 
chr19:5371716-5371741 5.4 
chr19:5372049-5372074 5.52 
chr19:5372244-5372315 5.50704 
chr19:5372423-5372452 5.27586 
chr19:5372782-5372905 5.30081 
chr19:5373045-5373060 5.93333 
chr19:5373816-5373837 5.71429 
chr19:5374433-5374448 6 
chr19:5375408-5375424 5.9375 
chr19:5375593-5375826 5.72103 
chr19:5376015-5376036 6 
chr19:5376605-5376618 6 
chr19:5377198-5377235 5.43243 
chr19:5378274-5378298 6 
chr19:5379312-5379337 5.8 
chr19:5380288-5380308 6 
chr19:5380988-5381009 5.71429 
chr19:5381383-5381422 5.92308 
chr19:5382165-5382181 6 
chr19:5383246-5383284 5.60526 
chr19:5383629-5383791 5.54938 
chr19:5384569-5384582 6 
chr19:5384627-5384649 5.77273 
chr19:5385653-5385678 5.84 
chr19:5385961-5386021 5.71667 
chr19:5386311-5386331 5.7 
chr19:5386684-5386711 5.40741 
chr19:5388229-5388427 5.86364 
chr19:5388589-5388772 5.68306 
chr19:5389473-5389493 5.9 
chr19:5390171-5390200 5.55172 
chr19:5390470-5390491 5.80952 
chr19:5391055-5391091 5.52778 
chr19:5394460-5394480 5.65 
chr19:5394836-5394855 5.73684 
chr19:5395551-5395574 6 
chr19:5395797-5395840 5.30233 
chr19:5398370-5398394 5.66667 
chr19:5398513-5398546 5.42424 
chr19:5399573-5399592 5.73684 
chr19:5400142-5400158 5.8125 
chr19:5400295-5400309 6 
chr19:5400462-5400494 5.5625 
chr19:5400631-5400652 5.61905 
chr19:5400873-5400892 5.73684 
chr19:5401622-5401641 6 
chr19:5401810-5401922 5.65179 
chr19:5401942-5402081 5.64029 
chr19:5402145-5402181 5.77778 
chr19:5403062-5403078 6 
chr19:5404017-5404134 5.62393 
chr19:5404550-5404579 5.55172 
chr19:5404587-5404608 5.61905 
chr19:5404625-5404728 5.26214 
chr19:5404737-5404810 5.26027 
chr19:5404820-5404852 5.5625 
chr19:5404882-5404925 5.27907 
chr19:5404944-5404977 5.48485 
chr19:5405762-5405780 6 
chr19:5405976-5406007 5.70968 
chr19:5406373-5406424 6 
chr19:5407168-5407193 5.64 
chr19:5409298-5409357 6 
chr19:5409805-5409824 5.63158 
chr19:5410193-5410205 6 
chr19:5410713-5410751 5.73684 
chr19:5412074-5412089 5.86667 
chr19:5412800-5412838 5.97368 
chr19:5412987-5413018 6 
chr19:5413322-5413408 5.9186 
chr19:5414310-5414346 6 
chr19:5414743-5414771 5.60714 
chr19:5415736-5415758 5.90909 
chr19:5416478-5416500 5.5 
chr19:5417084-5417108 6 
chr19:5421595-5421609 6 
chr19:5421766-5421806 5.375 
chr19:5422107-5422134 6 
chr19:5423033-5423060 5.37037 
chr19:5423656-5423806 5.57333 
chr19:5423814-5423840 6 
chr19:5423858-5423881 5.65217 
chr19:5423895-5423948 5.56604 
chr19:5423964-5424065 5.59406 
chr19:5426478-5426500 5.63636 
chr19:5427649-5427693 5.95455 
chr19:5428260-5428315 5.92727 
chr19:5428469-5428486 5.76471 
chr19:5429061-5429084 5.95652 
chr19:5429736-5429755 5.94737 
chr19:5429970-5429996 5.5 
chr19:5430414-5430450 5.19444 
chr19:5430990-5431006 6 
chr19:5431155-5431212 5.47368 
chr19:5431624-5431676 5.36538 
chr19:5432414-5432448 5.38235 
chr19:5432683-5432717 6 
chr19:5432742-5432759 5.82353 
chr19:5433482-5433509 5.33333 
chr19:5433807-5433958 5.36424 
chr19:5435705-5435728 5.47826 
chr19:5436359-5436417 5.72414 
chr19:5436681-5436708 5.62963 
chr19:5437843-5437856 6 
chr19:5438172-5438202 5.93333 
chr19:5439034-5439059 6 
chr19:5440091-5440103 6 
chr19:5440344-5440629 5.6807 
chr19:5440915-5441021 5.48113 
chr19:5441048-5441078 5.43333 
chr19:5441679-5441701 6 
chr19:5442148-5442178 5.66667 
chr19:5442542-5442579 6 
chr19:5443847-5443892 5.73333 
chr19:5444719-5444751 5.53125 
chr19:5445185-5445246 5.90164 
chr19:5445738-5445755 6 
chr19:5446596-5446619 6 
chr19:5448181-5448194 6 
chr19:5448795-5448839 5.34091 
chr19:5449294-5449347 5.84906 
chr19:5449783-5449798 6 
chr19:5450211-5450238 6 
chr19:5450548-5450576 5.85714 
chr19:5452342-5452357 6 
chr19:5454003-5454034 5.22581 
chr19:5457787-5457800 6 
chr19:5458528-5458546 5.94444 
chr19:5459064-5459083 5.89474 
chr19:5459420-5459459 5.69231 
chr19:5460694-5460706 6 
chr19:5461658-5461677 5.68421 
chr19:5462809-5462852 5.34884 
chr19:5463389-5463496 5.85981 
chr19:5465051-5465072 6 
chr19:5466049-5466085 6 
chr19:5467109-5467146 5.32432 
chr19:5468000-5468023 6 
chr19:5468452-5468472 5.8 
chr19:5468632-5468647 6 
chr19:5468934-5468957 5.82609 
chr19:5469504-5469529 5.84 
chr19:5470826-5470847 5.66667 
chr19:5471815-5471829 6 
chr19:5471985-5472000 6 
chr19:5474794-5474819 6 
chr19:5475991-5476037 5.76087 
chr19:5476322-5476342 6 
chr19:5477224-5477284 5.96667 
chr19:5477439-5477458 6 
chr19:5477919-5477973 5.53704 
chr19:5478557-5478580 5.56522 
chr19:5479570-5479584 6 
chr19:5480587-5480617 5.3 
chr19:5483975-5483991 6 
chr19:5485904-5485932 5.67857 
chr19:5487713-5487732 5.78947 
chr19:5487896-5487922 6 
chr19:5488183-5488203 5.7 
chr19:5488710-5488738 5.85714 
chr19:5489433-5489446 6 
chr19:5491107-5491140 5.78788 
chr19:5491148-5491173 5.68 
chr19:5492470-5492500 6 
chr19:5493647-5493659 6 
chr19:5494444-5494463 6 
chr19:5495556-5495582 6 
chr19:5495867-5495889 6 
chr19:5497261-5497280 5.84211 
chr19:5498460-5498500 5.125 
chr19:5498884-5498921 5.35135 
chr19:5498937-5498974 5.35135 
chr19:5500111-5500151 5.65 
chr19:5500566-5500588 5.54545 
chr19:5501991-5502206 5.77209 
chr19:5503020-5503036 6 
chr19:5505816-5505834 6 
chr19:5506810-5506824 6 
chr19:5509442-5509485 5.7907 
chr19:5509636-5509685 5.63265 
chr19:5510118-5510152 6 
chr19:5510717-5510736 5.89474 
chr19:5511859-5511912 5.88679 
chr19:5512415-5512447 5.9375 
chr19:5513650-5513673 5.82609 
chr19:5513836-5513861 5.68 
chr19:5514867-5514890 6 
chr19:5515520-5515543 6 
chr19:5516603-5516681 5.92308 
chr19:5517357-5517384 5.55556 
chr19:5517536-5517598 5.70968 
chr19:5518382-5518407 5.92 
chr19:5518690-5518792 5.80392 
chr19:5518941-5518957 6 
chr19:5519126-5519168 5.54762 
chr19:5520155-5520168 6 
chr19:5523500-5523534 5.58824 
chr19:5524182-5524213 5.22581 
chr19:5524997-5525052 5.65455 
chr19:5525100-5525153 5.69811 
chr19:5525164-5525415 5.72112 
chr19:5525430-5525457 5.33333 
chr19:5525474-5525576 5.63725 
chr19:5525598-5525725 5.48819 
chr19:5525835-5525877 5.66667 
chr19:5526656-5526680 6 
chr19:5527081-5527138 5.96491 
chr19:5527612-5527638 5.96154 
chr19:5527666-5527695 5.93103 
chr19:5528340-5528418 5.52564 
chr19:5530680-5530701 6 
chr19:5531961-5532255 5.69388 
chr19:5532330-5532342 6 
chr19:5533241-5533254 5.92308 
chr19:5534535-5534547 6 
chr19:5535047-5535063 5.8125 
chr19:5535194-5535226 5.5 
chr19:5535866-5535892 6 
chr19:5537117-5537135 6 
chr19:5537291-5537317 6 
chr19:5537597-5537616 6 
chr19:5538609-5538645 5.72222 
chr19:5539105-5539126 5.90476 
chr19:5539536-5539558 5.72727 
chr19:5541133-5541155 6 
chr19:5541455-5541475 6 
chr19:5542016-5542048 5.875 
chr19:5542630-5542660 5.83333 
chr19:5542958-5542980 5.72727 
chr19:5543244-5543270 6 
chr19:5543579-5543607 5.89286 
chr19:5544734-5544746 6 
chr19:5545418-5545451 5.60606 
chr19:5546327-5546343 5.875 
chr19:5546705-5546724 6 
chr19:5547518-5547541 6 
chr19:5548270-5548292 6 
chr19:5553291-5553309 5.88889 
chr19:5554885-5554914 5.89655 
chr19:5555188-5555217 5.72414 
chr19:5555931-5555951 6 
chr19:5556262-5556333 5.52113 
chr19:5556579-5556598 5.78947 
chr19:5556924-5556958 5.26471 
chr19:5557359-5557386 5.25926 
chr19:5557398-5557419 5.57143 
chr19:5558000-5558049 5.67347 
chr19:5558921-5558953 5.25 
chr19:5558966-5558987 6 
chr19:5559105-5559131 5.61538 
chr19:5559345-5559358 6 
chr19:5561607-5561626 5.84211 
chr19:5563928-5563948 6 
chr19:5565129-5565159 5.43333 
chr19:5566190-5566251 5.32787 
chr19:5566297-5566317 5.75 
chr19:5566336-5566440 5.25 
chr19:5566488-5566545 5.57895 
chr19:5566580-5566609 5.96552 
chr19:5566621-5566745 5.45968 
chr19:5566778-5566825 5.42553 
chr19:5566852-5566933 5.40741 
chr19:5566943-5566984 5.46341 
chr19:5567039-5567067 5.21429 
chr19:5567079-5567206 5.34646 
chr19:5567219-5567491 5.31985 
chr19:5567633-5567655 5.72727 
chr19:5567937-5567973 5.33333 
chr19:5568009-5568053 5.36364 
chr19:5568070-5568091 5.80952 
chr19:5568858-5568885 6 
chr19:5569177-5569297 5.68333 
chr19:5569587-5569608 6 
chr19:5569841-5569858 6 
chr19:5571817-5571849 5.84375 
chr19:5572008-5572035 5.96296 
chr19:5573468-5573480 6 
chr19:5573933-5573957 5.91667 
chr19:5574168-5574206 5.94737 
chr19:5574820-5574967 5.67347 
chr19:5576225-5576276 5.70588 
chr19:5576965-5577003 5.55263 
chr19:5578516-5578559 5.30233 
chr19:5581184-5581196 6 
chr19:5583570-5583592 5.77273 
chr19:5585166-5585195 5.65517 
chr19:5591283-5591301 6 
chr19:5592942-5592979 5.45946 
chr19:5593954-5593985 5.19355 
chr19:5594034-5594089 5.30909 
chr19:5594163-5594185 5.5 
chr19:5597428-5597480 5.25 
chr19:5598145-5598160 6 
chr19:5601722-5601751 6 
chr19:5602490-5602517 6 
chr19:5603284-5603319 5.91429 
chr19:5603627-5603653 5.69231 
chr19:5603676-5603740 5.67188 
chr19:5606036-5606067 5.74194 
chr19:5606634-5606651 5.94118 
chr19:5607270-5607305 5.94286 
chr19:5609062-5609105 5.74419 
chr19:5609311-5609327 6 
chr19:5612470-5612500 5.16667 
chr19:5613953-5613975 5.72727 
chr19:5615366-5615384 5.88889 
chr19:5616654-5616675 6 
chr19:5617280-5617309 5.44828 
chr19:5619854-5619867 5.92308 
chr19:5622850-5622864 6 
chr19:5624698-5624712 6 
chr19:5628943-5628957 5.92857 
chr19:5630049-5630068 6 
chr19:5630140-5630169 5.62069 
chr19:5633789-5633808 5.89474 
chr19:5637354-5637367 6 
chr19:5637574-5637593 5.84211 
chr19:5638725-5638742 6 
chr19:5639835-5639859 6 
chr19:5640015-5640039 5.79167 
chr19:5640369-5640387 6 
chr19:5640593-5640614 5.95238 
chr19:5640929-5640954 5.56 
chr19:5642467-5642488 5.85714 
chr19:5642662-5642683 6 
chr19:5644044-5644104 5.78333 
chr19:5645877-5645912 5.97143 
chr19:5646180-5646195 5.86667 
chr19:5651450-5651463 5.92308 
chr19:5652739-5652761 6 
chr19:5653467-5653491 5.875 
chr19:5655470-5655493 5.78261 
chr19:5656247-5656299 5.63462 
chr19:5656586-5656602 6 
chr19:5656753-5656793 5.975 
chr19:5657526-5657550 5.91667 
chr19:5660353-5660375 6 
chr19:5660715-5660734 6 
chr19:5660948-5660969 6 
chr19:5661633-5661661 5.32143 
chr19:5661773-5661800 5.2963 
chr19:5668573-5668604 5.67742 
chr19:5670901-5670930 5.7931 
chr19:5670997-5671027 6 
chr19:5673442-5673561 5.65546 
chr19:5673581-5673668 5.58621 
chr19:5673679-5673917 5.54202 
chr19:5673927-5674145 5.36697 
chr19:5674203-5674239 5.52778 
chr19:5675163-5675189 6 
chr19:5677000-5677030 5.76667 
chr19:5681469-5681509 5.425 
chr19:5681577-5681703 5.49206 
chr19:5681714-5681753 5.28205 
chr19:5681778-5681797 5.68421 
chr19:5681839-5681894 5.29091 
chr19:5682821-5682847 6 
chr19:5683219-5683235 6 
chr19:5683904-5683948 5.81818 
chr19:5683979-5684000 5.85714 
chr19:5684624-5684679 5.47273 
chr19:5685559-5685596 5.75676 
chr19:5685913-5685928 5.86667 
chr19:5687694-5687710 5.8125 
chr19:5688774-5688787 6 
chr19:5689638-5689669 6 
chr19:5693708-5693731 5.52174 
chr19:5697500-5697607 5.43925 
chr19:5699566-5699581 6 
chr19:5699937-5699962 5.76 
chr19:5701310-5701342 5.78125 
chr19:5701351-5701379 5.57143 
chr19:5703025-5703037 6 
chr19:5703191-5703207 6 
chr19:5705468-5705483 6 
chr19:5709023-5709040 6 
chr19:5709346-5709358 6 
chr19:5709918-5709940 6 
chr19:5710093-5710106 6 
chr19:5714624-5714642 5.72222 
chr19:5715057-5715076 6 
chr19:5715654-5715685 6 
chr19:5716270-5716311 6 
chr19:5717890-5717914 5.91667 
chr19:5718488-5718500 6 
chr19:5721010-5721022 6 
chr19:5721665-5721687 5.90909 
chr19:5723197-5723230 6 
chr19:5723469-5723488 6 
chr19:5723775-5723800 6 
chr19:5723946-5723977 5.54839 
chr19:5727973-5727993 5.9 
chr19:5728049-5728061 6 
chr19:5728367-5728411 5.95455 
chr19:5728698-5728722 5.83333 
chr19:5729015-5729027 6 
chr19:5730555-5730585 6 
chr19:5731102-5731114 6 
chr19:5731341-5731363 6 
chr19:5731495-5731512 5.82353 
chr19:5731571-5731592 6 
chr19:5731945-5731995 5.5 
chr19:5732430-5732457 5.96296 
chr19:5732667-5732704 5.78378 
chr19:5732994-5733029 5.91429 
chr19:5733304-5733488 5.7337 
chr19:5735785-5735800 6 
chr19:5736742-5736773 5.54839 
chr19:5737066-5737089 5.91304 
chr19:5737557-5737573 6 
chr19:5737861-5737887 5.69231 
chr19:5738363-5738389 5.88462 
chr19:5738542-5738563 5.66667 
chr19:5738886-5738915 6 
chr19:5739298-5739327 5.72414 
chr19:5739679-5739698 5.84211 
chr19:5740292-5740317 5.96 
chr19:5740598-5740617 6 
chr19:5740773-5740797 6 
chr19:5741095-5741116 5.95238 
chr19:5742050-5742080 5.66667 
chr19:5742131-5742363 5.4569 
chr19:5742799-5742816 5.88235 
chr19:5743609-5743628 6 
chr19:5743644-5743738 6 
chr19:5743988-5744000 6 
chr19:5744601-5744625 5.70833 
chr19:5745632-5745660 6 
chr19:5745803-5745819 5.875 
chr19:5747180-5747196 6 
chr19:5747604-5747636 5.9375 
chr19:5748634-5748648 6 
chr19:5748739-5748754 6 
chr19:5749081-5749100 5.68421 
chr19:5749814-5749827 6 
chr19:5750461-5750479 6 
chr19:5750849-5750910 5.68852 
chr19:5751208-5751248 6 
chr19:5751542-5751574 6 
chr19:5752053-5752083 5.46667 
chr19:5752319-5752339 5.8 
chr19:5753038-5753050 6 
chr19:5754404-5754422 6 
chr19:5754846-5754868 5.86364 
chr19:5755364-5755385 5.66667 
chr19:5755784-5755829 5.88889 
chr19:5756295-5756328 5.78788 
chr19:5756954-5756973 5.89474 
chr19:5757261-5757289 5.71429 
chr19:5757308-5757320 6 
chr19:5757610-5757627 6 
chr19:5758584-5758600 6 
chr19:5758934-5758952 6 
chr19:5759577-5759591 6 
chr19:5760084-5760103 6 
chr19:5761027-5761065 5.84211 
chr19:5761427-5761474 5.82979 
chr19:5761666-5761695 5.68966 
chr19:5762052-5762087 5.88571 
chr19:5762572-5762995 5.45863 
chr19:5763000-5763158 5.29114 
chr19:5763447-5763467 5.7 
chr19:5763858-5763871 6 
chr19:5764305-5764339 5.52941 
chr19:5765413-5765461 6 
chr19:5766500-5766524 5.375 
chr19:5767327-5767340 6 
chr19:5767778-5767808 5.46667 
chr19:5768331-5768361 6 
chr19:5769164-5769195 5.64516 
chr19:5769304-5769320 6 
chr19:5770099-5770111 6 
chr19:5770440-5770452 6 
chr19:5771951-5772071 5.68333 
chr19:5772225-5772251 6 
chr19:5773704-5773724 6 
chr19:5773963-5773991 5.53571 
chr19:5774710-5774736 5.61538 
chr19:5775492-5775506 6 
chr19:5775659-5775711 5.69231 
chr19:5776888-5776900 6 
chr19:5777890-5777913 5.91304 
chr19:5778218-5778230 6 
chr19:5778766-5778787 5.90476 
chr19:5779073-5779099 6 
chr19:5779700-5779713 6 
chr19:5780068-5780251 5.5847 
chr19:5786932-5787000 5.27941 
chr19:5787191-5787249 5.82759 
chr19:5788228-5788241 6 
chr19:5788716-5788730 6 
chr19:5792018-5792032 6 
chr19:5792308-5792320 6 
chr19:5793137-5793173 5.55556 
chr19:5794138-5794162 5.625 
chr19:5794941-5794989 5.27083 
chr19:5795702-5795763 5.57377 
chr19:5796140-5796396 5.95312 
chr19:5796481-5796500 5.68421 
chr19:5796933-5796947 6 
chr19:5797240-5797261 6 
chr19:5797283-5797308 6 
chr19:5797542-5797578 5.91667 
chr19:5798430-5798509 5.75949 
chr19:5799176-5799221 5.35556 
chr19:5799716-5799741 5.4 
chr19:5801334-5801346 6 
chr19:5801641-5801666 5.72 
chr19:5802691-5802725 5.64706 
chr19:5802777-5802804 6 
chr19:5803299-5803314 6 
chr19:5803357-5803400 5.18605 
chr19:5804958-5804991 5.63636 
chr19:5805000-5805085 5.36471 
chr19:5805170-5805199 5.51724 
chr19:5805309-5805359 5.3 
chr19:5805470-5805493 5.47826 
chr19:5805951-5805963 6 
chr19:5808768-5808781 6 
chr19:5809181-5809194 6 
chr19:5810276-5810299 5.78261 
chr19:5811710-5811730 6 
chr19:5811864-5811894 5.9 
chr19:5812183-5812201 6 
chr19:5813223-5813250 5.48148 
chr19:5815355-5815367 6 
chr19:5815421-5815454 5.60606 
chr19:5815748-5815762 6 
chr19:5816364-5816393 5.58621 
chr19:5817183-5817209 5.96154 
chr19:5817368-5817660 5.61301 
chr19:5818350-5818370 6 
chr19:5819674-5819706 5.75 
chr19:5820276-5820289 6 
chr19:5820749-5820773 6 
chr19:5821305-5821328 6 
chr19:5821632-5821654 5.77273 
chr19:5822203-5822228 5.32 
chr19:5822850-5822879 5.82759 
chr19:5823034-5823138 5.69231 
chr19:5823429-5823478 5.71429 
chr19:5825135-5825160 5.36 
chr19:5828039-5828069 5.23333 
chr19:5830610-5830631 6 
chr19:5833804-5833821 5.76471 
chr19:5834818-5834836 5.83333 
chr19:5836217-5836236 6 
chr19:5836691-5836709 5.88889 
chr19:5836856-5836913 5.47368 
chr19:5837776-5837806 5.9 
chr19:5840334-5840353 6 
chr19:5840947-5840960 6 
chr19:5842281-5842320 5.71795 
chr19:5843537-5843611 5.78378 
chr19:5845540-5845553 6 
chr19:5845843-5845870 5.59259 
chr19:5846364-5846394 6 
chr19:5847382-5847394 6 
chr19:5850713-5850741 6 
chr19:5850948-5850963 5.86667 
chr19:5858726-5858738 6 
chr19:5859029-5859050 5.90476 
chr19:5859193-5859211 5.83333 
chr19:5859799-5859814 6 
chr19:5859975-5860000 5.92 
chr19:5862109-5862124 6 
chr19:5864203-5864233 5.6 
chr19:5865317-5865347 5.4 
chr19:5866459-5866519 5.78333 
chr19:5868163-5868194 5.51613 
chr19:5869289-5869306 6 
chr19:5870077-5870105 6 
chr19:5870155-5870186 5.58065 
chr19:5871556-5871577 5.52381 
chr19:5873142-5873166 6 
chr19:5874488-5874500 6 
chr19:5878319-5878335 6 
chr19:5879463-5879487 5.83333 
chr19:5879549-5879576 5.85185 
chr19:5879868-5879885 6 
chr19:5881567-5881592 6 
chr19:5881754-5881780 5.61538 
chr19:5883024-5883057 6 
chr19:5883346-5883370 6 
chr19:5884020-5884067 5.89362 
chr19:5885321-5885333 6 
chr19:5886322-5886349 5.48148 
chr19:5887668-5887698 5.76667 
chr19:5887991-5888014 5.73913 
chr19:5888319-5888350 5.74194 
chr19:5889223-5889273 5.86 
chr19:5889375-5889391 6 
chr19:5890110-5890145 5.85714 
chr19:5891157-5891177 5.65 
chr19:5891266-5891279 6 
chr19:5892770-5892800 5.2 
chr19:5893306-5893318 6 
chr19:5896245-5896281 5.36111 
chr19:5898889-5898911 5.86364 
chr19:5899074-5899089 6 
chr19:5899462-5899480 6 
chr19:5899627-5899652 5.6 
chr19:5900275-5900287 6 
chr19:5900348-5900365 5.76471 
chr19:5900391-5900411 6 
chr19:5900921-5900953 6 
chr19:5901982-5902000 5.83333 
chr19:5903021-5903034 6 
chr19:5907464-5907488 5.375 
chr19:5907621-5907642 6 
chr19:5908626-5908665 5.87179 
chr19:5909486-5909503 5.76471 
chr19:5910686-5910719 6 
chr19:5910808-5910837 5.68966 
chr19:5911681-5911696 6 
chr19:5917545-5917568 5.69565 
chr19:5919912-5919925 5.92308 
chr19:5925990-5926024 5.58824 
chr19:5928587-5928628 5.80488 
chr19:5931724-5931755 5.58065 
chr19:5932047-5932069 6 
chr19:5933022-5933049 5.51852 
chr19:5933525-5933545 5.75 
chr19:5936433-5936448 6 
chr19:5937067-5937090 6 
chr19:5941168-5941203 5.37143 
chr19:5942711-5942726 6 
chr19:5943020-5943048 5.42857 
chr19:5947324-5947377 5.84906 
chr19:5952859-5952882 5.65217 
chr19:5955127-5955155 6 
chr19:5956118-5956168 5.4 
chr19:5957540-5957583 5.32558 
chr19:5961420-5961445 6 
chr19:5961743-5961774 6 
chr19:5963161-5963176 5.93333 
chr19:5964859-5964885 5.5 
chr19:5968028-5968055 5.88889 
chr19:5975507-5975531 5.75 
chr19:5978439-5978458 5.68421 
chr19:5979506-5979556 5.5 
chr19:5979923-5979980 5.5614 
chr19:5980859-5980879 5.85 
chr19:5981477-5981493 6 
chr19:5981857-5981872 6 
chr19:5982663-5982681 6 
chr19:5986088-5986113 6 
chr19:5986455-5986500 5.35556 
chr19:5986957-5986975 6 
chr19:5987363-5987390 5.59259 
chr19:5989463-5989516 5.60377 
chr19:5990878-5990900 5.77273 
chr19:5992602-5992617 6 
chr19:5992772-5992796 5.45833 
chr19:6003789-6003814 6 
chr19:6004811-6004836 5.68 
chr19:6006471-6006488 6 
chr19:6006769-6006781 6 
chr19:6008364-6008395 5.93548 
chr19:6008686-6008701 6 
chr19:6011127-6011173 5.80435 
chr19:6012758-6012785 5.40741 
chr19:6013182-6013209 5.81481 
chr19:6013575-6013604 5.58621 
chr19:6013944-6013963 5.68421 
chr19:6014221-6014253 5.75 
chr19:6015500-6015513 6 
chr19:6019523-6019581 5.84483 
chr19:6019596-6019611 6 
chr19:6022128-6022159 5.83871 
chr19:6024726-6024746 5.7 
chr19:6025787-6025809 5.81818 
chr19:6026267-6026296 5.72414 
chr19:6026857-6026889 5.5 
chr19:6029717-6029746 5.86207 
chr19:6030128-6030156 5.53571 
chr19:6031414-6031453 5.58974 
chr19:6032123-6032144 5.95238 
chr19:6033626-6033644 5.94444 
chr19:6034075-6034093 5.77778 
chr19:6034238-6034253 6 
chr19:6035117-6035147 5.63333 
chr19:6035861-6035895 6 
chr19:6036500-6036516 5.9375 
chr19:6037294-6037312 5.72222 
chr19:6038339-6038358 6 
chr19:6041076-6041093 5.94118 
chr19:6042500-6042535 5.71429 
chr19:6042959-6042974 5.93333 
chr19:6045667-6045695 5.96429 
chr19:6045850-6045862 6 
chr19:6046566-6046584 5.72222 
chr19:6046601-6046637 5.97222 
chr19:6046774-6046787 5.92308 
chr19:6046941-6046954 6 
chr19:6048861-6048892 5.22581 
chr19:6050343-6050374 5.3871 
chr19:6051254-6051273 5.78947 
chr19:6051616-6051650 5.47059 
chr19:6051880-6051901 5.95238 
chr19:6053966-6053983 6 
chr19:6054990-6055015 5.76 
chr19:6055428-6055456 5.67857 
chr19:6059641-6059655 6 
chr19:6059733-6059823 5.52222 
chr19:6061987-6062016 6 
chr19:6062187-6062220 5.42424 
chr19:6065991-6066015 5.875 
chr19:6069996-6070272 5.76812 
chr19:6070888-6070902 6 
chr19:6073588-6073626 5.21053 
chr19:6075240-6075303 5.61905 
chr19:6076455-6076489 5.61765 
chr19:6077991-6078006 6 
chr19:6078346-6078362 5.9375 
chr19:6079170-6079183 6 
chr19:6079895-6079908 6 
chr19:6080213-6080279 5.75758 
chr19:6081046-6081061 6 
chr19:6082106-6082138 5.78125 
chr19:6082178-6082200 5.90909 
chr19:6082304-6082322 5.88889 
chr19:6083559-6083595 5.66667 
chr19:6084633-6084657 5.875 
chr19:6086102-6086120 6 
chr19:6088222-6088242 6 
chr19:6089970-6089983 6 
chr19:6090381-6090397 5.875 
chr19:6093545-6093567 5.68182 
chr19:6093727-6093752 5.44 
chr19:6095122-6095151 5.72414 
chr19:6095864-6095879 5.93333 
chr19:6096432-6096476 5.97727 
chr19:6097590-6097612 5.77273 
chr19:6098973-6099000 5.88889 
chr19:6100824-6100901 5.57143 
chr19:6102377-6102406 5.51724 
chr19:6103926-6103939 6 
chr19:6105129-6105146 5.76471 
chr19:6106241-6106275 6 
chr19:6106317-6106336 5.73684 
chr19:6106763-6106913 5.36667 
chr19:6107305-6107324 6 
chr19:6107627-6107650 6 
chr19:6109014-6109044 5.93333 
chr19:6110500-6110563 5.31746 
chr19:6111342-6111373 5.93548 
chr19:6112032-6112056 5.66667 
chr19:6113323-6113452 5.69767 
chr19:6113976-6114000 5.79167 
chr19:6114770-6114799 5.34483 
chr19:6115675-6115696 5.85714 
chr19:6117651-6117850 5.60804 
chr19:6118399-6118454 5.36364 
chr19:6118752-6118796 5.84091 
chr19:6118818-6118847 6 
chr19:6119235-6119500 5.69057 
chr19:6119838-6119969 5.71756 
chr19:6121425-6121473 5.4375 
chr19:6122442-6122482 5.35 
chr19:6122928-6122940 6 
chr19:6123096-6123122 6 
chr19:6123663-6123699 5.86111 
chr19:6124292-6124312 5.9 
chr19:6124384-6124435 6 
chr19:6126414-6126432 6 
chr19:6126500-6126513 5.92308 
chr19:6128771-6128787 6 
chr19:6129609-6129621 6 
chr19:6130481-6130538 5.66667 
chr19:6131513-6131534 5.85714 
chr19:6131554-6131580 5.73077 
chr19:6132297-6132350 5.49057 
chr19:6132360-6132383 5.43478 
chr19:6132504-6132523 5.73684 
chr19:6132655-6132693 5.31579 
chr19:6133268-6133298 5.36667 
chr19:6133673-6133685 6 
chr19:6134399-6134423 5.83333 
chr19:6135526-6135556 5.5 
chr19:6135949-6135964 5.86667 
chr19:6137297-6137313 6 
chr19:6137619-6137669 5.96 
chr19:6138471-6138748 5.55235 
chr19:6138768-6138847 5.48101 
chr19:6139080-6139111 5.54839 
chr19:6143393-6143424 6 
chr19:6143957-6144015 5.75862 
chr19:6144682-6144723 5.82927 
chr19:6145440-6145452 6 
chr19:6145813-6145841 5.89286 
chr19:6146775-6146815 5.875 
chr19:6147111-6147134 5.91304 
chr19:6149112-6149126 6 
chr19:6149149-6149175 5.30769 
chr19:6149515-6149537 6 
chr19:6150103-6150135 6 
chr19:6150351-6150364 6 
chr19:6152290-6152307 6 
chr19:6152562-6152576 6 
chr19:6153255-6153289 5.61765 
chr19:6153505-6153537 5.40625 
chr19:6153870-6153975 5.84762 
chr19:6154413-6154538 5.688 
chr19:6155800-6155814 6 
chr19:6157574-6157603 5.48276 
chr19:6157846-6157873 5.44444 
chr19:6158056-6158079 5.95652 
chr19:6158930-6158984 5.87037 
chr19:6159349-6159371 5.5 
chr19:6160400-6160433 5.93939 
chr19:6161438-6161476 5.39474 
chr19:6162275-6162289 6 
chr19:6162577-6162594 6 
chr19:6163132-6163172 6 
chr19:6163765-6163807 5.69048 
chr19:6163954-6163980 5.96154 
chr19:6166291-6166337 6 
chr19:6166639-6166659 5.9 
chr19:6167965-6167995 5.43333 
chr19:6168153-6168180 5.59259 
chr19:6168786-6168802 6 
chr19:6173948-6173961 6 
chr19:6177162-6177185 5.56522 
chr19:6177886-6177921 6 
chr19:6178384-6178403 6 
chr19:6179304-6179322 6 
chr19:6179622-6179635 6 
chr19:6181055-6181080 6 
chr19:6181232-6181409 5.61582 
chr19:6184843-6184879 6 
chr19:6184921-6184947 5.96154 
chr19:6186069-6186090 5.52381 
chr19:6187013-6187027 6 
chr19:6188637-6188666 5.75862 
chr19:6189706-6189733 5.92593 
chr19:6190801-6190858 5.96491 
chr19:6192082-6192102 6 
chr19:6195659-6195671 6 
chr19:6195749-6195783 5.41176 
chr19:6195976-6196000 5.66667 
chr19:6196091-6196117 5.38462 
chr19:6197286-6197310 6 
chr19:6197511-6197545 5.85294 
chr19:6197826-6197840 6 
chr19:6198958-6198985 5.88889 
chr19:6199562-6199595 5.45455 
chr19:6200044-6200064 5.8 
chr19:6200349-6200361 6 
chr19:6200407-6200462 5.36364 
chr19:6200542-6200561 6 
chr19:6201326-6201350 6 
chr19:6202615-6202639 5.875 
chr19:6204034-6204046 6 
chr19:6204299-6204323 5.54167 
chr19:6204708-6204744 5.66667 
chr19:6204882-6204926 5.90909 
chr19:6206116-6206173 5.42105 
chr19:6206487-6206515 5.85714 
chr19:6206709-6206723 5.92857 
chr19:6207171-6207193 5.68182 
chr19:6208076-6208096 5.8 
chr19:6209513-6209526 6 
chr19:6209696-6209993 5.50168 
chr19:6210014-6210066 5.32692 
chr19:6210791-6210821 5.3 
chr19:6211651-6211669 5.88889 
chr19:6213727-6213747 5.7 
chr19:6217991-6218025 5.85294 
chr19:6219251-6219280 5.24138 
chr19:6222271-6222287 5.9375 
chr19:6222400-6222423 6 
chr19:6224724-6224752 5.67857 
chr19:6225751-6225783 5.28125 
chr19:6227145-6227158 5.92308 
chr19:6229710-6229746 5.58333 
chr19:6229755-6229798 5.37209 
chr19:6230000-6230038 5.13158 
chr19:6231151-6231172 5.57143 
chr19:6232248-6232276 5.78571 
chr19:6234901-6234924 5.82609 
chr19:6237612-6237626 6 
chr19:6237774-6237788 6 
chr19:6239606-6239652 5.58696 
chr19:6239690-6239709 5.89474 
chr19:6239718-6239758 5.35 
chr19:6239773-6239824 5.23529 
chr19:6242004-6242032 5.39286 
chr19:6242106-6242133 5.7037 
chr19:6244054-6244071 6 
chr19:6245185-6245278 5.53763 
chr19:6245842-6245870 5.25 
chr19:6246089-6246125 5.52778 
chr19:6247725-6247749 5.41667 
chr19:6247877-6247909 5.6875 
chr19:6249300-6249313 6 
chr19:6250030-6250055 5.76 
chr19:6251780-6251811 5.64516 
chr19:6251965-6251981 6 
chr19:6253275-6253300 6 
chr19:6254964-6255000 5.33333 
chr19:6256231-6256263 6 
chr19:6256764-6256787 5.91304 
chr19:6259810-6259827 6 
chr19:6261652-6261664 6 
chr19:6261686-6261699 6 
chr19:6263945-6263970 5.32 
chr19:6264212-6264265 5.28302 
chr19:6264903-6264919 6 
chr19:6265048-6265082 6 
chr19:6265106-6265127 5.57143 
chr19:6266287-6266303 6 
chr19:6266461-6266481 5.85 
chr19:6267405-6267425 5.65 
chr19:6268838-6268871 5.90909 
chr19:6272245-6272276 5.22581 
chr19:6277417-6277434 6 
chr19:6279672-6279749 5.49351 
chr19:6279801-6279822 5.52381 
chr19:6279833-6279875 5.54762 
chr19:6279895-6279916 6 
chr19:6280164-6280189 5.6 
chr19:6280468-6280485 5.88235 
chr19:6281307-6281328 5.71429 
chr19:6283277-6283308 5.6129 
chr19:6283565-6283577 6 
chr19:6284068-6284087 5.78947 
chr19:6284745-6284771 5.84615 
chr19:6285405-6285433 5.89286 
chr19:6285587-6285605 5.83333 
chr19:6288180-6288193 6 
chr19:6288377-6288402 6 
chr19:6289370-6289383 6 
chr19:6290136-6290149 6 
chr19:6291465-6291480 6 
chr19:6292769-6292801 5.9375 
chr19:6293868-6293883 6 
chr19:6294631-6294661 5.83333 
chr19:6295117-6295142 5.76 
chr19:6295420-6295438 6 
chr19:6296227-6296247 5.6 
chr19:6300518-6300556 6 
chr19:6301136-6301164 6 
chr19:6302658-6302672 6 
chr19:6303098-6303110 6 
chr19:6304730-6304775 5.17778 
chr19:6304824-6304845 5.95238 
chr19:6304861-6304891 5.23333 
chr19:6304929-6304973 5.43182 
chr19:6305112-6305151 5.46154 
chr19:6305256-6305332 5.14474 
chr19:6305343-6305448 5.2 
chr19:6306046-6306067 5.85714 
chr19:6308092-6308111 6 
chr19:6308446-6308461 6 
chr19:6309210-6309233 5.91304 
chr19:6310887-6310925 5.92105 
chr19:6311558-6311718 5.74375 
chr19:6312678-6312692 6 
chr19:6314121-6314147 5.5 
chr19:6314883-6314913 6 
chr19:6315193-6315227 5.88235 
chr19:6315382-6315404 5.90909 
chr19:6316979-6316995 6 
chr19:6317722-6317779 5.68421 
chr19:6318482-6318500 5.88889 
chr19:6318624-6318645 5.61905 
chr19:6318796-6318822 5.96154 
chr19:6318841-6318877 5.61111 
chr19:6319500-6319539 5.64103 
chr19:6320113-6320139 5.73077 
chr19:6321603-6321633 5.8 
chr19:6322381-6322402 5.61905 
chr19:6323122-6323144 5.86364 
chr19:6323429-6323454 6 
chr19:6324055-6324067 6 
chr19:6324765-6324931 5.81928 
chr19:6325941-6325973 5.59375 
chr19:6326131-6326148 6 
chr19:6327576-6327635 5.9322 
chr19:6328507-6328527 6 
chr19:6329167-6329187 5.9 
chr19:6329367-6329417 6 
chr19:6329847-6329894 5.97872 
chr19:6331805-6331823 6 
chr19:6331977-6331989 6 
chr19:6332277-6332294 6 
chr19:6333880-6333902 5.77273 
chr19:6334952-6334976 5.75 
chr19:6335022-6335133 5.2973 
chr19:6335142-6335193 5.60784 
chr19:6335235-6335248 6 
chr19:6335886-6335923 5.97297 
chr19:6336830-6336853 5.91304 
chr19:6337633-6337699 5.98485 
chr19:6338091-6338136 5.55556 
chr19:6339670-6339697 6 
chr19:6340122-6340137 6 
chr19:6340291-6340381 5.92222 
chr19:6341319-6341337 5.77778 
chr19:6341534-6341573 6 
chr19:6341604-6341650 5.67391 
chr19:6342269-6342285 6 
chr19:6342729-6342758 5.68966 
chr19:6343390-6343432 5.40476 
chr19:6344280-6344301 5.80952 
chr19:6344453-6344483 5.73333 
chr19:6344842-6344889 5.85106 
chr19:6345576-6345588 6 
chr19:6345894-6345916 5.86364 
chr19:6346455-6346540 5.8 
chr19:6347109-6347152 5.76744 
chr19:6347211-6347244 6 
chr19:6347841-6347853 6 
chr19:6348476-6348490 6 
chr19:6349064-6349205 5.94326 
chr19:6349329-6349549 5.71818 
chr19:6350147-6350191 5.56818 
chr19:6350407-6350430 5.65217 
chr19:6350581-6350690 5.6789 
chr19:6351376-6351407 5.90323 
chr19:6352066-6352079 6 
chr19:6353482-6353500 5.77778 
chr19:6353836-6353893 5.77193 
chr19:6354193-6354238 5.86667 
chr19:6354798-6354826 5.82143 
chr19:6356476-6356508 5.90625 
chr19:6356732-6356753 5.61905 
chr19:6357053-6357068 6 
chr19:6357991-6358015 5.375 
chr19:6358025-6358054 5.7931 
chr19:6358944-6358956 6 
chr19:6362066-6362090 5.45833 
chr19:6364041-6364054 6 
chr19:6365962-6365989 5.92593 
chr19:6366644-6366663 5.84211 
chr19:6367385-6367406 6 
chr19:6369424-6369443 5.84211 
chr19:6370458-6370492 6 
chr19:6371325-6371365 5.6 
chr19:6371694-6371722 5.64286 
chr19:6374733-6374757 5.75 
chr19:6377978-6377991 6 
chr19:6378415-6378442 5.33333 
chr19:6379168-6379185 5.94118 
chr19:6379581-6379600 5.68421 
chr19:6380732-6380770 5.26316 
chr19:6380868-6380887 5.84211 
chr19:6381403-6381432 5.72414 
chr19:6381444-6381461 5.76471 
chr19:6381864-6381891 5.51852 
chr19:6382642-6382654 6 
chr19:6382810-6382825 6 
chr19:6383416-6383446 5.26667 
chr19:6383796-6383818 6 
chr19:6384785-6384807 6 
chr19:6384997-6385026 5.72414 
chr19:6385406-6385428 6 
chr19:6386086-6386109 5.56522 
chr19:6386398-6386430 5.6875 
chr19:6387374-6387423 5.22449 
chr19:6389256-6389304 5.52083 
chr19:6390558-6390577 6 
chr19:6390887-6390908 5.85714 
chr19:6391450-6391481 6 
chr19:6392116-6392135 5.63158 
chr19:6392148-6392194 5.54348 
chr19:6394751-6394794 5.93023 
chr19:6395252-6395269 5.82353 
chr19:6396219-6396237 6 
chr19:6397874-6397896 5.86364 
chr19:6398229-6398250 5.57143 
chr19:6398677-6398692 6 
chr19:6398823-6398835 6 
chr19:6399293-6399313 5.6 
chr19:6399474-6399497 5.73913 
chr19:6400247-6400274 5.55556 
chr19:6400393-6400434 5.80488 
chr19:6401010-6401032 6 
chr19:6401176-6401197 6 
chr19:6402064-6402085 6 
chr19:6402593-6402616 5.56522 
chr19:6404112-6404144 6 
chr19:6404849-6404875 5.76923 
chr19:6405024-6405043 5.89474 
chr19:6405052-6405065 6 
chr19:6406105-6406126 6 
chr19:6406869-6406889 6 
chr19:6407226-6407244 5.88889 
chr19:6408051-6408063 6 
chr19:6408110-6408128 5.88889 
chr19:6410138-6410185 5.82979 
chr19:6410206-6410234 5.67857 
chr19:6410957-6410982 5.68 
chr19:6411112-6411124 6 
chr19:6411479-6411520 6 
chr19:6411561-6411595 6 
chr19:6413140-6413160 5.75 
chr19:6413820-6413846 5.61538 
chr19:6414695-6414729 5.41176 
chr19:6415624-6415668 5.29545 
chr19:6416350-6416392 5.35714 
chr19:6417886-6417905 5.68421 
chr19:6423285-6423307 5.90909 
chr19:6424352-6424434 5.2561 
chr19:6424554-6424587 5.42424 
chr19:6424614-6424681 5.41791 
chr19:6424711-6424771 5.36667 
chr19:6425842-6425867 5.76 
chr19:6426256-6426268 6 
chr19:6428412-6428440 5.92857 
chr19:6428477-6428549 5.45833 
chr19:6428598-6428673 5.10667 
chr19:6428684-6428735 5.39216 
chr19:6429034-6429237 5.65025 
chr19:6429253-6429331 5.28205 
chr19:6429351-6429584 5.45923 
chr19:6429618-6429661 5.65116 
chr19:6429845-6429867 5.5 
chr19:6430268-6430296 5.75 
chr19:6430414-6430453 5.38462 
chr19:6430464-6430513 5.73469 
chr19:6430798-6430836 5.39474 
chr19:6431128-6431162 5.70588 
chr19:6431444-6431463 5.73684 
chr19:6432484-6432508 6 
chr19:6432589-6432615 5.96154 
chr19:6433584-6433612 5.32143 
chr19:6434918-6434937 5.94737 
chr19:6435234-6435260 5.88462 
chr19:6436036-6436069 5.72727 
chr19:6436500-6436519 5.63158 
chr19:6436858-6436872 5.92857 
chr19:6438055-6438067 6 
chr19:6438860-6438893 5.84848 
chr19:6439049-6439077 5.5 
chr19:6439395-6439449 5.81481 
chr19:6439512-6439546 5.35294 
chr19:6439840-6439865 5.8 
chr19:6440358-6440377 6 
chr19:6441212-6441234 5.72727 
chr19:6442945-6442960 6 
chr19:6443680-6443715 5.34286 
chr19:6444665-6444689 5.58333 
chr19:6445901-6445937 5.77778 
chr19:6447033-6447046 6 
chr19:6447485-6447506 5.90476 
chr19:6449239-6449276 5.7027 
chr19:6449868-6449885 6 
chr19:6451400-6451423 5.91304 
chr19:6451841-6451854 6 
chr19:6452247-6452259 6 
chr19:6453250-6453264 6 
chr19:6455718-6455741 6 
chr19:6456687-6456703 5.9375 
chr19:6457068-6457089 5.80952 
chr19:6459641-6459665 5.375 
chr19:6460938-6460953 6 
chr19:6461244-6461287 6 
chr19:6461939-6461965 5.76923 
chr19:6463774-6463800 5.76923 
chr19:6464408-6464435 5.96296 
chr19:6466359-6466378 5.73684 
chr19:6470572-6470600 5.96429 
chr19:6470620-6470643 5.82609 
chr19:6471650-6471668 6 
chr19:6472393-6472414 5.90476 
chr19:6473152-6473180 5.85714 
chr19:6473467-6473481 6 
chr19:6474204-6474235 5.77419 
chr19:6475048-6475087 6 
chr19:6476521-6476552 5.93548 
chr19:6477617-6477638 6 
chr19:6477758-6477780 5.72727 
chr19:6477920-6477932 6 
chr19:6478251-6478266 6 
chr19:6478420-6478433 6 
chr19:6479193-6479296 5.58252 
chr19:6479314-6479376 5.5 
chr19:6479394-6479455 5.59016 
chr19:6480199-6480226 5.37037 
chr19:6480281-6480313 5.5625 
chr19:6480463-6480629 5.78313 
chr19:6481474-6481493 6 
chr19:6482189-6482209 6 
chr19:6483020-6483048 5.67857 
chr19:6483202-6483260 5.63793 
chr19:6483769-6483802 5.39394 
chr19:6484228-6484258 5.8 
chr19:6484471-6484484 6 
chr19:6484878-6484916 6 
chr19:6485485-6485507 5.72727 
chr19:6485808-6485828 6 
chr19:6486269-6486298 5.93103 
chr19:6487062-6487083 5.7619 
chr19:6487977-6487996 5.73684 
chr19:6488506-6488537 5.80645 
chr19:6489131-6489178 5.68085 
chr19:6489317-6489333 6 
chr19:6490283-6490466 5.57923 
chr19:6490754-6490802 5.64583 
chr19:6490942-6490962 6 
chr19:6491469-6491486 6 
chr19:6493057-6493107 5.82 
chr19:6493363-6493384 6 
chr19:6493669-6493693 5.79167 
chr19:6494539-6494577 5.31579 
chr19:6496643-6496671 5.78571 
chr19:6497005-6497071 5.93939 
chr19:6497909-6497925 6 
chr19:6501916-6501935 5.68421 
chr19:6503081-6503117 5.5 
chr19:6504165-6504184 6 
chr19:6504797-6504854 5.64912 
chr19:6505574-6505586 6 
chr19:6506735-6506770 5.54286 
chr19:6508030-6508107 6 
chr19:6508740-6508760 5.95 
chr19:6509358-6509382 5.41667 
chr19:6510290-6510324 5.94118 
chr19:6510626-6510654 5.82143 
chr19:6511648-6511692 5.54545 
chr19:6512295-6512320 5.36 
chr19:6512530-6512546 6 
chr19:6512810-6512845 5.6 
chr19:6512968-6512995 5.66667 
chr19:6513148-6513212 5.875 
chr19:6514132-6514149 6 
chr19:6515958-6515975 6 
chr19:6517516-6517543 5.40741 
chr19:6517783-6517801 6 
chr19:6517980-6517994 6 
chr19:6518000-6518032 5.3125 
chr19:6518421-6518449 5.25 
chr19:6518965-6518981 6 
chr19:6519607-6519652 5.86667 
chr19:6520742-6520759 6 
chr19:6521345-6521369 6 
chr19:6521649-6521669 6 
chr19:6522958-6522989 5.70968 
chr19:6523285-6523304 5.63158 
chr19:6524302-6524325 6 
chr19:6524613-6524628 6 
chr19:6524787-6524825 5.23684 
chr19:6525155-6525178 5.91304 
chr19:6525775-6525811 5.66667 
chr19:6526116-6526134 6 
chr19:6526435-6526452 6 
chr19:6526625-6526642 5.94118 
chr19:6528589-6528613 5.58333 
chr19:6529180-6529204 5.375 
chr19:6529445-6529565 5.38333 
chr19:6529682-6529858 5.25568 
chr19:6529887-6530000 5.26549 
chr19:6530013-6530165 5.44079 
chr19:6530231-6530297 5.4697 
chr19:6530309-6530356 5.44681 
chr19:6530378-6530425 5.38298 
chr19:6530435-6530469 5.47059 
chr19:6530497-6530613 5.41379 
chr19:6530934-6530981 6 
chr19:6531148-6531164 6 
chr19:6532277-6532349 5.81944 
chr19:6532364-6532465 5.68317 
chr19:6532476-6532568 5.66304 
chr19:6532581-6532641 5.85 
chr19:6533441-6533454 5.92308 
chr19:6533505-6533573 5.64706 
chr19:6533701-6533772 5.69014 
chr19:6533810-6533831 5.7619 
chr19:6534052-6534084 5.46875 
chr19:6534417-6534477 5.13333 
chr19:6535283-6535311 6 
chr19:6535664-6535683 5.84211 
chr19:6536171-6536193 5.72727 
chr19:6537786-6537810 5.91667 
chr19:6538211-6538234 5.82609 
chr19:6538396-6538411 6 
chr19:6538855-6538871 6 
chr19:6539981-6540000 5.78947 
chr19:6540214-6540230 6 
chr19:6540939-6540956 6 
chr19:6541016-6541040 5.66667 
chr19:6541955-6541971 6 
chr19:6543029-6543051 6 
chr19:6544426-6544447 6 
chr19:6544806-6544830 5.5 
chr19:6545722-6545744 5.90909 
chr19:6546513-6546540 5.25926 
chr19:6547121-6547135 6 
chr19:6548078-6548092 6 
chr19:6548412-6548534 5.77049 
chr19:6549061-6549151 5.37778 
chr19:6549615-6549666 5.70588 
chr19:6550099-6550128 6 
chr19:6552781-6552811 6 
chr19:6553456-6553476 5.8 
chr19:6553969-6553981 6 
chr19:6555322-6555335 6 
chr19:6555418-6555448 5.46667 
chr19:6555897-6556079 5.38462 
chr19:6556101-6556397 5.55743 
chr19:6556480-6556555 5.26667 
chr19:6556877-6556911 5.23529 
chr19:6557948-6558005 5.98246 
chr19:6558656-6558684 5.53571 
chr19:6558770-6558783 5.92308 
chr19:6559979-6560000 5.95238 
chr19:6560841-6560878 5.7027 
chr19:6561586-6561661 5.88 
chr19:6562249-6562290 5.87805 
chr19:6564995-6565012 6 
chr19:6565164-6565188 5.83333 
chr19:6569184-6569227 5.90698 
chr19:6569512-6569530 6 
chr19:6570833-6570863 5.4 
chr19:6573368-6573452 5.58333 
chr19:6577496-6577508 6 
chr19:6577597-6577616 5.94737 
chr19:6579220-6579235 6 
chr19:6580234-6580252 6 
chr19:6580633-6580675 5.7381 
chr19:6581047-6581113 5.77273 
chr19:6581221-6581248 5.62963 
chr19:6581524-6581571 5.44681 
chr19:6582359-6582373 6 
chr19:6583563-6583583 6 
chr19:6583800-6583815 6 
chr19:6584709-6584723 6 
chr19:6585358-6585370 6 
chr19:6585984-6586000 5.875 
chr19:6586855-6586891 5.41667 
chr19:6586899-6586938 5.71795 
chr19:6587030-6587098 5.54412 
chr19:6587120-6587238 5.35593 
chr19:6587260-6587356 5.48958 
chr19:6587373-6587402 5.24138 
chr19:6587485-6587563 5.35897 
chr19:6589104-6589151 5.44681 
chr19:6589187-6589222 5.62857 
chr19:6589255-6589415 5.6625 
chr19:6589740-6589767 5.40741 
chr19:6589775-6589909 5.23134 
chr19:6589923-6590029 5.48113 
chr19:6590051-6590103 5.23077 
chr19:6590275-6590295 5.6 
chr19:6591518-6591538 5.6 
chr19:6591869-6591933 5.64062 
chr19:6594707-6594733 5.42308 
chr19:6595119-6595141 5.95455 
chr19:6595223-6595245 5.81818 
chr19:6596150-6596188 5.81579 
chr19:6596582-6596597 6 
chr19:6597108-6597138 5.26667 
chr19:6597865-6597885 5.6 
chr19:6598063-6598084 5.61905 
chr19:6598140-6598165 5.4 
chr19:6598524-6598561 5.51351 
chr19:6598582-6598639 5.77193 
chr19:6598657-6598696 5.61538 
chr19:6598852-6598864 6 
chr19:6599087-6599106 5.73684 
chr19:6602185-6602214 5.86207 
chr19:6602917-6602967 5.54 
chr19:6603547-6603576 5.89655 
chr19:6605663-6605684 6 
chr19:6606367-6606393 6 
chr19:6606795-6606808 6 
chr19:6609646-6609672 5.53846 
chr19:6610167-6610197 5.93333 
chr19:6610530-6610548 6 
chr19:6612000-6612017 5.94118 
chr19:6613273-6613285 6 
chr19:6614563-6614582 6 
chr19:6615231-6615285 5.5 
chr19:6615755-6615779 6 
chr19:6616586-6616645 5.66102 
chr19:6617238-6617266 6 
chr19:6618361-6618375 6 
chr19:6619127-6619149 5.77273 
chr19:6620372-6620392 5.7 
chr19:6620791-6620835 5.81818 
chr19:6623734-6623750 6 
chr19:6624813-6624832 5.73684 
chr19:6626420-6626466 5.63043 
chr19:6626984-6627145 5.54658 
chr19:6627169-6627209 5.825 
chr19:6628710-6628724 6 
chr19:6629169-6629182 6 
chr19:6629465-6629490 6 
chr19:6630384-6630436 5.88462 
chr19:6630962-6631058 5.875 
chr19:6631485-6631584 5.88889 
chr19:6633871-6633911 5.775 
chr19:6634217-6634239 6 
chr19:6635179-6635208 5.82759 
chr19:6636371-6636487 5.62931 
chr19:6636495-6636508 6 
chr19:6637102-6637128 5.80769 
chr19:6637428-6637449 5.61905 
chr19:6638089-6638128 5.94872 
chr19:6638868-6638890 6 
chr19:6639183-6639217 5.67647 
chr19:6640094-6640137 5.83721 
chr19:6640742-6640783 5.90244 
chr19:6642067-6642087 5.9 
chr19:6642682-6642698 6 
chr19:6643135-6643160 5.92 
chr19:6644114-6644139 6 
chr19:6644588-6644647 5.91525 
chr19:6645778-6645806 5.35714 
chr19:6646071-6646093 6 
chr19:6646587-6646614 6 
chr19:6646768-6646780 6 
chr19:6649913-6649940 5.44444 
chr19:6651277-6651315 5.86842 
chr19:6651959-6651980 5.95238 
chr19:6653424-6653442 6 
chr19:6653505-6653520 5.93333 
chr19:6653730-6653761 5.96774 
chr19:6654155-6654173 6 
chr19:6654329-6654342 6 
chr19:6654705-6654784 5.18987 
chr19:6654815-6654845 5.53333 
chr19:6655648-6655672 5.91667 
chr19:6655839-6655886 5.51064 
chr19:6659194-6659215 5.85714 
chr19:6660343-6660419 5.46053 
chr19:6660766-6660784 5.72222 
chr19:6662607-6662631 5.5 
chr19:6663303-6663385 5.42683 
chr19:6664539-6664562 5.56522 
chr19:6665419-6665433 6 
chr19:6665772-6665826 5.7963 
chr19:6666407-6666420 6 
chr19:6666908-6666964 5.73214 
chr19:6668048-6668062 6 
chr19:6668377-6668404 5.59259 
chr19:6669748-6669789 5.90244 
chr19:6670555-6670581 5.34615 
chr19:6671129-6671181 5.40385 
chr19:6671226-6671258 5.5 
chr19:6672483-6672507 5.79167 
chr19:6672658-6672672 6 
chr19:6672770-6672785 6 
chr19:6673248-6673276 5.42857 
chr19:6673292-6673310 6 
chr19:6674204-6674230 5.30769 
chr19:6674557-6674611 5.42593 
chr19:6675899-6675913 6 
chr19:6676407-6676426 5.73684 
chr19:6676632-6676647 6 
chr19:6676938-6677000 5.66129 
chr19:6677532-6677559 5.7037 
chr19:6678845-6678896 5.4902 
chr19:6679008-6679035 5.44444 
chr19:6679981-6679997 6 
chr19:6681351-6681368 5.94118 
chr19:6681661-6681681 5.95 
chr19:6683438-6683474 5.52778 
chr19:6684112-6684125 5.92308 
chr19:6685637-6685659 5.59091 
chr19:6687358-6687400 5.52381 
chr19:6687818-6687881 5.50794 
chr19:6689303-6689394 5.82418 
chr19:6690000-6690012 6 
chr19:6690928-6690949 5.71429 
chr19:6691066-6691078 6 
chr19:6691585-6691613 5.28571 
chr19:6692000-6692041 6 
chr19:6695479-6695504 5.92 
chr19:6696220-6696236 6 
chr19:6697052-6697082 5.73333 
chr19:6698000-6698040 5.875 
chr19:6698512-6698539 5.48148 
chr19:6698789-6698818 5.75862 
chr19:6699227-6699261 5.79412 
chr19:6700092-6700117 5.36 
chr19:6700126-6700754 5.49682 
chr19:6700762-6700885 5.42276 
chr19:6703044-6703066 5.86364 
chr19:6703617-6703653 5.25 
chr19:6703956-6704000 5.72727 
chr19:6705319-6705366 5.7234 
chr19:6705520-6705532 6 
chr19:6705660-6705699 5.74359 
chr19:6706647-6706686 5.33333 
chr19:6706737-6706768 5.6129 
chr19:6706863-6706876 6 
chr19:6706909-6707000 5.2967 
chr19:6708077-6708160 5.75904 
chr19:6708396-6708423 5.59259 
chr19:6708459-6708710 5.50996 
chr19:6709459-6709480 5.66667 
chr19:6709970-6710632 5.58761 
chr19:6711401-6711445 5.5 
chr19:6713335-6713365 5.4 
chr19:6713654-6713701 5.53191 
chr19:6713734-6713797 5.33333 
chr19:6713806-6713918 5.58929 
chr19:6713937-6713967 5.46667 
chr19:6715489-6715512 5.91304 
chr19:6715617-6715646 6 
chr19:6717075-6717115 5.25 
chr19:6717419-6717438 6 
chr19:6717459-6717491 5.65625 
chr19:6717500-6717704 5.60294 
chr19:6717715-6717759 5.86364 
chr19:6717773-6717872 5.60606 
chr19:6717902-6717968 5.39394 
chr19:6718644-6718686 5.2381 
chr19:6718879-6718949 5.28571 
chr19:6719775-6719801 5.26923 
chr19:6720173-6720201 5.42857 
chr19:6720254-6720281 5.77778 
chr19:6720334-6720361 5.74074 
chr19:6720621-6720640 6 
chr19:6721174-6721200 5.53846 
chr19:6721477-6721509 6 
chr19:6722813-6722834 5.90476 
chr19:6722986-6723020 5.64706 
chr19:6723418-6723436 5.83333 
chr19:6723782-6723794 6 
chr19:6724511-6724538 5.92593 
chr19:6725960-6725974 5.92857 
chr19:6726368-6726395 5.22222 
chr19:6726469-6726483 6 
chr19:6727251-6727265 6 
chr19:6727958-6727975 6 
chr19:6731576-6731601 5.8 
chr19:6734859-6734902 6 
chr19:6739641-6739666 5.8 
chr19:6739705-6739724 6 
chr19:6741830-6741842 6 
chr19:6742790-6742805 6 
chr19:6743609-6743638 5.55172 
chr19:6745567-6745587 5.7 
chr19:6745863-6745959 5.42708 
chr19:6746641-6746676 5.74286 
chr19:6747804-6747824 6 
chr19:6747983-6748005 5.54545 
chr19:6749060-6749128 5.26471 
chr19:6749866-6749891 5.6 
chr19:6751004-6751024 5.8 
chr19:6751727-6751742 5.86667 
chr19:6755552-6755577 5.72 
chr19:6756081-6756106 5.56 
chr19:6756122-6756185 5.30159 
chr19:6756437-6756475 5.52632 
chr19:6756847-6756897 5.6 
chr19:6757261-6757273 6 
chr19:6757308-6757335 5.88889 
chr19:6757956-6757983 5.74074 
chr19:6758032-6758071 5.71795 
chr19:6758144-6758165 6 
chr19:6758295-6758318 5.95652 
chr19:6760391-6760415 5.75 
chr19:6761958-6761991 6 
chr19:6762513-6762530 6 
chr19:6763058-6763083 5.6 
chr19:6763916-6763936 6 
chr19:6764883-6764901 6 
chr19:6765758-6765773 6 
chr19:6768719-6768737 6 
chr19:6770343-6770361 5.83333 
chr19:6771152-6771176 6 
chr19:6771460-6771480 5.65 
chr19:6771752-6771880 5.61719 
chr19:6772165-6772197 5.375 
chr19:6773468-6773500 5.40625 
chr19:6773509-6773552 5.27907 
chr19:6774128-6774151 5.86957 
chr19:6774438-6774458 6 
chr19:6774755-6774778 5.47826 
chr19:6774931-6774943 6 
chr19:6775997-6776037 5.525 
chr19:6776056-6776628 5.67657 
chr19:6776639-6776664 5.44 
chr19:6776673-6776748 5.49333 
chr19:6776766-6776785 5.68421 
chr19:6777093-6777227 5.56716 
chr19:6777245-6777293 6 
chr19:6778738-6778758 6 
chr19:6779706-6779730 5.41667 
chr19:6780123-6780170 6 
chr19:6780568-6780595 5.88889 
chr19:6782340-6782386 6 
chr19:6783188-6783239 5.5098 
chr19:6783481-6783500 5.78947 
chr19:6784500-6784517 5.76471 
chr19:6785167-6785183 5.8125 
chr19:6785652-6785683 5.93548 
chr19:6786478-6786500 5.5 
chr19:6786788-6786830 5.45238 
chr19:6786863-6786887 5.625 
chr19:6787161-6787194 5.54545 
chr19:6787584-6787620 6 
chr19:6788086-6788119 5.78788 
chr19:6788354-6788394 5.925 
chr19:6789245-6789278 5.60606 
chr19:6789566-6789620 5.61111 
chr19:6790189-6790235 5.58696 
chr19:6791436-6791456 5.7 
chr19:6792382-6792407 5.72 
chr19:6792577-6792600 5.82609 
chr19:6793346-6793365 6 
chr19:6794209-6794234 5.36 
chr19:6794514-6794531 5.88235 
chr19:6795479-6795500 6 
chr19:6795687-6795704 6 
chr19:6797242-6797256 6 
chr19:6797754-6797768 6 
chr19:6798476-6798509 5.81818 
chr19:6798670-6798703 5.21212 
chr19:6799855-6799887 5.71875 
chr19:6800622-6800656 6 
chr19:6800803-6800816 6 
chr19:6802346-6802370 5.625 
chr19:6803575-6803587 6 
chr19:6804417-6804440 5.82609 
chr19:6805435-6805458 5.91304 
chr19:6805594-6805637 5.74419 
chr19:6805759-6805794 5.25714 
chr19:6805850-6805876 5.88462 
chr19:6808000-6808037 5.64865 
chr19:6809088-6809104 6 
chr19:6810019-6810039 6 
chr19:6810345-6810359 6 
chr19:6811045-6811057 6 
chr19:6812819-6812902 5.60241 
chr19:6812915-6812927 6 
chr19:6814073-6814108 5.48571 
chr19:6814620-6814738 5.88136 
chr19:6815144-6815170 5.73077 
chr19:6816028-6816043 6 
chr19:6816491-6816564 5.73973 
chr19:6819875-6819894 5.94737 
chr19:6821409-6821441 5.40625 
chr19:6822711-6822740 5.58621 
chr19:6822767-6822937 5.31765 
chr19:6822963-6823067 5.30769 
chr19:6823080-6823106 5.30769 
chr19:6823118-6823148 5.8 
chr19:6823448-6823500 5.40385 
chr19:6823516-6823533 5.76471 
chr19:6823633-6823669 5.55556 
chr19:6823914-6823963 5.65306 
chr19:6825875-6825905 5.9 
chr19:6826351-6826385 5.79412 
chr19:6827257-6827291 5.97059 
chr19:6827599-6827619 5.7 
chr19:6830055-6830081 5.61538 
chr19:6831864-6831894 5.8 
chr19:6832431-6832474 5.51163 
chr19:6832482-6832770 5.61111 
chr19:6834241-6834264 5.65217 
chr19:6834558-6834737 5.46369 
chr19:6835053-6835075 5.59091 
chr19:6835197-6835254 5.7193 
chr19:6835859-6835896 5.81081 
chr19:6836844-6836885 6 
chr19:6838092-6838250 5.55063 
chr19:6838306-6838356 5.72 
chr19:6838403-6838456 5.88679 
chr19:6838500-6838542 5.42857 
chr19:6838621-6838651 5.3 
chr19:6838669-6838695 5.42308 
chr19:6838709-6838736 5.37037 
chr19:6838903-6838931 6 
chr19:6839218-6839242 5.45833 
chr19:6840306-6840326 5.8 
chr19:6840609-6840625 6 
chr19:6841479-6841500 5.85714 
chr19:6842103-6842136 5.57576 
chr19:6842250-6842273 5.69565 
chr19:6842676-6842695 5.68421 
chr19:6843051-6843073 5.72727 
chr19:6843399-6843455 5.57143 
chr19:6843484-6843507 6 
chr19:6844050-6844115 5.95385 
chr19:6845398-6845428 5.86667 
chr19:6845484-6845530 5.41304 
chr19:6845700-6845718 5.77778 
chr19:6846154-6846192 5.42105 
chr19:6846245-6846271 5.26923 
chr19:6846570-6846625 5.54545 
chr19:6846720-6846758 5.52632 
chr19:6846813-6846862 5.42857 
chr19:6848393-6848436 5.7907 
chr19:6848782-6848810 5.71429 
chr19:6849296-6849312 6 
chr19:6849492-6849507 5.86667 
chr19:6850216-6850251 5.77143 
chr19:6851025-6851075 5.56 
chr19:6851100-6851125 5.76 
chr19:6851163-6851207 5.61364 
chr19:6852731-6852753 5.81818 
chr19:6853243-6853286 5.76744 
chr19:6853401-6853426 5.8 
chr19:6855380-6855440 5.86667 
chr19:6855546-6855610 5.14062 
chr19:6855646-6855674 5.42857 
chr19:6855734-6855746 6 
chr19:6855813-6855851 6 
chr19:6855863-6855924 5.2459 
chr19:6856734-6856774 5.95 
chr19:6856886-6856902 6 
chr19:6857481-6857494 6 
chr19:6857556-6857589 5.72727 
chr19:6857958-6857983 6 
chr19:6858281-6858311 5.73333 
chr19:6858324-6858364 5.4 
chr19:6858425-6858453 5.42857 
chr19:6859120-6859138 5.83333 
chr19:6859424-6859439 6 
chr19:6859872-6859909 5.94595 
chr19:6860357-6860415 5.51724 
chr19:6860701-6860732 5.54839 
chr19:6861028-6861053 6 
chr19:6862715-6862758 5.90698 
chr19:6864295-6864336 5.87805 
chr19:6865205-6865236 5.67742 
chr19:6865557-6865600 5.95349 
chr19:6867677-6867689 6 
chr19:6868750-6868774 6 
chr19:6869108-6869135 5.51852 
chr19:6871618-6871661 5.74419 
chr19:6872944-6872963 5.94737 
chr19:6873263-6873286 5.95652 
chr19:6873442-6873491 5.59184 
chr19:6875770-6875793 5.82609 
chr19:6877415-6877500 5.52941 
chr19:6877823-6877844 5.57143 
chr19:6877905-6877975 5.47143 
chr19:6878835-6878857 6 
chr19:6879894-6879921 5.85185 
chr19:6881826-6881848 5.68182 
chr19:6883508-6883526 5.83333 
chr19:6883563-6883598 5.91429 
chr19:6884635-6884657 5.90909 
chr19:6884975-6884997 5.95455 
chr19:6885731-6885760 5.89655 
chr19:6886085-6886141 6 
chr19:6888945-6888997 5.32692 
chr19:6889004-6889086 5.76829 
chr19:6889107-6889367 5.60385 
chr19:6889698-6889716 6 
chr19:6889799-6889827 5.46429 
chr19:6890241-6890284 5.25581 
chr19:6890432-6890450 6 
chr19:6893192-6893220 5.92857 
chr19:6896782-6896800 6 
chr19:6897082-6897096 6 
chr19:6897925-6897969 6 
chr19:6900322-6900345 5.69565 
chr19:6902406-6902465 5.84746 
chr19:6905354-6905379 5.56 
chr19:6907978-6908000 5.72727 
chr19:6909144-6909165 5.90476 
chr19:6909563-6909599 5.69444 
chr19:6909673-6909690 5.94118 
chr19:6909720-6909759 5.97436 
chr19:6910581-6910595 6 
chr19:6911396-6911411 6 
chr19:6911600-6911724 5.55645 
chr19:6911735-6911754 5.94737 
chr19:6911764-6912028 5.39394 
chr19:6912038-6912264 5.38053 
chr19:6912936-6912958 5.90909 
chr19:6913187-6913203 5.9375 
chr19:6915931-6915952 6 
chr19:6916738-6916839 5.49505 
chr19:6917750-6917762 6 
chr19:6918747-6918768 5.66667 
chr19:6919416-6919487 5.83099 
chr19:6920527-6920546 6 
chr19:6921693-6921716 6 
chr19:6922623-6922664 6 
chr19:6923527-6923554 5.92593 
chr19:6923949-6923969 5.8 
chr19:6925119-6925145 5.84615 
chr19:6925687-6925725 5.60526 
chr19:6926302-6926321 5.73684 
chr19:6927186-6927349 5.69325 
chr19:6927649-6927681 5.75 
chr19:6928639-6928658 5.89474 
chr19:6928950-6928962 6 
chr19:6930623-6930661 5.71053 
chr19:6932479-6932507 5.92857 
chr19:6933396-6933410 6 
chr19:6934415-6934445 5.9 
chr19:6934610-6934623 6 
chr19:6937436-6937470 5.58824 
chr19:6938000-6938044 5.34091 
chr19:6938776-6938819 5.90698 
chr19:6941678-6941708 5.76667 
chr19:6943343-6943358 6 
chr19:6944540-6944572 5.09375 
chr19:6945351-6945366 6 
chr19:6946053-6946083 5.8 
chr19:6946835-6946875 5.55 
chr19:6948232-6948252 5.75 
chr19:6948940-6949190 5.78 
chr19:6949892-6949907 6 
chr19:6950523-6950587 5.73438 
chr19:6951028-6951042 6 
chr19:6951919-6951942 5.82609 
chr19:6952039-6952080 5.70732 
chr19:6954332-6954458 5.61905 
chr19:6954992-6955064 5.61111 
chr19:6955081-6955194 5.43363 
chr19:6955245-6955331 5.38372 
chr19:6955344-6955500 5.60897 
chr19:6955520-6955625 5.32381 
chr19:6956231-6956253 5.54545 
chr19:6959535-6959567 5.71875 
chr19:6959649-6959686 5.81081 
chr19:6959806-6959823 5.88235 
chr19:6962767-6962813 5.95652 
chr19:6963186-6963199 6 
chr19:6964890-6964919 5.65517 
chr19:6965669-6965694 6 
chr19:6965996-6966009 6 
chr19:6966168-6966181 6 
chr19:6966907-6966960 5.75472 
chr19:6967862-6967906 5.5 
chr19:6968315-6968342 5.77778 
chr19:6970274-6970288 6 
chr19:6970415-6970439 5.54167 
chr19:6971855-6971882 5.96296 
chr19:6972453-6972479 5.88462 
chr19:6973319-6973332 6 
chr19:6974288-6974310 6 
chr19:6974902-6974926 6 
chr19:6976695-6976710 6 
chr19:6978500-6978524 5.41667 
chr19:6979187-6979211 5.83333 
chr19:6979944-6980124 5.77222 
chr19:6985253-6985277 5.41667 
chr19:6985693-6985713 6 
chr19:6986918-6986939 5.61905 
chr19:6987281-6987296 6 
chr19:6987477-6987500 5.95652 
chr19:6990219-6990262 5.72093 
chr19:6991048-6991083 5.82857 
chr19:6991327-6991350 5.91304 
chr19:6991975-6992047 5.86111 
chr19:6992086-6992288 5.57426 
chr19:6992346-6992435 5.19101 
chr19:6992638-6992665 5.88889 
chr19:6994034-6994048 6 
chr19:6994364-6994407 5.93023 
chr19:6995088-6995121 5.51515 
chr19:6995281-6995356 5.53333 
chr19:6995368-6995384 5.8125 
chr19:6995392-6995519 5.46457 
chr19:6995538-6995613 5.36 
chr19:6998679-6998704 5.88 
chr19:7001538-7001560 6 
chr19:7001917-7001935 6 
chr19:7002735-7002751 6 
chr19:7003150-7003176 6 
chr19:7003898-7003973 5.61333 
chr19:7004972-7004984 6 
chr19:7007971-7008008 5.86486 
chr19:7008169-7008217 5.77083 
chr19:7009173-7009185 6 
chr19:7009746-7009793 5.65957 
chr19:7012766-7012790 5.79167 
chr19:7013165-7013185 5.85 
chr19:7015389-7015413 5.91667 
chr19:7016119-7016142 5.73913 
chr19:7018104-7018144 5.45 
chr19:7018829-7018860 5.77419 
chr19:7020574-7020609 5.28571 
chr19:7020900-7020924 5.54167 
chr19:7021171-7021195 5.41667 
chr19:7022045-7022120 5.49333 
chr19:7023133-7023171 5.68421 
chr19:7023607-7023623 5.8125 
chr19:7024356-7024376 6 
chr19:7025081-7025126 5.35556 
chr19:7025422-7025444 5.72727 
chr19:7027937-7027960 5.6087 
chr19:7028675-7028751 5.88158 
chr19:7029801-7029816 6 
chr19:7030982-7031009 5.77778 
chr19:7032299-7032313 6 
chr19:7033126-7033158 5.625 
chr19:7034464-7035018 5.45668 
chr19:7035033-7035494 5.75705 
chr19:7035508-7035581 5.89041 
chr19:7035598-7036089 5.5112 
chr19:7036098-7036305 5.37198 
chr19:7036969-7036994 5.32 
chr19:7037614-7037645 5.64516 
chr19:7038458-7038472 6 
chr19:7039762-7039789 5.77778 
chr19:7040956-7040971 6 
chr19:7042021-7042109 5.89773 
chr19:7042824-7042847 5.6087 
chr19:7045340-7045362 5.72727 
chr19:7045658-7045703 5.37778 
chr19:7046409-7046434 6 
chr19:7047162-7047178 5.8125 
chr19:7047619-7047652 5.63636 
chr19:7048665-7048742 5.51948 
chr19:7049592-7049616 5.41667 
chr19:7049863-7049923 5.3 
chr19:7050178-7050204 5.5 
chr19:7051854-7051889 5.65714 
chr19:7053199-7053890 5.4848 
chr19:7053908-7054233 5.69846 
chr19:7054244-7054651 5.51106 
chr19:7054668-7054769 5.35644 
chr19:7055431-7055456 5.32 
chr19:7056076-7056106 5.63333 
chr19:7056919-7056933 6 
chr19:7058223-7058250 5.77778 
chr19:7059417-7059432 6 
chr19:7060482-7060566 5.89286 
chr19:7061281-7061302 5.71429 
chr19:7061694-7062270 5.68403 
chr19:7062280-7062654 5.54278 
chr19:7062664-7062753 5.35955 
chr19:7062765-7062788 5.65217 
chr19:7062829-7062896 5.62687 
chr19:7062913-7062988 5.33333 
chr19:7063000-7063024 5.54167 
chr19:7063070-7063161 5.64835 
chr19:7063196-7063279 5.27711 
chr19:7063742-7063776 5.52941 
chr19:7064709-7064742 5.90909 
chr19:7065283-7065311 5.78571 
chr19:7065667-7065692 5.52 
chr19:7066045-7066083 5.47368 
chr19:7066961-7066981 5.7 
chr19:7068519-7068548 5.34483 
chr19:7068900-7068920 6 
chr19:7069930-7069962 5.34375 
chr19:7070777-7070789 6 
chr19:7071242-7071261 5.73684 
chr19:7071810-7071830 6 
chr19:7072126-7072144 6 
chr19:7073146-7073177 5.80645 
chr19:7074177-7074194 6 
chr19:7074342-7074369 6 
chr19:7076242-7076268 5.30769 
chr19:7077135-7077159 5.83333 
chr19:7079232-7079271 5.5641 
chr19:7081161-7081207 6 
chr19:7082432-7082446 6 
chr19:7086367-7086385 6 
chr19:7087213-7087232 6 
chr19:7087548-7087566 5.77778 
chr19:7087695-7087730 5.88571 
chr19:7089869-7089886 5.76471 
chr19:7093306-7093318 6 
chr19:7094125-7094142 6 
chr19:7094429-7094445 6 
chr19:7095674-7095744 5.75714 
chr19:7097187-7097205 6 
chr19:7098911-7098958 5.19149 
chr19:7099058-7099086 5.42857 
chr19:7099265-7099292 5.48148 
chr19:7100996-7101035 6 
chr19:7101235-7101247 6 
chr19:7102844-7102859 6 
chr19:7104531-7104556 6 
chr19:7104599-7104639 5.7 
chr19:7104663-7104701 5.63158 
chr19:7105202-7105271 5.55072 
chr19:7105282-7105360 5.14103 
chr19:7106081-7106127 5.95652 
chr19:7106562-7106597 5.4 
chr19:7106684-7107229 5.50642 
chr19:7107240-7107302 5.56452 
chr19:7107313-7107444 5.39695 
chr19:7107457-7107474 5.94118 
chr19:7107507-7107608 5.62376 
chr19:7107619-7107761 5.38028 
chr19:7110541-7110582 5.7561 
chr19:7111394-7111426 5.25 
chr19:7111698-7111749 5.66667 
chr19:7113650-7113673 5.65217 
chr19:7114058-7114078 6 
chr19:7116092-7116144 5.65385 
chr19:7116555-7116574 5.73684 
chr19:7116711-7116727 6 
chr19:7118925-7118945 6 
chr19:7119636-7119930 5.53401 
chr19:7121005-7121021 5.875 
chr19:7122152-7122170 5.83333 
chr19:7122456-7122500 5.54545 
chr19:7124379-7124392 6 
chr19:7124552-7124663 5.86486 
chr19:7124974-7125040 5.43939 
chr19:7126061-7126082 5.85714 
chr19:7126888-7126917 5.96552 
chr19:7127749-7127768 5.94737 
chr19:7128841-7128857 5.875 
chr19:7129318-7129348 5.53333 
chr19:7130772-7130902 5.68462 
chr19:7131355-7131367 6 
chr19:7132589-7132615 5.73077 
chr19:7132901-7132937 5.30556 
chr19:7133273-7133295 5.54545 
chr19:7134189-7134230 5.60976 
chr19:7134819-7134845 5.88462 
chr19:7135101-7135117 6 
chr19:7135315-7135337 6 
chr19:7135978-7136000 5.59091 
chr19:7136822-7136854 5.75 
chr19:7137809-7137830 6 
chr19:7137954-7137987 5.90909 
chr19:7139832-7139847 6 
chr19:7141633-7141662 5.2069 
chr19:7142400-7142419 6 
chr19:7144065-7144092 5.62963 
chr19:7144412-7144425 6 
chr19:7146247-7146264 6 
chr19:7147177-7147200 5.95652 
chr19:7148450-7148500 5.46 
chr19:7148801-7148818 5.88235 
chr19:7149832-7150000 5.75595 
chr19:7150857-7151299 5.56561 
chr19:7151696-7151724 5.96429 
chr19:7152389-7152422 5.75758 
chr19:7152983-7153508 5.62857 
chr19:7154171-7154195 5.75 
chr19:7154311-7154326 6 
chr19:7155551-7155563 6 
chr19:7155922-7155972 5.88 
chr19:7156063-7156086 6 
chr19:7156764-7156812 5.5 
chr19:7156969-7157004 6 
chr19:7157434-7157449 6 
chr19:7158056-7158099 5.97674 
chr19:7158511-7158536 5.68 
chr19:7158835-7158854 5.63158 
chr19:7158910-7158930 5.85 
chr19:7160150-7160175 5.88 
chr19:7160636-7160662 5.96154 
chr19:7161006-7161037 5.70968 
chr19:7161153-7161203 5.54 
chr19:7161249-7161283 5.52941 
chr19:7162337-7162355 6 
chr19:7162599-7162616 5.82353 
chr19:7162831-7162874 5.65116 
chr19:7163569-7163636 5.64179 
chr19:7163936-7163955 6 
chr19:7164103-7164122 6 
chr19:7164665-7164682 6 
chr19:7164837-7164856 6 
chr19:7165138-7165158 6 
chr19:7166935-7166956 6 
chr19:7167065-7167078 5.92308 
chr19:7167585-7167597 6 
chr19:7169587-7169604 6 
chr19:7169773-7169806 5.75758 
chr19:7171229-7171247 6 
chr19:7171570-7171587 5.76471 
chr19:7171861-7171893 5.78125 
chr19:7171917-7171936 5.94737 
chr19:7173623-7173643 6 
chr19:7174130-7174151 5.7619 
chr19:7174302-7174327 5.96 
chr19:7174755-7174772 5.82353 
chr19:7174848-7174869 5.80952 
chr19:7177521-7177550 5.96552 
chr19:7177713-7177732 6 
chr19:7178730-7178748 6 
chr19:7180539-7180559 5.6 
chr19:7181571-7181583 6 
chr19:7182344-7182369 5.44 
chr19:7182524-7182542 5.83333 
chr19:7182919-7182931 6 
chr19:7183253-7183326 5.60274 
chr19:7184651-7184713 5.83871 
chr19:7185160-7185199 5.17949 
chr19:7185852-7185920 5.72059 
chr19:7186204-7186240 5.52778 
chr19:7186696-7186728 5.9375 
chr19:7187469-7187500 5.22581 
chr19:7188881-7188899 6 
chr19:7189675-7189687 6 
chr19:7190380-7190396 6 
chr19:7191299-7191396 5.84536 
chr19:7191841-7192320 5.60125 
chr19:7193117-7193139 5.95455 
chr19:7193609-7193628 5.73684 
chr19:7194519-7194536 6 
chr19:7194689-7194706 6 
chr19:7195652-7195686 5.94118 
chr19:7195924-7195954 5.9 
chr19:7196747-7196776 5.75862 
chr19:7196787-7196799 6 
chr19:7197326-7197378 5.48077 
chr19:7197513-7197557 5.77273 
chr19:7197574-7197605 5.6129 
chr19:7197730-7197742 6 
chr19:7197769-7197788 6 
chr19:7197820-7197887 5.74627 
chr19:7197926-7197954 5.92857 
chr19:7198045-7198086 5.87805 
chr19:7199373-7199422 5.34694 
chr19:7199571-7199588 6 
chr19:7200536-7200563 5.66667 
chr19:7200689-7200711 5.59091 
chr19:7200870-7200887 6 
chr19:7201633-7201656 5.65217 
chr19:7202487-7202520 5.87879 
chr19:7202818-7202841 5.82609 
chr19:7203000-7203020 5.65 
chr19:7204217-7204241 5.70833 
chr19:7206762-7206793 5.48387 
chr19:7207426-7207446 6 
chr19:7207898-7207987 5.77528 
chr19:7209435-7209454 5.84211 
chr19:7210351-7210364 6 
chr19:7210698-7210762 5.71875 
chr19:7213352-7213377 5.84 
chr19:7214436-7214449 5.92308 
chr19:7214774-7214984 5.49524 
chr19:7215567-7215591 5.91667 
chr19:7215902-7215929 5.74074 
chr19:7216992-7217019 5.88889 
chr19:7217564-7217582 6 
chr19:7218492-7218560 5.52941 
chr19:7219454-7219709 5.67451 
chr19:7220294-7220315 5.71429 
chr19:7221382-7221433 5.7451 
chr19:7222138-7222153 6 
chr19:7223952-7223970 5.72222 
chr19:7224254-7224268 6 
chr19:7224969-7225006 5.89189 
chr19:7225028-7225068 5.4 
chr19:7226424-7226439 6 
chr19:7227810-7227830 5.95 
chr19:7228301-7228315 5.92857 
chr19:7228841-7228881 5.55 
chr19:7228991-7229013 6 
chr19:7229022-7229224 5.45545 
chr19:7229245-7229280 5.51429 
chr19:7229298-7229383 5.72941 
chr19:7229771-7229789 6 
chr19:7229943-7229985 6 
chr19:7230816-7230836 6 
chr19:7231071-7231086 6 
chr19:7231284-7231330 5.76087 
chr19:7232216-7232235 5.89474 
chr19:7233655-7233699 5.65909 
chr19:7233934-7233951 5.82353 
chr19:7235072-7235101 5.68966 
chr19:7235841-7235863 5.72727 
chr19:7235982-7236000 5.72222 
chr19:7237037-7237049 6 
chr19:7237826-7237886 5.78333 
chr19:7238628-7238675 5.61702 
chr19:7238973-7238992 6 
chr19:7240585-7240598 6 
chr19:7241159-7241200 5.56098 
chr19:7241630-7241648 5.72222 
chr19:7242164-7242224 5.71667 
chr19:7242745-7242760 6 
chr19:7243245-7243269 6 
chr19:7244920-7244963 5.86047 
chr19:7245771-7245804 5.48485 
chr19:7248141-7248168 6 
chr19:7248496-7248514 6 
chr19:7248765-7248781 6 
chr19:7250000-7250019 5.78947 
chr19:7250167-7250633 5.53004 
chr19:7250687-7250709 5.68182 
chr19:7251896-7251913 5.88235 
chr19:7253227-7253262 5.65714 
chr19:7254039-7254082 6 
chr19:7254363-7254384 5.95238 
chr19:7254541-7254558 5.82353 
chr19:7255509-7255602 5.76344 
chr19:7256114-7256160 5.65217 
chr19:7256461-7256475 6 
chr19:7256942-7256966 5.79167 
chr19:7257458-7257477 5.63158 
chr19:7257538-7257551 6 
chr19:7257628-7257647 6 
chr19:7257672-7257744 5.73611 
chr19:7258421-7258441 5.9 
chr19:7258911-7259000 5.58427 
chr19:7259023-7259208 5.67568 
chr19:7259829-7259866 5.56757 
chr19:7260000-7260029 5.41379 
chr19:7260891-7260926 5.34286 
chr19:7262486-7262500 5.92857 
chr19:7262916-7262938 5.59091 
chr19:7263568-7263610 5.59524 
chr19:7263744-7263773 6 
chr19:7264180-7264193 6 
chr19:7264345-7264375 5.8 
chr19:7264960-7264988 5.32143 
chr19:7265238-7265261 6 
chr19:7266394-7266408 6 
chr19:7268736-7268753 5.76471 
chr19:7269034-7269068 6 
chr19:7269387-7269441 5.83333 
chr19:7270327-7270386 5.9322 
chr19:7272315-7272340 5.64 
chr19:7272627-7272652 5.8 
chr19:7272662-7272700 5.97368 
chr19:7273513-7273537 6 
chr19:7274004-7274021 6 
chr19:7274815-7274828 6 
chr19:7276724-7276754 5.73333 
chr19:7278104-7278147 5.86047 
chr19:7279138-7279173 5.85714 
chr19:7279305-7279327 5.72727 
chr19:7280276-7280302 6 
chr19:7280909-7280930 5.90476 
chr19:7281334-7281363 5.86207 
chr19:7281522-7281537 6 
chr19:7282377-7282396 5.68421 
chr19:7282991-7283014 6 
chr19:7283203-7283232 5.48276 
chr19:7283446-7283464 5.88889 
chr19:7284043-7284089 5.36957 
chr19:7284537-7284558 6 
chr19:7285466-7285490 5.75 
chr19:7285655-7285675 5.85 
chr19:7285995-7286007 6 
chr19:7287170-7287183 6 
chr19:7288669-7288685 6 
chr19:7288961-7288980 5.84211 
chr19:7289401-7289429 5.92857 
chr19:7290776-7290796 5.75 
chr19:7291812-7291826 6 
chr19:7293842-7293889 5.31915 
chr19:7294317-7294338 5.61905 
chr19:7294500-7294532 5.8125 
chr19:7294780-7294807 5.66667 
chr19:7295623-7295686 5.87302 
chr19:7296012-7296046 5.73529 
chr19:7296496-7296517 5.85714 
chr19:7297036-7297049 6 
chr19:7298365-7298394 5.89655 
chr19:7298894-7298923 5.72414 
chr19:7300008-7300031 5.73913 
chr19:7300675-7300692 6 
chr19:7301289-7301303 6 
chr19:7301955-7301979 5.58333 
chr19:7302342-7302361 5.84211 
chr19:7302514-7302531 6 
chr19:7303295-7303309 6 
chr19:7303462-7303539 5.63636 
chr19:7303547-7303644 5.72165 
chr19:7304241-7304266 5.48 
chr19:7304565-7304584 5.89474 
chr19:7305548-7305577 5.75862 
chr19:7305740-7305791 5.98039 
chr19:7306837-7306865 5.39286 
chr19:7307017-7307067 5.88 
chr19:7307464-7307482 5.88889 
chr19:7309360-7309390 5.6 
chr19:7310322-7310500 5.42135 
chr19:7311079-7311094 6 
chr19:7312783-7312803 5.6 
chr19:7315971-7315984 6 
chr19:7316674-7316708 5.44118 
chr19:7316724-7316809 5.49412 
chr19:7318666-7318817 5.78146 
chr19:7320097-7320128 6 
chr19:7320514-7320537 5.65217 
chr19:7321517-7321555 5.78947 
chr19:7321744-7321761 6 
chr19:7322329-7322366 5.83784 
chr19:7323294-7323319 5.48 
chr19:7323382-7323420 5.84211 
chr19:7324000-7324022 5.68182 
chr19:7324343-7324356 6 
chr19:7326172-7326185 5.92308 
chr19:7327186-7327206 5.75 
chr19:7327828-7327862 5.29412 
chr19:7329631-7329661 5.96667 
chr19:7330903-7330931 5.39286 
chr19:7332662-7332678 6 
chr19:7332965-7333012 5.87234 
chr19:7333079-7333112 5.69697 
chr19:7333487-7333503 5.8125 
chr19:7333660-7333688 5.78571 
chr19:7334816-7334830 6 
chr19:7335273-7335287 5.92857 
chr19:7335783-7335814 5.48387 
chr19:7336220-7336257 5.89189 
chr19:7336396-7336408 6 
chr19:7337058-7337075 6 
chr19:7337226-7337249 6 
chr19:7337291-7337304 6 
chr19:7338025-7338073 5.75 
chr19:7338665-7338702 5.56757 
chr19:7339886-7339898 6 
chr19:7342264-7342276 6 
chr19:7342569-7342635 5.87879 
chr19:7343805-7343825 5.8 
chr19:7344057-7344075 6 
chr19:7344235-7344258 5.95652 
chr19:7344415-7344453 5.73684 
chr19:7345538-7345566 6 
chr19:7396023-7396053 5.63333 
chr19:7396104-7396336 5.4569 
chr19:7396345-7396444 5.56566 
chr19:7396504-7396647 5.32168 
chr19:7396717-7396792 5.6 
chr19:7398020-7398041 5.80952 
chr19:7399455-7399479 5.91667 
chr19:7399801-7399834 5.69697 
chr19:7399842-7399930 5.79545 
chr19:7400271-7400298 6 
chr19:7400903-7400927 6 
chr19:7403093-7403132 5.69231 
chr19:7403446-7403516 5.8 
chr19:7404294-7404323 5.68966 
chr19:7404477-7404516 5.69231 
chr19:7404767-7404813 5.73913 
chr19:7405282-7405315 5.57576 
chr19:7407541-7407609 5.69118 
chr19:7408657-7408678 6 
chr19:7408975-7408999 5.95833 
chr19:7409347-7409376 5.31034 
chr19:7409669-7409712 5.55814 
chr19:7411046-7411077 5.87097 
chr19:7411378-7411405 6 
chr19:7411609-7411644 5.4 
chr19:7412299-7412345 5.95652 
chr19:7413103-7413198 5.52632 
chr19:7413389-7413404 6 
chr19:7414646-7414669 5.69565 
chr19:7415668-7415721 5.92453 
chr19:7416202-7416232 6 
chr19:7416586-7416609 5.82609 
chr19:7417420-7417442 5.81818 
chr19:7417728-7417750 6 
chr19:7418491-7418530 6 
chr19:7418858-7418891 5.93939 
chr19:7419272-7419299 5.74074 
chr19:7419806-7419831 5.52 
chr19:7419970-7419997 5.96296 
chr19:7421150-7421169 5.84211 
chr19:7423031-7423068 5.78378 
chr19:7423090-7423259 5.65089 
chr19:7423271-7423297 5.34615 
chr19:7423318-7423347 5.65517 
chr19:7423369-7423394 5.52 
chr19:7423406-7423487 5.45679 
chr19:7425034-7425061 5.85185 
chr19:7425093-7425134 5.60976 
chr19:7426877-7427239 5.88674 
chr19:7428004-7428089 5.44706 
chr19:7428103-7428123 6 
chr19:7428251-7428339 5.32955 
chr19:7428471-7428568 5.41237 
chr19:7428582-7428600 5.88889 
chr19:7428666-7428804 5.2971 
chr19:7428879-7428892 6 
chr19:7428909-7429004 5.30526 
chr19:7429085-7429286 5.42289 
chr19:7431629-7431659 5.43333 
chr19:7432632-7432808 5.61932 
chr19:7432839-7432928 5.76404 
chr19:7433793-7433819 5.30769 
chr19:7434349-7434383 5.88235 
chr19:7434692-7434707 6 
chr19:7435383-7435411 5.82143 
chr19:7435786-7435808 5.90909 
chr19:7437301-7437325 5.54167 
chr19:7437356-7437378 5.72727 
chr19:7438334-7438380 5.86957 
chr19:7438735-7438749 6 
chr19:7440157-7440345 5.83511 
chr19:7442265-7442285 5.8 
chr19:7442671-7442683 6 
chr19:7443570-7443591 6 
chr19:7445401-7445418 5.88235 
chr19:7446565-7446614 5.89796 
chr19:7446705-7446753 5.52083 
chr19:7447279-7447315 5.75 
chr19:7447512-7447530 5.88889 
chr19:7449390-7449417 5.22222 
chr19:7449578-7449592 6 
chr19:7450329-7450372 6 
chr19:7450705-7450928 5.89686 
chr19:7451120-7451132 6 
chr19:7452024-7452050 6 
chr19:7452338-7452367 5.62069 
chr19:7453454-7453478 6 
chr19:7454203-7454223 5.95 
chr19:7454351-7454432 5.7284 
chr19:7455394-7455436 5.92857 
chr19:7455606-7455630 5.5 
chr19:7455924-7455958 5.97059 
chr19:7457126-7457142 6 
chr19:7457424-7457447 5.73913 
chr19:7457600-7457641 5.90244 
chr19:7457933-7457963 5.66667 
chr19:7461983-7461999 6 
chr19:7462618-7462636 5.72222 
chr19:7462754-7462769 6 
chr19:7463576-7463604 5.78571 
chr19:7468415-7468448 5.93939 
chr19:7469335-7469358 5.82609 
chr19:7469842-7469860 6 
chr19:7470487-7470510 5.69565 
chr19:7471776-7471796 6 
chr19:7471950-7471964 6 
chr19:7472847-7472868 6 
chr19:7473943-7473958 6 
chr19:7474213-7474228 6 
chr19:7474479-7474496 6 
chr19:7474638-7474665 5.92593 
chr19:7474825-7474850 5.6 
chr19:7475267-7475305 5.89474 
chr19:7475695-7475709 6 
chr19:7476121-7476207 5.67442 
chr19:7476899-7476935 5.44444 
chr19:7477627-7477651 5.54167 
chr19:7478154-7478200 5.54348 
chr19:7479690-7479727 5.51351 
chr19:7479881-7479907 5.61538 
chr19:7481416-7481459 6 
chr19:7481787-7481809 5.81818 
chr19:7483117-7483159 5.66667 
chr19:7484863-7484899 5.38889 
chr19:7484908-7484930 5.54545 
chr19:7485809-7485831 6 
chr19:7487602-7487617 6 
chr19:7489536-7489555 5.68421 
chr19:7490886-7490905 5.68421 
chr19:7491372-7491392 5.8 
chr19:7492829-7492859 5.53333 
chr19:7494488-7494526 5.55263 
chr19:7496396-7496414 6 
chr19:7496844-7496857 5.92308 
chr19:7497347-7497372 5.68 
chr19:7498393-7498413 6 
chr19:7498906-7498929 5.78261 
chr19:7501080-7501097 5.88235 
chr19:7501143-7501174 5.6129 
chr19:7502308-7502320 6 
chr19:7502521-7502540 5.89474 
chr19:7502861-7502994 5.85714 
chr19:7503923-7503950 5.81481 
chr19:7506047-7506079 5.34375 
chr19:7506991-7507135 5.74306 
chr19:7507941-7507961 6 
chr19:7508228-7508261 5.33333 
chr19:7509981-7510004 6 
chr19:7511781-7511810 5.93103 
chr19:7512378-7512415 5.67568 
chr19:7515317-7515330 6 
chr19:7515357-7515370 6 
chr19:7515504-7515517 6 
chr19:7516282-7516305 5.69565 
chr19:7516459-7516479 5.9 
chr19:7516605-7516623 5.94444 
chr19:7517339-7517366 6 
chr19:7518647-7518677 5.6 
chr19:7518812-7518844 5.28125 
chr19:7519243-7519282 5.66667 
chr19:7519732-7519759 5.40741 
chr19:7521625-7521655 5.96667 
chr19:7522239-7522261 6 
chr19:7523183-7523201 6 
chr19:7524098-7524117 6 
chr19:7525660-7525690 5.5 
chr19:7526436-7526458 5.68182 
chr19:7527705-7527735 5.93333 
chr19:7530294-7530306 6 
chr19:7531267-7531283 6 
chr19:7531690-7531735 5.91111 
chr19:7534450-7534494 5.20455 
chr19:7537556-7537599 5.72093 
chr19:7538694-7538714 6 
chr19:7539640-7539665 6 
chr19:7540411-7540446 5.94286 
chr19:7547429-7547469 5.525 
chr19:7547941-7547996 5.52727 
chr19:7551931-7551956 6 
chr19:7554735-7554756 5.80952 
chr19:7555376-7555393 6 
chr19:7555528-7555553 6 
chr19:7555830-7555844 6 
chr19:7556148-7556168 6 
chr19:7557316-7557342 5.34615 
chr19:7558063-7558092 5.37931 
chr19:7559552-7559581 5.2069 
chr19:7559846-7560049 5.71429 
chr19:7560137-7560199 5.70968 
chr19:7561675-7561705 5.83333 
chr19:7561766-7561799 5.63636 
chr19:7563040-7563081 5.85366 
chr19:7563270-7563294 5.75 
chr19:7564199-7564223 5.625 
chr19:7564249-7564278 5.72414 
chr19:7564818-7564847 6 
chr19:7565590-7565633 5.55814 
chr19:7566706-7566784 5.76923 
chr19:7566800-7566822 5.86364 
chr19:7566970-7567004 5.52941 
chr19:7568357-7568384 5.51852 
chr19:7568829-7568846 5.94118 
chr19:7569849-7569882 5.90909 
chr19:7571082-7571173 5.31868 
chr19:7571533-7571584 5.29412 
chr19:7571612-7571791 5.35754 
chr19:7573879-7573900 5.95238 
chr19:7574743-7574775 5.625 
chr19:7576756-7576800 5.90909 
chr19:7578206-7578237 5.70968 
chr19:7579514-7579532 5.94444 
chr19:7580542-7580649 5.3271 
chr19:7580696-7580735 5.38462 
chr19:7581015-7581060 5.28889 
chr19:7581076-7581131 5.32727 
chr19:7581153-7581195 5.59524 
chr19:7582445-7582460 5.86667 
chr19:7583335-7583482 5.77551 
chr19:7583950-7583968 6 
chr19:7584058-7584083 5.48 
chr19:7585321-7585391 5.38571 
chr19:7585669-7585734 5.52308 
chr19:7586527-7586539 6 
chr19:7591487-7591593 5.69811 
chr19:7592157-7592176 6 
chr19:7594624-7594657 5.33333 
chr19:7595623-7595643 5.8 
chr19:7596083-7596099 5.8125 
chr19:7596551-7596566 5.86667 
chr19:7598182-7598206 5.41667 
chr19:7600298-7600331 5.45455 
chr19:7601812-7601851 5.92308 
chr19:7602521-7602542 5.90476 
chr19:7604643-7604661 6 
chr19:7608538-7608562 5.79167 
chr19:7608687-7608709 5.86364 
chr19:7610795-7610811 6 
chr19:7612697-7612724 6 
chr19:7613279-7613304 5.64 
chr19:7613590-7613642 5.92308 
chr19:7613655-7613701 5.34783 
chr19:7613993-7614019 5.73077 
chr19:7614064-7614085 5.90476 
chr19:7614370-7614386 5.8125 
chr19:7617641-7617684 5.7907 
chr19:7618113-7618149 5.61111 
chr19:7618672-7618697 5.88 
chr19:7620939-7620961 6 
chr19:7622001-7622037 5.47222 
chr19:7622669-7622696 5.74074 
chr19:7624118-7624142 5.875 
chr19:7625044-7625087 5.37209 
chr19:7626924-7626951 5.85185 
chr19:7627118-7627149 5.77419 
chr19:7628307-7628386 5.75949 
chr19:7628542-7628556 6 
chr19:7628663-7628704 5.7561 
chr19:7629479-7629514 5.4 
chr19:7630831-7630847 5.875 
chr19:7631080-7631172 5.83696 
chr19:7632147-7632173 5.38462 
chr19:7632330-7632355 5.4 
chr19:7633332-7633369 5.2973 
chr19:7633542-7633556 6 
chr19:7634128-7634160 5.625 
chr19:7634761-7634793 5.3125 
chr19:7635257-7635271 6 
chr19:7636016-7636045 5.55172 
chr19:7636835-7636876 5.41463 
chr19:7638224-7638248 6 
chr19:7639447-7639473 5.96154 
chr19:7639588-7639618 5.76667 
chr19:7639908-7639920 6 
chr19:7640666-7640790 5.45161 
chr19:7641117-7641130 6 
chr19:7641290-7641317 5.62963 
chr19:7642335-7642592 5.81712 
chr19:7642727-7642743 5.875 
chr19:7644643-7644661 5.94444 
chr19:7646133-7646153 5.9 
chr19:7646845-7646862 5.88235 
chr19:7647748-7647854 5.92453 
chr19:7649194-7649234 5.75 
chr19:7650678-7650692 6 
chr19:7650973-7650992 6 
chr19:7651726-7651766 5.75 
chr19:7652409-7652433 5.91667 
chr19:7652814-7652841 5.81481 
chr19:7652999-7653016 6 
chr19:7653395-7653415 5.9 
chr19:7653875-7653900 5.96 
chr19:7654175-7654265 5.45556 
chr19:7655196-7655232 5.19444 
chr19:7656095-7656110 5.93333 
chr19:7656373-7656404 5.93548 
chr19:7656692-7656711 5.78947 
chr19:7657059-7657087 5.60714 
chr19:7657115-7657155 5.425 
chr19:7657178-7657199 5.90476 
chr19:7657819-7657881 5.5 
chr19:7658175-7658206 5.6129 
chr19:7659169-7659185 6 
chr19:7660106-7660143 5.78378 
chr19:7660498-7660539 5.5122 
chr19:7660644-7660688 5.25 
chr19:7660762-7660801 5.71795 
chr19:7660831-7660844 6 
chr19:7664065-7664153 5.59091 
chr19:7664164-7664320 5.64103 
chr19:7664331-7664479 5.72297 
chr19:7664504-7664983 5.73904 
chr19:7665004-7665403 5.62907 
chr19:7665414-7665717 5.68977 
chr19:7665732-7665868 5.61029 
chr19:7666195-7666217 5.59091 
chr19:7666597-7666654 5.87719 
chr19:7668074-7668113 5.94872 
chr19:7670033-7670058 6 
chr19:7671742-7671775 5.39394 
chr19:7673519-7673532 6 
chr19:7673875-7673914 5.33333 
chr19:7674203-7674216 6 
chr19:7675686-7675710 5.45833 
chr19:7678078-7678108 5.56667 
chr19:7679145-7679169 6 
chr19:7679209-7679246 5.78378 
chr19:7681820-7681848 5.82143 
chr19:7682164-7682193 5.72414 
chr19:7682579-7682591 6 
chr19:7684432-7684461 5.58621 
chr19:7684651-7684668 6 
chr19:7687862-7688014 5.40132 
chr19:7690359-7690377 6 
chr19:7692944-7692957 5.92308 
chr19:7693318-7693344 5.26923 
chr19:7700583-7700600 5.76471 
chr19:7700618-7700653 5.6 
chr19:7701584-7701599 6 
chr19:7702010-7702045 5.4 
chr19:7704711-7705257 5.4652 
chr19:7705277-7705454 5.52542 
chr19:7708682-7708720 5.26316 
chr19:7710747-7710785 5.21053 
chr19:7710873-7710953 5.1875 
chr19:7710969-7711009 5.575 
chr19:7714769-7714803 5.76471 
chr19:7715089-7715118 5.72414 
chr19:7716571-7716612 5.95122 
chr19:7718752-7718782 5.66667 
chr19:7718936-7718971 5.74286 
chr19:7718994-7719020 5.76923 
chr19:7721541-7721563 6 
chr19:7721628-7721640 6 
chr19:7721753-7721765 6 
chr19:7722043-7722064 5.61905 
chr19:7723060-7723073 6 
chr19:7724346-7724364 6 
chr19:7725970-7725989 5.84211 
chr19:7726153-7726178 6 
chr19:7727102-7727133 5.80645 
chr19:7727425-7727437 6 
chr19:7728322-7728335 6 
chr19:7730542-7730559 6 
chr19:7731703-7731736 5.9697 
chr19:7732576-7732588 6 
chr19:7734989-7735064 5.38667 
chr19:7735318-7735344 6 
chr19:7736042-7736131 5.79775 
chr19:7738363-7738432 5.7971 
chr19:7739693-7739759 5.89394 
chr19:7740049-7740064 6 
chr19:7741513-7741536 5.86957 
chr19:7742226-7742242 6 
chr19:7742313-7742341 6 
chr19:7744180-7744244 5.625 
chr19:7745075-7745104 5.89655 
chr19:7747746-7747760 6 
chr19:7748099-7748116 5.76471 
chr19:7748824-7748855 5.16129 
chr19:7750732-7750765 5.30303 
chr19:7751270-7751299 5.55172 
chr19:7751399-7751415 6 
chr19:7751689-7751721 5.5 
chr19:7752610-7752633 5.78261 
chr19:7753095-7753121 5.76923 
chr19:7754488-7754521 5.75758 
chr19:7756852-7756894 5.2381 
chr19:7758524-7758548 5.875 
chr19:7758839-7758853 6 
chr19:7759252-7759289 5.51351 
chr19:7760798-7760825 5.85185 
chr19:7762835-7762889 5.27778 
chr19:7764363-7764387 6 
chr19:7765392-7765413 6 
chr19:7766746-7766777 5.32258 
chr19:7767482-7767560 5.37179 
chr19:7767862-7767895 5.93939 
chr19:7768017-7768037 6 
chr19:7768192-7768234 5.7619 
chr19:7770120-7770134 6 
chr19:7774621-7774633 6 
chr19:7775639-7775808 5.67456 
chr19:7776096-7776114 6 
chr19:7776257-7776277 5.95 
chr19:7777395-7777417 5.63636 
chr19:7778520-7778579 5.52542 
chr19:7779465-7779492 5.81481 
chr19:7779896-7779921 5.72 
chr19:7781203-7781236 5.90909 
chr19:7782108-7782136 5.67857 
chr19:7782421-7782442 5.7619 
chr19:7783027-7783055 5.28571 
chr19:7784095-7784139 5.70455 
chr19:7785027-7785062 5.82857 
chr19:7786559-7786576 6 
chr19:7789358-7789384 6 
chr19:7790118-7790139 5.57143 
chr19:7790681-7790733 5.78846 
chr19:7791167-7791204 5.27027 
chr19:7791298-7791312 6 
chr19:7791937-7791960 6 
chr19:7792151-7792178 5.59259 
chr19:7795580-7795592 6 
chr19:7797139-7797155 6 
chr19:7797778-7797841 5.57143 
chr19:7798173-7798207 6 
chr19:7798870-7798884 6 
chr19:7800412-7800461 5.59184 
chr19:7801324-7801595 5.69004 
chr19:7801890-7801910 6 
chr19:7803511-7803535 6 
chr19:7805670-7805698 5.57143 
chr19:7807345-7807368 5.6087 
chr19:7811156-7811178 5.54545 
chr19:7811498-7811526 5.60714 
chr19:7811721-7811744 5.73913 
chr19:7812137-7812160 5.52174 
chr19:7814738-7814756 6 
chr19:7815232-7815248 6 
chr19:7815396-7815441 5.26667 
chr19:7816082-7816128 5.93478 
chr19:7816900-7816918 5.83333 
chr19:7817312-7817377 5.50769 
chr19:7817791-7817816 5.76 
chr19:7818873-7818900 5.66667 
chr19:7819591-7819614 5.91304 
chr19:7824125-7824164 5.35897 
chr19:7824361-7824395 5.23529 
chr19:7825784-7825806 5.5 
chr19:7826991-7827023 5.9375 
chr19:7828994-7829009 6 
chr19:7829340-7829387 5.82979 
chr19:7829957-7829985 5.60714 
chr19:7833461-7833504 5.30233 
chr19:7835200-7835228 5.42857 
chr19:7835356-7835394 5.78947 
chr19:7835545-7835564 5.68421 
chr19:7836940-7836965 5.92 
chr19:7837580-7837592 6 
chr19:7839665-7839677 6 
chr19:7840612-7840628 6 
chr19:7841619-7841645 6 
chr19:7841773-7841797 5.66667 
chr19:7842124-7842162 5.76316 
chr19:7842438-7842453 6 
chr19:7842790-7842844 5.85185 
chr19:7843655-7843706 5.68627 
chr19:7843994-7844010 6 
chr19:7846637-7846654 5.82353 
chr19:7847307-7847322 6 
chr19:7849550-7849585 5.82857 
chr19:7850125-7850174 5.5102 
chr19:7850579-7850594 6 
chr19:7851839-7851856 6 
chr19:7852239-7852261 5.72727 
chr19:7852273-7852299 5.69231 
chr19:7853829-7853847 6 
chr19:7855065-7855112 6 
chr19:7855925-7855959 5.82353 
chr19:7857815-7857836 5.85714 
chr19:7859764-7859792 5.46429 
chr19:7861799-7861821 5.77273 
chr19:7862254-7862283 5.34483 
chr19:7863153-7863175 5.95455 
chr19:7863794-7863808 6 
chr19:7864477-7864504 6 
chr19:7865792-7865827 5.65714 
chr19:7866527-7866574 5.74468 
chr19:7868223-7868236 6 
chr19:7870186-7870202 6 
chr19:7870956-7871001 6 
chr19:7871718-7871750 6 
chr19:7871836-7871865 5.48276 
chr19:7872803-7872831 5.92857 
chr19:7873583-7873602 5.73684 
chr19:7873889-7873930 6 
chr19:7874035-7874056 5.61905 
chr19:7874778-7874814 5.66667 
chr19:7878134-7878165 6 
chr19:7878456-7878480 6 
chr19:7879022-7879037 6 
chr19:7879886-7879914 5.46429 
chr19:7881441-7881474 6 
chr19:7882292-7882312 5.8 
chr19:7882623-7882644 5.57143 
chr19:7885001-7885040 5.87179 
chr19:7886720-7886740 6 
chr19:7887118-7887137 6 
chr19:7887161-7887182 5.95238 
chr19:7887508-7887522 6 
chr19:7887916-7888059 5.79021 
chr19:7888210-7888526 5.63608 
chr19:7889361-7889392 5.51613 
chr19:7890512-7890526 6 
chr19:7892831-7892875 5.79545 
chr19:7893030-7893052 6 
chr19:7894073-7894085 6 
chr19:7895152-7895184 5.34375 
chr19:7895998-7896017 5.63158 
chr19:7896112-7896154 6 
chr19:7897738-7897772 5.47059 
chr19:7899223-7899249 5.61538 
chr19:7899836-7899863 5.59259 
chr19:7900022-7900054 5.78125 
chr19:7900393-7900416 5.6087 
chr19:7901513-7901537 5.58333 
chr19:7902217-7902242 5.88 
chr19:7902561-7902599 5.94737 
chr19:7902965-7903008 5.76744 
chr19:7903576-7903589 6 
chr19:7907004-7907054 5.06 
chr19:7907070-7907164 5.29787 
chr19:7907181-7907241 5.3 
chr19:7907255-7907292 5.37838 
chr19:7907301-7907345 5.61364 
chr19:7907355-7907388 5.21212 
chr19:7907431-7907461 5.36667 
chr19:7907726-7907777 5.23529 
chr19:7907955-7907980 5.36 
chr19:7907996-7908029 5.33333 
chr19:7908108-7908145 5.16216 
chr19:7908162-7908186 5.45833 
chr19:7908268-7908292 5.41667 
chr19:7908319-7908347 5.5 
chr19:7908531-7908569 5.26316 
chr19:7908609-7908633 5.5 
chr19:7909217-7909248 5.90323 
chr19:7912471-7912489 5.72222 
chr19:7915004-7915063 5.32203 
chr19:7915465-7915511 5.41304 
chr19:7917420-7917452 5.65625 
chr19:7919167-7919197 5.93333 
chr19:7919992-7920014 5.81818 
chr19:7922357-7922398 5.58537 
chr19:7923260-7923272 6 
chr19:7924076-7924091 6 
chr19:7925837-7925902 5.23077 
chr19:7927234-7927261 5.51852 
chr19:7927545-7927569 5.45833 
chr19:7927592-7927632 5.375 
chr19:7927682-7927767 5.25882 
chr19:7927959-7928004 5.51111 
chr19:7932253-7932265 6 
chr19:7933207-7933246 5.71795 
chr19:7934258-7934280 5.63636 
chr19:7939250-7939281 5.45161 
chr19:7940364-7940391 5.92593 
chr19:7940776-7940797 5.57143 
chr19:7941779-7941808 5.89655 
chr19:7942046-7942082 5.94444 
chr19:7942779-7942996 5.70968 
chr19:7943009-7943030 6 
chr19:7943069-7943114 5.91111 
chr19:7943175-7943197 5.59091 
chr19:7943484-7943513 5.86207 
chr19:7945122-7945570 5.68973 
chr19:7945881-7945926 5.68889 
chr19:7946804-7946834 5.9 
chr19:7947418-7947430 6 
chr19:7947871-7947888 6 
chr19:7948175-7948221 5.86957 
chr19:7948817-7948830 6 
chr19:7949029-7949054 6 
chr19:7949202-7949259 5.64912 
chr19:7949272-7949644 5.64247 
chr19:7950207-7950262 5.85455 
chr19:7950425-7950439 6 
chr19:7950597-7950617 5.65 
chr19:7951177-7951197 6 
chr19:7951564-7951587 5.78261 
chr19:7951992-7952033 5.85366 
chr19:7952729-7952745 6 
chr19:7952909-7952939 5.43333 
chr19:7953344-7953356 6 
chr19:7954623-7954647 5.83333 
chr19:7955268-7955289 5.80952 
chr19:7956409-7956452 5.81395 
chr19:7956485-7956504 6 
chr19:7956949-7956970 5.66667 
chr19:7957701-7957719 5.77778 
chr19:7957875-7957898 5.69565 
chr19:7961125-7961154 6 
chr19:7961458-7961491 5.54545 
chr19:7962045-7962073 6 
chr19:7962369-7962382 6 
chr19:7963088-7963112 5.70833 
chr19:7967249-7967266 5.76471 
chr19:7968787-7968819 5.46875 
chr19:7968976-7969004 5.75 
chr19:7969011-7969040 5.41379 
chr19:7969733-7969774 5.31707 
chr19:7970201-7970229 5.25 
chr19:7970521-7970548 5.25926 
chr19:7970834-7970879 5.35556 
chr19:7970899-7970942 5.46512 
chr19:7971804-7971826 5.72727 
chr19:7972374-7972406 5.28125 
chr19:7973764-7973777 6 
chr19:7977918-7977949 5.77419 
chr19:7977980-7978018 5.26316 
chr19:7978630-7978667 5.54054 
chr19:7981798-7981815 6 
chr19:7983100-7983130 5.93333 
chr19:7985690-7985720 5.33333 
chr19:7990519-7990538 5.73684 
chr19:7990936-7990950 6 
chr19:7991056-7991100 5.45455 
chr19:7993789-7993828 5.84615 
chr19:7995188-7995205 6 
chr19:7995987-7996004 5.88235 
chr19:8000052-8000067 6 
chr19:8001343-8001392 5.53061 
chr19:8001990-8002008 6 
chr19:8002153-8002176 6 
chr19:8003691-8003707 6 
chr19:8004497-8004510 6 
chr19:8007099-8007124 5.52 
chr19:8007711-8007751 5.275 
chr19:8007925-8007952 5.77778 
chr19:8010072-8010098 6 
chr19:8010130-8010175 5.75556 
chr19:8011705-8011717 6 
chr19:8012137-8012149 6 
chr19:8013440-8013473 6 
chr19:8013928-8013940 6 
chr19:8014272-8014298 5.76923 
chr19:8015677-8015720 5.5814 
chr19:8016079-8016104 5.56 
chr19:8017454-8017469 6 
chr19:8018140-8018531 5.59591 
chr19:8019209-8019231 5.59091 
chr19:8019332-8019364 5.21875 
chr19:8019629-8019644 6 
chr19:8021351-8021371 6 
chr19:8022190-8022336 5.91781 
chr19:8027201-8027221 5.7 
chr19:8029575-8029605 5.9 
chr19:8031053-8031080 5.51852 
chr19:8033035-8033064 5.41379 
chr19:8033745-8033764 5.63158 
chr19:8034848-8034871 5.65217 
chr19:8035024-8035051 5.77778 
chr19:8037500-8037521 6 
chr19:8037684-8037708 6 
chr19:8038113-8038127 6 
chr19:8040977-8041004 5.2963 
chr19:8041724-8041747 5.6087 
chr19:8046239-8046251 6 
chr19:8051988-8052013 5.52 
chr19:8052571-8052588 5.76471 
chr19:8053284-8053313 5.37931 
chr19:8053781-8053795 6 
chr19:8055665-8055702 5.27027 
chr19:8055714-8055729 5.86667 
chr19:8056804-8056838 5.88235 
chr19:8059836-8059851 6 
chr19:8060048-8060069 5.66667 
chr19:8060170-8060199 5.37931 
chr19:8061885-8061911 5.26923 
chr19:8062660-8062679 5.78947 
chr19:8062837-8062869 5.21875 
chr19:8064254-8064268 5.92857 
chr19:8068239-8068279 6 
chr19:8068575-8068588 6 
chr19:8070409-8070438 5.62069 
chr19:8070467-8070504 5.75676 
chr19:8071390-8071416 5.92308 
chr19:8071717-8071731 6 
chr19:8072053-8072074 6 
chr19:8072529-8072559 5.33333 
chr19:8073490-8073504 5.92857 
chr19:8073888-8073921 5.54545 
chr19:8074079-8074111 5.625 
chr19:8074399-8074461 5.8871 
chr19:8075108-8075120 6 
chr19:8075571-8075591 5.65 
chr19:8075968-8075997 6 
chr19:8076162-8076186 5.79167 
chr19:8077702-8077729 6 
chr19:8078258-8078274 6 
chr19:8079249-8079265 6 
chr19:8079561-8079594 5.84848 
chr19:8080436-8080452 5.8125 
chr19:8080513-8080527 6 
chr19:8081758-8081774 5.875 
chr19:8083771-8083786 6 
chr19:8084669-8084729 5.66667 
chr19:8085106-8085135 5.48276 
chr19:8085299-8085316 6 
chr19:8085370-8085390 5.8 
chr19:8085699-8085810 5.66667 
chr19:8086552-8086583 5.6129 
chr19:8087481-8087560 5.94937 
chr19:8087847-8087944 5.59794 
chr19:8088859-8088877 5.94444 
chr19:8089431-8089451 6 
chr19:8089879-8089898 5.89474 
chr19:8090226-8090259 5.15152 
chr19:8090882-8090905 5.95652 
chr19:8091435-8091454 6 
chr19:8092936-8092969 6 
chr19:8095049-8095063 6 
chr19:8095362-8095384 6 
chr19:8096202-8096227 5.84 
chr19:8097119-8097140 5.52381 
chr19:8097264-8097303 5.89744 
chr19:8097795-8097835 5.475 
chr19:8098781-8098793 6 
chr19:8099465-8099480 6 
chr19:8100113-8100136 5.78261 
chr19:8101716-8101861 5.75172 
chr19:8101868-8101890 5.90909 
chr19:8102173-8102319 5.78082 
chr19:8104144-8104157 5.92308 
chr19:8104287-8104337 5.88 
chr19:8104614-8104654 5.4 
chr19:8105134-8105174 5.85 
chr19:8105362-8105382 6 
chr19:8106371-8106391 5.7 
chr19:8107158-8107189 6 
chr19:8107770-8107786 6 
chr19:8108080-8108103 5.65217 
chr19:8108957-8108978 5.95238 
chr19:8109857-8109907 5.74 
chr19:8110336-8110366 6 
chr19:8110438-8110454 5.875 
chr19:8110686-8110711 5.48 
chr19:8110867-8110889 5.77273 
chr19:8111577-8111843 5.79323 
chr19:8112113-8112148 5.88571 
chr19:8112392-8112411 6 
chr19:8112897-8112916 5.73684 
chr19:8113367-8113399 5.5 
chr19:8114789-8114810 5.61905 
chr19:8116329-8116394 5.53846 
chr19:8118431-8118445 6 
chr19:8119717-8119745 5.53571 
chr19:8120210-8120238 5.92857 
chr19:8121895-8121917 5.95455 
chr19:8122210-8122223 6 
chr19:8123118-8123555 5.67735 
chr19:8123841-8124095 5.79134 
chr19:8124972-8124994 5.77273 
chr19:8125866-8125882 6 
chr19:8126183-8126206 5.56522 
chr19:8126728-8126780 5.92308 
chr19:8126930-8126947 6 
chr19:8127549-8127567 6 
chr19:8128325-8128348 5.91304 
chr19:8128719-8128733 6 
chr19:8129027-8129063 5.80556 
chr19:8129212-8129228 6 
chr19:8129917-8129947 5.5 
chr19:8131765-8131779 6 
chr19:8131985-8132024 5.71795 
chr19:8133585-8133626 5.70732 
chr19:8135267-8135279 6 
chr19:8135906-8135919 6 
chr19:8137601-8137622 6 
chr19:8137850-8137896 5.86957 
chr19:8141124-8141158 5.85294 
chr19:8143661-8143684 5.82609 
chr19:8144137-8144155 5.94444 
chr19:8144302-8144353 5.45098 
chr19:8144473-8144499 6 
chr19:8146818-8146860 5.52381 
chr19:8147009-8147029 6 
chr19:8147152-8147392 5.725 
chr19:8147679-8147710 5.74194 
chr19:8149461-8149483 6 
chr19:8150104-8150136 6 
chr19:8150850-8151028 5.71348 
chr19:8151310-8151352 5.92857 
chr19:8151504-8151526 5.63636 
chr19:8151749-8151785 5.72222 
chr19:8152482-8152504 5.90909 
chr19:8153266-8153320 5.5 
chr19:8153443-8153499 5.23214 
chr19:8153573-8153662 5.23596 
chr19:8153674-8153722 5.35417 
chr19:8153736-8153881 5.46207 
chr19:8153916-8154007 5.72527 
chr19:8154030-8154085 5.41818 
chr19:8154095-8154269 5.49425 
chr19:8155345-8155380 5.77143 
chr19:8157591-8157612 6 
chr19:8158636-8158688 5.92308 
chr19:8159841-8159869 5.67857 
chr19:8160643-8160655 6 
chr19:8164160-8164177 6 
chr19:8165088-8165118 5.16667 
chr19:8167088-8167111 6 
chr19:8168150-8168164 6 
chr19:8169009-8169030 5.57143 
chr19:8169049-8169062 6 
chr19:8169355-8169368 6 
chr19:8169760-8169851 5.85714 
chr19:8170134-8170154 5.8 
chr19:8171439-8171487 5.45833 
chr19:8171541-8171572 5.48387 
chr19:8171612-8171666 5.51852 
chr19:8171710-8171749 5.51282 
chr19:8171760-8171805 5.48889 
chr19:8171823-8171846 5.6087 
chr19:8171894-8171924 5.46667 
chr19:8171944-8171972 5.46429 
chr19:8171985-8172039 5.87037 
chr19:8172051-8172143 5.42391 
chr19:8172157-8172233 5.19737 
chr19:8172278-8172343 5.32308 
chr19:8172358-8172427 5.75362 
chr19:8172442-8172464 6 
chr19:8172582-8172776 5.46392 
chr19:8172790-8172813 5.47826 
chr19:8173309-8173347 5.78947 
chr19:8173656-8173688 5.25 
chr19:8176771-8176811 5.55 
chr19:8177533-8177558 6 
chr19:8178725-8178737 6 
chr19:8178878-8178924 5.45652 
chr19:8182196-8182214 5.77778 
chr19:8182753-8182785 5.375 
chr19:8182857-8182909 5.15385 
chr19:8183020-8183040 5.8 
chr19:8183077-8183100 5.6087 
chr19:8184380-8184407 5.66667 
chr19:8184697-8184717 6 
chr19:8185013-8185060 6 
chr19:8185360-8185378 6 
chr19:8185933-8185960 5.44444 
chr19:8186410-8186432 5.54545 
chr19:8186591-8186641 5.74 
chr19:8188238-8188259 5.90476 
chr19:8189423-8189435 6 
chr19:8190118-8190145 5.37037 
chr19:8190674-8190686 6 
chr19:8190990-8191022 5.40625 
chr19:8191930-8191955 5.88 
chr19:8194039-8194067 5.46429 
chr19:8195392-8195592 5.87 
chr19:8196810-8196895 5.36471 
chr19:8197674-8197758 5.33333 
chr19:8199125-8199152 5.88889 
chr19:8199808-8199873 5.73846 
chr19:8201602-8201695 5.77419 
chr19:8201709-8201825 5.73276 
chr19:8201839-8201889 5.68 
chr19:8201923-8202000 5.27273 
chr19:8202081-8202113 5.4375 
chr19:8202141-8202305 5.64634 
chr19:8202493-8202522 6 
chr19:8204232-8204248 6 
chr19:8206078-8206096 6 
chr19:8206249-8206279 5.7 
chr19:8206687-8206711 5.5 
chr19:8207988-8208000 6 
chr19:8208363-8208393 5.96667 
chr19:8208679-8208710 5.93548 
chr19:8210257-8210276 6 
chr19:8210564-8210579 6 
chr19:8211484-8211504 5.75 
chr19:8211510-8211528 5.83333 
chr19:8212646-8212669 6 
chr19:8212855-8212878 5.52174 
chr19:8214187-8214218 5.19355 
chr19:8214238-8214268 5.4 
chr19:8214483-8214512 5.41379 
chr19:8215416-8215433 6 
chr19:8215710-8215734 5.625 
chr19:8217537-8217570 5.9697 
chr19:8218590-8218606 6 
chr19:8218748-8218799 5.90196 
chr19:8219279-8219301 5.63636 
chr19:8219447-8219468 5.61905 
chr19:8220349-8220372 5.91304 
chr19:8220649-8220702 5.90566 
chr19:8221375-8221418 6 
chr19:8221570-8221590 5.6 
chr19:8221755-8221785 5.73333 
chr19:8221938-8221951 6 
chr19:8222430-8222484 5.5 
chr19:8222782-8222891 5.89908 
chr19:8224092-8224124 5.53125 
chr19:8225312-8225422 5.87273 
chr19:8226757-8226773 6 
chr19:8227595-8227639 5.5 
chr19:8229606-8229642 5.83333 
chr19:8230543-8230561 6 
chr19:8230699-8230862 5.69325 
chr19:8231229-8231243 6 
chr19:8231557-8231593 5.5 
chr19:8231616-8231628 6 
chr19:8232619-8232648 5.34483 
chr19:8233460-8233492 5.875 
chr19:8234066-8234095 5.82759 
chr19:8234709-8234751 5.42857 
chr19:8235102-8235127 5.92 
chr19:8236092-8236112 5.75 
chr19:8236322-8236352 5.86667 
chr19:8236414-8236435 5.71429 
chr19:8237885-8237898 6 
chr19:8238802-8238822 5.7 
chr19:8239052-8239091 6 
chr19:8239385-8239397 6 
chr19:8240460-8240472 6 
chr19:8241078-8241108 5.56667 
chr19:8242139-8242155 6 
chr19:8242452-8242470 6 
chr19:8242741-8242769 5.78571 
chr19:8243317-8243333 5.9375 
chr19:8244696-8244719 5.82609 
chr19:8245579-8245606 5.92593 
chr19:8245956-8245973 6 
chr19:8246751-8246777 5.73077 
chr19:8247070-8247082 6 
chr19:8247569-8247590 6 
chr19:8247914-8247931 5.76471 
chr19:8248442-8248465 5.86957 
chr19:8248638-8248667 5.86207 
chr19:8248954-8249034 5.9875 
chr19:8250009-8250026 5.94118 
chr19:8250701-8250737 5.47222 
chr19:8250861-8250897 5.94444 
chr19:8251186-8251218 5.96875 
chr19:8251817-8251840 6 
chr19:8252104-8252126 5.86364 
chr19:8252135-8252168 5.87879 
chr19:8252474-8252595 5.53719 
chr19:8253316-8253338 6 
chr19:8254108-8254123 5.86667 
chr19:8254965-8254995 5.8 
chr19:8255280-8255297 6 
chr19:8255668-8255707 5.61538 
chr19:8256031-8256058 5.59259 
chr19:8256371-8256387 5.8125 
chr19:8256728-8256912 5.85326 
chr19:8257664-8257732 5.63235 
chr19:8258075-8258100 5.8 
chr19:8258333-8258365 5.5 
chr19:8258656-8258685 5.86207 
chr19:8259129-8259160 6 
chr19:8260105-8260124 6 
chr19:8260929-8260944 6 
chr19:8262326-8262338 6 
chr19:8262675-8262702 5.37037 
chr19:8262994-8263012 6 
chr19:8263045-8263082 6 
chr19:8263450-8263463 5.92308 
chr19:8263931-8263955 5.79167 
chr19:8264095-8264117 5.90909 
chr19:8265404-8265437 5.93939 
chr19:8265987-8266004 5.82353 
chr19:8266380-8266416 5.5 
chr19:8267152-8267234 5.37805 
chr19:8268962-8269004 5.33333 
chr19:8269287-8269305 5.88889 
chr19:8272794-8272814 5.8 
chr19:8272967-8272995 5.96429 
chr19:8273944-8274004 5.48333 
chr19:8274094-8274145 5.17647 
chr19:8274166-8274197 5.41935 
chr19:8276774-8276792 6 
chr19:8277509-8277534 5.64 
chr19:8277900-8277934 5.61765 
chr19:8278804-8278820 6 
chr19:8278856-8278874 5.88889 
chr19:8279132-8279148 6 
chr19:8279777-8279927 5.42667 
chr19:8280361-8280380 5.89474 
chr19:8282421-8282433 6 
chr19:8285692-8285719 5.74074 
chr19:8286014-8286026 6 
chr19:8286713-8286778 5.49231 
chr19:8287376-8287395 5.63158 
chr19:8288988-8289004 6 
chr19:8289290-8289304 6 
chr19:8290301-8290316 6 
chr19:8292082-8292108 5.5 
chr19:8294258-8294315 5.87719 
chr19:8295063-8295087 6 
chr19:8295708-8295742 5.88235 
chr19:8296426-8296444 5.94444 
chr19:8296735-8296752 6 
chr19:8297168-8297187 5.89474 
chr19:8297579-8297617 5.63158 
chr19:8297773-8297794 6 
chr19:8297927-8297942 5.86667 
chr19:8298581-8298603 5.5 
chr19:8299426-8299449 6 
chr19:8299869-8299904 5.82857 
chr19:8301564-8301595 5.87097 
chr19:8301886-8301928 5.54762 
chr19:8302733-8302747 5.92857 
chr19:8302817-8302837 6 
chr19:8304283-8304309 6 
chr19:8305469-8305494 6 
chr19:8308078-8308102 6 
chr19:8309995-8310014 6 
chr19:8310099-8310131 5.65625 
chr19:8310409-8310436 5.96296 
chr19:8310782-8310806 5.95833 
chr19:8310967-8310994 5.96296 
chr19:8311612-8311639 5.22222 
chr19:8312124-8312151 5.40741 
chr19:8312616-8312630 6 
chr19:8313187-8313207 5.7 
chr19:8313225-8313297 5.27778 
chr19:8313358-8313380 5.68182 
chr19:8313411-8313435 5.45833 
chr19:8313443-8313494 5.58824 
chr19:8313520-8313625 5.30476 
chr19:8313637-8313680 5.53488 
chr19:8313734-8313760 5.73077 
chr19:8313773-8313847 5.28378 
chr19:8313897-8313940 5.44186 
chr19:8313985-8314019 5.55882 
chr19:8314032-8314058 5.61538 
chr19:8314071-8314112 5.68293 
chr19:8314126-8314163 5.2973 
chr19:8314471-8314488 6 
chr19:8315328-8315359 5.93548 
chr19:8318333-8318350 6 
chr19:8319206-8319226 6 
chr19:8323561-8323574 5.92308 
chr19:8325252-8325265 6 
chr19:8325834-8325856 6 
chr19:8329443-8329467 5.79167 
chr19:8329926-8329944 6 
chr19:8331747-8331765 6 
chr19:8332018-8332030 6 
chr19:8332178-8332208 5.83333 
chr19:8333504-8333552 6 
chr19:8333609-8333636 5.33333 
chr19:8333876-8333902 5.80769 
chr19:8335626-8335647 5.61905 
chr19:8336178-8336197 5.84211 
chr19:8336348-8336389 5.36585 
chr19:8336455-8336479 6 
chr19:8336853-8336877 5.45833 
chr19:8337651-8337677 6 
chr19:8338108-8338135 5.66667 
chr19:8339560-8339587 5.77778 
chr19:8340111-8340136 5.52 
chr19:8340205-8340241 6 
chr19:8341933-8341947 6 
chr19:8342497-8342517 6 
chr19:8342670-8342684 6 
chr19:8345952-8345975 5.56522 
chr19:8346262-8346276 6 
chr19:8348254-8348274 6 
chr19:8348907-8348928 6 
chr19:8349222-8349255 6 
chr19:8349283-8349309 5.30769 
chr19:8349601-8349630 6 
chr19:8349689-8349728 6 
chr19:8349861-8349889 5.21429 
chr19:8351435-8351452 6 
chr19:8351711-8351733 5.5 
chr19:8352507-8352541 6 
chr19:8352971-8352998 5.66667 
chr19:8354423-8354448 5.76 
chr19:8354972-8354997 5.52 
chr19:8356761-8356779 6 
chr19:8357329-8357350 6 
chr19:8357504-8357518 6 
chr19:8360637-8360659 6 
chr19:8360807-8360830 5.56522 
chr19:8361117-8361129 6 
chr19:8363107-8363119 6 
chr19:8363756-8363776 6 
chr19:8364070-8364102 6 
chr19:8364130-8364156 5.30769 
chr19:8364448-8364477 6 
chr19:8364536-8364577 6 
chr19:8364710-8364738 5.21429 
chr19:8366284-8366302 6 
chr19:8366662-8366687 5.52 
chr19:8367998-8368012 6 
chr19:8369209-8369238 5.55172 
chr19:8369524-8369594 5.77143 
chr19:8370815-8370844 5.62069 
chr19:8370954-8370969 6 
chr19:8372220-8372239 5.73684 
chr19:8373771-8373816 5.35556 
chr19:8376120-8376133 5.92308 
chr19:8379203-8379218 5.86667 
chr19:8380727-8380751 6 
chr19:8381032-8381049 6 
chr19:8382389-8382414 5.6 
chr19:8383028-8383048 5.85 
chr19:8383547-8383570 6 
chr19:8383852-8383869 5.76471 
chr19:8384444-8384462 5.88889 
chr19:8390180-8390201 6 
chr19:8391304-8391322 5.72222 
chr19:8391365-8391385 6 
chr19:8391515-8391527 6 
chr19:8393259-8393313 5.81481 
chr19:8394054-8394066 6 
chr19:8394376-8394397 6 
chr19:8395611-8395635 6 
chr19:8396080-8396107 5.44444 
chr19:8396864-8396888 6 
chr19:8397052-8397072 5.95 
chr19:8397700-8397757 5.85965 
chr19:8398949-8398969 5.6 
chr19:8401459-8401487 5.85714 
chr19:8401623-8401635 6 
chr19:8401904-8401930 5.69231 
chr19:8402083-8402100 6 
chr19:8402902-8402918 6 
chr19:8403757-8403778 6 
chr19:8404847-8404884 5.97297 
chr19:8405145-8405199 5.68519 
chr19:8406107-8406121 6 
chr19:8408609-8408636 5.96296 
chr19:8409168-8409200 5.59375 
chr19:8409229-8409256 5.85185 
chr19:8410579-8410644 5.8 
chr19:8411228-8411293 5.93846 
chr19:8412504-8412522 5.83333 
chr19:8412596-8412651 5.72727 
chr19:8413035-8413065 5.8 
chr19:8413618-8413632 6 
chr19:8413924-8413958 5.76471 
chr19:8414593-8414741 5.87838 
chr19:8415875-8415940 5.75385 
chr19:8416966-8417276 5.57742 
chr19:8417597-8417620 6 
chr19:8419442-8419462 6 
chr19:8419779-8419816 5.54054 
chr19:8421526-8421538 6 
chr19:8421892-8421921 5.7931 
chr19:8422536-8422559 5.82609 
chr19:8422576-8422618 5.78571 
chr19:8423064-8423081 6 
chr19:8423237-8423281 5.88636 
chr19:8425074-8425129 5.92727 
chr19:8425923-8425938 6 
chr19:8426232-8426256 5.91667 
chr19:8426545-8426586 5.87805 
chr19:8428274-8428479 5.6439 
chr19:8429746-8429798 5.84615 
chr19:8430362-8430398 5.88889 
chr19:8430704-8430719 5.93333 
chr19:8431745-8431777 5.4375 
chr19:8432553-8432577 5.5 
chr19:8432681-8432701 6 
chr19:8433736-8433751 5.86667 
chr19:8434280-8434297 5.94118 
chr19:8434335-8434355 5.85 
chr19:8435092-8435134 5.7381 
chr19:8435584-8435600 6 
chr19:8436601-8436649 5.41667 
chr19:8437276-8437290 6 
chr19:8439254-8439298 5.65909 
chr19:8440134-8440152 6 
chr19:8441956-8441983 5.59259 
chr19:8442074-8442087 6 
chr19:8442850-8442870 5.65 
chr19:8443153-8443181 5.96429 
chr19:8444372-8444422 5.36 
chr19:8449780-8449800 5.6 
chr19:8449814-8449888 5.41892 
chr19:8451562-8451622 5.6 
chr19:8452563-8452585 5.90909 
chr19:8453470-8453538 5.83824 
chr19:8454098-8454110 6 
chr19:8454254-8454285 5.3871 
chr19:8457333-8457371 5.26316 
chr19:8457546-8457586 5.875 
chr19:8457875-8457887 6 
chr19:8459812-8459831 5.78947 
chr19:8460149-8460170 5.7619 
chr19:8461593-8461618 5.4 
chr19:8463827-8463849 5.86364 
chr19:8465220-8465248 5.21429 
chr19:8465939-8465976 5.78378 
chr19:8467519-8467552 5.30303 
chr19:8468992-8469018 5.88462 
chr19:8470271-8470289 6 
chr19:8471111-8471133 5.54545 
chr19:8471766-8471785 5.89474 
chr19:8471944-8471964 5.75 
chr19:8472486-8472507 6 
chr19:8472837-8472853 6 
chr19:8473395-8473407 6 
chr19:8473656-8473707 5.70588 
chr19:8474171-8474205 5.91176 
chr19:8474633-8474647 6 
chr19:8474938-8474979 5.97561 
chr19:8476121-8476178 5.70175 
chr19:8476843-8476857 5.92857 
chr19:8477400-8477441 5.78049 
chr19:8477953-8477971 5.83333 
chr19:8477980-8478007 5.66667 
chr19:8478227-8478254 5.62963 
chr19:8480281-8480313 5.46875 
chr19:8480604-8480635 6 
chr19:8481224-8481255 5.77419 
chr19:8482632-8482658 6 
chr19:8483371-8483397 5.65385 
chr19:8484379-8484411 5.78125 
chr19:8484699-8484754 5.94545 
chr19:8485044-8485077 6 
chr19:8485232-8485259 5.77778 
chr19:8485419-8485434 6 
chr19:8486008-8486020 6 
chr19:8486233-8486279 5.76087 
chr19:8487586-8487604 6 
chr19:8487931-8487956 5.8 
chr19:8488869-8488896 5.77778 
chr19:8489793-8489807 6 
chr19:8490151-8490184 5.93939 
chr19:8490282-8490305 5.52174 
chr19:8491114-8491132 6 
chr19:8491902-8491946 5.75 
chr19:8492683-8492712 6 
chr19:8493533-8493562 6 
chr19:8493818-8493834 6 
chr19:8494363-8494399 6 
chr19:8494687-8494705 6 
chr19:8495500-8495529 5.65517 
chr19:8496381-8496421 5.8 
chr19:8496722-8496741 5.68421 
chr19:8497042-8497074 5.96875 
chr19:8498107-8498141 5.55882 
chr19:8498559-8498592 5.9697 
chr19:8498755-8498773 5.72222 
chr19:8498965-8498981 6 
chr19:8499586-8499605 6 
chr19:8499895-8499916 5.71429 
chr19:8500712-8500745 6 
chr19:8501561-8501579 6 
chr19:8501873-8501885 6 
chr19:8502233-8502248 6 
chr19:8502552-8502600 5.39583 
chr19:8502802-8502837 5.6 
chr19:8503499-8503523 5.875 
chr19:8503613-8503627 6 
chr19:8504262-8504292 5.9 
chr19:8504582-8504612 5.8 
chr19:8505015-8505040 5.76 
chr19:8505420-8505446 5.92308 
chr19:8505866-8505888 6 
chr19:8506304-8506351 5.82979 
chr19:8507529-8507544 6 
chr19:8508827-8508862 5.45714 
chr19:8509420-8509448 5.21429 
chr19:8510075-8510104 5.2069 
chr19:8512239-8512260 5.85714 
chr19:8512909-8512923 6 
chr19:8515577-8515620 5.86047 
chr19:8515786-8515803 5.94118 
chr19:8516411-8516428 6 
chr19:8520608-8520651 5.90698 
chr19:8520814-8520851 5.64865 
chr19:8529124-8529138 5.92857 
chr19:8531712-8531731 6 
chr19:8532910-8532930 5.7 
chr19:8535194-8535226 5.59375 
chr19:8537056-8537071 6 
chr19:8538125-8538144 5.68421 
chr19:8539598-8539611 6 
chr19:8540781-8540808 5.85185 
chr19:8542544-8542572 6 
chr19:8543945-8543986 5.95122 
chr19:8544639-8544676 5.86486 
chr19:8545227-8545239 6 
chr19:8546827-8546839 6 
chr19:8546851-8546867 6 
chr19:8549050-8549071 5.7619 
chr19:8550638-8550664 5.5 
chr19:8550878-8550904 5.38462 
chr19:8551040-8551061 5.52381 
chr19:8551079-8551107 5.53571 
chr19:8554374-8554390 5.875 
chr19:8556104-8556130 5.73077 
chr19:8557119-8557158 5.84615 
chr19:8558676-8558694 5.88889 
chr19:8560574-8560602 5.67857 
chr19:8560897-8560922 5.4 
chr19:8561301-8561318 6 
chr19:8561912-8561956 5.75 
chr19:8562052-8562071 5.89474 
chr19:8562754-8562774 6 
chr19:8565970-8565995 5.92 
chr19:8566391-8566407 6 
chr19:8567341-8567359 5.83333 
chr19:8568036-8568065 5.86207 
chr19:8569067-8569081 6 
chr19:8569468-8569492 5.83333 
chr19:8569705-8569723 5.94444 
chr19:8569780-8569805 5.44 
chr19:8570490-8570534 5.68182 
chr19:8572766-8572788 6 
chr19:8573493-8573515 5.81818 
chr19:8574091-8574107 6 
chr19:8575171-8575207 6 
chr19:8575732-8575787 5.34545 
chr19:8576859-8576873 6 
chr19:8579299-8579323 5.45833 
chr19:8580628-8580652 6 
chr19:8582308-8582346 5.65789 
chr19:8582438-8582462 5.79167 
chr19:8583206-8583254 5.91667 
chr19:8583848-8583885 5.7027 
chr19:8585160-8585190 5.66667 
chr19:8585476-8585504 5.71429 
chr19:8586907-8586919 6 
chr19:8589004-8589017 6 
chr19:8589300-8589322 6 
chr19:8589466-8589485 5.73684 
chr19:8590083-8590101 6 
chr19:8591233-8591245 6 
chr19:8591853-8591898 5.31111 
chr19:8593444-8593471 5.92593 
chr19:8593495-8593507 6 
chr19:8595927-8595952 5.76 
chr19:8596231-8596249 6 
chr19:8597039-8597060 5.85714 
chr19:8597773-8597829 5.85714 
chr19:8598061-8598086 5.4 
chr19:8598217-8598251 5.91176 
chr19:8599061-8599073 6 
chr19:8599186-8599209 5.95652 
chr19:8600100-8600127 5.33333 
chr19:8600309-8600331 5.68182 
chr19:8600521-8600576 5.74545 
chr19:8600881-8600903 5.59091 
chr19:8600969-8601064 5.41053 
chr19:8601533-8601569 5.30556 
chr19:8602306-8602339 5.60606 
chr19:8602847-8602873 6 
chr19:8603004-8603025 5.57143 
chr19:8603154-8603189 5.6 
chr19:8603468-8603483 6 
chr19:8604297-8604325 5.60714 
chr19:8605200-8605246 5.63043 
chr19:8605596-8605609 6 
chr19:8606031-8606048 5.94118 
chr19:8606287-8606325 5.89474 
chr19:8607466-8607498 5.75 
chr19:8608521-8608954 5.97229 
chr19:8609426-8609451 5.36 
chr19:8609659-8609672 6 
chr19:8610940-8610960 6 
chr19:8611550-8611572 5.81818 
chr19:8612184-8612208 6 
chr19:8612487-8612499 6 
chr19:8612867-8612881 5.92857 
chr19:8613438-8613497 5.54237 
chr19:8614148-8614168 5.85 
chr19:8614388-8614409 5.95238 
chr19:8616235-8616248 6 
chr19:8617327-8617341 6 
chr19:8617940-8617964 5.625 
chr19:8618752-8618821 5.78261 
chr19:8620063-8620099 5.66667 
chr19:8620260-8620285 6 
chr19:8620873-8620924 5.66667 
chr19:8621215-8621239 5.375 
chr19:8621362-8621412 5.96 
chr19:8621771-8621791 5.95 
chr19:8622158-8622188 5.63333 
chr19:8623036-8623060 5.95833 
chr19:8624214-8624237 6 
chr19:8624836-8624850 6 
chr19:8625447-8625472 5.76 
chr19:8626234-8626591 5.66947 
chr19:8626897-8626931 5.73529 
chr19:8627401-8627432 5.41935 
chr19:8627863-8627883 5.8 
chr19:8628173-8628194 5.7619 
chr19:8628375-8628404 6 
chr19:8629651-8629669 5.72222 
chr19:8630428-8630459 5.67742 
chr19:8630810-8630839 5.93103 
chr19:8631045-8631064 6 
chr19:8631360-8631408 5.70833 
chr19:8631697-8631727 5.36667 
chr19:8631942-8631958 6 
chr19:8633306-8633324 6 
chr19:8633982-8634004 6 
chr19:8636279-8636312 5.84848 
chr19:8636464-8636486 6 
chr19:8638401-8638417 6 
chr19:8638735-8638754 5.89474 
chr19:8639113-8639154 5.41463 
chr19:8639375-8639652 5.80505 
chr19:8639951-8639973 5.95455 
chr19:8642913-8642955 5.69048 
chr19:8644458-8644473 6 
chr19:8644841-8644873 5.90625 
chr19:8646013-8646043 6 
chr19:8646716-8646753 6 
chr19:8646911-8646936 6 
chr19:8647348-8647379 5.67742 
chr19:8649038-8649079 5.78049 
chr19:8649374-8649390 5.875 
chr19:8652027-8652054 5.92593 
chr19:8652217-8652235 6 
chr19:8652814-8652829 6 
chr19:8654963-8654993 5.33333 
chr19:8655147-8655171 5.45833 
chr19:8655332-8655353 6 
chr19:8656319-8656339 5.8 
chr19:8660587-8660617 5.33333 
chr19:8661151-8661176 5.4 
chr19:8661616-8661642 5.92308 
chr19:8662082-8662097 6 
chr19:8662504-8662533 5.34483 
chr19:8663449-8663472 6 
chr19:8664521-8664548 5.85185 
chr19:8665301-8665397 5.84375 
chr19:8666246-8666258 6 
chr19:8668923-8668939 6 
chr19:8669099-8669122 5.43478 
chr19:8669275-8669374 5.63636 
chr19:8672469-8672493 5.79167 
chr19:8672678-8672709 5.67742 
chr19:8673301-8673330 5.62069 
chr19:8674028-8674057 5.24138 
chr19:8674113-8674138 6 
chr19:8674271-8674285 6 
chr19:8675054-8675081 5.40741 
chr19:8675301-8675327 6 
chr19:8675530-8675615 5.21176 
chr19:8677435-8677451 6 
chr19:8677809-8677843 6 
chr19:8678079-8678110 5.74194 
chr19:8678569-8678584 6 
chr19:8679364-8679413 5.53061 
chr19:8680578-8680601 6 
chr19:8681027-8681052 5.6 
chr19:8681167-8681223 5.58929 
chr19:8681539-8681571 5.875 
chr19:8682637-8682654 5.94118 
chr19:8683253-8683275 5.5 
chr19:8683848-8683864 6 
chr19:8684277-8684332 5.29091 
chr19:8684510-8684525 6 
chr19:8685107-8685137 5.93333 
chr19:8686228-8686242 6 
chr19:8738850-8738876 5.42308 
chr19:8739106-8739127 5.71429 
chr19:8739452-8739480 5.42857 
chr19:8740834-8740871 5.18919 
chr19:8741280-8741331 5.90196 
chr19:8741695-8741725 6 
chr19:8742471-8742483 6 
chr19:8742956-8742981 5.44 
chr19:8743327-8743460 5.71429 
chr19:8744314-8744367 5.98113 
chr19:8744763-8744788 5.6 
chr19:8745243-8745304 5.57377 
chr19:8745899-8745911 6 
chr19:8746782-8746809 5.74074 
chr19:8747366-8747412 5.71739 
chr19:8748298-8748310 6 
chr19:8748866-8748889 5.91304 
chr19:8749053-8749065 6 
chr19:8749771-8749796 6 
chr19:8752412-8752426 5.92857 
chr19:8753553-8753571 6 
chr19:8754763-8754778 6 
chr19:8757214-8757305 5.8022 
chr19:8757416-8757432 6 
chr19:8757639-8757659 6 
chr19:8757786-8757811 5.68 
chr19:8758131-8758158 6 
chr19:8760125-8760154 5.62069 
chr19:8761574-8761586 6 
chr19:8762224-8762537 5.69649 
chr19:8762823-8762855 5.375 
chr19:8763671-8763731 5.85 
chr19:8764070-8764112 5.64286 
chr19:8765160-8765186 5.30769 
chr19:8765207-8765237 5.23333 
chr19:8765272-8765294 5.54545 
chr19:8765303-8765343 5.25 
chr19:8765375-8765412 5.62162 
chr19:8765710-8766057 5.65994 
chr19:8768198-8768217 6 
chr19:8770052-8770169 5.67521 
chr19:8770456-8770718 5.71756 
chr19:8771563-8771577 5.92857 
chr19:8771808-8771845 5.56757 
chr19:8772047-8772066 5.78947 
chr19:8772154-8772177 5.65217 
chr19:8772459-8772485 5.80769 
chr19:8772637-8772662 5.68 
chr19:8772948-8772974 5.30769 
chr19:8773518-8773613 5.8 
chr19:8776029-8776059 5.33333 
chr19:8776154-8776186 5.375 
chr19:8776746-8776760 6 
chr19:8777369-8777394 5.8 
chr19:8777762-8777798 5.86111 
chr19:8780331-8780350 5.89474 
chr19:8780826-8780841 6 
chr19:8781877-8781889 6 
chr19:8783670-8783698 5.85714 
chr19:8784863-8784898 5.4 
chr19:8785642-8785667 5.4 
chr19:8785911-8785951 5.5 
chr19:8787769-8787814 5.68889 
chr19:8787855-8787956 5.56436 
chr19:8787978-8788027 5.73469 
chr19:8788036-8788083 5.74468 
chr19:8788092-8788320 5.73684 
chr19:8788333-8788395 5.67742 
chr19:8788408-8788531 5.6748 
chr19:8788623-8788726 5.4466 
chr19:8788772-8788787 5.86667 
chr19:8788806-8788848 5.54762 
chr19:8788856-8788884 5.21429 
chr19:8788893-8788993 5.38 
chr19:8789530-8789565 6 
chr19:8790458-8790486 5.67857 
chr19:8790562-8790600 5.73684 
chr19:8792716-8792731 6 
chr19:8792744-8793142 5.4196 
chr19:8793152-8793207 5.61818 
chr19:8794093-8794105 6 
chr19:8795341-8795396 6 
chr19:8796193-8796211 6 
chr19:8796651-8796674 6 
chr19:8797041-8797069 5.21429 
chr19:8797851-8797882 5.3871 
chr19:8798643-8798747 5.75 
chr19:8799045-8799080 6 
chr19:8799833-8799857 5.875 
chr19:8800296-8800337 5.41463 
chr19:8800746-8800777 5.74194 
chr19:8801453-8801953 5.64 
chr19:8802871-8803018 5.84354 
chr19:8805198-8805240 5.90476 
chr19:8805588-8805624 6 
chr19:8805735-8805756 5.71429 
chr19:8806923-8806950 5.88889 
chr19:8807283-8807304 5.61905 
chr19:8809768-8809792 5.70833 
chr19:8809946-8809976 5.8 
chr19:8810205-8810233 5.21429 
chr19:8811712-8811740 5.78571 
chr19:8812445-8812473 5.67857 
chr19:8814313-8814342 5.62069 
chr19:8814891-8814914 5.65217 
chr19:8815476-8815489 6 
chr19:8816822-8816852 5.6 
chr19:8816906-8817081 5.90286 
chr19:8817093-8817123 5.73333 
chr19:8817166-8817195 5.82759 
chr19:8817198-8817330 5.37121 
chr19:8817349-8817673 5.72531 
chr19:8817698-8817782 5.33333 
chr19:8817934-8817991 5.40351 
chr19:8818054-8818119 5.21538 
chr19:8818315-8818333 5.83333 
chr19:8818356-8818409 5.20755 
chr19:8819622-8819715 5.25806 
chr19:8819728-8819754 5.30769 
chr19:8819867-8819922 5.74545 
chr19:8823484-8823528 5.45455 
chr19:8823961-8823980 5.63158 
chr19:8830431-8830453 5.72727 
chr19:8830474-8830800 5.72393 
chr19:8832531-8832555 5.625 
chr19:8832571-8832638 5.50746 
chr19:8833205-8833224 5.63158 
chr19:8833977-8833990 6 
chr19:8834332-8834385 5.88679 
chr19:8837911-8837929 5.83333 
chr19:8838228-8838251 5.78261 
chr19:8842693-8842716 5.73913 
chr19:8843502-8843527 5.48 
chr19:8843562-8843583 6 
chr19:8843643-8843657 6 
chr19:8844629-8844650 5.71429 
chr19:8844802-8844848 5.84783 
chr19:8845281-8845299 5.83333 
chr19:8845979-8845993 6 
chr19:8848586-8848609 5.91304 
chr19:8848917-8848993 5.63158 
chr19:8849092-8849128 5.61111 
chr19:8849137-8849149 6 
chr19:8851065-8851091 6 
chr19:8851198-8851229 5.96774 
chr19:8851360-8851380 5.6 
chr19:8856352-8856391 6 
chr19:8856549-8856669 5.45833 
chr19:8858410-8858474 5.34375 
chr19:8858660-8858689 5.37931 
chr19:8863813-8863865 5.76923 
chr19:8864022-8864053 5.58065 
chr19:8864065-8864141 5.46053 
chr19:8865884-8865948 5.34375 
chr19:8866134-8866163 5.37931 
chr19:8866294-8866318 5.70833 
chr19:8871291-8871339 6 
chr19:8871496-8871615 5.41176 
chr19:8873357-8873421 5.34375 
chr19:8873607-8873636 5.37931 
chr19:8873767-8873791 5.70833 
chr19:8878764-8878804 6 
chr19:8878961-8879063 5.42157 
chr19:8879656-8879698 5.38095 
chr19:8879906-8879935 5.37931 
chr19:8880066-8880090 5.70833 
chr19:8885058-8885092 6 
chr19:8885249-8885278 5.51724 
chr19:8885293-8885369 5.46053 
chr19:8887109-8887173 5.34375 
chr19:8887359-8887388 5.37931 
chr19:8890372-8890404 5.8125 
chr19:8890572-8890680 5.46296 
chr19:8892421-8892485 5.34375 
chr19:8892671-8892698 5.33333 
chr19:8892831-8892855 5.70833 
chr19:8893327-8893340 6 
chr19:8897826-8897854 6 
chr19:8898020-8898139 5.41176 
chr19:8900330-8900353 5.73913 
chr19:8900484-8900508 5.70833 
chr19:8900802-8900826 5.45833 
chr19:8900928-8900975 5.61702 
chr19:8900994-8901049 5.78182 
chr19:8901148-8901198 5.92 
chr19:8901256-8901272 5.8125 
chr19:8901825-8901837 6 
chr19:8904093-8904113 6 
chr19:8904868-8904880 6 
chr19:8905611-8905639 5.82143 
chr19:8906474-8906507 5.72727 
chr19:8911956-8911971 6 
chr19:8913338-8913357 6 
chr19:8913779-8913810 6 
chr19:8914794-8914812 5.77778 
chr19:8917373-8917385 6 
chr19:8918984-8919003 6 
chr19:8926473-8926491 6 
chr19:8926731-8926749 6 
chr19:8930620-8930650 5.46667 
chr19:8931154-8931172 5.94444 
chr19:8932124-8932194 5.44286 
chr19:8934009-8934063 5.38889 
chr19:8934079-8934163 5.78571 
chr19:8934258-8934290 5.28125 
chr19:8936104-8936128 5.625 
chr19:8938244-8938271 5.92593 
chr19:8944149-8944173 6 
chr19:8944662-8944702 5.75 
chr19:8945280-8945343 5.71429 
chr19:8947006-8947179 5.54335 
chr19:8948928-8948954 6 
chr19:8949837-8949873 5.97222 
chr19:8950858-8950878 5.85 
chr19:8951698-8951716 5.77778 
chr19:8954085-8954109 5.66667 
chr19:8954400-8954420 6 
chr19:8954553-8954566 6 
chr19:8954893-8954984 5.74725 
chr19:8956469-8956495 5.30769 
chr19:8958516-8958529 6 
chr19:8958674-8958716 5.7619 
chr19:8960834-8960858 5.875 
chr19:8961771-8961800 5.27586 
chr19:8962434-8962446 6 
chr19:8964175-8964212 5.78378 
chr19:8964634-8964656 5.77273 
chr19:8965164-8965236 5.76389 
chr19:8966254-8966274 5.8 
chr19:8967205-8967229 5.95833 
chr19:8967651-8967685 6 
chr19:8967939-8967966 5.7037 
chr19:8969534-8969569 5.97143 
chr19:8970917-8970952 5.94286 
chr19:8971256-8971356 5.47 
chr19:8971430-8971442 6 
chr19:8972240-8972260 6 
chr19:8972437-8972454 5.82353 
chr19:8977850-8977893 5.46512 
chr19:8977928-8977968 5.375 
chr19:8977997-8978041 5.31818 
chr19:8978070-8978116 5.45652 
chr19:8978136-8978198 5.35484 
chr19:8978208-8978258 5.46 
chr19:8978366-8978400 5.55882 
chr19:8978455-8978470 5.86667 
chr19:8978515-8978567 5.76923 
chr19:8978717-8978737 5.7 
chr19:8980524-8980554 5.7 
chr19:8981519-8981532 6 
chr19:8982571-8982623 6 
chr19:8984216-8984232 6 
chr19:8985268-8985292 5.625 
chr19:8985851-8985882 5.83871 
chr19:8986063-8986083 5.8 
chr19:8986920-8986953 5.24242 
chr19:8987382-8987413 5.22581 
chr19:8988041-8988099 5.91379 
chr19:8988472-8988523 5.21569 
chr19:8988601-8988676 5.37333 
chr19:8988686-8988707 5.7619 
chr19:8988728-8988743 6 
chr19:8988758-8988857 5.48485 
chr19:8988911-8988953 5.45238 
chr19:8989000-8989034 5.5 
chr19:8989302-8989334 5.9375 
chr19:8991061-8991081 5.85 
chr19:8992270-8992293 5.56522 
chr19:8992328-8992427 5.53535 
chr19:8994893-8994923 5.5 
chr19:8994999-8995049 5.52 
chr19:8995086-8995209 5.45528 
chr19:8995232-8995265 5.48485 
chr19:8995298-8995331 5.48485 
chr19:8997189-8997201 6 
chr19:8997838-8997868 5.4 
chr19:8997909-8997943 5.64706 
chr19:8998006-8998050 5.54545 
chr19:8998175-8998203 5.60714 
chr19:8998345-8998419 5.36486 
chr19:9000928-9000965 5.21622 
chr19:9001024-9001105 5.35802 
chr19:9001159-9001188 5.62069 
chr19:9001198-9001240 5.52381 
chr19:9001739-9001763 5.83333 
chr19:9004019-9004039 6 
chr19:9004132-9004155 5.47826 
chr19:9004256-9004302 5.32609 
chr19:9004347-9004389 5.28571 
chr19:9004425-9004449 5.875 
chr19:9004550-9004566 6 
chr19:9004575-9004607 5.4375 
chr19:9007096-9007187 5.34066 
chr19:9007233-9007264 5.80645 
chr19:9009966-9009998 5.5 
chr19:9010141-9010170 5.55172 
chr19:9010181-9010251 5.34286 
chr19:9010265-9010419 5.55844 
chr19:9011979-9012050 5.95775 
chr19:9013146-9013195 5.26531 
chr19:9013237-9013266 5.34483 
chr19:9013299-9013324 5.64 
chr19:9013391-9013428 5.37838 
chr19:9013491-9013567 5.86842 
chr19:9016008-9016069 5.37705 
chr19:9016212-9016248 5.61111 
chr19:9018857-9018896 5.35897 
chr19:9018967-9019005 5.60526 
chr19:9019722-9019751 5.72414 
chr19:9021420-9021479 5.52542 
chr19:9021527-9021557 5.26667 
chr19:9021578-9021651 5.47945 
chr19:9021671-9021687 5.875 
chr19:9021710-9021803 5.29032 
chr19:9021879-9021922 5.53488 
chr19:9021950-9021967 6 
chr19:9021981-9021998 5.82353 
chr19:9022035-9022052 5.76471 
chr19:9025760-9025779 5.68421 
chr19:9026548-9026598 5.64 
chr19:9026698-9026730 5.25 
chr19:9026787-9026815 5.67857 
chr19:9026887-9027002 5.48696 
chr19:9028054-9028072 6 
chr19:9028801-9028820 6 
chr19:9029708-9029729 5.52381 
chr19:9029803-9029827 5.41667 
chr19:9029859-9029923 5.48438 
chr19:9029963-9030005 5.52381 
chr19:9030067-9030105 5.60526 
chr19:9030856-9030877 5.61905 
chr19:9031029-9031048 6 
chr19:9031424-9031529 5.35238 
chr19:9031541-9031634 5.16129 
chr19:9031698-9031766 5.38235 
chr19:9031845-9031903 5.58621 
chr19:9031974-9032102 5.39844 
chr19:9032112-9032168 5.48214 
chr19:9032198-9032291 5.32258 
chr19:9032339-9032391 5.44231 
chr19:9033927-9033964 5.97297 
chr19:9034234-9034251 5.94118 
chr19:9034725-9034742 6 
chr19:9035092-9035276 5.48913 
chr19:9035480-9035526 5.78261 
chr19:9036039-9036064 5.32 
chr19:9036113-9036193 5.425 
chr19:9036198-9036327 5.35659 
chr19:9037305-9037317 6 
chr19:9037496-9037515 6 
chr19:9037938-9037976 5.89474 
chr19:9038993-9039022 6 
chr19:9039400-9039464 5.76562 
chr19:9040340-9040359 5.73684 
chr19:9041996-9042025 5.86207 
chr19:9042623-9042651 5.67857 
chr19:9042773-9042910 5.78102 
chr19:9043719-9043735 6 
chr19:9043755-9043794 5.66667 
chr19:9045042-9045063 5.7619 
chr19:9050179-9050208 6 
chr19:9050770-9050800 5.4 
chr19:9051183-9051272 5.39326 
chr19:9051323-9051401 5.41026 
chr19:9051471-9051505 5.29412 
chr19:9051523-9051562 5.5641 
chr19:9051602-9051639 5.48649 
chr19:9051677-9051786 5.15596 
chr19:9052549-9052563 6 
chr19:9052573-9052585 6 
chr19:9053507-9053614 5.96262 
chr19:9053639-9053669 5.8 
chr19:9054574-9054603 5.24138 
chr19:9054630-9054676 5.21739 
chr19:9054774-9054803 5.2069 
chr19:9054874-9054895 5.52381 
chr19:9079588-9079613 5.48 
chr19:9079816-9079929 5.76106 
chr19:9080093-9080113 5.6 
chr19:9080168-9080395 5.76211 
chr19:9081236-9081275 5.25641 
chr19:9092184-9092245 5.86885 
chr19:9092400-9092445 5.66667 
chr19:9092594-9092926 5.80723 
chr19:9092946-9092983 5.72973 
chr19:9093475-9093492 5.82353 
chr19:9094146-9094159 5.92308 
chr19:9094617-9094636 5.94737 
chr19:9094666-9094687 6 
chr19:9095664-9095682 6 
chr19:9095940-9095952 6 
chr19:9096733-9096758 5.92 
chr19:9097594-9097618 5.83333 
chr19:9097919-9097955 5.22222 
chr19:9098292-9098328 5.91667 
chr19:9098483-9098534 6 
chr19:9098682-9098705 6 
chr19:9100074-9100103 5.75862 
chr19:9100519-9100557 5.81579 
chr19:9101366-9101402 5.27778 
chr19:9101559-9101583 5.75 
chr19:9103219-9103288 5.82609 
chr19:9103412-9103434 6 
chr19:9104247-9104317 5.54286 
chr19:9104610-9104660 5.78 
chr19:9105889-9105916 5.7037 
chr19:9108977-9108997 5.8 
chr19:9109865-9109878 6 
chr19:9110198-9110227 5.96552 
chr19:9111512-9111563 5.45098 
chr19:9111713-9111762 5.34694 
chr19:9111844-9111917 5.58904 
chr19:9112079-9112120 5.19512 
chr19:9113502-9113530 5.71429 
chr19:9113690-9113704 6 
chr19:9113877-9113907 6 
chr19:9114801-9114823 6 
chr19:9115719-9115745 5.65385 
chr19:9116308-9116329 5.7619 
chr19:9116608-9116621 6 
chr19:9117077-9117093 6 
chr19:9117892-9117978 5.88372 
chr19:9118982-9118999 5.94118 
chr19:9119297-9119319 5.54545 
chr19:9120807-9120830 6 
chr19:9121997-9122030 5.57576 
chr19:9122805-9122817 6 
chr19:9123320-9123333 6 
chr19:9123580-9123633 5.58491 
chr19:9124216-9124254 5.52632 
chr19:9124525-9124549 5.625 
chr19:9125353-9125378 5.6 
chr19:9126613-9126633 6 
chr19:9126756-9126770 6 
chr19:9127475-9127494 6 
chr19:9127567-9127584 5.88235 
chr19:9128381-9128406 5.76 
chr19:9128706-9128743 6 
chr19:9129828-9129849 5.80952 
chr19:9130429-9130462 5.84848 
chr19:9130992-9131026 5.47059 
chr19:9131254-9131269 6 
chr19:9131726-9131740 6 
chr19:9132406-9132432 5.73077 
chr19:9132663-9132818 5.74839 
chr19:9132827-9132882 5.70909 
chr19:9133728-9133754 5.80769 
chr19:9136878-9136914 5.52778 
chr19:9137174-9137209 5.85714 
chr19:9137371-9137392 5.61905 
chr19:9138009-9138040 5.6129 
chr19:9138603-9138616 5.92308 
chr19:9138960-9138977 6 
chr19:9139628-9139649 6 
chr19:9140423-9140445 5.86364 
chr19:9141416-9141438 5.63636 
chr19:9141500-9141515 6 
chr19:9141832-9141852 6 
chr19:9142647-9142659 6 
chr19:9144594-9144621 5.88889 
chr19:9145467-9145554 5.34483 
chr19:9145581-9145628 5.38298 
chr19:9146748-9146762 6 
chr19:9147603-9147692 5.58427 
chr19:9147758-9147878 5.54167 
chr19:9148245-9148257 6 
chr19:9149388-9149416 5.82143 
chr19:9150110-9150150 5.25 
chr19:9150205-9150230 5.48 
chr19:9151198-9151224 5.5 
chr19:9151575-9151626 5.76471 
chr19:9152453-9152475 5.63636 
chr19:9153462-9153489 5.7037 
chr19:9154073-9154090 6 
chr19:9154430-9154448 6 
chr19:9156490-9156508 5.88889 
chr19:9156659-9156674 5.93333 
chr19:9157082-9157161 5.73418 
chr19:9157448-9157654 5.61165 
chr19:9158865-9158880 5.93333 
chr19:9160791-9160822 6 
chr19:9161264-9161282 5.77778 
chr19:9161738-9161804 5.84848 
chr19:9162089-9162117 5.17857 
chr19:9162690-9162707 6 
chr19:9162990-9163039 5.65306 
chr19:9163053-9163081 5.28571 
chr19:9164529-9164560 5.6129 
chr19:9165060-9165102 5.35714 
chr19:9166156-9166190 5.70588 
chr19:9166512-9166542 5.8 
chr19:9166693-9166719 6 
chr19:9167011-9167040 6 
chr19:9167364-9167378 6 
chr19:9168353-9168395 6 
chr19:9170546-9170564 5.88889 
chr19:9171497-9171517 5.85 
chr19:9172785-9172803 6 
chr19:9172961-9172974 5.92308 
chr19:9173233-9173285 5.67308 
chr19:9174178-9174202 5.91667 
chr19:9174781-9174816 5.68571 
chr19:9175109-9175138 5.96552 
chr19:9175151-9175183 5.75 
chr19:9175721-9175737 5.875 
chr19:9176707-9176720 5.92308 
chr19:9178420-9178464 5.90909 
chr19:9179482-9179525 6 
chr19:9179698-9179741 5.65116 
chr19:9179944-9179981 5.59459 
chr19:9180369-9180393 5.91667 
chr19:9181549-9181564 6 
chr19:9182280-9182323 5.74419 
chr19:9182645-9182671 5.69231 
chr19:9182962-9182991 5.34483 
chr19:9183289-9183310 6 
chr19:9183347-9183378 5.32258 
chr19:9183980-9183995 6 
chr19:9185127-9185146 6 
chr19:9185356-9185389 5.54545 
chr19:9187179-9187203 6 
chr19:9188042-9188270 5.67544 
chr19:9188882-9188912 6 
chr19:9189595-9189623 5.39286 
chr19:9189647-9189689 5.69048 
chr19:9189698-9189729 5.83871 
chr19:9189887-9189906 6 
chr19:9191017-9191032 6 
chr19:9191698-9191733 5.62857 
chr19:9192021-9192045 5.625 
chr19:9192800-9192812 6 
chr19:9193340-9193353 6 
chr19:9194154-9194173 5.63158 
chr19:9195999-9196030 5.3871 
chr19:9196334-9196347 6 
chr19:9197011-9197037 5.88462 
chr19:9197844-9197863 6 
chr19:9197935-9197964 5.55172 
chr19:9200097-9200111 6 
chr19:9201062-9201082 5.75 
chr19:9202335-9202359 5.5 
chr19:9202748-9202770 6 
chr19:9203580-9203623 5.55814 
chr19:9203689-9203798 5.63303 
chr19:9204963-9204978 6 
chr19:9205210-9205229 5.89474 
chr19:9205467-9205494 5.85185 
chr19:9206380-9206393 6 
chr19:9207023-9207049 5.88462 
chr19:9207711-9207728 6 
chr19:9208706-9208752 5.93478 
chr19:9208788-9208815 5.85185 
chr19:9209775-9209798 5.82609 
chr19:9210502-9210548 5.95652 
chr19:9210901-9210925 6 
chr19:9211972-9212010 5.65789 
chr19:9212390-9212404 6 
chr19:9212876-9212897 5.85714 
chr19:9214177-9214195 6 
chr19:9214351-9214365 6 
chr19:9214537-9214555 5.72222 
chr19:9215626-9215659 5.9697 
chr19:9216572-9216637 5.69231 
chr19:9217100-9217117 5.82353 
chr19:9217412-9217425 6 
chr19:9218760-9218816 5.73214 
chr19:9219279-9219306 6 
chr19:9220303-9220327 5.66667 
chr19:9221462-9221474 6 
chr19:9221948-9222105 5.74522 
chr19:9223067-9223108 5.73171 
chr19:9224141-9224175 5.94118 
chr19:9224605-9224631 5.69231 
chr19:9224958-9224987 5.96552 
chr19:9226670-9226694 5.95833 
chr19:9227198-9227216 5.72222 
chr19:9228672-9228698 5.88462 
chr19:9229094-9229119 5.44 
chr19:9229611-9229638 5.88889 
chr19:9229925-9229950 5.92 
chr19:9232202-9232247 5.91111 
chr19:9232274-9232319 5.84444 
chr19:9233150-9233190 5.85 
chr19:9234434-9234514 5.6875 
chr19:9234579-9234612 5.66667 
chr19:9235021-9235085 5.40625 
chr19:9235698-9235767 5.76812 
chr19:9236553-9236587 5.97059 
chr19:9237693-9238190 5.68612 
chr19:9238567-9238586 5.84211 
chr19:9239346-9239368 6 
chr19:9239819-9239857 5.57895 
chr19:9240865-9240892 5.88889 
chr19:9241131-9241152 5.90476 
chr19:9241642-9241702 5.41667 
chr19:9241737-9241753 5.9375 
chr19:9243456-9243473 6 
chr19:9244584-9244609 5.68 
chr19:9245638-9245657 5.84211 
chr19:9246399-9246422 6 
chr19:9248251-9248264 6 
chr19:9248507-9248524 5.76471 
chr19:9249209-9249236 5.59259 
chr19:9249613-9249646 5.39394 
chr19:9249698-9249929 5.34632 
chr19:9250171-9250194 5.73913 
chr19:9250198-9250248 5.46 
chr19:9250260-9250302 5.38095 
chr19:9252466-9252488 5.81818 
chr19:9252979-9253001 6 
chr19:9254659-9254690 5.93548 
chr19:9255717-9255729 6 
chr19:9256658-9256682 6 
chr19:9257066-9257114 5.4375 
chr19:9258006-9258028 6 
chr19:9262583-9262595 6 
chr19:9263451-9263474 5.43478 
chr19:9263819-9263851 5.875 
chr19:9265704-9265716 6 
chr19:9265863-9265879 6 
chr19:9268351-9268373 5.77273 
chr19:9269028-9269062 5.94118 
chr19:9270188-9270240 6 
chr19:9274345-9274380 5.97143 
chr19:9275625-9275647 5.72727 
chr19:9276015-9276031 5.875 
chr19:9276250-9276275 6 
chr19:9279095-9279160 5.50769 
chr19:9279544-9279567 5.78261 
chr19:9279909-9279963 5.81481 
chr19:9281136-9281163 5.62963 
chr19:9281446-9281458 6 
chr19:9282872-9282894 5.72727 
chr19:9284393-9284427 5.94118 
chr19:9285213-9285225 6 
chr19:9285793-9285852 5.54237 
chr19:9286163-9286245 5.79268 
chr19:9287090-9287115 5.56 
chr19:9287329-9287345 6 
chr19:9287546-9287558 6 
chr19:9287919-9287977 5.55172 
chr19:9288097-9288136 5.61538 
chr19:9289050-9289082 5.25 
chr19:9290678-9290713 5.62857 
chr19:9291903-9291936 5.36364 
chr19:9292120-9292139 6 
chr19:9293164-9293204 5.85 
chr19:9294296-9294333 5.48649 
chr19:9294631-9294664 6 
chr19:9294908-9294936 5.78571 
chr19:9295132-9295198 5.71212 
chr19:9295366-9295414 5.75 
chr19:9295422-9295497 5.81333 
chr19:9295981-9296006 5.48 
chr19:9296176-9296273 5.60825 
chr19:9303067-9303138 5.83099 
chr19:9304685-9304714 5.96552 
chr19:9305948-9305972 5.91667 
chr19:9306267-9306287 5.8 
chr19:9307777-9307790 6 
chr19:9310947-9310967 5.8 
chr19:9311470-9311484 6 
chr19:9312444-9312491 5.82979 
chr19:9312783-9312810 6 
chr19:9313265-9313290 5.48 
chr19:9319366-9319380 6 
chr19:9320330-9320342 6 
chr19:9321119-9321135 5.9375 
chr19:9321250-9321265 6 
chr19:9321362-9321393 6 
chr19:9322450-9322468 6 
chr19:9322896-9322929 5.87879 
chr19:9324103-9324122 5.73684 
chr19:9324416-9324454 5.76316 
chr19:9326017-9326036 6 
chr19:9326394-9326417 5.69565 
chr19:9328211-9328227 6 
chr19:9330698-9330762 5.23438 
chr19:9332005-9332039 5.67647 
chr19:9334410-9334423 6 
chr19:9335443-9335460 5.76471 
chr19:9336040-9336175 5.7037 
chr19:9338425-9338442 6 
chr19:9340210-9340241 5.90323 
chr19:9341583-9341602 5.73684 
chr19:9343214-9343231 6 
chr19:9347964-9347997 5.72727 
chr19:9348957-9348981 5.75 
chr19:9350364-9350397 5.93939 
chr19:9351491-9351505 6 
chr19:9352909-9352939 5.83333 
chr19:9353490-9353625 5.57037 
chr19:9354020-9354032 6 
chr19:9355717-9355739 6 
chr19:9356659-9356685 5.42308 
chr19:9356736-9356761 6 
chr19:9357045-9357090 5.57778 
chr19:9357142-9357186 6 
chr19:9358320-9358355 5.48571 
chr19:9363859-9363905 5.95652 
chr19:9365248-9365270 5.95455 
chr19:9365337-9365352 6 
chr19:9366278-9366303 5.4 
chr19:9366943-9366977 5.82353 
chr19:9366996-9367082 5.38372 
chr19:9367100-9367119 5.78947 
chr19:9371275-9371300 5.96 
chr19:9373093-9373120 5.85185 
chr19:9374803-9374827 5.91667 
chr19:9375634-9375667 5.9697 
chr19:9380606-9380627 5.52381 
chr19:9381189-9381201 6 
chr19:9382414-9382444 5.63333 
chr19:9383805-9383830 5.92 
chr19:9384767-9384786 5.94737 
chr19:9385631-9385655 5.5 
chr19:9386640-9386657 6 
chr19:9387462-9387485 5.86957 
chr19:9387932-9387945 6 
chr19:9388033-9388046 6 
chr19:9390520-9390644 5.83871 
chr19:9390903-9390942 5.61538 
chr19:9395820-9395835 5.93333 
chr19:9395999-9396019 6 
chr19:9396486-9396519 5.36364 
chr19:9397174-9397186 6 
chr19:9397468-9397487 5.68421 
chr19:9399319-9399343 5.75 
chr19:9399593-9399626 5.72727 
chr19:9401513-9401542 5.24138 
chr19:9401593-9401616 5.43478 
chr19:9402383-9402397 6 
chr19:9403440-9403459 5.73684 
chr19:9403804-9403823 5.84211 
chr19:9405580-9405648 5.51471 
chr19:9408802-9408824 5.63636 
chr19:9411804-9411838 5.88235 
chr19:9412569-9412590 5.95238 
chr19:9413680-9413708 6 
chr19:9413913-9413939 5.57692 
chr19:9415597-9415611 6 
chr19:9415942-9415981 5.64103 
chr19:9417876-9417895 5.89474 
chr19:9418622-9418634 6 
chr19:9418808-9418832 5.58333 
chr19:9418988-9419005 5.82353 
chr19:9419302-9419343 5.19512 
chr19:9419812-9419829 6 
chr19:9420392-9420429 5.59459 
chr19:9423627-9423647 5.6 
chr19:9428830-9428844 6 
chr19:9432359-9432557 5.57071 
chr19:9436781-9436802 6 
chr19:9437890-9437938 5.89583 
chr19:9438884-9438917 5.18182 
chr19:9439024-9439049 6 
chr19:9439264-9439284 6 
chr19:9443021-9443041 5.8 
chr19:9445811-9445824 6 
chr19:9446216-9446233 5.76471 
chr19:9447269-9447286 5.76471 
chr19:9450443-9450457 6 
chr19:9450610-9450630 6 
chr19:9451221-9451262 5.56098 
chr19:9456312-9456339 5.92593 
chr19:9456490-9456516 5.26923 
chr19:9457741-9457756 6 
chr19:9461916-9461938 6 
chr19:9462088-9462111 5.78261 
chr19:9462887-9462910 5.78261 
chr19:9463250-9463321 5.46479 
chr19:9464226-9464287 5.4918 
chr19:9464446-9464460 6 
chr19:9464919-9464951 5.25 
chr19:9466539-9466572 5.60606 
chr19:9466860-9466876 6 
chr19:9467605-9467626 5.95238 
chr19:9468031-9468056 6 
chr19:9470135-9470157 6 
chr19:9470614-9470653 5.74359 
chr19:9477988-9478012 5.91667 
chr19:9481069-9481100 5.6129 
chr19:9483212-9483235 5.91304 
chr19:9487432-9487457 5.48 
chr19:9493815-9493832 5.88235 
chr19:9493990-9494003 6 
chr19:9494838-9494861 6 
chr19:9494958-9494981 5.6087 
chr19:9498813-9498846 5.30303 
chr19:9499630-9499645 5.93333 
chr19:9501994-9502008 6 
chr19:9502169-9502187 6 
chr19:9503466-9503491 5.4 
chr19:9505003-9505021 6 
chr19:9505198-9505216 5.77778 
chr19:9507278-9507318 5.65 
chr19:9507833-9507845 6 
chr19:9514417-9514430 5.92308 
chr19:9515326-9515358 5.8125 
chr19:9519649-9519715 5.72727 
chr19:9520979-9521002 6 
chr19:9522626-9522640 5.92857 
chr19:9527025-9527052 6 
chr19:9527339-9527360 6 
chr19:9528047-9528072 6 
chr19:9530576-9530590 6 
chr19:9531420-9531468 5.72917 
chr19:9531698-9531747 5.32653 
chr19:9534671-9534684 5.92308 
chr19:9534896-9534920 5.79167 
chr19:9539392-9539404 6 
chr19:9542628-9542643 6 
chr19:9543340-9543377 5.2973 
chr19:9544464-9544490 6 
chr19:9546660-9546685 5.48 
chr19:9547116-9547138 5.5 
chr19:9547941-9547958 6 
chr19:9549630-9549642 6 
chr19:9551698-9551736 5.97368 
chr19:9553104-9553132 5.96429 
chr19:9553829-9553845 5.8125 
chr19:9554153-9554172 6 
chr19:9554539-9554566 6 
chr19:9555302-9555512 5.47143 
chr19:9556126-9556139 6 
chr19:9557041-9557079 6 
chr19:9557809-9557824 6 
chr19:9559071-9559091 6 
chr19:9560650-9560669 6 
chr19:9561222-9561241 5.63158 
chr19:9564165-9564190 5.44 
chr19:9574355-9574376 5.7619 
chr19:9575805-9575820 6 
chr19:9576668-9576698 5.6 
chr19:9577018-9577036 5.77778 
chr19:9579396-9579416 5.8 
chr19:9582078-9582096 5.72222 
chr19:9584499-9584514 5.86667 
chr19:9585499-9585518 6 
chr19:9586960-9586982 5.90909 
chr19:9587855-9587901 5.58696 
chr19:9588934-9588951 5.82353 
chr19:9590903-9590919 6 
chr19:9591758-9591770 6 
chr19:9593107-9593164 5.64912 
chr19:9593305-9593337 5.84375 
chr19:9594307-9594344 5.13514 
chr19:9595303-9595317 6 
chr19:9595461-9595487 6 
chr19:9595502-9595545 5.76744 
chr19:9597416-9597444 5.82143 
chr19:9599776-9599803 5.25926 
chr19:9601788-9601801 5.92308 
chr19:9602501-9602516 6 
chr19:9602649-9602673 5.625 
chr19:9604806-9604820 6 
chr19:9605411-9605426 6 
chr19:9605581-9605619 5.92105 
chr19:9605816-9605845 5.96552 
chr19:9606399-9606418 5.84211 
chr19:9606551-9606583 5.75 
chr19:9607014-9607038 6 
chr19:9607050-9607076 5.84615 
chr19:9607260-9607281 5.66667 
chr19:9607788-9607810 5.59091 
chr19:9608210-9608227 6 
chr19:9609822-9609866 5.95455 
chr19:9610018-9610044 5.65385 
chr19:9611070-9611084 6 
chr19:9611832-9611848 6 
chr19:9612003-9612052 6 
chr19:9612829-9612850 6 
chr19:9612865-9612902 5.81081 
chr19:9613898-9613911 6 
chr19:9614004-9614024 5.9 
chr19:9615110-9615133 5.73913 
chr19:9615759-9615781 5.90909 
chr19:9616351-9616370 6 
chr19:9616653-9616676 6 
chr19:9617335-9617366 5.74194 
chr19:9618500-9618530 5.5 
chr19:9627241-9627267 5.38462 
chr19:9627949-9627969 5.6 
chr19:9628254-9628273 6 
chr19:9628705-9628723 5.83333 
chr19:9629092-9629110 6 
chr19:9630083-9630098 6 
chr19:9630853-9630875 5.54545 
chr19:9630978-9631001 5.43478 
chr19:9631096-9631123 5.81481 
chr19:9632175-9632198 5.78261 
chr19:9633694-9633730 6 
chr19:9635457-9635479 6 
chr19:9635924-9635963 6 
chr19:9636152-9636173 6 
chr19:9636463-9636481 5.88889 
chr19:9636947-9636971 5.375 
chr19:9640798-9640816 6 
chr19:9642662-9642679 5.94118 
chr19:9642940-9642969 6 
chr19:9643959-9643980 5.61905 
chr19:9644137-9644158 5.52381 
chr19:9645753-9645767 6 
chr19:9646508-9646534 5.80769 
chr19:9647215-9647248 5.48485 
chr19:9647805-9647826 5.85714 
chr19:9648127-9648141 6 
chr19:9652880-9652916 6 
chr19:9655213-9655246 5.36364 
chr19:9659610-9659623 6 
chr19:9664880-9664902 5.86364 
chr19:9665282-9665298 6 
chr19:9665874-9665894 5.95 
chr19:9672566-9672596 5.56667 
chr19:9672837-9672853 6 
chr19:9673562-9673584 6 
chr19:9673728-9673745 6 
chr19:9675053-9675081 5.32143 
chr19:9676029-9676058 6 
chr19:9676345-9676399 5.92593 
chr19:9680121-9680136 5.86667 
chr19:9680514-9680535 6 
chr19:9680602-9680628 5.76923 
chr19:9681233-9681255 5.90909 
chr19:9682503-9682516 5.92308 
chr19:9682601-9682613 6 
chr19:9683692-9683712 5.6 
chr19:9684691-9684714 5.91304 
chr19:9686093-9686112 5.78947 
chr19:9687427-9687470 5.30233 
chr19:9688126-9688154 5.78571 
chr19:9688704-9688729 5.64 
chr19:9688767-9688779 6 
chr19:9688829-9688858 5.72414 
chr19:9689656-9689672 6 
chr19:9690966-9690988 6 
chr19:9691019-9691044 5.48 
chr19:9692213-9692239 5.84615 
chr19:9693424-9693438 6 
chr19:9694165-9694193 5.85714 
chr19:9695775-9695814 5.5641 
chr19:9696280-9696313 5.45455 
chr19:9696881-9696911 5.3 
chr19:9698002-9698017 5.86667 
chr19:9707529-9707551 5.90909 
chr19:9709088-9709113 5.48 
chr19:9709819-9709840 6 
chr19:9710528-9710582 5.92593 
chr19:9710841-9710899 5.82759 
chr19:9711198-9711233 5.88571 
chr19:9711523-9711567 5.77273 
chr19:9711748-9711785 5.78378 
chr19:9712141-9712154 6 
chr19:9713041-9713084 5.5814 
chr19:9713355-9713372 5.76471 
chr19:9713996-9714051 5.63636 
chr19:9714296-9714810 5.73346 
chr19:9715094-9715166 5.65278 
chr19:9715745-9715763 6 
chr19:9716046-9716083 6 
chr19:9717539-9717551 6 
chr19:9717873-9717901 5.78571 
chr19:9718895-9718926 5.77419 
chr19:9718937-9718988 5.80392 
chr19:9719226-9719249 5.65217 
chr19:9722596-9722616 5.85 
chr19:9726427-9726442 6 
chr19:9726946-9726972 5.57692 
chr19:9728048-9728071 5.43478 
chr19:9728084-9728133 5.73469 
chr19:9729753-9729778 6 
chr19:9729934-9729959 5.88 
chr19:9730513-9730617 5.81731 
chr19:9730763-9730776 6 
chr19:9731645-9731662 5.94118 
chr19:9732972-9733062 5.73333 
chr19:9733822-9733857 5.8 
chr19:9734156-9734208 5.61538 
chr19:9735093-9735108 6 
chr19:9735957-9735971 6 
chr19:9736124-9736147 6 
chr19:9737108-9737121 6 
chr19:9737431-9737447 5.8125 
chr19:9737749-9737795 5.17391 
chr19:9738203-9738220 6 
chr19:9745130-9745157 5.66667 
chr19:9745819-9745858 5.58974 
chr19:9746143-9746173 5.93333 
chr19:9746589-9746603 6 
chr19:9746620-9746648 5.32143 
chr19:9752198-9752224 5.34615 
chr19:9752948-9752975 5.7037 
chr19:9753539-9753565 5.61538 
chr19:9753720-9753734 6 
chr19:9754244-9754271 5.66667 
chr19:9754495-9754513 5.83333 
chr19:9756740-9756759 5.68421 
chr19:9757445-9757457 6 
chr19:9758064-9758085 5.95238 
chr19:9758970-9758991 6 
chr19:9759328-9759358 5.96667 
chr19:9761039-9761106 5.74627 
chr19:9761166-9761192 5.30769 
chr19:9761630-9761653 6 
chr19:9764644-9764679 5.45714 
chr19:9765131-9765157 6 
chr19:9766379-9766428 5.91837 
chr19:9767544-9767562 5.88889 
chr19:9767715-9767734 5.94737 
chr19:9768066-9768116 5.8 
chr19:9769012-9769037 5.88 
chr19:9769375-9769407 5.96875 
chr19:9769444-9769470 5.57692 
chr19:9770605-9770649 6 
chr19:9770764-9770784 6 
chr19:9770939-9770969 5.6 
chr19:9771807-9771833 5.65385 
chr19:9771985-9772005 5.8 
chr19:9774085-9774112 5.7037 
chr19:9774244-9774268 5.95833 
chr19:9774341-9774365 6 
chr19:9774736-9774754 6 
chr19:9775521-9775540 6 
chr19:9775895-9775907 6 
chr19:9776685-9776698 5.92308 
chr19:9776999-9777013 6 
chr19:9777345-9777387 5.35714 
chr19:9780369-9780447 5.69231 
chr19:9780911-9780941 6 
chr19:9783453-9783470 6 
chr19:9784901-9784929 5.78571 
chr19:9786225-9786260 5.94286 
chr19:9786634-9786686 5.92308 
chr19:9786812-9786842 6 
chr19:9787184-9787206 6 
chr19:9789475-9789501 5.61538 
chr19:9789996-9790014 6 
chr19:9793151-9793202 5.2549 
chr19:9794788-9794802 6 
chr19:9795397-9795424 5.48148 
chr19:9795804-9795830 5.30769 
chr19:9796708-9796720 6 
chr19:9797307-9797321 5.92857 
chr19:9797651-9797667 6 
chr19:9797814-9797833 6 
chr19:9798635-9798652 6 
chr19:9799658-9799686 5.60714 
chr19:9802884-9802902 5.88889 
chr19:9804733-9804777 5.59091 
chr19:9804822-9804874 6 
chr19:9806008-9806032 5.91667 
chr19:9806308-9806338 5.93333 
chr19:9806641-9806668 5.40741 
chr19:9807161-9807240 5.81013 
chr19:9807385-9807423 5.84211 
chr19:9810233-9810276 5.74419 
chr19:9812143-9812479 5.61012 
chr19:9812511-9812539 5.78571 
chr19:9812790-9812808 5.88889 
chr19:9813589-9813621 5.75 
chr19:9813909-9813928 5.73684 
chr19:9814082-9814112 5.43333 
chr19:9814379-9814450 5.35211 
chr19:9814471-9814516 5.62222 
chr19:9814540-9814578 5.21053 
chr19:9817126-9817148 6 
chr19:9821928-9821954 5.30769 
chr19:9828589-9828612 5.56522 
chr19:9828660-9828680 5.6 
chr19:9828726-9828755 5.17241 
chr19:9829154-9829181 5.44444 
chr19:9829523-9829591 5.83824 
chr19:9832869-9832899 5.33333 
chr19:9833161-9833188 5.62963 
chr19:9842147-9842177 5.83333 
chr19:9842409-9842427 6 
chr19:9843136-9843150 6 
chr19:9844797-9844818 6 
chr19:9844947-9844959 6 
chr19:9845500-9845514 6 
chr19:9845617-9845635 5.77778 
chr19:9847310-9847348 5.89474 
chr19:9847402-9847428 5.92308 
chr19:9848198-9848213 6 
chr19:9848631-9848668 5.78378 
chr19:9849301-9849320 6 
chr19:9857939-9857975 6 
chr19:9860222-9860238 6 
chr19:9862048-9862074 5.5 
chr19:9863290-9863306 6 
chr19:9863895-9863938 6 
chr19:9865240-9865258 6 
chr19:9865847-9865882 5.28571 
chr19:9866475-9866504 6 
chr19:9866976-9867056 5.775 
chr19:9869671-9869688 6 
chr19:9871376-9871407 5.48387 
chr19:9871877-9871892 6 
chr19:9875126-9875149 5.91304 
chr19:9875619-9875638 5.84211 
chr19:9876349-9876367 6 
chr19:9876582-9876628 5.69565 
chr19:9877088-9877100 6 
chr19:9877377-9877398 6 
chr19:9877574-9877587 6 
chr19:9877660-9877678 5.88889 
chr19:9877806-9877830 6 
chr19:9879740-9879766 5.53846 
chr19:9880059-9880082 5.95652 
chr19:9880656-9880668 6 
chr19:9880919-9880931 6 
chr19:9881155-9881178 5.69565 
chr19:9881542-9881562 6 
chr19:9881629-9881650 5.7619 
chr19:9881833-9881874 5.53659 
chr19:9883735-9883752 5.94118 
chr19:9883857-9883878 5.85714 
chr19:9884087-9884110 5.73913 
chr19:9884457-9884478 6 
chr19:9885840-9885896 5.75 
chr19:9886073-9886085 6 
chr19:9887781-9887853 5.65278 
chr19:9889479-9889498 6 
chr19:9889935-9889954 6 
chr19:9890719-9890744 6 
chr19:9891806-9891827 5.85714 
chr19:9892366-9892383 6 
chr19:9892453-9892466 6 
chr19:9893894-9893917 6 
chr19:9894202-9894237 5.88571 
chr19:9894356-9894373 5.94118 
chr19:9894531-9894554 5.91304 
chr19:9895876-9895892 6 
chr19:9898517-9898551 6 
chr19:9898836-9898855 5.89474 
chr19:9899049-9899062 6 
chr19:9899360-9899385 5.64 
chr19:9899715-9899736 5.52381 
chr19:9901067-9901094 5.2963 
chr19:9901323-9901337 6 
chr19:9904921-9904957 5.69444 
chr19:9906447-9906471 6 
chr19:9907297-9907325 5.78571 
chr19:9907640-9907672 5.9375 
chr19:9907965-9907977 6 
chr19:9909624-9909646 5.59091 
chr19:9910240-9910261 6 
chr19:9910616-9910637 6 
chr19:9911503-9911529 5.53846 
chr19:9911825-9911850 5.76 
chr19:9912346-9912363 5.94118 
chr19:9913232-9913246 6 
chr19:9913401-9913427 6 
chr19:9913580-9913596 6 
chr19:9915236-9915252 6 
chr19:9916167-9916191 6 
chr19:9916343-9916356 6 
chr19:9917122-9917135 6 
chr19:9917301-9917326 5.8 
chr19:9918714-9918752 5.71053 
chr19:9919156-9919177 6 
chr19:9919465-9919492 5.55556 
chr19:9922528-9922555 5.85185 
chr19:9922607-9922621 6 
chr19:9923206-9923226 6 
chr19:9923435-9923449 6 
chr19:9924008-9924026 5.94444 
chr19:9924178-9924190 6 
chr19:9925190-9925221 5.35484 
chr19:9925371-9925388 6 
chr19:9928876-9928889 5.92308 
chr19:9931204-9931270 5.87879 
chr19:9933945-9933979 6 
chr19:9936042-9936057 6 
chr19:9936220-9936233 6 
chr19:9937315-9937352 5.81081 
chr19:9937816-9937828 6 
chr19:9939852-9939874 5.95455 
chr19:9941452-9941472 5.8 
chr19:9942242-9942266 5.375 
chr19:9942707-9942740 5.75758 
chr19:9943515-9943534 6 
chr19:9943794-9943817 5.95652 
chr19:9946304-9946333 5.2069 
chr19:9947806-9947841 5.91429 
chr19:9948135-9948149 6 
chr19:9948309-9948322 6 
chr19:9950091-9950116 5.48 
chr19:9951061-9951088 6 
chr19:9955920-9955951 6 
chr19:9956049-9956080 5.93548 
chr19:9957825-9957848 5.52174 
chr19:9958268-9958312 5.20455 
chr19:9958363-9958388 5.64 
chr19:9959283-9959300 5.82353 
chr19:9961536-9961566 5.86667 
chr19:9961715-9961742 5.66667 
chr19:9962105-9962139 6 
chr19:9964032-9964052 5.7 
chr19:9964479-9964496 6 
chr19:9964518-9964576 5.39655 
chr19:9964603-9964642 5.33333 
chr19:9965917-9965929 6 
chr19:9966761-9966787 5.92308 
chr19:9969506-9969532 5.38462 
chr19:9969620-9969675 5.78182 
chr19:9969981-9970003 6 
chr19:9971147-9971166 5.68421 
chr19:9971879-9971918 5.82051 
chr19:9972698-9972718 5.85 
chr19:9973184-9973205 5.85714 
chr19:9973739-9973772 5.30303 
chr19:9974957-9974989 5.34375 
chr19:9975463-9975478 6 
chr19:9975826-9975852 5.65385 
chr19:9976154-9976180 5.76923 
chr19:9976493-9976518 5.64 
chr19:9977173-9977188 6 
chr19:9978046-9978077 5.54839 
chr19:9979646-9979659 6 
chr19:9981550-9981562 6 
chr19:9982249-9982262 6 
chr19:9983343-9983400 5.35088 
chr19:9983413-9983453 5.575 
chr19:9983469-9983487 5.72222 
chr19:9983497-9983570 5.46575 
chr19:9984297-9984311 6 
chr19:9984472-9984502 6 
chr19:9985004-9985016 6 
chr19:9985151-9985168 5.94118 
chr19:9986328-9986370 5.7381 
chr19:9987548-9987563 6 
chr19:9987905-9987919 6 
chr19:9988211-9988269 5.86207 
chr19:9989051-9989077 5.84615 
chr19:9990385-9990415 5.3 
chr19:9991275-9991298 5.6087 
chr19:9992331-9992350 5.78947 
chr19:9994952-9994966 6 
chr19:9995557-9995571 6 
chr19:9996873-9996894 5.95238 
chr19:9997396-9997417 5.90476 
chr19:9997844-9997867 5.6087 
chr19:9999198-9999215 5.94118 
chr19:9999911-9999939 5.71429 
chr19:10001990-10002002 6 
chr19:10003366-10003387 5.80952 
chr19:10003825-10003853 5.78571 
chr19:10005043-10005099 5.78571 
chr19:10005392-10005419 5.48148 
chr19:10006170-10006189 6 
chr19:10006298-10006326 5.71429 
chr19:10006767-10006785 6 
chr19:10008003-10008019 6 
chr19:10008174-10008198 5.66667 
chr19:10008747-10008759 6 
chr19:10009195-10009218 5.56522 
chr19:10011568-10011951 5.72846 
chr19:10012103-10012129 6 
chr19:10012702-10012714 6 
chr19:10013058-10013071 6 
chr19:10014828-10014876 6 
chr19:10016132-10016162 5.76667 
chr19:10016300-10016313 6 
chr19:10018145-10018169 5.83333 
chr19:10018333-10018369 5.61111 
chr19:10018680-10018712 5.84375 
chr19:10018968-10018994 5.34615 
chr19:10019140-10019166 6 
chr19:10021259-10021284 5.36 
chr19:10021341-10021362 5.66667 
chr19:10021377-10021400 5.56522 
chr19:10021478-10021524 5.54348 
chr19:10021707-10021733 5.53846 
chr19:10022157-10022193 5.16667 
chr19:10023530-10023551 5.95238 
chr19:10024588-10024605 5.76471 
chr19:10024619-10024653 5.41176 
chr19:10025895-10025926 5.77419 
chr19:10026172-10026211 6 
chr19:10028548-10028573 5.88 
chr19:10030465-10030483 6 
chr19:10031773-10031804 5.45161 
chr19:10032769-10032793 5.79167 
chr19:10032949-10032970 6 
chr19:10033088-10033113 5.44 
chr19:10033586-10033628 5.95238 
chr19:10034233-10034377 5.86806 
chr19:10034779-10034799 6 
chr19:10035082-10035104 6 
chr19:10035554-10035618 5.375 
chr19:10035931-10035947 5.9375 
chr19:10037229-10037248 6 
chr19:10037958-10037987 5.58621 
chr19:10038711-10038732 5.71429 
chr19:10039479-10039501 5.68182 
chr19:10040271-10040299 6 
chr19:10040715-10040737 5.90909 
chr19:10041532-10041549 6 
chr19:10042386-10042415 5.86207 
chr19:10042659-10042682 5.86957 
chr19:10043130-10043169 5.79487 
chr19:10044228-10044245 6 
chr19:10046198-10046225 5.44444 
chr19:10047000-10047019 5.84211 
chr19:10047120-10047163 5.23256 
chr19:10047184-10047210 5.34615 
chr19:10047229-10047252 5.6087 
chr19:10048303-10048319 6 
chr19:10048710-10048732 6 
chr19:10049662-10049677 6 
chr19:10050950-10050971 5.71429 
chr19:10051292-10051315 5.86957 
chr19:10051538-10051562 5.5 
chr19:10052348-10052377 6 
chr19:10053082-10053116 5.58824 
chr19:10053583-10053612 6 
chr19:10054840-10054870 5.36667 
chr19:10055695-10055952 5.69261 
chr19:10056333-10056357 5.70833 
chr19:10056602-10056643 5.60976 
chr19:10057236-10057255 5.73684 
chr19:10057867-10057896 5.58621 
chr19:10058487-10058526 6 
chr19:10059281-10059299 6 
chr19:10059442-10059486 5.86364 
chr19:10059849-10059893 5.72727 
chr19:10060828-10060842 6 
chr19:10061162-10061276 5.75439 
chr19:10061469-10061502 5.51515 
chr19:10062307-10062340 6 
chr19:10062987-10063017 5.4 
chr19:10063634-10063648 6 
chr19:10064114-10064126 6 
chr19:10065511-10065541 5.53333 
chr19:10065837-10065886 5.81633 
chr19:10066222-10066234 6 
chr19:10068519-10068565 5.41304 
chr19:10069022-10069063 5.34146 
chr19:10069688-10069708 6 
chr19:10070173-10070198 5.84 
chr19:10072012-10072044 5.25 
chr19:10072210-10072247 5.43243 
chr19:10073883-10073908 5.76 
chr19:10075292-10075304 6 
chr19:10075530-10075575 6 
chr19:10075809-10075843 5.97059 
chr19:10077452-10077514 5.37097 
chr19:10077557-10077611 5.16667 
chr19:10077681-10077701 5.75 
chr19:10078136-10078226 5.73333 
chr19:10079276-10079310 5.26471 
chr19:10080704-10081089 5.60779 
chr19:10081101-10081204 5.72816 
chr19:10082198-10082271 5.71233 
chr19:10082727-10082764 5.64865 
chr19:10082781-10082903 5.54098 
chr19:10082938-10083058 5.675 
chr19:10083081-10083151 5.54286 
chr19:10083712-10083725 5.92308 
chr19:10085538-10085587 5.97959 
chr19:10085737-10085754 5.76471 
chr19:10088623-10088656 6 
chr19:10091267-10091314 5.7234 
chr19:10092939-10092967 5.46429 
chr19:10094179-10094403 5.80357 
chr19:10094420-10094469 5.89796 
chr19:10095618-10095638 6 
chr19:10098246-10098271 5.52 
chr19:10098432-10098445 6 
chr19:10098909-10098924 6 
chr19:10099509-10099576 5.74627 
chr19:10101737-10101762 5.72 
chr19:10102630-10102671 5.26829 
chr19:10103084-10103102 5.88889 
chr19:10105161-10105179 5.94444 
chr19:10105218-10105283 5.8 
chr19:10105580-10105604 6 
chr19:10107398-10107415 5.88235 
chr19:10107455-10107479 5.54167 
chr19:10107513-10107597 5.2619 
chr19:10107607-10107660 5.58491 
chr19:10107715-10107744 5.27586 
chr19:10107751-10107779 5.71429 
chr19:10108908-10108928 6 
chr19:10109324-10109374 5.74 
chr19:10109658-10109763 5.88571 
chr19:10109794-10109881 5.63218 
chr19:10110033-10110049 5.875 
chr19:10110117-10110156 5.97436 
chr19:10111128-10111153 6 
chr19:10111776-10111817 5.43902 
chr19:10112122-10112146 5.75 
chr19:10114014-10114062 5.20833 
chr19:10114320-10114348 5.28571 
chr19:10117426-10117446 5.6 
chr19:10117799-10117858 5.15254 
chr19:10118589-10118649 5.71667 
chr19:10119837-10119876 6 
chr19:10120701-10120730 5.55172 
chr19:10120868-10120907 5.58974 
chr19:10121527-10121555 5.17857 
chr19:10125202-10125229 6 
chr19:10126128-10126143 6 
chr19:10126632-10126652 5.8 
chr19:10126800-10126837 6 
chr19:10128033-10128045 6 
chr19:10129973-10129996 5.95652 
chr19:10130476-10130525 5.71429 
chr19:10130801-10130824 5.69565 
chr19:10130976-10131055 5.87342 
chr19:10133041-10133067 5.80769 
chr19:10134689-10134711 5.72727 
chr19:10134817-10134832 5.93333 
chr19:10136422-10136444 5.86364 
chr19:10136801-10136835 5.82353 
chr19:10137318-10137333 6 
chr19:10137714-10137790 5.73684 
chr19:10138831-10138947 5.73276 
chr19:10138963-10139038 5.89333 
chr19:10139176-10139198 6 
chr19:10139811-10139839 5.42857 
chr19:10142731-10142755 5.95833 
chr19:10145221-10145251 5.5 
chr19:10146045-10146065 5.85 
chr19:10146208-10146229 5.66667 
chr19:10148259-10148303 5.86364 
chr19:10159221-10159616 5.82785 
chr19:10160038-10160051 6 
chr19:10160203-10160388 5.7027 
chr19:10161308-10161356 5.91667 
chr19:10162282-10162295 6 
chr19:10163893-10163911 6 
chr19:10164064-10164096 5.53125 
chr19:10165232-10165250 5.88889 
chr19:10167482-10167495 6 
chr19:10168106-10168119 6 
chr19:10168746-10168775 5.62069 
chr19:10169454-10169478 5.70833 
chr19:10170566-10170610 5.65909 
chr19:10170897-10170928 5.70968 
chr19:10171207-10171223 6 
chr19:10171645-10171681 5.75 
chr19:10171805-10171818 6 
chr19:10172730-10172757 5.85185 
chr19:10173555-10173579 5.625 
chr19:10173751-10173764 6 
chr19:10174274-10174320 5.93478 
chr19:10175686-10175698 6 
chr19:10175827-10175849 5.77273 
chr19:10176678-10176732 5.74074 
chr19:10177030-10177176 5.61644 
chr19:10177527-10177555 6 
chr19:10177686-10177698 6 
chr19:10179360-10179381 5.71429 
chr19:10182346-10182381 5.45714 
chr19:10182477-10182536 5.44068 
chr19:10183237-10183249 6 
chr19:10183380-10183465 5.61176 
chr19:10186016-10186057 5.95122 
chr19:10186715-10186745 5.7 
chr19:10186900-10186955 5.78182 
chr19:10187241-10187489 5.76613 
chr19:10187909-10187929 6 
chr19:10188245-10188282 5.78378 
chr19:10188962-10189039 5.81818 
chr19:10189416-10189432 6 
chr19:10190335-10190360 5.64 
chr19:10190661-10190821 5.725 
chr19:10191669-10191698 5.86207 
chr19:10192061-10192079 6 
chr19:10192364-10192472 5.52778 
chr19:10192734-10192760 5.88462 
chr19:10193420-10193454 5.64706 
chr19:10194522-10194566 5.59091 
chr19:10194887-10194909 5.54545 
chr19:10195316-10195338 5.72727 
chr19:10198495-10198537 6 
chr19:10198936-10198953 6 
chr19:10199243-10199262 5.84211 
chr19:10199629-10199663 6 
chr19:10201584-10201607 5.86957 
chr19:10202057-10202106 5.46939 
chr19:10202904-10202956 5.44231 
chr19:10205496-10205526 5.5 
chr19:10206847-10206884 5.54054 
chr19:10207168-10207198 5.2 
chr19:10207607-10207620 6 
chr19:10207776-10207790 6 
chr19:10208528-10208563 5.65714 
chr19:10208681-10208698 5.76471 
chr19:10210252-10210277 6 
chr19:10210482-10210548 5.81818 
chr19:10210921-10210941 5.65 
chr19:10212061-10212078 5.94118 
chr19:10212480-10212495 6 
chr19:10212625-10212638 6 
chr19:10212791-10212815 5.83333 
chr19:10213143-10213174 5.32258 
chr19:10213935-10213965 5.56667 
chr19:10214272-10214320 6 
chr19:10214326-10214355 5.58621 
chr19:10214757-10214781 5.875 
chr19:10214965-10215018 5.73585 
chr19:10215913-10215940 5.2963 
chr19:10216009-10216130 5.42975 
chr19:10218151-10218164 5.92308 
chr19:10221802-10221814 6 
chr19:10226535-10226567 5.8125 
chr19:10226949-10226963 6 
chr19:10227639-10227667 5.42857 
chr19:10228779-10228803 5.375 
chr19:10229240-10229253 6 
chr19:10229747-10229783 5.58333 
chr19:10231061-10231078 6 
chr19:10231236-10231264 5.5 
chr19:10231476-10231506 5.93333 
chr19:10232647-10232680 5.63636 
chr19:10233198-10233220 5.90909 
chr19:10233323-10233338 6 
chr19:10234241-10234256 6 
chr19:10234548-10234569 6 
chr19:10234864-10234882 6 
chr19:10235465-10235486 5.52381 
chr19:10235638-10235653 5.93333 
chr19:10237482-10237496 6 
chr19:10238055-10238067 6 
chr19:10238871-10238893 6 
chr19:10239977-10239996 5.89474 
chr19:10242164-10242194 5.36667 
chr19:10243260-10243273 6 
chr19:10245888-10245908 5.75 
chr19:10247415-10247440 5.64 
chr19:10254060-10254074 6 
chr19:10257939-10257967 6 
chr19:10258792-10258846 5.88889 
chr19:10259171-10259204 5.72727 
chr19:10260001-10260058 5.54386 
chr19:10262836-10262873 5.81081 
chr19:10262946-10262958 6 
chr19:10263434-10263459 6 
chr19:10263612-10263624 6 
chr19:10266850-10266897 5.46809 
chr19:10269837-10269857 5.7 
chr19:10271997-10272035 6 
chr19:10273296-10273323 5.92593 
chr19:10273640-10273655 6 
chr19:10274815-10274843 5.60714 
chr19:10275292-10275316 6 
chr19:10275589-10275628 6 
chr19:10277856-10277884 5.82143 
chr19:10278799-10278837 5.68421 
chr19:10279508-10279526 5.72222 
chr19:10280062-10280079 6 
chr19:10280236-10280257 5.71429 
chr19:10281445-10281483 5.92105 
chr19:10281798-10281823 5.56 
chr19:10282480-10282518 6 
chr19:10282682-10282710 5.85714 
chr19:10283081-10283095 6 
chr19:10283495-10283523 6 
chr19:10284168-10284180 6 
chr19:10285089-10285111 5.86364 
chr19:10285380-10285419 5.64103 
chr19:10285529-10285546 6 
chr19:10285706-10285823 5.71795 
chr19:10288049-10288080 5.41935 
chr19:10288609-10288646 5.91892 
chr19:10289117-10289147 5.56667 
chr19:10289418-10289443 5.72 
chr19:10289802-10289821 6 
chr19:10290666-10290691 5.92 
chr19:10291322-10291347 6 
chr19:10292503-10292540 5.91892 
chr19:10293027-10293244 5.79724 
chr19:10293265-10293362 5.71134 
chr19:10293644-10293808 5.7378 
chr19:10294551-10294579 5.92857 
chr19:10296514-10296535 5.7619 
chr19:10297514-10297540 5.69231 
chr19:10301441-10301495 6 
chr19:10302506-10302524 5.72222 
chr19:10303276-10303297 5.80952 
chr19:10303721-10303745 5.58333 
chr19:10304341-10304367 5.92308 
chr19:10305867-10305879 6 
chr19:10306290-10306330 5.95 
chr19:10306490-10306515 5.64 
chr19:10307632-10307664 5.21875 
chr19:10309323-10309348 6 
chr19:10309860-10309891 6 
chr19:10310624-10310651 5.77778 
chr19:10310937-10310953 6 
chr19:10312279-10312311 5.875 
chr19:10312588-10312610 6 
chr19:10313242-10313254 6 
chr19:10314044-10314066 5.72727 
chr19:10315706-10315990 5.7993 
chr19:10319336-10319358 5.68182 
chr19:10322224-10322246 6 
chr19:10322835-10322856 5.57143 
chr19:10323014-10323027 6 
chr19:10324307-10324320 6 
chr19:10324450-10324472 5.72727 
chr19:10324621-10324648 5.85185 
chr19:10325204-10325243 5.89744 
chr19:10326443-10326456 6 
chr19:10327300-10327327 5.66667 
chr19:10327616-10327659 5.62791 
chr19:10328068-10328104 5.88889 
chr19:10328984-10329007 6 
chr19:10329856-10329872 5.875 
chr19:10330561-10330581 5.6 
chr19:10330879-10330899 6 
chr19:10331011-10331029 5.83333 
chr19:10332463-10332499 5.69444 
chr19:10332996-10333017 5.66667 
chr19:10333844-10333876 6 
chr19:10335632-10335653 6 
chr19:10335889-10335911 5.5 
chr19:10336004-10336033 5.68966 
chr19:10336066-10336085 6 
chr19:10337596-10337668 5.38889 
chr19:10338814-10338833 6 
chr19:10338985-10339010 6 
chr19:10339896-10339912 5.8125 
chr19:10340653-10340679 5.73077 
chr19:10342586-10342607 5.61905 
chr19:10343030-10343073 6 
chr19:10344312-10344327 5.86667 
chr19:10344614-10344644 5.66667 
chr19:10344920-10344941 6 
chr19:10345447-10345482 5.82857 
chr19:10346258-10346289 5.87097 
chr19:10347460-10347482 5.63636 
chr19:10347770-10347787 6 
chr19:10348399-10348417 6 
chr19:10349947-10349961 6 
chr19:10350657-10350693 5.80556 
chr19:10351678-10351698 5.95 
chr19:10352157-10352173 6 
chr19:10352328-10352340 6 
chr19:10352713-10352733 5.7 
chr19:10353818-10353832 6 
chr19:10355609-10355640 5.80645 
chr19:10357128-10357153 5.88 
chr19:10357746-10357763 5.76471 
chr19:10358412-10358425 6 
chr19:10358707-10358726 6 
chr19:10359339-10359358 6 
chr19:10359590-10359604 6 
chr19:10359913-10359970 5.42105 
chr19:10360257-10360271 6 
chr19:10360563-10360584 5.95238 
chr19:10361554-10361589 5.71429 
chr19:10362339-10362392 5.88679 
chr19:10364146-10364173 5.85185 
chr19:10365474-10365502 5.57143 
chr19:10367512-10367538 5.38462 
chr19:10369774-10369796 6 
chr19:10370258-10370286 5.67857 
chr19:10371813-10371829 6 
chr19:10372940-10372969 5.72414 
chr19:10373408-10373444 5.55556 
chr19:10373756-10373788 5.40625 
chr19:10374822-10374835 6 
chr19:10374961-10374990 5.37931 
chr19:10375413-10375434 5.57143 
chr19:10376033-10376059 5.73077 
chr19:10376559-10376576 5.82353 
chr19:10376869-10376895 5.88462 
chr19:10377875-10377905 5.4 
chr19:10378364-10378381 6 
chr19:10379850-10379872 6 
chr19:10382552-10382580 5.21429 
chr19:10383215-10383253 5.97368 
chr19:10384988-10385002 6 
chr19:10386373-10386396 5.82609 
chr19:10386798-10386826 5.39286 
chr19:10387220-10387235 6 
chr19:10387651-10387674 5.56522 
chr19:10388546-10388577 5.32258 
chr19:10389224-10389251 5.85185 
chr19:10390147-10390175 6 
chr19:10390541-10390561 5.6 
chr19:10390995-10391039 5.75 
chr19:10391222-10391257 5.54286 
chr19:10391544-10391562 6 
chr19:10391964-10391976 6 
chr19:10392397-10392413 6 
chr19:10392911-10392930 6 
chr19:10393366-10393389 5.95652 
chr19:10393693-10393746 5.43396 
chr19:10397033-10397051 5.72222 
chr19:10399124-10399145 5.95238 
chr19:10399251-10399279 5.96429 
chr19:10400531-10400563 5.40625 
chr19:10401398-10401413 6 
chr19:10407032-10407073 5.31707 
chr19:10407347-10407389 5.35714 
chr19:10408110-10408127 6 
chr19:10408279-10408291 6 
chr19:10408725-10408760 5.71429 
chr19:10408900-10408919 6 
chr19:10409908-10409933 6 
chr19:10411398-10411410 6 
chr19:10411437-10411491 5.7963 
chr19:10411768-10411790 5.72727 
chr19:10412155-10412170 6 
chr19:10412471-10412493 6 
chr19:10413231-10413250 6 
chr19:10416435-10416462 5.37037 
chr19:10416777-10416797 6 
chr19:10417090-10417103 6 
chr19:10417492-10417520 5.78571 
chr19:10418022-10418035 6 
chr19:10420543-10420569 6 
chr19:10422379-10422392 6 
chr19:10422542-10422558 6 
chr19:10422848-10422867 6 
chr19:10423181-10423208 5.40741 
chr19:10424326-10424375 5.91837 
chr19:10425995-10426009 6 
chr19:10427847-10427870 5.47826 
chr19:10430450-10430504 5.5 
chr19:10431180-10431195 6 
chr19:10432698-10432729 5.54839 
chr19:10432777-10432846 5.57971 
chr19:10434830-10434843 6 
chr19:10435054-10435072 5.94444 
chr19:10435891-10435914 5.95652 
chr19:10436930-10436949 5.73684 
chr19:10437006-10437035 5.48276 
chr19:10437115-10437129 5.92857 
chr19:10437431-10437455 5.75 
chr19:10440797-10440809 6 
chr19:10442032-10442083 5.82353 
chr19:10442360-10442378 6 
chr19:10445826-10445848 5.68182 
chr19:10447480-10447498 6 
chr19:10448092-10448124 5.9375 
chr19:10449078-10449090 6 
chr19:10449157-10449198 5.65854 
chr19:10450748-10450771 5.86957 
chr19:10451876-10451893 6 
chr19:10452188-10452216 5.82143 
chr19:10454284-10454301 5.82353 
chr19:10454648-10454665 5.82353 
chr19:10455433-10455451 6 
chr19:10455804-10455833 5.93103 
chr19:10455925-10455945 5.85 
chr19:10456698-10456738 5.85 
chr19:10457029-10457046 5.76471 
chr19:10457114-10457127 5.92308 
chr19:10458434-10458456 6 
chr19:10458967-10458982 6 
chr19:10459752-10459772 5.6 
chr19:10460062-10460088 5.76923 
chr19:10460229-10460252 5.6087 
chr19:10462717-10462760 5.53488 
chr19:10463373-10463401 5.78571 
chr19:10465706-10465749 5.86047 
chr19:10466316-10466350 5.97059 
chr19:10467054-10467066 6 
chr19:10468970-10468989 6 
chr19:10471352-10471365 6 
chr19:10471416-10471441 5.64 
chr19:10473189-10473215 5.73077 
chr19:10473863-10473878 6 
chr19:10476188-10476211 5.65217 
chr19:10477409-10477423 6 
chr19:10480719-10480739 5.7 
chr19:10481186-10481198 6 
chr19:10481491-10481517 5.53846 
chr19:10481648-10481668 5.6 
chr19:10483134-10483178 5.90909 
chr19:10483705-10483725 5.6 
chr19:10484332-10484350 5.94444 
chr19:10484941-10484961 5.7 
chr19:10485260-10485282 6 
chr19:10486436-10486448 6 
chr19:10486600-10486615 5.86667 
chr19:10486674-10486698 5.79167 
chr19:10488000-10488810 5.75802 
chr19:10489499-10489552 5.83019 
chr19:10490011-10490050 5.5641 
chr19:10490181-10490228 5.82979 
chr19:10492178-10492193 6 
chr19:10492471-10492513 5.47619 
chr19:10493046-10493075 5.93103 
chr19:10493345-10493370 6 
chr19:10493826-10493844 5.77778 
chr19:10494143-10494179 5.94444 
chr19:10495198-10495228 5.53333 
chr19:10495571-10495590 5.68421 
chr19:10496356-10496399 6 
chr19:10496467-10496486 5.78947 
chr19:10498606-10498628 6 
chr19:10498903-10498918 6 
chr19:10499157-10499173 6 
chr19:10500219-10500245 5.80769 
chr19:10501358-10501379 6 
chr19:10502427-10502445 6 
chr19:10502779-10502809 5.36667 
chr19:10504765-10504791 5.92308 
chr19:10505191-10505222 5.87097 
chr19:10506579-10506594 5.93333 
chr19:10507241-10507264 5.86957 
chr19:10507915-10507938 5.69565 
chr19:10508091-10508109 6 
chr19:10508725-10508740 5.93333 
chr19:10509369-10509383 5.92857 
chr19:10510139-10510159 6 
chr19:10510607-10510627 6 
chr19:10512833-10512853 6 
chr19:10514835-10514902 5.76119 
chr19:10516937-10516957 6 
chr19:10517156-10517178 5.68182 
chr19:10517649-10517668 6 
chr19:10518133-10518173 5.225 
chr19:10518496-10518554 5.96552 
chr19:10520826-10520854 5.92857 
chr19:10522401-10522427 5.80769 
chr19:10522876-10522905 5.75862 
chr19:10523592-10523620 5.53571 
chr19:10524489-10524532 5.65116 
chr19:10525225-10525250 5.4 
chr19:10525571-10525605 5.64706 
chr19:10526171-10526186 6 
chr19:10529732-10529751 6 
chr19:10529999-10530028 5.24138 
chr19:10530335-10530361 5.46154 
chr19:10531121-10531214 5.33333 
chr19:10533833-10533850 6 
chr19:10535897-10535920 6 
chr19:10536660-10536704 5.79545 
chr19:10538669-10538683 6 
chr19:10539033-10539064 6 
chr19:10539073-10539095 6 
chr19:10539147-10539175 5.35714 
chr19:10539779-10539905 5.59524 
chr19:10539922-10539999 5.74026 
chr19:10540746-10540775 5.27586 
chr19:10541622-10541665 5.30233 
chr19:10542549-10542597 5.4375 
chr19:10543127-10543151 5.58333 
chr19:10543301-10543323 5.5 
chr19:10543830-10543858 5.39286 
chr19:10544817-10544897 5.8125 
chr19:10545565-10545583 6 
chr19:10546237-10546283 5.84783 
chr19:10547715-10547734 6 
chr19:10547807-10547825 5.83333 
chr19:10549273-10549296 5.95652 
chr19:10549851-10549869 5.72222 
chr19:10550658-10550673 6 
chr19:10551073-10551111 5.36842 
chr19:10551575-10551588 6 
chr19:10551886-10551925 5.89744 
chr19:10552360-10552378 6 
chr19:10553198-10553220 5.63636 
chr19:10553340-10553543 5.48768 
chr19:10553632-10553694 5.54839 
chr19:10554220-10554235 6 
chr19:10554283-10554295 6 
chr19:10555346-10555364 5.72222 
chr19:10556446-10556459 6 
chr19:10557257-10557283 6 
chr19:10557882-10557914 5.78125 
chr19:10558760-10558789 5.82759 
chr19:10560002-10560048 6 
chr19:10562013-10562041 5.42857 
chr19:10562342-10562362 5.7 
chr19:10562698-10562733 6 
chr19:10562845-10562869 5.375 
chr19:10563162-10563191 6 
chr19:10563289-10563305 6 
chr19:10564232-10564246 6 
chr19:10566141-10566153 6 
chr19:10566310-10566326 6 
chr19:10566448-10566461 5.92308 
chr19:10567201-10567228 5.92593 
chr19:10569283-10569307 5.875 
chr19:10570495-10570536 5.43902 
chr19:10570550-10570569 5.78947 
chr19:10571174-10571189 5.86667 
chr19:10571474-10571495 5.80952 
chr19:10571853-10571897 5.36364 
chr19:10571923-10571950 5.55556 
chr19:10572017-10572044 5.55556 
chr19:10572796-10572822 5.69231 
chr19:10572893-10572919 6 
chr19:10573335-10573389 5.46296 
chr19:10573515-10573557 5.5 
chr19:10573698-10573786 5.70455 
chr19:10574071-10574088 6 
chr19:10574767-10574787 5.75 
chr19:10575082-10575104 5.5 
chr19:10575389-10575406 6 
chr19:10576359-10576388 6 
chr19:10577120-10577147 5.74074 
chr19:10577172-10577187 6 
chr19:10577774-10577790 5.8125 
chr19:10578134-10578150 5.875 
chr19:10578318-10578348 5.3 
chr19:10578428-10578456 5.39286 
chr19:10578560-10578598 5.65789 
chr19:10579157-10579171 5.92857 
chr19:10579845-10579868 5.91304 
chr19:10580500-10580518 6 
chr19:10581725-10581739 6 
chr19:10581957-10581975 6 
chr19:10582698-10582719 5.52381 
chr19:10582919-10582951 5.8125 
chr19:10583101-10583119 6 
chr19:10583404-10583429 5.64 
chr19:10584759-10584772 6 
chr19:10585362-10585383 5.52381 
chr19:10585742-10585760 6 
chr19:10586732-10586874 5.85915 
chr19:10587021-10587037 6 
chr19:10588098-10588129 5.87097 
chr19:10588570-10588594 6 
chr19:10590951-10590972 5.80952 
chr19:10591636-10591655 6 
chr19:10591953-10591980 6 
chr19:10592600-10592618 5.88889 
chr19:10592883-10592906 5.91304 
chr19:10593492-10593528 5.86111 
chr19:10593826-10593839 6 
chr19:10595198-10595218 6 
chr19:10597712-10597736 6 
chr19:10598022-10598047 5.56 
chr19:10598331-10598384 5.88679 
chr19:10598963-10598990 5.92593 
chr19:10599288-10599321 5.90909 
chr19:10599770-10599811 5.80488 
chr19:10600604-10600622 5.72222 
chr19:10600927-10600945 5.77778 
chr19:10601012-10601028 6 
chr19:10603665-10603684 6 
chr19:10604233-10604250 6 
chr19:10604994-10605019 5.64 
chr19:10605743-10605755 6 
chr19:10606865-10606885 5.75 
chr19:10608875-10608888 6 
chr19:10609814-10609838 5.54167 
chr19:10611357-10611370 6 
chr19:10614313-10614351 5.97368 
chr19:10614523-10614542 5.84211 
chr19:10614686-10614703 6 
chr19:10615472-10615501 5.75862 
chr19:10615930-10615957 5.88889 
chr19:10616810-10616830 5.75 
chr19:10616842-10616869 6 
chr19:10617159-10617188 5.68966 
chr19:10617492-10617508 6 
chr19:10618296-10618331 5.94286 
chr19:10618986-10619010 6 
chr19:10619538-10619598 5.38333 
chr19:10621561-10621586 5.88 
chr19:10621749-10621762 6 
chr19:10623092-10623109 6 
chr19:10623590-10623633 5.74419 
chr19:10625964-10626022 5.48276 
chr19:10626606-10626626 5.9 
chr19:10627283-10627300 6 
chr19:10628906-10628919 6 
chr19:10629139-10629185 5.78261 
chr19:10630371-10630391 5.8 
chr19:10631459-10631475 5.9375 
chr19:10631968-10631986 6 
chr19:10632271-10632283 6 
chr19:10634415-10634445 5.96667 
chr19:10635491-10635507 6 
chr19:10635675-10635689 6 
chr19:10635992-10636146 5.75974 
chr19:10636645-10636829 5.88587 
chr19:10637684-10637719 5.62857 
chr19:10637811-10637823 6 
chr19:10638242-10638262 5.75 
chr19:10638938-10639034 5.71875 
chr19:10640283-10640310 6 
chr19:10640401-10640442 6 
chr19:10641393-10641406 6 
chr19:10641734-10641758 5.625 
chr19:10642444-10642470 5.92308 
chr19:10643960-10643992 5.90625 
chr19:10645253-10645276 5.95652 
chr19:10645933-10645946 6 
chr19:10646247-10646272 6 
chr19:10646771-10646793 6 
chr19:10648247-10648298 5.78431 
chr19:10648759-10648788 5.68966 
chr19:10649198-10649218 5.65 
chr19:10651074-10651098 6 
chr19:10652068-10652105 5.75676 
chr19:10652732-10652771 5.64103 
chr19:10653208-10653220 6 
chr19:10653417-10653445 5.78571 
chr19:10656247-10656262 6 
chr19:10656995-10657034 5.87179 
chr19:10657353-10657366 6 
chr19:10658302-10658319 6 
chr19:10658679-10658719 6 
chr19:10661384-10661400 6 
chr19:10662373-10662390 6 
chr19:10662656-10662694 5.39474 
chr19:10664918-10664937 5.68421 
chr19:10667340-10667369 5.51724 
chr19:10667504-10667530 5.34615 
chr19:10668786-10668825 5.48718 
chr19:10670990-10671040 5.6 
chr19:10673706-10673744 5.5 
chr19:10674822-10674855 5.63636 
chr19:10681223-10681243 6 
chr19:10681396-10681432 5.94444 
chr19:10681657-10681698 5.82927 
chr19:10681843-10681863 6 
chr19:10682639-10682660 6 
chr19:10682949-10682977 5.60714 
chr19:10683130-10683163 5.84848 
chr19:10684325-10684352 5.7037 
chr19:10686414-10686455 6 
chr19:10686934-10686951 6 
chr19:10688099-10688122 6 
chr19:10688410-10688431 6 
chr19:10689160-10689183 5.69565 
chr19:10689233-10689251 6 
chr19:10689688-10689713 5.76 
chr19:10690091-10690118 5.7037 
chr19:10690543-10690558 6 
chr19:10690720-10690740 6 
chr19:10691631-10691644 6 
chr19:10692714-10692739 6 
chr19:10693423-10693450 5.77778 
chr19:10695255-10695364 5.66972 
chr19:10695587-10695615 5.82143 
chr19:10695888-10696027 5.92086 
chr19:10696645-10696662 6 
chr19:10697129-10697153 5.83333 
chr19:10698180-10698279 5.42424 
chr19:10698310-10698359 5.32653 
chr19:10698387-10698430 5.62791 
chr19:10698442-10698486 5.59091 
chr19:10698507-10698540 5.51515 
chr19:10698562-10698597 5.57143 
chr19:10698618-10698679 5.44262 
chr19:10699885-10699905 5.65 
chr19:10700198-10700211 5.92308 
chr19:10701047-10701078 5.32258 
chr19:10702666-10702691 5.72 
chr19:10703228-10703254 6 
chr19:10703843-10703865 6 
chr19:10704608-10704620 6 
chr19:10705369-10705441 5.79167 
chr19:10705593-10705650 5.61404 
chr19:10705840-10705868 5.21429 
chr19:10706567-10706609 5.85714 
chr19:10707091-10707151 5.63333 
chr19:10707834-10707880 5.65217 
chr19:10708136-10708156 5.6 
chr19:10709676-10709698 6 
chr19:10710906-10710924 5.88889 
chr19:10711536-10711570 5.94118 
chr19:10711629-10711652 5.91304 
chr19:10712264-10712314 5.7 
chr19:10712586-10712610 5.54167 
chr19:10712911-10712932 6 
chr19:10713022-10713048 5.42308 
chr19:10713092-10713123 5.58065 
chr19:10716191-10716224 5.60606 
chr19:10717497-10717560 5.63492 
chr19:10717587-10717600 6 
chr19:10717935-10717951 5.8125 
chr19:10718017-10718032 6 
chr19:10718193-10718209 6 
chr19:10718408-10718434 5.88462 
chr19:10719287-10719333 5.76087 
chr19:10719630-10719646 6 
chr19:10720479-10720492 6 
chr19:10720870-10720893 5.6087 
chr19:10720995-10721020 5.6 
chr19:10721307-10721327 6 
chr19:10721663-10721698 5.57143 
chr19:10722130-10722154 5.66667 
chr19:10723045-10723062 6 
chr19:10723713-10723749 5.52778 
chr19:10723905-10723938 5.57576 
chr19:10724631-10724652 5.90476 
chr19:10725646-10725680 5.97059 
chr19:10726288-10726302 6 
chr19:10726860-10726886 5.5 
chr19:10727073-10727107 5.85294 
chr19:10727596-10727610 5.92857 
chr19:10728847-10728863 6 
chr19:10729150-10729168 6 
chr19:10729629-10729652 5.82609 
chr19:10730105-10730132 5.55556 
chr19:10730850-10730868 6 
chr19:10731130-10731152 5.90909 
chr19:10732027-10732059 5.65625 
chr19:10732098-10732120 5.81818 
chr19:10732283-10732306 5.73913 
chr19:10732910-10732950 5.5 
chr19:10734350-10734378 5.78571 
chr19:10734669-10734692 5.69565 
chr19:10734973-10734991 5.94444 
chr19:10737421-10737441 6 
chr19:10737685-10737708 5.6087 
chr19:10738223-10738249 5.69231 
chr19:10739226-10739249 5.52174 
chr19:10739937-10739966 5.7931 
chr19:10740252-10740276 5.79167 
chr19:10741335-10741361 5.53846 
chr19:10743819-10743854 5.6 
chr19:10744813-10744832 6 
chr19:10745140-10745158 5.77778 
chr19:10746449-10746465 6 
chr19:10749300-10749325 5.84 
chr19:10750089-10750118 5.24138 
chr19:10750760-10750777 6 
chr19:10752068-10752086 5.77778 
chr19:10752832-10752857 5.48 
chr19:10753435-10753452 5.76471 
chr19:10755726-10755743 6 
chr19:10756029-10756046 6 
chr19:10756233-10756256 5.91304 
chr19:10757018-10757045 6 
chr19:10758152-10758172 6 
chr19:10758695-10758713 6 
chr19:10759486-10759511 5.64 
chr19:10760428-10760448 5.9 
chr19:10761046-10761071 5.68 
chr19:10761711-10761731 6 
chr19:10763024-10763043 6 
chr19:10763214-10763230 6 
chr19:10765459-10765489 5.2 
chr19:10767474-10767491 6 
chr19:10768565-10768583 5.88889 
chr19:10768943-10768973 5.33333 
chr19:10769855-10769878 5.65217 
chr19:10770068-10770089 6 
chr19:10775359-10775379 5.7 
chr19:10775478-10775501 5.56522 
chr19:10775658-10775725 5.62687 
chr19:10777330-10777363 5.63636 
chr19:10777442-10777463 5.57143 
chr19:10779006-10779020 6 
chr19:10779324-10779337 6 
chr19:10779626-10779649 5.65217 
chr19:10780538-10780558 5.75 
chr19:10783027-10783045 6 
chr19:10785031-10785048 6 
chr19:10785287-10785309 6 
chr19:10785912-10785949 5.72973 
chr19:10786015-10786038 5.43478 
chr19:10786925-10786978 5.75472 
chr19:10787275-10787309 5.88235 
chr19:10789024-10789081 5.64912 
chr19:10789570-10789586 6 
chr19:10790025-10790037 6 
chr19:10796521-10796544 5.78261 
chr19:10798060-10798088 5.53571 
chr19:10800724-10800745 5.66667 
chr19:10801507-10801523 5.875 
chr19:10804749-10804808 5.77966 
chr19:10804924-10804952 5.92857 
chr19:10807105-10807124 5.63158 
chr19:10807884-10807916 6 
chr19:10809293-10809309 6 
chr19:10809859-10809877 5.77778 
chr19:10810328-10810373 5.73333 
chr19:10810854-10810885 5.77419 
chr19:10811176-10811190 5.92857 
chr19:10811506-10811523 6 
chr19:10812403-10812420 6 
chr19:10813317-10813344 5.85185 
chr19:10813426-10813457 5.74194 
chr19:10813743-10813761 6 
chr19:10814499-10814534 5.65714 
chr19:10814957-10814979 5.90909 
chr19:10815592-10815604 6 
chr19:10815907-10815927 5.95 
chr19:10816516-10816541 6 
chr19:10817345-10817376 5.70968 
chr19:10818490-10818519 5.96552 
chr19:10818602-10818634 5.46875 
chr19:10818698-10818728 5.46667 
chr19:10819428-10819453 5.8 
chr19:10820686-10820703 5.94118 
chr19:10820860-10820886 5.69231 
chr19:10820977-10821004 5.92593 
chr19:10821599-10821613 6 
chr19:10821829-10821860 5.64516 
chr19:10822657-10822731 5.64865 
chr19:10823959-10823983 5.75 
chr19:10824423-10824445 5.77273 
chr19:10824735-10824756 6 
chr19:10825806-10825818 6 
chr19:10826106-10826129 5.95652 
chr19:10826648-10826669 5.66667 
chr19:10827392-10827409 5.88235 
chr19:10827860-10827877 5.88235 
chr19:10830364-10830406 5.52381 
chr19:10830866-10830901 5.97143 
chr19:10833808-10833822 6 
chr19:10834843-10834862 5.68421 
chr19:10836121-10836145 5.91667 
chr19:10836894-10836914 5.75 
chr19:10837539-10837553 6 
chr19:10838021-10838055 5.82353 
chr19:10839840-10839871 5.77419 
chr19:10842013-10842042 5.62069 
chr19:10842629-10842642 6 
chr19:10842975-10842989 6 
chr19:10843383-10843395 6 
chr19:10843867-10843879 6 
chr19:10844683-10844710 5.74074 
chr19:10845314-10845342 5.75 
chr19:10845698-10845738 5.9 
chr19:10846188-10846205 5.94118 
chr19:10846940-10846966 6 
chr19:10847268-10847301 5.75758 
chr19:10848936-10848958 6 
chr19:10849126-10849161 5.51429 
chr19:10849544-10849557 5.92308 
chr19:10849850-10849864 6 
chr19:10849922-10849950 5.28571 
chr19:10850522-10850558 5.77778 
chr19:10851017-10851065 5.29167 
chr19:10851893-10851918 5.88 
chr19:10852219-10852238 5.78947 
chr19:10852552-10852653 5.75248 
chr19:10852662-10852698 5.72222 
chr19:10853581-10853602 5.80952 
chr19:10854485-10854508 6 
chr19:10857393-10857425 6 
chr19:10862887-10862919 5.53125 
chr19:10863627-10863650 5.73913 
chr19:10864054-10864154 5.69 
chr19:10866305-10866352 5.74468 
chr19:10868619-10868646 5.92593 
chr19:10868914-10869230 5.97152 
chr19:10869785-10869808 6 
chr19:10871503-10871515 6 
chr19:10871647-10871678 5.90323 
chr19:10872715-10872729 6 
chr19:10873741-10873764 6 
chr19:10875624-10875648 6 
chr19:10876801-10876828 5.59259 
chr19:10877894-10877917 5.47826 
chr19:10879128-10879161 5.66667 
chr19:10880427-10880439 6 
chr19:10882720-10882769 5.77551 
chr19:10883655-10883668 6 
chr19:10883822-10883836 6 
chr19:10884125-10884137 6 
chr19:10884290-10884319 6 
chr19:10884992-10885021 5.24138 
chr19:10885759-10885773 6 
chr19:10887762-10887777 6 
chr19:10888250-10888282 5.75 
chr19:10888679-10888732 5.84906 
chr19:10889518-10889537 5.68421 
chr19:10889570-10889603 5.72727 
chr19:10890146-10890203 5.92982 
chr19:10890350-10890373 5.86957 
chr19:10891694-10891717 6 
chr19:10892424-10892449 5.52 
chr19:10893015-10893048 5.81818 
chr19:10894346-10894388 5.83333 
chr19:10895472-10895512 5.625 
chr19:10895959-10895971 6 
chr19:10896483-10896499 6 
chr19:10897398-10897410 6 
chr19:10898428-10898444 5.9375 
chr19:10898908-10898922 6 
chr19:10899872-10899903 5.80645 
chr19:10900512-10900539 5.77778 
chr19:10900965-10900990 5.88 
chr19:10901106-10901129 5.43478 
chr19:10901146-10901161 6 
chr19:10901744-10901770 5.69231 
chr19:10902762-10902784 6 
chr19:10903271-10903294 5.73913 
chr19:10905020-10905050 6 
chr19:10905419-10905457 5.94737 
chr19:10905575-10905608 5.69697 
chr19:10908903-10908916 5.92308 
chr19:10910198-10910223 5.72 
chr19:10911558-10911609 5.45098 
chr19:10911983-10912000 6 
chr19:10912281-10912301 6 
chr19:10912584-10912607 5.86957 
chr19:10917744-10917759 6 
chr19:10918215-10918237 6 
chr19:10918821-10918839 5.88889 
chr19:10919089-10919151 5.16129 
chr19:10920205-10920244 5.38462 
chr19:10922075-10922100 5.64 
chr19:10923467-10923487 5.75 
chr19:10924501-10924526 5.88 
chr19:10928467-10928511 5.47727 
chr19:10929927-10929945 6 
chr19:10932841-10932874 6 
chr19:10933176-10933189 5.92308 
chr19:10934081-10934111 5.86667 
chr19:10935481-10935502 5.95238 
chr19:10936350-10936367 5.88235 
chr19:10936529-10936545 6 
chr19:10939257-10939280 5.56522 
chr19:10942346-10942358 6 
chr19:10945130-10945147 6 
chr19:10948141-10948195 5.7037 
chr19:10949576-10949603 6 
chr19:10950396-10950419 5.69565 
chr19:10950991-10951019 5.96429 
chr19:10951175-10951209 6 
chr19:10951622-10951641 6 
chr19:10955078-10955092 6 
chr19:10955523-10955536 6 
chr19:10956552-10956565 6 
chr19:10956857-10956886 5.51724 
chr19:10957184-10957233 5.2449 
chr19:10958045-10958061 6 
chr19:10958866-10958881 6 
chr19:10959846-10959872 5.46154 
chr19:10960364-10960401 5.51351 
chr19:10960736-10960751 5.93333 
chr19:10962650-10962676 5.69231 
chr19:10963003-10963023 5.6 
chr19:10963723-10963751 5.60714 
chr19:10964575-10964589 6 
chr19:10965706-10965726 6 
chr19:10966188-10966218 5.56667 
chr19:10967166-10967185 5.84211 
chr19:10967918-10968056 5.75362 
chr19:10968555-10968604 5.79592 
chr19:10968902-10968923 6 
chr19:10969601-10969624 5.65217 
chr19:10969920-10970072 5.92105 
chr19:10971210-10971230 6 
chr19:10971516-10971528 6 
chr19:10971816-10971844 5.28571 
chr19:10972557-10972587 5.9 
chr19:10972877-10972893 6 
chr19:10974247-10974267 5.6 
chr19:10975471-10975498 5.25926 
chr19:10975818-10975841 5.52174 
chr19:10976655-10976723 5.52941 
chr19:10977033-10977048 6 
chr19:10977616-10977640 5.70833 
chr19:10978126-10978139 6 
chr19:10978317-10978341 6 
chr19:10979179-10979202 5.91304 
chr19:10981169-10981193 5.625 
chr19:10982151-10982192 5.43902 
chr19:10982198-10982322 5.53226 
chr19:10982384-10982445 5.36066 
chr19:10982645-10982675 5.36667 
chr19:10984015-10984041 5.61538 
chr19:10984264-10984328 5.64062 
chr19:10984687-10984720 5.72727 
chr19:10985029-10985080 5.78431 
chr19:10985984-10986013 5.34483 
chr19:10986094-10986113 5.94737 
chr19:10991189-10991205 6 
chr19:10993210-10993230 6 
chr19:10994688-10994724 5.83333 
chr19:10996564-10996585 6 
chr19:10996712-10996744 5.875 
chr19:10997182-10997207 5.8 
chr19:10999991-11000007 5.875 
chr19:11000157-11000171 6 
chr19:11000635-11000656 5.52381 
chr19:11000920-11000955 5.91429 
chr19:11001308-11001491 5.77049 
chr19:11003398-11003418 5.6 
chr19:11003717-11003744 6 
chr19:11005392-11005425 5.75758 
chr19:11007695-11007730 5.91429 
chr19:11008781-11008802 5.90476 
chr19:11009709-11009724 6 
chr19:11010382-11010409 6 
chr19:11011339-11011373 5.73529 
chr19:11011961-11011993 6 
chr19:11012966-11012982 6 
chr19:11013136-11013153 6 
chr19:11013284-11013296 6 
chr19:11016051-11016075 5.58333 
chr19:11016618-11016637 6 
chr19:11017537-11017595 6 
chr19:11018112-11018126 6 
chr19:11018192-11018217 5.96 
chr19:11020411-11020454 5.67442 
chr19:11021226-11021255 5.82759 
chr19:11025812-11025842 5.1 
chr19:11027733-11027763 5.73333 
chr19:11028368-11028406 5.68421 
chr19:11029818-11029841 5.43478 
chr19:11030799-11030828 5.7931 
chr19:11033395-11033422 5.92593 
chr19:11036581-11036597 6 
chr19:11036886-11036910 5.79167 
chr19:11037502-11037556 5.62963 
chr19:11038206-11038229 5.52174 
chr19:11038361-11038377 6 
chr19:11039634-11039649 6 
chr19:11040947-11040962 6 
chr19:11042104-11042121 6 
chr19:11042883-11042899 6 
chr19:11043189-11043209 6 
chr19:11043638-11043670 5.84375 
chr19:11044102-11044126 5.45833 
chr19:11044807-11044827 5.75 
chr19:11045120-11045169 5.7551 
chr19:11045480-11045507 5.7037 
chr19:11047766-11047801 5.97143 
chr19:11048698-11048714 5.875 
chr19:11050708-11050748 6 
chr19:11051028-11051053 6 
chr19:11051698-11051758 5.61667 
chr19:11051771-11051822 5.78431 
chr19:11052284-11052313 6 
chr19:11053817-11053850 5.42424 
chr19:11054296-11054344 5.66667 
chr19:11054787-11054808 6 
chr19:11055466-11055488 5.63636 
chr19:11055641-11055667 5.69231 
chr19:11056747-11056763 5.8125 
chr19:11056988-11057005 5.94118 
chr19:11057295-11057307 6 
chr19:11057597-11057625 5.78571 
chr19:11058374-11058403 5.72414 
chr19:11058717-11058743 6 
chr19:11059029-11059042 6 
chr19:11060089-11060110 5.66667 
chr19:11060254-11060267 6 
chr19:11060419-11060446 5.66667 
chr19:11060741-11060753 6 
chr19:11061032-11061058 5.69231 
chr19:11061252-11061274 5.72727 
chr19:11061621-11061633 6 
chr19:11061954-11061977 5.43478 
chr19:11062762-11062776 6 
chr19:11064047-11064086 5.79487 
chr19:11064397-11064431 5.91176 
chr19:11064811-11064843 5.40625 
chr19:11066685-11066713 5.64286 
chr19:11066958-11066972 6 
chr19:11067019-11067076 5.61404 
chr19:11068773-11068796 6 
chr19:11068975-11069000 5.72 
chr19:11069278-11069297 6 
chr19:11069846-11069878 5.625 
chr19:11070323-11070383 5.66667 
chr19:11071342-11071364 5.5 
chr19:11071638-11071674 5.25 
chr19:11071698-11071717 5.73684 
chr19:11072061-11072101 5.225 
chr19:11072648-11072663 6 
chr19:11072852-11072875 5.6087 
chr19:11074046-11074072 5.92308 
chr19:11074195-11074220 5.48 
chr19:11074976-11074998 5.90909 
chr19:11076646-11076670 6 
chr19:11077967-11077991 6 
chr19:11078361-11078373 6 
chr19:11078524-11078565 5.70732 
chr19:11079642-11079666 5.375 
chr19:11079926-11079956 5.26667 
chr19:11080097-11080118 5.80952 
chr19:11082450-11082462 6 
chr19:11082631-11082644 6 
chr19:11084243-11084258 6 
chr19:11085338-11085395 5.85965 
chr19:11085693-11085710 6 
chr19:11085994-11086007 6 
chr19:11087733-11087750 5.76471 
chr19:11087987-11088013 5.96154 
chr19:11089443-11089469 5.61538 
chr19:11089624-11089649 5.92 
chr19:11090342-11090410 5.38235 
chr19:11093795-11093822 5.55556 
chr19:11094109-11094121 6 
chr19:11094872-11094896 5.41667 
chr19:11097198-11097238 5.65 
chr19:11100367-11100391 5.91667 
chr19:11103096-11103112 6 
chr19:11103660-11103674 6 
chr19:11104698-11104728 5.26667 
chr19:11104994-11105012 6 
chr19:11105296-11105312 6 
chr19:11107030-11107051 5.90476 
chr19:11107862-11107888 5.88462 
chr19:11109179-11109191 6 
chr19:11111205-11111236 5.12903 
chr19:11111535-11111578 5.39535 
chr19:11113154-11113184 6 
chr19:11113475-11113492 6 
chr19:11114387-11114400 6 
chr19:11118105-11118123 6 
chr19:11119683-11119712 6 
chr19:11120363-11120377 6 
chr19:11121894-11121915 5.95238 
chr19:11125480-11125504 5.91667 
chr19:11126927-11126955 5.64286 
chr19:11131496-11131524 5.71429 
chr19:11135458-11135471 5.92308 
chr19:11136021-11136049 5.28571 
chr19:11137173-11137187 6 
chr19:11141071-11141107 5.30556 
chr19:11143342-11143361 5.73684 
chr19:11144627-11144648 6 
chr19:11147796-11147841 5.73333 
chr19:11151267-11151281 6 
chr19:11154651-11154672 6 
chr19:11157624-11157651 5.62963 
chr19:11158634-11158646 6 
chr19:11158902-11158920 5.72222 
chr19:11160161-11160173 6 
chr19:11162167-11162180 6 
chr19:11162770-11162786 5.875 
chr19:11164127-11164147 5.8 
chr19:11165854-11165879 5.72 
chr19:11168402-11168421 6 
chr19:11169785-11169808 5.56522 
chr19:11170342-11170365 5.78261 
chr19:11170509-11170541 5.375 
chr19:11170782-11170802 5.65 
chr19:11171864-11171913 5.91837 
chr19:11173382-11173413 6 
chr19:11173974-11173993 6 
chr19:11174401-11174420 5.84211 
chr19:11174824-11174855 5.35484 
chr19:11175008-11175024 5.875 
chr19:11175345-11175364 6 
chr19:11176240-11176264 5.875 
chr19:11176938-11176973 5.65714 
chr19:11178728-11178797 5.91304 
chr19:11179174-11179192 6 
chr19:11179973-11179987 6 
chr19:11180854-11180876 5.68182 
chr19:11181054-11181067 6 
chr19:11181747-11181784 5.89189 
chr19:11182375-11182414 5.58974 
chr19:11182702-11182715 5.92308 
chr19:11182902-11182917 6 
chr19:11183345-11183375 5.83333 
chr19:11183748-11183766 5.88889 
chr19:11184368-11184392 5.79167 
chr19:11185255-11185294 5.87179 
chr19:11186448-11186490 5.30952 
chr19:11186889-11187028 5.38129 
chr19:11188203-11188231 5.39286 
chr19:11188882-11188922 5.425 
chr19:11189037-11189059 6 
chr19:11190146-11190170 6 
chr19:11191265-11191284 6 
chr19:11191576-11191600 5.625 
chr19:11191873-11191903 5.46667 
chr19:11193384-11193402 5.72222 
chr19:11194377-11194404 5.88889 
chr19:11194578-11194599 5.61905 
chr19:11195449-11195463 6 
chr19:11195628-11195668 6 
chr19:11196477-11196490 6 
chr19:11197107-11197128 6 
chr19:11198246-11198265 5.78947 
chr19:11198995-11199056 5.42623 
chr19:11200429-11200453 5.91667 
chr19:11201073-11201104 5.32258 
chr19:11202045-11202070 5.68 
chr19:11202852-11202911 5.72881 
chr19:11203708-11203728 5.6 
chr19:11203999-11204016 6 
chr19:11204092-11204104 6 
chr19:11204803-11204833 5.9 
chr19:11206068-11206093 5.92 
chr19:11207571-11207597 5.5 
chr19:11207717-11207755 5.55263 
chr19:11208542-11208557 6 
chr19:11208923-11208936 6 
chr19:11208982-11209012 5.13333 
chr19:11210050-11210066 6 
chr19:11210098-11210114 5.8125 
chr19:11211437-11211451 6 
chr19:11212105-11212157 5.80769 
chr19:11212445-11212465 5.6 
chr19:11213757-11213788 5.3871 
chr19:11214951-11214963 6 
chr19:11215495-11215559 5.42188 
chr19:11216414-11216434 5.75 
chr19:11216578-11216616 5.92105 
chr19:11218896-11218922 5.88462 
chr19:11219723-11219735 6 
chr19:11220179-11220198 5.89474 
chr19:11220213-11220236 5.91304 
chr19:11220363-11220375 6 
chr19:11221925-11221958 5.9697 
chr19:11222774-11222802 6 
chr19:11223381-11223395 6 
chr19:11223663-11223680 6 
chr19:11224781-11224807 5.61538 
chr19:11225179-11225201 5.90909 
chr19:11225490-11225504 6 
chr19:11226601-11226614 6 
chr19:11227000-11227022 5.59091 
chr19:11227803-11227826 5.69565 
chr19:11228124-11228151 5.92593 
chr19:11229717-11229735 6 
chr19:11230648-11230684 5.75 
chr19:11230961-11230991 5.3 
chr19:11231469-11231491 5.68182 
chr19:11232019-11232047 5.57143 
chr19:11232099-11232118 6 
chr19:11232443-11232456 6 
chr19:11232768-11232786 6 
chr19:11233071-11233088 6 
chr19:11233377-11233418 5.53659 
chr19:11233653-11233665 6 
chr19:11235561-11235576 6 
chr19:11236156-11236169 6 
chr19:11237056-11237068 6 
chr19:11237237-11237252 6 
chr19:11237594-11237627 5.84848 
chr19:11239104-11239150 5.36957 
chr19:11239701-11239721 5.7 
chr19:11241231-11241281 5.3 
chr19:11241380-11241392 6 
chr19:11243397-11243416 5.78947 
chr19:11244187-11244212 5.6 
chr19:11244709-11244726 6 
chr19:11246404-11246421 5.82353 
chr19:11246779-11246799 5.65 
chr19:11248298-11248329 5.58065 
chr19:11249157-11249171 6 
chr19:11250254-11250354 5.53 
chr19:11250635-11250744 5.50459 
chr19:11251474-11251503 5.65517 
chr19:11251656-11251671 6 
chr19:11251947-11251988 5.80488 
chr19:11252509-11252523 6 
chr19:11253303-11253326 5.47826 
chr19:11255136-11255155 6 
chr19:11256053-11256078 5.32 
chr19:11257141-11257154 6 
chr19:11257756-11257768 6 
chr19:11258584-11258601 6 
chr19:11259322-11259338 6 
chr19:11260861-11260879 6 
chr19:11261838-11261855 6 
chr19:11262583-11262608 5.36 
chr19:11263450-11263469 5.84211 
chr19:11264578-11264596 5.77778 
chr19:11267382-11267396 6 
chr19:11267483-11267507 5.58333 
chr19:11267833-11267868 5.91429 
chr19:11268153-11268183 5.66667 
chr19:11269158-11269198 5.85 
chr19:11269395-11269418 5.6087 
chr19:11271319-11271333 6 
chr19:11272887-11272916 5.89655 
chr19:11273372-11273384 6 
chr19:11273546-11273566 5.9 
chr19:11274405-11274421 6 
chr19:11274857-11274878 6 
chr19:11275386-11275430 6 
chr19:11277736-11277753 5.82353 
chr19:11278681-11278698 5.94118 
chr19:11280012-11280029 5.94118 
chr19:11282122-11282153 5.58065 
chr19:11282226-11282239 5.92308 
chr19:11282651-11282664 6 
chr19:11285621-11285644 5.82609 
chr19:11286103-11286137 5.70588 
chr19:11287769-11287784 6 
chr19:11289271-11289300 5.37931 
chr19:11290312-11290332 5.95 
chr19:11290347-11290397 5.52 
chr19:11291764-11291793 6 
chr19:11291912-11291936 6 
chr19:11292511-11292528 5.76471 
chr19:11292592-11292606 6 
chr19:11293198-11293233 5.85714 
chr19:11293516-11293543 5.62963 
chr19:11294157-11294174 6 
chr19:11295050-11295069 6 
chr19:11295480-11295499 5.84211 
chr19:11297932-11297963 5.54839 
chr19:11298596-11298645 5.36735 
chr19:11299191-11299203 6 
chr19:11300279-11300305 6 
chr19:11300794-11300825 5.80645 
chr19:11303107-11303123 6 
chr19:11305520-11305557 5.13514 
chr19:11306334-11306406 5.77778 
chr19:11306429-11306454 5.52 
chr19:11307560-11307576 5.8125 
chr19:11307698-11307738 5.325 
chr19:11307919-11307932 6 
chr19:11308283-11308351 5.20588 
chr19:11309555-11309580 6 
chr19:11310287-11310309 5.72727 
chr19:11310823-11310842 5.94737 
chr19:11312386-11312402 5.8125 
chr19:11312491-11312503 6 
chr19:11314032-11314045 5.92308 
chr19:11314156-11314183 5.59259 
chr19:11314807-11314847 5.7 
chr19:11316456-11316479 5.73913 
chr19:11317236-11317260 6 
chr19:11317503-11317537 5.88235 
chr19:11318606-11318631 5.36 
chr19:11318793-11318840 5.82979 
chr19:11318954-11318969 6 
chr19:11320118-11320156 5.5 
chr19:11320198-11320590 5.43622 
chr19:11320629-11320790 5.35404 
chr19:11320804-11320851 5.42553 
chr19:11320877-11320911 5.32353 
chr19:11320923-11320953 5.23333 
chr19:11321132-11321321 5.49735 
chr19:11321407-11321438 5.35484 
chr19:11321526-11321555 5.31034 
chr19:11321566-11321607 5.21951 
chr19:11322247-11322272 5.72 
chr19:11322280-11322309 5.75862 
chr19:11323219-11323251 5.9375 
chr19:11323541-11323558 6 
chr19:11324288-11324301 6 
chr19:11324409-11324428 5.78947 
chr19:11324472-11324485 6 
chr19:11325438-11325461 6 
chr19:11325618-11325631 6 
chr19:11327070-11327096 5.53846 
chr19:11328433-11328445 6 
chr19:11328510-11328530 5.65 
chr19:11329123-11329136 5.92308 
chr19:11329550-11329567 6 
chr19:11329850-11329872 6 
chr19:11330616-11330642 5.96154 
chr19:11331498-11331513 6 
chr19:11334300-11334333 5.81818 
chr19:11334866-11334899 5.93939 
chr19:11336198-11336210 6 
chr19:11336367-11336411 5.68182 
chr19:11336544-11336565 6 
chr19:11336719-11336731 6 
chr19:11337336-11337355 5.63158 
chr19:11338207-11338289 5.67073 
chr19:11338687-11338701 6 
chr19:11339236-11339248 6 
chr19:11340536-11340567 5.80645 
chr19:11340719-11340736 6 
chr19:11345095-11345128 5.90909 
chr19:11345610-11345631 5.61905 
chr19:11345785-11345805 5.95 
chr19:11346553-11346569 6 
chr19:11350319-11350337 5.77778 
chr19:11351137-11351151 6 
chr19:11351258-11351270 6 
chr19:11353058-11353083 5.4 
chr19:11354817-11354856 5.66667 
chr19:11355127-11355149 6 
chr19:11357091-11357107 5.9375 
chr19:11357931-11357943 6 
chr19:11360185-11360211 5.38462 
chr19:11360574-11360595 6 
chr19:11362395-11362424 5.86207 
chr19:11365983-11365995 6 
chr19:11366085-11366110 5.6 
chr19:11366461-11366475 6 
chr19:11366988-11367020 5.25 
chr19:11367327-11367365 5.31579 
chr19:11367653-11367679 5.53846 
chr19:11367828-11367847 6 
chr19:11368158-11368183 6 
chr19:11369095-11369121 5.69231 
chr19:11369428-11369449 5.57143 
chr19:11370111-11370128 6 
chr19:11370223-11370246 5.86957 
chr19:11370557-11370572 6 
chr19:11371255-11371278 5.52174 
chr19:11371558-11371609 5.88235 
chr19:11373128-11373167 5.71795 
chr19:11373189-11373218 5.65517 
chr19:11373645-11373662 5.76471 
chr19:11374692-11374737 6 
chr19:11375850-11375887 5.78378 
chr19:11377122-11377139 6 
chr19:11378105-11378119 5.92857 
chr19:11379355-11379367 6 
chr19:11381646-11381665 6 
chr19:11382008-11382044 6 
chr19:11382868-11382891 5.69565 
chr19:11383639-11383662 5.69565 
chr19:11383822-11383842 5.65 
chr19:11384043-11384065 5.86364 
chr19:11384264-11384397 5.82707 
chr19:11386298-11386337 5.84615 
chr19:11386757-11386807 5.82 
chr19:11388152-11388168 6 
chr19:11388184-11388204 6 
chr19:11388573-11388632 5.55932 
chr19:11388901-11388948 5.34043 
chr19:11389055-11389086 5.45161 
chr19:11389598-11389624 5.84615 
chr19:11389639-11389651 6 
chr19:11389788-11389822 5.38235 
chr19:11390184-11390205 5.90476 
chr19:11390879-11390903 5.375 
chr19:11390927-11390950 6 
chr19:11391840-11391861 5.80952 
chr19:11393603-11393625 5.86364 
chr19:11394327-11394342 6 
chr19:11394512-11394534 5.54545 
chr19:11395927-11395966 5.64103 
chr19:11396100-11396135 5.74286 
chr19:11396476-11396490 5.92857 
chr19:11397242-11397294 5.90385 
chr19:11398607-11398625 6 
chr19:11400853-11400876 6 
chr19:11401034-11401066 5.40625 
chr19:11402198-11402220 5.81818 
chr19:11402373-11402388 5.93333 
chr19:11403648-11403661 6 
chr19:11403751-11403771 6 
chr19:11404386-11404404 6 
chr19:11405071-11405088 6 
chr19:11406217-11406239 6 
chr19:11407716-11407746 5.53333 
chr19:11408158-11408185 6 
chr19:11410653-11410692 5.94872 
chr19:11413204-11413222 6 
chr19:11413261-11413404 5.73427 
chr19:11413561-11413573 6 
chr19:11414226-11414268 5.7619 
chr19:11415183-11415213 5.76667 
chr19:11416205-11416246 5.92683 
chr19:11417785-11417807 5.72727 
chr19:11418258-11418281 5.78261 
chr19:11419148-11419160 6 
chr19:11419893-11419911 5.83333 
chr19:11421191-11421204 6 
chr19:11422998-11423033 5.42857 
chr19:11425911-11425946 6 
chr19:11426233-11426276 5.90698 
chr19:11426762-11426804 5.78571 
chr19:11428158-11428182 6 
chr19:11428698-11428715 5.82353 
chr19:11429321-11429337 5.9375 
chr19:11430272-11430312 5.925 
chr19:11430482-11430501 6 
chr19:11431349-11431385 6 
chr19:11431842-11431873 5.41935 
chr19:11433001-11433037 5.5 
chr19:11433786-11433804 5.72222 
chr19:11434929-11434948 5.84211 
chr19:11436076-11436101 5.48 
chr19:11439009-11439031 5.77273 
chr19:11439321-11439343 6 
chr19:11439608-11439620 6 
chr19:11440283-11440314 5.54839 
chr19:11441691-11441712 5.57143 
chr19:11442219-11442234 6 
chr19:11443756-11443768 6 
chr19:11444356-11444381 5.64 
chr19:11445144-11445158 6 
chr19:11445692-11445713 6 
chr19:11446973-11446995 5.90909 
chr19:11448335-11448357 5.90909 
chr19:11451143-11451157 6 
chr19:11451458-11451470 6 
chr19:11451632-11451655 5.73913 
chr19:11451813-11451862 6 
chr19:11452899-11452915 6 
chr19:11453210-11453239 5.7931 
chr19:11454459-11454480 5.85714 
chr19:11454616-11454632 6 
chr19:11455471-11455544 5.76712 
chr19:11460043-11460069 5.53846 
chr19:11461028-11461042 6 
chr19:11462083-11462103 6 
chr19:11463283-11463319 6 
chr19:11463441-11463456 5.93333 
chr19:11463623-11463654 5.96774 
chr19:11466349-11466409 5.55 
chr19:11466464-11466498 5.41176 
chr19:11466558-11466571 6 
chr19:11467340-11467365 6 
chr19:11468705-11468733 6 
chr19:11469261-11469350 5.29213 
chr19:11469366-11469402 5.77778 
chr19:11469979-11470003 5.70833 
chr19:11470042-11470076 5.23529 
chr19:11470962-11470974 6 
chr19:11472558-11472596 5.44737 
chr19:11472782-11472808 6 
chr19:11473956-11473971 6 
chr19:11474123-11474146 5.78261 
chr19:11475417-11475434 5.76471 
chr19:11477120-11477177 5.31579 
chr19:11477476-11477496 5.85 
chr19:11477514-11477529 6 
chr19:11478798-11478813 6 
chr19:11480948-11480960 6 
chr19:11481395-11481422 5.55556 
chr19:11481780-11481798 5.83333 
chr19:11482729-11482756 5.51852 
chr19:11483164-11483181 6 
chr19:11483501-11483513 6 
chr19:11484237-11484260 6 
chr19:11487178-11487193 6 
chr19:11487627-11487642 6 
chr19:11488453-11488476 5.52174 
chr19:11489837-11489872 5.6 
chr19:11493037-11493051 6 
chr19:11495343-11495461 5.88136 
chr19:11497024-11497078 5.92593 
chr19:11497219-11497231 6 
chr19:11497520-11497543 6 
chr19:11498317-11498351 6 
chr19:11498831-11498845 6 
chr19:11499608-11499634 5.76923 
chr19:11499706-11499725 6 
chr19:11500230-11500267 5.97297 
chr19:11500892-11500912 6 
chr19:11501396-11501438 5.71429 
chr19:11502443-11502465 6 
chr19:11502741-11502753 6 
chr19:11504234-11504260 5.53846 
chr19:11504616-11504658 5.64286 
chr19:11505767-11505791 5.91667 
chr19:11506776-11506857 5.90123 
chr19:11507338-11507354 6 
chr19:11508685-11508715 5.9 
chr19:11509010-11509034 5.95833 
chr19:11509319-11509357 5.68421 
chr19:11510457-11510476 5.68421 
chr19:11510537-11510552 5.93333 
chr19:11511532-11511602 5.64286 
chr19:11511902-11511916 6 
chr19:11512071-11512084 6 
chr19:11512956-11512980 5.83333 
chr19:11513096-11513123 5.74074 
chr19:11514316-11514334 6 
chr19:11515205-11515256 5.4902 
chr19:11516164-11516210 5.8913 
chr19:11516362-11516384 5.77273 
chr19:11516554-11516580 6 
chr19:11516817-11516841 5.41667 
chr19:11519845-11519869 5.95833 
chr19:11520158-11520209 5.94118 
chr19:11520607-11520627 5.9 
chr19:11520789-11520852 5.92063 
chr19:11521884-11521902 6 
chr19:11522654-11522667 5.92308 
chr19:11522956-11522970 6 
chr19:11523641-11523685 5.61364 
chr19:11523900-11523927 5.85185 
chr19:11524210-11524227 6 
chr19:11524371-11524433 5.59677 
chr19:11524810-11525155 5.86667 
chr19:11525166-11525198 6 
chr19:11525803-11525872 5.47826 
chr19:11526892-11526905 6 
chr19:11527820-11527839 5.73684 
chr19:11528144-11528159 6 
chr19:11528884-11528934 5.82 
chr19:11530004-11530027 5.86957 
chr19:11530077-11530095 5.77778 
chr19:11530811-11530834 6 
chr19:11535163-11535713 5.64 
chr19:11535725-11536495 5.84156 
chr19:11536507-11536526 6 
chr19:11538088-11538128 5.35 
chr19:11538281-11538314 5.87879 
chr19:11539057-11539072 6 
chr19:11539674-11539719 5.93333 
chr19:11540012-11540044 6 
chr19:11540198-11540243 5.66667 
chr19:11540657-11540669 6 
chr19:11540935-11540968 5.75758 
chr19:11542598-11542610 6 
chr19:11542763-11542780 6 
chr19:11542934-11542956 6 
chr19:11543067-11543081 6 
chr19:11545033-11545054 5.7619 
chr19:11545356-11545369 5.92308 
chr19:11547852-11547870 5.88889 
chr19:11548158-11548184 5.57692 
chr19:11548563-11548587 5.375 
chr19:11549574-11549597 5.86957 
chr19:11549719-11549740 5.71429 
chr19:11550227-11550264 5.62162 
chr19:11550416-11550441 5.92 
chr19:11550853-11550870 5.76471 
chr19:11557460-11557489 5.2069 
chr19:11558340-11558400 5.73333 
chr19:11560356-11560371 5.86667 
chr19:11561289-11561308 5.89474 
chr19:11562278-11562336 5.7931 
chr19:11562421-11562448 5.37037 
chr19:11563288-11563310 5.63636 
chr19:11564646-11564684 5.63158 
chr19:11565263-11565296 5.84848 
chr19:11566114-11566126 6 
chr19:11566917-11566933 5.8125 
chr19:11568070-11568098 5.46429 
chr19:11569931-11569951 5.7 
chr19:11570103-11570126 5.6087 
chr19:11571824-11571844 6 
chr19:11572269-11572392 5.55285 
chr19:11572647-11572667 5.7 
chr19:11572989-11573002 6 
chr19:11573454-11573477 5.43478 
chr19:11573776-11573801 5.92 
chr19:11574781-11574820 5.64103 
chr19:11574888-11574991 5.90291 
chr19:11575382-11576211 5.731 
chr19:11577587-11577608 5.71429 
chr19:11578238-11578251 6 
chr19:11578296-11578316 5.7 
chr19:11579228-11579241 6 
chr19:11579437-11579453 5.875 
chr19:11581169-11581193 5.54167 
chr19:11583518-11583594 5.75 
chr19:11584179-11584219 5.875 
chr19:11585638-11585657 5.94737 
chr19:11586427-11586441 6 
chr19:11587722-11587745 5.95652 
chr19:11588506-11588520 6 
chr19:11590481-11590520 5.35897 
chr19:11591817-11591855 5.42105 
chr19:11593311-11593338 5.37037 
chr19:11594713-11594727 6 
chr19:11595555-11595581 6 
chr19:11595866-11595902 5.47222 
chr19:11598602-11598618 6 
chr19:11598772-11598815 5.74419 
chr19:11599404-11599425 5.95238 
chr19:11601141-11601171 5.26667 
chr19:11601185-11601214 5.62069 
chr19:11604830-11604850 5.9 
chr19:11605142-11605218 5.92105 
chr19:11605505-11605532 5.66667 
chr19:11606437-11606463 5.34615 
chr19:11606646-11606663 6 
chr19:11610426-11610439 6 
chr19:11610726-11610757 5.77419 
chr19:11611035-11611065 5.33333 
chr19:11611977-11612006 5.44828 
chr19:11613481-11613524 5.30233 
chr19:11615215-11615248 5.60606 
chr19:11616541-11616572 5.64516 
chr19:11617344-11617362 6 
chr19:11618097-11618111 6 
chr19:11618707-11618738 5.16129 
chr19:11619884-11619897 6 
chr19:11621350-11621374 5.83333 
chr19:11622845-11622862 5.88235 
chr19:11624129-11624161 5.28125 
chr19:11624337-11624440 5.6699 
chr19:11625319-11625351 5.78125 
chr19:11625654-11625667 6 
chr19:11625919-11625931 6 
chr19:11626267-11626290 5.91304 
chr19:11627499-11627517 6 
chr19:11629720-11629741 5.85714 
chr19:11630785-11630819 5.85294 
chr19:11630979-11630999 6 
chr19:11631316-11631344 5.71429 
chr19:11632420-11632436 6 
chr19:11633527-11633553 5.69231 
chr19:11633967-11633987 5.6 
chr19:11635340-11635352 6 
chr19:11635457-11635483 5.92308 
chr19:11635638-11635659 6 
chr19:11635951-11635980 5.7931 
chr19:11636326-11636354 6 
chr19:11636557-11636571 6 
chr19:11637534-11637546 6 
chr19:11638136-11638148 6 
chr19:11638814-11638835 5.95238 
chr19:11640797-11640816 5.84211 
chr19:11641688-11641714 6 
chr19:11642003-11642027 6 
chr19:11642765-11642793 5.64286 
chr19:11643331-11643407 5.94737 
chr19:11644049-11644087 5.94737 
chr19:11644381-11644403 5.86364 
chr19:11644714-11644732 6 
chr19:11644833-11644851 5.83333 
chr19:11645360-11645704 5.74128 
chr19:11646042-11646054 6 
chr19:11646713-11646753 5.4 
chr19:11648297-11648327 6 
chr19:11648873-11648932 5.71186 
chr19:11649337-11649375 5.13158 
chr19:11650683-11650730 5.59574 
chr19:11650950-11650978 5.32143 
chr19:11651702-11651738 5.13889 
chr19:11652391-11652417 5.53846 
chr19:11652715-11652728 6 
chr19:11652863-11652877 6 
chr19:11653001-11653020 5.84211 
chr19:11654278-11654301 6 
chr19:11654597-11654613 6 
chr19:11654770-11654797 5.77778 
chr19:11655477-11655492 6 
chr19:11656613-11656629 6 
chr19:11656780-11656810 5.96667 
chr19:11657105-11657124 5.63158 
chr19:11657149-11657169 5.85 
chr19:11658208-11658233 6 
chr19:11659651-11659713 5.59677 
chr19:11660002-11660037 5.65714 
chr19:11661325-11661337 6 
chr19:11661698-11661714 6 
chr19:11661739-11661784 5.77778 
chr19:11664348-11664442 5.7766 
chr19:11665590-11665608 5.77778 
chr19:11665767-11665787 5.75 
chr19:11666071-11666087 6 
chr19:11668409-11668422 6 
chr19:11670547-11670585 5.81579 
chr19:11670747-11670764 6 
chr19:11670938-11670967 5.48276 
chr19:11672011-11672031 6 
chr19:11672084-11672113 5.65517 
chr19:11673225-11673249 5.54167 
chr19:11674822-11674869 5.57447 
chr19:11675166-11675180 6 
chr19:11675716-11675741 5.84 
chr19:11675855-11675876 5.71429 
chr19:11675931-11675951 6 
chr19:11676339-11676371 5.6875 
chr19:11676670-11676698 5.57143 
chr19:11677448-11677462 6 
chr19:11677755-11677767 6 
chr19:11678518-11678535 6 
chr19:11678690-11678717 6 
chr19:11678882-11678919 5.37838 
chr19:11680242-11680283 5.90244 
chr19:11681216-11681230 6 
chr19:11683891-11683912 6 
chr19:11684065-11684091 5.96154 
chr19:11685032-11685057 6 
chr19:11686645-11686657 6 
chr19:11686821-11686862 5.82927 
chr19:11688278-11688301 5.65217 
chr19:11688717-11688759 5.47619 
chr19:11689386-11689412 5.26923 
chr19:11690130-11690171 5.78049 
chr19:11690458-11690476 5.83333 
chr19:11691070-11691106 5.52778 
chr19:11691553-11691579 6 
chr19:11691728-11691751 6 
chr19:11692546-11692593 5.57447 
chr19:11692737-11692761 5.91667 
chr19:11693510-11693533 5.43478 
chr19:11694059-11694087 5.67857 
chr19:11695649-11695670 6 
chr19:11696370-11696403 5.66667 
chr19:11696604-11696627 5.43478 
chr19:11696739-11696782 5.88372 
chr19:11698159-11698188 6 
chr19:11698303-11698494 5.68586 
chr19:11699569-11699583 6 
chr19:11699637-11699658 5.80952 
chr19:11699990-11700025 5.57143 
chr19:11700935-11700965 6 
chr19:11701129-11701149 6 
chr19:11701459-11701495 5.88889 
chr19:11702150-11702163 6 
chr19:11702649-11702678 5.93103 
chr19:11703002-11703031 5.41379 
chr19:11704411-11704432 5.71429 
chr19:11704698-11704729 5.70968 
chr19:11705192-11705205 6 
chr19:11706484-11706525 5.95122 
chr19:11707649-11707727 5.78205 
chr19:11708024-11708040 6 
chr19:11712135-11712170 5.8 
chr19:11712820-11712840 6 
chr19:11714099-11714112 6 
chr19:11714928-11714945 5.82353 
chr19:11715883-11715911 5.92857 
chr19:11716363-11716382 5.84211 
chr19:11717151-11717173 5.81818 
chr19:11717944-11717963 5.94737 
chr19:11719488-11719509 5.71429 
chr19:11720286-11720328 6 
chr19:11720862-11720879 6 
chr19:11720972-11720994 5.68182 
chr19:11722933-11722948 6 
chr19:11723237-11723251 6 
chr19:11723877-11724003 5.7381 
chr19:11724731-11724749 6 
chr19:11725761-11725781 6 
chr19:11726417-11726431 5.92857 
chr19:11726531-11726543 6 
chr19:11726844-11726865 5.90476 
chr19:11727018-11727036 6 
chr19:11730967-11730994 5.85185 
chr19:11731750-11731789 5.69231 
chr19:11734632-11734650 6 
chr19:11735977-11736015 5.71053 
chr19:11738052-11738112 5.93333 
chr19:11738492-11738511 5.94737 
chr19:11738795-11738827 5.96875 
chr19:11739831-11739854 5.82609 
chr19:11740570-11740640 5.81429 
chr19:11742053-11742086 5.18182 
chr19:11742769-11742790 5.71429 
chr19:11745440-11745485 5.93333 
chr19:11746854-11746868 6 
chr19:11747688-11747713 5.56 
chr19:11748733-11748745 6 
chr19:11749385-11749405 6 
chr19:11750059-11750083 5.95833 
chr19:11751304-11751438 5.92537 
chr19:11751752-11751788 5.55556 
chr19:11754189-11754212 6 
chr19:11754681-11754693 6 
chr19:11755020-11755046 5.80769 
chr19:11755376-11755398 5.68182 
chr19:11756112-11756138 5.76923 
chr19:11756221-11756240 5.78947 
chr19:11756924-11756955 5.74194 
chr19:11757255-11757272 6 
chr19:11759990-11760009 6 
chr19:11761905-11761927 5.95455 
chr19:11762230-11762261 5.74194 
chr19:11764002-11764016 6 
chr19:11764585-11764614 5.17241 
chr19:11767073-11767108 6 
chr19:11769327-11769359 5.96875 
chr19:11772129-11772150 5.90476 
chr19:11772272-11772312 5.775 
chr19:11773710-11773722 6 
chr19:11776527-11776553 5.65385 
chr19:11779629-11779642 6 
chr19:11779925-11779940 6 
chr19:11780430-11780445 6 
chr19:11780769-11780785 6 
chr19:11781429-11781457 5.71429 
chr19:11782186-11782201 6 
chr19:11782587-11782610 6 
chr19:11782896-11782911 6 
chr19:11783835-11783858 5.69565 
chr19:11786398-11786412 6 
chr19:11788836-11788863 5.33333 
chr19:11789807-11789828 5.52381 
chr19:11792417-11792436 6 
chr19:11798874-11798898 6 
chr19:11799746-11799761 6 
chr19:11800403-11800431 5.78571 
chr19:11801490-11801508 6 
chr19:11803278-11803299 6 
chr19:11803603-11803630 5.25926 
chr19:11804912-11804943 5.83871 
chr19:11805225-11805246 5.71429 
chr19:11806463-11806486 6 
chr19:11806896-11806933 5.83784 
chr19:11807883-11807896 6 
chr19:11809952-11809968 5.9375 
chr19:11810635-11810679 5.93182 
chr19:11811284-11811303 5.73684 
chr19:11811768-11811793 5.92 
chr19:11812302-11812331 5.7931 
chr19:11813198-11813220 5.72727 
chr19:11814668-11814690 5.90909 
chr19:11816315-11816339 5.41667 
chr19:11816367-11816385 5.94444 
chr19:11816698-11816715 5.88235 
chr19:11816875-11816918 5.95349 
chr19:11817422-11817450 5.78571 
chr19:11817823-11817854 5.96774 
chr19:11818836-11818862 5.65385 
chr19:11821036-11821048 6 
chr19:11821731-11821753 6 
chr19:11821907-11821928 5.52381 
chr19:11822709-11822721 6 
chr19:11823603-11823618 5.86667 
chr19:11826064-11826076 6 
chr19:11826918-11826935 5.88235 
chr19:11827264-11827286 5.54545 
chr19:11828853-11828865 6 
chr19:11829428-11829450 5.95455 
chr19:11831698-11831716 6 
chr19:11831981-11831993 6 
chr19:11834350-11834372 5.90909 
chr19:11835370-11835386 6 
chr19:11836888-11836906 6 
chr19:11837070-11837133 5.53968 
chr19:11838323-11838358 5.71429 
chr19:11838692-11838714 5.86364 
chr19:11839989-11840013 5.5 
chr19:11841392-11841406 6 
chr19:11841816-11841832 6 
chr19:11842168-11842198 5.1 
chr19:11842824-11842839 6 
chr19:11844180-11844208 6 
chr19:11845055-11845081 5.88462 
chr19:11846088-11846110 5.77273 
chr19:11847333-11847368 5.25714 
chr19:11848070-11848090 6 
chr19:11848375-11848393 6 
chr19:11851040-11851053 6 
chr19:11851255-11851293 5.42105 
chr19:11851776-11851802 5.5 
chr19:11853591-11853613 6 
chr19:11854207-11854256 5.95918 
chr19:11854973-11854989 5.9375 
chr19:11856635-11856654 5.68421 
chr19:11856949-11856975 5.57692 
chr19:11858072-11858084 6 
chr19:11859679-11859698 5.78947 
chr19:11860152-11860171 6 
chr19:11862473-11862501 5.35714 
chr19:11866126-11866158 5.90625 
chr19:11869208-11869230 6 
chr19:11870002-11870041 5.64103 
chr19:11871332-11871366 5.73529 
chr19:11872860-11872877 6 
chr19:11873689-11873761 5.72222 
chr19:11875486-11875509 5.65217 
chr19:11875550-11875568 6 
chr19:11877053-11877089 5.88889 
chr19:11880484-11880503 6 
chr19:11881383-11881400 5.82353 
chr19:11881747-11881759 6 
chr19:11886082-11886109 5.40741 
chr19:11886443-11886455 6 
chr19:11889266-11889284 5.77778 
chr19:11890133-11890163 6 
chr19:11890725-11890754 5.93103 
chr19:11896380-11896396 5.875 
chr19:11897283-11897295 6 
chr19:11898762-11898779 6 
chr19:11903339-11903374 5.45714 
chr19:11903831-11904044 5.70892 
chr19:11904074-11904098 5.625 
chr19:11904398-11904425 5.51852 
chr19:11906698-11906730 5.34375 
chr19:11909007-11909028 6 
chr19:11911330-11911346 6 
chr19:11911989-11912048 5.32203 
chr19:11912704-11912736 5.25 
chr19:11913795-11913809 5.92857 
chr19:11915021-11915040 6 
chr19:11916224-11916241 6 
chr19:11922063-11922086 6 
chr19:11922701-11922847 5.89726 
chr19:11924862-11924913 5.88235 
chr19:11926099-11926136 6 
chr19:11927447-11927461 6 
chr19:11928410-11928437 5.85185 
chr19:11928490-11928515 5.76 
chr19:11929019-11929048 5.41379 
chr19:11929362-11929380 6 
chr19:11930198-11930228 5.7 
chr19:11934997-11935036 6 
chr19:11935521-11935535 6 
chr19:11935967-11936006 5.92308 
chr19:11936456-11936475 5.63158 
chr19:11936601-11936642 5.92683 
chr19:11937453-11937488 5.71429 
chr19:11939489-11939512 6 
chr19:11943463-11943490 5.62963 
chr19:11944933-11944951 5.72222 
chr19:11946180-11946198 6 
chr19:11946449-11946476 5.96296 
chr19:11947299-11947312 6 
chr19:11948881-11948913 5.875 
chr19:11949439-11949479 5.675 
chr19:11952147-11952170 6 
chr19:11952745-11952767 5.72727 
chr19:11953921-11953943 5.59091 
chr19:11954301-11954330 5.62069 
chr19:11955455-11955477 5.72727 
chr19:11955694-11955715 5.66667 
chr19:11960883-11960902 5.94737 
chr19:11961845-11961872 5.92593 
chr19:11961924-11961955 5.74194 
chr19:11962198-11962223 5.44 
chr19:11963317-11963334 5.76471 
chr19:11963741-11963756 5.86667 
chr19:11972886-11972925 5.46154 
chr19:11973545-11973568 5.69565 
chr19:11973967-11973983 6 
chr19:11975602-11975621 5.89474 
chr19:11976527-11976550 6 
chr19:11980430-11980490 5.75 
chr19:11981418-11981439 6 
chr19:11983899-11983917 5.72222 
chr19:11984591-11984624 5.81818 
chr19:11985609-11985650 5.85366 
chr19:11985808-11985824 6 
chr19:11986828-11986848 5.9 
chr19:11987198-11987226 5.60714 
chr19:11988132-11988161 5.65517 
chr19:11995073-11995103 5.4 
chr19:11996842-11996854 6 
chr19:11997962-11997977 5.86667 
chr19:11999784-11999804 5.95 
chr19:12002189-12002276 5.78161 
chr19:12002950-12002968 6 
chr19:12003645-12003669 5.75 
chr19:12007032-12007054 6 
chr19:12008162-12008186 6 
chr19:12008686-12008721 6 
chr19:12009198-12009218 5.85 
chr19:12012793-12012808 6 
chr19:12017317-12017344 5.25926 
chr19:12017937-12017963 5.34615 
chr19:12022629-12022643 6 
chr19:12026189-12026202 6 
chr19:12026768-12026784 5.875 
chr19:12028441-12028458 5.82353 
chr19:12028604-12028617 6 
chr19:12029663-12029692 5.62069 
chr19:12030911-12030932 5.71429 
chr19:12032301-12032327 6 
chr19:12033629-12033656 5.66667 
chr19:12035246-12035278 5.9375 
chr19:12038237-12038297 5.78333 
chr19:12039546-12039561 6 
chr19:12039974-12039993 5.78947 
chr19:12043450-12043465 6 
chr19:12044525-12044554 5.62069 
chr19:12044661-12044691 5.7 
chr19:12045312-12045353 5.95122 
chr19:12045990-12046004 6 
chr19:12046048-12046064 6 
chr19:12048286-12048316 5.73333 
chr19:12053909-12053940 5.58065 
chr19:12057806-12057826 6 
chr19:12061965-12061986 5.80952 
chr19:12065635-12065652 6 
chr19:12065804-12065831 5.81481 
chr19:12066193-12066221 5.96429 
chr19:12067906-12067919 6 
chr19:12069693-12069708 6 
chr19:12070251-12070288 5.18919 
chr19:12070842-12070862 5.7 
chr19:12072430-12072442 6 
chr19:12072737-12072804 5.53731 
chr19:12073889-12073928 5.89744 
chr19:12074641-12074666 5.4 
chr19:12077183-12077207 5.95833 
chr19:12078150-12078170 5.65 
chr19:12078532-12078550 6 
chr19:12079912-12079932 5.65 
chr19:12081746-12081769 5.65217 
chr19:12082877-12082900 5.95652 
chr19:12083105-12083136 5.6129 
chr19:12084191-12084229 5.42105 
chr19:12084532-12084545 6 
chr19:12084855-12085031 5.84659 
chr19:12086198-12086225 5.81481 
chr19:12086655-12086678 5.78261 
chr19:12087370-12087389 6 
chr19:12097077-12097117 5.925 
chr19:12098061-12098076 6 
chr19:12100022-12100096 5.22973 
chr19:12101928-12101954 5.42308 
chr19:12102946-12102960 6 
chr19:12104023-12104061 5.34211 
chr19:12104425-12104438 6 
chr19:12104953-12104975 5.63636 
chr19:12105233-12105259 6 
chr19:12106456-12106479 5.6087 
chr19:12106559-12106598 6 
chr19:12107567-12107581 6 
chr19:12109129-12109163 6 
chr19:12111065-12111089 5.41667 
chr19:12112119-12112137 5.77778 
chr19:12113342-12113374 6 
chr19:12115257-12115282 6 
chr19:12115621-12115637 6 
chr19:12115764-12115786 5.59091 
chr19:12122406-12122418 6 
chr19:12123623-12123645 6 
chr19:12123924-12123958 5.58824 
chr19:12123985-12124007 5.81818 
chr19:12125548-12125569 5.71429 
chr19:12127999-12128031 5.84375 
chr19:12129631-12129669 5.23684 
chr19:12129867-12129887 6 
chr19:12131717-12131742 5.48 
chr19:12132386-12132412 5.46154 
chr19:12132850-12132872 5.5 
chr19:12133074-12133105 5.70968 
chr19:12138843-12138871 5.46429 
chr19:12140336-12140364 6 
chr19:12140896-12140916 6 
chr19:12141029-12141051 6 
chr19:12142109-12142141 5.96875 
chr19:12142695-12142707 6 
chr19:12142735-12142768 5.81818 
chr19:12144332-12144349 6 
chr19:12144636-12144658 6 
chr19:12147301-12147316 6 
chr19:12147423-12147444 5.57143 
chr19:12149632-12149652 5.95 
chr19:12150206-12150235 5.41379 
chr19:12150667-12150694 6 
chr19:12150979-12151002 6 
chr19:12151285-12151301 6 
chr19:12151587-12151602 5.86667 
chr19:12151766-12151783 5.76471 
chr19:12152276-12152304 5.64286 
chr19:12152612-12152628 6 
chr19:12153951-12154005 5.64815 
chr19:12154107-12154128 6 
chr19:12156535-12156560 6 
chr19:12159332-12159354 6 
chr19:12159647-12159687 5.95 
chr19:12159954-12159966 6 
chr19:12160275-12160291 6 
chr19:12161044-12161058 6 
chr19:12161910-12161942 5.96875 
chr19:12162112-12162127 5.86667 
chr19:12162149-12162198 5.30612 
chr19:12163956-12163968 6 
chr19:12164481-12164504 5.91304 
chr19:12164805-12164839 5.32353 
chr19:12165119-12165144 5.96 
chr19:12166416-12166436 5.95 
chr19:12166498-12166532 5.23529 
chr19:12167438-12167468 5.66667 
chr19:12167622-12167637 6 
chr19:12168246-12168262 6 
chr19:12168365-12168432 5.38806 
chr19:12168503-12168518 5.86667 
chr19:12168829-12168856 5.55556 
chr19:12170060-12170091 6 
chr19:12172953-12172973 6 
chr19:12173175-12173188 6 
chr19:12173738-12173765 6 
chr19:12173790-12173808 6 
chr19:12174495-12174510 6 
chr19:12174698-12174723 5.88 
chr19:12176450-12176463 6 
chr19:12177345-12177377 5.90625 
chr19:12178422-12178444 6 
chr19:12178726-12178822 5.8125 
chr19:12179447-12179465 5.88889 
chr19:12179772-12179810 5.92105 
chr19:12179973-12180010 5.75676 
chr19:12180768-12180782 6 
chr19:12180917-12180942 5.6 
chr19:12180950-12180962 6 
chr19:12182698-12182716 5.83333 
chr19:12183387-12183410 6 
chr19:12186017-12186044 5.92593 
chr19:12190761-12190776 6 
chr19:12191161-12191176 6 
chr19:12191565-12191581 6 
chr19:12192500-12192527 5.74074 
chr19:12192847-12192882 6 
chr19:12193887-12193900 6 
chr19:12194091-12194130 5.61538 
chr19:12194249-12194269 6 
chr19:12195219-12195244 5.8 
chr19:12196578-12196622 5.52273 
chr19:12197341-12197355 6 
chr19:12197545-12197574 6 
chr19:12200217-12200229 6 
chr19:12200658-12200680 5.81818 
chr19:12200972-12200990 6 
chr19:12202846-12202873 5.55556 
chr19:12203869-12203883 6 
chr19:12204835-12204874 5.94872 
chr19:12205164-12205185 6 
chr19:12206027-12206059 5.90625 
chr19:12208643-12208664 5.85714 
chr19:12209603-12209636 5.45455 
chr19:12215054-12215087 5.45455 
chr19:12216211-12216243 6 
chr19:12216853-12216901 5.3125 
chr19:12218415-12218427 6 
chr19:12218702-12218719 6 
chr19:12219691-12219710 5.89474 
chr19:12229075-12229095 6 
chr19:12229821-12229846 5.96 
chr19:12230725-12230738 6 
chr19:12230934-12231014 5.5625 
chr19:12231293-12231315 6 
chr19:12231604-12231636 5.9375 
chr19:12232220-12232239 5.89474 
chr19:12232942-12232955 6 
chr19:12234664-12234682 6 
chr19:12236405-12236435 5.76667 
chr19:12236822-12236840 6 
chr19:12237786-12237878 5.79348 
chr19:12238223-12238238 6 
chr19:12238432-12238452 5.95 
chr19:12238480-12238493 6 
chr19:12240160-12240173 6 
chr19:12242067-12242091 5.5 
chr19:12245139-12245158 6 
chr19:12247190-12247207 5.82353 
chr19:12247505-12247529 5.91667 
chr19:12248113-12248139 5.80769 
chr19:12249260-12249273 6 
chr19:12252594-12252609 5.86667 
chr19:12253131-12253149 5.94444 
chr19:12254754-12254769 6 
chr19:12255056-12255087 6 
chr19:12255529-12255544 6 
chr19:12258377-12258401 5.58333 
chr19:12258786-12258807 5.52381 
chr19:12260098-12260114 6 
chr19:12262015-12262035 5.85 
chr19:12262192-12262208 6 
chr19:12263040-12263073 5.48485 
chr19:12263658-12263674 5.8125 
chr19:12264164-12264176 6 
chr19:12264620-12264635 6 
chr19:12265788-12265813 5.68 
chr19:12266652-12266679 5.59259 
chr19:12267125-12267156 5.48387 
chr19:12268198-12268229 5.41935 
chr19:12268692-12268725 5.93939 
chr19:12268790-12268830 5.525 
chr19:12269751-12269812 5.80328 
chr19:12269830-12269913 5.61446 
chr19:12270119-12270155 5.44444 
chr19:12270302-12270331 5.96552 
chr19:12270487-12270507 5.7 
chr19:12271222-12271234 6 
chr19:12272083-12272099 6 
chr19:12273305-12273378 5.82192 
chr19:12275254-12275272 6 
chr19:12278851-12278897 5.97826 
chr19:12280424-12280436 6 
chr19:12280590-12280622 5.8125 
chr19:12282754-12282805 5.70588 
chr19:12285445-12285463 5.88889 
chr19:12285672-12285685 6 
chr19:12288150-12288170 6 
chr19:12289805-12289840 5.97143 
chr19:12290114-12290137 5.91304 
chr19:12291936-12291952 5.8125 
chr19:12291998-12292027 5.44828 
chr19:12292257-12292303 5.73913 
chr19:12293937-12293980 5.81395 
chr19:12294363-12294416 6 
chr19:12295370-12295383 6 
chr19:12300135-12300176 5.80488 
chr19:12300749-12300761 6 
chr19:12300936-12300948 6 
chr19:12301546-12301567 6 
chr19:12303335-12303364 5.27586 
chr19:12303850-12303879 5.31034 
chr19:12307214-12307232 5.77778 
chr19:12308299-12308319 6 
chr19:12309923-12309940 6 
chr19:12311669-12311689 5.95 
chr19:12313342-12313357 6 
chr19:12313621-12313662 5.39024 
chr19:12313860-12313906 5.8913 
chr19:12314198-12314210 6 
chr19:12314661-12314684 5.95652 
chr19:12315641-12315714 5.68493 
chr19:12316743-12316762 6 
chr19:12316974-12316999 5.8 
chr19:12317594-12317649 5.78182 
chr19:12320705-12320719 5.92857 
chr19:12320933-12320954 5.57143 
chr19:12321345-12321380 5.97143 
chr19:12321843-12321864 5.57143 
chr19:12322554-12322575 6 
chr19:12322727-12322742 6 
chr19:12323240-12323267 5.33333 
chr19:12323418-12323435 5.76471 
chr19:12326890-12326911 6 
chr19:12327467-12327505 5.94737 
chr19:12328466-12328494 5.28571 
chr19:12332321-12332335 6 
chr19:12333842-12333860 5.88889 
chr19:12333874-12333895 5.85714 
chr19:12335450-12335471 5.80952 
chr19:12339477-12339521 5.18182 
chr19:12340726-12340749 5.73913 
chr19:12341336-12341353 5.76471 
chr19:12344365-12344382 6 
chr19:12344876-12344888 6 
chr19:12346177-12346210 5.63636 
chr19:12349439-12349457 6 
chr19:12350228-12350244 6 
chr19:12350383-12350403 6 
chr19:12351259-12351273 6 
chr19:12353445-12353468 5.73913 
chr19:12353482-12353499 6 
chr19:12354993-12355008 6 
chr19:12357821-12357874 5.4717 
chr19:12359738-12359770 5.28125 
chr19:12360320-12360344 5.875 
chr19:12360359-12360376 5.88235 
chr19:12363693-12363713 6 
chr19:12364002-12364017 6 
chr19:12365176-12365204 5.5 
chr19:12365550-12365592 5.69048 
chr19:12365906-12365943 6 
chr19:12366249-12366268 5.68421 
chr19:12366852-12366874 6 
chr19:12367512-12367528 6 
chr19:12368437-12368465 5.92857 
chr19:12368613-12368630 6 
chr19:12368785-12368823 5.73684 
chr19:12368975-12368995 6 
chr19:12369146-12369168 6 
chr19:12369643-12369659 6 
chr19:12370468-12370497 5.58621 
chr19:12371415-12371450 5.97143 
chr19:12371791-12371820 5.2069 
chr19:12373077-12373100 5.82609 
chr19:12374423-12374449 6 
chr19:12374739-12374753 6 
chr19:12375444-12375473 5.34483 
chr19:12377844-12377867 6 
chr19:12378946-12378997 5.88235 
chr19:12379555-12379569 6 
chr19:12380339-12380356 6 
chr19:12381852-12381892 5.8 
chr19:12385077-12385100 5.86957 
chr19:12385630-12385651 5.95238 
chr19:12387048-12387074 5.76923 
chr19:12390294-12390336 5.30952 
chr19:12390736-12390774 5.65789 
chr19:12391278-12391312 5.26471 
chr19:12393236-12393249 6 
chr19:12396066-12396079 6 
chr19:12397451-12397466 5.86667 
chr19:12397739-12397758 6 
chr19:12397832-12397856 5.83333 
chr19:12397866-12397906 5.375 
chr19:12399572-12399620 5.79167 
chr19:12400119-12400140 5.95238 
chr19:12400458-12400472 6 
chr19:12401514-12401559 5.82222 
chr19:12401756-12401775 5.68421 
chr19:12402806-12402836 5.93333 
chr19:12403124-12403145 5.85714 
chr19:12403670-12403690 6 
chr19:12406053-12406072 5.89474 
chr19:12407297-12407328 5.67742 
chr19:12407411-12407435 5.91667 
chr19:12407681-12407698 5.82353 
chr19:12407862-12407911 5.85714 
chr19:12408778-12408836 5.82759 
chr19:12409247-12409259 6 
chr19:12409778-12409803 5.92 
chr19:12410523-12410542 5.94737 
chr19:12411106-12411124 6 
chr19:12411291-12411320 5.62069 
chr19:12411753-12411856 5.86408 
chr19:12412674-12412692 5.77778 
chr19:12413028-12413047 6 
chr19:12413096-12413133 5.64865 
chr19:12414409-12414479 5.91429 
chr19:12415482-12415507 6 
chr19:12416678-12416698 6 
chr19:12418917-12418932 6 
chr19:12419488-12419627 5.78417 
chr19:12420122-12420146 5.83333 
chr19:12420565-12420585 6 
chr19:12421836-12421858 5.72727 
chr19:12422904-12422955 5.96078 
chr19:12423287-12423310 6 
chr19:12423461-12423477 5.9375 
chr19:12423764-12423781 6 
chr19:12424066-12424078 6 
chr19:12424516-12424529 6 
chr19:12425328-12425341 6 
chr19:12426184-12426198 6 
chr19:12427207-12427244 5.97297 
chr19:12428277-12428309 5.65625 
chr19:12431131-12431162 5.51613 
chr19:12431951-12431988 5.37838 
chr19:12432853-12432882 5.82759 
chr19:12433822-12433843 5.52381 
chr19:12435534-12435553 6 
chr19:12436283-12436296 6 
chr19:12438273-12438310 5.97297 
chr19:12439584-12439614 5.9 
chr19:12440286-12440308 5.90909 
chr19:12440720-12440746 5.96154 
chr19:12441788-12441814 5.65385 
chr19:12443145-12443173 6 
chr19:12443533-12443560 5.77778 
chr19:12445682-12445703 6 
chr19:12448742-12448759 6 
chr19:12448917-12448944 5.62963 
chr19:12449665-12449698 5.81818 
chr19:12450087-12450106 6 
chr19:12450531-12450551 5.6 
chr19:12451147-12451176 5.72414 
chr19:12453593-12453622 5.55172 
chr19:12454539-12454557 6 
chr19:12455176-12455189 6 
chr19:12455747-12455783 5.36111 
chr19:12457129-12457150 5.52381 
chr19:12458743-12458767 5.66667 
chr19:12459162-12459191 5.96552 
chr19:12459581-12459607 6 
chr19:12459840-12459860 6 
chr19:12460015-12460036 5.90476 
chr19:12467441-12467473 5.53125 
chr19:12468149-12468179 5.86667 
chr19:12468777-12468789 6 
chr19:12470919-12470936 5.94118 
chr19:12471364-12471404 5.525 
chr19:12471693-12471714 6 
chr19:12472005-12472030 5.68 
chr19:12472480-12472510 5.66667 
chr19:12472529-12472556 6 
chr19:12473799-12473818 5.89474 
chr19:12473972-12473989 6 
chr19:12474838-12474860 5.90909 
chr19:12475221-12475249 5.92857 
chr19:12477269-12477299 5.53333 
chr19:12477439-12477456 5.88235 
chr19:12478472-12478493 5.71429 
chr19:12480552-12480564 6 
chr19:12481786-12481825 5.94872 
chr19:12484958-12484979 5.85714 
chr19:12485864-12485883 6 
chr19:12486457-12486475 5.88889 
chr19:12487073-12487092 5.73684 
chr19:12487943-12487957 6 
chr19:12488343-12488355 6 
chr19:12490232-12490259 5.7037 
chr19:12492705-12492722 5.82353 
chr19:12493757-12493787 5.96667 
chr19:12496273-12496294 5.66667 
chr19:12496371-12496513 5.88028 
chr19:12497001-12497026 5.8 
chr19:12497269-12497356 5.90805 
chr19:12498031-12498048 5.94118 
chr19:12498176-12498195 5.73684 
chr19:12498535-12498557 5.5 
chr19:12499192-12499235 5.83721 
chr19:12505467-12505487 5.75 
chr19:12505954-12505968 6 
chr19:12507737-12507778 5.5122 
chr19:12508378-12508417 5.87179 
chr19:12509072-12509091 6 
chr19:12510457-12510470 6 
chr19:12512355-12512409 5.75926 
chr19:12513230-12513242 6 
chr19:12514347-12514374 5.88889 
chr19:12515229-12515260 5.87097 
chr19:12516033-12516045 6 
chr19:12516982-12517007 5.8 
chr19:12518275-12518305 5.73333 
chr19:12518328-12518369 5.56098 
chr19:12518977-12519003 5.96154 
chr19:12520964-12521049 5.76471 
chr19:12521057-12521107 5.84 
chr19:12521364-12521385 5.80952 
chr19:12523861-12523877 6 
chr19:12526604-12526624 5.85 
chr19:12527536-12527573 5.7027 
chr19:12530328-12530343 6 
chr19:12532029-12532045 6 
chr19:12532244-12532256 6 
chr19:12533588-12533617 5.7931 
chr19:12534172-12534211 5.74359 
chr19:12535949-12535980 5.93548 
chr19:12536789-12536894 5.57143 
chr19:12537555-12537572 5.94118 
chr19:12537701-12537715 6 
chr19:12538057-12538080 5.47826 
chr19:12538698-12538746 5.60417 
chr19:12544651-12544674 5.86957 
chr19:12545516-12545545 5.75862 
chr19:12545764-12545780 6 
chr19:12547564-12547592 6 
chr19:12548045-12548070 5.8 
chr19:12548221-12548251 5.93333 
chr19:12548910-12548923 6 
chr19:12549908-12549923 6 
chr19:12553025-12553048 5.91304 
chr19:12554017-12554044 5.22222 
chr19:12554151-12554171 5.85 
chr19:12555027-12555053 5.84615 
chr19:12557705-12557726 6 
chr19:12558056-12558078 5.90909 
chr19:12558464-12558494 5.9 
chr19:12559262-12559309 5.76596 
chr19:12560959-12560988 5.65517 
chr19:12567449-12567479 5.4 
chr19:12567754-12567777 5.52174 
chr19:12568106-12568122 6 
chr19:12568553-12568572 5.73684 
chr19:12572888-12572944 5.80357 
chr19:12574740-12574756 6 
chr19:12576554-12576567 5.92308 
chr19:12576755-12576767 6 
chr19:12577935-12577949 6 
chr19:12579504-12579516 6 
chr19:12582236-12582253 6 
chr19:12583335-12583348 6 
chr19:12586071-12586091 6 
chr19:12586523-12586543 5.7 
chr19:12587203-12587223 5.6 
chr19:12588631-12588648 5.94118 
chr19:12592724-12592844 5.78333 
chr19:12592952-12593033 5.82716 
chr19:12594121-12594140 6 
chr19:12594339-12594363 5.95833 
chr19:12595533-12595559 5.61538 
chr19:12596475-12596500 5.52 
chr19:12596653-12596676 5.86957 
chr19:12597242-12597365 5.90244 
chr19:12597917-12597939 5.77273 
chr19:12598070-12598112 5.45238 
chr19:12599094-12599114 5.8 
chr19:12601393-12601460 5.91045 
chr19:12602216-12602248 5.875 
chr19:12602680-12602698 5.88889 
chr19:12602990-12603007 6 
chr19:12604317-12604348 5.6129 
chr19:12604692-12604723 6 
chr19:12605016-12605036 5.6 
chr19:12609156-12609179 6 
chr19:12612029-12612047 6 
chr19:12614807-12614837 5.9 
chr19:12616136-12616152 6 
chr19:12617747-12617786 6 
chr19:12617882-12617919 6 
chr19:12620648-12620667 5.73684 
chr19:12620960-12620983 6 
chr19:12622488-12622509 5.90476 
chr19:12623968-12623980 6 
chr19:12625187-12625207 5.75 
chr19:12629179-12629202 5.91304 
chr19:12629603-12629638 6 
chr19:12629928-12629953 5.92 
chr19:12630771-12630798 5.74074 
chr19:12631383-12631408 6 
chr19:12631541-12631562 5.61905 
chr19:12631715-12631733 6 
chr19:12631960-12631979 5.89474 
chr19:12633102-12633121 5.68421 
chr19:12633870-12633898 5.92857 
chr19:12634222-12634237 6 
chr19:12635842-12635861 5.94737 
chr19:12639877-12639903 5.96154 
chr19:12640798-12640834 5.94444 
chr19:12642376-12642393 5.76471 
chr19:12643037-12643062 5.72 
chr19:12643348-12643381 5.84848 
chr19:12643538-12643567 5.51724 
chr19:12644541-12644575 5.67647 
chr19:12645626-12645645 5.68421 
chr19:12646825-12646837 6 
chr19:12648552-12648581 5.93103 
chr19:12648698-12648730 5.15625 
chr19:12649436-12649464 6 
chr19:12650054-12650068 6 
chr19:12650480-12650503 5.73913 
chr19:12650794-12650814 5.9 
chr19:12651880-12651897 6 
chr19:12652828-12652843 6 
chr19:12653122-12653140 6 
chr19:12653432-12653526 5.70213 
chr19:12654117-12654183 5.78788 
chr19:12654487-12654505 6 
chr19:12656076-12656091 6 
chr19:12657149-12657161 6 
chr19:12658625-12658637 6 
chr19:12659032-12659044 6 
chr19:12659554-12659581 5.66667 
chr19:12661472-12661497 5.52 
chr19:12663237-12663293 5.60714 
chr19:12664063-12664101 5.76316 
chr19:12664969-12664998 5.89655 
chr19:12665642-12665737 5.72632 
chr19:12666034-12666149 5.76522 
chr19:12666188-12666216 5.89286 
chr19:12667135-12667158 5.65217 
chr19:12667442-12667468 5.96154 
chr19:12667860-12667892 5.96875 
chr19:12668796-12668819 5.95652 
chr19:12669425-12669449 5.91667 
chr19:12671401-12671433 5.84375 
chr19:12672198-12672216 6 
chr19:12673181-12673211 5.66667 
chr19:12673233-12673257 5.79167 
chr19:12673390-12673415 5.76 
chr19:12674620-12674670 5.74 
chr19:12676165-12676178 6 
chr19:12676779-12676795 6 
chr19:12677081-12677101 6 
chr19:12677721-12677761 5.95 
chr19:12678380-12678416 5.36111 
chr19:12678656-12678679 6 
chr19:12684120-12684150 5.7 
chr19:12684507-12684522 6 
chr19:12684717-12684737 5.75 
chr19:12685514-12685531 6 
chr19:12685694-12685707 6 
chr19:12687627-12687645 6 
chr19:12688343-12688362 6 
chr19:12690346-12690361 6 
chr19:12690920-12690941 5.95238 
chr19:12692729-12692747 5.77778 
chr19:12694570-12694639 5.88406 
chr19:12697114-12697138 6 
chr19:12697878-12697902 6 
chr19:12697939-12697951 6 
chr19:12698419-12698447 5.60714 
chr19:12698507-12698520 6 
chr19:12698681-12698698 5.82353 
chr19:12700170-12700198 5.25 
chr19:12700370-12700395 5.88 
chr19:12700685-12700741 5.96429 
chr19:12701376-12701396 5.7 
chr19:12701735-12701771 5.44444 
chr19:12702468-12702492 5.5 
chr19:12705279-12705307 5.96429 
chr19:12705635-12705657 5.77273 
chr19:12706761-12706789 6 
chr19:12708721-12708738 6 
chr19:12709953-12709996 5.93023 
chr19:12711179-12711198 5.94737 
chr19:12712201-12712218 5.88235 
chr19:12712810-12712836 5.73077 
chr19:12712893-12712937 6 
chr19:12715638-12715671 5.87879 
chr19:12716688-12716711 5.78261 
chr19:12717157-12717171 6 
chr19:12717988-12718017 5.72414 
chr19:12718213-12718245 5.5625 
chr19:12718320-12718356 5.55556 
chr19:12719257-12719295 5.84211 
chr19:12720792-12720822 5.46667 
chr19:12720836-12720867 5.64516 
chr19:12721004-12721031 5.66667 
chr19:12721106-12721137 5.25806 
chr19:12723207-12723269 5.62903 
chr19:12723429-12723443 6 
chr19:12723620-12723638 6 
chr19:12725040-12725060 5.6 
chr19:12725407-12725419 6 
chr19:12725706-12725736 6 
chr19:12725826-12725846 6 
chr19:12726593-12726614 5.80952 
chr19:12727503-12727523 5.6 
chr19:12727907-12727952 5.6 
chr19:12728574-12728593 6 
chr19:12728727-12728743 6 
chr19:12729578-12729591 6 
chr19:12729622-12729675 5.88679 
chr19:12730258-12730276 6 
chr19:12730657-12730678 5.57143 
chr19:12730713-12730750 5.94595 
chr19:12731307-12731319 6 
chr19:12731568-12731587 6 
chr19:12733160-12733207 5.85106 
chr19:12733225-12733241 6 
chr19:12733707-12733732 5.76 
chr19:12733893-12733921 5.5 
chr19:12734655-12734687 5.84375 
chr19:12734972-12734985 6 
chr19:12735917-12735941 5.66667 
chr19:12736598-12736628 5.86667 
chr19:12736652-12736671 5.94737 
chr19:12736825-12736845 5.95 
chr19:12737407-12737431 6 
chr19:12740676-12740692 6 
chr19:12740969-12740982 6 
chr19:12743908-12743922 6 
chr19:12744620-12744645 5.8 
chr19:12745440-12745462 6 
chr19:12746169-12746253 5.67857 
chr19:12746269-12746308 5.66667 
chr19:12746586-12746604 6 
chr19:12746987-12747024 5.83784 
chr19:12747504-12747546 5.35714 
chr19:12748017-12748035 6 
chr19:12748780-12748802 5.81818 
chr19:12749478-12749501 5.91304 
chr19:12749999-12750019 6 
chr19:12751489-12751612 5.50407 
chr19:12751898-12751932 5.5 
chr19:12751999-12752077 5.62821 
chr19:12752917-12752943 5.96154 
chr19:12753990-12754021 5.6129 
chr19:12755888-12755905 5.76471 
chr19:12756161-12756181 5.6 
chr19:12756636-12756658 5.54545 
chr19:12756962-12756983 6 
chr19:12758439-12758471 5.25 
chr19:12760291-12760308 6 
chr19:12761171-12761185 6 
chr19:12761478-12761496 5.83333 
chr19:12761787-12761801 6 
chr19:12763303-12763358 5.63636 
chr19:12763950-12763970 5.8 
chr19:12764837-12764869 6 
chr19:12765489-12765501 6 
chr19:12768768-12768790 6 
chr19:12770111-12770128 6 
chr19:12770633-12770682 5.63265 
chr19:12770846-12770858 6 
chr19:12771566-12771585 6 
chr19:12773751-12773780 5.93103 
chr19:12775036-12775052 5.9375 
chr19:12776109-12776133 5.5 
chr19:12778640-12778659 5.89474 
chr19:12782462-12782498 5.41667 
chr19:12784224-12784245 6 
chr19:12785926-12785946 5.6 
chr19:12789582-12789600 6 
chr19:12789616-12789628 6 
chr19:12791647-12791661 6 
chr19:12792818-12792845 5.88889 
chr19:12793126-12793157 5.64516 
chr19:12793491-12793521 5.66667 
chr19:12793899-12793936 5.81081 
chr19:12794386-12794403 6 
chr19:12795210-12795233 6 
chr19:12796368-12796387 6 
chr19:12798072-12798089 6 
chr19:12798235-12798265 5.73333 
chr19:12803040-12803053 6 
chr19:12804315-12804417 5.92157 
chr19:12804987-12805000 6 
chr19:12805151-12805165 6 
chr19:12805194-12805223 5.24138 
chr19:12806946-12806975 5.7931 
chr19:12807975-12807995 6 
chr19:12810243-12810290 5.51064 
chr19:12810470-12810483 6 
chr19:12811906-12811932 5.80769 
chr19:12813169-12813227 5.89655 
chr19:12815482-12815508 5.65385 
chr19:12818131-12818180 5.57143 
chr19:12818293-12818316 6 
chr19:12818612-12818647 5.57143 
chr19:12819853-12819871 5.77778 
chr19:12820174-12820187 6 
chr19:12820456-12820471 6 
chr19:12820727-12820745 5.72222 
chr19:12821698-12821721 5.65217 
chr19:12824296-12824328 6 
chr19:12826380-12826394 5.92857 
chr19:12827436-12827459 5.95652 
chr19:12828070-12828098 5.71429 
chr19:12828803-12828831 5.46429 
chr19:12830830-12830842 6 
chr19:12833375-12833421 5.95652 
chr19:12835258-12835320 5.66129 
chr19:12835599-12835622 6 
chr19:12835902-12835950 5.95833 
chr19:12836232-12836255 5.69565 
chr19:12836890-12836909 6 
chr19:12839306-12839323 6 
chr19:12840547-12840561 6 
chr19:12840859-12840871 6 
chr19:12842938-12842968 5.93333 
chr19:12845228-12845248 5.8 
chr19:12845397-12845409 6 
chr19:12845665-12845698 5.51515 
chr19:12846125-12846140 5.93333 
chr19:12846306-12846330 5.75 
chr19:12846861-12846910 5.57143 
chr19:12851488-12851515 5.77778 
chr19:12853045-12853058 6 
chr19:12853212-12853242 5.56667 
chr19:12854289-12854325 5.30556 
chr19:12854536-12854555 6 
chr19:12854857-12854880 6 
chr19:12855120-12855144 5.70833 
chr19:12855874-12855895 5.57143 
chr19:12856946-12856958 6 
chr19:12857823-12857846 5.91304 
chr19:12861514-12861527 6 
chr19:12863607-12863659 5.5 
chr19:12864876-12864902 6 
chr19:12868225-12868251 5.96154 
chr19:12869341-12869360 5.84211 
chr19:12869655-12869714 5.54237 
chr19:12870226-12870238 6 
chr19:12870524-12870545 5.61905 
chr19:12870819-12870840 5.85714 
chr19:12871140-12871155 5.86667 
chr19:12871698-12871719 5.95238 
chr19:12871877-12871915 5.78947 
chr19:12873296-12873329 5.60606 
chr19:12874655-12874681 5.46154 
chr19:12874811-12874841 5.9 
chr19:12875135-12875156 6 
chr19:12877369-12877385 5.875 
chr19:12878966-12878990 5.41667 
chr19:12879373-12879389 5.8125 
chr19:12879435-12879460 5.72 
chr19:12879587-12879603 6 
chr19:12879777-12879791 6 
chr19:12882695-12882729 5.97059 
chr19:12884045-12884063 6 
chr19:12884669-12884698 5.27586 
chr19:12884896-12884931 6 
chr19:12886372-12886384 6 
chr19:12886687-12886705 6 
chr19:12887487-12887501 6 
chr19:12887968-12888006 5.92105 
chr19:12888124-12888141 5.82353 
chr19:12890635-12890669 5.64706 
chr19:12890962-12890982 5.6 
chr19:12891164-12891183 6 
chr19:12891468-12891492 6 
chr19:12891795-12891829 5.55882 
chr19:12892114-12892155 5.56098 
chr19:12894150-12894163 5.92308 
chr19:12895958-12895976 5.77778 
chr19:12896045-12896075 5.43333 
chr19:12896110-12896124 6 
chr19:12896237-12896305 5.23529 
chr19:12898445-12898474 5.68966 
chr19:12898871-12898893 6 
chr19:12899517-12899552 5.45714 
chr19:12899988-12900041 5.88679 
chr19:12900585-12900649 5.125 
chr19:12904056-12904075 6 
chr19:12904958-12904984 5.65385 
chr19:12905224-12905264 5.775 
chr19:12905658-12905670 6 
chr19:12906030-12906049 5.73684 
chr19:12906347-12906361 6 
chr19:12908434-12908484 5.84 
chr19:12908844-12908871 5.85185 
chr19:12909466-12909482 6 
chr19:12909630-12909649 6 
chr19:12909710-12909729 5.78947 
chr19:12911495-12911525 5.53333 
chr19:12913553-12913584 5.64516 
chr19:12913885-12913915 5.96667 
chr19:12914069-12914088 5.73684 
chr19:12914725-12914747 6 
chr19:12915753-12915781 5.71429 
chr19:12915945-12915973 6 
chr19:12916708-12916730 5.77273 
chr19:12918745-12918773 5.75 
chr19:12919053-12919107 5.53704 
chr19:12919740-12919753 5.92308 
chr19:12920023-12920044 6 
chr19:12921308-12921357 5.4898 
chr19:12922728-12922754 5.92308 
chr19:12924460-12924517 5.5614 
chr19:12924831-12924859 5.96429 
chr19:12925299-12925331 5.53125 
chr19:12926041-12926066 6 
chr19:12926350-12926392 5.35714 
chr19:12927118-12927149 5.67742 
chr19:12927722-12927735 6 
chr19:12927886-12927900 6 
chr19:12929069-12929083 6 
chr19:12929333-12929348 6 
chr19:12930694-12930714 6 
chr19:12930995-12931011 6 
chr19:12931606-12931622 6 
chr19:12931708-12931730 5.68182 
chr19:12932016-12932033 5.76471 
chr19:12933353-12933381 5.64286 
chr19:12934088-12934104 5.875 
chr19:12934273-12934287 6 
chr19:12935151-12935176 5.88 
chr19:12935465-12935479 6 
chr19:12935650-12935674 5.54167 
chr19:12935827-12935873 5.65217 
chr19:12937510-12937531 6 
chr19:12938134-12938149 6 
chr19:12938907-12938925 5.72222 
chr19:12939209-12939237 5.96429 
chr19:12939999-12940028 5.86207 
chr19:12941652-12941680 5.78571 
chr19:12941830-12941866 6 
chr19:12942019-12942038 5.63158 
chr19:12942518-12942538 5.9 
chr19:12944523-12944552 5.41379 
chr19:12944633-12944683 5.6 
chr19:12944704-12944749 5.68889 
chr19:12946376-12946394 5.77778 
chr19:12946575-12946590 6 
chr19:12947959-12948002 5.62791 
chr19:12948220-12948264 5.86364 
chr19:12949250-12949274 5.66667 
chr19:12949316-12949343 5.7037 
chr19:12951528-12951558 5.93333 
chr19:12953088-12953119 5.80645 
chr19:12956225-12956243 6 
chr19:12956398-12956415 5.82353 
chr19:12956466-12956482 6 
chr19:12957011-12957045 5.29412 
chr19:12957684-12957703 6 
chr19:12957912-12957935 5.56522 
chr19:12959442-12959476 5.73529 
chr19:12959774-12959801 5.77778 
chr19:12960477-12960501 6 
chr19:12960596-12960622 5.88462 
chr19:12961533-12961551 6 
chr19:12961754-12961776 5.86364 
chr19:12962061-12962090 5.96552 
chr19:12962279-12962298 5.84211 
chr19:12963663-12963690 6 
chr19:12963762-12963795 5.9697 
chr19:12964685-12964719 6 
chr19:12964936-12964949 6 
chr19:12966048-12966069 5.57143 
chr19:12968820-12968851 6 
chr19:12969865-12969903 6 
chr19:12970193-12970212 6 
chr19:12970640-12970698 5.67241 
chr19:12971239-12971272 5.78788 
chr19:12971877-12971899 6 
chr19:12972472-12972526 5.88889 
chr19:12972813-12972827 6 
chr19:12973447-12973484 5.59459 
chr19:12973972-12974006 5.85294 
chr19:12974226-12974250 5.375 
chr19:12974738-12974751 6 
chr19:12975207-12975220 6 
chr19:12976481-12976493 6 
chr19:12977904-12977923 5.94737 
chr19:12978917-12978935 6 
chr19:12979944-12979977 5.18182 
chr19:12980994-12981015 6 
chr19:12981306-12981321 6 
chr19:12982419-12982446 5.92593 
chr19:12982727-12982746 6 
chr19:12983071-12983084 6 
chr19:12983719-12983731 6 
chr19:12985506-12985538 5.28125 
chr19:12986201-12986218 6 
chr19:12987273-12987286 6 
chr19:12988341-12988371 5.73333 
chr19:12989960-12990015 5.78182 
chr19:12990298-12990313 6 
chr19:12990916-12990939 6 
chr19:12992596-12992622 6 
chr19:12992938-12992986 5.75 
chr19:12997423-12997435 6 
chr19:12997829-12997865 5.16667 
chr19:12998079-12998107 5.42857 
chr19:12999904-12999918 6 
chr19:13000391-13000408 6 
chr19:13001204-13001223 6 
chr19:13001376-13001395 5.94737 
chr19:13001428-13001484 5.89286 
chr19:13003055-13003120 5.69231 
chr19:13006591-13006607 6 
chr19:13011983-13012029 5.86957 
chr19:13012417-13012438 5.61905 
chr19:13013166-13013185 6 
chr19:13013456-13013468 6 
chr19:13013714-13013729 6 
chr19:13013851-13013875 6 
chr19:13013894-13013918 5.83333 
chr19:13015089-13015115 5.42308 
chr19:13015649-13015664 6 
chr19:13017706-13017742 5.83333 
chr19:13018604-13018631 5.62963 
chr19:13019090-13019121 5.67742 
chr19:13019139-13019151 6 
chr19:13020363-13020392 5.72414 
chr19:13021055-13021171 5.47414 
chr19:13022240-13022266 5.92308 
chr19:13022429-13022450 6 
chr19:13022740-13022763 5.6087 
chr19:13026415-13026428 6 
chr19:13026880-13026892 6 
chr19:13027581-13027604 5.91304 
chr19:13027868-13027891 5.65217 
chr19:13028174-13028190 6 
chr19:13028473-13028485 6 
chr19:13029764-13029789 5.6 
chr19:13030880-13030934 5.55556 
chr19:13031264-13031282 6 
chr19:13031734-13031752 5.88889 
chr19:13032307-13032327 6 
chr19:13032616-13032630 6 
chr19:13033064-13033076 6 
chr19:13036158-13036185 5.22222 
chr19:13036475-13036497 5.72727 
chr19:13038234-13038246 6 
chr19:13038543-13038564 6 
chr19:13038837-13038856 6 
chr19:13039502-13039526 5.5 
chr19:13040004-13040023 5.68421 
chr19:13041903-13041920 5.82353 
chr19:13042850-13042865 6 
chr19:13044567-13044580 6 
chr19:13046388-13046407 6 
chr19:13046734-13046748 6 
chr19:13046913-13046935 5.59091 
chr19:13046975-13047009 5.35294 
chr19:13047912-13047938 6 
chr19:13052280-13052298 6 
chr19:13053407-13053421 6 
chr19:13053877-13053910 5.81818 
chr19:13054603-13054693 5.56667 
chr19:13054881-13054916 5.45714 
chr19:13055281-13055312 5.32258 
chr19:13056664-13056679 5.93333 
chr19:13057850-13057877 5.25926 
chr19:13062237-13062273 5.94444 
chr19:13065265-13065287 5.5 
chr19:13066666-13066687 5.90476 
chr19:13067472-13067490 6 
chr19:13068379-13068392 6 
chr19:13068662-13068727 5.6 
chr19:13069117-13069141 6 
chr19:13069269-13069288 5.63158 
chr19:13070149-13070170 6 
chr19:13070361-13070404 5.23256 
chr19:13070418-13070430 6 
chr19:13070717-13070750 5.9697 
chr19:13071565-13071580 6 
chr19:13071948-13071961 6 
chr19:13072505-13072522 6 
chr19:13072808-13072820 6 
chr19:13073006-13073198 5.88542 
chr19:13073511-13073526 5.86667 
chr19:13074686-13074782 5.875 
chr19:13075435-13075455 5.85 
chr19:13075608-13075620 6 
chr19:13076732-13076745 6 
chr19:13077880-13077898 6 
chr19:13078184-13078198 6 
chr19:13078354-13078377 5.65217 
chr19:13078477-13078497 5.75
[truncated: 1,108,874 more chars]
