# Supplementary material for: MsDetector: toward a standard computational tool for DNA microsatellites detection
Source: Nucleic Acids Res. 2012 Oct 2;41(1):e22. doi: 10.1093/nar/gks881 (PMC3592430; doi:10.1093/nar/gks881)
Supplement: Supplementary Data [file supp_gks881_nar-01766-met-n-2012-File009.gz › dataset7HumanMs/chr19_fp.rep]

chr19:1562935-1562949 6 
chr19:1618249-1618266 5.94118 
chr19:2772647-2772672 5.48 
chr19:2858424-2858438 6 
chr19:3283854-3283884 5.16667 
chr19:3345430-3345459 5.27586 
chr19:3396306-3396319 5.92308 
chr19:3671116-3671142 5.38462 
chr19:5016525-5016558 5.24242 
chr19:5214094-5214107 6 
chr19:5660482-5660520 5.10526 
chr19:7193717-7193731 6 
chr19:9752293-9752305 6 
chr19:10155773-10155792 5.78947 
chr19:10566577-10566598 5.52381 
chr19:10922112-10922140 5.21429 
chr19:11515634-11515664 5.23333 
chr19:11808650-11808674 5.375 
chr19:12031922-12031949 5.44444 
chr19:14209307-14209331 5.375 
chr19:14458848-14458874 5.5 
chr19:14944224-14944236 6 
chr19:15670385-15670413 5.21429 
chr19:15977361-15977382 5.61905 
chr19:16195364-16195379 5.93333 
chr19:16699810-16699823 5.92308 
chr19:17065517-17065540 5.52174 
chr19:18607670-18607690 5.6 
chr19:18707385-18707400 5.86667 
chr19:18788260-18788275 5.86667 
chr19:19313345-19313364 5.63158 
chr19:20446146-20446168 5.63636 
chr19:21674632-21674666 5.17647 
chr19:21697171-21697195 5.5 
chr19:21735179-21735194 5.93333 
chr19:21753304-21753335 5.25806 
chr19:22523186-22523207 5.71429 
chr19:22525819-22525838 5.63158 
chr19:22545441-22545473 5.1875 
chr19:22695915-22695953 5.18421 
chr19:23402836-23402854 5.77778 
chr19:23644464-23644492 5.25 
chr19:23795353-23795369 5.875 
chr19:24250338-24250359 5.66667 
chr19:24276553-24276580 5.51852 
chr19:24437537-24437553 5.8125 
chr19:28317483-28317495 6 
chr19:28862611-28862636 5.48 
chr19:29385420-29385444 5.45833 
chr19:30213744-30213758 6 
chr19:30250321-30250337 5.875 
chr19:30330046-30330076 5.2 
chr19:33018073-33018086 5.92308 
chr19:33213561-33213587 5.26923 
chr19:33562375-33562405 5.16667 
chr19:34157001-34157034 5.42424 
chr19:34425665-34425678 5.92308 
chr19:34532520-34532533 5.92308 
chr19:35879998-35880020 5.54545 
chr19:35916192-35916205 5.92308 
chr19:35917254-35917269 5.86667 
chr19:36345838-36345866 5.28571 
chr19:36573774-36573794 5.9 
chr19:37924981-37925006 5.36 
chr19:38900678-38900704 5.30769 
chr19:39886835-39886867 5.28125 
chr19:41019226-41019256 5.2 
chr19:41021841-41021856 5.93333 
chr19:41273950-41273968 5.77778 
chr19:41924243-41924270 5.25926 
chr19:42001656-42001689 5.45455 
chr19:42617765-42617800 5.31429 
chr19:43077612-43077638 5.57692 
chr19:43237312-43237346 5.20588 
chr19:43464728-43464740 6 
chr19:43956078-43956091 5.92308 
chr19:44562612-44562638 5.26923 
chr19:45156375-45156402 5.25926 
chr19:45305054-45305081 5.48148 
chr19:46169668-46169680 6 
chr19:47315862-47315874 6 
chr19:47520452-47520483 5.32258 
chr19:47617795-47617816 5.52381 
chr19:49035351-49035364 5.92308 
chr19:49123564-49123576 6 
chr19:49398402-49398428 5.30769 
chr19:50468165-50468177 6 
chr19:51531807-51531827 5.8 
chr19:53419856-53419869 5.92308 
chr19:54271671-54271694 5.47826 
chr19:54959762-54959791 5.2069 
chr19:55040140-55040165 5.44 
chr19:55887729-55887742 5.92308 
chr19:56190053-56190077 5.375 
chr19:56465619-56465632 6 
chr19:58398811-58398840 5.31034 
chr19:59003443-59003457 6 
