# Supplementary material for: MsDetector: toward a standard computational tool for DNA microsatellites detection
Source: Nucleic Acids Res. 2012 Oct 2;41(1):e22. doi: 10.1093/nar/gks881 (PMC3592430; doi:10.1093/nar/gks881)
Supplement: Supplementary Data [file supp_gks881_nar-01766-met-n-2012-File009.gz › dataset7HumanMs/chr1_fp.rep]

chr1:254434-254453 5.68421 
chr1:664652-664668 5.875 
chr1:792771-792794 5.43478 
chr1:870490-870516 5.26923 
chr1:879337-879350 5.92308 
chr1:1051760-1051778 5.72222 
chr1:1437317-1437341 5.375 
chr1:1790310-1790332 5.59091 
chr1:2002330-2002345 5.93333 
chr1:2168547-2168559 6 
chr1:2313815-2313827 6 
chr1:2606328-2606341 6 
chr1:3034586-3034605 5.63158 
chr1:5211620-5211651 5.35484 
chr1:5375826-5375852 5.38462 
chr1:5532826-5532841 5.93333 
chr1:5807347-5807374 5.40741 
chr1:6416685-6416698 5.92308 
chr1:7199595-7199607 6 
chr1:8136585-8136611 5.42308 
chr1:8899564-8899576 6 
chr1:9867054-9867078 5.45833 
chr1:10359564-10359584 5.65 
chr1:10629375-10629392 5.82353 
chr1:10686619-10686636 5.94118 
chr1:11172370-11172389 5.68421 
chr1:11400331-11400361 5.3 
chr1:11928970-11928988 5.88889 
chr1:12847567-12847584 5.76471 
chr1:13384376-13384392 5.875 
chr1:14277617-14277649 5.21875 
chr1:15991767-15991779 6 
chr1:17236105-17236132 5.25926 
chr1:18057285-18057302 5.76471 
chr1:19419397-19419426 5.2069 
chr1:19651352-19651380 5.17857 
chr1:19658091-19658111 5.6 
chr1:19695964-19695977 5.92308 
chr1:20254177-20254205 5.28571 
chr1:20370737-20370757 5.7 
chr1:20887215-20887230 6 
chr1:21053465-21053495 5.26667 
chr1:21125732-21125744 6 
chr1:21164195-21164211 5.8125 
chr1:21288697-21288721 5.375 
chr1:21903874-21903905 5.22581 
chr1:22600862-22600874 6 
chr1:22843879-22843905 5.26923 
chr1:23180383-23180401 5.88889 
chr1:24450858-24450870 6 
chr1:24644258-24644272 6 
chr1:24814956-24814977 5.61905 
chr1:25044592-25044616 5.54167 
chr1:25540664-25540679 5.93333 
chr1:25635047-25635065 6 
chr1:25680621-25680644 5.43478 
chr1:26361835-26361857 5.5 
chr1:26558963-26558990 5.59259 
chr1:26732526-26732551 5.32 
chr1:27180739-27180751 6 
chr1:27928716-27928732 5.875 
chr1:27985336-27985366 5.26667 
chr1:28628279-28628303 5.375 
chr1:29626855-29626883 5.28571 
chr1:30074265-30074289 5.41667 
chr1:31115661-31115688 5.33333 
chr1:31820889-31820920 5.35484 
chr1:32265960-32265994 5.20588 
chr1:32518739-32518759 5.7 
chr1:32561221-32561234 5.92308 
chr1:32729121-32729136 5.93333 
chr1:32786608-32786627 5.63158 
chr1:33814288-33814325 5.18919 
chr1:34011845-34011880 5.17143 
chr1:34904204-34904235 5.32258 
chr1:35100723-35100756 5.21212 
chr1:35502179-35502191 6 
chr1:35846582-35846596 6 
chr1:36082838-36082867 5.31034 
chr1:36586403-36586420 5.82353 
chr1:36995438-36995463 5.36 
chr1:37178085-37178107 5.59091 
chr1:37251912-37251931 5.63158 
chr1:37695656-37695668 6 
chr1:38006910-38006951 5.2439 
chr1:38334407-38334424 5.88235 
chr1:38935166-38935190 5.54167 
chr1:39244488-39244515 5.40741 
chr1:39704714-39704745 5.25806 
chr1:40520514-40520539 5.36 
chr1:40541603-40541615 6 
chr1:40969560-40969573 5.92308 
chr1:41177180-41177208 5.28571 
chr1:41355016-41355039 5.43478 
chr1:41934904-41934916 6 
chr1:42129037-42129051 6 
chr1:43127230-43127247 5.82353 
chr1:43201198-43201223 5.56 
chr1:43495046-43495075 5.41379 
chr1:43610426-43610455 5.24138 
chr1:43726709-43726734 5.4 
chr1:43763082-43763100 5.72222 
chr1:44057467-44057483 5.875 
chr1:44059122-44059158 5.30556 
chr1:44598692-44598721 5.41379 
chr1:44818855-44818883 5.60714 
chr1:44827622-44827644 5.54545 
chr1:44878678-44878691 6 
chr1:44969468-44969494 5.38462 
chr1:45295170-45295198 5.21429 
chr1:45546375-45546401 5.30769 
chr1:45597426-45597448 5.54545 
chr1:45692476-45692491 6 
chr1:46260467-46260494 5.25926 
chr1:46561324-46561354 5.23333 
chr1:46790610-46790631 5.85714 
chr1:47280434-47280455 5.57143 
chr1:47509751-47509764 5.92308 
chr1:47609006-47609038 5.28125 
chr1:47979394-47979422 5.5 
chr1:48034228-48034253 5.48 
chr1:48725450-48725474 5.375 
chr1:49094927-49094944 5.76471 
chr1:49388014-49388027 6 
chr1:49578115-49578132 5.82353 
chr1:49870983-49871010 5.2963 
chr1:50385131-50385145 6 
chr1:50547291-50547317 5.69231 
chr1:51272539-51272563 5.66667 
chr1:51297136-51297161 5.36 
chr1:51429247-51429269 5.5 
chr1:51935830-51935842 6 
chr1:52496859-52496874 5.93333 
chr1:53009090-53009114 5.45833 
chr1:53010028-53010053 5.36 
chr1:53484844-53484863 5.63158 
chr1:53563901-53563913 6 
chr1:54152216-54152250 5.17647 
chr1:54278828-54278854 5.26923 
chr1:54346898-54346910 6 
chr1:54705133-54705146 5.92308 
chr1:54705789-54705813 5.5 
chr1:55045192-55045224 5.28125 
chr1:55177880-55177902 5.59091 
chr1:55256097-55256109 6 
chr1:55431002-55431014 6 
chr1:55433410-55433434 5.41667 
chr1:55501911-55501932 5.52381 
chr1:55741324-55741348 5.41667 
chr1:56593754-56593768 6 
chr1:57035124-57035137 5.92308 
chr1:57178548-57178563 5.93333 
chr1:57473657-57473685 5.28571 
chr1:57792250-57792267 5.82353 
chr1:58193162-58193186 5.45833 
chr1:58244857-58244883 5.26923 
chr1:58482172-58482184 6 
chr1:58728785-58728809 5.41667 
chr1:59647393-59647406 5.92308 
chr1:60161255-60161283 5.25 
chr1:60339810-60339823 6 
chr1:60598711-60598724 5.92308 
chr1:60963415-60963428 6 
chr1:61180836-61180857 5.66667 
chr1:61508300-61508313 5.92308 
chr1:61694969-61694988 5.63158 
chr1:61825619-61825636 5.94118 
chr1:62150624-62150662 5.18421 
chr1:62305699-62305723 5.54167 
chr1:62306545-62306563 5.72222 
chr1:62416166-62416182 5.875 
chr1:62702166-62702191 5.6 
chr1:62980205-62980220 5.93333 
chr1:63019235-63019262 5.25926 
chr1:64005791-64005817 5.26923 
chr1:64276134-64276146 6 
chr1:64500114-64500131 5.82353 
chr1:64729582-64729606 5.45833 
chr1:64851822-64851856 5.26471 
chr1:64863463-64863485 5.54545 
chr1:65974538-65974563 5.56 
chr1:66159277-66159300 5.43478 
chr1:67322632-67322662 5.16667 
chr1:67434960-67435000 5.175 
chr1:67438366-67438392 5.38462 
chr1:67674825-67674852 5.25926 
chr1:67679974-67679987 5.92308 
chr1:67783654-67783674 5.85 
chr1:68399871-68399898 5.22222 
chr1:68462299-68462320 5.66667 
chr1:68871215-68871250 5.14286 
chr1:68911868-68911883 6 
chr1:69264136-69264159 5.52174 
chr1:69574416-69574446 5.36667 
chr1:69606365-69606391 5.26923 
chr1:69776507-69776539 5.28125 
chr1:69962153-69962182 5.24138 
chr1:70362071-70362097 5.38462 
chr1:70723197-70723229 5.15625 
chr1:71411045-71411071 5.30769 
chr1:71527759-71527801 5.16667 
chr1:71669185-71669209 5.45833 
chr1:71951107-71951120 5.92308 
chr1:72267120-72267144 5.54167 
chr1:72994243-72994258 6 
chr1:73082610-73082630 5.6 
chr1:73316364-73316388 5.375 
chr1:73380129-73380141 6 
chr1:73781865-73781889 5.375 
chr1:74343873-74343891 5.88889 
chr1:74521795-74521817 5.54545 
chr1:74779369-74779399 5.43333 
chr1:74802862-74802890 5.35714 
chr1:75344122-75344144 5.63636 
chr1:75530693-75530707 6 
chr1:75931582-75931613 5.32258 
chr1:76292573-76292605 5.40625 
chr1:76298110-76298122 6 
chr1:77147886-77147915 5.31034 
chr1:78015027-78015046 5.68421 
chr1:78683394-78683419 5.4 
chr1:79080301-79080330 5.37931 
chr1:79499907-79499933 5.26923 
chr1:80049888-80049913 5.4 
chr1:80201588-80201608 5.7 
chr1:80315230-80315243 5.92308 
chr1:80631841-80631868 5.2963 
chr1:80795368-80795393 5.4 
chr1:80959621-80959652 5.12903 
chr1:81011997-81012020 5.43478 
chr1:81260266-81260297 5.32258 
chr1:81736983-81736995 6 
chr1:81778795-81778807 6 
chr1:81857811-81857828 5.76471 
chr1:82589137-82589152 5.93333 
chr1:83042494-83042518 5.41667 
chr1:83420020-83420043 5.69565 
chr1:83617963-83617976 5.92308 
chr1:83792638-83792657 5.63158 
chr1:83807197-83807222 5.44 
chr1:84115195-84115222 5.22222 
chr1:84145287-84145310 5.47826 
chr1:84229048-84229082 5.17647 
chr1:84234139-84234169 5.36667 
chr1:84300435-84300453 5.83333 
chr1:85385334-85385347 5.92308 
chr1:86569646-86569672 5.38462 
chr1:86859628-86859659 5.29032 
chr1:87019776-87019803 5.2963 
chr1:87495307-87495329 5.54545 
chr1:88010477-88010492 5.93333 
chr1:88306707-88306720 5.92308 
chr1:88427402-88427424 5.54545 
chr1:88678610-88678623 6 
chr1:88712811-88712824 6 
chr1:89341699-89341722 5.52174 
chr1:89744209-89744230 5.66667 
chr1:90174106-90174125 5.63158 
chr1:90222663-90222676 5.92308 
chr1:90286903-90286925 5.54545 
chr1:90331314-90331336 5.63636 
chr1:90341609-90341622 5.92308 
chr1:90941118-90941149 5.25806 
chr1:90980994-90981023 5.37931 
chr1:91212915-91212929 5.92857 
chr1:91357339-91357351 6 
chr1:91586484-91586499 5.86667 
chr1:91679379-91679402 5.56522 
chr1:91770240-91770253 6 
chr1:93355543-93355555 6 
chr1:93439947-93439975 5.25 
chr1:93469502-93469516 6 
chr1:94250291-94250319 5.21429 
chr1:95213466-95213487 5.52381 
chr1:96106351-96106387 5.33333 
chr1:96292056-96292071 6 
chr1:96299820-96299856 5.16667 
chr1:96304438-96304468 5.16667 
chr1:96680842-96680877 5.25714 
chr1:97155625-97155651 5.34615 
chr1:97239029-97239043 6 
chr1:97762394-97762407 5.92308 
chr1:98492082-98492099 5.76471 
chr1:98953664-98953691 5.77778 
chr1:99179730-99179754 5.5 
chr1:99672744-99672771 5.2963 
chr1:99803454-99803481 5.40741 
chr1:99817043-99817070 5.25926 
chr1:100086375-100086388 6 
chr1:100112294-100112312 5.88889 
chr1:100717482-100717494 6 
chr1:100756420-100756432 6 
chr1:100759372-100759387 6 
chr1:101375323-101375337 5.92857 
chr1:101400525-101400549 5.375 
chr1:101558299-101558324 5.48 
chr1:101576273-101576288 5.93333 
chr1:102061138-102061159 5.66667 
chr1:102821479-102821502 5.65217 
chr1:103638717-103638742 5.52 
chr1:103797789-103797801 6 
chr1:104222730-104222762 5.375 
chr1:104762100-104762144 5.38636 
chr1:104789873-104789898 5.32 
chr1:104975069-104975084 5.93333 
chr1:105417209-105417238 5.13793 
chr1:105518599-105518627 5.17857 
chr1:105554500-105554522 5.59091 
chr1:105556703-105556731 5.17857 
chr1:106522868-106522895 5.25926 
chr1:106660327-106660346 5.63158 
chr1:106802572-106802598 5.34615 
chr1:107039181-107039206 5.4 
chr1:107542690-107542712 5.54545 
chr1:107621444-107621472 5.21429 
chr1:108128579-108128599 5.6 
chr1:108132402-108132415 5.92308 
chr1:108231077-108231099 5.54545 
chr1:108290866-108290878 6 
chr1:108858330-108858357 5.48148 
chr1:109139799-109139830 5.29032 
chr1:109417326-109417343 5.76471 
chr1:109865202-109865225 5.47826 
chr1:109939086-109939105 5.63158 
chr1:110190072-110190087 6 
chr1:110463135-110463158 5.43478 
chr1:111059607-111059623 5.875 
chr1:111417191-111417204 6 
chr1:111954031-111954056 5.32 
chr1:112335944-112335961 5.76471 
chr1:112418077-112418098 5.66667 
chr1:112869786-112869802 5.8125 
chr1:113104455-113104490 5.2 
chr1:113107227-113107241 6 
chr1:113633892-113633929 5.2973 
chr1:113988370-113988393 5.73913 
chr1:114286829-114286845 5.8125 
chr1:114441168-114441185 5.76471 
chr1:114540466-114540483 5.76471 
chr1:114613023-114613060 5.37838 
chr1:114659878-114659906 5.21429 
chr1:115034909-115034933 5.41667 
chr1:115054321-115054339 5.77778 
chr1:115138426-115138446 5.6 
chr1:115399641-115399658 5.82353 
chr1:115641146-115641174 5.32143 
chr1:115784556-115784576 5.6 
chr1:116530488-116530512 5.5 
chr1:116617049-116617074 5.36 
chr1:116719093-116719113 5.6 
chr1:116771781-116771810 5.24138 
chr1:117003288-117003313 5.32 
chr1:117020832-117020854 5.5 
chr1:117323012-117323032 5.6 
chr1:117623036-117623060 5.375 
chr1:118157354-118157391 5.13514 
chr1:119272857-119272877 6 
chr1:119472253-119472288 5.28571 
chr1:119631592-119631605 6 
chr1:119988736-119988760 5.41667 
chr1:120135803-120135825 5.54545 
chr1:120307862-120307891 5.2069 
chr1:121253036-121253065 5.2069 
chr1:142854409-142854438 5.31034 
chr1:144007416-144007429 5.92308 
chr1:144353156-144353175 5.63158 
chr1:144389188-144389213 5.52 
chr1:144710111-144710124 5.92308 
chr1:144990191-144990221 5.23333 
chr1:145123421-145123444 5.69565 
chr1:145422612-145422625 5.92308 
chr1:146156832-146156862 5.26667 
chr1:146573420-146573455 5.34286 
chr1:147014685-147014712 5.33333 
chr1:147081557-147081585 5.28571 
chr1:147175523-147175546 5.65217 
chr1:147833864-147833883 5.68421 
chr1:147910347-147910359 6 
chr1:148822480-148822492 6 
chr1:149083916-149083942 5.34615 
chr1:149555989-149556017 5.32143 
chr1:149568806-149568831 5.32 
chr1:151034585-151034611 5.38462 
chr1:151583037-151583054 5.76471 
chr1:151751915-151751946 5.41935 
chr1:151774792-151774806 6 
chr1:151866967-151866979 6 
chr1:151935257-151935281 5.375 
chr1:151947902-151947929 5.22222 
chr1:152096517-152096544 5.33333 
chr1:152385084-152385113 5.27586 
chr1:152506912-152506948 5.11111 
chr1:152573237-152573262 5.36 
chr1:153139680-153139695 5.86667 
chr1:153354823-153354848 5.32 
chr1:153616312-153616338 5.30769 
chr1:154325443-154325455 6 
chr1:154751124-154751145 5.52381 
chr1:154818833-154818865 5.28125 
chr1:155012954-155012968 6 
chr1:155026679-155026703 5.5 
chr1:155151828-155151856 5.35714 
chr1:155526194-155526209 5.93333 
chr1:155557145-155557173 5.25 
chr1:155586222-155586241 5.63158 
chr1:156069548-156069567 5.63158 
chr1:156863677-156863695 5.72222 
chr1:156899540-156899569 5.2069 
chr1:157136804-157136828 5.58333 
chr1:157596814-157596831 6 
chr1:157953231-157953246 6 
chr1:157959642-157959661 5.68421 
chr1:158301642-158301654 6 
chr1:158375236-158375258 5.63636 
chr1:158722619-158722634 5.93333 
chr1:158772995-158773015 6 
chr1:159826304-159826331 5.2963 
chr1:160156879-160156895 5.875 
chr1:160677669-160677682 5.92308 
chr1:160713159-160713184 5.32 
chr1:161201409-161201444 5.11429 
chr1:161374320-161374335 6 
chr1:161380888-161380902 6 
chr1:161510457-161510469 6 
chr1:161738535-161738563 5.21429 
chr1:161869587-161869616 5.37931 
chr1:162084778-162084810 5.3125 
chr1:162280159-162280176 5.76471 
chr1:162825275-162825300 5.32 
chr1:162869619-162869645 5.38462 
chr1:163347443-163347456 5.92308 
chr1:163363413-163363445 5.25 
chr1:163444232-163444244 6 
chr1:163571507-163571537 5.16667 
chr1:163750488-163750508 5.75 
chr1:163819097-163819110 5.92308 
chr1:163857458-163857479 5.66667 
chr1:163875214-163875237 5.43478 
chr1:164121224-164121257 5.30303 
chr1:164134140-164134153 5.92308 
chr1:164533421-164533442 5.71429 
chr1:164688617-164688645 5.5 
chr1:165293111-165293125 5.92857 
chr1:165342419-165342440 5.52381 
chr1:165358675-165358702 5.48148 
chr1:165432161-165432179 5.77778 
chr1:165562913-165562936 5.43478 
chr1:166213861-166213888 5.48148 
chr1:166337540-166337555 5.93333 
chr1:166467460-166467486 5.26923 
chr1:166930225-166930250 5.4 
chr1:167107597-167107609 6 
chr1:167362456-167362484 5.25 
chr1:167763392-167763409 5.82353 
chr1:167775655-167775678 5.52174 
chr1:167800194-167800219 5.52 
chr1:168360310-168360325 6 
chr1:168457331-168457350 5.63158 
chr1:168546125-168546149 5.41667 
chr1:168722197-168722215 5.83333 
chr1:169843441-169843474 5.18182 
chr1:170152247-170152261 5.92857 
chr1:170511873-170511896 5.56522 
chr1:170895688-170895714 5.34615 
chr1:171432510-171432533 5.43478 
chr1:171452121-171452145 5.45833 
chr1:171771955-171771980 5.4 
chr1:172055169-172055188 5.68421 
chr1:174567470-174567487 5.76471 
chr1:174683324-174683340 5.875 
chr1:174863915-174863927 6 
chr1:175235998-175236032 5.35294 
chr1:176863593-176863605 6 
chr1:177363459-177363471 6 
chr1:177498522-177498546 5.54167 
chr1:177978255-177978276 5.52381 
chr1:178530313-178530330 5.76471 
chr1:178575690-178575717 5.48148 
chr1:178665959-178665974 5.93333 
chr1:179031968-179031994 5.38462 
chr1:179071202-179071218 5.875 
chr1:179314075-179314100 5.32 
chr1:179657671-179657696 5.4 
chr1:180057803-180057832 5.17241 
chr1:180335547-180335575 5.17857 
chr1:180386561-180386574 6 
chr1:180436437-180436477 5.325 
chr1:180604362-180604393 5.32258 
chr1:180829156-180829169 5.92308 
chr1:180829893-180829909 5.875 
chr1:181499651-181499663 6 
chr1:181638155-181638170 6 
chr1:181821355-181821380 5.32 
chr1:182120852-182120886 5.29412 
chr1:182241928-182241949 5.71429 
chr1:182303013-182303046 5.24242 
chr1:182496944-182496976 5.3125 
chr1:182992936-182992952 5.875 
chr1:184021969-184021996 5.33333 
chr1:184024230-184024243 5.92308 
chr1:184075279-184075298 5.63158 
chr1:184131733-184131745 6 
chr1:184308366-184308379 6 
chr1:184308721-184308751 5.26667 
chr1:184627554-184627566 6 
chr1:184688426-184688455 5.41379 
chr1:185274681-185274693 6 
chr1:185571939-185571966 5.44444 
chr1:185839994-185840006 6 
chr1:185911943-185911976 5.27273 
chr1:186191964-186191977 5.92308 
chr1:186412545-186412581 5.25 
chr1:186475357-186475373 6 
chr1:186891422-186891446 5.5 
chr1:187099759-187099793 5.29412 
chr1:187541512-187541524 6 
chr1:188579298-188579311 5.92308 
chr1:188947448-188947472 5.41667 
chr1:189142876-189142902 5.30769 
chr1:189176319-189176343 5.375 
chr1:189220818-189220843 5.44 
chr1:189377551-189377566 5.86667 
chr1:189899017-189899046 5.34483 
chr1:190170968-190170980 6 
chr1:190457108-190457126 5.72222 
chr1:190532930-190532958 5.42857 
chr1:190650528-190650547 5.63158 
chr1:190661522-190661542 5.6 
chr1:190919103-190919124 6 
chr1:191013159-191013189 5.3 
chr1:191341674-191341695 5.57143 
chr1:191749412-191749435 5.43478 
chr1:192270686-192270707 5.52381 
chr1:192290397-192290423 5.34615 
chr1:192308379-192308405 5.30769 
chr1:192329711-192329753 5.2619 
chr1:192851260-192851283 5.56522 
chr1:193402161-193402177 5.875 
chr1:193535492-193535504 6 
chr1:193665220-193665245 5.48 
chr1:193869102-193869118 5.875 
chr1:194013287-194013307 5.75 
chr1:194061337-194061359 5.54545 
chr1:194227191-194227214 5.43478 
chr1:194388014-194388039 5.32 
chr1:195114496-195114521 5.44 
chr1:195391016-195391042 5.46154 
chr1:195946250-195946278 5.39286 
chr1:196309540-196309562 5.59091 
chr1:197204315-197204340 5.44 
chr1:197333444-197333457 5.92308 
chr1:197648377-197648396 5.63158 
chr1:197693883-197693908 5.32 
chr1:197720944-197720962 5.72222 
chr1:197784375-197784403 5.21429 
chr1:197786348-197786361 5.92308 
chr1:197825294-197825322 5.25 
chr1:198174124-198174136 6 
chr1:198274410-198274423 5.92308 
chr1:198369606-198369634 5.17857 
chr1:198540876-198540892 5.8125 
chr1:198683905-198683918 5.92308 
chr1:198936779-198936808 5.17241 
chr1:199598286-199598304 5.77778 
chr1:199744965-199744980 6 
chr1:199965976-199965995 5.68421 
chr1:199996429-199996442 6 
chr1:200054109-200054122 5.92308 
chr1:200180623-200180645 5.5 
chr1:200601152-200601179 5.40741 
chr1:200722156-200722179 5.65217 
chr1:200776224-200776249 5.56 
chr1:201259418-201259431 5.92308 
chr1:202518865-202518881 5.875 
chr1:202586951-202586975 5.5 
chr1:202618022-202618035 5.92308 
chr1:202640441-202640454 5.92308 
chr1:202833078-202833091 5.92308 
chr1:203061189-203061214 5.36 
chr1:203985066-203985098 5.3125 
chr1:204098837-204098864 5.37037 
chr1:204666601-204666615 6 
chr1:205121906-205121933 5.22222 
chr1:205132916-205132929 6 
chr1:205306536-205306560 5.375 
chr1:205323300-205323313 6 
chr1:205908795-205908817 5.54545 
chr1:206681688-206681705 5.76471 
chr1:206732827-206732853 5.46154 
chr1:206992379-206992399 5.6 
chr1:207186631-207186646 5.93333 
chr1:207532271-207532284 6 
chr1:207941147-207941185 5.13158 
chr1:207945967-207945998 5.12903 
chr1:207964311-207964323 6 
chr1:208126562-208126589 5.22222 
chr1:208287491-208287522 5.22581 
chr1:208463088-208463135 5.12766 
chr1:209091693-209091711 5.72222 
chr1:209130003-209130030 5.40741 
chr1:209527268-209527303 5.25714 
chr1:209921800-209921814 6 
chr1:209954552-209954570 5.88889 
chr1:210082789-210082815 5.30769 
chr1:210827339-210827352 6 
chr1:210887058-210887083 5.32 
chr1:210928619-210928644 5.4 
chr1:211231346-211231359 5.92308 
chr1:212247410-212247434 5.5 
chr1:212495157-212495177 5.6 
chr1:212629085-212629112 5.51852 
chr1:212633487-212633518 5.22581 
chr1:212768432-212768460 5.39286 
chr1:213494575-213494600 5.32 
chr1:214194970-214194991 5.52381 
chr1:214261167-214261188 5.61905 
chr1:215805291-215805303 6 
chr1:215806433-215806449 5.875 
chr1:216137986-216138011 5.32 
chr1:216150902-216150942 5.275 
chr1:216216100-216216129 5.17241 
chr1:216238272-216238298 5.30769 
chr1:216379774-216379787 6 
chr1:217048934-217048946 6 
chr1:217364652-217364670 5.88889 
chr1:217884791-217884804 6 
chr1:218278081-218278100 5.63158 
chr1:218453886-218453915 5.2069 
chr1:218501796-218501809 6 
chr1:218584678-218584703 5.32 
chr1:220066439-220066465 5.30769 
chr1:220322885-220322903 5.72222 
chr1:220378668-220378682 6 
chr1:221654274-221654287 5.92308 
chr1:222241531-222241562 5.29032 
chr1:222360112-222360141 5.17241 
chr1:222536971-222536986 5.93333 
chr1:222635877-222635898 5.52381 
chr1:222753673-222753697 5.375 
chr1:222874561-222874574 5.92308 
chr1:222918297-222918325 5.17857 
chr1:223180148-223180178 5.26667 
chr1:223222483-223222510 5.55556 
chr1:223371613-223371640 5.37037 
chr1:223388394-223388418 5.54167 
chr1:223873669-223873692 5.43478 
chr1:224163977-224163994 5.76471 
chr1:224280061-224280088 5.22222 
chr1:224387206-224387230 5.41667 
chr1:224760265-224760285 5.6 
chr1:224856401-224856430 5.17241 
chr1:225144008-225144020 6 
chr1:225189111-225189124 5.92308 
chr1:225241174-225241189 6 
chr1:225347503-225347515 6 
chr1:225634329-225634355 5.57692 
chr1:226164245-226164277 5.40625 
chr1:227168135-227168161 5.42308 
chr1:227230919-227230931 6 
chr1:227343496-227343508 6 
chr1:227803863-227803887 5.54167 
chr1:228160849-228160861 6 
chr1:228600232-228600256 5.375 
chr1:228836595-228836614 5.73684 
chr1:228922806-228922818 6 
chr1:229853317-229853329 6 
chr1:230738509-230738522 6 
chr1:230956432-230956455 5.43478 
chr1:231215682-231215695 5.92308 
chr1:231477737-231477764 5.22222 
chr1:231532972-231532991 5.63158 
chr1:232103568-232103599 5.22581 
chr1:232863368-232863392 5.375 
chr1:233311948-233311964 5.9375 
chr1:233643032-233643063 5.32258 
chr1:233652679-233652692 5.92308 
chr1:234355101-234355136 5.2 
chr1:236122063-236122094 5.29032 
chr1:236362290-236362310 6 
chr1:236517597-236517626 5.31034 
chr1:236644677-236644689 6 
chr1:236814772-236814793 5.52381 
chr1:238064746-238064766 5.6 
chr1:238325092-238325124 5.25 
chr1:238415259-238415275 5.875 
chr1:238471824-238471836 6 
chr1:238514794-238514820 5.42308 
chr1:238639378-238639395 5.82353 
chr1:239180350-239180377 5.25926 
chr1:239465223-239465250 5.33333 
chr1:239984157-239984181 5.375 
chr1:240016059-240016071 6 
chr1:240769799-240769828 5.31034 
chr1:240944247-240944274 5.25926 
chr1:241579852-241579881 5.37931 
chr1:241651679-241651698 5.63158 
chr1:241656672-241656703 5.29032 
chr1:241957890-241957920 5.33333 
chr1:242068680-242068711 5.12903 
chr1:242136750-242136762 6 
chr1:242436499-242436522 5.52174 
chr1:242788895-242788907 6 
chr1:243165294-243165315 5.61905 
chr1:243267280-243267310 5.23333 
chr1:243307802-243307827 5.32 
chr1:243518609-243518632 5.56522 
chr1:243696828-243696853 5.4 
chr1:243933796-243933812 5.8125 
chr1:244279572-244279595 5.52174 
chr1:244340157-244340177 5.8 
chr1:244386473-244386504 5.32258 
chr1:244751757-244751775 5.77778 
chr1:244867428-244867458 5.2 
chr1:245480495-245480515 5.65 
chr1:245523918-245523945 5.2963 
chr1:245599071-245599083 6 
chr1:246033576-246033594 5.77778 
chr1:246411527-246411553 5.34615 
chr1:246717542-246717557 5.93333 
chr1:246915391-246915406 5.93333 
chr1:247002081-247002093 6 
chr1:247155427-247155453 5.26923 
chr1:247530327-247530356 5.37931 
chr1:247660302-247660332 5.13333 
chr1:247860357-247860389 5.34375 
chr1:248265110-248265126 5.875 
chr1:248316939-248316966 5.37037 
chr1:248518813-248518841 5.21429 
chr1:248680846-248680879 5.12121 
