# Supplementary material for: MsDetector: toward a standard computational tool for DNA microsatellites detection
Source: Nucleic Acids Res. 2012 Oct 2;41(1):e22. doi: 10.1093/nar/gks881 (PMC3592430; doi:10.1093/nar/gks881)
Supplement: Supplementary Data [file supp_gks881_nar-01766-met-n-2012-File009.gz › dataset7HumanMs/chr2.rep]

chr2:10005-10587 5.85911 
chr2:11115-11298 5.1694 
chr2:12313-12349 5.66667 
chr2:13352-13373 5.57143 
chr2:15023-15045 5.54545 
chr2:16748-16784 5.25 
chr2:17981-18000 5.89474 
chr2:18589-18603 5.92857 
chr2:31980-32018 5.84211 
chr2:32377-32413 5.69444 
chr2:33132-33173 5.58537 
chr2:35063-35076 6 
chr2:36643-36661 5.83333 
chr2:37432-37463 6 
chr2:38202-38223 5.85714 
chr2:45560-45592 5.28125 
chr2:46132-46154 5.59091 
chr2:46306-46331 5.32 
chr2:46610-46623 6 
chr2:46647-46680 5.48485 
chr2:52521-52546 5.68 
chr2:53752-53780 5.25 
chr2:60948-60983 5.45714 
chr2:62271-62331 5.86667 
chr2:62676-62690 6 
chr2:69465-69477 6 
chr2:83069-83096 5.59259 
chr2:87331-87353 5.86364 
chr2:88515-88548 6 
chr2:89293-89315 5.54545 
chr2:92000-92015 6 
chr2:95557-95571 6 
chr2:99374-99390 5.8125 
chr2:99411-99439 5.39286 
chr2:100685-100706 5.61905 
chr2:102894-102914 5.8 
chr2:109671-109715 5.65909 
chr2:110005-110037 5.8125 
chr2:110500-110516 6 
chr2:112083-112097 6 
chr2:114169-114218 5.4898 
chr2:116038-116075 5.13514 
chr2:119187-119211 5.375 
chr2:119266-119295 5.31034 
chr2:122452-122472 6 
chr2:125100-125122 5.90909 
chr2:126161-126214 5.83019 
chr2:127625-127644 6 
chr2:130000-130035 5.45714 
chr2:130921-130946 6 
chr2:138667-138686 5.94737 
chr2:138750-138768 6 
chr2:138821-138839 5.72222 
chr2:143071-143103 5.3125 
chr2:145564-145583 5.78947 
chr2:145944-145972 5.96429 
chr2:146260-146282 5.90909 
chr2:146888-146921 5.66667 
chr2:151807-151848 5.17073 
chr2:153675-153690 6 
chr2:159194-159330 5.73529 
chr2:161126-161175 5.36735 
chr2:162136-162153 5.82353 
chr2:167132-167151 5.73684 
chr2:168044-168060 5.8125 
chr2:170901-170945 5.86364 
chr2:171743-171768 5.92 
chr2:174330-174444 5.82456 
chr2:177520-177539 6 
chr2:178500-178567 5.74627 
chr2:178915-178932 5.88235 
chr2:179879-179905 5.5 
chr2:181585-181615 5.23333 
chr2:182926-182952 6 
chr2:187494-187517 5.91304 
chr2:188344-188364 5.7 
chr2:188630-188642 6 
chr2:191003-191034 5.6129 
chr2:192178-192193 5.86667 
chr2:192394-192428 5.94118 
chr2:195847-195868 5.66667 
chr2:202793-202808 5.93333 
chr2:206883-206908 5.32 
chr2:206988-207734 5.94772 
chr2:209110-209134 5.5 
chr2:209615-209665 5.48 
chr2:211303-211327 5.5 
chr2:214448-214595 5.84354 
chr2:215326-215349 6 
chr2:216814-216864 5.36 
chr2:220188-220209 6 
chr2:226749-226823 5.83784 
chr2:226893-226928 5.34286 
chr2:227103-227136 5.51515 
chr2:227557-227579 5.86364 
chr2:227889-227905 6 
chr2:229728-229749 5.80952 
chr2:231477-231513 5.5 
chr2:235332-236270 5.77825 
chr2:238259-238298 6 
chr2:238787-238810 5.52174 
chr2:242723-242746 5.73913 
chr2:244496-244579 5.86747 
chr2:245865-245890 5.96 
chr2:246195-246219 5.75 
chr2:246589-246637 5.54167 
chr2:247760-247784 5.45833 
chr2:254058-254085 5.44444 
chr2:256693-256709 6 
chr2:259953-259968 5.93333 
chr2:264597-264631 5.47059 
chr2:270596-270613 5.76471 
chr2:270846-270874 5.96429 
chr2:287435-287465 5.63333 
chr2:287752-287810 5.39655 
chr2:287931-287978 5.40426 
chr2:288895-288908 6 
chr2:288951-288990 5.48718 
chr2:289039-289077 5.34211 
chr2:300704-300716 6 
chr2:301404-301452 5.97917 
chr2:305523-305581 5.37931 
chr2:305624-305650 5.38462 
chr2:313477-313523 5.84783 
chr2:313551-313587 5.80556 
chr2:313669-313697 5.75 
chr2:313725-313751 5.76923 
chr2:318841-318985 5.53472 
chr2:319000-319101 5.60396 
chr2:319113-319211 5.54082 
chr2:319249-319486 5.43882 
chr2:319958-319976 6 
chr2:320293-320320 5.40741 
chr2:323328-323365 5.32432 
chr2:323449-323463 5.92857 
chr2:324070-324094 5.41667 
chr2:327745-327757 6 
chr2:330428-330468 5.875 
chr2:331105-331125 6 
chr2:334462-334492 5.63333 
chr2:335144-335190 5.23913 
chr2:339356-339429 5.32877 
chr2:339743-339768 5.32 
chr2:340549-340648 5.69697 
chr2:341319-341365 5.23913 
chr2:345428-345464 5.44444 
chr2:347741-347767 5.38462 
chr2:347953-347983 5.4 
chr2:348358-348384 5.38462 
chr2:351903-351943 5.775 
chr2:353295-353321 5.30769 
chr2:355090-355148 5.65517 
chr2:361307-361459 5.74342 
chr2:361473-361700 5.51542 
chr2:361725-361818 5.56989 
chr2:361869-361895 5.38462 
chr2:361922-361997 5.64 
chr2:362004-362048 5.29545 
chr2:362061-362200 5.76259 
chr2:362217-362255 5.68421 
chr2:362269-362312 5.72093 
chr2:362322-362404 5.70732 
chr2:362420-362481 5.47541 
chr2:362508-362564 5.78571 
chr2:362577-362709 5.50758 
chr2:362723-362767 5.72727 
chr2:362780-362843 5.52381 
chr2:362856-362996 5.6 
chr2:368173-368200 5.25926 
chr2:370872-370903 6 
chr2:371810-371839 5.7931 
chr2:379155-379178 5.6087 
chr2:381121-381148 5.2963 
chr2:383152-383226 5.27027 
chr2:383648-383674 5.5 
chr2:386752-386985 5.72961 
chr2:389560-389576 5.875 
chr2:389877-389908 5.41935 
chr2:390598-390640 5.45238 
chr2:409388-409414 5.92308 
chr2:409697-409724 5.59259 
chr2:409887-409913 5.34615 
chr2:409960-410005 5.4 
chr2:410014-410030 5.9375 
chr2:410101-410133 5.46875 
chr2:410153-410184 5.32258 
chr2:410192-410234 5.28571 
chr2:410275-410451 5.44886 
chr2:410486-410595 5.55963 
chr2:411113-411148 5.14286 
chr2:411919-411931 6 
chr2:414662-414689 5.40741 
chr2:417012-417035 5.47826 
chr2:419349-419373 5.375 
chr2:424645-424679 5.82353 
chr2:426472-427595 5.7106 
chr2:434131-434147 5.8125 
chr2:434708-435006 5.75839 
chr2:435772-435807 5.91429 
chr2:436339-436358 5.68421 
chr2:436388-436479 5.8022 
chr2:436509-436552 5.86047 
chr2:436595-436625 5.8 
chr2:436659-436770 5.56757 
chr2:436956-436968 6 
chr2:436980-437064 5.57143 
chr2:437353-437368 6 
chr2:443163-443190 5.44444 
chr2:454103-454138 5.54286 
chr2:458834-458870 5.19444 
chr2:463302-463336 5.23529 
chr2:466362-466397 6 
chr2:467819-467840 5.85714 
chr2:469348-469395 5.51064 
chr2:472402-472427 5.32 
chr2:472519-472556 5.43243 
chr2:472965-472991 5.46154 
chr2:474242-474297 5.89091 
chr2:478449-478484 5.85714 
chr2:485187-485199 6 
chr2:487898-488626 5.8283 
chr2:489980-490030 5.36 
chr2:490039-490090 5.41176 
chr2:491496-491541 5.66667 
chr2:491577-491667 5.47778 
chr2:493685-493697 6 
chr2:494271-494293 5.5 
chr2:496311-496337 5.34615 
chr2:498890-498914 5.58333 
chr2:499000-499055 5.32727 
chr2:499575-499587 6 
chr2:502086-502112 5.5 
chr2:502128-502207 5.29114 
chr2:503052-503167 5.84348 
chr2:504379-504535 5.44231 
chr2:506259-506285 6 
chr2:510015-510051 5.22222 
chr2:510091-510114 5.56522 
chr2:510132-510168 5.36111 
chr2:510218-510245 5.48148 
chr2:510379-510403 5.54167 
chr2:510538-510565 5.48148 
chr2:511548-511574 5.34615 
chr2:513839-513873 6 
chr2:519249-519266 5.82353 
chr2:520086-520105 6 
chr2:522014-522117 5.27184 
chr2:522294-522330 5.30556 
chr2:522365-522435 5.25714 
chr2:526761-526982 5.43439 
chr2:527000-527129 5.65891 
chr2:527141-527175 5.41176 
chr2:527189-527484 5.46102 
chr2:530966-531000 5.44118 
chr2:536951-536971 5.7 
chr2:540277-540312 5.94286 
chr2:543662-543700 5.47368 
chr2:543721-543830 5.38532 
chr2:543851-543989 5.57971 
chr2:544793-544824 6 
chr2:547130-547154 5.75 
chr2:549695-549734 5.66667 
chr2:555083-555107 5.54167 
chr2:558130-558158 5.17857 
chr2:561151-561165 6 
chr2:570333-570400 5.89552 
chr2:575954-575977 5.52174 
chr2:578226-578258 5.1875 
chr2:579074-579094 5.75 
chr2:581369-581392 5.91304 
chr2:586849-586865 6 
chr2:586927-586956 5.31034 
chr2:593620-593640 6 
chr2:593855-593868 6 
chr2:594381-594417 5.16667 
chr2:600765-600790 5.36 
chr2:604708-604832 5.39516 
chr2:604842-605074 5.61638 
chr2:605085-605238 5.51634 
chr2:605249-605262 5.92308 
chr2:605272-605296 6 
chr2:605307-605415 5.52778 
chr2:605492-605667 5.34286 
chr2:605950-605976 5.26923 
chr2:611930-611969 5.61538 
chr2:612080-612092 6 
chr2:613000-613025 5.64 
chr2:614759-614818 5.37288 
chr2:615065-615098 5.33333 
chr2:615248-615277 5.58621 
chr2:615310-615328 5.83333 
chr2:616538-616567 5.41379 
chr2:617277-617324 5.51064 
chr2:617528-617582 5.7963 
chr2:619218-619236 5.72222 
chr2:626414-626438 5.58333 
chr2:629727-629775 5.25 
chr2:629879-629903 5.375 
chr2:630113-630126 6 
chr2:630752-630870 5.67797 
chr2:638601-638617 5.9375 
chr2:640762-640826 5.26562 
chr2:640840-640870 5.53333 
chr2:640955-641000 5.2 
chr2:641011-641091 5.375 
chr2:641127-641268 5.32624 
chr2:642749-642777 5.82143 
chr2:645682-645712 5.53333 
chr2:647435-647468 5.42424 
chr2:656500-656527 5.37037 
chr2:656535-656584 5.28571 
chr2:658359-658386 5.62963 
chr2:658992-659107 5.51304 
chr2:659593-659749 5.67308 
chr2:660179-660207 5.57143 
chr2:660943-661164 5.52489 
chr2:661191-661248 5.5614 
chr2:661296-661418 5.40984 
chr2:662134-662146 6 
chr2:662432-662469 5.37838 
chr2:669240-669264 5.5 
chr2:669585-669614 5.48276 
chr2:669856-669870 6 
chr2:673720-673792 5.72222 
chr2:675983-676003 5.6 
chr2:678424-678437 6 
chr2:679534-679612 5.58974 
chr2:681218-681243 5.36 
chr2:681561-681612 5.56863 
chr2:686207-686222 5.93333 
chr2:687564-687581 6 
chr2:688545-688597 5.25 
chr2:688627-688657 5.26667 
chr2:688772-688802 5.56667 
chr2:688825-688854 5.17241 
chr2:689146-689169 5.47826 
chr2:696927-696960 5.15152 
chr2:699236-699290 5.81481 
chr2:700461-700478 6 
chr2:702081-702122 5.21951 
chr2:703412-703453 5.85366 
chr2:703744-703761 6 
chr2:705409-705429 5.6 
chr2:708134-708164 5.36667 
chr2:710770-710801 5.19355 
chr2:712130-712150 6 
chr2:713578-713592 6 
chr2:716807-716822 5.93333 
chr2:717280-717305 5.48 
chr2:718080-718095 6 
chr2:718724-718758 5.17647 
chr2:718904-718929 6 
chr2:719300-719365 5.86154 
chr2:722089-722136 5.87234 
chr2:722599-722628 5.89655 
chr2:722787-722811 5.66667 
chr2:724965-725017 5.75 
chr2:728107-728143 5.72222 
chr2:728199-728226 5.44444 
chr2:728253-728274 5.57143 
chr2:728284-728325 5.46341 
chr2:728405-728427 5.72727 
chr2:728484-728509 5.48 
chr2:728521-728863 5.63743 
chr2:728876-728925 5.28571 
chr2:730463-730495 5.6875 
chr2:732026-733093 5.86598 
chr2:734361-734384 6 
chr2:736334-736369 5.37143 
chr2:736397-736437 5.675 
chr2:744224-744240 6 
chr2:747903-747932 5.44828 
chr2:747988-748013 5.48 
chr2:748073-748099 5.30769 
chr2:750204-750229 5.96 
chr2:750384-750398 5.92857 
chr2:754361-754381 5.6 
chr2:754514-754551 5.24324 
chr2:758119-758134 6 
chr2:763215-763275 5.43333 
chr2:765350-765398 5.22917 
chr2:765566-765618 5.53846 
chr2:781473-781500 6 
chr2:784325-784364 5.46154 
chr2:784958-784972 6 
chr2:792729-792783 5.64815 
chr2:792843-792914 5.52113 
chr2:792956-793023 5.71642 
chr2:797205-797229 6 
chr2:797261-797284 5.65217 
chr2:797348-797371 5.65217 
chr2:799516-799545 5.7931 
chr2:805557-805596 5.74359 
chr2:805729-805751 5.86364 
chr2:807854-807869 6 
chr2:820314-820328 6 
chr2:823116-823134 6 
chr2:829587-829622 5.74286 
chr2:830202-830215 5.92308 
chr2:831140-831152 6 
chr2:833575-833657 5.7439 
chr2:836613-836632 6 
chr2:838000-838026 5.5 
chr2:847465-847487 5.72727 
chr2:847524-847615 5.47253 
chr2:849924-849970 5.82609 
chr2:852655-852832 5.43503 
chr2:854296-854334 5.73684 
chr2:856225-856251 5.42308 
chr2:856570-856724 5.95455 
chr2:856733-856944 5.96682 
chr2:857380-857398 6 
chr2:858717-858756 5.48718 
chr2:866146-866171 5.8 
chr2:867077-867108 5.90323 
chr2:873720-873751 5.64516 
chr2:873779-873824 5.55556 
chr2:873861-874000 5.17266 
chr2:874062-874090 5.32143 
chr2:874117-874160 5.32558 
chr2:874231-874250 5.89474 
chr2:875649-875672 5.43478 
chr2:877571-877583 6 
chr2:877870-877905 5.25714 
chr2:878622-878674 5.92308 
chr2:879869-879908 5.4359 
chr2:879934-879985 5.76471 
chr2:881231-881284 5.32075 
chr2:881442-881495 5.24528 
chr2:894647-894689 5.42857 
chr2:895458-895475 5.76471 
chr2:897761-897802 5.21951 
chr2:898758-898783 5.52 
chr2:900549-900613 5.20312 
chr2:902448-902479 5.51613 
chr2:902777-902796 5.78947 
chr2:914310-914349 5.84615 
chr2:915251-915359 5.37037 
chr2:915379-915849 5.60213 
chr2:916219-916279 5.13333 
chr2:917617-917646 5.37931 
chr2:919052-919076 6 
chr2:919529-919553 5.41667 
chr2:920282-920327 5.55556 
chr2:920982-921060 5.69231 
chr2:930314-930333 6 
chr2:934588-934621 5.30303 
chr2:935085-935106 5.80952 
chr2:935316-935389 5.47945 
chr2:935568-935591 5.73913 
chr2:935603-935680 5.97403 
chr2:942932-942981 5.95918 
chr2:943251-943272 5.95238 
chr2:944161-944200 5.74359 
chr2:944542-944555 6 
chr2:949448-949465 6 
chr2:951640-951680 5.95 
chr2:951716-951756 5.75 
chr2:951780-951984 5.61765 
chr2:953396-953417 6 
chr2:956032-956053 5.71429 
chr2:956886-956905 5.94737 
chr2:959588-959616 6 
chr2:960784-961000 5.38889 
chr2:961016-961078 5.70968 
chr2:961145-961173 5.53571 
chr2:961238-961281 5.55814 
chr2:961630-961665 5.74286 
chr2:962631-962658 5.85185 
chr2:962887-962905 5.72222 
chr2:966094-966113 5.63158 
chr2:966921-966944 5.65217 
chr2:969109-969131 5.68182 
chr2:969195-969230 5.54286 
chr2:969737-969765 5.42857 
chr2:972419-972450 5.22581 
chr2:974771-974822 5.62745 
chr2:975620-975691 5.43662 
chr2:976381-976401 6 
chr2:977114-977176 5.30645 
chr2:977224-977255 5.6129 
chr2:977287-977310 5.47826 
chr2:977585-977710 5.224 
chr2:977730-977753 5.43478 
chr2:979945-979957 6 
chr2:981753-981791 6 
chr2:987058-987088 6 
chr2:988754-988768 5.92857 
chr2:990386-990425 5.4359 
chr2:992265-992298 5.60606 
chr2:992359-992385 6 
chr2:995951-995980 5.24138 
chr2:998106-998126 6 
chr2:998569-998589 5.75 
chr2:1000564-1000594 5.26667 
chr2:1001492-1001556 6 
chr2:1002714-1002764 5.76 
chr2:1007485-1007519 5.55882 
chr2:1011920-1011941 5.95238 
chr2:1013063-1013094 5.45161 
chr2:1013134-1013171 5.45946 
chr2:1013234-1013277 5.5814 
chr2:1014416-1014443 5.66667 
chr2:1014533-1014560 5.25926 
chr2:1017280-1017295 5.86667 
chr2:1017622-1017636 6 
chr2:1017922-1017965 5.23256 
chr2:1018017-1018045 5.28571 
chr2:1018124-1018207 5.66265 
chr2:1018217-1018298 5.2716 
chr2:1021552-1021576 5.79167 
chr2:1021702-1021714 6 
chr2:1022500-1022536 5.27778 
chr2:1025143-1025165 5.63636 
chr2:1027194-1027234 5.9 
chr2:1027718-1027750 5.28125 
chr2:1029633-1029680 5.29787 
chr2:1037065-1037082 5.76471 
chr2:1041126-1041139 5.92308 
chr2:1044118-1044158 5.575 
chr2:1046830-1046900 5.65714 
chr2:1048261-1048295 5.26471 
chr2:1049562-1049621 5.32203 
chr2:1050614-1050643 5.96552 
chr2:1051945-1051957 6 
chr2:1051980-1051992 6 
chr2:1052079-1052091 6 
chr2:1052152-1052164 6 
chr2:1052188-1052200 6 
chr2:1052224-1052236 6 
chr2:1052260-1052272 6 
chr2:1052296-1052308 6 
chr2:1052396-1052408 6 
chr2:1052432-1052444 6 
chr2:1052605-1052617 6 
chr2:1052641-1052653 6 
chr2:1055045-1055065 5.8 
chr2:1056036-1056071 5.17143 
chr2:1058568-1058605 5.94595 
chr2:1065004-1065033 5.75862 
chr2:1065475-1065508 5.81818 
chr2:1067184-1067204 5.7 
chr2:1068000-1068046 5.95652 
chr2:1076154-1076226 5.41667 
chr2:1076291-1076319 5.71429 
chr2:1076332-1076344 6 
chr2:1076362-1076387 5.32 
chr2:1076398-1076431 5.30303 
chr2:1078863-1078880 5.76471 
chr2:1079726-1079750 5.75 
chr2:1081987-1082015 5.71429 
chr2:1082900-1082931 5.19355 
chr2:1090736-1090793 5.68421 
chr2:1091017-1091045 5.28571 
chr2:1095352-1095377 5.72 
chr2:1096884-1096905 5.57143 
chr2:1096951-1096967 6 
chr2:1099065-1099084 5.73684 
chr2:1105413-1105434 5.66667 
chr2:1112124-1112159 6 
chr2:1112180-1112202 5.72727 
chr2:1112234-1112320 5.48837 
chr2:1112365-1112422 5.61404 
chr2:1112452-1112484 5.65625 
chr2:1112508-1112677 5.71006 
chr2:1112691-1112752 5.5082 
chr2:1112761-1112816 5.54545 
chr2:1115592-1115607 5.93333 
chr2:1117098-1117129 5.25806 
chr2:1118408-1118423 6 
chr2:1120628-1120650 5.90909 
chr2:1121073-1121108 5.28571 
chr2:1121325-1121347 5.59091 
chr2:1123376-1123398 6 
chr2:1124037-1124073 5.16667 
chr2:1127321-1127348 5.96296 
chr2:1127870-1127961 5.94505 
chr2:1131407-1131424 5.88235 
chr2:1131983-1132028 5.51111 
chr2:1132956-1133000 5.38636 
chr2:1133098-1133164 5.34848 
chr2:1134894-1134928 5.58824 
chr2:1135512-1135532 6 
chr2:1138418-1138460 5.35714 
chr2:1144132-1144154 5.81818 
chr2:1144878-1144910 5.75 
chr2:1145358-1145386 6 
chr2:1147039-1147082 5.46512 
chr2:1147737-1147751 6 
chr2:1148189-1148225 5.47222 
chr2:1148247-1148324 5.57143 
chr2:1148933-1148956 5.47826 
chr2:1150500-1150537 5.43243 
chr2:1150548-1150828 5.37143 
chr2:1150855-1150899 5.5 
chr2:1150928-1150992 5.40625 
chr2:1151000-1151042 5.5 
chr2:1151094-1151137 5.32558 
chr2:1151664-1151682 6 
chr2:1154695-1154732 5.56757 
chr2:1154910-1154977 5.37313 
chr2:1157053-1157074 5.71429 
chr2:1157757-1157779 6 
chr2:1165121-1165144 5.47826 
chr2:1169975-1169990 6 
chr2:1171613-1171662 5.79592 
chr2:1173165-1173187 5.63636 
chr2:1176898-1176916 5.72222 
chr2:1178046-1178060 6 
chr2:1178210-1178230 5.75 
chr2:1178429-1178452 5.65217 
chr2:1179329-1179357 5.57143 
chr2:1183987-1184020 5.33333 
chr2:1186045-1186078 5.45455 
chr2:1186181-1186247 5.62121 
chr2:1186508-1186527 5.94737 
chr2:1187542-1187608 5.36364 
chr2:1188278-1188298 5.85 
chr2:1189534-1189546 6 
chr2:1190408-1190424 6 
chr2:1193143-1193231 5.95455 
chr2:1195750-1195778 5.5 
chr2:1199338-1199423 5.82353 
chr2:1203909-1203940 5.67742 
chr2:1203954-1204000 5.45652 
chr2:1205598-1205624 5.30769 
chr2:1206012-1206078 5.43939 
chr2:1207951-1207975 5.45833 
chr2:1211224-1211248 6 
chr2:1212236-1212271 5.91429 
chr2:1212658-1212674 6 
chr2:1213367-1213397 5.66667 
chr2:1215367-1215432 5.41538 
chr2:1216900-1216939 5.64103 
chr2:1216949-1217096 5.61905 
chr2:1217105-1217219 5.87719 
chr2:1217245-1217346 5.60396 
chr2:1217355-1217503 5.86486 
chr2:1217529-1217785 5.74219 
chr2:1217811-1218068 5.83658 
chr2:1218081-1218527 5.81166 
chr2:1227612-1227624 6 
chr2:1229817-1229844 5.37037 
chr2:1236642-1236669 6 
chr2:1237899-1237934 5.82857 
chr2:1240709-1240733 6 
chr2:1242019-1242079 5.33333 
chr2:1245237-1245256 5.84211 
chr2:1248467-1248483 6 
chr2:1249034-1249059 5.6 
chr2:1250340-1250361 5.52381 
chr2:1254133-1254201 5.55882 
chr2:1254216-1254245 5.41379 
chr2:1254346-1254417 5.39437 
chr2:1254442-1254481 5.28205 
chr2:1254500-1254526 5.26923 
chr2:1255183-1255320 5.62044 
chr2:1255359-1255486 5.5748 
chr2:1255513-1255625 5.41071 
chr2:1259552-1259573 5.80952 
chr2:1259592-1259718 6 
chr2:1262854-1262891 5.27027 
chr2:1263304-1263329 5.8 
chr2:1263438-1263469 5.51613 
chr2:1265923-1265944 5.71429 
chr2:1269102-1269202 5.32 
chr2:1269813-1269837 5.91667 
chr2:1269846-1269929 5.42169 
chr2:1269942-1269976 5.94118 
chr2:1276223-1276252 5.58621 
chr2:1277390-1277418 5.46429 
chr2:1282713-1282730 6 
chr2:1282824-1282911 5.49425 
chr2:1284935-1285332 5.54912 
chr2:1288716-1288758 5.7619 
chr2:1292355-1292392 5.24324 
chr2:1292522-1292557 5.45714 
chr2:1296925-1296948 5.82609 
chr2:1301887-1301917 5.53333 
chr2:1306312-1306325 6 
chr2:1306763-1306793 5.5 
chr2:1307341-1307365 5.41667 
chr2:1310376-1310421 5.71111 
chr2:1310457-1310477 6 
chr2:1310831-1310857 5.34615 
chr2:1310927-1310951 5.79167 
chr2:1310966-1311000 6 
chr2:1311084-1311103 6 
chr2:1311163-1311194 5.45161 
chr2:1311207-1311267 5.51667 
chr2:1319474-1319488 6 
chr2:1324306-1324348 5.97619 
chr2:1325637-1325748 5.55856 
chr2:1326372-1326418 5.58696 
chr2:1329290-1329317 5.25926 
chr2:1332567-1332757 5.46316 
chr2:1332856-1332873 6 
chr2:1333027-1333047 5.7 
chr2:1334020-1334047 5.22222 
chr2:1337678-1337703 5.32 
chr2:1345617-1345630 6 
chr2:1353783-1353825 5.30952 
chr2:1354549-1354570 5.80952 
chr2:1368500-1368527 5.66667 
chr2:1370930-1370949 5.68421 
chr2:1372434-1372453 6 
chr2:1376285-1376358 5.80822 
chr2:1378478-1378509 5.90323 
chr2:1378859-1378904 5.46667 
chr2:1380512-1380559 5.29787 
chr2:1384165-1384179 6 
chr2:1386638-1386657 5.63158 
chr2:1387591-1387619 5.92857 
chr2:1391177-1391227 5.28 
chr2:1392786-1392819 5.66667 
chr2:1393778-1393801 5.78261 
chr2:1397104-1397120 5.875 
chr2:1399495-1399559 6 
chr2:1404340-1404355 6 
chr2:1408896-1409033 5.57664 
chr2:1409047-1409153 5.43396 
chr2:1409180-1409229 5.26531 
chr2:1409245-1409308 5.36508 
chr2:1413566-1413599 5.45455 
chr2:1413709-1413756 5.42553 
chr2:1422056-1422090 5.79412 
chr2:1427393-1427421 5.92857 
chr2:1431240-1431263 5.43478 
chr2:1436242-1436480 5.64706 
chr2:1436496-1436653 5.57962 
chr2:1438325-1438344 5.68421 
chr2:1442337-1442355 5.83333 
chr2:1442551-1442563 6 
chr2:1443843-1443969 5.54762 
chr2:1449713-1449741 5.67857 
chr2:1450757-1450782 5.84 
chr2:1452056-1452076 5.7 
chr2:1456879-1456909 5.53333 
chr2:1463707-1463728 5.90476 
chr2:1465376-1465413 5.16216 
chr2:1465442-1465495 5.39623 
chr2:1465518-1465559 5.39024 
chr2:1466207-1466234 5.33333 
chr2:1466289-1466309 6 
chr2:1472671-1472695 5.41667 
chr2:1474291-1474334 5.53488 
chr2:1476599-1476631 5.71875 
chr2:1477582-1477611 5.31034 
chr2:1478938-1478963 5.52 
chr2:1479185-1479208 6 
chr2:1483497-1483568 5.6338 
chr2:1484331-1484384 5.77358 
chr2:1486609-1486630 5.71429 
chr2:1490308-1490333 5.92 
chr2:1492827-1493096 5.53532 
chr2:1493422-1493451 6 
chr2:1495920-1495939 6 
chr2:1496958-1496987 5.58621 
chr2:1500112-1500132 6 
chr2:1500903-1500915 6 
chr2:1501627-1501650 5.47826 
chr2:1501763-1501779 6 
chr2:1502982-1503031 5.7551 
chr2:1504743-1504755 6 
chr2:1509018-1509054 5.61111 
chr2:1509360-1509378 5.88889 
chr2:1509619-1509646 5.62963 
chr2:1509767-1509788 6 
chr2:1513167-1513224 5.47368 
chr2:1513416-1513432 6 
chr2:1513518-1513565 5.3617 
chr2:1513597-1513636 5.5641 
chr2:1513664-1513728 5.3125 
chr2:1514650-1514668 5.83333 
chr2:1517440-1517500 5.16667 
chr2:1517543-1517577 5.5 
chr2:1521325-1521518 5.95855 
chr2:1524156-1524179 5.56522 
chr2:1525239-1525274 5.71429 
chr2:1528321-1528340 5.78947 
chr2:1536970-1536995 6 
chr2:1548796-1548824 6 
chr2:1548898-1548945 5.42553 
chr2:1551600-1551641 5.36585 
chr2:1551673-1551760 5.37931 
chr2:1551780-1551847 5.38806 
chr2:1551884-1551935 5.52941 
chr2:1552300-1552319 6 
chr2:1552485-1552507 5.63636 
chr2:1553649-1553681 5.4375 
chr2:1554141-1554178 5.43243 
chr2:1558729-1558788 5.32203 
chr2:1568708-1568760 5.42308 
chr2:1568839-1568891 5.42308 
chr2:1568974-1569063 5.55056 
chr2:1569080-1569541 5.59219 
chr2:1569564-1569645 5.8642 
chr2:1569712-1569773 6 
chr2:1569840-1569921 5.8642 
chr2:1569944-1569985 5.70732 
chr2:1570008-1570163 5.74839 
chr2:1570184-1570213 5.58621 
chr2:1570238-1570283 5.75556 
chr2:1570329-1570353 5.41667 
chr2:1570416-1570453 5.64865 
chr2:1570510-1570553 5.74419 
chr2:1570656-1570693 5.64865 
chr2:1570750-1570793 5.74419 
chr2:1570890-1570982 5.1413 
chr2:1571130-1571163 5.24242 
chr2:1571210-1571288 5.28205 
chr2:1571301-1571327 5.34615 
chr2:1573596-1573608 6 
chr2:1573655-1573676 5.95238 
chr2:1580778-1580800 5.72727 
chr2:1582791-1582812 6 
chr2:1583854-1583889 5.88571 
chr2:1586392-1586422 5.86667 
chr2:1591008-1591071 5.80952 
chr2:1591238-1591382 5.35417 
chr2:1591392-1591570 5.54494 
chr2:1591599-1591924 5.54154 
chr2:1591937-1591984 5.65957 
chr2:1592330-1592547 5.58525 
chr2:1592679-1592706 5.66667 
chr2:1596722-1596736 6 
chr2:1596891-1596905 6 
chr2:1599162-1599202 5.225 
chr2:1599282-1599358 5.14474 
chr2:1599388-1599451 5.15873 
chr2:1599507-1599587 5.2 
chr2:1599630-1599682 5.11538 
chr2:1599696-1599948 5.19841 
chr2:1599966-1600000 5.26471 
chr2:1600086-1600112 5.26923 
chr2:1600122-1600192 5.15714 
chr2:1600222-1600287 5.23077 
chr2:1600330-1600375 5.15556 
chr2:1600388-1600428 5.125 
chr2:1600450-1600488 5.15789 
chr2:1600500-1600591 5.23077 
chr2:1600604-1600813 5.21053 
chr2:1600822-1600857 5.14286 
chr2:1600941-1600994 5.18868 
chr2:1601033-1601059 5.30769 
chr2:1601145-1601173 5.32143 
chr2:1601193-1601219 5.46154 
chr2:1601330-1601428 5.13265 
chr2:1601482-1601527 5.28889 
chr2:1601556-1601669 5.15929 
chr2:1601682-1601729 5.48936 
chr2:1601779-1601831 5.40385 
chr2:1602287-1602326 5.48718 
chr2:1607670-1607799 5.58915 
chr2:1607808-1607826 6 
chr2:1607870-1608000 5.44615 
chr2:1608020-1608134 5.5 
chr2:1608219-1608327 5.52778 
chr2:1608383-1608409 5.76923 
chr2:1608428-1608619 5.34031 
chr2:1608639-1608675 5.36111 
chr2:1616706-1616734 5.32143 
chr2:1617740-1617781 5.43902 
chr2:1622067-1622114 5.74468 
chr2:1624388-1624418 6 
chr2:1627228-1627269 5.65854 
chr2:1627535-1627582 5.29787 
chr2:1628158-1628178 5.75 
chr2:1628293-1628306 6 
chr2:1628907-1628930 5.95652 
chr2:1629481-1629519 6 
chr2:1630512-1630527 6 
chr2:1632436-1632462 5.96154 
chr2:1636938-1636951 6 
chr2:1644921-1644937 6 
chr2:1645676-1645706 5.4 
chr2:1645758-1645799 5.78049 
chr2:1645971-1645992 5.7619 
chr2:1646000-1646040 5.275 
chr2:1647843-1647865 6 
chr2:1647921-1647934 5.92308 
chr2:1650657-1650680 5.78261 
chr2:1656702-1656739 6 
chr2:1657710-1657738 5.71429 
chr2:1658792-1658815 6 
chr2:1658909-1658959 5.4 
chr2:1659065-1659119 5.31481 
chr2:1659130-1659229 5.45455 
chr2:1659283-1659401 5.44068 
chr2:1659457-1659503 5.73913 
chr2:1659690-1659719 5.27586 
chr2:1659768-1659806 5.34211 
chr2:1659847-1659956 5.44954 
chr2:1660282-1660316 5.14706 
chr2:1660692-1660717 5.52 
chr2:1660942-1660980 5.18421 
chr2:1661056-1661068 6 
chr2:1661106-1661137 5.77419 
chr2:1661642-1661668 5.34615 
chr2:1661702-1661741 5.35897 
chr2:1661799-1661860 6 
chr2:1663473-1663506 6 
chr2:1669657-1669703 5.41304 
chr2:1673606-1673637 5.67742 
chr2:1677979-1677994 5.86667 
chr2:1681373-1681399 5.57692 
chr2:1682852-1682886 5.79412 
chr2:1682897-1682991 5.35106 
chr2:1683078-1683153 5.25333 
chr2:1683186-1683217 5.41935 
chr2:1683235-1683382 5.42177 
chr2:1683401-1683440 5.64103 
chr2:1683507-1683529 5.63636 
chr2:1683547-1683942 5.41266 
chr2:1686987-1687022 5.8 
chr2:1694294-1694331 5.35135 
chr2:1694420-1694440 5.95 
chr2:1696661-1696688 5.85185 
chr2:1703486-1703513 5.74074 
chr2:1706381-1706414 5.60606 
chr2:1706760-1707689 5.6254 
chr2:1707701-1707964 5.58555 
chr2:1707976-1708092 5.62931 
chr2:1708101-1708439 5.61538 
chr2:1709150-1709164 6 
chr2:1709396-1709409 5.92308 
chr2:1709432-1709452 5.65 
chr2:1709474-1709488 6 
chr2:1713219-1713267 5.875 
chr2:1714232-1714297 5.55385 
chr2:1714307-1714455 5.74324 
chr2:1714465-1714704 5.82008 
chr2:1714721-1715444 5.70539 
chr2:1720212-1720237 6 
chr2:1721467-1721488 5.7619 
chr2:1722232-1722260 5.21429 
chr2:1723606-1723661 5.74545 
chr2:1723670-1724200 5.64717 
chr2:1724384-1724520 5.97059 
chr2:1725586-1725604 6 
chr2:1726798-1726862 5.57812 
chr2:1727053-1727077 5.41667 
chr2:1727347-1727379 5.65625 
chr2:1727391-1727504 5.45133 
chr2:1730408-1730425 5.76471 
chr2:1733094-1733125 5.3871 
chr2:1734915-1734947 5.875 
chr2:1737000-1737041 5.60976 
chr2:1737520-1737534 6 
chr2:1738053-1738081 5.32143 
chr2:1738639-1738658 5.78947 
chr2:1740431-1740458 5.44444 
chr2:1747372-1747518 5.61644 
chr2:1747542-1747567 5.44 
chr2:1747840-1747870 5.23333 
chr2:1754177-1754206 5.31034 
chr2:1754248-1754500 5.73413 
chr2:1754505-1754539 5.70588 
chr2:1757672-1757698 5.34615 
chr2:1759825-1759849 5.75 
chr2:1760806-1760852 5.54348 
chr2:1761191-1761229 5.94737 
chr2:1763419-1763446 5.44444 
chr2:1770806-1770836 5.43333 
chr2:1770947-1770969 5.5 
chr2:1771708-1771736 5.32143 
chr2:1771743-1771756 6 
chr2:1772947-1772967 5.85 
chr2:1774824-1774847 5.43478 
chr2:1775462-1775475 6 
chr2:1777643-1777662 5.68421 
chr2:1782629-1782675 5.67391 
chr2:1783253-1783585 5.78614 
chr2:1783593-1783866 5.50916 
chr2:1783878-1784654 5.65979 
chr2:1787056-1787075 5.73684 
chr2:1790773-1790797 5.95833 
chr2:1792308-1792347 5.46154 
chr2:1792406-1792427 6 
chr2:1793723-1793748 5.52 
chr2:1796643-1796669 5.61538 
chr2:1799807-1799821 5.92857 
chr2:1804963-1804991 5.42857 
chr2:1807881-1807904 5.91304 
chr2:1810877-1810915 5.68421 
chr2:1813901-1813913 6 
chr2:1815127-1815193 5.68182 
chr2:1816647-1816663 6 
chr2:1817799-1817818 5.78947 
chr2:1821420-1821444 5.45833 
chr2:1822767-1822781 6 
chr2:1823784-1823807 5.69565 
chr2:1824093-1824131 5.18421 
chr2:1824313-1824332 6 
chr2:1830677-1830689 6 
chr2:1833050-1833624 5.89373 
chr2:1838463-1838492 5.24138 
chr2:1839354-1839367 6 
chr2:1840064-1840080 6 
chr2:1840104-1840155 5.45098 
chr2:1840189-1840228 5.46154 
chr2:1840272-1840319 5.55319 
chr2:1840450-1840593 5.51049 
chr2:1841651-1841691 5.775 
chr2:1843270-1843292 5.68182 
chr2:1844667-1844688 5.85714 
chr2:1844934-1844948 6 
chr2:1845742-1845778 5.52778 
chr2:1846089-1846107 5.88889 
chr2:1846638-1846731 6 
chr2:1848749-1848761 6 
chr2:1850276-1850306 5.16667 
chr2:1853862-1854019 5.79618 
chr2:1859628-1859653 5.56 
chr2:1859842-1859865 5.95652 
chr2:1862199-1862231 5.21875 
chr2:1866661-1866695 5.70588 
chr2:1867513-1867540 5.44444 
chr2:1870181-1870292 5.44144 
chr2:1870302-1870609 5.65472 
chr2:1870618-1870655 5.43243 
chr2:1870714-1870761 5.51064 
chr2:1870780-1870804 5.45833 
chr2:1870815-1870883 5.45588 
chr2:1872209-1872226 6 
chr2:1882763-1882776 6 
chr2:1883421-1883444 5.43478 
chr2:1885127-1885168 6 
chr2:1887160-1887180 5.7 
chr2:1890901-1890913 6 
chr2:1890936-1890959 5.6087 
chr2:1893473-1893500 5.44444 
chr2:1893666-1893698 5.53125 
chr2:1896009-1896035 5.65385 
chr2:1896249-1896290 5.90244 
chr2:1901221-1901246 5.92 
chr2:1901795-1901824 5.55172 
chr2:1902298-1902317 5.63158 
chr2:1903612-1903650 5.57895 
chr2:1905212-1905230 5.77778 
chr2:1905914-1905934 5.6 
chr2:1907698-1907737 5.79487 
chr2:1908137-1908154 5.82353 
chr2:1910687-1910729 6 
chr2:1910883-1910910 5.33333 
chr2:1911520-1911547 5.25926 
chr2:1918024-1918056 5.8125 
chr2:1918783-1918815 5.875 
chr2:1923105-1923142 5.21622 
chr2:1923482-1923511 5.68966 
chr2:1924066-1924095 5.7931 
chr2:1927048-1927076 5.57143 
chr2:1930329-1930348 5.94737 
chr2:1936600-1936638 5.23684 
chr2:1937741-1937759 6 
chr2:1938063-1938075 6 
chr2:1938426-1938474 5.64583 
chr2:1938500-1938539 5.97436 
chr2:1945434-1945493 5.40678 
chr2:1945500-1945542 5.54762 
chr2:1945933-1945961 5.71429 
chr2:1946757-1946867 5.48182 
chr2:1946879-1946899 5.9 
chr2:1946931-1946957 5.38462 
chr2:1949901-1949914 5.92308 
chr2:1952697-1952736 5.53846 
chr2:1954278-1954320 5.66667 
chr2:1954395-1954427 5.375 
chr2:1955773-1955817 5.18182 
chr2:1956458-1956810 5.7983 
chr2:1958679-1958768 5.8427 
chr2:1959807-1959919 5.375 
chr2:1959960-1960000 5.8 
chr2:1960005-1960449 5.54279 
chr2:1960481-1960527 5.91304 
chr2:1961313-1961440 5.31496 
chr2:1961636-1961655 5.63158 
chr2:1965076-1965102 5.30769 
chr2:1970547-1970573 5.61538 
chr2:1971726-1971767 5.2439 
chr2:1975500-1975532 5.53125 
chr2:1976226-1976262 5.33333 
chr2:1979016-1979042 5.88462 
chr2:1979891-1979908 5.94118 
chr2:1983926-1984013 5.27586 
chr2:1984045-1984111 5.42424 
chr2:1985264-1985278 6 
chr2:1986222-1986256 5.44118 
chr2:1988277-1988294 6 
chr2:1991080-1991121 5.80488 
chr2:1991222-1991255 5.84848 
chr2:1993768-1993792 5.66667 
chr2:1997406-1997448 5.2381 
chr2:1997712-1997737 5.56 
chr2:1998525-1998552 5.48148 
chr2:2002659-2002690 5.83871 
chr2:2004714-2004730 6 
chr2:2004891-2004925 5.32353 
chr2:2005000-2005032 5.59375 
chr2:2006470-2006496 5.73077 
chr2:2007680-2007830 5.59333 
chr2:2007854-2007908 5.77778 
chr2:2007919-2007957 5.44737 
chr2:2007982-2008228 5.83333 
chr2:2008238-2008325 5.6092 
chr2:2008348-2008388 5.55 
chr2:2008415-2008514 5.85859 
chr2:2008538-2008563 5.44 
chr2:2008588-2008641 5.60377 
chr2:2008651-2008802 5.64901 
chr2:2008828-2008865 5.67568 
chr2:2008875-2008963 5.38636 
chr2:2009018-2009041 5.47826 
chr2:2009068-2009197 5.51163 
chr2:2009208-2009279 5.47887 
chr2:2009320-2009421 5.33663 
chr2:2009431-2009500 5.43478 
chr2:2009528-2009880 5.53409 
chr2:2010816-2010831 6 
chr2:2013299-2013320 5.61905 
chr2:2013670-2013685 6 
chr2:2015093-2015116 6 
chr2:2015174-2015207 6 
chr2:2021467-2021523 5.75 
chr2:2022150-2022174 5.375 
chr2:2023439-2023470 5.51613 
chr2:2028072-2028098 5.38462 
chr2:2033851-2033879 5.60714 
chr2:2041529-2041582 5.84906 
chr2:2041598-2041664 5.48485 
chr2:2053327-2053353 5.61538 
chr2:2053718-2053754 5.61111 
chr2:2058084-2058111 5.59259 
chr2:2058248-2058288 5.25 
chr2:2058332-2058433 5.22772 
chr2:2058517-2058633 5.2069 
chr2:2058692-2058750 5.31034 
chr2:2060262-2060287 5.76 
chr2:2062389-2062406 5.76471 
chr2:2064410-2064511 5.56436 
chr2:2064530-2064638 5.65741 
chr2:2069581-2069637 5.64286 
chr2:2071335-2071355 5.75 
chr2:2071576-2071603 5.37037 
chr2:2072541-2072565 6 
chr2:2077160-2077190 5.43333 
chr2:2080426-2080460 5.26471 
chr2:2082172-2082184 6 
chr2:2083583-2083607 5.79167 
chr2:2083687-2083699 6 
chr2:2084441-2084463 5.86364 
chr2:2085483-2085520 5.67568 
chr2:2093500-2093544 5.68182 
chr2:2093558-2093593 5.62857 
chr2:2094395-2094418 5.65217 
chr2:2100850-2100876 5.53846 
chr2:2103757-2103807 5.24 
chr2:2105224-2105242 5.77778 
chr2:2105300-2105367 5.53731 
chr2:2105396-2105500 5.52885 
chr2:2105507-2105543 5.61111 
chr2:2106376-2106410 6 
chr2:2110391-2110421 5.8 
chr2:2113551-2113577 5.69231 
chr2:2113647-2113691 6 
chr2:2114036-2114058 5.77273 
chr2:2114299-2114399 5.61 
chr2:2115593-2115614 5.66667 
chr2:2118460-2118482 5.5 
chr2:2121853-2121917 5.71875 
chr2:2123307-2123321 6 
chr2:2124241-2124258 5.88235 
chr2:2126609-2126659 5.92 
chr2:2135677-2135694 6 
chr2:2142464-2142483 5.63158 
chr2:2143229-2143250 5.52381 
chr2:2143410-2143440 5.76667 
chr2:2144185-2144219 5.94118 
chr2:2147061-2147076 6 
chr2:2149392-2149457 5.43077 
chr2:2152861-2152916 5.29091 
chr2:2154562-2154731 5.50888 
chr2:2155825-2155854 5.68966 
chr2:2158897-2158926 6 
chr2:2159753-2159777 5.45833 
chr2:2162390-2162415 6 
chr2:2162475-2162496 6 
chr2:2164984-2165000 6 
chr2:2167511-2167547 5.55556 
chr2:2167808-2167832 5.41667 
chr2:2167968-2167994 5.42308 
chr2:2168033-2168065 5.21875 
chr2:2169060-2169129 5.65217 
chr2:2169597-2169641 5.56818 
chr2:2174659-2174694 5.34286 
chr2:2175367-2175410 5.62791 
chr2:2180272-2180284 6 
chr2:2181803-2181854 5.13725 
chr2:2184285-2184566 5.3879 
chr2:2184582-2184599 5.76471 
chr2:2184614-2184723 5.20183 
chr2:2184739-2184815 5.39474 
chr2:2184833-2184871 5.52632 
chr2:2184886-2184935 5.55102 
chr2:2184974-2185066 5.38043 
chr2:2187509-2187878 5.57724 
chr2:2189558-2189582 6 
chr2:2194327-2194355 5.89286 
chr2:2196183-2196202 5.68421 
chr2:2196818-2196863 5.95556 
chr2:2200322-2200352 5.6 
chr2:2201246-2201270 5.66667 
chr2:2201313-2201346 5.87879 
chr2:2201374-2201405 5.51613 
chr2:2201431-2201472 5.21951 
chr2:2201500-2201532 5.5 
chr2:2201560-2201600 5.7 
chr2:2201630-2201658 5.53571 
chr2:2201688-2201718 5.7 
chr2:2201752-2201776 5.41667 
chr2:2201794-2201822 5.53571 
chr2:2202617-2202635 5.72222 
chr2:2208882-2208906 5.875 
chr2:2209034-2209068 5.23529 
chr2:2209737-2209767 5.9 
chr2:2212357-2212386 5.62069 
chr2:2212771-2212792 6 
chr2:2212858-2212886 5.17857 
chr2:2213397-2213437 5.3 
chr2:2214975-2215000 5.56 
chr2:2215575-2215605 5.66667 
chr2:2218029-2218071 6 
chr2:2219774-2219832 5.67241 
chr2:2220535-2220576 5.56098 
chr2:2221441-2221522 5.8642 
chr2:2224696-2224730 5.38235 
chr2:2233204-2233228 5.70833 
chr2:2233480-2233500 5.6 
chr2:2235200-2235222 5.72727 
chr2:2238945-2238965 5.65 
chr2:2239017-2239037 5.75 
chr2:2239063-2239106 5.69767 
chr2:2239132-2239172 5.8 
chr2:2239809-2239855 5.54348 
chr2:2239865-2240333 5.85684 
chr2:2240345-2240453 5.91667 
chr2:2240529-2240599 5.95714 
chr2:2240976-2241006 5.5 
chr2:2243710-2243758 5.20833 
chr2:2244065-2244086 6 
chr2:2244878-2244908 5.4 
chr2:2245047-2245062 6 
chr2:2245386-2245405 5.84211 
chr2:2245712-2245730 5.77778 
chr2:2245793-2245854 5.55738 
chr2:2245864-2245879 6 
chr2:2247971-2248000 5.62069 
chr2:2253007-2253022 5.93333 
chr2:2254663-2254690 5.2963 
chr2:2254707-2254734 5.37037 
chr2:2255603-2255739 5.66176 
chr2:2256891-2256926 5.57143 
chr2:2262304-2262328 5.375 
chr2:2263165-2263187 5.5 
chr2:2264899-2264941 5.61905 
chr2:2265644-2265670 5.34615 
chr2:2266136-2266166 5.93333 
chr2:2266464-2266476 6 
chr2:2266687-2266699 6 
chr2:2269081-2269099 5.72222 
chr2:2278065-2278145 5.5875 
chr2:2278954-2279013 5.72881 
chr2:2280743-2280766 5.78261 
chr2:2283151-2283228 5.67532 
chr2:2283289-2283378 5.75281 
chr2:2289743-2289765 5.63636 
chr2:2290716-2290758 5.71429 
chr2:2293686-2293724 5.23684 
chr2:2298026-2298050 5.41667 
chr2:2299274-2299586 5.75962 
chr2:2299625-2299649 5.375 
chr2:2299689-2299735 5.32609 
chr2:2301164-2301193 5.17241 
chr2:2301500-2301528 5.21429 
chr2:2301876-2301902 5.69231 
chr2:2302611-2302638 5.88889 
chr2:2305017-2305058 5.41463 
chr2:2305597-2305612 6 
chr2:2311707-2311738 5.41935 
chr2:2312500-2312518 5.77778 
chr2:2313085-2313104 5.84211 
chr2:2318314-2318341 5.62963 
chr2:2320562-2320594 5.625 
chr2:2321376-2321400 5.79167 
chr2:2323530-2323562 5.875 
chr2:2324248-2324268 5.95 
chr2:2331012-2331028 5.8125 
chr2:2335481-2335517 6 
chr2:2336038-2336067 5.86207 
chr2:2336993-2337044 5.72549 
chr2:2337500-2337525 5.68 
chr2:2338078-2338105 5.25926 
chr2:2338432-2338454 5.72727 
chr2:2345622-2345650 5.32143 
chr2:2346559-2346618 5.47458 
chr2:2350374-2350391 5.82353 
chr2:2351667-2351691 6 
chr2:2352805-2352845 5.4 
chr2:2355936-2355950 6 
chr2:2357021-2357104 5.93976 
chr2:2357144-2357168 5.41667 
chr2:2358323-2358361 6 
chr2:2360092-2360110 5.77778 
chr2:2361253-2361274 5.66667 
chr2:2361991-2362014 5.43478 
chr2:2363550-2363580 5.96667 
chr2:2365925-2365953 5.67857 
chr2:2367459-2367485 5.65385 
chr2:2371456-2371487 5.96774 
chr2:2372679-2372729 5.54 
chr2:2376559-2376600 5.87805 
chr2:2376623-2376650 5.85185 
chr2:2385121-2385151 5.76667 
chr2:2385625-2385651 5.5 
chr2:2386153-2386198 5.57778 
chr2:2388097-2388117 5.6 
chr2:2390166-2390202 5.75 
chr2:2391055-2391073 5.77778 
chr2:2394217-2394252 5.91429 
chr2:2394407-2394421 6 
chr2:2396798-2396811 6 
chr2:2397345-2397390 5.82222 
chr2:2398303-2398324 5.57143 
chr2:2406013-2406038 5.32 
chr2:2407022-2407054 5.9375 
chr2:2407890-2407913 5.43478 
chr2:2411312-2411334 5.63636 
chr2:2411628-2411662 5.64706 
chr2:2412732-2412761 5.65517 
chr2:2413153-2413168 5.93333 
chr2:2417542-2417559 5.76471 
chr2:2418533-2418551 6 
chr2:2419000-2419025 5.52 
chr2:2420044-2420058 6 
chr2:2421373-2421394 5.71429 
chr2:2421406-2421433 5.51852 
chr2:2421630-2421691 5.22951 
chr2:2422785-2422817 5.375 
chr2:2422881-2422924 5.48837 
chr2:2423738-2423766 5.28571 
chr2:2425927-2425946 6 
chr2:2428713-2428735 5.63636 
chr2:2429500-2429520 5.65 
chr2:2430156-2430214 5.53448 
chr2:2430242-2430262 5.7 
chr2:2430364-2430409 5.57778 
chr2:2432645-2432675 5.36667 
chr2:2434128-2434159 5.51613 
chr2:2437094-2437112 6 
chr2:2437349-2437387 5.60526 
chr2:2438030-2438099 6 
chr2:2440870-2440907 5.2973 
chr2:2441479-2441496 5.76471 
chr2:2443141-2443166 6 
chr2:2446959-2447000 5.92683 
chr2:2458666-2458699 5.39394 
chr2:2458740-2458769 5.62069 
chr2:2461562-2461586 5.70833 
chr2:2467345-2467399 5.25926 
chr2:2471422-2471475 5.32075 
chr2:2473421-2473444 5.47826 
chr2:2477707-2477723 5.875 
chr2:2477876-2477913 5.81081 
chr2:2478670-2478683 5.92308 
chr2:2479324-2479353 5.65517 
chr2:2480638-2480665 5.92593 
chr2:2480950-2480962 6 
chr2:2483210-2483246 6 
chr2:2484995-2485028 5.90909 
chr2:2485537-2485572 5.31429 
chr2:2486973-2486989 5.875 
chr2:2488477-2488509 6 
chr2:2491390-2491431 5.46341 
chr2:2496443-2496489 5.23913 
chr2:2497126-2497153 5.92593 
chr2:2497249-2497312 6 
chr2:2499134-2499164 5.73333 
chr2:2501774-2501793 5.73684 
chr2:2505605-2505715 5.44545 
chr2:2508512-2508525 6 
chr2:2510455-2510487 5.875 
chr2:2516866-2516928 5.48387 
chr2:2518868-2518912 5.75 
chr2:2520408-2520433 5.4 
chr2:2521500-2521535 5.34286 
chr2:2525329-2525372 5.30233 
chr2:2525439-2525552 5.33628 
chr2:2525664-2525748 5.52381 
chr2:2525770-2525798 5.78571 
chr2:2525825-2525888 5.49206 
chr2:2525900-2526019 5.40336 
chr2:2526056-2526093 5.27027 
chr2:2527812-2527887 5.8 
chr2:2528429-2528471 5.42857 
chr2:2536500-2536531 5.45161 
chr2:2538255-2538275 6 
chr2:2540492-2540507 6 
chr2:2540535-2540550 6 
chr2:2540649-2540668 6 
chr2:2540718-2540737 5.68421 
chr2:2548129-2548201 5.98611 
chr2:2548363-2548375 6 
chr2:2548514-2548559 5.51111 
chr2:2548666-2548719 5.22642 
chr2:2553335-2553366 5.29032 
chr2:2553711-2553747 5.52778 
chr2:2555199-2555220 5.80952 
chr2:2557875-2557903 5.28571 
chr2:2559157-2559188 5.35484 
chr2:2560037-2560088 5.19608 
chr2:2560280-2560312 5.875 
chr2:2566217-2566238 5.52381 
chr2:2567271-2567309 5.26316 
chr2:2567322-2567348 5.30769 
chr2:2567374-2567427 5.58491 
chr2:2568848-2568882 5.85294 
chr2:2568967-2569000 5.48485 
chr2:2569438-2569469 5.48387 
chr2:2575500-2575585 5.16471 
chr2:2576121-2576624 5.66799 
chr2:2576769-2576807 5.31579 
chr2:2576832-2576942 5.31818 
chr2:2576968-2577032 5.5 
chr2:2577041-2577087 5.43478 
chr2:2577121-2577150 5.7931 
chr2:2577162-2577182 5.9 
chr2:2577206-2577238 5.625 
chr2:2577260-2577357 5.30928 
chr2:2577402-2577450 5.6875 
chr2:2577465-2577500 5.48571 
chr2:2577530-2577569 5.38462 
chr2:2577651-2577669 5.72222 
chr2:2577715-2577780 5.32308 
chr2:2577837-2577875 5.68421 
chr2:2577925-2577982 5.78947 
chr2:2578000-2578020 5.9 
chr2:2580291-2580340 5.34694 
chr2:2580572-2580618 5.56522 
chr2:2581842-2581915 5.31507 
chr2:2582782-2582810 5.96429 
chr2:2588885-2588911 5.61538 
chr2:2590458-2590500 5.57143 
chr2:2591414-2591439 5.76 
chr2:2593839-2593881 5.19048 
chr2:2599663-2599682 6 
chr2:2601764-2601786 6 
chr2:2605867-2605893 5.53846 
chr2:2607922-2607959 6 
chr2:2610248-2610266 5.83333 
chr2:2616621-2616644 5.47826 
chr2:2617496-2617542 5.3913 
chr2:2617925-2617946 5.7619 
chr2:2619797-2619818 5.7619 
chr2:2620955-2620967 6 
chr2:2621904-2621928 5.45833 
chr2:2623409-2623447 6 
chr2:2623604-2623622 5.88889 
chr2:2624303-2624340 5.81081 
chr2:2625012-2625027 6 
chr2:2626575-2626596 5.57143 
chr2:2626850-2626900 5.7 
chr2:2630083-2630107 5.625 
chr2:2632235-2632258 5.56522 
chr2:2632726-2632754 5.85714 
chr2:2633950-2633980 5.6 
chr2:2637395-2637414 5.63158 
chr2:2637804-2637835 5.41935 
chr2:2638521-2638598 5.76623 
chr2:2638617-2638629 6 
chr2:2640066-2640082 5.8125 
chr2:2647698-2647768 5.54286 
chr2:2647803-2647906 5.54369 
chr2:2647937-2648053 5.63793 
chr2:2648067-2648098 5.45161 
chr2:2648105-2648197 5.32609 
chr2:2648221-2648272 5.70588 
chr2:2648904-2648943 5.17949 
chr2:2650957-2650970 5.92308 
chr2:2652474-2652510 6 
chr2:2655652-2655691 5.48718 
chr2:2655811-2655880 5.18841 
chr2:2656000-2656035 5.54286 
chr2:2656078-2656220 5.23944 
chr2:2656282-2656330 5.20833 
chr2:2658266-2658286 5.6 
chr2:2667794-2667812 5.94444 
chr2:2667966-2668000 5.5 
chr2:2668412-2668486 5.28378 
chr2:2668642-2668672 5.6 
chr2:2670376-2670395 5.84211 
chr2:2675337-2675367 6 
chr2:2680015-2680039 5.375 
chr2:2680417-2680436 5.68421 
chr2:2682630-2682665 5.31429 
chr2:2683370-2683405 5.8 
chr2:2686309-2686323 6 
chr2:2690549-2690584 5.42857 
chr2:2691073-2691093 5.7 
chr2:2694587-2694623 5.38889 
chr2:2694649-2694820 5.75439 
chr2:2694829-2694908 5.51899 
chr2:2700037-2700054 6 
chr2:2700308-2700335 5.37037 
chr2:2700379-2700454 5.76 
chr2:2700490-2700528 5.36842 
chr2:2700642-2700669 5.51852 
chr2:2703989-2704021 5.65625 
chr2:2704701-2704730 5.2069 
chr2:2705805-2705834 5.72414 
chr2:2707480-2707504 6 
chr2:2711341-2711365 5.45833 
chr2:2715431-2715454 5.69565 
chr2:2718122-2718154 5.3125 
chr2:2718733-2718793 5.93333 
chr2:2720402-2720604 5.91584 
chr2:2724692-2724717 5.48 
chr2:2726188-2726216 6 
chr2:2726277-2726296 5.68421 
chr2:2726357-2726376 5.63158 
chr2:2726435-2726454 5.63158 
chr2:2729017-2729038 5.57143 
chr2:2731654-2731706 5.44231 
chr2:2731768-2731803 5.2 
chr2:2731884-2731914 5.63333 
chr2:2732456-2732470 6 
chr2:2736480-2736500 5.65 
chr2:2738464-2738487 5.47826 
chr2:2740940-2740983 5.74419 
chr2:2741117-2741177 5.4 
chr2:2741340-2741363 5.95652 
chr2:2744830-2744857 5.92593 
chr2:2746796-2746843 5.80851 
chr2:2747216-2747230 6 
chr2:2753446-2753791 5.3913 
chr2:2753840-2753985 5.37241 
chr2:2753996-2754103 5.3271 
chr2:2754145-2754172 5.44444 
chr2:2754187-2754274 5.42529 
chr2:2754325-2754500 5.44571 
chr2:2754521-2754551 5.4 
chr2:2762537-2762556 5.68421 
chr2:2768414-2768433 5.89474 
chr2:2770481-2770510 5.82759 
chr2:2772649-2772699 5.28 
chr2:2772753-2772850 5.38144 
chr2:2772888-2772969 5.22222 
chr2:2773059-2773088 5.62069 
chr2:2774603-2774622 6 
chr2:2779807-2779877 5.21429 
chr2:2780020-2780051 5.22581 
chr2:2782192-2782213 5.61905 
chr2:2783500-2783530 5.33333 
chr2:2783571-2783588 6 
chr2:2783692-2783743 5.47059 
chr2:2784030-2784059 5.2069 
chr2:2784088-2784127 5.33333 
chr2:2784161-2784204 5.37209 
chr2:2784257-2784321 5.78125 
chr2:2784369-2784409 5.225 
chr2:2785123-2785161 5.44737 
chr2:2786537-2786627 5.91111 
chr2:2787552-2787578 5.88462 
chr2:2788871-2788899 5.57143 
chr2:2790333-2790367 5.38235 
chr2:2790663-2790681 6 
chr2:2798369-2798402 6 
chr2:2803833-2803865 5.5 
chr2:2803900-2804085 5.74595 
chr2:2807771-2807792 5.66667 
chr2:2814699-2814712 6 
chr2:2814754-2814786 5.6875 
chr2:2814916-2814936 5.7 
chr2:2817197-2817216 5.73684 
chr2:2821943-2821958 6 
chr2:2822255-2822267 6 
chr2:2822445-2822473 5.32143 
chr2:2824135-2824257 5.61475 
chr2:2826473-2826500 5.22222 
chr2:2828788-2829006 5.38991 
chr2:2834880-2834898 6 
chr2:2842799-2842836 5.75676 
chr2:2843128-2843177 5.77551 
chr2:2843446-2843500 5.2963 
chr2:2844026-2844049 5.52174 
chr2:2851460-2851537 5.54545 
chr2:2851557-2851607 5.5 
chr2:2851690-2851753 5.42857 
chr2:2851761-2851825 5.40625 
chr2:2851852-2851976 5.47581 
chr2:2852090-2852182 5.31522 
chr2:2852192-2852228 5.5 
chr2:2852398-2852439 5.36585 
chr2:2852688-2852707 5.84211 
chr2:2853189-2853236 5.51064 
chr2:2856099-2856138 5.33333 
chr2:2856232-2856325 5.37634 
chr2:2856339-2856368 5.41379 
chr2:2856396-2856440 5.45455 
chr2:2856456-2856504 5.375 
chr2:2856523-2856617 5.46809 
chr2:2856704-2856774 5.32857 
chr2:2856791-2856819 5.28571 
chr2:2856830-2856854 5.5 
chr2:2856913-2856989 5.42105 
chr2:2857045-2857058 6 
chr2:2857084-2857121 5.48649 
chr2:2857140-2857204 5.35938 
chr2:2860420-2860486 5.93939 
chr2:2862548-2862566 5.77778 
chr2:2863478-2863526 5.3125 
chr2:2863584-2863652 5.29412 
chr2:2863691-2863743 5.32692 
chr2:2863807-2863847 5.525 
chr2:2864110-2864147 5.21622 
chr2:2864507-2864571 5.75 
chr2:2864608-2864631 5.47826 
chr2:2865866-2865889 5.56522 
chr2:2868743-2868789 5.21739 
chr2:2868943-2868996 5.62264 
chr2:2869046-2869076 5.93333 
chr2:2869346-2869379 5.69697 
chr2:2869396-2869466 5.52857 
chr2:2869494-2869541 5.68085 
chr2:2869569-2869600 5.70968 
chr2:2869649-2869703 5.57407 
chr2:2869781-2869815 5.70588 
chr2:2869832-2869861 5.48276 
chr2:2869912-2869946 5.44118 
chr2:2869962-2870000 5.34211 
chr2:2870015-2870031 6 
chr2:2872235-2872250 6 
chr2:2876929-2877117 5.79255 
chr2:2877234-2877263 5.48276 
chr2:2877642-2877666 6 
chr2:2877994-2878028 5.88235 
chr2:2883249-2883275 5.61538 
chr2:2887918-2887966 5.25 
chr2:2888180-2888333 5.81046 
chr2:2888374-2888410 5.47222 
chr2:2888447-2888459 6 
chr2:2889476-2889500 5.58333 
chr2:2892588-2892616 5.32143 
chr2:2895683-2895696 6 
chr2:2898288-2898309 5.85714 
chr2:2900904-2900931 5.88889 
chr2:2901579-2901594 6 
chr2:2902399-2902413 5.92857 
chr2:2902422-2902444 5.90909 
chr2:2902581-2902626 5.73333 
chr2:2906302-2906323 5.61905 
chr2:2907015-2907043 5.82143 
chr2:2909699-2909718 5.84211 
chr2:2910598-2910627 5.31034 
chr2:2912253-2912274 5.57143 
chr2:2912672-2912685 6 
chr2:2916395-2916436 5.65854 
chr2:2919816-2919838 5.68182 
chr2:2923185-2923228 5.74419 
chr2:2925939-2925952 5.92308 
chr2:2926661-2926683 5.77273 
chr2:2930682-2930697 6 
chr2:2933247-2933284 5.40541 
chr2:2936655-2936745 5.35556 
chr2:2937116-2937146 5.86667 
chr2:2938040-2938075 5.4 
chr2:2947481-2947493 6 
chr2:2949394-2949423 5.48276 
chr2:2949508-2949528 5.9 
chr2:2950055-2950092 5.75676 
chr2:2951220-2951250 5.4 
chr2:2951272-2951328 5.35714 
chr2:2951451-2951484 5.39394 
chr2:2951528-2951582 5.7037 
chr2:2953978-2954003 5.96 
chr2:2956241-2956276 6 
chr2:2956392-2956454 5.93548 
chr2:2959948-2959967 5.84211 
chr2:2962926-2962957 5.3871 
chr2:2969219-2969236 5.76471 
chr2:2969434-2969481 5.34043 
chr2:2970326-2970339 6 
chr2:2972358-2972385 5.74074 
chr2:2973209-2973247 5.73684 
chr2:2973702-2973731 6 
chr2:2974029-2974045 5.875 
chr2:2976884-2976921 5.72973 
chr2:2981021-2981040 5.78947 
chr2:2984633-2984646 5.92308 
chr2:2985430-2985450 5.7 
chr2:2987058-2987117 5.86441 
chr2:2987156-2987186 6 
chr2:2987239-2987285 5.3913 
chr2:2988873-2988889 6 
chr2:2989580-2989596 6 
chr2:2990895-2990922 5.81481 
chr2:2993369-2993407 5.26316 
chr2:2997535-2997581 5.41304 
chr2:2997664-2997692 5.39286 
chr2:2997740-2997902 5.64815 
chr2:2997912-2997936 6 
chr2:2997947-2997970 6 
chr2:2997981-2998004 6 
chr2:2998015-2998157 5.4507 
chr2:2998266-2998355 5.53933 
chr2:2998539-2998566 5.7037 
chr2:2998846-2998944 5.31633 
chr2:2999433-2999475 5.71429 
chr2:3002430-3002445 6 
chr2:3002466-3002480 6 
chr2:3004177-3004205 5.82143 
chr2:3004500-3004525 5.6 
chr2:3005365-3005411 5.15217 
chr2:3006348-3006361 6 
chr2:3006615-3006643 5.32143 
chr2:3006678-3006702 5.45833 
chr2:3008850-3008870 6 
chr2:3010248-3010279 5.70968 
chr2:3011738-3011761 5.82609 
chr2:3013153-3013182 5.62069 
chr2:3013310-3013357 5.42553 
chr2:3013370-3013407 5.43243 
chr2:3013420-3013450 5.56667 
chr2:3013550-3013644 5.3617 
chr2:3014712-3014749 5.45946 
chr2:3017240-3017273 5.84848 
chr2:3020376-3020410 5.55882 
chr2:3021888-3021907 6 
chr2:3022251-3022279 5.32143 
chr2:3024652-3024679 5.62963 
chr2:3030276-3030288 6 
chr2:3033758-3033789 5.67742 
chr2:3034243-3034258 5.86667 
chr2:3037716-3037732 5.8125 
chr2:3039822-3039841 5.94737 
chr2:3044075-3044103 5.71429 
chr2:3044979-3045000 5.95238 
chr2:3046052-3046069 5.94118 
chr2:3047225-3047312 5.43678 
chr2:3047333-3047461 5.24219 
chr2:3048129-3048153 5.45833 
chr2:3049253-3049305 5.26923 
chr2:3049443-3049706 5.36882 
chr2:3049715-3049850 5.55556 
chr2:3049916-3049994 5.61538 
chr2:3050010-3050127 5.60684 
chr2:3050139-3050220 5.37037 
chr2:3050240-3050285 5.35556 
chr2:3052944-3052976 5.5625 
chr2:3053380-3053419 5.89744 
chr2:3060047-3060080 5.9697 
chr2:3060500-3060522 5.54545 
chr2:3061415-3061460 5.51111 
chr2:3061509-3061544 5.71429 
chr2:3061593-3061685 5.65217 
chr2:3061732-3061794 6 
chr2:3062397-3062429 5.71875 
chr2:3064339-3064359 5.6 
chr2:3065455-3065469 6 
chr2:3067839-3067884 5.66667 
chr2:3072212-3072448 5.88136 
chr2:3073940-3073966 5.84615 
chr2:3076116-3076169 5.37736 
chr2:3077455-3077485 5.3 
chr2:3078680-3078706 5.30769 
chr2:3079408-3079434 5.84615 
chr2:3083147-3083170 5.43478 
chr2:3084752-3084771 5.84211 
chr2:3086665-3086686 5.57143 
chr2:3087155-3087178 5.86957 
chr2:3092289-3092317 5.67857 
chr2:3093941-3093965 5.625 
chr2:3094698-3094725 5.59259 
chr2:3095862-3095884 5.68182 
chr2:3100185-3100203 6 
chr2:3100644-3100665 5.52381 
chr2:3107055-3107067 6 
chr2:3108320-3108356 5.19444 
chr2:3112297-3112315 5.77778 
chr2:3112688-3112720 5.46875 
chr2:3114036-3114116 5.375 
chr2:3114185-3114220 5.88571 
chr2:3114274-3114337 5.38095 
chr2:3114350-3114409 5.50847 
chr2:3114442-3114478 5.38889 
chr2:3114490-3114523 5.54545 
chr2:3114560-3114702 5.52817 
chr2:3115412-3115458 5.67391 
chr2:3115743-3115769 5.57692 
chr2:3120852-3120875 5.52174 
chr2:3122304-3122316 6 
chr2:3126744-3126768 5.58333 
chr2:3126882-3126924 5.59524 
chr2:3131542-3131591 5.65306 
chr2:3133811-3133825 6 
chr2:3138515-3138546 5.64516 
chr2:3139218-3139314 5.9375 
chr2:3140353-3140380 5.48148 
chr2:3141480-3141584 5.59615 
chr2:3141605-3141666 5.59016 
chr2:3141695-3141782 5.33333 
chr2:3141888-3141942 5.48148 
chr2:3141986-3142048 5.37097 
chr2:3142129-3142184 5.49091 
chr2:3142195-3142226 5.51613 
chr2:3142279-3142340 5.31148 
chr2:3142419-3142464 5.46667 
chr2:3142843-3142871 5.39286 
chr2:3146780-3146795 6 
chr2:3147529-3147581 5.30769 
chr2:3147592-3147635 5.27907 
chr2:3157082-3157131 6 
chr2:3157472-3157488 5.875 
chr2:3157727-3157745 5.83333 
chr2:3161983-3162013 5.83333 
chr2:3162202-3162246 5.34091 
chr2:3162258-3162279 5.66667 
chr2:3162297-3162347 5.34 
chr2:3162387-3162412 5.52 
chr2:3162422-3162469 5.31915 
chr2:3165194-3165221 5.51852 
chr2:3165506-3165554 5.70833 
chr2:3169555-3169576 5.80952 
chr2:3171737-3171754 6 
chr2:3171762-3171775 6 
chr2:3172784-3172822 5.42105 
chr2:3179823-3179843 5.9 
chr2:3181949-3181967 6 
chr2:3184854-3184876 5.77273 
chr2:3184925-3184947 5.77273 
chr2:3186580-3186614 5.44118 
chr2:3186660-3186888 5.3114 
chr2:3186917-3186946 5.34483 
chr2:3186959-3186983 5.66667 
chr2:3187000-3187095 5.31579 
chr2:3187103-3187130 5.55556 
chr2:3189134-3189194 5.45 
chr2:3189683-3189708 5.64 
chr2:3191276-3191298 5.54545 
chr2:3194847-3194880 5.45455 
chr2:3198385-3198408 5.73913 
chr2:3198421-3198470 5.40816 
chr2:3198510-3198546 5.52778 
chr2:3198766-3198792 5.38462 
chr2:3204425-3204445 5.6 
chr2:3205685-3205720 5.91429 
chr2:3213940-3213958 5.83333 
chr2:3214398-3214414 6 
chr2:3214568-3214585 6 
chr2:3220561-3220589 5.46429 
chr2:3228993-3229029 6 
chr2:3239193-3239229 5.61111 
chr2:3240992-3241037 6 
chr2:3247402-3247450 5.5 
chr2:3248916-3248993 5.76623 
chr2:3250509-3250692 5.81967 
chr2:3250704-3250877 5.87861 
chr2:3252538-3252561 5.43478 
chr2:3256362-3256379 6 
chr2:3258945-3258971 5.73077 
chr2:3262689-3262711 6 
chr2:3264268-3264355 5.86207 
chr2:3268455-3268477 6 
chr2:3272951-3273510 5.85331 
chr2:3273845-3273864 5.78947 
chr2:3282367-3282379 6 
chr2:3287715-3287752 5.97297 
chr2:3289086-3289112 6 
chr2:3290973-3291000 5.40741 
chr2:3291004-3291109 5.82857 
chr2:3291118-3291181 5.47619 
chr2:3291231-3291396 5.41818 
chr2:3291422-3291451 5.37931 
chr2:3291471-3291511 5.7 
chr2:3291530-3291653 5.85366 
chr2:3296629-3296649 5.85 
chr2:3298755-3298768 6 
chr2:3303374-3303430 5.92857 
chr2:3306119-3306139 5.6 
chr2:3308217-3308320 5.38835 
chr2:3308377-3308472 5.51579 
chr2:3308492-3308624 5.50758 
chr2:3308635-3308963 5.55488 
chr2:3309038-3309129 5.51648 
chr2:3309143-3309192 5.22449 
chr2:3309226-3309346 5.3 
chr2:3310724-3310752 5.75 
chr2:3311692-3311730 5.42105 
chr2:3312581-3312624 5.32558 
chr2:3314423-3314441 6 
chr2:3318926-3319000 5.39189 
chr2:3319022-3319230 5.28365 
chr2:3319244-3319378 5.32836 
chr2:3319392-3319490 5.34694 
chr2:3319504-3319746 5.26446 
chr2:3319760-3319957 5.3401 
chr2:3319995-3320041 5.30435 
chr2:3320182-3320195 6 
chr2:3323458-3323493 5.97143 
chr2:3323549-3323580 5.67742 
chr2:3323608-3323685 5.83117 
chr2:3323703-3323741 5.94737 
chr2:3323873-3323938 5.63077 
chr2:3324009-3324038 5.48276 
chr2:3325961-3325986 5.6 
chr2:3330943-3330962 5.73684 
chr2:3337520-3337535 6 
chr2:3339882-3339918 5.41667 
chr2:3340536-3340939 5.79156 
chr2:3341737-3341754 5.82353 
chr2:3342934-3342948 6 
chr2:3344866-3344897 5.96774 
chr2:3345222-3345251 5.27586 
chr2:3345314-3345437 5.17886 
chr2:3345455-3345480 5.6 
chr2:3348392-3348426 5.79412 
chr2:3349395-3349432 5.45946 
chr2:3349719-3349740 6 
chr2:3351909-3351929 5.8 
chr2:3353335-3353355 6 
chr2:3353888-3353910 6 
chr2:3354716-3354730 5.92857 
chr2:3358458-3358471 6 
chr2:3359583-3359625 5.66667 
chr2:3360800-3360823 5.86957 
chr2:3364175-3364201 5.92308 
chr2:3364681-3364757 5.53947 
chr2:3368234-3368252 5.72222 
chr2:3368409-3368433 5.83333 
chr2:3369043-3369103 5.33333 
chr2:3369251-3369274 5.52174 
chr2:3370076-3370105 5.55172 
chr2:3370816-3370859 5.39535 
chr2:3371813-3371832 5.89474 
chr2:3379131-3379182 5.41176 
chr2:3380461-3380473 6 
chr2:3382927-3382949 5.86364 
chr2:3385182-3385216 5.32353 
chr2:3385289-3385311 5.54545 
chr2:3385901-3385919 6 
chr2:3386695-3386718 5.69565 
chr2:3387642-3387678 6 
chr2:3389101-3389123 5.54545 
chr2:3391406-3391437 5.16129 
chr2:3396879-3396910 5.51613 
chr2:3398693-3398709 5.875 
chr2:3399324-3399346 5.72727 
chr2:3400549-3400577 5.39286 
chr2:3400751-3400787 5.75 
chr2:3403570-3403607 5.37838 
chr2:3406366-3406382 6 
chr2:3407000-3407015 5.93333 
chr2:3411566-3411588 6 
chr2:3412398-3412422 5.54167 
chr2:3413521-3413544 6 
chr2:3418238-3418318 5.2875 
chr2:3419167-3419189 6 
chr2:3419483-3419500 5.76471 
chr2:3420263-3420710 5.74944 
chr2:3421809-3421825 6 
chr2:3423413-3423426 6 
chr2:3426193-3426209 5.9375 
chr2:3426443-3426472 5.24138 
chr2:3427082-3427119 5.7027 
chr2:3433428-3433454 5.57692 
chr2:3433782-3433827 5.6 
chr2:3435363-3435385 5.54545 
chr2:3436798-3436826 5.53571 
chr2:3439128-3439167 5.48718 
chr2:3440505-3440529 5.5 
chr2:3440542-3442019 5.60054 
chr2:3442058-3442125 5.52239 
chr2:3442160-3442192 5.625 
chr2:3442231-3442298 5.25373 
chr2:3442343-3442386 5.4186 
chr2:3445271-3445301 5.5 
chr2:3445378-3445487 5.38532 
chr2:3455281-3455306 5.76 
chr2:3456049-3456063 5.92857 
chr2:3461815-3461855 5.85 
chr2:3462277-3462304 5.51852 
chr2:3462333-3462372 5.64103 
chr2:3467895-3467986 5.27473 
chr2:3477235-3477264 5.24138 
chr2:3479004-3479038 5.47059 
chr2:3482403-3482421 5.83333 
chr2:3484728-3484761 5.84848 
chr2:3490511-3490607 5.40625 
chr2:3490620-3490659 5.38462 
chr2:3492134-3492147 6 
chr2:3495850-3495873 5.43478 
chr2:3498596-3498619 6 
chr2:3499675-3499697 5.81818 
chr2:3503835-3503853 5.72222 
chr2:3504290-3504334 5.65909 
chr2:3505769-3505809 6 
chr2:3506221-3506235 6 
chr2:3506890-3506988 5.29592 
chr2:3507090-3507191 5.25743 
chr2:3507284-3507324 5.325 
chr2:3508817-3508836 5.68421 
chr2:3511222-3511235 5.92308 
chr2:3512105-3512136 5.70968 
chr2:3512682-3512795 5.68142 
chr2:3513602-3513623 5.7619 
chr2:3513914-3513931 6 
chr2:3514104-3514117 6 
chr2:3519794-3519828 5.47059 
chr2:3520245-3520275 5.7 
chr2:3520667-3520698 5.35484 
chr2:3521513-3521533 5.65 
chr2:3525353-3525373 5.95 
chr2:3528603-3528687 5.33333 
chr2:3581146-3581176 5.66667 
chr2:3583018-3583031 6 
chr2:3585942-3585980 5.68421 
chr2:3588919-3588937 5.77778 
chr2:3589586-3589598 6 
chr2:3590247-3590267 5.75 
chr2:3591047-3591074 5.51852 
chr2:3592674-3592689 6 
chr2:3597732-3597752 6 
chr2:3600030-3600242 5.68868 
chr2:3600837-3600871 5.20588 
chr2:3600912-3600953 5.43902 
chr2:3602342-3602375 5.30303 
chr2:3603898-3603911 6 
chr2:3607354-3607374 6 
chr2:3608069-3608245 5.68182 
chr2:3613422-3613440 5.88889 
chr2:3613725-3613739 6 
chr2:3616023-3616073 5.26 
chr2:3616087-3616110 5.91304 
chr2:3617597-3617625 6 
chr2:3618725-3618742 6 
chr2:3618830-3618863 5.9697 
chr2:3620955-3620984 5.68966 
chr2:3622433-3622447 6 
chr2:3633062-3633186 6 
chr2:3633777-3633797 5.7 
chr2:3634627-3634641 6 
chr2:3635650-3635701 5.82353 
chr2:3636572-3636597 5.52 
chr2:3637657-3637726 6 
chr2:3639817-3639926 5.76147 
chr2:3643926-3643939 6 
chr2:3645492-3645537 5.64444 
chr2:3647824-3647858 5.47059 
chr2:3648888-3648903 5.86667 
chr2:3650504-3650540 5.91667 
chr2:3650800-3650830 5.36667 
chr2:3650894-3650921 5.7037 
chr2:3655027-3655050 5.56522 
chr2:3656249-3656282 5.9697 
chr2:3656941-3656971 6 
chr2:3659759-3659870 5.5045 
chr2:3661545-3661579 6 
chr2:3662122-3662138 5.8125 
chr2:3662716-3662746 5.6 
chr2:3664364-3664419 5.89091 
chr2:3664715-3664744 5.62069 
chr2:3666758-3666857 5.61616 
chr2:3669056-3669073 5.88235 
chr2:3669758-3669770 6 
chr2:3669920-3669939 6 
chr2:3672195-3672224 5.55172 
chr2:3672758-3672780 5.54545 
chr2:3673195-3673229 5.64706 
chr2:3674011-3674025 6 
chr2:3674099-3674119 5.65 
chr2:3674890-3674918 5.57143 
chr2:3674934-3674959 5.48 
chr2:3674974-3675009 5.4 
chr2:3675116-3675148 5.34375 
chr2:3677072-3677125 5.16981 
chr2:3677140-3677177 5.40541 
chr2:3677208-3677255 5.3617 
chr2:3677416-3677451 5.45714 
chr2:3677588-3677657 5.18841 
chr2:3677721-3677755 5.55882 
chr2:3677772-3677812 5.375 
chr2:3677832-3677886 5.2963 
chr2:3678820-3678845 5.48 
chr2:3679263-3679303 5.575 
chr2:3679312-3679355 5.72093 
chr2:3682662-3682716 5.81481 
chr2:3683328-3683360 5.1875 
chr2:3685629-3685658 5.13793 
chr2:3691214-3691245 5.45161 
chr2:3694891-3694917 5.53846 
chr2:3698886-3699027 5.95745 
chr2:3700170-3700192 6 
chr2:3704384-3704446 5.70968 
chr2:3706466-3706480 6 
chr2:3712472-3712506 5.52941 
chr2:3712888-3712914 5.38462 
chr2:3716156-3716178 6 
chr2:3717239-3717253 6 
chr2:3718367-3718395 5.32143 
chr2:3721637-3721653 6 
chr2:3722977-3722990 6 
chr2:3723173-3723197 5.83333 
chr2:3724370-3724390 5.8 
chr2:3724687-3724714 5.62963 
chr2:3729759-3729794 5.22857 
chr2:3730101-3730125 5.66667 
chr2:3732352-3732389 5.16216 
chr2:3733018-3733077 6 
chr2:3733417-3733448 5.19355 
chr2:3737829-3738070 5.93361 
chr2:3738236-3738269 5.54545 
chr2:3739010-3739031 5.57143 
chr2:3741579-3741605 5.84615 
chr2:3745199-3745268 5.82609 
chr2:3746336-3746359 5.91304 
chr2:3751162-3751213 5.72549 
chr2:3751634-3751660 5.38462 
chr2:3751906-3751927 5.57143 
chr2:3751975-3751998 5.69565 
chr2:3752059-3752079 5.75 
chr2:3752090-3752129 5.64103 
chr2:3752173-3752196 5.69565 
chr2:3752257-3752277 5.75 
chr2:3752288-3752329 6 
chr2:3754133-3754156 5.56522 
chr2:3760078-3760091 6 
chr2:3763166-3763197 5.80645 
chr2:3771526-3771586 5.71667 
chr2:3774767-3774791 5.625 
chr2:3780723-3780743 5.9 
chr2:3782812-3782866 5.7963 
chr2:3785196-3785215 5.78947 
chr2:3785441-3785457 5.875 
chr2:3785650-3785673 5.78261 
chr2:3786130-3786155 6 
chr2:3789277-3789294 5.88235 
chr2:3791571-3791614 5.5814 
chr2:3792572-3792593 5.71429 
chr2:3795947-3796012 5.33846 
chr2:3799282-3799312 5.13333 
chr2:3802725-3802890 5.64242 
chr2:3802932-3802974 5.61905 
chr2:3803005-3803052 5.46809 
chr2:3803136-3803216 5.3625 
chr2:3803229-3803302 5.47945 
chr2:3803312-3803335 5.56522 
chr2:3803397-3803496 5.57576 
chr2:3803590-3803681 5.38462 
chr2:3805342-3805365 5.43478 
chr2:3808962-3808993 6 
chr2:3813864-3813924 5.75 
chr2:3822336-3822370 5.55882 
chr2:3822711-3822820 5.66972 
chr2:3822830-3823303 5.537 
chr2:3823312-3823343 5.58065 
chr2:3823354-3823593 5.59414 
chr2:3832057-3832084 5.55556 
chr2:3832148-3832184 5.44444 
chr2:3836349-3836467 5.66949 
chr2:3841772-3841803 5.67742 
chr2:3841934-3841967 5.63636 
chr2:3850847-3850866 5.94737 
chr2:3854994-3855017 5.43478 
chr2:3860629-3860666 5.89189 
chr2:3861322-3861338 5.875 
chr2:3862917-3862940 5.43478 
chr2:3868317-3868354 5.7027 
chr2:3871352-3871369 5.94118 
chr2:3874467-3874561 5.44681 
chr2:3876866-3876885 5.78947 
chr2:3884052-3884076 5.41667 
chr2:3886042-3886073 5.83871 
chr2:3886511-3886546 5.17143 
chr2:3888965-3889030 5.47692 
chr2:3889122-3889152 5.4 
chr2:3890227-3890240 6 
chr2:3890776-3890804 5.32143 
chr2:3893686-3893781 5.46316 
chr2:3893803-3893876 5.42466 
chr2:3894590-3894617 5.55556 
chr2:3895726-3895762 6 
chr2:3897340-3897391 5.5098 
chr2:3900483-3900510 5.2963 
chr2:3902197-3902247 5.28 
chr2:3902321-3902338 5.94118 
chr2:3905469-3905502 5.66667 
chr2:3906995-3907019 5.75 
chr2:3909253-3909423 5.55882 
chr2:3909508-3909689 5.55249 
chr2:3909776-3909839 5.38095 
chr2:3909850-3909880 5.36667 
chr2:3909891-3909915 5.58333 
chr2:3909939-3910019 5.6875 
chr2:3912111-3912160 5.20408 
chr2:3912172-3912207 5.25714 
chr2:3912262-3912292 5.46667 
chr2:3912474-3912491 5.76471 
chr2:3916085-3916115 5.33333 
chr2:3922068-3922087 5.73684 
chr2:3924098-3924120 5.5 
chr2:3925208-3925228 6 
chr2:3928287-3928312 5.4 
chr2:3931322-3931335 6 
chr2:3932738-3932767 5.27586 
chr2:3933936-3933952 6 
chr2:3939315-3939334 5.78947 
chr2:3945721-3945746 5.64 
chr2:3946218-3946237 6 
chr2:3946250-3946292 5.57143 
chr2:3950324-3950361 6 
chr2:3952920-3952955 5.54286 
chr2:3953512-3953545 5.63636 
chr2:3954668-3954773 5.27619 
chr2:3958807-3958848 5.95122 
chr2:3959437-3959458 5.61905 
chr2:3959977-3960014 5.37838 
chr2:3965936-3965956 5.85 
chr2:3966599-3966626 5.2963 
chr2:3967157-3967211 5.51852 
chr2:3967266-3967304 5.23684 
chr2:3967331-3967508 5.57062 
chr2:3970201-3970275 5.78378 
chr2:3970753-3970768 6 
chr2:3971531-3971594 5.63492 
chr2:3974019-3974043 5.5 
chr2:3974390-3974438 5.72917 
chr2:3974446-3974486 5.425 
chr2:3975064-3975080 5.9375 
chr2:3976689-3976708 5.78947 
chr2:3977554-3977681 5.7874 
chr2:3977693-3977873 5.91667 
chr2:3977885-3977912 5.55556 
chr2:3978291-3978322 5.80645 
chr2:3981445-3981476 6 
chr2:3983443-3983470 6 
chr2:3983600-3983619 5.63158 
chr2:3985356-3985399 5.76744 
chr2:3987658-3987688 5.36667 
chr2:3989867-3989881 6 
chr2:3990242-3990265 5.69565 
chr2:3994465-3994513 5.8125 
chr2:3994696-3994709 6 
chr2:3998935-3998985 5.3 
chr2:3999243-3999277 5.44118 
chr2:4003029-4003143 5.52632 
chr2:4003784-4003812 5.89286 
chr2:4004118-4004135 5.88235 
chr2:4007115-4007138 6 
chr2:4009151-4009175 5.58333 
chr2:4009235-4009247 6 
chr2:4012256-4012272 6 
chr2:4015167-4015189 6 
chr2:4015366-4015383 6 
chr2:4015887-4015919 5.71875 
chr2:4018856-4018879 5.56522 
chr2:4018892-4018955 5.52381 
chr2:4018965-4019097 5.47727 
chr2:4019107-4019238 5.38931 
chr2:4019257-4019282 5.48 
chr2:4019357-4019432 5.49333 
chr2:4019454-4019494 5.7 
chr2:4019509-4019803 5.4898 
chr2:4019812-4019842 5.6 
chr2:4020086-4020162 5.5 
chr2:4021886-4021909 5.82609 
chr2:4023428-4023463 5.8 
chr2:4027435-4027464 6 
chr2:4027581-4027629 5.39583 
chr2:4033214-4033238 5.875 
chr2:4034688-4034726 5.71053 
chr2:4036587-4036631 5.68182 
chr2:4037029-4037045 5.9375 
chr2:4039620-4039666 5.45652 
chr2:4041318-4041345 5.37037 
chr2:4041637-4041653 5.875 
chr2:4042514-4042548 5.70588 
chr2:4052312-4052342 5.36667 
chr2:4052364-4052406 5.38095 
chr2:4052438-4052567 5.6124 
chr2:4052611-4052644 5.39394 
chr2:4055483-4055504 5.66667 
chr2:4059513-4059539 5.34615 
chr2:4062330-4062342 6 
chr2:4063539-4063563 5.75 
chr2:4070753-4070772 6 
chr2:4074247-4074266 6 
chr2:4077552-4077567 6 
chr2:4081699-4081721 5.5 
chr2:4082292-4082341 5.46939 
chr2:4084316-4084350 5.94118 
chr2:4089219-4089281 5.27419 
chr2:4089911-4089939 5.5 
chr2:4094013-4094027 6 
chr2:4094549-4094571 5.54545 
chr2:4099054-4099079 5.36 
chr2:4099209-4099230 5.61905 
chr2:4099278-4099305 5.74074 
chr2:4100659-4100679 6 
chr2:4104035-4104095 5.53333 
chr2:4110812-4110827 6 
chr2:4110838-4110877 5.84615 
chr2:4116785-4116812 5.88889 
chr2:4118529-4118550 5.57143 
chr2:4118641-4118667 5.5 
chr2:4120590-4120621 5.67742 
chr2:4123336-4123510 5.54023 
chr2:4126508-4126551 5.5814 
chr2:4131529-4131799 5.88519 
chr2:4132303-4132316 6 
chr2:4134575-4134619 5.97727 
chr2:4134855-4134875 5.7 
chr2:4135450-4135488 5.31579 
chr2:4139097-4139121 5.45833 
chr2:4140642-4140671 6 
chr2:4146501-4146533 5.34375 
chr2:4147142-4147175 5.51515 
chr2:4147634-4147647 6 
chr2:4148203-4148220 5.82353 
chr2:4154625-4154654 5.86207 
chr2:4157680-4157776 5.52083 
chr2:4158448-4158740 5.71233 
chr2:4159591-4159617 5.92308 
chr2:4159771-4159784 6 
chr2:4162733-4162765 5.90625 
chr2:4162857-4162898 5.43902 
chr2:4163992-4164019 5.2963 
chr2:4166266-4166317 5.86275 
chr2:4170508-4170522 6 
chr2:4172232-4172268 5.83333 
chr2:4173994-4174022 5.32143 
chr2:4174056-4174087 5.29032 
chr2:4174118-4174144 5.46154 
chr2:4175400-4175421 5.71429 
chr2:4180837-4180849 6 
chr2:4185305-4185333 5.28571 
chr2:4185668-4185735 5.23881 
chr2:4189410-4189434 5.5 
chr2:4189735-4189778 5.16279 
chr2:4191955-4191974 5.63158 
chr2:4193412-4193440 5.60714 
chr2:4194191-4194218 5.22222 
chr2:4195114-4195136 6 
chr2:4195523-4195542 6 
chr2:4197897-4197914 5.94118 
chr2:4199041-4199062 5.52381 
chr2:4199630-4199726 5.83333 
chr2:4201029-4201048 5.68421 
chr2:4201590-4201633 5.44186 
chr2:4203343-4203409 5.39394 
chr2:4211415-4211446 5.96774 
chr2:4212294-4212327 5.60606 
chr2:4217966-4217979 6 
chr2:4221580-4221602 5.5 
chr2:4224487-4224503 5.875 
chr2:4226256-4226288 5.4375 
chr2:4227145-4227166 6 
chr2:4229075-4229126 5.33333 
chr2:4229844-4229858 6 
chr2:4230012-4230044 6 
chr2:4232441-4232460 6 
chr2:4232622-4232639 5.94118 
chr2:4234515-4234541 5.57692 
chr2:4237825-4237847 5.59091 
chr2:4238465-4238486 5.57143 
chr2:4243986-4244013 5.62963 
chr2:4244598-4244729 5.27481 
chr2:4246354-4246381 5.22222 
chr2:4247328-4247369 5.43902 
chr2:4249395-4249410 6 
chr2:4249502-4249546 5.34091 
chr2:4250218-4250243 5.4 
chr2:4251459-4251484 5.36 
chr2:4252951-4252981 5.8 
chr2:4253028-4253055 5.22222 
chr2:4256571-4256584 5.92308 
chr2:4257782-4257812 5.2 
chr2:4259733-4259754 5.90476 
chr2:4260279-4260299 6 
chr2:4261148-4261170 5.54545 
chr2:4263605-4263628 6 
chr2:4265344-4265371 6 
chr2:4272583-4272615 5.21875 
chr2:4272924-4272947 5.86957 
chr2:4277465-4277525 5.61667 
chr2:4278431-4278445 6 
chr2:4280085-4280106 5.66667 
chr2:4280981-4281000 5.63158 
chr2:4282590-4282607 6 
chr2:4283199-4283224 5.92 
chr2:4285192-4285235 5.86047 
chr2:4286003-4286028 5.36 
chr2:4286845-4286863 6 
chr2:4288180-4288211 5.29032 
chr2:4288987-4289018 5.64516 
chr2:4292193-4292236 6 
chr2:4293997-4294014 5.76471 
chr2:4296673-4296697 5.54167 
chr2:4297584-4297616 5.375 
chr2:4305949-4305963 6 
chr2:4307789-4307805 6 
chr2:4307947-4308345 5.78392 
chr2:4309204-4309240 5.61111 
chr2:4310199-4310217 6 
chr2:4312040-4312077 5.54054 
chr2:4313171-4313184 5.92308 
chr2:4315299-4315599 5.47333 
chr2:4315703-4316105 5.35572 
chr2:4316124-4316312 5.12234 
chr2:4316321-4316436 5.10435 
chr2:4316787-4316812 5.64 
chr2:4316838-4316918 5.55 
chr2:4316927-4317014 5.50575 
chr2:4317023-4317228 5.36585 
chr2:4317240-4317288 5.22917 
chr2:4319475-4319544 5.85507 
chr2:4321779-4321809 5.63333 
chr2:4324397-4324412 6 
chr2:4326823-4326850 6 
chr2:4330048-4330068 5.95 
chr2:4334328-4334341 5.92308 
chr2:4337992-4338030 5.81579 
chr2:4338339-4338355 5.8125 
chr2:4342427-4342459 5.96875 
chr2:4343269-4343312 5.18605 
chr2:4343367-4343433 5.81818 
chr2:4343482-4343567 5.35294 
chr2:4345083-4345105 5.59091 
chr2:4346036-4346073 5.59459 
chr2:4353903-4353930 5.62963 
chr2:4355113-4355150 5.16216 
chr2:4360985-4361006 5.71429 
chr2:4361850-4361877 5.2963 
chr2:4363309-4363375 6 
chr2:4365795-4365817 5.95455 
chr2:4366717-4366744 5.40741 
chr2:4369419-4369461 5.64286 
chr2:4372812-4372839 5.33333 
chr2:4374552-4374571 5.63158 
chr2:4377557-4377572 6 
chr2:4378372-4378404 5.875 
chr2:4379994-4380006 6 
chr2:4382494-4382518 5.41667 
chr2:4383022-4383060 5.36842 
chr2:4385757-4385779 5.63636 
chr2:4386831-4386855 5.75 
chr2:4388113-4388137 5.66667 
chr2:4388839-4388890 5.4902 
chr2:4390194-4390251 5.77193 
chr2:4390998-4391037 5.64103 
chr2:4393904-4393922 5.88889 
chr2:4394613-4394640 5.44444 
chr2:4395367-4395401 6 
chr2:4396352-4396379 6 
chr2:4398668-4398687 6 
chr2:4399108-4399131 5.82609 
chr2:4401180-4401225 6 
chr2:4404178-4404219 5.36585 
chr2:4404576-4404600 5.45833 
chr2:4406116-4406138 5.5 
chr2:4412779-4412823 5.95455 
chr2:4413281-4413301 5.6 
chr2:4413332-4413356 5.79167 
chr2:4414695-4414723 6 
chr2:4415116-4415131 5.93333 
chr2:4415396-4415409 6 
chr2:4415426-4415446 5.6 
chr2:4415942-4415970 5.89286 
chr2:4417469-4417492 5.52174 
chr2:4421382-4421423 5.46341 
chr2:4425203-4425226 5.6087 
chr2:4426101-4426118 5.88235 
chr2:4432727-4432757 5.43333 
chr2:4433077-4433090 6 
chr2:4433452-4433485 6 
chr2:4436396-4436446 5.26 
chr2:4437331-4437361 5.36667 
chr2:4437513-4437532 5.68421 
chr2:4440582-4440613 5.51613 
chr2:4441539-4441565 6 
chr2:4444962-4445005 5.46512 
chr2:4446013-4446043 5.16667 
chr2:4446812-4446842 5.16667 
chr2:4447455-4447472 5.82353 
chr2:4447593-4447633 5.65 
chr2:4448231-4448262 5.96774 
chr2:4450874-4450908 6 
chr2:4452387-4452411 5.41667 
chr2:4453116-4453130 6 
chr2:4453451-4453504 5.88679 
chr2:4454209-4454234 6 
chr2:4454370-4454395 5.32 
chr2:4454557-4454573 6 
chr2:4456455-4456476 5.7619 
chr2:4457346-4457371 5.88 
chr2:4457719-4457822 5.79612 
chr2:4458664-4458678 6 
chr2:4459662-4459707 5.73333 
chr2:4464069-4464082 6 
chr2:4465017-4465364 5.69452 
chr2:4466463-4466498 5.65714 
chr2:4468596-4468627 5.32258 
chr2:4471364-4471396 5.3125 
chr2:4473070-4473101 5.77419 
chr2:4473471-4473543 5.29167 
chr2:4474812-4474843 5.67742 
chr2:4476446-4476515 5.37681 
chr2:4478610-4478633 5.43478 
chr2:4478774-4478794 5.8 
chr2:4479086-4479106 6 
chr2:4479508-4479521 6 
chr2:4481742-4481769 5.51852 
chr2:4484483-4484527 5.40909 
chr2:4485638-4485668 5.33333 
chr2:4486768-4486812 5.72727 
chr2:4487978-4488004 5.53846 
chr2:4489044-4489059 5.86667 
chr2:4492367-4492387 6 
chr2:4495284-4495312 5.32143 
chr2:4496658-4497227 5.63269 
chr2:4497236-4497296 5.78333 
chr2:4499686-4500312 5.70607 
chr2:4501998-4502021 5.52174 
chr2:4503530-4503560 5.8 
chr2:4504807-4504831 5.625 
chr2:4505710-4505766 5.67857 
chr2:4508483-4508499 6 
chr2:4508829-4508866 5.48649 
chr2:4510143-4510180 5.62162 
chr2:4510628-4510667 5.33333 
chr2:4510918-4510949 5.25806 
chr2:4514035-4514069 5.5 
chr2:4517505-4517542 5.59459 
chr2:4517737-4518064 5.72783 
chr2:4518084-4518113 5.51724 
chr2:4518989-4519091 5.58824 
chr2:4519454-4519477 5.78261 
chr2:4521362-4521377 5.86667 
chr2:4525768-4525802 5.14706 
chr2:4531742-4531754 6 
chr2:4532575-4532614 5.94872 
chr2:4537825-4537837 6 
chr2:4542820-4542841 5.66667 
chr2:4543118-4543130 6 
chr2:4544812-4544841 6 
chr2:4545081-4545103 6 
chr2:4546515-4546557 5.97619 
chr2:4547602-4547643 5.26829 
chr2:4553873-4553901 5.39286 
chr2:4555020-4555043 5.65217 
chr2:4556254-4556270 5.875 
chr2:4562144-4562163 5.68421 
chr2:4563527-4563549 5.54545 
chr2:4569845-4569874 5.58621 
chr2:4569926-4569987 5.70492 
chr2:4571517-4571545 5.67857 
chr2:4572610-4572634 5.45833 
chr2:4573868-4573920 6 
chr2:4573990-4574008 5.72222 
chr2:4574249-4574269 5.6 
chr2:4575603-4575700 5.64948 
chr2:4579963-4580018 5.83636 
chr2:4581120-4581142 5.72727 
chr2:4582333-4582345 6 
chr2:4587372-4587405 5.78788 
chr2:4588976-4589004 5.21429 
chr2:4593562-4593588 5.69231 
chr2:4594054-4594095 5.21951 
chr2:4594898-4594920 5.72727 
chr2:4598049-4598070 6 
chr2:4601593-4601653 5.45 
chr2:4601807-4601835 5.78571 
chr2:4602925-4602956 5.35484 
chr2:4603242-4603262 5.85 
chr2:4607419-4607450 5.64516 
chr2:4608774-4608812 5.28947 
chr2:4609562-4609596 5.47059 
chr2:4610580-4610619 6 
chr2:4611515-4611571 5.66071 
chr2:4613677-4613784 5.83178 
chr2:4614589-4614628 5.46154 
chr2:4622433-4622472 5.69231 
chr2:4624173-4624212 5.94872 
chr2:4625877-4625903 5.57692 
chr2:4631754-4631794 5.425 
chr2:4631817-4631841 5.45833 
chr2:4631881-4631931 5.3 
chr2:4632896-4633032 5.82353 
chr2:4634312-4634427 5.54783 
chr2:4634709-4634732 5.47826 
chr2:4635006-4635019 6 
chr2:4635555-4635575 6 
chr2:4642043-4642102 5.74576 
chr2:4642128-4642145 6 
chr2:4643105-4643139 5.70588 
chr2:4644516-4644701 5.73514 
chr2:4646431-4646455 5.83333 
chr2:4647049-4647085 5.77778 
chr2:4648301-4648324 5.56522 
chr2:4648803-4648843 5.4 
chr2:4648850-4648931 5.55556 
chr2:4648975-4649023 5.60417 
chr2:4649035-4649101 5.62121 
chr2:4649112-4649173 5.44262 
chr2:4649189-4649654 5.55699 
chr2:4649803-4649841 5.86842 
chr2:4650443-4650478 5.25714 
chr2:4651698-4651726 5.39286 
chr2:4651885-4651923 5.76316 
chr2:4653875-4653891 5.9375 
chr2:4654013-4654041 5.39286 
chr2:4654658-4654686 5.96429 
chr2:4655055-4655108 5.50943 
chr2:4657708-4657731 5.52174 
chr2:4657878-4657905 5.59259 
chr2:4659274-4659307 5.84848 
chr2:4660098-4660127 5.72414 
chr2:4660176-4660202 6 
chr2:4661494-4661557 5.22222 
chr2:4668122-4668150 5.89286 
chr2:4668992-4669011 5.63158 
chr2:4672788-4672848 5.68333 
chr2:4672871-4672935 5.5 
chr2:4673886-4673919 6 
chr2:4674226-4674238 6 
chr2:4674697-4674731 5.61765 
chr2:4675379-4675447 5.33824 
chr2:4676363-4676402 6 
chr2:4677022-4677048 5.80769 
chr2:4678517-4678533 6 
chr2:4679470-4679484 6 
chr2:4680290-4680306 6 
chr2:4680937-4680984 5.42553 
chr2:4684948-4684973 5.32 
chr2:4685323-4685355 5.28125 
chr2:4685828-4685856 5.89286 
chr2:4687157-4687183 5.30769 
chr2:4690173-4690216 5.7907 
chr2:4698621-4698642 5.57143 
chr2:4698650-4698666 6 
chr2:4700878-4700915 6 
chr2:4704497-4704522 5.68 
chr2:4706120-4706159 5.89744 
chr2:4706781-4706793 6 
chr2:4707087-4707149 5.54839 
chr2:4713355-4713372 6 
chr2:4714553-4714574 5.80952 
chr2:4715122-4715155 5.33333 
chr2:4717002-4717024 5.77273 
chr2:4718689-4718716 5.33333 
chr2:4718906-4718932 6 
chr2:4720224-4720241 5.82353 
chr2:4720700-4720728 5.53571 
chr2:4724390-4724425 6 
chr2:4727014-4727061 5.29787 
chr2:4727073-4727104 5.58065 
chr2:4727369-4727394 5.48 
chr2:4729335-4729367 5.9375 
chr2:4730358-4730384 5.61538 
chr2:4734532-4734556 5.75 
chr2:4734569-4734604 6 
chr2:4736460-4736496 5.36111 
chr2:4739950-4739979 5.93103 
chr2:4742673-4742707 5.44118 
chr2:4742840-4742872 6 
chr2:4744006-4744024 5.83333 
chr2:4744341-4744440 5.28283 
chr2:4746229-4746260 5.77419 
chr2:4747181-4747230 5.77551 
chr2:4747507-4747525 6 
chr2:4749869-4749897 5.92857 
chr2:4751437-4751476 5.84615 
chr2:4752353-4752374 6 
chr2:4752996-4753034 5.42105 
chr2:4753914-4753926 6 
chr2:4754615-4754633 5.83333 
chr2:4756679-4756705 5.5 
chr2:4760312-4760341 5.27586 
chr2:4760990-4761010 5.85 
chr2:4763390-4763415 5.36 
chr2:4763883-4763895 6 
chr2:4763965-4763983 5.94444 
chr2:4766512-4766596 5.94048 
chr2:4767103-4767164 5.32787 
chr2:4768434-4768451 5.76471 
chr2:4772349-4772371 5.90909 
chr2:4773765-4773788 6 
chr2:4774752-4774778 5.57692 
chr2:4775623-4775647 6 
chr2:4776517-4776548 5.32258 
chr2:4779568-4779658 5.88889 
chr2:4780625-4780642 6 
chr2:4780777-4780796 6 
chr2:4787337-4787361 6 
chr2:4790182-4790220 6 
chr2:4793134-4793164 5.46667 
chr2:4793637-4793650 5.92308 
chr2:4793753-4793774 5.57143 
chr2:4794141-4794168 5.44444 
chr2:4795326-4795371 5.4 
chr2:4795681-4795700 5.84211 
chr2:4798388-4798410 5.72727 
chr2:4799888-4799916 5.78571 
chr2:4809780-4809797 5.76471 
chr2:4810408-4810451 6 
chr2:4810505-4810565 5.55 
chr2:4811249-4811271 5.54545 
chr2:4812452-4812469 5.82353 
chr2:4813220-4813232 6 
chr2:4816792-4816812 5.75 
chr2:4820154-4820166 6 
chr2:4820708-4820756 5.77083 
chr2:4822047-4822062 5.93333 
chr2:4828762-4828789 5.66667 
chr2:4828869-4828887 5.77778 
chr2:4831831-4831848 5.76471 
chr2:4832115-4832149 5.55882 
chr2:4833440-4833475 5.77143 
chr2:4840058-4840081 5.69565 
chr2:4843677-4843720 6 
chr2:4844113-4844136 5.56522 
chr2:4845718-4845750 5.78125 
chr2:4845899-4845926 5.44444 
chr2:4846703-4846730 6 
chr2:4847008-4847039 5.51613 
chr2:4847232-4847252 5.7 
chr2:4848457-4848481 6 
chr2:4850774-4850800 5.92308 
chr2:4852331-4852375 6 
chr2:4854121-4854141 5.8 
chr2:4855278-4855312 5.5 
chr2:4865335-4865350 5.93333 
chr2:4866770-4866782 6 
chr2:4868754-4868778 5.75 
chr2:4874566-4874583 5.82353 
chr2:4874671-4874706 5.82857 
chr2:4878220-4878235 6 
chr2:4880812-4880845 5.45455 
chr2:4881786-4881817 5.96774 
chr2:4896082-4896102 5.6 
chr2:4899164-4899192 5.57143 
chr2:4904187-4904207 5.9 
chr2:4907874-4907923 5.26531 
chr2:4908016-4908037 5.71429 
chr2:4914190-4914532 5.54094 
chr2:4914620-4914695 5.42667 
chr2:4916576-4916632 5.32143 
chr2:4917635-4917671 5.16667 
chr2:4919812-4919851 5.79487 
chr2:4920558-4920589 5.67742 
chr2:4924342-4924356 6 
chr2:4924709-4924769 5.86667 
chr2:4925905-4925932 5.37037 
chr2:4925954-4926055 5.49505 
chr2:4927833-4927857 5.58333 
chr2:4929864-4929886 5.54545 
chr2:4932521-4932561 5.7 
chr2:4935160-4935196 6 
chr2:4937738-4937772 5.14706 
chr2:4940160-4940180 6 
chr2:4940540-4940552 6 
chr2:4941856-4941899 5.72093 
chr2:4943633-4943660 5.40741 
chr2:4945767-4945791 6 
chr2:4945837-4945849 6 
chr2:4945868-4945902 5.82353 
chr2:4947066-4947098 5.9375 
chr2:4953124-4953143 5.89474 
chr2:4953643-4953674 6 
chr2:4953941-4953962 5.61905 
chr2:4955890-4955907 5.76471 
chr2:4955920-4955945 5.68 
chr2:4955964-4956065 5.60396 
chr2:4958275-4958290 6 
chr2:4959696-4959709 5.92308 
chr2:4959798-4959822 5.41667 
chr2:4967679-4967703 5.41667 
chr2:4967874-4967899 5.44 
chr2:4968000-4968028 5.32143 
chr2:4968784-4968812 5.42857 
chr2:4969483-4969650 5.7006 
chr2:4970256-4970312 5.23214 
chr2:4971451-4971471 5.75 
chr2:4971483-4971512 5.7931 
chr2:4971737-4971812 5.13333 
chr2:4972068-4972112 5.56818 
chr2:4972543-4972576 5.72727 
chr2:4973932-4973989 5.96491 
chr2:4977276-4977297 5.71429 
chr2:4978015-4978150 5.88148 
chr2:4984066-4984096 5.6 
chr2:4989371-4989414 6 
chr2:4990024-4990065 5.80488 
chr2:4990495-4990518 5.91304 
chr2:4992440-4992461 6 
chr2:4996426-4996492 5.84848 
chr2:4998807-4998822 6 
chr2:5002778-5002812 5.55882 
chr2:5003068-5003091 5.6087 
chr2:5004718-5004747 5.55172 
chr2:5009716-5009729 6 
chr2:5010687-5011067 5.7 
chr2:5013427-5013444 6 
chr2:5013979-5014055 5.57895 
chr2:5014073-5014154 5.40741 
chr2:5014201-5014317 5.53448 
chr2:5014332-5014375 6 
chr2:5017140-5017274 5.50746 
chr2:5124517-5124560 5.39535 
chr2:5128462-5128483 5.71429 
chr2:5129014-5129032 6 
chr2:5131170-5131264 5.80851 
chr2:5134958-5134982 5.70833 
chr2:5135268-5135315 5.76596 
chr2:5140285-5140339 5.72222 
chr2:5142193-5142218 5.48 
chr2:5148166-5148190 5.41667 
chr2:5150340-5150360 5.75 
chr2:5151150-5151519 5.42818 
chr2:5154834-5154851 6 
chr2:5156465-5156503 6 
chr2:5157927-5157944 5.82353 
chr2:5158420-5158444 5.41667 
chr2:5162529-5163206 5.45643 
chr2:5163242-5163288 5.58696 
chr2:5163326-5163361 5.51429 
chr2:5163378-5163600 5.47748 
chr2:5163616-5163724 5.42593 
chr2:5163796-5163827 5.41935 
chr2:5164899-5164930 5.41935 
chr2:5169901-5169963 5.64516 
chr2:5170385-5170403 5.72222 
chr2:5172250-5172288 5.94737 
chr2:5172375-5172402 5.37037 
chr2:5174203-5174239 6 
chr2:5174395-5174411 6 
chr2:5175854-5175866 6 
chr2:5177305-5177321 6 
chr2:5178473-5178507 5.32353 
chr2:5180031-5180045 6 
chr2:5181783-5182016 5.79399 
chr2:5183194-5183226 5.5 
chr2:5184161-5184175 6 
chr2:5184435-5184453 5.88889 
chr2:5185093-5185128 5.31429 
chr2:5185715-5185778 5.57143 
chr2:5185801-5185848 5.51064 
chr2:5185862-5185952 5.34444 
chr2:5186036-5186064 6 
chr2:5186090-5186150 5.6 
chr2:5186190-5186239 5.79592 
chr2:5186714-5186739 5.8 
chr2:5186896-5186915 5.84211 
chr2:5187655-5187668 6 
chr2:5190042-5190062 5.7 
chr2:5191029-5191046 6 
chr2:5192304-5192338 5.23529 
chr2:5195016-5195037 5.61905 
chr2:5197157-5197195 6 
chr2:5202144-5202181 6 
chr2:5204131-5204158 5.59259 
chr2:5204370-5204418 5.79167 
chr2:5204475-5204493 6 
chr2:5209470-5209501 6 
chr2:5212247-5212304 5.50877 
chr2:5212321-5212381 5.66667 
chr2:5212406-5212460 5.27778 
chr2:5213478-5213501 5.73913 
chr2:5213602-5213629 5.88889 
chr2:5214025-5214066 5.56098 
chr2:5215288-5215312 5.625 
chr2:5216163-5216186 5.43478 
chr2:5217326-5217393 5.8806 
chr2:5217904-5217926 5.77273 
chr2:5218431-5218487 5.69643 
chr2:5221957-5222003 5.30435 
chr2:5222288-5222312 5.79167 
chr2:5222859-5222877 6 
chr2:5223021-5223116 5.24211 
chr2:5227348-5227417 5.88406 
chr2:5238179-5238205 5.92308 
chr2:5238314-5238336 5.63636 
chr2:5241354-5241377 6 
chr2:5241724-5241742 6 
chr2:5247788-5247814 5.88462 
chr2:5249442-5249469 5.33333 
chr2:5251547-5251569 5.5 
chr2:5258086-5258101 6 
chr2:5258352-5258374 5.90909 
chr2:5259309-5259332 5.47826 
chr2:5263518-5263543 5.72 
chr2:5265288-5265325 5.72973 
chr2:5273496-5273680 5.4837 
chr2:5273766-5273788 5.72727 
chr2:5273797-5273853 5.42857 
chr2:5273869-5273994 5.512 
chr2:5274037-5274072 5.65714 
chr2:5274084-5274096 6 
chr2:5274162-5274199 5.56757 
chr2:5274226-5274239 6 
chr2:5277460-5277473 5.92308 
chr2:5279777-5279795 6 
chr2:5283108-5283127 5.63158 
chr2:5283381-5283405 5.375 
chr2:5283946-5283968 6 
chr2:5284061-5284098 5.67568 
chr2:5284924-5284945 5.71429 
chr2:5285933-5285965 5.75 
chr2:5286256-5286272 6 
chr2:5288339-5288363 5.58333 
chr2:5288524-5288547 6 
chr2:5290511-5290577 5.48485 
chr2:5290833-5290845 6 
chr2:5295034-5295084 5.32 
chr2:5298269-5298296 6 
chr2:5302796-5302813 6 
chr2:5305677-5305726 5.69388 
chr2:5307566-5307593 6 
chr2:5308854-5308879 5.32 
chr2:5309629-5309659 6 
chr2:5309722-5309736 6 
chr2:5312023-5312058 5.25714 
chr2:5312159-5312198 5.38462 
chr2:5312369-5312408 5.38462 
chr2:5312543-5312568 5.52 
chr2:5317381-5317418 5.81081 
chr2:5319316-5319339 5.82609 
chr2:5323102-5323137 5.77143 
chr2:5323184-5323207 5.69565 
chr2:5324864-5324879 5.86667 
chr2:5327116-5327142 5.61538 
chr2:5333743-5333773 5.8 
chr2:5339878-5339899 5.7619 
chr2:5340120-5340144 5.54167 
chr2:5345423-5345458 5.37143 
chr2:5346033-5346052 6 
chr2:5347023-5347071 5.85417 
chr2:5348529-5348559 5.23333 
chr2:5351227-5351276 6 
chr2:5351288-5351354 5.25758 
chr2:5351372-5351478 5.41509 
chr2:5351487-5351527 5.5 
chr2:5352546-5352698 5.36184 
chr2:5353605-5353727 5.5 
chr2:5354476-5354491 6 
chr2:5354628-5354751 5.4878 
chr2:5356677-5356702 5.32 
chr2:5361115-5361157 5.33333 
chr2:5361202-5361240 5.5 
chr2:5366632-5366661 5.55172 
chr2:5367538-5367567 6 
chr2:5374574-5374587 6 
chr2:5377417-5377430 6 
chr2:5378550-5378578 5.82143 
chr2:5379889-5379909 5.75 
chr2:5382775-5382794 5.68421 
chr2:5384459-5384488 5.48276 
chr2:5386527-5386584 5.21053 
chr2:5388459-5388486 5.51852 
chr2:5388986-5389017 5.64516 
chr2:5391278-5391300 5.77273 
chr2:5392847-5392868 5.52381 
chr2:5395902-5395924 6 
chr2:5396081-5396104 5.43478 
chr2:5396661-5396695 6 
chr2:5397069-5397098 5.41379 
chr2:5399081-5399101 5.9 
chr2:5402889-5402930 5.14634 
chr2:5405244-5405277 5.30303 
chr2:5408409-5408445 5.83333 
chr2:5408456-5408482 5.92308 
chr2:5409195-5409208 6 
chr2:5410187-5410273 5.51163 
chr2:5410472-5410525 5.88679 
chr2:5412142-5412165 5.56522 
chr2:5414296-5414328 5.40625 
chr2:5414723-5414839 5.85345 
chr2:5416031-5416183 5.79605 
chr2:5417586-5417637 5.86275 
chr2:5418591-5418611 5.8 
chr2:5418772-5418793 5.66667 
chr2:5419199-5419226 5.22222 
chr2:5419362-5419376 5.92857 
chr2:5420748-5420788 5.75 
chr2:5422878-5422921 5.72093 
chr2:5425515-5425529 6 
chr2:5426566-5426589 6 
chr2:5427241-5427271 5.56667 
chr2:5438363-5438423 5.85 
chr2:5438833-5438882 5.77551 
chr2:5439344-5439374 5.46667 
chr2:5443487-5443539 5.80769 
chr2:5445154-5445178 5.625 
chr2:5445750-5445907 5.92357 
chr2:5446673-5446720 5.40426 
chr2:5447542-5447604 5.25806 
chr2:5447653-5447678 5.32 
chr2:5447725-5447755 5.46667 
chr2:5450436-5450460 5.375 
chr2:5453329-5453382 5.39623 
chr2:5460643-5460668 5.6 
chr2:5461747-5461770 5.73913 
chr2:5461795-5461820 5.44 
chr2:5462320-5462364 5.77273 
chr2:5463511-5463539 5.35714 
chr2:5469490-5469513 5.43478 
chr2:5471712-5471729 5.82353 
chr2:5472316-5472330 6 
chr2:5474955-5475073 5.88136 
chr2:5477014-5477039 5.84 
chr2:5477299-5477321 5.5 
chr2:5479017-5479059 5.42857 
chr2:5480756-5480816 5.8 
chr2:5481178-5481210 5.5625 
chr2:5481632-5481674 5.47619 
chr2:5482238-5482273 5.45714 
chr2:5482855-5483083 5.36404 
chr2:5483098-5483122 5.75 
chr2:5483165-5483194 5.51724 
chr2:5487325-5487416 5.14286 
chr2:5487777-5487810 5.90909 
chr2:5491662-5491680 5.94444 
chr2:5494580-5494613 5.84848 
chr2:5495921-5495946 5.64 
chr2:5496735-5496756 6 
chr2:5497136-5497178 5.61905 
chr2:5498928-5498940 6 
chr2:5499093-5499150 5.24561 
chr2:5503641-5503665 5.83333 
chr2:5503820-5503834 6 
chr2:5504984-5505018 5.82353 
chr2:5507069-5507133 5.90625 
chr2:5508933-5508946 6 
chr2:5509008-5509057 5.57143 
chr2:5509115-5509175 5.76667 
chr2:5511154-5511176 5.63636 
chr2:5511458-5511535 5.46753 
chr2:5511666-5511698 5.71875 
chr2:5515617-5515659 5.47619 
chr2:5516122-5516141 6 
chr2:5524054-5524078 6 
chr2:5526517-5526545 5.96429 
chr2:5528327-5528382 5.23636 
chr2:5529666-5529701 5.97143 
chr2:5530190-5530211 5.71429 
chr2:5530341-5530371 5.36667 
chr2:5531161-5531175 5.92857 
chr2:5531201-5531216 6 
chr2:5538882-5538904 5.86364 
chr2:5539912-5539941 5.51724 
chr2:5539956-5540135 5.81006 
chr2:5541156-5541180 5.66667 
chr2:5542140-5542212 5.76389 
chr2:5542441-5542467 6 
chr2:5543191-5543213 5.54545 
chr2:5543308-5543334 5.53846 
chr2:5545028-5545060 6 
chr2:5545083-5545316 5.44635 
chr2:5547128-5547145 6 
chr2:5555927-5555940 6 
chr2:5556803-5556828 5.44 
chr2:5556986-5557012 6 
chr2:5559965-5559993 5.85714 
chr2:5562136-5562158 5.77273 
chr2:5564965-5564998 6 
chr2:5566324-5566337 6 
chr2:5567303-5567334 5.70968 
chr2:5569631-5569665 6 
chr2:5571483-5571501 5.88889 
chr2:5572043-5572138 5.34737 
chr2:5573261-5573378 5.78632 
chr2:5574352-5574378 5.30769 
chr2:5574530-5574553 5.73913 
chr2:5574795-5574866 5.42254 
chr2:5575645-5575657 6 
chr2:5577266-5577302 5.75 
chr2:5578303-5578333 5.5 
chr2:5579139-5579156 6 
chr2:5581721-5581743 5.59091 
chr2:5582700-5582723 6 
chr2:5583964-5583981 5.82353 
chr2:5585025-5585156 5.68702 
chr2:5585221-5585324 5.46602 
chr2:5586029-5586041 6 
chr2:5589640-5589704 5.53125 
chr2:5589721-5589806 5.8 
chr2:5589918-5589982 5.35938 
chr2:5589999-5590079 5.75 
chr2:5590193-5590226 5.63636 
chr2:5590491-5590515 5.83333 
chr2:5592108-5592169 5.47541 
chr2:5595268-5595288 5.7 
chr2:5610992-5611082 5.38889 
chr2:5611562-5611582 6 
chr2:5612150-5612169 5.84211 
chr2:5612190-5612214 5.45833 
chr2:5612270-5612296 5.65385 
chr2:5612483-5612506 5.95652 
chr2:5614385-5614412 5.55556 
chr2:5614841-5614881 6 
chr2:5614906-5614941 5.65714 
chr2:5614971-5615012 5.5122 
chr2:5615041-5615103 5.29032 
chr2:5615654-5615683 5.37931 
chr2:5617131-5617144 6 
chr2:5617653-5617675 5.54545 
chr2:5618245-5618277 5.5625 
chr2:5618567-5618605 5.63158 
chr2:5620228-5620249 5.52381 
chr2:5620720-5620780 5.36667 
chr2:5620788-5620809 5.85714 
chr2:5621147-5621160 5.92308 
chr2:5623712-5623734 5.72727 
chr2:5624256-5624303 5.80851 
chr2:5626526-5626584 5.43103 
chr2:5628218-5628286 6 
chr2:5629856-5629879 5.82609 
chr2:5631052-5631085 5.9697 
chr2:5635478-5635503 5.48 
chr2:5636709-5636740 5.96774 
chr2:5640912-5640938 5.61538 
chr2:5645492-5645561 5.88406 
chr2:5647590-5647609 5.94737 
chr2:5649570-5649603 5.30303 
chr2:5649822-5649909 5.37931 
chr2:5649922-5649968 5.69565 
chr2:5650067-5650106 5.25641 
chr2:5650119-5650146 5.40741 
chr2:5650178-5650213 5.2 
chr2:5650385-5650432 5.17021 
chr2:5650559-5650631 5.30556 
chr2:5653441-5653464 5.65217 
chr2:5657530-5657544 6 
chr2:5658016-5658074 6 
chr2:5658911-5658946 6 
chr2:5661437-5661475 5.76316 
chr2:5662424-5662463 5.64103 
chr2:5662500-5662523 5.65217 
chr2:5663395-5663430 5.31429 
chr2:5663846-5663879 6 
chr2:5666096-5666115 5.84211 
chr2:5672187-5672249 5.46774 
chr2:5672547-5672587 5.8 
chr2:5674412-5674425 6 
chr2:5675945-5675964 5.63158 
chr2:5676312-5676343 5.6129 
chr2:5677788-5677806 5.72222 
chr2:5680680-5680713 5.39394 
chr2:5681297-5681328 5.29032 
chr2:5681636-5681677 5.41463 
chr2:5686747-5687043 5.69257 
chr2:5689826-5689858 5.25 
chr2:5690523-5690561 5.84211 
chr2:5692654-5692674 5.6 
chr2:5693040-5693074 5.52941 
chr2:5693218-5693288 5.34286 
chr2:5694986-5695004 5.72222 
chr2:5696694-5696735 5.41463 
chr2:5696766-5696792 5.61538 
chr2:5699686-5699701 6 
chr2:5701621-5701670 5.34694 
chr2:5701697-5701713 6 
chr2:5703064-5703149 5.43529 
chr2:5703317-5703355 5.15789 
chr2:5703440-5703486 5.3913 
chr2:5705779-5705806 5.7037 
chr2:5713480-5713520 6 
chr2:5715348-5715368 6 
chr2:5715463-5715485 6 
chr2:5715938-5715978 5.5 
chr2:5717390-5717405 5.93333 
chr2:5721190-5721212 5.54545 
chr2:5721417-5721446 6 
chr2:5721563-5721608 5.46667 
chr2:5724094-5724120 6 
chr2:5734124-5734158 5.91176 
chr2:5735005-5735047 5.61905 
chr2:5740426-5740593 5.86826 
chr2:5744872-5744894 5.54545 
chr2:5745750-5745779 6 
chr2:5748821-5748877 5.85714 
chr2:5749392-5749405 6 
chr2:5753730-5753764 5.70588 
chr2:5756013-5756029 6 
chr2:5758126-5758147 5.85714 
chr2:5758422-5758437 6 
chr2:5759576-5759592 6 
chr2:5759882-5759913 5.48387 
chr2:5761567-5761596 5.2069 
chr2:5762174-5762216 5.92857 
chr2:5763511-5763559 5.75 
chr2:5763605-5763640 6 
chr2:5764381-5764409 5.64286 
chr2:5766513-5766535 5.81818 
chr2:5767499-5767525 5.76923 
chr2:5772725-5772750 5.56 
chr2:5773389-5773409 5.6 
chr2:5773729-5773755 5.73077 
chr2:5773972-5774006 5.23529 
chr2:5775001-5775032 5.48387 
chr2:5775788-5775826 5.31579 
chr2:5778979-5778999 6 
chr2:5779797-5779852 5.8 
chr2:5785137-5785150 6 
chr2:5785259-5785307 5.58333 
chr2:5785319-5785357 5.55263 
chr2:5788510-5788531 5.7619 
chr2:5788685-5788716 5.6129 
chr2:5789468-5789512 5.79545 
chr2:5791580-5791606 5.76923 
chr2:5793686-5793709 5.43478 
chr2:5795071-5795091 6 
chr2:5798538-5798562 5.375 
chr2:5799380-5799404 5.41667 
chr2:5799442-5799462 5.6 
chr2:5799517-5799537 5.6 
chr2:5802261-5802288 5.37037 
chr2:5807836-5808110 5.81752 
chr2:5809384-5809508 5.49194 
chr2:5809599-5809617 6 
chr2:5811611-5811692 5.88889 
chr2:5811857-5811881 5.91667 
chr2:5812010-5812027 6 
chr2:5814363-5814486 5.70732 
chr2:5814606-5814666 5.68333 
chr2:5816641-5816670 5.2069 
chr2:5820849-5820873 5.41667 
chr2:5822930-5822960 6 
chr2:5826443-5826473 5.7 
chr2:5827132-5827144 6 
chr2:5828636-5828649 6 
chr2:5828966-5828994 6 
chr2:5831471-5831538 5.43284 
chr2:5831664-5831694 5.5 
chr2:5832703-5832724 5.57143 
chr2:5832775-5832794 5.63158 
chr2:5833281-5833315 5.58824 
chr2:5833370-5833404 5.41176 
chr2:5833525-5833562 5.75676 
chr2:5833884-5833913 6 
chr2:5834249-5834299 5.62 
chr2:5834575-5834596 5.66667 
chr2:5834788-5834825 5.81081 
chr2:5835697-5835711 6 
chr2:5839841-5839854 6 
chr2:5844576-5844604 5.46429 
chr2:5845524-5845593 5.71014 
chr2:5845742-5845780 5.52632 
chr2:5845788-5845818 5.3 
chr2:5845913-5845950 5.40541 
chr2:5845978-5846027 5.28571 
chr2:5846074-5846154 5.3 
chr2:5846170-5846209 5.25641 
chr2:5846230-5846309 5.92405 
chr2:5846385-5846712 5.68502 
chr2:5851867-5851891 5.83333 
chr2:5852688-5852702 5.92857 
chr2:5854788-5854844 5.51786 
chr2:5855877-5855920 5.51163 
chr2:5856340-5856367 5.2963 
chr2:5856551-5856595 5.47727 
chr2:5857210-5857225 5.93333 
chr2:5857261-5857288 5.7037 
chr2:5857759-5857804 6 
chr2:5860878-5860902 5.45833 
chr2:5862670-5862683 6 
chr2:5864877-5864918 5.53659 
chr2:5867166-5867189 5.6087 
chr2:5871483-5871512 5.72414 
chr2:5871666-5871678 6 
chr2:5874784-5874814 5.7 
chr2:5875935-5875969 5.94118 
chr2:5876335-5876361 6 
chr2:5881054-5881082 5.96429 
chr2:5883895-5884028 5.87218 
chr2:5884747-5884770 6 
chr2:5901657-5901671 6 
chr2:5902086-5902106 6 
chr2:5903973-5904014 5.65854 
chr2:5904029-5904049 5.9 
chr2:5905190-5905302 5.66071 
chr2:5905358-5905424 5.51515 
chr2:5905438-5905480 5.59524 
chr2:5911767-5911788 5.85714 
chr2:5914915-5914932 5.76471 
chr2:5914950-5914969 5.63158 
chr2:5917469-5917524 5.65455 
chr2:5919967-5919984 6 
chr2:5922384-5922399 5.86667 
chr2:5922794-5922827 6 
chr2:5923129-5923152 5.43478 
chr2:5924697-5924721 5.625 
chr2:5925083-5925095 6 
chr2:5925986-5926017 5.3871 
chr2:5931367-5931381 6 
chr2:5934713-5934751 5.71053 
chr2:5939118-5939194 5.85526 
chr2:5940036-5940059 5.86957 
chr2:5941977-5942004 5.66667 
chr2:5952611-5952648 5.24324 
chr2:5952907-5952959 5.61538 
chr2:5953428-5953522 5.41489 
chr2:5953668-5953724 5.21429 
chr2:5954529-5954571 5.21429 
chr2:5955189-5955225 5.83333 
chr2:5962365-5962383 6 
chr2:5963216-5963243 5.51852 
chr2:5967087-5967120 5.39394 
chr2:5967450-5967473 5.91304 
chr2:5972818-5972835 6 
chr2:5973679-5973722 5.44186 
chr2:5974223-5974243 5.95 
chr2:5977456-5977470 6 
chr2:5977746-5977765 6 
chr2:5979206-5979221 6 
chr2:5979240-5979263 5.56522 
chr2:5981715-5981758 5.97674 
chr2:5982045-5982099 5.55556 
chr2:5982110-5982208 5.40816 
chr2:5984570-5984596 5.38462 
chr2:5988978-5989019 5.36585 
chr2:5990485-5990555 5.77143 
chr2:5991607-5991647 5.85 
chr2:5992065-5992092 5.55556 
chr2:5994405-5994430 5.8 
chr2:5994696-5994724 5.78571 
chr2:6004521-6004537 6 
chr2:6023170-6023201 5.3871 
chr2:6024828-6025148 5.93438 
chr2:6025428-6025515 5.32184 
chr2:6030080-6030112 5.8125 
chr2:6036571-6036584 6 
chr2:6037261-6037299 5.63158 
chr2:6038977-6039003 5.57692 
chr2:6039562-6039581 5.68421 
chr2:6039709-6039736 5.85185 
chr2:6043502-6043527 5.76 
chr2:6045317-6045346 6 
chr2:6045358-6045373 6 
chr2:6051038-6051055 5.82353 
chr2:6053770-6053794 6 
chr2:6059870-6059894 5.91667 
chr2:6061338-6061377 5.74359 
chr2:6062807-6062832 5.76 
chr2:6063302-6063318 5.875 
chr2:6063363-6063379 5.875 
chr2:6063424-6063440 5.875 
chr2:6070681-6070706 5.4 
chr2:6071080-6071097 6 
chr2:6076627-6076773 6 
chr2:6080391-6080444 5.90566 
chr2:6083090-6083105 6 
chr2:6085118-6085151 5.84848 
chr2:6090553-6090593 5.85 
chr2:6093685-6093697 6 
chr2:6098788-6098823 5.42857 
chr2:6102504-6102524 5.9 
chr2:6106489-6106509 6 
chr2:6106600-6106637 5.45946 
chr2:6110619-6110716 5.54639 
chr2:6114992-6115007 5.93333 
chr2:6121326-6121369 6 
chr2:6122312-6122331 5.73684 
chr2:6127773-6127788 5.86667 
chr2:6132411-6132456 5.73333 
chr2:6132676-6132715 6 
chr2:6133559-6133583 5.75 
chr2:6136666-6136680 6 
chr2:6136972-6136996 5.875 
chr2:6138821-6138845 5.95833 
chr2:6140954-6140980 5.57692 
chr2:6141692-6141752 5.5 
chr2:6147628-6147670 5.28571 
chr2:6148235-6148253 5.77778 
chr2:6154166-6154194 5.28571 
chr2:6154804-6154823 5.94737 
chr2:6155123-6155149 6 
chr2:6155505-6155521 6 
chr2:6156303-6156537 5.84615 
chr2:6157080-6157200 5.80833 
chr2:6158788-6158908 5.775 
chr2:6165161-6165173 6 
chr2:6167115-6167188 5.78082 
chr2:6173956-6173990 5.29412 
chr2:6179016-6179048 5.84375 
chr2:6182587-6182633 5.76087 
chr2:6194744-6194774 5.36667 
chr2:6197925-6197948 5.52174 
chr2:6199187-6199226 5.66667 
chr2:6199973-6200005 5.5625 
chr2:6206902-6206919 5.94118 
chr2:6207096-6207126 5.26667 
chr2:6208196-6208264 5.36765 
chr2:6209125-6209156 5.51613 
chr2:6210336-6210357 5.61905 
chr2:6214265-6214288 5.52174 
chr2:6214311-6214338 5.55556 
chr2:6215493-6215519 5.26923 
chr2:6217276-6217307 5.80645 
chr2:6222181-6222202 5.61905 
chr2:6223333-6223357 5.54167 
chr2:6223954-6223980 5.34615 
chr2:6225795-6225830 5.8 
chr2:6229058-6229072 6 
chr2:6229502-6229517 6 
chr2:6235288-6235349 5.45902 
chr2:6235460-6235493 5.27273 
chr2:6235556-6235612 5.33929 
chr2:6236339-6236363 5.54167 
chr2:6236780-6236801 5.71429 
chr2:6237603-6237631 5.75 
chr2:6237652-6237671 6 
chr2:6243138-6243174 5.22222 
chr2:6243657-6243675 5.77778 
chr2:6245878-6245909 5.90323 
chr2:6245946-6245973 5.25926 
chr2:6248713-6248760 6 
chr2:6252167-6252182 6 
chr2:6258935-6258953 6 
chr2:6259346-6259383 5.16216 
chr2:6259439-6259472 5.42424 
chr2:6262780-6262825 5.8 
chr2:6263760-6264191 5.74478 
chr2:6264977-6265012 5.4 
chr2:6268391-6268405 6 
chr2:6269196-6269220 5.375 
chr2:6271913-6271951 5.57895 
chr2:6273507-6273527 5.75 
chr2:6273600-6273640 5.3 
chr2:6275666-6275695 6 
chr2:6276770-6276812 5.2381 
chr2:6278746-6278833 5.82759 
chr2:6281541-6281595 5.66667 
chr2:6281696-6281738 5.71429 
chr2:6281767-6281793 5.69231 
chr2:6282424-6282456 5.40625 
chr2:6285029-6285051 6 
chr2:6286406-6286431 5.64 
chr2:6287246-6287306 5.43333 
chr2:6287319-6287338 5.68421 
chr2:6287351-6287423 5.27778 
chr2:6287495-6287546 5.37255 
chr2:6287560-6287633 5.23288 
chr2:6287707-6287816 5.27523 
chr2:6287853-6287940 5.50575 
chr2:6287960-6288021 5.52459 
chr2:6291169-6291198 5.37931 
chr2:6293892-6293910 6 
chr2:6297269-6297300 5.54839 
chr2:6299574-6299596 5.54545 
chr2:6300275-6300323 5.3125 
chr2:6301454-6301498 5.72727 
chr2:6303172-6303184 6 
chr2:6303321-6303357 6 
chr2:6308581-6308642 5.47541 
chr2:6308989-6309087 5.47959 
chr2:6309108-6309467 5.69916 
chr2:6316996-6317035 5.5641 
chr2:6317464-6317492 5.28571 
chr2:6320772-6320815 5.93023 
chr2:6321092-6321114 5.63636 
chr2:6321457-6321489 5.25 
chr2:6321517-6321603 5.67442 
chr2:6322923-6322964 5.85366 
chr2:6323998-6324089 5.32967 
chr2:6324177-6324288 5.37838 
chr2:6324347-6324380 5.21212 
chr2:6324421-6324706 5.42456 
chr2:6327774-6327844 5.42857 
chr2:6330580-6330615 5.65714 
chr2:6331344-6331367 5.82609 
chr2:6335788-6335818 5.6 
chr2:6339537-6339578 5.2439 
chr2:6339936-6339958 5.81818 
chr2:6340887-6340917 5.73333 
chr2:6343745-6343779 5.52941 
chr2:6343964-6343989 5.32 
chr2:6344814-6344862 6 
chr2:6346059-6346106 5.82979 
chr2:6347034-6347052 5.77778 
chr2:6352598-6352624 5.42308 
chr2:6354149-6354174 6 
chr2:6355182-6355207 5.52 
chr2:6358829-6358862 5.27273 
chr2:6359040-6359070 5.43333 
chr2:6359356-6359380 5.5 
chr2:6364081-6364105 5.5 
chr2:6365922-6365938 6 
chr2:6366094-6366117 5.6087 
chr2:6366357-6366394 6 
chr2:6368055-6368137 5.30488 
chr2:6368322-6368350 5.46429 
chr2:6368666-6368708 5.7381 
chr2:6369273-6369316 6 
chr2:6373570-6373643 5.38356 
chr2:6386082-6386113 5.29032 
chr2:6387001-6387028 6 
chr2:6387166-6387213 5.7234 
chr2:6387444-6387484 5.9 
chr2:6387885-6387931 5.30435 
chr2:6389087-6389118 5.19355 
chr2:6390539-6390674 5.22222 
chr2:6391230-6391267 5.89189 
chr2:6393325-6393700 5.776 
chr2:6393978-6394013 5.37143 
chr2:6395011-6395034 5.82609 
chr2:6396772-6396788 5.875 
chr2:6396799-6396839 5.575 
chr2:6397945-6397997 5.59615 
chr2:6400176-6400197 6 
chr2:6400811-6400838 5.51852 
chr2:6400877-6400900 5.6087 
chr2:6400939-6400962 5.6087 
chr2:6403274-6403318 5.97727 
chr2:6403981-6404008 6 
chr2:6405377-6405419 5.35714 
chr2:6407570-6407600 5.43333 
chr2:6408203-6408231 5.82143 
chr2:6409294-6409313 5.78947 
chr2:6412573-6412611 6 
chr2:6414481-6414518 5.24324 
chr2:6416044-6416072 6 
chr2:6417342-6417372 6 
chr2:6418244-6418265 6 
chr2:6419241-6419259 5.88889 
chr2:6420518-6420532 6 
chr2:6421412-6421449 5.72973 
chr2:6423502-6423679 5.68927 
chr2:6425357-6425374 6 
chr2:6426359-6426395 5.44444 
chr2:6426993-6427031 5.78947 
chr2:6429369-6429409 6 
chr2:6432001-6432028 5.48148 
chr2:6435759-6435783 6 
chr2:6436165-6436203 5.34211 
chr2:6439645-6439816 5.54386 
chr2:6440045-6440070 5.72 
chr2:6441435-6441466 5.58065 
chr2:6444065-6444084 5.68421 
chr2:6447076-6447120 5.72727 
chr2:6447288-6447324 5.91667 
chr2:6450105-6450127 5.86364 
chr2:6456726-6456738 6 
chr2:6458754-6458792 6 
chr2:6459788-6459867 5.60759 
chr2:6459910-6459929 6 
chr2:6460529-6460545 6 
chr2:6461256-6461288 5.96875 
chr2:6463174-6463187 6 
chr2:6467596-6467629 5.81818 
chr2:6471443-6471472 5.93103 
chr2:6472966-6472997 5.90323 
chr2:6473424-6473451 5.25926 
chr2:6475226-6475258 5.34375 
chr2:6477319-6477337 5.88889 
chr2:6485019-6485042 6 
chr2:6486146-6486201 5.65455 
chr2:6487515-6487636 5.91736 
chr2:6487909-6487975 5.60606 
chr2:6491373-6491401 5.39286 
chr2:6492829-6492859 5.43333 
chr2:6493141-6493164 5.73913 
chr2:6494894-6494916 5.77273 
chr2:6495279-6495300 5.57143 
chr2:6497979-6498019 5.4 
chr2:6500049-6500080 5.74194 
chr2:6501001-6501038 6 
chr2:6502405-6502451 5.84783 
chr2:6502583-6502657 5.56757 
chr2:6503423-6503454 5.67742 
chr2:6505032-6505073 5.19512 
chr2:6505277-6505319 5.54762 
chr2:6508449-6508484 5.97143 
chr2:6509662-6509689 5.44444 
chr2:6514589-6514602 6 
chr2:6515118-6515143 5.36 
chr2:6515411-6515439 5.39286 
chr2:6515457-6515524 5.40299 
chr2:6515903-6515935 5.625 
chr2:6516220-6516249 5.96552 
chr2:6524770-6524791 5.57143 
chr2:6525090-6525127 5.18919 
chr2:6525207-6525242 5.42857 
chr2:6529199-6529226 5.25926 
chr2:6529985-6530009 5.91667 
chr2:6532586-6532847 5.41762 
chr2:6539001-6539030 6 
chr2:6539039-6539057 6 
chr2:6539841-6539864 5.69565 
chr2:6539987-6540012 5.32 
chr2:6540233-6540267 5.32353 
chr2:6540715-6540741 5.34615 
chr2:6540866-6540887 5.57143 
chr2:6540982-6541012 5.66667 
chr2:6541318-6541348 5.26667 
chr2:6541689-6541734 5.44444 
chr2:6541901-6541957 5.39286 
chr2:6542080-6542097 6 
chr2:6544420-6544449 5.24138 
chr2:6545272-6545288 5.8125 
chr2:6545434-6545457 5.47826 
chr2:6546121-6546159 5.21053 
chr2:6546609-6546639 5.5 
chr2:6546979-6547019 5.625 
chr2:6547635-6547659 5.45833 
chr2:6548260-6548590 5.53939 
chr2:6549559-6549606 5.65957 
chr2:6550883-6550907 5.45833 
chr2:6550921-6550939 5.72222 
chr2:6551647-6551672 5.76 
chr2:6553182-6553281 5.49495 
chr2:6553878-6553915 5.72973 
chr2:6557133-6557160 5.74074 
chr2:6557192-6557252 5.95 
chr2:6558370-6558403 6 
chr2:6560019-6560048 6 
chr2:6560797-6560828 5.80645 
chr2:6561125-6561143 6 
chr2:6564505-6564542 5.56757 
chr2:6569584-6569596 6 
chr2:6570205-6570225 5.65 
chr2:6570963-6571005 5.7619 
chr2:6571411-6571482 5.74648 
chr2:6572741-6572754 6 
chr2:6573325-6573367 5.40476 
chr2:6573641-6573665 5.58333 
chr2:6578574-6578597 5.52174 
chr2:6579123-6579173 5.22 
chr2:6579645-6579666 6 
chr2:6583522-6583550 6 
chr2:6592378-6592447 5.49275 
chr2:6592749-6592777 5.25 
chr2:6592788-6592869 5.30864 
chr2:6592994-6593018 5.58333 
chr2:6593164-6593477 5.8722 
chr2:6595380-6595410 5.53333 
chr2:6595699-6595714 6 
chr2:6597425-6597473 5.45833 
chr2:6598892-6598924 5.5 
chr2:6600886-6600929 5.30233 
chr2:6606194-6606228 5.26471 
chr2:6609034-6609050 5.875 
chr2:6610964-6611000 5.47222 
chr2:6613981-6614088 5.79439 
chr2:6618742-6618763 5.85714 
chr2:6622101-6622133 6 
chr2:6624138-6624164 5.73077 
chr2:6624176-6624193 6 
chr2:6628171-6628195 5.83333 
chr2:6628248-6628284 5.69444 
chr2:6630508-6630523 6 
chr2:6635234-6635249 6 
chr2:6638823-6638969 5.79452 
chr2:6640453-6640788 5.47761 
chr2:6640794-6640812 5.83333 
chr2:6640821-6640894 5.49315 
chr2:6640911-6641070 5.55975 
chr2:6641084-6641127 5.5814 
chr2:6642009-6642024 6 
chr2:6643564-6643590 6 
chr2:6648033-6648064 5.35484 
chr2:6654961-6654978 6 
chr2:6655443-6655470 5.7037 
chr2:6656085-6656127 5.5 
chr2:6656173-6656193 5.7 
chr2:6657121-6657137 6 
chr2:6657648-6657690 5.54762 
chr2:6658420-6658469 5.67347 
chr2:6659359-6659390 5.19355 
chr2:6661450-6661473 5.56522 
chr2:6662328-6662344 6 
chr2:6662519-6662554 5.68571 
chr2:6662920-6662935 6 
chr2:6664115-6664139 5.41667 
chr2:6668113-6668134 5.80952 
chr2:6675338-6675527 5.67725 
chr2:6677086-6677111 5.32 
chr2:6677132-6677158 5.65385 
chr2:6681092-6681108 5.8125 
chr2:6682932-6682950 6 
chr2:6683318-6683330 6 
chr2:6684825-6684851 5.57692 
chr2:6687594-6687628 5.41176 
chr2:6688449-6688467 5.94444 
chr2:6689067-6689106 5.66667 
chr2:6689648-6689803 5.36774 
chr2:6690053-6690078 5.64 
chr2:6695604-6695640 5.83333 
chr2:6695689-6695725 5.19444 
chr2:6696740-6696773 6 
chr2:6696919-6696943 5.66667 
chr2:6697143-6697200 5.54386 
chr2:6698491-6698516 5.48 
chr2:6699359-6699390 5.35484 
chr2:6700455-6700474 5.78947 
chr2:6704413-6704438 5.6 
chr2:6711698-6711737 5.46154 
chr2:6714072-6714126 6 
chr2:6715571-6715591 6 
chr2:6717397-6717427 5.63333 
chr2:6719494-6719514 5.7 
chr2:6719621-6719652 5.70968 
chr2:6719948-6719969 5.57143 
chr2:6721488-6721521 5.30303 
chr2:6722422-6722447 5.68 
chr2:6723854-6723882 5.21429 
chr2:6724064-6724089 5.32 
chr2:6724885-6724910 6 
chr2:6728635-6728665 5.63333 
chr2:6729901-6729932 5.74194 
chr2:6731013-6731037 5.66667 
chr2:6731165-6731184 5.63158 
chr2:6731778-6732007 5.39738 
chr2:6732024-6732077 5.28302 
chr2:6732105-6732196 5.43956 
chr2:6732209-6732476 5.50187 
chr2:6732568-6732592 6 
chr2:6734179-6734208 5.65517 
chr2:6739260-6739293 5.66667 
chr2:6742198-6742241 5.18605 
chr2:6743245-6743269 5.58333 
chr2:6750981-6751005 5.5 
chr2:6752415-6752453 5.36842 
chr2:6755156-6755178 5.95455 
chr2:6759999-6760057 5.32759 
chr2:6762985-6763021 5.66667 
chr2:6764314-6764336 5.72727 
chr2:6764383-6764406 5.56522 
chr2:6765284-6765326 5.47619 
chr2:6765893-6765912 5.94737 
chr2:6771879-6771902 6 
chr2:6774043-6774057 6 
chr2:6775208-6775237 5.17241 
chr2:6776720-6776737 5.82353 
chr2:6780640-6780694 5.53704 
chr2:6781172-6781242 5.78571 
chr2:6781634-6781655 5.7619 
chr2:6782697-6782709 6 
chr2:6783985-6783999 6 
chr2:6786175-6786193 6 
chr2:6788200-6788234 5.64706 
chr2:6789342-6789392 5.46 
chr2:6791288-6791320 5.15625 
chr2:6791613-6791638 6 
chr2:6791726-6791749 5.86957 
chr2:6793796-6793824 5.64286 
chr2:6795288-6795312 5.41667 
chr2:6802386-6802421 5.8 
chr2:6804311-6804371 5.5 
chr2:6807072-6807085 6 
chr2:6810453-6810475 6 
chr2:6812768-6812800 5.96875 
chr2:6813955-6813969 6 
chr2:6815785-6815815 5.4 
chr2:6818038-6818060 5.72727 
chr2:6818082-6818137 5.81818 
chr2:6818675-6818711 6 
chr2:6820304-6820320 6 
chr2:6820964-6821012 5.20833 
chr2:6822636-6822672 5.16667 
chr2:6826171-6826212 5.53659 
chr2:6827213-6827242 5.27586 
chr2:6829232-6829288 5.64286 
chr2:6829299-6829331 5.4375 
chr2:6829431-6829751 5.50625 
chr2:6830742-6830795 5.77358 
chr2:6830808-6830821 6 
chr2:6831671-6831716 5.42222 
chr2:6832066-6832092 5.26923 
chr2:6835511-6835528 5.76471 
chr2:6836681-6836695 6 
chr2:6836788-6836816 5.28571 
chr2:6837668-6837688 5.9 
chr2:6838265-6838288 5.86957 
chr2:6839025-6839057 5.28125 
chr2:6839531-6839587 5.60714 
chr2:6839857-6839915 5.7069 
chr2:6842288-6842315 5.44444 
chr2:6844756-6844783 5.7037 
chr2:6845604-6845642 5.84211 
chr2:6847788-6847811 5.65217 
chr2:6848274-6848335 5.65574 
chr2:6851491-6851519 5.28571 
chr2:6852843-6852861 6 
chr2:6854458-6854523 5.86154 
chr2:6861338-6861362 5.41667 
chr2:6863051-6863079 5.46429 
chr2:6871556-6871569 5.92308 
chr2:6873678-6873715 5.67568 
chr2:6877239-6877288 5.42857 
chr2:6882122-6882150 5.25 
chr2:6884840-6884871 5.6129 
chr2:6887512-6887554 5.88095 
chr2:6888341-6888366 5.48 
chr2:6889833-6889880 5.74468 
chr2:6890436-6890506 5.62857 
chr2:6892063-6892092 5.27586 
chr2:6892245-6892269 5.625 
chr2:6898394-6898423 5.27586 
chr2:6899855-6899929 5.60811 
chr2:6899993-6900020 5.55556 
chr2:6900075-6900096 5.61905 
chr2:6900135-6900160 5.8 
chr2:6900230-6900279 5.53061 
chr2:6900380-6900404 5.58333 
chr2:6900437-6900487 5.68 
chr2:6900527-6900588 5.39344 
chr2:6900609-6900659 5.42 
chr2:6903257-6903278 5.71429 
chr2:6903886-6903910 6 
chr2:6904476-6904500 5.45833 
chr2:6905132-6905154 5.5 
chr2:6905469-6905493 5.5 
chr2:6907536-6907563 5.77778 
chr2:6909171-6909193 5.54545 
chr2:6909288-6909313 5.44 
chr2:6909495-6909518 5.78261 
chr2:6909527-6909759 5.25 
chr2:6909968-6909994 5.38462 
chr2:6910005-6910049 5.22727 
chr2:6910958-6910985 5.55556 
chr2:6912977-6912994 5.82353 
chr2:6916677-6916714 5.78378 
chr2:6917068-6917120 5.53846 
chr2:6917851-6917876 5.36 
chr2:6918995-6919017 5.63636 
chr2:6920269-6920288 6 
chr2:6921959-6922079 5.35833 
chr2:6922122-6922209 5.43678 
chr2:6925135-6925197 5.83871 
chr2:6931280-6931299 6 
chr2:6931501-6931559 5.75862 
chr2:6931571-6931674 5.51456 
chr2:6934061-6934092 5.54839 
chr2:6935763-6935788 5.56 
chr2:6938969-6938991 5.5 
chr2:6942082-6942113 5.16129 
chr2:6943161-6943175 6 
chr2:6944414-6944433 5.68421 
chr2:6944502-6944527 5.4 
chr2:6946689-6946723 5.5 
chr2:6948922-6948947 5.76 
chr2:6949007-6949054 5.42553 
chr2:6952679-6952705 5.61538 
chr2:6953664-6953947 5.60424 
chr2:6957196-6957225 5.93103 
chr2:6963035-6963152 5.83761 
chr2:6964032-6964049 6 
chr2:6966483-6966513 5.6 
chr2:6970060-6970074 6 
chr2:6970449-6970560 5.16216 
chr2:6973200-6973302 5.66667 
chr2:6973310-6973426 5.90517 
chr2:6974765-6974800 5.4 
chr2:6975229-6975257 5.53571 
chr2:6976396-6976408 6 
chr2:6977170-6977201 6 
chr2:6977716-6977737 5.57143 
chr2:6978262-6978279 6 
chr2:6983597-6983619 5.54545 
chr2:6989239-6989257 5.72222 
chr2:6995441-6995485 5.93182 
chr2:6997418-6997474 5.53571 
chr2:6997489-6997516 5.25926 
chr2:6997756-6997780 5.95833 
chr2:7001221-7001261 5.65 
chr2:7005523-7005544 5.57143 
chr2:7005652-7005676 5.45833 
chr2:7006503-7006560 5.7193 
chr2:7006744-7006777 5.81818 
chr2:7008371-7008395 5.45833 
chr2:7009481-7009523 5.35714 
chr2:7020932-7020978 5.5 
chr2:7023689-7023708 5.63158 
chr2:7031895-7031931 5.47222 
chr2:7034588-7034613 5.92 
chr2:7038125-7038140 6 
chr2:7038412-7038440 6 
chr2:7038927-7038954 5.92593 
chr2:7039671-7039684 6 
chr2:7044614-7044666 5.57692 
chr2:7046263-7046322 5.86441 
chr2:7048205-7048219 6 
chr2:7048684-7048714 5.56667 
chr2:7049939-7049971 5.59375 
chr2:7050483-7050529 5.69565 
chr2:7052776-7052838 5.53226 
chr2:7054637-7054677 5.925 
chr2:7057629-7057667 5.28947 
chr2:7057881-7057927 5.15217 
chr2:7057988-7058013 5.56 
chr2:7058894-7058916 6 
chr2:7062224-7062248 5.5 
chr2:7062741-7062768 5.7037 
chr2:7066001-7066023 5.59091 
chr2:7070654-7070723 5.21739 
chr2:7071761-7071788 5.2963 
chr2:7074076-7074105 5.96552 
chr2:7076057-7076086 5.34483 
chr2:7076425-7076478 5.32075 
chr2:7076492-7076544 5.23077 
chr2:7076975-7077004 6 
chr2:7078146-7078173 5.22222 
chr2:7078349-7078391 5.7381 
chr2:7080677-7080691 6 
chr2:7081021-7081043 5.63636 
chr2:7085125-7085145 5.7 
chr2:7086596-7086644 5.375 
chr2:7089504-7089547 5.67442 
chr2:7090060-7090094 5.61765 
chr2:7092725-7092773 5.25 
chr2:7092833-7092857 5.75 
chr2:7093114-7093138 5.625 
chr2:7097529-7097551 5.54545 
chr2:7101089-7101115 5.57692 
chr2:7101396-7101424 5.46429 
chr2:7104194-7104229 5.68571 
chr2:7105094-7105114 5.85 
chr2:7109893-7109907 6 
chr2:7116688-7116767 5.16456 
chr2:7120169-7120197 5.39286 
chr2:7124421-7124445 5.95833 
chr2:7125401-7125419 6 
chr2:7128245-7128288 5.5814 
chr2:7130467-7130487 5.9 
chr2:7130505-7130562 5.82456 
chr2:7130571-7130656 5.62353 
chr2:7130693-7130729 5.83333 
chr2:7131882-7131983 5.37624 
chr2:7134116-7134136 5.8 
chr2:7134642-7134654 6 
chr2:7138288-7138318 5.33333 
chr2:7140956-7140981 5.56 
chr2:7140989-7141012 5.65217 
chr2:7141431-7141448 5.76471 
chr2:7141469-7141508 5.71795 
chr2:7141809-7141822 6 
chr2:7143114-7143137 5.47826 
chr2:7143190-7143244 5.33333 
chr2:7143288-7143330 5.14286 
chr2:7144761-7144788 5.55556 
chr2:7146754-7146779 5.4 
chr2:7151101-7151128 5.37037 
chr2:7156235-7156266 5.93548 
chr2:7157430-7157459 5.72414 
chr2:7162363-7162375 6 
chr2:7164325-7164375 5.44 
chr2:7165803-7165826 5.95652 
chr2:7170378-7170432 5.81481 
chr2:7178827-7178851 5.58333 
chr2:7178891-7178958 5.59701 
chr2:7178972-7179034 5.5 
chr2:7179042-7179074 5.6875 
chr2:7179099-7179185 5.36047 
chr2:7179211-7179288 5.49351 
chr2:7179300-7179465 5.42424 
chr2:7179498-7179562 5.5625 
chr2:7179599-7179669 5.54286 
chr2:7182991-7183010 5.84211 
chr2:7186324-7186338 6 
chr2:7187373-7187426 5.33962 
chr2:7192969-7192988 6 
chr2:7194138-7194161 5.6087 
chr2:7194447-7194486 5.58974 
chr2:7198469-7198482 6 
chr2:7200288-7200323 5.34286 
chr2:7202443-7202472 5.48276 
chr2:7202628-7202659 5.74194 
chr2:7206200-7206231 5.80645 
chr2:7211063-7211078 6 
chr2:7212946-7212967 5.61905 
chr2:7213098-7213114 5.875 
chr2:7213859-7213884 5.48 
chr2:7214884-7214980 5.5625 
chr2:7219445-7219471 5.53846 
chr2:7220013-7220029 5.875 
chr2:7224834-7224859 5.64 
chr2:7227196-7227227 5.90323 
chr2:7229854-7229903 5.65306 
chr2:7230382-7230403 6 
chr2:7230435-7230459 5.375 
chr2:7231141-7231172 5.77419 
chr2:7233307-7233372 5.61538 
chr2:7234091-7234150 5.47458 
chr2:7234443-7234462 5.84211 
chr2:7237629-7237645 5.8125 
chr2:7238718-7238752 5.14706 
chr2:7241150-7241191 5.56098 
chr2:7242305-7242324 6 
chr2:7243418-7243476 5.5 
chr2:7244031-7244056 5.52 
chr2:7245913-7245935 6 
chr2:7249802-7249838 5.72222 
chr2:7250947-7250985 5.76316 
chr2:7252413-7252456 5.86047 
chr2:7253718-7253736 5.77778 
chr2:7254395-7254412 5.76471 
chr2:7256922-7256934 6 
chr2:7258050-7258190 5.5 
chr2:7264218-7264255 5.81081 
chr2:7265916-7265935 5.84211 
chr2:7266179-7266197 5.72222 
chr2:7266805-7266826 5.52381 
chr2:7267627-7267649 5.5 
chr2:7267962-7267997 5.17143 
chr2:7268061-7268151 5.84444 
chr2:7268162-7268577 5.80723 
chr2:7273361-7273788 5.82436 
chr2:7279666-7279696 5.66667 
chr2:7288324-7288343 6 
chr2:7288642-7288659 6 
chr2:7289833-7289848 5.86667 
chr2:7297921-7297938 5.94118 
chr2:7299359-7299425 5.43939 
chr2:7299540-7299597 5.7193 
chr2:7300733-7300747 6 
chr2:7301399-7301423 5.54167 
chr2:7302214-7302358 5.54167 
chr2:7302399-7302429 5.73333 
chr2:7305388-7305414 5.30769 
chr2:7305664-7305739 5.64 
chr2:7306353-7306386 5.72727 
chr2:7306585-7306611 6 
chr2:7307334-7307370 5.72222 
chr2:7310832-7310892 5.8 
chr2:7314935-7314957 5.95455 
chr2:7315098-7315260 5.68519 
chr2:7318181-7318208 5.88889 
chr2:7318345-7318361 5.875 
chr2:7318514-7318532 6 
chr2:7319212-7319246 6 
chr2:7320258-7320288 6 
chr2:7320452-7320520 5.94118 
chr2:7323864-7323881 6 
chr2:7327565-7327589 5.83333 
chr2:7328947-7328969 5.90909 
chr2:7329046-7329066 5.7 
chr2:7329173-7329216 5.48837 
chr2:7329227-7329284 5.45614 
chr2:7329295-7329384 5.40449 
chr2:7329395-7329534 5.48921 
chr2:7329545-7329695 5.48667 
chr2:7335130-7335202 5.86111 
chr2:7336146-7336166 5.6 
chr2:7336593-7336622 5.62069 
chr2:7338284-7338341 5.78947 
chr2:7338373-7338405 6 
chr2:7338432-7338451 6 
chr2:7338479-7338518 5.94872 
chr2:7338550-7338589 5.79487 
chr2:7338621-7338665 5.81818 
chr2:7338677-7338762 5.54118 
chr2:7341832-7341863 5.25806 
chr2:7344730-7344748 6 
chr2:7344905-7344921 6 
chr2:7347675-7347727 5.73077 
chr2:7349001-7349021 6 
chr2:7352569-7352635 5.69697 
chr2:7358555-7358590 5.74286 
chr2:7358603-7358627 5.5 
chr2:7359228-7359247 5.63158 
chr2:7360258-7360288 5.26667 
chr2:7362893-7362930 5.54054 
chr2:7364490-7364515 5.72 
chr2:7371283-7371310 5.85185 
chr2:7371846-7371873 5.81481 
chr2:7374315-7374348 5.93939 
chr2:7375016-7375031 6 
chr2:7380731-7380762 5.87097 
chr2:7380820-7380877 5.24561 
chr2:7381244-7381257 6 
chr2:7384002-7384042 5.2 
chr2:7384496-7384524 5.53571 
chr2:7385201-7385217 5.8125 
chr2:7386146-7386201 5.6 
chr2:7386794-7386840 5.43478 
chr2:7388882-7388910 6 
chr2:7388934-7389067 5.65414 
chr2:7389611-7389640 5.2069 
chr2:7391428-7391471 5.51163 
chr2:7392784-7392822 5.81579 
chr2:7396183-7396209 5.73077 
chr2:7402126-7402142 6 
chr2:7403354-7403409 5.49091 
chr2:7403566-7403604 5.26316 
chr2:7403618-7403659 5.63415 
chr2:7408605-7408624 5.89474 
chr2:7408755-7408773 6 
chr2:7409989-7410015 5.76923 
chr2:7413346-7413367 5.71429 
chr2:7413837-7413860 5.69565 
chr2:7414600-7414632 6 
chr2:7416740-7416777 5.35135 
chr2:7418570-7418588 5.83333 
chr2:7419212-7419420 5.47596 
chr2:7419432-7419481 5.59184 
chr2:7420007-7420050 5.37209 
chr2:7421269-7421298 5.86207 
chr2:7421566-7421617 5.88235 
chr2:7426080-7426101 5.90476 
chr2:7426173-7426192 6 
chr2:7427792-7427804 6 
chr2:7428598-7428626 5.71429 
chr2:7431207-7431242 5.68571 
chr2:7433123-7433135 6 
chr2:7435454-7435476 5.5 
chr2:7436116-7436139 5.65217 
chr2:7445668-7445687 5.63158 
chr2:7447671-7447788 5.74359 
chr2:7447924-7447953 5.44828 
chr2:7449503-7449565 5.5 
chr2:7453468-7453522 5.59259 
chr2:7454420-7454436 5.8125 
chr2:7455499-7455546 5.48936 
chr2:7457948-7457968 5.6 
chr2:7459254-7459288 5.17647 
chr2:7459827-7459842 6 
chr2:7460605-7460641 5.58333 
chr2:7466253-7466276 5.86957 
chr2:7467457-7467501 5.36364 
chr2:7468916-7468958 5.7381 
chr2:7469927-7469963 5.63889 
chr2:7470532-7470558 5.92308 
chr2:7470700-7470726 5.88462 
chr2:7471443-7471530 5.5977 
chr2:7475247-7475351 5.60577 
chr2:7477838-7477865 5.62963 
chr2:7480305-7480334 5.24138 
chr2:7483003-7483053 5.88 
chr2:7483211-7483244 5.93939 
chr2:7484190-7484215 5.36 
chr2:7486719-7486736 6 
chr2:7489236-7489261 5.6 
chr2:7497252-7497277 5.36 
chr2:7498940-7498977 5.86486 
chr2:7499992-7500006 6 
chr2:7501384-7501409 5.32 
chr2:7501477-7501493 5.9375 
chr2:7503628-7503652 5.75 
chr2:7504144-7504171 5.55556 
chr2:7505629-7505664 5.8 
chr2:7505862-7505891 5.82759 
chr2:7507303-7507329 5.92308 
chr2:7507345-7507360 6 
chr2:7507513-7507543 5.36667 
chr2:7509602-7509700 5.79592 
chr2:7520196-7520266 5.84286 
chr2:7521392-7521415 5.56522 
chr2:7521969-7522006 5.51351 
chr2:7526043-7526082 5.87179 
chr2:7526122-7526210 5.42045 
chr2:7531379-7531414 5.14286 
chr2:7531490-7531517 5.48148 
chr2:7536880-7536905 5.68 
chr2:7537963-7537997 6 
chr2:7540204-7540229 5.64 
chr2:7542126-7542152 5.92308 
chr2:7542800-7542823 5.91304 
chr2:7542838-7542936 5.44898 
chr2:7546527-7546555 5.35714 
chr2:7555042-7555058 5.8125 
chr2:7563331-7563350 5.94737 
chr2:7565381-7565399 5.88889 
chr2:7565465-7565516 5.68627 
chr2:7566432-7566456 5.45833 
chr2:7568375-7568387 6 
chr2:7571816-7571842 5.46154 
chr2:7572765-7572778 5.92308 
chr2:7573623-7573646 5.6087 
chr2:7575531-7575562 5.80645 
chr2:7578963-7579006 5.7907 
chr2:7580130-7580169 5.28205 
chr2:7582371-7582403 5.75 
chr2:7582950-7582964 6 
chr2:7583115-7583143 5.78571 
chr2:7583833-7583878 5.97778 
chr2:7588068-7588108 5.5 
chr2:7590367-7590382 6 
chr2:7593898-7593945 5.76596 
chr2:7594573-7594774 5.52239 
chr2:7594822-7594844 5.72727 
chr2:7594945-7594989 5.59091 
chr2:7595037-7595183 5.74658 
chr2:7600095-7600118 5.78261 
chr2:7602795-7602812 5.76471 
chr2:7604026-7604051 5.36 
chr2:7604260-7604292 5.5 
chr2:7605180-7605197 5.88235 
chr2:7606801-7606813 6 
chr2:7606907-7606930 6 
chr2:7607495-7607508 6 
chr2:7611027-7611050 6 
chr2:7612447-7612477 5.7 
chr2:7615308-7615330 5.5 
chr2:7615562-7615593 5.67742 
chr2:7617540-7617566 5.73077 
chr2:7617799-7617829 5.8 
chr2:7618609-7618646 5.83784 
chr2:7620754-7620788 5.58824 
chr2:7622356-7622378 6 
chr2:7625115-7625156 5.2439 
chr2:7627117-7627136 5.78947 
chr2:7627321-7627368 5.6383 
chr2:7628503-7628782 5.60573 
chr2:7628788-7629515 5.59972 
chr2:7631127-7631174 5.29787 
chr2:7635103-7635115 6 
chr2:7635649-7635668 5.84211 
chr2:7635693-7635742 5.57143 
chr2:7635977-7636033 5.85714 
chr2:7637724-7637775 5.72549 
chr2:7640108-7640143 5.51429 
chr2:7640879-7640904 5.36 
chr2:7641812-7641830 6 
chr2:7641866-7641888 5.68182 
chr2:7642011-7642074 5.80952 
chr2:7644280-7644317 5.35135 
chr2:7646239-7646311 5.77778 
chr2:7654342-7654356 6 
chr2:7663487-7663507 5.9 
chr2:7664755-7664774 6 
chr2:7667994-7668097 5.5534 
chr2:7670110-7670137 5.51852 
chr2:7674113-7674145 5.59375 
chr2:7674483-7674500 5.76471 
chr2:7685288-7685318 5.43333 
chr2:7685554-7685585 5.80645 
chr2:7686322-7686356 5.82353 
chr2:7687491-7687610 5.53782 
chr2:7689319-7689352 5.33333 
chr2:7692527-7692545 5.77778 
chr2:7694302-7694317 5.93333 
chr2:7694354-7694384 6 
chr2:7697854-7697872 6 
chr2:7698720-7698748 6 
chr2:7701592-7701626 5.29412 
chr2:7704543-7704573 6 
chr2:7709463-7709483 5.9 
chr2:7713338-7713372 5.5 
chr2:7717415-7717443 5.42857 
chr2:7717677-7717699 5.72727 
chr2:7717998-7718027 5.44828 
chr2:7719753-7719773 5.8 
chr2:7720370-7720402 5.25 
chr2:7721961-7721983 5.63636 
chr2:7722877-7722937 5.83333 
chr2:7723408-7723660 5.85317 
chr2:7733396-7733433 5.78378 
chr2:7733890-7734421 5.65725 
chr2:7737555-7737582 5.2963 
chr2:7739970-7739984 6 
chr2:7740531-7740553 5.59091 
chr2:7742120-7742176 5.55357 
chr2:7745279-7745303 5.75 
chr2:7747882-7747905 5.91304 
chr2:7749250-7749271 5.52381 
chr2:7750671-7750699 5.75 
chr2:7751483-7751552 5.86957 
chr2:7752888-7752902 6 
chr2:7755949-7755963 6 
chr2:7760129-7760156 5.55556 
chr2:7771092-7771133 5.78049 
chr2:7771848-7771873 5.4 
chr2:7774309-7774334 5.88 
chr2:7774572-7774611 5.46154 
chr2:7778466-7778502 5.38889 
chr2:7778577-7778590 5.92308 
chr2:7787708-7787723 6 
chr2:7789439-7789482 5.67442 
chr2:7791036-7791082 5.54348 
chr2:7791874-7791890 6 
chr2:7794866-7794883 6 
chr2:7801330-7801362 5.28125 
chr2:7803904-7803933 5.62069 
chr2:7804565-7804591 5.69231 
chr2:7805753-7805809 5.75 
chr2:7807937-7807966 5.31034 
chr2:7809995-7810016 5.71429 
chr2:7810614-7810637 5.73913 
chr2:7813877-7813896 5.73684 
chr2:7815308-7815333 5.6 
chr2:7815909-7815927 5.77778 
chr2:7816538-7816559 6 
chr2:7817267-7817288 5.71429 
chr2:7818203-7818255 5.84615 
chr2:7820051-7820329 5.82734 
chr2:7820424-7820451 5.33333 
chr2:7820785-7820855 5.25714 
chr2:7820872-7820885 6 
chr2:7821062-7821089 5.33333 
chr2:7821407-7821419 6 
chr2:7822706-7822738 5.625 
chr2:7822862-7822896 5.67647 
chr2:7830040-7830057 6 
chr2:7830142-7830165 5.65217 
chr2:7831849-7831872 5.52174 
chr2:7834600-7834626 5.53846 
chr2:7834717-7834734 6 
chr2:7835957-7835980 5.56522 
chr2:7839583-7839627 5.81818 
chr2:7844684-7844735 5.31373 
chr2:7845627-7845666 6 
chr2:7845839-7845881 5.35714 
chr2:7846358-7846381 5.52174 
chr2:7850370-7850387 5.76471 
chr2:7850806-7850843 6 
chr2:7852581-7852607 5.5 
chr2:7853750-7853774 5.45833 
chr2:7855307-7855334 5.25926 
chr2:7855644-7855659 6 
chr2:7856725-7856744 6 
chr2:7858324-7858362 5.81579 
chr2:7859401-7859415 6 
chr2:7861426-7861472 5.97826 
chr2:7866299-7866318 6 
chr2:7866476-7866513 5.18919 
chr2:7866945-7866964 5.73684 
chr2:7867982-7868001 5.73684 
chr2:7872153-7872187 5.94118 
chr2:7875921-7875949 5.82143 
chr2:7876318-7876331 5.92308 
chr2:7879242-7879276 5.82353 
chr2:7880898-7880920 5.95455 
chr2:7881097-7881132 5.88571 
chr2:7882718-7882745 5.66667 
chr2:7885054-7885078 5.83333 
chr2:7885281-7885301 5.95 
chr2:7888256-7888288 5.84375 
chr2:7891169-7891189 5.7 
chr2:7891237-7891260 5.56522 
chr2:7891838-7891870 5.8125 
chr2:7895049-7895062 5.92308 
chr2:7902656-7902684 5.57143 
chr2:7905783-7905820 5.40541 
chr2:7906008-7906032 5.375 
chr2:7907816-7907844 5.60714 
chr2:7907868-7907914 5.71739 
chr2:7907938-7908161 5.56502 
chr2:7908174-7908236 5.70968 
chr2:7908254-7908304 5.66 
chr2:7908317-7908341 5.41667 
chr2:7908358-7908408 5.3 
chr2:7908426-7908454 5.46429 
chr2:7908576-7908649 5.41096 
chr2:7910808-7910823 6 
chr2:7914492-7914525 5.9697 
chr2:7914848-7914863 6 
chr2:7915513-7915576 5.52381 
chr2:7916629-7916665 6 
chr2:7919177-7919194 6 
chr2:7924044-7924088 5.90909 
chr2:7924107-7924146 5.69231 
chr2:7924534-7924568 5.20588 
chr2:7925495-7925516 5.7619 
chr2:7925811-7925829 6 
chr2:7926365-7926386 5.52381 
chr2:7926542-7926584 5.97619 
chr2:7927318-7927338 5.85 
chr2:7930417-7930431 6 
chr2:7930583-7930641 5.74138 
chr2:7934726-7934759 5.39394 
chr2:7935476-7935525 5.91837 
chr2:7937530-7937569 5.51282 
chr2:7938288-7938304 5.9375 
chr2:7938957-7938977 5.6 
chr2:7941034-7941064 5.4 
chr2:7942028-7942063 5.25714 
chr2:7945016-7945054 6 
chr2:7945885-7945913 5.96429 
chr2:7946059-7946074 6 
chr2:7947937-7948039 5.94118 
chr2:7955229-7955245 6 
chr2:7955852-7955884 5.3125 
chr2:7956646-7956697 5.70588 
chr2:7957989-7958005 6 
chr2:7958511-7958541 5.63333 
chr2:7959326-7959374 5.29167 
chr2:7963265-7963294 5.75862 
chr2:7967451-7967474 5.56522 
chr2:7969977-7969991 6 
chr2:7971305-7971330 5.36 
chr2:7971668-7971692 5.70833 
chr2:7971732-7971758 5.34615 
chr2:7974139-7974158 5.84211 
chr2:7976896-7976916 6 
chr2:7978470-7978519 5.4898 
chr2:7979745-7979773 5.71429 
chr2:7980120-7980147 5.33333 
chr2:7980396-7980422 5.80769 
chr2:7980700-7980724 6 
chr2:7981501-7981534 5.24242 
chr2:7982380-7982398 6 
chr2:7982409-7982422 5.92308 
chr2:7984117-7984139 5.68182 
chr2:7988063-7988095 6 
chr2:7989663-7989675 6 
chr2:7995244-7995261 6 
chr2:7995851-7995990 5.8777 
chr2:7999288-7999320 5.59375 
chr2:8000032-8000055 5.52174 
chr2:8000494-8000518 5.375 
chr2:8003306-8003326 5.7 
chr2:8005234-8005260 5.96154 
chr2:8007510-8007551 5.41463 
chr2:8007981-8008000 5.68421 
chr2:8008059-8008088 5.86207 
chr2:8008343-8008369 5.69231 
chr2:8008416-8008434 6 
chr2:8010615-8010643 5.46429 
chr2:8010807-8010845 5.73684 
chr2:8011770-8011809 5.97436 
chr2:8012377-8012390 6 
chr2:8024225-8024238 6 
chr2:8025879-8025932 5.92453 
chr2:8027500-8027517 6 
chr2:8032979-8033000 5.66667 
chr2:8034016-8034054 5.86842 
chr2:8037229-8037241 6 
chr2:8038029-8038200 5.4386 
chr2:8038978-8039001 5.86957 
chr2:8039152-8039174 6 
chr2:8043270-8043436 5.50602 
chr2:8043448-8043879 5.64269 
chr2:8044944-8044964 5.7 
chr2:8046613-8046645 6 
chr2:8048262-8048288 5.38462 
chr2:8048583-8048609 5.46154 
chr2:8048806-8048884 5.35897 
chr2:8049041-8049077 5.83333 
chr2:8053471-8053571 5.51 
chr2:8053661-8053686 5.52 
chr2:8055045-8055065 6 
chr2:8057759-8057788 5.72414 
chr2:8059375-8059399 6 
chr2:8060977-8061002 5.64 
chr2:8061040-8061254 5.52804 
chr2:8064288-8064313 5.36 
chr2:8064739-8064764 5.52 
chr2:8066354-8066383 5.27586 
chr2:8066658-8066687 5.7931 
chr2:8066766-8066779 6 
chr2:8069236-8069256 6 
chr2:8075141-8075162 5.7619 
chr2:8078078-8078168 5.78889 
chr2:8078420-8078443 5.65217 
chr2:8078690-8078716 6 
chr2:8079019-8079035 5.875 
chr2:8079766-8079805 6 
chr2:8081723-8081773 5.78 
chr2:8082613-8082640 5.77778 
chr2:8082920-8082936 6 
chr2:8084840-8084867 5.66667 
chr2:8085748-8085772 5.375 
chr2:8086126-8086177 5.88235 
chr2:8090240-8090265 5.56 
chr2:8096297-8096325 5.5 
chr2:8096336-8096356 6 
chr2:8100916-8100966 5.82 
chr2:8114571-8114619 5.625 
chr2:8119233-8119260 5.33333 
chr2:8119727-8119744 5.88235 
chr2:8119760-8119898 5.89855 
chr2:8119929-8119954 5.4 
chr2:8123628-8123646 6 
chr2:8124205-8124249 6 
chr2:8124932-8124967 5.77143 
chr2:8125488-8125562 5.44595 
chr2:8127985-8128013 5.21429 
chr2:8129779-8129796 6 
chr2:8133030-8133061 5.19355 
chr2:8136507-8136528 6 
chr2:8138847-8138859 6 
chr2:8139686-8139709 5.86957 
chr2:8139727-8139755 5.39286 
chr2:8139819-8139839 5.75 
chr2:8140353-8140392 5.74359 
chr2:8140411-8140440 5.24138 
chr2:8142265-8142288 5.47826 
chr2:8143887-8143914 5.51852 
chr2:8145261-8145297 6 
chr2:8145460-8145502 5.97619 
chr2:8145810-8145829 6 
chr2:8146330-8146355 5.52 
chr2:8146662-8146758 5.22917 
chr2:8148903-8148917 6 
chr2:8150980-8151006 5.5 
chr2:8154597-8154624 6 
chr2:8155203-8155406 5.41379 
chr2:8155441-8155542 5.52475 
chr2:8156872-8156905 6 
chr2:8157527-8157548 5.7619 
chr2:8159682-8159793 5.4955 
chr2:8163873-8163909 5.88889 
chr2:8167590-8167602 6 
chr2:8172508-8172520 6 
chr2:8172831-8172875 5.38636 
chr2:8174703-8174730 5.2963 
chr2:8175805-8175843 5.63158 
chr2:8177819-8177864 5.35556 
chr2:8181064-8181084 5.7 
chr2:8182905-8182918 5.92308 
chr2:8188022-8188063 6 
chr2:8190236-8190291 5.92727 
chr2:8190303-8190329 5.53846 
chr2:8196052-8196078 6 
chr2:8198216-8198234 5.72222 
chr2:8198439-8198470 5.64516 
chr2:8199870-8199917 5.48936 
chr2:8204477-8204503 5.80769 
chr2:8206241-8206259 5.72222 
chr2:8206716-8206740 6 
chr2:8207638-8207688 5.48 
chr2:8208125-8208237 6 
chr2:8209402-8209442 5.8 
chr2:8211024-8211055 5.51613 
chr2:8211713-8211774 5.93443 
chr2:8212440-8212463 5.6087 
chr2:8213472-8213497 5.96 
chr2:8214667-8214681 6 
chr2:8217526-8217549 6 
chr2:8217701-8217713 6 
chr2:8218422-8218442 5.7 
chr2:8220198-8220221 5.52174 
chr2:8221135-8221166 5.29032 
chr2:8221823-8221835 6 
chr2:8222451-8222468 5.76471 
chr2:8224447-8224475 6 
chr2:8224556-8224571 5.93333 
chr2:8227090-8227212 5.68033 
chr2:8230368-8230398 5.2 
chr2:8231798-8231827 5.68966 
chr2:8232278-8232382 5.85577 
chr2:8232969-8232981 6 
chr2:8236620-8236647 5.37037 
chr2:8240273-8240288 5.93333 
chr2:8241419-8241449 5.36667 
chr2:8250740-8250759 5.78947 
chr2:8257801-8257820 5.94737 
chr2:8258976-8259040 5.25 
chr2:8260960-8261008 5.20833 
chr2:8261896-8261912 5.875 
chr2:8262342-8262367 5.36 
chr2:8263774-8263806 6 
chr2:8264052-8264073 6 
chr2:8264802-8264816 6 
chr2:8264938-8264964 5.88462 
chr2:8272066-8272098 5.53125 
chr2:8274227-8274257 5.8 
chr2:8275070-8275099 5.41379 
chr2:8275531-8275543 6 
chr2:8279086-8279108 6 
chr2:8279118-8279147 5.37931 
chr2:8279163-8279186 5.69565 
chr2:8279971-8279984 6 
chr2:8280226-8280238 6 
chr2:8280288-8280327 5.51282 
chr2:8287225-8287253 5.75 
chr2:8287263-8287548 5.64211 
chr2:8287799-8287841 5.69048 
chr2:8287865-8287926 5.42623 
chr2:8288927-8288977 5.38 
chr2:8291942-8291967 6 
chr2:8292003-8292029 5.5 
chr2:8294323-8294354 6 
chr2:8296452-8296467 6 
chr2:8297577-8297610 6 
chr2:8298167-8298195 5.64286 
chr2:8298691-8298713 5.72727 
chr2:8301618-8301660 5.88095 
chr2:8303556-8303578 5.54545 
chr2:8308866-8308894 5.64286 
chr2:8311671-8311705 5.88235 
chr2:8316575-8316605 6 
chr2:8316975-8317047 5.58333 
chr2:8318730-8318758 5.71429 
chr2:8319659-8319686 5.2963 
chr2:8319963-8319979 5.875 
chr2:8326361-8326404 5.44186 
chr2:8326612-8326636 5.5 
chr2:8326747-8326766 6 
chr2:8326899-8326914 6 
chr2:8330522-8330623 5.29703 
chr2:8331517-8331538 5.57143 
chr2:8331550-8331623 5.67123 
chr2:8333156-8333180 5.875 
chr2:8334511-8334678 5.74251 
chr2:8334822-8334861 5.74359 
chr2:8335516-8335531 6 
chr2:8341050-8341097 5.34043 
chr2:8341524-8341544 5.6 
chr2:8343298-8343332 5.44118 
chr2:8344682-8344722 5.35 
chr2:8345718-8345776 5.67241 
chr2:8346696-8346708 6 
chr2:8347074-8347104 5.5 
chr2:8348175-8348202 5.74074 
chr2:8348595-8348626 5.67742 
chr2:8352288-8352319 6 
chr2:8353293-8353314 6 
chr2:8358672-8358695 5.6087 
chr2:8359667-8359691 5.54167 
chr2:8361309-8361350 5.80488 
chr2:8364897-8364927 5.46667 
chr2:8369989-8370030 5.87805 
chr2:8376128-8376149 5.66667 
chr2:8378380-8378396 5.875 
chr2:8379496-8379508 6 
chr2:8390000-8390026 5.34615 
chr2:8393074-8393099 5.44 
chr2:8395953-8395971 6 
chr2:8397158-8397182 5.91667 
chr2:8399015-8399083 5.27941 
chr2:8399117-8399154 5.62162 
chr2:8402794-8402825 5.93548 
chr2:8403899-8403928 5.68966 
chr2:8408172-8408190 6 
chr2:8410273-8410305 5.5625 
chr2:8419842-8419863 5.52381 
chr2:8420530-8420552 5.5 
chr2:8420992-8421012 6 
chr2:8421871-8421884 6 
chr2:8421947-8421971 5.45833 
chr2:8423090-8423116 5.26923 
chr2:8423582-8423596 6 
chr2:8424972-8425001 5.96552 
chr2:8425624-8425641 6 
chr2:8427251-8427275 5.41667 
chr2:8427896-8427929 5.48485 
chr2:8430696-8430727 5.74194 
chr2:8431555-8431567 6 
chr2:8434598-8434610 6 
chr2:8435488-8435507 6 
chr2:8436335-8436362 5.66667 
chr2:8436667-8436692 5.52 
chr2:8441915-8441930 6 
chr2:8443074-8443104 5.86667 
chr2:8450868-8450898 5.26667 
chr2:8454995-8455015 5.9 
chr2:8458600-8458616 6 
chr2:8461376-8461439 5.8254 
chr2:8463784-8463804 5.95 
chr2:8468446-8468461 6 
chr2:8473117-8473144 5.88889 
chr2:8473802-8473838 5.44444 
chr2:8476743-8476771 5.46429 
chr2:8479324-8479348 5.41667 
chr2:8479628-8479679 5.17647 
chr2:8491696-8491749 5.88679 
chr2:8492978-8493279 5.78738 
chr2:8493697-8493716 5.68421 
chr2:8495163-8495190 5.2963 
chr2:8499677-8499704 6 
chr2:8500798-8500818 6 
chr2:8500899-8500932 6 
chr2:8504266-8504306 6 
chr2:8509345-8509385 5.8 
chr2:8514150-8514176 5.46154 
chr2:8514919-8514935 6 
chr2:8516386-8516407 6 
chr2:8521449-8521477 5.42857 
chr2:8521897-8521919 5.63636 
chr2:8523983-8524001 6 
chr2:8525153-8525179 5.88462 
chr2:8527009-8527024 6 
chr2:8530018-8530045 5.40741 
chr2:8530053-8530103 5.7 
chr2:8530625-8530688 5.7619 
chr2:8530710-8530730 6 
chr2:8530757-8530889 5.78788 
chr2:8530932-8531075 5.58042 
chr2:8532222-8532254 5.78125 
chr2:8535402-8535448 5.21739 
chr2:8535857-8535942 5.89412 
chr2:8538173-8538225 5.65385 
chr2:8538237-8538332 5.70526 
chr2:8538341-8538403 5.59677 
chr2:8538417-8538764 5.65994 
chr2:8539392-8539414 5.90909 
chr2:8546142-8546168 5.34615 
chr2:8546463-8546484 5.80952 
chr2:8548153-8548212 5.52542 
chr2:8548796-8548810 6 
chr2:8553154-8553203 5.67347 
chr2:8554343-8554356 6 
chr2:8554569-8554582 6 
chr2:8556062-8556079 6 
chr2:8558567-8558592 5.76 
chr2:8558604-8558634 5.46667 
chr2:8558692-8558740 5.45833 
chr2:8559903-8559917 5.92857 
chr2:8563672-8563717 5.46667 
chr2:8565470-8565484 6 
chr2:8565897-8565928 5.67742 
chr2:8566039-8566211 5.87791 
chr2:8568347-8568396 5.44898 
chr2:8573220-8573271 5.54902 
chr2:8575514-8575547 5.63636 
chr2:8575560-8575587 5.66667 
chr2:8576066-8576085 5.89474 
chr2:8581220-8581233 6 
chr2:8583597-8583609 6 
chr2:8584028-8584048 5.8 
chr2:8586380-8586397 5.94118 
chr2:8597342-8597369 5.22222 
chr2:8597684-8597733 5.77551 
chr2:8599518-8599547 5.34483 
chr2:8599780-8599808 6 
chr2:8602123-8602141 6 
chr2:8603804-8603903 5.83838 
chr2:8606444-8606473 5.51724 
chr2:8608419-8608455 5.72222 
chr2:8608609-8608631 6 
chr2:8614324-8614351 5.55556 
chr2:8615019-8615046 5.85185 
chr2:8617078-8617097 6 
chr2:8620557-8620569 6 
chr2:8620846-8620904 5.60345 
chr2:8622706-8622800 5.73404 
chr2:8624288-8624383 5.13684 
chr2:8626172-8626193 5.71429 
chr2:8627135-8627150 6 
chr2:8631425-8631457 5.40625 
chr2:8634098-8634120 5.90909 
chr2:8637215-8637235 5.65 
chr2:8637763-8637800 5.59459 
chr2:8640567-8640593 5.61538 
chr2:8649888-8649901 5.92308 
chr2:8651339-8651364 5.36 
chr2:8655570-8655599 5.27586 
chr2:8655947-8656010 5.65079 
chr2:8656019-8656098 5.46835 
chr2:8657740-8657770 5.86667 
chr2:8664359-8664381 5.54545 
chr2:8666614-8666631 5.82353 
chr2:8668584-8668612 6 
chr2:8670543-8670560 5.82353 
chr2:8671408-8671498 5.3 
chr2:8674455-8674491 5.22222 
chr2:8677302-8677317 5.93333 
chr2:8678334-8678373 5.25641 
chr2:8678468-8678492 5.41667 
chr2:8693196-8693228 5.9375 
chr2:8695831-8695963 5.34091 
chr2:8696385-8696413 5.32143 
chr2:8697374-8697406 5.21875 
chr2:8699138-8699163 5.48 
chr2:8699344-8699366 6 
chr2:8699595-8699621 6 
chr2:8709432-8709459 5.25926 
chr2:8709608-8709656 5.08333 
chr2:8710383-8710396 5.92308 
chr2:8712646-8712679 5.45455 
chr2:8715819-8715849 5.2 
chr2:8716345-8716404 5.35593 
chr2:8716479-8716525 5.36957 
chr2:8724587-8724605 5.72222 
chr2:8725650-8725664 6 
chr2:8729564-8729580 6 
chr2:8729602-8729623 5.7619 
chr2:8729684-8730026 5.68421 
chr2:8730791-8730822 5.70968 
chr2:8731491-8731519 5.96429 
chr2:8733833-8733861 5.78571 
chr2:8734723-8734754 5.32258 
chr2:8736698-8736761 5.60317 
chr2:8736788-8736915 5.55118 
chr2:8736928-8737275 5.46974 
chr2:8737305-8737361 5.5 
chr2:8737398-8737427 6 
chr2:8737457-8737499 5.59524 
chr2:8737516-8737595 5.81013 
chr2:8737684-8737696 6 
chr2:8738938-8738957 5.78947 
chr2:8738995-8739022 5.51852 
chr2:8739048-8739187 5.35252 
chr2:8739257-8739288 5.48387 
chr2:8739437-8739464 5.74074 
chr2:8742471-8742506 5.22857 
chr2:8743628-8743651 5.86957 
chr2:8744822-8744834 6 
chr2:8745359-8745386 5.55556 
chr2:8745631-8745657 5.76923 
chr2:8749318-8749330 6 
chr2:8749385-8749436 5.68627 
chr2:8755359-8755388 5.24138 
chr2:8755615-8755651 5.25 
chr2:8757541-8757566 5.44 
chr2:8760335-8760369 5.76471 
chr2:8761086-8761145 5.76271 
chr2:8762151-8762177 6 
chr2:8763007-8763047 5.95 
chr2:8766874-8767034 5.45 
chr2:8767141-8767219 5.84615 
chr2:8769924-8769954 5.8 
chr2:8773756-8773788 5.59375 
chr2:8775944-8775983 5.28205 
chr2:8777831-8777982 5.28477 
chr2:8778008-8778100 5.45652 
chr2:8787327-8787347 5.65 
chr2:8788356-8788392 5.30556 
chr2:8789348-8789503 5.34194 
chr2:8789518-8789618 5.4 
chr2:8789675-8789788 5.34513 
chr2:8789802-8789860 5.53448 
chr2:8789874-8789895 5.71429 
chr2:8789908-8789948 5.375 
chr2:8789964-8790076 5.63393 
chr2:8790120-8790149 5.37931 
chr2:8790176-8790356 5.40556 
chr2:8792675-8792697 5.63636 
chr2:8797358-8797387 5.51724 
chr2:8799322-8799338 5.9375 
chr2:8800746-8800779 5.57576 
chr2:8805372-8805384 6 
chr2:8806169-8806195 6 
chr2:8807853-8807876 5.56522 
chr2:8808050-8808097 5.82979 
chr2:8808109-8808281 5.5 
chr2:8808310-8808394 5.30952 
chr2:8808407-8808719 5.53846 
chr2:8812934-8812955 5.85714 
chr2:8813948-8813976 5.42857 
chr2:8819093-8819153 5.43333 
chr2:8820963-8820975 6 
chr2:8821788-8821962 5.54598 
chr2:8822892-8822912 6 
chr2:8823841-8823855 6 
chr2:8824657-8824680 5.82609 
chr2:8825127-8825159 5.21875 
chr2:8826692-8826708 6 
chr2:8827743-8827762 5.84211 
chr2:8831916-8831938 6 
chr2:8834192-8834280 5.36364 
chr2:8834288-8834360 5.30556 
chr2:8834371-8834455 5.5119 
chr2:8835315-8835341 5.92308 
chr2:8836169-8836190 5.85714 
chr2:8836384-8836398 6 
chr2:8839548-8839616 5.70588 
chr2:8840035-8840047 6 
chr2:8840631-8840680 5.65306 
chr2:8841232-8841252 5.7 
chr2:8841409-8841422 6 
chr2:8843856-8843876 6 
chr2:8845703-8845716 5.92308 
chr2:8845871-8845895 5.91667 
chr2:8846826-8846841 6 
chr2:8848259-8848284 6 
chr2:8853707-8853728 5.57143 
chr2:8857414-8857448 5.55882 
chr2:8858200-8858223 5.82609 
chr2:8859589-8859610 5.90476 
chr2:8860328-8860360 6 
chr2:8861709-8861739 5.9 
chr2:8864922-8864937 6 
chr2:8868451-8868491 5.775 
chr2:8872893-8872906 5.92308 
chr2:8873041-8873053 6 
chr2:8880451-8880485 5.23529 
chr2:8881709-8881733 5.41667 
chr2:8882396-8882408 6 
chr2:8883528-8883552 5.66667 
chr2:8884181-8884324 5.46154 
chr2:8884493-8884575 5.90244 
chr2:8886586-8886614 5.85714 
chr2:8886648-8886665 6 
chr2:8891386-8891408 6 
chr2:8895182-8895202 5.6 
chr2:8902868-8902897 5.58621 
chr2:8903579-8903599 5.75 
chr2:8906840-8906866 5.46154 
chr2:8911806-8911852 5.69565 
chr2:8912094-8912116 5.59091 
chr2:8914425-8914459 5.58824 
chr2:8914501-8914533 5.59375 
chr2:8920636-8920690 5.64815 
chr2:8920962-8921025 5.26984 
chr2:8922244-8922269 5.96 
chr2:8922349-8922371 5.5 
chr2:8923609-8923633 5.5 
chr2:8924319-8924363 5.65909 
chr2:8925371-8925412 5.26829 
chr2:8925721-8925741 5.75 
chr2:8929413-8929430 6 
chr2:8934690-8934735 5.57778 
chr2:8937589-8937603 5.92857 
chr2:8939245-8939274 5.41379 
chr2:8939333-8939350 5.82353 
chr2:8943259-8943285 5.96154 
chr2:8948253-8948269 5.875 
chr2:8949130-8949157 5.7037 
chr2:8949598-8949650 5.30769 
chr2:8952642-8952702 5.65 
chr2:8954053-8954079 5.76923 
chr2:8954562-8954634 5.59722 
chr2:8955526-8955551 6 
chr2:8956110-8956142 5.59375 
chr2:8956233-8956258 5.36 
chr2:8956635-8956661 5.80769 
chr2:8961252-8961302 5.48 
chr2:8962756-8962773 5.94118 
chr2:8962911-8962928 5.94118 
chr2:8963563-8963576 6 
chr2:8964349-8964378 5.2069 
chr2:8965690-8965728 5.55263 
chr2:8966213-8966236 5.73913 
chr2:8966738-8966758 6 
chr2:8973609-8973622 6 
chr2:8974937-8974984 5.6383 
chr2:8975788-8975807 5.94737 
chr2:8977801-8977820 5.78947 
chr2:8978423-8978457 5.97059 
chr2:8978612-8978631 6 
chr2:8979839-8979869 5.3 
chr2:8981630-8981651 5.57143 
chr2:8982056-8982079 5.6087 
chr2:8982460-8982489 5.65517 
chr2:8982597-8982621 5.58333 
chr2:8988386-8988399 6 
chr2:8996434-8996465 5.87097 
chr2:8996676-8996695 5.89474 
chr2:9003068-9003096 5.71429 
chr2:9004072-9004098 5.53846 
chr2:9006166-9006188 6 
chr2:9009338-9009352 6 
chr2:9010888-9010905 5.94118 
chr2:9012379-9012392 6 
chr2:9016800-9016860 5.7 
chr2:9019205-9019221 6 
chr2:9023300-9023343 5.34884 
chr2:9024190-9024211 5.71429 
chr2:9024321-9024345 5.875 
chr2:9028992-9029023 5.74194 
chr2:9030092-9030118 5.46154 
chr2:9033187-9033253 5.33333 
chr2:9035383-9035511 5.67188 
chr2:9036368-9036384 6 
chr2:9037249-9037288 5.20513 
chr2:9037294-9037319 5.4 
chr2:9037361-9037410 5.34694 
chr2:9043094-9043135 5.56098 
chr2:9044095-9044126 5.77419 
chr2:9044433-9044454 6 
chr2:9045470-9045489 5.89474 
chr2:9046075-9046100 5.64 
chr2:9050288-9050322 5.41176 
chr2:9052377-9052555 5.80899 
chr2:9054423-9054441 5.88889 
chr2:9055064-9055083 6 
chr2:9055658-9055679 5.95238 
chr2:9058711-9058752 5.90244 
chr2:9059573-9059598 5.52 
chr2:9066226-9066259 5.72727 
chr2:9069447-9069492 5.77778 
chr2:9070841-9070860 5.63158 
chr2:9076915-9076975 6 
chr2:9078646-9078686 5.725 
chr2:9078707-9078783 5.39474 
chr2:9078818-9078853 5.37143 
chr2:9078880-9078925 5.46667 
chr2:9080802-9080831 5.62069 
chr2:9082053-9082066 6 
chr2:9084777-9084813 6 
chr2:9086931-9086958 5.40741 
chr2:9090547-9090570 5.78261 
chr2:9094227-9094247 5.65 
chr2:9096525-9096539 6 
chr2:9099584-9099603 5.73684 
chr2:9102794-9102815 5.61905 
chr2:9102923-9102950 5.59259 
chr2:9105744-9105764 6 
chr2:9108329-9108359 5.46667 
chr2:9108952-9108979 5.2963 
chr2:9113496-9113515 5.63158 
chr2:9113644-9113664 5.85 
chr2:9114185-9114198 5.92308 
chr2:9115926-9115938 6 
chr2:9123316-9123338 5.5 
chr2:9126336-9126351 6 
chr2:9135337-9135349 6 
chr2:9135717-9135732 6 
chr2:9141083-9141112 5.2069 
chr2:9143765-9143788 5.43478 
chr2:9143906-9143943 5.24324 
chr2:9146263-9146296 5.87879 
chr2:9146666-9146723 5.68421 
chr2:9150264-9150298 5.82353 
chr2:9150598-9150612 6 
chr2:9152335-9152356 5.7619 
chr2:9152515-9152533 6 
chr2:9155059-9155087 5.82143 
chr2:9156583-9156618 5.2 
chr2:9157086-9157135 5.91837 
chr2:9158420-9158476 5.39286 
chr2:9159907-9159928 5.85714 
chr2:9161016-9161079 5.60317 
chr2:9163664-9163693 5.7931 
chr2:9164523-9164537 5.92857 
chr2:9164852-9164908 5.89286 
chr2:9167754-9167774 5.7 
chr2:9168401-9168437 6 
chr2:9169819-9169836 6 
chr2:9172345-9172397 5.59615 
chr2:9174121-9174164 5.53488 
chr2:9175444-9175473 5.75862 
chr2:9176632-9176649 5.94118 
chr2:9184593-9184620 6 
chr2:9186379-9186391 6 
chr2:9186738-9186751 5.92308 
chr2:9187913-9187928 6 
chr2:9188564-9188576 6 
chr2:9188644-9188683 5.94872 
chr2:9188763-9188782 5.68421 
chr2:9189351-9189366 6 
chr2:9190832-9190844 6 
chr2:9191758-9191794 6 
chr2:9195754-9195777 6 
chr2:9195788-9195824 5.47222 
chr2:9196903-9196984 5.87654 
chr2:9198410-9198448 5.78947 
chr2:9201109-9201139 5.3 
chr2:9201715-9201749 5.97059 
chr2:9202073-9202100 5.85185 
chr2:9203028-9203492 5.71767 
chr2:9211647-9211765 5.82203 
chr2:9214716-9214741 5.4 
chr2:9216705-9216721 5.875 
chr2:9216972-9217000 5.82143 
chr2:9219301-9219339 5.5 
chr2:9219682-9219700 5.88889 
chr2:9221481-9221507 5.96154 
chr2:9225332-9225348 6 
chr2:9227962-9227977 6 
chr2:9230492-9230518 6 
chr2:9230952-9230980 5.71429 
chr2:9231692-9231710 6 
chr2:9233540-9233752 5.67453 
chr2:9235798-9235855 5.87719 
chr2:9237673-9237876 5.58128 
chr2:9240582-9240600 5.83333 
chr2:9250133-9250156 5.56522 
chr2:9251849-9251887 5.47368 
chr2:9253481-9253615 5.83582 
chr2:9255667-9255690 5.82609 
chr2:9258329-9258349 6 
chr2:9259932-9259944 6 
chr2:9260098-9260158 5.66667 
chr2:9261052-9261085 5.81818 
chr2:9262569-9262590 5.80952 
chr2:9265487-9265566 5.86076 
chr2:9265868-9265897 6 
chr2:9267285-9267297 6 
chr2:9268376-9268396 5.65 
chr2:9270000-9270034 5.61765 
chr2:9270474-9270492 6 
chr2:9270852-9270982 5.47692 
chr2:9272375-9272423 5.58333 
chr2:9273835-9273881 5.47826 
chr2:9275189-9275208 5.78947 
chr2:9277019-9277033 6 
chr2:9277476-9277492 6 
chr2:9278565-9278599 6 
chr2:9280750-9280764 6 
chr2:9281166-9281200 5.14706 
chr2:9282433-9282469 5.58333 
chr2:9284202-9284220 5.88889 
chr2:9284309-9284404 5.86316 
chr2:9285126-9285151 5.8 
chr2:9292924-9292978 5.81481 
chr2:9294844-9294860 6 
chr2:9296545-9296584 5.28205 
chr2:9296639-9296732 5.58065 
chr2:9296788-9297004 5.38889 
chr2:9298564-9298586 5.5 
chr2:9298604-9298619 6 
chr2:9298936-9298974 5.47368 
chr2:9299911-9299931 6 
chr2:9300232-9300275 5.44186 
chr2:9301449-9301479 6 
chr2:9302164-9302189 5.56 
chr2:9302343-9302355 6 
chr2:9302943-9302966 5.95652 
chr2:9303056-9303075 6 
chr2:9304572-9304586 6 
chr2:9304662-9304705 5.90698 
chr2:9305306-9305324 6 
chr2:9306443-9306464 5.80952 
chr2:9310227-9310240 6 
chr2:9310883-9310902 5.68421 
chr2:9311859-9311887 5.78571 
chr2:9313191-9313203 6 
chr2:9313486-9313526 6 
chr2:9314906-9314919 5.92308 
chr2:9315631-9315674 6 
chr2:9318033-9318057 6 
chr2:9320390-9320416 5.65385 
chr2:9322440-9322456 6 
chr2:9323610-9323788 5.72472 
chr2:9323798-9323946 5.82432 
chr2:9326488-9326507 6 
chr2:9327371-9327388 6 
chr2:9328636-9328669 5.45455 
chr2:9330319-9330331 6 
chr2:9332166-9332181 6 
chr2:9332474-9332491 6 
chr2:9334000-9334074 5.87838 
chr2:9335016-9335041 6 
chr2:9335382-9335433 5.68627 
chr2:9338030-9338057 5.85185 
chr2:9338734-9338788 5.61111 
chr2:9339129-9339157 5.82143 
chr2:9342596-9342613 6 
chr2:9343540-9343560 5.9 
chr2:9344404-9344469 5.47692 
chr2:9346844-9346894 5.34 
chr2:9347676-9347696 6 
chr2:9348465-9348487 5.72727 
chr2:9349698-9349710 6 
chr2:9351508-9351534 5.53846 
chr2:9354349-9354370 5.95238 
chr2:9354906-9354927 6 
chr2:9356411-9356426 6 
chr2:9356582-9356602 6 
chr2:9357734-9357756 6 
chr2:9359822-9359860 5.47368 
chr2:9360375-9360396 5.85714 
chr2:9361428-9361463 5.77143 
chr2:9364884-9364931 5.38298 
chr2:9367293-9367327 5.58824 
chr2:9368591-9368619 5.39286 
chr2:9374239-9374255 6 
chr2:9376794-9376827 5.39394 
chr2:9376921-9376948 5.51852 
chr2:9377531-9377555 5.70833 
chr2:9380374-9380391 6 
chr2:9381226-9381250 5.54167 
chr2:9383228-9383251 5.95652 
chr2:9386413-9386436 5.73913 
chr2:9389389-9389407 5.77778 
chr2:9392047-9392078 5.35484 
chr2:9393043-9393055 6 
chr2:9393211-9393237 5.34615 
chr2:9393288-9393307 5.68421 
chr2:9394337-9394405 5.58824 
chr2:9394655-9394677 6 
chr2:9396288-9396305 5.76471 
chr2:9397647-9397659 6 
chr2:9398464-9398477 6 
chr2:9404319-9404348 5.89655 
chr2:9405264-9405288 5.58333 
chr2:9405840-9405852 6 
chr2:9406267-9406288 5.57143 
chr2:9408026-9408046 6 
chr2:9410014-9410048 5.47059 
chr2:9410914-9410934 6 
chr2:9414448-9414464 6 
chr2:9415209-9415222 6 
chr2:9416657-9416679 5.72727 
chr2:9418641-9418661 5.85 
chr2:9419721-9419739 5.88889 
chr2:9419978-9420021 5.72093 
chr2:9424191-9424207 5.875 
chr2:9426534-9426586 5.55769 
chr2:9430322-9430343 6 
chr2:9432646-9432670 5.75 
chr2:9434125-9434139 6 
chr2:9434575-9434600 5.68 
chr2:9441949-9441965 6 
chr2:9442251-9442263 6 
chr2:9442298-9442314 6 
chr2:9442602-9442617 5.86667 
chr2:9443608-9443632 5.45833 
chr2:9444419-9444431 6 
chr2:9448077-9448112 5.54286 
chr2:9448242-9448280 5.94737 
chr2:9450894-9450930 5.44444 
chr2:9451357-9451373 6 
chr2:9454110-9454123 6 
chr2:9455051-9455081 5.66667 
chr2:9457030-9457108 5.37179 
chr2:9457116-9457147 5.29032 
chr2:9457177-9457229 5.32692 
chr2:9457288-9457374 5.31395 
chr2:9457404-9457419 6 
chr2:9457462-9457534 5.26389 
chr2:9457543-9457579 5.30556 
chr2:9457606-9457707 5.44554 
chr2:9457747-9457809 5.35484 
chr2:9457831-9457883 5.51923 
chr2:9465471-9465484 6 
chr2:9466344-9466372 6 
chr2:9469083-9469098 6 
chr2:9472603-9472615 6 
chr2:9474139-9474189 5.7 
chr2:9474310-9474348 5.78947 
chr2:9476412-9476424 6 
chr2:9478419-9478495 5.76316 
chr2:9479308-9479321 5.92308 
chr2:9479636-9479671 5.4 
chr2:9483564-9483589 5.72 
chr2:9485119-9485159 5.975 
chr2:9486450-9486478 5.42857 
chr2:9487477-9487490 6 
chr2:9488245-9488269 5.91667 
chr2:9489805-9489823 5.88889 
chr2:9492329-9492382 5.81132 
chr2:9493364-9493399 5.54286 
chr2:9494774-9494804 6 
chr2:9497913-9497945 5.1875 
chr2:9501638-9501711 5.87671 
chr2:9502103-9502136 6 
chr2:9502522-9502544 5.54545 
chr2:9505947-9505960 5.92308 
chr2:9507156-9507169 6 
chr2:9509038-9509065 5.22222 
chr2:9515235-9515250 6 
chr2:9520310-9520340 6 
chr2:9522109-9522125 6 
chr2:9524288-9524316 5.42857 
chr2:9531114-9531176 5.30645 
chr2:9531681-9531717 5.80556 
chr2:9531867-9531888 5.61905 
chr2:9534288-9534306 6 
chr2:9535672-9535749 5.87013 
chr2:9537130-9537145 5.86667 
chr2:9537856-9537900 5.90909 
chr2:9538937-9538950 6 
chr2:9540319-9540476 5.6051 
chr2:9540487-9540597 5.44545 
chr2:9543038-9543055 6 
chr2:9545001-9545019 6 
chr2:9549970-9549985 6 
chr2:9551288-9551333 5.44444 
chr2:9552171-9552187 6 
chr2:9553453-9553470 5.88235 
chr2:9555508-9555555 5.76596 
chr2:9556227-9556251 5.875 
chr2:9556642-9556662 5.85 
chr2:9557545-9557561 5.9375 
chr2:9558905-9558918 6 
chr2:9561815-9561828 6 
chr2:9561947-9561961 6 
chr2:9562909-9562922 6 
chr2:9565536-9565566 5.93333 
chr2:9565898-9565913 6 
chr2:9568114-9568138 5.79167 
chr2:9571641-9571686 5.64444 
chr2:9576903-9576920 6 
chr2:9577531-9577558 5.92593 
chr2:9578619-9578643 5.58333 
chr2:9578685-9578712 5.2963 
chr2:9580100-9580123 5.52174 
chr2:9584259-9584296 5.81081 
chr2:9584743-9584771 5.35714 
chr2:9584788-9584808 6 
chr2:9586709-9586724 6 
chr2:9588223-9588250 5.7037 
chr2:9589069-9589089 6 
chr2:9589345-9589365 5.95 
chr2:9589555-9589569 6 
chr2:9590276-9590294 6 
chr2:9591845-9591859 6 
chr2:9592454-9592467 6 
chr2:9594668-9594684 6 
chr2:9595264-9595276 6 
chr2:9596084-9596111 5.48148 
chr2:9597276-9597315 6 
chr2:9598532-9598549 5.76471 
chr2:9598797-9598819 6 
chr2:9599767-9599788 6 
chr2:9600072-9600102 5.16667 
chr2:9600557-9600585 5.89286 
chr2:9600788-9600818 5.93333 
chr2:9601366-9601382 5.8125 
chr2:9601872-9601891 6 
chr2:9604198-9604216 6 
chr2:9604474-9604494 5.75 
chr2:9604678-9604734 5.625 
chr2:9605671-9605721 5.56 
chr2:9606304-9606568 5.64394 
chr2:9606724-9606740 6 
chr2:9608345-9608370 5.76 
chr2:9608748-9608768 6 
chr2:9609076-9609102 5.26923 
chr2:9609757-9609788 5.29032 
chr2:9610349-9610368 6 
chr2:9612135-9612147 6 
chr2:9612448-9612460 6 
chr2:9614667-9614681 6 
chr2:9615616-9615642 6 
chr2:9616572-9616594 5.63636 
chr2:9619924-9619954 6 
chr2:9627917-9627975 5.93103 
chr2:9629280-9629298 5.83333 
chr2:9629388-9629407 6 
chr2:9629854-9629873 6 
chr2:9635989-9636002 6 
chr2:9636235-9636270 5.71429 
chr2:9639223-9639255 5.84375 
chr2:9643008-9643027 6 
chr2:9643266-9643283 6 
chr2:9643288-9643302 6 
chr2:9643619-9643655 5.55556 
chr2:9644573-9644597 6 
chr2:9644892-9644905 6 
chr2:9644996-9645023 5.44444 
chr2:9646488-9646515 6 
chr2:9647637-9647658 6 
chr2:9647840-9647861 5.66667 
chr2:9649612-9649644 5.9375 
chr2:9649758-9649788 5.2 
chr2:9650792-9650806 6 
chr2:9652098-9652133 5.94286 
chr2:9652387-9652437 5.24 
chr2:9652735-9652750 6 
chr2:9654139-9654165 5.92308 
chr2:9654484-9654510 5.57692 
chr2:9654639-9654693 5.92593 
chr2:9655864-9655909 5.73333 
chr2:9656368-9656388 5.9 
chr2:9656881-9656909 5.85714 
chr2:9658388-9658405 6 
chr2:9661093-9661110 6 
chr2:9661969-9661997 6 
chr2:9665428-9665440 6 
chr2:9666925-9666942 6 
chr2:9667412-9667435 6 
chr2:9670098-9670119 5.90476 
chr2:9672767-9672788 5.7619 
chr2:9674666-9674684 6 
chr2:9678005-9678151 5.87671 
chr2:9681692-9681718 6 
chr2:9682818-9682838 5.9 
chr2:9684247-9684270 5.91304 
chr2:9685698-9685712 6 
chr2:9687240-9687288 5.45833 
chr2:9688017-9688042 5.64 
chr2:9688611-9688633 5.59091 
chr2:9689502-9689527 5.52 
chr2:9689653-9689676 6 
chr2:9690568-9690587 6 
chr2:9691032-9691054 6 
chr2:9693804-9693847 5.93023 
chr2:9696435-9696479 5.72727 
chr2:9697505-9697536 5.54839 
chr2:9698037-9698057 6 
chr2:9700189-9700204 6 
chr2:9700606-9700622 5.8125 
chr2:9703818-9703870 5.75 
chr2:9704980-9705006 5.69231 
chr2:9706506-9706518 6 
chr2:9706676-9706699 5.82609 
chr2:9707006-9707039 5.57576 
chr2:9708173-9708193 6 
chr2:9710195-9710240 5.51111 
chr2:9711851-9711868 6 
chr2:9712549-9712577 5.78571 
chr2:9716463-9716482 6 
chr2:9716770-9716806 5.94444 
chr2:9718115-9718127 6 
chr2:9721150-9721166 6 
chr2:9721991-9722010 5.78947 
chr2:9723403-9723446 5.7907 
chr2:9725684-9725700 6 
chr2:9726041-9726055 6 
chr2:9728898-9728916 5.94444 
chr2:9729080-9729099 5.78947 
chr2:9729242-9729259 5.88235 
chr2:9729716-9729730 6 
chr2:9732851-9732873 6 
chr2:9733365-9733381 6 
chr2:9734027-9734067 5.875 
chr2:9734105-9734141 5.66667 
chr2:9735827-9735843 6 
chr2:9737763-9737793 6 
chr2:9738114-9738137 6 
chr2:9740834-9740863 6 
chr2:9741594-9741612 5.83333 
chr2:9742543-9742561 5.77778 
chr2:9742958-9743032 5.94595 
chr2:9743399-9743411 6 
chr2:9745683-9745700 5.88235 
chr2:9746532-9746561 6 
chr2:9747324-9747342 5.83333 
chr2:9747840-9747853 6 
chr2:9749068-9749104 5.83333 
chr2:9755521-9755548 5.59259 
chr2:9756569-9756582 6 
chr2:9757082-9757097 6 
chr2:9758803-9758815 6 
chr2:9759716-9759739 5.56522 
chr2:9763900-9763923 5.82609 
chr2:9764392-9764413 5.57143 
chr2:9765390-9765414 5.54167 
chr2:9769186-9769200 5.92857 
chr2:9770589-9770627 5.55263 
chr2:9774926-9774958 5.375 
chr2:9776032-9776054 5.72727 
chr2:9781374-9781387 6 
chr2:9781454-9781485 5.19355 
chr2:9782054-9782082 5.32143 
chr2:9782158-9782187 5.72414 
chr2:9783126-9783147 6 
chr2:9783861-9783876 6 
chr2:9788828-9788859 5.29032 
chr2:9789946-9789984 5.78947 
chr2:9790275-9790304 5.93103 
chr2:9791998-9792020 5.95455 
chr2:9792307-9792577 5.65556 
chr2:9792602-9792679 5.38961 
chr2:9792704-9792727 5.47826 
chr2:9792942-9793014 5.58333 
chr2:9793887-9793900 6 
chr2:9794609-9794630 5.61905 
chr2:9794705-9794730 5.56 
chr2:9795450-9795473 5.6087 
chr2:9796463-9796510 5.74468 
chr2:9798563-9798593 5.36667 
chr2:9799023-9799040 6 
chr2:9799655-9799686 5.74194 
chr2:9799988-9800004 6 
chr2:9800155-9800173 5.83333 
chr2:9800966-9800993 6 
chr2:9801524-9801537 6 
chr2:9801998-9802014 6 
chr2:9804317-9804368 5.31373 
chr2:9805861-9805889 5.78571 
chr2:9808318-9808357 5.94872 
chr2:9808617-9808652 5.25714 
chr2:9809767-9809779 6 
chr2:9809930-9809942 6 
chr2:9810136-9810166 5.46667 
chr2:9811653-9811666 6 
chr2:9813872-9813904 5.875 
chr2:9814036-9814048 6 
chr2:9814749-9814772 5.86957 
chr2:9816176-9816199 5.6087 
chr2:9817575-9817610 5.65714 
chr2:9818315-9818356 5.95122 
chr2:9818395-9818421 5.88462 
chr2:9818586-9818606 5.75 
chr2:9819853-9819867 6 
chr2:9822175-9822202 5.59259 
chr2:9822249-9822278 5.96552 
chr2:9822437-9822451 6 
chr2:9825512-9825524 6 
chr2:9828306-9828330 5.66667 
chr2:9828763-9828783 5.6 
chr2:9829322-9829353 5.77419 
chr2:9830198-9830213 6 
chr2:9830904-9830926 5.72727 
chr2:9831911-9831939 5.89286 
chr2:9835615-9835628 6 
chr2:9838093-9838122 5.48276 
chr2:9838877-9838910 6 
chr2:9844680-9844696 6 
chr2:9846216-9846238 5.59091 
chr2:9847288-9847308 5.6 
chr2:9847969-9847990 5.7619 
chr2:9850717-9850747 5.93333 
chr2:9853016-9853040 5.54167 
chr2:9853401-9853422 6 
chr2:9853454-9853537 5.85542 
chr2:9854809-9854827 5.77778 
chr2:9854869-9854891 5.59091 
chr2:9858992-9859022 6 
chr2:9859921-9859935 6 
chr2:9860416-9860444 5.75 
chr2:9862664-9862681 5.82353 
chr2:9864683-9864710 5.44444 
chr2:9866321-9866389 5.52941 
chr2:9866933-9866963 6 
chr2:9867732-9867747 6 
chr2:9870853-9871011 5.93671 
chr2:9871759-9871778 6 
chr2:9872385-9872425 5.8 
chr2:9872715-9872732 5.76471 
chr2:9872788-9872816 5.46429 
chr2:9873890-9873909 5.84211 
chr2:9874054-9874085 5.77419 
chr2:9877619-9877668 5.44898 
chr2:9877706-9877778 5.44444 
chr2:9877798-9877907 5.3578 
chr2:9880167-9880288 5.80165 
chr2:9880293-9880511 5.79358 
chr2:9882736-9882750 6 
chr2:9883714-9883758 5.27273 
chr2:9885013-9885038 5.52 
chr2:9888007-9888028 6 
chr2:9891507-9891527 6 
chr2:9892256-9892288 5.84375 
chr2:9893586-9893608 6 
chr2:9906879-9906902 5.86957 
chr2:9912116-9912138 6 
chr2:9915336-9915372 5.86111 
chr2:9916978-9917111 5.79699 
chr2:9917788-9917815 5.40741 
chr2:9917839-9917899 5.51667 
chr2:9918288-9918350 5.56452 
chr2:9918365-9918390 5.44 
chr2:9918489-9918536 5.6383 
chr2:9919788-9919812 5.75 
chr2:9921801-9921846 6 
chr2:9922977-9923012 5.4 
chr2:9925019-9925036 5.88235 
chr2:9927182-9927219 6 
chr2:9930419-9930435 6 
chr2:9931200-9931307 5.63551 
chr2:9931328-9931348 5.85 
chr2:9935022-9935035 6 
chr2:9940598-9940669 5.77465 
chr2:9942518-9942534 5.875 
chr2:9942595-9942607 6 
chr2:9943911-9943937 5.57692 
chr2:9944096-9944109 6 
chr2:9946030-9946048 6 
chr2:9948975-9949000 5.44 
chr2:9949921-9949964 5.30233 
chr2:9950281-9950293 6 
chr2:9950574-9950606 5.28125 
chr2:9951063-9951088 5.68 
chr2:9953191-9953268 5.79221 
chr2:9955503-9955515 6 
chr2:9955541-9955563 5.59091 
chr2:9955988-9956008 5.75 
chr2:9956453-9956477 5.91667 
chr2:9956625-9956698 5.84932 
chr2:9956816-9956828 6 
chr2:9958529-9958567 5.68421 
chr2:9959200-9959281 5.67901 
chr2:9960467-9960490 5.56522 
chr2:9960988-9961036 5.4375 
chr2:9962780-9962802 6 
chr2:9963792-9963813 6 
chr2:9964154-9964182 6 
chr2:9965912-9965944 5.8125 
chr2:9966780-9966837 5.75439 
chr2:9967210-9967243 5.60606 
chr2:9967681-9967720 5.41026 
chr2:9968133-9968145 6 
chr2:9968561-9968595 5.73529 
chr2:9968747-9968914 5.72455 
chr2:9970228-9970261 5.9697 
chr2:9973508-9973525 5.94118 
chr2:9974966-9975002 5.83333 
chr2:9975886-9975907 5.52381 
chr2:9976408-9976422 6 
chr2:9977125-9977150 5.88 
chr2:9978242-9978258 6 
chr2:9979490-9979508 5.83333 
chr2:9980521-9980582 5.36066 
chr2:9983270-9983302 5.40625 
chr2:9984442-9984461 5.73684 
chr2:9987202-9987236 5.26471 
chr2:9989223-9989250 5.25926 
chr2:9990127-9990180 5.64151 
chr2:9998171-9998203 5.59375 
chr2:9999515-9999528 6 
chr2:10002477-10002510 5.36364 
chr2:10007603-10007625 5.90909 
chr2:10008657-10008683 5.30769 
chr2:10009327-10009367 5.625 
chr2:10011203-10011222 5.73684 
chr2:10012454-10012466 6 
chr2:10013749-10013764 6 
chr2:10015081-10015104 5.69565 
chr2:10017948-10017994 5.43478 
chr2:10018339-10018379 5.625 
chr2:10018444-10018471 5.55556 
chr2:10020555-10020575 6 
chr2:10025848-10025878 5.2 
chr2:10027918-10027935 5.76471 
chr2:10027967-10027990 5.65217 
chr2:10028919-10028949 6 
chr2:10031579-10031609 5.16667 
chr2:10031879-10031914 5.34286 
chr2:10035942-10035960 6 
chr2:10036324-10036351 5.51852 
chr2:10036749-10036766 6 
chr2:10037144-10037160 5.8125 
chr2:10039059-10039075 5.8125 
chr2:10039564-10039595 5.45161 
chr2:10040665-10040687 6 
chr2:10042355-10042375 5.65 
chr2:10043208-10043227 6 
chr2:10048157-10048187 6 
chr2:10051774-10051814 5.35 
chr2:10053636-10053660 5.625 
chr2:10055735-10055758 6 
chr2:10056966-10056980 6 
chr2:10060703-10060716 5.92308 
chr2:10063366-10063380 6 
chr2:10065224-10065264 5.45 
chr2:10065673-10065723 5.52 
chr2:10066933-10066946 6 
chr2:10069271-10069298 6 
chr2:10074951-10074970 5.89474 
chr2:10075839-10075880 5.95122 
chr2:10079559-10079576 5.82353 
chr2:10080931-10080955 5.79167 
chr2:10082183-10082205 6 
chr2:10087201-10087219 5.88889 
chr2:10088238-10088259 5.90476 
chr2:10089655-10089687 5.625 
chr2:10091441-10091508 5.49254 
chr2:10091638-10091653 5.86667 
chr2:10092072-10092093 5.85714 
chr2:10092288-10092316 5.17857 
chr2:10096474-10096492 5.88889 
chr2:10097113-10097140 5.88889 
chr2:10098288-10098315 5.77778 
chr2:10100568-10100592 5.625 
chr2:10109971-10109984 6 
chr2:10116014-10116034 5.9 
chr2:10125193-10125205 6 
chr2:10126102-10126122 5.65 
chr2:10126533-10126555 5.81818 
chr2:10132499-10132518 5.78947 
chr2:10133382-10133398 6 
chr2:10134438-10134475 6 
chr2:10135123-10135156 5.69697 
chr2:10137945-10137981 5.91667 
chr2:10138552-10138788 5.83898 
chr2:10138797-10139024 5.44493 
chr2:10139288-10139321 5.69697 
chr2:10139964-10140006 5.40476 
chr2:10141538-10141559 5.80952 
chr2:10146191-10146208 6 
chr2:10147049-10147067 6 
chr2:10147475-10147508 5.81818 
chr2:10150788-10150821 5.60606 
chr2:10155132-10155152 5.85 
chr2:10155228-10155249 5.85714 
chr2:10155806-10155826 5.8 
chr2:10161662-10161675 6 
chr2:10161690-10161718 5.85714 
chr2:10163072-10163103 5.80645 
chr2:10166784-10166806 6 
chr2:10169902-10169927 5.48 
chr2:10170060-10170097 5.35135 
chr2:10170299-10170334 5.17143 
chr2:10170814-10170840 5.34615 
chr2:10174292-10174308 5.8125 
chr2:10175615-10175647 5.84375 
chr2:10175952-10175969 5.88235 
chr2:10177483-10177495 6 
chr2:10179004-10179033 5.24138 
chr2:10179043-10179062 5.89474 
chr2:10179249-10179274 5.64 
chr2:10179527-10179566 5.69231 
chr2:10180431-10180454 6 
chr2:10183306-10183398 5.8913 
chr2:10183627-10183689 5.24194 
chr2:10183748-10183761 6 
chr2:10184766-10184785 5.78947 
chr2:10186982-10187006 5.41667 
chr2:10189035-10189052 6 
chr2:10190534-10190549 6 
chr2:10191019-10191041 6 
chr2:10195770-10195800 5.96667 
chr2:10197756-10197788 5.25 
chr2:10199820-10199839 5.84211 
chr2:10201081-10201093 6 
chr2:10201368-10201390 5.90909 
chr2:10202513-10202533 5.65 
chr2:10204350-10204385 5.97143 
chr2:10204824-10204855 5.87097 
chr2:10205011-10205043 5.6875 
chr2:10207136-10207153 5.94118 
chr2:10207518-10207547 5.62069 
chr2:10209190-10209220 5.43333 
chr2:10209470-10209505 5.51429 
chr2:10209794-10209819 5.48 
chr2:10211085-10211107 6 
chr2:10212983-10213007 5.41667 
chr2:10213079-10213177 5.84694 
chr2:10214505-10214533 5.53571 
chr2:10216304-10216329 5.96 
chr2:10217417-10217438 5.90476 
chr2:10218232-10218258 5.92308 
chr2:10220319-10220342 5.52174 
chr2:10221971-10221986 6 
chr2:10222246-10222288 5.85714 
chr2:10222300-10222327 5.48148 
chr2:10222594-10222663 5.76812 
chr2:10225103-10225141 5.44737 
chr2:10226485-10226510 5.44 
chr2:10226708-10226720 6 
chr2:10228657-10228688 5.48387 
chr2:10229315-10229338 5.73913 
chr2:10230544-10230560 6 
chr2:10231140-10231152 6 
chr2:10231574-10231601 5.74074 
chr2:10232506-10232539 5.81818 
chr2:10233452-10233469 6 
chr2:10235542-10235563 5.52381 
chr2:10237458-10237490 5.78125 
chr2:10238859-10238875 6 
chr2:10239537-10239560 6 
chr2:10239949-10239993 5.68182 
chr2:10242933-10242945 6 
chr2:10244148-10244163 6 
chr2:10245010-10245035 5.44 
chr2:10246620-10246646 5.65385 
chr2:10248241-10248259 6 
chr2:10248884-10248899 6 
chr2:10249445-10249466 5.85714 
chr2:10249922-10249954 5.3125 
chr2:10251159-10251181 6 
chr2:10251717-10251746 5.27586 
chr2:10251944-10251983 5.61538 
chr2:10253283-10253296 6 
chr2:10253492-10253553 5.85246 
chr2:10253764-10253785 5.95238 
chr2:10254583-10254613 5.43333 
chr2:10254800-10254826 5.42308 
chr2:10255732-10255750 5.83333 
chr2:10257296-10257331 5.85714 
chr2:10258549-10258573 5.5 
chr2:10258707-10258720 6 
chr2:10259005-10259030 5.68 
chr2:10260186-10260200 6 
chr2:10262622-10262650 5.21429 
chr2:10264235-10264247 6 
chr2:10266288-10266319 5.96774 
chr2:10270754-10270769 5.86667 
chr2:10273830-10273845 6 
chr2:10274297-10274314 6 
chr2:10278126-10278139 6 
chr2:10278294-10278306 6 
chr2:10280374-10280390 5.8125 
chr2:10281432-10281467 5.25714 
chr2:10281904-10281922 6 
chr2:10282161-10282178 5.76471 
chr2:10282994-10283014 5.7 
chr2:10285197-10285220 5.65217 
chr2:10286853-10286879 5.69231 
chr2:10287077-10287097 5.9 
chr2:10287401-10287423 6 
chr2:10288270-10288295 6 
chr2:10289028-10289088 5.11667 
chr2:10289898-10289937 5.35897 
chr2:10290572-10290584 6 
chr2:10290889-10290912 5.65217 
chr2:10291422-10291441 5.73684 
chr2:10292060-10292088 5.96429 
chr2:10292602-10292628 5.69231 
chr2:10294626-10294639 6 
chr2:10294714-10294741 5.25926 
chr2:10294818-10294834 6 
chr2:10297143-10297161 6 
chr2:10298090-10298115 5.64 
chr2:10300748-10300767 5.63158 
chr2:10301192-10301207 5.86667 
chr2:10301748-10301785 5.43243 
chr2:10301788-10301825 5.89189 
chr2:10304128-10304203 5.33333 
chr2:10309085-10309111 5.73077 
chr2:10309265-10309288 5.56522 
chr2:10311213-10311242 5.96552 
chr2:10317371-10317413 5.85714 
chr2:10317788-10317871 5.91566 
chr2:10318349-10318361 6 
chr2:10320873-10320901 5.85714 
chr2:10321863-10321902 5.89744 
chr2:10322472-10322524 5.57692 
chr2:10324217-10324255 5.81579 
chr2:10325367-10325427 5.58333 
chr2:10325470-10325496 5.73077 
chr2:10330058-10330783 5.54207 
chr2:10330788-10330816 5.64286 
chr2:10330858-10330966 5.42593 
chr2:10330994-10331018 5.625 
chr2:10339404-10339440 5.5 
chr2:10339905-10339930 6 
chr2:10341274-10341303 5.93103 
chr2:10343886-10343907 6 
chr2:10345798-10345830 5.96875 
chr2:10346371-10346383 6 
chr2:10348227-10348256 5.68966 
chr2:10349155-10349194 5.94872 
chr2:10349701-10349759 5.75862 
chr2:10352390-10352403 6 
chr2:10353138-10353344 5.70874 
chr2:10353646-10353661 6 
chr2:10354499-10354525 5.53846 
chr2:10356133-10356311 5.74719 
chr2:10356600-10356619 5.63158 
chr2:10360930-10360952 5.63636 
chr2:10366730-10366754 5.5 
chr2:10367890-10367903 6 
chr2:10371498-10371527 5.34483 
chr2:10373058-10373088 5.86667 
chr2:10373240-10373271 5.51613 
chr2:10373317-10373385 5.52941 
chr2:10373475-10373554 5.36709 
chr2:10373648-10373668 5.6 
chr2:10373742-10373784 5.11905 
chr2:10373788-10373808 5.65 
chr2:10373819-10373966 5.34694 
chr2:10374016-10374034 5.88889 
chr2:10374161-10374222 5.5082 
chr2:10378809-10378825 6 
chr2:10379541-10379569 5.53571 
chr2:10385174-10385207 5.48485 
chr2:10386087-10386112 5.32 
chr2:10387829-10387942 5.74336 
chr2:10388674-10388706 5.6875 
chr2:10391491-10391670 5.54749 
chr2:10391709-10391799 5.54444 
chr2:10391948-10391965 6 
chr2:10392529-10392575 5.30435 
chr2:10393160-10393187 6 
chr2:10395078-10395113 5.28571 
chr2:10395150-10395182 5.84375 
chr2:10396150-10396163 5.92308 
chr2:10397525-10397553 5.78571 
chr2:10397846-10397868 5.59091 
chr2:10399192-10399211 5.63158 
chr2:10401027-10401062 5.94286 
chr2:10401610-10401625 5.93333 
chr2:10404034-10404060 5.57692 
chr2:10404544-10404662 5.61017 
chr2:10407002-10407028 6 
chr2:10409106-10409129 5.6087 
chr2:10411691-10411779 5.42045 
chr2:10411788-10411846 5.41379 
chr2:10411865-10411909 5.75 
chr2:10411943-10411972 5.75862 
chr2:10416174-10416201 6 
chr2:10417285-10417331 5.76087 
chr2:10420518-10420552 5.79412 
chr2:10421166-10421229 5.93651 
chr2:10421423-10421449 5.92308 
chr2:10421837-10421871 5.76471 
chr2:10422480-10422552 5.25 
chr2:10423598-10423615 5.82353 
chr2:10424221-10424233 6 
chr2:10431380-10431853 5.80338 
chr2:10435378-10435408 5.23333 
chr2:10436136-10436169 5.45455 
chr2:10437272-10437291 6 
chr2:10439761-10439803 6 
chr2:10442565-10442593 5.64286 
chr2:10442882-10442917 5.54286 
chr2:10442953-10442997 5.54545 
chr2:10443030-10443072 5.42857 
chr2:10443213-10443246 5.21212 
chr2:10443351-10443375 5.66667 
chr2:10443637-10443659 5.5 
chr2:10445414-10445434 5.95 
chr2:10448993-10449030 5.81081 
chr2:10451879-10451906 5.62963 
chr2:10451955-10452015 5.65 
chr2:10452029-10452132 5.6699 
chr2:10452152-10452394 5.41322 
chr2:10452407-10452497 5.65556 
chr2:10452542-10452677 5.57037 
chr2:10452696-10452758 5.48387 
chr2:10452788-10452852 5.78125 
chr2:10452863-10453060 5.58376 
chr2:10454300-10454332 6 
chr2:10455006-10455055 5.30612 
chr2:10457543-10457556 6 
chr2:10459696-10459727 6 
chr2:10459857-10459892 6 
chr2:10460862-10460892 5.83333 
chr2:10461562-10461576 6 
chr2:10462129-10462161 5.75 
chr2:10462544-10462578 5.14706 
chr2:10462957-10462982 5.72 
chr2:10464933-10464961 5.75 
chr2:10465113-10465125 6 
chr2:10465319-10465352 5.75758 
chr2:10468138-10468164 5.42308 
chr2:10469097-10469134 5.67568 
chr2:10474368-10474396 5.17857 
chr2:10474436-10474469 5.63636 
chr2:10474639-10474663 5.58333 
chr2:10481294-10481320 5.61538 
chr2:10481581-10481596 5.93333 
chr2:10482297-10482312 6 
chr2:10484818-10484902 5.47619 
chr2:10484912-10484980 5.48529 
chr2:10485021-10485050 5.65517 
chr2:10485091-10485122 5.3871 
chr2:10485165-10485189 5.625 
chr2:10485220-10485288 5.51471 
chr2:10485294-10485360 5.57576 
chr2:10485952-10485979 5.22222 
chr2:10486123-10486150 5.44444 
chr2:10486894-10486918 5.58333 
chr2:10487070-10487090 5.75 
chr2:10487221-10487241 5.65 
chr2:10488573-10488598 5.64 
chr2:10488726-10488748 5.81818 
chr2:10489828-10489860 6 
chr2:10490443-10490458 5.93333 
chr2:10492006-10492045 5.89744 
chr2:10493687-10493706 6 
chr2:10495576-10495603 6 
chr2:10499997-10500075 5.82051 
chr2:10500947-10500972 5.4 
chr2:10501386-10501403 6 
chr2:10501842-10501854 6 
chr2:10506348-10506375 5.44444 
chr2:10508005-10508041 5.30556 
chr2:10508052-10508151 5.30303 
chr2:10508250-10508346 5.27083 
chr2:10508388-10508507 5.17647 
chr2:10511538-10511560 5.72727 
chr2:10513697-10513717 6 
chr2:10515392-10515408 6 
chr2:10517121-10517162 5.31707 
chr2:10517919-10517933 6 
chr2:10518349-10518374 6 
chr2:10522718-10522734 6 
chr2:10523802-10523827 5.96 
chr2:10524141-10524166 5.8 
chr2:10528007-10528027 5.75 
chr2:10531591-10531626 5.48571 
chr2:10534085-10534097 6 
chr2:10534243-10534263 5.85 
chr2:10534919-10534936 5.94118 
chr2:10535239-10535285 6 
chr2:10538149-10538183 5.55882 
chr2:10539334-10539728 5.85279 
chr2:10540870-10540919 5.59184 
chr2:10542023-10542042 5.84211 
chr2:10543361-10543402 5.56098 
chr2:10543580-10543625 6 
chr2:10545546-10545575 5.17241 
chr2:10548388-10548400 6 
chr2:10549903-10549928 6 
chr2:10550545-10550582 5.91892 
chr2:10554491-10554534 6 
chr2:10558161-10558202 5.85366 
chr2:10558390-10558413 6 
chr2:10558572-10558592 6 
chr2:10559342-10559363 5.71429 
chr2:10560335-10560352 6 
chr2:10569337-10569450 5.63717 
chr2:10569460-10569818 5.57542 
chr2:10569840-10570000 5.54375 
chr2:10571025-10571046 5.85714 
chr2:10573068-10573104 5.36111 
chr2:10573357-10573414 5.35088 
chr2:10573437-10573468 5.48387 
chr2:10573495-10573533 5.44737 
chr2:10573606-10573663 5.24561 
chr2:10573708-10573744 5.38889 
chr2:10573817-10573864 5.74468 
chr2:10574608-10574640 5.28125 
chr2:10574945-10574969 5.625 
chr2:10586258-10586271 6 
chr2:10588166-10588215 5.38776 
chr2:10588411-10588432 5.85714 
chr2:10588788-10588820 5.375 
chr2:10589530-10589558 5.5 
chr2:10591712-10591725 6 
chr2:10592820-10592832 6 
chr2:10595098-10595128 5.43333 
chr2:10596103-10596125 5.59091 
chr2:10599103-10599115 6 
chr2:10600555-10600568 6 
chr2:10603343-10603373 5.26667 
chr2:10603530-10603558 5.64286 
chr2:10603936-10603995 5.77966 
chr2:10604715-10604729 6 
chr2:10605086-10605104 5.88889 
chr2:10607891-10607911 6 
chr2:10608513-10608529 6 
chr2:10612551-10612576 5.52 
chr2:10614007-10614023 6 
chr2:10616985-10617003 6 
chr2:10617406-10617444 5.39474 
chr2:10620362-10621079 5.67782 
chr2:10621175-10621197 5.77273 
chr2:10623401-10623427 5.61538 
chr2:10624467-10624499 6 
chr2:10625347-10625394 5.57447 
chr2:10626088-10626118 6 
chr2:10629330-10629349 6 
chr2:10635084-10635276 5.70833 
chr2:10636379-10636401 5.95455 
chr2:10636809-10636839 5.8 
chr2:10637257-10637288 5.12903 
chr2:10638137-10638159 5.63636 
chr2:10638664-10638686 5.72727 
chr2:10638992-10639013 5.52381 
chr2:10644459-10644498 5.69231 
chr2:10646375-10646398 5.43478 
chr2:10649355-10649411 5.375 
chr2:10649817-10649866 5.40816 
chr2:10651240-10651261 5.66667 
chr2:10652160-10652185 5.48 
chr2:10652252-10652317 5.93846 
chr2:10652853-10653178 6 
chr2:10654051-10654070 6 
chr2:10655967-10655990 5.52174 
chr2:10656569-10656588 5.89474 
chr2:10658231-10658900 5.51868 
chr2:10661261-10661288 5.59259 
chr2:10662497-10662841 5.50291 
chr2:10662855-10662906 5.76471 
chr2:10663355-10663384 5.31034 
chr2:10666273-10666301 5.82143 
chr2:10667091-10667107 6 
chr2:10668573-10668585 6 
chr2:10673474-10673497 5.91304 
chr2:10677153-10677177 5.5 
chr2:10677604-10677618 6 
chr2:10679084-10679101 6 
chr2:10680575-10680602 5.7037 
chr2:10681221-10681243 5.72727 
chr2:10681874-10681906 6 
chr2:10683705-10683722 6 
chr2:10685060-10685103 5.81395 
chr2:10685665-10685691 5.69231 
chr2:10686076-10686173 5.84536 
chr2:10686608-10686620 6 
chr2:10690919-10690933 5.92857 
chr2:10691513-10691551 5.63158 
chr2:10692226-10692247 6 
chr2:10695079-10695098 5.89474 
chr2:10696988-10697008 6 
chr2:10697649-10697669 5.7 
chr2:10702798-10702813 6 
chr2:10703767-10703788 6 
chr2:10704076-10704112 5.88889 
chr2:10704448-10704473 6 
chr2:10706602-10706629 5.7037 
chr2:10707783-10707819 5.94444 
chr2:10708366-10708401 5.6 
chr2:10708877-10708902 5.4 
chr2:10710309-10710328 5.68421 
chr2:10710413-10710449 5.38889 
chr2:10713781-10713793 6 
chr2:10720470-10720510 5.4 
chr2:10727169-10727410 5.94191 
chr2:10731718-10731793 5.48 
chr2:10732123-10732148 6 
chr2:10733255-10733277 5.95455 
chr2:10735246-10735300 5.7963 
chr2:10735441-10735463 6 
chr2:10735704-10735744 5.975 
chr2:10736375-10736394 5.63158 
chr2:10737085-10737105 5.65 
chr2:10738917-10738941 5.66667 
chr2:10741090-10741102 6 
chr2:10742729-10742758 5.34483 
chr2:10746733-10746749 6 
chr2:10747876-10747897 6 
chr2:10749300-10749328 5.28571 
chr2:10749557-10749580 6 
chr2:10751097-10751118 5.66667 
chr2:10752031-10752079 5.66667 
chr2:10752255-10752273 5.94444 
chr2:10752972-10753001 5.41379 
chr2:10753127-10753178 5.39216 
chr2:10753988-10754033 5.46667 
chr2:10754903-10754933 5.46667 
chr2:10756343-10756367 6 
chr2:10758701-10758726 5.84 
chr2:10759254-10759288 5.70588 
chr2:10759432-10759455 5.65217 
chr2:10760916-10760935 5.73684 
chr2:10761719-10761735 5.8125 
chr2:10762088-10762112 5.375 
chr2:10762264-10762276 6 
chr2:10764294-10764313 5.89474 
chr2:10766645-10766667 5.68182 
chr2:10767800-10767851 5.92157 
chr2:10767864-10767896 5.96875 
chr2:10768011-10768056 5.48889 
chr2:10769227-10769259 5.4375 
chr2:10770843-10770867 5.625 
chr2:10772938-10772969 5.51613 
chr2:10773894-10773961 5.59701 
chr2:10774721-10774747 5.76923 
chr2:10776537-10776567 5.76667 
chr2:10777314-10777361 5.61702 
chr2:10778419-10778483 5.90625 
chr2:10778558-10778578 5.6 
chr2:10778609-10778630 6 
chr2:10778918-10778941 6 
chr2:10779920-10779935 5.86667 
chr2:10779963-10779988 6 
chr2:10780754-10780768 6 
chr2:10781284-10781315 6 
chr2:10785658-10785671 6 
chr2:10786046-10786089 5.69767 
chr2:10789070-10789095 5.76 
chr2:10789437-10789459 6 
chr2:10792365-10792398 5.93939 
chr2:10792512-10792546 5.79412 
chr2:10795332-10795446 5.82456 
chr2:10801037-10801073 5.38889 
chr2:10801990-10802013 5.73913 
chr2:10808310-10808322 6 
chr2:10808903-10808926 5.6087 
chr2:10809205-10809231 5.76923 
chr2:10809567-10809663 5.82292 
chr2:10810017-10810050 5.81818 
chr2:10810874-10810909 5.77143 
chr2:10811123-10811147 5.41667 
chr2:10811525-10811547 5.90909 
chr2:10812453-10812479 5.69231 
chr2:10814343-10814366 5.47826 
chr2:10815334-10815361 5.77778 
chr2:10815554-10815587 5.66667 
chr2:10816764-10816776 6 
chr2:10817965-10818070 5.49524 
chr2:10818087-10818105 5.88889 
chr2:10819485-10819498 6 
chr2:10819618-10819636 6 
chr2:10819673-10819769 5.89583 
chr2:10820402-10820534 5.95455 
chr2:10822525-10822538 6 
chr2:10825600-10825648 5.35417 
chr2:10826185-10826210 5.52 
chr2:10830541-10830566 6 
chr2:10831061-10831078 6 
chr2:10832742-10832771 5.2069 
chr2:10833136-10833162 6 
chr2:10833698-10833720 6 
chr2:10834283-10834312 5.41379 
chr2:10835727-10835746 6 
chr2:10836031-10836048 6 
chr2:10836348-10836360 6 
chr2:10836969-10836986 5.88235 
chr2:10837467-10837496 5.93103 
chr2:10838581-10838599 6 
chr2:10839151-10839177 5.76923 
chr2:10839723-10839745 6 
chr2:10839909-10839945 5.44444 
chr2:10842184-10842214 5.76667 
chr2:10842794-10842814 6 
chr2:10842847-10842875 5.92857 
chr2:10843918-10843932 6 
chr2:10844826-10844874 5.97917 
chr2:10845347-10845378 5.87097 
chr2:10846510-10846525 6 
chr2:10847857-10847884 5.81481 
chr2:10849284-10849311 5.33333 
chr2:10850587-10850617 5.8 
chr2:10851091-10851129 5.39474 
chr2:10851589-10851619 5.96667 
chr2:10852703-10852737 5.29412 
chr2:10852944-10852968 5.95833 
chr2:10853640-10853655 6 
chr2:10854729-10854752 5.47826 
chr2:10855528-10855546 6 
chr2:10855901-10855940 5.92308 
chr2:10856729-10856751 6 
chr2:10858945-10858980 5.4 
chr2:10859046-10859078 5.96875 
chr2:10859232-10859244 6 
chr2:10859712-10859788 5.71053 
chr2:10863963-10863977 6 
chr2:10864800-10864812 6 
chr2:10865082-10865101 5.68421 
chr2:10865497-10865525 5.67857 
chr2:10865615-10865633 6 
chr2:10867161-10867204 5.93023 
chr2:10867515-10867528 6 
chr2:10867680-10867693 6 
chr2:10868900-10868915 6 
chr2:10869088-10869104 5.9375 
chr2:10870733-10870746 6 
chr2:10871640-10871661 5.52381 
chr2:10872101-10872123 5.63636 
chr2:10872288-10872397 5.62385 
chr2:10873093-10873111 5.88889 
chr2:10875709-10875732 5.65217 
chr2:10876788-10876828 5.35 
chr2:10876927-10876941 6 
chr2:10877190-10877212 5.63636 
chr2:10877386-10877399 6 
chr2:10877544-10877569 5.64 
chr2:10879411-10879429 6 
chr2:10879530-10879555 5.6 
chr2:10879562-10879575 6 
chr2:10880213-10880233 5.85 
chr2:10881996-10882052 5.96429 
chr2:10883380-10883405 5.88 
chr2:10883807-10883819 6 
chr2:10884107-10884151 5.95455 
chr2:10884777-10884808 5.80645 
chr2:10885154-10885182 5.71429 
chr2:10886452-10886502 5.38 
chr2:10886516-10886551 5.82857 
chr2:10887394-10887441 5.38298 
chr2:10887473-10887512 5.38462 
chr2:10887964-10887999 5.77143 
chr2:10889256-10889271 6 
chr2:10889827-10889853 5.46154 
chr2:10890022-10890047 5.48 
chr2:10890640-10890677 5.67568 
chr2:10891035-10891102 5.74627 
chr2:10892188-10892212 5.83333 
chr2:10893122-10893146 5.75 
chr2:10893658-10893670 6 
chr2:10894345-10894366 5.80952 
chr2:10894666-10894712 5.95652 
chr2:10896843-10896861 5.88889 
chr2:10897129-10897153 6 
chr2:10898724-10898745 6 
chr2:10898781-10898802 6 
chr2:10900141-10900181 5.65 
chr2:10902271-10902284 6 
chr2:10902949-10902991 5.30952 
chr2:10906964-10906988 5.625 
chr2:10907032-10907055 5.43478 
chr2:10907141-10907170 5.27586 
chr2:10907247-10907299 5.51923 
chr2:10907889-10907980 5.32967 
chr2:10909825-10909861 5.63889 
chr2:10914728-10914758 5.33333 
chr2:10916392-10916414 5.59091 
chr2:10919544-10919586 5.7619 
chr2:10919813-10919828 6 
chr2:10922955-10922984 6 
chr2:10926646-10926670 5.54167 
chr2:10927361-10927397 5.41667 
chr2:10929533-10929553 6 
chr2:10930106-10930119 6 
chr2:10931262-10931282 5.95 
chr2:10933522-10933553 5.64516 
chr2:10934574-10934610 5.61111 
chr2:10935053-10935068 5.86667 
chr2:10935601-10935630 5.65517 
chr2:10936186-10936200 6 
chr2:10936626-10936653 5.92593 
chr2:10937931-10937958 5.74074 
chr2:10938311-10938338 5.66667 
chr2:10940028-10940051 5.91304 
chr2:10940695-10940712 5.82353 
chr2:10944028-10944048 5.85 
chr2:10944352-10944392 5.325 
chr2:10946034-10946053 5.63158 
chr2:10946151-10946166 6 
chr2:10946754-10946770 6 
chr2:10949771-10949793 6 
chr2:10955195-10955342 5.70748 
chr2:10956203-10956220 6 
chr2:10958607-10958658 6 
chr2:10962374-10962401 5.74074 
chr2:10965369-10965438 5.94203 
chr2:10967190-10967204 6 
chr2:10967949-10967967 5.72222 
chr2:10968023-10968040 5.94118 
chr2:10969819-10969842 5.65217 
chr2:10972142-10972158 6 
chr2:10974824-10974896 5.91667 
chr2:10976481-10976504 5.69565 
chr2:10978024-10978052 5.82143 
chr2:10978423-10978435 6 
chr2:10980728-10980763 5.2 
chr2:10981603-10981620 6 
chr2:10983069-10983088 5.89474 
chr2:10983876-10983898 5.77273 
chr2:10983951-10983972 5.90476 
chr2:10984856-10984871 6 
chr2:10992040-10992066 5.5 
chr2:10994124-10994140 6 
chr2:10996253-10996279 5.5 
chr2:10996857-10996877 5.7 
chr2:10997794-10997809 6 
chr2:10998062-10998082 5.7 
chr2:10999757-10999777 6 
chr2:11004101-11004174 5.43836 
chr2:11005615-11005648 5.72727 
chr2:11006288-11006309 5.61905 
chr2:11007230-11007254 6 
chr2:11011674-11011705 5.54839 
chr2:11011798-11011814 6 
chr2:11012453-11012468 5.86667 
chr2:11012541-11012574 5.51515 
chr2:11013857-11013876 6 
chr2:11015876-11015890 6 
chr2:11016950-11016984 5.94118 
chr2:11019256-11019284 5.82143 
chr2:11022028-11022042 6 
chr2:11022293-11022310 6 
chr2:11022495-11022515 5.9 
chr2:11025929-11025981 5.65385 
chr2:11026245-11026267 6 
chr2:11028171-11028184 6 
chr2:11032524-11032572 5.5 
chr2:11032582-11032662 5.6375 
chr2:11032672-11032747 5.49333 
chr2:11035851-11035875 5.83333 
chr2:11041940-11041967 5.81481 
chr2:11042069-11042092 5.91304 
chr2:11043997-11044050 6 
chr2:11046533-11046557 6 
chr2:11047519-11047544 5.36 
chr2:11052485-11052546 5.32787 
chr2:11057856-11057872 6 
chr2:11058244-11058542 5.70805 
chr2:11060832-11060869 5.67568 
chr2:11062102-11062124 5.5 
chr2:11062764-11062788 5.75 
chr2:11065503-11065729 5.72124 
chr2:11067038-11067066 5.78571 
chr2:11067881-11067895 6 
chr2:11070288-11070319 5.74194 
chr2:11070355-11070395 5.5 
chr2:11073225-11073296 5.49296 
chr2:11076113-11076170 5.2807 
chr2:11076265-11076288 5.47826 
chr2:11082988-11083026 6 
chr2:11083311-11083339 5.17857 
chr2:11086650-11086664 6 
chr2:11089996-11090057 5.57377 
chr2:11090072-11090108 5.94444 
chr2:11090197-11090288 5.46154 
chr2:11090664-11090703 5.84615 
chr2:11090860-11090888 6 
chr2:11093067-11093122 5.67273 
chr2:11093788-11094288 5.958 
chr2:11096102-11096130 5.42857 
chr2:11098907-11098938 5.54839 
chr2:11099174-11099234 5.61667 
chr2:11100534-11100558 5.41667 
chr2:11103411-11103436 5.64 
chr2:11104757-11104788 5.19355 
chr2:11109190-11109240 5.76 
chr2:11109500-11109526 5.53846 
chr2:11113068-11113103 5.28571 
chr2:11115209-11115239 5.53333 
chr2:11116922-11116958 5.88889 
chr2:11122553-11122587 5.61765 
chr2:11126058-11126089 5.64516 
chr2:11127220-11127266 5.65217 
chr2:11131841-11131875 5.73529 
chr2:11131885-11131908 5.65217 
chr2:11134267-11134279 6 
chr2:11135449-11135465 6 
chr2:11136223-11136239 6 
chr2:11141545-11141560 6 
chr2:11147804-11147849 6 
chr2:11149453-11149534 5.2716 
chr2:11152257-11152288 5.80645 
chr2:11152908-11152962 5.87037 
chr2:11156288-11156336 5.47917 
chr2:11159281-11159304 5.47826 
chr2:11164371-11164386 6 
chr2:11164826-11164861 5.42857 
chr2:11167660-11167701 5.97561 
chr2:11168130-11168162 5.875 
chr2:11169333-11169373 5.65 
chr2:11170049-11170062 5.92308 
chr2:11171547-11171567 5.9 
chr2:11174357-11174385 5.32143 
chr2:11175230-11175358 5.83594 
chr2:11175738-11175752 6 
chr2:11176448-11176474 6 
chr2:11177366-11177379 6 
chr2:11181372-11181384 6 
chr2:11187410-11187453 5.67442 
chr2:11187466-11187486 5.7 
chr2:11187532-11187558 5.76923 
chr2:11187569-11187599 5.8 
chr2:11187797-11187844 5.44681 
chr2:11188828-11188947 5.23529 
chr2:11188977-11189007 5.76667 
chr2:11191118-11191170 5.80769 
chr2:11191182-11191229 5.65957 
chr2:11193047-11193063 6 
chr2:11194607-11194637 5.4 
chr2:11196583-11196608 5.84 
chr2:11204891-11204913 5.77273 
chr2:11206761-11206798 5.75676 
chr2:11211017-11211034 6 
chr2:11211921-11211984 5.38095 
chr2:11213633-11213658 5.52 
chr2:11217141-11217181 5.925 
chr2:11218812-11218831 5.84211 
chr2:11220261-11220357 5.95833 
chr2:11221227-11221293 5.75758 
chr2:11221311-11221391 5.4375 
chr2:11222543-11222574 5.54839 
chr2:11222862-11222917 5.41818 
chr2:11223371-11223459 5.82955 
chr2:11224499-11224515 6 
chr2:11225212-11225239 5.7037 
chr2:11226667-11226716 5.97959 
chr2:11227577-11227598 5.80952 
chr2:11228488-11228516 5.32143 
chr2:11229363-11229394 5.80645 
chr2:11230755-11231438 5.66471 
chr2:11231449-11231778 5.20061 
chr2:11231791-11231968 5.21469 
chr2:11231979-11232004 5.4 
chr2:11232017-11232379 5.40331 
chr2:11232800-11232855 5.6 
chr2:11233364-11233379 6 
chr2:11236615-11236632 5.94118 
chr2:11236692-11236743 5.76471 
chr2:11238670-11238726 5.625 
chr2:11238776-11238804 5.82143 
chr2:11239098-11239189 5.8022 
chr2:11248781-11248795 6 
chr2:11249140-11249163 5.86957 
chr2:11249740-11249788 5.08333 
chr2:11251382-11251416 6 
chr2:11251459-11251473 6 
chr2:11251756-11251768 6 
chr2:11251962-11251978 5.9375 
chr2:11252909-11252943 5.64706 
chr2:11252955-11253069 5.53509 
chr2:11253081-11253187 5.5283 
chr2:11253321-11253927 5.69307 
chr2:11253943-11254009 5.90909 
chr2:11255543-11255568 5.88 
chr2:11255949-11255972 5.43478 
chr2:11256368-11256391 5.6087 
chr2:11258146-11258165 5.89474 
chr2:11263012-11263043 5.32258 
chr2:11263697-11263725 5.89286 
chr2:11267427-11267440 6 
chr2:11269579-11269598 6 
chr2:11271162-11271176 6 
chr2:11273123-11273163 6 
chr2:11273407-11273421 6 
chr2:11273436-11273448 6 
chr2:11275131-11275154 6 
chr2:11275555-11275570 6 
chr2:11275770-11275803 5.75758 
chr2:11277498-11277516 6 
chr2:11277959-11277984 5.76 
chr2:11279024-11279055 5.93548 
chr2:11280212-11280226 6 
chr2:11280500-11280519 6 
chr2:11281247-11281267 6 
chr2:11282392-11282408 6 
chr2:11282839-11282858 6 
chr2:11283288-11283347 5.91525 
chr2:11283694-11283706 6 
chr2:11284923-11284952 5.7931 
chr2:11285106-11285121 5.86667 
chr2:11288772-11288796 5.625 
chr2:11288858-11288873 6 
chr2:11289832-11289872 5.85 
chr2:11290999-11291017 5.94444 
chr2:11291742-11291770 5.85714 
chr2:11295225-11295275 5.72 
chr2:11295411-11295485 5.48649 
chr2:11297513-11297526 6 
chr2:11297991-11298020 5.34483 
chr2:11300927-11300942 6 
chr2:11302719-11302745 5.92308 
chr2:11304448-11304479 5.77419 
chr2:11306135-11306155 6 
chr2:11306620-11306639 5.84211 
chr2:11307569-11307583 6 
chr2:11309963-11309978 6 
chr2:11311442-11311456 6 
chr2:11311567-11311580 6 
chr2:11312986-11312999 6 
chr2:11314611-11314636 5.88 
chr2:11314960-11314987 5.48148 
chr2:11316339-11316360 6 
chr2:11316651-11316667 6 
chr2:11317084-11317109 5.76 
chr2:11317582-11317605 5.78261 
chr2:11319904-11319926 5.72727 
chr2:11321307-11321331 6 
chr2:11321757-11321772 6 
chr2:11322133-11322155 6 
chr2:11323078-11323115 5.67568 
chr2:11324823-11324852 5.62069 
chr2:11325856-11325900 5.79545 
chr2:11328229-11328247 6 
chr2:11328735-11328764 5.96552 
chr2:11329164-11329203 5.61538 
chr2:11330120-11330138 6 
chr2:11330492-11330507 5.93333 
chr2:11333853-11333877 5.5 
chr2:11335033-11335049 6 
chr2:11335444-11335466 5.54545 
chr2:11337833-11337870 5.37838 
chr2:11339428-11339450 5.59091 
chr2:11339612-11339630 5.72222 
chr2:11342605-11342631 5.76923 
chr2:11343246-11343265 5.73684 
chr2:11346581-11346611 5.4 
chr2:11346827-11346855 5.35714 
chr2:11348198-11348231 5.21212 
chr2:11348364-11348392 5.21429 
chr2:11348709-11348736 5.92593 
chr2:11352199-11352212 6 
chr2:11355231-11355246 6 
chr2:11356621-11356649 5.92857 
chr2:11356839-11356863 5.70833 
chr2:11359462-11359487 6 
chr2:11359634-11359657 5.73913 
chr2:11359987-11360001 6 
chr2:11360139-11360155 6 
chr2:11361543-11361566 5.47826 
chr2:11365548-11365637 5.41573 
chr2:11367038-11367055 6 
chr2:11368886-11368914 5.64286 
chr2:11369269-11369295 5.42308 
chr2:11370185-11370215 5.23333 
chr2:11371039-11371077 5.44737 
chr2:11371310-11371339 5.96552 
chr2:11374229-11374266 5.67568 
chr2:11375674-11375689 6 
chr2:11378335-11378376 5.68293 
chr2:11384890-11384914 5.66667 
chr2:11385079-11385091 6 
chr2:11385332-11385404 5.33333 
chr2:11387314-11387338 5.5 
chr2:11388834-11388866 5.84375 
chr2:11393065-11393105 6 
chr2:11394853-11394877 6 
chr2:11395342-11395358 6 
chr2:11396054-11396075 6 
chr2:11396677-11396727 5.4 
chr2:11400574-11400588 6 
chr2:11402369-11402394 5.4 
chr2:11403777-11403802 5.84 
chr2:11407632-11407674 5.78571 
chr2:11407827-11407840 6 
chr2:11408592-11408626 5.5 
chr2:11408648-11408678 6 
chr2:11410255-11410272 6 
chr2:11412145-11412157 6 
chr2:11412995-11413008 6 
chr2:11413220-11413241 6 
chr2:11414408-11414428 6 
chr2:11415383-11415402 5.68421 
chr2:11415821-11415838 6 
chr2:11420588-11420601 6 
chr2:11421334-11421352 6 
chr2:11423693-11423735 5.64286 
chr2:11425387-11425408 6 
chr2:11425951-11425972 5.52381 
chr2:11429371-11429401 5.3 
chr2:11430102-11430126 5.375 
chr2:11431720-11431733 5.92308 
chr2:11434312-11434345 5.84848 
chr2:11434537-11434594 5.68421 
chr2:11434983-11435007 6 
chr2:11436092-11436172 6 
chr2:11438595-11438613 6 
chr2:11441904-11441918 6 
chr2:11442422-11442453 5.70968 
chr2:11443192-11443218 5.38462 
chr2:11445501-11445540 5.33333 
chr2:11445570-11445599 6 
chr2:11450091-11450129 5.57895 
chr2:11450816-11450837 5.61905 
chr2:11451892-11451907 6 
chr2:11455455-11455473 5.77778 
chr2:11456292-11456328 5.47222 
chr2:11457702-11457748 5.91304 
chr2:11461091-11461118 5.55556 
chr2:11462487-11462527 5.5 
chr2:11464551-11464574 6 
chr2:11468041-11468063 5.72727 
chr2:11469188-11469231 5.25581 
chr2:11470794-11471190 5.68182 
chr2:11472048-11472070 5.81818 
chr2:11474636-11474654 6 
chr2:11475234-11475288 5.75926 
chr2:11477372-11477396 5.58333 
chr2:11478306-11478323 5.94118 
chr2:11478558-11478579 5.61905 
chr2:11479389-11479417 5.67857 
chr2:11479656-11479685 5.72414 
chr2:11480704-11480731 5.25926 
chr2:11482178-11482213 5.25714 
chr2:11484442-11484471 5.96552 
chr2:11484821-11484874 5.41509 
chr2:11486623-11486637 6 
chr2:11487607-11487619 6 
chr2:11491490-11491514 5.95833 
chr2:11491676-11491696 5.9 
chr2:11493849-11493874 5.4 
chr2:11494377-11494519 5.60563 
chr2:11495469-11495489 5.9 
chr2:11498328-11498411 5.73494 
chr2:11498860-11498887 5.92593 
chr2:11499063-11499086 5.91304 
chr2:11501179-11501211 5.96875 
chr2:11501362-11501385 5.65217 
chr2:11501681-11501710 5.7931 
chr2:11501996-11502016 5.6 
chr2:11502591-11502629 5.68421 
chr2:11503494-11503514 6 
chr2:11506572-11506597 5.6 
chr2:11507222-11507234 6 
chr2:11507470-11507547 5.87013 
chr2:11508820-11508849 5.48276 
chr2:11510431-11510446 6 
chr2:11513673-11513707 6 
chr2:11514152-11514373 5.9095 
chr2:11518068-11518086 5.77778 
chr2:11519533-11519567 5.61765 
chr2:11520560-11520863 5.86469 
chr2:11521536-11521558 5.59091 
chr2:11523502-11523551 5.77551 
chr2:11524415-11524454 5.33333 
chr2:11526986-11527032 5.97826 
chr2:11527581-11527601 6 
chr2:11529832-11529866 5.61765 
chr2:11531136-11531156 5.9 
chr2:11533230-11533248 6 
chr2:11534847-11534864 6 
chr2:11538881-11538910 6 
chr2:11540972-11540996 6 
chr2:11541930-11541977 5.55319 
chr2:11542752-11542840 5.59091 
chr2:11543518-11543534 5.875 
chr2:11553276-11553303 6 
chr2:11553576-11553590 6 
chr2:11554480-11554523 5.95349 
chr2:11555272-11555293 5.71429 
chr2:11556716-11556737 5.7619 
chr2:11557360-11557387 6 
chr2:11557977-11558035 5.98276 
chr2:11559145-11559172 5.81481 
chr2:11559630-11559654 5.5 
chr2:11560311-11560327 5.8125 
chr2:11562048-11562063 6 
chr2:11563361-11563380 5.94737 
chr2:11567661-11567674 5.92308 
chr2:11569434-11569456 5.90909 
chr2:11569759-11569791 5.625 
chr2:11570477-11570545 6 
chr2:11572173-11572202 5.27586 
chr2:11572486-11572499 5.92308 
chr2:11573155-11573176 5.71429 
chr2:11576221-11576260 6 
chr2:11576275-11576300 5.52 
chr2:11581011-11581044 6 
chr2:11586663-11586696 5.63636 
chr2:11591471-11591488 5.94118 
chr2:11594470-11594489 5.78947 
chr2:11597747-11597788 5.60976 
chr2:11601470-11601488 5.88889 
chr2:11602700-11602734 5.64706 
chr2:11604074-11604104 5.53333 
chr2:11604643-11604661 6 
chr2:11605304-11605346 5.92857 
chr2:11606518-11606540 6 
chr2:11606716-11606732 5.875 
chr2:11606954-11607018 5.8125 
chr2:11607685-11607713 5.71429 
chr2:11608960-11609000 5.9 
chr2:11609523-11609552 5.48276 
chr2:11614121-11614146 5.6 
chr2:11614162-11614194 5.53125 
chr2:11615129-11615143 6 
chr2:11617566-11617593 5.2963 
chr2:11619587-11619622 5.88571 
chr2:11620574-11620587 6 
chr2:11621737-11621763 5.69231 
chr2:11623105-11623145 5.25 
chr2:11623288-11623314 5.34615 
chr2:11623326-11623434 5.4537 
chr2:11623447-11623475 5.78571 
chr2:11623813-11623855 6 
chr2:11624711-11624756 5.86667 
chr2:11624964-11624983 5.89474 
chr2:11625257-11625288 5.19355 
chr2:11625363-11625411 5.8125 
chr2:11627845-11627877 5.1875 
chr2:11628917-11628929 6 
chr2:11628999-11629011 6 
chr2:11629415-11629436 5.57143 
chr2:11629640-11629667 5.77778 
chr2:11630136-11630171 5.65714 
chr2:11635922-11635934 6 
chr2:11636976-11636994 5.83333 
chr2:11638097-11638133 6 
chr2:11638394-11638426 5.90625 
chr2:11638519-11638539 5.7 
chr2:11638788-11638810 5.72727 
chr2:11640288-11640300 6 
chr2:11640584-11640597 6 
chr2:11642019-11642054 5.88571 
chr2:11648999-11649012 6 
chr2:11650814-11650827 6 
chr2:11655085-11655108 6 
chr2:11655153-11655177 5.83333 
chr2:11655225-11655307 5.63415 
chr2:11656437-11656469 6 
chr2:11658625-11658666 5.29268 
chr2:11659223-11659236 6 
chr2:11659575-11659593 6 
chr2:11660733-11660762 5.27586 
chr2:11660878-11660898 5.9 
chr2:11664168-11664192 5.75 
chr2:11665622-11665638 6 
chr2:11666682-11666703 5.66667 
chr2:11670005-11670026 5.61905 
chr2:11670167-11670194 5.96296 
chr2:11670532-11670579 5.19149 
chr2:11670691-11670711 5.85 
chr2:11671682-11671707 5.96 
chr2:11673160-11673181 5.52381 
chr2:11675510-11675531 6 
chr2:11675708-11675725 6 
chr2:11676631-11676659 5.39286 
chr2:11677079-11677100 5.57143 
chr2:11677768-11677894 5.52381 
chr2:11678735-11679191 5.76096 
chr2:11679921-11679957 5.63889 
chr2:11684331-11684353 5.72727 
chr2:11686302-11686328 5.84615 
chr2:11687069-11687084 6 
chr2:11687762-11687781 5.89474 
chr2:11688347-11688363 5.875 
chr2:11688403-11688448 5.22222 
chr2:11688492-11688526 5.73529 
chr2:11690345-11690367 6 
chr2:11693135-11693147 6 
chr2:11693609-11693627 5.88889 
chr2:11701487-11701501 6 
chr2:11703092-11703113 5.90476 
chr2:11706145-11706157 6 
chr2:11707233-11707261 5.64286 
chr2:11717161-11717190 5.72414 
chr2:11720539-11720581 5.28571 
chr2:11720633-11720658 5.44 
chr2:11725179-11725197 5.94444 
chr2:11725464-11725485 5.61905 
chr2:11727820-11727863 6 
chr2:11730980-11731020 5.9 
chr2:11732301-11732324 5.78261 
chr2:11732455-11732467 6 
chr2:11734811-11734832 5.95238 
chr2:11739457-11739478 5.66667 
chr2:11739645-11739659 6 
chr2:11744573-11744617 5.27273 
chr2:11745270-11745302 6 
chr2:11746521-11746534 6 
chr2:11746884-11746926 6 
chr2:11747206-11747236 5.36667 
chr2:11747554-11747764 5.7619 
chr2:11749360-11749403 5.86047 
chr2:11751603-11751622 6 
chr2:11754251-11754265 6 
chr2:11754666-11754703 5.75676 
chr2:11758667-11758692 5.4 
chr2:11760548-11760570 5.54545 
chr2:11763688-11763727 5.17949 
chr2:11764467-11764482 6 
chr2:11766713-11766736 5.56522 
chr2:11772441-11772477 5.77778 
chr2:11773311-11773324 6 
chr2:11773688-11773709 5.71429 
chr2:11776840-11777016 5.69318 
chr2:11777035-11777220 5.71892 
chr2:11778254-11778276 6 
chr2:11779204-11779221 5.76471 
chr2:11781593-11781623 6 
chr2:11781971-11781987 5.875 
chr2:11785625-11785641 6 
chr2:11786261-11786300 5.51282 
chr2:11790496-11790509 6 
chr2:11793208-11793227 5.68421 
chr2:11793710-11793744 5.76471 
chr2:11793875-11793896 5.90476 
chr2:11794603-11794638 6 
chr2:11796637-11796669 5.8125 
chr2:11797592-11797616 5.625 
chr2:11798978-11798999 5.95238 
chr2:11799839-11799860 5.80952 
chr2:11805164-11805204 5.65 
chr2:11806919-11806965 5.23913 
chr2:11811599-11811615 5.8125 
chr2:11813890-11813921 5.41935 
chr2:11814955-11814970 6 
chr2:11816446-11816479 6 
chr2:11816490-11816503 6 
chr2:11823738-11823754 5.8125 
chr2:11823830-11823843 6 
chr2:11824853-11824876 5.78261 
chr2:11827119-11827139 6 
chr2:11830031-11830045 6 
chr2:11832192-11832204 6 
chr2:11832409-11832450 6 
chr2:11833329-11833341 6 
chr2:11833896-11833973 5.81818 
chr2:11835794-11835816 5.72727 
chr2:11836172-11836187 6 
chr2:11840576-11840653 5.58442 
chr2:11842863-11842930 5.50746 
chr2:11848927-11848976 5.40816 
chr2:11849049-11849073 5.66667 
chr2:11853701-11853727 5.34615 
chr2:11853843-11853873 5.23333 
chr2:11856509-11856537 5.60714 
chr2:11856547-11856582 5.45714 
chr2:11859917-11859931 6 
chr2:11860325-11860371 5.19565 
chr2:11860871-11860893 5.54545 
chr2:11861389-11861430 6 
chr2:11865385-11865423 6 
chr2:11865801-11865824 5.47826 
chr2:11869947-11869976 5.48276 
chr2:11870117-11870156 5.61538 
chr2:11873003-11873055 5.84615 
chr2:11873609-11873634 5.84 
chr2:11878511-11878532 5.85714 
chr2:11880810-11880870 5.88333 
chr2:11881936-11881960 5.875 
chr2:11886669-11886717 5.66667 
chr2:11886855-11886878 5.47826 
chr2:11891976-11891999 6 
chr2:11893413-11893441 5.42857 
chr2:11895083-11895114 5.3871 
chr2:11896240-11896252 6 
chr2:11896502-11896527 5.72 
chr2:11898438-11898451 5.92308 
chr2:11899235-11899328 5.82796 
chr2:11900799-11900854 5.49091 
chr2:11902555-11902575 5.8 
chr2:11904090-11904127 5.89189 
chr2:11904180-11904241 5.86885 
chr2:11905248-11905284 5.36111 
chr2:11905292-11905501 5.55981 
chr2:11905620-11905649 5.55172 
chr2:11906886-11906918 5.875 
chr2:11909060-11909100 5.6 
chr2:11909522-11909542 5.7 
chr2:11911052-11911101 5.18367 
chr2:11915080-11915103 5.56522 
chr2:11915994-11916058 5.29688 
chr2:11916077-11916114 5.62162 
chr2:11921237-11921264 5.81481 
chr2:11924429-11924458 5.58621 
chr2:11927503-11927539 5.97222 
chr2:11928066-11928086 5.9 
chr2:11928963-11928988 5.76 
chr2:11929393-11929722 5.3921 
chr2:11931743-11931809 5.37879 
chr2:11932481-11932512 5.87097 
chr2:11935896-11935941 5.37778 
chr2:11939106-11939118 6 
chr2:11942690-11942711 5.57143 
chr2:11948996-11949032 5.61111 
chr2:11952109-11952138 5.58621 
chr2:11953143-11953170 5.55556 
chr2:11954627-11954694 5.59701 
chr2:11956867-11956880 6 
chr2:11958057-11958095 5.57895 
chr2:11959158-11959204 5.65217 
chr2:11962403-11962422 6 
chr2:11962573-11962594 5.57143 
chr2:11966639-11966658 6 
chr2:11970297-11970334 5.86486 
chr2:11971548-11971567 5.73684 
chr2:11972659-11972688 5.34483 
chr2:11973093-11973111 6 
chr2:11975910-11975968 5.2931 
chr2:11976676-11976702 5.5 
chr2:11976947-11976989 5.38095 
chr2:11979274-11979288 6 
chr2:11982402-11982447 6 
chr2:11984360-11984412 5.40385 
chr2:11991049-11991094 5.95556 
chr2:11996526-11996555 5.2069 
chr2:12002882-12002906 5.66667 
chr2:12003054-12003082 6 
chr2:12004141-12004189 5.72917 
chr2:12005538-12005561 5.73913 
chr2:12008919-12008957 5.78947 
chr2:12012466-12012493 5.81481 
chr2:12015053-12015092 5.25641 
chr2:12015197-12015326 5.69767 
chr2:12015339-12015381 5.59524 
chr2:12017048-12017141 5.29032 
chr2:12019213-12019242 5.96552 
chr2:12020541-12020573 5.875 
chr2:12021734-12021750 5.8125 
chr2:12027731-12027757 6 
chr2:12028349-12028377 6 
chr2:12033288-12033307 5.68421 
chr2:12035726-12035748 6 
chr2:12038585-12038606 5.57143 
chr2:12039121-12039133 6 
chr2:12042489-12042512 5.65217 
chr2:12044092-12044105 6 
chr2:12046648-12046701 5.71698 
chr2:12051431-12051459 5.5 
chr2:12057661-12057729 5.72059 
chr2:12059944-12059986 5.19048 
chr2:12061118-12061150 5.28125 
chr2:12062215-12062227 6 
chr2:12063078-12063105 5.25926 
chr2:12063904-12063950 5.47826 
chr2:12065405-12065431 6 
chr2:12071632-12071646 6 
chr2:12079018-12079049 5.80645 
chr2:12080171-12080205 5.52941 
chr2:12082930-12082959 5.96552 
chr2:12083419-12083440 5.85714 
chr2:12084301-12084313 6 
chr2:12085432-12085457 5.56 
chr2:12087958-12087992 5.20588 
chr2:12088275-12088306 5.80645 
chr2:12091764-12091798 5.97059 
chr2:12092810-12092869 5.23729 
chr2:12094928-12094949 5.90476 
chr2:12098514-12098538 5.41667 
chr2:12105220-12105244 5.5 
chr2:12105971-12105991 5.75 
chr2:12106770-12106782 6 
chr2:12107314-12107348 5.64706 
chr2:12109817-12109842 6 
chr2:12109953-12109979 5.80769 
chr2:12114198-12114246 5.8125 
chr2:12116969-12116995 5.53846 
chr2:12120435-12120468 5.69697 
chr2:12122638-12122660 5.68182 
chr2:12126313-12126326 5.92308 
chr2:12126829-12126852 5.65217 
chr2:12130364-12130386 6 
chr2:12131562-12131603 5.97561 
chr2:12132449-12132470 5.66667 
chr2:12136053-12136086 5.75758 
chr2:12136633-12136671 5.47368 
chr2:12139316-12139328 6 
chr2:12142461-12142625 5.53659 
chr2:12143054-12143080 5.57692 
chr2:12144546-12144566 6 
chr2:12148243-12148256 6 
chr2:12149929-12149950 5.66667 
chr2:12155312-12155340 6 
chr2:12163409-12163434 5.44 
chr2:12164560-12164585 5.44 
chr2:12166714-12166729 5.93333 
chr2:12168724-12168806 5.81707 
chr2:12169144-12169158 6 
chr2:12171086-12171108 6 
chr2:12175049-12175082 5.27273 
chr2:12178406-12178421 6 
chr2:12181179-12181203 5.70833 
chr2:12183192-12183217 5.6 
chr2:12186274-12186296 5.72727 
chr2:12187063-12187076 5.92308 
chr2:12188208-12188374 5.40361 
chr2:12189172-12189187 6 
chr2:12189624-12189636 6 
chr2:12190192-12190204 6 
chr2:12199345-12199358 6 
chr2:12206634-12206661 5.40741 
chr2:12208384-12208405 6 
chr2:12211619-12211635 6 
chr2:12211837-12211850 5.92308 
chr2:12213342-12213396 5.42593 
chr2:12214204-12214243 5.5641 
chr2:12216456-12216468 6 
chr2:12218086-12218113 5.74074 
chr2:12219475-12219506 5.80645 
chr2:12221381-12221421 5.875 
chr2:12222554-12222582 5.78571 
chr2:12223028-12223082 5.37037 
chr2:12225179-12225198 6 
chr2:12226872-12226929 5.40351 
chr2:12236242-12236263 6 
chr2:12238932-12239035 5.50485 
chr2:12239052-12239210 5.49367 
chr2:12239243-12239326 5.49398 
chr2:12239357-12239450 5.56989 
chr2:12241373-12241404 5.48387 
chr2:12243329-12243361 6 
chr2:12246476-12246500 5.54167 
chr2:12249398-12249421 5.95652 
chr2:12251086-12251148 5.56452 
chr2:12255874-12255892 6 
chr2:12256527-12256560 5.18182 
chr2:12257238-12257253 6 
chr2:12260171-12260190 5.78947 
chr2:12262645-12263531 5.65463 
chr2:12268665-12268688 6 
chr2:12269465-12269498 6 
chr2:12269594-12269624 5.73333 
chr2:12271157-12271184 5.77778 
chr2:12272288-12272322 5.52941 
chr2:12274222-12274236 6 
chr2:12275458-12275481 5.52174 
chr2:12280044-12280075 5.83871 
chr2:12280927-12280941 6 
chr2:12281540-12281562 6 
chr2:12286861-12286886 5.44 
chr2:12287382-12287400 6 
chr2:12288612-12288637 5.4 
chr2:12290359-12290403 6 
chr2:12292179-12292200 5.61905 
chr2:12292373-12292398 5.92 
chr2:12292698-12292721 5.86957 
chr2:12293281-12293644 5.89256 
chr2:12297405-12297444 5.94872 
chr2:12298964-12298988 5.375 
chr2:12299723-12299814 5.47253 
chr2:12299982-12300011 5.72414 
chr2:12300660-12300686 5.26923 
chr2:12302050-12302074 6 
chr2:12302403-12302438 5.45714 
chr2:12302472-12302521 5.42857 
chr2:12302532-12302567 5.4 
chr2:12302583-12302638 5.38182 
chr2:12302647-12302727 5.5625 
chr2:12302739-12302764 5.52 
chr2:12306085-12306106 5.95238 
chr2:12306157-12306169 6 
chr2:12311418-12311430 6 
chr2:12313394-12313479 5.67059 
chr2:12313501-12313525 5.75 
chr2:12313559-12313624 5.36923 
chr2:12313640-12313696 5.89286 
chr2:12313735-12313788 5.50943 
chr2:12319427-12319457 5.66667 
chr2:12321611-12321631 5.65 
chr2:12322936-12322955 5.63158 
chr2:12323008-12323064 5.60714 
chr2:12339904-12339953 5.65306 
chr2:12341164-12341178 5.92857 
chr2:12342374-12342422 5.625 
chr2:12343861-12343885 5.83333 
chr2:12345923-12345954 6 
chr2:12347430-12347518 5.51136 
chr2:12351052-12351065 6 
chr2:12353972-12353997 5.72 
chr2:12354129-12354141 6 
chr2:12354927-12354949 5.86364 
chr2:12355843-12355877 5.91176 
chr2:12356184-12356218 6 
chr2:12358539-12358580 5.68293 
chr2:12358749-12358767 5.88889 
chr2:12359541-12359604 6 
chr2:12362768-12362788 5.65 
chr2:12364722-12364741 5.63158 
chr2:12368449-12368518 5.82609 
chr2:12370444-12370477 5.54545 
chr2:12372092-12372110 6 
chr2:12372314-12372336 5.63636 
chr2:12374336-12374385 5.81633 
chr2:12375170-12375194 5.875 
chr2:12375483-12375500 5.94118 
chr2:12376269-12376288 5.63158 
chr2:12385228-12385273 5.11111 
chr2:12385411-12385428 5.88235 
chr2:12386233-12386259 6 
chr2:12386288-12386328 5.35 
chr2:12387608-12387634 5.53846 
chr2:12389035-12389067 6 
chr2:12389893-12389908 6 
chr2:12390625-12390653 5.32143 
chr2:12391502-12391523 5.95238 
chr2:12392541-12392559 5.83333 
chr2:12393384-12393539 5.58065 
chr2:12398909-12398935 5.57692 
chr2:12399991-12400022 5.41935 
chr2:12400870-12400886 6 
chr2:12401520-12401597 5.41558 
chr2:12409476-12409507 5.32258 
chr2:12414999-12415018 5.78947 
chr2:12415528-12415541 6 
chr2:12416309-12416332 5.47826 
chr2:12418904-12418918 6 
chr2:12419803-12419817 6 
chr2:12423191-12423211 5.75 
chr2:12430079-12430110 5.83871 
chr2:12432131-12432172 5.95122 
chr2:12433193-12433226 5.57576 
chr2:12433516-12433534 5.94444 
chr2:12439879-12439905 5.57692 
chr2:12439925-12439948 5.95652 
chr2:12443031-12443057 6 
chr2:12447625-12447655 5.76667 
chr2:12451687-12451709 5.68182 
chr2:12457462-12457490 5.28571 
chr2:12460858-12460889 5.83871 
chr2:12464549-12464614 5.61538 
chr2:12464966-12464989 6 
chr2:12466563-12466603 5.7 
chr2:12466619-12466664 5.55556 
chr2:12466685-12466737 5.51923 
chr2:12466910-12466931 5.57143 
chr2:12467792-12467813 5.7619 
chr2:12468604-12468631 5.33333 
chr2:12472520-12472534 6 
chr2:12473278-12473291 6 
chr2:12473932-12473958 6 
chr2:12475821-12475835 6 
chr2:12483997-12484026 5.72414 
chr2:12485568-12485596 5.42857 
chr2:12486288-12486317 5.62069 
chr2:12498236-12498288 5.75 
chr2:12498348-12498380 5.4375 
chr2:12500911-12500931 6 
chr2:12502892-12502915 5.6087 
chr2:12512285-12512312 5.59259 
chr2:12513832-12513861 5.72414 
chr2:12514591-12514616 5.88 
chr2:12514899-12514911 6 
chr2:12515783-12515965 5.63736 
chr2:12515974-12516054 5.3875 
chr2:12516066-12516100 5.32353 
chr2:12517261-12517292 5.51613 
chr2:12522164-12522219 5.45455 
chr2:12523490-12523523 5.63636 
chr2:12524342-12524409 5.40299 
chr2:12524428-12524451 5.6087 
chr2:12524462-12524495 5.45455 
chr2:12524521-12524544 5.65217 
chr2:12524851-12524875 6 
chr2:12529182-12529206 5.75 
chr2:12529283-12529304 5.66667 
chr2:12530299-12530327 5.78571 
chr2:12533937-12533999 5.29032 
chr2:12535195-12535228 5.60606 
chr2:12535237-12535261 5.75 
chr2:12535386-12535409 5.73913 
chr2:12535523-12535543 5.7 
chr2:12536739-12536764 5.4 
chr2:12536958-12536987 5.55172 
chr2:12537217-12537276 5.59322 
chr2:12537449-12537482 5.27273 
chr2:12537922-12537948 5.65385 
chr2:12538929-12538948 5.68421 
chr2:12544996-12545020 5.75 
chr2:12545326-12545349 6 
chr2:12545523-12545541 6 
chr2:12555918-12555944 5.5 
chr2:12555973-12556047 5.78378 
chr2:12558531-12558563 5.53125 
chr2:12558715-12558745 5.56667 
chr2:12560912-12560942 5.33333 
chr2:12561659-12561685 5.76923 
chr2:12565893-12565914 5.95238 
chr2:12566102-12566151 6 
chr2:12567073-12567105 5.28125 
chr2:12569420-12569443 5.86957 
chr2:12570483-12570610 5.54331 
chr2:12570618-12570633 5.93333 
chr2:12570686-12570704 5.72222 
chr2:12570722-12570769 5.25532 
chr2:12571234-12571252 6 
chr2:12571404-12571418 6 
chr2:12571711-12571727 5.8125 
chr2:12575582-12575619 5.45946 
chr2:12576475-12576540 5.56923 
chr2:12577324-12577372 5.77083 
chr2:12578031-12578140 5.88991 
chr2:12581462-12581498 5.47222 
chr2:12591302-12591333 5.6129 
chr2:12591452-12591517 5.27692 
chr2:12592796-12592821 6 
chr2:12593101-12593139 6 
chr2:12593468-12593494 5.92308 
chr2:12593724-12593748 5.58333 
chr2:12594601-12594644 5.90698 
chr2:12596082-12596395 5.79553 
chr2:12598838-12598872 6 
chr2:12600619-12600650 5.25806 
chr2:12601285-12601309 5.41667 
chr2:12603457-12603527 5.65714 
chr2:12604085-12604103 5.77778 
chr2:12606194-12606229 5.74286 
chr2:12606579-12606615 5.88889 
chr2:12606910-12606960 5.36 
chr2:12606991-12607187 5.51531 
chr2:12607351-12607371 6 
chr2:12607489-12607608 5.64706 
chr2:12607707-12607732 5.96 
chr2:12610032-12610227 5.3641 
chr2:12610851-12610882 5.51613 
chr2:12611605-12611629 6 
chr2:12611809-12611824 6 
chr2:12611837-12611863 5.76923 
chr2:12612300-12612343 5.86047 
chr2:12614455-12614527 5.54167 
chr2:12614735-12614767 5.90625 
chr2:12615135-12615160 5.52 
chr2:12615828-12615846 5.88889 
chr2:12616339-12616362 5.95652 
chr2:12618166-12618194 5.46429 
chr2:12619359-12619383 6 
chr2:12620081-12620104 5.56522 
chr2:12622965-12623023 5.06897 
chr2:12623318-12623362 5.59091 
chr2:12623454-12623501 5.14894 
chr2:12623765-12623802 5.72973 
chr2:12624005-12624041 5.77778 
chr2:12624697-12624724 6 
chr2:12624903-12624928 5.6 
chr2:12627148-12627189 5.60976 
chr2:12627451-12627492 5.78049 
chr2:12630375-12630398 5.6087 
chr2:12630550-12630562 6 
chr2:12633046-12633078 5.875 
chr2:12634635-12634717 5.32927 
chr2:12634759-12634788 5.44828 
chr2:12634923-12634971 5.375 
chr2:12635002-12635050 5.22917 
chr2:12635071-12635126 5.43636 
chr2:12635384-12635415 5.80645 
chr2:12636967-12637014 5.21277 
chr2:12637037-12637081 5.77273 
chr2:12638281-12638322 5.70732 
chr2:12640162-12640192 6 
chr2:12646656-12646679 5.52174 
chr2:12646922-12646949 5.37037 
chr2:12649980-12650012 5.40625 
chr2:12654111-12654162 5.31373 
chr2:12654840-12654870 5.36667 
chr2:12655798-12655834 5.83333 
chr2:12660504-12660561 5.87719 
chr2:12661617-12661629 6 
chr2:12661816-12661836 6 
chr2:12661852-12661882 5.8 
chr2:12667185-12667200 6 
chr2:12668260-12668288 5.35714 
chr2:12669004-12669026 5.59091 
chr2:12669053-12669080 5.51852 
chr2:12669493-12669506 6 
chr2:12671924-12671948 5.41667 
chr2:12674644-12674673 5.62069 
chr2:12678377-12678410 5.63636 
chr2:12678802-12678849 5.44681 
chr2:12681972-12681995 5.95652 
chr2:12683259-12683288 5.93103 
chr2:12687524-12687538 6 
chr2:12688647-12688710 5.55556 
chr2:12691924-12691942 5.72222 
chr2:12698277-12698303 5.38462 
chr2:12700105-12700126 6 
chr2:12700523-12700545 5.59091 
chr2:12700900-12700913 5.92308 
chr2:12702814-12702839 5.44 
chr2:12703504-12703519 6 
chr2:12704063-12704079 5.9375 
chr2:12704230-12704257 5.59259 
chr2:12706688-12706741 5.09434 
chr2:12706788-12706878 5.07778 
chr2:12708918-12708952 5.58824 
chr2:12709569-12709597 5.75 
chr2:12714006-12714026 5.8 
chr2:12716302-12716333 5.80645 
chr2:12719577-12719596 5.84211 
chr2:12723672-12723713 5.36585 
chr2:12726488-12726502 5.92857 
chr2:12728369-12728389 5.7 
chr2:12728855-12728877 5.59091 
chr2:12729616-12729642 6 
chr2:12733954-12733980 5.53846 
chr2:12737840-12737866 5.69231 
chr2:12738552-12738572 5.7 
chr2:12738858-12738884 5.65385 
chr2:12748774-12748798 5.91667 
chr2:12750055-12750067 6 
chr2:12751996-12752009 6 
chr2:12753944-12753966 5.86364 
chr2:12754388-12754414 6 
chr2:12756299-12756323 6 
chr2:12757408-12757445 5.16216 
chr2:12759740-12759770 5.63333 
chr2:12761431-12761454 6 
chr2:12761606-12761624 6 
chr2:12762585-12762716 5.67939 
chr2:12766034-12766069 6 
chr2:12767737-12767769 5.46875 
chr2:12773912-12773940 5.42857 
chr2:12775614-12775652 5.86842 
chr2:12778027-12778054 5.40741 
chr2:12780852-12780871 5.63158 
chr2:12780891-12780911 6 
chr2:12781288-12781313 5.56 
chr2:12785788-12785816 5.21429 
chr2:12787589-12787608 5.73684 
chr2:12791300-12791364 5.78125 
chr2:12792411-12792441 5.8 
chr2:12793957-12794013 5.85714 
chr2:12794525-12794549 5.375 
chr2:12795397-12795417 6 
chr2:12796709-12796730 5.80952 
chr2:12798097-12798123 5.65385 
chr2:12798188-12798209 5.61905 
chr2:12800183-12800201 6 
chr2:12806632-12806655 5.56522 
chr2:12806727-12806741 6 
chr2:12812262-12812299 6 
chr2:12812335-12812376 6 
chr2:12812579-12812594 6 
chr2:12816647-12816751 5.59615 
chr2:12821357-12821379 5.81818 
chr2:12822651-12822694 5.44186 
chr2:12824814-12824827 6 
chr2:12826517-12826538 5.52381 
chr2:12827932-12827962 5.26667 
chr2:12830401-12830436 5.51429 
chr2:12831215-12831227 6 
chr2:12832554-12832588 6 
chr2:12832753-12832773 6 
chr2:12835433-12835446 6 
chr2:12836340-12836367 6 
chr2:12838995-12839013 5.77778 
chr2:12839524-12839581 5.64912 
chr2:12839837-12839884 5.38298 
chr2:12844067-12844081 6 
chr2:12846231-12846279 5.45833 
chr2:12846288-12846567 5.70251 
chr2:12848520-12848555 5.37143 
chr2:12851591-12851689 6 
chr2:12853788-12853810 5.5 
chr2:12856737-12856755 5.72222 
chr2:12856952-12856976 5.70833 
chr2:12857001-12857020 5.78947 
chr2:12857734-12857749 5.93333 
chr2:12870721-12870747 6 
chr2:12881675-12881705 5.26667 
chr2:12889023-12889046 5.86957 
chr2:12889600-12889651 5.21569 
chr2:12892622-12892639 5.94118 
chr2:12897448-12897480 5.5625 
chr2:12903095-12903126 5.22581 
chr2:12907802-12907826 5.41667 
chr2:12908197-12908223 5.26923 
chr2:12909526-12909563 5.75676 
chr2:12909619-12909788 5.48521 
chr2:12909854-12909886 5.53125 
chr2:12913015-12913043 5.78571 
chr2:12917367-12917389 5.68182 
chr2:12921515-12921544 5.31034 
chr2:12924869-12924891 5.54545 
chr2:12927884-12927902 5.72222 
chr2:12931288-12931314 5.38462 
chr2:12937202-12937215 6 
chr2:12939182-12939235 5.15094 
chr2:12940150-12940204 5.90741 
chr2:12941190-12941224 6 
chr2:12943500-12943539 5.4359 
chr2:12948044-12948088 5.11364 
chr2:12952036-12952076 5.225 
chr2:12952241-12952273 5.34375 
chr2:12952329-12952353 5.45833 
chr2:12954707-12954740 5.90909 
chr2:12954793-12954814 5.90476 
chr2:12958484-12958530 5.52174 
chr2:12958543-12958583 5.6 
chr2:12958609-12958622 5.92308 
chr2:12959617-12959639 6 
chr2:12965685-12965751 5.27273 
chr2:12966527-12966572 5.13333 
chr2:12968707-12968742 5.77143 
chr2:12975163-12975180 5.76471 
chr2:12976356-12976383 6 
chr2:12978157-12978206 5.46939 
chr2:12981745-12981770 6 
chr2:12984055-12984077 6 
chr2:12989165-12989186 5.61905 
chr2:12993440-12993456 6 
chr2:12995146-12995178 5.3125 
chr2:12995809-12995837 6 
chr2:12995958-12995985 5.44444 
chr2:12997095-12997117 6 
chr2:12997434-12997480 5.54348 
chr2:13001796-13001808 6 
chr2:13002260-13002277 6 
chr2:13005157-13005176 5.84211 
chr2:13005516-13005565 5.2449 
chr2:13005606-13005826 5.60455 
chr2:13008260-13008312 5.80769 
chr2:13008985-13009046 5.27869 
chr2:13013684-13013700 6 
chr2:13014601-13014613 6 
chr2:13016262-13016280 6 
chr2:13016971-13016988 5.76471 
chr2:13017039-13017067 5.39286 
chr2:13018453-13018571 5.74576 
chr2:13021212-13021224 6 
chr2:13021315-13021340 5.72 
chr2:13022793-13022953 5.65 
chr2:13024417-13024433 5.875 
chr2:13027664-13027692 5.71429 
chr2:13029198-13029212 6 
chr2:13034116-13034201 5.4 
chr2:13040736-13040763 5.85185 
chr2:13040793-13040829 5.83333 
chr2:13042100-13042119 5.94737 
chr2:13042831-13042864 5.39394 
chr2:13044016-13044029 5.92308 
chr2:13044195-13044222 5.44444 
chr2:13045224-13045266 5.59524 
chr2:13046938-13046958 5.6 
chr2:13047055-13047102 5.59574 
chr2:13047395-13047423 5.82143 
chr2:13049398-13049418 6 
chr2:13049562-13049589 5.55556 
chr2:13051584-13051610 5.57692 
chr2:13051706-13051753 5.31915 
chr2:13053973-13054005 5.875 
chr2:13054456-13054501 5.55556 
chr2:13055843-13055869 5.73077 
chr2:13056563-13056588 5.96 
chr2:13056757-13056770 6 
chr2:13058120-13058132 6 
chr2:13060477-13060499 5.5 
chr2:13062872-13062895 5.56522 
chr2:13063625-13063646 5.61905 
chr2:13064041-13064061 6 
chr2:13065593-13065649 5.39286 
chr2:13065890-13065911 5.80952 
chr2:13067921-13067962 5.87805 
chr2:13067984-13068016 6 
chr2:13073728-13073766 5.42105 
chr2:13075661-13075699 5.47368 
chr2:13076676-13076710 6 
chr2:13077516-13077547 5.32258 
chr2:13078107-13078129 5.77273 
chr2:13085944-13085991 5.46809 
chr2:13087458-13087470 6 
chr2:13087673-13087704 5.87097 
chr2:13090052-13090100 5.45833 
chr2:13091749-13091869 5.65 
chr2:13097058-13097073 6 
chr2:13098522-13098545 6 
chr2:13100570-13100592 5.59091 
chr2:13100833-13100907 5.52703 
chr2:13107747-13107788 5.34146 
chr2:13115369-13115382 6 
chr2:13116356-13116375 5.84211 
chr2:13116528-13116551 6 
chr2:13116674-13116705 5.51613 
chr2:13117375-13117476 5.90099 
chr2:13120461-13120478 6 
chr2:13125066-13125089 5.47826 
chr2:13125601-13125622 6 
chr2:13125704-13125739 5.42857 
chr2:13130126-13130139 6 
chr2:13136189-13136222 5.15152 
chr2:13136754-13136769 5.86667 
chr2:13137580-13137612 5.90625 
chr2:13138224-13138263 5.74359 
chr2:13139251-13139360 5.80734 
chr2:13140316-13140328 6 
chr2:13140461-13140484 5.91304 
chr2:13145758-13145858 5.5 
chr2:13146114-13146136 5.95455 
chr2:13148187-13148204 6 
chr2:13149883-13149949 5.74242 
chr2:13150037-13150121 5.67857 
chr2:13150154-13150188 5.88235 
chr2:13151207-13151225 6 
chr2:13151636-13151681 5.33333 
chr2:13152674-13152693 5.73684 
chr2:13152979-13152992 6 
chr2:13153955-13153973 5.77778 
chr2:13154948-13154973 5.6 
chr2:13157165-13157180 5.86667 
chr2:13158397-13158417 6 
chr2:13160203-13160248 5.46667 
chr2:13163858-13163876 5.77778 
chr2:13163964-13163986 5.63636 
chr2:13164219-13164411 5.46875 
chr2:13164569-13164596 6 
chr2:13167854-13167888 5.17647 
chr2:13168569-13168587 5.88889 
chr2:13168697-13168719 6 
chr2:13169839-13169884 5.28889 
chr2:13169907-13169959 5.11538 
chr2:13170106-13170612 5.62253 
chr2:13172336-13172349 6 
chr2:13173717-13173737 6 
chr2:13173895-13173919 5.41667 
chr2:13174850-13174874 5.95833 
chr2:13175357-13175425 5.70588 
chr2:13175469-13175599 5.93846 
chr2:13177598-13177629 5.67742 
chr2:13181030-13181045 6 
chr2:13182018-13182037 6 
chr2:13183924-13183944 6 
chr2:13184120-13184138 6 
chr2:13187757-13187769 6 
chr2:13190274-13190315 6 
chr2:13192590-13192621 5.41935 
chr2:13193041-13193073 5.375 
chr2:13195808-13195830 5.59091 
chr2:13198058-13198093 5.25714 
chr2:13199666-13199686 5.7 
chr2:13200971-13201010 5.17949 
chr2:13203649-13203670 5.61905 
chr2:13205151-13205172 5.52381 
chr2:13206880-13206903 6 
chr2:13208201-13208221 5.65 
chr2:13211653-13212055 5.67662 
chr2:13212499-13212535 5.86111 
chr2:13216477-13216508 5.16129 
chr2:13217322-13217377 5.6 
chr2:13218484-13218503 5.84211 
chr2:13221060-13221081 5.85714 
chr2:13222805-13222843 5.57895 
chr2:13223663-13223798 5.95556 
chr2:13227208-13227222 6 
chr2:13229468-13229492 5.375 
chr2:13234943-13234978 5.14286 
chr2:13237731-13237745 6 
chr2:13239892-13239919 5.81481 
chr2:13241612-13241681 5.68116 
chr2:13245460-13245481 5.7619 
chr2:13245489-13245529 5.65 
chr2:13246436-13246463 5.33333 
chr2:13248877-13248919 5.16667 
chr2:13250962-13250978 5.8125 
chr2:13253493-13253524 5.41935 
chr2:13254217-13254263 5.86957 
chr2:13254485-13254501 5.875 
chr2:13254555-13254602 5.61702 
chr2:13258005-13258054 5.53061 
chr2:13258911-13258936 6 
chr2:13259572-13259613 5.58537 
chr2:13261791-13261813 5.5 
chr2:13264838-13264859 5.71429 
chr2:13265177-13265381 5.56373 
chr2:13271921-13271945 5.66667 
chr2:13272277-13272303 5.80769 
chr2:13276810-13276848 5.21053 
chr2:13277721-13277744 5.95652 
chr2:13279538-13279567 5.24138 
chr2:13280580-13280617 5.72973 
chr2:13285640-13285652 6 
chr2:13286323-13286351 6 
chr2:13286640-13286666 5.53846 
chr2:13287273-13287297 5.75 
chr2:13288151-13288177 5.5 
chr2:13289847-13289861 6 
chr2:13290535-13290558 5.82609 
chr2:13290598-13290678 5.525 
chr2:13291788-13291800 6 
chr2:13294455-13294475 6 
chr2:13301482-13301503 5.85714 
chr2:13303106-13303141 5.77143 
chr2:13310517-13310547 6 
chr2:13315136-13315165 5.34483 
chr2:13315811-13315863 5.69231 
chr2:13319262-13319288 5.42308 
chr2:13322140-13322163 5.47826 
chr2:13324832-13324852 5.8 
chr2:13325889-13325918 5.55172 
chr2:13330871-13330936 5.70769 
chr2:13333801-13333814 6 
chr2:13336131-13336163 5.875 
chr2:13336517-13336529 6 
chr2:13338875-13338909 5.35294 
chr2:13339538-13339559 5.52381 
chr2:13341095-13341130 5.45714 
chr2:13342761-13342781 6 
chr2:13342936-13342965 5.65517 
chr2:13346968-13347000 5.9375 
chr2:13347612-13347637 5.4 
chr2:13348518-13348530 6 
chr2:13349076-13349129 5.81132 
chr2:13349171-13349198 5.51852 
chr2:13353499-13353524 5.48 
chr2:13356828-13356854 5.76923 
chr2:13357190-13357207 6 
chr2:13360788-13360826 5.63158 
chr2:13363561-13363591 5.7 
chr2:13364167-13364220 5.71698 
chr2:13365224-13365544 5.71875 
chr2:13365639-13365673 5.79412 
chr2:13367215-13367246 5.83871 
chr2:13367642-13367715 5.91781 
chr2:13368485-13368509 5.54167 
chr2:13370840-13370861 5.52381 
chr2:13372623-13372642 6 
chr2:13372710-13372731 5.90476 
chr2:13373153-13373182 5.41379 
chr2:13376201-13376230 5.68966 
chr2:13380319-13380344 5.76 
chr2:13386003-13386039 5.38889 
chr2:13386343-13386355 6 
chr2:13386764-13386776 6 
chr2:13387932-13387959 5.48148 
chr2:13393603-13393660 5.61404 
chr2:13394320-13394346 6 
chr2:13398648-13398714 5.48485 
chr2:13398761-13398818 5.24561 
chr2:13399377-13399393 5.875 
chr2:13402656-13402669 6 
chr2:13405744-13405788 5.5 
chr2:13405976-13406002 5.30769 
chr2:13407857-13407902 5.91111 
chr2:13408793-13408825 5.21875 
chr2:13411262-13411288 5.88462 
chr2:13415169-13415187 5.88889 
chr2:13415215-13415241 6 
chr2:13415467-13415535 5.64706 
chr2:13417215-13417251 5.77778 
chr2:13419299-13419325 5.34615 
chr2:13419860-13419881 5.71429 
chr2:13421823-13421851 5.53571 
chr2:13423125-13423150 5.4 
chr2:13427096-13427124 5.35714 
chr2:13427381-13427429 5.91667 
chr2:13427780-13427820 5.8 
chr2:13428098-13428112 6 
chr2:13428526-13428876 5.96286 
chr2:13430262-13430288 5.61538 
chr2:13430693-13430724 5.74194 
chr2:13431345-13431369 5.41667 
chr2:13437878-13437910 5.875 
chr2:13439659-13439678 5.73684 
chr2:13439849-13439880 5.80645 
chr2:13446636-13446668 5.8125 
chr2:13448533-13448561 5.17857 
chr2:13448914-13448959 5.42222 
chr2:13449139-13449157 5.77778 
chr2:13454875-13454895 5.7 
chr2:13456354-13456388 6 
chr2:13456400-13456497 5.68041 
chr2:13460060-13460075 5.93333 
chr2:13460521-13460564 5.74419 
chr2:13463263-13463288 5.6 
chr2:13465085-13465155 5.28571 
chr2:13465333-13465377 5.25 
chr2:13467754-13467788 5.82353 
chr2:13473221-13473241 5.85 
chr2:13473905-13473935 6 
chr2:13474176-13474288 5.63393 
chr2:13474299-13474319 5.65 
chr2:13474345-13474735 5.76667 
chr2:13474747-13474814 5.70149 
chr2:13475549-13475573 5.45833 
chr2:13479314-13479351 5.40541 
chr2:13479380-13479463 5.95181 
chr2:13480300-13480319 6 
chr2:13482198-13482247 5.26531 
chr2:13482916-13482947 5.6129 
chr2:13483332-13483374 5.35714 
chr2:13483386-13483433 5.82979 
chr2:13483448-13483481 5.60606 
chr2:13483611-13483633 5.5 
chr2:13483803-13483823 6 
chr2:13489400-13489429 5.82759 
chr2:13489734-13489757 5.56522 
chr2:13492430-13492456 5.76923 
chr2:13500977-13500995 6 
chr2:13501861-13503051 5.66807 
chr2:13503063-13503088 5.8 
chr2:13503113-13503283 5.27059 
chr2:13503816-13503841 5.32 
chr2:13504788-13504813 5.32 
chr2:13508014-13508089 5.33333 
chr2:13511159-13511191 5.21875 
chr2:13512426-13512460 5.26471 
chr2:13512584-13512607 5.56522 
chr2:13514518-13514533 6 
chr2:13518885-13518910 5.64 
chr2:13524248-13524267 5.78947 
chr2:13525390-13525438 6 
chr2:13526200-13526235 5.28571 
chr2:13526592-13526605 6 
chr2:13528458-13528471 5.92308 
chr2:13532435-13532478 5.5814 
chr2:13532742-13532774 6 
chr2:13535800-13535826 5.38462 
chr2:13538189-13538212 6 
chr2:13539971-13539989 6 
chr2:13543706-13543727 5.7619 
chr2:13544859-13544873 6 
chr2:13547258-13547277 5.63158 
chr2:13550913-13550929 6 
chr2:13556574-13556608 5.38235 
chr2:13556964-13556991 5.33333 
chr2:13557241-13557444 5.33005 
chr2:13557476-13557498 5.81818 
chr2:13558163-13558241 5.80769 
chr2:13560780-13560811 5.41935 
chr2:13561083-13561103 6 
chr2:13563365-13563386 5.57143 
chr2:13567113-13567129 5.875 
chr2:13568788-13568824 5.52778 
chr2:13574458-13574526 5.20588 
chr2:13574569-13574628 5.44068 
chr2:13579608-13579637 5.82759 
chr2:13582912-13582970 5.98276 
chr2:13583129-13583156 5.62963 
chr2:13584473-13584530 5.36842 
chr2:13587276-13587318 5.42857 
chr2:13588462-13588482 5.6 
chr2:13588492-13588532 5.925 
chr2:13591398-13591423 5.4 
chr2:13591592-13591619 5.51852 
chr2:13591822-13591850 5.28571 
chr2:13593750-13593788 5.23684 
chr2:13598916-13598951 5.68571 
chr2:13600943-13600967 5.75 
chr2:13601429-13601461 5.1875 
chr2:13602019-13602045 5.53846 
chr2:13602366-13602388 5.59091 
chr2:13602788-13602809 5.71429 
chr2:13603523-13603552 5.27586 
chr2:13604123-13604163 5.7 
chr2:13605591-13605623 5.34375 
chr2:13612106-13612132 6 
chr2:13613610-13613653 5.25581 
chr2:13616339-13616366 5.62963 
chr2:13621201-13621226 6 
chr2:13622331-13622351 5.65 
chr2:13623047-13623099 5.71154 
chr2:13623952-13624052 5.38 
chr2:13624112-13624133 5.85714 
chr2:13624199-13624288 5.41573 
chr2:13624566-13624610 6 
chr2:13624620-13624682 5.3871 
chr2:13625008-13625030 5.81818 
chr2:13631417-13631444 5.96296 
chr2:13632907-13632930 5.65217 
chr2:13635309-13635323 6 
chr2:13637598-13637635 5.27027 
chr2:13637808-13637822 5.92857 
chr2:13639160-13639177 6 
chr2:13639585-13639607 5.72727 
chr2:13640587-13640623 5.72222 
chr2:13641403-13641454 5.35294 
chr2:13641852-13641889 5.78378 
chr2:13642159-13642179 5.6 
chr2:13642203-13642231 5.57143 
chr2:13643192-13643217 5.64 
chr2:13643888-13643909 6 
chr2:13644025-13644038 6 
chr2:13644188-13644214 5.65385 
chr2:13651898-13651920 5.59091 
chr2:13653522-13653550 6 
chr2:13653568-13653591 5.56522 
chr2:13654717-13654740 5.65217 
chr2:13656219-13656244 5.64 
chr2:13661516-13661544 5.5 
chr2:13665622-13665670 5.91667 
chr2:13670563-13670582 6 
chr2:13671647-13671673 5.73077 
chr2:13672058-13672093 5.54286 
chr2:13672116-13672159 5.83721 
chr2:13672180-13672217 5.51351 
chr2:13672651-13672673 5.68182 
chr2:13672849-13672869 5.6 
chr2:13674146-13674185 5.41026 
chr2:13675003-13675040 5.56757 
chr2:13675407-13675419 6 
chr2:13675550-13675588 5.78947 
chr2:13676900-13676928 5.25 
chr2:13681712-13681724 6 
chr2:13683270-13683284 6 
chr2:13683410-13683445 5.2 
chr2:13684135-13684190 5.83636 
chr2:13688450-13688478 5.21429 
chr2:13688909-13688923 6 
chr2:13689519-13689551 6 
chr2:13694902-13694929 5.81481 
chr2:13696117-13696153 5.19444 
chr2:13696292-13696318 5.34615 
chr2:13701431-13701443 6 
chr2:13702721-13702757 5.44444 
chr2:13705531-13705548 5.88235 
chr2:13705906-13705926 5.6 
chr2:13708409-13708450 5.46341 
chr2:13711060-13711081 5.7619 
chr2:13711724-13711753 6 
chr2:13713445-13713468 5.43478 
chr2:13715938-13716066 5.72656 
chr2:13716206-13716244 6 
chr2:13716377-13716404 5.48148 
chr2:13717003-13717029 5.5 
chr2:13720398-13720429 5.41935 
chr2:13720601-13720619 5.77778 
chr2:13721910-13721922 6 
chr2:13721945-13721988 5.48837 
chr2:13722522-13722552 5.26667 
chr2:13723412-13723499 5.48276 
chr2:13723519-13723589 5.51429 
chr2:13728722-13728745 5.95652 
chr2:13729383-13729415 5.3125 
chr2:13729847-13729892 5.62222 
chr2:13730324-13730354 5.3 
chr2:13731906-13731924 5.72222 
chr2:13735628-13735640 6 
chr2:13735912-13735960 5.9375 
chr2:13736164-13736176 6 
chr2:13736288-13736322 5.88235 
chr2:13736629-13736650 5.57143 
chr2:13740034-13740049 5.86667 
chr2:13740189-13740202 6 
chr2:13740735-13740767 5.5 
chr2:13740863-13740890 5.62963 
chr2:13742445-13742491 5.41304 
chr2:13743514-13743531 5.88235 
chr2:13745093-13745198 5.42857 
chr2:13747609-13747650 5.46341 
chr2:13749092-13749111 5.73684 
chr2:13749788-13750288 5.65 
chr2:13753374-13753394 5.9 
chr2:13755357-13755399 5.5 
chr2:13755425-13755479 5.57407 
chr2:13755490-13755580 5.32222 
chr2:13756587-13756609 5.77273 
chr2:13759753-13759769 5.875 
chr2:13760374-13760424 5.92 
chr2:13760582-13760623 6 
chr2:13761887-13761901 6 
chr2:13762247-13762276 5.65517 
chr2:13765306-13765319 6 
chr2:13766346-13766381 5.4 
chr2:13767011-13767033 6 
chr2:13767835-13767881 5.15217 
chr2:13768591-13768621 5.23333 
chr2:13772288-13772307 5.68421 
chr2:13774051-13774071 5.75 
chr2:13781475-13781507 5.90625 
chr2:13791524-13791551 5.25926 
chr2:13796930-13796975 5.55556 
chr2:13797324-13797336 6 
chr2:13797837-13797854 6 
chr2:13798900-13798915 6 
chr2:13802930-13803001 5.4507 
chr2:13803826-13803865 5.23077 
chr2:13808734-13808778 5.86364 
chr2:13808822-13808853 5.25806 
chr2:13810449-13810483 5.32353 
chr2:13811046-13811064 5.72222 
chr2:13811578-13811612 5.44118 
chr2:13814137-13814167 5.56667 
chr2:13814258-13814272 6 
chr2:13818788-13818871 5.56627 
chr2:13821926-13821944 5.83333 
chr2:13823962-13823983 5.7619 
chr2:13825196-13825224 5.42857 
chr2:13825963-13826009 5.86957 
chr2:13826338-13826357 5.78947 
chr2:13827417-13827453 5.77778 
chr2:13827859-13827901 5.19048 
chr2:13828765-13828814 5.77551 
chr2:13833762-13833788 5.61538 
chr2:13833985-13834137 5.375 
chr2:13834158-13834281 5.2439 
chr2:13834288-13834385 5.27835 
chr2:13834394-13834435 5.5122 
chr2:13834450-13834482 5.3125 
chr2:13837502-13837560 5.60345 
chr2:13838000-13838029 5.65517 
chr2:13841360-13841440 5.175 
chr2:13841857-13841885 6 
chr2:13842122-13842155 5.15152 
chr2:13845115-13845137 5.81818 
chr2:13847047-13847112 5.32308 
chr2:13847248-13847281 5.45455 
chr2:13847726-13847758 5.3125 
chr2:13850123-13850148 5.52 
chr2:13853906-13853966 5.81667 
chr2:13855202-13855261 5.40678 
chr2:13856288-13856314 5.61538 
chr2:13857133-13857171 5.21053 
chr2:13857443-13857472 5.24138 
chr2:13858050-13858063 6 
chr2:13858573-13858603 5.86667 
chr2:13862825-13862844 6 
chr2:13867683-13867708 5.36 
chr2:13878695-13878710 6 
chr2:13879799-13879842 5.37209 
chr2:13882992-13883007 5.86667 
chr2:13883614-13883634 5.7 
chr2:13883660-13883680 5.9 
chr2:13890860-13890908 5.625 
chr2:13890983-13891016 5.72727 
chr2:13891505-13891528 5.47826 
chr2:13892720-13892750 5.23333 
chr2:13892937-13892966 5.65517 
chr2:13895967-13896002 5.25714 
chr2:13900288-13900319 5.70968 
chr2:13900987-13901020 5.39394 
chr2:13901260-13901280 5.9 
chr2:13902140-13902165 5.72 
chr2:13902593-13902633 5.875 
chr2:13904336-13904370 5.41176 
chr2:13904410-13904439 5.44828 
chr2:13909920-13909948 5.57143 
chr2:13910127-13910224 5.82474 
chr2:13911311-13911373 5.41935 
chr2:13911457-13911473 5.9375 
chr2:13913451-13913485 5.58824 
chr2:13914228-13914246 6 
chr2:13914683-13914713 5.83333 
chr2:13916931-13916969 5.65789 
chr2:13917601-13917631 5.76667 
chr2:13919205-13919230 5.48 
chr2:13923169-13923209 5.55 
chr2:13925622-13925644 5.90909 
chr2:13926858-13926888 5.43333 
chr2:13929983-13929999 5.8125 
chr2:13933674-13933701 5.59259 
chr2:13935455-13935491 5.27778 
chr2:13936988-13937011 5.52174 
chr2:13939956-13939973 5.88235 
chr2:13940355-13940384 6 
chr2:13942309-13942328 5.78947 
chr2:13943116-13943158 5.64286 
chr2:13946242-13946277 5.2 
chr2:13950177-13950194 6 
chr2:13951403-13951427 5.41667 
chr2:13952439-13952456 6 
chr2:13954174-13954194 6 
chr2:13954868-13954898 5.23333 
chr2:13956611-13956633 6 
chr2:13958910-13959469 5.97138 
chr2:13959665-13959694 6 
chr2:13959823-13960008 5.83243 
chr2:13960728-13960763 5.85714 
chr2:13962235-13962266 6 
chr2:13964054-13964070 6 
chr2:13964334-13964359 5.4 
chr2:13964646-13964699 6 
chr2:13967452-13967478 5.26923 
chr2:13967583-13967608 5.36 
chr2:13967812-13967826 6 
chr2:13968659-13968700 5.46341 
chr2:13969703-13969743 5.15 
chr2:13974361-13974393 5.21875 
chr2:13977345-13977363 5.83333 
chr2:13977788-13977805 6 
chr2:13980718-13980741 5.47826 
chr2:13987243-13987282 5.35897 
chr2:13988350-13988363 6 
chr2:13989461-13989480 5.89474 
chr2:13991566-13991607 6 
chr2:13994753-13994775 5.95455 
chr2:13996195-13996208 6 
chr2:13998795-13998819 5.375 
chr2:14008407-14008426 5.63158 
chr2:14008554-14008607 5.83019 
chr2:14008855-14008880 5.44 
chr2:14009062-14009090 5.85714 
chr2:14009121-14009135 6 
chr2:14013831-14013861 5.7 
chr2:14016168-14016187 5.78947 
chr2:14021887-14021921 5.85294 
chr2:14023357-14023383 5.57692 
chr2:14030397-14030413 6 
chr2:14030542-14030568 5.38462 
chr2:14031251-14031296 5.46667 
chr2:14031673-14031720 5.65957 
chr2:14033309-14033339 5.23333 
chr2:14033878-14033894 5.9375 
chr2:14033959-14033990 5.3871 
chr2:14034440-14034471 5.83871 
chr2:14039391-14039419 5.42857 
chr2:14040228-14040244 5.8125 
chr2:14040848-14040895 5.70213 
chr2:14044114-14044156 5.7381 
chr2:14045066-14045099 5.63636 
chr2:14046720-14046740 5.6 
chr2:14046883-14046899 6 
chr2:14049094-14049108 6 
chr2:14049970-14049996 5.5 
chr2:14052090-14052131 5.87805 
chr2:14054394-14054516 5.56557 
chr2:14063295-14063325 5.46667 
chr2:14063830-14063855 5.56 
chr2:14066492-14066520 5.92857 
chr2:14069451-14069492 5.41463 
chr2:14070394-14070415 5.52381 
chr2:14071431-14071464 6 
chr2:14071611-14071652 5.60976 
chr2:14074149-14074169 5.65 
chr2:14074511-14074533 5.54545 
chr2:14077358-14077381 6 
chr2:14079262-14079288 5.30769 
chr2:14079584-14079616 5.28125 
chr2:14083197-14083218 5.90476 
chr2:14083372-14083396 6 
chr2:14083696-14083721 5.48 
chr2:14084693-14084719 5.65385 
chr2:14085352-14085433 5.62963 
chr2:14086402-14086438 5.88889 
chr2:14086606-14086632 6 
chr2:14087950-14088007 5.70175 
chr2:14088893-14088990 5.52577 
chr2:14090331-14090370 6 
chr2:14091738-14091757 5.63158 
chr2:14093473-14093498 5.36 
chr2:14097373-14097432 5.32203 
chr2:14098094-14098109 6 
chr2:14099717-14099738 5.90476 
chr2:14100268-14100297 5.68966 
chr2:14102421-14102488 5.59701 
chr2:14106273-14106292 5.84211 
chr2:14107084-14107112 6 
chr2:14109277-14109293 6 
chr2:14109722-14109742 6 
chr2:14111324-14111341 5.82353 
chr2:14113237-14113427 5.82632 
chr2:14117760-14117788 5.85714 
chr2:14123940-14123952 6 
chr2:14125638-14125689 5.4902 
chr2:14127732-14127769 5.2973 
chr2:14130020-14130061 5.60976 
chr2:14133411-14133431 5.85 
chr2:14134170-14134188 6 
chr2:14134966-14135008 5.14286 
chr2:14136016-14136037 5.57143 
chr2:14143098-14143206 5.68519 
chr2:14145507-14145558 5.35294 
chr2:14145571-14145617 5.56522 
chr2:14149730-14149764 5.44118 
chr2:14156329-14156358 5.31034 
chr2:14156430-14156456 5.53846 
chr2:14157081-14157110 5.65517 
chr2:14157254-14157269 5.93333 
chr2:14158391-14158419 5.46429 
chr2:14160071-14160095 5.5 
chr2:14160584-14160615 5.96774 
chr2:14162204-14162225 5.61905 
chr2:14162712-14162739 5.48148 
chr2:14165632-14165657 5.36 
chr2:14166560-14166649 5.61798 
chr2:14167914-14167952 5.94737 
chr2:14167971-14167989 5.72222 
chr2:14176981-14177006 5.68 
chr2:14177319-14177526 5.66667 
chr2:14179780-14179813 5.72727 
chr2:14183077-14183098 5.71429 
chr2:14184036-14184063 5.66667 
chr2:14184193-14184212 5.63158 
chr2:14185617-14185642 5.32 
chr2:14186086-14186116 5.23333 
chr2:14186191-14186220 5.27586 
chr2:14186315-14186328 6 
chr2:14192092-14192121 5.62069 
chr2:14193910-14193935 5.44 
chr2:14194977-14195282 5.86557 
chr2:14196412-14196431 6 
chr2:14197873-14197887 6 
chr2:14198826-14198889 5.68254 
chr2:14199630-14199690 5.26667 
chr2:14199733-14199757 6 
chr2:14200689-14200729 6 
chr2:14201138-14201152 6 
chr2:14201569-14201604 5.37143 
chr2:14205525-14205558 5.33333 
chr2:14207225-14207257 6 
chr2:14207923-14207951 5.21429 
chr2:14208982-14209010 5.21429 
chr2:14210566-14210592 5.38462 
chr2:14211514-14211533 6 
chr2:14213330-14213361 5.19355 
chr2:14213756-14213800 5.68182 
chr2:14214062-14214084 5.95455 
chr2:14214603-14214615 6 
chr2:14216444-14216481 5.62162 
chr2:14216508-14216635 5.35433 
chr2:14216697-14216739 5.5 
chr2:14217877-14217901 6 
chr2:14218684-14218716 5.75 
chr2:14223080-14223106 5.26923 
chr2:14225420-14225454 6 
chr2:14227863-14227893 5.4 
chr2:14228490-14228502 6 
chr2:14229065-14229105 5.4 
chr2:14229826-14229898 5.48611 
chr2:14230316-14230334 6 
chr2:14232636-14232672 5.33333 
chr2:14232695-14232813 5.41525 
chr2:14232823-14232947 5.64516 
chr2:14233210-14233245 5.54286 
chr2:14234042-14234072 6 
chr2:14235088-14235112 5.5 
chr2:14236682-14236699 6 
chr2:14237384-14237410 5.46154 
chr2:14240090-14240128 5.42105 
chr2:14245254-14245273 5.63158 
chr2:14247151-14247163 6 
chr2:14247597-14247625 5.17857 
chr2:14248288-14248311 5.43478 
chr2:14249595-14249617 6 
chr2:14250612-14250656 5.45455 
chr2:14251565-14251586 6 
chr2:14252694-14252715 5.66667 
chr2:14254513-14254561 5.375 
chr2:14254677-14254711 5.67647 
chr2:14254722-14254788 5.27273 
chr2:14255180-14255210 5.3 
chr2:14255887-14255899 6 
chr2:14257845-14257883 5.55263 
chr2:14258198-14258228 5.73333 
chr2:14258311-14258328 5.88235 
chr2:14259535-14259574 5.64103 
chr2:14261236-14261274 5.60526 
chr2:14261812-14261841 5.68966 
chr2:14263866-14263896 5.33333 
chr2:14266635-14267032 5.26196 
chr2:14267623-14267656 5.54545 
chr2:14268657-14268702 5.28889 
chr2:14268762-14268782 5.6 
chr2:14271929-14271943 6 
chr2:14272489-14272516 5.2963 
chr2:14274467-14274554 5.82759 
chr2:14274562-14274644 5.41463 
chr2:14274656-14274686 5.73333 
chr2:14274697-14274799 5.5 
chr2:14277813-14277828 5.86667 
chr2:14278928-14278985 5.26316 
chr2:14279961-14279983 5.68182 
chr2:14280743-14280788 5.53333 
chr2:14282248-14282280 5.40625 
chr2:14282621-14282652 5.93548 
chr2:14284606-14284618 6 
chr2:14286225-14286248 5.82609 
chr2:14287254-14287285 5.90323 
chr2:14287725-14287762 5.43243 
chr2:14287869-14287900 5.25806 
chr2:14287990-14288016 5.76923 
chr2:14290426-14290447 5.57143 
chr2:14291108-14291130 5.68182 
chr2:14291303-14291354 5.76471 
chr2:14294137-14294162 5.88 
chr2:14295223-14295284 5.5082 
chr2:14295707-14295748 6 
chr2:14300860-14300921 5.32787 
chr2:14301480-14301505 5.52 
chr2:14302933-14302957 5.5 
chr2:14314409-14314460 5.37255 
chr2:14314481-14314519 5.36842 
chr2:14316474-14316511 5.78378 
chr2:14316579-14316599 5.65 
chr2:14318238-14318277 5.23077 
chr2:14319748-14319770 6 
chr2:14321288-14321329 5.12195 
chr2:14324320-14324337 5.76471 
chr2:14327191-14327225 6 
chr2:14327926-14327943 5.88235 
chr2:14329495-14329515 5.7 
chr2:14331788-14331814 5.84615 
chr2:14332828-14332860 5.375 
chr2:14337026-14337086 5.28333 
chr2:14339511-14339539 5.71429 
chr2:14339765-14339799 5.82353 
chr2:14340447-14340471 5.79167 
chr2:14340815-14340840 5.8 
chr2:14341259-14341288 5.24138 
chr2:14343014-14343114 5.69 
chr2:14343338-14343378 5.525 
chr2:14346349-14346373 5.75 
chr2:14350233-14350252 6 
chr2:14351431-14351444 6 
chr2:14353606-14353628 6 
chr2:14357881-14357920 5.51282 
chr2:14358015-14358028 6 
chr2:14358058-14358103 5.17778 
chr2:14358343-14358387 5.38636 
chr2:14358929-14358943 6 
chr2:14367277-14367324 5.2766 
chr2:14375972-14375984 6 
chr2:14378061-14378122 5.45902 
chr2:14379063-14379096 5.63636 
chr2:14379655-14379691 5.83333 
chr2:14380848-14380862 6 
chr2:14381521-14381568 5.7234 
chr2:14382486-14382520 6 
chr2:14386407-14386441 5.20588 
chr2:14386739-14386768 5.44828 
chr2:14387325-14387345 5.8 
chr2:14388855-14388885 5.5 
chr2:14389398-14389410 6 
chr2:14390573-14390606 5.18182 
chr2:14390734-14390762 5.92857 
chr2:14391152-14391191 5.35897 
chr2:14391485-14391500 5.93333 
chr2:14392646-14392699 5.71698 
chr2:14393134-14393214 5.6375 
chr2:14395006-14395020 6 
chr2:14396185-14396207 5.81818 
chr2:14405687-14405788 5.36634 
chr2:14405815-14405881 5.39394 
chr2:14405954-14405982 5.82143 
chr2:14407513-14407542 5.17241 
chr2:14407611-14407693 5.80488 
chr2:14408911-14408959 5.16667 
chr2:14411751-14411775 5.5 
chr2:14412641-14412677 5.83333 
chr2:14414288-14414320 5.46875 
chr2:14416176-14416188 6 
chr2:14419268-14419295 5.81481 
chr2:14420990-14421085 5.66316 
chr2:14422260-14422278 5.72222 
chr2:14423459-14423474 6 
chr2:14426659-14426696 5.94595 
chr2:14427909-14427931 5.68182 
chr2:14431430-14431449 5.73684 
chr2:14432142-14432288 5.30137 
chr2:14434198-14434212 6 
chr2:14435018-14435043 5.4 
chr2:14436251-14436299 5.47917 
chr2:14436577-14436601 5.58333 
chr2:14440125-14440149 5.41667 
chr2:14440202-14440234 5.53125 
chr2:14444557-14444580 5.6087 
chr2:14448426-14448472 5.58696 
chr2:14448761-14448804 5.90698 
chr2:14449537-14449562 5.92 
chr2:14450508-14450520 6 
chr2:14451723-14451763 5.325 
chr2:14457708-14457774 5.86364 
chr2:14465726-14465761 5.42857 
chr2:14470295-14470313 5.77778 
chr2:14470687-14470770 5.25301 
chr2:14473058-14473071 6 
chr2:14476800-14476827 5.7037 
chr2:14476840-14476914 5.35135 
chr2:14478334-14478346 6 
chr2:14478475-14478507 5.34375 
chr2:14479752-14479765 6 
chr2:14479939-14479993 5.64815 
chr2:14480004-14480033 5.72414 
chr2:14482377-14482402 5.88 
chr2:14483760-14483853 5.75269 
chr2:14483867-14483954 5.35632 
chr2:14484477-14484529 5.26923 
chr2:14486177-14486211 5.94118 
chr2:14487112-14487137 5.48 
chr2:14487698-14487717 5.94737 
chr2:14488788-14488819 5.3871 
chr2:14489935-14489947 6 
chr2:14490044-14490085 5.5122 
chr2:14494029-14494055 5.69231 
chr2:14495024-14495050 5.61538 
chr2:14496343-14496368 6 
chr2:14509559-14509580 6 
chr2:14510942-14510956 6 
chr2:14511642-14511684 6 
chr2:14513639-14513683 5.81818 
chr2:14513805-14513839 5.82353 
chr2:14514632-14514743 5.27027 
chr2:14516497-14516513 6 
chr2:14517047-14517071 6 
chr2:14517895-14518033 5.63768 
chr2:14519059-14519083 5.5 
chr2:14524877-14524902 5.72 
chr2:14525574-14525634 5.83333 
chr2:14526584-14526742 5.53797 
chr2:14526924-14526964 5.15 
chr2:14528076-14528139 5.52381 
chr2:14529477-14529499 5.86364 
chr2:14530473-14530501 5.42857 
chr2:14531830-14531844 6 
chr2:14532324-14532337 6 
chr2:14535883-14536066 5.31694 
chr2:14536329-14536346 5.88235 
chr2:14536455-14536480 5.4 
chr2:14537329-14537357 5.64286 
chr2:14537366-14537394 5.96429 
chr2:14538746-14538776 5.93333 
chr2:14539665-14539686 5.80952 
chr2:14541801-14541836 5.11429 
chr2:14543005-14543039 6 
chr2:14543878-14543911 5.57576 
chr2:14549570-14549594 5.41667 
chr2:14550226-14550240 6 
chr2:14551359-14551381 5.90909 
chr2:14559406-14559428 6 
chr2:14560950-14561002 5.57692 
chr2:14565518-14565552 5.5 
chr2:14566931-14566947 5.875 
chr2:14571797-14571825 5.42857 
chr2:14572445-14572475 5.26667 
chr2:14572632-14572657 5.6 
chr2:14576403-14576422 5.78947 
chr2:14576550-14576570 5.8 
chr2:14576584-14576641 5.45614 
chr2:14588330-14588363 5.51515 
chr2:14589716-14589734 6 
chr2:14593108-14593132 5.54167 
chr2:14598872-14598886 6 
chr2:14599288-14599316 5.5 
chr2:14603999-14604039 5.55 
chr2:14604400-14604429 5.58621 
chr2:14604773-14604796 5.47826 
chr2:14605125-14605166 5.73171 
chr2:14608973-14609001 5.32143 
chr2:14609088-14609145 5.78947 
chr2:14614749-14614777 5.75 
chr2:14617349-14617363 6 
chr2:14620840-14620880 5.2 
chr2:14620931-14620967 5.63889 
chr2:14620988-14621018 5.46667 
chr2:14622205-14622229 6 
chr2:14622396-14622478 5.36585 
chr2:14622809-14622826 6 
chr2:14626619-14626693 5.2027 
chr2:14628855-14628891 5.83333 
chr2:14629019-14629039 5.65 
chr2:14636014-14636034 5.85 
chr2:14636322-14636351 5.48276 
chr2:14639294-14639336 5.45238 
chr2:14641061-14641094 5.93939 
chr2:14641554-14641586 5.65625 
chr2:14648767-14648788 5.61905 
chr2:14649230-14649243 6 
chr2:14650641-14650666 5.68 
chr2:14651598-14651659 5.90164 
chr2:14653056-14653085 5.68966 
chr2:14654885-14654915 5.5 
chr2:14656092-14656117 5.64 
chr2:14656805-14656827 6 
chr2:14657335-14657353 5.83333 
chr2:14658195-14658218 6 
chr2:14659569-14659587 5.88889 
chr2:14660554-14660571 6 
chr2:14662906-14662922 6 
chr2:14662958-14662998 5.35 
chr2:14663984-14664010 5.92308 
chr2:14664189-14664216 5.48148 
chr2:14665440-14665549 5.40367 
chr2:14667491-14667520 5.34483 
chr2:14668939-14668958 6 
chr2:14670006-14670038 5.65625 
chr2:14670049-14670081 5.34375 
chr2:14672342-14672362 5.9 
chr2:14673223-14673267 5.45455 
chr2:14675285-14675326 5.41463 
chr2:14679756-14679843 5.95402 
chr2:14681593-14681618 5.72 
chr2:14682490-14682520 5.43333 
chr2:14689149-14689185 5.58333 
chr2:14691040-14691094 5.83333 
chr2:14691540-14691559 5.68421 
chr2:14692995-14693014 6 
chr2:14694250-14694278 5.78571 
chr2:14694442-14694482 6 
chr2:14694587-14694615 6 
chr2:14695228-14695242 6 
chr2:14697362-14697374 6 
chr2:14699770-14699805 5.91429 
chr2:14700272-14700288 5.875 
chr2:14702598-14702628 5.3 
chr2:14703355-14703376 5.80952 
chr2:14704831-14704863 5.34375 
chr2:14705506-14705541 6 
chr2:14707079-14707100 6 
chr2:14708072-14708116 5.90909 
chr2:14710769-14710904 5.6963 
chr2:14715375-14715402 5.92593 
chr2:14716525-14716537 6 
chr2:14720814-14720833 5.63158 
chr2:14724711-14724744 5.84848 
chr2:14725764-14725778 6 
chr2:14726806-14726828 5.90909 
chr2:14728241-14728254 6 
chr2:14732415-14732430 6 
chr2:14732468-14732503 5.82857 
chr2:14737600-14737635 5.34286 
chr2:14740852-14740886 5.61765 
chr2:14744962-14744984 5.54545 
chr2:14746667-14746684 6 
chr2:14746704-14746741 6 
chr2:14748358-14748371 6 
chr2:14749272-14749302 5.66667 
chr2:14750609-14750630 5.61905 
chr2:14750783-14750799 6 
chr2:14750957-14751001 5.68182 
chr2:14753067-14753098 5.67742 
chr2:14753542-14753566 5.66667 
chr2:14755282-14755333 5.80392 
chr2:14756897-14756932 5.85714 
chr2:14757614-14757637 5.52174 
chr2:14761265-14761288 5.52174 
chr2:14764645-14764685 5.55 
chr2:14764941-14764979 5.31579 
chr2:14765697-14765726 5.7931 
chr2:14769145-14769168 5.47826 
chr2:14769573-14769599 5.65385 
chr2:14773173-14773201 5.42857 
chr2:14774498-14774522 5.375 
chr2:14776393-14776411 5.88889 
chr2:14776969-14776993 5.91667 
chr2:14778183-14778199 5.875 
chr2:14778337-14778353 6 
chr2:14779078-14779172 5.39362 
chr2:14779227-14779252 6 
chr2:14780798-14780823 5.32 
chr2:14788883-14788908 5.32 
chr2:14792387-14792410 5.78261 
chr2:14792985-14793014 5.44828 
chr2:14793801-14793837 5.44444 
chr2:14793934-14793947 6 
chr2:14801843-14801878 5.82857 
chr2:14804412-14804444 5.34375 
chr2:14804535-14804584 5.55102 
chr2:14804908-14804955 5.34043 
chr2:14806009-14806032 5.47826 
chr2:14809194-14809248 5.42593 
chr2:14814099-14814142 5.83721 
chr2:14817409-14817429 5.9 
chr2:14817490-14817511 5.57143 
chr2:14820547-14820569 5.72727 
chr2:14822650-14822700 6 
chr2:14825205-14825236 5.87097 
chr2:14827034-14827071 6 
chr2:14828288-14828319 5.25806 
chr2:14834725-14834755 5.13333 
chr2:14834788-14834827 5.82051 
chr2:14835125-14835144 5.73684 
chr2:14837856-14837889 5.81818 
chr2:14839959-14839986 5.55556 
chr2:14843373-14843398 5.36 
chr2:14844954-14844973 5.63158 
chr2:14845433-14845454 5.80952 
chr2:14846328-14846357 5.27586 
chr2:14850023-14850038 5.86667 
chr2:14850189-14850222 5.84848 
chr2:14850444-14850470 6 
chr2:14851591-14851605 6 
chr2:14851716-14851732 6 
chr2:14860347-14860454 5.66355 
chr2:14860909-14860935 5.34615 
chr2:14870395-14870423 5.60714 
chr2:14870450-14870472 5.77273 
chr2:14875848-14875870 6 
chr2:14876317-14876340 5.47826 
chr2:14876849-14876875 6 
chr2:14880410-14880468 5.31034 
chr2:14884750-14884814 5.875 
chr2:14886288-14886329 5.29268 
chr2:14886469-14886496 5.2963 
chr2:14886775-14886905 5.27692 
chr2:14886940-14886968 5.32143 
chr2:14887026-14887077 5.5098 
chr2:14887168-14887195 5.48148 
chr2:14887296-14887324 5.5 
chr2:14887416-14887495 5.17722 
chr2:14887592-14887662 5.47143 
chr2:14887675-14887753 5.42308 
chr2:14888443-14888470 5.62963 
chr2:14891330-14891354 6 
chr2:14895707-14895723 5.8125 
chr2:14900630-14900652 5.68182 
chr2:14900692-14900788 5.41667 
chr2:14900826-14900857 5.87097 
chr2:14901049-14901090 5.87805 
chr2:14902570-14902598 5.85714 
chr2:14905666-14905685 5.73684 
chr2:14912097-14912134 5.37838 
chr2:14918859-14918875 5.875 
chr2:14921039-14921070 5.29032 
chr2:14923240-14923269 5.41379 
chr2:14923436-14923456 5.85 
chr2:14928727-14928754 5.55556 
chr2:14928832-14928845 5.92308 
chr2:14930773-14930788 5.93333 
chr2:14930945-14930991 5.69565 
chr2:14931927-14931963 6 
chr2:14933164-14933223 5.71186 
chr2:14934665-14934697 5.28125 
chr2:14935288-14935316 5.39286 
chr2:14936067-14936108 5.80488 
chr2:14937043-14937065 6 
chr2:14937218-14937241 5.69565 
chr2:14940906-14940923 5.82353 
chr2:14941335-14941356 5.71429 
chr2:14943160-14943186 6 
chr2:14943756-14943788 5.84375 
chr2:14946437-14946473 5.25 
chr2:14947150-14947166 5.875 
chr2:14947564-14947610 5.86957 
chr2:14948029-14948058 5.65517 
chr2:14951857-14951901 5.47727 
chr2:14952728-14952769 5.34146 
chr2:14961036-14961065 5.93103 
chr2:14961978-14962002 5.45833 
chr2:14972431-14972457 5.65385 
chr2:14982970-14982983 6 
chr2:14983671-14983701 5.93333 
chr2:14985989-14986014 5.36 
chr2:14986946-14986968 5.77273 
chr2:14987015-14987041 5.76923 
chr2:14987506-14987524 6 
chr2:14988884-14988899 6 
chr2:14994043-14994063 5.7 
chr2:14994191-14994236 5.57778 
chr2:14996193-14996215 5.72727 
chr2:15001113-15001143 5.36667 
chr2:15004444-15004468 5.91667 
chr2:15004502-15004523 5.85714 
chr2:15005925-15005945 5.8 
chr2:15010762-15010808 5.36957 
chr2:15011101-15011129 5.39286 
chr2:15012532-15012548 5.875 
chr2:15013258-15013284 5.30769 
chr2:15013292-15013318 5.53846 
chr2:15013811-15013839 5.42857 
chr2:15014587-15014601 6 
chr2:15014763-15014781 5.77778 
chr2:15019611-15019641 5.16667 
chr2:15024095-15024132 5.81081 
chr2:15028246-15028264 6 
chr2:15028749-15028771 5.59091 
chr2:15030946-15030982 5.91667 
chr2:15033002-15033014 6 
chr2:15034653-15034684 5.70968 
chr2:15035177-15035190 6 
chr2:15035337-15035357 5.65 
chr2:15040624-15040645 5.95238 
chr2:15042599-15042639 5.375 
chr2:15043183-15043202 5.89474 
chr2:15043451-15043468 5.76471 
chr2:15046215-15046265 5.82 
chr2:15048486-15048509 5.65217 
chr2:15049443-15049455 6 
chr2:15049490-15049508 6 
chr2:15052827-15052847 6 
chr2:15058436-15058449 6 
chr2:15061830-15061857 5.62963 
chr2:15069498-15069514 6 
chr2:15071182-15071209 5.55556 
chr2:15078249-15078278 5.55172 
chr2:15078415-15078438 5.43478 
chr2:15084427-15084457 6 
chr2:15084843-15084867 5.625 
chr2:15089788-15089810 5.77273 
chr2:15093259-15093288 5.17241 
chr2:15097402-15097429 6 
chr2:15103067-15103081 5.92857 
chr2:15103391-15103420 5.65517 
chr2:15109494-15109509 6 
chr2:15110113-15110146 5.81818 
chr2:15110157-15110187 5.83333 
chr2:15111638-15111661 5.86957 
chr2:15112547-15112565 6 
chr2:15127596-15127609 6 
chr2:15128479-15128492 6 
chr2:15129381-15129457 5.51316 
chr2:15129681-15129705 5.91667 
chr2:15130160-15130182 5.81818 
chr2:15130382-15130396 6 
chr2:15135178-15135194 5.875 
chr2:15137284-15137325 5.70732 
chr2:15137447-15137463 6 
chr2:15141359-15141439 5.6375 
chr2:15144791-15144808 6 
chr2:15148930-15148949 5.63158 
chr2:15149727-15149772 5.91111 
chr2:15149816-15149873 5.64912 
chr2:15151138-15151162 5.41667 
chr2:15152471-15152526 5.41818 
chr2:15153911-15153937 5.84615 
chr2:15158554-15158583 5.27586 
chr2:15158872-15158897 5.44 
chr2:15163213-15163243 5.2 
chr2:15164074-15164107 5.48485 
chr2:15166586-15166615 6 
chr2:15167477-15167504 5.59259 
chr2:15174077-15174471 5.70558 
chr2:15174811-15174843 5.65625 
chr2:15177686-15177715 5.24138 
chr2:15178198-15178215 5.76471 
chr2:15178236-15178249 6 
chr2:15181963-15181987 5.66667 
chr2:15185627-15185642 5.93333 
chr2:15185666-15185684 6 
chr2:15187544-15187578 5.64706 
chr2:15190364-15190438 5.64865 
chr2:15196941-15196972 5.96774 
chr2:15200071-15200113 6 
chr2:15204311-15204338 5.62963 
chr2:15204405-15204439 5.5 
chr2:15204885-15204914 5.48276 
chr2:15207283-15207307 6 
chr2:15207469-15207630 5.80745 
chr2:15208083-15208098 5.93333 
chr2:15211748-15211760 6 
chr2:15213248-15213263 5.86667 
chr2:15213600-15213622 5.95455 
chr2:15214451-15214572 5.66116 
chr2:15215884-15215912 5.71429 
chr2:15217528-15217547 5.73684 
chr2:15217784-15217820 5.94444 
chr2:15222240-15222260 5.85 
chr2:15224164-15224188 5.45833 
chr2:15224522-15224540 5.94444 
chr2:15227347-15227376 6 
chr2:15229866-15229885 6 
chr2:15231610-15231669 5.69492 
chr2:15233963-15233976 6 
chr2:15238015-15238853 5.72196 
chr2:15239079-15239134 5.83636 
chr2:15243101-15243149 6 
chr2:15243162-15243195 5.78788 
chr2:15245583-15245601 5.88889 
chr2:15246563-15246598 6 
chr2:15250034-15250063 5.62069 
chr2:15251988-15252052 5.70312 
chr2:15253444-15253481 6 
chr2:15256533-15256557 6 
chr2:15259427-15259445 6 
chr2:15261598-15261619 5.66667 
chr2:15262189-15262222 5.27273 
chr2:15269153-15269180 5.48148 
chr2:15271306-15271329 5.6087 
chr2:15272735-15272764 5.27586 
chr2:15274180-15274206 6 
chr2:15274575-15274615 5.6 
chr2:15275991-15276022 5.58065 
chr2:15277900-15277912 6 
chr2:15279625-15279653 5.82143 
chr2:15281237-15281258 6 
chr2:15281288-15281312 5.54167 
chr2:15281804-15281831 5.92593 
chr2:15284142-15284187 5.55556 
chr2:15285507-15285553 5.86957 
chr2:15287716-15287742 5.65385 
chr2:15290190-15290205 6 
chr2:15291967-15291984 6 
chr2:15293279-15293301 5.77273 
chr2:15298830-15298843 5.92308 
chr2:15299927-15299956 6 
chr2:15309341-15309362 5.85714 
chr2:15315088-15315111 6 
chr2:15316582-15316600 6 
chr2:15318316-15318341 5.68 
chr2:15318359-15318381 5.59091 
chr2:15319070-15319087 5.82353 
chr2:15319590-15319626 5.80556 
chr2:15326190-15326261 5.73239 
chr2:15326276-15326329 5.41509 
chr2:15327501-15327532 5.6129 
chr2:15328809-15328842 5.57576 
chr2:15332473-15332494 5.71429 
chr2:15337299-15337321 5.72727 
chr2:15339250-15339264 6 
chr2:15340020-15340038 6 
chr2:15340518-15340545 5.37037 
chr2:15342634-15342675 5.95122 
chr2:15343236-15343273 5.35135 
chr2:15343970-15344061 5.71429 
chr2:15344381-15344409 5.75 
chr2:15345127-15345153 5.69231 
chr2:15345451-15345505 5.40741 
chr2:15351389-15351417 5.60714 
chr2:15358548-15358561 5.92308 
chr2:15359427-15359463 5.72222 
chr2:15368303-15368326 5.52174 
chr2:15369463-15369493 5.83333 
chr2:15369905-15369929 5.95833 
chr2:15370517-15370533 6 
chr2:15376651-15376674 6 
chr2:15376723-15376758 5.25714 
chr2:15376778-15376804 5.26923 
chr2:15377684-15377730 6 
chr2:15377895-15377911 6 
chr2:15378198-15378210 6 
chr2:15379426-15379539 5.56637 
chr2:15379588-15379611 5.47826 
chr2:15379813-15379834 5.52381 
chr2:15380570-15380592 6 
chr2:15383943-15383960 5.88235 
chr2:15385732-15385796 5.9375 
chr2:15387788-15387876 5.71591 
chr2:15388695-15388724 5.31034 
chr2:15391575-15391600 5.72 
chr2:15392622-15392667 5.73333 
chr2:15395027-15395045 6 
chr2:15396417-15396432 6 
chr2:15406857-15406892 5.4 
chr2:15407304-15407316 6 
chr2:15409469-15409490 5.7619 
chr2:15410288-15410316 5.28571 
chr2:15412029-15412048 5.84211 
chr2:15413017-15413042 5.84 
chr2:15415055-15415076 5.52381 
chr2:15420455-15420508 5.30189 
chr2:15424249-15424268 5.63158 
chr2:15425184-15425213 5.27586 
chr2:15427838-15427863 5.32 
chr2:15429054-15429067 6 
chr2:15429191-15429213 5.90909 
chr2:15429374-15429401 5.88889 
chr2:15430117-15430264 5.78912 
chr2:15432049-15432077 5.60714 
chr2:15436648-15436680 5.96875 
chr2:15436964-15436993 5.75862 
chr2:15437980-15438008 6 
chr2:15445573-15445589 6 
chr2:15448082-15448110 5.57143 
chr2:15449138-15449186 5.75 
chr2:15452152-15452175 5.43478 
chr2:15454485-15454513 5.53571 
chr2:15454970-15454982 6 
chr2:15456221-15456246 5.84 
chr2:15457819-15457842 5.43478 
chr2:15462508-15462544 5.58333 
chr2:15463958-15464004 6 
chr2:15467165-15467200 5.48571 
chr2:15473964-15473976 6 
chr2:15474291-15474326 5.54286 
chr2:15474764-15474794 5.4 
chr2:15475298-15475317 6 
chr2:15476052-15476066 6 
chr2:15477576-15477616 5.675 
chr2:15478788-15478835 5.87234 
chr2:15479757-15479788 5.90323 
chr2:15481510-15481547 5.83784 
chr2:15482405-15482457 5.76923 
chr2:15482739-15482763 5.5 
chr2:15484122-15484142 5.7 
chr2:15486419-15486440 5.52381 
chr2:15489114-15489140 5.65385 
chr2:15489757-15489788 5.54839 
chr2:15489913-15489942 5.44828 
chr2:15491994-15492023 6 
chr2:15495443-15495464 6 
chr2:15498272-15498301 5.58621 
chr2:15498366-15498393 5.74074 
chr2:15498507-15498581 5.51351 
chr2:15499681-15499731 5.36 
chr2:15500454-15500477 5.95652 
chr2:15500635-15500648 6 
chr2:15500773-15500788 6 
chr2:15501635-15501657 6 
chr2:15502439-15502467 5.89286 
chr2:15508100-15508164 5.40625 
chr2:15508191-15508229 5.44737 
chr2:15508315-15508336 6 
chr2:15509938-15509957 5.68421 
chr2:15513077-15513101 5.54167 
chr2:15515793-15515826 5.93939 
chr2:15516552-15516592 5.7 
chr2:15517037-15517071 5.23529 
chr2:15520350-15520383 5.27273 
chr2:15521449-15521472 5.6087 
chr2:15526925-15526947 5.5 
chr2:15528514-15528541 5.62963 
chr2:15531788-15531818 5.7 
chr2:15537466-15537486 5.85 
chr2:15538214-15538281 5.80597 
chr2:15540343-15540368 5.44 
chr2:15541488-15541546 5.31034 
chr2:15543975-15544019 5.81818 
chr2:15544624-15544645 5.71429 
chr2:15546227-15546262 5.54286 
chr2:15556209-15556228 6 
chr2:15556928-15556949 5.80952 
chr2:15559438-15559479 5.63415 
chr2:15559513-15559539 5.53846 
chr2:15561259-15561277 6 
chr2:15563597-15563622 5.8 
chr2:15565512-15565537 5.52 
chr2:15568412-15568441 5.44828 
chr2:15570485-15570543 5.43103 
chr2:15574059-15574088 5.7931 
chr2:15574246-15574269 5.65217 
chr2:15574335-15574423 5.68182 
chr2:15577440-15577458 5.83333 
chr2:15579429-15579444 6 
chr2:15585627-15585646 5.63158 
chr2:15587087-15587108 5.71429 
chr2:15591148-15591190 5.80952 
chr2:15592711-15592723 6 
chr2:15593893-15593916 5.95652 
chr2:15596693-15596718 5.32 
chr2:15601925-15601948 5.47826 
chr2:15601999-15602032 5.18182 
chr2:15602746-15602762 6 
chr2:15603912-15603924 6 
chr2:15605927-15605953 5.53846 
chr2:15609958-15609978 5.65 
chr2:15610105-15610137 5.78125 
chr2:15611085-15611099 5.92857 
chr2:15614360-15614396 5.44444 
chr2:15614668-15614697 5.89655 
chr2:15620553-15620572 5.94737 
chr2:15623304-15623319 5.93333 
chr2:15629890-15629912 5.63636 
chr2:15631288-15631311 5.43478 
chr2:15631859-15631885 6 
chr2:15633953-15633966 6 
chr2:15634319-15634338 5.68421 
chr2:15636178-15636247 5.71014 
chr2:15636718-15636801 5.37349 
chr2:15638488-15638509 5.66667 
chr2:15638874-15638890 6 
chr2:15639053-15639066 6 
chr2:15639888-15639926 5.57895 
chr2:15640626-15640659 6 
chr2:15641045-15641066 5.90476 
chr2:15641707-15641726 6 
chr2:15646162-15646184 5.54545 
chr2:15646360-15646395 5.57143 
chr2:15646907-15646933 5.69231 
chr2:15647529-15647543 6 
chr2:15650793-15650824 5.41935 
chr2:15654585-15654625 5.325 
chr2:15655641-15655663 5.77273 
chr2:15656846-15656862 6 
chr2:15657252-15657288 5.33333 
chr2:15658253-15658265 6 
chr2:15658748-15658763 5.93333 
chr2:15664037-15664065 5.92857 
chr2:15667752-15667779 5.40741 
chr2:15668467-15668495 5.35714 
chr2:15668523-15668645 5.5082 
chr2:15668990-15669051 5.63934 
chr2:15669615-15669631 5.875 
chr2:15670181-15670198 6 
chr2:15670618-15670659 5.53659 
chr2:15671057-15671072 5.86667 
chr2:15672190-15672207 5.82353 
chr2:15672612-15672629 6 
chr2:15673803-15673853 6 
chr2:15675647-15675706 6 
chr2:15679967-15680017 5.6 
chr2:15680831-15680860 6 
chr2:15682745-15682788 5.72093 
chr2:15684483-15684548 5.43077 
chr2:15686851-15686867 5.8125 
chr2:15689851-15689869 5.88889 
chr2:15690285-15690300 6 
chr2:15690699-15690723 5.5 
chr2:15692546-15692558 6 
chr2:15692917-15692930 6 
chr2:15693807-15694026 5.69406 
chr2:15696193-15696232 5.35897 
chr2:15697675-15697706 5.22581 
chr2:15698537-15698588 5.47059 
chr2:15699186-15699206 6 
chr2:15699788-15699830 5.40476 
chr2:15700366-15700397 5.96774 
chr2:15702230-15702265 5.91429 
chr2:15702632-15702647 6 
chr2:15703888-15703916 5.96429 
chr2:15709388-15709408 5.9 
chr2:15709836-15709865 6 
chr2:15712949-15712966 6 
chr2:15715475-15715495 6 
chr2:15716016-15716029 6 
chr2:15716170-15716200 5.96667 
chr2:15717073-15717089 6 
chr2:15720276-15720366 5.8 
chr2:15721215-15721235 5.65 
chr2:15724550-15724571 5.52381 
chr2:15730721-15730737 6 
chr2:15730866-15730886 5.85 
chr2:15731043-15731069 6 
chr2:15733024-15733061 5.24324 
chr2:15734199-15734235 5.80556 
chr2:15736005-15736023 6 
chr2:15739413-15739441 5.92857 
chr2:15740859-15740885 5.92308 
chr2:15742815-15742838 5.91304 
chr2:15742862-15742887 5.84 
chr2:15748788-15748804 6 
chr2:15749604-15749635 5.41935 
chr2:15750983-15751025 5.80952 
chr2:15753144-15753173 6 
chr2:15753957-15753972 6 
chr2:15754922-15754944 5.59091 
chr2:15755428-15755441 5.92308 
chr2:15756008-15756028 6 
chr2:15756186-15756206 6 
chr2:15757518-15757544 5.34615 
chr2:15759215-15759242 5.22222 
chr2:15765799-15765831 5.3125 
chr2:15771671-15771722 5.76471 
chr2:15773978-15774018 5.675 
chr2:15775069-15775082 6 
chr2:15779220-15779246 5.57692 
chr2:15779658-15779688 5.8 
chr2:15780802-15780826 5.41667 
chr2:15784191-15784208 5.88235 
chr2:15784353-15784370 6 
chr2:15786516-15786533 6 
chr2:15788682-15788857 5.62286 
chr2:15791954-15791968 6 
chr2:15792259-15792288 5.51724 
chr2:15797210-15797240 5.33333 
chr2:15797819-15797846 6 
chr2:15802223-15802245 5.5 
chr2:15809968-15809986 6 
chr2:15810007-15810035 5.96429 
chr2:15811839-15811852 6 
chr2:15813928-15813957 5.62069 
chr2:15816642-15816654 6 
chr2:15818783-15818799 6 
chr2:15818941-15818978 5.81081 
chr2:15819734-15819763 5.24138 
chr2:15819985-15819997 6 
chr2:15821174-15821341 5.89222 
chr2:15823955-15823977 5.72727 
chr2:15826108-15826133 5.72 
chr2:15827831-15827856 5.72 
chr2:15828456-15828481 5.88 
chr2:15830628-15830647 6 
chr2:15831788-15831825 5.48649 
chr2:15833661-15833699 5.84211 
chr2:15835788-15835828 5.95 
chr2:15837770-15837799 6 
chr2:15838195-15838210 6 
chr2:15838305-15838356 6 
chr2:15847817-15847835 6 
chr2:15848117-15848139 5.81818 
chr2:15850948-15850968 6 
chr2:15852356-15852375 6 
chr2:15855327-15855351 5.95833 
chr2:15856050-15856083 5.60606 
chr2:15856623-15856639 6 
chr2:15860403-15860437 5.88235 
chr2:15862249-15862280 5.25806 
chr2:15863436-15863470 6 
chr2:15872377-15872399 5.72727 
chr2:15876379-15876397 6 
chr2:15877487-15877500 6 
chr2:15879017-15879057 5.75 
chr2:15882921-15882962 6 
chr2:15884901-15884920 5.63158 
chr2:15894459-15894478 5.84211 
chr2:15895395-15895425 5.26667 
chr2:15895834-15895860 5.65385 
chr2:15896543-15896566 5.52174 
chr2:15899420-15899449 5.89655 
chr2:15900341-15900364 5.47826 
chr2:15907574-15907592 5.77778 
chr2:15907815-15907844 5.93103 
chr2:15908569-15908597 5.39286 
chr2:15914729-15914748 5.63158 
chr2:15918283-15918327 6 
chr2:15919330-15919358 6 
chr2:15921072-15921197 5.752 
chr2:15921216-15921328 5.72321 
chr2:15924550-15924571 5.52381 
chr2:15927755-15927848 5.63441 
chr2:15927860-15927887 5.77778 
chr2:15927915-15927943 5.78571 
chr2:15927971-15928021 5.46 
chr2:15928032-15928060 5.46429 
chr2:15928087-15928134 5.31915 
chr2:15930915-15930943 5.42857 
chr2:15932392-15932418 5.84615 
chr2:15933128-15933211 5.62651 
chr2:15935344-15935357 6 
chr2:15937398-15937466 5.11765 
chr2:15938788-15938822 5.52941 
chr2:15940548-15940573 5.84 
chr2:15942803-15942829 5.46154 
chr2:15947542-15947575 5.51515 
chr2:15950157-15950218 5.59016 
chr2:15954883-15954904 5.66667 
chr2:15960038-15960051 6 
chr2:15961078-15961092 6 
chr2:15961840-15961860 5.9 
chr2:15963894-15963920 6 
chr2:15964509-15964536 5.62963 
chr2:15966556-15966571 5.93333 
chr2:15968204-15968229 5.84 
chr2:15968638-15968663 6 
chr2:15969614-15969649 6 
chr2:15970058-15970079 5.90476 
chr2:15970924-15970943 5.84211 
chr2:15971691-15971705 6 
chr2:15973224-15973267 5.30233 
chr2:15978561-15978582 6 
chr2:15979227-15979248 5.52381 
chr2:15987291-15987333 5.52381 
chr2:15988077-15988089 6 
chr2:15988523-15988536 6 
chr2:15991950-15991982 5.78125 
chr2:15992101-15992123 5.81818 
chr2:15992162-15992184 5.81818 
chr2:15992195-15992244 5.67347 
chr2:15992536-15992564 6 
chr2:15993413-15993441 6 
chr2:15994433-15994451 5.83333 
chr2:15995830-15995853 5.78261 
chr2:15997200-15997212 6 
chr2:15998293-15998314 6 
chr2:16000178-16000195 6 
chr2:16002391-16002407 6 
chr2:16003380-16003393 5.92308 
chr2:16003520-16003545 5.36 
chr2:16005529-16005547 5.88889 
chr2:16005650-16005715 5.90769 
chr2:16006086-16006108 5.72727 
chr2:16006438-16006454 5.875 
chr2:16008285-16008317 5.75 
chr2:16008573-16008586 6 
chr2:16009097-16009109 6 
chr2:16010402-16010430 5.5 
chr2:16010726-16010755 6 
chr2:16013222-16013253 5.96774 
chr2:16013797-16013811 6 
chr2:16014157-16014174 6 
chr2:16015288-16015301 5.92308 
chr2:16016254-16016272 5.72222 
chr2:16018604-16018625 5.95238 
chr2:16018729-16018779 5.86 
chr2:16019441-16019456 6 
chr2:16020466-16020484 5.72222 
chr2:16020835-16020850 6 
chr2:16021543-16021585 5.28571 
chr2:16021831-16021851 5.6 
chr2:16022253-16022280 5.62963 
chr2:16022558-16022582 5.625 
chr2:16022726-16022739 6 
chr2:16023331-16023413 5.53659 
chr2:16024909-16024932 5.69565 
chr2:16028739-16028761 5.77273 
chr2:16029200-16029243 6 
chr2:16029740-16029766 5.69231 
chr2:16030110-16030133 5.56522 
chr2:16030413-16030451 5.65789 
chr2:16033318-16033356 5.65789 
chr2:16034982-16034999 6 
chr2:16037419-16037468 6 
chr2:16037855-16037891 5.83333 
chr2:16038891-16038905 6 
chr2:16039385-16039398 6 
chr2:16041384-16041427 5.86047 
chr2:16041478-16041519 5.41463 
chr2:16041895-16041919 5.79167 
chr2:16042881-16042910 6 
chr2:16043159-16043180 5.57143 
chr2:16043902-16043929 5.74074 
chr2:16047379-16047414 5.37143 
chr2:16048224-16048242 6 
chr2:16049323-16049351 5.67857 
chr2:16049868-16049917 5.81633 
chr2:16050070-16050122 5.73077 
chr2:16050469-16050499 5.53333 
chr2:16050874-16050892 5.77778 
chr2:16051049-16051073 6 
chr2:16051541-16051587 5.86957 
chr2:16052926-16052939 6 
chr2:16053127-16053182 5.36364 
chr2:16054625-16054650 5.68 
chr2:16055700-16055739 5.92308 
chr2:16055990-16056028 5.92105 
chr2:16057631-16057666 5.71429 
chr2:16058337-16058360 5.56522 
chr2:16060223-16060255 5.375 
chr2:16062162-16062175 6 
chr2:16062974-16062998 5.5 
chr2:16063120-16063142 5.86364 
chr2:16064989-16065014 5.72 
chr2:16065756-16065771 6 
chr2:16066700-16066718 5.83333 
chr2:16067162-16067178 6 
chr2:16067333-16067371 5.47368 
chr2:16068261-16068276 5.86667 
chr2:16069663-16069685 5.5 
chr2:16069816-16069843 6 
chr2:16070566-16070578 6 
chr2:16070731-16070745 6 
chr2:16072997-16073027 5.93333 
chr2:16073500-16073521 5.61905 
chr2:16075299-16075311 6 
chr2:16075463-16075487 5.83333 
chr2:16076307-16076319 6 
chr2:16076878-16076910 5.34375 
chr2:16080030-16080043 6 
chr2:16083510-16083541 6 
chr2:16085071-16085134 5.63492 
chr2:16085612-16085651 6 
chr2:16090772-16090803 5.6129 
chr2:16091117-16091144 5.74074 
chr2:16091842-16091864 6 
chr2:16094954-16094985 5.54839 
chr2:16095373-16095414 5.82927 
chr2:16097193-16097214 5.71429 
chr2:16098101-16098133 5.90625 
chr2:16099295-16099326 5.74194 
chr2:16103742-16103783 5.43902 
chr2:16107606-16107640 5.70588 
chr2:16109398-16109415 5.82353 
chr2:16110410-16110444 6 
chr2:16110853-16110878 5.48 
chr2:16112631-16112643 6 
chr2:16113108-16113143 5.8 
chr2:16118931-16118945 6 
chr2:16119742-16119795 5.62264 
chr2:16121063-16121108 5.6 
chr2:16121467-16121491 6 
chr2:16124326-16124383 5.24561 
chr2:16124422-16124461 5.4359 
chr2:16124622-16124654 5.6875 
chr2:16125397-16125547 5.45333 
chr2:16125572-16125625 5.45283 
chr2:16125668-16125826 5.55063 
chr2:16125834-16126001 5.50898 
chr2:16126026-16126054 5.35714 
chr2:16126076-16126213 5.52555 
chr2:16127806-16127830 5.41667 
chr2:16128183-16128196 6 
chr2:16129203-16129356 5.79085 
chr2:16129663-16129679 6 
chr2:16129714-16129726 6 
chr2:16131335-16131351 5.8125 
chr2:16132309-16132322 6 
chr2:16132693-16132714 5.95238 
chr2:16133131-16133147 6 
chr2:16134161-16134474 5.80511 
chr2:16134765-16134814 5.95918 
chr2:16135273-16135326 5.69811 
chr2:16135728-16135744 6 
chr2:16136278-16136297 6 
chr2:16141691-16141742 5.80392 
chr2:16142059-16142079 5.8 
chr2:16143196-16143214 5.88889 
chr2:16143924-16143939 6 
chr2:16143955-16144003 5.20833 
chr2:16145304-16145511 5.83575 
chr2:16145617-16145642 5.36 
chr2:16146371-16146411 5.825 
chr2:16147963-16147986 5.65217 
chr2:16148051-16148093 5.97619 
chr2:16148441-16148464 5.47826 
chr2:16152425-16152475 5.72 
chr2:16152633-16152658 5.76 
chr2:16153610-16153741 5.54198 
chr2:16153788-16153818 5.13333 
chr2:16156788-16156812 5.54167 
chr2:16157121-16157145 5.75 
chr2:16158022-16158337 5.90794 
chr2:16159425-16159455 5.43333 
chr2:16160486-16160542 5.60714 
chr2:16161515-16161547 5.46875 
chr2:16164833-16164853 5.8 
chr2:16167765-16167813 5.97917 
chr2:16168120-16168137 5.88235 
chr2:16168607-16168619 6 
chr2:16169562-16169587 5.92 
chr2:16179490-16179788 5.78859 
chr2:16182925-16182965 5.8 
chr2:16184696-16184712 6 
chr2:16188420-16188449 5.96552 
chr2:16189010-16189038 5.85714 
chr2:16192571-16192608 5.59459 
chr2:16194122-16194145 5.86957 
chr2:16194796-16194809 6 
chr2:16195622-16195639 5.76471 
chr2:16198697-16198717 5.6 
chr2:16198753-16198774 5.66667 
chr2:16199351-16199391 5.425 
chr2:16205980-16205993 6 
chr2:16209615-16209639 5.625 
chr2:16215051-16215071 5.7 
chr2:16216018-16216052 5.55882 
chr2:16216072-16216100 5.60714 
chr2:16216723-16216737 6 
chr2:16219124-16219152 5.17857 
chr2:16219233-16219260 5.33333 
chr2:16220947-16220965 6 
chr2:16221945-16222021 5.69737 
chr2:16224917-16224947 5.96667 
chr2:16227876-16227915 5.79487 
chr2:16228544-16228575 5.64516 
chr2:16229163-16229178 5.93333 
chr2:16229393-16229422 5.75862 
chr2:16229552-16229571 5.78947 
chr2:16231089-16231129 5.75 
chr2:16232406-16232426 6 
chr2:16232716-16232735 5.94737 
chr2:16236075-16236094 6 
chr2:16236564-16236582 6 
chr2:16237945-16237969 5.70833 
chr2:16238821-16238836 6 
chr2:16243665-16243712 5.42553 
chr2:16244028-16244056 5.35714 
chr2:16244401-16244445 5.47727 
chr2:16245076-16245119 5.32558 
chr2:16247788-16247826 5.94737 
chr2:16248599-16248620 5.71429 
chr2:16248654-16248693 5.87179 
chr2:16250580-16250606 5.34615 
chr2:16251116-16251140 6 
chr2:16252935-16253029 5.41489 
chr2:16253038-16253091 5.64151 
chr2:16253126-16253164 5.97368 
chr2:16253176-16253241 5.49231 
chr2:16253258-16253288 5.46667 
chr2:16253308-16253590 5.47518 
chr2:16253606-16253632 5.88462 
chr2:16253640-16253776 5.55147 
chr2:16253806-16253980 5.59195 
chr2:16257018-16257100 5.87805 
chr2:16257890-16257910 6 
chr2:16259016-16259037 5.61905 
chr2:16259327-16259347 5.9 
chr2:16260269-16260307 5.81579 
chr2:16262056-16262081 5.96 
chr2:16262905-16262936 5.54839 
chr2:16263503-16263521 6 
chr2:16270769-16270847 5.82051 
chr2:16271845-16271862 6 
chr2:16272865-16272882 5.88235 
chr2:16274076-16274105 6 
chr2:16275373-16275403 5.46667 
chr2:16277181-16277288 5.51402 
chr2:16278650-16278668 6 
chr2:16329732-16329979 5.43725 
chr2:16330022-16330056 5.61765 
chr2:16332054-16332082 6 
chr2:16332194-16332208 6 
chr2:16334724-16334748 5.875 
chr2:16336821-16336859 5.63158 
chr2:16340687-16340716 5.86207 
chr2:16340724-16340736 6 
chr2:16341807-16341822 6 
chr2:16342366-16342389 5.6087 
chr2:16343871-16343892 5.80952 
chr2:16346134-16346166 5.78125 
chr2:16350631-16350652 5.71429 
chr2:16350677-16350716 5.74359 
chr2:16351928-16351954 5.65385 
chr2:16351970-16352046 5.38158 
chr2:16354325-16354355 5.76667 
chr2:16354670-16354710 6 
chr2:16355678-16355710 5.875 
chr2:16357195-16357215 6 
chr2:16357237-16357261 5.41667 
chr2:16357892-16357916 5.5 
chr2:16358826-16358841 5.93333 
chr2:16359802-16359820 6 
chr2:16360060-16360079 6 
chr2:16360317-16360341 6 
chr2:16362740-16362753 5.92308 
chr2:16363504-16363526 5.77273 
chr2:16363764-16363776 6 
chr2:16365314-16365340 6 
chr2:16365498-16365520 6 
chr2:16368062-16368078 6 
chr2:16371190-16371216 5.84615 
chr2:16371691-16371716 5.96 
chr2:16372951-16372963 6 
chr2:16373388-16373417 5.72414 
chr2:16375764-16375776 6 
chr2:16377591-16377608 5.94118 
chr2:16380571-16380601 5.76667 
chr2:16383168-16383180 6 
chr2:16384637-16384781 5.4375 
chr2:16384801-16384860 5.38983 
chr2:16384888-16384929 5.65854 
chr2:16387416-16387440 5.41667 
chr2:16388145-16388180 5.42857 
chr2:16388420-16388433 6 
chr2:16393914-16393943 5.72414 
chr2:16394757-16394800 5.39535 
chr2:16395198-16395224 5.46154 
chr2:16399772-16399808 5.91667 
chr2:16400563-16400590 5.7037 
chr2:16401360-16401379 6 
chr2:16401533-16401559 5.80769 
chr2:16401853-16401875 5.5 
chr2:16402892-16402926 5.94118 
chr2:16403008-16403111 5.32039 
chr2:16403136-16403202 5.45455 
chr2:16403281-16403364 5.55422 
chr2:16403384-16403432 5.375 
chr2:16405078-16405101 6 
chr2:16406316-16406338 5.5 
chr2:16408603-16408628 5.32 
chr2:16409483-16409523 5.975 
chr2:16411389-16411416 5.85185 
chr2:16412790-16412817 5.77778 
chr2:16418154-16418174 6 
chr2:16418358-16418427 5.6087 
chr2:16418442-16418485 5.72093 
chr2:16420069-16420104 5.62857 
chr2:16420785-16420886 5.65347 
chr2:16428577-16428595 5.77778 
chr2:16429347-16429368 6 
chr2:16429548-16429581 5.30303 
chr2:16433469-16433498 5.48276 
chr2:16438682-16438698 6 
chr2:16447673-16447705 5.9375 
chr2:16448334-16448355 5.61905 
chr2:16451156-16451182 5.53846 
chr2:16452064-16452108 5.59091 
chr2:16454990-16455006 5.875 
chr2:16455293-16455338 6 
chr2:16456891-16456916 5.56 
chr2:16458821-16458844 5.91304 
chr2:16460203-16460229 6 
chr2:16462415-16462463 5.75 
chr2:16465989-16466013 6 
chr2:16470003-16470024 5.57143 
chr2:16470496-16470513 6 
chr2:16471450-16471466 5.875 
chr2:16471728-16471744 6 
chr2:16473991-16474027 5.16667 
chr2:16474174-16474298 5.62903 
chr2:16474656-16474712 5.82143 
chr2:16475438-16475474 5.47222 
chr2:16481021-16481055 5.88235 
chr2:16481116-16481170 5.51852 
chr2:16483127-16483157 5.36667 
chr2:16487505-16487529 5.70833 
chr2:16490176-16490196 5.9 
chr2:16490596-16490629 5.87879 
chr2:16491592-16491615 5.95652 
chr2:16492086-16492114 5.57143 
chr2:16497719-16497738 5.78947 
chr2:16501928-16501972 5.61364 
chr2:16504151-16504193 5.57143 
chr2:16504429-16504459 5.93333 
chr2:16505404-16505436 5.5625 
chr2:16509041-16509069 5.92857 
chr2:16513512-16513748 5.52119 
chr2:16513795-16513849 5.55556 
chr2:16513865-16513955 5.47778 
chr2:16513963-16513981 5.72222 
chr2:16513990-16514038 5.54167 
chr2:16515312-16515330 6 
chr2:16516893-16516923 5.56667 
chr2:16523988-16524009 5.71429 
chr2:16526811-16526826 6 
chr2:16529171-16529191 5.75 
chr2:16529596-16529614 6 
chr2:16530366-16530409 5.53488 
chr2:16532409-16532427 6 
chr2:16534432-16534452 5.7 
chr2:16534548-16534578 5.86667 
chr2:16535974-16535996 5.63636 
chr2:16536905-16536926 6 
chr2:16537826-16537870 5.72727 
chr2:16538025-16538041 5.875 
chr2:16538830-16538879 5.55102 
chr2:16539508-16539555 5.51064 
chr2:16540117-16540139 6 
chr2:16540288-16540333 6 
chr2:16540547-16540565 5.88889 
chr2:16543637-16543667 5.23333 
chr2:16549379-16549405 5.46154 
chr2:16551161-16551217 5.42857 
chr2:16551263-16551285 5.5 
chr2:16553426-16553438 6 
chr2:16554519-16554537 5.72222 
chr2:16555101-16555210 5.22936 
chr2:16558166-16558193 5.33333 
chr2:16559094-16559108 6 
chr2:16560241-16560278 5.89189 
chr2:16560429-16560450 5.85714 
chr2:16562300-16562326 5.30769 
chr2:16563744-16563770 5.65385 
chr2:16566144-16566176 5.34375 
chr2:16567023-16567053 5.46667 
chr2:16568124-16568139 6 
chr2:16570679-16570696 5.76471 
chr2:16571155-16571221 5.45455 
chr2:16572575-16572672 5.72165 
chr2:16575357-16575377 5.9 
chr2:16575790-16575934 5.42361 
chr2:16575967-16576065 5.59184 
chr2:16576132-16576205 5.50685 
chr2:16576280-16576344 5.46875 
chr2:16576382-16576411 5.58621 
chr2:16576443-16576724 5.48399 
chr2:16576761-16576821 5.65 
chr2:16576847-16576880 5.30303 
chr2:16576946-16576997 5.5098 
chr2:16577235-16577256 5.57143 
chr2:16578118-16578145 5.51852 
chr2:16580391-16580423 5.375 
chr2:16581092-16581115 5.86957 
chr2:16582151-16582178 5.77778 
chr2:16582202-16582250 5.47917 
chr2:16582265-16582302 5.54054 
chr2:16582941-16582973 5.1875 
chr2:16588283-16588308 5.56 
chr2:16591165-16591198 5.30303 
chr2:16591236-16591336 5.55 
chr2:16591386-16591433 5.55319 
chr2:16593968-16593995 5.96296 
chr2:16596071-16596092 6 
chr2:16597526-16597569 5.67442 
chr2:16600528-16600550 6 
chr2:16602794-16602808 5.92857 
chr2:16606096-16606119 5.69565 
chr2:16621614-16621637 6 
chr2:16621927-16621954 5.7037 
chr2:16624708-16624729 5.57143 
chr2:16627597-16627615 6 
chr2:16628688-16628713 5.88 
chr2:16629033-16629109 5.36842 
chr2:16629305-16629324 6 
chr2:16630860-16630881 5.80952 
chr2:16631651-16631679 5.92857 
chr2:16633044-16633070 6 
chr2:16633354-16633371 5.82353 
chr2:16639781-16639805 5.375 
chr2:16639944-16639985 5.78049 
chr2:16642390-16642430 5.75 
chr2:16644667-16644694 5.40741 
chr2:16650084-16650114 5.43333 
chr2:16654152-16654218 5.56061 
chr2:16654811-16654835 5.625 
chr2:16655789-16655820 5.51613 
chr2:16666432-16666462 5.5 
chr2:16667235-16667254 5.89474 
chr2:16668501-16668595 5.88298 
chr2:16669411-16669446 5.48571 
chr2:16670560-16670598 5.36842 
chr2:16670905-16670942 5.45946 
chr2:16671553-16671579 5.42308 
chr2:16672849-16672875 5.57692 
chr2:16674033-16674056 5.43478 
chr2:16674173-16674196 5.43478 
chr2:16679235-16679254 6 
chr2:16686011-16686026 5.86667 
chr2:16686884-16686901 5.94118 
chr2:16689485-16689518 5.39394 
chr2:16694561-16694592 5.41935 
chr2:16696156-16696193 5.48649 
chr2:16705453-16705513 5.46667 
chr2:16714224-16714259 5.51429 
chr2:16714935-16714957 5.68182 
chr2:16718001-16718044 6 
chr2:16718094-16718114 5.9 
chr2:16720692-16720724 5.375 
chr2:16721095-16721120 5.68 
chr2:16724364-16724417 5.90566 
chr2:16726453-16726499 5.78261 
chr2:16728821-16728874 5.73585 
chr2:16731252-16731289 5.56757 
chr2:16731536-16731580 5.61364 
chr2:16739931-16739947 6 
chr2:16741427-16741448 5.57143 
chr2:16741830-16741857 5.62963 
chr2:16745922-16745958 5.66667 
chr2:16746084-16746106 5.90909 
chr2:16746443-16746455 6 
chr2:16747386-16747424 5.28947 
chr2:16748674-16748712 5.60526 
chr2:16749252-16749267 6 
chr2:16749495-16749512 6 
chr2:16753661-16753683 5.63636 
chr2:16757123-16757172 5.95918 
chr2:16758615-16758637 5.54545 
chr2:16760081-16760110 5.65517 
chr2:16760675-16760724 5.7551 
chr2:16761141-16761190 5.38776 
chr2:16762835-16762857 5.63636 
chr2:16765039-16765076 5.45946 
chr2:16767747-16767777 5.5 
chr2:16770994-16771007 6 
chr2:16771327-16771359 5.8125 
chr2:16773131-16773175 5.40909 
chr2:16774472-16774506 5.32353 
chr2:16774948-16775001 6 
chr2:16775139-16775152 5.92308 
chr2:16787639-16787677 5.44737 
chr2:16792165-16792201 6 
chr2:16793026-16793059 5.51515 
chr2:16793599-16793633 5.47059 
chr2:16799247-16799269 5.54545 
chr2:16800541-16800581 5.65 
chr2:16800629-16800711 5.57317 
chr2:16803077-16803101 5.625 
chr2:16805624-16805638 6 
chr2:16805873-16805887 6 
chr2:16806645-16806685 5.2 
chr2:16814674-16814692 6 
chr2:16814811-16814835 6 
chr2:16821228-16821243 5.86667 
chr2:16824240-16824299 5.33898 
chr2:16830336-16830361 5.56 
chr2:16830595-16830698 5.36893 
chr2:16830774-16830803 5.7931 
chr2:16830841-16830888 5.55319 
chr2:16830919-16830987 5.70588 
chr2:16831006-16831065 5.47458 
chr2:16837488-16837562 5.52703 
chr2:16837574-16837626 5.30769 
chr2:16838724-16838776 5.5 
chr2:16839923-16840018 5.54737 
chr2:16845437-16845475 5.31579 
chr2:16846942-16846971 5.65517 
chr2:16846986-16847038 5.48077 
chr2:16847052-16847086 5.32353 
chr2:16847137-16847177 5.8 
chr2:16848342-16848361 6 
chr2:16848717-16848760 5.86047 
chr2:16850459-16850473 6 
chr2:16853540-16853570 5.63333 
chr2:16855013-16855058 5.24444 
chr2:16856620-16856640 5.95 
chr2:16857311-16857335 5.625 
chr2:16858586-16858608 5.68182 
chr2:16862802-16862826 5.75 
chr2:16863675-16863702 5.66667 
chr2:16865902-16865925 5.73913 
chr2:16866916-16867054 5.88406 
chr2:16867088-16867109 5.57143 
chr2:16868956-16868980 5.5 
chr2:16873407-16873429 5.5 
chr2:16873974-16874007 5.75758 
chr2:16874268-16874280 6 
chr2:16874558-16874583 5.56 
chr2:16876175-16876192 5.76471 
chr2:16877224-16877259 5.74286 
chr2:16880015-16880092 5.72727 
chr2:16880103-16880117 6 
chr2:16887042-16887066 5.54167 
chr2:16890102-16890130 5.57143 
chr2:16890630-16890653 6 
chr2:16891370-16891386 5.875 
chr2:16894698-16894724 5.46154 
chr2:16899769-16899788 6 
chr2:16900085-16900130 5.24444 
chr2:16905973-16906003 6 
chr2:16907761-16907812 5.54902 
chr2:16908354-16908395 5.82927 
chr2:16912445-16912473 5.67857 
chr2:16912842-16912873 6 
chr2:16913790-16913816 5.34615 
chr2:16916960-16916981 5.90476 
chr2:16924692-16924716 6 
chr2:16927820-16927917 5.60825 
chr2:16927931-16927970 5.51282 
chr2:16928420-16928467 5.87234 
chr2:16930493-16930532 5.61538 
chr2:16939042-16939055 6 
chr2:16941695-16941728 5.84848 
chr2:16942911-16942941 5.53333 
chr2:16942960-16943025 5.64615 
chr2:16945936-16945965 5.62069 
chr2:16952889-16952955 5.37879 
chr2:16958643-16958661 6 
chr2:16958672-16958704 5.84375 
chr2:16968511-16968554 5.30233 
chr2:16968610-16968641 5.6129 
chr2:16969419-16969447 5.32143 
chr2:16971405-16971425 5.9 
chr2:16973127-16973152 5.44 
chr2:16983161-16983182 5.95238 
chr2:16983252-16983269 5.76471 
chr2:16984090-16984107 5.82353 
chr2:16987470-16987488 5.77778 
chr2:16987664-16987689 5.32 
chr2:16992660-16992696 5.5 
chr2:16999892-16999925 5.54545 
chr2:16999973-16999998 5.8 
chr2:17000008-17000023 6 
chr2:17005433-17005542 5.68807 
chr2:17007970-17008014 5.93182 
chr2:17010778-17010821 5.60465 
chr2:17011519-17011551 5.21875 
chr2:17011619-17011642 5.47826 
chr2:17013501-17013529 5.71429 
chr2:17013636-17013651 6 
chr2:17014267-17014292 5.4 
chr2:17017611-17017632 5.61905 
chr2:17018010-17018072 5.35484 
chr2:17021629-17021665 5.69444 
chr2:17023303-17023373 5.6 
chr2:17024494-17024522 5.64286 
chr2:17025436-17025480 5.93182 
chr2:17027308-17027343 5.22857 
chr2:17028450-17028477 5.85185 
chr2:17028842-17028861 6 
chr2:17032525-17032538 6 
chr2:17033072-17033109 5.81081 
chr2:17033520-17033560 5.525 
chr2:17038416-17038441 5.56 
chr2:17040035-17040054 5.73684 
chr2:17041257-17041276 5.78947 
chr2:17043150-17043176 5.76923 
chr2:17043294-17043325 5.16129 
chr2:17043408-17043454 5.69565 
chr2:17044517-17044530 6 
chr2:17046724-17046760 5.55556 
chr2:17047657-17047676 5.84211 
chr2:17050724-17050755 5.51613 
chr2:17052457-17052507 5.46 
chr2:17056000-17056026 6 
chr2:17057248-17057266 6 
chr2:17057394-17057413 5.63158 
chr2:17063873-17063938 5.24615 
chr2:17065953-17066104 5.47682 
chr2:17069052-17069074 5.72727 
chr2:17069402-17069427 6 
chr2:17071529-17071560 5.48387 
chr2:17074766-17074800 5.41176 
chr2:17076133-17076168 5.54286 
chr2:17076308-17076350 5.2619 
chr2:17079041-17079066 5.8 
chr2:17079605-17079651 5.58696 
chr2:17079772-17079808 5.61111 
chr2:17086513-17086537 5.75 
chr2:17088423-17088445 5.72727 
chr2:17088969-17089010 5.58537 
chr2:17090361-17090374 6 
chr2:17091140-17091165 5.52 
chr2:17091683-17091716 5.45455 
chr2:17098450-17098471 5.71429 
chr2:17098618-17098648 5.36667 
chr2:17099158-17099173 5.93333 
chr2:17100235-17100249 6 
chr2:17101394-17101431 5.32432 
chr2:17103878-17103903 5.44 
chr2:17109446-17109481 5.8 
chr2:17115400-17115423 5.52174 
chr2:17118396-17118546 5.64 
chr2:17119600-17119634 5.82353 
chr2:17121106-17121118 6 
chr2:17121306-17121332 5.42308 
chr2:17122036-17122075 5.71795 
chr2:17123195-17123224 5.24138 
chr2:17125382-17125405 5.47826 
chr2:17125561-17125580 5.94737 
chr2:17125657-17125732 5.81333 
chr2:17127893-17127937 6 
chr2:17129282-17129299 5.76471 
chr2:17130174-17130215 5.90244 
chr2:17130361-17130398 5.72973 
chr2:17131224-17131260 5.97222 
chr2:17131735-17131761 5.76923 
chr2:17134446-17134459 5.92308 
chr2:17138647-17138666 6 
chr2:17141046-17141059 6 
chr2:17144231-17144292 5.68852 
chr2:17145724-17145747 6 
chr2:17146396-17146427 5.74194 
chr2:17148290-17148312 5.90909 
chr2:17154766-17154789 5.47826 
chr2:17157065-17157082 6 
chr2:17158155-17158189 5.61765 
chr2:17159345-17159366 5.90476 
chr2:17160472-17160484 6 
chr2:17160869-17160894 5.4 
chr2:17164364-17164404 5.425 
chr2:17165012-17165078 5.4697 
chr2:17165985-17166019 5.58824 
chr2:17166991-17167049 5.39655 
chr2:17167100-17167137 5.43243 
chr2:17167573-17167611 5.92105 
chr2:17168003-17168050 5.68085 
chr2:17168499-17168531 5.1875 
chr2:17169528-17169555 6 
chr2:17170851-17170872 5.71429 
chr2:17182705-17182734 5.44828 
chr2:17185150-17185175 5.4 
chr2:17190398-17190436 5.92105 
chr2:17194192-17194210 6 
chr2:17194874-17194896 5.72727 
chr2:17195454-17195469 6 
chr2:17199999-17200011 6 
chr2:17201403-17201433 5.73333 
chr2:17203971-17203991 5.8 
chr2:17208232-17208272 5.475 
chr2:17209457-17209484 5.2963 
chr2:17210909-17210939 5.26667 
chr2:17211847-17211862 6 
chr2:17214904-17214919 6 
chr2:17216685-17216710 5.76 
chr2:17217524-17217538 6 
chr2:17217555-17217590 5.42857 
chr2:17221509-17221548 5.41026 
chr2:17222129-17222155 5.92308 
chr2:17223758-17223777 5.68421 
chr2:17231724-17231766 5.40476 
chr2:17231987-17232011 5.875 
chr2:17234546-17234578 5.5625 
chr2:17241958-17241980 5.54545 
chr2:17244315-17244370 5.61818 
chr2:17244462-17244493 5.35484 
chr2:17246670-17246687 6 
chr2:17250713-17250732 5.84211 
chr2:17254082-17254094 6 
chr2:17256923-17256952 5.27586 
chr2:17257301-17257321 5.8 
chr2:17259027-17259064 6 
chr2:17264345-17264359 6 
chr2:17267286-17267302 5.8125 
chr2:17269482-17269512 5.73333 
chr2:17270203-17270259 6 
chr2:17271697-17271724 5.59259 
chr2:17274166-17274194 5.39286 
chr2:17274224-17274251 5.33333 
chr2:17274681-17274712 5.87097 
chr2:17274758-17274785 6 
chr2:17278474-17278501 5.37037 
chr2:17278631-17278646 5.86667 
chr2:17279692-17279714 5.72727 
chr2:17282424-17282442 5.72222 
chr2:17285272-17285375 5.78641 
chr2:17286146-17286165 5.63158 
chr2:17297177-17297217 6 
chr2:17300433-17300456 6 
chr2:17310694-17310709 6 
chr2:17312434-17312454 5.85 
chr2:17315144-17315167 5.82609 
chr2:17316031-17316056 6 
chr2:17316104-17316151 5.7234 
chr2:17317407-17317427 5.6 
chr2:17319481-17319505 5.375 
chr2:17320065-17320092 5.85185 
chr2:17320864-17320909 5.66667 
chr2:17321973-17321995 5.54545 
chr2:17323370-17323399 5.44828 
chr2:17325379-17325472 5.75269 
chr2:17327954-17327985 5.29032 
chr2:17332040-17332077 5.2973 
chr2:17333973-17334036 5.4127 
chr2:17336901-17336953 5.88462 
chr2:17337342-17337371 5.2069 
chr2:17338348-17338386 5.92105 
chr2:17339817-17339848 5.90323 
chr2:17343955-17343988 5.18182 
chr2:17345619-17345655 5.27778 
chr2:17349521-17349544 5.78261 
chr2:17355233-17355282 5.4898 
chr2:17356124-17356143 5.94737 
chr2:17364724-17364753 5.34483 
chr2:17365154-17365168 6 
chr2:17369220-17369271 5.96078 
chr2:17373079-17373108 5.86207 
chr2:17373475-17373489 6 
chr2:17381784-17382072 5.46181 
chr2:17383545-17383577 5.8125 
chr2:17384944-17384978 5.88235 
chr2:17385852-17385866 6 
chr2:17387319-17387344 5.96 
chr2:17388795-17388819 5.41667 
chr2:17388863-17388883 5.8 
chr2:17389842-17389867 5.76 
chr2:17391246-17391263 6 
chr2:17391778-17391791 6 
chr2:17394836-17394856 5.85 
chr2:17395730-17395754 6 
chr2:17398129-17398161 5.84375 
chr2:17402573-17402596 6 
chr2:17405096-17405121 5.72 
chr2:17406132-17406161 6 
chr2:17406759-17406797 5.73684 
chr2:17407652-17407672 5.7 
chr2:17407839-17407870 5.87097 
chr2:17407881-17407984 5.43689 
chr2:17409925-17409951 5.53846 
chr2:17413127-17413150 5.47826 
chr2:17413271-17413295 5.625 
chr2:17416703-17416715 6 
chr2:17418074-17418097 5.47826 
chr2:17420959-17420990 5.58065 
chr2:17421182-17421194 6 
chr2:17421527-17421557 5.76667 
chr2:17429985-17430072 5.7931 
chr2:17431090-17431166 5.97368 
chr2:17432940-17432967 5.48148 
chr2:17433370-17433406 5.94444 
chr2:17439548-17439569 5.7619 
chr2:17444270-17444362 5.43478 
chr2:17444376-17444395 5.78947 
chr2:17445972-17445999 5.48148 
chr2:17450469-17450489 5.6 
chr2:17450863-17450891 6 
chr2:17454860-17454882 5.86364 
chr2:17456179-17456191 6 
chr2:17457125-17457145 5.6 
chr2:17461418-17461439 5.71429 
chr2:17470758-17470795 5.35135 
chr2:17471011-17471032 5.52381 
chr2:17476249-17476288 5.48718 
chr2:17477954-17478011 5.57895 
chr2:17478651-17478692 5.53659 
chr2:17482127-17482150 5.95652 
chr2:17484171-17484196 5.44 
chr2:17485634-17485664 6 
chr2:17491984-17492064 5.95 
chr2:17498555-17498571 6 
chr2:17501056-17501076 5.85 
chr2:17504918-17505007 5.50562 
chr2:17506997-17507022 6 
chr2:17507455-17507475 5.75 
chr2:17509371-17509392 6 
chr2:17512498-17512529 5.80645 
chr2:17514195-17514212 5.94118 
chr2:17518617-17518707 5.62222 
chr2:17519509-17519540 5.64516 
chr2:17521662-17521698 5.5 
chr2:17521720-17521751 5.51613 
chr2:17526485-17526510 5.44 
chr2:17527490-17527507 5.76471 
chr2:17530032-17530048 6 
chr2:17535343-17535362 5.63158 
chr2:17544626-17544649 5.56522 
chr2:17549283-17549330 5.74468 
chr2:17550872-17550897 5.44 
chr2:17551128-17551154 5.92308 
chr2:17554724-17554749 5.48 
chr2:17562409-17562438 5.7931 
chr2:17571143-17571463 5.56875 
chr2:17571548-17571565 6 
chr2:17572588-17572622 5.82353 
chr2:17575810-17575844 5.44118 
chr2:17576104-17576136 5.9375 
chr2:17576949-17576963 6 
chr2:17581875-17581914 5.84615 
chr2:17582804-17582831 5.44444 
chr2:17583109-17583138 5.2069 
chr2:17584041-17584071 5.16667 
chr2:17585428-17585471 5.55814 
chr2:17590736-17590779 5.32558 
chr2:17593748-17593761 6 
chr2:17595841-17595868 5.25926 
chr2:17596270-17596312 5.40476 
chr2:17599842-17599873 5.22581 
chr2:17600429-17600478 5.61224 
chr2:17602350-17602370 6 
chr2:17605556-17605570 6 
chr2:17608569-17608597 5.78571 
chr2:17611934-17611966 5.9375 
chr2:17616506-17616526 5.7 
chr2:17623962-17623990 5.82143 
chr2:17624179-17624215 6 
chr2:17625216-17625246 5.53333 
chr2:17625480-17625562 5.31707 
chr2:17626574-17626602 6 
chr2:17630325-17630357 5.5 
chr2:17632984-17632998 6 
chr2:17637097-17637109 6 
chr2:17637521-17637540 5.63158 
chr2:17637672-17637693 5.7619 
chr2:17640529-17640541 6 
chr2:17647393-17647417 5.41667 
chr2:17649109-17649127 6 
chr2:17652207-17652227 5.8 
chr2:17653482-17653509 5.59259 
chr2:17654894-17654914 5.7 
chr2:17656436-17656476 5.3 
chr2:17656632-17656645 6 
chr2:17659164-17659517 5.8272 
chr2:17661071-17661086 5.86667 
chr2:17661153-17661165 6 
chr2:17661664-17661689 5.44 
chr2:17666310-17666347 5.86486 
chr2:17673088-17673107 5.84211 
chr2:17674886-17674899 6 
chr2:17675029-17675048 5.63158 
chr2:17677547-17677574 5.33333 
chr2:17678768-17678835 5.29851 
chr2:17680381-17680421 5.875 
chr2:17680429-17680466 5.89189 
chr2:17682871-17682895 6 
chr2:17685257-17685271 6 
chr2:17688781-17688800 5.63158 
chr2:17688813-17688838 5.52 
chr2:17690910-17690947 5.27027 
chr2:17691327-17691357 5.96667 
chr2:17694504-17694524 6 
chr2:17699836-17699872 5.41667 
chr2:17700612-17700649 5.2973 
chr2:17705491-17705506 5.93333 
chr2:17707330-17707343 5.92308 
chr2:17708521-17708569 5.29167 
chr2:17710515-17710536 5.66667 
chr2:17710634-17710664 5.23333 
chr2:17711851-17711877 6 
chr2:17713782-17713808 5.38462 
chr2:17713969-17713994 5.8 
chr2:17715811-17715827 5.8125 
chr2:17717202-17717224 5.86364 
chr2:17723465-17723488 5.43478 
chr2:17725077-17725154 5.23377 
chr2:17728178-17728200 5.54545 
chr2:17730644-17730671 5.77778 
chr2:17733163-17733178 6 
chr2:17733465-17733485 5.8 
chr2:17733714-17733733 5.63158 
chr2:17733992-17734014 5.5 
chr2:17734315-17734375 5.4 
chr2:17739950-17739985 5.34286 
chr2:17741122-17741149 5.81481 
chr2:17741463-17741493 5.53333 
chr2:17745053-17745081 5.39286 
chr2:17748600-17748639 5.48718 
chr2:17749530-17749548 6 
chr2:17750573-17750631 5.94828 
chr2:17753778-17753807 5.51724 
chr2:17756224-17756260 5.55556 
chr2:17756792-17756815 6 
chr2:17758099-17758142 5.16279 
chr2:17760364-17760395 5.74194 
chr2:17762767-17762798 5.22581 
chr2:17767064-17767084 5.85 
chr2:17768615-17768657 6 
chr2:17773888-17773946 5.87931 
chr2:17780724-17780751 5.51852 
chr2:17780853-17780889 5.47222 
chr2:17784018-17784063 5.95556 
chr2:17785507-17785537 5.23333 
chr2:17789179-17789202 5.56522 
chr2:17790247-17790277 5.53333 
chr2:17794216-17794241 6 
chr2:17799133-17799172 5.74359 
chr2:17802453-17802600 5.72789 
chr2:17803764-17803876 5.95536 
chr2:17804936-17804954 6 
chr2:17807107-17807125 6 
chr2:17812039-17812060 5.66667 
chr2:17813144-17813162 6 
chr2:17813540-17813578 5.84211 
chr2:17814615-17814634 6 
chr2:17815189-17815221 5.21875 
chr2:17816212-17816256 5.59091 
chr2:17821519-17821549 5.9 
chr2:17821950-17821971 5.57143 
chr2:17823067-17823118 5.2549 
chr2:17823576-17823588 6 
chr2:17827838-17827867 5.93103 
chr2:17836724-17836763 6 
chr2:17838205-17838231 5.65385 
chr2:17843792-17843818 6 
chr2:17847591-17847618 5.33333 
chr2:17849117-17849143 5.69231 
chr2:17849786-17849866 5.175 
chr2:17852698-17852724 5.53846 
chr2:17852875-17852913 5.60526 
chr2:17852941-17852963 5.54545 
chr2:17854817-17854848 5.74194 
chr2:17859873-17859888 6 
chr2:17863185-17863214 5.51724 
chr2:17864661-17864692 5.54839 
chr2:17866101-17866117 6 
chr2:17866388-17866421 5.30303 
chr2:17869580-17869593 6 
chr2:17871854-17871893 5.66667 
chr2:17872500-17872523 6 
chr2:17872580-17872629 5.87755 
chr2:17874944-17874969 5.96 
chr2:17875267-17875286 6 
chr2:17880888-17880914 5.30769 
chr2:17882300-17882332 6 
chr2:17882651-17882689 5.23684 
chr2:17885058-17885104 5.36957 
chr2:17886524-17886550 5.92308 
chr2:17889244-17889293 5.89796 
chr2:17890090-17890125 5.28571 
chr2:17891660-17891681 5.52381 
chr2:17892888-17892903 5.86667 
chr2:17895343-17895369 6 
chr2:17897095-17897118 5.52174 
chr2:17899612-17899645 5.33333 
chr2:17903405-17903421 5.875 
chr2:17904266-17904301 5.8 
chr2:17906178-17906211 5.51515 
chr2:17906684-17906696 6 
chr2:17907354-17907376 6 
chr2:17908772-17908806 5.76471 
chr2:17909858-17909871 5.92308 
chr2:17912035-17912047 6 
chr2:17912864-17912887 5.82609 
chr2:17913965-17913983 5.88889 
chr2:17915993-17916011 5.88889 
chr2:17917923-17917946 5.86957 
chr2:17917974-17917986 6 
chr2:17920911-17920926 5.86667 
chr2:17921088-17921130 5.85714 
chr2:17921146-17921190 6 
chr2:17922115-17922168 5.62264 
chr2:17923994-17924015 5.52381 
chr2:17928755-17928785 5.93333 
chr2:17930203-17930237 5.79412 
chr2:17932272-17932291 6 
chr2:17932734-17932769 5.71429 
chr2:17933199-17933224 5.4 
chr2:17934591-17934632 6 
chr2:17935489-17935506 5.82353 
chr2:17937847-17937871 5.58333 
chr2:17938513-17938525 6 
chr2:17940635-17940677 5.35714 
chr2:17941442-17941468 5.61538 
chr2:17943439-17943482 5.51163 
chr2:17947215-17947228 6 
chr2:17950482-17950520 5.47368 
chr2:17952164-17952199 5.62857 
chr2:17955129-17955168 5.4359 
chr2:17957382-17957398 6 
chr2:17958590-17958602 6 
chr2:17959395-17959585 5.36842 
chr2:17959606-17959740 5.35075 
chr2:17961812-17961826 5.92857 
chr2:17964031-17964051 5.6 
chr2:17964316-17964340 6 
chr2:17967156-17967183 5.7037 
chr2:17970207-17970224 6 
chr2:17971775-17971809 5.44118 
chr2:17976445-17976498 5.39623 
chr2:17977272-17977289 6 
chr2:17978836-17978878 5.2381 
chr2:17981148-17981176 5.75 
chr2:17984035-17984087 5.5 
chr2:17986847-17986866 6 
chr2:17988207-17988233 6 
chr2:17988389-17988421 5.46875 
chr2:17988469-17988489 5.75 
chr2:17988647-17988679 5.34375 
chr2:17989627-17989667 6 
chr2:17990300-17990321 5.57143 
chr2:17990359-17990376 6 
chr2:17992398-17992415 5.82353 
chr2:17992811-17992830 5.73684 
chr2:17994308-17994336 5.89286 
chr2:17995328-17995347 5.63158 
chr2:17998342-17998356 6 
chr2:17998859-17998883 5.54167 
chr2:17999210-17999224 5.92857 
chr2:18001952-18001993 5.2439 
chr2:18004132-18004170 6 
chr2:18004177-18004190 6 
chr2:18005244-18005256 6 
chr2:18006123-18006143 6 
chr2:18006890-18006902 6 
chr2:18015608-18015630 6 
chr2:18015642-18015672 6 
chr2:18016578-18016621 6 
chr2:18020462-18020486 6 
chr2:18024104-18024123 6 
chr2:18030334-18030362 5.57143 
chr2:18031057-18031082 5.68 
chr2:18031478-18031512 5.82353 
chr2:18032409-18032426 5.76471 
chr2:18038267-18038286 5.78947 
chr2:18038847-18039077 5.73043 
chr2:18041446-18041465 5.73684 
chr2:18042743-18042758 6 
chr2:18043177-18043322 5.37931 
chr2:18047026-18047045 6 
chr2:18047491-18047527 5.94444 
chr2:18053364-18053568 5.71078 
chr2:18056103-18056136 5.9697 
chr2:18059836-18059884 5.45833 
chr2:18063910-18063943 5.39394 
chr2:18064652-18064679 5.7037 
chr2:18065371-18065390 5.63158 
chr2:18065523-18065566 5.90698 
chr2:18066199-18066212 6 
chr2:18067292-18067314 5.63636 
chr2:18067934-18067983 5.79592 
chr2:18068009-18068063 5.87037 
chr2:18068345-18068390 5.44444 
chr2:18068751-18068812 5.80328 
chr2:18069886-18069935 5.81633 
chr2:18072730-18072752 5.90909 
chr2:18073386-18073410 5.45833 
chr2:18075207-18075228 6 
chr2:18077297-18077326 5.65517 
chr2:18077475-18077491 6 
chr2:18079511-18079527 5.8125 
chr2:18080497-18080523 5.73077 
chr2:18080639-18080663 5.75 
chr2:18080688-18080706 5.83333 
chr2:18083601-18083637 6 
chr2:18084714-18084734 5.85 
chr2:18089421-18089472 5.13725 
chr2:18097603-18097649 5.45652 
chr2:18100533-18100564 5.25806 
chr2:18103156-18103238 5.7561 
chr2:18104698-18104724 5.34615 
chr2:18115314-18115338 5.75 
chr2:18118674-18118724 5.34 
chr2:18118750-18118783 5.45455 
chr2:18120360-18120402 5.80952 
chr2:18124117-18124153 5.55556 
chr2:18124977-18125023 5.47826 
chr2:18125255-18125284 5.75862 
chr2:18127612-18128171 5.81574 
chr2:18129277-18129302 5.76 
chr2:18133778-18133806 5.53571 
chr2:18139285-18139306 6 
chr2:18144557-18144578 5.7619 
chr2:18144651-18144678 5.77778 
chr2:18144705-18144724 6 
chr2:18144763-18144789 6 
chr2:18144823-18144839 6 
chr2:18144869-18144889 5.9 
chr2:18144919-18144942 5.78261 
chr2:18144971-18144983 6 
chr2:18145019-18145047 5.85714 
chr2:18145075-18145096 5.7619 
chr2:18145125-18145146 5.7619 
chr2:18145175-18145193 6 
chr2:18145224-18145244 5.75 
chr2:18145311-18145329 6 
chr2:18145359-18145377 6 
chr2:18145407-18145425 6 
chr2:18145505-18145519 6 
chr2:18145605-18145626 5.7619 
chr2:18145655-18145676 5.7619 
chr2:18145705-18145721 6 
chr2:18145751-18145771 5.9 
chr2:18145841-18145864 5.73913 
chr2:18146183-18146213 5.5 
chr2:18146617-18146660 5.81395 
chr2:18146689-18146710 5.52381 
chr2:18146782-18146807 5.44 
chr2:18146840-18146868 5.39286 
chr2:18151807-18151850 5.23256 
chr2:18152830-18152855 5.48 
chr2:18162550-18162571 5.52381 
chr2:18163186-18163200 6 
chr2:18172118-18172135 5.88235 
chr2:18172560-18172585 5.72 
chr2:18172828-18172861 5.66667 
chr2:18172901-18172947 5.34783 
chr2:18172985-18173031 6 
chr2:18181028-18181056 5.89286 
chr2:18188073-18188095 5.5 
chr2:18189027-18189049 5.59091 
chr2:18193422-18193443 5.7619 
chr2:18201135-18201168 5.75758 
chr2:18206860-18206891 5.32258 
chr2:18207724-18207757 5.66667 
chr2:18208603-18208645 5.64286 
chr2:18210618-18210643 6 
chr2:18210797-18210820 6 
chr2:18211962-18211989 5.92593 
chr2:18212724-18212811 5.48276 
chr2:18212819-18212860 5.87805 
chr2:18212890-18212914 5.83333 
chr2:18215539-18215563 5.54167 
chr2:18220327-18220356 5.72414 
chr2:18221619-18221650 5.35484 
chr2:18222872-18222902 5.46667 
chr2:18223342-18223405 5.53968 
chr2:18223956-18223992 5.88889 
chr2:18225406-18225427 5.7619 
chr2:18225806-18225826 6 
chr2:18230934-18230947 6 
chr2:18235418-18235438 5.6 
chr2:18236628-18236647 5.73684 
chr2:18238353-18238405 5.88462 
chr2:18239566-18239594 5.25 
chr2:18240802-18240822 6 
chr2:18242466-18242480 5.92857 
chr2:18242602-18242625 5.86957 
chr2:18242779-18242856 5.61039 
chr2:18243898-18243938 5.5 
chr2:18246915-18246965 5.8 
chr2:18249283-18249298 6 
chr2:18249749-18249778 5.82759 
chr2:18250240-18250271 5.70968 
chr2:18250515-18250536 5.57143 
chr2:18258000-18258033 5.60606 
chr2:18261571-18261590 6 
chr2:18263880-18263898 5.83333 
chr2:18267245-18267278 6 
chr2:18272762-18272782 6 
chr2:18277535-18277550 6 
chr2:18277702-18277724 5.90909 
chr2:18281256-18281282 5.26923 
chr2:18298231-18298245 5.92857 
chr2:18299272-18299317 5.26667 
chr2:18302380-18302421 5.43902 
chr2:18302955-18302993 5.57895 
chr2:18303558-18303582 5.5 
chr2:18304126-18304148 5.81818 
chr2:18304409-18304436 5.25926 
chr2:18304935-18304964 5.68966 
chr2:18305463-18305490 5.81481 
chr2:18311224-18311254 5.16667 
chr2:18320350-18320367 6 
chr2:18321326-18321387 5.95082 
chr2:18325734-18325761 5.66667 
chr2:18327179-18327205 5.34615 
chr2:18333483-18333512 5.55172 
chr2:18333660-18333707 5.25532 
chr2:18338476-18338542 5.5303 
chr2:18339155-18339178 6 
chr2:18343466-18343494 5.57143 
chr2:18348142-18348159 5.82353 
chr2:18349507-18349536 5.75862 
chr2:18351044-18351072 5.5 
chr2:18351627-18351642 6 
chr2:18357605-18357645 5.175 
chr2:18358789-18358806 5.82353 
chr2:18358959-18358978 6 
chr2:18360987-18361005 6 
chr2:18369243-18369274 6 
chr2:18371165-18371179 6 
chr2:18377998-18378045 5.59574 
chr2:18385966-18386015 5.30612 
chr2:18386863-18386898 5.4 
chr2:18387390-18387495 5.71429 
chr2:18394273-18394307 5.88235 
chr2:18394917-18394990 5.84932 
chr2:18396718-18396742 5.375 
chr2:18397201-18397253 5.76923 
chr2:18398957-18399009 5.71154 
chr2:18399138-18399175 5.59459 
chr2:18401829-18401859 5.4 
chr2:18401881-18401902 6 
chr2:18403720-18403754 5.41176 
chr2:18405035-18405056 5.80952 
chr2:18409407-18409436 6 
chr2:18414447-18414466 5.78947 
chr2:18415753-18415800 5.44681 
chr2:18417136-18417156 6 
chr2:18417522-18417563 5.82927 
chr2:18418242-18418254 6 
chr2:18419250-18419275 5.64 
chr2:18419691-18419704 6 
chr2:18420472-18420494 5.59091 
chr2:18421516-18421539 6 
chr2:18422151-18422165 6 
chr2:18422192-18422215 6 
chr2:18422356-18422377 5.61905 
chr2:18422967-18422997 5.2 
chr2:18423774-18423796 5.72727 
chr2:18424323-18424439 5.94828 
chr2:18428724-18428779 5.90909 
chr2:18430333-18430361 5.17857 
chr2:18432874-18432901 5.48148 
chr2:18434072-18434105 5.24242 
chr2:18434203-18434235 5.34375 
chr2:18443145-18443162 6 
chr2:18443371-18443406 5.22857 
chr2:18447347-18447373 5.42308 
chr2:18448652-18448680 5.57143 
chr2:18449146-18449166 5.6 
chr2:18450382-18450408 5.84615 
chr2:18451770-18451807 6 
chr2:18456054-18456081 5.22222 
chr2:18457656-18457670 5.92857 
chr2:18458777-18458790 5.92308 
chr2:18460671-18460708 5.27027 
chr2:18463999-18464022 5.56522 
chr2:18465292-18465332 5.975 
chr2:18470367-18470405 5.68421 
chr2:18475440-18475452 6 
chr2:18475496-18475523 5.33333 
chr2:18475582-18475675 5.69892 
chr2:18475724-18475874 5.45333 
chr2:18475997-18476022 5.76 
chr2:18476031-18476224 5.42487 
chr2:18476233-18476808 5.6313 
chr2:18477068-18477488 5.52619 
chr2:18477640-18477813 5.61272 
chr2:18477923-18478453 5.57547 
chr2:18480113-18480141 6 
chr2:18484398-18484482 5.60714 
chr2:18496667-18496681 5.92857 
chr2:18500744-18500771 5.25926 
chr2:18501274-18501307 5.57576 
chr2:18502095-18502130 5.62857 
chr2:18502673-18502685 6 
chr2:18503304-18503324 5.8 
chr2:18503380-18503412 5.28125 
chr2:18509681-18509708 5.22222 
chr2:18510866-18510890 5.375 
chr2:18519669-18519706 5.32432 
chr2:18521837-18521865 5.35714 
chr2:18525383-18525398 5.86667 
chr2:18527643-18527667 5.625 
chr2:18528733-18528761 6 
chr2:18534190-18534206 5.9375 
chr2:18534657-18534720 5.46032 
chr2:18537894-18537917 5.73913 
chr2:18539293-18539317 5.58333 
chr2:18539851-18539892 5.80488 
chr2:18541750-18541775 5.48 
chr2:18542453-18542467 6 
chr2:18545936-18545956 6 
chr2:18548461-18548520 5.76271 
chr2:18549740-18549771 6 
chr2:18553643-18553664 6 
chr2:18556357-18556369 6 
chr2:18558957-18558984 5.7037 
chr2:18560854-18560867 6 
chr2:18561635-18561655 5.75 
chr2:18565531-18565555 5.41667 
chr2:18565574-18565596 5.81818 
chr2:18566090-18566108 5.72222 
chr2:18567553-18567585 5.1875 
chr2:18568235-18568248 6 
chr2:18569559-18569587 6 
chr2:18570472-18570501 5.41379 
chr2:18571330-18571368 5.84211 
chr2:18574240-18574255 6 
chr2:18575178-18575207 5.24138 
chr2:18578762-18578786 5.41667 
chr2:18578853-18578880 5.2963 
chr2:18583803-18583839 5.41667 
chr2:18585168-18585181 6 
chr2:18589542-18589572 5.2 
chr2:18591665-18591684 5.94737 
chr2:18595348-18595383 5.82857 
chr2:18598441-18598495 5.12963 
chr2:18598625-18598655 5.33333 
chr2:18599148-18599179 5.29032 
chr2:18600231-18600269 6 
chr2:18601736-18601775 6 
chr2:18602876-18602918 5.30952 
chr2:18604008-18604030 6 
chr2:18608627-18608655 5.78571 
chr2:18612882-18612894 6 
chr2:18613061-18613116 5.78182 
chr2:18613696-18613724 5.25 
chr2:18615537-18615549 6 
chr2:18623949-18623972 5.65217 
chr2:18624850-18624886 5.55556 
chr2:18624980-18625008 5.32143 
chr2:18625106-18625154 5.45833 
chr2:18631759-18631792 5.57576 
chr2:18639460-18639483 5.47826 
chr2:18649663-18649687 6 
chr2:18653395-18653418 5.91304 
chr2:18656940-18657243 5.57096 
chr2:18659685-18659724 5.15385 
chr2:18669218-18669263 6 
chr2:18671132-18671148 6 
chr2:18671962-18671984 5.72727 
chr2:18672259-18672287 5.32143 
chr2:18676550-18676600 5.34 
chr2:18676619-18676647 5.71429 
chr2:18676681-18676724 5.27907 
chr2:18676737-18676780 5.69767 
chr2:18677139-18677151 6 
chr2:18678677-18678710 5.72727 
chr2:18680104-18680135 5.64516 
chr2:18683559-18683588 5.2069 
chr2:18684866-18684929 5.39683 
chr2:18687199-18687238 5.35897 
chr2:18687668-18687710 5.5 
chr2:18688054-18688096 5.59524 
chr2:18688131-18688170 5.17949 
chr2:18688675-18688715 5.25 
chr2:18688825-18688848 5.43478 
chr2:18689275-18689299 5.375 
chr2:18690180-18690224 5.52273 
chr2:18690663-18690703 5.475 
chr2:18690733-18690776 5.39535 
chr2:18692156-18692180 5.41667 
chr2:18693070-18693089 6 
chr2:18694050-18694062 6 
chr2:18694370-18694401 5.19355 
chr2:18694503-18694526 5.6087 
chr2:18695189-18695234 5.73333 
chr2:18696677-18696711 5.47059 
chr2:18698649-18698661 6 
chr2:18699635-18699657 5.81818 
chr2:18707074-18707098 5.5 
chr2:18710368-18710390 5.63636 
chr2:18710559-18710571 6 
chr2:18711556-18711586 5.76667 
chr2:18717973-18717992 5.73684 
chr2:18718564-18718596 5.6875 
chr2:18718690-18718724 5.20588 
chr2:18720704-18720724 5.9 
chr2:18721829-18721853 5.625 
chr2:18723606-18723695 6 
chr2:18725021-18725041 5.75 
chr2:18732768-18732780 6 
chr2:18736206-18736253 5.25532 
chr2:18737740-18737758 5.88889 
chr2:18742437-18742478 5.21951 
chr2:18743805-18743835 5.2 
chr2:18746970-18747002 5.40625 
chr2:18749294-18749328 5.47059 
chr2:18749353-18749386 6 
chr2:18750574-18750592 5.72222 
chr2:18751609-18751632 5.52174 
chr2:18751791-18751821 5.33333 
chr2:18752751-18752790 5.17949 
chr2:18752862-18752880 5.88889 
chr2:18752955-18753026 5.80282 
chr2:18753349-18753364 6 
chr2:18754032-18754053 5.66667 
chr2:18754711-18754742 5.67742 
chr2:18758688-18758706 6 
chr2:18758966-18758985 5.78947 
chr2:18765852-18765881 5.55172 
chr2:18769712-18769747 5.82857 
chr2:18783321-18783363 5.88095 
chr2:18789966-18789987 5.61905 
chr2:18795047-18795083 5.63889 
chr2:18796387-18796407 5.9 
chr2:18800576-18800598 5.54545 
chr2:18801536-18801548 6 
chr2:18805554-18805572 6 
chr2:18806534-18806564 6 
chr2:18807355-18807369 6 
chr2:18809177-18809198 6 
chr2:18810620-18810642 5.54545 
chr2:18810876-18810900 5.375 
chr2:18815730-18815750 6 
chr2:18817033-18817059 5.76923 
chr2:18817181-18817283 5.90196 
chr2:18817993-18818008 6 
chr2:18822288-18822315 5.40741 
chr2:18822332-18822375 5.51163 
chr2:18822412-18822451 5.87179 
chr2:18823642-18823666 5.375 
chr2:18824198-18824271 5.47945 
chr2:18826610-18826632 5.54545 
chr2:18826728-18826756 5.32143 
chr2:18827616-18827631 6 
chr2:18828313-18828331 5.77778 
chr2:18830907-18830937 5.73333 
chr2:18831981-18832017 5.77778 
chr2:18835314-18835342 5.85714 
chr2:18836622-18836650 5.5 
chr2:18839762-18839791 5.24138 
chr2:18840118-18840231 5.48673 
chr2:18842613-18842645 5.4375 
chr2:18843862-18843921 5.62712 
chr2:18844797-18844811 6 
chr2:18845106-18845124 5.77778 
chr2:18845719-18845748 5.68966 
chr2:18848133-18848163 5.8 
chr2:18851769-18851797 6 
chr2:18859536-18859559 5.78261 
chr2:18861781-18861806 5.44 
chr2:18863088-18863110 5.5 
chr2:18865247-18865265 6 
chr2:18867595-18867623 5.96429 
chr2:18868038-18868063 5.52 
chr2:18870991-18871057 5.36364 
chr2:18873430-18873468 5.63158 
chr2:18873605-18873624 5.63158 
chr2:18879062-18879075 6 
chr2:18880035-18880067 5.65625 
chr2:18880344-18880395 5.52941 
chr2:18880432-18880463 5.48387 
chr2:18882758-18882772 6 
chr2:18884068-18884096 5.46429 
chr2:18888694-18888724 5.2 
chr2:18890013-18890047 5.26471 
chr2:18896550-18896581 5.3871 
chr2:18896980-18896996 6 
chr2:18898287-18898320 5.69697 
chr2:18899202-18899230 5.82143 
chr2:18902743-18902791 5.4375 
chr2:18904684-18904706 5.5 
chr2:18907228-18907255 5.51852 
chr2:18907991-18908007 5.875 
chr2:18911059-18911078 6 
chr2:18911368-18911486 5.70339 
chr2:18911925-18911944 5.78947 
chr2:18912183-18912212 5.34483 
chr2:18913455-18913499 5.93182 
chr2:18919098-18919120 5.5 
chr2:18919408-18919440 5.4375 
chr2:18920101-18920131 5.2 
chr2:18926768-18926780 6 
chr2:18928556-18928591 5.54286 
chr2:18929788-18929805 5.94118 
chr2:18931247-18931332 5.36471 
chr2:18933116-18933129 5.92308 
chr2:18934827-18934857 5.96667 
chr2:18936160-18936214 5.44444 
chr2:18936224-18936863 5.44601 
chr2:18936876-18936956 5.2375 
chr2:18937064-18937106 5.7381 
chr2:18937559-18937718 5.41509 
chr2:18938059-18938078 5.78947 
chr2:18938324-18938387 5.53968 
chr2:18939810-18939848 5.78947 
chr2:18945963-18945981 5.77778 
chr2:18951902-18951932 5.43333 
chr2:18952037-18952064 5.74074 
chr2:18954684-18954729 5.26667 
chr2:18955382-18955394 6 
chr2:18955780-18955792 6 
chr2:18959313-18959359 5.95652 
chr2:18961160-18961174 6 
chr2:18961627-18961659 5.46875 
chr2:18962769-18962823 5.40741 
chr2:18964274-18964306 5.25 
chr2:18968038-18968065 5.77778 
chr2:18972290-18972452 5.64815 
chr2:18974224-18974290 5.51515 
chr2:18974613-18974639 5.61538 
chr2:18979606-18979630 5.375 
chr2:18980249-18980283 5.70588 
chr2:18980296-18980358 5.77419 
chr2:18980416-18980575 5.62264 
chr2:18988378-18988399 5.95238 
chr2:18988830-18988857 5.22222 
chr2:18989095-18989136 5.34146 
chr2:18998389-18998418 5.93103 
chr2:19000002-19000033 5.77419 
chr2:19001686-19001724 5.23684 
chr2:19003180-19003214 5.32353 
chr2:19006127-19006165 5.34211 
chr2:19006816-19006851 5.51429 
chr2:19007941-19007964 5.43478 
chr2:19010286-19010316 5.66667 
chr2:19013724-19013741 5.76471 
chr2:19014989-19015001 6 
chr2:19018295-19018311 6 
chr2:19018854-19018900 5.78261 
chr2:19021647-19021690 6 
chr2:19022355-19022388 5.42424 
chr2:19028867-19028886 5.68421 
chr2:19030335-19030356 6 
chr2:19030407-19030500 5.1828 
chr2:19035741-19035831 5.62222 
chr2:19036724-19036750 5.73077 
chr2:19037444-19037491 5.97872 
chr2:19038688-19038705 5.76471 
chr2:19041461-19041482 5.57143 
chr2:19045525-19045546 5.95238 
chr2:19047277-19047303 5.92308 
chr2:19050582-19050610 5.89286 
chr2:19051151-19051170 5.84211 
chr2:19053585-19053600 6 
chr2:19055054-19055080 5.34615 
chr2:19056970-19057043 5.61644 
chr2:19058495-19058543 5.1875 
chr2:19063733-19063816 5.74699 
chr2:19064037-19064050 6 
chr2:19064419-19064460 5.21951 
chr2:19065809-19065870 5.81967 
chr2:19066486-19066576 5.3 
chr2:19067818-19067835 6 
chr2:19068438-19068563 5.728 
chr2:19069315-19069335 6 
chr2:19070373-19070391 5.77778 
chr2:19070496-19070522 5.69231 
chr2:19072241-19072256 6 
chr2:19073450-19073469 5.89474 
chr2:19073505-19073527 6 
chr2:19076982-19077021 5.53846 
chr2:19081272-19081296 5.875 
chr2:19083291-19083338 6 
chr2:19084121-19084151 5.26667 
chr2:19086458-19086499 5.70732 
chr2:19087891-19087908 6 
chr2:19088362-19088433 5.57746 
chr2:19090506-19090520 6 
chr2:19092671-19092694 5.56522 
chr2:19092731-19092755 5.83333 
chr2:19092827-19092847 5.8 
chr2:19092954-19092979 5.68 
chr2:19093017-19093065 5.77083 
chr2:19093108-19093132 5.5 
chr2:19093224-19093247 5.47826 
chr2:19093282-19093305 5.56522 
chr2:19093341-19093368 5.48148 
chr2:19093417-19093447 5.46667 
chr2:19094684-19094712 5.57143 
chr2:19095378-19095398 5.8 
chr2:19095551-19095580 5.75862 
chr2:19098975-19098997 5.77273 
chr2:19101420-19101441 5.66667 
chr2:19102502-19102553 5.5098 
chr2:19102573-19102603 5.4 
chr2:19102752-19102868 5.36207 
chr2:19102885-19102928 5.67442 
chr2:19116055-19116078 5.82609 
chr2:19118174-19118215 5.41463 
chr2:19118232-19118326 5.7766 
chr2:19119637-19119661 5.41667 
chr2:19120224-19120241 6 
chr2:19124569-19124631 5.62903 
chr2:19125132-19125159 5.48148 
chr2:19126789-19126881 5.73913 
chr2:19127358-19127424 5.57576 
chr2:19128267-19128285 6 
chr2:19128872-19128898 5.53846 
chr2:19130826-19130855 5.31034 
chr2:19133112-19133151 5.94872 
chr2:19138493-19138514 5.7619 
chr2:19141138-19141177 5.33333 
chr2:19144055-19144090 5.42857 
chr2:19144252-19144311 5.38983 
chr2:19149204-19149232 5.78571 
chr2:19150993-19151016 5.43478 
chr2:19151847-19151894 6 
chr2:19160257-19160287 5.56667 
chr2:19162647-19162676 5.72414 
chr2:19164700-19164724 5.58333 
chr2:19165540-19165566 5.76923 
chr2:19171028-19171069 5.5122 
chr2:19173219-19173234 6 
chr2:19174031-19174067 5.33333 
chr2:19175393-19175461 5.14706 
chr2:19178319-19178355 5.97222 
chr2:19178655-19178671 6 
chr2:19180534-19180831 5.63636 
chr2:19180856-19180944 5.31818 
chr2:19182080-19182092 6 
chr2:19185362-19185377 5.93333 
chr2:19188096-19188126 6 
chr2:19188477-19188510 5.21212 
chr2:19189120-19189139 5.84211 
chr2:19195269-19195297 6 
chr2:19195451-19195490 5.79487 
chr2:19195784-19195804 5.9 
chr2:19195958-19195983 5.6 
chr2:19199627-19199663 5.88889 
chr2:19203861-19203888 5.2963 
chr2:19204808-19204830 5.63636 
chr2:19205173-19205209 5.22222 
chr2:19205864-19205891 5.51852 
chr2:19206600-19206623 5.91304 
chr2:19206979-19207012 5.21212 
chr2:19207622-19207641 5.84211 
chr2:19213771-19213799 6 
chr2:19213953-19213992 5.79487 
chr2:19214286-19214306 5.9 
chr2:19214460-19214485 5.6 
chr2:19218129-19218165 5.88889 
chr2:19222363-19222390 5.2963 
chr2:19223310-19223332 5.63636 
chr2:19223675-19223711 5.22222 
chr2:19224366-19224393 5.51852 
chr2:19225102-19225125 5.91304 
chr2:19226687-19226719 5.28125 
chr2:19230929-19231012 5.43373 
chr2:19240419-19240433 6 
chr2:19244471-19244490 5.68421 
chr2:19247306-19247339 5.45455 
chr2:19247491-19247520 5.44828 
chr2:19247865-19247879 6 
chr2:19249377-19249401 5.58333 
chr2:19252057-19252076 5.63158 
chr2:19252982-19253012 5.33333 
chr2:19253322-19253409 5.48276 
chr2:19256033-19256062 5.27586 
chr2:19257446-19257472 5.42308 
chr2:19257719-19257743 6 
chr2:19262350-19262399 5.53061 
chr2:19262993-19263008 5.86667 
chr2:19263291-19263333 5.7381 
chr2:19265386-19265399 6 
chr2:19266442-19266474 6 
chr2:19266823-19266846 5.91304 
chr2:19267907-19267939 5.46875 
chr2:19272275-19272305 5.63333 
chr2:19275583-19275620 5.59459 
chr2:19278166-19278191 5.96 
chr2:19282182-19282270 5.72727 
chr2:19284089-19284148 5.35593 
chr2:19284622-19284645 5.65217 
chr2:19284788-19284808 5.6 
chr2:19284950-19284968 5.77778 
chr2:19287313-19287332 6 
chr2:19288437-19288495 5.7931 
chr2:19291322-19291355 5.57576 
chr2:19295550-19295600 5.88 
chr2:19296167-19296187 5.8 
chr2:19296850-19296881 5.83871 
chr2:19298643-19298663 5.9 
chr2:19300841-19300871 5.36667 
chr2:19307549-19307574 5.6 
chr2:19307597-19307624 5.55556 
chr2:19307771-19307839 5.27941 
chr2:19308582-19308595 6 
chr2:19309577-19309601 5.875 
chr2:19314293-19314310 6 
chr2:19319546-19319572 5.61538 
chr2:19320282-19320307 5.8 
chr2:19322194-19322224 5.5 
chr2:19325532-19325562 5.76667 
chr2:19326041-19326064 5.78261 
chr2:19330425-19330480 5.72727 
chr2:19330720-19330757 6 
chr2:19332934-19332957 5.73913 
chr2:19333754-19333794 5.5 
chr2:19334085-19334101 6 
chr2:19334130-19334158 5.57143 
chr2:19334385-19334410 5.76 
chr2:19334427-19334448 6 
chr2:19336902-19336921 6 
chr2:19338805-19338841 5.80556 
chr2:19339711-19339807 5.61458 
chr2:19340196-19340211 6 
chr2:19342476-19342518 6 
chr2:19343204-19343224 5.65 
chr2:19343254-19343296 5.7619 
chr2:19344648-19344668 5.6 
chr2:19345264-19345323 5.88136 
chr2:19345925-19345964 5.35897 
chr2:19346146-19346165 5.78947 
chr2:19346453-19346485 5.34375 
chr2:19348668-19348770 5.95098 
chr2:19349596-19349629 5.24242 
chr2:19351661-19351685 5.41667 
chr2:19353936-19353962 5.46154 
chr2:19355701-19355714 6 
chr2:19355865-19355904 5.38462 
chr2:19356139-19356159 5.7 
chr2:19367404-19367427 5.6087 
chr2:19368414-19368454 5.35 
chr2:19370088-19370119 5.25806 
chr2:19370334-19370364 5.9 
chr2:19370925-19370950 5.76 
chr2:19372435-19372452 5.88235 
chr2:19374772-19374795 5.65217 
chr2:19376655-19376678 5.78261 
chr2:19379136-19379164 5.28571 
chr2:19379879-19379904 5.84 
chr2:19380071-19380089 5.83333 
chr2:19383095-19383122 5.2963 
chr2:19389137-19389157 6 
chr2:19391164-19391194 5.36667 
chr2:19392958-19392987 5.68966 
chr2:19400745-19400780 5.91429 
chr2:19404762-19404787 5.96 
chr2:19406733-19406751 5.77778 
chr2:19408004-19408035 5.22581 
chr2:19409857-19409872 5.93333 
chr2:19415315-19415345 5.93333 
chr2:19417035-19417057 5.72727 
chr2:19418495-19418528 6 
chr2:19420587-19420637 5.62 
chr2:19421162-19421184 5.77273 
chr2:19425087-19425110 5.69565 
chr2:19430429-19430460 5.70968 
chr2:19431568-19431606 5.89474 
chr2:19432562-19432580 5.77778 
chr2:19435926-19435982 5.94643 
chr2:19439732-19439756 6 
chr2:19441316-19441349 5.21212 
chr2:19441494-19441507 6 
chr2:19445188-19445252 5.9375 
chr2:19445478-19445490 6 
chr2:19448229-19448249 5.75 
chr2:19451853-19451880 5.62963 
chr2:19453742-19453763 5.61905 
chr2:19455069-19455087 6 
chr2:19469584-19469651 5.64179 
chr2:19472974-19473003 5.34483 
chr2:19479501-19479522 6 
chr2:19479676-19479689 6 
chr2:19486049-19486080 6 
chr2:19488858-19488890 5.875 
chr2:19488901-19488936 5.88571 
chr2:19489825-19489839 6 
chr2:19489968-19489994 5.92308 
chr2:19495403-19495423 5.65 
chr2:19495822-19495856 5.44118 
chr2:19496527-19496541 6 
chr2:19496694-19496714 5.7 
chr2:19503861-19503904 5.60465 
chr2:19503999-19504029 5.8 
chr2:19505476-19505510 5.91176 
chr2:19511459-19511479 5.7 
chr2:19511612-19511630 5.88889 
chr2:19512192-19512210 5.94444 
chr2:19515779-19515812 5.21212 
chr2:19518271-19518294 5.52174 
chr2:19518508-19518560 5.46154 
chr2:19520462-19520480 6 
chr2:19521380-19521402 5.90909 
chr2:19522608-19522622 6 
chr2:19522701-19522721 5.7 
chr2:19523993-19524032 5.71795 
chr2:19525493-19525525 6 
chr2:19525736-19525765 5.58621 
chr2:19525789-19525833 5.31818 
chr2:19526149-19526166 5.82353 
chr2:19527835-19527919 5.61905 
chr2:19528696-19528719 5.47826 
chr2:19529917-19529953 5.83333 
chr2:19531041-19531077 5.63889 
chr2:19531085-19531115 5.73333 
chr2:19532309-19532331 5.95455 
chr2:19532865-19532877 6 
chr2:19533635-19533659 5.95833 
chr2:19535867-19535887 5.7 
chr2:19538777-19538789 6 
chr2:19542612-19542653 5.63415 
chr2:19544809-19544832 5.65217 
chr2:19548063-19548087 5.83333 
chr2:19548978-19548998 5.75 
chr2:19550908-19550920 6 
chr2:19552532-19552555 5.65217 
chr2:19554150-19554185 6 
chr2:19558417-19558447 5.56667 
chr2:19558470-19558510 5.375 
chr2:19560540-19560565 5.48 
chr2:19562347-19562381 5.55882 
chr2:19563198-19563216 6 
chr2:19569224-19569252 5.21429 
chr2:19572759-19572802 5.32558 
chr2:19581902-19581948 5.91304 
chr2:19583719-19583744 5.92 
chr2:19589718-19589741 5.65217 
chr2:19590531-19590549 6 
chr2:19590868-19590890 6 
chr2:19591595-19591622 5.40741 
chr2:19592060-19592073 5.92308 
chr2:19594338-19594363 5.36 
chr2:19594747-19594785 5.31579 
chr2:19596064-19596093 5.41379 
chr2:19599320-19599335 6 
chr2:19599823-19599856 5.66667 
chr2:19600791-19600821 5.8 
chr2:19601997-19602025 5.35714 
chr2:19605875-19605913 5.60526 
chr2:19607927-19607988 5.19672 
chr2:19609855-19609889 5.20588 
chr2:19609904-19609920 5.8125 
chr2:19612992-19613007 6 
chr2:19613724-19613741 6 
chr2:19615873-19615900 5.7037 
chr2:19615977-19616230 5.71146 
chr2:19616238-19616258 5.75 
chr2:19616390-19616412 5.86364 
chr2:19623094-19623114 6 
chr2:19626687-19626724 5.37838 
chr2:19628109-19628126 5.94118 
chr2:19628764-19628785 6 
chr2:19636292-19636315 5.69565 
chr2:19637107-19637140 5.27273 
chr2:19640936-19640967 5.3871 
chr2:19650373-19650385 6 
chr2:19651049-19651096 6 
chr2:19651510-19651536 5.34615 
chr2:19657155-19657180 5.72 
chr2:19658602-19658627 5.4 
chr2:19661096-19661151 5.61818 
chr2:19663868-19663894 5.84615 
chr2:19666028-19666047 5.63158 
chr2:19668347-19668364 6 
chr2:19669312-19669341 5.82759 
chr2:19678839-19678851 6 
chr2:19679443-19679478 5.45714 
chr2:19681901-19682073 5.72674 
chr2:19682358-19682439 5.53086 
chr2:19682450-19682883 5.56813 
chr2:19682955-19683102 5.59864 
chr2:19685224-19685239 6 
chr2:19685694-19685724 5.2 
chr2:19687400-19687431 5.67742 
chr2:19689588-19689603 6 
chr2:19691502-19691554 5.40385 
chr2:19698937-19698950 6 
chr2:19702790-19702814 5.625 
chr2:19704077-19704115 5.55263 
chr2:19710903-19710922 6 
chr2:19711561-19711576 5.86667 
chr2:19713867-19713882 6 
chr2:19714286-19714303 5.94118 
chr2:19721417-19721439 5.54545 
chr2:19722241-19722262 5.95238 
chr2:19723197-19723224 5.74074 
chr2:19724398-19724418 5.75 
chr2:19724474-19724489 6 
chr2:19726532-19726560 5.25 
chr2:19727540-19727577 5.24324 
chr2:19729818-19729830 6 
chr2:19735573-19735590 6 
chr2:19738161-19738173 6 
chr2:19744543-19744592 5.26531 
chr2:19748371-19748394 5.56522 
chr2:19757714-19757742 5.57143 
chr2:19761909-19761967 5.51724 
chr2:19766936-19766959 5.86957 
chr2:19767345-19767370 5.68 
chr2:19768321-19768361 5.6 
chr2:19769538-19769558 5.7 
chr2:19770774-19770807 5.90909 
chr2:19772192-19772211 6 
chr2:19772480-19772518 5.86842 
chr2:19773068-19773089 5.66667 
chr2:19774996-19775031 5.48571 
chr2:19776046-19776069 5.65217 
chr2:19777460-19777472 6 
chr2:19778975-19779019 5.31818 
chr2:19786819-19786885 5.59091 
chr2:19787785-19787811 5.46154 
chr2:19787911-19787936 5.36 
chr2:19791470-19791534 5.78125 
chr2:19792248-19792277 5.51724 
chr2:19799179-19799216 5.78378 
chr2:19799648-19799684 5.88889 
chr2:19801494-19801523 5.72414 
chr2:19801656-19801687 5.48387 
chr2:19803224-19803412 5.84574 
chr2:19805354-19805380 5.69231 
chr2:19806362-19806386 5.41667 
chr2:19806775-19806792 5.94118 
chr2:19810864-19810897 5.69697 
chr2:19814584-19814613 5.72414 
chr2:19816608-19816634 5.46154 
chr2:19816694-19816769 5.44 
chr2:19818918-19818946 5.60714 
chr2:19819938-19819966 5.57143 
chr2:19820471-19820490 5.68421 
chr2:19821199-19821218 6 
chr2:19821731-19821766 6 
chr2:19822085-19822116 5.64516 
chr2:19822405-19822422 5.82353 
chr2:19822464-19822503 5.17949 
chr2:19824495-19824554 5.55932 
chr2:19831174-19831196 5.81818 
chr2:19835333-19835360 5.92593 
chr2:19836422-19836448 5.92308 
chr2:19836938-19836981 5.7907 
chr2:19839804-19839822 5.72222 
chr2:19840806-19840838 5.75 
chr2:19842573-19842601 5.57143 
chr2:19844337-19844367 5.4 
chr2:19845968-19846008 5.6 
chr2:19846476-19846497 5.71429 
chr2:19852155-19852200 5.37778 
chr2:19855472-19855484 6 
chr2:19856163-19856180 6 
chr2:19857946-19857985 5.35897 
chr2:19858365-19858394 5.41379 
chr2:19860461-19860498 5.54054 
chr2:19860637-19860658 5.61905 
chr2:19861352-19861372 5.65 
chr2:19861414-19861430 5.875 
chr2:19862276-19862306 5.6 
chr2:19866588-19866606 6 
chr2:19868566-19868614 5.77083 
chr2:19869897-19869912 5.86667 
chr2:19874692-19874737 5.86667 
chr2:19876340-19876396 5.94643 
chr2:19877101-19877125 6 
chr2:19877399-19877424 5.72 
chr2:19877462-19877489 5.2963 
chr2:19880133-19880184 5.17647 
chr2:19881247-19881274 6 
chr2:19881602-19881640 5.84211 
chr2:19882639-19882657 5.83333 
chr2:19884127-19884147 5.6 
chr2:19884638-19884661 6 
chr2:19889836-19890022 5.78495 
chr2:19890036-19890224 5.48936 
chr2:19890261-19890353 5.6087 
chr2:19891121-19891141 5.6 
chr2:19891577-19891594 6 
chr2:19896990-19897006 5.875 
chr2:19903567-19903596 5.7931 
chr2:19904106-19904181 5.86667 
chr2:19909201-19909224 5.52174 
chr2:19910780-19910819 5.69231 
chr2:19910946-19910958 6 
chr2:19912781-19912809 5.67857 
chr2:19915730-19915767 5.62162 
chr2:19916432-19916453 5.80952 
chr2:19920421-19920436 5.86667 
chr2:19921590-19921614 5.58333 
chr2:19925271-19925294 5.73913 
chr2:19930424-19930483 5.27119 
chr2:19930645-19930667 5.54545 
chr2:19930707-19930762 5.38182 
chr2:19934724-19934857 5.7594 
chr2:19936919-19936938 6 
chr2:19939942-19940019 5.35065 
chr2:19942014-19942051 6 
chr2:19942149-19942170 5.57143 
chr2:19945509-19945554 5.11111 
chr2:19946216-19946246 6 
chr2:19947131-19947160 5.75862 
chr2:19947200-19947218 5.72222 
chr2:19949382-19949406 5.875 
chr2:19950715-19950756 5.41463 
chr2:19959463-19959486 6 
chr2:19961553-19961583 6 
chr2:19962079-19962122 5.7907 
chr2:19965208-19965220 6 
chr2:19967512-19967525 6 
chr2:19970039-19970088 5.87755 
chr2:19970112-19970135 5.47826 
chr2:19972348-19972360 6 
chr2:19972537-19972563 5.46154 
chr2:19973523-19973547 5.41667 
chr2:19974020-19974090 5.75714 
chr2:19983650-19983680 5.63333 
chr2:19983697-19983721 5.375 
chr2:19983888-19984141 5.22134 
chr2:19984157-19984201 5.13636 
chr2:19985093-19985157 5.5 
chr2:19987614-19987645 5.25806 
chr2:19988103-19988118 6 
chr2:19990668-19990689 5.7619 
chr2:20003974-20004006 5.53125 
chr2:20005724-20005750 5.92308 
chr2:20008739-20008755 5.8125 
chr2:20011671-20011720 5.77551 
chr2:20012512-20012556 5.95455 
chr2:20013192-20013215 6 
chr2:20017209-20017242 5.66667 
chr2:20019734-20019787 5.96226 
chr2:20020660-20020685 5.76 
chr2:20021855-20021867 6 
chr2:20029251-20029269 5.77778 
chr2:20029414-20029426 6 
chr2:20030273-20030288 6 
chr2:20033271-20033298 5.55556 
chr2:20036647-20036677 5.66667 
chr2:20038861-20038890 5.62069 
chr2:20041686-20041738 5.48077 
chr2:20041771-20041858 5.73563 
chr2:20045460-20045495 5.82857 
chr2:20049427-20049464 5.59459 
chr2:20052664-20052684 5.85 
chr2:20054444-20054460 6 
chr2:20059404-20059426 5.72727 
chr2:20059559-20059586 6 
chr2:20063817-20063867 5.8 
chr2:20065569-20065584 6 
chr2:20065739-20065761 5.54545 
chr2:20069638-20069650 6 
chr2:20070614-20070643 6 
chr2:20070936-20070979 5.39535 
chr2:20072556-20072585 5.51724 
chr2:20073711-20073728 5.82353 
chr2:20076987-20077010 6 
chr2:20077457-20077475 5.94444 
chr2:20085546-20085574 5.21429 
chr2:20094398-20094437 5.79487 
chr2:20096766-20096786 5.7 
chr2:20099425-20099506 5.28395 
chr2:20102849-20102877 5.28571 
chr2:20102932-20102950 5.88889 
chr2:20105113-20105136 5.82609 
chr2:20106648-20106702 5.85185 
chr2:20106922-20106944 6 
chr2:20108724-20108747 5.52174 
chr2:20109216-20109238 5.54545 
chr2:20114441-20114467 5.53846 
chr2:20114858-20114893 5.54286 
chr2:20115374-20115402 5.25 
chr2:20115680-20115696 6 
chr2:20119141-20119185 5.97727 
chr2:20127792-20127814 5.54545 
chr2:20129784-20129855 5.4507 
chr2:20133785-20133839 5.90741 
chr2:20134262-20134322 5.15 
chr2:20136139-20136153 6 
chr2:20137166-20137183 5.76471 
chr2:20138240-20138259 5.68421 
chr2:20139748-20139772 5.66667 
chr2:20139950-20139973 5.73913 
chr2:20140525-20140545 5.85 
chr2:20140799-20140816 5.94118 
chr2:20147483-20147518 5.54286 
chr2:20148674-20148699 5.56 
chr2:20152542-20152562 6 
chr2:20156305-20156340 5.54286 
chr2:20156379-20156394 6 
chr2:20159224-20159272 5.58333 
chr2:20159433-20159454 5.57143 
chr2:20162542-20162563 5.57143 
chr2:20163482-20163517 5.85714 
chr2:20164109-20164156 5.93617 
chr2:20166672-20166697 5.48 
chr2:20167327-20167383 5.39286 
chr2:20167630-20167643 6 
chr2:20169509-20169521 6 
chr2:20170755-20170814 5.28814 
chr2:20173128-20173161 5.30303 
chr2:20173541-20173578 5.37838 
chr2:20174175-20174217 5.33333 
chr2:20176449-20176462 6 
chr2:20176747-20176768 5.61905 
chr2:20177940-20178000 5.66667 
chr2:20178883-20178931 5.33333 
chr2:20179533-20179562 6 
chr2:20179659-20179673 6 
chr2:20182297-20182310 6 
chr2:20183763-20183812 5.87755 
chr2:20185341-20185356 6 
chr2:20185482-20185495 6 
chr2:20185660-20185681 6 
chr2:20187584-20187602 6 
chr2:20187644-20187686 5.54762 
chr2:20188681-20188707 5.46154 
chr2:20189998-20190012 5.92857 
chr2:20194851-20194871 6 
chr2:20195212-20195229 5.88235 
chr2:20196099-20196124 5.96 
chr2:20197531-20197548 6 
chr2:20198528-20198546 5.77778 
chr2:20199387-20199406 6 
chr2:20200830-20200858 5.5 
chr2:20201922-20201948 6 
chr2:20205357-20205376 5.73684 
chr2:20206967-20206985 5.88889 
chr2:20207609-20207627 5.83333 
chr2:20209017-20209040 5.73913 
chr2:20209828-20209846 6 
chr2:20215118-20215145 5.44444 
chr2:20216257-20216285 5.25 
chr2:20218036-20218049 6 
chr2:20230645-20230669 5.875 
chr2:20230975-20230988 6 
chr2:20232247-20232282 5.68571 
chr2:20233233-20233262 5.34483 
chr2:20237511-20237525 6 
chr2:20241277-20241310 5.81818 
chr2:20242972-20242988 6 
chr2:20246419-20246567 5.73649 
chr2:20247147-20247165 5.72222 
chr2:20253240-20253266 5.42308 
chr2:20255447-20255467 5.9 
chr2:20257435-20257474 6 
chr2:20259263-20259290 5.40741 
chr2:20259739-20259751 6 
chr2:20261705-20261724 5.84211 
chr2:20261962-20261983 5.95238 
chr2:20262886-20262921 6 
chr2:20262935-20262951 6 
chr2:20263740-20263796 5.89286 
chr2:20264795-20264838 6 
chr2:20268825-20268847 5.54545 
chr2:20269138-20269175 6 
chr2:20270212-20270237 5.56 
chr2:20270789-20270823 5.82353 
chr2:20270982-20271006 5.91667 
chr2:20272128-20272156 5.67857 
chr2:20275182-20275205 5.43478 
chr2:20276861-20276880 6 
chr2:20282063-20282093 5.43333 
chr2:20282201-20282240 5.76923 
chr2:20285278-20285297 5.84211 
chr2:20290768-20290822 5.57407 
chr2:20290965-20291012 5.12766 
chr2:20292059-20292091 5.90625 
chr2:20297235-20297288 5.9434 
chr2:20298436-20298474 5.60526 
chr2:20299286-20299299 6 
chr2:20299451-20299475 5.91667 
chr2:20299569-20299594 6 
chr2:20302400-20302528 5.84375 
chr2:20303847-20303864 6 
chr2:20306652-20306668 6 
chr2:20307215-20307231 6 
chr2:20307720-20307749 5.7931 
chr2:20308079-20308107 5.89286 
chr2:20308239-20308253 6 
chr2:20308406-20308434 5.89286 
chr2:20309609-20309625 6 
chr2:20311975-20311995 5.95 
chr2:20316247-20316283 5.47222 
chr2:20316294-20316478 5.50543 
chr2:20316493-20316621 5.50781 
chr2:20316637-20316687 5.54 
chr2:20317784-20317842 5.24138 
chr2:20317856-20317912 5.23214 
chr2:20319535-20319561 6 
chr2:20319989-20320084 5.87368 
chr2:20320463-20320577 5.81579 
chr2:20323467-20323507 5.4 
chr2:20324000-20324012 6 
chr2:20325600-20325633 5.60606 
chr2:20326833-20326868 5.57143 
chr2:20327027-20327053 5.76923 
chr2:20327062-20327087 5.72 
chr2:20327129-20327166 5.83784 
chr2:20327814-20327826 6 
chr2:20328096-20328128 5.34375 
chr2:20328440-20328504 5.4375 
chr2:20329452-20329480 6 
chr2:20335215-20335234 6 
chr2:20336026-20336067 5.78049 
chr2:20338982-20339040 5.25862 
chr2:20347074-20347096 5.72727 
chr2:20347671-20347683 6 
chr2:20351308-20351321 6 
chr2:20351400-20351431 5.48387 
chr2:20351834-20351873 5.79487 
chr2:20352347-20352375 6 
chr2:20352653-20352674 5.66667 
chr2:20354946-20354963 5.82353 
chr2:20355043-20355092 5.79592 
chr2:20357372-20357385 6 
chr2:20363377-20363408 5.29032 
chr2:20364421-20364536 5.49565 
chr2:20364545-20365020 5.59158 
chr2:20365082-20365157 5.46667 
chr2:20365177-20365208 5.77419 
chr2:20365250-20365279 5.58621 
chr2:20365293-20365329 5.61111 
chr2:20365359-20365537 5.36517 
chr2:20365592-20365607 6 
chr2:20365634-20365724 5.58889 
chr2:20365750-20365864 5.45614 
chr2:20365883-20365898 6 
chr2:20365908-20366052 5.42361 
chr2:20366738-20366778 6 
chr2:20372496-20372522 5.61538 
chr2:20375076-20375094 5.83333 
chr2:20375526-20375549 5.73913 
chr2:20377987-20378066 5.4557 
chr2:20381145-20381169 5.91667 
chr2:20386302-20386319 5.82353 
chr2:20386423-20386456 5.42424 
chr2:20387224-20387265 5.5122 
chr2:20388401-20388425 6 
chr2:20392389-20392411 5.90909 
chr2:20393896-20393922 5.88462 
chr2:20395046-20395068 6 
chr2:20396362-20396378 5.8125 
chr2:20399496-20399522 5.46154 
chr2:20399973-20399991 6 
chr2:20401858-20401870 6 
chr2:20404420-20404460 5.55 
chr2:20406127-20406140 6 
chr2:20407464-20407476 6 
chr2:20408806-20408848 5.33333 
chr2:20418269-20418349 5.6375 
chr2:20418372-20418488 5.48276 
chr2:20418506-20418606 5.6 
chr2:20420123-20420150 5.55556 
chr2:20421849-20421911 5.53226 
chr2:20424525-20424551 5.34615 
chr2:20424583-20424609 5.38462 
chr2:20426775-20426797 5.72727 
chr2:20427021-20427044 5.47826 
chr2:20429276-20429652 5.5984 
chr2:20430229-20430246 5.88235 
chr2:20430400-20430419 6 
chr2:20431473-20431493 5.6 
chr2:20431784-20431799 6 
chr2:20432099-20432154 5.34545 
chr2:20433003-20433035 5.65625 
chr2:20433677-20433695 6 
chr2:20433945-20433981 5.61111 
chr2:20435097-20435119 5.72727 
chr2:20435273-20435299 5.76923 
chr2:20436171-20436334 5.68712 
chr2:20439413-20439430 5.94118 
chr2:20440657-20440669 6 
chr2:20441290-20441325 5.71429 
chr2:20442348-20442375 5.55556 
chr2:20444755-20444771 6 
chr2:20446062-20446081 5.63158 
chr2:20446936-20446948 6 
chr2:20447147-20447168 5.57143 
chr2:20447913-20447932 6 
chr2:20452356-20452384 5.42857 
chr2:20453910-20453934 5.45833 
chr2:20455999-20456042 5.46512 
chr2:20456804-20456829 6 
chr2:20457089-20457118 5.27586 
chr2:20458407-20458431 5.91667 
chr2:20461155-20461178 6 
chr2:20462736-20462768 5.15625 
chr2:20463775-20463801 5.34615 
chr2:20464097-20464153 5.92857 
chr2:20466212-20466274 5.67742 
chr2:20467473-20467493 6 
chr2:20468377-20468413 5.88889 
chr2:20468950-20468971 5.85714 
chr2:20471916-20471963 5.95745 
chr2:20474718-20474730 6 
chr2:20477363-20477384 5.52381 
chr2:20478277-20478298 5.71429 
chr2:20482976-20482990 6 
chr2:20486800-20486821 6 
chr2:20490838-20490851 6 
chr2:20491339-20491385 5.56522 
chr2:20492688-20492714 5.96154 
chr2:20493463-20493494 5.96774 
chr2:20494458-20494484 5.30769 
chr2:20498601-20498627 5.57692 
chr2:20500541-20500561 5.7 
chr2:20502129-20502154 5.6 
chr2:20502528-20502555 5.33333 
chr2:20503196-20503224 5.46429 
chr2:20505224-20505244 6 
chr2:20505963-20505999 5.63889 
chr2:20506284-20506310 5.38462 
chr2:20506365-20506380 6 
chr2:20506965-20507005 5.175 
chr2:20507160-20507185 5.52 
chr2:20507773-20507804 5.29032 
chr2:20513596-20513616 6 
chr2:20513910-20513942 5.5625 
chr2:20514733-20514745 6 
chr2:20514821-20514834 6 
chr2:20515597-20515630 5.75758 
chr2:20520006-20520030 6 
chr2:20520290-20520344 5.57407 
chr2:20521046-20521068 6 
chr2:20522183-20522217 5.58824 
chr2:20522564-20522606 6 
chr2:20522771-20522796 5.64 
chr2:20523208-20523224 5.8125 
chr2:20523669-20523699 6 
chr2:20523944-20523967 5.43478 
chr2:20525913-20525938 5.4 
chr2:20527451-20527474 5.56522 
chr2:20528090-20528119 5.7931 
chr2:20528935-20528948 6 
chr2:20529196-20529228 5.75 
chr2:20531377-20531415 5.81579 
chr2:20532043-20532078 6 
chr2:20533267-20533301 5.58824 
chr2:20533900-20533920 5.6 
chr2:20535937-20535963 5.92308 
chr2:20536442-20536468 6 
chr2:20536509-20536563 6 
chr2:20538157-20538175 5.94444 
chr2:20539582-20539605 5.52174 
chr2:20541889-20541914 5.84 
chr2:20543809-20543839 6 
chr2:20544743-20544768 5.84 
chr2:20547927-20547955 5.75 
chr2:20550488-20550526 5.52632 
chr2:20550596-20550624 5.35714 
chr2:20554321-20554358 5.91892 
chr2:20554876-20554932 5.17857 
chr2:20555026-20555066 6 
chr2:20556591-20556618 5.51852 
chr2:20557234-20557338 5.70192 
chr2:20557842-20557868 5.69231 
chr2:20558454-20558478 5.58333 
chr2:20558631-20558644 6 
chr2:20559245-20559269 5.5 
chr2:20559705-20559724 5.94737 
chr2:20560943-20560960 5.76471 
chr2:20561608-20561632 6 
chr2:20561675-20561704 5.86207 
chr2:20562473-20562510 6 
chr2:20563101-20563123 5.95455 
chr2:20564278-20564293 6 
chr2:20564964-20564994 5.86667 
chr2:20568062-20568104 5.54762 
chr2:20570397-20570429 5.96875 
chr2:20570719-20570731 6 
chr2:20571377-20571398 5.71429 
chr2:20572528-20572540 6 
chr2:20573102-20573134 5.9375 
chr2:20573389-20573441 5.84615 
chr2:20574417-20574432 5.86667 
chr2:20574519-20574562 5.46512 
chr2:20575550-20575585 5.31429 
chr2:20576951-20576975 5.875 
chr2:20577020-20577037 6 
chr2:20578873-20578918 5.84444 
chr2:20578932-20578950 5.72222 
chr2:20583598-20583644 5.21739 
chr2:20583832-20583850 6 
chr2:20585718-20585752 5.5 
chr2:20585973-20585995 5.72727 
chr2:20586845-20586863 5.83333 
chr2:20588056-20588078 5.77273 
chr2:20588913-20588947 5.73529 
chr2:20592933-20592965 5.40625 
chr2:20593534-20593563 5.75862 
chr2:20593978-20594007 5.37931 
chr2:20601574-20601606 5.96875 
chr2:20602784-20602824 5.75 
chr2:20604294-20604309 6 
chr2:20604848-20604870 5.77273 
chr2:20606164-20606208 5.95455 
chr2:20606681-20606757 5.68421 
chr2:20607611-20607624 6 
chr2:20608738-20608772 5.32353 
chr2:20611633-20611648 6 
chr2:20613126-20613158 5.53125 
chr2:20613198-20613239 6 
chr2:20614949-20614964 6 
chr2:20617648-20617684 5.61111 
chr2:20618697-20618724 5.85185 
chr2:20621655-20621682 5.2963 
chr2:20625021-20625051 5.8 
chr2:20625414-20625438 6 
chr2:20625543-20625574 5.58065 
chr2:20626303-20626342 5.41026 
chr2:20626487-20626528 5.87805 
chr2:20628383-20628397 6 
chr2:20632506-20632536 5.33333 
chr2:20633412-20633479 5.29851 
chr2:20633663-20633693 5.23333 
chr2:20634069-20634093 5.70833 
chr2:20634103-20634143 5.575 
chr2:20635044-20635094 5.48 
chr2:20636057-20636076 6 
chr2:20637192-20637206 6 
chr2:20638922-20638950 5.85714 
chr2:20639737-20639752 5.93333 
chr2:20639903-20639932 6 
chr2:20641931-20641951 6 
chr2:20642329-20642349 6 
chr2:20643097-20643124 5.88889 
chr2:20643677-20643692 6 
chr2:20644354-20644387 5.30303 
chr2:20645135-20645159 5.5 
chr2:20645687-20645967 5.375 
chr2:20646331-20646369 5.78947 
chr2:20653579-20653603 5.58333 
chr2:20654048-20654062 5.92857 
chr2:20654206-20654227 5.90476 
chr2:20655732-20655845 5.67257 
chr2:20660699-20660717 6 
chr2:20664605-20664633 5.85714 
chr2:20665096-20665121 5.64 
chr2:20666959-20666971 6 
chr2:20677330-20677375 6 
chr2:20679692-20679711 6 
chr2:20680561-20680605 6 
chr2:20681542-20681575 5.60606 
chr2:20682593-20682634 5.68293 
chr2:20682758-20682780 5.59091 
chr2:20685840-20685865 5.76 
chr2:20685997-20686094 5.69072 
chr2:20689113-20689148 6 
chr2:20691064-20691122 5.41379 
chr2:20692533-20692570 5.56757 
chr2:20692724-20692737 6 
chr2:20694008-20694028 5.6 
chr2:20694951-20694972 6 
chr2:20695178-20695190 6 
chr2:20698155-20698186 6 
chr2:20700647-20700673 5.80769 
chr2:20702122-20702146 5.875 
chr2:20702776-20702802 5.61538 
chr2:20703370-20703412 5.95238 
chr2:20708272-20708292 6 
chr2:20708517-20708564 5.29787 
chr2:20710322-20710343 5.85714 
chr2:20712678-20712698 6 
chr2:20713295-20713316 5.90476 
chr2:20720485-20720515 5.93333 
chr2:20722348-20722387 5.58974 
chr2:20722395-20722419 5.41667 
chr2:20722842-20722873 5.74194 
chr2:20726013-20726035 5.68182 
chr2:20733156-20733178 5.86364 
chr2:20735426-20735450 5.875 
chr2:20747884-20747953 5.44928 
chr2:20748122-20748150 5.78571 
chr2:20750685-20750706 5.95238 
chr2:20755384-20755397 6 
chr2:20755421-20755481 5.26667 
chr2:20756229-20756258 5.31034 
chr2:20756921-20756946 5.8 
chr2:20759200-20759511 5.60129 
chr2:20762238-20762264 5.73077 
chr2:20764224-20764258 5.76471 
chr2:20766359-20766379 5.8 
chr2:20775743-20775761 6 
chr2:20776597-20776609 6 
chr2:20780279-20780300 5.90476 
chr2:20781024-20781044 5.7 
chr2:20781100-20781121 5.95238 
chr2:20787505-20787536 5.74194 
chr2:20789575-20789590 5.86667 
chr2:20792088-20792101 6 
chr2:20793200-20793219 5.73684 
chr2:20798299-20798331 6 
chr2:20799369-20799424 5.72727 
chr2:20801530-20801551 6 
chr2:20808334-20808351 6 
chr2:20813256-20813268 6 
chr2:20817511-20817537 5.84615 
chr2:20818224-20818251 5.2963 
chr2:20823970-20824011 5.39024 
chr2:20826048-20826079 5.6129 
chr2:20827666-20827703 5.45946 
chr2:20829129-20829154 5.36 
chr2:20830015-20830043 5.67857 
chr2:20831276-20831308 6 
chr2:20833266-20833298 5.65625 
chr2:20836046-20836075 5.27586 
chr2:20836787-20836805 5.94444 
chr2:20845341-20845362 5.57143 
chr2:20850875-20850922 5.23404 
chr2:20854676-20854696 6 
chr2:20858296-20858318 6 
chr2:20860784-20860809 5.68 
chr2:20863009-20863041 5.8125 
chr2:20866960-20866981 5.52381 
chr2:20867122-20867143 6 
chr2:20867208-20867224 5.875 
chr2:20867972-20867992 5.7 
chr2:20871867-20871900 5.69697 
chr2:20875529-20875551 5.63636 
chr2:20877724-20877749 5.6 
chr2:20882811-20882839 5.57143 
chr2:20883485-20883513 5.39286 
chr2:20888588-20888608 6 
chr2:20892337-20892375 5.44737 
chr2:20910327-20910530 5.71921 
chr2:20916480-20916500 5.7 
chr2:20917538-20917557 5.68421 
chr2:20918902-20918937 5.22857 
chr2:20920147-20920172 5.4 
chr2:20920428-20920458 5.8 
chr2:20921307-20921330 5.6087 
chr2:20922137-20922160 6 
chr2:20926764-20926789 5.92 
chr2:20926974-20926986 6 
chr2:20930457-20930509 5.75 
chr2:20932976-20933005 5.51724 
chr2:20933152-20933172 5.75 
chr2:20936210-20936231 5.80952 
chr2:20938013-20938045 6 
chr2:20938488-20938517 5.24138 
chr2:20940873-20940905 5.21875 
chr2:20942529-20942566 5.86486 
chr2:20943639-20943667 5.46429 
chr2:20943983-20943997 6 
chr2:20948784-20948811 6 
chr2:20949783-20949798 6 
chr2:20952724-20952764 5.6 
chr2:20954260-20954294 5.82353 
chr2:20954874-20954926 5.78846 
chr2:20955788-20955804 5.8125 
chr2:20956446-20956481 5.22857 
chr2:20959184-20959213 5.58621 
chr2:20961617-20961638 5.66667 
chr2:20961700-20961724 5.45833 
chr2:20969092-20969105 5.92308 
chr2:20975989-20976005 5.8125 
chr2:20977172-20977197 5.84 
chr2:20978682-20978702 6 
chr2:20979221-20979244 5.43478 
chr2:20981858-20981881 5.69565 
chr2:20983450-20983486 5.5 
chr2:20984645-20984668 6 
chr2:20986878-20986907 5.37931 
chr2:20987040-20987066 5.88462 
chr2:20988587-20988642 5.29091 
chr2:20992693-20992706 6 
chr2:20994195-20994207 6 
chr2:20995438-20995456 5.94444 
chr2:20995705-20995740 6 
chr2:20997525-20997550 5.68 
chr2:20998315-20998377 5.58065 
chr2:20998986-20999000 6 
chr2:21000361-21000406 5.66667 
chr2:21000847-21000873 5.73077 
chr2:21001690-21001850 5.65625 
chr2:21002324-21002359 5.4 
chr2:21004430-21004454 5.375 
chr2:21006451-21006507 5.41071 
chr2:21006659-21006687 5.25 
chr2:21006933-21006951 5.88889 
chr2:21008417-21008429 6 
chr2:21009270-21009298 5.85714 
chr2:21011220-21011259 5.4359 
chr2:21014209-21014233 5.875 
chr2:21015979-21016007 5.25 
chr2:21021526-21021552 5.57692 
chr2:21022050-21022079 5.72414 
chr2:21023070-21023084 6 
chr2:21023395-21023417 6 
chr2:21025419-21025440 5.95238 
chr2:21026484-21026498 6 
chr2:21026928-21026958 5.66667 
chr2:21027112-21027146 6 
chr2:21027524-21027568 5.59091 
chr2:21028938-21028970 5.78125 
chr2:21029790-21029812 6 
chr2:21033795-21033815 6 
chr2:21034325-21034463 5.8913 
chr2:21034472-21034547 5.72 
chr2:21035347-21035361 6 
chr2:21035963-21035985 5.59091 
chr2:21037184-21037213 5.65517 
chr2:21037962-21037994 5.625 
chr2:21038265-21038291 5.42308 
chr2:21040364-21040394 5.6 
chr2:21041631-21041656 5.76 
chr2:21043923-21043956 5.33333 
chr2:21048555-21048577 5.63636 
chr2:21051972-21051996 6 
chr2:21053508-21053528 5.7 
chr2:21053606-21053661 5.52727 
chr2:21062441-21062454 6 
chr2:21065773-21065793 5.85 
chr2:21067126-21067165 5.64103 
chr2:21068767-21068800 5.66667 
chr2:21068840-21068892 5.46154 
chr2:21070637-21070678 5.90244 
chr2:21074298-21074350 5.17308 
chr2:21075596-21075620 5.83333 
chr2:21075810-21075835 5.48 
chr2:21078594-21078637 5.53488 
chr2:21086076-21086131 5.78182 
chr2:21089132-21089144 6 
chr2:21089494-21089513 6 
chr2:21090872-21090906 5.44118 
chr2:21092909-21092940 5.16129 
chr2:21094513-21094542 5.96552 
chr2:21096648-21096672 5.875 
chr2:21096738-21096771 5.18182 
chr2:21097221-21097247 5.34615 
chr2:21098871-21098954 5.62651 
chr2:21101090-21101109 5.68421 
chr2:21104436-21104460 5.83333 
chr2:21104535-21104620 5.68235 
chr2:21106599-21106634 5.71429 
chr2:21109895-21109940 5.88889 
chr2:21112789-21112839 5.92 
chr2:21116344-21116373 5.31034 
chr2:21120220-21120261 6 
chr2:21121173-21121213 5.25 
chr2:21134929-21134947 5.88889 
chr2:21136819-21136846 6 
chr2:21138194-21138232 5.94737 
chr2:21139263-21139295 6 
chr2:21141608-21141626 5.88889 
chr2:21144146-21144181 6 
chr2:21144975-21144993 5.83333 
chr2:21145573-21145594 5.71429 
chr2:21180136-21180166 5.33333 
chr2:21181819-21181844 5.52 
chr2:21187856-21187889 5.33333 
chr2:21192760-21192783 5.65217 
chr2:21194794-21194813 5.73684 
chr2:21197601-21197638 5.97297 
chr2:21204430-21204469 6 
chr2:21207910-21207923 6 
chr2:21208645-21208728 5.56627 
chr2:21209068-21209089 5.80952 
chr2:21218504-21218562 5.58621 
chr2:21222563-21222619 5.46429 
chr2:21223567-21223613 5.41304 
chr2:21223618-21223753 5.28148 
chr2:21223853-21224113 5.61538 
chr2:21226509-21226535 5.61538 
chr2:21239858-21239912 5.88889 
chr2:21244991-21245016 5.4 
chr2:21247483-21247510 5.81481 
chr2:21250178-21250196 6 
chr2:21252323-21252396 5.79452 
chr2:21253446-21253472 5.46154 
chr2:21254718-21254761 5.97674 
chr2:21256694-21256724 5.23333 
chr2:21261185-21261221 6 
chr2:21266751-21266794 5.72093 
chr2:21266844-21266879 5.42857 
chr2:21268798-21268838 5.575 
chr2:21270178-21270203 6 
chr2:21272224-21272244 6 
chr2:21272655-21272668 6 
chr2:21277177-21277203 5.34615 
chr2:21277213-21277241 5.78571 
chr2:21277555-21277592 5.81081 
chr2:21283935-21283955 5.75 
chr2:21284429-21284465 5.30556 
chr2:21284609-21284631 5.72727 
chr2:21284889-21285099 5.85238 
chr2:21285413-21285437 5.70833 
chr2:21286068-21286094 5.46154 
chr2:21290044-21290057 6 
chr2:21290557-21290601 5.86364 
chr2:21294511-21294526 6 
chr2:21294664-21294735 5.5493 
chr2:21296474-21296514 5.4 
chr2:21299935-21299955 6 
chr2:21301063-21301100 6 
chr2:21301738-21301773 5.54286 
chr2:21307174-21307202 5.67857 
chr2:21309192-21309208 6 
chr2:21309376-21309394 5.72222 
chr2:21310132-21310171 6 
chr2:21310488-21310512 5.45833 
chr2:21312627-21312648 6 
chr2:21313379-21313393 6 
chr2:21313483-21313511 5.35714 
chr2:21313637-21313667 5.43333 
chr2:21315775-21315801 5.73077 
chr2:21316431-21316455 6 
chr2:21317706-21317723 5.94118 
chr2:21319857-21319887 5.53333 
chr2:21323747-21323773 5.76923 
chr2:21323805-21323843 5.68421 
chr2:21325790-21325839 5.28571 
chr2:21327157-21327189 5.1875 
chr2:21329407-21329427 5.85 
chr2:21331462-21331510 5.29167 
chr2:21334701-21334726 5.4 
chr2:21335013-21335035 6 
chr2:21339003-21339032 5.48276 
chr2:21339918-21339936 5.72222 
chr2:21340363-21340382 6 
chr2:21340613-21340644 6 
chr2:21342640-21342676 5.75 
chr2:21343593-21343608 5.86667 
chr2:21343613-21343636 5.69565 
chr2:21344464-21344477 6 
chr2:21344618-21344646 5.57143 
chr2:21345300-21345338 5.57895 
chr2:21347348-21347364 6 
chr2:21347605-21347625 5.7 
chr2:21347689-21347715 5.69231 
chr2:21348301-21348325 5.83333 
chr2:21348344-21348386 5.42857 
chr2:21348871-21348906 5.74286 
chr2:21351659-21351680 5.52381 
chr2:21354637-21354678 5.2439 
chr2:21355089-21355104 6 
chr2:21356372-21356395 5.69565 
chr2:21357155-21357187 5.28125 
chr2:21357843-21358071 5.37281 
chr2:21366574-21366608 5.20588 
chr2:21370160-21370191 5.83871 
chr2:21370297-21370448 5.49669 
chr2:21370504-21370545 5.53659 
chr2:21373913-21373937 5.375 
chr2:21374758-21374770 6 
chr2:21374810-21374829 6 
chr2:21377928-21377943 6 
chr2:21378534-21378564 6 
chr2:21380311-21380326 6 
chr2:21381373-21381404 5.29032 
chr2:21384407-21384431 5.70833 
chr2:21387724-21387738 6 
chr2:21388692-21388711 5.89474 
chr2:21390509-21390592 5.46988 
chr2:21394138-21394177 5.53846 
chr2:21400480-21400548 5.29412 
chr2:21401814-21401849 5.22857 
chr2:21403027-21403042 6 
chr2:21403084-21403113 5.86207 
chr2:21407890-21407914 5.83333 
chr2:21407949-21408001 6 
chr2:21408693-21408717 5.45833 
chr2:21409165-21409186 5.52381 
chr2:21410352-21410394 5.95238 
chr2:21410522-21410541 5.63158 
chr2:21410717-21410739 6 
chr2:21414613-21414769 5.71795 
chr2:21415275-21415370 5.95789 
chr2:21417740-21417753 6 
chr2:21419088-21419113 5.76 
chr2:21419490-21419523 5.72727 
chr2:21419635-21419654 5.78947 
chr2:21424185-21424215 5.53333 
chr2:21424613-21424641 5.32143 
chr2:21426662-21426696 6 
chr2:21430682-21430708 5.46154 
chr2:21431389-21431457 5.52941 
chr2:21436145-21436196 5.27451 
chr2:21437451-21437474 5.65217 
chr2:21438003-21438023 5.6 
chr2:21438087-21438099 6 
chr2:21439569-21439600 5.22581 
chr2:21440493-21440519 5.42308 
chr2:21442963-21442995 5.5 
chr2:21444208-21444342 5.81343 
chr2:21444431-21444443 6 
chr2:21448309-21448326 6 
chr2:21450905-21450928 5.56522 
chr2:21451068-21451091 5.43478 
chr2:21454885-21454906 5.7619 
chr2:21455041-21455056 5.86667 
chr2:21458070-21458113 5.53488 
chr2:21458332-21458367 5.28571 
chr2:21461613-21461631 5.72222 
chr2:21463790-21463825 6 
chr2:21471455-21471470 6 
chr2:21482109-21482146 6 
chr2:21485409-21485432 5.43478 
chr2:21489433-21489448 6 
chr2:21495776-21495807 5.83871 
chr2:21497700-21497726 5.88462 
chr2:21501853-21501883 5.76667 
chr2:21502762-21502780 5.88889 
chr2:21504125-21504177 5.61538 
chr2:21504528-21504637 5.51376 
chr2:21507475-21507489 6 
chr2:21509857-21509877 5.8 
chr2:21510167-21510179 6 
chr2:21510330-21510350 6 
chr2:21511397-21511426 5.55172 
chr2:21511970-21511996 5.57692 
chr2:21512702-21512737 5.4 
chr2:21513910-21513935 6 
chr2:21517334-21517363 5.75862 
chr2:21518587-21518599 6 
chr2:21521244-21521261 6 
chr2:21522726-21522751 6 
chr2:21523339-21523352 6 
chr2:21523704-21523718 6 
chr2:21523771-21523798 5.40741 
chr2:21526716-21526745 5.27586 
chr2:21527884-21527916 5.3125 
chr2:21533078-21533107 5.27586 
chr2:21533769-21533799 5.33333 
chr2:21535085-21535113 5.53571 
chr2:21541113-21541138 5.36 
chr2:21542128-21542150 6 
chr2:21550245-21550269 6 
chr2:21551831-21551860 5.55172 
chr2:21553249-21553263 6 
chr2:21554475-21554506 5.35484 
chr2:21556683-21556711 5.96429 
chr2:21564926-21564941 6 
chr2:21566187-21566227 5.825 
chr2:21568955-21568979 6 
chr2:21571993-21572015 5.54545 
chr2:21573054-21573080 6 
chr2:21575340-21575354 6 
chr2:21576040-21576068 6 
chr2:21576199-21576246 5.44681 
chr2:21577152-21577181 5.65517 
chr2:21583229-21583252 6 
chr2:21589290-21589479 5.83069 
chr2:21592658-21592735 5.38961 
chr2:21592839-21592939 5.4 
chr2:21593658-21593715 6 
chr2:21594410-21594618 5.69231 
chr2:21595041-21595080 6 
chr2:21596670-21596709 6 
chr2:21596725-21596758 5.75758 
chr2:21599451-21599511 5.45 
chr2:21600137-21600167 5.6 
chr2:21604926-21604968 5.35714 
chr2:21609575-21609608 5.45455 
chr2:21610863-21610926 5.63492 
chr2:21623904-21623930 6 
chr2:21632807-21632835 5.53571 
chr2:21632915-21632927 6 
chr2:21643257-21643270 6 
chr2:21643835-21643872 5.48649 
chr2:21649332-21649395 5.85714 
chr2:21649412-21649434 5.81818 
chr2:21651628-21651653 5.36 
chr2:21653785-21653824 5.61538 
chr2:21658199-21658212 6 
chr2:21662241-21662259 5.83333 
chr2:21666054-21666082 5.21429 
chr2:21667709-21667731 5.86364 
chr2:21669014-21669041 5.37037 
chr2:21675118-21675147 6 
chr2:21678632-21678662 5.16667 
chr2:21678732-21678755 5.91304 
chr2:21678983-21679013 5.93333 
chr2:21679513-21679586 5.46575 
chr2:21680206-21680222 6 
chr2:21682353-21682366 6 
chr2:21682793-21682839 5.95652 
chr2:21683001-21683015 6 
chr2:21683454-21683502 5.39583 
chr2:21689431-21689456 5.72 
chr2:21692205-21692226 6 
chr2:21693779-21693815 5.44444 
chr2:21695554-21695586 5.53125 
chr2:21699261-21699283 6 
chr2:21699581-21699613 5.59375 
chr2:21701498-21701521 5.73913 
chr2:21702356-21702396 5.725 
chr2:21702495-21702515 5.85 
chr2:21707525-21707605 5.6625 
chr2:21708069-21708105 5.69444 
chr2:21709997-21710026 5.44828 
chr2:21712946-21712972 5.30769 
chr2:21714730-21714758 5.92857 
chr2:21718293-21718330 5.16216 
chr2:21718830-21718853 5.78261 
chr2:21723239-21723268 5.55172 
chr2:21732760-21732777 6 
chr2:21733870-21733894 5.70833 
chr2:21735452-21735481 5.75862 
chr2:21737071-21737113 5.19048 
chr2:21740044-21740077 5.60606 
chr2:21743846-21743875 5.65517 
chr2:21744005-21744024 5.63158 
chr2:21750644-21750657 6 
chr2:21753469-21753492 5.86957 
chr2:21753602-21753646 5.52273 
chr2:21753671-21753733 5.30645 
chr2:21754029-21754050 5.85714 
chr2:21755181-21755195 5.92857 
chr2:21756312-21756327 6 
chr2:21756741-21756780 5.61538 
chr2:21759710-21759724 6 
chr2:21762213-21762232 5.68421 
chr2:21764151-21764178 5.48148 
chr2:21765972-21766003 5.67742 
chr2:21770583-21770672 5.65169 
chr2:21775034-21775099 5.76923 
chr2:21777843-21777889 5.86957 
chr2:21780422-21780465 5.2093 
chr2:21782533-21782576 6 
chr2:21784668-21784695 5.96296 
chr2:21786552-21786573 5.52381 
chr2:21786800-21786833 6 
chr2:21788228-21788254 5.42308 
chr2:21788613-21788638 5.48 
chr2:21789024-21789059 5.17143 
chr2:21789578-21789662 5.67857 
chr2:21789974-21789995 6 
chr2:21792949-21792970 5.61905 
chr2:21795638-21795656 6 
chr2:21799133-21799153 5.7 
chr2:21800035-21800060 5.8 
chr2:21800967-21800985 5.88889 
chr2:21804529-21804556 5.33333 
chr2:21804999-21805043 6 
chr2:21807525-21807565 5.625 
chr2:21807601-21807624 5.91304 
chr2:21809150-21809163 6 
chr2:21818440-21818464 5.66667 
chr2:21818696-21818722 6 
chr2:21819087-21819113 5.26923 
chr2:21819193-21819216 5.52174 
chr2:21822389-21822401 6 
chr2:21826457-21826480 6 
chr2:21826491-21826513 6 
chr2:21831888-21831916 5.17857 
chr2:21835336-21835356 5.9 
chr2:21844432-21844459 5.62963 
chr2:21844606-21844635 5.96552 
chr2:21845953-21845975 5.5 
chr2:21848773-21848792 5.68421 
chr2:21850178-21850236 5.87931 
chr2:21855327-21855365 5.55263 
chr2:21855412-21855426 5.92857 
chr2:21855468-21855492 5.5 
chr2:21857358-21857388 5.36667 
chr2:21857882-21857912 5.53333 
chr2:21864095-21864113 6 
chr2:21864200-21864246 5.56522 
chr2:21865322-21865341 6 
chr2:21875996-21876011 6 
chr2:21876682-21876697 6 
chr2:21879156-21879179 5.69565 
chr2:21884270-21884290 6 
chr2:21884600-21884621 5.80952 
chr2:21884883-21884907 5.54167 
chr2:21888606-21888632 5.92308 
chr2:21890921-21890953 5.9375 
chr2:21891480-21891503 5.69565 
chr2:21893267-21893283 6 
chr2:21899450-21899485 6 
chr2:21900984-21901025 5.26829 
chr2:21906284-21906297 5.92308 
chr2:21906321-21906339 5.77778 
chr2:21914060-21914082 5.63636 
chr2:21914879-21914906 6 
chr2:21916236-21916268 5.34375 
chr2:21917920-21917953 5.36364 
chr2:21920768-21920802 5.11765 
chr2:21922589-21922602 6 
chr2:21923029-21923065 5.44444 
chr2:21923131-21923234 5.90291 
chr2:21923248-21923385 5.94161 
chr2:21925432-21925446 6 
chr2:21931395-21931410 6 
chr2:21934282-21934305 5.56522 
chr2:21944625-21944646 6 
chr2:21949171-21949193 5.54545 
chr2:21960076-21960113 6 
chr2:21962328-21962384 5.23214 
chr2:21964767-21964810 5.67442 
chr2:21966586-21966613 5.62963 
chr2:21967042-21967065 5.56522 
chr2:21967462-21967483 5.95238 
chr2:21967510-21967545 5.6 
chr2:21967595-21967631 6 
chr2:21969647-21969665 5.94444 
chr2:21970113-21970170 5.33333 
chr2:21978400-21978439 5.94872 
chr2:21982785-21982821 5.36111 
chr2:21983030-21983049 5.89474 
chr2:21983680-21983708 5.17857 
chr2:21984258-21984286 5.35714 
chr2:21991527-21991573 5.34783 
chr2:21994575-21994601 5.5 
chr2:21996383-21996396 6 
chr2:21998985-21999014 5.24138 
chr2:22000435-22000454 5.73684 
chr2:22001879-22001899 6 
chr2:22004482-22004506 5.375 
chr2:22008815-22008877 5.64516 
chr2:22010831-22010873 5.7381 
chr2:22013169-22013215 5.36957 
chr2:22014552-22014587 5.82857 
chr2:22014598-22014692 5.31915 
chr2:22017468-22017487 5.89474 
chr2:22020113-22020156 5.23256 
chr2:22020705-22020739 5.88235 
chr2:22023613-22023637 5.79167 
chr2:22023805-22023840 5.45714 
chr2:22030251-22030271 5.6 
chr2:22031404-22031443 5.69231 
chr2:22033917-22033955 5.92105 
chr2:22036161-22036192 5.48387 
chr2:22038155-22038176 5.61905 
chr2:22038280-22038299 5.63158 
chr2:22038906-22038922 6 
chr2:22039045-22039066 6 
chr2:22039388-22039427 5.28205 
chr2:22040336-22040356 6 
chr2:22042364-22042378 6 
chr2:22042739-22042766 5.25926 
chr2:22045140-22045176 5.33333 
chr2:22046953-22046977 5.375 
chr2:22050478-22050494 5.875 
chr2:22050798-22050824 5.34615 
chr2:22051388-22051418 6 
chr2:22055927-22055948 5.80952 
chr2:22056590-22056613 5.52174 
chr2:22058018-22058040 5.90909 
chr2:22058762-22058790 5.32143 
chr2:22062023-22062052 5.41379 
chr2:22066174-22066200 6 
chr2:22066852-22066864 6 
chr2:22068966-22069003 6 
chr2:22069613-22069634 5.52381 
chr2:22072650-22072670 5.7 
chr2:22074545-22074559 6 
chr2:22076292-22076311 5.84211 
chr2:22081798-22081812 6 
chr2:22082849-22082883 5.52941 
chr2:22084458-22084495 5.72973 
chr2:22085834-22085859 5.36 
chr2:22091497-22091521 5.66667 
chr2:22092225-22092258 5.51515 
chr2:22092639-22092656 5.82353 
chr2:22094878-22094899 5.80952 
chr2:22096761-22096782 5.61905 
chr2:22098262-22098303 5.39024 
chr2:22098346-22098367 5.80952 
chr2:22098922-22098935 6 
chr2:22105042-22105070 5.35714 
chr2:22105991-22106037 5.73913 
chr2:22107144-22107201 5.17544 
chr2:22107335-22107378 5.55814 
chr2:22114180-22114207 5.62963 
chr2:22115957-22115975 6 
chr2:22119429-22119472 5.48837 
chr2:22120845-22120866 5.61905 
chr2:22121702-22121732 5.23333 
chr2:22126165-22126205 5.75 
chr2:22137067-22137164 5.5567 
chr2:22139660-22139680 5.7 
chr2:22140454-22140484 5.46667 
chr2:22141380-22141404 5.375 
chr2:22141425-22141449 5.54167 
chr2:22141470-22141500 5.36667 
chr2:22148258-22148277 5.63158 
chr2:22155048-22155071 5.52174 
chr2:22160435-22160458 5.52174 
chr2:22160578-22160593 6 
chr2:22166673-22166691 5.83333 
chr2:22171466-22171487 5.90476 
chr2:22171785-22171797 6 
chr2:22173430-22173450 5.6 
chr2:22176490-22176518 5.92857 
chr2:22179843-22179866 5.86957 
chr2:22182296-22182390 5.37234 
chr2:22182460-22182487 5.85185 
chr2:22183320-22183345 5.52 
chr2:22184360-22184397 5.48649 
chr2:22184645-22184670 5.52 
chr2:22190223-22190246 5.56522 
chr2:22192077-22192151 5.52703 
chr2:22193234-22193259 5.64 
chr2:22194413-22194425 6 
chr2:22194994-22195006 6 
chr2:22196130-22196148 5.77778 
chr2:22196348-22196371 6 
chr2:22200117-22200131 6 
chr2:22211776-22211795 6 
chr2:22218902-22218914 6 
chr2:22219737-22219750 6 
chr2:22221859-22221888 6 
chr2:22222465-22222488 5.56522 
chr2:22223305-22223354 5.69388 
chr2:22224887-22224941 5.77778 
chr2:22226449-22226494 5.77778 
chr2:22228367-22228414 5.44681 
chr2:22228921-22228980 5.44068 
chr2:22232109-22232150 5.7561 
chr2:22233017-22233152 5.76296 
chr2:22234811-22234853 5.35714 
chr2:22237326-22237381 5.54545 
chr2:22237766-22237781 6 
chr2:22238374-22238386 6 
chr2:22243691-22243723 5.21875 
chr2:22251193-22251222 5.68966 
chr2:22252216-22252235 5.68421 
chr2:22255170-22255206 5.77778 
chr2:22259008-22259025 5.76471 
chr2:22259570-22259613 5.5814 
chr2:22269547-22269568 5.90476 
chr2:22270542-22270578 6 
chr2:22270624-22270650 5.30769 
chr2:22270822-22270844 6 
chr2:22271051-22271077 5.57692 
chr2:22272907-22272925 5.72222 
chr2:22277828-22278318 5.59184 
chr2:22278371-22278564 5.60104 
chr2:22284334-22284429 5.42105 
chr2:22286167-22286208 5.43902 
chr2:22286527-22286638 5.46847 
chr2:22286915-22286930 6 
chr2:22289168-22289212 5.52273 
chr2:22290009-22290032 5.95652 
chr2:22290120-22290166 5.36957 
chr2:22290887-22290926 5.38462 
chr2:22291586-22291616 5.76667 
chr2:22294195-22294219 5.83333 
chr2:22297861-22297886 5.36 
chr2:22298282-22298311 5.58621 
chr2:22302734-22302760 5.61538 
chr2:22305507-22305580 5.36986 
chr2:22306052-22306105 5.84906 
chr2:22306113-22306187 5.39189 
chr2:22306458-22306477 5.78947 
chr2:22306777-22306798 6 
chr2:22308751-22308850 5.73737 
chr2:22309006-22309026 6 
chr2:22311113-22311169 5.14286 
chr2:22311200-22311278 5.32051 
chr2:22311493-22311508 6 
chr2:22316231-22316246 5.93333 
chr2:22318749-22318767 6 
chr2:22320548-22320569 6 
chr2:22320722-22320774 5.96154 
chr2:22321551-22321572 5.61905 
chr2:22321986-22322021 5.91429 
chr2:22322070-22322679 5.61248 
chr2:22325036-22325067 5.29032 
chr2:22328374-22328415 5.63415 
chr2:22328482-22328598 5.93103 
chr2:22328666-22328688 5.81818 
chr2:22328717-22328759 5.83333 
chr2:22333527-22333556 5.7931 
chr2:22333886-22333906 5.8 
chr2:22336185-22336208 5.56522 
chr2:22336983-22337010 5.48148 
chr2:22340301-22340315 6 
chr2:22341001-22341022 5.71429 
chr2:22342016-22342066 5.92 
chr2:22342570-22342591 5.7619 
chr2:22342898-22342918 6 
chr2:22344882-22344946 5.70312 
chr2:22344956-22345022 5.54545 
chr2:22351336-22351373 5.48649 
chr2:22351548-22351574 5.26923 
chr2:22352538-22352560 5.59091 
chr2:22352935-22352977 5.85714 
chr2:22353427-22353441 6 
chr2:22355058-22355072 6 
chr2:22356057-22356100 5.93023 
chr2:22356488-22356501 6 
chr2:22356573-22356605 5.34375 
chr2:22357257-22357298 5.41463 
chr2:22357885-22357910 5.4 
chr2:22364462-22364525 5.38095 
chr2:22365856-22366016 5.3625 
chr2:22368125-22368137 6 
chr2:22372384-22372419 5.2 
chr2:22377373-22377396 5.86957 
chr2:22377595-22377647 5.92308 
chr2:22378545-22378561 6 
chr2:22378661-22378721 5.55 
chr2:22379171-22379199 5.21429 
chr2:22380012-22380027 6 
chr2:22385318-22385356 5.86842 
chr2:22386011-22386048 5.72973 
chr2:22387521-22387542 5.80952 
chr2:22388077-22388096 6 
chr2:22396209-22396243 6 
chr2:22397565-22397583 5.72222 
chr2:22397700-22397738 5.28947 
chr2:22400696-22400729 5.81818 
chr2:22404348-22404362 6 
chr2:22404721-22404738 5.76471 
chr2:22404985-22405014 5.27586 
chr2:22406048-22406084 5.33333 
chr2:22413017-22413039 5.5 
chr2:22413435-22413457 5.59091 
chr2:22414113-22414142 5.27586 
chr2:22418323-22418409 5.53488 
chr2:22420020-22420052 5.75 
chr2:22420983-22421006 5.56522 
chr2:22421474-22421498 5.54167 
chr2:22422673-22422752 5.74684 
chr2:22423630-22423662 6 
chr2:22426365-22426379 6 
chr2:22427418-22427457 5.15385 
chr2:22427947-22427979 5.75 
chr2:22435909-22435925 6 
chr2:22437170-22437182 6 
chr2:22438322-22438338 6 
chr2:22438774-22438805 5.58065 
chr2:22439595-22439613 6 
chr2:22448742-22448767 5.36 
chr2:22451613-22451633 6 
chr2:22452059-22452090 5.3871 
chr2:22455464-22455514 5.62 
chr2:22457302-22457324 5.54545 
chr2:22461198-22461274 5.67105 
chr2:22464796-22464843 5.12766 
chr2:22465288-22465309 5.57143 
chr2:22467321-22467345 5.66667 
chr2:22468437-22468458 5.7619 
chr2:22468483-22468496 5.92308 
chr2:22469605-22469640 5.37143 
chr2:22472819-22472842 6 
chr2:22476800-22476827 5.40741 
chr2:22477501-22477515 5.92857 
chr2:22477552-22477592 5.7 
chr2:22478484-22478522 5.55263 
chr2:22478823-22478846 5.73913 
chr2:22480373-22480395 5.5 
chr2:22482255-22482364 5.86239 
chr2:22483735-22483750 5.93333 
chr2:22485020-22485045 5.4 
chr2:22486686-22486710 5.45833 
chr2:22488258-22488297 5.4359 
chr2:22488640-22488669 5.37931 
chr2:22489242-22489299 5.38596 
chr2:22490255-22490289 5.88235 
chr2:22490753-22490776 6 
chr2:22490972-22490987 6 
chr2:22494613-22494634 5.71429 
chr2:22498044-22498057 5.92308 
chr2:22498187-22498216 5.13793 
chr2:22501311-22501358 5.82979 
chr2:22501566-22501581 6 
chr2:22503423-22503442 6 
chr2:22505155-22505195 5.85 
chr2:22506092-22506113 5.52381 
chr2:22509674-22509728 5.53704 
chr2:22510021-22510113 5.32609 
chr2:22515426-22515451 5.32 
chr2:22516283-22516309 5.61538 
chr2:22518189-22518207 6 
chr2:22519577-22519589 6 
chr2:22523168-22523203 5.71429 
chr2:22523782-22523799 5.76471 
chr2:22530966-22531007 5.90244 
chr2:22531031-22531045 6 
chr2:22531469-22531506 5.35135 
chr2:22532619-22532649 5.96667 
chr2:22532944-22532967 5.73913 
chr2:22533276-22533310 5.52941 
chr2:22534608-22534633 5.48 
chr2:22535824-22535900 5.52632 
chr2:22538186-22538217 5.67742 
chr2:22538337-22538366 5.41379 
chr2:22538726-22538750 5.75 
chr2:22539322-22539357 5.57143 
chr2:22539810-22539825 6 
chr2:22540184-22540207 5.6087 
chr2:22541842-22541903 5.54098 
chr2:22542458-22542475 6 
chr2:22543190-22543212 5.81818 
chr2:22545281-22545296 6 
chr2:22545480-22545503 6 
chr2:22546113-22546152 5.41026 
chr2:22546679-22546704 5.8 
chr2:22547725-22547750 6 
chr2:22551653-22551824 5.62573 
chr2:22552697-22552709 6 
chr2:22554201-22554231 5.46667 
chr2:22556055-22556086 6 
chr2:22556113-22556165 5.67308 
chr2:22557509-22557541 5.875 
chr2:22560681-22560704 6 
chr2:22562522-22562539 5.82353 
chr2:22562824-22562844 5.85 
chr2:22563961-22563981 5.6 
chr2:22566071-22566092 5.66667 
chr2:22566618-22566648 5.73333 
chr2:22567314-22567348 5.41176 
chr2:22568072-22568095 5.65217 
chr2:22568628-22568670 5.5 
chr2:22568679-22568697 5.88889 
chr2:22569105-22569127 5.63636 
chr2:22572217-22572237 5.8 
chr2:22572249-22572266 6 
chr2:22572337-22572371 5.88235 
chr2:22572864-22572877 6 
chr2:22574560-22574595 5.8 
chr2:22574668-22574739 5.57746 
chr2:22575153-22575171 6 
chr2:22577169-22577192 5.6087 
chr2:22580428-22580448 5.7 
chr2:22581366-22581399 5.69697 
chr2:22583097-22583123 5.5 
chr2:22584113-22584140 5.2963 
chr2:22584506-22584639 5.50376 
chr2:22585091-22585130 5.53846 
chr2:22586178-22586280 5.64706 
chr2:22589459-22589491 5.84375 
chr2:22591684-22591711 5.59259 
chr2:22595046-22595073 5.37037 
chr2:22595457-22595484 5.37037 
chr2:22602069-22602098 5.24138 
chr2:22607271-22607327 5.92857 
chr2:22608843-22608876 5.51515 
chr2:22610175-22610311 5.71324 
chr2:22610929-22610951 5.72727 
chr2:22611875-22611918 5.7907 
chr2:22612727-22612755 5.46429 
chr2:22614784-22614820 5.75 
chr2:22614842-22614866 5.54167 
chr2:22617321-22617351 5.53333 
chr2:22622135-22622160 5.36 
chr2:22622672-22622696 5.58333 
chr2:22629393-22629481 5.79545 
chr2:22633186-22633287 5.50495 
chr2:22633299-22633327 6 
chr2:22634121-22634138 6 
chr2:22635663-22635683 6 
chr2:22637744-22637762 5.94444 
chr2:22643413-22643441 5.60714 
chr2:22648543-22648566 5.69565 
chr2:22648729-22648746 5.88235 
chr2:22652688-22652712 5.375 
chr2:22652745-22652769 5.45833 
chr2:22658418-22658448 5.93333 
chr2:22660532-22660556 5.5 
chr2:22660936-22660964 5.67857 
chr2:22666788-22666804 5.8125 
chr2:22666824-22666893 5.33333 
chr2:22669273-22669307 5.94118 
chr2:22673285-22673436 5.63576 
chr2:22679688-22679720 6 
chr2:22688360-22688387 5.51852 
chr2:22688554-22688777 5.54709 
chr2:22688864-22688895 5.32258 
chr2:22688974-22689021 5.46809 
chr2:22689030-22689056 5.53846 
chr2:22689066-22689107 5.46341 
chr2:22692847-22692879 5.15625 
chr2:22692902-22692943 5.19512 
chr2:22695711-22695742 5.58065 
chr2:22696025-22696038 6 
chr2:22696151-22696178 6 
chr2:22699113-22699143 5.86667 
chr2:22700642-22700654 6 
chr2:22701684-22701703 6 
chr2:22708117-22708146 5.86207 
chr2:22708234-22708288 6 
chr2:22710424-22710445 5.7619 
chr2:22712630-22712656 5.65385 
chr2:22714185-22714201 5.8125 
chr2:22715069-22715089 6 
chr2:22717324-22717363 5.38462 
chr2:22719366-22719399 5.15152 
chr2:22720083-22720120 5.62162 
chr2:22722766-22722813 5.80851 
chr2:22727637-22727663 5.30769 
chr2:22730320-22730343 5.78261 
chr2:22731118-22731141 5.43478 
chr2:22732382-22732410 5.60714 
chr2:22732452-22732496 5.97727 
chr2:22732563-22732589 5.53846 
chr2:22732812-22732862 5.28 
chr2:22738823-22738858 5.85714 
chr2:22740186-22740259 5.90411 
chr2:22742459-22742472 6 
chr2:22742492-22742530 5.63158 
chr2:22747259-22747279 5.9 
chr2:22748195-22748219 6 
chr2:22751439-22751472 5.42424 
chr2:22752152-22752171 5.78947 
chr2:22752697-22752720 5.65217 
chr2:22752746-22752767 5.61905 
chr2:22755024-22755064 5.625 
chr2:22759546-22759572 5.34615 
chr2:22761357-22761384 5.25926 
chr2:22763678-22763707 5.13793 
chr2:22763879-22763908 5.31034 
chr2:22768499-22768524 5.4 
chr2:22768583-22768613 5.4 
chr2:22769034-22769059 5.32 
chr2:22771066-22771085 5.63158 
chr2:22771211-22771237 5.73077 
chr2:22772344-22772369 5.32 
chr2:22773581-22773604 5.56522 
chr2:22773624-22773648 5.41667 
chr2:22773987-22774002 5.86667 
chr2:22775869-22775897 5.42857 
chr2:22778271-22778303 5.34375 
chr2:22778409-22778442 5.75758 
chr2:22780412-22780426 6 
chr2:22781086-22781113 5.2963 
chr2:22781937-22781949 6 
chr2:22783235-22783248 6 
chr2:22784434-22784447 6 
chr2:22787710-22787755 5.22222 
chr2:22794334-22794361 5.55556 
chr2:22796172-22796184 6 
chr2:22797028-22797046 6 
chr2:22800664-22800696 5.25 
chr2:22801511-22801539 5.85714 
chr2:22808118-22808140 5.86364 
chr2:22809559-22809594 5.82857 
chr2:22813107-22813147 5.575 
chr2:22818894-22818916 5.54545 
chr2:22819066-22819086 5.7 
chr2:22819720-22819737 6 
chr2:22820251-22820268 6 
chr2:22822529-22822549 5.9 
chr2:22824899-22824935 5.27778 
chr2:22838151-22838175 5.66667 
chr2:22840129-22840300 5.40936 
chr2:22846572-22846584 6 
chr2:22848171-22848208 5.89189 
chr2:22848772-22848797 5.44 
chr2:22850816-22850843 5.62963 
chr2:22851161-22851178 5.82353 
chr2:22851745-22851757 6 
chr2:22854417-22854437 6 
chr2:22855517-22855535 6 
chr2:22856385-22856405 6 
chr2:22863238-22863298 5.71667 
chr2:22866366-22866392 6 
chr2:22869434-22869451 6 
chr2:22869759-22869782 5.73913 
chr2:22869800-22869823 5.73913 
chr2:22870293-22870337 5.36364 
chr2:22872368-22872406 5.52632 
chr2:22874237-22874262 5.32 
chr2:22875531-22875560 5.7931 
chr2:22876690-22876709 5.63158 
chr2:22878444-22878472 5.85714 
chr2:22879110-22879128 5.72222 
chr2:22879955-22879976 5.52381 
chr2:22882747-22882774 6 
chr2:22883237-22883257 5.95 
chr2:22884125-22884169 5.45455 
chr2:22884823-22884884 5.95082 
chr2:22890738-22890768 5.63333 
chr2:22891015-22891057 5.83333 
chr2:22895593-22895623 6 
chr2:22896613-22896638 5.56 
chr2:22897604-22897643 6 
chr2:22898287-22898305 5.72222 
chr2:22899167-22899193 5.80769 
chr2:22903972-22904077 5.65714 
chr2:22904505-22904519 5.92857 
chr2:22904533-22904558 5.92 
chr2:22905013-22905059 5.73913 
chr2:22905527-22905555 6 
chr2:22907846-22907866 6 
chr2:22908254-22908287 6 
chr2:22912829-22912909 5.95 
chr2:22916328-22916562 5.61111 
chr2:22919082-22919105 6 
chr2:22921137-22921222 5.97647 
chr2:22926259-22926281 6 
chr2:22926570-22926589 5.63158 
chr2:22928126-22928139 6 
chr2:22928267-22928286 5.63158 
chr2:22928680-22928694 6 
chr2:22938565-22938595 5.26667 
chr2:22944566-22944631 5.27692 
chr2:22946042-22946082 5.425 
chr2:22950059-22950096 5.75676 
chr2:22950821-22950844 6 
chr2:22952197-22952209 6 
chr2:22952329-22952346 5.94118 
chr2:22953020-22953113 5.29032 
chr2:22953181-22953232 5.43137 
chr2:22959807-22959819 6 
chr2:22959992-22960026 5.47059 
chr2:22961754-22961784 5.5 
chr2:22962285-22962301 5.9375 
chr2:22962341-22962360 5.94737 
chr2:22962373-22962408 5.77143 
chr2:22962444-22962497 5.54717 
chr2:22962674-22962700 6 
chr2:22962741-22962786 5.82222 
chr2:22963004-22963017 6 
chr2:22963201-22963235 5.55882 
chr2:22963313-22963359 6 
chr2:22965062-22965076 6 
chr2:22966674-22966822 5.91216 
chr2:22970194-22970217 6 
chr2:22973856-22973870 6 
chr2:22979020-22979034 6 
chr2:22980444-22980479 5.37143 
chr2:22984576-22984604 5.5 
chr2:22986996-22987016 5.6 
chr2:22991185-22991259 5.5 
chr2:22996399-22996455 5.75 
chr2:22998355-22998386 5.67742 
chr2:23003647-23003666 5.73684 
chr2:23021265-23021287 5.59091 
chr2:23022376-23022399 5.73913 
chr2:23024655-23024699 6 
chr2:23025882-23025928 5.56522 
chr2:23026266-23026297 5.64516 
chr2:23026517-23026551 5.94118 
chr2:23026627-23026658 5.29032 
chr2:23026806-23026832 5.42308 
chr2:23027589-23027621 5.96875 
chr2:23032952-23032996 5.81818 
chr2:23033005-23033105 5.73 
chr2:23033665-23033690 5.36 
chr2:23035463-23035485 5.72727 
chr2:23038247-23038265 5.72222 
chr2:23042426-23042453 5.2963 
chr2:23043734-23043764 5.46667 
chr2:23044157-23044190 5.24242 
chr2:23048404-23048430 5.88462 
chr2:23051128-23051178 5.78 
chr2:23054806-23054819 5.92308 
chr2:23055069-23055085 6 
chr2:23057981-23058001 6 
chr2:23061273-23061310 5.2973 
chr2:23062065-23062093 5.64286 
chr2:23062632-23062649 5.76471 
chr2:23062658-23062692 5.76471 
chr2:23066574-23066604 5.86667 
chr2:23067524-23067575 5.64706 
chr2:23068077-23068091 6 
chr2:23073152-23073217 5.50769 
chr2:23076081-23076116 6 
chr2:23083666-23083692 5.34615 
chr2:23086220-23086280 5.48333 
chr2:23087123-23087176 5.84906 
chr2:23087596-23087610 6 
chr2:23087675-23087704 5.58621 
chr2:23089698-23089721 5.47826 
chr2:23099168-23099194 5.38462 
chr2:23101995-23102008 6 
chr2:23104418-23104457 6 
chr2:23105283-23105316 5.48485 
chr2:23105336-23105378 5.45238 
chr2:23107455-23107479 5.95833 
chr2:23108656-23108693 5.72973 
chr2:23110783-23110834 5.54902 
chr2:23110854-23110874 6 
chr2:23111747-23111779 5.25 
chr2:23113570-23113600 5.6 
chr2:23113753-23113792 5.89744 
chr2:23116128-23116143 6 
chr2:23118374-23118579 5.82927 
chr2:23118626-23118644 6 
chr2:23119736-23119763 5.44444 
chr2:23121527-23121549 5.77273 
chr2:23121928-23122057 5.68217 
chr2:23123285-23123355 5.64286 
chr2:23123378-23123477 5.49495 
chr2:23123501-23123735 5.6453 
chr2:23126169-23126199 5.76667 
chr2:23128854-23128872 5.88889 
chr2:23141279-23141317 5.76316 
chr2:23141609-23141635 5.96154 
chr2:23141820-23141851 6 
chr2:23143995-23144008 6 
chr2:23146006-23146042 5.41667 
chr2:23147358-23147384 5.57692 
chr2:23148048-23148067 6 
chr2:23148998-23149051 5.43396 
chr2:23152535-23152565 5.9 
chr2:23154480-23154494 6 
chr2:23155916-23155949 5.87879 
chr2:23156567-23156580 6 
chr2:23157932-23157960 5.42857 
chr2:23158159-23158191 5.53125 
chr2:23159309-23159324 6 
chr2:23159863-23159885 5.77273 
chr2:23163284-23163332 5.3125 
chr2:23166455-23166504 5.44898 
chr2:23168421-23168446 5.48 
chr2:23168466-23168492 5.88462 
chr2:23168815-23168830 6 
chr2:23169113-23169148 5.34286 
chr2:23169994-23170030 5.63889 
chr2:23174443-23174467 5.45833 
chr2:23175083-23175098 6 
chr2:23178728-23178747 5.63158 
chr2:23180401-23180414 6 
chr2:23180432-23180457 5.44 
chr2:23183471-23183489 5.72222 
chr2:23183802-23183824 6 
chr2:23184157-23184186 5.27586 
chr2:23189409-23189444 5.97143 
chr2:23189474-23189501 5.88889 
chr2:23201482-23201535 5.39623 
chr2:23203152-23203177 5.92 
chr2:23206890-23206939 5.57143 
chr2:23207720-23207739 6 
chr2:23213027-23213044 5.82353 
chr2:23215137-23215196 5.30508 
chr2:23215377-23215408 5.6129 
chr2:23221569-23221596 6 
chr2:23223371-23223435 5.45312 
chr2:23223957-23223996 6 
chr2:23226732-23226744 6 
chr2:23230342-23230369 5.51852 
chr2:23231298-23231321 5.6087 
chr2:23234891-23234914 6 
chr2:23236691-23236713 5.77273 
chr2:23238953-23238974 5.66667 
chr2:23245862-23245892 5.7 
chr2:23246631-23246673 5.30952 
chr2:23248634-23248646 6 
chr2:23254013-23254033 5.65 
chr2:23254689-23254734 5.57778 
chr2:23254774-23254823 5.38776 
chr2:23258287-23258363 5.57895 
chr2:23261782-23261804 5.77273 
chr2:23263538-23263574 5.83333 
chr2:23266049-23266071 6 
chr2:23266810-23266823 6 
chr2:23273945-23273965 5.7 
chr2:23275220-23275256 6 
chr2:23277315-23277336 5.71429 
chr2:23279451-23279474 5.78261 
chr2:23280280-23280302 5.54545 
chr2:23280319-23280373 5.72222 
chr2:23281903-23281915 6 
chr2:23283716-23283769 5.86792 
chr2:23285520-23285538 5.88889 
chr2:23289252-23289278 5.80769 
chr2:23290197-23290232 5.54286 
chr2:23295047-23295072 5.88 
chr2:23296139-23296162 5.52174 
chr2:23297956-23297977 5.52381 
chr2:23301282-23301304 5.77273 
chr2:23305470-23305483 6 
chr2:23313442-23313533 5.69231 
chr2:23314067-23314113 5.80435 
chr2:23317710-23317739 5.31034 
chr2:23324355-23324387 5.375 
chr2:23325969-23325982 5.92308 
chr2:23327708-23327747 5.53846 
chr2:23340113-23340147 6 
chr2:23340174-23340198 5.79167 
chr2:23343545-23343593 5.79167 
chr2:23343865-23343887 5.72727 
chr2:23346719-23346747 6 
chr2:23347896-23347964 5.42647 
chr2:23348640-23348653 6 
chr2:23349806-23349837 5.29032 
chr2:23355388-23355400 6 
chr2:23363193-23363211 6 
chr2:23363441-23363520 5.89873 
chr2:23365936-23365964 5.42857 
chr2:23368328-23368340 6 
chr2:23369773-23369805 5.28125 
chr2:23369915-23369969 5.33333 
chr2:23371255-23371270 6 
chr2:23373336-23373368 6 
chr2:23373771-23373797 5.96154 
chr2:23374523-23374538 5.86667 
chr2:23377444-23377461 6 
chr2:23377613-23377625 6 
chr2:23377860-23377885 5.36 
chr2:23382332-23382367 5.85714 
chr2:23385467-23385499 5.65625 
chr2:23386176-23386203 5.59259 
chr2:23386220-23386254 5.67647 
chr2:23386274-23386342 5.72059 
chr2:23386354-23386380 5.69231 
chr2:23389836-23389868 5.28125 
chr2:23391335-23391358 5.56522 
chr2:23395846-23395873 5.48148 
chr2:23400895-23400919 5.625 
chr2:23402231-23402262 5.45161 
chr2:23403693-23403718 6 
chr2:23407091-23407116 5.44 
chr2:23407784-23407807 6 
chr2:23411713-23411742 5.58621 
chr2:23412804-23412837 5.9697 
chr2:23414912-23414978 5.33333 
chr2:23418636-23418665 5.44828 
chr2:23418691-23418710 6 
chr2:23418910-23418938 5.32143 
chr2:23419194-23419208 5.92857 
chr2:23422351-23422373 5.5 
chr2:23424652-23424682 5.26667 
chr2:23426361-23426609 5.79435 
chr2:23426613-23426652 5.89744 
chr2:23431843-23431858 5.93333 
chr2:23432393-23432426 5.15152 
chr2:23437644-23437657 6 
chr2:23447703-23447731 5.60714 
chr2:23447863-23447883 5.7 
chr2:23456472-23456494 5.68182 
chr2:23456604-23456627 5.69565 
chr2:23456773-23456804 5.96774 
chr2:23457850-23457876 5.69231 
chr2:23473402-23473447 5.97778 
chr2:23475516-23475532 6 
chr2:23478077-23478104 5.51852 
chr2:23479343-23479371 5.25 
chr2:23481720-23481738 5.83333 
chr2:23484651-23484674 6 
chr2:23485894-23485932 5.44737 
chr2:23486196-23486225 5.37931 
chr2:23486372-23486412 5.175 
chr2:23487152-23487180 5.53571 
chr2:23488582-23488609 5.77778 
chr2:23488834-23488859 5.32 
chr2:23493438-23493479 5.58537 
chr2:23493868-23493900 6 
chr2:23493939-23493958 5.73684 
chr2:23494948-23494963 6 
chr2:23497481-23497514 5.9697 
chr2:23498703-23498755 5.57692 
chr2:23500900-23500924 5.66667 
chr2:23503004-23503027 5.86957 
chr2:23503513-23503533 5.95 
chr2:23504978-23505005 5.22222 
chr2:23507059-23507113 5.55556 
chr2:23510639-23510662 5.47826 
chr2:23514071-23514083 6 
chr2:23518278-23518297 5.63158 
chr2:23519017-23519058 5.53659 
chr2:23521154-23521178 5.75 
chr2:23527205-23527218 6 
chr2:23529273-23529301 5.17857 
chr2:23540289-23540301 6 
chr2:23541038-23541077 5.76923 
chr2:23543265-23543292 5.59259 
chr2:23543319-23543364 5.73333 
chr2:23548236-23548275 5.53846 
chr2:23548292-23548437 5.81379 
chr2:23550150-23550172 5.86364 
chr2:23550795-23550830 5.25714 
chr2:23553024-23553047 5.52174 
chr2:23555199-23555216 6 
chr2:23558040-23558092 5.82692 
chr2:23561257-23561286 5.44828 
chr2:23565874-23565886 6 
chr2:23567482-23567516 5.79412 
chr2:23568875-23568902 5.77778 
chr2:23575377-23575409 5.46875 
chr2:23576222-23576248 6 
chr2:23579057-23579097 5.975 
chr2:23579113-23579150 5.48649 
chr2:23584058-23584113 5.70909 
chr2:23584262-23584303 5.85366 
chr2:23588035-23588191 5.87179 
chr2:23588329-23588351 5.59091 
chr2:23589666-23589698 5.6875 
chr2:23589762-23589776 6 
chr2:23590341-23590355 5.92857 
chr2:23591802-23591835 5.87879 
chr2:23592856-23592895 5.64103 
chr2:23595677-23595695 5.72222 
chr2:23600287-23600322 5.37143 
chr2:23600906-23600922 6 
chr2:23601595-23601616 5.80952 
chr2:23602317-23602333 6 
chr2:23602953-23602967 6 
chr2:23606693-23606710 5.94118 
chr2:23606981-23607001 6 
chr2:23607803-23607836 5.60606 
chr2:23608113-23608127 6 
chr2:23608164-23608194 5.33333 
chr2:23608231-23608289 5.43103 
chr2:23608319-23608335 6 
chr2:23608436-23608458 5.86364 
chr2:23608723-23608765 5.47619 
chr2:23608782-23608794 6 
chr2:23608859-23608880 5.80952 
chr2:23610375-23610413 6 
chr2:23611808-23611875 5.80597 
chr2:23613414-23613438 5.66667 
chr2:23613521-23613535 6 
chr2:23617046-23617062 5.9375 
chr2:23618613-23618640 5.51852 
chr2:23621581-23621609 5.42857 
chr2:23622419-23622449 5.46667 
chr2:23625717-23625752 5.62857 
chr2:23625786-23625846 5.58333 
chr2:23626582-23626631 5.91837 
chr2:23629198-23629219 5.90476 
chr2:23630777-23630796 6 
chr2:23631134-23631167 6 
chr2:23634250-23634296 6 
chr2:23640566-23640589 5.56522 
chr2:23644275-23644293 5.88889 
chr2:23644395-23644462 5.8209 
chr2:23644550-23644640 5.43333 
chr2:23644661-23644685 5.375 
chr2:23644720-23644773 5.37736 
chr2:23644792-23644849 5.22807 
chr2:23644889-23644945 5.35714 
chr2:23644998-23645063 5.32308 
chr2:23645076-23645113 5.43243 
chr2:23645120-23645159 5.41026 
chr2:23645215-23645250 5.68571 
chr2:23645285-23645543 5.31783 
chr2:23645607-23645673 5.5 
chr2:23646178-23646201 5.47826 
chr2:23647142-23647187 5.2 
chr2:23652623-23652648 6 
chr2:23654772-23654788 6 
chr2:23657191-23657211 6 
chr2:23658746-23658784 5.84211 
chr2:23659151-23659197 6 
chr2:23664345-23664372 5.59259 
chr2:23668924-23668940 5.9375 
chr2:23675045-23675070 5.56 
chr2:23675773-23675794 5.52381 
chr2:23675979-23675998 5.84211 
chr2:23677145-23677178 5.57576 
chr2:23678476-23678495 6 
chr2:23680882-23680905 5.78261 
chr2:23683042-23683067 5.32 
chr2:23685842-23685859 5.82353 
chr2:23687149-23687172 5.65217 
chr2:23688199-23688252 5.49057 
chr2:23689898-23689949 5.47059 
chr2:23695195-23695229 5.5 
chr2:23695502-23695523 6 
chr2:23697132-23697153 6 
chr2:23698353-23698375 5.86364 
chr2:23699152-23699212 5.21667 
chr2:23705696-23705735 6 
chr2:23708140-23708165 5.48 
chr2:23710415-23710445 5.33333 
chr2:23714429-23714446 5.76471 
chr2:23716502-23716594 5.6087 
chr2:23724813-23724829 5.875 
chr2:23725838-23725858 6 
chr2:23739715-23739732 6 
chr2:23742175-23742222 5.2766 
chr2:23742799-23742830 5.48387 
chr2:23744087-23744108 5.85714 
chr2:23750389-23750434 6 
chr2:23753997-23754024 5.22222 
chr2:23755320-23755348 5.57143 
chr2:23759760-23759835 5.78667 
chr2:23760287-23760331 6 
chr2:23762302-23762323 6 
chr2:23764113-23764166 5.33962 
chr2:23764634-23764651 5.76471 
chr2:23771122-23771256 5.73881 
chr2:23771539-23771570 5.45161 
chr2:23772330-23772354 5.79167 
chr2:23775622-23775643 5.85714 
chr2:23778520-23778542 5.5 
chr2:23779345-23779369 5.625 
chr2:23782306-23782320 6 
chr2:23783133-23783154 6 
chr2:23786335-23786397 5.41935 
chr2:23795435-23795463 5.35714 
chr2:23795570-23795583 6 
chr2:23799174-23799189 6 
chr2:23800618-23800636 5.83333 
chr2:23804698-23804711 6 
chr2:23807589-23807613 5.83333 
chr2:23809232-23809250 6 
chr2:23817738-23817758 5.6 
chr2:23818047-23818089 5.66667 
chr2:23820152-23820304 5.89474 
chr2:23822363-23822410 5.14894 
chr2:23825483-23825499 6 
chr2:23826999-23827034 5.82857 
chr2:23827976-23827994 6 
chr2:23829009-23829113 5.63462 
chr2:23831722-23831750 5.53571 
chr2:23835857-23835878 5.66667 
chr2:23836633-23836655 6 
chr2:23837358-23837390 5.46875 
chr2:23844046-23844063 6 
chr2:23844324-23844389 5.2 
chr2:23844397-23844437 5.7 
chr2:23853346-23853367 5.61905 
chr2:23856350-23856372 5.54545 
chr2:23856626-23856657 6 
chr2:23857726-23857744 6 
chr2:23864453-23864467 6 
chr2:23864937-23864973 5.25 
chr2:23867142-23867162 5.9 
chr2:23879802-23879817 6 
chr2:23880724-23880737 6 
chr2:23880946-23880982 5.61111 
chr2:23881268-23881299 5.35484 
chr2:23883903-23883923 5.8 
chr2:23885398-23885425 5.48148 
chr2:23885991-23886008 5.82353 
chr2:23893787-23893893 5.82075 
chr2:23896081-23896109 5.57143 
chr2:23896492-23896532 5.4 
chr2:23896565-23896604 5.38462 
chr2:23898910-23898922 6 
chr2:23899049-23899067 5.77778 
chr2:23899680-23899692 6 
chr2:23902637-23902651 6 
chr2:23903517-23903693 5.86364 
chr2:23905512-23905574 5.3871 
chr2:23907532-23907552 6 
chr2:23907613-23907647 5.32353 
chr2:23909383-23909408 5.44 
chr2:23909448-23909483 5.94286 
chr2:23915817-23915846 5.31034 
chr2:23917435-23917447 6 
chr2:23923171-23923211 5.2 
chr2:23924651-23924689 5.86842 
chr2:23924791-23924812 6 
chr2:23931891-23931919 5.96429 
chr2:23933977-23934008 5.29032 
chr2:23934204-23934247 5.93023 
chr2:23937109-23937122 6 
chr2:23939308-23939338 6 
chr2:23945403-23945428 5.52 
chr2:23946169-23946389 5.53636 
chr2:23946715-23946735 5.7 
chr2:23947266-23947296 5.66667 
chr2:23947912-23947931 6 
chr2:23953535-23953555 6 
chr2:23953595-23953613 6 
chr2:23957025-23957038 6 
chr2:23960822-23960855 5.18182 
chr2:23965422-23965441 5.63158 
chr2:23966432-23966454 5.81818 
chr2:23968153-23968345 5.74479 
chr2:23970187-23970230 5.34884 
chr2:23974048-23974069 5.85714 
chr2:23975316-23975385 5.31884 
chr2:23983536-23983641 5.8 
chr2:23984344-23984371 5.92593 
chr2:23985879-23985914 5.48571 
chr2:23988249-23988270 5.80952 
chr2:23990595-23990607 6 
chr2:23990756-23990786 6 
chr2:23992309-23992332 5.82609 
chr2:23992582-23992598 6 
chr2:23993187-23993213 5.76923 
chr2:23995488-23995513 5.4 
chr2:23997770-23997810 5.5 
chr2:23998066-23998098 5.78125 
chr2:23998986-23999004 6 
chr2:24000218-24000261 6 
chr2:24000716-24000743 5.40741 
chr2:24002028-24002058 5.9 
chr2:24003137-24003169 6 
chr2:24004199-24004244 5.95556 
chr2:24004653-24004688 5.88571 
chr2:24004847-24004864 5.76471 
chr2:24005350-24005371 5.7619 
chr2:24006154-24006166 6 
chr2:24006798-24006829 5.25806 
chr2:24012250-24012265 5.93333 
chr2:24015832-24015855 6 
chr2:24016455-24016485 5.3 
chr2:24017622-24017646 5.375 
chr2:24018748-24018773 6 
chr2:24019417-24019448 5.22581 
chr2:24022440-24022477 5.64865 
chr2:24026183-24026204 6 
chr2:24027531-24027553 5.59091 
chr2:24028013-24028037 5.95833 
chr2:24030140-24030164 5.58333 
chr2:24030685-24030860 5.6 
chr2:24030872-24031102 5.5087 
chr2:24032718-24032747 5.17241 
chr2:24033884-24033926 5.85714 
chr2:24033938-24033951 6 
chr2:24034613-24034633 5.8 
chr2:24035718-24035730 6 
chr2:24036130-24036152 5.54545 
chr2:24036189-24036224 5.28571 
chr2:24036238-24036257 5.68421 
chr2:24036442-24036462 5.7 
chr2:24036613-24036629 5.8125 
chr2:24037492-24037512 5.65 
chr2:24037925-24037938 6 
chr2:24040935-24041198 5.60076 
chr2:24041232-24041252 6 
chr2:24042362-24042381 5.68421 
chr2:24044663-24044702 5.46154 
chr2:24045787-24045806 6 
chr2:24045851-24045863 6 
chr2:24045974-24045992 5.77778 
chr2:24046985-24047007 5.68182 
chr2:24047809-24047824 5.86667 
chr2:24047979-24047995 6 
chr2:24051921-24051946 5.4 
chr2:24057022-24057044 6 
chr2:24063917-24063947 5.3 
chr2:24063968-24063984 6 
chr2:24066803-24066822 6 
chr2:24067421-24067450 5.37931 
chr2:24068440-24068462 6 
chr2:24070862-24070874 6 
chr2:24071883-24071977 5.2234 
chr2:24073008-24073023 6 
chr2:24073121-24073153 5.59375 
chr2:24073717-24073761 5.29545 
chr2:24076102-24076124 5.59091 
chr2:24078062-24078078 5.8125 
chr2:24079058-24079070 6 
chr2:24079245-24079258 5.92308 
chr2:24079918-24079938 5.85 
chr2:24080609-24080624 6 
chr2:24080961-24081000 5.61538 
chr2:24081359-24081371 6 
chr2:24082162-24082186 5.91667 
chr2:24083841-24083858 6 
chr2:24083999-24084029 5.56667 
chr2:24084348-24084360 6 
chr2:24085271-24085291 6 
chr2:24086182-24086219 5.72973 
chr2:24087574-24087603 5.55172 
chr2:24089358-24089394 5.5 
chr2:24090651-24090674 5.47826 
chr2:24093155-24093169 6 
chr2:24094735-24094761 5.30769 
chr2:24098860-24098878 5.72222 
chr2:24099937-24099961 5.91667 
chr2:24099972-24100006 5.38235 
chr2:24100355-24100451 5.88542 
chr2:24100725-24100746 6 
chr2:24100884-24100904 6 
chr2:24101528-24101558 5.83333 
chr2:24102523-24102544 6 
chr2:24102925-24102949 5.83333 
chr2:24103634-24103654 5.65 
chr2:24104230-24104248 6 
chr2:24105064-24105086 6 
chr2:24105372-24105391 6 
chr2:24105510-24105528 5.77778 
chr2:24105678-24105700 5.86364 
chr2:24106149-24106165 6 
chr2:24109388-24109420 5.375 
chr2:24110886-24110925 5.35897 
chr2:24113092-24113126 5.79412 
chr2:24113887-24113903 5.875 
chr2:24114353-24114374 5.85714 
chr2:24115032-24115046 5.92857 
chr2:24115331-24115354 5.86957 
chr2:24116522-24116550 5.71429 
chr2:24117336-24117360 5.875 
chr2:24119023-24119036 6 
chr2:24120801-24120827 5.76923 
chr2:24122173-24122186 6 
chr2:24122788-24122806 6 
chr2:24123091-24123121 5.73333 
chr2:24125769-24125792 6 
chr2:24126107-24126134 6 
chr2:24126801-24126842 5.60976 
chr2:24127399-24127419 5.65 
chr2:24128393-24128410 5.94118 
chr2:24130486-24130508 5.5 
chr2:24131996-24132015 5.84211 
chr2:24132281-24132382 5.74257 
chr2:24132716-24132749 5.78788 
chr2:24133039-24133065 5.88462 
chr2:24134435-24134498 5.39683 
chr2:24134846-24134859 6 
chr2:24135525-24135553 5.5 
chr2:24136510-24136522 6 
chr2:24138456-24138477 6 
chr2:24139173-24139200 5.2963 
chr2:24140039-24140061 5.72727 
chr2:24140917-24140945 5.75 
chr2:24141072-24141088 6 
chr2:24141283-24141333 5.28 
chr2:24142049-24142070 5.90476 
chr2:24144075-24144095 6 
chr2:24144151-24144163 6 
chr2:24146544-24146562 5.83333 
chr2:24147051-24147069 5.88889 
chr2:24149548-24149578 5.33333 
chr2:24151047-24151117 5.77143 
chr2:24152582-24152598 5.875 
chr2:24153918-24153935 6 
chr2:24154880-24154900 6 
chr2:24155974-24156003 5.75862 
chr2:24156596-24156623 5.77778 
chr2:24158254-24158273 5.84211 
chr2:24158444-24158462 6 
chr2:24158921-24158946 5.8 
chr2:24161413-24161435 5.54545 
chr2:24161542-24161581 5.51282 
chr2:24162980-24163004 5.58333 
chr2:24163263-24163293 5.2 
chr2:24163439-24163475 5.30556 
chr2:24165289-24165306 6 
chr2:24165629-24165657 5.53571 
chr2:24166347-24166369 5.54545 
chr2:24168002-24168030 5.46429 
chr2:24168649-24168667 5.94444 
chr2:24168676-24168708 5.5625 
chr2:24169017-24169035 6 
chr2:24169190-24169213 5.86957 
chr2:24169757-24169772 6 
chr2:24171108-24171135 6 
chr2:24171815-24171827 6 
chr2:24171976-24171998 5.72727 
chr2:24172419-24172447 5.89286 
chr2:24172869-24172892 6 
chr2:24173248-24173278 5.93333 
chr2:24174282-24174329 6 
chr2:24174828-24174849 5.66667 
chr2:24175299-24175327 5.96429 
chr2:24177626-24177638 6 
chr2:24177801-24177816 6 
chr2:24179190-24179232 5.33333 
chr2:24179931-24179984 5.24528 
chr2:24180706-24180728 5.86364 
chr2:24181124-24181163 5.76923 
chr2:24181705-24181720 6 
chr2:24182365-24182388 5.91304 
chr2:24183959-24183978 6 
chr2:24184409-24184428 6 
chr2:24185453-24185487 5.5 
chr2:24186341-24186371 5.4 
chr2:24189313-24189335 5.95455 
chr2:24189620-24189657 5.7027 
chr2:24189961-24189975 6 
chr2:24189991-24190008 6 
chr2:24191747-24191776 6 
chr2:24193443-24193458 5.93333 
chr2:24194969-24194993 5.625 
chr2:24195126-24195153 5.44444 
chr2:24195692-24195716 5.91667 
chr2:24196197-24196219 6 
chr2:24197215-24197227 6 
chr2:24197846-24197869 5.91304 
chr2:24198438-24198469 5.58065 
chr2:24200197-24200230 5.45455 
chr2:24201113-24201146 5.24242 
chr2:24203484-24203510 5.73077 
chr2:24204173-24204187 6 
chr2:24204346-24204372 6 
chr2:24208113-24208131 5.88889 
chr2:24209183-24209208 5.76 
chr2:24210029-24210055 5.46154 
chr2:24210646-24210666 5.8 
chr2:24210992-24211015 5.73913 
chr2:24211613-24211629 5.9375 
chr2:24211973-24211990 5.82353 
chr2:24212086-24212142 5.5 
chr2:24214257-24214352 5.62105 
chr2:24214641-24214675 5.94118 
chr2:24214836-24214861 6 
chr2:24215707-24215734 5.33333 
chr2:24216542-24216570 6 
chr2:24218562-24218590 5.92857 
chr2:24218755-24218778 5.56522 
chr2:24218935-24218949 6 
chr2:24219315-24219358 5.86047 
chr2:24220308-24220334 5.92308 
chr2:24223411-24223442 5.64516 
chr2:24224498-24224541 5.5814 
chr2:24226593-24226613 5.75 
chr2:24227523-24227538 5.86667 
chr2:24228785-24228829 5.56818 
chr2:24230465-24230485 5.9 
chr2:24230869-24230910 5.4878 
chr2:24231472-24231510 5.60526 
chr2:24234998-24235062 5.73438 
chr2:24235120-24235135 6 
chr2:24236622-24236669 5.29787 
chr2:24236708-24236722 6 
chr2:24237534-24237571 5.35135 
chr2:24237987-24238014 5.7037 
chr2:24238327-24238345 5.83333 
chr2:24241719-24241733 6 
chr2:24243751-24243772 6 
chr2:24249101-24249125 5.54167 
chr2:24249976-24250009 5.24242 
chr2:24250304-24250339 5.88571 
chr2:24251645-24251664 5.94737 
chr2:24254695-24254715 5.9 
chr2:24255376-24255394 6 
chr2:24255550-24255564 6 
chr2:24256610-24256622 6 
chr2:24257287-24257325 5.65789 
chr2:24257444-24257456 6 
chr2:24257860-24257900 5.25 
chr2:24258625-24258652 5.48148 
chr2:24258935-24258980 5.97778 
chr2:24260755-24260776 5.57143 
chr2:24263885-24263910 5.6 
chr2:24264728-24264746 6 
chr2:24265405-24265424 6 
chr2:24265902-24265915 6 
chr2:24266361-24266380 6 
chr2:24267687-24267711 6 
chr2:24268470-24268557 5.77011 
chr2:24268810-24268838 5.89286 
chr2:24270316-24270344 5.57143 
chr2:24271030-24271055 6 
chr2:24271340-24271370 5.7 
chr2:24272060-24272079 6 
chr2:24272238-24272256 6 
chr2:24272654-24272681 5.2963 
chr2:24272993-24273011 6 
chr2:24275964-24275991 5.7037 
chr2:24276157-24276176 6 
chr2:24278064-24278094 5.53333 
chr2:24278849-24278876 5.59259 
chr2:24279211-24279228 5.76471 
chr2:24279556-24279572 6 
chr2:24280005-24280067 5.43548 
chr2:24280232-24280258 5.57692 
chr2:24281473-24281512 5.38462 
chr2:24281525-24281559 5.38235 
chr2:24282364-24282393 5.44828 
chr2:24282764-24282785 5.95238 
chr2:24283421-24283444 5.86957 
chr2:24283819-24283844 5.4 
chr2:24284320-24284336 5.875 
chr2:24285028-24285054 5.76923 
chr2:24286717-24286741 5.91667 
chr2:24287553-24287574 5.90476 
chr2:24287924-24287954 5.43333 
chr2:24291394-24291422 5.46429 
chr2:24291695-24291730 6 
chr2:24298203-24298241 5.78947 
chr2:24301350-24301373 6 
chr2:24304031-24304058 5.7037 
chr2:24307210-24307285 5.96 
chr2:24309104-24309117 6 
chr2:24309350-24309408 5.63793 
chr2:24310647-24310664 6 
chr2:24312583-24312606 5.91304 
chr2:24312836-24312856 5.7 
chr2:24313136-24313157 5.85714 
chr2:24313432-24313448 6 
chr2:24313825-24313849 5.45833 
chr2:24314300-24314336 5.77778 
chr2:24315088-24315113 5.76 
chr2:24315446-24315461 5.86667 
chr2:24315794-24315837 6 
chr2:24315994-24316017 6 
chr2:24316899-24316922 6 
chr2:24318797-24318825 5.67857 
chr2:24320317-24320339 5.81818 
chr2:24324534-24324570 5.91667 
chr2:24328775-24328798 5.69565 
chr2:24329186-24329203 6 
chr2:24329964-24329982 5.72222 
chr2:24331164-24331182 6 
chr2:24331352-24331381 5.62069 
chr2:24331770-24331788 5.72222 
chr2:24332040-24332053 6 
chr2:24335166-24335182 6 
chr2:24335795-24335824 5.31034 
chr2:24336439-24336459 5.65 
chr2:24336746-24336765 5.78947 
chr2:24336833-24336863 5.8 
chr2:24338777-24338790 6 
chr2:24339746-24339792 5.54348 
chr2:24339884-24339898 6 
chr2:24340302-24340322 5.85 
chr2:24341697-24341715 6 
chr2:24341784-24341825 5.19512 
chr2:24343138-24343176 5.97368 
chr2:24345746-24345770 5.91667 
chr2:24347406-24347430 5.5 
chr2:24347613-24347627 6 
chr2:24348396-24348456 5.73333 
chr2:24351097-24351138 5.41463 
chr2:24352569-24352601 5.15625 
chr2:24353924-24353946 5.54545 
chr2:24355334-24355355 6 
chr2:24358846-24358860 6 
chr2:24358917-24358944 5.85185 
chr2:24361204-24361216 6 
chr2:24366023-24366064 5.78049 
chr2:24366219-24366237 6 
chr2:24366866-24366878 6 
chr2:24367009-24367023 6 
chr2:24368562-24368589 5.62963 
chr2:24370776-24370799 5.65217 
chr2:24371433-24371463 5.4 
chr2:24373278-24373309 5.80645 
chr2:24374141-24374170 5.96552 
chr2:24374481-24374506 5.56 
chr2:24374719-24374751 5.8125 
chr2:24377684-24377714 5.4 
chr2:24378147-24378175 5.42857 
chr2:24378374-24378422 5.91667 
chr2:24379504-24379523 5.84211 
chr2:24379686-24379701 6 
chr2:24381066-24381078 6 
chr2:24382844-24382871 5.7037 
chr2:24384967-24385003 5.58333 
chr2:24388382-24388423 5.29268 
chr2:24388910-24388944 5.76471 
chr2:24388953-24388976 5.86957 
chr2:24389365-24389377 6 
chr2:24393559-24393585 5.92308 
chr2:24394878-24394890 6 
chr2:24404243-24404261 6 
chr2:24405940-24405962 5.5 
chr2:24407246-24407258 6 
chr2:24407538-24407569 5.58065 
chr2:24409499-24409519 6 
chr2:24413305-24413328 5.43478 
chr2:24415133-24415160 5.55556 
chr2:24416281-24416304 5.6087 
chr2:24424126-24424242 5.44828 
chr2:24425293-24425322 5.82759 
chr2:24430834-24430860 5.30769 
chr2:24433483-24433508 5.76 
chr2:24435767-24435781 6 
chr2:24437333-24437364 5.48387 
chr2:24438534-24438549 6 
chr2:24439625-24439645 5.85 
chr2:24445121-24445147 5.76923 
chr2:24445527-24445555 5.92857 
chr2:24446552-24446594 5.38095 
chr2:24446613-24446777 5.64634 
chr2:24449983-24450016 5.75758 
chr2:24450157-24450172 6 
chr2:24451639-24451671 5.3125 
chr2:24453637-24453665 5.67857 
chr2:24456829-24456849 5.65 
chr2:24459521-24459550 5.48276 
chr2:24459704-24459741 5.86486 
chr2:24466721-24466744 5.65217 
chr2:24467906-24467934 5.21429 
chr2:24474178-24474542 5.9011 
chr2:24477141-24477168 5.48148 
chr2:24477313-24477335 6 
chr2:24477693-24477710 5.82353 
chr2:24478921-24478938 6 
chr2:24479094-24479113 5.73684 
chr2:24480321-24480338 5.88235 
chr2:24481397-24481423 5.57692 
chr2:24483772-24483786 6 
chr2:24484786-24484798 6 
chr2:24485098-24485138 5.325 
chr2:24487257-24487280 5.91304 
chr2:24487566-24487595 5.7931 
chr2:24487781-24487815 5.76471 
chr2:24489636-24489652 6 
chr2:24489806-24489829 6 
chr2:24490243-24490264 5.61905 
chr2:24490330-24490365 5.68571 
chr2:24490873-24490898 5.32 
chr2:24492607-24492633 5.42308 
chr2:24492956-24492987 5.80645 
chr2:24494426-24494459 5.42424 
chr2:24494786-24494808 5.5 
chr2:24494970-24495005 5.42857 
chr2:24495293-24495320 5.62963 
chr2:24498830-24498855 5.44 
chr2:24500136-24500160 5.5 
chr2:24501514-24501533 6 
chr2:24502595-24502613 6 
chr2:24505886-24505899 6 
chr2:24506087-24506105 6 
chr2:24507757-24507779 6 
chr2:24511500-24511524 5.91667 
chr2:24514345-24514372 5.74074 
chr2:24520997-24521012 5.93333 
chr2:24521895-24521910 6 
chr2:24523573-24523599 5.57692 
chr2:24524395-24524407 6 
chr2:24525042-24525080 5.78947 
chr2:24525466-24525482 6 
chr2:24528445-24528465 6 
chr2:24533931-24533972 5.73171 
chr2:24535951-24535964 6 
chr2:24539132-24539163 5.93548 
chr2:24543394-24543429 6 
chr2:24543574-24543624 5.64 
chr2:24544632-24544662 5.46667 
chr2:24545613-24545646 5.12121 
chr2:24547100-24547135 5.85714 
chr2:24547722-24547743 6 
chr2:24548793-24548833 5.85 
chr2:24550152-24550180 6 
chr2:24551735-24551759 5.5 
chr2:24552113-24552139 5.65385 
chr2:24552297-24552317 5.95 
chr2:24553937-24553952 6 
chr2:24555426-24555454 5.42857 
chr2:24556756-24556772 5.9375 
chr2:24557931-24557957 6 
chr2:24559110-24559126 6 
chr2:24560142-24560232 5.62222 
chr2:24560517-24560532 6 
chr2:24561698-24561713 5.86667 
chr2:24562339-24562351 6 
chr2:24562779-24562802 5.56522 
chr2:24563613-24563634 5.80952 
chr2:24566088-24566113 5.4 
chr2:24567820-24567843 5.65217 
chr2:24569729-24569746 6 
chr2:24571059-24571077 6 
chr2:24571211-24571243 5.34375 
chr2:24571970-24572011 5.65854 
chr2:24575223-24575243 5.65 
chr2:24576379-24576405 5.69231 
chr2:24576460-24576473 6 
chr2:24579214-24579242 5.85714 
chr2:24580571-24580584 5.92308 
chr2:24582502-24582514 6 
chr2:24584654-24584696 5.71429 
chr2:24586931-24586958 5.66667 
chr2:24588629-24588643 6 
chr2:24589320-24589377 5.87719 
chr2:24589666-24589707 6 
chr2:24590445-24590459 6 
chr2:24590940-24590957 5.82353 
chr2:24593342-24593361 5.89474 
chr2:24594312-24594327 6 
chr2:24594355-24594368 6 
chr2:24594659-24594680 6 
chr2:24595010-24595026 5.8125 
chr2:24595796-24595817 5.7619 
chr2:24596214-24596247 5.69697 
chr2:24596459-24596484 6 
chr2:24597513-24597527 6 
chr2:24597684-24597740 5.875 
chr2:24598554-24598581 6 
chr2:24599261-24599278 6 
chr2:24599670-24599691 6 
chr2:24600582-24600605 5.91304 
chr2:24600756-24600771 6 
chr2:24600926-24600960 5.47059 
chr2:24601339-24601351 6 
chr2:24601992-24602026 5.97059 
chr2:24602511-24602528 6 
chr2:24603351-24603366 6 
chr2:24603475-24603496 5.57143 
chr2:24604633-24604650 6 
chr2:24606315-24606336 5.80952 
chr2:24606489-24606511 5.5 
chr2:24607113-24607135 5.59091 
chr2:24607718-24607749 5.87097 
chr2:24607969-24607987 6 
chr2:24608604-24608642 6 
chr2:24609337-24609361 5.58333 
chr2:24609558-24609590 5.28125 
chr2:24611426-24611438 6 
chr2:24611792-24611811 6 
chr2:24612490-24612505 5.93333 
chr2:24614213-24614244 5.6129 
chr2:24614269-24614314 5.44444 
chr2:24615344-24615378 5.97059 
chr2:24616327-24616367 5.975 
chr2:24616533-24616547 6 
chr2:24617203-24617233 5.66667 
chr2:24617818-24617845 6 
chr2:24618288-24618313 5.64 
chr2:24618393-24618412 6 
chr2:24620396-24620423 5.92593 
chr2:24620892-24620921 5.62069 
chr2:24621847-24621869 5.95455 
chr2:24622062-24622082 5.6 
chr2:24623400-24623418 5.72222 
chr2:24624057-24624077 5.95 
chr2:24626009-24626130 5.45455 
chr2:24626143-24626178 5.57143 
chr2:24626511-24626537 5.76923 
chr2:24628862-24628874 6 
chr2:24629009-24629031 5.77273 
chr2:24629658-24629679 5.85714 
chr2:24630752-24630776 6 
chr2:24631910-24631951 5.41463 
chr2:24634377-24634400 5.73913 
chr2:24635302-24635317 6 
chr2:24635609-24635621 6 
chr2:24636278-24636315 5.59459 
chr2:24636937-24637070 5.75188 
chr2:24638718-24638730 6 
chr2:24639281-24639311 5.46667 
chr2:24640212-24640823 5.7545 
chr2:24641184-24641224 5.225 
chr2:24646826-24646854 5.85714 
chr2:24647886-24647903 6 
chr2:24648298-24648318 5.7 
chr2:24649544-24649563 5.73684 
chr2:24650280-24650340 5.46667 
chr2:24651575-24651613 6 
chr2:24652069-24652096 5.48148 
chr2:24653268-24653305 5.7027 
chr2:24653671-24653686 6 
chr2:24653941-24653958 5.76471 
chr2:24655319-24655331 6 
chr2:24655353-24655398 6 
chr2:24656128-24656168 6 
chr2:24658926-24658946 5.8 
chr2:24659521-24659553 5.90625 
chr2:24660462-24660489 5.33333 
chr2:24662303-24662389 5.33721 
chr2:24663481-24663495 6 
chr2:24664759-24664794 5.85714 
chr2:24665875-24665899 6 
chr2:24665917-24665970 6 
chr2:24667079-24667092 6 
chr2:24667244-24667263 6 
chr2:24668047-24668064 5.82353 
chr2:24669286-24669323 5.67568 
chr2:24669396-24669426 6 
chr2:24670096-24670108 6 
chr2:24670454-24670477 5.73913 
chr2:24671025-24671052 5.81481 
chr2:24671239-24671254 5.86667 
chr2:24676946-24676967 5.52381 
chr2:24679295-24679328 5.33333 
chr2:24679754-24679787 5.42424 
chr2:24680791-24680816 5.88 
chr2:24681486-24681503 6 
chr2:24682577-24682605 5.85714 
chr2:24683139-24683166 5.85185 
chr2:24683311-24683329 6 
chr2:24685553-24685582 5.65517 
chr2:24686877-24686894 5.88235 
chr2:24687581-24687600 6 
chr2:24688224-24688254 5.33333 
chr2:24688276-24688307 5.6129 
chr2:24689290-24689329 6 
chr2:24691827-24691844 6 
chr2:24692005-24692018 6 
chr2:24693871-24693910 5.46154 
chr2:24696708-24696730 5.77273 
chr2:24696767-24696800 5.9697 
chr2:24697539-24697567 5.67857 
chr2:24697722-24697758 5.97222 
chr2:24699647-24699665 6 
chr2:24700761-24700784 5.73913 
chr2:24702255-24702274 5.68421 
chr2:24702691-24702742 5.68627 
chr2:24703740-24703762 6 
chr2:24710654-24710676 5.90909 
chr2:24712775-24712803 5.67857 
chr2:24713793-24713835 5.2381 
chr2:24713921-24713942 5.57143 
chr2:24714063-24714132 5.57971 
chr2:24715834-24715864 5.36667 
chr2:24717959-24717979 5.8 
chr2:24719437-24719463 5.61538 
chr2:24720126-24720152 5.46154 
chr2:24722961-24722989 5.92857 
chr2:24725264-24725294 5.5 
chr2:24726602-24726616 6 
chr2:24728045-24728067 6 
chr2:24728820-24728858 5.52632 
chr2:24729046-24729062 6 
chr2:24730304-24730319 6 
chr2:24737154-24737199 5.75556 
chr2:24738088-24738113 5.56 
chr2:24738767-24738785 5.72222 
chr2:24739055-24739074 6 
chr2:24739781-24739893 5.59821 
chr2:24740030-24740055 5.48 
chr2:24740123-24740150 5.25926 
chr2:24742521-24742535 6 
chr2:24746474-24746494 6 
chr2:24746793-24746817 6 
chr2:24747128-24747179 5.64706 
chr2:24751213-24751226 6 
chr2:24759652-24759688 5.5 
chr2:24760108-24760140 5.8125 
chr2:24760280-24760390 5.48182 
chr2:24766139-24766162 5.43478 
chr2:24767879-24767915 5.30556 
chr2:24768128-24768153 5.4 
chr2:24769313-24769331 5.88889 
chr2:24770857-24770872 6 
chr2:24773963-24773976 6 
chr2:24774702-24774724 6 
chr2:24775182-24775248 5.81818 
chr2:24777209-24777249 5.825 
chr2:24777925-24777976 5.2549 
chr2:24778846-24778875 5.27586 
chr2:24780351-24780404 5.83019 
chr2:24785121-24785134 5.92308 
chr2:24785943-24785960 5.82353 
chr2:24791404-24791435 5.3871 
chr2:24792421-24792443 6 
chr2:24792737-24792758 5.90476 
chr2:24792920-24792940 6 
chr2:24798430-24798455 6 
chr2:24799014-24799059 6 
chr2:24799961-24799988 5.22222 
chr2:24803245-24803289 5.43182 
chr2:24809144-24809166 6 
chr2:24809245-24809272 6 
chr2:24809480-24809501 5.95238 
chr2:24810947-24810962 6 
chr2:24812105-24812117 6 
chr2:24812499-24812528 6 
chr2:24815447-24815469 5.95455 
chr2:24818550-24818593 5.86047 
chr2:24820351-24820385 5.61765 
chr2:24821548-24821569 6 
chr2:24821607-24821638 5.41935 
chr2:24822594-24822608 6 
chr2:24823062-24823085 5.86957 
chr2:24824081-24824097 5.8125 
chr2:24824468-24824515 5.55319 
chr2:24825517-24825543 5.57692 
chr2:24829076-24829113 5.67568 
chr2:24831113-24831162 5.93878 
chr2:24831537-24831586 5.7551 
chr2:24832571-24832599 5.28571 
chr2:24832986-24833010 5.75 
chr2:24833167-24833186 6 
chr2:24834530-24834557 5.22222 
chr2:24837068-24837095 6 
chr2:24837254-24837274 5.95 
chr2:24840741-24840757 5.8125 
chr2:24842624-24842692 5.11765 
chr2:24844301-24844329 6 
chr2:24847707-24847725 5.88889 
chr2:24848233-24848249 6 
chr2:24849969-24850007 5.73684 
chr2:24852348-24852361 6 
chr2:24852676-24852725 5.7551 
chr2:24855955-24855974 5.73684 
chr2:24856014-24856030 5.8125 
chr2:24857932-24857962 5.36667 
chr2:24858335-24858357 6 
chr2:24859946-24859963 5.88235 
chr2:24860091-24860110 5.63158 
chr2:24860550-24860574 6 
chr2:24861049-24861075 6 
chr2:24861637-24861667 5.16667 
chr2:24861714-24861727 6 
chr2:24862756-24862842 5.74419 
chr2:24864165-24864186 5.57143 
chr2:24864227-24864249 5.72727 
chr2:24864876-24864931 5.69091 
chr2:24864960-24864991 5.25806 
chr2:24865180-24865208 5.53571 
chr2:24867317-24867353 5.19444 
chr2:24868204-24868218 6 
chr2:24868379-24868395 6 
chr2:24869555-24869584 5.82759 
chr2:24869710-24869728 5.77778 
chr2:24871939-24871973 5.85294 
chr2:24873838-24873880 5.2619 
chr2:24874020-24874047 5.51852 
chr2:24874448-24874500 5.34615 
chr2:24878956-24878972 6 
chr2:24879170-24879211 5.60976 
chr2:24883307-24883346 5.28205 
chr2:24887575-24887597 5.95455 
chr2:24888854-24888891 5.94595 
chr2:24894978-24894999 5.80952 
chr2:24896982-24897016 5.94118 
chr2:24898048-24898075 5.25926 
chr2:24898754-24898783 5.41379 
chr2:24899781-24899803 5.59091 
chr2:24900211-24900242 6 
chr2:24900283-24900306 5.73913 
chr2:24901763-24901793 5.23333 
chr2:24904327-24904384 5.40351 
chr2:24906313-24906344 5.22581 
chr2:24907964-24908003 5.38462 
chr2:24909949-24909982 5.51515 
chr2:24910037-24910062 5.32 
chr2:24913520-24913542 6 
chr2:24914072-24914085 5.92308 
chr2:24915727-24915743 6 
chr2:24916505-24916536 5.3871 
chr2:24917669-24917718 5.4898 
chr2:24920887-24920910 6 
chr2:24923012-24923053 5.85366 
chr2:24924375-24924387 6 
chr2:24925459-24925485 5.96154 
chr2:24928417-24928435 5.88889 
chr2:24929148-24929183 5.65714 
chr2:24929284-24929297 6 
chr2:24932938-24932973 6 
chr2:24936105-24936149 5.77273 
chr2:24939012-24939028 6 
chr2:24940774-24940786 6 
chr2:24941173-24941192 5.94737 
chr2:24941897-24941919 6 
chr2:24942506-24942531 5.72 
chr2:24945662-24945697 5.45714 
chr2:24945858-24945874 6 
chr2:24946934-24946977 5.95349 
chr2:24947411-24947428 5.82353 
chr2:24947773-24947800 5.55556 
chr2:24948559-24948613 5.64815 
chr2:24949703-24949715 6 
chr2:24950007-24950026 6
[truncated: 3,860,281 more chars]
