# Supplementary material for: MsDetector: toward a standard computational tool for DNA microsatellites detection
Source: Nucleic Acids Res. 2012 Oct 2;41(1):e22. doi: 10.1093/nar/gks881 (PMC3592430; doi:10.1093/nar/gks881)
Supplement: Supplementary Data [file supp_gks881_nar-01766-met-n-2012-File009.gz › dataset7HumanMs/chr20.rep]

chr20:61271-61290 5.63158 
chr20:63857-63879 5.90909 
chr20:64011-64038 5.37037 
chr20:67289-67315 5.57692 
chr20:67647-67676 5.51724 
chr20:69503-69530 5.96296 
chr20:69630-69663 5.9697 
chr20:69967-70016 5.57143 
chr20:70371-70399 5.21429 
chr20:72700-72734 5.41176 
chr20:73610-73623 6 
chr20:75887-75907 5.6 
chr20:76404-76447 5.23256 
chr20:81913-81945 6 
chr20:82570-82599 5.55172 
chr20:82895-82912 6 
chr20:83232-83298 5.93939 
chr20:86000-86017 5.76471 
chr20:93609-93665 5.66071 
chr20:94087-94109 5.81818 
chr20:102080-102121 6 
chr20:103303-103326 5.47826 
chr20:106089-106112 5.78261 
chr20:107274-107307 5.63636 
chr20:109068-109080 6 
chr20:109158-109173 6 
chr20:109455-109478 5.6087 
chr20:116618-116646 5.82143 
chr20:116719-116743 5.95833 
chr20:119618-119669 5.96078 
chr20:121347-121372 5.36 
chr20:121479-121515 5.75 
chr20:123743-123756 6 
chr20:124359-124389 5.26667 
chr20:126238-126264 5.76923 
chr20:130245-130270 5.88 
chr20:132473-132500 5.77778 
chr20:133091-133104 6 
chr20:133310-133349 5.35897 
chr20:133810-133850 5.3 
chr20:134428-134445 6 
chr20:134769-134781 6 
chr20:137504-137532 5.85714 
chr20:137577-137619 5.45238 
chr20:138563-138599 5.88889 
chr20:140052-140083 5.35484 
chr20:140396-140412 6 
chr20:143525-143544 5.63158 
chr20:145589-145618 5.55172 
chr20:145715-145767 6 
chr20:148230-148247 5.82353 
chr20:151751-151786 5.48571 
chr20:151817-151852 5.57143 
chr20:152272-152302 5.53333 
chr20:152589-152603 6 
chr20:162341-162422 5.11111 
chr20:162434-162449 6 
chr20:163741-163761 6 
chr20:164258-164288 6 
chr20:166123-166151 5.53571 
chr20:171307-171328 5.85714 
chr20:172346-172380 5.47059 
chr20:175540-175562 6 
chr20:176386-176419 6 
chr20:178742-178761 5.89474 
chr20:179623-179635 6 
chr20:179780-179798 6 
chr20:180390-180404 6 
chr20:182573-182589 6 
chr20:187198-187222 5.375 
chr20:187974-187986 6 
chr20:193635-193654 6 
chr20:195603-195615 6 
chr20:195775-195795 6 
chr20:198332-198435 5.74757 
chr20:198923-198981 5.51724 
chr20:201712-201727 6 
chr20:201908-202199 5.81787 
chr20:204469-204490 5.57143 
chr20:205053-205084 5.41935 
chr20:206646-206675 5.41379 
chr20:208899-208929 5.93333 
chr20:212674-212711 6 
chr20:214426-214455 5.75862 
chr20:214653-214680 5.40741 
chr20:214785-214799 6 
chr20:217537-217588 5.27451 
chr20:217600-217616 6 
chr20:219481-219500 5.94737 
chr20:220069-220087 5.77778 
chr20:221118-221131 6 
chr20:221884-221911 5.33333 
chr20:224443-224466 5.91304 
chr20:225473-225500 5.44444 
chr20:225718-225737 5.94737 
chr20:226084-226137 5.92453 
chr20:227627-227642 6 
chr20:228123-228209 5.96512 
chr20:231448-231462 6 
chr20:231792-231829 5.21622 
chr20:232000-232032 5.15625 
chr20:232634-232668 6 
chr20:233066-233085 5.89474 
chr20:234603-234624 5.61905 
chr20:235094-235129 5.48571 
chr20:236323-236358 5.51429 
chr20:236459-236482 6 
chr20:236668-236705 5.40541 
chr20:237195-237216 6 
chr20:237627-237727 5.63 
chr20:239000-239042 5.28571 
chr20:241826-241860 6 
chr20:242839-242853 6 
chr20:244120-244160 5.85 
chr20:244992-245017 5.76 
chr20:245408-245437 5.75862 
chr20:245514-245540 5.30769 
chr20:245662-245680 6 
chr20:246100-246134 5.35294 
chr20:246483-246500 5.94118 
chr20:248733-248751 5.88889 
chr20:251618-251735 5.58974 
chr20:252070-252127 5.73684 
chr20:253000-253025 5.92 
chr20:253474-253500 5.30769 
chr20:254517-254706 5.7037 
chr20:255436-255475 5.46154 
chr20:255957-255994 5.16216 
chr20:259570-259791 5.85973 
chr20:260610-260630 6 
chr20:260846-260858 6 
chr20:261802-261819 6 
chr20:267137-267156 5.73684 
chr20:267169-267267 5.77551 
chr20:268549-268566 6 
chr20:268729-268756 5.25926 
chr20:268795-268833 5.94737 
chr20:271204-271220 6 
chr20:277315-277329 6 
chr20:278394-278428 5.23529 
chr20:280856-280888 5.1875 
chr20:287039-287072 5.87879 
chr20:287394-287553 5.7044 
chr20:287678-287693 5.86667 
chr20:288121-288149 5.42857 
chr20:288512-288542 5.96667 
chr20:290766-290810 5.54545 
chr20:291363-291375 6 
chr20:291991-292004 6 
chr20:292343-292368 5.68 
chr20:293022-293044 5.90909 
chr20:293346-293368 5.5 
chr20:293891-293919 6 
chr20:295549-295563 6 
chr20:295830-295857 6 
chr20:296365-296394 5.93103 
chr20:300273-300337 5.73438 
chr20:301906-301923 5.82353 
chr20:303433-303449 6 
chr20:306109-306135 5.30769 
chr20:306442-306471 5.37931 
chr20:307201-307214 6 
chr20:307232-307263 5.32258 
chr20:309161-309201 5.55 
chr20:310806-310822 5.875 
chr20:312330-312373 5.72093 
chr20:316100-316137 6 
chr20:316813-317038 5.86667 
chr20:318489-318543 5.7037 
chr20:319221-319263 5.85714 
chr20:320794-320809 6 
chr20:320839-320917 5.89744 
chr20:321756-321769 6 
chr20:322149-322161 6 
chr20:323246-323274 6 
chr20:324228-324267 5.87179 
chr20:324741-324753 6 
chr20:325203-325218 5.93333 
chr20:326000-326026 5.46154 
chr20:326276-326304 5.78571 
chr20:326770-326809 5.61538 
chr20:327239-327263 5.70833 
chr20:327817-327829 6 
chr20:328427-328470 5.16279 
chr20:329128-329172 6 
chr20:330646-330691 5.51111 
chr20:331121-331137 6 
chr20:331290-331325 5.91429 
chr20:331873-331890 5.76471 
chr20:332175-332206 5.6129 
chr20:336000-336037 5.64865 
chr20:338368-338383 6 
chr20:339194-339235 5.90244 
chr20:340642-340656 6 
chr20:342829-342849 5.7 
chr20:343516-343551 5.57143 
chr20:343597-343620 6 
chr20:345866-345891 5.88 
chr20:346442-346459 6 
chr20:347031-347049 6 
chr20:347483-347551 5.5 
chr20:347855-347891 6 
chr20:348928-348942 6 
chr20:350301-350319 6 
chr20:352767-352797 6 
chr20:353988-354033 5.77778 
chr20:354666-354698 5.90625 
chr20:355345-355364 5.73684 
chr20:355524-355553 5.89655 
chr20:355852-355873 6 
chr20:356670-356693 5.91304 
chr20:357774-357809 5.48571 
chr20:358318-358336 5.72222 
chr20:359333-359362 5.75862 
chr20:359497-359529 5.46875 
chr20:359662-359682 5.9 
chr20:360311-360327 5.875 
chr20:361328-361340 6 
chr20:361854-361882 5.39286 
chr20:362674-362695 5.52381 
chr20:362743-362790 5.7234 
chr20:364079-364108 5.72414 
chr20:364673-364695 5.59091 
chr20:365000-365021 5.57143 
chr20:365747-365768 5.90476 
chr20:366058-366087 5.55172 
chr20:366504-366516 6 
chr20:368036-368064 5.39286 
chr20:370971-370985 5.92857 
chr20:371645-371663 6 
chr20:374648-374687 6 
chr20:375430-375455 6 
chr20:379600-379639 5.87179 
chr20:382328-382359 5.87097 
chr20:382801-382813 6 
chr20:383122-383154 6 
chr20:385799-385826 6 
chr20:386033-386094 5.83607 
chr20:386575-386594 5.89474 
chr20:387352-387371 6 
chr20:388561-388695 5.73134 
chr20:391510-391522 6 
chr20:393315-393331 6 
chr20:394561-394574 6 
chr20:396011-396030 5.89474 
chr20:396798-396812 6 
chr20:398039-398064 6 
chr20:400500-400541 5.90244 
chr20:400679-400723 6 
chr20:401314-401379 5.81538 
chr20:401460-401500 5.55 
chr20:402956-402978 5.86364 
chr20:404146-404184 5.36842 
chr20:406270-406283 6 
chr20:406709-406723 5.92857 
chr20:407425-407488 5.73016 
chr20:408320-408332 6 
chr20:409867-409882 5.86667 
chr20:414383-414433 6 
chr20:417757-417790 5.63636 
chr20:425193-425229 5.88889 
chr20:427292-427321 5.37931 
chr20:427587-427606 6 
chr20:427767-427780 6 
chr20:428302-428328 5.46154 
chr20:429333-429345 6 
chr20:429485-429500 6 
chr20:429797-429810 6 
chr20:429929-429944 6 
chr20:431405-431442 5.37838 
chr20:432198-432213 6 
chr20:432951-432969 5.83333 
chr20:433797-433827 6 
chr20:434184-434202 6 
chr20:435294-435327 5.93939 
chr20:436261-436289 5.89286 
chr20:436576-436615 5.66667 
chr20:436981-437007 6 
chr20:437200-437219 5.73684 
chr20:437577-437592 6 
chr20:437883-437903 5.65 
chr20:439280-439306 5.38462 
chr20:440278-440303 5.84 
chr20:441078-441091 6 
chr20:441412-441437 5.72 
chr20:441700-441719 5.89474 
chr20:443170-443205 5.6 
chr20:445018-445039 5.61905 
chr20:446026-446069 5.5814 
chr20:446662-446681 6 
chr20:447271-447320 5.91837 
chr20:447668-447681 6 
chr20:452894-452932 5.47368 
chr20:454479-454500 5.52381 
chr20:456104-456116 6 
chr20:458527-458562 5.97143 
chr20:459409-459423 6 
chr20:459568-459587 5.84211 
chr20:460878-460918 5.9 
chr20:463045-463063 5.77778 
chr20:464113-464139 5.53846 
chr20:464406-464429 5.73913 
chr20:465338-465364 6 
chr20:465710-465776 5.93939 
chr20:468684-468696 6 
chr20:470587-470613 5.53846 
chr20:470674-470687 6 
chr20:470972-471010 5.84211 
chr20:471055-471067 6 
chr20:471537-471550 6 
chr20:472567-472597 6 
chr20:474030-474091 5.44262 
chr20:474668-474684 6 
chr20:477783-477812 5.51724 
chr20:478979-478996 6 
chr20:480602-480615 6 
chr20:481278-481295 6 
chr20:484822-484850 5.78571 
chr20:485995-486015 6 
chr20:486513-486531 6 
chr20:492338-492370 5.875 
chr20:492833-492859 5.92308 
chr20:494989-495019 5.96667 
chr20:495066-495097 5.22581 
chr20:499177-499203 5.88462 
chr20:499357-499374 6 
chr20:499577-499597 5.8 
chr20:501119-501142 5.56522 
chr20:503319-503351 5.5625 
chr20:504500-504520 5.85 
chr20:504718-504748 5.63333 
chr20:505065-505099 5.55882 
chr20:505195-505218 5.69565 
chr20:505352-505369 6 
chr20:505750-505780 5.5 
chr20:506294-506327 5.72727 
chr20:506478-506503 5.96 
chr20:507593-507683 5.8 
chr20:508179-508198 5.73684 
chr20:509231-509266 5.8 
chr20:511102-511124 5.63636 
chr20:511762-511789 5.22222 
chr20:512797-512821 5.58333 
chr20:512974-512990 6 
chr20:513505-513532 5.62963 
chr20:514253-514271 5.77778 
chr20:515678-515705 6 
chr20:516383-516397 6 
chr20:516903-516926 5.43478 
chr20:519327-519346 5.63158 
chr20:527131-527146 6 
chr20:527318-527338 5.7 
chr20:529060-529081 5.52381 
chr20:529221-529241 6 
chr20:529638-529666 5.42857 
chr20:530293-530379 5.81395 
chr20:533304-533353 5.4898 
chr20:533979-533994 6 
chr20:536438-536467 5.75862 
chr20:537300-537336 5.19444 
chr20:537513-537544 5.74194 
chr20:537702-537723 5.61905 
chr20:538596-538641 5.75556 
chr20:540700-540741 5.78049 
chr20:545196-545220 5.91667 
chr20:546204-546223 5.89474 
chr20:546819-546855 6 
chr20:547326-547351 6 
chr20:550858-550878 5.85 
chr20:551546-551583 5.97297 
chr20:551695-551707 6 
chr20:551832-551867 5.2 
chr20:557268-557297 5.68966 
chr20:558601-558626 5.68 
chr20:559298-559326 6 
chr20:559435-559464 5.55172 
chr20:561518-561583 5.15385 
chr20:561930-561964 5.41176 
chr20:562639-562659 6 
chr20:562891-562908 6 
chr20:563977-563993 5.8125 
chr20:565048-565061 6 
chr20:566008-566044 5.36111 
chr20:566094-566196 5.2451 
chr20:566325-566410 5.84706 
chr20:566689-566704 6 
chr20:568592-568604 6 
chr20:568927-568940 6 
chr20:570526-570553 5.77778 
chr20:570705-570750 5.77778 
chr20:570945-570967 6 
chr20:573053-573065 6 
chr20:573747-573775 5.85714 
chr20:573910-573924 6 
chr20:575262-575279 6 
chr20:575388-575416 5.75 
chr20:576013-576062 5.7551 
chr20:576287-576302 6 
chr20:576764-576799 5.37143 
chr20:577180-577219 6 
chr20:578608-578631 5.91304 
chr20:579813-579825 6 
chr20:583791-583805 6 
chr20:583872-583900 5.35714 
chr20:584938-584959 5.85714 
chr20:587461-587474 6 
chr20:590668-590741 5.57534 
chr20:590923-590972 5.2449 
chr20:591054-591078 6 
chr20:591604-591633 5.51724 
chr20:592607-592637 5.36667 
chr20:595093-595230 5.86861 
chr20:597976-597991 6 
chr20:603580-603594 6 
chr20:604876-604890 6 
chr20:610707-610739 5.625 
chr20:611236-611256 6 
chr20:612777-612799 5.77273 
chr20:617656-617707 6 
chr20:618805-618824 6 
chr20:619112-619127 6 
chr20:620227-620246 5.94737 
chr20:620807-620828 5.66667 
chr20:622285-622314 5.24138 
chr20:625334-625366 5.46875 
chr20:625885-625900 6 
chr20:632327-632339 6 
chr20:633548-633574 5.5 
chr20:634182-634196 6 
chr20:641093-641115 5.77273 
chr20:643257-643299 5.42857 
chr20:643630-643664 5.70588 
chr20:644320-644356 5.33333 
chr20:644781-644880 5.62626 
chr20:649512-649526 6 
chr20:649770-649800 5.53333 
chr20:653032-653093 5.59016 
chr20:653364-653438 5.39189 
chr20:654991-655007 5.8125 
chr20:655022-655080 5.93103 
chr20:655332-655378 5.8913 
chr20:655633-655659 5.26923 
chr20:656378-656415 5.48649 
chr20:657412-657436 5.66667 
chr20:658226-658244 6 
chr20:659763-659787 5.5 
chr20:664355-664388 5.90909 
chr20:664657-664674 5.94118 
chr20:666324-666384 5.98333 
chr20:666534-666582 5.875 
chr20:667083-667095 6 
chr20:670800-670831 5.29032 
chr20:671451-671510 5.79661 
chr20:671896-671925 6 
chr20:673314-673348 6 
chr20:674385-674405 5.7 
chr20:676810-676831 5.7619 
chr20:678023-678047 5.95833 
chr20:678388-678415 5.48148 
chr20:679858-679877 6 
chr20:681272-681306 5.73529 
chr20:681453-681472 5.63158 
chr20:682054-682072 6 
chr20:682090-682143 5.33962 
chr20:683486-683512 5.80769 
chr20:688894-688910 5.875 
chr20:689066-689082 6 
chr20:689740-689752 6 
chr20:691019-691071 5.21154 
chr20:691263-691294 5.48387 
chr20:691764-691785 5.95238 
chr20:693099-693127 5.46429 
chr20:694024-694046 5.54545 
chr20:696229-696251 5.59091 
chr20:696917-696967 5.38 
chr20:699607-699643 5.69444 
chr20:700211-700223 6 
chr20:700942-700958 5.8125 
chr20:704000-704090 5.2 
chr20:705016-705032 6 
chr20:705963-705985 5.90909 
chr20:706654-706674 6 
chr20:708104-708129 5.4 
chr20:708137-708278 5.83688 
chr20:708428-708451 5.82609 
chr20:710335-710358 5.56522 
chr20:710389-710436 5.80851 
chr20:711203-711231 5.39286 
chr20:713810-713839 5.65517 
chr20:714217-714248 6 
chr20:715254-715277 6 
chr20:715847-715867 6 
chr20:718266-718299 5.9697 
chr20:718452-718500 5.66667 
chr20:718900-718938 5.86842 
chr20:719228-719248 6 
chr20:721518-721542 5.41667 
chr20:721860-721874 6 
chr20:722242-722260 5.88889 
chr20:723765-723834 5.94203 
chr20:727967-727996 5.89655 
chr20:728890-728919 5.89655 
chr20:729080-729103 5.6087 
chr20:729944-729977 5.69697 
chr20:730195-730225 5.93333 
chr20:730627-730684 5.40351 
chr20:731138-731182 5.70455 
chr20:732117-732165 6 
chr20:732725-732749 5.625 
chr20:733698-733810 5.90179 
chr20:734594-734619 5.64 
chr20:735459-735491 5.84375 
chr20:737207-737228 5.80952 
chr20:737516-737531 6 
chr20:739616-739650 6 
chr20:745075-745178 5.48544 
chr20:745413-745438 5.48 
chr20:751683-751709 5.57692 
chr20:752313-752358 5.33333 
chr20:753231-753261 5.93333 
chr20:755123-755175 5.19231 
chr20:755265-755295 5.46667 
chr20:755911-755930 6 
chr20:757881-757922 5.92683 
chr20:758656-758669 6 
chr20:759363-759382 5.84211 
chr20:761288-761307 5.73684 
chr20:763533-763554 5.61905 
chr20:767882-767903 6 
chr20:768155-768167 6 
chr20:771014-771038 6 
chr20:773923-773965 5.54762 
chr20:779920-779933 6 
chr20:780077-780099 5.5 
chr20:782496-782547 6 
chr20:784206-784231 5.48 
chr20:784242-784266 5.95833 
chr20:787585-787617 5.65625 
chr20:787870-787888 6 
chr20:788194-788222 5.60714 
chr20:789179-789238 5.44068 
chr20:790051-790084 5.57576 
chr20:790256-790274 5.77778 
chr20:791377-791397 5.6 
chr20:792000-792045 5.8 
chr20:793475-793500 5.84 
chr20:794770-794808 5.84211 
chr20:795142-795174 5.9375 
chr20:795773-795795 5.59091 
chr20:797371-797403 5.8125 
chr20:798162-798204 5.47619 
chr20:798493-798537 5.61364 
chr20:799587-799600 5.92308 
chr20:799881-800047 5.6988 
chr20:801077-801242 5.75758 
chr20:802796-802813 6 
chr20:805227-805240 6 
chr20:805913-805931 5.72222 
chr20:806084-806099 6 
chr20:808697-808717 5.85 
chr20:810911-810926 6 
chr20:811083-811105 5.72727 
chr20:811900-811920 6 
chr20:812600-812644 5.27273 
chr20:813649-813693 5.75 
chr20:815807-815930 5.93496 
chr20:816889-816905 5.875 
chr20:817688-817707 6 
chr20:818912-818954 5.59524 
chr20:819460-819475 6 
chr20:825912-825945 5.42424 
chr20:825954-825988 5.38235 
chr20:830244-830280 6 
chr20:830737-830793 5.76786 
chr20:832695-832714 5.68421 
chr20:833239-833253 6 
chr20:834808-834828 5.65 
chr20:835483-835521 6 
chr20:842882-842908 5.84615 
chr20:843143-843157 5.92857 
chr20:844470-844500 5.5 
chr20:845774-845799 6 
chr20:846490-846516 5.80769 
chr20:847022-847034 6 
chr20:847464-847489 5.6 
chr20:847792-847808 6 
chr20:848033-848108 5.85333 
chr20:849576-849612 6 
chr20:851169-851182 5.92308 
chr20:852977-853009 5.5625 
chr20:853889-853923 5.38235 
chr20:854113-854141 5.35714 
chr20:855665-855684 5.89474 
chr20:856683-856716 5.33333 
chr20:856787-856803 6 
chr20:860138-860166 5.35714 
chr20:860327-860342 5.86667 
chr20:863431-863461 5.66667 
chr20:868279-868292 6 
chr20:868525-868564 5.66667 
chr20:871627-871655 5.28571 
chr20:882554-882569 5.93333 
chr20:892459-892564 5.70476 
chr20:893768-893796 5.78571 
chr20:893929-893941 6 
chr20:897255-897311 5.32143 
chr20:899741-899813 5.68056 
chr20:901006-901031 5.56 
chr20:902785-902832 5.65957 
chr20:904518-904532 6 
chr20:906556-906593 5.64865 
chr20:911326-911358 5.4375 
chr20:913268-913312 5.88636 
chr20:913602-913633 5.48387 
chr20:915671-915683 6 
chr20:917053-917075 5.54545 
chr20:922738-922753 6 
chr20:922887-922920 5.87879 
chr20:924661-924688 5.85185 
chr20:930015-930041 5.42308 
chr20:931611-931699 5.36364 
chr20:931773-931804 6 
chr20:932698-932730 5.5 
chr20:933970-933987 6 
chr20:934460-934476 5.9375 
chr20:935335-935353 6 
chr20:936493-936510 5.94118 
chr20:937935-938000 5.8 
chr20:938285-938330 5.62222 
chr20:939708-939785 5.58442 
chr20:939802-939870 5.69118 
chr20:940650-940687 5.37838 
chr20:940698-940743 5.4 
chr20:940752-940836 5.35714 
chr20:940897-940947 5.38 
chr20:941727-941761 5.41176 
chr20:942441-942484 5.34884 
chr20:942500-942657 5.38854 
chr20:944780-944801 5.80952 
chr20:945310-945486 5.90341 
chr20:946671-946689 5.72222 
chr20:947500-947527 5.96296 
chr20:947775-947800 5.56 
chr20:949460-949485 5.32 
chr20:951478-951497 5.89474 
chr20:954082-954127 5.77778 
chr20:954468-954485 6 
chr20:955300-955329 5.24138 
chr20:956326-956352 5.46154 
chr20:962170-962204 5.64706 
chr20:965482-965869 5.65633 
chr20:965877-966000 5.56911 
chr20:967120-967147 5.44444 
chr20:967290-967307 6 
chr20:967852-967865 5.92308 
chr20:971082-971197 5.8 
chr20:971205-971228 5.65217 
chr20:972203-972223 5.65 
chr20:972302-972331 5.34483 
chr20:972371-972445 5.31081 
chr20:972857-972880 5.69565 
chr20:972906-972921 6 
chr20:976850-976898 5.60417 
chr20:977845-977873 5.5 
chr20:979613-979642 5.65517 
chr20:980432-980464 5.34375 
chr20:980509-980525 6 
chr20:982650-982681 5.25806 
chr20:984173-984199 5.96154 
chr20:985246-985273 5.40741 
chr20:986871-986897 5.26923 
chr20:987730-987798 5.45588 
chr20:989431-989449 5.88889 
chr20:990755-990779 5.45833 
chr20:993486-993515 5.37931 
chr20:995685-995728 5.93023 
chr20:996892-996916 5.70833 
chr20:997397-997461 5.26562 
chr20:1000072-1000143 5.25352 
chr20:1000347-1000388 5.2439 
chr20:1000400-1000500 5.49 
chr20:1000520-1000606 5.39535 
chr20:1003533-1003560 5.59259 
chr20:1004422-1004456 5.17647 
chr20:1005608-1005654 5.71739 
chr20:1005683-1005709 5.92308 
chr20:1008310-1008333 5.6087 
chr20:1009311-1009336 5.36 
chr20:1012919-1012933 6 
chr20:1013615-1013637 5.68182 
chr20:1014100-1014123 5.73913 
chr20:1016445-1016466 5.52381 
chr20:1020739-1020755 6 
chr20:1026616-1026640 5.45833 
chr20:1026653-1026681 5.28571 
chr20:1026746-1026770 5.41667 
chr20:1027113-1027130 5.76471 
chr20:1030529-1030546 5.82353 
chr20:1034750-1034776 5.30769 
chr20:1036887-1036910 5.43478 
chr20:1042829-1042841 6 
chr20:1046684-1046703 5.73684 
chr20:1048203-1048238 5.71429 
chr20:1051556-1051581 5.84 
chr20:1052858-1052880 5.81818 
chr20:1052950-1052971 5.61905 
chr20:1055279-1055359 5.2 
chr20:1058886-1058904 5.77778 
chr20:1063836-1063848 6 
chr20:1065355-1065374 5.84211 
chr20:1067668-1067689 6 
chr20:1067744-1067765 5.7619 
chr20:1069187-1069222 5.14286 
chr20:1070737-1070764 5.22222 
chr20:1072599-1072624 5.88 
chr20:1073783-1073806 6 
chr20:1074757-1074842 5.49412 
chr20:1076472-1076504 5.8125 
chr20:1076530-1076598 5.57353 
chr20:1076782-1076804 6 
chr20:1078996-1079020 5.58333 
chr20:1080727-1080739 6 
chr20:1080900-1080912 6 
chr20:1083525-1083622 5.6701 
chr20:1087853-1087875 5.72727 
chr20:1089703-1089739 5.58333 
chr20:1093038-1093051 6 
chr20:1093257-1093284 5.7037 
chr20:1094088-1094131 6 
chr20:1094316-1094349 5.63636 
chr20:1097971-1097993 5.95455 
chr20:1098060-1098073 6 
chr20:1102911-1102953 6 
chr20:1107520-1107535 6 
chr20:1109362-1109386 5.95833 
chr20:1109516-1109532 5.9375 
chr20:1111961-1111989 5.28571 
chr20:1112884-1112919 5.94286 
chr20:1113603-1113623 5.8 
chr20:1114188-1114223 5.65714 
chr20:1114393-1114422 5.62069 
chr20:1119161-1119174 6 
chr20:1119466-1119516 5.54 
chr20:1122118-1122142 5.375 
chr20:1122868-1122883 6 
chr20:1124727-1124754 5.33333 
chr20:1127778-1127816 6 
chr20:1130266-1130281 6 
chr20:1134927-1134948 5.57143 
chr20:1138846-1138869 5.78261 
chr20:1139701-1139722 5.52381 
chr20:1140112-1140147 5.4 
chr20:1143522-1143556 5.41176 
chr20:1148000-1148027 5.48148 
chr20:1148438-1148465 5.44444 
chr20:1153676-1153700 5.83333 
chr20:1155426-1155465 5.38462 
chr20:1163934-1163974 5.85 
chr20:1164000-1164023 5.65217 
chr20:1165248-1165295 5.74468 
chr20:1165893-1165929 5.72222 
chr20:1166058-1166090 5.1875 
chr20:1166451-1166472 5.66667 
chr20:1168783-1168827 5.75 
chr20:1169055-1169321 5.57519 
chr20:1169630-1169645 5.93333 
chr20:1170347-1170369 5.59091 
chr20:1170542-1170839 5.74747 
chr20:1173741-1173769 5.89286 
chr20:1175709-1175722 6 
chr20:1177758-1177792 5.5 
chr20:1178094-1178117 5.6087 
chr20:1178139-1178185 5.45652 
chr20:1181698-1181714 6 
chr20:1184535-1184564 5.31034 
chr20:1185750-1185762 6 
chr20:1186698-1186737 5.51282 
chr20:1191096-1191173 5.25974 
chr20:1194221-1194233 6 
chr20:1201987-1202135 5.83108 
chr20:1203796-1203816 5.65 
chr20:1204403-1204433 5.26667 
chr20:1205396-1205414 5.77778 
chr20:1206283-1206298 6 
chr20:1206516-1206582 5.37879 
chr20:1206616-1206670 5.25926 
chr20:1207193-1207284 5.23077 
chr20:1208500-1208513 6 
chr20:1211597-1211622 5.44 
chr20:1213500-1213549 5.38776 
chr20:1216759-1216776 6 
chr20:1219233-1219257 5.79167 
chr20:1219457-1219478 5.90476 
chr20:1222043-1222060 5.88235 
chr20:1223530-1223572 5.45238 
chr20:1223703-1223720 6 
chr20:1225306-1225335 5.27586 
chr20:1228689-1228707 6 
chr20:1230877-1230905 5.92857 
chr20:1233937-1233955 5.88889 
chr20:1235298-1235320 5.77273 
chr20:1237838-1237862 5.66667 
chr20:1238653-1238691 5.34211 
chr20:1242303-1242342 5.66667 
chr20:1242428-1242450 5.86364 
chr20:1242757-1242771 6 
chr20:1243757-1243777 5.75 
chr20:1244709-1244763 5.7037 
chr20:1245521-1245551 5.4 
chr20:1246913-1246947 5.32353 
chr20:1247118-1247149 5.54839 
chr20:1251975-1252000 5.52 
chr20:1252461-1252475 6 
chr20:1257995-1258935 5.55957 
chr20:1260262-1260276 6 
chr20:1262602-1262619 6 
chr20:1265109-1265130 5.52381 
chr20:1266733-1266752 6 
chr20:1267041-1267069 5.28571 
chr20:1269253-1269277 6 
chr20:1270156-1270196 6 
chr20:1277637-1277667 5.3 
chr20:1279448-1279500 5.69231 
chr20:1282132-1282156 5.83333 
chr20:1284826-1284858 5.65625 
chr20:1285476-1285500 5.375 
chr20:1285618-1285649 5.16129 
chr20:1289065-1289106 5.21951 
chr20:1290345-1290398 5.24528 
chr20:1291053-1291072 5.68421 
chr20:1291403-1291434 6 
chr20:1292000-1292024 5.79167 
chr20:1295132-1295213 5.91358 
chr20:1295233-1295247 6 
chr20:1296171-1296199 5.85714 
chr20:1296747-1296764 5.76471 
chr20:1299442-1299468 5.42308 
chr20:1301755-1301778 5.69565 
chr20:1303214-1303226 6 
chr20:1304441-1304487 5.5 
chr20:1309633-1309655 5.5 
chr20:1312861-1312932 5.57746 
chr20:1316196-1316223 5.77778 
chr20:1319941-1319958 6 
chr20:1321082-1321108 5.57692 
chr20:1322791-1322811 6 
chr20:1325134-1325172 5.89474 
chr20:1330566-1330581 6 
chr20:1330718-1330736 5.72222 
chr20:1331615-1331638 5.52174 
chr20:1332018-1332041 5.65217 
chr20:1332786-1332986 5.855 
chr20:1333380-1333412 5.53125 
chr20:1336619-1336636 5.94118 
chr20:1337936-1337962 5.38462 
chr20:1337981-1338003 6 
chr20:1339272-1339288 6 
chr20:1342852-1342880 5.96429 
chr20:1345624-1345641 5.76471 
chr20:1353330-1353352 5.54545 
chr20:1357350-1357386 5.5 
chr20:1359995-1360011 6 
chr20:1360697-1360718 5.90476 
chr20:1364328-1364344 6 
chr20:1367554-1367590 5.36111 
chr20:1368380-1368402 5.54545 
chr20:1370990-1371019 5.82759 
chr20:1371104-1371142 5.47368 
chr20:1372374-1372478 5.28846 
chr20:1373119-1373154 5.68571 
chr20:1373364-1373403 5.48718 
chr20:1373424-1373449 5.36 
chr20:1373837-1373881 5.29545 
chr20:1374912-1374934 6 
chr20:1375422-1375441 6 
chr20:1381642-1381685 5.93023 
chr20:1382356-1382381 5.64 
chr20:1385382-1385397 6 
chr20:1389225-1389256 6 
chr20:1391882-1391908 5.76923 
chr20:1398814-1398841 5.2963 
chr20:1404058-1404084 5.34615 
chr20:1406401-1406425 5.5 
chr20:1411457-1411470 6 
chr20:1412112-1412124 6 
chr20:1412708-1412738 5.36667 
chr20:1413876-1413888 6 
chr20:1414672-1414689 5.82353 
chr20:1417483-1417500 6 
chr20:1418006-1418042 5.86111 
chr20:1418736-1418750 6 
chr20:1428070-1428096 5.61538 
chr20:1430814-1430845 5.29032 
chr20:1442420-1442441 5.66667 
chr20:1448334-1448361 5.25926 
chr20:1449941-1449979 5.42105 
chr20:1450557-1450576 5.84211 
chr20:1453994-1454091 5.56701 
chr20:1454859-1454878 5.63158 
chr20:1461809-1461836 5.62963 
chr20:1463140-1463253 5.76106 
chr20:1463738-1463764 5.57692 
chr20:1464647-1464692 5.33333 
chr20:1465334-1465361 5.59259 
chr20:1466276-1466340 5.53125 
chr20:1466698-1466730 5.9375 
chr20:1470190-1470222 5.3125 
chr20:1477404-1477435 5.35484 
chr20:1478009-1478038 6 
chr20:1478342-1478408 5.22727 
chr20:1485422-1485475 5.81132 
chr20:1486840-1486859 5.63158 
chr20:1489550-1489576 5.34615 
chr20:1490941-1490962 5.52381 
chr20:1492565-1492585 5.75 
chr20:1495008-1495080 5.41667 
chr20:1495943-1495973 5.6 
chr20:1498000-1498020 5.8 
chr20:1502542-1502565 5.69565 
chr20:1503296-1503324 5.71429 
chr20:1505103-1505157 5.2963 
chr20:1505644-1505692 6 
chr20:1506805-1506856 5.82353 
chr20:1508081-1508109 5.92857 
chr20:1508250-1508280 5.73333 
chr20:1512050-1512064 6 
chr20:1513440-1513463 5.43478 
chr20:1515096-1515114 5.88889 
chr20:1517048-1517062 5.92857 
chr20:1517316-1517347 5.64516 
chr20:1518860-1518883 5.6087 
chr20:1525081-1525099 5.77778 
chr20:1528056-1528081 5.96 
chr20:1535191-1535225 5.23529 
chr20:1535748-1535766 5.77778 
chr20:1535889-1535917 5.57143 
chr20:1537916-1537930 6 
chr20:1539781-1539806 5.68 
chr20:1542360-1542395 5.2 
chr20:1542789-1542816 5.22222 
chr20:1544139-1544159 5.8 
chr20:1544379-1544391 6 
chr20:1547732-1547755 5.43478 
chr20:1559553-1559604 5.41176 
chr20:1564145-1564198 5.33962 
chr20:1564494-1564551 5.94737 
chr20:1572811-1572837 6 
chr20:1574848-1574870 5.86364 
chr20:1580127-1580150 5.47826 
chr20:1582588-1582615 5.22222 
chr20:1585326-1585347 5.61905 
chr20:1592586-1592649 5.55556 
chr20:1593767-1593790 5.52174 
chr20:1598558-1598601 5.76744 
chr20:1598612-1598676 5.59375 
chr20:1602870-1602914 5.27273 
chr20:1603349-1603374 5.48 
chr20:1604878-1604890 6 
chr20:1614855-1614867 6 
chr20:1627288-1627306 6 
chr20:1629280-1629310 5.9 
chr20:1630275-1630295 6 
chr20:1630650-1630715 5.72308 
chr20:1631296-1631318 5.5 
chr20:1632067-1632080 5.92308 
chr20:1632786-1632810 5.75 
chr20:1634114-1634149 5.57143 
chr20:1634882-1634894 6 
chr20:1636442-1636458 5.875 
chr20:1636532-1636588 5.39286 
chr20:1644700-1644725 5.56 
chr20:1647470-1647500 5.53333 
chr20:1647546-1647569 5.43478 
chr20:1648762-1648943 5.95028 
chr20:1651278-1651316 5.86842 
chr20:1652620-1652644 5.54167 
chr20:1653387-1653410 6 
chr20:1656601-1656631 5.5 
chr20:1657771-1657804 5.87879 
chr20:1661492-1661520 5.57143 
chr20:1662313-1662335 6 
chr20:1662581-1662633 5.53846 
chr20:1665008-1665067 5.33898 
chr20:1666584-1666608 5.75 
chr20:1673551-1673565 6 
chr20:1678756-1678771 6 
chr20:1679689-1679728 6 
chr20:1680036-1680060 5.375 
chr20:1680254-1680279 5.4 
chr20:1686256-1686298 5.33333 
chr20:1686342-1686365 5.65217 
chr20:1688000-1688047 5.91489 
chr20:1697556-1697599 5.25581 
chr20:1701571-1701598 6 
chr20:1707749-1707779 5.93333 
chr20:1712223-1712241 5.72222 
chr20:1715889-1715941 5.98077 
chr20:1716135-1716163 5.82143 
chr20:1717298-1717326 6 
chr20:1718131-1718155 5.41667 
chr20:1722141-1722387 5.58537 
chr20:1725663-1725696 5.78788 
chr20:1727058-1727078 5.6 
chr20:1730773-1730823 5.8 
chr20:1731189-1731212 5.73913 
chr20:1734079-1734103 5.91667 
chr20:1736356-1736381 5.64 
chr20:1737711-1737735 5.75 
chr20:1743589-1743603 6 
chr20:1744302-1744332 6 
chr20:1746592-1746928 5.91667 
chr20:1747421-1747442 5.95238 
chr20:1747985-1748019 5.38235 
chr20:1750287-1750429 5.66901 
chr20:1753650-1753662 6 
chr20:1754971-1755000 5.48276 
chr20:1758531-1758557 5.46154 
chr20:1758599-1758654 5.4 
chr20:1758688-1758735 5.38298 
chr20:1762373-1762412 5.84615 
chr20:1764346-1764389 5.48837 
chr20:1765065-1765113 5.95833 
chr20:1765946-1765960 6 
chr20:1769124-1769177 5.28302 
chr20:1769296-1769316 5.65 
chr20:1772232-1772274 5.71429 
chr20:1776260-1776291 5.22581 
chr20:1777921-1777949 5.82143 
chr20:1780017-1780096 5.75949 
chr20:1780306-1780331 5.36 
chr20:1780649-1780663 6 
chr20:1781644-1781692 5.27083 
chr20:1781761-1781773 6 
chr20:1781830-1781864 5.94118 
chr20:1783250-1783291 5.63415 
chr20:1784003-1784037 5.58824 
chr20:1787850-1787871 5.80952 
chr20:1795544-1795788 5.78279 
chr20:1798296-1798331 5.31429 
chr20:1799048-1799095 5.87234 
chr20:1799324-1799361 5.78378 
chr20:1799414-1799500 5.54651 
chr20:1799508-1799560 5.34615 
chr20:1803084-1803113 5.68966 
chr20:1807537-1807607 5.81429 
chr20:1809486-1809680 5.64948 
chr20:1809996-1810011 6 
chr20:1810815-1810841 6 
chr20:1813950-1813975 5.32 
chr20:1819754-1819782 5.35714 
chr20:1821696-1821716 5.7 
chr20:1822369-1822390 5.80952 
chr20:1824962-1824995 5.63636 
chr20:1825847-1825936 5.5618 
chr20:1830277-1830294 5.94118 
chr20:1830448-1830493 5.86667 
chr20:1830552-1830568 5.9375 
chr20:1830653-1830669 6 
chr20:1830699-1830724 5.44 
chr20:1831019-1831068 5.87755 
chr20:1832663-1832688 5.44 
chr20:1835415-1835427 6 
chr20:1836953-1836969 5.8125 
chr20:1838916-1838935 5.89474 
chr20:1841538-1841554 5.8125 
chr20:1842193-1842219 5.42308 
chr20:1842346-1842390 5.22727 
chr20:1845173-1845194 5.66667 
chr20:1846838-1846864 5.26923 
chr20:1846893-1846923 5.5 
chr20:1846957-1846986 5.27586 
chr20:1848816-1848964 5.87838 
chr20:1850268-1850295 5.81481 
chr20:1852149-1852161 6 
chr20:1855569-1855613 5.56818 
chr20:1857637-1857880 5.74486 
chr20:1859538-1859568 5.56667 
chr20:1863340-1863365 5.84 
chr20:1863509-1863526 6 
chr20:1868210-1868240 5.6 
chr20:1869088-1869115 5.85185 
chr20:1869932-1869944 6 
chr20:1870537-1870564 5.44444 
chr20:1874894-1874920 5.92308 
chr20:1875675-1875790 5.26087 
chr20:1875929-1875941 6 
chr20:1876392-1876419 5.37037 
chr20:1877415-1877438 5.69565 
chr20:1879851-1879868 5.76471 
chr20:1880736-1880758 5.77273 
chr20:1881774-1881829 5.8 
chr20:1882161-1882188 5.2963 
chr20:1883657-1883692 5.91429 
chr20:1886783-1886797 6 
chr20:1889061-1889084 5.43478 
chr20:1892572-1892603 5.54839 
chr20:1893096-1893112 5.875 
chr20:1893649-1893691 5.80952 
chr20:1898825-1898856 5.70968 
chr20:1899006-1899024 6 
chr20:1904614-1904664 5.88 
chr20:1906192-1906220 5.46429 
chr20:1911211-1911248 5.75676 
chr20:1912699-1912732 6 
chr20:1913817-1913829 6 
chr20:1918613-1918665 5.88462 
chr20:1919065-1919082 5.88235 
chr20:1925072-1925110 5.18421 
chr20:1925561-1925590 5.34483 
chr20:1925639-1925683 5.36364 
chr20:1927246-1927262 5.9375 
chr20:1928876-1928905 6 
chr20:1929195-1929215 5.95 
chr20:1929366-1929410 5.72727 
chr20:1931016-1931035 5.94737 
chr20:1932692-1932737 5.4 
chr20:1933743-1933866 5.77236 
chr20:1933878-1933965 5.64368 
chr20:1934828-1934867 5.92308 
chr20:1935293-1935308 6 
chr20:1935596-1935614 5.72222 
chr20:1935681-1935706 5.56 
chr20:1936418-1936438 5.9 
chr20:1940296-1940325 5.75862 
chr20:1940369-1940414 5.71111 
chr20:1940425-1940440 6 
chr20:1941084-1941101 6 
chr20:1941199-1941213 6 
chr20:1941623-1941657 5.32353 
chr20:1943851-1943916 5.35385 
chr20:1944090-1944119 5.37931 
chr20:1944147-1944172 5.36 
chr20:1944220-1944237 5.82353 
chr20:1947297-1947318 5.7619 
chr20:1950532-1950557 5.76 
chr20:1951963-1951989 5.65385 
chr20:1953070-1953082 6 
chr20:1956836-1956858 5.68182 
chr20:1959266-1959299 5.9697 
chr20:1959360-1959388 5.42857 
chr20:1960684-1960709 5.76 
chr20:1962029-1962053 5.375 
chr20:1962577-1962606 6 
chr20:1967894-1967925 6 
chr20:1971660-1971694 5.35294 
chr20:1973698-1973714 6 
chr20:1975046-1975060 6 
chr20:1975129-1975154 5.32 
chr20:1977084-1977112 5.28571 
chr20:1977411-1977443 6 
chr20:1978464-1978510 5.76087 
chr20:1979349-1979370 5.95238 
chr20:1980661-1980686 6 
chr20:1984846-1984869 6 
chr20:1987119-1987144 5.36 
chr20:1991284-1991304 5.9 
chr20:1991877-1991923 6 
chr20:1993915-1993971 5.85714 
chr20:1996414-1996462 6 
chr20:1996673-1996708 5.45714 
chr20:1997105-1997128 5.86957 
chr20:1997251-1997288 5.54054 
chr20:1997659-1997704 5.42222 
chr20:2002047-2002080 5.78788 
chr20:2006500-2006564 5.21875 
chr20:2011486-2011503 6 
chr20:2012846-2012871 6 
chr20:2017395-2017429 5.32353 
chr20:2020523-2020536 6 
chr20:2020549-2020567 5.88889 
chr20:2021500-2021529 5.24138 
chr20:2022388-2022414 5.80769 
chr20:2027702-2027742 5.325 
chr20:2028517-2028559 6 
chr20:2030570-2030592 6 
chr20:2030721-2030747 6 
chr20:2035677-2035707 6 
chr20:2038238-2038250 6 
chr20:2038403-2038424 5.57143 
chr20:2041583-2041595 6 
chr20:2041612-2041641 5.55172 
chr20:2043833-2043882 5.97959 
chr20:2044666-2044678 6 
chr20:2046031-2046045 5.92857 
chr20:2046682-2046711 5.31034 
chr20:2049395-2049432 5.59459 
chr20:2050162-2050185 5.43478 
chr20:2050394-2050419 5.68 
chr20:2052355-2052382 6 
chr20:2052937-2052962 5.48 
chr20:2053511-2053529 5.77778 
chr20:2054020-2054038 5.77778 
chr20:2054680-2054884 5.67157 
chr20:2055188-2055200 6 
chr20:2055431-2055468 5.91892 
chr20:2055782-2055814 5.1875 
chr20:2056024-2056057 5.30303 
chr20:2056531-2056573 5.80952 
chr20:2058233-2058311 5.94872 
chr20:2058471-2058487 6 
chr20:2058500-2058533 5.66667 
chr20:2063839-2063882 5.16279 
chr20:2064920-2064936 5.875 
chr20:2066638-2066671 5.57576 
chr20:2068165-2068191 5.84615 
chr20:2070645-2070676 5.83871 
chr20:2071663-2071681 6 
chr20:2073276-2073308 5.875 
chr20:2076325-2076342 6 
chr20:2077127-2077139 6 
chr20:2078484-2078500 5.8125 
chr20:2078661-2078674 6 
chr20:2080000-2080019 6 
chr20:2083251-2083272 5.57143 
chr20:2098073-2098094 5.95238 
chr20:2111222-2111240 5.72222 
chr20:2112200-2112225 5.48 
chr20:2112580-2112602 5.59091 
chr20:2114906-2114918 6 
chr20:2115536-2115552 5.8125 
chr20:2124585-2124630 5.6 
chr20:2127915-2127942 5.44444 
chr20:2132348-2132411 5.36508 
chr20:2134676-2134698 5.59091 
chr20:2139201-2139214 6 
chr20:2139483-2139495 6 
chr20:2139526-2139539 6 
chr20:2139836-2139852 6 
chr20:2143204-2143229 5.84 
chr20:2144040-2144069 5.31034 
chr20:2147740-2147769 5.62069 
chr20:2148353-2148371 6 
chr20:2149512-2149538 5.92308 
chr20:2151690-2151765 5.62667 
chr20:2152628-2152812 5.70652 
chr20:2153042-2153086 6 
chr20:2153554-2153596 5.92857 
chr20:2153855-2153891 5.52778 
chr20:2156164-2156179 6 
chr20:2156566-2156590 5.58333 
chr20:2158562-2158586 6 
chr20:2165761-2165802 6 
chr20:2167739-2167768 5.51724 
chr20:2168572-2168600 5.39286 
chr20:2168650-2168687 5.40541 
chr20:2170278-2170322 5.52273 
chr20:2171109-2171150 5.85366 
chr20:2171310-2171346 5.27778 
chr20:2172884-2172896 6 
chr20:2174070-2174093 5.47826 
chr20:2174951-2174994 5.69767 
chr20:2176851-2176883 5.625 
chr20:2179729-2179748 6 
chr20:2183378-2183407 5.62069 
chr20:2186673-2186708 5.82857 
chr20:2190113-2190157 5.72727 
chr20:2190446-2190464 5.77778 
chr20:2191301-2191325 5.66667 
chr20:2194404-2194420 5.9375 
chr20:2197123-2197151 5.53571 
chr20:2197274-2197320 5.28261 
chr20:2197920-2197940 5.9 
chr20:2199065-2199090 5.4 
chr20:2199271-2199285 6 
chr20:2199594-2199650 5.32143 
chr20:2200727-2200755 5.35714 
chr20:2201353-2201380 6 
chr20:2201762-2201775 6 
chr20:2202383-2202400 5.82353 
chr20:2202929-2202954 5.64 
chr20:2203330-2203354 5.5 
chr20:2205600-2205615 6 
chr20:2206443-2206474 5.29032 
chr20:2207363-2207390 5.2963 
chr20:2208171-2208197 6 
chr20:2213676-2213690 6 
chr20:2214120-2214202 5.23171 
chr20:2214706-2214723 5.82353 
chr20:2216595-2216654 5.45763 
chr20:2216957-2216972 6 
chr20:2217456-2217469 6 
chr20:2218514-2218633 5.84034 
chr20:2221600-2222078 5.66318 
chr20:2222970-2223006 5.97222 
chr20:2223294-2223328 5.91176 
chr20:2223352-2223374 5.68182 
chr20:2224066-2224100 6 
chr20:2228708-2228748 5.925 
chr20:2229054-2229089 5.14286 
chr20:2229299-2229315 5.9375 
chr20:2229612-2229781 5.73964 
chr20:2230178-2230199 5.7619 
chr20:2232630-2232696 5.69697 
chr20:2233030-2233048 5.83333 
chr20:2234449-2234462 5.92308 
chr20:2234667-2234693 5.92308 
chr20:2235409-2235421 6 
chr20:2236798-2236841 5.18605 
chr20:2237481-2237503 6 
chr20:2239524-2239537 5.92308 
chr20:2241427-2241452 6 
chr20:2241510-2241533 5.69565 
chr20:2243567-2243589 6 
chr20:2244856-2244885 5.65517 
chr20:2244910-2245044 5.23881 
chr20:2245877-2245931 6 
chr20:2247421-2247436 6 
chr20:2251244-2251304 5.93333 
chr20:2256183-2256206 5.86957 
chr20:2257941-2257970 5.27586 
chr20:2261963-2262046 5.96386 
chr20:2262892-2262913 5.95238 
chr20:2263729-2263759 5.53333 
chr20:2264092-2264114 5.63636 
chr20:2264711-2264755 5.45455 
chr20:2264919-2265044 5.976 
chr20:2265361-2265378 5.88235 
chr20:2266770-2266783 6 
chr20:2268392-2268419 5.59259 
chr20:2268572-2268585 6 
chr20:2269892-2269905 6 
chr20:2270825-2270847 5.59091 
chr20:2280751-2280931 5.73889 
chr20:2283946-2283974 5.96429 
chr20:2287092-2287129 5.78378 
chr20:2293042-2293062 6 
chr20:2293248-2293273 5.44 
chr20:2294098-2294117 5.63158 
chr20:2294257-2294323 5.65152 
chr20:2295169-2295212 5.88372 
chr20:2297210-2297266 5.96429 
chr20:2298568-2298601 5.81818 
chr20:2301884-2301901 5.94118 
chr20:2308121-2308143 5.86364 
chr20:2308269-2308285 6 
chr20:2311651-2311700 5.71429 
chr20:2314012-2314051 5.82051 
chr20:2315029-2315057 5.42857 
chr20:2319350-2319379 5.48276 
chr20:2324055-2324080 5.6 
chr20:2324368-2324390 5.5 
chr20:2325428-2325466 5.23684 
chr20:2325991-2326012 6 
chr20:2326603-2326616 6 
chr20:2327889-2327919 5.33333 
chr20:2328082-2328094 6 
chr20:2329910-2329964 6 
chr20:2332819-2332842 6 
chr20:2333521-2333542 6 
chr20:2333800-2333812 6 
chr20:2341045-2341069 5.45833 
chr20:2344461-2344473 6 
chr20:2344539-2344584 5.42222 
chr20:2345135-2345157 5.59091 
chr20:2346660-2346681 6 
chr20:2347404-2347428 5.58333 
chr20:2347820-2347849 5.62069 
chr20:2351185-2351210 6 
chr20:2354609-2354622 6 
chr20:2356407-2356437 5.43333 
chr20:2358415-2358428 6 
chr20:2359278-2359292 5.92857 
chr20:2364752-2364768 6 
chr20:2369258-2369280 5.90909 
chr20:2374163-2374189 5.42308 
chr20:2374940-2374960 6 
chr20:2376826-2376880 5.61111 
chr20:2381372-2381386 6 
chr20:2382720-2382740 5.65 
chr20:2382888-2382916 5.71429 
chr20:2383835-2383877 5.64286 
chr20:2387477-2387507 6 
chr20:2391329-2391350 5.80952 
chr20:2391842-2391872 5.43333 
chr20:2393176-2393206 5.46667 
chr20:2399791-2399824 5.57576 
chr20:2399844-2399904 5.45 
chr20:2400955-2400988 5.24242 
chr20:2401624-2401646 5.59091 
chr20:2403595-2403607 6 
chr20:2406283-2406299 6 
chr20:2408390-2408409 5.94737 
chr20:2409296-2409360 5.67188 
chr20:2411810-2411849 5.28205 
chr20:2411869-2411946 5.33766 
chr20:2412676-2412708 5.75 
chr20:2414957-2414973 6 
chr20:2417985-2418012 5.62963 
chr20:2418166-2418201 5.91429 
chr20:2419399-2419431 5.90625 
chr20:2421923-2421966 5.65116 
chr20:2425504-2425565 5.86885 
chr20:2425981-2426000 5.68421 
chr20:2428613-2428650 5.78378 
chr20:2429540-2429572 6 
chr20:2430930-2430983 5.71698 
chr20:2431190-2431224 5.61765 
chr20:2433640-2433652 6 
chr20:2434663-2434689 6 
chr20:2435000-2435023 5.47826 
chr20:2435688-2435704 6 
chr20:2436449-2436599 5.56 
chr20:2439191-2439209 6 
chr20:2444651-2444668 6 
chr20:2445504-2445536 5.65625 
chr20:2446034-2446071 5.59459 
chr20:2449570-2449584 6 
chr20:2450339-2450362 5.86957 
chr20:2450441-2450469 5.35714 
chr20:2452144-2452166 5.54545 
chr20:2452700-2452715 5.93333 
chr20:2454694-2454712 6 
chr20:2454863-2454885 5.59091 
chr20:2455878-2455891 6 
chr20:2457431-2457456 5.56 
chr20:2462074-2462104 5.6 
chr20:2467466-2467500 5.23529 
chr20:2470631-2470687 5.42857 
chr20:2470700-2470730 5.43333 
chr20:2471124-2471154 5.83333 
chr20:2471173-2471196 5.6087 
chr20:2472492-2472513 6 
chr20:2474256-2474276 6 
chr20:2474834-2474856 5.5 
chr20:2476311-2476339 6 
chr20:2478523-2478554 5.70968 
chr20:2480110-2480142 5.9375 
chr20:2482902-2482928 5.46154 
chr20:2487589-2487612 5.6087 
chr20:2487910-2487925 6 
chr20:2490275-2490289 6 
chr20:2490326-2490352 5.5 
chr20:2491739-2491771 5.75 
chr20:2493565-2493581 6 
chr20:2495648-2495734 5.86047 
chr20:2496117-2496141 5.95833 
chr20:2496623-2496655 5.28125 
chr20:2497906-2497987 5.5679 
chr20:2498000-2498031 5.41935 
chr20:2498040-2498071 5.64516 
chr20:2498500-2498512 6 
chr20:2498643-2498672 5.51724 
chr20:2501244-2501262 6 
chr20:2504323-2504339 6 
chr20:2504625-2504639 6 
chr20:2506566-2506592 6 
chr20:2506740-2506785 5.6 
chr20:2511259-2511285 5.46154 
chr20:2512015-2512046 5.58065 
chr20:2512331-2512351 5.75 
chr20:2512488-2512551 5.87302 
chr20:2515067-2515086 6 
chr20:2516634-2516647 6 
chr20:2517678-2517690 6 
chr20:2520618-2520649 5.96774 
chr20:2521302-2521314 6 
chr20:2522292-2522333 5.97561 
chr20:2523500-2523566 5.42424 
chr20:2523883-2523905 5.72727 
chr20:2524549-2524561 6 
chr20:2524714-2524728 6 
chr20:2525680-2525693 6 
chr20:2525864-2525897 5.60606 
chr20:2526314-2526587 5.80952 
chr20:2527149-2527161 6 
chr20:2527738-2527770 5.28125 
chr20:2527922-2527953 5.19355 
chr20:2529284-2529309 5.92 
chr20:2529708-2529724 6 
chr20:2530994-2531015 5.71429 
chr20:2532155-2532180 5.48 
chr20:2532904-2532916 6 
chr20:2533071-2533089 6 
chr20:2534523-2534540 5.88235 
chr20:2535716-2535740 5.70833 
chr20:2536719-2536747 6 
chr20:2539705-2539723 6 
chr20:2541482-2541494 6 
chr20:2543591-2543614 5.86957 
chr20:2544796-2544809 6 
chr20:2546043-2546066 5.56522 
chr20:2548192-2548219 5.85185 
chr20:2550958-2550977 5.68421 
chr20:2551055-2551071 6 
chr20:2552169-2552192 5.86957 
chr20:2552481-2552503 6 
chr20:2553711-2553725 6 
chr20:2554183-2554219 5.94444 
chr20:2555382-2555398 5.875 
chr20:2557522-2557568 5.45652 
chr20:2560022-2560080 5.87931 
chr20:2562666-2562706 5.5 
chr20:2563121-2563138 5.76471 
chr20:2564109-2564121 6 
chr20:2565089-2565108 5.73684 
chr20:2569328-2569371 5.69767 
chr20:2569916-2569965 6 
chr20:2570833-2570860 5.62963 
chr20:2571127-2571152 5.48 
chr20:2572355-2572420 5.84615 
chr20:2572798-2572842 5.25 
chr20:2574871-2574886 6 
chr20:2577279-2577311 5.625 
chr20:2577350-2577399 5.69388 
chr20:2578131-2578144 6 
chr20:2579040-2579073 6 
chr20:2579500-2579522 5.68182 
chr20:2579941-2579956 6 
chr20:2580185-2580203 6 
chr20:2581630-2581656 5.88462 
chr20:2585129-2585155 5.5 
chr20:2585780-2585794 6 
chr20:2586087-2586132 5.4 
chr20:2586896-2586913 6 
chr20:2587438-2587462 5.375 
chr20:2587526-2587551 5.92 
chr20:2588768-2588789 5.90476 
chr20:2588936-2588990 5.88889 
chr20:2590484-2590507 5.91304 
chr20:2591307-2591377 5.22857 
chr20:2592466-2592569 5.91262 
chr20:2593343-2593364 6 
chr20:2595155-2595176 5.71429 
chr20:2595646-2595675 5.34483 
chr20:2596738-2596775 5.67568 
chr20:2597083-2597242 5.42138 
chr20:2598215-2598247 5.34375 
chr20:2598263-2598297 5.14706 
chr20:2600724-2600756 5.84375 
chr20:2602006-2602044 5.55263 
chr20:2602313-2602326 5.92308 
chr20:2602672-2602692 5.8 
chr20:2603326-2603364 5.92105 
chr20:2603549-2603589 5.225 
chr20:2604181-2604206 5.6 
chr20:2607553-2607588 5.68571 
chr20:2610175-2610188 6 
chr20:2613062-2613089 5.77778 
chr20:2613229-2613256 6 
chr20:2613621-2613666 5.37778 
chr20:2617105-2617147 5.78571 
chr20:2617264-2617282 6 
chr20:2619086-2619106 5.6 
chr20:2622861-2622889 5.32143 
chr20:2625029-2625055 5.73077 
chr20:2625948-2625982 5.5 
chr20:2627760-2627804 5.93182 
chr20:2629575-2629646 5.90141 
chr20:2629780-2629796 5.875 
chr20:2631547-2631575 5.82143 
chr20:2632633-2632656 5.6087 
chr20:2633378-2633417 6 
chr20:2634298-2634316 6 
chr20:2641823-2641852 5.7931 
chr20:2643773-2643798 5.48 
chr20:2645711-2645725 6 
chr20:2645866-2645888 6 
chr20:2648128-2648140 6 
chr20:2649889-2649921 5.84375 
chr20:2650007-2650027 6 
chr20:2650670-2650693 5.6087 
chr20:2651682-2651711 5.37931 
chr20:2653556-2653578 5.77273 
chr20:2654796-2654809 6 
chr20:2655805-2655857 5.88462 
chr20:2656863-2656894 5.48387 
chr20:2657558-2657581 5.6087 
chr20:2660420-2660455 5.94286 
chr20:2660927-2660940 6 
chr20:2661574-2661595 5.7619 
chr20:2662691-2663023 5.8494 
chr20:2665905-2665919 5.92857 
chr20:2666858-2666873 5.93333 
chr20:2667626-2667639 6 
chr20:2667923-2667965 5.42857 
chr20:2668136-2668168 5.75 
chr20:2671337-2671368 5.74194 
chr20:2673320-2673424 5.26923 
chr20:2673450-2673473 6 
chr20:2673510-2673538 5.60714 
chr20:2673570-2673587 5.76471 
chr20:2673630-2673664 5.58824 
chr20:2673712-2673756 5.47727 
chr20:2673819-2673835 6 
chr20:2677119-2677152 5.81818 
chr20:2678190-2678211 5.85714 
chr20:2678389-2678419 5.2 
chr20:2681017-2681040 5.47826 
chr20:2681359-2681396 5.72973 
chr20:2683902-2683920 6 
chr20:2686431-2686479 6 
chr20:2689258-2689281 5.73913 
chr20:2689369-2689405 5.52778 
chr20:2690802-2690827 5.76 
chr20:2691794-2691841 5.91489 
chr20:2693047-2693070 5.47826 
chr20:2694912-2695011 5.83838 
chr20:2695638-2695673 5.85714 
chr20:2695986-2696025 5.97436 
chr20:2696388-2696405 6 
chr20:2696866-2696886 6 
chr20:2697175-2697187 6 
chr20:2699904-2699932 5.85714 
chr20:2701043-2701074 5.48387 
chr20:2701338-2701369 5.35484 
chr20:2701892-2701906 6 
chr20:2702062-2702088 5.38462 
chr20:2702700-2702724 5.75 
chr20:2703416-2703433 6 
chr20:2703979-2704005 5.92308 
chr20:2711544-2711558 6 
chr20:2713437-2713473 5.83333 
chr20:2713776-2713804 5.35714 
chr20:2715260-2715280 5.6 
chr20:2717896-2717919 5.95652 
chr20:2718463-2718476 6 
chr20:2723040-2723067 5.81481 
chr20:2724711-2724738 5.92593 
chr20:2725105-2725150 6 
chr20:2727809-2727834 5.48 
chr20:2727941-2727983 5.69048 
chr20:2729194-2729213 5.73684 
chr20:2729324-2729346 5.72727 
chr20:2730168-2730205 5.24324 
chr20:2732443-2732458 6 
chr20:2732948-2732993 5.17778 
chr20:2738601-2738621 5.8 
chr20:2744946-2744971 6 
chr20:2745244-2745281 5.97297 
chr20:2746004-2746052 5.45833 
chr20:2746443-2746468 6 
chr20:2751167-2751208 5.82927 
chr20:2751868-2751897 5.75862 
chr20:2752103-2752131 5.25 
chr20:2754130-2754162 5.71875 
chr20:2754248-2754293 5.64444 
chr20:2754578-2754592 6 
chr20:2755111-2755140 5.82759 
chr20:2757287-2757314 5.59259 
chr20:2757925-2757961 6 
chr20:2758432-2758448 5.875 
chr20:2758824-2758836 6 
chr20:2759600-2759628 6 
chr20:2762860-2762886 5.42308 
chr20:2763514-2763534 6 
chr20:2764207-2764220 6 
chr20:2765232-2765264 5.84375 
chr20:2765611-2765645 5.91176 
chr20:2766703-2766724 5.71429 
chr20:2766948-2766979 5.70968 
chr20:2768413-2768433 5.75 
chr20:2768580-2768596 6 
chr20:2768895-2768928 5.42424 
chr20:2769402-2769422 5.9 
chr20:2770734-2770748 6 
chr20:2771029-2771052 6 
chr20:2771304-2771334 5.8 
chr20:2772271-2772295 5.70833 
chr20:2775136-2775149 5.92308 
chr20:2778971-2779000 5.13793 
chr20:2780251-2780265 6 
chr20:2780713-2780837 5.42742 
chr20:2780851-2780954 5.43689 
chr20:2781292-2781378 5.25581 
chr20:2782759-2782771 6 
chr20:2782933-2782954 5.57143 
chr20:2784138-2784163 5.56 
chr20:2787391-2787414 5.6087 
chr20:2789063-2789117 6 
chr20:2789156-2789172 6 
chr20:2790316-2790334 5.88889 
chr20:2790725-2790749 6 
chr20:2791322-2791349 5.74074 
chr20:2791766-2791802 6 
chr20:2792185-2792227 5.83333 
chr20:2793733-2793749 6 
chr20:2795559-2795572 6 
chr20:2800222-2800236 6 
chr20:2802467-2802493 5.69231 
chr20:2803163-2803734 5.98774 
chr20:2806381-2806408 5.88889 
chr20:2807520-2807537 5.76471 
chr20:2810355-2810382 5.85185 
chr20:2810983-2811008 5.76 
chr20:2811474-2811504 5.83333 
chr20:2812155-2812174 6 
chr20:2812764-2812784 5.75 
chr20:2812804-2812840 5.97222 
chr20:2813749-2813786 5.32432 
chr20:2813811-2813907 5.35417 
chr20:2823248-2823328 5.7625 
chr20:2823372-2823545 5.45665 
chr20:2824081-2824097 5.8125 
chr20:2825653-2825684 6 
chr20:2826758-2826775 6 
chr20:2828876-2828902 5.92308 
chr20:2829946-2829958 6 
chr20:2830969-2830987 5.88889 
chr20:2831271-2831294 5.95652 
chr20:2831448-2831466 5.88889 
chr20:2831611-2831633 5.86364 
chr20:2832307-2832324 5.82353 
chr20:2834035-2834060 5.92 
chr20:2834308-2834331 5.95652 
chr20:2834884-2834906 6 
chr20:2835078-2835122 5.63636 
chr20:2835441-2835467 5.96154 
chr20:2835606-2835619 6 
chr20:2836840-2836854 6 
chr20:2837604-2837636 6 
chr20:2838148-2838165 5.76471 
chr20:2838329-2838368 5.79487 
chr20:2842369-2842391 5.5 
chr20:2843368-2843400 5.3125 
chr20:2844434-2844503 5.76812 
chr20:2845312-2845347 5.62857 
chr20:2845734-2845757 5.43478 
chr20:2848956-2848971 6 
chr20:2849258-2849289 5.80645 
chr20:2851750-2851788 5.47368 
chr20:2852740-2852762 5.54545 
chr20:2854267-2854282 6 
chr20:2857642-2857662 5.6 
chr20:2857893-2857915 6 
chr20:2858848-2858873 5.48 
chr20:2862914-2862950 5.88889 
chr20:2863095-2863114 6 
chr20:2863621-2863639 6 
chr20:2864297-2864327 5.86667 
chr20:2865439-2865469 6 
chr20:2867500-2867542 5.64286 
chr20:2869314-2869335 5.80952 
chr20:2870004-2870028 5.41667 
chr20:2870699-2870720 5.66667 
chr20:2872251-2872278 5.55556 
chr20:2872935-2872951 6 
chr20:2874180-2874222 5.57143 
chr20:2875634-2875646 6 
chr20:2875718-2875735 6 
chr20:2876150-2876175 5.84 
chr20:2877023-2877056 5.69697 
chr20:2878030-2878046 6 
chr20:2878366-2878400 5.41176 
chr20:2878551-2878570 6 
chr20:2878724-2878756 5.625 
chr20:2880756-2880771 6 
chr20:2880791-2880809 5.77778 
chr20:2881607-2881636 5.93103 
chr20:2882251-2882291 5.75 
chr20:2884718-2884740 5.59091 
chr20:2885312-2885326 6 
chr20:2886336-2886355 6 
chr20:2886728-2886752 5.625 
chr20:2888539-2888586 5.19149 
chr20:2889936-2889952 6 
chr20:2890224-2890244 5.7 
chr20:2890370-2890844 5.55696 
chr20:2890857-2890900 5.62791 
chr20:2890924-2891147 5.56502 
chr20:2891223-2891269 5.84783 
chr20:2891564-2891577 6 
chr20:2894025-2894038 6 
chr20:2895091-2895121 6 
chr20:2895718-2895734 5.8125 
chr20:2896679-2896699 5.95 
chr20:2897907-2897921 6 
chr20:2898733-2898749 6 
chr20:2901968-2901983 6 
chr20:2902980-2903005 6 
chr20:2904445-2904459 6 
chr20:2906463-2906488 6 
chr20:2907288-2907301 6 
chr20:2907379-2907449 5.67143 
chr20:2908653-2908674 5.90476 
chr20:2908765-2908792 6 
chr20:2909462-2909488 5.69231 
chr20:2912364-2912393 6 
chr20:2914060-2914119 5.59322 
chr20:2915315-2915331 6 
chr20:2916203-2916230 5.55556 
chr20:2916969-2916983 5.92857 
chr20:2917273-2917294 5.52381 
chr20:2917764-2917783 5.84211 
chr20:2918206-2918287 5.37037 
chr20:2918804-2918844 5.425 
chr20:2920756-2920776 6 
chr20:2920952-2920977 5.96 
chr20:2921323-2921351 5.82143 
chr20:2921656-2921692 5.44444 
chr20:2923370-2923394 5.625 
chr20:2923910-2923943 5.30303 
chr20:2924685-2924705 6 
chr20:2926228-2926284 5.82143 
chr20:2926575-2926610 5.45714 
chr20:2927495-2927525 5.86667 
chr20:2929597-2929621 5.58333 
chr20:2929953-2929972 5.68421 
chr20:2930085-2930106 5.61905 
chr20:2931720-2931759 5.89744 
chr20:2933871-2933913 5.71429 
chr20:2934243-2934267 5.45833 
chr20:2934539-2934575 5.61111 
chr20:2934723-2934739 6 
chr20:2937300-2937338 5.89474 
chr20:2939304-2939326 6 
chr20:2939490-2939506 6 
chr20:2940209-2940248 5.17949 
chr20:2940895-2940908 6 
chr20:2941481-2941503 5.54545 
chr20:2950606-2950636 5.66667 
chr20:2951327-2951342 5.93333 
chr20:2951451-2951466 6 
chr20:2952480-2952500 5.7 
chr20:2954598-2954610 6 
chr20:2956481-2956493 6 
chr20:2957937-2957949 6 
chr20:2958420-2958455 5.68571 
chr20:2960344-2960357 6 
chr20:2960535-2960576 5.63415 
chr20:2962725-2962749 5.875 
chr20:2964214-2964228 6 
chr20:2965922-2965946 5.375 
chr20:2966530-2966567 6 
chr20:2967934-2967973 5.23077 
chr20:2971199-2971215 5.9375 
chr20:2972011-2972024 6 
chr20:2973162-2973183 5.85714 
chr20:2973732-2973777 5.66667 
chr20:2974557-2974615 5.48276 
chr20:2978751-2978768 5.82353 
chr20:2978823-2978837 6 
chr20:2979605-2979645 5.475 
chr20:2982968-2982984 6 
chr20:2984346-2984364 6 
chr20:2986196-2986249 5.49057 
chr20:2986829-2986857 5.53571 
chr20:2987283-2987296 5.92308 
chr20:2987613-2987647 5.64706 
chr20:2987836-2987861 5.36 
chr20:2988434-2988496 5.70968 
chr20:2989374-2989403 5.89655 
chr20:2991273-2991304 6 
chr20:2995924-2995960 5.97222 
chr20:2998847-2998884 5.94595 
chr20:3000734-3000765 5.64516 
chr20:3005685-3005700 6 
chr20:3006098-3006112 6 
chr20:3006514-3006527 6 
chr20:3006582-3006603 5.90476 
chr20:3009762-3009800 5.78947 
chr20:3010186-3010199 6 
chr20:3011322-3011344 6 
chr20:3011746-3011771 5.52 
chr20:3011864-3011885 5.85714 
chr20:3012423-3012467 5.27273 
chr20:3013969-3013995 5.26923 
chr20:3014546-3014561 6 
chr20:3018481-3018500 5.63158 
chr20:3022110-3022149 5.89744 
chr20:3025081-3025097 5.8125 
chr20:3026345-3026358 6 
chr20:3027171-3027209 5.44737 
chr20:3027274-3027302 5.39286 
chr20:3028033-3028055 6 
chr20:3029657-3029677 5.75 
chr20:3033190-3033212 5.63636 
chr20:3033476-3033500 5.83333 
chr20:3034223-3034245 6 
chr20:3034530-3034551 5.71429 
chr20:3035369-3035392 6 
chr20:3035562-3035580 6 
chr20:3036043-3036072 5.58621 
chr20:3036473-3036503 5.66667 
chr20:3036520-3036550 5.73333 
chr20:3038156-3038187 6 
chr20:3038537-3038558 5.80952 
chr20:3039191-3039225 6 
chr20:3039520-3039539 5.89474 
chr20:3040788-3040806 6 
chr20:3042330-3042351 5.71429 
chr20:3042981-3043000 5.78947 
chr20:3043476-3043500 6 
chr20:3043933-3043945 6 
chr20:3044484-3044530 5.65217 
chr20:3045049-3045091 5.61905 
chr20:3046831-3046854 5.78261 
chr20:3048149-3048161 6 
chr20:3048473-3048486 6 
chr20:3049834-3049857 5.82609 
chr20:3050031-3050058 5.77778 
chr20:3053581-3053614 5.30303 
chr20:3057971-3057991 6 
chr20:3058105-3058159 5.66667 
chr20:3059433-3059451 5.83333 
chr20:3060814-3060826 6 
chr20:3061147-3061174 5.81481 
chr20:3063587-3063611 5.375 
chr20:3067004-3067017 6 
chr20:3067318-3067341 5.65217 
chr20:3068336-3068348 6 
chr20:3069470-3069500 5.93333 
chr20:3069929-3069949 6 
chr20:3071034-3071073 5.30769 
chr20:3071612-3071633 6 
chr20:3071770-3071819 6 
chr20:3073810-3073823 6 
chr20:3074168-3074191 5.65217 
chr20:3074550-3074567 6 
chr20:3075319-3075359 5.65 
chr20:3076642-3076666 5.875 
chr20:3077491-3077503 6 
chr20:3077791-3077813 6 
chr20:3078094-3078106 6 
chr20:3078949-3078969 5.65 
chr20:3080024-3080044 5.9 
chr20:3080328-3080343 5.86667 
chr20:3082193-3082214 6 
chr20:3082889-3082916 5.62963 
chr20:3085296-3085315 5.68421 
chr20:3087008-3087037 5.44828 
chr20:3089582-3089595 6 
chr20:3090509-3090533 5.5 
chr20:3091480-3091500 5.65 
chr20:3092767-3092825 5.36207 
chr20:3093074-3093086 6 
chr20:3093765-3093778 6 
chr20:3093943-3093958 6 
chr20:3095593-3095631 5.65789 
chr20:3096399-3096417 6 
chr20:3097933-3097969 6 
chr20:3098637-3098660 6 
chr20:3099584-3099607 5.78261 
chr20:3100991-3101003 6 
chr20:3103924-3103950 5.30769 
chr20:3104861-3104880 6 
chr20:3107157-3107208 5.70588 
chr20:3107226-3107358 5.50758 
chr20:3107682-3107703 6 
chr20:3110872-3110918 5.91304 
chr20:3110979-3110992 6 
chr20:3112315-3112349 5.35294 
chr20:3112653-3112670 6 
chr20:3112954-3112985 5.64516 
chr20:3113604-3113631 5.55556 
chr20:3114378-3114406 5.46429 
chr20:3115203-3115218 6 
chr20:3116867-3116891 5.5 
chr20:3116992-3117012 6 
chr20:3118920-3118951 5.74194 
chr20:3120016-3120046 5.76667 
chr20:3120267-3120285 6 
chr20:3120659-3120680 6 
chr20:3121164-3121176 6 
chr20:3121511-3121545 5.35294 
chr20:3121561-3121578 6 
chr20:3122292-3122318 6 
chr20:3122653-3122678 6 
chr20:3122803-3122821 5.72222 
chr20:3123249-3123264 6 
chr20:3123418-3123433 6 
chr20:3123743-3123764 6 
chr20:3124603-3124616 6 
chr20:3126076-3126098 5.68182 
chr20:3131626-3131644 5.72222 
chr20:3131693-3131727 6 
chr20:3132263-3132316 5.67925 
chr20:3132746-3132763 6 
chr20:3135322-3135336 6 
chr20:3135698-3135735 5.94595 
chr20:3136819-3136834 6 
chr20:3138754-3138789 5.77143 
chr20:3139098-3139132 5.64706 
chr20:3141013-3141032 6 
chr20:3143339-3143361 6 
chr20:3147433-3147456 5.47826 
chr20:3148076-3148103 6 
chr20:3148987-3149007 5.85 
chr20:3150525-3150550 6 
chr20:3151132-3151147 6 
chr20:3152308-3152322 6 
chr20:3154199-3154242 5.16279 
chr20:3156521-3156545 6 
chr20:3156843-3156863 5.9 
chr20:3157724-3157751 5.81481 
chr20:3158621-3158645 6 
chr20:3159184-3159217 5.60606 
chr20:3159678-3159700 5.59091 
chr20:3159899-3159922 5.43478 
chr20:3159958-3159976 5.77778 
chr20:3160752-3160779 5.51852 
chr20:3161167-3161192 6 
chr20:3161690-3161794 5.81731 
chr20:3162225-3162245 5.95 
chr20:3162544-3162556 6 
chr20:3162881-3162901 5.95 
chr20:3164018-3164034 6 
chr20:3164281-3164302 5.61905 
chr20:3166246-3166266 5.7 
chr20:3166943-3166976 5.51515 
chr20:3167905-3167929 5.875 
chr20:3168216-3168256 5.75 
chr20:3169391-3169428 5.62162 
chr20:3171143-3171160 5.82353 
chr20:3172618-3172641 6 
chr20:3177870-3177887 6 
chr20:3178567-3178580 6 
chr20:3178746-3178766 6 
chr20:3179048-3179060 6 
chr20:3179346-3179367 5.7619 
chr20:3179625-3179638 6 
chr20:3181933-3181950 6 
chr20:3182124-3182136 6 
chr20:3182297-3182317 5.7 
chr20:3182469-3182485 6 
chr20:3182616-3182638 5.54545 
chr20:3185962-3186007 5.86667 
chr20:3186348-3186368 5.95 
chr20:3186701-3186742 6 
chr20:3187033-3187057 6 
chr20:3187474-3187500 5.61538 
chr20:3187659-3187688 5.51724 
chr20:3188342-3188364 5.90909 
chr20:3188641-3188662 5.80952 
chr20:3191711-3191738 5.88889 
chr20:3192119-3192152 5.93939 
chr20:3194452-3194484 5.40625 
chr20:3194993-3195024 5.70968 
chr20:3195186-3195237 5.88235 
chr20:3196803-3196818 6 
chr20:3198101-3198130 5.62069 
chr20:3198541-3198569 5.67857 
chr20:3199657-3199689 5.5625 
chr20:3199842-3199865 6 
chr20:3200392-3200409 5.76471 
chr20:3200689-3200703 6 
chr20:3201532-3201589 5.5614 
chr20:3201840-3201867 5.85185 
chr20:3202141-3202168 5.92593 
chr20:3202867-3202880 6 
chr20:3206366-3206384 6 
chr20:3206900-3206913 6 
chr20:3208563-3208581 5.83333 
chr20:3210132-3210162 5.5 
chr20:3210315-3210332 5.94118 
chr20:3211931-3211958 5.44444 
chr20:3212287-3212315 5.5 
chr20:3212707-3212731 5.375 
chr20:3213362-3213389 5.7037 
chr20:3215021-3215072 5.4902 
chr20:3215926-3215995 5.94203 
chr20:3217227-3217257 6 
chr20:3222694-3222708 6 
chr20:3222877-3222907 5.93333 
chr20:3223123-3223138 6 
chr20:3223413-3223428 6 
chr20:3223586-3223603 6 
chr20:3224119-3224143 5.83333 
chr20:3226220-3226249 5.34483 
chr20:3226450-3226471 5.52381 
chr20:3226621-3226646 5.76 
chr20:3226931-3226952 6 
chr20:3227252-3227272 5.8 
chr20:3227805-3227830 6 
chr20:3227962-3227974 6 
chr20:3228124-3228146 5.77273 
chr20:3230023-3230050 5.2963 
chr20:3234719-3234737 5.88889 
chr20:3237645-3237669 5.625 
chr20:3238160-3238202 5.59524 
chr20:3238811-3238833 5.54545 
chr20:3241995-3242027 5.90625 
chr20:3242894-3242908 6 
chr20:3243611-3243633 6 
chr20:3245000-3245029 5.31034 
chr20:3246222-3246238 6 
chr20:3247114-3247143 5.65517 
chr20:3248478-3248493 5.93333 
chr20:3248664-3248680 5.875 
chr20:3249543-3249562 6 
chr20:3249854-3249866 6 
chr20:3250601-3250661 5.33333 
chr20:3250782-3250796 6 
chr20:3251458-3251471 6 
chr20:3252223-3252279 5.17857 
chr20:3253458-3253477 5.73684 
chr20:3254782-3254801 6 
chr20:3260906-3260939 5.30303 
chr20:3262898-3262911 5.92308 
chr20:3264819-3264839 6 
chr20:3265500-3265529 5.68966 
chr20:3266625-3266651 6 
chr20:3270162-3270179 5.88235 
chr20:3271433-3271447 6 
chr20:3271982-3272004 5.81818 
chr20:3273938-3273960 6 
chr20:3274312-3274336 6 
chr20:3275925-3275944 5.68421 
chr20:3279554-3279568 6 
chr20:3281325-3281371 6 
chr20:3281824-3281846 5.77273 
chr20:3287946-3287966 5.85 
chr20:3288614-3288630 6 
chr20:3288988-3289000 6 
chr20:3290875-3291038 5.81595 
chr20:3292624-3292648 6 
chr20:3295771-3295789 6 
chr20:3297537-3297554 6 
chr20:3298007-3298033 5.69231 
chr20:3298860-3298892 5.53125 
chr20:3299729-3299756 5.77778 
chr20:3299909-3299931 6 
chr20:3300856-3300887 5.70968 
chr20:3303921-3303941 6 
chr20:3307216-3307237 5.90476 
chr20:3307394-3307407 6 
chr20:3309472-3309504 5.84375 
chr20:3309516-3309529 6 
chr20:3310889-3310908 5.84211 
chr20:3311438-3311451 6 
chr20:3311892-3311921 5.41379 
chr20:3313019-3313033 6 
chr20:3313504-3313579 5.8 
chr20:3315742-3315757 6 
chr20:3316404-3316420 6 
chr20:3316898-3316918 5.8 
chr20:3317522-3317540 5.72222 
chr20:3318077-3318097 5.75 
chr20:3318605-3318692 5.51724 
chr20:3318713-3318760 5.82979 
chr20:3319295-3319309 6 
chr20:3320535-3320557 5.68182 
chr20:3321081-3321098 5.76471 
chr20:3323395-3323428 5.21212 
chr20:3323809-3323821 6 
chr20:3324485-3324535 5.68 
chr20:3325225-3325282 5.92982 
chr20:3325664-3325677 6 
chr20:3329093-3329128 5.4 
chr20:3329838-3329862 5.875 
chr20:3330768-3330833 6 
chr20:3331079-3331104 5.8 
chr20:3331115-3331145 5.46667 
chr20:3331527-3331567 5.6 
chr20:3331596-3331626 5.26667 
chr20:3332477-3332507 5.93333 
chr20:3333493-3333505 6 
chr20:3333532-3333571 5.20513 
chr20:3333686-3333803 5.42735 
chr20:3334271-3334300 5.44828 
chr20:3336468-3336500 5.21875 
chr20:3338118-3338138 5.9 
chr20:3338655-3338690 5.71429 
chr20:3340470-3340500 5.16667 
chr20:3343916-3343935 6 
chr20:3344110-3344155 5.71111 
chr20:3344178-3344190 6 
chr20:3344344-3344360 6 
chr20:3345512-3345603 5.54945 
chr20:3346020-3346050 6 
chr20:3347571-3347609 6 
chr20:3350884-3350909 5.64 
chr20:3351980-3352000 6 
chr20:3353445-3353460 6 
chr20:3357716-3357732 6 
chr20:3360235-3360249 6 
chr20:3363918-3363933 6 
chr20:3364444-3364458 5.92857 
chr20:3368155-3368177 5.68182 
chr20:3368531-3368558 6 
chr20:3368714-3368735 5.95238 
chr20:3369606-3369627 5.71429 
chr20:3371018-3371030 6 
chr20:3372212-3372239 5.59259 
chr20:3373044-3373073 5.44828 
chr20:3373813-3373835 6 
chr20:3374158-3374193 5.68571 
chr20:3374985-3374997 6 
chr20:3375584-3375627 5.97674 
chr20:3375922-3375947 6 
chr20:3376972-3377000 5.46429 
chr20:3377952-3377979 6 
chr20:3379656-3379682 5.38462 
chr20:3379857-3379878 5.80952 
chr20:3388203-3388228 5.32 
chr20:3388323-3388374 5.41176 
chr20:3388618-3388655 5.43243 
chr20:3388706-3388743 5.91892 
chr20:3389925-3389949 5.54167 
chr20:3390729-3390794 5.36923 
chr20:3391728-3391756 5.75 
chr20:3394212-3394260 5.77083 
chr20:3394571-3394583 6 
chr20:3396245-3396278 5.48485 
chr20:3398686-3398731 5.24444 
chr20:3398828-3398875 5.7234 
chr20:3399943-3399963 6 
chr20:3401813-3401836 5.56522 
chr20:3402127-3402162 5.42857 
chr20:3403520-3403599 5.44304 
chr20:3403636-3403697 5.52459 
chr20:3403714-3403806 5.29348 
chr20:3404648-3404677 5.86207 
chr20:3405083-3405098 6 
chr20:3407456-3407481 5.4 
chr20:3408480-3408500 5.9 
chr20:3409400-3409433 5.66667 
chr20:3412494-3412515 5.7619 
chr20:3413630-3413656 5.69231 
chr20:3415134-3415160 5.92308 
chr20:3415692-3415708 5.8125 
chr20:3416152-3416169 6 
chr20:3416188-3416212 5.45833 
chr20:3417603-3417616 6 
chr20:3418279-3418343 5.71875 
chr20:3419562-3419596 5.64706 
chr20:3420782-3420798 6 
chr20:3421100-3421112 6 
chr20:3422013-3422035 5.63636 
chr20:3424717-3424736 5.63158 
chr20:3426803-3426840 5.40541 
chr20:3427255-3427281 5.26923 
chr20:3429224-3429240 6 
chr20:3429537-3429559 5.95455 
chr20:3430029-3430096 5.41791 
chr20:3431492-3431510 6 
chr20:3431803-3431820 6 
chr20:3432522-3432540 6 
chr20:3432641-3432674 5.66667 
chr20:3432698-3432718 5.7 
chr20:3435204-3435220 6 
chr20:3435339-3435356 6 
chr20:3436166-3436199 5.42424 
chr20:3436631-3436775 5.56944 
chr20:3438938-3438960 5.72727 
chr20:3439127-3439139 6 
chr20:3439155-3439178 5.43478 
chr20:3439712-3439756 6 
chr20:3440203-3440265 5.67742 
chr20:3441000-3441028 5.25 
chr20:3441123-3441135 6 
chr20:3443898-3443927 5.65517 
chr20:3444801-3444819 6 
chr20:3445589-3445613 6 
chr20:3446110-3446186 5.44737 
chr20:3448579-3448605 5.92308 
chr20:3449619-3449648 5.24138 
chr20:3451571-3451624 5.24528 
chr20:3451863-3451891 5.46429 
chr20:3451959-3451981 5.77273 
chr20:3451991-3452017 5.69231 
chr20:3455355-3455370 6 
chr20:3455678-3455696 6 
chr20:3456790-3456811 5.61905 
chr20:3459568-3459583 6 
chr20:3462310-3462327 5.82353 
chr20:3462438-3462455 6 
chr20:3465556-3465595 6 
chr20:3466257-3466281 6 
chr20:3467017-3467067 5.94 
chr20:3467874-3467893 5.78947 
chr20:3469593-3469617 6 
chr20:3472815-3472846 6 
chr20:3473482-3473496 6 
chr20:3473500-3473539 5.61538 
chr20:3473576-3473744 5.50595 
chr20:3473762-3473791 5.82759 
chr20:3475669-3475693 5.41667 
chr20:3481331-3481350 5.63158 
chr20:3481489-3481522 5.78788 
chr20:3484160-3484191 5.25806 
chr20:3485160-3485177 6 
chr20:3485335-3485386 6 
chr20:3486702-3486736 6 
chr20:3487350-3487362 6 
chr20:3488053-3488065 6 
chr20:3488341-3488359 6 
chr20:3490256-3490268 6 
chr20:3492719-3492761 5.69048 
chr20:3499646-3499670 5.625 
chr20:3500384-3500399 6 
chr20:3501138-3501154 6 
chr20:3502592-3502612 5.85 
chr20:3503436-3503462 5.26923 
chr20:3510864-3510917 5.58491 
chr20:3512444-3512465 6 
chr20:3512776-3512793 6 
chr20:3514445-3514458 6 
chr20:3515793-3515846 5.62264 
chr20:3516235-3516286 5.86275 
chr20:3516842-3516867 5.88 
chr20:3518135-3518169 5.64706 
chr20:3518541-3518614 5.75342 
chr20:3520111-3520139 5.92857 
chr20:3521723-3521737 6 
chr20:3523187-3523301 5.66667 
chr20:3523447-3523469 6 
chr20:3524652-3524683 5.6129 
chr20:3525143-3525165 6 
chr20:3525473-3525485 6 
chr20:3526011-3526033 5.68182 
chr20:3527036-3527051 6 
chr20:3529247-3529266 5.94737 
chr20:3531005-3531022 6 
chr20:3534952-3534994 6 
chr20:3535637-3535662 6 
chr20:3537640-3537671 5.29032 
chr20:3538180-3538193 6 
chr20:3538767-3538820 5.49057 
chr20:3540600-3540625 5.68 
chr20:3541970-3541992 6 
chr20:3546443-3546462 6 
chr20:3547551-3547566 6 
chr20:3554018-3554043 5.88 
chr20:3554383-3554427 5.81818 
chr20:3557316-3557386 5.85714 
chr20:3564453-3564484 5.96774 
chr20:3566746-3566778 5.375 
chr20:3568474-3568505 6 
chr20:3569177-3569210 5.42424 
chr20:3569628-3569642 6 
chr20:3569803-3569822 5.68421 
chr20:3570586-3570600 6 
chr20:3573046-3573070 5.79167 
chr20:3582344-3582359 6 
chr20:3582514-3582536 5.77273 
chr20:3583610-3583637 6 
chr20:3584128-3584148 5.9 
chr20:3589614-3589638 5.91667 
chr20:3590350-3590405 5.78182 
chr20:3591214-3591232 6 
chr20:3591389-3591409 6 
chr20:3596182-3596214 5.96875 
chr20:3596538-3596560 5.54545 
chr20:3597711-3597743 5.5 
chr20:3600629-3600658 5.34483 
chr20:3600866-3600907 6 
chr20:3601617-3601636 5.94737 
chr20:3601658-3601673 6 
chr20:3606218-3606231 6 
chr20:3606878-3606893 6 
chr20:3607428-3607442 6 
chr20:3611563-3611606 6 
chr20:3615657-3615693 5.5 
chr20:3616006-3616037 5.87097 
chr20:3616990-3617008 5.77778 
chr20:3618751-3618775 5.41667 
chr20:3619893-3619915 5.81818 
chr20:3621158-3621186 5.35714 
chr20:3622237-3622257 6 
chr20:3624154-3624177 5.73913 
chr20:3627229-3627266 5.45946 
chr20:3628229-3628272 5.60465 
chr20:3633213-3633228 6 
chr20:3633674-3633701 6 
chr20:3636702-3636726 5.83333 
chr20:3637272-3637287 6 
chr20:3641138-3641156 5.72222 
chr20:3644007-3644019 6 
chr20:3645109-3645146 5.78378 
chr20:3646220-3646239 5.78947 
chr20:3647388-3647404 6 
chr20:3648473-3648546 5.68493 
chr20:3650124-3650159 5.37143 
chr20:3656550-3656573 5.43478 
chr20:3657041-3657096 5.87273 
chr20:3659782-3659796 6 
chr20:3659853-3659865 6 
chr20:3661410-3661439 5.65517 
chr20:3661512-3661530 6 
chr20:3662586-3662609 5.6087 
chr20:3662762-3662808 5.26087 
chr20:3663447-3663463 6 
chr20:3663772-3663789 6 
chr20:3664934-3664952 6 
chr20:3665542-3665570 5.39286 
chr20:3670256-3670297 5.17073 
chr20:3671456-3671490 5.76471 
chr20:3674821-3674858 6 
chr20:3676767-3676809 5.7619 
chr20:3680753-3680777 6 
chr20:3681326-3681359 6 
chr20:3683500-3683524 5.5 
chr20:3685427-3685448 5.57143 
chr20:3685630-3685657 5.96296 
chr20:3689693-3689712 5.89474 
chr20:3691657-3691672 6 
chr20:3692748-3692781 5.33333 
chr20:3692840-3692854 6 
chr20:3693778-3693828 5.46 
chr20:3694292-3694327 5.82857 
chr20:3695920-3695942 5.86364 
chr20:3698294-3698312 6 
chr20:3699366-3699406 5.95 
chr20:3699475-3699492 6 
chr20:3700005-3700040 5.88571 
chr20:3701935-3701959 5.95833 
chr20:3702546-3702575 5.89655 
chr20:3703373-3703397 6 
chr20:3704571-3704598 5.74074 
chr20:3705100-3705266 5.73494 
chr20:3705452-3705490 5.31579 
chr20:3706519-3706543 5.66667 
chr20:3706853-3706879 5.34615 
chr20:3707160-3707174 6 
chr20:3707210-3707242 5.625 
chr20:3707401-3707421 5.7 
chr20:3708057-3708083 5.46154 
chr20:3710124-3710215 5.6044 
chr20:3712233-3712262 5.41379 
chr20:3713065-3713093 5.32143 
chr20:3713288-3713323 5.28571 
chr20:3713933-3713953 5.7 
chr20:3715384-3715398 6 
chr20:3717527-3717559 5.09375 
chr20:3717704-3717748 6 
chr20:3719480-3719510 5.66667 
chr20:3719740-3719767 5.59259 
chr20:3723686-3723699 6 
chr20:3724000-3724018 5.72222 
chr20:3724168-3724201 5.42424 
chr20:3724500-3724569 5.37681 
chr20:3724661-3724685 5.41667 
chr20:3726948-3726964 6 
chr20:3730310-3730331 5.52381 
chr20:3733160-3733199 5.15385 
chr20:3737673-3737690 6 
chr20:3740599-3740631 5.5 
chr20:3741633-3741661 5.28571 
chr20:3742601-3742621 5.95 
chr20:3742918-3742941 5.69565 
chr20:3743028-3743048 6 
chr20:3743902-3743917 6 
chr20:3744204-3744216 6 
chr20:3746352-3746378 5.26923 
chr20:3747093-3747106 6 
chr20:3750108-3750124 6 
chr20:3751356-3751370 6 
chr20:3751869-3751882 6 
chr20:3752444-3752488 5.61364 
chr20:3752684-3752708 5.45833 
chr20:3754701-3754727 6 
chr20:3755480-3755522 5.69048 
chr20:3760981-3761000 5.89474 
chr20:3761059-3761093 5.91176 
chr20:3761217-3761248 5.16129 
chr20:3763017-3763050 5.9697 
chr20:3764848-3764863 5.93333 
chr20:3765515-3765584 5.47826 
chr20:3765776-3765860 5.55952 
chr20:3765872-3765911 5.92308 
chr20:3767137-3767204 5.49254 
chr20:3767300-3767375 5.29333 
chr20:3767397-3767443 5.56522 
chr20:3767666-3767686 5.75 
chr20:3768783-3768806 5.91304 
chr20:3769357-3769551 5.60309 
chr20:3770318-3770341 5.82609 
chr20:3770796-3770837 5.70732 
chr20:3771023-3771038 6 
chr20:3772549-3772573 6 
chr20:3774102-3774117 5.86667 
chr20:3774219-3774258 5.94872 
chr20:3774386-3774405 5.63158 
chr20:3776004-3776024 5.95 
chr20:3777050-3777072 5.68182 
chr20:3778962-3778984 6 
chr20:3780131-3780180 5.91837 
chr20:3786437-3786485 5.64583 
chr20:3788648-3788662 6 
chr20:3789467-3789481 6 
chr20:3790237-3790287 5.6 
chr20:3790500-3790531 5.96774 
chr20:3791489-3791509 5.95 
chr20:3791799-3791812 6 
chr20:3793539-3793553 6 
chr20:3794697-3794716 6 
chr20:3795000-3795043 6 
chr20:3795980-3796003 5.95652 
chr20:3797642-3797656 6 
chr20:3798731-3798751 6 
chr20:3800043-3800063 6 
chr20:3802491-3802535 5.90909 
chr20:3807910-3807930 6 
chr20:3808394-3808421 5.92593 
chr20:3809733-3809745 6 
chr20:3809901-3809913 6 
chr20:3810838-3810851 6 
chr20:3810873-3810888 6 
chr20:3811550-3811566 6 
chr20:3811873-3811905 5.65625 
chr20:3812258-3812342 5.69048 
chr20:3812883-3812903 6 
chr20:3813183-3813216 6 
chr20:3814539-3814645 5.73585 
chr20:3816267-3816281 6 
chr20:3818023-3818057 5.91176 
chr20:3818491-3818511 5.95 
chr20:3819060-3819081 5.90476 
chr20:3819984-3820006 5.86364 
chr20:3820530-3820593 5.8254 
chr20:3821244-3821268 5.54167 
chr20:3821324-3821345 5.57143 
chr20:3821779-3821791 6 
chr20:3822352-3822367 6 
chr20:3822530-3822550 6 
chr20:3822839-3822854 6 
chr20:3824692-3824704 6 
chr20:3825517-3825535 5.83333 
chr20:3825893-3825912 6 
chr20:3826764-3826780 6 
chr20:3829844-3829865 5.7619 
chr20:3830921-3830941 6 
chr20:3831532-3831547 6 
chr20:3831976-3832003 6 
chr20:3832150-3832167 6 
chr20:3832637-3832649 6 
chr20:3833337-3833355 6 
chr20:3833480-3833500 5.95 
chr20:3834433-3834445 6 
chr20:3834598-3834619 5.61905 
chr20:3834761-3834782 5.61905 
chr20:3835511-3835551 5.45 
chr20:3836411-3836438 5.51852 
chr20:3837000-3837015 6 
chr20:3837682-3837707 5.6 
chr20:3839311-3839323 6 
chr20:3839425-3839452 5.7037 
chr20:3839773-3839827 5.64815 
chr20:3841020-3841033 6 
chr20:3841630-3841653 5.82609 
chr20:3842390-3842411 6 
chr20:3849636-3849669 5.75758 
chr20:3850245-3850266 5.57143 
chr20:3851281-3851323 6 
chr20:3854644-3854679 5.8 
chr20:3856062-3856074 6 
chr20:3856224-3856252 5.32143 
chr20:3857008-3857027 6 
chr20:3857987-3858000 5.92308 
chr20:3858310-3858333 6 
chr20:3858484-3858507 5.95652 
chr20:3858661-3858682 6 
chr20:3858967-3858979 6 
chr20:3859483-3859518 6 
chr20:3859785-3859802 6 
chr20:3859955-3859977 5.54545 
chr20:3860757-3860771 6 
chr20:3863116-3863136 6 
chr20:3863954-3863982 6 
chr20:3865193-3865210 5.88235 
chr20:3865643-3865655 6 
chr20:3865866-3865879 6 
chr20:3867338-3867373 5.74286 
chr20:3867592-3867604 6 
chr20:3867894-3867912 6 
chr20:3868878-3868895 6 
chr20:3870412-3870451 5.48718 
chr20:3871682-3871704 5.68182 
chr20:3872525-3872538 5.92308 
chr20:3873320-3873333 6 
chr20:3874555-3874592 5.94595 
chr20:3874886-3874899 6 
chr20:3875219-3875238 5.94737 
chr20:3875920-3875953 5.90909 
chr20:3876018-3876052 5.94118 
chr20:3876131-3876181 5.36 
chr20:3876876-3876893 6 
chr20:3878347-3878367 5.7 
chr20:3878841-3878861 5.8 
chr20:3879517-3879536 5.84211 
chr20:3880350-3880367 6 
chr20:3881396-3881428 5.375 
chr20:3881696-3881718 5.81818 
chr20:3882796-3882821 5.6 
chr20:3882971-3882990 5.89474 
chr20:3883619-3883660 6 
chr20:3883783-3883804 5.61905 
chr20:3884092-3884125 5.57576 
chr20:3884583-3884624 5.46341 
chr20:3885216-3885228 6 
chr20:3885997-3886010 6 
chr20:3887746-3887763 6 
chr20:3889734-3889752 5.83333 
chr20:3890941-3890970 6 
chr20:3893577-3893613 5.52778 
chr20:3894397-3894448 5.66667 
chr20:3895917-3895959 5.71429 
chr20:3896244-3896268 5.91667 
chr20:3898307-3898319 6 
chr20:3899551-3899566 6 
chr20:3901162-3901206 5.79545 
chr20:3901696-3901715 5.89474 
chr20:3907587-3907608 6 
chr20:3908786-3908812 6 
chr20:3909394-3909421 6 
chr20:3913710-3913729 6 
chr20:3915838-3915862 5.45833 
chr20:3919083-3919125 5.57143 
chr20:3922720-3922746 5.96154 
chr20:3924856-3924872 6 
chr20:3926362-3926374 6 
chr20:3927100-3927122 6 
chr20:3927340-3927354 6 
chr20:3933205-3933237 5.3125 
chr20:3936900-3936918 5.77778 
chr20:3937077-3937144 5.25373 
chr20:3938104-3938143 5.94872 
chr20:3941312-3941337 5.88 
chr20:3941451-3941476 5.64 
chr20:3942332-3942369 5.51351 
chr20:3943000-3943013 5.92308 
chr20:3944805-3944818 6 
chr20:3946780-3946801 6 
chr20:3946990-3947017 5.59259 
chr20:3947116-3947149 6 
chr20:3948620-3948648 5.92857 
chr20:3949092-3949113 5.7619 
chr20:3952415-3952443 5.25 
chr20:3954143-3954167 5.91667 
chr20:3954902-3954928 5.26923 
chr20:3956297-3956319 5.59091 
chr20:3957631-3957661 5.43333 
chr20:3957751-3957776 5.56 
chr20:3958510-3958523 6 
chr20:3960322-3960349 5.88889 
chr20:3961600-3961631 5.45161 
chr20:3962318-3962347 5.37931 
chr20:3962750-3962796 5.84783 
chr20:3963225-3963238 6 
chr20:3964587-3964607 6 
chr20:3964883-3964904 5.95238 
chr20:3965429-3965457 5.42857 
chr20:3965687-3965709 5.86364 
chr20:3966346-3966360 6 
chr20:3966851-3966924 5.67123 
chr20:3968635-3968673 5.47368 
chr20:3968970-3969000 5.96667 
chr20:3969104-3969119 6 
chr20:3971327-3971361 5.52941 
chr20:3971579-3971601 5.95455 
chr20:3971863-3971883 5.9 
chr20:3971894-3971911 6 
chr20:3972409-3972448 5.35897 
chr20:3972574-3972604 5.8 
chr20:3977876-3977893 6 
chr20:3979221-3979248 6 
chr20:3979402-3979430 5.67857 
chr20:3979725-3979750 6 
chr20:3980401-3980431 5.96667 
chr20:3981912-3981933 5.85714 
chr20:3982593-3982611 5.77778 
chr20:3983031-3983072 5.95122 
chr20:3983413-3983443 5.23333 
chr20:3983606-3983631 5.96 
chr20:3984280-3984302 6 
chr20:3988385-3988408 5.73913 
chr20:3988954-3989207 5.76285 
chr20:3990477-3990506 5.27586 
chr20:3990695-3990734 6 
chr20:3991194-3991222 5.64286 
chr20:3993063-3993096 5.57576 
chr20:3995386-3995419 6 
chr20:3995694-3995729 5.14286 
chr20:3996129-3996153 5.375 
chr20:3996222-3996248 5.34615 
chr20:3996725-3996738 6 
chr20:3999772-3999791 6 
chr20:4001596-4001613 5.94118 
chr20:4001903-4001922 5.94737 
chr20:4003234-4003266 5.40625 
chr20:4004249-4004284 5.28571 
chr20:4005234-4005258 6 
chr20:4005338-4005369 5.83871 
chr20:4007584-4007602 6 
chr20:4008763-4009042 5.65233 
chr20:4009813-4009838 5.84 
chr20:4014494-4014524 5.93333 
chr20:4014726-4014754 5.82143 
chr20:4015185-4015198 5.92308 
chr20:4015340-4015371 5.74194 
chr20:4016325-4016357 6 
chr20:4016445-4016466 6 
chr20:4016888-4016910 5.72727 
chr20:4017698-4017728 5.46667 
chr20:4018194-4018208 6 
chr20:4018759-4018785 5.30769 
chr20:4019590-4019631 5.31707 
chr20:4020302-4020328 5.65385 
chr20:4020667-4020721 5.46296 
chr20:4020729-4020782 5.50943 
chr20:4023226-4023242 6 
chr20:4026858-4026893 5.22857 
chr20:4029466-4029490 5.83333 
chr20:4029942-4029958 5.875 
chr20:4032037-4032077 6 
chr20:4035471-4035483 6 
chr20:4035947-4035962 6 
chr20:4036850-4036890 5.675 
chr20:4037175-4037202 6 
chr20:4039099-4039136 5.35135 
chr20:4039939-4039955 6 
chr20:4045051-4045073 5.81818 
chr20:4046153-4046186 5.42424 
chr20:4047878-4047912 5.23529 
chr20:4053478-4053518 6 
chr20:4054349-4054366 5.82353 
chr20:4056214-4056241 5.51852 
chr20:4057877-4057918 5.53659 
chr20:4059814-4059842 5.89286 
chr20:4060353-4060389 5.16667 
chr20:4060592-4060610 5.88889 
chr20:4060903-4060915 6 
chr20:4061591-4061628 5.78378 
chr20:4062012-4062042 5.8 
chr20:4063719-4063832 5.99115 
chr20:4066540-4066554 6 
chr20:4068652-4068687 6 
chr20:4069954-4069987 5.69697 
chr20:4069996-4070117 5.70248 
chr20:4070147-4070433 5.94406 
chr20:4071340-4071363 5.73913 
chr20:4072853-4072868 6 
chr20:4074247-4074270 6 
chr20:4076982-4077006 6 
chr20:4077346-4077373 6 
chr20:4078605-4078643 6 
chr20:4080593-4080624 5.35484 
chr20:4083685-4083706 6 
chr20:4084500-4084518 5.94444 
chr20:4085905-4085917 6 
chr20:4087442-4087459 5.76471 
chr20:4087763-4087780 6 
chr20:4088703-4088722 6 
chr20:4090233-4090253 5.9 
chr20:4092319-4092332 6 
chr20:4094650-4094730 5.4375 
chr20:4094760-4094782 6 
chr20:4095621-4095654 5.63636 
chr20:4096203-4096215 6 
chr20:4096544-4096566 5.5 
chr20:4097447-4097470 5.47826 
chr20:4097830-4097869 5.82051 
chr20:4099179-4099442 5.87072 
chr20:4099888-4099909 5.71429 
chr20:4101262-4101293 5.6129 
chr20:4102818-4102846 6 
chr20:4102971-4103014 5.95349 
chr20:4104245-4104271 5.73077 
chr20:4105201-4105221 6 
chr20:4105551-4105722 5.77193 
chr20:4106003-4106040 5.78378 
chr20:4108576-4108594 5.88889 
chr20:4108610-4108632 6 
chr20:4108814-4108842 5.64286 
chr20:4109820-4109842 5.86364 
chr20:4112205-4112274 5.78261 
chr20:4113496-4113508 6 
chr20:4113524-4113550 5.26923 
chr20:4113673-4113714 5.43902 
chr20:4114642-4114672 5.6 
chr20:4115268-4115295 5.2963 
chr20:4117073-4117100 5.44444 
chr20:4118322-4118335 6 
chr20:4118673-4118720 5.44681 
chr20:4119080-4119103 6 
chr20:4120238-4120260 6 
chr20:4121253-4121273 5.75 
chr20:4121508-4121528 5.8 
chr20:4123876-4123899 5.78261 
chr20:4123908-4123938 5.43333 
chr20:4124024-4124063 5.69231 
chr20:4125733-4125756 5.86957 
chr20:4126259-4126285 5.76923 
chr20:4126578-4126637 5.64407 
chr20:4127687-4127702 6 
chr20:4129239-4129273 5.26471 
chr20:4129537-4129564 5.44444 
chr20:4129768-4129794 5.61538 
chr20:4131471-4131486 6 
chr20:4131913-4131928 5.86667 
chr20:4134178-4134191 6 
chr20:4135013-4135035 5.90909 
chr20:4136252-4136277 5.52 
chr20:4138541-4138560 6 
chr20:4142716-4142739 5.6087 
chr20:4142880-4142908 5.57143 
chr20:4144108-4144131 5.47826 
chr20:4145267-4145279 6 
chr20:4145696-4145714 6 
chr20:4146762-4146809 6 
chr20:4149193-4149216 5.82609 
chr20:4149530-4149607 5.92208 
chr20:4149758-4149787 5.48276 
chr20:4151923-4151938 6 
chr20:4153437-4153472 5.54286 
chr20:4155000-4155084 5.29762 
chr20:4155099-4155126 5.62963 
chr20:4155432-4155464 5.34375 
chr20:4156666-4156680 6 
chr20:4158682-4158702 5.75 
chr20:4159309-4159342 5.90909 
chr20:4160015-4160036 5.52381 
chr20:4164583-4164612 5.34483 
chr20:4165460-4165478 5.72222 
chr20:4166294-4166322 5.85714 
chr20:4166578-4166606 5.85714 
chr20:4168752-4168774 6 
chr20:4168926-4168947 5.61905 
chr20:4169807-4169838 5.51613 
chr20:4170167-4170181 6 
chr20:4170325-4170340 6 
chr20:4171422-4171455 5.33333 
chr20:4172686-4172712 5.80769 
chr20:4175581-4175608 5.22222 
chr20:4175686-4175719 5.30303 
chr20:4176918-4176955 6 
chr20:4177611-4177632 5.7619 
chr20:4178319-4178347 6 
chr20:4178396-4178443 5.68085 
chr20:4179928-4179940 6 
chr20:4181305-4181325 6 
chr20:4182187-4182211 5.79167 
chr20:4183203-4183221 5.72222 
chr20:4183868-4183905 5.94595 
chr20:4185125-4185166 5.95122 
chr20:4185282-4185301 5.78947 
chr20:4189131-4189148 6 
chr20:4189546-4189575 5.62069 
chr20:4190942-4190955 6 
chr20:4192094-4192122 5.28571 
chr20:4193299-4193314 6 
chr20:4194713-4194751 5.94737 
chr20:4195339-4195369 5.4 
chr20:4196212-4196233 5.80952 
chr20:4196394-4196415 6 
chr20:4197295-4197312 6 
chr20:4198065-4198079 6 
chr20:4198702-4198715 6 
chr20:4199840-4199857 5.94118 
chr20:4202470-4202483 6 
chr20:4205640-4205658 6 
chr20:4206059-4206086 5.81481 
chr20:4208298-4208431 5.88722 
chr20:4210592-4210604 6 
chr20:4211172-4211207 5.74286 
chr20:4211639-4211760 5.77686 
chr20:4211914-4211938 6 
chr20:4212551-4212572 6 
chr20:4216041-4216072 5.25806 
chr20:4216468-4216493 5.36 
chr20:4218105-4218128 5.86957 
chr20:4218304-4218318 6 
chr20:4218483-4218504 6 
chr20:4218899-4218925 5.69231 
chr20:4221054-4221066 6 
chr20:4222000-4222029 5.68966 
chr20:4222500-4222528 5.35714 
chr20:4223504-4223527 5.78261 
chr20:4223881-4223922 5.17073 
chr20:4225402-4225430 5.25 
chr20:4227204-4227225 5.57143 
chr20:4229302-4229315 6 
chr20:4229367-4229396 5.44828 
chr20:4229500-4229531 5.48387 
chr20:4230692-4230725 5.27273 
chr20:4231809-4231830 5.57143 
chr20:4232693-4232714 5.52381 
chr20:4233032-4233067 5.8 
chr20:4233656-4233670 6 
chr20:4234275-4234299 6 
chr20:4234448-4234471 6 
chr20:4235140-4235184 5.5 
chr20:4240091-4240118 5.51852 
chr20:4240128-4240152 5.75 
chr20:4240655-4240681 5.69231 
chr20:4240713-4240795 5.67073 
chr20:4243196-4243222 6 
chr20:4244268-4244309 5.73171 
chr20:4246276-4246295 6 
chr20:4247421-4247436 6 
chr20:4247582-4247605 6 
chr20:4248768-4248812 5.36364 
chr20:4249580-4249607 5.62963 
chr20:4249800-4249857 5.78947 
chr20:4249883-4249902 5.94737 
chr20:4252134-4252154 6 
chr20:4253967-4253985 6 
chr20:4254466-4254491 5.44 
chr20:4255585-4255597 6 
chr20:4256012-4256030 5.83333 
chr20:4259387-4259415 5.35714 
chr20:4261257-4261291 5.61765 
chr20:4264370-4264393 6 
chr20:4277463-4277513 5.74 
chr20:4278829-4278861 5.40625 
chr20:4280077-4280110 5.81818 
chr20:4287718-4287782 5.82812 
chr20:4290384-4290429 5.82222 
chr20:4294050-4294069 5.63158 
chr20:4296293-4296319 5.84615 
chr20:4300256-4300272 6 
chr20:4300762-4300795 6 
chr20:4309923-4309949 5.30769 
chr20:4311230-4311246 6 
chr20:4314602-4314626 5.45833 
chr20:4316430-4316456 5.30769 
chr20:4317500-4317544 5.13636 
chr20:4318827-4318862 5.25714 
chr20:4319150-4319183 5.69697 
chr20:4323989-4324016 5.51852 
chr20:4326685-4326718 5.30303 
chr20:4329302-4329321 6 
chr20:4329511-4329532 5.66667 
chr20:4330761-4330812 6 
chr20:4332023-4332050 5.85185 
chr20:4332366-4332393 5.44444 
chr20:4334203-4334237 5.20588 
chr20:4334555-4334589 5.70588 
chr20:4343000-4343079 5.78481 
chr20:4355916-4355951 5.71429 
chr20:4358399-4358421 5.54545 
chr20:4366626-4366657 6 
chr20:4367320-4367340 5.7 
chr20:4370784-4370828 5.90909 
chr20:4371448-4371464 6 
chr20:4372274-4372302 5.67857 
chr20:4372606-4372627 6 
chr20:4378922-4378971 5.63265 
chr20:4379209-4379242 6 
chr20:4380939-4381009 5.58571 
chr20:4382034-4382091 5.47368 
chr20:4385312-4385332 5.9 
chr20:4386709-4386772 5.50794 
chr20:4387875-4387893 5.83333 
chr20:4392384-4392415 5.58065 
chr20:4396720-4396760 5.975 
chr20:4397877-4397930 5.69811 
chr20:4401303-4401323 6 
chr20:4403187-4403215 5.78571 
chr20:4408523-4408555 5.75 
chr20:4410922-4410942 6 
chr20:4411351-4411388 5.7027 
chr20:4412983-4413006 5.73913 
chr20:4414039-4414075 5.83333 
chr20:4414809-4414836 5.2963 
chr20:4415798-4415829 5.35484 
chr20:4415859-4415900 5.21951 
chr20:4416107-4416120 6 
chr20:4420904-4420925 5.85714 
chr20:4425268-4425295 5.22222 
chr20:4427202-4427227 5.72 
chr20:4430075-4430092 6 
chr20:4433735-4433772 5.32432 
chr20:4434545-4434665 5.325 
chr20:4434696-4434740 5.59091 
chr20:4435386-4435403 6 
chr20:4441052-4441064 6 
chr20:4441463-4441529 5.5303 
chr20:4442338-4442378 6 
chr20:4444259-4444280 5.52381 
chr20:4446251-4446266 5.93333 
chr20:4447295-4447307 6 
chr20:4452980-4453015 6 
chr20:4457483-4457532 5.71429 
chr20:4460649-4460678 5.37931 
chr20:4462041-4462064 5.52174 
chr20:4462774-4462833 5.74576 
chr20:4463262-4463350 5.875 
chr20:4464320-4464359 5.94872 
chr20:4468322-4468345 5.43478 
chr20:4469575-4469604 5.55172 
chr20:4470249-4470278 6 
chr20:4470420-4470446 5.53846 
chr20:4474685-4474738 5.26415 
chr20:4475840-4475980 5.52857 
chr20:4480277-4480296 5.78947 
chr20:4481796-4481825 5.82759 
chr20:4485536-4485556 5.6 
chr20:4485636-4485687 5.43137 
chr20:4487038-4487061 5.47826 
chr20:4491465-4491495 5.2 
chr20:4495922-4495975 5.22642 
chr20:4496848-4496862 5.92857 
chr20:4497462-4497500 5.36842 
chr20:4500738-4500762 5.54167 
chr20:4503778-4503817 5.92308 
chr20:4503945-4503964 5.63158 
chr20:4505905-4505922 5.88235 
chr20:4506337-4506391 6 
chr20:4507561-4507598 5.32432 
chr20:4508893-4508923 5.26667 
chr20:4510926-4510957 5.16129 
chr20:4511444-4511568 5.67742 
chr20:4512447-4512476 6 
chr20:4513969-4514027 5.5 
chr20:4516707-4516732 5.32 
chr20:4519218-4519231 6 
chr20:4519517-4519544 5.88889 
chr20:4522952-4522971 5.68421 
chr20:4524299-4524329 6 
chr20:4526930-4526988 5.81034 
chr20:4527435-4527461 5.26923 
chr20:4529743-4529762 6 
chr20:4530854-4531139 5.77544 
chr20:4531960-4531972 6 
chr20:4537396-4537435 5.30769 
chr20:4538477-4538489 6 
chr20:4545039-4545061 6 
chr20:4549957-4549970 6 
chr20:4553140-4553165 5.44 
chr20:4553552-4553596 6 
chr20:4553749-4553801 6 
chr20:4555589-4555613 5.41667 
chr20:4556122-4556140 6 
chr20:4560839-4560936 5.60825 
chr20:4563355-4563367 6 
chr20:4564159-4564206 5.42553 
chr20:4566576-4566656 5.8875 
chr20:4574153-4574259 5.51887 
chr20:4578515-4578569 5.40741 
chr20:4578669-4578712 5.76744 
chr20:4579563-4579588 5.76 
chr20:4580553-4580582 5.2069 
chr20:4580598-4580622 5.58333 
chr20:4585066-4585084 5.77778 
chr20:4587268-4587307 5.82051 
chr20:4588338-4588359 5.57143 
chr20:4589100-4589169 5.62319 
chr20:4590938-4591172 5.85043 
chr20:4592996-4593017 5.57143 
chr20:4593898-4593943 6 
chr20:4594625-4594640 6 
chr20:4598880-4598913 5.39394 
chr20:4599653-4599675 5.68182 
chr20:4601617-4601630 6 
chr20:4603450-4603481 5.87097 
chr20:4603726-4603748 5.81818 
chr20:4607897-4607930 5.84848 
chr20:4608221-4608268 5.95745 
chr20:4613873-4613887 6 
chr20:4616113-4616130 5.94118 
chr20:4617217-4617319 5.54902 
chr20:4617543-4617589 5.26087 
chr20:4617950-4617968 6 
chr20:4619655-4619668 5.92308 
chr20:4619966-4619981 5.86667 
chr20:4621087-4621127 5.775 
chr20:4622920-4622945 5.44 
chr20:4626610-4626634 5.79167 
chr20:4628559-4628580 6 
chr20:4629613-4629634 5.80952 
chr20:4629652-4629673 5.66667 
chr20:4631406-4631426 5.95 
chr20:4633473-4633500 5.55556 
chr20:4635071-4635107 5.38889 
chr20:4635800-4635823 6 
chr20:4636478-4636647 5.84615 
chr20:4639531-4639552 5.57143 
chr20:4641812-4641836 5.70833 
chr20:4642368-4642393 5.76 
chr20:4642543-4642572 5.41379 
chr20:4646207-4646243 5.36111 
chr20:4647606-4647641 5.68571 
chr20:4649715-4649753 6 
chr20:4652386-4652420 6 
chr20:4653617-4653646 5.48276 
chr20:4653736-4653863 5.74016 
chr20:4654740-4654767 5.22222 
chr20:4656311-4656364 5.39623 
chr20:4658265-4658293 5.78571 
chr20:4660026-4660050 5.375 
chr20:4661922-4661950 6 
chr20:4665376-4665411 5.8 
chr20:4667881-4667914 5.63636 
chr20:4671308-4671332 5.375 
chr20:4674986-4675006 5.7 
chr20:4675778-4675799 6 
chr20:4679169-4679201 5.625 
chr20:4679225-4679265 5.6 
chr20:4680048-4680130 5.78049 
chr20:4681895-4681924 5.51724 
chr20:4682643-4682667 6 
chr20:4684444-4684460 5.9375 
chr20:4688016-4688043 6 
chr20:4688236-4688255 5.78947 
chr20:4688744-4688767 5.47826 
chr20:4689832-4689865 6 
chr20:4691588-4691603 6 
chr20:4692585-4692615 5.56667 
chr20:4698256-4698294 5.23684 
chr20:4702083-4702108 5.76 
chr20:4703712-4703726 6 
chr20:4704159-4704182 5.73913 
chr20:4704584-4704769 5.69189 
chr20:4706782-4706795 6 
chr20:4710941-4710969 5.96429 
chr20:4711561-4711592 5.32258 
chr20:4715647-4715673 5.65385 
chr20:4718507-4718525 5.94444 
chr20:4718666-4718730 5.59375 
chr20:4720229-4720244 6 
chr20:4722057-4722082 5.76 
chr20:4725431-4725455 5.75 
chr20:4727157-4727212 5.98182 
chr20:4729028-4729052 5.45833 
chr20:4731411-4731443 5.9375 
chr20:4732026-4732056 5.66667 
chr20:4733077-4733102 6 
chr20:4733155-4733175 5.8 
chr20:4733315-4733386 5.66197 
chr20:4733453-4733472 6 
chr20:4733555-4733577 5.81818 
chr20:4735770-4735846 5.93421 
chr20:4738071-4738090 6 
chr20:4739161-4739185 5.5 
chr20:4743774-4743808 6 
chr20:4745088-4745105 6 
chr20:4745845-4745873 5.75 
chr20:4746832-4746845 6 
chr20:4747317-4747333 6 
chr20:4748202-4748214 6 
chr20:4748582-4748599 6 
chr20:4749786-4749799 5.92308 
chr20:4754651-4754699 5.14583 
chr20:4755145-4755182 5.35135 
chr20:4755321-4755352 6 
chr20:4756070-4756096 5.53846 
chr20:4758232-4758263 5.80645 
chr20:4759813-4759879 5.74242 
chr20:4761614-4761635 5.90476 
chr20:4763975-4764000 5.6 
chr20:4765238-4765256 6 
chr20:4765801-4765831 5.86667 
chr20:4765983-4766013 6 
chr20:4771354-4771380 5.26923 
chr20:4771784-4771810 5.38462 
chr20:4772880-4772929 5.87755 
chr20:4774279-4774302 5.91304 
chr20:4774726-4774785 5.81356 
chr20:4775354-4775367 6 
chr20:4776219-4776233 6 
chr20:4777677-4777704 5.2963 
chr20:4778850-4778879 5.55172 
chr20:4779470-4779500 5.86667 
chr20:4782376-4782394 6 
chr20:4783500-4783567 5.53731 
chr20:4784712-4784741 5.72414 
chr20:4784871-4784893 5.5 
chr20:4785000-4785014 6 
chr20:4789132-4789145 6 
chr20:4791829-4791846 6 
chr20:4792000-4792015 6 
chr20:4794428-4794489 5.40984 
chr20:4798912-4798938 5.46154 
chr20:4799594-4799620 5.88462 
chr20:4800019-4800033 6 
chr20:4800985-4801000 6 
chr20:4801159-4801199 5.575 
chr20:4803927-4803951 5.91667 
chr20:4804137-4804177 5.325 
chr20:4805729-4805752 6 
chr20:4806089-4806113 5.91667 
chr20:4806191-4806206 6 
chr20:4807554-4807572 6 
chr20:4808299-4808335 5.77778 
chr20:4809200-4809224 5.875 
chr20:4811407-4811439 5.71875 
chr20:4811768-4811824 5.91071 
chr20:4811880-4811914 5.52941 
chr20:4812361-4812435 5.36486 
chr20:4814595-4814614 5.63158 
chr20:4815494-4815556 5.93548 
chr20:4817582-4817600 6 
chr20:4822500-4822532 6 
chr20:4824490-4824511 6 
chr20:4825414-4825530 5.84483 
chr20:4826550-4826568 6 
chr20:4827154-4827171 6 
chr20:4828400-4828429 5.58621 
chr20:4828468-4828492 5.45833 
chr20:4829574-4829601 6 
chr20:4829752-4829773 6 
chr20:4830705-4830721 6 
chr20:4831686-4831705 5.63158 
chr20:4832347-4832374 5.66667 
chr20:4832731-4832748 5.82353 
chr20:4833233-4833253 5.7 
chr20:4835036-4835057 6 
chr20:4837929-4837982 6 
chr20:4838577-4838622 5.75556 
chr20:4846457-4846490 5.72727 
chr20:4846924-4846950 5.38462 
chr20:4847703-4847723 6 
chr20:4848271-4848289 6 
chr20:4848718-4848739 6 
chr20:4849965-4849994 6 
chr20:4850051-4850063 6 
chr20:4850109-4850141 5.8125 
chr20:4850186-4850211 5.64 
chr20:4851222-4851246 5.875 
chr20:4852621-4852652 5.87097 
chr20:4857804-4857832 5.75 
chr20:4859184-4859196 6 
chr20:4860054-4860074 6 
chr20:4871371-4871389 6 
chr20:4874867-4874910 5.60465 
chr20:4877913-4877940 5.25926 
chr20:4879262-4879289 5.22222 
chr20:4880132-4880158 5.69231 
chr20:4881209-4881233 5.375 
chr20:4884233-4884246 5.92308 
chr20:4885099-4885117 5.72222 
chr20:4885759-4885776 6 
chr20:4887265-4887310 5.77778 
chr20:4888385-4888408 5.47826 
chr20:4892463-4892500 5.54054 
chr20:4893313-4893329 6 
chr20:4894235-4894283 5.54167 
chr20:4894699-4894726 5.33333 
chr20:4895026-4895057 5.32258 
chr20:4895661-4895682 5.71429 
chr20:4896591-4896623 5.84375 
chr20:4898505-4898531 5.34615 
chr20:4903476-4903504 5.64286 
chr20:4903888-4903922 5.82353 
chr20:4905826-4905838 6 
chr20:4907156-4907176 5.85 
chr20:4909910-4909938 5.96429 
chr20:4911662-4911692 5.83333 
chr20:4911702-4911733 5.67742 
chr20:4912414-4912437 5.65217 
chr20:4914097-4914114 5.88235 
chr20:4915832-4915848 6 
chr20:4916444-4916487 5.65116 
chr20:4918676-4918689 6 
chr20:4918980-4918996 6 
chr20:4922406-4922423 6 
chr20:4922565-4922589 5.375 
chr20:4923020-4923041 6 
chr20:4924320-4924332 6 
chr20:4924885-4924898 6 
chr20:4925647-4925660 6 
chr20:4925939-4925962 6 
chr20:4929933-4929946 6 
chr20:4930276-4930313 5.48649 
chr20:4931806-4931818 6 
chr20:4932749-4932769 6 
chr20:4933953-4933982 5.82759 
chr20:4934532-4934556 5.625 
chr20:4935344-4935377 5.93939 
chr20:4936000-4936039 5.94872 
chr20:4937427-4937463 5.52778 
chr20:4938228-4938252 5.875 
chr20:4938546-4938559 6 
chr20:4938599-4938622 5.6087 
chr20:4940132-4940156 5.54167 
chr20:4941735-4941766 6 
chr20:4944491-4944529 5.42105 
chr20:4945478-4945561 5.61446 
chr20:4946612-4946624 6 
chr20:4947455-4947497 6 
chr20:4949710-4949745 5.48571 
chr20:4950226-4950240 6 
chr20:4951382-4951404 5.54545 
chr20:4951945-4951975 6 
chr20:4952128-4952142 6 
chr20:4952264-4952278 6 
chr20:4953195-4953239 5.90909 
chr20:4955113-4955148 5.94286 
chr20:4955432-4955447 6 
chr20:4955963-4955981 5.88889 
chr20:4956492-4956512 5.9 
chr20:4956807-4956839 5.25 
chr20:4958344-4958365 5.95238 
chr20:4959656-4959681 5.68 
chr20:4959939-4959960 6 
chr20:4960187-4960224 5.21622 
chr20:4961168-4961190 5.90909 
chr20:4962308-4962354 5.84783 
chr20:4964292-4964307 6 
chr20:4965782-4965796 6 
chr20:4967277-4967331 5.96296 
chr20:4968642-4968654 6 
chr20:4969380-4969407 5.85185 
chr20:4969556-4969582 5.92308 
chr20:4969882-4969901 5.89474 
chr20:4971000-4971018 5.72222 
chr20:4971617-4971632 6 
chr20:4972366-4972405 6 
chr20:4973149-4973165 6 
chr20:4973554-4973593 5.71795 
chr20:4974055-4974075 5.95 
chr20:4975580-4975606 5.92308 
chr20:4977018-4977049 5.90323 
chr20:4977331-4977357 5.80769 
chr20:4978438-4978457 6 
chr20:4979451-4979463 6 
chr20:4980379-4980399 5.65 
chr20:4982007-4982040 5.18182 
chr20:4984030-4984070 6 
chr20:4985326-4985351 5.92 
chr20:4985646-4985680 6 
chr20:4985759-4985777 5.72222 
chr20:4985913-4985954 5.26829 
chr20:4986725-4986757 5.6875 
chr20:4987193-4987223 6 
chr20:4987594-4987630 5.94444 
chr20:4987671-4987694 5.52174 
chr20:4988175-4988202 5.62963 
chr20:4990740-4990758 5.88889 
chr20:4991824-4991949 5.968 
chr20:4992154-4992172 6 
chr20:4992387-4992404 5.88235 
chr20:4994132-4994153 5.85714 
chr20:4995603-4995687 5.42857 
chr20:4996300-4996329 6 
chr20:4996918-4996947 5.72414 
chr20:4997642-4997673 5.6129 
chr20:4998052-4998075 6 
chr20:4999293-4999311 6 
chr20:5000746-5000774 5.39286 
chr20:5001126-5001160 5.88235 
chr20:5002089-5002107 5.94444 
chr20:5002664-5002693 5.93103 
chr20:5003083-5003110 6 
chr20:5003696-5003710 6 
chr20:5004193-5004205 6 
chr20:5005241-5005264 5.82609 
chr20:5005865-5005886 5.85714 
chr20:5005914-5005933 6 
chr20:5006637-5006711 5.91892 
chr20:5006865-5006969 5.90385 
chr20:5007514-5007560 6 
chr20:5009293-5009333 5.7 
chr20:5010052-5010080 5.64286 
chr20:5010399-5010425 6 
chr20:5010611-5010633 6 
chr20:5010957-5010971 6 
chr20:5012196-5012217 5.61905 
chr20:5013132-5013148 6 
chr20:5013920-5013944 5.375 
chr20:5014170-5014192 5.54545 
chr20:5015032-5015050 6 
chr20:5015183-5015207 5.58333 
chr20:5016608-5016642 6 
chr20:5017978-5018000 5.81818 
chr20:5018472-5018486 6 
chr20:5018540-5018571 5.70968 
chr20:5018696-5018726 5.6 
chr20:5019023-5019069 5.56522 
chr20:5019891-5019923 5.84375 
chr20:5020973-5020991 6 
chr20:5022588-5022605 6 
chr20:5022898-5022921 6 
chr20:5023076-5023088 6 
chr20:5025081-5025093 6 
chr20:5025275-5025293 5.88889 
chr20:5026844-5026915 5.57746 
chr20:5028672-5028684 6 
chr20:5028742-5028767 6 
chr20:5028805-5028841 5.61111 
chr20:5029485-5029500 5.93333 
chr20:5031080-5031121 6 
chr20:5031237-5031283 5.56522 
chr20:5031402-5031470 5.86765 
chr20:5031747-5031775 5.89286 
chr20:5032677-5032694 6 
chr20:5032818-5032849 5.90323 
chr20:5033162-5033190 5.92857 
chr20:5033405-5033452 5.51064 
chr20:5035378-5035396 6 
chr20:5036643-5036660 6 
chr20:5037311-5037339 5.89286 
chr20:5038088-5038105 5.76471 
chr20:5038224-5038244 5.95 
chr20:5039780-5039822 5.52381 
chr20:5040026-5040049 5.47826 
chr20:5040228-5040271 5.81395 
chr20:5040409-5040434 6 
chr20:5040978-5040995 6 
chr20:5041281-5041311 5.26667 
chr20:5043406-5043429 5.91304 
chr20:5043923-5043946 6 
chr20:5044911-5044929 5.83333 
chr20:5047316-5047330 6 
chr20:5048056-5048101 6 
chr20:5050287-5050368 5.79012 
chr20:5053494-5053516 6 
chr20:5056372-5056401 5.65517 
chr20:5057184-5057210 5.61538 
chr20:5057316-5057336 5.85 
chr20:5057954-5057975 6 
chr20:5060340-5060376 5.33333 
chr20:5062505-5062538 5.9697 
chr20:5062866-5062896 5.93333 
chr20:5063568-5063586 5.72222 
chr20:5063931-5063951 6 
chr20:5065919-5065948 5.7931 
chr20:5066581-5066602 5.52381 
chr20:5066876-5066896 6 
chr20:5067184-5067218 5.91176 
chr20:5067336-5067358 5.86364 
chr20:5068342-5068359 6 
chr20:5068954-5068969 6 
chr20:5070020-5070039 5.84211 
chr20:5070354-5070369 6 
chr20:5070660-5070676 6 
chr20:5070734-5070770 5.47222 
chr20:5071831-5071879 5.72917 
chr20:5073361-5073387 5.84615 
chr20:5073876-5073909 5.33333 
chr20:5074183-5074195 6 
chr20:5075350-5075369 6 
chr20:5078615-5078636 6 
chr20:5079837-5079902 5.86154 
chr20:5082052-5082079 5.7037 
chr20:5083334-5083350 6 
chr20:5084275-5084314 5.82051 
chr20:5085935-5085977 5.85714 
chr20:5086223-5086237 6 
chr20:5086521-5086557 5.47222 
chr20:5086724-5086761 6 
chr20:5087022-5087061 5.38462 
chr20:5088759-5088776 6 
chr20:5089066-5089079 6 
chr20:5090686-5090707 5.90476 
chr20:5091384-5091399 5.86667 
chr20:5091827-5091850 5.52174 
chr20:5092253-5092288 6 
chr20:5092476-5092506 5.56667 
chr20:5096974-5097000 5.61538 
chr20:5101156-5101175 5.73684 
chr20:5101445-5101464 5.68421 
chr20:5101625-5101643 5.88889 
chr20:5102024-5102052 5.67857 
chr20:5102603-5102640 6 
chr20:5105273-5105327 5.72222 
chr20:5106118-5106158 5.225 
chr20:5106849-5106876 5.77778 
chr20:5107367-5107379 6 
chr20:5107959-5107986 5.25926 
chr20:5109235-5109251 5.9375 
chr20:5110089-5110101 6 
chr20:5110601-5110631 5.76667 
chr20:5111738-5111752 6 
chr20:5115154-5115177 5.69565 
chr20:5117062-5117086 5.75 
chr20:5119100-5119141 5.5122 
chr20:5119891-5119923 5.28125 
chr20:5120444-5120457 6 
chr20:5121710-5121743 5.42424 
chr20:5124245-5124287 6 
chr20:5124389-5124423 6 
chr20:5126447-5126483 5.58333 
chr20:5128352-5128385 5.75758 
chr20:5128586-5128612 5.53846 
chr20:5129639-5129665 5.96154 
chr20:5130356-5130375 6 
chr20:5131327-5131339 6 
chr20:5132062-5132083 5.52381 
chr20:5132396-5132422 6 
chr20:5132726-5132751 6 
chr20:5135285-5135303 6 
chr20:5138670-5138696 5.73077 
chr20:5138810-5138826 6 
chr20:5141869-5141883 6 
chr20:5143886-5143919 5.57576 
chr20:5144425-5144449 5.91667 
chr20:5145274-5145295 5.61905 
chr20:5146189-5146213 6 
chr20:5148179-5148211 5.875 
chr20:5149063-5149096 5.93939 
chr20:5156432-5156452 5.95 
chr20:5157580-5157615 5.65714 
chr20:5159767-5159780 6 
chr20:5164800-5164826 5.73077 
chr20:5168525-5168547 5.90909 
chr20:5168701-5168727 6 
chr20:5177876-5177905 5.89655 
chr20:5180037-5180071 5.52941 
chr20:5182539-5182552 6 
chr20:5183397-5183466 5.94203 
chr20:5183641-5183667 5.26923 
chr20:5186159-5186193 5.61765 
chr20:5186590-5186610 5.65 
chr20:5188092-5188111 5.68421 
chr20:5188353-5188370 5.82353 
chr20:5188809-5188844 5.2 
chr20:5191624-5191639 6 
chr20:5194183-5194222 6 
chr20:5194245-5194272 5.33333 
chr20:5196376-5196393 5.88235 
chr20:5197858-5197884 5.73077 
chr20:5198024-5198070 6 
chr20:5200065-5200084 5.63158 
chr20:5202715-5202745 5.36667 
chr20:5203000-5203023 5.86957 
chr20:5204980-5204995 6 
chr20:5206271-5206334 5.88889 
chr20:5208582-5208611 5.65517 
chr20:5209346-5209368 5.63636 
chr20:5209896-5209917 6 
chr20:5210449-5210479 5.8 
chr20:5210599-5210622 5.86957 
chr20:5210801-5210844 5.60465 
chr20:5214417-5214468 5.52941 
chr20:5215527-5215549 5.90909 
chr20:5216337-5216415 5.85897 
chr20:5219271-5219290 5.68421 
chr20:5225299-5225323 5.5 
chr20:5225473-5225527 5.51852 
chr20:5225541-5225566 5.36 
chr20:5227427-5227442 6 
chr20:5228407-5228427 5.65 
chr20:5231722-5231788 5.92424 
chr20:5234500-5234532 5.40625 
chr20:5234665-5234680 6 
chr20:5235846-5235877 5.35484 
chr20:5240977-5241000 5.56522 
chr20:5243117-5243147 5.26667 
chr20:5247530-5247581 5.60784 
chr20:5249386-5249398 6 
chr20:5250196-5250219 5.73913 
chr20:5251104-5251159 5.74545 
chr20:5252067-5252090 5.91304 
chr20:5256228-5256246 6 
chr20:5260145-5260193 5.79167 
chr20:5264579-5264603 5.41667 
chr20:5266334-5266348 5.92857 
chr20:5266816-5266843 5.88889 
chr20:5269331-5269349 5.77778 
chr20:5269853-5269869 6 
chr20:5270786-5270803 6 
chr20:5274370-5274399 5.75862 
chr20:5275671-5275686 5.86667 
chr20:5279007-5279090 5.74699 
chr20:5280658-5280696 5.28947 
chr20:5281850-5281888 5.92105 
chr20:5288863-5288885 5.63636 
chr20:5289089-5289136 5.87234 
chr20:5293797-5293858 5.32787 
chr20:5295806-5295829 5.52174 
chr20:5299729-5299753 5.41667 
chr20:5300218-5300267 5.40816 
chr20:5300427-5300446 6 
chr20:5300604-5300649 5.62222 
chr20:5302137-5302169 5.65625 
chr20:5305413-5305435 6 
chr20:5306127-5306149 5.86364 
chr20:5309814-5309836 5.95455 
chr20:5314427-5314479 5.26923 
chr20:5314507-5314545 5.31579 
chr20:5314968-5315000 6 
chr20:5315044-5315058 6 
chr20:5316969-5317000 5.70968 
chr20:5318940-5318952 6 
chr20:5319369-5319390 6 
chr20:5322241-5322281 5.225 
chr20:5322923-5322949 5.61538 
chr20:5326050-5326072 5.54545 
chr20:5331233-5331251 5.72222 
chr20:5331397-5331419 5.54545 
chr20:5333313-5333339 6 
chr20:5334598-5334635 5.83784 
chr20:5334710-5334776 5.71212 
chr20:5338149-5338175 5.5 
chr20:5341168-5341181 6 
chr20:5343427-5343452 5.68 
chr20:5345517-5345530 6 
chr20:5346765-5346787 5.54545 
chr20:5347056-5347068 6 
chr20:5351875-5351901 6 
chr20:5353789-5353801 6 
chr20:5357622-5357652 5.56667 
chr20:5359621-5359633 6 
chr20:5360327-5360388 5.59016 
chr20:5360418-5360446 5.96429 
chr20:5362027-5362070 5.95349 
chr20:5362890-5362911 5.71429 
chr20:5366054-5366084 5.6 
chr20:5368074-5368089 6 
chr20:5368897-5368919 5.54545 
chr20:5370380-5370400 5.6 
chr20:5370919-5370937 5.83333 
chr20:5372460-5372511 5.82353 
chr20:5373339-5373359 5.75 
chr20:5379835-5379848 5.92308 
chr20:5382436-5382458 5.54545 
chr20:5384078-5384093 6 
chr20:5384991-5385036 5.75556 
chr20:5385191-5385209 5.72222 
chr20:5388456-5388482 5.65385 
chr20:5391147-5391166 5.94737 
chr20:5397811-5397830 6 
chr20:5401599-5401627 6 
chr20:5406642-5406671 5.37931 
chr20:5408475-5408495 5.95 
chr20:5409955-5409967 6 
chr20:5410779-5410805 5.84615 
chr20:5417712-5417731 5.78947 
chr20:5418170-5418243 5.94521 
chr20:5422431-5422443 6 
chr20:5427500-5427528 5.96429 
chr20:5429019-5429064 5.93333 
chr20:5430813-5430830 6 
chr20:5431785-5431831 5.97826 
chr20:5432139-5432239 5.58 
chr20:5432948-5432967 6 
chr20:5434810-5434854 5.95455 
chr20:5435124-5435148 5.5 
chr20:5435529-5435555 5.76923 
chr20:5436299-5436314 6 
chr20:5436467-5436500 5.42424 
chr20:5443232-5443245 6 
chr20:5444678-5444705 5.2963 
chr20:5448078-5448095 5.82353 
chr20:5448224-5448261 5.83784 
chr20:5448837-5448850 6 
chr20:5449710-5449733 5.82609 
chr20:5450559-5450702 5.48252 
chr20:5457969-5457994 5.36 
chr20:5461395-5461414 6 
chr20:5464440-5464455 5.86667 
chr20:5466099-5466127 5.39286 
chr20:5468854-5468875 5.52381 
chr20:5470727-5470755 5.92857 
chr20:5471667-5471714 5.87234 
chr20:5474938-5474989 5.5098 
chr20:5475853-5475885 6 
chr20:5483805-5483831 5.80769 
chr20:5486298-5486327 5.93103 
chr20:5486484-5486520 5.77778 
chr20:5487203-5487232 5.65517 
chr20:5487714-5487729 6 
chr20:5487761-5487779 5.88889 
chr20:5489563-5489647 5.91667 
chr20:5493683-5493706 5.73913 
chr20:5493924-5493951 5.66667 
chr20:5497561-5497603 5.83333 
chr20:5500167-5500182 6 
chr20:5501427-5501449 5.72727 
chr20:5504364-5504379 6 
chr20:5505283-5505319 5.41667 
chr20:5505539-5505638 5.81818 
chr20:5506221-5506237 5.9375 
chr20:5506548-5506582 6 
chr20:5507804-5507830 5.38462 
chr20:5509940-5509975 5.68571 
chr20:5510750-5510773 5.6087 
chr20:5510801-5510822 5.80952 
chr20:5511105-5511122 5.82353 
chr20:5511172-5511193 6 
chr20:5511346-5511375 6 
chr20:5513237-5513283 5.82609 
chr20:5513436-5513451 6 
chr20:5514021-5514049 5.71429 
chr20:5515304-5515322 6 
chr20:5516466-5516491 5.52 
chr20:5516668-5516684 6 
chr20:5517000-5517027 5.85185 
chr20:5517064-5517085 5.52381 
chr20:5518247-5518334 5.58621 
chr20:5519058-5519070 6 
chr20:5519392-5519412 5.65 
chr20:5520588-5520601 5.92308 
chr20:5521150-5521171 6 
chr20:5523552-5523586 5.76471 
chr20:5530135-5530156 5.80952 
chr20:5530394-5530417 6 
chr20:5530837-5530868 5.64516 
chr20:5530929-5530941 6 
chr20:5533611-5533649 5.28947 
chr20:5534780-5534798 5.94444 
chr20:5535631-5535656 5.32 
chr20:5536184-5536207 5.91304 
chr20:5538921-5538947 5.26923 
chr20:5539846-5539890 5.43182 
chr20:5545484-5545505 5.80952 
chr20:5545816-5545833 5.76471 
chr20:5548208-5548249 5.82927 
chr20:5548876-5548906 6 
chr20:5549553-5549568 6 
chr20:5549727-5549780 5.67925 
chr20:5551072-5551088 6 
chr20:5551558-5551583 5.96 
chr20:5553510-5553527 5.82353 
chr20:5556671-5556716 5.73333 
chr20:5557065-5557081 6 
chr20:5557679-5557721 5.57143 
chr20:5558136-5558180 5.75 
chr20:5561373-5561398 5.92 
chr20:5562460-5562493 6 
chr20:5562832-5562871 5.74359 
chr20:5563534-5563552 5.77778 
chr20:5563870-5563889 6 
chr20:5566258-5566283 5.84 
chr20:5569470-5569500 5.96667 
chr20:5573104-5573123 5.78947 
chr20:5575937-5575964 5.81481 
chr20:5576286-5576311 6 
chr20:5578819-5578849 5.73333 
chr20:5578872-5578891 6 
chr20:5579494-5579512 6 
chr20:5582007-5582027 6 
chr20:5583632-5583647 6 
chr20:5584392-5584405 6 
chr20:5585222-5585236 6 
chr20:5585420-5585447 6 
chr20:5587932-5587949 5.94118 
chr20:5588223-5588247 6 
chr20:5588260-5588283 5.6087 
chr20:5588467-5588479 6 
chr20:5591350-5591363 6 
chr20:5591685-5591711 5.26923 
chr20:5593010-5593031 6 
chr20:5593439-5593462 5.95652 
chr20:5595214-5595241 5.96296 
chr20:5595772-5595787 5.86667 
chr20:5595836-5595873 5.89189 
chr20:5596481-5596537 5.96429 
chr20:5596891-5596928 6 
chr20:5598994-5599034 5.65 
chr20:5599394-5599410 6 
chr20:5599565-5599585 5.85 
chr20:5600168-5600232 5.5 
chr20:5600521-5600543 5.63636 
chr20:5601223-5601253 6 
chr20:5601708-5601725 6 
chr20:5602366-5602401 5.82857 
chr20:5603182-5603194 6 
chr20:5603895-5603944 5.65306 
chr20:5604568-5604587 6 
chr20:5605193-5605209 6 
chr20:5606590-5606606 5.875 
chr20:5606896-5606931 5.57143 
chr20:5608714-5608748 5.88235 
chr20:5609205-5609222 6 
chr20:5609495-5609514 6 
chr20:5609946-5610000 5.94444 
chr20:5610915-5610929 6 
chr20:5612626-5612652 5.46154 
chr20:5613435-5613451 6 
chr20:5614214-5614231 5.76471 
chr20:5614815-5614828 6 
chr20:5616311-5616343 6 
chr20:5617041-5617070 5.93103 
chr20:5617204-5617227 5.73913 
chr20:5617777-5617815 5.92105 
chr20:5617861-5617877 6 
chr20:5618960-5618990 5.8 
chr20:5620661-5620718 5.89474 
chr20:5623874-5623892 5.88889 
chr20:5624249-5624266 5.88235 
chr20:5625417-5625440 5.82609 
chr20:5626756-5626776 6 
chr20:5626931-5626945 6 
chr20:5627179-5627205 6 
chr20:5627585-5627611 5.30769 
chr20:5629280-5629297 5.88235 
chr20:5629311-5629353 5.88095 
chr20:5630000-5630015 5.86667 
chr20:5630621-5630646 5.6 
chr20:5630958-5631024 5.56061 
chr20:5631704-5631727 5.6087 
chr20:5632397-5632411 6 
chr20:5633882-5633898 6 
chr20:5635111-5635124 5.92308 
chr20:5635246-5635268 6 
chr20:5636222-5636246 5.66667 
chr20:5637134-5637151 5.82353 
chr20:5639565-5639590 6 
chr20:5640969-5640994 5.96 
chr20:5642479-5642493 6 
chr20:5643248-5643263 6 
chr20:5644438-5644457 6 
chr20:5644716-5644742 6 
chr20:5644769-5644798 5.44828 
chr20:5644895-5644911 6 
chr20:5645331-5645352 5.52381 
chr20:5651500-5651524 5.91667 
chr20:5651869-5651884 6 
chr20:5652892-5652922 5.8 
chr20:5653320-5653444 5.95161 
chr20:5654126-5654143 5.94118 
chr20:5654462-5654488 5.65385 
chr20:5655283-5655300 6 
chr20:5655915-5655954 5.69231 
chr20:5657687-5657709 5.86364 
chr20:5659766-5659801 5.22857 
chr20:5660261-5660287 5.80769 
chr20:5661281-5661304 6 
chr20:5661599-5661611 6 
chr20:5662192-5662219 5.7037 
chr20:5663295-5663364 5.69565 
chr20:5664452-5664464 6 
chr20:5665378-5665423 5.8 
chr20:5665943-5665957 6 
chr20:5666844-5666879 5.34286 
chr20:5667964-5667995 5.87097 
chr20:5668758-5668781 5.6087 
chr20:5669598-5669636 5.68421 
chr20:5672115-5672129 6 
chr20:5672431-5672445 6 
chr20:5673047-5673099 6 
chr20:5674483-5674523 5.85 
chr20:5674677-5674709 5.78125 
chr20:5676050-5676119 5.63768 
chr20:5678145-5678157 6 
chr20:5678169-5678189 5.6 
chr20:5678649-5678677 5.96429 
chr20:5678796-5678816 5.8 
chr20:5679098-5679137 5.48718 
chr20:5679916-5680000 5.60714 
chr20:5681042-5681070 5.60714 
chr20:5681968-5682000 5.90625 
chr20:5683564-5683587 5.95652 
chr20:5684000-5684020 5.95 
chr20:5684141-5684162 5.7619 
chr20:5685624-5685655 6 
chr20:5686366-5686392 5.92308 
chr20:5687832-5687856 5.83333 
chr20:5688254-5688268 6 
chr20:5688417-5688447 5.73333 
chr20:5689794-5689808 6 
chr20:5690715-5690732 6 
chr20:5690885-5690929 5.97727 
chr20:5691065-5691117 5.94231 
chr20:5692628-5692661 5.69697 
chr20:5692776-5692797 5.57143 
chr20:5694520-5694591 5.97183 
chr20:5697389-5697405 6 
chr20:5698328-5698348 6 
chr20:5698656-5698673 6 
chr20:5700043-5700073 5.33333 
chr20:5702117-5702138 5.90476 
chr20:5702666-5702723 5.57895 
chr20:5704457-5704516 5.71186 
chr20:5704863-5704884 6 
chr20:5704967-5704984 5.88235 
chr20:5706210-5706236 5.80769 
chr20:5707500-5707514 6 
chr20:5709112-5709163 5.35294 
chr20:5709236-5709276 5.575 
chr20:5709576-5709588 6 
chr20:5710737-5710763 5.46154 
chr20:5711529-5711557 5.82143 
chr20:5712007-5712066 5.52542 
chr20:5714384-5714409 5.72 
chr20:5714804-5714827 5.73913 
chr20:5716396-5716454 5.72414 
chr20:5716658-5716730 5.48611 
chr20:5717516-5717530 6 
chr20:5720558-5720571 6 
chr20:5721484-5721500 6 
chr20:5721793-5721807 5.92857 
chr20:5723492-5723516 5.66667 
chr20:5724055-5724084 5.7931 
chr20:5725404-5725421 6 
chr20:5725522-5725555 5.84848 
chr20:5725837-5725866 6 
chr20:5726331-5726352 6 
chr20:5727352-5727373 5.7619 
chr20:5728699-5728721 6 
chr20:5729385-5729403 5.72222 
chr20:5729732-5729745 6 
chr20:5733261-5733274 6 
chr20:5733429-5733451 5.72727 
chr20:5735701-5735719 5.83333 
chr20:5736194-5736217 6 
chr20:5737310-5737349 5.79487 
chr20:5737689-5737731 6 
chr20:5738024-5738038 5.92857 
chr20:5738171-5738191 5.7 
chr20:5738245-5738257 6 
chr20:5738953-5739033 5.8625 
chr20:5739057-5739079 5.77273 
chr20:5739597-5739611 6 
chr20:5740346-5740364 5.83333 
chr20:5740635-5740664 5.89655 
chr20:5743617-5743632 6 
chr20:5743936-5743953 6 
chr20:5744592-5744611 6 
chr20:5744772-5744880 5.85185 
chr20:5745173-5745189 6 
chr20:5745706-5745730 5.54167 
chr20:5746415-5746437 6 
chr20:5747764-5747792 5.92857 
chr20:5748621-5748633 6 
chr20:5749550-5749562 6 
chr20:5750650-5750667 6 
chr20:5752249-5752273 5.375 
chr20:5752509-5752532 6 
chr20:5753394-5753422 5.75 
chr20:5754280-5754299 5.68421 
chr20:5754848-5754883 5.94286 
chr20:5756569-5756586 6 
chr20:5757410-5757448 5.44737 
chr20:5758753-5758775 5.77273 
chr20:5758929-5758941 6 
chr20:5759250-5759262 6 
chr20:5760617-5760636 6 
chr20:5763869-5763881 6 
chr20:5764795-5764816 5.95238 
chr20:5765069-5765110 5.80488 
chr20:5766442-5766454 6 
chr20:5767229-5767249 5.75 
chr20:5769774-5769805 5.83871 
chr20:5770222-5770235 6 
chr20:5771097-5771111 6 
chr20:5772209-5772245 5.52778 
chr20:5772413-5772442 5.41379 
chr20:5773050-5773079 6 
chr20:5773317-5773340 5.6087 
chr20:5775883-5775923 5.95 
chr20:5776247-5776270 6 
chr20:5776637-5776656 5.89474 
chr20:5777476-5777488 6 
chr20:5777824-5777854 5.33333 
chr20:5779263-5779276 6 
chr20:5779675-5779695 5.85 
chr20:5779892-5779957 5.6 
chr20:5780113-5780134 6 
chr20:5781331-5781343 6 
chr20:5781715-5781735 5.8 
chr20:5783249-5783307 5.65517 
chr20:5783801-5783824 5.73913 
chr20:5784516-5784549 5.39394 
chr20:5785039-5785071 5.34375 
chr20:5786233-5786255 5.72727 
chr20:5787939-5788042 5.70874 
chr20:5789015-5789070 5.25455 
chr20:5792700-5792747 6 
chr20:5793510-5793538 6 
chr20:5794573-5794611 5.78947 
chr20:5795281-5795318 6 
chr20:5796201-5796228 5.25926 
chr20:5796726-5796762 5.72222 
chr20:5797714-5797735 5.57143 
chr20:5798040-5798119 5.94937 
chr20:5798688-5798745 5.80702 
chr20:5799507-5799521 6 
chr20:5800578-5800603 5.96 
chr20:5800973-5800992 5.84211 
chr20:5802156-5802179 5.95652 
chr20:5803104-5803137 5.60606 
chr20:5803903-5803916 5.92308 
chr20:5804078-5804107 5.89655 
chr20:5805253-5805282 5.86207 
chr20:5807091-5807108 5.76471 
chr20:5811133-5811155 5.54545 
chr20:5811334-5811347 6 
chr20:5811570-5811589 5.68421 
chr20:5812373-5812390 6 
chr20:5812431-5812448 5.82353 
chr20:5813439-5813489 5.94 
chr20:5813778-5813802 5.5 
chr20:5814261-5814365 5.67308 
chr20:5814430-5814453 5.6087 
chr20:5817587-5817628 5.56098 
chr20:5820101-5820189 5.625 
chr20:5821647-5821670 5.73913 
chr20:5821816-5821844 6 
chr20:5823319-5823339 5.7 
chr20:5823933-5823966 5.57576 
chr20:5825416-5825453 5.89189 
chr20:5828193-5828226 5.18182 
chr20:5828847-5828872 5.72 
chr20:5830611-5830630 6 
chr20:5830758-5830792 6 
chr20:5831142-5831169 5.51852 
chr20:5832239-5832270 5.25806 
chr20:5832460-5832514 5.68519 
chr20:5833034-5833116 5.76829 
chr20:5834093-5834110 5.82353 
chr20:5834652-5834664 6 
chr20:5836009-5836029 6 
chr20:5837385-5837414 5.37931 
chr20:5837598-5837645 5.70213 
chr20:5838744-5838757 6 
chr20:5841516-5841552 5.88889 
chr20:5846898-5846930 5.34375 
chr20:5848516-5848539 5.78261 
chr20:5850951-5850995 5.81818 
chr20:5852346-5852506 5.8625 
chr20:5854415-5854445 5.96667 
chr20:5854908-5854923 6 
chr20:5855511-5855540 5.17241 
chr20:5856355-5856394 6 
chr20:5857350-5857389 5.69231 
chr20:5858086-5858115 5.93103 
chr20:5858461-5858495 6 
chr20:5860276-5860302 5.26923 
chr20:5862170-5862206 6 
chr20:5863638-5863688 5.7 
chr20:5865175-5865200 5.56 
chr20:5869756-5869781 5.76 
chr20:5870050-5870079 5.24138 
chr20:5870861-5870895 5.91176 
chr20:5872075-5872089 6 
chr20:5875235-5875256 5.61905 
chr20:5876640-5876654 6 
chr20:5877347-5877368 5.61905 
chr20:5878782-5878808 5.61538 
chr20:5883109-5883124 6 
chr20:5883871-5883893 5.59091 
chr20:5886000-5886018 5.72222 
chr20:5888547-5888570 5.73913 
chr20:5889078-5889117 5.92308 
chr20:5890415-5890493 5.82051 
chr20:5890660-5890726 6 
chr20:5891541-5891570 5.2069 
chr20:5893261-5893300 5.38462 
chr20:5894239-5894288 5.79592 
chr20:5898626-5898640 6 
chr20:5898794-5898812 6 
chr20:5899035-5899061 6 
chr20:5899456-5899486 6 
chr20:5903271-5903293 5.59091 
chr20:5906689-5906795 5.86792 
chr20:5908415-5908428 6 
chr20:5909649-5909665 5.8125 
chr20:5910743-5910775 5.6875 
chr20:5911586-5911611 5.88 
chr20:5912749-5912774 5.4 
chr20:5915260-5915286 5.96154 
chr20:5915442-5915454 6 
chr20:5915751-5915763 6 
chr20:5916086-5916109 6 
chr20:5918372-5918416 5.5 
chr20:5919491-5919592 5.75248 
chr20:5920132-5920156 5.625 
chr20:5928768-5928791 5.52174 
chr20:5929342-5929366 5.45833 
chr20:5931569-5931581 6 
chr20:5934084-5934132 5.70833 
chr20:5936395-5936438 5.76744 
chr20:5937055-5937082 5.77778 
chr20:5938186-5938206 5.75 
chr20:5938650-5938666 5.9375 
chr20:5939465-5939481 5.9375 
chr20:5940336-5940357 6 
chr20:5943000-5943026 6 
chr20:5944109-5944126 5.82353 
chr20:5944171-5944187 6 
chr20:5944339-5944374 5.31429 
chr20:5944765-5944777 6 
chr20:5946508-5946525 6 
chr20:5950239-5950251 6 
chr20:5951618-5951635 5.82353 
chr20:5952839-5952863 6 
chr20:5953193-5953213 5.9 
chr20:5955445-5955475 5.26667 
chr20:5956142-5956156 6 
chr20:5961038-5961065 5.33333 
chr20:5961519-5961554 5.48571 
chr20:5964345-5964360 5.86667 
chr20:5966087-5966099 6 
chr20:5969494-5969521 5.96296 
chr20:5975112-5975164 5.96154 
chr20:5975380-5975393 6 
chr20:5977810-5977842 6 
chr20:5979767-5979855 5.36364 
chr20:5979866-5980000 5.60448 
chr20:5980019-5980054 5.48571 
chr20:5980072-5980091 5.73684 
chr20:5980104-5980140 5.38889 
chr20:5984000-5984030 6 
chr20:5984418-5984446 5.57143 
chr20:5985601-5985632 5.51613 
chr20:5988736-5988749 6 
chr20:5989968-5989982 6 
chr20:5990723-5990735 6 
chr20:5992218-5992247 6 
chr20:5993788-5993824 5.41667 
chr20:5993868-5993880 6 
chr20:5994283-5994304 5.61905 
chr20:5996825-5996853 5.57143 
chr20:5997100-5997116 6 
chr20:5997612-5997650 5.92105 
chr20:5998272-5998289 5.82353 
chr20:5998862-5998878 6 
chr20:6000158-6000171 6 
chr20:6000334-6000351 6 
chr20:6001711-6001725 6 
chr20:6002241-6002295 5.27778 
chr20:6002981-6003000 6 
chr20:6004468-6004491 5.43478 
chr20:6006959-6006995 5.88889 
chr20:6007159-6007172 6 
chr20:6007728-6007742 6 
chr20:6008025-6008067 6 
chr20:6009039-6009101 5.83871 
chr20:6010000-6010021 5.7619 
chr20:6010767-6010804 5.32432 
chr20:6013009-6013023 6 
chr20:6013555-6013587 5.84375 
chr20:6013716-6013788 5.90278 
chr20:6016259-6016279 5.7 
chr20:6016436-6016461 5.76 
chr20:6016754-6016774 5.65 
chr20:6017334-6017398 5.76562 
chr20:6017599-6017635 5.69444 
chr20:6019907-6019959 5.76923 
chr20:6020740-6020760 5.9 
chr20:6022278-6022301 5.69565 
chr20:6023564-6023578 6 
chr20:6026090-6026132 5.83333 
chr20:6027458-6027479 5.61905 
chr20:6028063-6028120 5.75439 
chr20:6030062-6030106 5.20455 
chr20:6030128-6030160 5.46875 
chr20:6030512-6030529 5.88235 
chr20:6035284-6035298 6 
chr20:6035641-6035674 5.87879 
chr20:6035829-6035848 5.94737 
chr20:6038365-6038395 5.8 
chr20:6040969-6040993 5.83333 
chr20:6042754-6042782 5.64286 
chr20:6043371-6043398 6 
chr20:6045071-6045088 5.88235 
chr20:6047155-6047175 6 
chr20:6051150-6051173 5.52174 
chr20:6052098-6052110 6 
chr20:6052457-6052518 5.77049 
chr20:6053294-6053334 6 
chr20:6053950-6053962 6 
chr20:6054686-6054726 5.55 
chr20:6054880-6054903 5.47826 
chr20:6055170-6055187 6 
chr20:6056625-6056643 5.72222 
chr20:6058319-6058340 6 
chr20:6059279-6059302 5.78261 
chr20:6061232-6061248 5.8125 
chr20:6063290-6063316 5.57692 
chr20:6064340-6064362 5.77273 
chr20:6064933-6064957 5.54167 
chr20:6068278-6068306 5.35714 
chr20:6069273-6069287 6 
chr20:6071374-6071396 5.5 
chr20:6071808-6071828 5.65 
chr20:6071874-6071890 5.875 
chr20:6072584-6072596 6 
chr20:6074602-6074626 5.875 
chr20:6076010-6076022 6 
chr20:6077429-6077443 6 
chr20:6077702-6077733 5.70968 
chr20:6078437-6078474 5.51351 
chr20:6078884-6078909 5.52 
chr20:6079191-6079236 5.35556 
chr20:6080477-6080494 6 
chr20:6080630-6080650 5.65 
chr20:6081488-6081509 5.71429 
chr20:6083326-6083361 5.74286 
chr20:6084414-6084427 6 
chr20:6084500-6084527 5.77778 
chr20:6086695-6086721 6 
chr20:6087846-6087863 6 
chr20:6088144-6088165 5.52381 
chr20:6088334-6088371 5.37838 
chr20:6088500-6088524 5.5 
chr20:6089456-6089468 6 
chr20:6091409-6091427 6 
chr20:6092277-6092317 5.6 
chr20:6092500-6092523 5.86957 
chr20:6092673-6092697 5.66667 
chr20:6097025-6097086 5.42623 
chr20:6100732-6100748 5.875 
chr20:6101760-6101788 5.96429 
chr20:6104880-6104945 5.70769 
chr20:6105376-6105409 5.27273 
chr20:6105809-6105826 6 
chr20:6107191-6107223 5.5 
chr20:6107884-6107923 5.30769 
chr20:6110924-6110951 5.40741 
chr20:6111600-6111624 5.58333 
chr20:6111771-6111795 6 
chr20:6115676-6115697 5.57143 
chr20:6116457-6116505 5.6875 
chr20:6119367-6119379 6 
chr20:6120121-6120145 5.45833 
chr20:6124228-6124248 5.65 
chr20:6125860-6125877 6 
chr20:6130500-6130520 5.75 
chr20:6131681-6131693 6 
chr20:6140311-6140342 5.70968 
chr20:6142736-6142908 5.84302 
chr20:6146450-6146471 5.7619 
chr20:6146821-6146850 5.75862 
chr20:6146924-6146941 6 
chr20:6147675-6147699 5.91667 
chr20:6148481-6148524 5.83721 
chr20:6151240-6151274 6 
chr20:6152380-6152401 5.95238 
chr20:6154500-6154518 6 
chr20:6157403-6157437 5.52941 
chr20:6159789-6159895 5.88679 
chr20:6162333-6162375 5.45238 
chr20:6163907-6163919 6 
chr20:6167406-6167426 6 
chr20:6168700-6168727 5.66667 
chr20:6168752-6168770 6 
chr20:6173564-6173583 5.63158 
chr20:6175210-6175239 5.2069 
chr20:6181408-6181430 5.63636 
chr20:6184659-6184682 5.6087 
chr20:6185155-6185182 5.55556 
chr20:6186922-6186945 6 
chr20:6189702-6190212 5.65686 
chr20:6193948-6194000 5.84615 
chr20:6194023-6194059 5.83333 
chr20:6194100-6194129 5.48276 
chr20:6195713-6195756 5.62791 
chr20:6198735-6198760 6 
chr20:6200255-6200388 5.68421 
chr20:6200880-6200921 5.56098 
chr20:6202624-6202643 5.63158 
chr20:6205368-6205400 6 
chr20:6205787-6205804 6 
chr20:6206189-6206218 5.44828 
chr20:6211356-6211382 5.96154 
chr20:6212491-6212527 5.72222 
chr20:6212889-6212933 5.18182 
chr20:6213500-6213825 5.77231 
chr20:6216553-6216566 6 
chr20:6217219-6217245 5.73077 
chr20:6221221-6221361 5.70714 
chr20:6221422-6221443 5.57143 
chr20:6224443-6224455 6 
chr20:6227395-6227430 5.71429 
chr20:6227808-6227840 5.9375 
chr20:6229068-6229092 5.625 
chr20:6229598-6229619 5.61905 
chr20:6231788-6231804 6 
chr20:6231884-6231913 5.2069 
chr20:6233037-6233075 5.60526 
chr20:6236129-6236148 6 
chr20:6238840-6238892 5.69231 
chr20:6240924-6240942 5.77778 
chr20:6241848-6241868 6 
chr20:6242313-6242343 5.6 
chr20:6243918-6243939 5.57143 
chr20:6246842-6246904 5.77419 
chr20:6251142-6251362 5.57273 
chr20:6253653-6253670 6 
chr20:6253753-6253777 5.41667 
chr20:6254793-6254843 5.62 
chr20:6255141-6255165 5.79167 
chr20:6255936-6255960 5.75 
chr20:6256672-6256696 6 
chr20:6259181-6259193 6 
chr20:6260388-6260413 5.48 
chr20:6261048-6261105 5.29825 
chr20:6270414-6270479 5.64615 
chr20:6270738-6270763 5.44 
chr20:6271419-6271447 5.71429 
chr20:6273849-6273888 5.4359 
chr20:6274335-6274349 6 
chr20:6279872-6279961 5.2809 
chr20:6282278-6282307 5.44828 
chr20:6283479-6283500 5.52381 
chr20:6287111-6287123 6 
chr20:6287387-6287441 5.68519 
chr20:6289703-6289748 5.48889 
chr20:6293800-6293816 5.875 
chr20:6296609-6296628 5.63158 
chr20:6303104-6303126 5.81818 
chr20:6303984-6304059 5.86667 
chr20:6305591-6305622 5.87097 
chr20:6307336-6307362 5.53846 
chr20:6307714-6307993 5.48746 
chr20:6308000-6308061 5.36066 
chr20:6308155-6308370 5.81395 
chr20:6311180-6311207 5.25926 
chr20:6314870-6314898 5.28571 
chr20:6317783-6317815 5.65625 
chr20:6317943-6317962 5.63158 
chr20:6319529-6319552 5.56522 
chr20:6319700-6319721 5.7619 
chr20:6320152-6320194 5.2619 
chr20:6322969-6322997 5.39286 
chr20:6328087-6328151 5.6875 
chr20:6330342-6330365 5.69565 
chr20:6330700-6330720 5.75 
chr20:6332221-6332247 6 
chr20:6336315-6336341 5.76923 
chr20:6338036-6338074 5.15789 
chr20:6341273-6341298 5.8 
chr20:6342092-6342154 5.72581 
chr20:6346069-6346093 5.58333 
chr20:6349738-6349767 6 
chr20:6352596-6352641 5.77778 
chr20:6358205-6358228 5.91304 
chr20:6362409-6362434 5.52 
chr20:6371718-6371743 5.6 
chr20:6373382-6373408 6 
chr20:6374660-6374683 5.47826 
chr20:6377825-6377841 5.875 
chr20:6384835-6384864 6 
chr20:6386910-6386937 5.66667 
chr20:6390629-6390678 5.38776 
chr20:6391984-6392014 5.26667 
chr20:6392035-6392047 6 
chr20:6392617-6392668 5.33333 
chr20:6395533-6395583 5.3 
chr20:6395863-6395887 5.375 
chr20:6398804-6398831 5.33333 
chr20:6400075-6400107 5.25 
chr20:6404783-6404796 6 
chr20:6405715-6405738 5.6087 
chr20:6406658-6406764 5.46226 
chr20:6406793-6406829 5.38889 
chr20:6406846-6407017 5.30994 
chr20:6408684-6408709 5.68 
chr20:6408768-6408783 5.93333 
chr20:6413566-6413592 5.30769 
chr20:6413963-6414000 5.16216 
chr20:6418068-6418089 5.71429 
chr20:6418768-6418798 5.2 
chr20:6422052-6422075 6 
chr20:6423745-6423786 5.60976 
chr20:6424655-6424679 5.66667 
chr20:6424710-6424731 5.7619 
chr20:6427018-6427033 6 
chr20:6432520-6432545 5.48 
chr20:6434548-6434565 6 
chr20:6435397-6435426 5.72414 
chr20:6437922-6437936 6 
chr20:6437963-6438000 5.37838 
chr20:6438184-6438204 5.9 
chr20:6443119-6443139 5.75 
chr20:6443490-6443567 5.8961 
chr20:6448175-6448197 5.86364 
chr20:6455743-6455757 6 
chr20:6458169-6458197 5.46429 
chr20:6459528-6459553 5.56 
chr20:6459759-6459784 5.56 
chr20:6463232-6463303 5.16901 
chr20:6463568-6463594 5.84615 
chr20:6463944-6463957 6 
chr20:6464720-6464741 6 
chr20:6465584-6465602 5.72222 
chr20:6465735-6465767 5.625 
chr20:6468659-6468671 6 
chr20:6471376-6471403 5.22222 
chr20:6472382-6472420 5.76316 
chr20:6473249-6473279 5.4 
chr20:6475516-6475543 5.44444 
chr20:6478067-6478095 5.25 
chr20:6480694-6480707 6 
chr20:6482627-6482652 6 
chr20:6492921-6492945 6 
chr20:6493200-6493228 5.28571 
chr20:6497279-6497314 5.25714 
chr20:6502897-6502913 5.8125 
chr20:6506045-6506080 6 
chr20:6507167-6507191 5.66667 
chr20:6507633-6507667 5.97059 
chr20:6510049-6510092 6 
chr20:6515410-6515540 5.4 
chr20:6517657-6517709 5.46154 
chr20:6517788-6517812 5.41667 
chr20:6519109-6519121 6 
chr20:6519320-6519344 5.54167 
chr20:6519363-6519376 6 
chr20:6520785-6520808 5.91304 
chr20:6523344-6523374 5.3 
chr20:6525016-6525037 6 
chr20:6525458-6525495 5.32432 
chr20:6530168-6530229 5.60656 
chr20:6539895-6539924 5.89655 
chr20:6540249-6540290 5.82927 
chr20:6544912-6544960 6 
chr20:6548408-6548452 5.56818 
chr20:6548736-6548766 5.3 
chr20:6551656-6551685 5.41379 
chr20:6553019-6553058 5.46154 
chr20:6553951-6553992 5.78049 
chr20:6554957-6555000 5.46512 
chr20:6558387-6558412 5.64 
chr20:6558463-6558513 5.4 
chr20:6559873-6559892 5.84211 
chr20:6563467-6563519 5.94231 
chr20:6565601-6565668 5.76119 
chr20:6567297-6567382 5.72941 
chr20:6568144-6568161 5.82353 
chr20:6570060-6570084 5.75 
chr20:6573616-6573664 5.79167 
chr20:6578625-6578646 6 
chr20:6579458-6579492 6 
chr20:6580922-6580946 5.75 
chr20:6582756-6582782 5.65385 
chr20:6583404-6583445 5.43902 
chr20:6586280-6586314 5.91176 
chr20:6586644-6587000 5.69944 
chr20:6587220-6587261 5.78049 
chr20:6587889-6588188 5.63211 
chr20:6588597-6588619 6 
chr20:6590714-6590742 5.32143 
chr20:6590873-6590907 5.76471 
chr20:6591722-6591766 5.63636 
chr20:6591807-6591860 5.54717 
chr20:6592118-6592138 5.8 
chr20:6592378-6592556 5.44944 
chr20:6594803-6594845 5.2381 
chr20:6602209-6602238 5.27586 
chr20:6604542-6604608 5.36364 
chr20:6605764-6605791 5.33333 
chr20:6606923-6606943 5.7 
chr20:6607154-6607205 5.47059 
chr20:6607235-6607248 6 
chr20:6612067-6612118 5.35294 
chr20:6615748-6615992 5.78279 
chr20:6619012-6619034 6 
chr20:6619419-6619431 6 
chr20:6619760-6619781 5.66667 
chr20:6621037-6621072 5.31429 
chr20:6621811-6621832 5.80952 
chr20:6625037-6625056 5.68421 
chr20:6625843-6625975 5.43182 
chr20:6628155-6628189 5.67647 
chr20:6630643-6630668 6 
chr20:6634230-6634301 5.83099 
chr20:6636467-6636497 5.33333 
chr20:6636930-6637035 5.84762 
chr20:6638388-6638425 5.45946 
chr20:6638466-6638522 5.58929 
chr20:6638542-6638577 5.42857 
chr20:6639127-6639147 6 
chr20:6645134-6645164 5.63333 
chr20:6646252-6646413 5.62112 
chr20:6646500-6646526 5.92308 
chr20:6647054-6647069 6 
chr20:6649083-6649106 5.6087 
chr20:6650000-6650052 5.75 
chr20:6654366-6654390 5.41667 
chr20:6655380-6655416 5.77778 
chr20:6655876-6655892 6 
chr20:6663392-6663421 5.34483 
chr20:6664331-6664351 6 
chr20:6665482-6665528 5.3913 
chr20:6666680-6666711 5.45161 
chr20:6667436-6667516 5.7875 
chr20:6667539-6667574 5.51429 
chr20:6668238-6668265 5.2963 
chr20:6669541-6669657 5.66379 
chr20:6669802-6669834 5.5 
chr20:6670244-6670273 5.51724 
chr20:6671448-6671477 5.62069 
chr20:6676020-6676048 5.5 
chr20:6677392-6677436 5.63636 
chr20:6680025-6680299 5.78467 
chr20:6683142-6683162 5.7 
chr20:6688747-6688771 6 
chr20:6689724-6689736 6 
chr20:6691738-6691754 6 
chr20:6693532-6693545 6 
chr20:6694797-6694855 5.81034 
chr20:6696000-6696024 5.83333 
chr20:6697050-6697112 5.74194 
chr20:6699917-6699933 5.8125 
chr20:6701194-6701261 5.86567 
chr20:6701771-6701796 5.88 
chr20:6705570-6705635 5.64615 
chr20:6709401-6709422 5.85714 
chr20:6711207-6711231 5.91667 
chr20:6716556-6716609 5.30189 
chr20:6722091-6722107 6 
chr20:6723560-6723603 6 
chr20:6723978-6724005 5.48148 
chr20:6728470-6728519 5.79592 
chr20:6729858-6729893 5.37143 
chr20:6731065-6731097 5.3125 
chr20:6732573-6732591 5.83333 
chr20:6732951-6732976 6 
chr20:6733435-6733482 5.34043 
chr20:6733747-6733782 5.34286 
chr20:6736466-6736504 5.52632 
chr20:6738902-6738915 5.92308 
chr20:6740693-6740713 5.75 
chr20:6741790-6741816 6 
chr20:6744770-6744808 5.68421 
chr20:6746236-6746270 5.70588 
chr20:6746629-6746644 6 
chr20:6747929-6747945 6 
chr20:6748145-6748168 5.43478 
chr20:6748317-6748352 5.45714 
chr20:6748368-6748393 5.36 
chr20:6749787-6749818 5.83871 
chr20:6750259-6750295 6 
chr20:6754510-6754525 6 
chr20:6755172-6755206 5.58824 
chr20:6756447-6756474 5.51852 
chr20:6759755-6759813 5.56897 
chr20:6759860-6759878 5.83333 
chr20:6762960-6762984 6 
chr20:6764320-6764380 5.26667 
chr20:6765134-6765155 6 
chr20:6765495-6765513 6 
chr20:6765647-6765676 5.86207 
chr20:6766517-6766560 5.72093 
chr20:6767916-6767940 5.95833 
chr20:6768887-6768905 5.88889 
chr20:6776797-6776809 6 
chr20:6783271-6783315 5.47727 
chr20:6783409-6783528 5.62185 
chr20:6784403-6784425 6 
chr20:6785515-6785539 5.66667 
chr20:6786549-6786578 5.68966 
chr20:6786811-6786834 5.56522 
chr20:6787621-6787698 5.68831 
chr20:6788671-6788697 6 
chr20:6791413-6791453 5.9 
chr20:6792908-6792945 5.27027 
chr20:6794462-6794503 5.70732 
chr20:6798413-6798441 5.67857 
chr20:6800835-6800856 5.52381 
chr20:6802692-6802704 6 
chr20:6803200-6803216 6 
chr20:6803823-6803850 5.33333 
chr20:6804337-6804354 6 
chr20:6808358-6808374 6 
chr20:6808638-6808667 5.75862 
chr20:6810130-6810176 5.82609 
chr20:6815021-6815110 5.91011 
chr20:6815360-6815386 5.34615 
chr20:6815777-6815800 5.56522 
chr20:6816575-6816598 5.82609 
chr20:6819621-6819659 5.52632 
chr20:6821899-6822024 5.84 
chr20:6824964-6825009 5.86667 
chr20:6827938-6827970 5.625 
chr20:6832130-6832155 5.4 
chr20:6832584-6832602 6 
chr20:6835426-6835459 5.93939 
chr20:6837635-6837655 5.95 
chr20:6851908-6851978 5.42857 
chr20:6852934-6852956 5.77273 
chr20:6854728-6854750 5.63636 
chr20:6855246-6855322 5.89474 
chr20:6855890-6855907 5.82353 
chr20:6859400-6859425 5.88 
chr20:6860211-6860234 5.95652 
chr20:6860566-6860583 6 
chr20:6863009-6863050 5.65854 
chr20:6864500-6864519 5.84211 
chr20:6866106-6866129 6 
chr20:6866764-6866789 5.44 
chr20:6870600-6870625 5.88 
chr20:6871536-6871572 6 
chr20:6872654-6872673 5.68421 
chr20:6874233-6874255 5.86364 
chr20:6874637-6874651 6 
chr20:6875040-6875065 5.44 
chr20:6877581-6877595 6 
chr20:6878271-6878297 5.65385 
chr20:6883482-6883503 5.85714 
chr20:6883639-6883685 5.6087 
chr20:6884377-6884391 6 
chr20:6885089-6885109 5.85 
chr20:6885259-6885271 6 
chr20:6885820-6885863 5.48837 
chr20:6887991-6888013 5.95455 
chr20:6890921-6890967 5.52174 
chr20:6891711-6891738 6 
chr20:6897770-6897796 5.53846 
chr20:6899134-6899149 6 
chr20:6899181-6899197 6 
chr20:6899275-6899288 6 
chr20:6900280-6900308 5.96429 
chr20:6900463-6900477 6 
chr20:6903361-6903388 5.77778 
chr20:6904000-6904022 6 
chr20:6905104-6905128 5.75 
chr20:6907888-6907913 6 
chr20:6908308-6908341 6 
chr20:6917122-6917140 5.88889 
chr20:6919064-6919131 5.41791 
chr20:6919574-6919673 5.28283 
chr20:6925795-6925842 5.46809 
chr20:6926183-6926212 5.24138 
chr20:6927596-6927648 5.25 
chr20:6927669-6927739 5.68571 
chr20:6928156-6928197 5.46341 
chr20:6928282-6928312 5.46667 
chr20:6930084-6930153 5.72464 
chr20:6931897-6931917 6 
chr20:6932384-6932427 6 
chr20:6934279-6934326 5.29787 
chr20:6935894-6935915 5.57143 
chr20:6937573-6937601 5.75 
chr20:6942010-6942032 5.63636 
chr20:6949403-6949429 5.96154 
chr20:6950899-6950925 5.26923 
chr20:6955837-6955867 5.6 
chr20:6956784-6956803 5.84211 
chr20:6958448-6958461 5.92308 
chr20:6960923-6960944 5.52381 
chr20:6967000-6967022 5.68182 
chr20:6967134-6967147 5.92308 
chr20:6967835-6967852 6 
chr20:6969228-6969249 5.52381 
chr20:6973975-6973992 5.76471 
chr20:6976281-6976300 5.94737 
chr20:6979083-6979103 5.9 
chr20:6979359-6979378 5.89474 
chr20:6979694-6979737 5.67442 
chr20:6980711-6980733 5.72727 
chr20:6981049-6981065 6 
chr20:6982519-6982553 5.58824 
chr20:6982980-6983000 5.65 
chr20:6983812-6983830 5.88889 
chr20:6985038-6985060 5.72727 
chr20:6986247-6986283 5.77778 
chr20:6988902-6988918 5.9375 
chr20:6989222-6989237 6 
chr20:6989756-6989784 5.28571 
chr20:6994608-6994634 5.42308 
chr20:6994912-6994930 5.83333 
chr20:6999279-6999339 5.33333 
chr20:6999417-6999452 5.74286 
chr20:7002961-7003000 5.82051 
chr20:7005206-7005238 5.375 
chr20:7006482-7006516 5.76471 
chr20:7012679-7012714 5.42857 
chr20:7013182-7013203 6 
chr20:7013377-7013399 5.90909 
chr20:7015053-7015071 6 
chr20:7016685-7016742 5.52632 
chr20:7016755-7016820 5.32308 
chr20:7017392-7017420 5.28571 
chr20:7019510-7019536 5.46154 
chr20:7020197-7020237 6 
chr20:7024322-7024342 5.95 
chr20:7025539-7025568 5.86207 
chr20:7026480-7026507 5.81481 
chr20:7028149-7028177 6 
chr20:7030709-7030734 5.64 
chr20:7031276-7031316 5.2 
chr20:7036530-7036555 6 
chr20:7038014-7038039 5.48 
chr20:7045203-7045271 5.26471 
chr20:7045296-7045362 5.34848 
chr20:7046784-7046814 5.5 
chr20:7048102-7048140 5.44737 
chr20:7049567-7049604 5.89189 
chr20:7053614-7053652 5.44737 
chr20:7054382-7054411 5.82759 
chr20:7055309-7055333 5.625 
chr20:7058135-7058201 5.33333 
chr20:7060101-7060146 5.46667 
chr20:7065774-7065811 5.32432 
chr20:7066558-7066710 5.625 
chr20:7066736-7066765 5.31034 
chr20:7066824-7066979 5.38065 
chr20:7070430-7070625 5.71282 
chr20:7072465-7072492 5.77778 
chr20:7072766-7072789 5.82609 
chr20:7075940-7075964 5.45833 
chr20:7076507-7076528 6 
chr20:7079671-7079699 5.46429 
chr20:7080721-7080744 5.43478 
chr20:7081433-7081454 5.57143 
chr20:7083149-7083182 6 
chr20:7085433-7085474 5.14634 
chr20:7085959-7086006 6 
chr20:7086500-7086518 6 
chr20:7086673-7086719 5.80435 
chr20:7086765-7086814 5.32653 
chr20:7087167-7087202 5.88571 
chr20:7087214-7087242 5.57143 
chr20:7087254-7087312 5.7931 
chr20:7087324-7087346 5.90909 
chr20:7087755-7087776 5.61905 
chr20:7088058-7088081 5.86957 
chr20:7088477-7088500 5.56522 
chr20:7090364-7090377 6 
chr20:7090480-7090520 5.375 
chr20:7094232-7094244 6 
chr20:7095724-7095736 6 
chr20:7096788-7096810 6 
chr20:7096821-7096836 6 
chr20:7105289-7105333 5.86364 
chr20:7105463-7105483 5.7 
chr20:7107092-7107130 5.65789 
chr20:7107987-7108012 5.84 
chr20:7109996-7110022 5.46154 
chr20:7114560-7114588 5.67857 
chr20:7115809-7115842 5.39394 
chr20:7115859-7115949 5.18889 
chr20:7116058-7116097 5.33333 
chr20:7117091-7117218 5.74016 
chr20:7120607-7120625 6 
chr20:7122280-7122321 5.97561 
chr20:7123262-7123279 6 
chr20:7125788-7125802 6 
chr20:7126024-7126078 5.42593 
chr20:7126147-7126165 5.94444 
chr20:7126392-7126404 6 
chr20:7130232-7130248 6 
chr20:7131567-7131596 5.24138 
chr20:7137862-7137903 5.60976 
chr20:7139587-7139608 5.57143 
chr20:7141933-7141958 5.32 
chr20:7143971-7144012 5.56098 
chr20:7146392-7146410 6 
chr20:7151776-7151791 5.86667 
chr20:7152148-7152174 5.84615 
chr20:7155244-7155271 5.66667 
chr20:7156232-7156246 6 
chr20:7158982-7159006 5.375 
chr20:7159699-7159769 5.35714 
chr20:7160779-7160800 5.80952 
chr20:7161997-7162057 5.73333 
chr20:7162600-7162716 5.77586 
chr20:7163556-7163592 6 
chr20:7164256-7164289 5.21212 
chr20:7166041-7166065 5.375 
chr20:7171664-7171697 5.45455 
chr20:7175055-7175080 5.44 
chr20:7175250-7175345 5.74737 
chr20:7177231-7177245 6 
chr20:7180963-7180993 5.6 
chr20:7182689-7182714 6 
chr20:7184032-7184119 5.45977 
chr20:7185663-7185696 5.57576 
chr20:7186000-7186021 5.57143 
chr20:7187722-7187759 5.59459 
chr20:7193038-7193057 5.73684 
chr20:7193943-7193982 5.82051 
chr20:7194928-7194943 6 
chr20:7196073-7196103 5.63333 
chr20:7197125-7197149 6 
chr20:7197284-7197300 6 
chr20:7197347-7197410 5.39683 
chr20:7199379-7199396 5.94118 
chr20:7201583-7201697 5.7193 
chr20:7201736-7201831 5.58947 
chr20:7202548-7202574 5.30769 
chr20:7203721-7203745 6 
chr20:7204649-7204666 6 
chr20:7205470-7205488 5.72222 
chr20:7208046-7208065 5.68421 
chr20:7208096-7208137 5.34146 
chr20:7208237-7208258 5.85714 
chr20:7209139-7209175 5.44444 
chr20:7214756-7214771 6 
chr20:7214811-7214852 5.26829 
chr20:7215840-7215886 5.80435 
chr20:7219397-7219597 5.775 
chr20:7223480-7223500 5.6 
chr20:7225211-7225235 5.75 
chr20:7227295-7227339 5.45455 
chr20:7228092-7228108 5.8125 
chr20:7228867-7228912 5.4 
chr20:7229051-7229073 5.5 
chr20:7230910-7230936 5.88462 
chr20:7233188-7233222 5.73529 
chr20:7234423-7234448 5.36 
chr20:7235539-7235570 5.6129 
chr20:7237506-7237548 5.40476 
chr20:7238202-7238243 5.85366 
chr20:7239701-7239743 5.35714 
chr20:7240137-7240161 5.45833 
chr20:7240264-7240283 5.84211 
chr20:7241041-7241076 5.57143 
chr20:7243083-7243159 5.51316 
chr20:7246658-7246673 6 
chr20:7249127-7249153 5.76923 
chr20:7250204-7250216 6 
chr20:7251214-7251239 5.76 
chr20:7253649-7253664 6 
chr20:7254201-7254215 6 
chr20:7254627-7254641 6 
chr20:7256108-7256131 5.73913 
chr20:7261202-7261237 5.45714 
chr20:7264345-7264381 5.63889 
chr20:7264414-7264449 5.28571 
chr20:7267433-7267467 5.52941 
chr20:7268436-7268500 5.73438 
chr20:7268505-7268536 5.6129 
chr20:7268553-7268567 6 
chr20:7272066-7272098 5.3125 
chr20:7274345-7274363 6 
chr20:7276572-7276587 5.93333 
chr20:7276602-7276632 5.46667 
chr20:7277243-7277277 5.79412 
chr20:7279868-7279888 5.7 
chr20:7281620-7281642 5.63636 
chr20:7283990-7284017 5.33333 
chr20:7284979-7285009 5.63333 
chr20:7289157-7289207 5.18 
chr20:7289371-7289396 5.36 
chr20:7291694-7291726 5.28125 
chr20:7292275-7292302 5.25926 
chr20:7294635-7294744 5.42202 
chr20:7295838-7295861 5.91304 
chr20:7296599-7296623 5.95833 
chr20:7296977-7297000 5.82609 
chr20:7299500-7299535 5.48571 
chr20:7301625-7301663 5.89474 
chr20:7303219-7303260 5.21951 
chr20:7303755-7303783 5.82143 
chr20:7305080-7305122 5.5 
chr20:7306614-7306669 5.43636 
chr20:7308445-7308475 5.23333 
chr20:7315741-7315773 5.84375 
chr20:7316013-7316047 5.35294 
chr20:7319500-7319530 5.2 
chr20:7321272-7321289 5.82353 
chr20:7321676-7321711 5.82857 
chr20:7323330-7323349 6 
chr20:7326278-7326371 5.73118 
chr20:7327573-7327608 6 
chr20:7328626-7328653 5.33333 
chr20:7332341-7332371 5.46667 
chr20:7334643-7334676 5.57576 
chr20:7340322-7340370 5.20833 
chr20:7342354-7342378 5.66667 
chr20:7347540-7347553 6 
chr20:7347562-7347601 5.46154 
chr20:7349187-7349240 5.84906 
chr20:7350475-7350500 5.44 
chr20:7353180-7353202 5.72727 
chr20:7354345-7354357 6 
chr20:7355592-7355605 6 
chr20:7355760-7355800 5.7 
chr20:7356162-7356191 5.24138 
chr20:7356703-7356723 5.75 
chr20:7356946-7356973 5.33333 
chr20:7358604-7358624 5.9 
chr20:7361755-7361785 6 
chr20:7364232-7364260 5.82143 
chr20:7366569-7366597 5.75 
chr20:7368589-7368613 6 
chr20:7369000-7369027 5.96296 
chr20:7369072-7369143 5.28169 
chr20:7369761-7369806 5.84444 
chr20:7373882-7373917 6 
chr20:7374010-7374028 6 
chr20:7375375-7375393 5.72222 
chr20:7379077-7379114 5.81081 
chr20:7382091-7382117 5.5 
chr20:7383655-7383699 5.45455 
chr20:7383835-7383854 5.63158 
chr20:7384205-7384230 5.4 
chr20:7385000-7385045 5.33333 
chr20:7385454-7385474 6 
chr20:7386093-7386137 5.15909 
chr20:7386500-7386519 5.78947 
chr20:7386626-7386664 5.78947 
chr20:7387109-7387140 5.67742 
chr20:7388929-7388956 6 
chr20:7392311-7392332 5.80952 
chr20:7394072-7394112 6 
chr20:7394263-7394284 5.95238 
chr20:7394510-7394559 5.87755 
chr20:7396564-7396590 5.30769 
chr20:7400607-7400646 5.30769 
chr20:7401094-7401124 5.6 
chr20:7401172-7401230 5.63793 
chr20:7401738-7401777 5.58974 
chr20:7409571-7409611 5.475 
chr20:7410774-7410826 5.44231 
chr20:7413378-7413507 5.85271 
chr20:7414086-7414119 5.33333 
chr20:7415971-7416192 5.63348 
chr20:7416204-7416230 5.73077 
chr20:7416237-7416329 5.51087 
chr20:7416661-7416697 5.55556 
chr20:7416769-7416802 5.18182 
chr20:7418284-7418320 5.83333 
chr20:7418730-7418743 5.92308 
chr20:7419220-7419265 5.91111 
chr20:7420363-7420417 5.53704 
chr20:7420972-7421000 5.75 
chr20:7423079-7423106 5.33333 
chr20:7424992-7425012 6 
chr20:7425241-7425272 5.48387 
chr20:7426247-7426284 5.89189 
chr20:7426571-7426592 5.90476 
chr20:7426855-7426872 5.76471 
chr20:7427637-7427668 5.41935 
chr20:7433926-7433948 5.5 
chr20:7440913-7440943 5.36667 
chr20:7441094-7441125 5.3871 
chr20:7441985-7442016 5.90323 
chr20:7442069-7442090 6 
chr20:7443791-7443814 5.65217 
chr20:7446595-7446625 5.53333 
chr20:7448265-7448294 5.27586 
chr20:7448347-7448371 5.375 
chr20:7450281-7450311 5.6 
chr20:7450727-7450740 6 
chr20:7454384-7454427 5.27907 
chr20:7459977-7460045 5.29412 
chr20:7460260-7460301 5.31707 
chr20:7462203-7462247 5.47727 
chr20:7466051-7466077 5.5 
chr20:7468423-7468439 6 
chr20:7468660-7468677 5.76471 
chr20:7470524-7470552 5.85714 
chr20:7472032-7472044 6 
chr20:7472214-7472240 5.46154 
chr20:7474104-7474140 5.83333 
chr20:7476150-7476177 5.88889 
chr20:7480523-7480550 6 
chr20:7483342-7483358 6 
chr20:7487764-7487796 5.90625 
chr20:7488624-7488644 5.85 
chr20:7492445-7492482 5.37838 
chr20:7496608-7496635 5.55556 
chr20:7496685-7496709 5.5 
chr20:7499863-7499875 6 
chr20:7504883-7504912 5.24138 
chr20:7504942-7505000 5.93103 
chr20:7506264-7506295 5.67742 
chr20:7507243-7507293 5.96 
chr20:7509251-7509266 6 
chr20:7510267-7510284 6 
chr20:7513795-7513814 5.78947 
chr20:7514531-7514550 5.78947 
chr20:7519783-7519801 5.88889 
chr20:7520210-7520222 6 
chr20:7522887-7522921 5.35294 
chr20:7523489-7523506 5.76471 
chr20:7523623-7523656 5.21212 
chr20:7526106-7526127 5.7619 
chr20:7528195-7528216 5.71429 
chr20:7530736-7530751 5.86667 
chr20:7532240-7532262 5.68182 
chr20:7534537-7534565 5.57143 
chr20:7534695-7534721 5.53846 
chr20:7535074-7535097 5.91304 
chr20:7535144-7535171 5.2963 
chr20:7536957-7537005 5.9375 
chr20:7538065-7538080 5.93333 
chr20:7538402-7538417 5.93333 
chr20:7538673-7538736 5.84127 
chr20:7538826-7538851 5.76 
chr20:7538951-7538968 6 
chr20:7543428-7543456 6 
chr20:7543733-7543769 5.80556 
chr20:7543935-7544054 5.76471 
chr20:7544480-7544497 6 
chr20:7545241-7545260 5.68421 
chr20:7547456-7547478 5.72727 
chr20:7549426-7549448 5.81818 
chr20:7550424-7550438 6 
chr20:7554174-7554280 5.35849 
chr20:7557581-7557602 5.57143 
chr20:7557613-7557637 5.66667 
chr20:7558844-7558903 5.20339 
chr20:7563889-7563914 5.48 
chr20:7563926-7563960 5.64706 
chr20:7564251-7564274 6 
chr20:7567619-7567651 5.5 
chr20:7568222-7568261 5.58974 
chr20:7568608-7568640 5.34375 
chr20:7568659-7568681 5.59091 
chr20:7573391-7573415 5.375 
chr20:7575035-7575064 5.89655 
chr20:7576713-7576728 6 
chr20:7578877-7578926 5.73469 
chr20:7583726-7583760 5.35294 
chr20:7585342-7585391 5.44898 
chr20:7588787-7588814 5.7037 
chr20:7589430-7589445 6 
chr20:7589483-7589513 5.36667 
chr20:7591397-7591416 5.84211 
chr20:7591647-7591674 5.2963 
chr20:7592219-7592250 6 
chr20:7593568-7593581 5.92308 
chr20:7596039-7596051 6 
chr20:7596891-7596924 5.36364 
chr20:7599508-7599531 5.52174 
chr20:7600071-7600106 5.48571 
chr20:7601314-7601334 6 
chr20:7601668-7601698 5.3 
chr20:7602276-7602315 5.5641 
chr20:7602423-7602453 5.8 
chr20:7607801-7607818 6 
chr20:7610731-7610749 5.72222 
chr20:7611093-7611133 5.8 
chr20:7611429-7611531 5.86275 
chr20:7612912-7612942 5.8 
chr20:7614193-7614205 6 
chr20:7615492-7615514 5.63636 
chr20:7621898-7621917 6 
chr20:7622713-7622733 6 
chr20:7627145-7627178 5.21212 
chr20:7630372-7630398 5.34615 
chr20:7632148-7632193 5.77778 
chr20:7633894-7633913 5.89474 
chr20:7634846-7634874 5.32143 
chr20:7638613-7638688 5.92 
chr20:7640080-7640169 5.31461 
chr20:7641837-7641903 5.5303 
chr20:7642043-7642068 5.52 
chr20:7644016-7644059 5.90698 
chr20:7646708-7646729 6 
chr20:7647055-7647081 5.42308 
chr20:7651365-7651378 6 
chr20:7653870-7653909 5.46154 
chr20:7656094-7656124 5.56667 
chr20:7658000-7658024 5.70833 
chr20:7658952-7658971 5.84211 
chr20:7659749-7659770 6 
chr20:7660058-7660082 6 
chr20:7660681-7660713 5.96875 
chr20:7661879-7661894 5.93333 
chr20:7662582-7662644 5.19355 
chr20:7667500-7667576 5.64474 
chr20:7671711-7671751 5.225 
chr20:7672239-7672267 5.92857 
chr20:7674402-7674429 5.25926 
chr20:7677750-7677796 5.23913 
chr20:7679609-7679641 5.84375 
chr20:7682096-7682115 5.63158 
chr20:7682245-7682289 5.61364 
chr20:7683147-7683233 5.82558 
chr20:7683945-7683987 5.2381 
chr20:7685786-7685832 5.80435 
chr20:7686952-7686984 5.5625 
chr20:7690299-7690333 5.44118 
chr20:7691120-7691145 6 
chr20:7694943-7694966 5.6087 
chr20:7695609-7695676 5.50746 
chr20:7696519-7696553 5.5 
chr20:7698893-7698912 5.63158 
chr20:7700007-7700026 6 
chr20:7701584-7701621 5.91892 
chr20:7702027-7702046 5.89474 
chr20:7703054-7703084 5.7 
chr20:7705851-7705873 6 
chr20:7708470-7708492 5.90909 
chr20:7709649-7709677 5.57143 
chr20:7713377-7713389 6 
chr20:7715710-7715800 5.84444 
chr20:7716596-7716615 6 
chr20:7719905-7719933 5.39286 
chr20:7725920-7725947 5.40741 
chr20:7726098-7726117 5.63158 
chr20:7728110-7728133 5.56522 
chr20:7728530-7728552 5.5 
chr20:7730405-7730434 5.65517 
chr20:7732117-7732196 5.59494 
chr20:7746281-7746322 5.41463 
chr20:7746706-7746744 5.36842 
chr20:7746864-7746886 6 
chr20:7750862-7750887 6 
chr20:7753380-7753392 6 
chr20:7755039-7755087 5.58333 
chr20:7756220-7756240 6 
chr20:7756633-7756656 5.69565 
chr20:7763618-7763668 5.84 
chr20:7765903-7765956 5.98113 
chr20:7766036-7766067 5.83871 
chr20:7766141-7766261 5.75 
chr20:7766566-7766598 5.34375 
chr20:7767277-7767299 5.54545 
chr20:7767944-7767973 6 
chr20:7768053-7768119 5.27273 
chr20:7768381-7768411 5.26667 
chr20:7768536-7768559 6 
chr20:7768705-7768829 5.87097 
chr20:7771291-7771318 5.7037 
chr20:7771743-7771763 5.65 
chr20:7774390-7774410 5.65 
chr20:7774682-7774701 5.73684 
chr20:7775090-7775115 5.48 
chr20:7778258-7778291 5.18182 
chr20:7786500-7786536 5.30556 
chr20:7790135-7790152 6 
chr20:7791370-7791386 6 
chr20:7793789-7793802 6 
chr20:7794057-7794070 5.92308 
chr20:7795827-7795851 5.91667 
chr20:7797573-7797618 5.15556 
chr20:7798360-7798419 5.47458 
chr20:7799421-7799445 5.83333 
chr20:7799465-7799489 5.66667 
chr20:7801339-7801362 5.69565 
chr20:7802211-7802241 5.46667 
chr20:7803690-7803757 5.8806 
chr20:7804642-7804666 5.41667 
chr20:7806616-7806631 5.93333 
chr20:7807339-7807355 6 
chr20:7815255-7815292 5.67568 
chr20:7815757-7815779 5.59091 
chr20:7820316-7820331 6 
chr20:7821500-7821544 5.18182 
chr20:7826983-7827000 6 
chr20:7827454-7827479 5.76 
chr20:7828828-7828869 6 
chr20:7829869-7829890 5.57143 
chr20:7831154-7831171 6 
chr20:7840264-7840373 5.89908 
chr20:7849937-7849958 5.85714 
chr20:7854532-7854544 6 
chr20:7856822-7856849 5.51852 
chr20:7857702-7857748 5.78261 
chr20:7858332-7858367 5.4 
chr20:7859236-7859261 5.32 
chr20:7859559-7859581 5.63636 
chr20:7862730-7862765 5.54286 
chr20:7864850-7864862 6 
chr20:7865067-7865088 5.85714 
chr20:7870000-7870023 5.73913 
chr20:7870848-7870873 6 
chr20:7871171-7871204 5.60606 
chr20:7872717-7872742 5.64 
chr20:7873394-7873447 5.49057 
chr20:7876536-7876557 6 
chr20:7877365-7877378 6 
chr20:7884092-7884192 5.42 
chr20:7884241-7884321 5.4875 
chr20:7884365-7884473 5.37037 
chr20:7884505-7884544 6 
chr20:7885410-7885459 5.38776 
chr20:7889040-7889063 5.56522 
chr20:7889634-7889662 5.32143 
chr20:7890007-7890046 5.84615 
chr20:7891466-7891500 5.5 
chr20:7893077-7893107 5.73333 
chr20:7893809-7893827 5.72222 
chr20:7895990-7896051 5.67213 
chr20:7896226-7896289 5.42857 
chr20:7896538-7896569 5.35484 
chr20:7896812-7896841 5.72414 
chr20:7896910-7896949 5.48718 
chr20:7897986-7898007 6 
chr20:7900075-7900087 6 
chr20:7900519-7900548 5.58621 
chr20:7903968-7903983 5.93333 
chr20:7904817-7904879 5.74194 
chr20:7906696-7906715 5.68421 
chr20:7908000-7908039 5.23077 
chr20:7909706-7909740 6 
chr20:7912391-7912420 5.65517 
chr20:7913010-7913036 5.30769 
chr20:7915292-7915306 6 
chr20:7916649-7916673 5.875 
chr20:7917150-7917215 5.76923 
chr20:7921564-7921593 5.17241 
chr20:7923322-7923339 5.82353 
chr20:7927120-7927151 5.74194 
chr20:7928417-7928450 5.72727 
chr20:7928622-7928650 5.21429 
chr20:7929880-7929908 5.35714 
chr20:7931740-7931763 5.69565 
chr20:7938895-7938921 5.61538 
chr20:7939564-7939614 5.52 
chr20:7939837-7939852 6 
chr20:7940056-7940081 5.32 
chr20:7940158-7940181 6 
chr20:7941825-7941854 5.58621 
chr20:7942463-7942475 6 
chr20:7943450-7943469 5.89474 
chr20:7944898-7944934 5.16667 
chr20:7946569-7946616 5.74468 
chr20:7959720-7959750 5.43333 
chr20:7964146-7964168 5.5 
chr20:7965872-7965933 5.86885 
chr20:7966333-7966369 5.25 
chr20:7967363-7967397 5.55882 
chr20:7967519-7967531 6 
chr20:7967666-7967678 6 
chr20:7972061-7972084 5.52174 
chr20:7972204-7972225 5.90476 
chr20:7973445-7973486 5.73171 
chr20:7974428-7974442 6 
chr20:7974838-7974883 5.11111 
chr20:7978059-7978074 5.93333 
chr20:7985695-7985719 5.375 
chr20:7986347-7986396 5.34694 
chr20:7987397-7987417 5.85 
chr20:7990508-7990524 6 
chr20:7990623-7990669 5.41304 
chr20:7991034-7991072 5.36842 
chr20:7992170-7992186 5.875 
chr20:7994227-7994255 5.5 
chr20:7995644-7995664 5.85 
chr20:7995781-7995814 5.24242 
chr20:7998959-7999175 5.81481 
chr20:8005707-8005731 5.75 
chr20:8009882-8009907 6 
chr20:8011262-8011287 6 
chr20:8012149-8012573 5.9434 
chr20:8017861-8017873 6 
chr20:8018887-8018902 6 
chr20:8021859-8021875 6 
chr20:8025060-8025121 5.7541 
chr20:8027614-8027641 5.92593 
chr20:8032597-8032625 5.78571 
chr20:8033517-8033539 5.68182 
chr20:8037081-8037102 5.57143 
chr20:8037839-8037875 5.97222 
chr20:8039676-8039719 5.72093 
chr20:8042776-8042790 5.92857 
chr20:8049106-8049129 5.82609 
chr20:8055087-8055102 6 
chr20:8055181-8055197 5.9375 
chr20:8055239-8055270 5.67742 
chr20:8055357-8055385 5.32143 
chr20:8057526-8057559 5.69697 
chr20:8058476-8058510 5.97059 
chr20:8069616-8069679 5.74603 
chr20:8071943-8071993 5.4 
chr20:8076022-8076052 5.16667 
chr20:8081527-8081646 5.61345 
chr20:8083189-8083217 5.75 
chr20:8086101-8086121 5.6 
chr20:8090481-8090500 5.68421 
chr20:8095695-8095719 5.41667 
chr20:8100613-8100651 5.34211 
chr20:8101764-8101828 5.59375 
chr20:8102603-8102626 5.56522 
chr20:8103869-8103925 5.92857 
chr20:8104353-8104370 5.94118 
chr20:8104715-8104737 6 
chr20:8110736-8110789 5.77358 
chr20:8111956-8112035 5.55696 
chr20:8112118-8112148 5.63333 
chr20:8112810-8112873 5.34921 
chr20:8113146-8113175 5.72414 
chr20:8113213-8113236 6 
chr20:8113265-8113296 5.32258 
chr20:8117882-8117910 5.53571 
chr20:8119646-8119676 5.5 
chr20:8119728-8119746 6 
chr20:8119900-8119917 6 
chr20:8121416-8121464 5.72917 
chr20:8122269-8122283 6 
chr20:8126735-8126762 6 
chr20:8128519-8128534 5.93333 
chr20:8136631-8136657 5.26923 
chr20:8140635-8140662 5.92593 
chr20:8141475-8141500 5.36 
chr20:8141684-8141705 5.52381 
chr20:8141793-8141818 5.56 
chr20:8141921-8141969 5.14583 
chr20:8145079-8145102 5.73913 
chr20:8146004-8146028 5.45833 
chr20:8147032-8147073 5.43902 
chr20:8150908-8150924 5.875 
chr20:8151866-8151928 5.20968 
chr20:8152025-8152062 5.35135 
chr20:8155538-8155563 5.76 
chr20:8156094-8156124 5.53333 
chr20:8156455-8156473 6 
chr20:8158261-8158276 6 
chr20:8160493-8160518 6 
chr20:8161585-8161635 5.76 
chr20:8161895-8161927 5.75 
chr20:8162450-8162465 5.93333 
chr20:8163209-8163240 5.58065 
chr20:8164689-8164706 5.82353 
chr20:8165416-8165451 6 
chr20:8166205-8166266 5.68852 
chr20:8168489-8168507 6 
chr20:8169971-8169983 6 
chr20:8171772-8171799 5.81481 
chr20:8174046-8174087 5.43902 
chr20:8177297-8177318 5.61905 
chr20:8179548-8179630 5.64634 
chr20:8179733-8179752 5.68421 
chr20:8182724-8182736 6 
chr20:8183731-8183767 5.61111 
chr20:8189839-8189868 5.51724 
chr20:8191354-8191370 5.8125 
chr20:8192745-8192767 5.90909 
chr20:8194322-8194350 5.92857 
chr20:8194458-8194488 5.73333 
chr20:8196485-8196516 5.77419 
chr20:8204090-8204131 5.21951 
chr20:8205904-8205938 5.67647 
chr20:8208807-8208849 5.85714 
chr20:8209323-8209352 5.44828 
chr20:8209906-8209962 5.41071 
chr20:8210503-8210547 6 
chr20:8210703-8210726 6 
chr20:8211313-8211341 5.46429 
chr20:8212872-8212892 6 
chr20:8214943-8214968 5.76 
chr20:8217184-8217197 6 
chr20:8220926-8220962 5.83333 
chr20:8228265-8228309 5.61364 
chr20:8235951-8235985 5.47059 
chr20:8237294-8237321 5.2963 
chr20:8240709-8240751 5.59524 
chr20:8242699-8242737 5.63158 
chr20:8243500-8243525 5.56 
chr20:8244634-8244676 5.30952 
chr20:8245071-8245084 6 
chr20:8247683-8247704 5.57143 
chr20:8248263-8248306 5.13953 
chr20:8248606-8248626 6 
chr20:8253500-8253520 5.7 
chr20:8255897-8255929 6 
chr20:8256257-8256285 5.17857 
chr20:8256637-8256663 5.34615 
chr20:8257555-8257657 5.85294 
chr20:8258902-8258966 5.67188 
chr20:8258974-8259011 5.75676 
chr20:8263362-8263381 5.68421 
chr20:8264193-8264232 5.74359 
chr20:8265222-8265235 6 
chr20:8265880-8265951 5.39437 
chr20:8267864-8267895 5.3871 
chr20:8271532-8271560 5.60714 
chr20:8271688-8271715 5.62963 
chr20:8275154-8275224 5.42857 
chr20:8276222-8276236 6 
chr20:8277673-8277796 5.37398 
chr20:8277810-8277912 5.53922 
chr20:8279669-8279692 5.78261 
chr20:8283354-8283379 5.8 
chr20:8288175-8288220 5.26667 
chr20:8288570-8288597 5.92593 
chr20:8289265-8289283 6 
chr20:8289460-8289481 5.71429 
chr20:8296206-8296224 5.77778 
chr20:8297545-8297567 5.59091 
chr20:8297706-8297732 5.84615 
chr20:8298632-8298648 5.8125 
chr20:8299069-8299098 5.2069 
chr20:8300638-8300670 5.5 
chr20:8301435-8301630 5.66667 
chr20:8301667-8301682 5.86667 
chr20:8304846-8304882 6 
chr20:8307532-8307545 5.92308 
chr20:8308221-8308250 5.48276 
chr20:8308541-8308560 5.78947 
chr20:8308602-8308643 5.4878 
chr20:8309228-8309261 5.30303 
chr20:8309967-8309979 6 
chr20:8310130-8310164 5.55882 
chr20:8314856-8314881 5.88 
chr20:8317479-8317505 5.46154 
chr20:8321059-8321083 6 
chr20:8328410-8328438 5.17857 
chr20:8328618-8328638 6 
chr20:8329630-8329713 5.61446 
chr20:8330230-8330296 5.42424 
chr20:8335872-8335890 5.88889 
chr20:8338305-8338334 5.75862 
chr20:8341684-8341722 5.60526 
chr20:8345076-8345094 5.77778 
chr20:8345582-8345594 6 
chr20:8346827-8346845 5.83333 
chr20:8349175-8349217 5.85714 
chr20:8353093-8353118 5.92 
chr20:8356586-8356606 5.85 
chr20:8357574-8357603 5.93103 
chr20:8359587-8359640 5.35849 
chr20:8360446-8360463 5.94118 
chr20:8362920-8362942 5.90909 
chr20:8365364-8365401 5.37838 
chr20:8368617-8368639 5.77273 
chr20:8369286-8369313 5.96296 
chr20:8372410-8372486 5.80263 
chr20:8378884-8378984 5.32 
chr20:8379556-8379588 5.28125 
chr20:8379770-8379803 5.33333 
chr20:8380382-8380403 5.7619 
chr20:8383325-8383338 6 
chr20:8383491-8383538 5.46809 
chr20:8389068-8389113 5.84444 
chr20:8390083-8390116 5.63636 
chr20:8391141-8391173 5.40625 
chr20:8391271-8391308 5.43243 
chr20:8392671-8392687 5.9375 
chr20:8394989-8395015 5.96154 
chr20:8397576-8397612 6 
chr20:8397659-8397746 5.78161 
chr20:8398016-8398041 5.48 
chr20:8399245-8399266 5.90476 
chr20:8405454-8405479 5.32 
chr20:8406265-8406291 5.88462 
chr20:8406515-8406539 5.45833 
chr20:8412014-8412066 5.38462 
chr20:8413071-8413090 5.68421 
chr20:8414346-8414393 5.74468 
chr20:8416974-8416986 6 
chr20:8417180-8417222 5.61905 
chr20:8417425-8417446 5.85714 
chr20:8421284-8421310 5.30769 
chr20:8421594-8421616 5.5 
chr20:8423616-8423640 5.875 
chr20:8424340-8424373 5.30303 
chr20:8432342-8432375 5.30303 
chr20:8432391-8432558 5.31138 
chr20:8435626-8435640 6 
chr20:8436079-8436099 6 
chr20:8438361-8438389 6 
chr20:8442689-8442769 5.55 
chr20:8443793-8443841 5.75 
chr20:8450370-8450383 5.92308 
chr20:8451437-8451476 5.46154 
chr20:8451500-8451540 5.7 
chr20:8455646-8455690 5.86364 
chr20:8456943-8456968 6 
chr20:8458180-8458203 5.69565 
chr20:8459137-8459159 5.72727 
chr20:8462352-8462372 6 
chr20:8462739-8462764 6 
chr20:8465000-8465022 5.86364 
chr20:8467128-8467154 6 
chr20:8467759-8467784 5.52 
chr20:8471507-8471563 5.78571 
chr20:8471571-8471583 6 
chr20:8472551-8472612 5.4918 
chr20:8473117-8473148 5.67742 
chr20:8473483-8473523 5.775 
chr20:8475612-8475639 5.77778 
chr20:8476035-8476057 6 
chr20:8476976-8477000 5.625 
chr20:8478743-8478757 6 
chr20:8482511-8482558 6 
chr20:8485334-8485367 5.81818 
chr20:8489430-8489454 5.875 
chr20:8490376-8490427 6 
chr20:8491011-8491044 5.9697 
chr20:8493240-8493263 5.86957 
chr20:8493994-8494017 5.52174 
chr20:8494493-8494521 5.35714 
chr20:8494666-8494694 5.53571 
chr20:8495092-8495113 5.71429 
chr20:8495705-8495734 5.62069 
chr20:8497311-8497352 6 
chr20:8504045-8504071 6 
chr20:8504112-8504163 5.92157 
chr20:8506375-8506399 5.41667 
chr20:8506946-8506971 5.56 
chr20:8512117-8512141 5.45833 
chr20:8513483-8513519 5.58333 
chr20:8515752-8515767 6 
chr20:8515849-8515868 6 
chr20:8516611-8516645 5.47059 
chr20:8520253-8520468 5.66977 
chr20:8521548-8521561 5.92308 
chr20:8522202-8522258 5.85714 
chr20:8526960-8526988 5.85714 
chr20:8528703-8528819 5.56034 
chr20:8528832-8528960 5.46094 
chr20:8528972-8529082 5.56364 
chr20:8529105-8529213 5.47222 
chr20:8529225-8529258 5.39394 
chr20:8529831-8529854 5.69565 
chr20:8530240-8530256 5.9375 
chr20:8533323-8533345 5.54545 
chr20:8535617-8535635 6 
chr20:8537303-8537344 6 
chr20:8537618-8537680 5.87097 
chr20:8539491-8539519 5.78571 
chr20:8540560-8540589 5.55172 
chr20:8543427-8543453 5.30769 
chr20:8546111-8546183 5.51389 
chr20:8546192-8546213 5.7619 
chr20:8550748-8550766 5.72222 
chr20:8552128-8552150 5.68182 
chr20:8555044-8555057 5.92308 
chr20:8558084-8558098 6 
chr20:8563681-8563706 5.68 
chr20:8564052-8564083 5.32258 
chr20:8565099-8565154 5.69091 
chr20:8566969-8566994 5.76 
chr20:8570249-8570276 5.85185 
chr20:8571098-8571115 5.82353 
chr20:8571993-8572041 5.60417 
chr20:8573988-8574019 5.54839 
chr20:8574293-8574310 6 
chr20:8574531-8574544 6 
chr20:8575887-8575906 5.63158 
chr20:8584899-8584920 6 
chr20:8586257-8586270 6 
chr20:8591735-8591765 5.83333 
chr20:8594970-8595014 5.79545 
chr20:8595133-8595172 5.25641 
chr20:8595231-8595269 6 
chr20:8596561-8596573 6 
chr20:8598205-8598259 5.38889 
chr20:8598413-8598439 5.26923 
chr20:8600064-8600092 6 
chr20:8601394-8601425 5.96774 
chr20:8606824-8606844 5.75 
chr20:8607897-8607964 5.44776 
chr20:8609579-8609598 5.89474 
chr20:8610425-8610738 5.80831 
chr20:8612682-8612714 6 
chr20:8613748-8613790 6 
chr20:8615898-8615964 5.69697 
chr20:8618531-8618552 5.57143 
chr20:8619142-8619160 5.94444 
chr20:8619611-8619631 5.95 
chr20:8621543-8621558 5.86667 
chr20:8623225-8623256 5.32258 
chr20:8624389-8624439 5.8 
chr20:8625948-8625968 6 
chr20:8626611-8626630 5.68421 
chr20:8627343-8627370 5.44444 
chr20:8629588-8629654 5.60606 
chr20:8637677-8637773 5.30208 
chr20:8638411-8638433 5.59091 
chr20:8639774-8639799 5.88 
chr20:8640638-8640688 5.5 
chr20:8641394-8641418 5.45833 
chr20:8642588-8642898 5.54516 
chr20:8642921-8643173 5.40079 
chr20:8643185-8643274 5.25843 
chr20:8643796-8643907 5.5045 
chr20:8653046-8653058 6 
chr20:8653760-8653798 6 
chr20:8657007-8657086 5.63291 
chr20:8661591-8661772 5.62431 
chr20:8662804-8662835 5.58065 
chr20:8664876-8664916 5.925 
chr20:8666217-8666230 6 
chr20:8667666-8667682 6 
chr20:8667975-8668000 5.76 
chr20:8670368-8670396 5.75 
chr20:8670782-8670804 5.5 
chr20:8677365-8677391 5.80769 
chr20:8685000-8685019 5.94737 
chr20:8691149-8691171 6 
chr20:8691563-8691623 5.26667 
chr20:8692941-8692971 5.3 
chr20:8693824-8693848 6 
chr20:8696389-8696423 5.23529 
chr20:8697176-8697202 5.26923 
chr20:8703020-8703038 5.83333 
chr20:8705098-8705121 5.47826 
chr20:8710255-8710288 5.54545 
chr20:8711506-8711556 5.32 
chr20:8713250-8713298 5.85417 
chr20:8713361-8713378 5.76471 
chr20:8713389-8713566 5.38418 
chr20:8714431-8714469 6 
chr20:8714782-8714802 6 
chr20:8715163-8715187 5.45833 
chr20:8718829-8718869 5.3 
chr20:8719189-8719233 5.52273 
chr20:8719797-8719816 5.63158 
chr20:8721966-8722010 5.59091 
chr20:8723038-8723060 5.54545 
chr20:8725253-8725310 5.92982 
chr20:8726234-8726277 5.5814 
chr20:8726887-8726916 5.2069 
chr20:8728417-8728438 5.90476 
chr20:8728701-8728726 5.44 
chr20:8730451-8730474 5.47826 
chr20:8730589-8730614 5.36 
chr20:8731580-8731595 6 
chr20:8736726-8736756 5.56667 
chr20:8738500-8738543 5.93023 
chr20:8740134-8740159 5.68 
chr20:8740543-8740560 6 
chr20:8744022-8744044 5.90909 
chr20:8744827-8744848 5.66667 
chr20:8748818-8748842 5.91667 
chr20:8750013-8750035 5.54545 
chr20:8750594-8750613 6 
chr20:8752508-8752541 5.81818 
chr20:8752693-8752710 6 
chr20:8753577-8753602 5.84 
chr20:8755720-8755738 6 
chr20:8760154-8760177 6 
chr20:8761091-8761113 5.54545 
chr20:8762033-8762090 6 
chr20:8763028-8763051 5.73913 
chr20:8764187-8764206 5.63158 
chr20:8770026-8770061 5.4 
chr20:8774329-8774354 6 
chr20:8776524-8776546 5.90909 
chr20:8779208-8779237 5.93103 
chr20:8781086-8781103 5.76471 
chr20:8784078-8784090 6 
chr20:8784376-8784399 5.47826 
chr20:8784414-8784450 5.77778 
chr20:8785648-8785666 6 
chr20:8788462-8788500 5.42105 
chr20:8789975-8790011 5.66667 
chr20:8791621-8791633 6 
chr20:8792700-8792720 5.9 
chr20:8793043-8793091 6 
chr20:8794473-8794500 5.51852 
chr20:8795145-8795182 5.72973 
chr20:8795224-8795252 6 
chr20:8798786-8798824 5.36842 
chr20:8799589-8799602 6 
chr20:8800733-8800759 5.53846 
chr20:8800850-8800914 5.42188 
chr20:8802124-8802205 5.82716 
chr20:8802671-8802691 5.6 
chr20:8803767-8803783 6 
chr20:8807142-8807165 5.95652 
chr20:8812515-8812656 5.78723 
chr20:8815060-8815073 6 
chr20:8815457-8815479 6 
chr20:8815806-8815834 5.46429 
chr20:8816682-8816703 5.52381 
chr20:8820382-8820394 6 
chr20:8821628-8821651 5.86957 
chr20:8822885-8822914 5.41379 
chr20:8825760-8825784 5.95833 
chr20:8828092-8828104 6 
chr20:8830322-8830366 5.63636 
chr20:8832359-8832390 6 
chr20:8837263-8837280 5.76471 
chr20:8839559-8839574 6 
chr20:8842375-8842390 6 
chr20:8842555-8842590 5.42857 
chr20:8842686-8842705 5.63158 
chr20:8845882-8845910 5.17857 
chr20:8847244-8847288 5.70455 
chr20:8847660-8847672 6 
chr20:8848693-8848706 5.92308 
chr20:8854845-8854897 5.53846 
chr20:8855624-8855656 5.53125 
chr20:8855745-8855787 5.2619 
chr20:8855972-8855991 5.84211 
chr20:8856038-8856187 5.42282 
chr20:8858592-8858629 5.37838 
chr20:8859345-8859393 5.6875 
chr20:8860242-8860265 6 
chr20:8861457-8861520 5.7619 
chr20:8861881-8861904 5.47826 
chr20:8861975-8862000 6 
chr20:8864042-8864069 5.33333 
chr20:8865787-8865825 5.63158 
chr20:8869429-8869453 5.41667 
chr20:8870516-8870547 5.96774 
chr20:8873726-8873748 5.63636 
chr20:8874549-8874576 5.22222 
chr20:8876915-8876929 6 
chr20:8878252-8878268 6 
chr20:8879368-8879394 5.92308 
chr20:8879702-8879716 6 
chr20:8883333-8883359 5.57692 
chr20:8883649-8883685 5.66667 
chr20:8885907-8885922 6 
chr20:8886397-8886418 5.52381 
chr20:8886500-8886544 5.38636 
chr20:8894778-8894793 5.93333 
chr20:8897056-8897079 6 
chr20:8898047-8898071 5.70833 
chr20:8899474-8899489 6 
chr20:8899894-8899932 5.86842 
chr20:8901816-8901922 5.4434 
chr20:8902523-8902543 5.85 
chr20:8905143-8905187 5.63636 
chr20:8909371-8909392 6 
chr20:8913148-8913169 5.95238 
chr20:8913761-8913782 5.61905 
chr20:8917481-8917500 5.73684 
chr20:8919890-8919930 5.2 
chr20:8924862-8924897 5.88571 
chr20:8924918-8924947 5.34483 
chr20:8931512-8931538 5.57692 
chr20:8932781-8932803 5.72727 
chr20:8936421-8936500 5.75949 
chr20:8936653-8936688 5.4 
chr20:8936820-8936848 5.67857 
chr20:8937455-8937487 5.90625 
chr20:8938157-8938176 6 
chr20:8939402-8939419 6 
chr20:8939713-8939728 6 
chr20:8942674-8942701 5.77778 
chr20:8943810-8943836 5.53846 
chr20:8945329-8945380 5.76471 
chr20:8946677-8946704 5.92593 
chr20:8948323-8948346 5.52174 
chr20:8951612-8951633 5.71429 
chr20:8952592-8952616 5.5 
chr20:8954625-8954652 6 
chr20:8955347-8955374 5.33333 
chr20:8955905-8955928 5.91304 
chr20:8956123-8956149 5.30769 
chr20:8958051-8958085 6 
chr20:8958117-8958129 6 
chr20:8958683-8958699 5.875 
chr20:8963171-8963191 5.6 
chr20:8964143-8964160 5.82353 
chr20:8965830-8965842 6 
chr20:8966293-8966332 5.41026 
chr20:8966930-8966959 5.37931 
chr20:8967495-8967539 5.52273 
chr20:8969715-8969743 5.39286 
chr20:8971226-8971343 5.7094 
chr20:8973962-8973979 5.76471 
chr20:8974602-8974637 5.65714 
chr20:8977544-8977562 5.83333 
chr20:8979626-8979640 6 
chr20:8980646-8980673 6 
chr20:8982364-8982378 6 
chr20:8983927-8983953 5.84615 
chr20:8984444-8984476 5.4375 
chr20:8985254-8985341 5.73563 
chr20:8986285-8986325 6 
chr20:8986749-8986763 6 
chr20:8989192-8989216 5.75 
chr20:8989815-8989850 5.17143 
chr20:8992887-8992931 5.27273 
chr20:8997205-8997248 5.48837 
chr20:8997986-8998018 5.65625 
chr20:8998121-8998146 6 
chr20:8998746-8998766 6 
chr20:9000963-9000983 6 
chr20:9004377-9004423 5.93478 
chr20:9005528-9005543 6 
chr20:9006096-9006121 5.56 
chr20:9006738-9006754 5.875 
chr20:9007363-9007390 5.33333 
chr20:9012185-9012198 5.92308 
chr20:9015622-9015642 5.65 
chr20:9016197-9016225 6 
chr20:9016866-9016879 6 
chr20:9018514-9018533 6 
chr20:9018551-9018564 6 
chr20:9020370-9020406 6 
chr20:9023939-9023954 6 
chr20:9025022-9025046 5.91667 
chr20:9027020-9027038 6 
chr20:9029511-9029531 5.75 
chr20:9030192-9030219 5.22222 
chr20:9030641-9030653 6 
chr20:9031553-9031573 5.7 
chr20:9031740-9031767 5.22222 
chr20:9032644-9032661 6 
chr20:9033161-9033180 6 
chr20:9035717-9035737 5.75 
chr20:9037849-9037874 5.76 
chr20:9039790-9039819 5.55172 
chr20:9042257-9042424 5.74251 
chr20:9042986-9043022 5.80556 
chr20:9045579-9045633 5.55556 
chr20:9045683-9045724 5.90244 
chr20:9046308-9046324 5.875 
chr20:9049266-9049295 5.24138 
chr20:9049559-9049585 5.38462 
chr20:9049732-9049788 5.57143 
chr20:9053910-9053927 5.88235 
chr20:9055438-9055494 5.89286 
chr20:9057113-9057136 5.91304 
chr20:9058618-9058641 5.78261 
chr20:9058987-9059046 5.94915 
chr20:9060382-9060401 6 
chr20:9060662-9060685 5.47826 
chr20:9064006-9064038 5.65625 
chr20:9064851-9064872 5.52381 
chr20:9067950-9067973 5.82609 
chr20:9068809-9068838 5.96552 
chr20:9069526-9069547 5.52381 
chr20:9069616-9069638 5.63636 
chr20:9070872-9070900 5.92857 
chr20:9073036-9073058 5.5 
chr20:9076691-9076715 5.45833 
chr20:9077578-9077594 5.8125 
chr20:9077879-9077895 6 
chr20:9079263-9079297 5.55882 
chr20:9079309-9079421 5.61607 
chr20:9079563-9079598 5.68571 
chr20:9079727-9079749 5.59091 
chr20:9079795-9079825 5.7 
chr20:9080215-9080239 5.41667 
chr20:9081006-9081032 5.34615 
chr20:9087186-9087203 6 
chr20:9089229-9089255 5.34615 
chr20:9089521-9089586 5.50769 
chr20:9092082-9092105 5.56522 
chr20:9092903-9092915 6 
chr20:9096070-9096086 5.8125 
chr20:9096215-9096234 5.63158 
chr20:9096780-9096806 5.73077 
chr20:9098858-9098878 5.7 
chr20:9099043-9099078 5.22857 
chr20:9099369-9099381 6 
chr20:9104346-9104369 5.6087 
chr20:9104965-9104985 5.95 
chr20:9106651-9106682 5.54839 
chr20:9107418-9107432 6 
chr20:9108285-9108346 5.93443 
chr20:9111900-9111954 5.51852 
chr20:9112931-9112950 6 
chr20:9116769-9116789 5.6 
chr20:9118392-9118404 6 
chr20:9125274-9125449 5.85143 
chr20:9129811-9129834 5.82609 
chr20:9131766-9131795 5.24138 
chr20:9135358-9135609 5.77689 
chr20:9137466-9137522 5.96429 
chr20:9146440-9146476 6 
chr20:9148992-9149023 6 
chr20:9150070-9150082 6 
chr20:9150232-9150267 6 
chr20:9154753-9154794 5.63415 
chr20:9154949-9154968 6 
chr20:9155096-9155113 5.76471 
chr20:9158971-9159000 5.72414 
chr20:9159382-9159412 5.16667 
chr20:9160869-9160894 5.6 
chr20:9165246-9165263 6 
chr20:9167610-9167634 5.625 
chr20:9171992-9172015 6 
chr20:9173165-9173185 5.7 
chr20:9175339-9175357 6 
chr20:9178622-9178649 6 
chr20:9182069-9182096 5.40741 
chr20:9183572-9183588 6 
chr20:9183687-9183722 5.88571 
chr20:9184424-9184445 6 
chr20:9184500-9184529 5.24138 
chr20:9186916-9186964 5.75 
chr20:9187763-9187796 5.57576 
chr20:9189174-9189199 5.68 
chr20:9190610-9190641 5.70968 
chr20:9193775-9193805 6 
chr20:9195207-9195235 6 
chr20:9196853-9196877 5.91667 
chr20:9200658-9200678 5.7 
chr20:9201755-9201772 5.76471 
chr20:9202663-9202752 5.93258 
chr20:9207609-9207632 5.91304 
chr20:9209302-9209339 6 
chr20:9213832-9213861 5.48276 
chr20:9214483-9214500 5.82353 
chr20:9222024-9222071 5.82979 
chr20:9225770-9225803 5.42424 
chr20:9228191-9228218 5.51852 
chr20:9228808-9228840 5.46875 
chr20:9229541-9229565 5.91667 
chr20:9229718-9229731 5.92308 
chr20:9229858-9229880 5.63636 
chr20:9232355-9232382 5.7037 
chr20:9232793-9232824 5.25806 
chr20:9234796-9234842 5.28261 
chr20:9235344-9235361 6 
chr20:9239361-9239378 6 
chr20:9242943-9242990 5.68085 
chr20:9243937-9243967 5.8 
chr20:9246128-9246155 5.66667 
chr20:9246896-9246947 5.52941 
chr20:9253530-9253551 5.80952 
chr20:9254322-9254361 6 
chr20:9257584-9257606 5.77273 
chr20:9259616-9259630 6 
chr20:9265363-9265389 5.5 
chr20:9266049-9266090 5.2439 
chr20:9267664-9267683 5.89474 
chr20:9270494-9270524 5.4 
chr20:9270815-9270835 5.65 
chr20:9273719-9273784 5.61538 
chr20:9273799-9273939 5.76429 
chr20:9273986-9274066 5.8875 
chr20:9274114-9274171 5.64912 
chr20:9274269-9274295 6 
chr20:9274508-9274536 5.92857 
chr20:9283500-9283520 5.95 
chr20:9284530-9284558 5.17857 
chr20:9284868-9284890 5.59091 
chr20:9285108-9285141 5.42424 
chr20:9285495-9285518 5.78261 
chr20:9288141-9288189 6 
chr20:9291358-9291386 5.78571 
chr20:9292172-9292198 5.5 
chr20:9293000-9293058 5.84483 
chr20:9298801-9298821 5.85 
chr20:9302273-9302291 6 
chr20:9302580-9302607 6 
chr20:9302764-9302781 6 
chr20:9304821-9304851 5.56667 
chr20:9305078-9305096 6 
chr20:9308423-9308452 5.41379 
chr20:9308997-9309019 5.59091 
chr20:9309250-9309269 6 
chr20:9315068-9315088 5.7 
chr20:9317378-9317408 5.53333 
chr20:9318425-9318456 5.67742 
chr20:9322822-9322848 5.30769 
chr20:9324430-9324463 5.72727 
chr20:9325664-9325681 6 
chr20:9328618-9328641 5.91304 
chr20:9329279-9329298 6 
chr20:9329700-9329728 5.96429 
chr20:9330901-9330933 5.625 
chr20:9331194-9331217 5.78261 
chr20:9335917-9335953 5.66667 
chr20:9341601-9341623 5.63636 
chr20:9347043-9347060 6 
chr20:9351555-9351574 6 
chr20:9352080-9352149 5.63768 
chr20:9353504-9353521 6 
chr20:9355088-9355117 5.51724 
chr20:9359063-9359087 5.45833 
chr20:9359842-9359864 5.5 
chr20:9365442-9365454 6 
chr20:9366899-9366930 6 
chr20:9367287-9367318 5.74194 
chr20:9367446-9367465 5.63158 
chr20:9368885-9368905 5.6 
chr20:9370764-9370798 5.41176 
chr20:9373745-9373760 5.93333 
chr20:9379336-9379356 6 
chr20:9380437-9380482 5.68889 
chr20:9380739-9380755 6 
chr20:9385251-9385272 6 
chr20:9390520-9390541 5.66667 
chr20:9394305-9394319 6 
chr20:9395884-9395915 5.41935 
chr20:9397853-9397876 5.69565 
chr20:9400977-9401000 5.43478 
chr20:9401688-9401714 5.38462 
chr20:9403919-9403956 5.94595 
chr20:9407012-9407037 5.44 
chr20:9407875-9407887 6 
chr20:9410708-9410750 5.78571 
chr20:9411051-9411076 5.4 
chr20:9412279-9412325 5.91304 
chr20:9412917-9412937 5.7 
chr20:9413799-9413823 5.375 
chr20:9415000-9415033 5.63636 
chr20:9416988-9417011 5.6087 
chr20:9419012-9419037 5.92 
chr20:9422778-9422813 5.45714 
chr20:9424773-9424798 5.32 
chr20:9426685-9426704 5.68421 
chr20:9427529-9427561 5.6875 
chr20:9430248-9430274 5.42308 
chr20:9431285-9431320 5.97143 
chr20:9435215-9435236 5.71429 
chr20:9438738-9438765 5.48148 
chr20:9439989-9440018 5.96552 
chr20:9444236-9444259 5.82609 
chr20:9445192-9445238 5.19565 
chr20:9448071-9448097 5.84615 
chr20:9448933-9448960 5.2963 
chr20:9449591-9449642 5.29412 
chr20:9450977-9450995 5.83333 
chr20:9453901-9453916 6 
chr20:9454533-9454569 5.25 
chr20:9455316-9455347 5.87097 
chr20:9460000-9460020 5.8 
chr20:9460650-9460672 5.5 
chr20:9461479-9461500 5.71429 
chr20:9461895-9461915 5.75 
chr20:9465456-9465468 6 
chr20:9465687-9465710 5.65217 
chr20:9466877-9466967 5.43333 
chr20:9467641-9467667 6 
chr20:9470558-9470574 6 
chr20:9471821-9471859 5.78947 
chr20:9472331-9472346 6 
chr20:9472500-9472518 6 
chr20:9479087-9479108 6 
chr20:9479963-9479981 5.83333 
chr20:9485300-9485324 5.75 
chr20:9486009-9486057 5.4375 
chr20:9487176-9487191 5.93333 
chr20:9487732-9487750 5.72222 
chr20:9489029-9489045 5.9375 
chr20:9490629-9490676 5.85106 
chr20:9493552-9493569 6 
chr20:9494038-9494058 5.8 
chr20:9495678-9495694 5.875 
chr20:9497868-9497882 6 
chr20:9499141-9499172 5.32258 
chr20:9501209-9501257 5.6875 
chr20:9502599-9502628 5.75862 
chr20:9503619-9503636 6 
chr20:9505240-9505272 5.8125 
chr20:9507446-9507552 5.62264 
chr20:9508944-9508982 5.71053 
chr20:9511941-9511954 5.92308 
chr20:9514272-9514289 6 
chr20:9517696-9517712 6 
chr20:9519726-9519746 5.9 
chr20:9529015-9529037 5.59091 
chr20:9531378-9531403 6 
chr20:9533345-9533380 5.6 
chr20:9534204-9534231 5.62963 
chr20:9535705-9535730 5.52 
chr20:9538654-9538713 5.9661 
chr20:9539637-9539665 5.46429 
chr20:9545568-9545596 5.35714 
chr20:9549480-9549506 5.88462 
chr20:9555817-9555855 5.55263 
chr20:9558029-9558067 5.76316 
chr20:9558495-9558514 5.84211 
chr20:9558974-9558990 6 
chr20:9562465-9562478 5.92308 
chr20:9564948-9564970 6 
chr20:9568582-9568610 5.35714 
chr20:9570312-9570329 5.82353 
chr20:9572461-9572486 5.44 
chr20:9574089-9574104 6 
chr20:9574453-9574488 5.82857 
chr20:9575629-9575781 5.54605 
chr20:9576183-9576210 5.33333 
chr20:9577282-9577302 6 
chr20:9582938-9582989 5.94118 
chr20:9583534-9583567 5.39394 
chr20:9588474-9588496 6 
chr20:9590634-9590648 6 
chr20:9598196-9598215 6 
chr20:9599050-9599066 6 
chr20:9599539-9599591 5.71154 
chr20:9600478-9600592 5.82456 
chr20:9601537-9601560 5.47826 
chr20:9601588-9601631 5.95349 
chr20:9602052-9602065 6 
chr20:9602168-9602180 6 
chr20:9602951-9602980 5.62069 
chr20:9603543-9603563 5.6 
chr20:9605696-9605720 5.66667 
chr20:9605764-9605808 5.5 
chr20:9606209-9606226 5.88235 
chr20:9606887-9606932 5.68889 
chr20:9607415-9607434 5.84211 
chr20:9607602-9607620 5.94444 
chr20:9608260-9608287 5.81481 
chr20:9613961-9613986 5.36 
chr20:9614028-9614042 6 
chr20:9616426-9616444 5.88889 
chr20:9618995-9619015 5.7 
chr20:9620844-9620868 5.875 
chr20:9623054-9623068 6 
chr20:9624206-9624249 5.32558 
chr20:9631200-9631229 5.86207 
chr20:9633688-9633720 5.40625 
chr20:9634583-9634618 5.57143 
chr20:9644089-9644124 5.14286 
chr20:9646296-9646318 5.95455 
chr20:9646745-9646766 5.57143 
chr20:9647035-9647073 5.28947 
chr20:9647086-9647110 5.75 
chr20:9647310-9647348 5.65789 
chr20:9647374-9647400 5.38462 
chr20:9650037-9650063 5.34615 
chr20:9650387-9650432 5.62222 
chr20:9653913-9653946 5.36364 
chr20:9655411-9655435 5.625 
chr20:9656142-9656167 5.88 
chr20:9657693-9657731 6 
chr20:9663006-9663024 5.88889 
chr20:9663334-9663359 5.44 
chr20:9664136-9664166 5.63333 
chr20:9664360-9664380 5.9 
chr20:9668534-9668587 5.56604 
chr20:9671378-9671414 5.94444 
chr20:9673516-9673537 5.66667 
chr20:9674096-9674126 5.66667 
chr20:9674941-9674988 6 
chr20:9676449-9676500 5.23529 
chr20:9680201-9680216 6 
chr20:9682738-9682764 5.38462 
chr20:9687117-9687137 5.8 
chr20:9687293-9687330 5.43243 
chr20:9687755-9687792 5.7027 
chr20:9696706-9696726 5.6 
chr20:9696790-9696814 5.70833 
chr20:9697732-9697749 5.76471 
chr20:9698249-9698272 5.73913 
chr20:9700912-9700924 6 
chr20:9702301-9702325 6 
chr20:9702380-9702392 6 
chr20:9702784-9702797 6 
chr20:9703260-9703275 6 
chr20:9705687-9705718 5.54839 
chr20:9708291-9708324 5.69697 
chr20:9709882-9709913 5.45161 
chr20:9710422-9710440 5.88889 
chr20:9710645-9710675 5.86667 
chr20:9714035-9714107 5.81944 
chr20:9715183-9715225 5.47619 
chr20:9716276-9716309 5.57576 
chr20:9718252-9718281 5.31034 
chr20:9718788-9718828 5.95 
chr20:9719466-9719486 6 
chr20:9719860-9719885 5.56 
chr20:9721869-9721930 5.31148 
chr20:9724022-9724088 5.66667 
chr20:9736531-9736543 6 
chr20:9741302-9741333 5.96774 
chr20:9743906-9743927 5.52381 
chr20:9744175-9744193 5.88889 
chr20:9744507-9744533 5.34615 
chr20:9746868-9746898 5.56667 
chr20:9746913-9746970 5.82456 
chr20:9746981-9747013 6 
chr20:9747143-9747156 6 
chr20:9747170-9747193 6 
chr20:9747558-9747598 5.575 
chr20:9749438-9749476 5.68421 
chr20:9750980-9751000 5.8 
chr20:9752220-9752243 5.73913 
chr20:9754244-9754266 5.63636 
chr20:9755601-9755627 5.61538 
chr20:9756180-9756203 5.91304 
chr20:9763543-9763594 5.90196 
chr20:9763986-9764007 5.52381 
chr20:9768267-9768307 5.9 
chr20:9771019-9771043 5.5 
chr20:9773551-9773569 5.77778 
chr20:9774985-9775000 5.93333 
chr20:9778324-9778355 5.87097 
chr20:9780587-9780628 5.73171 
chr20:9782121-9782180 5.42373 
chr20:9782211-9782239 5.67857 
chr20:9783206-9783232 5.30769 
chr20:9783544-9783576 5.6875 
chr20:9785539-9785572 5.51515 
chr20:9786780-9786803 6 
chr20:9788405-9788434 5.89655 
chr20:9789983-9789995 6 
chr20:9791479-9791549 5.62857 
chr20:9793601-9793617 6 
chr20:9795081-9795114 5.33333 
chr20:9796874-9796897 5.65217 
chr20:9802938-9802951 6 
chr20:9808472-9808492 5.7 
chr20:9809471-9809522 5.43137 
chr20:9811574-9811599 5.84 
chr20:9814081-9814131 5.18 
chr20:9815430-9815445 6 
chr20:9816555-9816583 5.28571 
chr20:9817693-9817709 6 
chr20:9818828-9818866 5.89474 
chr20:9823106-9823167 5.57377 
chr20:9823444-9823458 6 
chr20:9826773-9826803 5.6 
chr20:9826942-9826960 6 
chr20:9827051-9827071 5.85 
chr20:9827285-9827304 5.73684 
chr20:9827461-9827500 5.97436 
chr20:9827798-9827825 6 
chr20:9831212-9831283 5.50704 
chr20:9831315-9831411 5.6875 
chr20:9831429-9831533 5.33654 
chr20:9832092-9832137 6 
chr20:9833368-9833438 5.97143 
chr20:9834904-9834932 5.39286 
chr20:9842147-9842165 6 
chr20:9842298-9842341 5.81395 
chr20:9844008-9844020 6 
chr20:9852735-9852775 6 
chr20:9853657-9853669 6 
chr20:9856364-9856384 5.7 
chr20:9859719-9859753 5.64706 
chr20:9860184-9860226 6 
chr20:9862098-9862120 6 
chr20:9864103-9864138 5.62857 
chr20:9864584-9864596 6 
chr20:9865301-9865324 5.69565 
chr20:9866481-9866517 5.47222 
chr20:9866544-9866571 5.51852 
chr20:9870655-9870691 5.27778 
chr20:9872045-9872073 5.67857 
chr20:9872378-9872399 6 
chr20:9873239-9873257 6 
chr20:9873750-9873784 5.29412 
chr20:9874620-9874633 6 
chr20:9875096-9875114 5.77778 
chr20:9875762-9875793 5.80645 
chr20:9876891-9876925 5.82353 
chr20:9878909-9878935 5.42308 
chr20:9882216-9882244 5.35714 
chr20:9886927-9886986 5.76271 
chr20:9889665-9889678 6 
chr20:9890442-9890463 6 
chr20:9891520-9891569 5.97959 
chr20:9894444-9894461 6 
chr20:9894589-9894630 5.46341 
chr20:9895500-9895530 5.4 
chr20:9898530-9898567 5.51351 
chr20:9898915-9898943 5.85714 
chr20:9901018-9901056 5.73684 
chr20:9903037-9903064 5.22222 
chr20:9903242-9903263 5.80952 
chr20:9903419-9903440 5.95238 
chr20:9903626-9903653 5.85185 
chr20:9903785-9903805 5.85 
chr20:9908900-9908918 6 
chr20:9911390-9911405 5.93333 
chr20:9911867-9911903 5.33333 
chr20:9913728-9913756 5.32143 
chr20:9916324-9916345 5.71429 
chr20:9916777-9916808 6 
chr20:9918230-9918266 5.36111 
chr20:9921768-9921797 5.31034 
chr20:9921836-9921947 5.63063 
chr20:9922147-9922215 5.63235 
chr20:9923436-9923457 5.71429 
chr20:9923686-9923706 5.7 
chr20:9923902-9923914 6 
chr20:9924982-9925019 5.83784 
chr20:9927903-9927959 5.125 
chr20:9929096-9929138 5.2619 
chr20:9932698-9932714 6 
chr20:9933137-9933159 6 
chr20:9933708-9933728 5.7 
chr20:9934285-9934297 6 
chr20:9936297-9936320 6 
chr20:9937877-9937892 6 
chr20:9939375-9939402 5.51852 
chr20:9939424-9939607 5.77596 
chr20:9939906-9939931 5.52 
chr20:9943391-9943421 6 
chr20:9944925-9944943 5.77778 
chr20:9946375-9946397 5.68182 
chr20:9948375-9948432 5.73684 
chr20:9950255-9950288 5.36364 
chr20:9953445-9953464 5.68421 
chr20:9953923-9953940 6 
chr20:9955281-9955305 6 
chr20:9960867-9960922 6 
chr20:9963390-9963416 5.61538 
chr20:9963534-9963548 5.92857 
chr20:9963708-9963740 5.3125 
chr20:9967612-9967639 5.51852 
chr20:9970839-9970858 5.63158 
chr20:9971225-9971253 5.39286 
chr20:9971320-9971334 6 
chr20:9974204-9974228 6 
chr20:9974807-9974837 5.3 
chr20:9974875-9974960 5.38824 
chr20:9977828-9977858 5.16667 
chr20:9979048-9979087 5.53846 
chr20:9979715-9979744 5.89655 
chr20:9981578-9981593 6 
chr20:9983161-9983211 6 
chr20:9983900-9983916 5.8125 
chr20:9987637-9987650 6 
chr20:9987986-9988013 5.44444 
chr20:9991719-9991735 6 
chr20:9992765-9992802 5.10811 
chr20:9994078-9994114 5.72222 
chr20:9994196-9994235 5.25641 
chr20:9994716-9994747 5.22581 
chr20:9994802-9994816 6 
chr20:9997537-9997564 5.2963 
chr20:10004222-10004235 6 
chr20:10004769-10004791 6 
chr20:10006819-10006850 5.87097 
chr20:10008950-10008991 6 
chr20:10009378-10009404 5.30769 
chr20:10009827-10009902 5.85333 
chr20:10014296-10014382 5.69767 
chr20:10015521-10015600 6 
chr20:10021505-10021531 5.88462 
chr20:10021923-10021960 5.64865 
chr20:10023261-10023291 5.23333 
chr20:10023602-10023615 5.92308 
chr20:10024279-10024318 5.84615 
chr20:10026887-10026907 5.95 
chr20:10027072-10027106 5.29412 
chr20:10028710-10028745 5.31429 
chr20:10028867-10028883 6 
chr20:10031027-10031062 5.51429 
chr20:10031154-10031179 5.84 
chr20:10036919-10036971 5.88462 
chr20:10037072-10037181 5.75229 
chr20:10038018-10038053 5.37143 
chr20:10038235-10038270 5.57143 
chr20:10038534-10038555 6 
chr20:10040746-10040775 5.72414 
chr20:10041701-10041759 5.65517 
chr20:10042000-10042030 5.3 
chr20:10043640-10043665 5.56 
chr20:10043763-10043781 5.88889 
chr20:10046135-10046407 5.64338 
chr20:10048578-10048599 5.52381 
chr20:10052580-10052606 5.46154 
chr20:10056043-10056067 5.875 
chr20:10056192-10056211 5.63158 
chr20:10058475-10058500 5.6 
chr20:10060500-10060525 5.68 
chr20:10062935-10062950 6 
chr20:10065779-10065802 6 
chr20:10067049-10067069 6 
chr20:10068142-10068199 5.70175 
chr20:10076989-10077012 5.69565 
chr20:10077622-10077637 6 
chr20:10077806-10077822 6 
chr20:10078221-10078264 5.18605 
chr20:10079133-10079161 5.71429 
chr20:10083072-10083125 5.75472 
chr20:10087805-10087852 5.61702 
chr20:10088299-10088317 5.83333 
chr20:10088968-10088984 5.875 
chr20:10090133-10090145 6 
chr20:10090558-10090571 6 
chr20:10093551-10093607 5.76786 
chr20:10095432-10095473 6 
chr20:10097437-10097491 5.96296 
chr20:10098208-10098780 5.57517 
chr20:10098793-10098812 5.94737 
chr20:10099102-10099135 5.93939 
chr20:10099954-10099968 6 
chr20:10100492-10100533 5.5122 
chr20:10101674-10101710 6 
chr20:10102344-10102425 5.24691 
chr20:10102658-10102686 5.35714 
chr20:10106151-10106192 5.46341 
chr20:10107615-10107635 5.9 
chr20:10108323-10108343 5.7 
chr20:10111137-10111160 5.69565 
chr20:10119193-10119205 6 
chr20:10126303-10126318 6 
chr20:10126608-10126633 5.44 
chr20:10126907-10126936 5.34483 
chr20:10128703-10128720 5.76471 
chr20:10130249-10130370 5.57025 
chr20:10130720-10130776 5.44643 
chr20:10130920-10131012 5.47826 
chr20:10132280-10132346 5.66667 
chr20:10132675-10132746 5.78873 
chr20:10132951-10132991 5.825 
chr20:10134381-10134477 5.86458 
chr20:10142014-10142054 5.875 
chr20:10144244-10144278 5.73529 
chr20:10154664-10154691 5.44444 
chr20:10155781-10155801 5.75 
chr20:10156378-10156391 6 
chr20:10158453-10158474 5.52381 
chr20:10163127-10163139 6 
chr20:10168422-10168440 5.77778 
chr20:10169217-10169254 5.48649 
chr20:10172183-10172212 5.7931 
chr20:10175308-10175321 6 
chr20:10178543-10178560 5.94118 
chr20:10181243-10181288 5.4 
chr20:10184075-10184101 5.92308 
chr20:10187135-10187156 5.57143 
chr20:10187901-10187935 5.97059 
chr20:10189363-10189398 5.42857 
chr20:10190110-10190134 5.83333 
chr20:10197271-10197295 5.75 
chr20:10197959-10198015 5.71429 
chr20:10199076-10199215 5.51799 
chr20:10199385-10199412 5.66667 
chr20:10204905-10204935 6 
chr20:10210543-10210570 5.77778 
chr20:10212424-10212445 5.7619 
chr20:10215521-10215550 5.7931 
chr20:10215886-10215906 5.7 
chr20:10217607-10217639 6 
chr20:10219553-10219573 6 
chr20:10225361-10225391 5.73333 
chr20:10226339-10226353 6 
chr20:10237388-10237400 6 
chr20:10238358-10238377 5.94737 
chr20:10238530-10238552 6 
chr20:10239768-10239801 5.54545 
chr20:10240176-10240199 6 
chr20:10241093-10241110 5.76471 
chr20:10241336-10241384 5.875 
chr20:10243657-10243679 6 
chr20:10245287-10245312 6 
chr20:10245566-10245580 6 
chr20:10248188-10248214 5.69231 
chr20:10250047-10250067 5.7 
chr20:10251346-10251365 5.89474 
chr20:10252365-10252402 5.51351 
chr20:10253839-10253868 5.41379 
chr20:10255717-10255757 6 
chr20:10256931-10256951 5.6 
chr20:10259567-10259592 5.48 
chr20:10261720-10261767 5.29787 
chr20:10262781-10262889 5.83333 
chr20:10263832-10263858 5.80769 
chr20:10265307-10265328 5.80952 
chr20:10268802-10268841 5.76923 
chr20:10271690-10271733 5.23256 
chr20:10273685-10273709 5.875 
chr20:10277297-10277324 5.33333 
chr20:10282486-10282591 5.62857 
chr20:10286506-10286530 5.45833 
chr20:10287447-10287492 5.6 
chr20:10287607-10287629 5.59091 
chr20:10287917-10287943 5.42308 
chr20:10288904-10288927 6 
chr20:10289070-10289095 6 
chr20:10289341-10289385 5.31818 
chr20:10289500-10289546 5.3913 
chr20:10289604-10289649 5.33333 
chr20:10296272-10296293 5.90476 
chr20:10296446-10296470 5.75 
chr20:10306274-10306286 6 
chr20:10306708-10306733 5.68 
chr20:10307712-10307731 6 
chr20:10316150-10316174 5.66667 
chr20:10316232-10316250 5.72222 
chr20:10320000-10320042 5.52381 
chr20:10321054-10321082 6 
chr20:10321563-10321575 6 
chr20:10324039-10324059 5.65 
chr20:10324663-10324731 5.61765 
chr20:10324805-10324839 5.5 
chr20:10326195-10326224 5.62069 
chr20:10328005-10328025 6 
chr20:10328252-10328302 5.9 
chr20:10328401-10328432 5.51613 
chr20:10328832-10328848 6 
chr20:10334643-10334658 6 
chr20:10339220-10339249 5.44828 
chr20:10339889-10339917 5.71429 
chr20:10340981-10341004 5.56522 
chr20:10345473-10345505 5.3125 
chr20:10345990-10346034 5.20455 
chr20:10346432-10346452 5.7 
chr20:10347063-10347090 5.33333 
chr20:10347587-10347615 5.39286 
chr20:10349680-10349704 5.875 
chr20:10353159-10353185 5.88462 
chr20:10356643-10356661 6 
chr20:10357879-10357900 5.66667 
chr20:10359106-10359126 6 
chr20:10359581-10359623 5.45238 
chr20:10361516-10361545 6 
chr20:10362470-10362487 6 
chr20:10363607-10363620 6 
chr20:10367209-10367232 5.52174 
chr20:10369276-10369314 5.94737 
chr20:10370127-10370157 5.16667 
chr20:10370752-10370784 6 
chr20:10371081-10371110 5.62069 
chr20:10371695-10371719 5.79167 
chr20:10372925-10372947 5.72727 
chr20:10373027-10373044 6 
chr20:10373079-10373105 5.80769 
chr20:10373549-10373561 6 
chr20:10374819-10374833 6 
chr20:10374887-10374968 5.71605 
chr20:10375608-10375639 5.96774 
chr20:10376440-10376473 5.81818 
chr20:10376642-10376677 5.25714 
chr20:10377004-10377032 5.17857 
chr20:10378480-10378521 5.70732 
chr20:10381082-10381104 5.86364 
chr20:10381461-10381486 6 
chr20:10382305-10382324 5.73684 
chr20:10384279-10384299 5.7 
chr20:10390625-10390648 6 
chr20:10394913-10394925 6 
chr20:10396622-10396642 5.8 
chr20:10397893-10397908 6 
chr20:10398319-10398341 5.59091 
chr20:10400000-10400029 5.27586 
chr20:10401758-10401784 5.57692 
chr20:10402064-10402078 6 
chr20:10402425-10402442 5.76471 
chr20:10404886-10404918 5.3125 
chr20:10405701-10405721 5.9 
chr20:10407677-10407723 6 
chr20:10409491-10409513 6 
chr20:10410674-10410709 6 
chr20:10412175-10412215 6 
chr20:10413437-10413463 6 
chr20:10416684-10416712 5.5 
chr20:10417000-10417018 5.88889 
chr20:10417759-10417785 5.61538 
chr20:10419111-10419138 5.85185 
chr20:10419493-10419526 5.57576 
chr20:10420779-10420802 5.56522 
chr20:10421120-10421135 5.86667 
chr20:10422369-10422385 5.875 
chr20:10423866-10423890 6 
chr20:10425022-10425038 5.875 
chr20:10425941-10425975 5.94118 
chr20:10426581-10426600 6 
chr20:10427059-10427080 6 
chr20:10428514-10428530 6 
chr20:10431298-10431320 5.72727 
chr20:10432621-10432634 6 
chr20:10433312-10433339 5.85185 
chr20:10433500-10433518 5.94444 
chr20:10433955-10433981 6 
chr20:10434494-10434532 5.28947 
chr20:10436227-10436269 6 
chr20:10436972-10436992 5.9 
chr20:10443705-10443724 5.68421 
chr20:10444823-10444852 5.89655 
chr20:10446094-10446129 5.17143 
chr20:10453511-10453527 5.9375 
chr20:10456790-10456810 5.8 
chr20:10458546-10458558 6 
chr20:10460000-10460013 6 
chr20:10460651-10460664 6 
chr20:10464213-10464266 5.30189 
chr20:10466079-10466110 5.29032 
chr20:10466832-10466845 6 
chr20:10467783-10467803 5.95 
chr20:10474507-10474524 6 
chr20:10476657-10476688 5.25806 
chr20:10479311-10479340 5.96552 
chr20:10479940-10479984 5.43182 
chr20:10480778-10480795 6 
chr20:10481400-10481424 5.625 
chr20:10484500-10484526 5.34615 
chr20:10488613-10488636 5.43478 
chr20:10490792-10490819 5.37037 
chr20:10491217-10491266 5.7551 
chr20:10493212-10493477 5.52453 
chr20:10495727-10495744 6 
chr20:10498987-10499237 5.876 
chr20:10500687-10500708 5.95238 
chr20:10505721-10505745 5.58333 
chr20:10509212-10509235 5.73913 
chr20:10510238-10510257 6 
chr20:10510280-10510296 5.8125 
chr20:10514265-10514280 6 
chr20:10520697-10520874 5.74011 
chr20:10525760-10525779 5.68421 
chr20:10529962-10529993 5.74194 
chr20:10533036-10533063 5.96296 
chr20:10536092-10536113 5.52381 
chr20:10536169-10536197 5.71429 
chr20:10536324-10536336 6 
chr20:10537247-10537259 6 
chr20:10538989-10539005 6 
chr20:10540181-10540202 5.52381 
chr20:10541715-10541744 5.68966 
chr20:10542180-10542201 6 
chr20:10543370-10543391 5.95238 
chr20:10545601-10545627 5.30769 
chr20:10546931-10546954 6 
chr20:10549823-10549840 6 
chr20:10551171-10551189 5.77778 
chr20:10557364-10557395 5.48387 
chr20:10560053-10560089 5.97222 
chr20:10561969-10561984 6 
chr20:10563206-10563243 5.51351 
chr20:10564819-10564843 5.83333 
chr20:10565642-10565666 5.5 
chr20:10566162-10566243 5.92593 
chr20:10567968-10568000 5.125 
chr20:10568780-10568805 5.56 
chr20:10570580-10570607 5.33333 
chr20:10570970-10571021 5.7451 
chr20:10573270-10573295 6 
chr20:10582933-10582992 5.88136 
chr20:10589321-10589336 6 
chr20:10595652-10595679 5.33333 
chr20:10597026-10597077 5.84314 
chr20:10598265-10598313 5.875 
chr20:10599571-10599603 5.375 
chr20:10599825-10599876 5.86275 
chr20:10600522-10600539 5.82353 
chr20:10606114-10606144 5.26667 
chr20:10606657-10606675 6 
chr20:10606837-10606858 6 
chr20:10610113-10610135 5.5 
chr20:10610803-10610830 5.88889 
chr20:10614304-10614331 5.2963 
chr20:10619166-10619190 6 
chr20:10619640-10619673 5.27273 
chr20:10624924-10624963 6 
chr20:10627517-10627541 5.75 
chr20:10633916-10633933 5.82353 
chr20:10634212-10634252 5.6 
chr20:10637520-10637538 6 
chr20:10638000-10638023 5.47826 
chr20:10640207-10640230 6 
chr20:10640379-10640399 5.65 
chr20:10643384-10643402 5.77778 
chr20:10645021-10645055 6 
chr20:10645832-10645858 5.30769 
chr20:10648740-10648759 6 
chr20:10650195-10650231 6 
chr20:10654230-10654258 5.42857 
chr20:10654537-10654558 5.61905 
chr20:10656781-10656803 6 
chr20:10659148-10659170 6 
chr20:10660406-10660419 6 
chr20:10661854-10661866 6 
chr20:10671577-10671592 6 
chr20:10672347-10672377 5.73333 
chr20:10674671-10674699 5.57143 
chr20:10675093-10675110 5.88235 
chr20:10684106-10684392 5.8986 
chr20:10686016-10686059 5.76744 
chr20:10687310-10687332 5.63636 
chr20:10689974-10690000 5.38462 
chr20:10690934-10690962 5.67857 
chr20:10691129-10691159 5.26667 
chr20:10691638-10691713 5.42667 
chr20:10691754-10691809 5.52727 
chr20:10695095-10695118 5.43478 
chr20:10698409-10698424 6 
chr20:10699025-10699037 6 
chr20:10700153-10700197 5.86364 
chr20:10700693-10700721 5.28571 
chr20:10703734-10703761 5.74074 
chr20:10705699-10705720 5.71429 
chr20:10705788-10705814 5.76923 
chr20:10707862-10707886 5.375 
chr20:10711299-10711316 5.76471 
chr20:10711454-10711717 5.69202 
chr20:10712646-10712671 6 
chr20:10713336-10713354 5.72222 
chr20:10713507-10713530 5.82609 
chr20:10714116-10714131 5.86667 
chr20:10715292-10715345 5.39623 
chr20:10717867-10717890 5.73913 
chr20:10725165-10725183 6 
chr20:10726027-10726064 5.59459 
chr20:10731722-10731756 6 
chr20:10733806-10733889 5.59036 
chr20:10734044-10734063 5.78947 
chr20:10737465-10737493 6 
chr20:10740359-10740381 6 
chr20:10741557-10741583 5.34615 
chr20:10741813-10741839 5.38462 
chr20:10743412-10743461 5.67347 
chr20:10743488-10743527 5.89744 
chr20:10746488-10746503 6 
chr20:10746651-10746681 6 
chr20:10746969-10746982 6 
chr20:10748323-10748369 5.19565 
chr20:10752843-10752879 6 
chr20:10755053-10755091 5.84211 
chr20:10757486-10757515 6 
chr20:10758843-10758880 5.62162 
chr20:10761413-10761438 5.52 
chr20:10763724-10763769 5.64444 
chr20:10766004-10766036 5.21875 
chr20:10769255-10769301 5.93478 
chr20:10774889-10775019 5.23846 
chr20:10775324-10775350 6 
chr20:10778355-10778374 5.84211 
chr20:10779262-10779283 6 
chr20:10779506-10779523 5.94118 
chr20:10783376-10783400 6 
chr20:10783406-10783432 6 
chr20:10783438-10783460 6 
chr20:10783466-10783479 6 
chr20:10783492-10783571 5.93671 
chr20:10784884-10784915 5.6129 
chr20:10785666-10785702 5.91667 
chr20:10787493-10787511 6 
chr20:10788021-10788043 6 
chr20:10791470-10791487 5.76471 
chr20:10796106-10796120 6 
chr20:10803098-10803118 5.75 
chr20:10804597-10804610 5.92308 
chr20:10816618-10816644 5.76923 
chr20:10817568-10817591 5.73913 
chr20:10822263-10822301 5.52632 
chr20:10823672-10823699 5.81481 
chr20:10824942-10825000 5.25862 
chr20:10825014-10825076 5.5 
chr20:10825180-10825226 5.3913 
chr20:10825268-10825345 5.4026 
chr20:10826224-10826237 6 
chr20:10826263-10826279 5.875 
chr20:10829262-10829311 5.40816 
chr20:10830177-10830200 5.56522 
chr20:10830614-10830664 5.68 
chr20:10832408-10832427 6 
chr20:10833879-10833892 6 
chr20:10834742-10834782 5.9 
chr20:10839855-10839885 5.63333 
chr20:10844217-10844297 5.475 
chr20:10847528-10847556 5.25 
chr20:10847969-10848017 5.625 
chr20:10849270-10849318 5.70833 
chr20:10850059-10850108 5.18367 
chr20:10851862-10851900 5.78947 
chr20:10852576-10852602 6 
chr20:10853272-10853294 5.90909 
chr20:10854546-10854612 5.51515 
chr20:10858783-10858810 5.77778 
chr20:10859389-10859419 5.4 
chr20:10859590-10859620 5.36667 
chr20:10863781-10863807 5.84615 
chr20:10870932-10870958 5.92308 
chr20:10872165-10872195 5.2 
chr20:10872261-10872282 5.85714 
chr20:10877395-10877409 6 
chr20:10878290-10878322 5.1875 
chr20:10879574-10879597 5.65217 
chr20:10880144-10880247 5.92233 
chr20:10881356-10881389 5.75758 
chr20:10888965-10888987 5.54545 
chr20:10890622-10890648 5.5 
chr20:10891285-10891301 6 
chr20:10895000-10895029 5.68966 
chr20:10896169-10896219 5.98 
chr20:10899405-10899434 5.34483 
chr20:10899832-10899857 6 
chr20:10901077-10901090 6 
chr20:10901407-10901419 6 
chr20:10902005-10902037 5.40625 
chr20:10905275-10905289 6 
chr20:10906973-10907000 5.40741 
chr20:10907660-10907693 5.90909 
chr20:10910346-10910368 5.81818 
chr20:10914691-10914712 5.57143 
chr20:10917165-10917184 5.63158 
chr20:10917821-10917851 5.26667 
chr20:10918236-10918252 5.875 
chr20:10923041-10923085 5.20455 
chr20:10927135-10927166 5.74194 
chr20:10927351-10927650 5.73244 
chr20:10932726-10932762 5.25 
chr20:10936413-10936441 5.64286 
chr20:10938332-10938352 5.7 
chr20:10940908-10940921 6 
chr20:10942157-10942192 5.45714 
chr20:10943146-10943203 5.57895 
chr20:10946240-10946263 5.69565 
chr20:10947458-10947484 5.26923 
chr20:10954038-10954074 5.55556 
chr20:10957593-10957617 5.79167 
chr20:10958473-10958590 5.53846 
chr20:10961273-10961294 5.66667 
chr20:10963323-10963343 5.6 
chr20:10968575-10968607 5.6875 
chr20:10969500-10969532 5.625 
chr20:10969589-10969610 6 
chr20:10970000-10970071 5.32394 
chr20:10970080-10970226 5.39726 
chr20:10970238-10970381 5.48951 
chr20:10971329-10971355 6 
chr20:10971790-10971811 6 
chr20:10973646-10973667 5.90476 
chr20:10977947-10977975 6 
chr20:10979441-10979464 5.56522 
chr20:10984342-10984380 5.39474 
chr20:10985078-10985093 6 
chr20:10985159-10985172 6 
chr20:10985548-10985569 5.66667 
chr20:10986345-10986378 5.30303 
chr20:10986653-10986677 5.375 
chr20:10988622-10988651 5.31034 
chr20:10991657-10991697 5.6 
chr20:10996576-10996605 5.24138 
chr20:10999048-10999069 6 
chr20:11000031-11000091 5.38333 
chr20:11000152-11000192 5.3 
chr20:11001978-11002177 5.53769 
chr20:11003674-11003686 6 
chr20:11004034-11004046 6 
chr20:11004764-11004806 5.88095 
chr20:11005667-11005732 5.18462 
chr20:11007046-11007086 5.275 
chr20:11009324-11009394 5.85714 
chr20:11010737-11010769 5.5 
chr20:11010898-11010918 6 
chr20:11011292-11011306 6 
chr20:11014864-11014896 5.5 
chr20:11015137-11015198 5.37705 
chr20:11018310-11018420 5.69091 
chr20:11018428-11018455 5.96296 
chr20:11025951-11025963 6 
chr20:11029641-11029665 6 
chr20:11034626-11034649 5.6087 
chr20:11040325-11040350 5.32 
chr20:11041697-11041740 5.72093 
chr20:11042478-11042508 6 
chr20:11042909-11042930 5.71429 
chr20:11047395-11047412 6 
chr20:11049612-11049647 5.34286 
chr20:11050458-11050494 5.33333 
chr20:11056284-11056329 6 
chr20:11059397-11059437 5.65 
chr20:11061316-11061374 5.46552 
chr20:11064452-11064471 5.78947 
chr20:11065307-11065419 5.75 
chr20:11066105-11066121 6 
chr20:11070224-11070237 5.92308 
chr20:11073439-11073469 5.66667 
chr20:11076461-11076480 5.68421 
chr20:11077271-11077305 5.41176 
chr20:11080295-11080308 5.92308 
chr20:11081105-11081130 6 
chr20:11082367-11082391 5.625 
chr20:11082541-11082583 6 
chr20:11085360-11085398 5.57895 
chr20:11087585-11087614 5.82759 
chr20:11090496-11090514 6 
chr20:11092160-11092186 5.69231 
chr20:11093272-11093309 6 
chr20:11093432-11093461 5.44828 
chr20:11094024-11094046 6 
chr20:11101814-11101837 6 
chr20:11101866-11101884 5.83333 
chr20:11102140-11102189 5.20408 
chr20:11102790-11102817 5.77778 
chr20:11104007-11104039 5.28125 
chr20:11107227-11107250 5.56522 
chr20:11107696-11107731 6 
chr20:11110192-11110318 5.95238 
chr20:11110435-11110455 5.85 
chr20:11110621-11110637 6 
chr20:11112034-11112070 5.86111 
chr20:11115163-11115192 5.55172 
chr20:11118706-11118728 5.54545 
chr20:11118786-11118824 5.36842 
chr20:11124656-11124679 5.6087 
chr20:11129424-11129495 5.80282 
chr20:11134818-11134873 5.52727 
chr20:11136412-11136434 5.77273 
chr20:11139846-11139861 5.86667 
chr20:11139922-11139949 6 
chr20:11140280-11140306 6 
chr20:11144773-11144812 5.20513 
chr20:11147893-11147924 5.67742 
chr20:11152018-11152053 5.77143 
chr20:11152207-11152227 6 
chr20:11152763-11152805 5.85714 
chr20:11152949-11152983 5.58824 
chr20:11157450-11157532 5.62195 
chr20:11164755-11164794 5.46154 
chr20:11165773-11165789 6 
chr20:11167782-11167803 5.57143 
chr20:11172278-11172325 6 
chr20:11172795-11172837 5.47619 
chr20:11173294-11173315 5.90476 
chr20:11173845-11173866 5.52381 
chr20:11173975-11174000 5.88 
chr20:11176359-11176418 5.37288 
chr20:11176457-11176489 5.6875 
chr20:11180415-11180438 5.6087 
chr20:11181801-11181860 5.59322 
chr20:11183385-11183417 5.6875 
chr20:11187530-11187566 5.27778 
chr20:11192261-11192285 6 
chr20:11192366-11192379 6 
chr20:11194531-11194549 5.77778 
chr20:11194848-11194868 5.85 
chr20:11196827-11196867 5.125 
chr20:11198500-11198535 5.14286 
chr20:11209902-11209916 6 
chr20:11211508-11211537 5.48276 
chr20:11212862-11212886 5.66667 
chr20:11218055-11218083 5.92857 
chr20:11219118-11219149 5.51613 
chr20:11222254-11222285 5.74194 
chr20:11229125-11229142 6 
chr20:11237237-11237323 5.90698 
chr20:11244677-11244699 6 
chr20:11246187-11246211 5.54167 
chr20:11247140-11247161 6 
chr20:11248306-11248332 5.84615 
chr20:11250722-11250758 5.83333 
chr20:11251330-11251352 6 
chr20:11256290-11256682 5.53571 
chr20:11256710-11256833 5.72358 
chr20:11257337-11257354 5.88235 
chr20:11257957-11258088 5.9084 
chr20:11259191-11259207 6 
chr20:11259564-11259594 5.56667 
chr20:11269818-11269844 5.30769 
chr20:11269991-11270015 6 
chr20:11270031-11270061 5.23333 
chr20:11270768-11270802 5.76471 
chr20:11272049-11272108 5.49153 
chr20:11272344-11272369 5.84 
chr20:11272942-11272963 5.66667 
chr20:11274576-11274605 5.72414 
chr20:11281547-11281585 5.92105 
chr20:11284211-11284240 6 
chr20:11286437-11286470 5.81818 
chr20:11288858-11288883 5.8 
chr20:11289271-11289295 5.41667 
chr20:11293400-11293415 6 
chr20:11293935-11293969 5.5 
chr20:11295129-11295156 5.44444 
chr20:11295944-11295968 5.79167 
chr20:11297872-11297891 5.68421 
chr20:11298301-11298332 5.29032 
chr20:11298467-11298488 6 
chr20:11298856-11298898 5.80952 
chr20:11299345-11299389 6 
chr20:11304543-11304559 6 
chr20:11304879-11304906 5.55556 
chr20:11305458-11305493 5.82857 
chr20:11306108-11306129 5.61905 
chr20:11307835-11307855 5.8 
chr20:11308804-11308837 5.81818 
chr20:11308893-11308961 5.23529 
chr20:11309509-11309532 5.47826 
chr20:11311185-11311231 5.91304 
chr20:11312301-11312321 5.65 
chr20:11314431-11314516 5.34118 
chr20:11317283-11317324 5.68293 
chr20:11319545-11319778 5.43777 
chr20:11319792-11319828 5.61111 
chr20:11321205-11321228 5.56522 
chr20:11323168-11323206 6 
chr20:11323650-11323682 5.8125 
chr20:11328922-11328936 6 
chr20:11329077-11329128 5.33333 
chr20:11331685-11331701 5.875 
chr20:11332053-11332087 6 
chr20:11333897-11333918 5.52381 
chr20:11334307-11334319 6 
chr20:11337816-11337855 5.12821 
chr20:11340000-11340029 5.27586 
chr20:11340972-11341000 5.89286 
chr20:11343025-11343052 5.77778 
chr20:11345559-11345598 6 
chr20:11346822-11346854 5.9375 
chr20:11347991-11348013 5.59091 
chr20:11349655-11349699 5.59091 
chr20:11349711-11349771 5.45 
chr20:11349790-11349847 5.52632 
chr20:11349875-11349946 5.53521 
chr20:11349956-11349994 5.15789 
chr20:11350005-11350020 6 
chr20:11350038-11350075 5.43243 
chr20:11350094-11350156 5.33871 
chr20:11350224-11350267 5.32558 
chr20:11350276-11350374 5.73469 
chr20:11355195-11355237 5.45238 
chr20:11361134-11361161 5.51852 
chr20:11362512-11362530 5.88889 
chr20:11366688-11366713 5.52 
chr20:11369279-11369340 5.31148 
chr20:11370782-11370812 5.23333 
chr20:11374454-11374484 5.63333 
chr20:11378276-11378307 5.6129 
chr20:11378455-11378523 5.82353 
chr20:11378619-11378799 5.53333 
chr20:11378831-11378861 5.3 
chr20:11379048-11379074 5.46154 
chr20:11380518-11380533 5.86667 
chr20:11380780-11380792 6 
chr20:11382376-11382408 5.25 
chr20:11383386-11383415 5.44828 
chr20:11383515-11383528 6 
chr20:11386361-11386376 6 
chr20:11386970-11387004 6 
chr20:11391556-11391572 5.875 
chr20:11393261-11393280 6 
chr20:11394843-11394861 6 
chr20:11398577-11398625 5.6875 
chr20:11398774-11398808 6 
chr20:11400794-11400854 5.38333 
chr20:11400904-11400920 5.8125 
chr20:11404846-11404859 6 
chr20:11405216-11405240 5.41667 
chr20:11408378-11408416 5.28947 
chr20:11409294-11409331 5.21622 
chr20:11410618-11410638 5.65 
chr20:11412788-11412883 5.6 
chr20:11412921-11412961 5.475 
chr20:11413881-11413914 5.27273 
chr20:11414880-11414965 5.83529 
chr20:11417356-11417388 5.71875 
chr20:11419537-11419570 5.45455 
chr20:11420391-11420405 6 
chr20:11423447-11423477 5.33333 
chr20:11425033-11425051 5.77778 
chr20:11427902-11428009 5.68224 
chr20:11430374-11430394 5.7 
chr20:11431584-11431704 5.25833 
chr20:11431765-11431777 6 
chr20:11432072-11432146 5.63514 
chr20:11433477-11433500 5.47826 
chr20:11434653-11434682 5.68966 
chr20:11436430-11436450 6 
chr20:11438588-11438602 6 
chr20:11439289-11439310 5.57143 
chr20:11440481-11440496 5.86667 
chr20:11442521-11442543 5.5 
chr20:11447161-11447183 6 
chr20:11448537-11448554 5.94118 
chr20:11448963-11448992 5.89655 
chr20:11452225-11452239 5.92857 
chr20:11461714-11461733 5.68421 
chr20:11462212-11462242 5.63333 
chr20:11464539-11464558 6 
chr20:11465423-11465444 6 
chr20:11470290-11470303 6 
chr20:11470396-11470420 5.625 
chr20:11470436-11470565 5.56589 
chr20:11475346-11475429 5.46988 
chr20:11475445-11475522 5.32468 
chr20:11475530-11475561 5.51613 
chr20:11475578-11475692 5.49123 
chr20:11475921-11475942 5.57143 
chr20:11477820-11477864 5.61364 
chr20:11478113-11478128 6 
chr20:11478873-11479003 5.43846 
chr20:11483104-11483189 5.61176 
chr20:11483332-11483349 5.94118 
chr20:11483712-11483768 5.71429 
chr20:11486721-11486787 5.78788 
chr20:11487913-11487932 6 
chr20:11488522-11488588 5.93939 
chr20:11491103-11491135 5.71875 
chr20:11493016-11493037 5.61905 
chr20:11493422-11493474 5.36538 
chr20:11494831-11494859 5.75 
chr20:11499742-11499800 5.68966 
chr20:11500176-11500238 5.83871 
chr20:11502616-11502648 5.90625 
chr20:11503521-11503546 5.72 
chr20:11505174-11505199 6 
chr20:11506446-11506476 5.33333 
chr20:11507007-11507020 6 
chr20:11509933-11509962 5.86207 
chr20:11517556-11517583 6 
chr20:11519202-11519230 5.64286 
chr20:11522240-11522257 6 
chr20:11522315-11522398 5.72289 
chr20:11522734-11522761 5.51852 
chr20:11523859-11523905 6 
chr20:11523976-11523989 6 
chr20:11525327-11525350 6 
chr20:11528203-11528243 5.75 
chr20:11528921-11528938 5.76471 
chr20:11530443-11530471 5.64286 
chr20:11531029-11531061 5.90625 
chr20:11534909-11534928 5.68421 
chr20:11537616-11537662 5.45652 
chr20:11538684-11538702 5.72222 
chr20:11541144-11541166 5.68182 
chr20:11552723-11552740 6 
chr20:11554489-11554506 6 
chr20:11556071-11556084 6 
chr20:11557068-11557119 5.72549 
chr20:11557802-11557834 5.71875 
chr20:11558663-11558693 6 
chr20:11560171-11560195 5.625 
chr20:11562255-11562286 5.54839 
chr20:11562620-11562638 5.72222 
chr20:11565073-11565106 5.39394 
chr20:11567716-11567758 5.2619 
chr20:11568031-11568057 5.26923 
chr20:11568500-11568527 5.2963 
chr20:11570451-11570474 6 
chr20:11570700-11570749 5.87755 
chr20:11572799-11572828 5.58621 
chr20:11572929-11572967 5.15789 
chr20:11582258-11582278 5.65 
chr20:11582669-11582689 6 
chr20:11583320-11583344 5.625 
chr20:11586518-11586542 5.70833 
chr20:11587160-11587175 6 
chr20:11590975-11590994 6 
chr20:11591436-11591531 5.53684 
chr20:11592140-11592165 5.32 
chr20:11592188-11592208 5.8 
chr20:11593075-11593090 6 
chr20:11593121-11593148 5.48148 
chr20:11593247-11593357 5.47273 
chr20:11595317-11595338 5.7619 
chr20:11595808-11595840 5.5 
chr20:11596107-11596132 6 
chr20:11597206-11597219 6 
chr20:11598519-11598548 5.75862 
chr20:11599395-11599413 6 
chr20:11602603-11602645 5.19048 
chr20:11602685-11602773 5.45455 
chr20:11606868-11606901 5.75758 
chr20:11607669-11607697 5.92857 
chr20:11609605-11609622 5.94118 
chr20:11611101-11611179 5.94872 
chr20:11619438-11619482 5.70455 
chr20:11620966-11620980 6 
chr20:11624343-11624369 5.26923 
chr20:11626051-11626073 5.63636 
chr20:11627364-11627380 6 
chr20:11629529-11629545 5.9375 
chr20:11630035-11630139 5.70192 
chr20:11630246-11630291 5.33333 
chr20:11634519-11634538 5.68421 
chr20:11636894-11636908 6 
chr20:11638990-11639023 6 
chr20:11641388-11641414 5.30769 
chr20:11642432-11642456 5.375 
chr20:11643470-11643482 6 
chr20:11647513-11647536 5.95652 
chr20:11648261-11648288 5.81481 
chr20:11649962-11649988 5.30769 
chr20:11651885-11651914 5.65517 
chr20:11655077-11655100 5.47826 
chr20:11655242-11655275 5.30303 
chr20:11656367-11656391 5.375 
chr20:11656712-11656726 6 
chr20:11657973-11657992 6 
chr20:11659188-11659200 6 
chr20:11659712-11659729 6 
chr20:11662708-11662731 5.73913 
chr20:11663675-11663696 5.80952 
chr20:11666168-11666180 6 
chr20:11666233-11666246 5.92308 
chr20:11673244-11673263 5.84211 
chr20:11673872-11673903 6 
chr20:11675941-11675964 5.52174 
chr20:11677407-11677433 5.53846 
chr20:11679517-11679550 5.60606 
chr20:11680800-11680829 5.72414 
chr20:11680891-11680912 5.66667 
chr20:11681086-11681105 5.89474 
chr20:11681183-11681200 5.76471 
chr20:11682579-11682602 5.69565 
chr20:11682918-11682990 5.26389 
chr20:11683722-11683740 6 
chr20:11686192-11686228 5.83333 
chr20:11687504-11687516 6 
chr20:11687588-11687613 5.56 
chr20:11688684-11688729 6 
chr20:11688796-11688814 5.88889 
chr20:11690214-11690231 6 
chr20:11693917-11693962 5.66667 
chr20:11694436-11694465 5.65517 
chr20:11701013-11701041 5.46429 
chr20:11701238-11701264 5.5 
chr20:11703173-11703208 5.54286 
chr20:11709572-11709605 5.30303 
chr20:11711374-11711411 5.59459 
chr20:11712179-11712210 6 
chr20:11722266-11722335 5.3913 
chr20:11726665-11726678 5.92308 
chr20:11727749-11727895 5.78082 
chr20:11729952-11729993 5.65854 
chr20:11733508-11733528 5.6 
chr20:11734355-11734388 6 
chr20:11734738-11734772 5.52941 
chr20:11736753-11736781 5.46429 
chr20:11739888-11739905 5.94118 
chr20:11742431-11742483 5.88462 
chr20:11744272-11744324 5.11538 
chr20:11746751-11746774 6 
chr20:11749819-11749835 6 
chr20:11750810-11750839 5.72414 
chr20:11750985-11751046 5.86885 
chr20:11751652-11751673 5.80952 
chr20:11753500-11753542 5.52381 
chr20:11753650-11753695 5.75556 
chr20:11753887-11753920 5.36364 
chr20:11754041-11754060 5.63158 
chr20:11755257-11755276 5.89474 
chr20:11756012-11756025 5.92308 
chr20:11757882-11757895 6 
chr20:11758836-11758852 5.8125 
chr20:11760194-11760209 5.93333 
chr20:11760563-11760606 5.88372 
chr20:11766823-11766857 5.41176 
chr20:11771410-11771448 5.84211 
chr20:11774520-11774546 6 
chr20:11774691-11774715 6 
chr20:11775850-11775875 5.68 
chr20:11776649-11776693 5.5 
chr20:11781564-11781585 5.95238 
chr20:11785863-11785875 6 
chr20:11785913-11785945 5.875 
chr20:11786005-11786028 5.47826 
chr20:11789976-11789994 6 
chr20:11792006-11792022 6 
chr20:11792535-11792594 5.47458 
chr20:11793160-11793187 5.37037 
chr20:11797572-11797617 6 
chr20:11797985-11798008 5.82609 
chr20:11799384-11799418 5.47059 
chr20:11799430-11799500 5.68571 
chr20:11799738-11799811 5.73973 
chr20:11801879-11801905 5.65385 
chr20:11802536-11802572 6 
chr20:11802726-11802761 6 
chr20:11804777-11804821 5.47727 
chr20:11804857-11804911 5.53704 
chr20:11806042-11806071 5.34483 
chr20:11806088-11806138 5.54 
chr20:11807607-11807638 6 
chr20:11808000-11808039 5.76923 
chr20:11809894-11809909 6 
chr20:11812269-11812294 5.8 
chr20:11814101-11814125 5.375 
chr20:11814320-11814368 6 
chr20:11814500-11814722 5.68919 
chr20:11818788-11818831 5.81395 
chr20:11819897-11819938 5.68293 
chr20:11820842-11820867 5.56 
chr20:11822273-11822290 6 
chr20:11822995-11823026 5.74194 
chr20:11823289-11823319 5.23333 
chr20:11824180-11824237 5.33333 
chr20:11824345-11824372 5.44444 
chr20:11824857-11824974 5.46154 
chr20:11827749-11827782 5.87879 
chr20:11828070-11828082 6 
chr20:11830170-11830199 5.48276 
chr20:11830226-11830255 5.58621 
chr20:11830742-11830862 5.64167 
chr20:11830945-11830957 6 
chr20:11832658-11832670 6 
chr20:11834447-11834496 5.30612 
chr20:11835353-11835370 6 
chr20:11836377-11836401 5.41667 
chr20:11836826-11836843 6 
chr20:11837132-11837164 6 
chr20:11837394-11837423 5.93103 
chr20:11838154-11838199 5.73333 
chr20:11838339-11838352 5.92308 
chr20:11838827-11838891 5.40625 
chr20:11839105-11839165 5.75 
chr20:11840372-11840393 5.7619 
chr20:11843404-11843429 5.64 
chr20:11845797-11845811 6 
chr20:11846763-11846786 5.43478 
chr20:11847210-11847238 6 
chr20:11848756-11848771 6 
chr20:11849643-11849706 5.65079 
chr20:11852653-11852681 5.57143 
chr20:11852690-11852804 5.38596 
chr20:11855369-11855414 5.46667 
chr20:11855580-11855617 5.51351 
chr20:11858927-11858944 5.82353 
chr20:11859916-11859936 6 
chr20:11862854-11862873 5.68421 
chr20:11863090-11863120 5.8 
chr20:11863686-11863726 5.325 
chr20:11863781-11863799 5.72222 
chr20:11864894-11864937 5.2093 
chr20:11866183-11866219 5.83333 
chr20:11869378-11869393 5.86667 
chr20:11869547-11869576 5.24138 
chr20:11869772-11869789 6 
chr20:11869807-11869834 5.85185 
chr20:11870903-11870915 6 
chr20:11873456-11873476 5.7 
chr20:11874302-11874340 5.21053 
chr20:11878132-11878152 6 
chr20:11878810-11878833 5.69565 
chr20:11880187-11880206 5.89474 
chr20:11881354-11881368 6 
chr20:11885299-11885327 5.32143 
chr20:11886704-11886719 6 
chr20:11886902-11886925 6 
chr20:11888965-11888982 5.82353 
chr20:11889269-11889321 5.32692 
chr20:11890413-11890441 5.89286 
chr20:11895267-11895296 5.72414 
chr20:11895399-11895431 5.75 
chr20:11899145-11899176 5.19355 
chr20:11902704-11902727 5.43478 
chr20:11916000-11916067 5.67164 
chr20:11919016-11919030 6 
chr20:11924016-11924048 5.90625 
chr20:11924389-11924421 5.8125 
chr20:11926187-11926217 5.9 
chr20:11926905-11926964 5.62712 
chr20:11931433-11931456 5.47826 
chr20:11934205-11934245 5.4 
chr20:11939935-11939990 5.18182 
chr20:11940000-11940035 5.37143 
chr20:11940053-11940081 5.5 
chr20:11940104-11940143 5.28205 
chr20:11942169-11942184 6 
chr20:11943934-11943950 6 
chr20:11947616-11947652 5.63889 
chr20:11948289-11948314 5.44 
chr20:11949869-11949894 5.92 
chr20:11951974-11951995 5.7619 
chr20:11952393-11952419 5.57692 
chr20:11954493-11954524 5.77419 
chr20:11956629-11956660 5.80645 
chr20:11958967-11958982 6 
chr20:11959074-11959100 5.38462 
chr20:11961598-11961639 5.92683 
chr20:11962170-11962368 5.68687 
chr20:11963360-11963431 5.8169 
chr20:11964377-11964404 5.66667 
chr20:11964784-11964959 5.80571 
chr20:11965425-11965448 5.47826 
chr20:11970289-11970314 6 
chr20:11970617-11970634 6 
chr20:11973800-11973818 5.94444 
chr20:11975430-11975469 5.48718 
chr20:11978318-11978350 5.8125 
chr20:11984016-11984040 6 
chr20:11988340-11988376 5.66667 
chr20:11989656-11989683 5.25926 
chr20:11991976-11992005 5.93103 
chr20:11993528-11993541 5.92308 
chr20:11995277-11995290 6 
chr20:11996217-11996232 6 
chr20:11997504-11997525 5.52381 
chr20:11998277-11998308 6 
chr20:12000915-12000940 5.64 
chr20:12001287-12001314 5.48148 
chr20:12003235-12003296 5.85246 
chr20:12004914-12004936 5.54545 
chr20:12005509-12005571 5.16129 
chr20:12006271-12006305 5.41176 
chr20:12006473-12006500 5.62963 
chr20:12007548-12007566 5.77778 
chr20:12007614-12007632 6 
chr20:12007827-12007855 5.35714 
chr20:12008600-12008614 6 
chr20:12014542-12014582 5.775 
chr20:12015233-12015256 5.52174 
chr20:12016157-12016174 6 
chr20:12017100-12017122 5.86364 
chr20:12018913-12018959 5.47826 
chr20:12019112-12019135 6 
chr20:12019474-12019500 5.38462 
chr20:12019845-12019866 5.71429 
chr20:12020857-12020874 5.82353 
chr20:12025836-12026169 5.76276 
chr20:12028360-12028391 5.70968 
chr20:12038202-12038242 5.525 
chr20:12038260-12038285 5.4 
chr20:12038328-12038343 5.93333 
chr20:12042891-12042915 5.79167 
chr20:12049764-12049785 6 
chr20:12050487-12050532 5.31111 
chr20:12052090-12052111 6 
chr20:12054630-12054663 5.84848 
chr20:12061130-12061153 6 
chr20:12061608-12061621 6 
chr20:12062037-12062106 5.76812 
chr20:12063702-12063728 5.53846 
chr20:12064629-12064641 6 
chr20:12071070-12071105 5.65714 
chr20:12072656-12072684 5.25 
chr20:12073301-12073321 5.75 
chr20:12074316-12074334 6 
chr20:12074710-12074739 5.65517 
chr20:12076562-12076614 5.36538 
chr20:12077204-12077229 5.92 
chr20:12077565-12077590 5.64 
chr20:12082707-12082736 5.65517 
chr20:12086295-12086343 5.39583 
chr20:12086772-12086816 5.31818 
chr20:12088343-12088358 6 
chr20:12090487-12090528 6 
chr20:12092619-12092658 6 
chr20:12099409-12099433 5.41667 
chr20:12100286-12100303 6 
chr20:12101800-12101818 5.77778 
chr20:12113263-12113284 5.80952 
chr20:12117189-12117212 5.65217 
chr20:12118240-12118259 5.63158 
chr20:12120257-12120282 5.4 
chr20:12121424-12121457 6 
chr20:12130366-12130406 5.575 
chr20:12132167-12132194 5.25926 
chr20:12135233-12135272 5.38462 
chr20:12135750-12135766 5.875 
chr20:12141727-12141795 5.36765 
chr20:12142402-12142416 6 
chr20:12142713-12142736 5.86957 
chr20:12146556-12146572 6 
chr20:12147802-12147822 5.7 
chr20:12153926-12153957 5.96774 
chr20:12156553-12156584 5.54839 
chr20:12162848-12162875 5.92593 
chr20:12164195-12164280 5.48235 
chr20:12165657-12165715 5.86207 
chr20:12166712-12166739 5.33333 
chr20:12166929-12166945 6 
chr20:12168713-12168725 6 
chr20:12170246-12170266 5.7 
chr20:12170968-12170981 5.92308 
chr20:12173077-12173093 6 
chr20:12173248-12173260 6 
chr20:12173637-12173682 6 
chr20:12181326-12181365 6 
chr20:12182562-12182588 5.5 
chr20:12185018-12185067 5.53061 
chr20:12186384-12186412 5.21429 
chr20:12190862-12190946 5.64286 
chr20:12206907-12206934 5.74074 
chr20:12208081-12208118 5.83784 
chr20:12211241-12211266 5.4 
chr20:12220940-12220981 5.4878 
chr20:12223110-12223142 5.53125 
chr20:12225907-12225944 5.64865 
chr20:12226099-12226139 5.9 
chr20:12236102-12236125 5.43478 
chr20:12236146-12236206 5.23333 
chr20:12240771-12240802 5.51613 
chr20:12242098-12242144 5.23913 
chr20:12242828-12242865 5.18919 
chr20:12242918-12242943 5.32 
chr20:12243028-12243042 6 
chr20:12243353-12243375 5.63636 
chr20:12244230-12244280 5.82 
chr20:12245133-12245161 5.78571 
chr20:12246475-12246493 5.72222 
chr20:12247435-12247461 5.34615 
chr20:12247497-12247538 5.63415 
chr20:12250213-12250228 6 
chr20:12252399-12252421 6 
chr20:12255228-12255273 5.62222 
chr20:12255329-12255436 5.4486 
chr20:12255889-12255924 5.2 
chr20:12259275-12259335 5.2 
chr20:12259677-12259735 5.75862 
chr20:12262427-12262482 5.58182 
chr20:12263933-12263971 5.42105 
chr20:12265034-12265069 5.6 
chr20:12266088-12266107 5.63158 
chr20:12274192-12274205 6 
chr20:12276190-12276202 6 
chr20:12277933-12277978 5.33333 
chr20:12278642-12278666 5.45833 
chr20:12279985-12280005 6 
chr20:12281482-12281500 5.77778 
chr20:12282905-12282936 5.93548 
chr20:12288573-12288627 5.88889 
chr20:12291305-12291345 5.825 
chr20:12298214-12298235 6 
chr20:12300270-12300289 5.94737 
chr20:12304567-12304583 6 
chr20:12306224-12306267 5.30233 
chr20:12306831-12306851 6 
chr20:12308955-12308985 5.66667 
chr20:12313021-12313041 5.6 
chr20:12314030-12314051 5.71429 
chr20:12316772-12316812 5.425 
chr20:12320325-12320338 5.92308 
chr20:12327814-12327858 5.56818 
chr20:12329351-12329372 5.80952 
chr20:12335947-12335976 5.27586 
chr20:12336246-12336275 5.7931 
chr20:12336741-12336763 5.90909 
chr20:12340119-12340150 5.3871 
chr20:12344142-12344160 6 
chr20:12347369-12347402 5.42424 
chr20:12356042-12356090 5.6875 
chr20:12359712-12359738 5.38462 
chr20:12361807-12361832 5.88 
chr20:12362809-12362843 6 
chr20:12365123-12365137 6 
chr20:12365992-12366009 6 
chr20:12368939-12368968 5.58621 
chr20:12369046-12369078 5.375 
chr20:12374542-12374629 5.33333 
chr20:12374649-12374722 5.38356 
chr20:12374735-12374906 5.42105 
chr20:12374917-12374932 6 
chr20:12378152-12378169 5.82353 
chr20:12383567-12383589 5.59091 
chr20:12384511-12384541 6 
chr20:12388450-12388469 6 
chr20:12391154-12391184 5.76667 
chr20:12393450-12393469 6 
chr20:12395474-12395521 5.91489 
chr20:12397853-12397888 5.6 
chr20:12402786-12402811 5.52 
chr20:12410120-12410136 5.8125 
chr20:12410327-12410353 6 
chr20:12412145-12412170 6 
chr20:12417320-12417346 5.88462 
chr20:12419971-12419983 6 
chr20:12421432-12421467 5.22857 
chr20:12422000-12422017 5.94118 
chr20:12423033-12423063 6 
chr20:12423733-12423759 5.88462 
chr20:12423921-12423940 5.63158 
chr20:12431023-12431049 5.92308 
chr20:12432574-12432653 5.36709 
chr20:12433273-12433301 5.5 
chr20:12433336-12433351 6 
chr20:12435626-12435649 5.47826 
chr20:12437674-12437704 5.9 
chr20:12441022-12441048 5.38462 
chr20:12444000-12444020 5.65 
chr20:12447607-12447628 5.85714 
chr20:12447874-12447914 5.925 
chr20:12450852-12450877 5.72 
chr20:12453208-12453262 5.38889 
chr20:12453344-12453376 6 
chr20:12456988-12457026 5.94737 
chr20:12463345-12463359 6 
chr20:12465500-12465522 5.54545 
chr20:12466253-12466317 5.96875 
chr20:12467604-12467642 5.78947 
chr20:12470703-12470751 5.1875 
chr20:12480000-12480030 5.4 
chr20:12484080-12484123 5.23256 
chr20:12487227-12487276 6 
chr20:12487346-12487366 5.8 
chr20:12492187-12492213 5.38462 
chr20:12495958-12495977 6 
chr20:12500013-12500031 5.88889 
chr20:12500719-12500737 6 
chr20:12500842-12500854 6 
chr20:12501946-12502000 5.33333 
chr20:12502011-12502042 5.51613 
chr20:12503189-12503216 5.48148 
chr20:12504820-12504845 5.36 
chr20:12504923-12504952 5.44828 
chr20:12506296-12506309 5.92308 
chr20:12511264-12511276 6 
chr20:12514020-12514036 6 
chr20:12518963-12518991 5.67857 
chr20:12520281-12520302 5.85714 
chr20:12524162-12524201 5.76923 
chr20:12524481-12524493 6 
chr20:12527000-12527020 5.6 
chr20:12527664-12527688 5.54167 
chr20:12527701-12527754 5.39623 
chr20:12529432-12529460 5.53571 
chr20:12536453-12536476 6 
chr20:12536824-12536836 6 
chr20:12537292-12537345 5.79245 
chr20:12539435-12539453 6 
chr20:12540005-12540041 5.38889 
chr20:12540652-12540678 5.69231 
chr20:12541461-12541500 5.41026 
chr20:12543902-12543950 5.6875 
chr20:12550726-12550778 5.63462 
chr20:12550861-12550901 5.5 
chr20:12551344-12551370 5.34615 
chr20:12555166-12555198 5.625 
chr20:12561305-12561318 6 
chr20:12561908-12561922 6 
chr20:12564466-12564487 5.52381 
chr20:12569013-12569033 5.7 
chr20:12569163-12569190 5.7037 
chr20:12569958-12569980 5.81818 
chr20:12570441-12570457 6 
chr20:12571123-12571218 5.73684 
chr20:12573100-12573131 5.25806 
chr20:12578367-12578392 6 
chr20:12583749-12583948 5.70352 
chr20:12584363-12584422 5.89831 
chr20:12588175-12588208 5.30303 
chr20:12595771-12595830 5.52542 
chr20:12596154-12596173 5.68421 
chr20:12597768-12597796 5.89286 
chr20:12598759-12598784 5.6 
chr20:12602032-12602078 5.97826 
chr20:12603802-12603829 5.59259 
chr20:12605653-12605688 5.94286 
chr20:12609363-12609381 6 
chr20:12612772-12612793 5.80952 
chr20:12613917-12614024 5.49533 
chr20:12617028-12617048 5.65 
chr20:12617483-12617521 6 
chr20:12621628-12621658 5.3 
chr20:12623697-12623719 5.5 
chr20:12626093-12626132 5.84615 
chr20:12626946-12626981 5.68571 
chr20:12629369-12629397 5.42857 
chr20:12630273-12630329 5.26786 
chr20:12630422-12630453 5.93548 
chr20:12634465-12634500 5.97143 
chr20:12637837-12637849 6 
chr20:12641149-12641170 5.71429 
chr20:12643490-12643505 6 
chr20:12650580-12650602 5.77273 
chr20:12650783-12650826 5.4186 
chr20:12653206-12653225 5.78947 
chr20:12653372-12653392 5.9 
chr20:12656253-12656283 5.8 
chr20:12658100-12658127 5.37037 
chr20:12661108-12661179 5.1831 
chr20:12662504-12662539 5.88571 
chr20:12663957-12663977 5.9 
chr20:12667031-12667063 5.6875 
chr20:12668127-12668148 5.71429 
chr20:12669719-12669754 6 
chr20:12671152-12671187 5.54286 
chr20:12673173-12673196 6 
chr20:12673836-12673855 5.84211 
chr20:12675279-12675409 5.71538 
chr20:12677281-12677299 6 
chr20:12682446-12682493 5.23404 
chr20:12682525-12682563 5.36842 
chr20:12683466-12683494 5.25 
chr20:12683842-12683869 5.2963 
chr20:12686006-12686122 5.58621 
chr20:12686496-12686508 6 
chr20:12687267-12687287 5.8 
chr20:12687324-12687393 5.42029 
chr20:12690544-12690566 5.72727 
chr20:12693439-12693483 6 
chr20:12694887-12694951 5.32812 
chr20:12696902-12696925 5.47826 
chr20:12698693-12698706 6 
chr20:12698873-12698903 5.53333 
chr20:12700149-12700233 5.79762 
chr20:12700386-12700398 6 
chr20:12700757-12700780 5.78261 
chr20:12702744-12702769 5.32 
chr20:12704580-12704595 6 
chr20:12707901-12707913 6 
chr20:12709787-12709808 6 
chr20:12710799-12710821 5.72727 
chr20:12710973-12711000 5.44444 
chr20:12712132-12712158 5.5 
chr20:12713994-12714038 5.97727 
chr20:12716542-12716566 5.91667 
chr20:12718552-12718565 5.92308 
chr20:12720227-12720259 6 
chr20:12722674-12722694 5.95 
chr20:12723065-12723101 5.38889 
chr20:12725765-12725797 5.25 
chr20:12725808-12725828 5.8 
chr20:12726122-12726150 5.42857 
chr20:12727101-12727123 5.77273 
chr20:12728536-12728556 5.9 
chr20:12728582-12728617 5.57143 
chr20:12729333-12729353 5.8 
chr20:12732006-12732018 6 
chr20:12733083-12733096 6 
chr20:12733339-12733378 5.28205 
chr20:12743257-12743275 5.83333 
chr20:12746980-12747003 5.56522 
chr20:12747691-12747727 5.91667 
chr20:12750317-12750345 5.28571 
chr20:12751756-12751798 5.5 
chr20:12752715-12752769 5.59259 
chr20:12753217-12753282 5.44615 
chr20:12753337-12753369 5.28125 
chr20:12754115-12754133 5.88889 
chr20:12757550-12757583 5.24242 
chr20:12757983-12758018 5.65714 
chr20:12758343-12758367 5.58333 
chr20:12760337-12760375 5.21053 
chr20:12761008-12761033 5.36 
chr20:12771704-12771725 5.52381 
chr20:12772500-12772535 5.94286 
chr20:12776978-12777004 5.80769 
chr20:12777142-12777162 5.95 
chr20:12779588-12779611 5.73913 
chr20:12780134-12780150 6 
chr20:12780430-12780478 5.375 
chr20:12781651-12781674 5.86957 
chr20:12788202-12788234 5.9375 
chr20:12790500-12790701 5.67164 
chr20:12791091-12791114 5.6087 
chr20:12800128-12800145 5.82353 
chr20:12801125-12801155 5.7 
chr20:12801209-12801243 5.58824 
chr20:12802933-12802963 5.2 
chr20:12803301-12803320 5.94737 
chr20:12808112-12808188 5.56579 
chr20:12809235-12809254 5.68421 
chr20:12809300-12809329 5.7931 
chr20:12809408-12809477 5.27536 
chr20:12809533-12809562 5.37931 
chr20:12810852-12810874 6 
chr20:12815249-12815273 5.75 
chr20:12815692-12815714 5.81818 
chr20:12817281-12817385 5.90385 
chr20:12819511-12819612 5.60396 
chr20:12820619-12820632 6 
chr20:12821190-12821241 5.45098 
chr20:12822959-12823003 5.61364 
chr20:12827364-12827384 6 
chr20:12830178-12830208 5.56667 
chr20:12833017-12833030 5.92308 
chr20:12837638-12837709 5.43662 
chr20:12837800-12837814 5.92857 
chr20:12838486-12838526 5.725 
chr20:12839675-12839702 6 
chr20:12840617-12840651 5.82353 
chr20:12842368-12842399 5.48387 
chr20:12842712-12842724 6 
chr20:12844314-12844387 5.73973 
chr20:12852464-12852480 5.875 
chr20:12854081-12854118 6 
chr20:12855104-12855308 5.52451 
chr20:12855399-12855412 6 
chr20:12855436-12855460 5.54167 
chr20:12858133-12858217 5.91667 
chr20:12859736-12859760 5.5 
chr20:12861264-12861290 5.61538 
chr20:12862763-12862801 5.68421 
chr20:12865723-12865745 5.86364 
chr20:12866846-12866858 6 
chr20:12869451-12869472 5.95238 
chr20:12870189-12870207 5.77778 
chr20:12874084-12874098 6 
chr20:12879241-12879258 5.82353 
chr20:12879443-12879492 5.36735 
chr20:12882277-12882295 5.72222 
chr20:12883077-12883097 5.6 
chr20:12883260-12883324 5.85938 
chr20:12883448-12883474 5.26923 
chr20:12884963-12884975 6 
chr20:12885521-12885545 5.625 
chr20:12885806-12885828 5.72727 
chr20:12885918-12885974 5.26786 
chr20:12886142-12886158 6 
chr20:12887767-12887817 5.78 
chr20:12889164-12889181 5.76471 
chr20:12890620-12890646 5.5 
chr20:12890973-12890987 6 
chr20:12892325-12892361 5.75 
chr20:12893081-12893110 5.89655 
chr20:12893400-12893422 5.81818 
chr20:12896185-12896213 6 
chr20:12896874-12896910 6 
chr20:12899170-12899185 6 
chr20:12910674-12910712 5.39474 
chr20:12911849-12911867 6 
chr20:12911975-12912018 5.39535 
chr20:12912056-12912076 5.75 
chr20:12915207-12915233 6 
chr20:12915290-12915318 5.78571 
chr20:12917145-12917174 5.37931 
chr20:12919169-12919181 6 
chr20:12919335-12919389 5.83333 
chr20:12919948-12920025 5.67532 
chr20:12922117-12922149 5.5625 
chr20:12922261-12922289 5.39286 
chr20:12922448-12922483 5.8 
chr20:12927257-12927284 5.37037 
chr20:12928087-12928100 6 
chr20:12930775-12930794 5.63158 
chr20:12933654-12933722 5.41176 
chr20:12933850-12933869 5.63158 
chr20:12935802-12935840 5.81579 
chr20:12936226-12936252 5.38462 
chr20:12937700-12937718 6 
chr20:12938081-12938108 5.81481 
chr20:12940735-12940771 6 
chr20:12946964-12946992 5.42857 
chr20:12950645-12950663 6 
chr20:12952527-12952553 5.26923 
chr20:12959885-12959924 6 
chr20:12960457-12960555 5.82653 
chr20:12960567-12960587 5.8 
chr20:12960595-12960676 5.91358 
chr20:12961209-12961307 5.91837 
chr20:12965779-12965802 5.6087 
chr20:12967574-12967615 5.34146 
chr20:12967779-12967797 6 
chr20:12972469-12972511 5.95238 
chr20:12974719-12974731 6 
chr20:12977589-12977634 6 
chr20:12978575-12978644 5.3913 
chr20:12980297-12980323 5.88462 
chr20:12980733-12980751 6 
chr20:12983377-12983398 5.57143 
chr20:12987957-12987988 5.64516 
chr20:12988047-12988068 5.90476 
chr20:12988625-12988663 5.47368 
chr20:12996797-12996836 5.38462 
chr20:13000995-13001016 5.95238 
chr20:13002175-13002219 5.20455 
chr20:13002515-13002561 5.32609 
chr20:13003911-13003930 5.94737 
chr20:13003952-13003977 5.4 
chr20:13005046-13005065 5.73684 
chr20:13008289-13008323 6 
chr20:13016926-13016951 5.48 
chr20:13017000-13017016 5.9375 
chr20:13020694-13020721 6 
chr20:13021935-13021957 5.81818 
chr20:13024726-13024760 5.61765 
chr20:13025643-13025679 6 
chr20:13028025-13028047 5.63636 
chr20:13028669-13028687 5.72222 
chr20:13031022-13031048 5.38462 
chr20:13031642-13031681 5.30769 
chr20:13033125-13033147 5.5 
chr20:13037096-13037114 5.72222 
chr20:13037389-13037402 6 
chr20:13041025-13041060 6 
chr20:13041082-13041105 5.6087 
chr20:13041462-13041478 6 
chr20:13044084-13044109 5.4 
chr20:13044263-13044311 5.95833 
chr20:13044655-13044692 5.91892 
chr20:13044895-13044972 5.90909 
chr20:13046324-13046341 5.94118 
chr20:13047407-13047439 5.375 
chr20:13047692-13047745 6 
chr20:13049398-13049420 5.86364 
chr20:13054029-13054046 5.82353 
chr20:13058728-13058884 5.20513 
chr20:13060120-13060147 5.7037 
chr20:13060165-13060187 5.54545 
chr20:13061440-13061470 5.33333 
chr20:13062148-13062189 5.07317 
chr20:13067415-13067451 5.75 
chr20:13068953-13068996 5.7907 
chr20:13069432-13069453 5.61905 
chr20:13070433-13070455 5.81818 
chr20:13072219-13072242 5.78261 
chr20:13075031-13075079 5.54167 
chr20:13076128-13076156 5.35714 
chr20:13078196-13078229 5.69697 
chr20:13078861-13078877 6 
chr20:13082473-13082493 5.7 
chr20:13088548-13088585 5.35135 
chr20:13093828-13093841 6 
chr20:13099096-13099114 5.83333 
chr20:13104951-13105034 5.61446 
chr20:13105106-13105124 5.72222 
chr20:13105132-13105155 5.43478 
chr20:13109518-13109534 6 
chr20:13112818-13112836 6 
chr20:13113742-13113769 5.25926 
chr20:13114534-13114565 5.32258 
chr20:13117251-13117392 5.28369 
chr20:13125400-13125421 5.80952 
chr20:13126921-13126946 5.6 
chr20:13127067-13127083 5.9375 
chr20:13136471-13136488 5.82353 
chr20:13136710-13136730 5.7 
chr20:13140533-13140555 6 
chr20:13140616-13140637 5.57143 
chr20:13142470-13142488 5.72222 
chr20:13144014-13144032 6 
chr20:13145746-13145768 6 
chr20:13147888-13147919 6 
chr20:13148096-13148119 5.6087 
chr20:13148808-13148839 5.90323 
chr20:13149598-13149633 5.65714 
chr20:13149721-13149746 5.36 
chr20:13158697-13158710 6 
chr20:13159442-13159477 5.97143 
chr20:13160053-13160082 6 
chr20:13164675-13164723 5.60417 
chr20:13168379-13168399 6 
chr20:13168574-13168596 5.54545 
chr20:13168996-13169022 5.5 
chr20:13173182-13173200 5.77778 
chr20:13173367-13173387 6 
chr20:13175190-13175236 5.8913 
chr20:13176844-13176870 5.38462 
chr20:13177639-13177666 5.2963 
chr20:13179407-13179560 5.88235 
chr20:13179861-13179875 5.92857 
chr20:13180000-13180052 5.48077 
chr20:13181139-13181151 6 
chr20:13181288-13181337 5.2449 
chr20:13182401-13182413 6 
chr20:13184204-13184236 5.84375 
chr20:13185166-13185188 5.59091 
chr20:13187137-13187167 5.43333 
chr20:13187342-13187368 5.65385 
chr20:13188050-13188098 5.60417 
chr20:13189000-13189030 5.16667 
chr20:13191263-13191290 6 
chr20:13195166-13195257 5.89011 
chr20:13198893-13198942 5.67347 
chr20:13199569-13199593 5.375 
chr20:13200794-13200828 5.17647 
chr20:13201859-13201928 5.91304 
chr20:13202104-13202126 5.72727 
chr20:13202199-13202218 6 
chr20:13202302-13202354 5.38462 
chr20:13202369-13202392 5.73913 
chr20:13202443-13202468 5.6 
chr20:13203803-13203862 5.88136 
chr20:13205479-13205505 5.88462 
chr20:13206071-13206114 5.39535 
chr20:13206518-13206540 5.72727 
chr20:13207818-13207861 5.25581 
chr20:13208594-13208624 5.56667 
chr20:13209693-13209797 5.60577 
chr20:13210926-13210947 5.66667 
chr20:13211181-13211205 5.41667 
chr20:13211391-13211417 5.96154 
chr20:13214242-13214256 6 
chr20:13226317-13226351 5.41176 
chr20:13228164-13228212 5.91667 
chr20:13230413-13230480 5.79104 
chr20:13234457-13234547 5.33333 
chr20:13234705-13234721 6 
chr20:13234881-13234899 6 
chr20:13234913-13234944 5.54839 
chr20:13237042-13237060 6 
chr20:13239926-13239951 6 
chr20:13242072-13242091 5.84211 
chr20:13243100-13243118 6 
chr20:13247192-13247225 5.42424 
chr20:13248744-13249051 5.7329 
chr20:13250556-13250617 5.59016 
chr20:13250648-13250671 5.47826 
chr20:13251717-13251731 6 
chr20:13253862-13253896 6 
chr20:13254706-13254764 5.46552 
chr20:13255295-13255334 5.35897 
chr20:13257600-13257624 5.625 
chr20:13263679-13263699 5.6 
chr20:13265941-13265966 5.36 
chr20:13266026-13266050 5.45833 
chr20:13266468-13266500 5.53125 
chr20:13268799-13268822 5.43478 
chr20:13269427-13269444 5.94118 
chr20:13270246-13270343 5.54639 
chr20:13271309-13271330 5.61905 
chr20:13271341-13271368 5.40741 
chr20:13272423-13272447 5.5 
chr20:13273854-13273867 6 
chr20:13274219-13274240 5.71429 
chr20:13274621-13274654 5.90909 
chr20:13278160-13278184 5.54167 
chr20:13278713-13278767 5.53704 
chr20:13279445-13279471 5.53846 
chr20:13280362-13280386 5.375 
chr20:13285662-13285694 5.5625 
chr20:13285846-13285861 6 
chr20:13287147-13287166 5.68421 
chr20:13287193-13287228 5.54286 
chr20:13291841-13291925 5.69048 
chr20:13292931-13292955 5.5 
chr20:13297892-13297912 5.95 
chr20:13298783-13298805 6 
chr20:13299316-13299342 5.57692 
chr20:13301900-13301918 6 
chr20:13311623-13311639 5.8125 
chr20:13312291-13312330 5.33333 
chr20:13315971-13316013 5.85714 
chr20:13316205-13316231 5.38462 
chr20:13319528-13319544 5.8125 
chr20:13319557-13319613 5.26786 
chr20:13320596-13320625 5.34483 
chr20:13321166-13321179 5.92308 
chr20:13324206-13324241 5.74286 
chr20:13324922-13324942 5.8 
chr20:13326563-13326583 6 
chr20:13330778-13330801 5.95652 
chr20:13331322-13331348 5.57692 
chr20:13331634-13331662 5.82143 
chr20:13333094-13333107 6 
chr20:13333894-13333908 6 
chr20:13343452-13343480 5.92857 
chr20:13347514-13347546 5.78125 
chr20:13350094-13350123 5.65517 
chr20:13353130-13353158 5.5 
chr20:13353173-13353223 5.36 
chr20:13354476-13354500 5.375 
chr20:13354927-13354952 5.6 
chr20:13355718-13355741 5.78261 
chr20:13365432-13365460 5.35714 
chr20:13367038-13367069 5.41935 
chr20:13367204-13367241 5.43243 
chr20:13367831-13367852 6 
chr20:13370758-13370810 5.19231 
chr20:13372614-13372637 5.91304 
chr20:13374886-13374903 5.82353 
chr20:13374954-13374970 6 
chr20:13376336-13376366 6 
chr20:13381832-13381857 5.32 
chr20:13383836-13383878 5.83333 
chr20:13384531-13384544 6 
chr20:13385253-13385272 5.89474 
chr20:13386359-13386371 6 
chr20:13387308-13387328 5.7 
chr20:13389504-13389530 5.42308 
chr20:13394840-13394853 6 
chr20:13395714-13395751 5.32432 
chr20:13396091-13396103 6 
chr20:13396724-13396751 5.59259 
chr20:13398527-13398547 5.7 
chr20:13399905-13399928 5.65217 
chr20:13401755-13401772 6 
chr20:13402600-13402613 6 
chr20:13403910-13403950 5.4 
chr20:13404713-13404733 5.65 
chr20:13410252-13410309 5.77193 
chr20:13413439-13413464 5.32 
chr20:13414167-13414183 6 
chr20:13414488-13414500 6 
chr20:13416961-13416981 5.7 
chr20:13416989-13417028 5.61538 
chr20:13422901-13422965 5.78125 
chr20:13423291-13423329 5.78947 
chr20:13427130-13427169 5.20513 
chr20:13429517-13429541 5.66667 
chr20:13433161-13433184 5.52174 
chr20:13437435-13437457 5.86364 
chr20:13437914-13437930 6 
chr20:13438226-13438276 5.42 
chr20:13438977-13439007 5.8 
chr20:13442980-13443004 5.5 
chr20:13444133-13444159 5.26923 
chr20:13445643-13445663 5.7 
chr20:13445815-13445859 5.68182 
chr20:13446194-13446213 5.73684 
chr20:13446477-13446489 6 
chr20:13446620-13446642 5.59091 
chr20:13447833-13447858 6 
chr20:13448662-13448708 6 
chr20:13449500-13449519 5.73684 
chr20:13450439-13450468 6 
chr20:13454207-13454220 6 
chr20:13454784-13454819 5.31429 
chr20:13456541-13456562 6 
chr20:13456766-13456796 5.9 
chr20:13458993-13459016 6 
chr20:13460110-13460122 6 
chr20:13465380-13465405 5.92 
chr20:13470168-13470200 5.78125 
chr20:13471288-13471331 5.25581 
chr20:13473787-13473821 5.67647 
chr20:13475142-13475160 6 
chr20:13476411-13476428 5.76471 
chr20:13476690-13476706 5.8125 
chr20:13477130-13477152 5.72727 
chr20:13478183-13478199 6 
chr20:13478965-13479026 5.91803 
chr20:13479443-13479457 6 
chr20:13480110-13480153 5.62791 
chr20:13480883-13480919 5.69444 
chr20:13482593-13482616 5.73913 
chr20:13484960-13484979 5.94737 
chr20:13486664-13486687 5.43478 
chr20:13488202-13488230 5.25 
chr20:13489745-13489762 6 
chr20:13489771-13489805 6 
chr20:13490272-13490286 6 
chr20:13494048-13494067 5.84211 
chr20:13496195-13496218 6 
chr20:13497305-13497321 6 
chr20:13502423-13502450 5.81481 
chr20:13507671-13507699 5.25 
chr20:13508250-13508287 5.78378 
chr20:13508866-13508886 6 
chr20:13512132-13512152 5.8 
chr20:13512306-13512326 5.7 
chr20:13518649-13518661 6 
chr20:13522692-13522723 5.3871 
chr20:13523583-13523616 5.39394 
chr20:13530070-13530104 5.67647 
chr20:13530786-13530828 5.90476 
chr20:13532312-13532341 5.17241 
chr20:13533028-13533053 5.8 
chr20:13533552-13533592 5.4 
chr20:13536029-13536048 6 
chr20:13537154-13537194 5.65 
chr20:13538218-13538240 6 
chr20:13539142-13539166 5.5 
chr20:13539763-13539787 5.54167 
chr20:13541480-13541509 5.55172 
chr20:13542006-13542024 6 
chr20:13543052-13543081 5.27586 
chr20:13543521-13543603 5.57317 
chr20:13543614-13543650 5.83333 
chr20:13543659-13543723 5.5 
chr20:13543753-13543780 5.44444 
chr20:13544314-13544326 6 
chr20:13544686-13544726 5.6 
chr20:13545653-13545667 6 
chr20:13549110-13549144 5.23529 
chr20:13549835-13549860 5.56 
chr20:13551337-13551361 5.58333 
chr20:13553332-13553347 6 
chr20:13556853-13557039 5.82258 
chr20:13561094-13561132 5.81579 
chr20:13562327-13562370 5.55814 
chr20:13562768-13562780 6 
chr20:13562969-13563038 5.73913 
chr20:13563053-13563087 5.79412 
chr20:13564732-13564748 6 
chr20:13565158-13565181 5.43478 
chr20:13566821-13566838 6 
chr20:13568873-13569004 5.82443 
chr20:13569704-13569717 6 
chr20:13570880-13570894 6 
chr20:13571512-13571537 6 
chr20:13571690-13571737 5.6383 
chr20:13573350-13573389 5.61538 
chr20:13574665-13574697 5.3125 
chr20:13581380-13581449 5.30435 
chr20:13582165-13582189 5.375 
chr20:13582515-13582536 6 
chr20:13583877-13583895 6 
chr20:13585593-13585655 5.48387 
chr20:13586325-13586360 5.62857 
chr20:13586770-13586798 5.78571 
chr20:13587453-13587467 6 
chr20:13590333-13590350 6 
chr20:13593138-13593170 6 
chr20:13596149-13596164 6 
chr20:13596704-13596737 5.54545 
chr20:13600881-13600901 5.7 
chr20:13600912-13600957 5.8 
chr20:13602077-13602100 5.65217 
chr20:13607077-13607089 6 
chr20:13610011-13610024 6 
chr20:13610117-13610131 6 
chr20:13611334-13611353 6 
chr20:13611365-13611386 5.95238 
chr20:13611992-13612025 5.48485 
chr20:13613011-13613051 6 
chr20:13615375-13615388 6 
chr20:13615675-13615692 6 
chr20:13616034-13616047 6 
chr20:13616787-13616805 6 
chr20:13616959-13616973 6 
chr20:13619047-13619073 5.73077 
chr20:13619474-13619510 5.27778 
chr20:13623682-13623706 5.91667 
chr20:13626326-13626359 5.51515 
chr20:13626666-13626693 5.77778 
chr20:13627876-13627899 5.95652 
chr20:13628959-13628977 5.88889 
chr20:13630024-13630058 5.64706 
chr20:13632469-13632482 6 
chr20:13635840-13635854 6 
chr20:13636272-13636319 5.80851 
chr20:13636796-13636818 5.63636 
chr20:13638273-13638288 5.93333 
chr20:13638811-13638830 6 
chr20:13640091-13640107 5.875 
chr20:13640685-13640709 5.91667 
chr20:13641097-13641120 6 
chr20:13642715-13642743 5.89286 
chr20:13643133-13643157 5.375 
chr20:13643312-13643336 5.79167 
chr20:13643695-13643719 5.41667 
chr20:13644580-13644606 5.96154 
chr20:13644896-13644928 5.65625 
chr20:13645341-13645376 5.4 
chr20:13645609-13645642 6 
chr20:13645791-13645812 5.90476 
chr20:13647625-13647662 5.94595 
chr20:13647955-13648017 5.45161 
chr20:13649266-13649285 6 
chr20:13649897-13649941 5.56818 
chr20:13650142-13650176 5.73529 
chr20:13651934-13652010 5.80263 
chr20:13655806-13656122 5.81329 
chr20:13656582-13656595 6 
chr20:13656881-13656897 6 
chr20:13657983-13658008 5.64 
chr20:13661621-13661647 6 
chr20:13662520-13662538 5.77778 
chr20:13662894-13662920 5.73077 
chr20:13663704-13663741 5.83784 
chr20:13663782-13663794 6 
chr20:13666201-13666226 5.52 
chr20:13666264-13666433 5.68047 
chr20:13666445-13666717 5.61765 
chr20:13666860-13666891 5.51613 
chr20:13667200-13667227 5.55556 
chr20:13667594-13667606 6 
chr20:13667892-13667911 6 
chr20:13669460-13669500 5.4 
chr20:13669519-13669561 5.45238 
chr20:13672940-13672972 5.6875 
chr20:13673011-13673035 6 
chr20:13674510-13674523 6 
chr20:13675432-13675456 5.66667 
chr20:13678367-13678416 5.26531 
chr20:13678459-13678514 5.67273 
chr20:13679751-13679769 5.83333 
chr20:13686043-13686057 5.92857 
chr20:13688242-13688262 5.65 
chr20:13688395-13688420 5.68 
chr20:13689449-13689462 5.92308 
chr20:13690031-13690047 6 
chr20:13693845-13693857 6 
chr20:13694035-13694061 5.42308 
chr20:13695824-13695858 5.47059 
chr20:13697274-13697300 5.96154 
chr20:13697451-13697483 6 
chr20:13703500-13703520 5.75 
chr20:13703963-13703991 5.67857 
chr20:13704227-13704247 6 
chr20:13704941-13704974 6 
chr20:13707479-13707510 6 
chr20:13709513-13709550 5.21622 
chr20:13709904-13709918 6 
chr20:13710039-13710076 5.43243 
chr20:13710125-13710146 5.52381 
chr20:13712178-13712196 6 
chr20:13713550-13713586 6 
chr20:13714682-13714734 5.36538 
chr20:13720368-13720391 5.6087 
chr20:13728100-13728114 6 
chr20:13729046-13729247 5.9005 
chr20:13729879-13729911 5.78125 
chr20:13731150-13731176 5.65385 
chr20:13732636-13732675 5.84615 
chr20:13738043-13738063 6 
chr20:13740345-13740393 5.27083 
chr20:13742024-13742070 5.69565 
chr20:13743500-13743520 5.95 
chr20:13745564-13745582 5.88889 
chr20:13749544-13749564 5.85 
chr20:13749960-13750000 5.55 
chr20:13752558-13752573 6 
chr20:13754908-13754932 5.58333 
chr20:13755728-13755740 6 
chr20:13756671-13756733 5.72581 
chr20:13759692-13759714 5.59091 
chr20:13759853-13759878 5.76 
chr20:13761241-13761336 5.64211 
chr20:13763902-13763929 5.85185 
chr20:13765944-13765965 6 
chr20:13767702-13767737 5.74286 
chr20:13773925-13773945 5.6 
chr20:13774013-13774034 5.52381 
chr20:13774922-13774940 5.94444 
chr20:13776101-13776142 5.65854 
chr20:13780344-13780361 5.76471 
chr20:13783317-13783331 6 
chr20:13786746-13786787 5.4878 
chr20:13787161-13787176 5.86667 
chr20:13787693-13787705 6 
chr20:13788727-13788765 5.81579 
chr20:13792334-13792353 5.63158 
chr20:13799078-13799098 5.6 
chr20:13799124-13799146 5.54545 
chr20:13800000-13800028 6 
chr20:13802958-13803000 5.35714 
chr20:13803561-13803587 5.84615 
chr20:13808580-13808617 5.86486 
chr20:13809257-13809287 5.8 
chr20:13810288-13810302 6 
chr20:13810774-13810801 5.92593 
chr20:13813809-13813826 6 
chr20:13815466-13815480 6 
chr20:13816834-13816860 5.42308 
chr20:13816958-13816981 5.91304 
chr20:13818182-13818197 6 
chr20:13820986-13821012 5.84615 
chr20:13825007-13825038 5.80645 
chr20:13826245-13826262 6 
chr20:13827158-13827192 5.73529 
chr20:13828835-13828904 5.46377 
chr20:13828912-13829003 6 
chr20:13829015-13829097 5.7561 
chr20:13829114-13829260 5.97945 
chr20:13834019-13834038 5.68421 
chr20:13835695-13835720 6 
chr20:13840327-13840357 6 
chr20:13841281-13841324 5.39535 
chr20:13841810-13841834 6 
chr20:13842092-13842137 5.6 
chr20:13843317-13843344 5.92593 
chr20:13844614-13844667 5.56604 
chr20:13846354-13846370 5.875 
chr20:13846466-13846500 5.79412 
chr20:13848313-13848378 5.90769 
chr20:13849252-13849264 6 
chr20:13850366-13850392 5.34615 
chr20:13851566-13851585 5.94737 
chr20:13851973-13852000 5.2963 
chr20:13853276-13853303 5.33333 
chr20:13853627-13853649 5.95455 
chr20:13854000-13854020 6 
chr20:13856415-13856458 5.76744 
chr20:13856867-13856887 5.75 
chr20:13857036-13857067 5.87097 
chr20:13857462-13857481 5.89474 
chr20:13857966-13857991 5.88 
chr20:13860304-13860337 5.51515 
chr20:13861246-13861297 5.78431 
chr20:13862666-13862694 5.25 
chr20:13862754-13862781 5.62963 
chr20:13863458-13863475 6 
chr20:13865143-13865168 5.92 
chr20:13869264-13869297 5.75758 
chr20:13869448-13869468 5.6 
chr20:13869593-13869616 5.95652 
chr20:13870435-13870454 6 
chr20:13871240-13871255 6 
chr20:13871612-13871640 5.17857 
chr20:13872309-13872326 6 
chr20:13873204-13873233 5.44828 
chr20:13875213-13875237 5.54167 
chr20:13876093-13876108 6 
chr20:13877115-13877166 5.58824 
chr20:13878511-13878536 5.96 
chr20:13878587-13878629 5.47619 
chr20:13879379-13879400 5.52381 
chr20:13879690-13879718 5.35714 
chr20:13881682-13881729 5.87234 
chr20:13882281-13882320 5.41026 
chr20:13883763-13883777 6 
chr20:13885174-13885208 5.70588 
chr20:13885955-13885971 6 
chr20:13886500-13886532 5.71875 
chr20:13888316-13888420 5.94231 
chr20:13888749-13888776 6 
chr20:13889731-13889780 5.38776 
chr20:13890619-13890664 5.91111 
chr20:13891471-13891500 5.55172 
chr20:13892646-13892668 5.68182 
chr20:13892938-13892956 6 
chr20:13894872-13894900 5.67857 
chr20:13896801-13896825 5.5 
chr20:13898411-13898456 5.82222 
chr20:13900873-13900889 6 
chr20:13901204-13901250 5.80435 
chr20:13901450-13901491 5.82927 
chr20:13904399-13904424 5.72 
chr20:13904917-13904940 5.6087 
chr20:13905059-13905082 6 
chr20:13906147-13906160 6 
chr20:13906964-13906994 5.56667 
chr20:13910122-13910154 5.8125 
chr20:13911417-13911441 5.79167 
chr20:13912072-13912094 5.68182 
chr20:13913053-13913087 6 
chr20:13913850-13913880 6 
chr20:13914449-13914482 5.87879 
chr20:13914534-13914552 5.94444 
chr20:13914968-13915129 6 
chr20:13915953-13915974 5.80952 
chr20:13918710-13918739 5.96552 
chr20:13919480-13919504 5.54167 
chr20:13919669-13919700 5.67742 
chr20:13920311-13920324 6 
chr20:13922238-13922274 5.5 
chr20:13926051-13926099 5.52083 
chr20:13926123-13926142 5.68421 
chr20:13930308-13930353 5.8 
chr20:13930607-13930620 6 
chr20:13931922-13931960 5.94737 
chr20:13932244-13932261 6 
chr20:13932488-13932509 5.71429 
chr20:13934107-13934121 6 
chr20:13935174-13935203 5.68966 
chr20:13937319-13937352 5.18182 
chr20:13937725-13937760 5.45714 
chr20:13939109-13939129 5.65 
chr20:13939568-13939580 6 
chr20:13940750-13940771 5.57143 
chr20:13943711-13943752 5.4878 
chr20:13944037-13944061 6 
chr20:13944361-13944381 5.95 
chr20:13945000-13945015 6 
chr20:13945093-13945108 6 
chr20:13946602-13946615 6 
chr20:13946915-13946970 5.69091 
chr20:13947525-13947540 6 
chr20:13949011-13949037 6 
chr20:13951500-13951570 5.4 
chr20:13952062-13952084 6 
chr20:13952614-13952641 5.74074 
chr20:13953251-13953280 5.34483 
chr20:13954547-13954568 5.7619 
chr20:13954856-13954879 5.47826 
chr20:13955083-13955137 5.53704 
chr20:13956489-13956509 5.85 
chr20:13956638-13956660 6 
chr20:13956947-13956979 5.5625 
chr20:13959328-13959375 5.61702 
chr20:13959704-13959729 5.8 
chr20:13961894-13961913 5.73684 
chr20:13963154-13963169 6 
chr20:13963221-13963245 6 
chr20:13963669-13963697 5.71429 
chr20:13963724-13963754 5.43333 
chr20:13964145-13964179 5.94118 
chr20:13965290-13965378 5.46591 
chr20:13965401-13965450 5.65306 
chr20:13967241-13967268 5.44444 
chr20:13967957-13967993 5.91667 
chr20:13969660-13969682 5.72727 
chr20:13970899-13970928 5.72414 
chr20:13974941-13974973 5.65625 
chr20:13975941-13975965 6 
chr20:13976258-13976271 5.92308 
chr20:13976320-13976345 5.44 
chr20:13979600-13979614 6 
chr20:13985909-13985942 5.78788 
chr20:13987166-13987186 5.65 
chr20:13988018-13988056 5.57895 
chr20:13993053-13993074 5.52381 
chr20:13993919-13993931 6 
chr20:13994320-13994338 6 
chr20:13995432-13995462 5.73333 
chr20:13995613-13995627 6 
chr20:13996225-13996253 5.46429 
chr20:14001119-14001154 5.2 
chr20:14001633-14001648 6 
chr20:14004139-14004173 5.32353 
chr20:14011046-14011067 5.52381 
chr20:14011387-14011408 5.7619 
chr20:14012832-14012857 5.48 
chr20:14014086-14014110 5.54167 
chr20:14014120-14014155 5.42857 
chr20:14014599-14014630 5.90323 
chr20:14015553-14015582 5.34483 
chr20:14025173-14025189 6 
chr20:14027361-14027398 6 
chr20:14028100-14028116 6 
chr20:14029819-14029845 6 
chr20:14030224-14030237 6 
chr20:14030401-14030443 5.7619 
chr20:14030733-14030745 6 
chr20:14032835-14032858 5.69565 
chr20:14034684-14034712 5.42857 
chr20:14036153-14036178 5.68 
chr20:14038908-14038931 5.6087 
chr20:14039259-14039303 5.77273 
chr20:14047451-14047469 6 
chr20:14047769-14047783 6 
chr20:14049582-14049613 5.93548 
chr20:14049902-14049923 5.71429 
chr20:14050969-14050985 6 
chr20:14051898-14051919 6 
chr20:14056810-14056841 5.48387 
chr20:14057133-14057163 5.26667 
chr20:14057804-14057818 6 
chr20:14058534-14058560 6 
chr20:14059045-14059065 5.7 
chr20:14059648-14059663 5.93333 
chr20:14061088-14061106 6 
chr20:14062809-14062837 5.92857 
chr20:14063000-14063014 6 
chr20:14063767-14063781 6 
chr20:14064706-14064733 5.92593 
chr20:14065669-14065688 5.84211 
chr20:14068524-14068561 5.35135 
chr20:14068631-14068659 5.78571 
chr20:14068973-14068988 6 
chr20:14069082-14069120 5.23684 
chr20:14072269-14072281 6 
chr20:14072374-14072399 5.72 
chr20:14072821-14072842 5.57143 
chr20:14074313-14074347 5.44118 
chr20:14074624-14074652 5.57143 
chr20:14077010-14077025 6 
chr20:14079457-14079481 5.75 
chr20:14081251-14081510 5.57529 
chr20:14082636-14082662 5.96154 
chr20:14083387-14083479 5.47826 
chr20:14084634-14084702 5.41176 
chr20:14097711-14097724 6 
chr20:14099488-14099505 6 
chr20:14099805-14099825 6 
chr20:14100859-14100883 5.83333 
chr20:14105814-14105842 5.35714 
chr20:14106500-14106524 5.45833 
chr20:14111189-14111212 5.95652 
chr20:14111565-14111586 5.80952 
chr20:14112775-14112789 6 
chr20:14113278-14113295 5.76471 
chr20:14113451-14113464 6 
chr20:14113640-14113658 5.72222 
chr20:14115447-14115463 6 
chr20:14119409-14119447 6 
chr20:14120416-14120435 5.78947 
chr20:14122393-14122415 6 
chr20:14125865-14125896 5.25806 
chr20:14126968-14126984 5.875 
chr20:14130742-14130770 5.21429 
chr20:14131268-14131291 5.43478 
chr20:14132457-14132480 6 
chr20:14134755-14134785 5.26667 
chr20:14135024-14135045 5.95238 
chr20:14135198-14135226 6 
chr20:14136797-14136817 6 
chr20:14139887-14139910 5.73913 
chr20:14141476-14141500 5.66667 
chr20:14141819-14141847 6 
chr20:14142710-14142753 5.2093 
chr20:14143442-14143456 6 
chr20:14146966-14147000 5.64706 
chr20:14152010-14152035 5.48 
chr20:14152949-14152963 6 
chr20:14157947-14157959 6 
chr20:14157977-14158005 5.92857 
chr20:14158957-14159000 5.16279 
chr20:14159372-14159395 6 
chr20:14161302-14161329 5.33333 
chr20:14166250-14166283 5.66667 
chr20:14167769-14167799 5.56667 
chr20:14171319-14171369 5.92 
chr20:14172626-14172643 6 
chr20:14178762-14178862 5.37 
chr20:14179368-14179407 5.61538 
chr20:14179635-14179685 5.56 
chr20:14180196-14180217 5.57143 
chr20:14181175-14181203 5.71429 
chr20:14192796-14192833 5.16216 
chr20:14194007-14194027 6 
chr20:14194935-14194954 5.73684 
chr20:14195232-14195257 5.52 
chr20:14195604-14195650 5.34783 
chr20:14195660-14196022 5.83978 
chr20:14202611-14202626 5.86667 
chr20:14203344-14203370 5.65385 
chr20:14203459-14203483 6 
chr20:14204152-14204166 6 
chr20:14208809-14208852 5.69767 
chr20:14208984-14208996 6 
chr20:14209637-14209660 5.91304 
chr20:14210676-14210708 5.28125 
chr20:14211277-14211296 6 
chr20:14211315-14211341 6 
chr20:14211771-14211789 5.83333 
chr20:14214344-14214373 5.96552 
chr20:14218175-14218200 5.88 
chr20:14219672-14219695 6 
chr20:14222167-14222211 5.45455 
chr20:14226008-14226021 6 
chr20:14228218-14228248 5.2 
chr20:14229229-14229253 5.875 
chr20:14229461-14229492 5.25806 
chr20:14229774-14229791 6 
chr20:14231393-14231423 5.43333 
chr20:14233301-14233319 5.83333 
chr20:14236329-14236366 6 
chr20:14237716-14237748 5.625 
chr20:14238095-14238131 5.19444 
chr20:14244440-14244453 6 
chr20:14244618-14244669 6 
chr20:14246142-14246182 5.35 
chr20:14246422-14246435 6 
chr20:14247090-14247122 5.6875 
chr20:14247404-14247431 5.85185 
chr20:14250849-14250873 5.45833 
chr20:14257121-14257140 5.63158 
chr20:14257268-14257291 6 
chr20:14258343-14258372 5.65517 
chr20:14259914-14259942 6 
chr20:14262579-14262602 5.91304 
chr20:14266234-14266273 5.28205 
chr20:14268029-14268074 5.82222 
chr20:14270181-14270198 5.94118 
chr20:14271153-14271167 6 
chr20:14273259-14273298 5.69231 
chr20:14274861-14274904 6 
chr20:14281107-14281121 6 
chr20:14281952-14281973 5.66667 
chr20:14283294-14283316 5.81818 
chr20:14285397-14285426 5.58621 
chr20:14286632-14286660 5.21429 
chr20:14287658-14287688 6 
chr20:14291261-14291279 5.83333 
chr20:14293654-14293678 5.54167 
chr20:14295406-14295437 6 
chr20:14298262-14298282 6 
chr20:14301309-14301329 6 
chr20:14302624-14302645 5.90476 
chr20:14302821-14302853 5.75 
chr20:14305741-14305767 5.57692 
chr20:14316879-14316906 5.74074 
chr20:14321755-14321790 5.45714 
chr20:14322285-14322299 6 
chr20:14322979-14323000 5.57143 
chr20:14323513-14323525 6 
chr20:14325184-14325205 5.85714 
chr20:14325901-14325923 5.54545 
chr20:14326549-14326584 5.42857 
chr20:14326739-14326765 6 
chr20:14328914-14328959 5.84444 
chr20:14329713-14329752 5.46154 
chr20:14329837-14329855 5.72222 
chr20:14330178-14330218 5.65 
chr20:14330449-14330471 5.86364 
chr20:14332825-14332838 5.92308 
chr20:14333357-14333375 5.77778 
chr20:14337144-14337162 6 
chr20:14338196-14338215 5.78947 
chr20:14339095-14339116 6 
chr20:14339835-14339858 5.91304 
chr20:14344462-14344506 5.77273 
chr20:14346029-14346087 5.2931 
chr20:14347000-14347027 5.7037 
chr20:14348589-14348620 5.6129 
chr20:14349188-14349205 5.76471 
chr20:14352456-14352477 5.95238 
chr20:14357397-14357445 6 
chr20:14359801-14359815 6 
chr20:14362706-14362720 6 
chr20:14363323-14363343 6 
chr20:14363945-14363971 5.61538 
chr20:14367230-14367255 5.76 
chr20:14369833-14369851 5.83333 
chr20:14370067-14370082 6 
chr20:14372903-14372960 5.29825 
chr20:14375899-14375923 5.375 
chr20:14377635-14377649 6 
chr20:14380340-14380359 5.89474 
chr20:14382755-14382771 6 
chr20:14383142-14383187 5.48889 
chr20:14384222-14384249 5.55556 
chr20:14384676-14384701 5.4 
chr20:14386871-14386894 5.47826 
chr20:14387848-14387871 5.47826 
chr20:14389793-14389806 6 
chr20:14390074-14390089 6 
chr20:14390863-14390876 6 
chr20:14393906-14393939 5.30303 
chr20:14394431-14394457 5.92308 
chr20:14396529-14396541 6 
chr20:14397290-14397315 5.36 
chr20:14397656-14397751 5.73684 
chr20:14399690-14399713 5.95652 
chr20:14400790-14400817 5.59259 
chr20:14400989-14401013 5.54167 
chr20:14402155-14402190 5.22857 
chr20:14403894-14403916 6 
chr20:14404345-14404359 6 
chr20:14404401-14404420 6 
chr20:14404879-14404908 5.17241 
chr20:14405032-14405066 5.58824 
chr20:14405101-14405130 5.55172 
chr20:14408144-14408188 5.43182 
chr20:14413614-14413627 6 
chr20:14420467-14420488 5.71429 
chr20:14422916-14422930 6 
chr20:14423177-14423207 5.86667 
chr20:14425471-14425514 5.69767 
chr20:14426869-14426892 5.43478 
chr20:14428622-14428684 5.58065 
chr20:14429315-14429346 5.93548 
chr20:14435394-14435411 6 
chr20:14437359-14437375 6 
chr20:14442655-14442671 6 
chr20:14449458-14449484 5.92308 
chr20:14452547-14452568 6 
chr20:14453508-14453548 5.35 
chr20:14453646-14453682 5.55556 
chr20:14454639-14454668 5.68966 
chr20:14455966-14455990 5.375 
chr20:14456139-14456183 5.5 
chr20:14459170-14459191 5.71429 
chr20:14463058-14463083 5.64 
chr20:14464041-14464064 6 
chr20:14464923-14464943 6 
chr20:14465793-14465831 5.63158 
chr20:14466347-14466364 6 
chr20:14467160-14467177 5.88235 
chr20:14468215-14468239 5.54167 
chr20:14469423-14469448 5.6 
chr20:14471290-14471319 5.48276 
chr20:14473110-14473123 6 
chr20:14474911-14474944 5.24242 
chr20:14477329-14477345 5.875 
chr20:14478840-14478853 5.92308 
chr20:14480387-14480465 5.41026 
chr20:14487153-14487178 5.44 
chr20:14488917-14488986 5.68116 
chr20:14494536-14494576 5.425 
chr20:14496100-14496144 5.86364 
chr20:14496582-14496695 5.40708 
chr20:14496716-14496741 5.68 
chr20:14500952-14500976 5.58333 
chr20:14501123-14501148 5.48 
chr20:14501552-14501627 5.6 
chr20:14507462-14507485 5.47826 
chr20:14512864-14512877 6 
chr20:14515241-14515263 5.54545 
chr20:14516151-14516170 6 
chr20:14517272-14517337 5.64615 
chr20:14522229-14522258 5.62069 
chr20:14525210-14525235 5.56 
chr20:14529363-14529380 6 
chr20:14530925-14530984 5.50847 
chr20:14532963-14532977 6 
chr20:14534054-14534069 6 
chr20:14537432-14537458 5.38462 
chr20:14539511-14539527 5.875 
chr20:14540954-14540980 6 
chr20:14545122-14545160 5.26316 
chr20:14545985-14546009 5.54167 
chr20:14553500-14553559 5.37288 
chr20:14555021-14555043 6 
chr20:14555280-14555349 5.31884 
chr20:14555663-14555683 6 
chr20:14558259-14558274 5.86667 
chr20:14558440-14558477 6 
chr20:14558790-14558817 5.59259 
chr20:14559773-14559793 6 
chr20:14566881-14566910 6 
chr20:14575536-14575564 5.64286 
chr20:14575742-14575771 5.62069 
chr20:14576082-14576105 5.43478 
chr20:14576696-14576746 5.32 
chr20:14577057-14577080 6 
chr20:14579559-14579594 5.22857 
chr20:14579770-14579798 5.57143 
chr20:14580973-14581038 5.61538 
chr20:14586364-14586391 5.22222 
chr20:14588905-14588919 6 
chr20:14589185-14589207 5.81818 
chr20:14589884-14589898 6 
chr20:14591479-14591491 6 
chr20:14592098-14592113 6 
chr20:14595075-14595107 5.59375 
chr20:14599969-14600228 5.69884 
chr20:14602737-14602764 5.25926 
chr20:14605973-14605992 5.73684 
chr20:14606462-14606481 5.73684 
chr20:14609793-14609820 5.55556 
chr20:14610599-14610640 6 
chr20:14611538-14611554 6 
chr20:14611680-14611704 5.625 
chr20:14612420-14612438 6 
chr20:14618402-14618421 5.68421 
chr20:14618657-14618682 5.44 
chr20:14619595-14619613 5.72222 
chr20:14623639-14623665 5.76923 
chr20:14626650-14626684 5.17647 
chr20:14629267-14629288 5.90476 
chr20:14633862-14633877 6 
chr20:14635965-14636000 5.97143 
chr20:14639249-14639270 5.80952 
chr20:14644165-14644218 5.75472 
chr20:14651566-14651587 6 
chr20:14652702-14652721 5.68421 
chr20:14653747-14653759 6 
chr20:14654566-14654582 5.9375 
chr20:14655021-14655040 5.84211 
chr20:14655344-14655369 5.48 
chr20:14661192-14661232 5.7 
chr20:14663071-14663123 5.67308 
chr20:14663516-14663537 5.90476 
chr20:14664355-14664383 5.78571 
chr20:14665294-14665323 5.34483 
chr20:14665769-14665826 5.50877 
chr20:14668481-14668511 5.36667 
chr20:14670642-14670667 5.4 
chr20:14671553-14671566 5.92308 
chr20:14675685-14675698 6 
chr20:14676814-14676844 5.8 
chr20:14679388-14679479 5.36264 
chr20:14680621-14680639 6 
chr20:14680649-14680688 6 
chr20:14680698-14680759 5.77049 
chr20:14681168-14681199 6 
chr20:14683187-14683385 5.71717 
chr20:14684348-14684385 5.35135 
chr20:14686531-14686578 5.70213 
chr20:14690025-14690058 5.33333 
chr20:14691359-14691392 5.27273 
chr20:14693634-14693674 5.325 
chr20:14693749-14693776 5.7037 
chr20:14697658-14697682 5.66667 
chr20:14697737-14697762 5.76 
chr20:14698592-14698636 5.47727 
chr20:14698938-14698985 5.59574 
chr20:14700113-14700166 5.84906 
chr20:14701182-14701211 6 
chr20:14701900-14701930 5.96667 
chr20:14703413-14703430 5.94118 
chr20:14708189-14708203 6 
chr20:14711625-14711663 5.68421 
chr20:14715145-14715201 5.89286 
chr20:14716495-14716527 5.71875 
chr20:14717214-14717244 5.26667 
chr20:14719315-14719336 5.66667 
chr20:14723400-14723425 5.96 
chr20:14727155-14727176 6 
chr20:14730044-14730092 5.66667 
chr20:14731660-14731683 5.56522 
chr20:14732729-14732743 6 
chr20:14743578-14743601 5.95652 
chr20:14747812-14747840 5.53571 
chr20:14747965-14747983 6 
chr20:14748275-14748295 5.65 
chr20:14749849-14749873 5.41667 
chr20:14750624-14750644 5.75 
chr20:14752290-14752337 5.7234 
chr20:14752382-14752471 5.70787 
chr20:14757096-14757135 5.23077 
chr20:14761208-14761220 6 
chr20:14761539-14761562 5.56522 
chr20:14762555-14762584 5.62069 
chr20:14763824-14763846 5.72727 
chr20:14765080-14765103 5.6087 
chr20:14765809-14765839 5.63333 
chr20:14766850-14766878 6 
chr20:14767200-14767225 5.72 
chr20:14769226-14769241 6 
chr20:14769400-14769427 5.74074 
chr20:14770106-14770133 6 
chr20:14773827-14773839 6 
chr20:14778512-14778535 6 
chr20:14783406-14783450 6 
chr20:14784882-14784909 5.25926 
chr20:14785500-14785514 5.92857 
chr20:14785523-14785565 5.7619 
chr20:14793210-14793226 5.9375 
chr20:14793694-14793717 5.69565 
chr20:14793823-14793845 5.72727 
chr20:14794613-14794634 5.57143 
chr20:14795565-14795600 5.8 
chr20:14796131-14796150 5.63158 
chr20:14796402-14796431 5.58621 
chr20:14799470-14799492 6 
chr20:14799910-14799949 5.66667 
chr20:14801000-14801017 5.76471 
chr20:14804418-14804447 5.82759 
chr20:14809774-14809788 6 
chr20:14812426-14812448 6 
chr20:14812680-14812701 6 
chr20:14815489-14815531 5.85714 
chr20:14815552-14815639 5.35632 
chr20:14816724-14816748 5.625 
chr20:14817804-14817837 5.57576 
chr20:14818586-14818614 6 
chr20:14820677-14820695 5.77778 
chr20:14822666-14822684 6 
chr20:14823809-14823823 6 
chr20:14825162-14825183 6 
chr20:14826731-14826763 5.46875 
chr20:14828131-14828146 6 
chr20:14833802-14833841 5.84615 
chr20:14834453-14834478 6 
chr20:14836243-14836268 6 
chr20:14838448-14838484 5.91667 
chr20:14839141-14839155 6 
chr20:14839877-14839890 6 
chr20:14842613-14843365 5.87101 
chr20:14846294-14846318 5.375 
chr20:14848799-14848844 5.66667 
chr20:14854505-14854537 5.625 
chr20:14854935-14854965 6 
chr20:14855054-14855066 6 
chr20:14855317-14855361 6 
chr20:14858293-14858315 5.95455 
chr20:14865820-14865850 5.53333 
chr20:14866516-14866544 5.32143 
chr20:14867777-14867799 5.5 
chr20:14868037-14868056 5.73684 
chr20:14871404-14871447 5.51163 
chr20:14871597-14871736 5.7482 
chr20:14874422-14874441 5.73684 
chr20:14874869-14874890 5.80952 
chr20:14876940-14876967 5.66667 
chr20:14877570-14877584 6 
chr20:14879206-14879255 5.22449 
chr20:14883666-14883699 5.57576 
chr20:14886629-14886646 5.94118 
chr20:14887140-14887159 5.94737 
chr20:14890386-14890400 5.92857 
chr20:14891395-14891429 5.35294 
chr20:14893011-14893038 5.51852 
chr20:14898615-14898632 5.94118 
chr20:14899252-14899273 5.90476 
chr20:14904441-14904463 5.72727 
chr20:14905084-14905124 5.925 
chr20:14905776-14905797 5.95238 
chr20:14906809-14906828 6 
chr20:14911412-14911436 6 
chr20:14911458-14911484 5.42308 
chr20:14911496-14911519 5.56522 
chr20:14912649-14912666 6 
chr20:14913204-14913222 5.88889 
chr20:14915442-14915462 6 
chr20:14915771-14915799 5.85714 
chr20:14918649-14918663 6 
chr20:14919413-14919434 6 
chr20:14919581-14919603 5.86364 
chr20:14920794-14920817 6 
chr20:14920980-14920992 6 
chr20:14922418-14922440 5.81818 
chr20:14922976-14923000 5.58333 
chr20:14923007-14923108 5.63366 
chr20:14924837-14924874 5.43243 
chr20:14925741-14925774 5.9697 
chr20:14926416-14926436 5.7 
chr20:14927153-14927176 5.56522 
chr20:14933938-14933960 5.63636 
chr20:14935113-14935294 5.63536 
chr20:14935306-14936000 5.60951 
chr20:14938750-14938763 6 
chr20:14939762-14939790 5.82143 
chr20:14940737-14940769 5.625 
chr20:14942169-14942187 5.83333 
chr20:14943073-14943135 5.74194 
chr20:14943156-14943205 5.79592 
chr20:14943277-14943412 5.43704 
chr20:14945218-14945244 6 
chr20:14946089-14946119 5.8 
chr20:14947826-14947852 5.73077 
chr20:14948114-14948141 6 
chr20:14949512-14949536 6 
chr20:14949807-14949820 6 
chr20:14950007-14950043 6 
chr20:14951970-14951994 5.625 
chr20:14953015-14953050 5.34286 
chr20:14953871-14953890 6 
chr20:14957943-14957959 6 
chr20:14958108-14958150 5.97619 
chr20:14959268-14959281 5.92308 
chr20:14959489-14959605 5.85345 
chr20:14959761-14959781 5.75 
chr20:14961667-14961718 5.78431 
chr20:14962055-14962127 5.79167 
chr20:14964989-14965006 5.76471 
chr20:14966318-14966343 5.56 
chr20:14966397-14966431 5.73529 
chr20:14969000-14969015 5.93333 
chr20:14969528-14969557 5.37931 
chr20:14969643-14969677 5.20588 
chr20:14971142-14971172 6 
chr20:14972575-14972594 6 
chr20:14973672-14973701 5.31034 
chr20:14976159-14976193 5.76471 
chr20:14980874-14980893 5.73684 
chr20:14981275-14981302 6 
chr20:14982343-14982366 5.43478 
chr20:14982591-14982629 5.78947 
chr20:14986775-14986823 5.91667 
chr20:14987290-14987322 5.25 
chr20:14988008-14988039 5.80645 
chr20:14989028-14989044 5.875 
chr20:14989529-14989551 5.54545 
chr20:14990418-14990432 6 
chr20:14991406-14991423 5.88235 
chr20:14991933-14991953 5.75 
chr20:14994619-14994632 6 
chr20:14997246-14997269 5.52174 
chr20:14999240-14999269 5.65517 
chr20:14999798-14999820 5.81818 
chr20:15001561-15002000 5.53759 
chr20:15002030-15002063 5.48485 
chr20:15002120-15002188 5.36765 
chr20:15003605-15003629 5.54167 
chr20:15004986-15005047 5.44262 
chr20:15007136-15007175 5.69231 
chr20:15007283-15007316 5.42424 
chr20:15008177-15008200 5.52174 
chr20:15008353-15008376 5.69565 
chr20:15010726-15010740 6 
chr20:15011298-15011329 5.80645 
chr20:15016050-15016080 5.6 
chr20:15017515-15017547 5.5625 
chr20:15018305-15018335 5.46667 
chr20:15020389-15020417 5.5 
chr20:15021441-15021460 5.73684 
chr20:15022083-15022095 6 
chr20:15024009-15024028 5.68421 
chr20:15025773-15025794 5.90476 
chr20:15026365-15026385 6 
chr20:15026817-15026842 5.4 
chr20:15028746-15028764 5.83333 
chr20:15029206-15029234 5.25 
chr20:15029649-15029671 5.59091 
chr20:15029908-15029988 5.4125 
chr20:15031176-15031200 6 
chr20:15031984-15032040 6 
chr20:15032398-15032410 6 
chr20:15032945-15032971 5.46154 
chr20:15035429-15035443 5.92857 
chr20:15035592-15035607 6 
chr20:15040030-15040063 5.75758 
chr20:15043735-15043758 5.43478 
chr20:15046300-15046312 6 
chr20:15046757-15046789 5.84375 
chr20:15047976-15048007 6 
chr20:15051536-15051565 5.62069 
chr20:15054112-15054151 6 
chr20:15057507-15057545 5.44737 
chr20:15060761-15060807 6 
chr20:15061777-15061823 5.26087 
chr20:15063169-15063187 6 
chr20:15064704-15064725 5.7619 
chr20:15066500-15066553 5.83019 
chr20:15067753-15067781 5.28571 
chr20:15069043-15069092 6 
chr20:15069103-15069115 6 
chr20:15073032-15073113 5.33333 
chr20:15073829-15073853 5.70833 
chr20:15073949-15073981 5.34375 
chr20:15074041-15074073 5.28125 
chr20:15074332-15074352 5.8 
chr20:15075233-15075268 5.68571 
chr20:15075708-15075741 5.9697 
chr20:15076133-15076182 5.91837 
chr20:15076503-15076533 5.9 
chr20:15077090-15077111 5.95238 
chr20:15077122-15077157 5.57143 
chr20:15077454-15077470 6 
chr20:15079985-15080013 5.5 
chr20:15080582-15080615 5.69697 
chr20:15080726-15080756 5.6 
chr20:15080941-15080968 5.74074 
chr20:15082772-15082806 5.17647 
chr20:15083718-15083750 5.3125 
chr20:15088629-15088661 5.46875 
chr20:15091796-15091837 6 
chr20:15092222-15092240 6 
chr20:15093596-15093632 5.83333 
chr20:15094409-15094441 6 
chr20:15098585-15098603 5.88889 
chr20:15098826-15098852 5.61538 
chr20:15100206-15100234 5.82143 
chr20:15100907-15100950 5.55814 
chr20:15102159-15102187 5.89286 
chr20:15106757-15106773 6 
chr20:15107087-15107114 5.33333 
chr20:15110885-15110917 5.59375 
chr20:15114551-15114568 6 
chr20:15118203-15118222 5.63158 
chr20:15118350-15118372 5.72727 
chr20:15123125-15123170 5.33333 
chr20:15124591-15124616 5.44 
chr20:15125048-15125071 5.82609 
chr20:15125500-15125572 5.66667 
chr20:15126673-15126704 5.25806 
chr20:15133275-15133300 5.36 
chr20:15140383-15140427 5.70455 
chr20:15142000-15142041 5.41463 
chr20:15142837-15142865 5.85714 
chr20:15143580-15143607 5.2963 
chr20:15147500-15147663 5.6135 
chr20:15149087-15149136 6 
chr20:15152000-15152068 5.10294 
chr20:15152258-15152289 5.41935 
chr20:15152596-15152636 5.65 
chr20:15153199-15153225 5.73077 
chr20:15153683-15153725 5.35714 
chr20:15155922-15155941 5.63158 
chr20:15156069-15156095 5.53846 
chr20:15164014-15164033 6 
chr20:15165946-15165973 5.22222 
chr20:15169969-15170011 5.71429 
chr20:15172562-15172586 5.83333 
chr20:15172652-15172721 5.84058 
chr20:15173775-15173832 5.24561 
chr20:15174891-15174911 6 
chr20:15176945-15177000 5.36364 
chr20:15177696-15177715 5.78947 
chr20:15178335-15178354 5.68421 
chr20:15178606-15178620 6 
chr20:15179653-15179665 6 
chr20:15180000-15180032 5.90625 
chr20:15181700-15181712 6 
chr20:15187367-15187388 6 
chr20:15188053-15188103 5.66 
chr20:15188911-15188936 5.32 
chr20:15189733-15189789 5.89286 
chr20:15191176-15191226 5.4 
chr20:15193120-15193146 5.30769 
chr20:15194532-15194567 5.45714 
chr20:15195168-15195194 5.57692 
chr20:15195866-15195887 5.66667 
chr20:15195898-15195938 6 
chr20:15196191-15196209 6 
chr20:15196984-15197000 5.9375 
chr20:15197066-15197080 6 
chr20:15198855-15198879 5.54167 
chr20:15200036-15200063 5.62963 
chr20:15205077-15205108 5.32258 
chr20:15205260-15205286 5.73077 
chr20:15205605-15205625 6 
chr20:15207964-15208034 5.55714 
chr20:15208469-15208490 6 
chr20:15209107-15209147 5.775 
chr20:15210232-15210253 5.7619 
chr20:15212226-15212239 5.92308 
chr20:15212692-15212744 5.61538 
chr20:15214528-15214554 5.61538 
chr20:15214606-15214690 5.80952 
chr20:15215369-15215396 5.37037 
chr20:15219829-15219842 6 
chr20:15219923-15219950 5.2963 
chr20:15220072-15220098 5.34615 
chr20:15220379-15220411 5.34375 
chr20:15221208-15221229 5.90476 
chr20:15222408-15222422 6 
chr20:15224158-15224178 5.7 
chr20:15226910-15226940 5.8 
chr20:15231560-15231588 5.71429 
chr20:15235575-15235595 6 
chr20:15236641-15236662 5.61905 
chr20:15237494-15237509 5.93333 
chr20:15238674-15238737 5.22222 
chr20:15238962-15238990 5.60714 
chr20:15239094-15239111 5.76471 
chr20:15239828-15239843 6 
chr20:15240568-15240611 5.13953 
chr20:15246295-15246332 5.51351 
chr20:15248548-15248575 6 
chr20:15248752-15248780 5.64286 
chr20:15249419-15249450 5.19355 
chr20:15250513-15250526 6 
chr20:15250795-15250813 5.72222 
chr20:15254063-15254077 6 
chr20:15255844-15255900 5.69643 
chr20:15257045-15257064 6 
chr20:15258441-15258490 5.28571 
chr20:15264318-15264369 6 
chr20:15269480-15269551 5.74648 
chr20:15272651-15272698 5.46809 
chr20:15274766-15274782 6 
chr20:15275483-15275512 5.65517 
chr20:15276241-15276270 6 
chr20:15278242-15278259 5.76471 
chr20:15282125-15282138 5.92308 
chr20:15282237-15282255 6 
chr20:15283007-15283035 6 
chr20:15284924-15284946 5.5 
chr20:15285199-15285219 5.7 
chr20:15286301-15286314 6 
chr20:15286880-15286903 5.69565 
chr20:15288575-15288589 6 
chr20:15290853-15290865 6 
chr20:15291706-15291725 6 
chr20:15291908-15291947 5.51282 
chr20:15292783-15292803 5.7 
chr20:15293465-15293504 5.89744 
chr20:15294152-15294169 6 
chr20:15294688-15294719 5.80645 
chr20:15295810-15295832 5.54545 
chr20:15295888-15295928 5.175 
chr20:15298128-15298184 5.82143 
chr20:15300847-15300875 6 
chr20:15302433-15302452 5.73684 
chr20:15303497-15303533 5.72222 
chr20:15305705-15305730 5.72 
chr20:15312170-15312197 5.51852 
chr20:15312427-15312470 5.32558 
chr20:15312844-15312861 5.76471 
chr20:15316388-15316418 5.46667 
chr20:15317020-15317038 5.72222 
chr20:15317890-15317908 5.72222 
chr20:15318700-15318713 6 
chr20:15320742-15320797 5.98182 
chr20:15331579-15331599 6 
chr20:15336548-15336562 6 
chr20:15338433-15338469 5.86111 
chr20:15342653-15342670 5.76471 
chr20:15343554-15343676 5.72951 
chr20:15349106-15349119 6 
chr20:15354029-15354061 5.5 
chr20:15354911-15354971 5.41667 
chr20:15355000-15355045 5.28889 
chr20:15356775-15356796 5.57143 
chr20:15357531-15357548 5.76471 
chr20:15357977-15358000 5.52174 
chr20:15358785-15358813 5.53571 
chr20:15358928-15358959 5.74194 
chr20:15359152-15359176 5.625 
chr20:15360636-15360661 5.64 
chr20:15366157-15366186 5.65517 
chr20:15368000-15368035 5.17143 
chr20:15368060-15368187 5.19685 
chr20:15368383-15368397 6 
chr20:15369978-15370036 5.53448 
chr20:15372638-15372658 6 
chr20:15373343-15373375 5.3125 
chr20:15373391-15373464 5.20548 
chr20:15377289-15377321 5.875 
chr20:15377916-15377948 5.8125 
chr20:15378108-15378122 6 
chr20:15379119-15379141 5.5 
chr20:15379435-15379474 5.69231 
chr20:15383586-15383624 6 
chr20:15384027-15384102 5.64 
chr20:15389699-15389720 5.61905 
chr20:15390680-15390709 5.37931 
chr20:15391298-15391313 6 
chr20:15391794-15391820 6 
chr20:15392930-15392944 5.92857 
chr20:15396384-15396420 5.16667 
chr20:15398073-15398085 6 
chr20:15398243-15398289 5.95652 
chr20:15406846-15406859 6 
chr20:15406984-15407000 6 
chr20:15407251-15407273 5.90909 
chr20:15407637-15407678 5.80488 
chr20:15414104-15414119 6 
chr20:15422236-15422285 5.30612 
chr20:15425455-15425489 5.58824 
chr20:15427696-15427735 5.84615 
chr20:15430640-15430675 5.6 
chr20:15430780-15430811 5.25806 
chr20:15431174-15431222 5.41667 
chr20:15432062-15432083 6 
chr20:15432571-15432586 5.93333 
chr20:15433965-15433988 5.56522 
chr20:15435051-15435094 6 
chr20:15437684-15437724 5.575 
chr20:15438593-15438615 6 
chr20:15439254-15439291 5.86486 
chr20:15441609-15441655 5.69565 
chr20:15444392-15444420 5.64286 
chr20:15444686-15444703 5.82353 
chr20:15446842-15446881 5.48718 
chr20:15448939-15448958 5.63158 
chr20:15450685-15450707 6 
chr20:15457152-15457165 6 
chr20:15457744-15457758 6 
chr20:15458035-15458062 5.55556 
chr20:15459183-15459214 5.83871 
chr20:15459910-15459930 6 
chr20:15462099-15462141 5.2381 
chr20:15462554-15462573 5.84211 
chr20:15464687-15464726 6 
chr20:15470776-15470948 5.77907 
chr20:15475381-15475430 5.95918 
chr20:15476802-15476821 6 
chr20:15484273-15484320 5.19149 
chr20:15485013-15485028 5.86667 
chr20:15487843-15487880 5.45946 
chr20:15487889-15487965 5.36842 
chr20:15487991-15488198 5.63768 
chr20:15494778-15494806 5.39286 
chr20:15497699-15497727 5.39286 
chr20:15499236-15499271 5.4 
chr20:15499286-15499314 5.53571 
chr20:15499700-15499774 5.97297 
chr20:15499922-15499945 5.43478 
chr20:15500737-15500756 5.68421 
chr20:15501848-15501860 6 
chr20:15505419-15505447 5.53571 
chr20:15509916-15509951 5.6 
chr20:15511361-15511375 6 
chr20:15513193-15513208 5.86667 
chr20:15513281-15513304 5.43478 
chr20:15514170-15514222 5.88462 
chr20:15515598-15515633 5.22857 
chr20:15518112-15518131 6 
chr20:15519638-15519671 5.24242 
chr20:15521295-15521311 5.875 
chr20:15528734-15528758 5.58333 
chr20:15529032-15529053 5.95238 
chr20:15529734-15529755 5.52381 
chr20:15530882-15530983 5.47525 
chr20:15532046-15532071 5.6 
chr20:15532513-15532526 6 
chr20:15536473-15536518 5.91111 
chr20:15539871-15539892 6 
chr20:15541407-15541431 6 
chr20:15542252-15542286 5.52941 
chr20:15551526-15551550 5.79167 
chr20:15556015-15556094 5.63291 
chr20:15556779-15556799 5.65 
chr20:15558256-15558294 6 
chr20:15563670-15563697 5.40741 
chr20:15564270-15564295 6 
chr20:15565822-15565861 6 
chr20:15569973-15570000 5.22222 
chr20:15571515-15571677 5.7716 
chr20:15572231-15572256 6 
chr20:15574852-15574887 5.62857 
chr20:15577723-15577749 5.57692 
chr20:15580964-15580991 5.33333 
chr20:15584149-15584162 6 
chr20:15586098-15586129 6 
chr20:15587647-15587661 6 
chr20:15588168-15588188 5.9 
chr20:15591634-15591656 5.95455 
chr20:15596743-15596760 6 
chr20:15598740-15598757 6 
chr20:15601291-15601303 6 
chr20:15601412-15601440 5.82143 
chr20:15603449-15603479 5.23333 
chr20:15604324-15604465 5.43972 
chr20:15606548-15606568 6 
chr20:15607601-15607633 5.375 
chr20:15607873-15607893 6 
chr20:15609709-15609737 5.42857 
chr20:15612810-15612863 5.83019 
chr20:15613428-15613511 5.37349 
chr20:15613522-15613609 5.50575 
chr20:15616716-15616781 5.81538 
chr20:15618974-15618993 5.94737 
chr20:15620452-15620574 5.38525 
chr20:15620587-15620645 5.27586 
chr20:15620660-15620798 5.26812 
chr20:15620814-15620839 5.4 
chr20:15620933-15620975 5.35714 
chr20:15623242-15623281 6 
chr20:15623301-15623330 5.41379 
chr20:15623398-15623433 5.82857 
chr20:15629341-15629390 5.81633 
chr20:15629681-15629892 5.76303 
chr20:15635749-15635804 5.56364 
chr20:15635961-15635974 6 
chr20:15637666-15637704 5.68421 
chr20:15637742-15637780 5.52632 
chr20:15638143-15638162 5.89474 
chr20:15638759-15638787 5.46429 
chr20:15638850-15638880 5.76667 
chr20:15639949-15639973 6 
chr20:15643877-15643893 6 
chr20:15644221-15644250 5.17241 
chr20:15647635-15647656 5.66667 
chr20:15647667-15647689 5.59091 
chr20:15648108-15648166 6 
chr20:15648361-15648376 5.86667 
chr20:15648902-15648922 5.65 
chr20:15649212-15649231 5.89474 
chr20:15651385-15651415 5.36667 
chr20:15652993-15653057 5.6875 
chr20:15655363-15655419 5.53571 
chr20:15658305-15658346 6 
chr20:15659881-15659893 6 
chr20:15664216-15664237 5.95238 
chr20:15667517-15667533 6 
chr20:15667637-15667668 5.64516 
chr20:15667931-15667956 5.72 
chr20:15668000-15668027 5.40741 
chr20:15674335-15674368 5.42424 
chr20:15676031-15676064 5.87879 
chr20:15677323-15677337 6 
chr20:15678766-15678779 5.92308 
chr20:15683155-15683174 5.68421 
chr20:15684775-15684808 5.93939 
chr20:15685350-15685369 5.84211 
chr20:15689666-15689678 6 
chr20:15690838-15690853 6 
chr20:15694181-15694196 6 
chr20:15694617-15694677 5.76667 
chr20:15695407-15695427 5.7 
chr20:15695467-15695500 5.18182 
chr20:15698632-15698673 5.26829 
chr20:15700269-15700309 5.4 
chr20:15705120-15705136 5.9375 
chr20:15705729-15705751 5.95455 
chr20:15706472-15706500 5.78571 
chr20:15706577-15706600 5.47826 
chr20:15706615-15706627 6 
chr20:15711515-15711536 5.52381 
chr20:15712386-15712412 5.65385 
chr20:15713708-15713740 5.4375 
chr20:15714427-15714451 5.41667 
chr20:15715599-15715624 6 
chr20:15718504-15718610 5.53774 
chr20:15721737-15721750 6 
chr20:15722526-15722550 5.45833 
chr20:15722563-15722589 5.57692 
chr20:15724165-15724187 5.54545 
chr20:15725338-15725377 6 
chr20:15725465-15725490 5.56 
chr20:15727207-15727222 6 
chr20:15728992-15729055 5.66667 
chr20:15731558-15731590 6 
chr20:15732935-15732956 5.90476 
chr20:15733584-15733626 5.5 
chr20:15735328-15735341 6 
chr20:15738387-15738408 5.57143 
chr20:15738882-15738896 6 
chr20:15739790-15739806 6 
chr20:15742768-15742813 5.55556 
chr20:15744870-15744908 5.26316 
chr20:15748757-15748799 5.57143 
chr20:15749147-15749170 5.47826 
chr20:15749774-15749806 5.90625 
chr20:15750098-15750123 5.32 
chr20:15750704-15750751 5.78723 
chr20:15751985-15752003 5.83333 
chr20:15752251-15752305 5.38889 
chr20:15752729-15752769 5.9 
chr20:15758133-15758302 5.81065 
chr20:15759700-15759722 5.77273 
chr20:15760272-15760291 5.68421 
chr20:15763362-15763379 6 
chr20:15763679-15763702 5.52174 
chr20:15765796-15765822 5.73077 
chr20:15765912-15765932 5.9 
chr20:15767596-15767631 5.82857 
chr20:15768349-15768375 5.26923 
chr20:15768852-15768875 5.95652 
chr20:15773766-15773791 5.44 
chr20:15774538-15774554 5.9375 
chr20:15774569-15774613 5.45455 
chr20:15777742-15777770 5.89286 
chr20:15780575-15780594 6 
chr20:15781045-15781075 5.2 
chr20:15781831-15781871 5.8 
chr20:15784474-15784494 5.85 
chr20:15788653-15788665 6 
chr20:15790649-15790668 5.63158 
chr20:15794569-15794632 5.15873 
chr20:15794715-15794765 5.24 
chr20:15796670-15796713 5.53488 
chr20:15799842-15799877 5.6 
chr20:15799922-15800119 5.59391 
chr20:15800133-15800158 5.6 
chr20:15802949-15802971 5.54545 
chr20:15803920-15803965 5.95556 
chr20:15804884-15804937 5.4717 
chr20:15806065-15806082 5.76471 
chr20:15806129-15806155 5.69231 
chr20:15810547-15810576 5.24138 
chr20:15812731-15812757 5.53846 
chr20:15814984-15815010 5.88462 
chr20:15815397-15815417 5.85 
chr20:15818525-15818555 5.56667 
chr20:15823094-15823122 5.60714 
chr20:15823329-15823386 5.61404 
chr20:15827545-15827597 5.82692 
chr20:15828454-15828484 5.4 
chr20:15828839-15828861 5.72727 
chr20:15833658-15833681 5.69565 
chr20:15834243-15834269 5.30769 
chr20:15838386-15838405 5.78947 
chr20:15840237-15840260 5.43478 
chr20:15840840-15840866 5.65385 
chr20:15841239-15841266 5.22222 
chr20:15841386-15841413 5.2963 
chr20:15843196-15843219 5.73913 
chr20:15844525-15844552 5.25926 
chr20:15844696-15844735 5.48718 
chr20:15845984-15846038 5.33333 
chr20:15847048-15847067 6 
chr20:15848288-15848303 5.93333 
chr20:15849855-15849908 5.92453 
chr20:15850880-15850906 6 
chr20:15851820-15851844 5.625 
chr20:15854326-15854350 5.79167 
chr20:15854546-15854573 5.62963 
chr20:15856732-15856767 5.57143 
chr20:15863675-15863704 5.89655 
chr20:15868319-15868343 5.375 
chr20:15874576-15874600 5.41667 
chr20:15879194-15879210 6 
chr20:15879613-15879648 5.51429 
chr20:15879661-15879767 5.36792 
chr20:15879862-15879890 5.78571 
chr20:15879900-15880000 5.37 
chr20:15880553-15880565 6 
chr20:15882925-15882951 5.57692 
chr20:15885525-15885544 6 
chr20:15890159-15890181 6 
chr20:15891039-15891071 6 
chr20:15892650-15892676 5.96154 
chr20:15893804-15893816 6 
chr20:15898491-15898512 5.85714 
chr20:15908466-15908500 5.52941 
chr20:15910075-15910098 5.82609 
chr20:15914742-15914757 6 
chr20:15915309-15915361 5.96154 
chr20:15915680-15915742 5.33871 
chr20:15916810-15916869 5.52542 
chr20:15916886-15916918 5.28125 
chr20:15917063-15917116 5.69811 
chr20:15917301-15917328 5.81481 
chr20:15918374-15918409 5.77143 
chr20:15919101-15919116 6 
chr20:15924929-15924957 5.25 
chr20:15926982-15927007 5.68 
chr20:15929027-15929074 5.87234 
chr20:15930458-15930485 5.25926 
chr20:15931153-15931178 5.4 
chr20:15931951-15932014 5.85714 
chr20:15933055-15933096 5.17073 
chr20:15935415-15935436 5.57143 
chr20:15937791-15937815 5.375 
chr20:15940163-15940187 5.91667 
chr20:15941797-15941823 5.26923 
chr20:15948326-15948341 6 
chr20:15949399-15949434 5.45714 
chr20:15949442-15949494 5.82692 
chr20:15950500-15950520 5.8 
chr20:15950546-15950595 5.65306 
chr20:15953885-15953943 5.32759 
chr20:15959227-15959256 6 
chr20:15962034-15962052 6 
chr20:15965843-15965857 6 
chr20:15967516-15967539 5.43478 
chr20:15973878-15973909 6 
chr20:15975966-15976006 5.7 
chr20:15976294-15976319 5.68 
chr20:15976447-15976490 5.51163 
chr20:15976503-15976528 5.76 
chr20:15979209-15979222 6 
chr20:15979607-15979649 5.40476 
chr20:15982686-15982715 5.68966 
chr20:15983692-15983762 5.71429 
chr20:15983993-15984013 6 
chr20:15985218-15985239 5.52381 
chr20:15998208-15998237 5.34483 
chr20:16002564-16002585 5.7619 
chr20:16002686-16002708 5.77273 
chr20:16004118-16004134 6 
chr20:16005142-16005185 6 
chr20:16005585-16005603 6 
chr20:16006798-16006838 5.775 
chr20:16011109-16011128 5.63158 
chr20:16013153-16013214 5.44262 
chr20:16013230-16013333 5.33981 
chr20:16013365-16013504 5.4964 
chr20:16014497-16014540 5.48837 
chr20:16015297-16015314 5.88235 
chr20:16015674-16015866 5.79167 
chr20:16017427-16017463 5.5 
chr20:16020631-16020652 5.61905 
chr20:16021375-16021396 5.80952 
chr20:16024831-16024851 5.8 
chr20:16027320-16027338 6 
chr20:16030684-16030710 5.92308 
chr20:16034921-16034959 5.65789 
chr20:16036500-16036541 5.56098 
chr20:16036742-16036875 5.79699 
chr20:16037866-16037891 5.56 
chr20:16041554-16041596 5.7619 
chr20:16045848-16045870 5.86364 
chr20:16052408-16052449 5.85366 
chr20:16054024-16054037 6 
chr20:16056592-16056607 5.93333 
chr20:16056901-16056921 6 
chr20:16059602-16059658 5.96429 
chr20:16074635-16074678 5.4186 
chr20:16076444-16076460 5.8125 
chr20:16079445-16079481 5.38889 
chr20:16081896-16081923 5.74074 
chr20:16082621-16082641 6 
chr20:16083047-16083101 5.62963 
chr20:16083874-16083909 5.85714 
chr20:16085044-16085070 5.57692 
chr20:16090308-16090332 5.41667 
chr20:16093272-16093289 5.88235 
chr20:16094000-16094037 5.51351 
chr20:16094443-16094456 6 
chr20:16098471-16098492 5.52381 
chr20:16102691-16102710 5.84211 
chr20:16103785-16103860 5.92 
chr20:16103872-16103895 6 
chr20:16106103-16106123 5.7 
chr20:16107486-16107500 5.92857 
chr20:16107814-16107829 6 
chr20:16110360-16110391 5.80645 
chr20:16111882-16111904 5.59091 
chr20:16113000-16113118 5.73729 
chr20:16114095-16114133 5.52632 
chr20:16115360-16115391 5.3871 
chr20:16116054-16116066 6 
chr20:16117379-16117426 5.3617 
chr20:16117653-16117682 5.31034 
chr20:16119058-16119079 6 
chr20:16119838-16119868 5.6 
chr20:16119880-16119923 5.32558 
chr20:16120897-16120941 5.47727 
chr20:16121332-16121367 5.34286 
chr20:16127669-16127690 5.52381 
chr20:16129728-16129923 5.58462 
chr20:16131065-16131077 6 
chr20:16131158-16131185 5.37037 
chr20:16133439-16133732 5.67918 
chr20:16136905-16136934 5.27586 
chr20:16137767-16137782 6 
chr20:16148962-16149000 5.68421 
chr20:16151924-16152086 5.66667 
chr20:16154147-16154171 5.375 
chr20:16154891-16154917 6 
chr20:16155526-16155546 5.7 
chr20:16157578-16157609 5.70968 
chr20:16162665-16162698 5.57576 
chr20:16163096-16163109 5.92308 
chr20:16168437-16168479 5.59524 
chr20:16168622-16168664 5.21429 
chr20:16168705-16168844 5.48921 
chr20:16168870-16169068 5.44949 
chr20:16169079-16169180 5.84158 
chr20:16169250-16169323 5.75342 
chr20:16169349-16169404 5.50909 
chr20:16169415-16169555 5.31429 
chr20:16169574-16169600 5.42308 
chr20:16169630-16169665 5.31429 
chr20:16171275-16171404 5.31008 
chr20:16171831-16171856 5.4 
chr20:16171965-16171993 5.78571 
chr20:16174383-16174421 5.89474 
chr20:16174913-16174930 6 
chr20:16180467-16180497 5.23333 
chr20:16180971-16181014 5.34884 
chr20:16181102-16181122 5.75 
chr20:16181469-16181485 6 
chr20:16181640-16181666 6 
chr20:16184391-16184419 5.82143 
chr20:16186817-16186847 5.43333 
chr20:16187139-16187180 6 
chr20:16188860-16188879 6 
chr20:16193832-16193859 6 
chr20:16194545-16194572 5.40741 
chr20:16196046-16196151 5.34286 
chr20:16197168-16197200 6 
chr20:16203760-16203786 5.46154 
chr20:16203848-16203882 6 
chr20:16205009-16205027 6 
chr20:16205544-16205566 5.68182 
chr20:16207166-16207199 5.66667 
chr20:16210413-16210437 5.58333 
chr20:16212265-16212279 6 
chr20:16212746-16212771 6 
chr20:16212839-16212906 5.19403 
chr20:16214680-16214706 5.84615 
chr20:16215310-16215325 6 
chr20:16217886-16217898 6 
chr20:16225395-16225417 6 
chr20:16229584-16229672 5.35227 
chr20:16229685-16229746 5.72131 
chr20:16231248-16231266 6 
chr20:16232725-16232740 5.93333 
chr20:16236767-16236794 5.37037 
chr20:16237103-16237173 5.94286 
chr20:16238874-16238898 5.58333 
chr20:16239200-16239258 5.15517 
chr20:16239532-16239560 5.35714 
chr20:16241218-16241278 5.35 
chr20:16243143-16243155 6 
chr20:16248528-16248543 5.86667 
chr20:16250302-16250340 5.94737 
chr20:16250723-16250751 5.64286 
chr20:16254306-16254345 6 
chr20:16254717-16254738 5.61905 
chr20:16258104-16258134 5.7 
chr20:16258820-16258851 5.41935 
chr20:16261486-16261508 6 
chr20:16262653-16262689 5.83333 
chr20:16265738-16265765 5.44444 
chr20:16266460-16266500 5.55 
chr20:16271646-16271662 6 
chr20:16276052-16276086 5.26471 
chr20:16276169-16276198 5.27586 
chr20:16278342-16278356 6 
chr20:16279860-16279887 5.59259 
chr20:16281116-16281163 5.68085 
chr20:16283000-16283025 5.6 
chr20:16287389-16287436 5.68085 
chr20:16292132-16292157 5.96 
chr20:16301199-16301235 5.22222 
chr20:16302797-16302811 6 
chr20:16303083-16303110 5.48148 
chr20:16303416-16303437 5.71429 
chr20:16307097-16307118 6 
chr20:16307605-16307742 5.64964 
chr20:16310448-16310475 5.2963 
chr20:16315711-16315731 5.6 
chr20:16316726-16316746 5.65 
chr20:16322951-16322968 5.88235 
chr20:16334000-16334028 5.21429 
chr20:16335122-16335152 6 
chr20:16340299-16340314 6 
chr20:16340666-16340691 5.64 
chr20:16341928-16341953 5.52 
chr20:16345868-16345890 5.59091 
chr20:16352234-16352255 5.71429 
chr20:16358039-16358077 5.81579 
chr20:16358955-16359014 5.23729 
chr20:16359051-16359079 5.39286 
chr20:16359628-16359654 5.26923 
chr20:16359671-16359695 5.54167 
chr20:16360492-16360522 5.33333 
chr20:16360544-16360564 5.65 
chr20:16362052-16362081 5.31034 
chr20:16362789-16362811 5.72727 
chr20:16367080-16367097 5.88235 
chr20:16369420-16369452 5.53125 
chr20:16373800-16373841 5.26829 
chr20:16375824-16375927 5.81553 
chr20:16375936-16375957 5.71429 
chr20:16375966-16375992 5.76923 
chr20:16376000-16376022 5.68182 
chr20:16377137-16377225 5.61364 
chr20:16377293-16377305 6 
chr20:16379535-16379565 5.3 
chr20:16382012-16382056 5.25 
chr20:16386491-16386503 6 
chr20:16390593-16390918 5.90769 
chr20:16390937-16391029 5.76087 
chr20:16392574-16392612 6 
chr20:16401342-16401361 6 
chr20:16404365-16404382 5.82353 
chr20:16404914-16404936 5.54545 
chr20:16409000-16409028 5.53571 
chr20:16411480-16411509 5.68966 
chr20:16411575-16411611 5.91667 
chr20:16412500-16412530 5.6 
chr20:16412548-16412579 5.74194 
chr20:16413405-16413421 6 
chr20:16414225-16414273 5.85417 
chr20:16418614-16418642 5.89286 
chr20:16419574-16419605 5.67742 
chr20:16421171-16421225 5.90741 
chr20:16422979-16423008 5.86207 
chr20:16423045-16423074 5.51724 
chr20:16423664-16423678 6 
chr20:16425844-16425868 5.5 
chr20:16426000-16426038 5.31579 
chr20:16426064-16426085 6 
chr20:16429206-16429285 5.44304 
chr20:16429521-16429542 6 
chr20:16430811-16430832 5.71429 
chr20:16432177-16432212 5.77143 
chr20:16433479-16433503 5.875 
chr20:16433910-16433955 5.42222 
chr20:16434970-16435052 5.26829 
chr20:16435185-16435208 5.52174 
chr20:16436007-16436034 5.44444 
chr20:16436741-16436798 6 
chr20:16437853-16437877 5.5 
chr20:16439392-16439435 5.53488 
chr20:16449220-16449239 6 
chr20:16449899-16449925 6 
chr20:16450587-16450604 5.94118 
chr20:16451118-16451147 5.72414 
chr20:16451295-16451316 5.85714 
chr20:16453198-16453216 6 
chr20:16457925-16457962 5.37838 
chr20:16466500-16466559 5.74576 
chr20:16466925-16466955 5.43333 
chr20:16474088-16474114 5.5 
chr20:16475482-16475509 5.2963 
chr20:16482677-16482703 5.65385 
chr20:16483855-16483873 5.94444 
chr20:16485754-16485819 5.44615 
chr20:16486616-16486639 5.43478 
chr20:16494304-16494323 6 
chr20:16495216-16495246 5.76667 
chr20:16495530-16495554 6 
chr20:16501599-16501632 5.48485 
chr20:16505824-16505838 6 
chr20:16506962-16506996 5.44118 
chr20:16508199-16508240 5.85366 
chr20:16509703-16509722 5.94737 
chr20:16511338-16511358 5.6 
chr20:16512713-16512727 6 
chr20:16514590-16514613 6 
chr20:16518323-16518362 5.84615 
chr20:16520885-16520902 5.82353 
chr20:16523887-16523899 6 
chr20:16525252-16525271 6 
chr20:16525500-16525521 6 
chr20:16527403-16527431 5.64286 
chr20:16529241-16529260 5.73684 
chr20:16529609-16529622 6 
chr20:16531173-16531191 6 
chr20:16534455-16534500 5.82222 
chr20:16536373-16536387 6 
chr20:16537725-16537831 5.66038 
chr20:16539542-16539561 6 
chr20:16540108-16540135 5.62963 
chr20:16540718-16540742 5.45833 
chr20:16544317-16544340 5.69565 
chr20:16545606-16545640 5.35294 
chr20:16547477-16547491 5.92857 
chr20:16549464-16549492 6 
chr20:16550615-16550635 6 
chr20:16550898-16550935 5.45946 
chr20:16553831-16553858 5.22222 
chr20:16554727-16554747 6 
chr20:16556540-16556561 5.71429 
chr20:16557209-16557249 5.3 
chr20:16557340-16557440 5.73 
chr20:16558515-16558535 6 
chr20:16562642-16562706 5.9375 
chr20:16564054-16564096 6 
chr20:16564270-16564305 6 
chr20:16565300-16565321 5.7619 
chr20:16565767-16565804 5.78378 
chr20:16566897-16566917 6 
chr20:16568815-16568837 5.68182 
chr20:16569377-16569400 5.43478 
chr20:16570013-16570028 6 
chr20:16570338-16570365 5.96296 
chr20:16573807-16573836 5.62069 
chr20:16574626-16574696 5.58571 
chr20:16575430-16575455 5.6 
chr20:16576315-16576345 5.7 
chr20:16579882-16579897 6 
chr20:16581035-16581053 5.83333 
chr20:16583099-16583118 5.89474 
chr20:16583458-16583486 5.28571 
chr20:16583906-16583919 5.92308 
chr20:16584673-16584687 5.92857 
chr20:16588064-16588098 5.32353 
chr20:16589124-16589136 6 
chr20:16591190-16591212 6 
chr20:16598967-16598983 6 
chr20:16599920-16599938 5.77778 
chr20:16601018-16601031 6 
chr20:16601349-16601368 5.63158 
chr20:16604074-16604088 6 
chr20:16605260-16605295 5.85714 
chr20:16606719-16606761 6 
chr20:16610434-16610458 5.625 
chr20:16612240-16612274 5.67647 
chr20:16614815-16614833 5.88889 
chr20:16616091-16616104 6 
chr20:16617841-16617862 5.85714 
chr20:16618183-16618200 5.76471 
chr20:16622119-16622192 5.89041 
chr20:16624379-16624400 5.85714 
chr20:16624698-16624711 6 
chr20:16625599-16625622 5.43478 
chr20:16626476-16626500 5.70833 
chr20:16627340-16627358 6 
chr20:16629765-16629788 6 
chr20:16630971-16630994 5.69565 
chr20:16637368-16637421 5.50943 
chr20:16641411-16641443 5.9375 
chr20:16641609-16641636 5.55556 
chr20:16643837-16643864 5.55556 
chr20:16646392-16646406 6 
chr20:16646888-16646900 6 
chr20:16647050-16647066 6 
chr20:16650955-16650985 5.86667 
chr20:16651881-16651900 6 
chr20:16652271-16652316 5.8 
chr20:16653370-16653391 6 
chr20:16653717-16653755 6 
chr20:16653980-16653997 6 
chr20:16660031-16660066 5.22857 
chr20:16661891-16661921 5.96667 
chr20:16662667-16662691 5.5 
chr20:16667248-16667262 6 
chr20:16671579-16671594 6 
chr20:16672901-16672950 5.18367 
chr20:16675635-16675679 5.38636 
chr20:16676815-16676835 6 
chr20:16678675-16678696 5.71429 
chr20:16679111-16679136 5.72 
chr20:16679696-16679751 5.29091 
chr20:16682255-16682293 5.86842 
chr20:16683403-16683420 5.76471 
chr20:16684154-16684178 5.5 
chr20:16685193-16685214 6 
chr20:16688111-16688142 5.93548 
chr20:16696682-16696694 6 
chr20:16698478-16698496 5.77778 
chr20:16699903-16699928 5.76 
chr20:16702019-16702044 5.32 
chr20:16705280-16705296 5.875 
chr20:16705721-16705765 6 
chr20:16706321-16706354 5.90909 
chr20:16706520-16706560 5.7 
chr20:16706691-16706716 5.76 
chr20:16709901-16709920 5.63158 
chr20:16716639-16716677 5.57895 
chr20:16717968-16717991 6 
chr20:16718683-16718727 5.61364 
chr20:16719088-16719105 6 
chr20:16719773-16719796 5.43478 
chr20:16720550-16720562 6 
chr20:16725800-16725839 5.79487 
chr20:16727531-16727565 5.67647 
chr20:16727678-16727747 5.56522 
chr20:16731048-16731069 6 
chr20:16731714-16731730 6 
chr20:16734017-16734047 5.63333 
chr20:16737707-16737740 5.87879 
chr20:16741906-16741920 6 
chr20:16746171-16746199 5.71429 
chr20:16755330-16755650 5.81562 
chr20:16758462-16758480 5.94444 
chr20:16759829-16759875 5.21739 
chr20:16762208-16762240 5.34375 
chr20:16767749-16767785 5.58333 
chr20:16767853-16767894 5.43902 
chr20:16768468-16768497 5.55172 
chr20:16780154-16780185 5.35484 
chr20:16781881-16781927 6 
chr20:16784345-16784371 5.57692 
chr20:16785195-16785290 5.55789 
chr20:16786608-16786653 5.66667 
chr20:16788628-16788653 5.32 
chr20:16789952-16789983 5.45161 
chr20:16790012-16790040 5.57143 
chr20:16792348-16792386 6 
chr20:16796756-16796799 5.67442 
chr20:16802454-16802478 5.45833 
chr20:16807625-16807663 5.78947 
chr20:16811050-16811077 5.33333 
chr20:16811758-16811796 5.68421 
chr20:16813469-16813500 5.19355 
chr20:16813939-16813955 5.875 
chr20:16815697-16815729 5.84375 
chr20:16824020-16824042 5.81818 
chr20:16825123-16825172 5.97959 
chr20:16825549-16825568 5.78947 
chr20:16827539-16827561 5.63636 
chr20:16827914-16827949 5.4 
chr20:16828043-16828085 5.66667 
chr20:16832301-16832325 5.41667 
chr20:16832391-16832431 5.8 
chr20:16832769-16832825 5.73214 
chr20:16835391-16835437 5.41304 
chr20:16836453-16836480 6 
chr20:16837100-16837127 5.40741 
chr20:16837464-16837476 6 
chr20:16839596-16839620 5.41667 
chr20:16840249-16840271 5.54545 
chr20:16840509-16840571 5.25806 
chr20:16840698-16840727 6 
chr20:16841206-16841227 5.52381 
chr20:16848369-16848402 5.15152 
chr20:16848659-16848697 5.23684 
chr20:16851161-16851176 5.93333 
chr20:16851906-16851925 6 
chr20:16853955-16854000 5.88889 
chr20:16854617-16854637 6 
chr20:16854691-16854715 5.70833 
chr20:16858041-16858065 5.54167 
chr20:16863022-16863044 5.54545 
chr20:16864117-16864142 5.32 
chr20:16866167-16866179 6 
chr20:16867899-16867931 5.875 
chr20:16868346-16868370 5.54167 
chr20:16870736-16870755 5.84211 
chr20:16875030-16875050 6 
chr20:16879180-16879211 5.90323 
chr20:16881000-16881031 5.77419 
chr20:16883405-16883422 6 
chr20:16883585-16883609 6 
chr20:16884119-16884232 5.59292 
chr20:16884243-16884256 6 
chr20:16884442-16884460 5.88889 
chr20:16886364-16886444 5.825 
chr20:16886464-16886479 6 
chr20:16888042-16888088 5.54348 
chr20:16908602-16908716 5.80702 
chr20:16909330-16909358 5.89286 
chr20:16910395-16910420 5.72 
chr20:16912198-16912237 5.35897 
chr20:16917243-16917272 5.89655 
chr20:16917533-16917557 5.66667 
chr20:16924725-16924745 5.85 
chr20:16927170-16927194 5.375 
chr20:16927294-16927319 5.4 
chr20:16928621-16928635 6 
chr20:16932035-16932074 5.20513 
chr20:16933085-16933116 5.35484 
chr20:16935382-16935396 6 
chr20:16936892-16936904 6 
chr20:16943335-16943379 5.59091 
chr20:16947478-16947500 5.54545 
chr20:16952724-16952758 5.97059 
chr20:16955841-16955873 5.9375 
chr20:16957217-16957251 5.85294 
chr20:16958059-16958097 5.60526 
chr20:16959277-16959305 5.5 
chr20:16959725-16959739 6 
chr20:16962958-16963080 5.66393 
chr20:16963091-16963441 5.62857 
chr20:16964749-16964780 5.77419 
chr20:16967287-16967338 5.64706 
chr20:16968541-16968583 6 
chr20:16970813-16970841 5.32143 
chr20:16971113-16971144 5.67742 
chr20:16972432-16972458 6 
chr20:16975385-16975419 5.97059 
chr20:16980658-16980688 5.76667 
chr20:16983393-16983428 5.85714 
chr20:16985115-16985172 6 
chr20:16988159-16988187 5.21429 
chr20:16989383-16989405 5.81818 
chr20:16995907-16995929 5.63636 
chr20:16996882-16996908 5.30769 
chr20:16997100-16997116 5.8125 
chr20:16997591-16997624 5.51515 
chr20:16999567-16999587 5.75 
chr20:16999815-16999871 5.35714 
chr20:17000514-17000534 5.75 
chr20:17004389-17004434 6 
chr20:17006774-17006810 5.94444 
chr20:17008705-17008745 5.475 
chr20:17012864-17012887 5.6087 
chr20:17013020-17013432 5.44175 
chr20:17014492-17014511 6 
chr20:17014617-17014643 6 
chr20:17019992-17020110 5.83898 
chr20:17027950-17027973 5.82609 
chr20:17029370-17029408 6 
chr20:17034253-17034269 5.875 
chr20:17034398-17034425 5.44444 
chr20:17035264-17035291 5.88889 
chr20:17038638-17038663 5.44 
chr20:17043016-17043044 6 
chr20:17054588-17054612 5.95833 
chr20:17054889-17054911 5.90909 
chr20:17058669-17058686 6 
chr20:17061546-17061576 5.5 
chr20:17061886-17062021 5.96296 
chr20:17063456-17063476 6 
chr20:17063629-17063648 6 
chr20:17063843-17063885 5.92857 
chr20:17063959-17063991 5.65625 
chr20:17065420-17065447 6 
chr20:17070792-17070809 6 
chr20:17073286-17073311 5.36 
chr20:17084395-17084414 5.84211 
chr20:17087090-17087133 5.55814 
chr20:17088180-17088204 5.95833 
chr20:17088301-17088322 5.71429 
chr20:17089158-17089177 5.68421 
chr20:17093694-17093735 5.26829 
chr20:17095405-17095448 5.69767 
chr20:17100866-17100881 6 
chr20:17102549-17102575 5.34615 
chr20:17103448-17103487 6 
chr20:17103790-17103808 6 
chr20:17106696-17106726 5.53333 
chr20:17108443-17108468 5.64 
chr20:17112273-17112299 5.96154 
chr20:17113945-17113961 6 
chr20:17115391-17115418 5.37037 
chr20:17115450-17115475 6 
chr20:17117061-17117077 5.875 
chr20:17120500-17120514 6 
chr20:17127850-17127862 6 
chr20:17131851-17131879 5.53571 
chr20:17141815-17141829 6 
chr20:17143962-17143989 5.2963 
chr20:17145170-17145194 5.75 
chr20:17145238-17145314 5.56579 
chr20:17145325-17145344 5.63158 
chr20:17145355-17145379 5.875 
chr20:17147568-17147605 6 
chr20:17148866-17148954 5.71591 
chr20:17149721-17149742 5.52381 
chr20:17151181-17151242 5.60656 
chr20:17151569-17151613 5.56818 
chr20:17159231-17159249 5.88889 
chr20:17159369-17159399 5.33333 
chr20:17160292-17160333 5.70732 
chr20:17161813-17161829 5.8125 
chr20:17162444-17162462 6 
chr20:17163938-17163959 5.57143 
chr20:17165348-17165385 6 
chr20:17166548-17166591 5.83721 
chr20:17167554-17167577 5.69565 
chr20:17170495-17170528 5.84848 
chr20:17173183-17173220 5.16216 
chr20:17174244-17174274 5.9 
chr20:17174779-17174798 5.78947 
chr20:17175000-17175017 5.94118 
chr20:17177000-17177026 5.26923 
chr20:17177797-17177846 5.61224 
chr20:17191361-17191385 5.375 
chr20:17192153-17192181 5.46429 
chr20:17192851-17192869 5.94444 
chr20:17193043-17193072 5.24138 
chr20:17193339-17193359 6 
chr20:17196122-17196161 5.53846 
chr20:17196375-17196397 5.81818 
chr20:17207147-17207195 5.66667 
chr20:17207442-17207465 6 
chr20:17207483-17207548 5.55385 
chr20:17217037-17217072 5.42857 
chr20:17220486-17220510 6 
chr20:17223128-17223145 6 
chr20:17223777-17223793 5.9375 
chr20:17228820-17228860 5.875 
chr20:17229792-17229821 5.31034 
chr20:17230149-17230163 6 
chr20:17231738-17231761 5.6087 
chr20:17237190-17237219 5.48276 
chr20:17239406-17239437 6 
chr20:17239646-17239667 5.80952 
chr20:17245491-17245518 5.92593 
chr20:17248287-17248314 5.66667 
chr20:17248678-17248703 6 
chr20:17255729-17255753 6 
chr20:17257090-17257120 6 
chr20:17260432-17260446 6 
chr20:17260550-17260571 5.95238 
chr20:17262869-17262924 5.65455 
chr20:17268076-17268104 6 
chr20:17272009-17272042 5.69697 
chr20:17274743-17274762 6 
chr20:17275858-17275885 6 
chr20:17276117-17276218 5.72277 
chr20:17279709-17279731 5.54545 
chr20:17281059-17281075 6 
chr20:17281314-17281346 5.5625 
chr20:17282576-17282599 5.65217 
chr20:17283813-17283852 5.48718 
chr20:17283875-17283902 5.2963 
chr20:17283926-17283990 5.40625 
chr20:17284000-17284234 5.64103 
chr20:17284593-17284619 5.46154 
chr20:17290468-17290582 5.81579 
chr20:17290712-17290735 5.52174 
chr20:17291646-17291658 6 
chr20:17295861-17295886 5.72 
chr20:17298367-17298385 5.77778 
chr20:17303500-17303518 6 
chr20:17309000-17309065 5.26154 
chr20:17309087-17309111 5.45833 
chr20:17309706-17309728 5.77273 
chr20:17311261-17311298 5.59459 
chr20:17314555-17314581 6 
chr20:17316052-17316102 5.66 
chr20:17316500-17316533 5.90909 
chr20:17318808-17318855 5.65957 
chr20:17320137-17320161 5.58333 
chr20:17321162-17321195 5.39394 
chr20:17321883-17321900 5.94118 
chr20:17322807-17322824 5.94118 
chr20:17322949-17322977 5.60714 
chr20:17323446-17323475 5.7931 
chr20:17328432-17328500 6 
chr20:17328507-17328782 5.80727 
chr20:17331683-17331696 6 
chr20:17335330-17335355 5.64 
chr20:17336295-17336324 5.86207 
chr20:17336689-17336713 5.375 
chr20:17336727-17336775 5.70833 
chr20:17336791-17336809 5.88889 
chr20:17338789-17338814 5.68 
chr20:17344850-17344864 6 
chr20:17346748-17346768 6 
chr20:17347707-17347757 5.54 
chr20:17349997-17350024 5.40741 
chr20:17350038-17350056 5.77778 
chr20:17350098-17350126 5.32143 
chr20:17350165-17350193 5.35714 
chr20:17353026-17353078 5.88462 
chr20:17357320-17357348 5.60714 
chr20:17359221-17359364 5.70629 
chr20:17364285-17364316 5.41935 
chr20:17365070-17365085 6 
chr20:17372512-17372658 5.84247 
chr20:17379168-17379186 6 
chr20:17379386-17379409 5.52174 
chr20:17383305-17383317 6 
chr20:17383601-17383630 5.86207 
chr20:17391138-17391182 5.27273 
chr20:17392477-17392509 5.9375 
chr20:17396467-17396491 5.45833 
chr20:17402452-17402478 6 
chr20:17403240-17403308 5.32353 
chr20:17409051-17409065 6 
chr20:17409642-17409690 5.75 
chr20:17410859-17410892 5.69697 
chr20:17411011-17411030 5.94737 
chr20:17411578-17411608 5.36667 
chr20:17413199-17413230 5.22581 
chr20:17414430-17414770 5.5 
chr20:17414835-17414899 5.625 
chr20:17416874-17416913 5.71795 
chr20:17421507-17421519 6 
chr20:17422316-17422334 5.88889 
chr20:17422996-17423033 5.54054 
chr20:17424596-17424638 5.71429 
chr20:17427414-17427444 5.2 
chr20:17427738-17427762 5.625 
chr20:17429538-17429552 6 
chr20:17430133-17430185 5.78846 
chr20:17430662-17430687 6 
chr20:17432560-17432576 6 
chr20:17440847-17440936 5.64045 
chr20:17442578-17442599 5.71429 
chr20:17444020-17444073 5.62264 
chr20:17444137-17444161 5.875 
chr20:17444303-17444322 5.68421 
chr20:17445906-17445940 5.26471 
chr20:17446305-17446327 5.86364 
chr20:17449455-17449483 5.5 
chr20:17453732-17453751 6 
chr20:17457956-17457993 6 
chr20:17460441-17460461 6 
chr20:17460829-17460847 6 
chr20:17462033-17462054 6 
chr20:17462987-17463008 6 
chr20:17463673-17463698 5.4 
chr20:17464566-17464647 5.2963 
chr20:17465497-17465543 5.97826 
chr20:17468427-17468488 5.44262 
chr20:17472071-17472110 6 
chr20:17472240-17472272 5.875 
chr20:17473573-17473593 5.6 
chr20:17477955-17478000 5.55556 
chr20:17478070-17478291 5.71946 
chr20:17478301-17478342 5.65854 
chr20:17479887-17479902 6 
chr20:17480048-17480066 6 
chr20:17480564-17480578 5.92857 
chr20:17481536-17481555 5.89474 
chr20:17482185-17482226 6 
chr20:17485549-17485597 5.72917 
chr20:17487917-17487946 6 
chr20:17488194-17488302 5.32407 
chr20:17489887-17489911 5.75 
chr20:17491621-17491634 6 
chr20:17494030-17494058 5.64286 
chr20:17496971-17497000 5.55172 
chr20:17497983-17498011 6 
chr20:17506718-17506750 5.21875 
chr20:17506786-17506800 6 
chr20:17507473-17507494 5.95238 
chr20:17508372-17508406 5.73529 
chr20:17508772-17508787 5.86667 
chr20:17509709-17509731 6 
chr20:17510152-17510186 5.73529 
chr20:17513049-17513101 5.94231 
chr20:17513837-17513867 5.63333 
chr20:17515665-17515684 5.89474 
chr20:17516564-17516604 5.525 
chr20:17518213-17518229 6 
chr20:17518765-17518840 5.68 
chr20:17518943-17518975 5.34375 
chr20:17519741-17519771 5.9 
chr20:17520225-17520255 5.46667 
chr20:17520650-17520662 6 
chr20:17523072-17523089 6 
chr20:17527671-17527687 6 
chr20:17527838-17527868 5.6 
chr20:17528360-17528389 5.93103 
chr20:17528542-17528559 6 
chr20:17528825-17528846 5.71429 
chr20:17529428-17529463 5.71429 
chr20:17531107-17531121 6 
chr20:17532621-17532667 5.36957 
chr20:17534021-17534037 6 
chr20:17534411-17534538 5.82677 
chr20:17535933-17535951 6 
chr20:17536299-17536324 5.68 
chr20:17537143-17537177 5.47059 
chr20:17537192-17537223 5.41935 
chr20:17539881-17539905 5.875 
chr20:17543171-17543192 6 
chr20:17543996-17544053 5.7193 
chr20:17544530-17544547 6 
chr20:17544816-17544852 6 
chr20:17545008-17545020 6 
chr20:17545222-17545246 5.66667 
chr20:17546762-17546780 6 
chr20:17550098-17550134 5.30556 
chr20:17550143-17550232 5.37079 
chr20:17554538-17554555 5.88235 
chr20:17555370-17555387 6 
chr20:17555438-17555532 5.81915 
chr20:17556315-17556362 5.48936 
chr20:17559606-17559621 6 
chr20:17560626-17560653 5.51852 
chr20:17562128-17562142 5.92857 
chr20:17562722-17562736 6 
chr20:17564380-17564398 6 
chr20:17566267-17566325 5.81034 
chr20:17566583-17566613 5.7 
chr20:17567847-17567860 6 
chr20:17568277-17568301 5.75 
chr20:17568509-17568522 5.92308 
chr20:17573074-17573088 6 
chr20:17574727-17574759 6 
chr20:17575055-17575073 5.77778 
chr20:17575203-17575215 6 
chr20:17575222-17575235 6 
chr20:17576455-17576476 5.57143 
chr20:17582192-17582214 5.5 
chr20:17583664-17583679 6 
chr20:17585105-17585132 5.40741 
chr20:17601395-17601417 5.5 
chr20:17603300-17603317 5.76471 
chr20:17604822-17604857 5.37143 
chr20:17604925-17605063 5.39855 
chr20:17605078-17605144 5.22727 
chr20:17607705-17607736 5.29032 
chr20:17620539-17620554 6 
chr20:17629740-17629760 5.9 
chr20:17630229-17630243 6 
chr20:17634478-17634491 6 
chr20:17638196-17638283 5.83908 
chr20:17640704-17640733 5.27586 
chr20:17642327-17642358 5.25806 
chr20:17642905-17642931 5.65385 
chr20:17645746-17645792 5.45652 
chr20:17658484-17658513 5.86207 
chr20:17659529-17659546 5.82353 
chr20:17661841-17661864 5.47826 
chr20:17662278-17662303 5.84 
chr20:17662529-17662556 5.74074 
chr20:17662601-17662637 5.36111 
chr20:17662686-17662716 5.13333 
chr20:17662726-17662757 5.19355 
chr20:17663146-17663177 5.32258 
chr20:17664434-17664462 5.78571 
chr20:17665859-17665973 5.64912 
chr20:17669214-17669252 5.52632 
chr20:17669898-17669927 5.31034 
chr20:17673034-17673079 5.66667 
chr20:17675233-17675273 5.8 
chr20:17676090-17676109 6 
chr20:17676246-17676261 6 
chr20:17676693-17676733 5.6 
chr20:17677591-17677620 6 
chr20:17678853-17678877 6 
chr20:17684385-17684401 6 
chr20:17688691-17688714 5.73913 
chr20:17688869-17688893 5.66667 
chr20:17691579-17691592 6 
chr20:17693905-17693922 6 
chr20:17694479-17694507 5.89286 
chr20:17694842-17694875 5.9697 
chr20:17696974-17697000 5.65385 
chr20:17697486-17697537 5.82353 
chr20:17698842-17698862 5.95 
chr20:17699749-17699762 6 
chr20:17701202-17701227 5.44 
chr20:17702012-17702049 5.94595 
chr20:17703114-17703135 5.66667 
chr20:17703527-17703554 5.22222 
chr20:17704638-17704658 5.95 
chr20:17706822-17706848 5.88462 
chr20:17708370-17708405 5.74286 
chr20:17712404-17712421 6 
chr20:17712708-17712746 5.39474 
chr20:17714122-17714154 5.46875 
chr20:17715724-17715781 5.66667 
chr20:17717768-17717789 5.52381 
chr20:17721079-17721109 5.93333 
chr20:17722208-17722246 5.57895 
chr20:17726768-17726871 5.63107 
chr20:17728008-17728033 5.96 
chr20:17729478-17729517 5.71795 
chr20:17729614-17729640 6 
chr20:17732401-17732425 5.41667 
chr20:17733140-17733157 6 
chr20:17737446-17737465 6 
chr20:17737530-17737558 5.21429 
chr20:17739725-17739748 5.91304 
chr20:17741334-17741359 6 
chr20:17743636-17743664 5.5 
chr20:17743712-17743771 5.32203 
chr20:17743840-17743897 5.36842 
chr20:17744585-17744600 6 
chr20:17745016-17745034 6 
chr20:17749239-17749268 5.82759 
chr20:17749295-17749310 5.93333 
chr20:17750806-17750829 5.95652 
chr20:17751116-17751129 6 
chr20:17752686-17752817 5.54962 
chr20:17753588-17753620 5.5625 
chr20:17754802-17754827 5.4 
chr20:17755788-17755802 6 
chr20:17756934-17756956 5.59091 
chr20:17757271-17757298 6 
chr20:17759162-17759189 5.55556 
chr20:17759200-17759219 6 
chr20:17759229-17759245 6 
chr20:17760511-17760589 5.52564 
chr20:17760684-17760731 5.53191 
chr20:17765045-17765077 5.59375 
chr20:17766389-17766418 5.93103 
chr20:17766590-17766621 5.87097 
chr20:17767708-17767726 5.83333 
chr20:17768209-17768224 6 
chr20:17768893-17768917 5.83333 
chr20:17769885-17769902 5.88235 
chr20:17771706-17771718 6 
chr20:17772986-17773017 5.32258 
chr20:17778039-17778061 5.59091 
chr20:17780078-17780106 5.89286 
chr20:17783609-17783648 6 
chr20:17785718-17785730 6 
chr20:17786171-17786195 6 
chr20:17788232-17788261 5.58621 
chr20:17789890-17789917 5.37037 
chr20:17791597-17791639 5.19048 
chr20:17792578-17792613 5.42857 
chr20:17793704-17793721 5.82353 
chr20:17794388-17794417 5.65517 
chr20:17794650-17794684 6 
chr20:17794699-17794735 5.55556 
chr20:17799790-17799804 6 
chr20:17802040-17802093 5.92453 
chr20:17803739-17803769 6 
chr20:17806727-17806775 5.5 
chr20:17813039-17813051 6 
chr20:17813646-17813684 5.18421 
chr20:17813808-17813831 5.47826 
chr20:17818230-17818290 5.61667 
chr20:17822217-17822230 6 
chr20:17825312-17825337 5.76 
chr20:17825567-17825732 5.87273 
chr20:17826332-17826365 5.81818 
chr20:17826518-17826541 6 
chr20:17827306-17827325 5.68421 
chr20:17827514-17827543 5.7931 
chr20:17827768-17827800 5.21875 
chr20:17828396-17828428 5.25 
chr20:17828615-17828644 5.17241 
chr20:17833425-17833454 6 
chr20:17835591-17835615 5.91667 
chr20:17836548-17836677 5.89147 
chr20:17837328-17837367 5.76923 
chr20:17839436-17839524 5.81818 
chr20:17841027-17841052 5.52 
chr20:17842157-17842193 5.80556 
chr20:17842844-17842862 5.72222 
chr20:17843485-17843504 5.73684 
chr20:17844428-17844452 5.66667 
chr20:17846442-17846460 6 
chr20:17851335-17851361 5.26923 
chr20:17852706-17852722 5.875 
chr20:17853169-17853204 5.65714 
chr20:17853580-17853602 5.54545 
chr20:17855041-17855065 5.41667 
chr20:17856935-17856978 6 
chr20:17857690-17857729 5.48718 
chr20:17860116-17860141 5.96 
chr20:17860814-17860829 6 
chr20:17861107-17861128 5.95238 
chr20:17861679-17861723 5.40909 
chr20:17864282-17864316 5.14706 
chr20:17867736-17867754 5.88889 
chr20:17869324-17869347 5.78261 
chr20:17869850-17869880 6 
chr20:17872091-17872119 5.60714 
chr20:17875516-17875529 6 
chr20:17878236-17878251 6 
chr20:17878951-17878965 6 
chr20:17879153-17879178 5.4 
chr20:17879707-17879726 5.68421 
chr20:17880243-17880260 5.88235 
chr20:17882267-17882300 6 
chr20:17885272-17885295 5.43478 
chr20:17886313-17886353 5.625 
chr20:17886380-17886422 5.83333 
chr20:17887339-17887358 6 
chr20:17888023-17888036 6 
chr20:17889703-17889736 5.69697 
chr20:17890320-17890334 6 
chr20:17891127-17891148 5.95238 
chr20:17891906-17891926 6 
chr20:17893186-17893209 6 
chr20:17894000-17894031 5.25806 
chr20:17894945-17894979 5.97059 
chr20:17896309-17896330 5.7619 
chr20:17897328-17897356 5.5 
chr20:17897713-17897729 5.9375 
chr20:17899553-17899568 6 
chr20:17899689-17899710 5.61905 
chr20:17900805-17900838 5.9697 
chr20:17901385-17901429 6 
chr20:17902378-17902404 6 
chr20:17902800-17902819 5.63158 
chr20:17903645-17903668 5.43478 
chr20:17904000-17904027 5.85185 
chr20:17911174-17911193 5.68421 
chr20:17911471-17911486 6 
chr20:17911667-17911697 6 
chr20:17912706-17912726 5.9 
chr20:17913818-17913830 6 
chr20:17918837-17918853 5.8125 
chr20:17923539-17923551 6 
chr20:17925186-17925202 5.875 
chr20:17937317-17937354 5.91892 
chr20:17938076-17938116 5.8 
chr20:17938646-17938661 6 
chr20:17941237-17941263 5.84615 
chr20:17941414-17941427 6 
chr20:17942841-17942854 6 
chr20:17946313-17946326 6 
chr20:17947025-17947050 5.6 
chr20:17947365-17947397 5.28125 
chr20:17949124-17949142 5.72222 
chr20:17953079-17953093 6 
chr20:17954697-17954722 5.84 
chr20:17955212-17955232 6 
chr20:17955340-17955376 5.30556 
chr20:17956197-17956216 5.68421 
chr20:17956771-17956788 5.94118 
chr20:17957287-17957314 5.77778 
chr20:17958017-17958044 5.66667 
chr20:17958701-17958725 5.54167 
chr20:17958839-17958859 5.9 
chr20:17959405-17959432 5.88889 
chr20:17960026-17960067 5.65854 
chr20:17960366-17960388 5.72727 
chr20:17962291-17962329 6 
chr20:17963910-17963945 5.88571 
chr20:17965679-17965695 6 
chr20:17967813-17967827 6 
chr20:17969295-17969307 6 
chr20:17970031-17970064 6 
chr20:17970705-17970746 5.70732 
chr20:17972188-17972203 6 
chr20:17972474-17972500 5.69231 
chr20:17973416-17973438 5.77273 
chr20:17973775-17973788 6 
chr20:17974782-17974795 6 
chr20:17975424-17975442 5.88889 
chr20:17975744-17975763 5.94737 
chr20:17976203-17976222 5.84211 
chr20:17978726-17978760 5.79412 
chr20:17980705-17980744 5.71795 
chr20:17981045-17981122 5.64935 
chr20:17982785-17982804 6 
chr20:17983402-17983421 6 
chr20:17983627-17983648 5.71429 
chr20:17984000-17984024 6 
chr20:17987024-17987073 5.57143 
chr20:17987987-17988054 5.37313 
chr20:17989307-17989357 5.72 
chr20:17990216-17990250 5.85294 
chr20:17992753-17992835 5.29268 
chr20:17993603-17993617 6 
chr20:17994140-17994158 5.94444 
chr20:17995101-17995130 5.72414 
chr20:17995564-17995600 5.66667 
chr20:17995961-17995992 5.80645 
chr20:17996437-17996477 6 
chr20:17996734-17996803 5.76812 
chr20:17996911-17996943 6 
chr20:17996952-17996991 6 
chr20:17997000-17997023 6 
chr20:17997033-17997063 5.73333 
chr20:18000093-18000111 5.72222 
chr20:18000843-18000865 5.90909 
chr20:18002411-18002469 5.36207 
chr20:18002572-18002652 5.2 
chr20:18002719-18002799 5.4875 
chr20:18002832-18002879 5.48936 
chr20:18002911-18002958 5.12766 
chr20:18003082-18003155 5.61644 
chr20:18003180-18003241 5.44262 
chr20:18003401-18003480 5.25316 
chr20:18003500-18003594 5.20213 
chr20:18003622-18003707 5.34118 
chr20:18003740-18003859 5.38655 
chr20:18003981-18004007 5.84615 
chr20:18005268-18005298 5.6 
chr20:18005797-18005828 5.70968 
chr20:18007026-18007038 6 
chr20:18008172-18008206 5.76471 
chr20:18008236-18008264 5.64286 
chr20:18008802-18008833 5.64516 
chr20:18009436-18009471 5.57143 
chr20:18009652-18009682 5.53333 
chr20:18010620-18010639 5.63158 
chr20:18012222-18012238 5.875 
chr20:18012835-18013054 5.74886 
chr20:18013143-18013161 6 
chr20:18013604-18013631 5.2963 
chr20:18014554-18014584 5.53333 
chr20:18015270-18015311 5.90244 
chr20:18015616-18015634 6 
chr20:18017779-18017800 5.80952 
chr20:18020099-18020122 5.95652 
chr20:18020251-18020287 5.91667 
chr20:18021000-18021052 5.42308 
chr20:18021804-18021820 5.875 
chr20:18022546-18022566 5.75 
chr20:18023419-18023433 6 
chr20:18026273-18026301 5.46429 
chr20:18027806-18027818 6 
chr20:18028155-18028184 5.93103 
chr20:18028497-18028536 5.64103 
chr20:18029352-18029373 5.80952 
chr20:18031861-18031885 5.54167 
chr20:18034345-18034358 6 
chr20:18035354-18035378 5.83333 
chr20:18035410-18035449 5.92308 
chr20:18037437-18037465 6 
chr20:18038338-18038365 5.22222 
chr20:18039464-18039488 5.375 
chr20:18040038-18040069 6 
chr20:18043385-18043408 5.47826 
chr20:18044639-18044665 5.84615 
chr20:18045147-18045175 5.28571 
chr20:18045600-18045614 6 
chr20:18045840-18045864 5.5 
chr20:18046096-18046150 5.35185 
chr20:18046991-18047013 5.72727 
chr20:18048196-18048213 5.94118 
chr20:18048725-18048767 5.35714 
chr20:18048877-18048896 6 
chr20:18049731-18049765 5.67647 
chr20:18049981-18050030 5.59184 
chr20:18052020-18052040 5.65 
chr20:18052350-18052395 5.64444 
chr20:18052926-18053127 5.77612 
chr20:18054610-18054628 6 
chr20:18056411-18056431 5.65 
chr20:18057099-18057121 6 
chr20:18059828-18059871 5.7907 
chr20:18061568-18061652 5.80952 
chr20:18061766-18061779 6 
chr20:18064732-18064776 5.88636 
chr20:18065996-18066038 5.69048 
chr20:18066574-18066606 5.8125 
chr20:18066752-18066768 6 
chr20:18068754-18068768 6 
chr20:18069054-18069272 5.7156 
chr20:18070681-18070698 6 
chr20:18071975-18072044 5.6087 
chr20:18072093-18072127 5.29412 
chr20:18073135-18073151 5.875 
chr20:18076097-18076112 6 
chr20:18076539-18076581 6 
chr20:18077036-18077060 6 
chr20:18077959-18077984 5.76 
chr20:18079429-18079454 5.8 
chr20:18080032-18080045 6 
chr20:18081023-18081054 5.96774 
chr20:18081679-18081700 5.85714 
chr20:18083804-18083828 5.66667 
chr20:18085123-18085135 6 
chr20:18086143-18086175 5.75 
chr20:18086582-18086599 5.82353 
chr20:18087533-18087560 5.48148 
chr20:18087870-18087884 5.92857 
chr20:18088245-18088274 6 
chr20:18090146-18090164 5.72222 
chr20:18091131-18091161 5.83333 
chr20:18091718-18091742 5.75 
chr20:18092557-18093000 5.49436 
chr20:18093678-18093691 6 
chr20:18096371-18096389 6 
chr20:18096904-18096924 5.6 
chr20:18097384-18097409 5.44 
chr20:18098214-18098273 5.61017 
chr20:18099238-18099250 6 
chr20:18099536-18099551 6 
chr20:18099961-18099982 6 
chr20:18100209-18100235 6 
chr20:18103888-18103903 6 
chr20:18104500-18104512 6 
chr20:18113148-18113208 5.83333 
chr20:18114539-18114566 5.62963 
chr20:18115478-18115500 5.68182 
chr20:18115678-18115697 6 
chr20:18116045-18116058 6 
chr20:18116806-18116833 5.88889 
chr20:18117938-18117961 6 
chr20:18118536-18118578 5.33333 
chr20:18120277-18120325 5.8125 
chr20:18121462-18121500 5.63158 
chr20:18121667-18121699 5.96875 
chr20:18124101-18124122 5.80952 
chr20:18124258-18124283 5.92 
chr20:18127302-18127331 5.55172 
chr20:18128205-18128241 5.30556 
chr20:18129247-18129266 5.73684 
chr20:18130594-18130620 5.46154 
chr20:18131832-18131849 6 
chr20:18132646-18132658 6 
chr20:18133219-18133251 5.65625 
chr20:18134943-18134969 5.73077 
chr20:18137850-18137873 5.43478 
chr20:18138025-18138042 6 
chr20:18140515-18140571 5.33929 
chr20:18141227-18141262 5.45714 
chr20:18142231-18142256 5.32 
chr20:18142759-18142772 5.92308 
chr20:18145248-18145273 5.8 
chr20:18145424-18145446 5.68182 
chr20:18149162-18149186 5.45833 
chr20:18154267-18154290 5.52174 
chr20:18156649-18156661 6 
chr20:18156944-18156958 6 
chr20:18158750-18158768 6 
chr20:18160509-18160526 6 
chr20:18161813-18161837 5.54167 
chr20:18162008-18162025 6 
chr20:18162756-18162778 5.81818 
chr20:18164140-18164170 5.26667 
chr20:18165129-18165142 6 
chr20:18166756-18166775 5.68421 
chr20:18170830-18170849 5.84211 
chr20:18172478-18172503 6 
chr20:18172677-18172695 6 
chr20:18174523-18174544 5.90476 
chr20:18177191-18177211 6 
chr20:18177646-18177673 6 
chr20:18180309-18180325 5.8125 
chr20:18181587-18181605 5.72222 
chr20:18182714-18182742 5.42857 
chr20:18183076-18183116 5.8 
chr20:18183749-18183771 5.54545 
chr20:18187273-18187320 5.31915 
chr20:18189105-18189121 6 
chr20:18189272-18189297 5.56 
chr20:18189564-18189605 5.14634 
chr20:18189885-18189920 5.31429 
chr20:18193223-18193246 5.47826 
chr20:18194816-18194837 5.7619 
chr20:18194988-18195015 5.77778 
chr20:18195449-18195461 6 
chr20:18196236-18196257 5.71429 
chr20:18197597-18197611 6 
chr20:18199278-18199320 5.21429 
chr20:18201599-18201635 5.83333 
chr20:18202646-18202660 6 
chr20:18203500-18203529 5.37931 
chr20:18205432-18205455 5.73913 
chr20:18209000-18209035 5.71429 
chr20:18209129-18209158 5.58621 
chr20:18210181-18210210 5.86207 
chr20:18210267-18210279 6 
chr20:18212465-18212480 6 
chr20:18213000-18213022 5.72727 
chr20:18214198-18214248 5.22 
chr20:18214277-18214415 5.54348 
chr20:18214808-18214856 5.375 
chr20:18215469-18215495 5.88462 
chr20:18216755-18216784 5.65517 
chr20:18218068-18218091 5.56522 
chr20:18221231-18221251 5.75 
chr20:18221716-18221744 5.75 
chr20:18221964-18221990 5.76923 
chr20:18222374-18222387 6 
chr20:18224296-18224311 6 
chr20:18225526-18225648 5.94262 
chr20:18226430-18226458 5.67857 
chr20:18226768-18226797 5.55172 
chr20:18231073-18231098 5.4 
chr20:18231173-18231200 5.2963 
chr20:18231341-18231368 5.7037 
chr20:18237843-18237881 5.71053 
chr20:18239112-18239156 5.29545 
chr20:18239738-18239765 5.51852 
chr20:18242337-18242359 6 
chr20:18243350-18243375 5.32 
chr20:18244053-18244080 5.7037 
chr20:18245971-18245983 6 
chr20:18247568-18247586 5.77778 
chr20:18248374-18248425 5.58824 
chr20:18250024-18250046 5.59091 
chr20:18250188-18250225 5.78378 
chr20:18252236-18252290 5.42593 
chr20:18252574-18252594 6 
chr20:18253720-18253752 5.53125 
chr20:18256837-18256854 6 
chr20:18258015-18258037 6 
chr20:18259463-18259481 6 
chr20:18262115-18262150 5.65714 
chr20:18262512-18262551 6 
chr20:18266296-18266314 5.88889 
chr20:18272353-18272365 6 
chr20:18274290-18274332 5.35714 
chr20:18276290-18276311 5.80952 
chr20:18278398-18278427 5.62069 
chr20:18279600-18279627 5.96296 
chr20:18283047-18283061 6 
chr20:18292652-18292669 6 
chr20:18293341-18293371 5.76667 
chr20:18298406-18298438 5.6875 
chr20:18306765-18306778 5.92308 
chr20:18310301-18310329 5.42857 
chr20:18311174-18311190 5.8125 
chr20:18311619-18311651 5.375 
chr20:18313292-18313320 5.32143 
chr20:18313684-18313707 5.65217 
chr20:18314390-18314425 5.65714 
chr20:18315013-18315035 5.5 
chr20:18319568-18319587 5.63158 
chr20:18319714-18319743 5.7931 
chr20:18320118-18320135 5.76471 
chr20:18320217-18320245 5.42857 
chr20:18321305-18321325 5.7 
chr20:18321526-18321554 5.5 
chr20:18324240-18324265 5.96 
chr20:18325031-18325054 6 
chr20:18325540-18325560 5.7 
chr20:18325827-18325860 5.63636 
chr20:18326889-18326908 5.78947 
chr20:18328337-18328376 5.46154 
chr20:18330558-18330612 5.77778 
chr20:18331162-18331191 5.62069 
chr20:18331250-18331262 6 
chr20:18334233-18334265 6 
chr20:18334598-18334612 6 
chr20:18335649-18335676 5.2963 
chr20:18337130-18337165 5.4 
chr20:18341299-18341312 5.92308 
chr20:18343147-18343163 6 
chr20:18347966-18347994 5.75 
chr20:18348063-18348096 5.12121 
chr20:18351744-18351765 6 
chr20:18355331-18355376 5.37778 
chr20:18355683-18355731 5.58333 
chr20:18356926-18356954 6 
chr20:18357609-18357631 5.63636 
chr20:18360416-18360430 6 
chr20:18362509-18362529 6 
chr20:18371208-18371233 5.56 
chr20:18371836-18371849 6 
chr20:18373429-18373456 6 
chr20:18376004-18376038 5.70588 
chr20:18379769-18379782 5.92308 
chr20:18379870-18379885 5.86667 
chr20:18384431-18384456 5.88 
chr20:18385131-18385160 5.65517 
chr20:18385839-18385856 6 
chr20:18386051-18386082 5.29032 
chr20:18388958-18388982 5.91667 
chr20:18389796-18389831 5.62857 
chr20:18390195-18390245 5.84 
chr20:18390341-18390353 6 
chr20:18390676-18390693 6 
chr20:18391595-18391609 6 
chr20:18396202-18396230 5.92857 
chr20:18397659-18397697 5.73684 
chr20:18399905-18399917 6 
chr20:18403106-18403120 6 
chr20:18404545-18404581 5.38889 
chr20:18405101-18405141 5.875 
chr20:18408159-18408173 6 
chr20:18408250-18408277 6 
chr20:18410043-18410074 5.41935 
chr20:18411457-18411481 5.625 
chr20:18411568-18411581 6 
chr20:18415189-18415206 6 
chr20:18417087-18417100 6 
chr20:18418226-18418258 6 
chr20:18418862-18418882 5.95 
chr20:18418940-18418953 5.92308 
chr20:18421356-18421388 5.5 
chr20:18423367-18423408 5.31707 
chr20:18425321-18425343 5.5 
chr20:18425434-18425457 5.82609 
chr20:18426708-18426726 5.72222 
chr20:18426883-18426925 5.59524 
chr20:18426941-18426965 5.5 
chr20:18427325-18427351 5.88462 
chr20:18428659-18428671 6 
chr20:18429122-18429139 6 
chr20:18429510-18429525 6 
chr20:18430000-18430026 5.76923 
chr20:18430399-18430432 5.69697 
chr20:18430721-18430773 5.96154 
chr20:18431579-18431602 5.73913 
chr20:18436422-18436457 5.28571 
chr20:18438132-18438147 6 
chr20:18440203-18440231 6 
chr20:18440300-18440321 5.52381 
chr20:18441023-18441075 5.28846 
chr20:18443581-18443608 5.81481 
chr20:18444608-18444637 5.86207 
chr20:18444706-18444730 6 
chr20:18445311-18445332 6 
chr20:18446000-18446031 5.70968 
chr20:18448157-18448169 6 
chr20:18448715-18448734 5.73684 
chr20:18452851-18452877 5.88462 
chr20:18453194-18453223 5.44828 
chr20:18457717-18457737 5.65 
chr20:18458142-18458176 5.5 
chr20:18459790-18459806 5.875 
chr20:18462627-18462644 6 
chr20:18466732-18466878 5.92466 
chr20:18469587-18469625 5.94737 
chr20:18472157-18472183 5.53846 
chr20:18472740-18472758 6 
chr20:18474911-18474939 5.64286 
chr20:18476225-18476262 6 
chr20:18476288-18476306 5.77778 
chr20:18479535-18479561 5.65385 
chr20:18480047-18480061 6 
chr20:18480202-18480215 6 
chr20:18484173-18484200 5.92593 
chr20:18485879-18485898 5.63158 
chr20:18486668-18486695 5.66667 
chr20:18489360-18489376 6 
chr20:18492801-18492828 5.59259 
chr20:18496888-18496904 5.8125 
chr20:18497176-18497206 6 
chr20:18499226-18499244 6 
chr20:18501988-18502012 5.83333 
chr20:18504000-18504060 5.6 
chr20:18504344-18504361 5.76471 
chr20:18504513-18504535 5.5 
chr20:18507865-18507884 5.68421 
chr20:18510852-18510904 5.59615 
chr20:18512296-18512310 6 
chr20:18515831-18515852 5.57143 
chr20:18516019-18516055 5.38889 
chr20:18518375-18518407 5.9375 
chr20:18518616-18518646 5.8 
chr20:18518893-18518906 6 
chr20:18520153-18520167 6 
chr20:18520289-18520301 6 
chr20:18525664-18525682 5.88889 
chr20:18526547-18526577 5.56667 
chr20:18527547-18527568 6 
chr20:18528565-18528607 5.7381 
chr20:18530617-18530802 5.33514 
chr20:18532360-18532379 5.84211 
chr20:18533134-18533161 5.7037 
chr20:18535470-18535483 5.92308 
chr20:18535709-18535742 5.54545 
chr20:18538366-18538409 5.86047 
chr20:18540308-18540328 5.7 
chr20:18540740-18540762 5.86364 
chr20:18544775-18544797 6 
chr20:18546016-18546038 6 
chr20:18549124-18549168 5.29545 
chr20:18549240-18549268 5.71429 
chr20:18549721-18549753 5.4375 
chr20:18550213-18550231 5.83333 
chr20:18551314-18551326 6 
chr20:18552831-18552845 6 
chr20:18554548-18554577 5.7931 
chr20:18555578-18555595 6 
chr20:18557561-18557592 5.96774 
chr20:18558145-18558158 6 
chr20:18558479-18558507 5.71429 
chr20:18559855-18559879 6 
chr20:18561917-18561966 5.91837 
chr20:18564041-18564054 6 
chr20:18565424-18565440 6 
chr20:18566933-18566952 6 
chr20:18567528-18567547 5.78947 
chr20:18570000-18570055 5.72727 
chr20:18577691-18577707 5.875 
chr20:18577798-18577844 5.91304 
chr20:18578335-18578379 5.38636 
chr20:18579307-18579329 5.54545 
chr20:18582142-18582159 6 
chr20:18587422-18587438 5.875 
chr20:18588342-18588370 5.92857 
chr20:18590195-18590212 5.82353 
chr20:18592677-18592697 6 
chr20:18595436-18595474 5.63158 
chr20:18595509-18595529 5.7 
chr20:18596859-18596886 5.37037 
chr20:18597266-18597296 5.96667 
chr20:18597954-18598046 5.53261 
chr20:18598980-18599007 6 
chr20:18599200-18599302 5.45098 
chr20:18599313-18599368 5.69091 
chr20:18600595-18600628 5.66667 
chr20:18601170-18601193 5.6087 
chr20:18601228-18601251 6 
chr20:18604518-18604546 6 
chr20:18609632-18609652 6 
chr20:18609940-18609957 6 
chr20:18611000-18611016 5.9375 
chr20:18613413-18613500 5.6092 
chr20:18613506-18613551 5.48889 
chr20:18614160-18614185 5.36 
chr20:18618749-18618786 5.64865 
chr20:18618814-18618866 5.86538 
chr20:18619006-18619023 5.88235 
chr20:18619813-18619846 5.45455 
chr20:18621273-18621287 6 
chr20:18622157-18622183 5.76923 
chr20:18623065-18623087 5.81818 
chr20:18623541-18623571 5.8 
chr20:18624493-18624517 6 
chr20:18625804-18625823 5.68421 
chr20:18629639-18629658 6 
chr20:18629965-18629995 5.86667 
chr20:18630872-18630896 5.5 
chr20:18631784-18631807 5.78261 
chr20:18633737-18633752 6 
chr20:18636396-18636426 5.8 
chr20:18638833-18638868 6 
chr20:18638884-18638899 5.93333 
chr20:18640556-18640587 5.6129 
chr20:18640850-18640876 5.57692 
chr20:18641199-18641225 5.53846 
chr20:18642011-18642028 5.82353 
chr20:18644494-18644521 5.55556 
chr20:18648946-18648960 6 
chr20:18655382-18655401 5.63158 
chr20:18664832-18664857 5.44 
chr20:18667060-18667085 5.4 
chr20:18667290-18667335 5.71111 
chr20:18668187-18668212 5.84 
chr20:18670779-18670802 5.73913 
chr20:18673534-18673550 6 
chr20:18674300-18674312 6 
chr20:18676052-18676328 5.72464 
chr20:18677189-18677211 6 
chr20:18678264-18678299 5.14286 
chr20:18680402-18680430 5.53571 
chr20:18681137-18681161 5.58333 
chr20:18683388-18683401 6 
chr20:18684372-18684402 5.43333 
chr20:18684645-18684657 6 
chr20:18688390-18688432 5.57143 
chr20:18688801-18689012 5.72512 
chr20:18689818-18689855 5.54054 
chr20:18693022-18693050 5.64286 
chr20:18699855-18699909 5.77778 
chr20:18716364-18716376 6 
chr20:18718167-18718186 5.68421 
chr20:18719026-18719052 5.42308 
chr20:18720354-18720372 5.77778 
chr20:18720947-18720978 5.93548 
chr20:18722541-18722558 6 
chr20:18724317-18724354 5.97297 
chr20:18725279-18725297 5.88889 
chr20:18728663-18728698 5.77143 
chr20:18728818-18728847 5.75862 
chr20:18731708-18731733 5.76 
chr20:18732466-18732513 5.57447 
chr20:18733009-18733029 5.6 
chr20:18733770-18733793 5.6087 
chr20:18743424-18743439 5.93333 
chr20:18746420-18746456 5.08333 
chr20:18747381-18747422 5.90244 
chr20:18749072-18749092 6 
chr20:18751384-18751419 5.14286 
chr20:18752531-18752548 5.76471 
chr20:18753225-18753247 5.5 
chr20:18753794-18753813 5.94737 
chr20:18754505-18754521 5.8125 
chr20:18754716-18754774 5.77586 
chr20:18757226-18757254 5.39286 
chr20:18757452-18757480 5.39286 
chr20:18761467-18761484 5.76471 
chr20:18762888-18762901 5.92308 
chr20:18768345-18768372 5.7037 
chr20:18771269-18771308 6 
chr20:18773500-18773526 5.61538 
chr20:18776897-18776922 5.68 
chr20:18781587-18781609 5.81818 
chr20:18783931-18783949 6 
chr20:18784683-18784703 5.6 
chr20:18785508-18785535 6 
chr20:18785626-18785689 5.46032 
chr20:18787126-18787143 5.88235 
chr20:18787361-18787448 5.56322 
chr20:18787883-18787915 5.75 
chr20:18788074-18788087 5.92308 
chr20:18788538-18788559 5.85714 
chr20:18789853-18789872 5.84211 
chr20:18791592-18791617 5.48 
chr20:18793693-18793713 5.7 
chr20:18795139-18795186 5.42553 
chr20:18797270-18797292 6 
chr20:18797883-18797906 5.43478 
chr20:18799859-18800027 5.66071 
chr20:18801962-18801997 6 
chr20:18802291-18802327 5.52778 
chr20:18808228-18808250 5.59091 
chr20:18809531-18809558 5.77778 
chr20:18811211-18811228 6 
chr20:18817201-18817227 5.30769 
chr20:18819134-18819193 5.88136 
chr20:18819287-18819308 5.71429 
chr20:18821265-18821280 6 
chr20:18822112-18822124 6 
chr20:18831668-18831697 5.37931 
chr20:18837995-18838011 6 
chr20:18839000-18839032 5.40625 
chr20:18839324-18839373 5.69388 
chr20:18841840-18841862 5.77273 
chr20:18847847-18847870 5.65217 
chr20:18855773-18855806 5.66667 
chr20:18858288-18858322 5.70588 
chr20:18861311-18861343 5.5 
chr20:18865046-18865069 5.6087 
chr20:18865612-18865641 5.13793 
chr20:18866112-18866125 6 
chr20:18866866-18866916 5.86 
chr20:18870448-18870464 5.8125 
chr20:18870576-18870589 5.92308 
chr20:18874474-18874486 6 
chr20:18879303-18879321 5.77778 
chr20:18879431-18879555 5.62903 
chr20:18879606-18879766 5.83125 
chr20:18879793-18879853 5.76667 
chr20:18889187-18889211 5.41667 
chr20:18889460-18889487 5.22222 
chr20:18891713-18891749 5.38889 
chr20:18892723-18892761 5.97368 
chr20:18893104-18893175 5.5493 
chr20:18900132-18900149 5.76471 
chr20:18901799-18901824 6 
chr20:18902264-18902276 6 
chr20:18902730-18902773 6 
chr20:18904708-18904725 5.82353 
chr20:18904743-18904759 5.875 
chr20:18908372-18908395 5.52174 
chr20:18908628-18908657 5.48276 
chr20:18908720-18908742 5.77273 
chr20:18912141-18912178 5.83784 
chr20:18913307-18913325 6 
chr20:18913761-18913780 5.94737 
chr20:18915134-18915156 5.54545 
chr20:18917706-18917723 6 
chr20:18926591-18926622 6 
chr20:18928012-18928063 5.72549 
chr20:18930219-18930231 6 
chr20:18930436-18930474 5.23684 
chr20:18930527-18930569 5.2381 
chr20:18930585-18930618 5.57576 
chr20:18935057-18935092 5.14286 
chr20:18936000-18936027 5.81481 
chr20:18937136-18937176 5.4 
chr20:18937326-18937352 5.57692 
chr20:18942833-18942978 5.55862 
chr20:18943000-18943057 5.31579 
chr20:18943836-18943857 5.90476 
chr20:18944205-18944235 6 
chr20:18945376-18945393 5.94118 
chr20:18947000-18947019 5.73684 
chr20:18948370-18948403 5.60606 
chr20:18948415-18948433 5.72222 
chr20:18950551-18950578 5.55556 
chr20:18954747-18954761 6 
chr20:18956000-18956025 5.48 
chr20:18956067-18956093 5.57692 
chr20:18957902-18957929 5.77778 
chr20:18960985-18961010 5.4 
chr20:18961329-18961363 5.73529 
chr20:18961685-18961734 5.20408 
chr20:18962293-18962331 5.23684 
chr20:18962594-18962624 5.43333 
chr20:18963662-18963702 5.875 
chr20:18964057-18964073 6 
chr20:18969908-18969931 5.73913 
chr20:18970008-18970029 5.66667 
chr20:18970059-18970078 5.84211 
chr20:18972836-18972871 5.71429 
chr20:18973035-18973051 6 
chr20:18973526-18973540 6 
chr20:18973842-18973854 6 
chr20:18977049-18977075 5.61538 
chr20:18977506-18977533 5.92593 
chr20:18979693-18979713 5.8 
chr20:18983843-18984021 5.46067 
chr20:18984042-18984123 5.32099 
chr20:18987389-18987407 5.77778 
chr20:18988149-18988179 5.56667 
chr20:18989101-18989129 5.64286 
chr20:18993246-18993259 6 
chr20:18998066-18998101 5.4 
chr20:19003346-19003366 5.7 
chr20:19004864-19004888 6 
chr20:19005173-19005199 5.61538 
chr20:19008226-19008243 5.82353 
chr20:19009010-19009025 6 
chr20:19010250-19010267 5.82353 
chr20:19010914-19010947 5.66667 
chr20:19012547-19012592 6 
chr20:19013120-19013214 5.73404 
chr20:19017402-19017421 5.63158 
chr20:19018198-19018233 5.82857 
chr20:19018396-19018422 5.84615 
chr20:19018879-19018894 5.93333 
chr20:19020377-19020404 5.77778 
chr20:19025131-19025171 5.85 
chr20:19027597-19027629 5.3125 
chr20:19029000-19029019 5.78947 
chr20:19030672-19030706 5.47059 
chr20:19033370-19033396 5.73077 
chr20:19034679-19034739 5.6 
chr20:19034892-19034914 5.54545 
chr20:19036389-19036432 6 
chr20:19040182-19040210 5.42857 
chr20:19041245-19041276 5.29032 
chr20:19041482-19041500 6 
chr20:19043252-19043265 5.92308 
chr20:19050077-19050102 6 
chr20:19058982-19059102 5.70833 
chr20:19061426-19061441 6 
chr20:19067007-19067023 5.875 
chr20:19067507-19067528 5.71429 
chr20:19068500-19068521 5.66667 
chr20:19075429-19075470 5.78049 
chr20:19077000-19077070 5.3 
chr20:19077089-19077232 5.60839 
chr20:19077244-19077405 5.34783 
chr20:19077482-19077516 5.70588 
chr20:19078165-19078264 5.51515 
chr20:19082047-19082073 5.53846 
chr20:19082569-19082594 6 
chr20:19083211-19083243 5.34375 
chr20:19087851-19087886 5.74286 
chr20:19088708-19088732 5.45833 
chr20:19089968-19089980 6 
chr20:19090627-19090662 5.4 
chr20:19091714-19091735 5.7619 
chr20:19097128-19097144 6 
chr20:19097235-19097262 5.51852 
chr20:19097887-19097918 5.3871 
chr20:19098720-19098842 5.2623 
chr20:19099233-19099253 5.7 
chr20:19102606-19102867 5.51724 
chr20:19103812-19103836 5.45833 
chr20:19104099-19104128 5.58621 
chr20:19104578-19104597 6 
chr20:19105339-19105356 6 
chr20:19106480-19106559 5.87342 
chr20:19107200-19107213 6 
chr20:19112158-19112193 5.62857 
chr20:19112384-19112444 5.43333 
chr20:19112907-19112944 5.81081 
chr20:19119604-19119625 5.80952 
chr20:19124686-19124728 5.80952 
chr20:19124736-19124803 5.68657 
chr20:19127086-19127117 5.41935 
chr20:19128113-19128166 5.18868 
chr20:19128242-19128258 6 
chr20:19129654-19129678 5.375 
chr20:19130019-19130056 5.32432 
chr20:19136500-19136534 5.20588 
chr20:19136648-19136688 5.25 
chr20:19138863-19138926 5.25397 
chr20:19142283-19142299 5.9375 
chr20:19145259-19145275 6 
chr20:19148506-19148535 5.2069 
chr20:19149577-19149597 6 
chr20:19150605-19150674 5.14493 
chr20:19152913-19152951 5.97368 
chr20:19155351-19155373 5.5 
chr20:19156032-19156052 5.8 
chr20:19156106-19156127 5.90476 
chr20:19159276-19159294 5.83333 
chr20:19162725-19162757 5.28125 
chr20:19164644-19164680 5.38889 
chr20:19165429-19165458 5.86207 
chr20:19167436-19167454 5.72222 
chr20:19170074-19170091 6 
chr20:19173003-19173051 5.25 
chr20:19174041-19174065 6 
chr20:19175745-19175797 5.32692 
chr20:19176101-19176113 6 
chr20:19176245-19176261 6 
chr20:19178213-19178234 6 
chr20:19179309-19179340 5.29032 
chr20:19180862-19180875 6 
chr20:19181476-19181500 5.54167 
chr20:19181891-19181911 6 
chr20:19183962-19183995 5.54545 
chr20:19189221-19189240 5.78947 
chr20:19190259-19190282 5.56522 
chr20:19191140-19191175 5.48571 
chr20:19193088-19193153 5.58462 
chr20:19193227-19193274 5.57447 
chr20:19193289-19193310 5.7619 
chr20:19193326-19193354 5.60714 
chr20:19193445-19193481 5.58333 
chr20:19193510-19193537 5.7037 
chr20:19193657-19193701 5.31818 
chr20:19194580-19194611 5.93548 
chr20:19196235-19196286 5.21569 
chr20:19197255-19197366 5.36036 
chr20:19198057-19198104 5.38298 
chr20:19200956-19201000 5.09091 
chr20:19203360-19203484 5.79032 
chr20:19204751-19204787 6 
chr20:19208228-19208254 5.26923 
chr20:19208358-19208398 5.125 
chr20:19209139-19209157 5.77778 
chr20:19210250-19210278 5.78571 
chr20:19212944-19212966 5.68182 
chr20:19214149-19214170 5.57143 
chr20:19217398-19217429 5.93548 
chr20:19219609-19219633 6 
chr20:19219764-19219777 6 
chr20:19226363-19226395 5.53125 
chr20:19227390-19227485 5.56842 
chr20:19228766-19228791 5.96 
chr20:19236742-19236763 6 
chr20:19237412-19237427 6 
chr20:19243048-19243077 5.72414 
chr20:19243677-19243711 6 
chr20:19244802-19244815 6 
chr20:19245372-19245396 5.95833 
chr20:19247883-19247918 5.28571 
chr20:19251406-19251464 5.37931 
chr20:19253595-19253618 5.47826 
chr20:19256279-19256315 5.44444 
chr20:19256515-19256528 5.92308 
chr20:19262923-19262964 5.7561 
chr20:19265545-19265571 5.34615 
chr20:19266121-19266146 6 
chr20:19270685-19270704 5.84211 
chr20:19274299-19274314 6 
chr20:19274687-19274702 6 
chr20:19276452-19276469 5.82353 
chr20:19276912-19276935 5.56522 
chr20:19278551-19278580 5.72414 
chr20:19279254-19279277 5.86957 
chr20:19279821-19279862 5.85366 
chr20:19280276-19280289 5.92308 
chr20:19287507-19287537 5.96667 
chr20:19288061-19288090 5.27586 
chr20:19288408-19288430 5.72727 
chr20:19291626-19291757 5.41985 
chr20:19293672-19293693 6 
chr20:19294903-19294969 5.89394 
chr20:19301218-19301246 5.17857 
chr20:19301621-19301645 5.75 
chr20:19301723-19301754 5.54839 
chr20:19302108-19302123 5.86667 
chr20:19302994-19303068 5.86486 
chr20:19303849-19303874 5.88 
chr20:19305496-19305511 5.86667 
chr20:19305908-19305936 5.78571 
chr20:19306318-19306478 5.75 
chr20:19307202-19307234 5.875 
chr20:19312013-19312137 5.33065 
chr20:19313796-19313821 5.32 
chr20:19314265-19314316 5.88235 
chr20:19315739-19315769 5.4 
chr20:19317031-19317053 5.86364 
chr20:19317318-19317351 5.84848 
chr20:19318089-19318132 5.76744 
chr20:19323713-19323747 6 
chr20:19326707-19327090 5.79896 
chr20:19330349-19330372 5.43478 
chr20:19331000-19331028 5.21429 
chr20:19334845-19334877 5.15625 
chr20:19335232-19335273 5.92683 
chr20:19337496-19337521 6 
chr20:19347767-19347794 5.25926 
chr20:19347829-19347857 5.32143 
chr20:19348103-19348118 5.86667 
chr20:19348740-19348758 5.77778 
chr20:19350732-19350761 5.2069 
chr20:19361795-19361818 5.56522 
chr20:19368582-19368605 6 
chr20:19369628-19369657 5.41379 
chr20:19372969-19372982 6 
chr20:19378275-19378311 5.94444 
chr20:19386825-19386878 5.81132 
chr20:19389034-19389046 6 
chr20:19390465-19390505 5.675 
chr20:19392844-19392873 5.58621 
chr20:19393037-19393077 5.625 
chr20:19393086-19393284 5.30808 
chr20:19396479-19396508 5.82759 
chr20:19396864-19396893 5.82759 
chr20:19399315-19399344 5.93103 
chr20:19400466-19400479 6 
chr20:19401238-19401268 6 
chr20:19402125-19402139 6 
chr20:19405371-19405415 5.88636 
chr20:19407675-19407778 5.3301 
chr20:19411078-19411116 5.39474 
chr20:19411408-19411473 5.4 
chr20:19412899-19412959 5.43333 
chr20:19415591-19415622 5.83871 
chr20:19417682-19417702 5.6 
chr20:19418742-19418785 5.27907 
chr20:19421289-19421350 5.68852 
chr20:19423972-19423997 5.52 
chr20:19424201-19424214 6 
chr20:19425514-19425538 6 
chr20:19428199-19428231 5.75 
chr20:19433020-19433070 5.9 
chr20:19433500-19433529 5.72414 
chr20:19433824-19433844 6 
chr20:19441965-19442068 5.52427 
chr20:19442153-19442189 5.97222 
chr20:19445700-19445730 5.2 
chr20:19446025-19446039 6 
chr20:19451221-19451256 5.45714 
chr20:19462851-19462867 5.875 
chr20:19464004-19464023 5.63158 
chr20:19465080-19465093 5.92308 
chr20:19467985-19468017 5.3125 
chr20:19480465-19480477 6 
chr20:19480558-19480571 5.92308 
chr20:19483512-19483530 6 
chr20:19483672-19483685 6 
chr20:19491972-19491984 6 
chr20:19494539-19494559 5.7 
chr20:19495496-19495518 5.63636 
chr20:19499993-19500023 5.66667 
chr20:19501760-19501791 5.58065 
chr20:19505315-19505332 5.76471 
chr20:19508996-19509025 5.86207 
chr20:19509811-19509852 5.78049 
chr20:19510117-19510140 5.43478 
chr20:19510595-19510621 5.26923 
chr20:19510721-19510735 5.92857 
chr20:19515042-19515069 5.88889 
chr20:19515519-19515540 5.95238 
chr20:19518666-19518688 5.54545 
chr20:19526802-19526827 6 
chr20:19528203-19528215 6 
chr20:19530428-19530453 5.64 
chr20:19531182-19531211 5.37931 
chr20:19532565-19532592 5.40741 
chr20:19533639-19533754 5.75652 
chr20:19533874-19533938 5.35938 
chr20:19537220-19537233 6 
chr20:19538601-19538650 5.44898 
chr20:19538877-19538898 6 
chr20:19540754-19540776 5.81818 
chr20:19543955-19543968 5.92308 
chr20:19546369-19546382 5.92308 
chr20:19546672-19546698 5.53846 
chr20:19551687-19551705 6 
chr20:19552990-19553008 5.77778 
chr20:19555898-19555916 6 
chr20:19558907-19558919 6 
chr20:19558969-19559000 5.54839 
chr20:19561394-19561424 5.8 
chr20:19573425-19573452 5.92593 
chr20:19575314-19575370 5.55357 
chr20:19575387-19575404 6 
chr20:19577711-19577723 6 
chr20:19578018-19578063 5.82222 
chr20:19579527-19579572 5.6 
chr20:19582818-19582848 5.66667 
chr20:19586052-19586065 6 
chr20:19588591-19588624 5.36364 
chr20:19590013-19590052 5.58974 
chr20:19590794-19590841 5.14894 
chr20:19591255-19591285 5.26667 
chr20:19593251-19593280 6 
chr20:19594078-19594108 5.66667 
chr20:19598617-19598645 5.78571 
chr20:19603537-19603563 5.34615 
chr20:19604217-19604242 5.4 
chr20:19608846-19608884 5.97368 
chr20:19609603-19609628 5.92 
chr20:19609769-19609786 5.76471 
chr20:19611822-19611841 6 
chr20:19612435-19612462 6 
chr20:19614292-19614309 6 
chr20:19616783-19616807 5.91667 
chr20:19620538-19620561 5.52174 
chr20:19627485-19627509 5.75 
chr20:19630084-19630121 5.40541 
chr20:19630225-19630253 6 
chr20:19632015-19632057 5.7619 
chr20:19632504-19632516 6 
chr20:19635285-19635304 6 
chr20:19644040-19644135 5.43158 
chr20:19646436-19646471 6 
chr20:19647534-19647546 6 
chr20:19650145-19650163 5.72222 
chr20:19652279-19652314 6 
chr20:19658316-19658367 5.68627 
chr20:19660145-19660222 5.93506 
chr20:19660231-19660250 6 
chr20:19660500-19660521 5.85714 
chr20:19660638-19660670 5.5 
chr20:19660687-19660846 5.71069 
chr20:19662898-19662919 5.66667 
chr20:19664547-19664597 5.56 
chr20:19664610-19664746 5.35294 
chr20:19665923-19665971 5.39583 
chr20:19669445-19669462 5.82353 
chr20:19670674-19670690 6 
chr20:19676643-19676672 5.65517 
chr20:19677580-19677739 5.55346 
chr20:19684787-19684854 5.92537 
chr20:19691696-19691728 5.53125 
chr20:19691744-19691877 5.25564 
chr20:19691893-19691975 5.5 
chr20:19691992-19692011 5.68421 
chr20:19692034-19692202 5.39881 
chr20:19692224-19692252 5.64286 
chr20:19692756-19692769 6 
chr20:19695049-19695065 6 
chr20:19709268-19709282 6 
chr20:19711150-19711172 6 
chr20:19712248-19712282 5.82353 
chr20:19712791-19712812 5.85714 
chr20:19713912-19713933 5.66667 
chr20:19715023-19715038 6 
chr20:19716672-19716698 5.5 
chr20:19717922-19717943 5.85714 
chr20:19719411-19719442 5.58065 
chr20:19722250-19722306 5.55357 
chr20:19729036-19729054 6 
chr20:19729085-19729104 5.84211 
chr20:19729954-19729966 6 
chr20:19731562-19731577 6 
chr20:19738796-19738881 5.6 
chr20:19739313-19739341 5.42857 
chr20:19741524-19741540 5.875 
chr20:19743394-19743419 5.84 
chr20:19744031-19744049 6 
chr20:19744162-19744189 5.7037 
chr20:19745562-19745582 6 
chr20:19747555-19747577 5.90909 
chr20:19748566-19748578 6 
chr20:19749566-19749578 6 
chr20:19749806-19749829 5.86957 
chr20:19751511-19751527 5.8125 
chr20:19752504-19752524 5.95 
chr20:19754538-19754573 5.54286 
chr20:19757375-19757402 5.77778 
chr20:19757485-19757520 5.4 
chr20:19760706-19760730 5.5 
chr20:19763199-19763211 6 
chr20:19764962-19764989 5.96296 
chr20:19765919-19765940 6 
chr20:19766430-19766454 5.5 
chr20:19767319-19767343 5.5 
chr20:19768066-19768101 5.88571 
chr20:19769076-19769088 6 
chr20:19769246-19769259 5.92308 
chr20:19773583-19773609 6 
chr20:19774151-19774176 5.64 
chr20:19775176-19775195 6 
chr20:19776672-19776749 5.74026 
chr20:19777571-19777586 6 
chr20:19778326-19778356 5.7 
chr20:19778500-19778518 5.77778 
chr20:19779251-19779302 5.47059 
chr20:19781922-19781949 6 
chr20:19783115-19783127 6 
chr20:19785469-19785516 5.80851 
chr20:19790888-19790900 6 
chr20:19791327-19791348 6 
chr20:19791508-19791531 5.82609 
chr20:19795241-19795255 6 
chr20:19799375-19799409 5.76471 
chr20:19800607-19800619 6 
chr20:19801632-19801652 6 
chr20:19802303-19802320 5.88235 
chr20:19803295-19803315 5.7 
chr20:19803589-19803619 5.53333 
chr20:19805834-19805860 5.38462 
chr20:19807577-19807594 5.94118 
chr20:19807609-19807631 5.72727 
chr20:19808441-19808464 5.95652 
chr20:19813895-19813935 5.525 
chr20:19815315-19815356 5.17073 
chr20:19815591-19815820 5.77293 
chr20:19815916-19815956 5.475 
chr20:19817240-19817254 6 
chr20:19817795-19817852 5.70175 
chr20:19818379-19818489 5.46364 
chr20:19821756-19821769 6 
chr20:19822837-19822880 5.81395 
chr20:19823031-19823052 6 
chr20:19825218-19825383 5.92727 
chr20:19829178-19829195 6 
chr20:19831634-19831757 5.82114 
chr20:19832575-19832601 5.46154 
chr20:19836287-19836316 5.34483 
chr20:19837178-19837296 5.61017 
chr20:19838463-19838480 6 
chr20:19840942-19840976 5.97059 
chr20:19842142-19842470 5.69817 
chr20:19842489-19842695 5.64078 
chr20:19843237-19843262 6 
chr20:19846123-19846142 5.84211 
chr20:19846297-19846312 6 
chr20:19846451-19846480 5.55172 
chr20:19847261-19847281 5.9 
chr20:19847642-19847663 5.7619 
chr20:19847830-19847857 5.40741 
chr20:19849725-19849743 6 
chr20:19850436-19850473 6 
chr20:19851288-19851310 5.81818 
chr20:19852234-19852260 5.46154 
chr20:19853728-19853781 5.62264 
chr20:19854705-19854735 5.83333 
chr20:19855472-19855517 5.66667 
chr20:19856833-19856853 5.7 
chr20:19857544-19857579 6 
chr20:19860894-19860909 6 
chr20:19861036-19861057 6 
chr20:19863981-19863997 6 
chr20:19865076-19865093 5.94118 
chr20:19866325-19866356 5.67742 
chr20:19866594-19866629 5.25714 
chr20:19867237-19867270 5.90909 
chr20:19867825-19867846 5.66667 
chr20:19870697-19870723 6 
chr20:19871323-19871342 6 
chr20:19872471-19872488 5.82353 
chr20:19872695-19872708 5.92308 
chr20:19872844-19872867 5.69565 
chr20:19873211-19873234 5.65217 
chr20:19874714-19874738 5.91667 
chr20:19875030-19875054 5.79167 
chr20:19875249-19875269 5.75 
chr20:19876812-19876845 5.81818 
chr20:19877406-19877435 5.13793 
chr20:19877747-19877759 6 
chr20:19881116-19881136 6 
chr20:19881275-19881304 5.7931 
chr20:19881589-19881612 6 
chr20:19882659-19882681 6 
chr20:19883736-19883774 5.81579 
chr20:19884875-19884916 5.80488 
chr20:19886639-19886653 6 
chr20:19887760-19887784 5.45833 
chr20:19888015-19888040 5.4 
chr20:19889134-19889158 5.91667 
chr20:19890789-19890812 5.69565 
chr20:19891125-19891154 5.93103 
chr20:19891654-19891671 5.82353 
chr20:19893096-19893134 6 
chr20:19893922-19893950 5.32143 
chr20:19896887-19896901 6 
chr20:19897741-19897761 5.8 
chr20:19898408-19898437 5.51724 
chr20:19898997-19899038 6 
chr20:19900440-19900462 5.81818 
chr20:19900939-19900951 6 
chr20:19901632-19901653 6 
chr20:19902428-19902441 5.92308 
chr20:19902493-19902524 6 
chr20:19903153-19903175 5.68182 
chr20:19904059-19904137 5.97436 
chr20:19904629-19904652 5.69565 
chr20:19904661-19904788 5.43307 
chr20:19904802-19904891 5.55056 
chr20:19904902-19905163 5.6092 
chr20:19905176-19905331 5.53548 
chr20:19905343-19905395 5.82692 
chr20:19905741-19905753 6 
chr20:19909960-19910007 5.74468 
chr20:19910726-19910744 5.88889 
chr20:19915611-19915635 5.58333 
chr20:19918372-19918397 5.36 
chr20:19918845-19918874 5.7931 
chr20:19919167-19919206 5.23077 
chr20:19920487-19920506 5.68421 
chr20:19923158-19923196 5.21053 
chr20:19924619-19924641 6 
chr20:19927357-19927372 6 
chr20:19927666-19927678 6 
chr20:19929025-19929050 5.56 
chr20:19929432-19929459 5.96296 
chr20:19931213-19931228 6 
chr20:19931351-19931366 6 
chr20:19931527-19931546 5.73684 
chr20:19934075-19934095 6 
chr20:19935337-19935397 5.51667 
chr20:19935744-19935771 5.51852 
chr20:19936901-19936939 5.97368 
chr20:19939512-19939544 5.53125 
chr20:19942782-19942794 6 
chr20:19943874-19943893 6 
chr20:19944500-19944520 6 
chr20:19944898-19944936 5.44737 
chr20:19945961-19946039 5.46154 
chr20:19946248-19946269 5.71429 
chr20:19946603-19946631 5.5 
chr20:19947550-19947579 5.65517 
chr20:19948455-19948478 5.65217 
chr20:19949087-19949138 5.68627 
chr20:19950407-19950431 5.91667 
chr20:19950466-19950478 6 
chr20:19952379-19952398 6 
chr20:19957272-19957289 5.82353 
chr20:19957465-19957500 5.6 
chr20:19960251-19960272 6 
chr20:19960688-19960705 6 
chr20:19967543-19967556 6 
chr20:19969535-19969621 5.40698 
chr20:19969916-19969930 6 
chr20:19975895-19975924 5.65517 
chr20:19976956-19976997 6 
chr20:19981985-19982032 5.78723 
chr20:19985114-19985136 6 
chr20:19985345-19985363 6 
chr20:19987369-19987391 6 
chr20:19989977-19990009 5.9375 
chr20:19991010-19991049 5.58974 
chr20:19991736-19991782 5.73913 
chr20:19991840-19991870 5.83333 
chr20:19991934-19991968 5.58824 
chr20:19992117-19992196 5.8481 
chr20:19992759-19992779 6 
chr20:19993725-19993767 6 
chr20:19994208-19994244 5.63889 
chr20:19994433-19994472 5.4359 
chr20:19994761-19994780 6 
chr20:19997267-19997284 5.82353 
chr20:20002113-20002127 6 
chr20:20003869-20003899 5.93333 
chr20:20008395-20008407 6 
chr20:20009305-20009369 5.35938 
chr20:20010260-20010272 6 
chr20:20010525-20010549 6 
chr20:20014548-20014563 6 
chr20:20014814-20014827 6 
chr20:20018882-20018900 5.72222 
chr20:20020954-20020996 5.69048 
chr20:20021455-20021483 5.39286 
chr20:20021664-20021676 6 
chr20:20029668-20029684 6 
chr20:20030440-20030474 5.82353 
chr20:20034636-20034678 5.85714 
chr20:20035040-20035089 5.87755 
chr20:20035117-20035141 5.54167 
chr20:20036213-20036245 5.4375 
chr20:20036508-20036534 5.34615 
chr20:20037764-20037780 6 
chr20:20038525-20038545 5.9 
chr20:20039626-20039661 5.25714 
chr20:20039970-20039991 6 
chr20:20040259-20040295 5.77778 
chr20:20047460-20047479 5.84211 
chr20:20048287-20048452 5.5697 
chr20:20049907-20049932 5.6 
chr20:20052735-20052771 6 
chr20:20055444-20055461 5.82353 
chr20:20061644-20061663 5.89474 
chr20:20064924-20064947 5.43478 
chr20:20065045-20065079 6 
chr20:20066950-20066969 5.63158 
chr20:20070030-20070043 6 
chr20:20071332-20071351 6 
chr20:20072120-20072140 5.65 
chr20:20072150-20072162 6 
chr20:20072311-20072330 6 
chr20:20074078-20074091 6 
chr20:20074807-20074837 5.4 
chr20:20077740-20077752 6 
chr20:20079251-20079265 6 
chr20:20079767-20079794 5.85185 
chr20:20082247-20082281 5.73529 
chr20:20084540-20084567 5.62963 
chr20:20086265-20086283 5.77778 
chr20:20086644-20086689 6 
chr20:20088196-20088236 5.25 
chr20:20093075-20093100 5.76 
chr20:20094610-20094625 6 
chr20:20094913-20094932 5.63158 
chr20:20095567-20095589 5.68182 
chr20:20097988-20098034 5.67391 
chr20:20098897-20099000 5.82524 
chr20:20101747-20101763 6 
chr20:20102792-20102811 6 
chr20:20104615-20104637 6 
chr20:20109629-20109680 5.58824 
chr20:20111110-20111139 5.58621 
chr20:20111857-20111871 6 
chr20:20112979-20113000 5.80952 
chr20:20114818-20114853 5.8 
chr20:20116257-20116295 5.26316 
chr20:20117059-20117079 5.6 
chr20:20117219-20117246 5.40741 
chr20:20120772-20120791 6 
chr20:20120812-20120849 5.72973 
chr20:20121552-20121579 5.55556 
chr20:20129134-20129177 5.55814 
chr20:20129318-20129350 5.6875 
chr20:20132473-20132490 5.88235 
chr20:20135253-20135338 5.42353 
chr20:20138732-20138752 5.7 
chr20:20138993-20139007 6 
chr20:20144228-20144266 5.5 
chr20:20144819-20144847 5.39286 
chr20:20149254-20149295 5.60976 
chr20:20151117-20151131 6 
chr20:20156120-20156183 6 
chr20:20157126-20157159 5.54545 
chr20:20157603-20157630 5.66667 
chr20:20159509-20159529 5.6 
chr20:20161807-20161870 5.65079 
chr20:20161880-20161940 5.76667 
chr20:20163427-20163442 6 
chr20:20163782-20163812 5.93333 
chr20:20165279-20165383 5.64423 
chr20:20165418-20165484 5.39394 
chr20:20170118-20170144 5.5 
chr20:20170417-20170450 5.81818 
chr20:20171757-20171789 5.71875 
chr20:20172328-20172353 5.6 
chr20:20172851-20172863 6 
chr20:20174244-20174267 5.65217 
chr20:20174783-20174828 5.31111 
chr20:20176727-20176739 6 
chr20:20178678-20178697 6 
chr20:20179877-20179909 5.9375 
chr20:20183160-20183199 5.28205 
chr20:20186452-20186481 5.55172 
chr20:20192921-20192943 5.5 
chr20:20194543-20194578 5.45714 
chr20:20196479-20196494 6 
chr20:20202669-20202696 5.2963 
chr20:20211188-20211210 5.72727 
chr20:20212882-20212905 5.43478 
chr20:20213026-20213048 5.86364 
chr20:20218668-20218701 5.36364 
chr20:20222429-20222443 6 
chr20:20224076-20224093 5.76471 
chr20:20226733-20226753 5.7 
chr20:20231229-20231254 5.4 
chr20:20231976-20232000 5.70833 
chr20:20233788-20233909 5.69421 
chr20:20234589-20234783 5.53608 
chr20:20234799-20234849 5.96 
chr20:20237044-20237078 6 
chr20:20238254-20238298 5.97727 
chr20:20239889-20239911 6 
chr20:20240066-20240093 5.92593 
chr20:20243438-20243457 5.68421 
chr20:20249761-20249907 5.61644 
chr20:20249957-20250030 5.36986 
chr20:20251324-20251336 6 
chr20:20251936-20251958 5.95455 
chr20:20253070-20253097 5.59259 
chr20:20253435-20253460 5.36 
chr20:20253685-20253700 6 
chr20:20255304-20255325 5.71429 
chr20:20260022-20260046 5.54167 
chr20:20262813-20262847 5.55882 
chr20:20263582-20263595 6 
chr20:20264894-20264942 6 
chr20:20266563-20266594 6 
chr20:20267832-20267846 6 
chr20:20275581-20275616 6 
chr20:20276629-20277164 5.61495 
chr20:20281237-20281267 6 
chr20:20283305-20283317 6 
chr20:20283496-20283509 6 
chr20:20284916-20284968 5.92308 
chr20:20285192-20285237 5.31111 
chr20:20289075-20289118 6 
chr20:20290634-20290652 5.94444 
chr20:20293812-20293848 5.38889 
chr20:20294864-20294879 6 
chr20:20295035-20295048 6 
chr20:20295148-20295192 5.75 
chr20:20295324-20295339 5.86667 
chr20:20300654-20300676 5.72727 
chr20:20300957-20301189 5.77586 
chr20:20308421-20308447 5.92308 
chr20:20310977-20310995 5.88889 
chr20:20312144-20312166 5.5 
chr20:20317269-20317282 5.92308 
chr20:20317871-20317900 5.72414 
chr20:20317910-20318316 5.72414 
chr20:20320097-20320111 6 
chr20:20320140-20320166 5.80769 
chr20:20320282-20320297 5.86667 
chr20:20323483-20323518 5.62857 
chr20:20326527-20326551 6 
chr20:20327162-20327174 6 
chr20:20328037-20328060 5.47826 
chr20:20328576-20328592 6 
chr20:20329333-20329350 6 
chr20:20329440-20329453 6 
chr20:20331272-20331295 5.86957 
chr20:20332882-20332994 5.58036 
chr20:20333638-20333685 5.78723 
chr20:20335146-20335159 6 
chr20:20335447-20335463 6 
chr20:20335500-20335652 5.40132 
chr20:20335660-20335827 5.50898 
chr20:20335854-20335953 5.55556 
chr20:20335989-20336014 5.72 
chr20:20336044-20336176 5.81818 
chr20:20336206-20336273 5.44776 
chr20:20336300-20336381 5.48148 
chr20:20336417-20336442 5.72 
chr20:20336472-20336564 5.67391 
chr20:20336613-20336669 5.53571 
chr20:20336734-20336846 5.64286 
chr20:20336926-20337026 5.45 
chr20:20337036-20337205 5.57396 
chr20:20337215-20337321 5.68868 
chr20:20337331-20337456 5.784 
chr20:20337466-20337500 5.82353 
chr20:20337507-20337591 5.85714 
chr20:20337601-20337827 5.65487 
chr20:20337908-20338000 5.46739 
chr20:20338018-20338090 5.61111 
chr20:20338101-20338166 5.90769 
chr20:20338247-20338347 5.45 
chr20:20338357-20338429 5.61111 
chr20:20338477-20338528 5.84314 
chr20:20338538-20338606 5.82353 
chr20:20338616-20338688 5.72222 
chr20:20338698-20338932 5.54701 
chr20:20339988-20340016 5.82143 
chr20:20340307-20340346 5.79487 
chr20:20343439-20343488 5.81633 
chr20:20343817-20343909 5.33696 
chr20:20343928-20343962 5.47059 
chr20:20344150-20344215 5.33846 
chr20:20347328-20347343 6 
chr20:20348500-20348528 5.67857 
chr20:20349022-20349079 5.4386 
chr20:20349445-20349500 5.36364 
chr20:20349666-20349696 5.46667 
chr20:20349870-20349913 5.4186 
chr20:20351213-20351242 5.44828 
chr20:20352332-20352375 5.23256 
chr20:20357946-20357977 5.58065 
chr20:20358290-20358312 6 
chr20:20358861-20358898 6 
chr20:20359043-20359062 6 
chr20:20360704-20360775 5.91549 
chr20:20362170-20362198 5.71429 
chr20:20364466-20364479 6 
chr20:20367997-20368014 6 
chr20:20372410-20372425 6 
chr20:20372801-20372814 6 
chr20:20372830-20372853 5.82609 
chr20:20375533-20375549 6 
chr20:20379987-20380000 6 
chr20:20381004-20381032 5.46429 
chr20:20381178-20381207 5.37931 
chr20:20386805-20386822 6 
chr20:20389372-20389413 5.5122 
chr20:20391070-20391093 6 
chr20:20391670-20391699 5.2069 
chr20:20395205-20395237 5.59375 
chr20:20399381-20399396 6 
chr20:20402320-20402342 6 
chr20:20404015-20404027 6 
chr20:20409355-20409424 5.66667 
chr20:20413351-20413381 5.33333 
chr20:20425093-20425124 5.3871 
chr20:20426679-20426696 5.94118 
chr20:20435489-20435519 5.46667 
chr20:20435660-20435674 6 
chr20:20439021-20439219 5.40909 
chr20:20439238-20439263 5.56 
chr20:20439334-20439546 5.86321 
chr20:20445793-20445837 6 
chr20:20448206-20448233 6 
chr20:20448663-20448679 5.8125 
chr20:20449585-20449629 5.86364 
chr20:20452058-20452075 6 
chr20:20457307-20457360 5.79245 
chr20:20459862-20459885 5.52174 
chr20:20461145-20461177 5.53125 
chr20:20467019-20467034 6 
chr20:20468556-20468568 6 
chr20:20470028-20470048 5.7 
chr20:20471490-20471553 5.92063 
chr20:20476326-20476357 5.25806 
chr20:20484415-20484456 5.53659 
chr20:20485367-20485393 5.69231 
chr20:20485500-20485529 5.2069 
chr20:20487318-20487339 5.61905 
chr20:20490334-20490364 5.7 
chr20:20492830-20492908 5.74359 
chr20:20493055-20493078 5.47826 
chr20:20500873-20500897 5.54167 
chr20:20505308-20505329 5.7619 
chr20:20510470-20510486 5.875 
chr20:20513679-20513703 5.79167 
chr20:20515197-20515219 5.59091 
chr20:20518263-20518279 6 
chr20:20521442-20521484 5.2381 
chr20:20521701-20521714 6 
chr20:20524518-20524560 5.88095 
chr20:20524575-20524601 5.69231 
chr20:20525856-20525882 5.65385 
chr20:20526010-20526035 5.44 
chr20:20526722-20526745 5.82609 
chr20:20528289-20528301 6 
chr20:20528323-20528336 5.92308 
chr20:20528769-20528790 6 
chr20:20529194-20529217 5.69565 
chr20:20533587-20533620 5.90909 
chr20:20534195-20534216 5.95238 
chr20:20539451-20539465 6 
chr20:20544457-20544483 5.53846 
chr20:20544507-20544530 5.56522 
chr20:20544541-20544562 5.71429 
chr20:20548500-20548565 5.98462 
chr20:20562803-20562848 5.84444 
chr20:20565424-20565437 6 
chr20:20565674-20565702 5.42857 
chr20:20568429-20568463 5.20588 
chr20:20569500-20569523 5.82609 
chr20:20570609-20570637 5.60714 
chr20:20572328-20572347 6 
chr20:20575372-20575385 6 
chr20:20576596-20576629 6 
chr20:20578480-20578508 5.64286 
chr20:20579565-20579583 5.72222 
chr20:20580616-20580638 6 
chr20:20580938-20580953 5.86667 
chr20:20581743-20581787 5.86364 
chr20:20583457-20583484 6 
chr20:20585582-20585619 5.40541 
chr20:20588105-20588138 5.30303 
chr20:20588545-20588561 6 
chr20:20589134-20589171 5.16216 
chr20:20590161-20590195 5.91176 
chr20:20594244-20594282 5.23684 
chr20:20594733-20594758 5.4 
chr20:20594961-20595000 5.23077 
chr20:20595806-20595818 6 
chr20:20597150-20597176 5.30769 
chr20:20600113-20600143 5.43333 
chr20:20602100-20602216 5.4569 
chr20:20603435-20603467 5.5 
chr20:20604142-20604154 6 
chr20:20604269-20604297 5.28571 
chr20:20604486-20604500 5.92857 
chr20:20604972-20604992 5.95 
chr20:20605522-20605542 5.7 
chr20:20605693-20605722 5.62069 
chr20:20609964-20609997 6 
chr20:20613649-20613788 5.74101 
chr20:20614573-20614616 5.32558 
chr20:20617183-20617222 5.84615 
chr20:20622747-20622817 5.84286 
chr20:20624537-20624560 5.47826 
chr20:20625735-20625771 5.80556 
chr20:20633839-20633864 6 
chr20:20635866-20635888 5.86364 
chr20:20635959-20635984 5.36 
chr20:20647531-20647600 5.33333 
chr20:20649046-20649071 5.92 
chr20:20651593-20651609 6 
chr20:20653828-20653884 5.71429 
chr20:20654832-20654866 5.97059 
chr20:20655824-20655846 5.59091 
chr20:20656417-20656441 5.66667 
chr20:20656734-20656764 5.46667 
chr20:20657691-20657707 6 
chr20:20658273-20658300 6 
chr20:20660830-20660859 5.31034 
chr20:20662500-20662540 5.675 
chr20:20664602-20664617 6 
chr20:20679015-20679047 5.8125 
chr20:20679219-20679232 5.92308 
chr20:20679950-20679973 5.73913 
chr20:20682376-20682388 6 
chr20:20682685-20682718 5.9697 
chr20:20686236-20686262 5.34615 
chr20:20686290-20686327 6 
chr20:20688030-20688072 5.33333 
chr20:20691665-20691689 5.83333 
chr20:20693246-20693268 6 
chr20:20695786-20695828 5.97619 
chr20:20696057-20696077 5.6 
chr20:20696582-20696606 5.45833 
chr20:20697554-20697578 5.375 
chr20:20698124-20698162 5.73684 
chr20:20698500-20698529 5.96552 
chr20:20699252-20699280 5.35714 
chr20:20699712-20699747 5.2 
chr20:20700355-20700377 5.90909 
chr20:20700489-20700530 5.60976 
chr20:20702275-20702317 5.7381 
chr20:20702430-20702455 5.32 
chr20:20703519-20703533 6 
chr20:20703916-20703935 5.63158 
chr20:20704550-20704569 6 
chr20:20705425-20705473 5.52083 
chr20:20707215-20707232 5.82353 
chr20:20709681-20709716 5.71429 
chr20:20711444-20711475 5.48387 
chr20:20714149-20714176 5.7037 
chr20:20716425-20716455 5.46667 
chr20:20718653-20718668 6 
chr20:20719052-20719069 6 
chr20:20719530-20719548 6 
chr20:20723356-20723375 6 
chr20:20727337-20727357 5.6 
chr20:20730818-20730841 5.56522 
chr20:20731136-20731155 5.84211 
chr20:20732634-20732673 5.38462 
chr20:20733092-20733114 5.68182 
chr20:20735344-20735368 5.41667 
chr20:20736789-20736806 5.82353 
chr20:20738405-20738419 6 
chr20:20738573-20738616 5.53488 
chr20:20739003-20739038 5.57143 
chr20:20739629-20739678 5.38776 
chr20:20740981-20741000 6 
chr20:20744408-20744431 6 
chr20:20745404-20745421 5.88235 
chr20:20750134-20750176 5.42857 
chr20:20750973-20751018 5.53333 
chr20:20751816-20751840 5.41667 
chr20:20752270-20752291 5.61905 
chr20:20754363-20754389 6 
chr20:20755963-20755988 6 
chr20:20756265-20756289 5.79167 
chr20:20759172-20759203 5.70968 
chr20:20759901-20759930 5.34483 
chr20:20760222-20760279 5.75439 
chr20:20764923-20764952 5.58621 
chr20:20765274-20765326 5.94231 
chr20:20766692-20766731 5.5641 
chr20:20770878-20770937 5.74576 
chr20:20772345-20772358 6 
chr20:20773507-20773535 5.57143 
chr20:20773926-20773946 5.85 
chr20:20775661-20775680 5.78947 
chr20:20777282-20777315 5.81818 
chr20:20779399-20779412 6 
chr20:20779579-20779591 6 
chr20:20781243-20781264 5.7619 
chr20:20782701-20782742 6 
chr20:20784101-20784117 6 
chr20:20784818-20784842 5.83333 
chr20:20788367-20788413 5.58696 
chr20:20789989-20790013 5.45833 
chr20:20790921-20790951 5.16667 
chr20:20791802-20791838 5.63889 
chr20:20793965-20793977 6 
chr20:20795733-20795756 5.65217 
chr20:20798821-20798845 5.83333 
chr20:20799637-20799663 5.84615 
chr20:20803379-20803410 5.19355 
chr20:20805155-20805193 5.26316 
chr20:20806401-20806423 5.63636 
chr20:20808452-20808540 5.61364 
chr20:20808621-20808709 5.44318 
chr20:20808774-20808809 5.82857 
chr20:20809147-20809172 5.72 
chr20:20813316-20813360 5.56818 
chr20:20815304-20815330 5.5 
chr20:20815626-20815661 5.45714 
chr20:20816414-20816439 5.32 
chr20:20817045-20817078 5.75758 
chr20:20817538-20817560 5.5 
chr20:20819166-20819193 5.88889 
chr20:20820857-20820879 5.77273 
chr20:20823684-20823717 6 
chr20:20825282-20825301 5.94737 
chr20:20826217-20826244 5.37037 
chr20:20826270-20826297 6 
chr20:20826321-20826359 5.28947 
chr20:20826742-20826758 6 
chr20:20827451-20827479 5.5 
chr20:20832595-20832616 5.80952 
chr20:20832747-20832770 5.78261 
chr20:20833406-20833429 5.52174 
chr20:20835630-20835661 5.64516 
chr20:20838762-20838799 5.89189 
chr20:20838838-20838866 5.42857 
chr20:20839571-20839592 5.80952 
chr20:20840676-20840710 5.82353 
chr20:20845830-20845845 6 
chr20:20847719-20847759 5.7 
chr20:20847911-20847925 6 
chr20:20850432-20850447 6 
chr20:20852816-20852828 6 
chr20:20855138-20855161 6 
chr20:20855451-20855476 5.84 
chr20:20857317-20857343 5.76923 
chr20:20858302-20858324 5.81818 
chr20:20858853-20858878 5.68 
chr20:20859298-20859318 5.95 
chr20:20859886-20859924 5.55263 
chr20:20859945-20859996 5.27451 
chr20:20860878-20860927 6 
chr20:20863128-20863145 5.76471 
chr20:20866602-20866712 5.83636 
chr20:20867661-20867740 5.62025 
chr20:20869446-20869470 5.79167 
chr20:20871424-20871464 5.625 
chr20:20873930-20873952 5.5 
chr20:20874366-20874380 6 
chr20:20874477-20874489 6 
chr20:20880390-20880445 5.2 
chr20:20881971-20881991 6 
chr20:20883051-20883097 5.5 
chr20:20885986-20886141 5.79355 
chr20:20888573-20888605 5.71875 
chr20:20890322-20890368 6 
chr20:20890643-20890668 5.32 
chr20:20892908-20892946 5.52632 
chr20:20899236-20899277 5.29268 
chr20:20904161-20904205 5.5 
chr20:20908669-20908698 5.48276 
chr20:20909088-20909142 5.7037 
chr20:20909829-20909850 5.7619 
chr20:20911395-20911603 5.76923 
chr20:20915872-20915891 5.63158 
chr20:20916528-20916549 5.7619 
chr20:20916962-20916978 6 
chr20:20917974-20917996 6 
chr20:20918343-20918368 5.52 
chr20:20920090-20920330 5.825 
chr20:20922871-20922918 5.42553 
chr20:20924340-20924373 6 
chr20:20924713-20924763 5.38 
chr20:20925919-20925941 5.77273 
chr20:20926608-20926621 6 
chr20:20927862-20927882 5.8 
chr20:20928178-20928206 5.92857 
chr20:20928858-20928891 5.81818 
chr20:20936913-20936945 5.3125 
chr20:20938235-20938260 5.6 
chr20:20938782-20938806 5.95833 
chr20:20939616-20939682 5.54545 
chr20:20940432-20940450 6 
chr20:20943557-20943577 6 
chr20:20944030-20944061 6 
chr20:20946152-20946174 5.59091 
chr20:20947190-20947236 5.43478 
chr20:20948024-20948037 6 
chr20:20949240-20949268 5.57143 
chr20:20951198-20951239 5.65854 
chr20:20952212-20952232 5.75 
chr20:20953842-20953866 5.83333 
chr20:20955268-20955291 5.47826 
chr20:20955772-20955786 6 
chr20:20958185-20958204 6 
chr20:20958821-20958842 5.80952 
chr20:20962461-20962500 5.69231 
chr20:20966283-20966308 6 
chr20:20968517-20968529 6 
chr20:20969595-20969622 5.92593 
chr20:20975719-20975747 5.78571 
chr20:20982956-20982980 5.70833 
chr20:20983198-20983231 5.30303 
chr20:20983674-20983699 5.64 
chr20:20983742-20983848 5.31132 
chr20:20983867-20983898 5.32258 
chr20:20985687-20985717 5.43333 
chr20:20986048-20986085 5.45946 
chr20:20986155-20986177 5.81818 
chr20:20986250-20986278 5.42857 
chr20:20986289-20986686 5.52645 
chr20:20987662-20987686 6 
chr20:20989349-20989378 5.72414 
chr20:20990265-20990314 5.81633 
chr20:20997057-20997079 5.54545 
chr20:21000137-21000185 5.875 
chr20:21001585-21001613 5.32143 
chr20:21002752-21002812 6 
chr20:21004331-21004362 5.48387 
chr20:21005666-21005694 5.46429 
chr20:21008901-21008917 6 
chr20:21013637-21013650 6 
chr20:21014579-21014613 5.64706 
chr20:21015864-21015885 5.7619 
chr20:21016047-21016062 6 
chr20:21016939-21016963 6 
chr20:21017807-21017836 5.62069 
chr20:21021345-21021369 5.625 
chr20:21021439-21021458 5.68421 
chr20:21022004-21022025 5.85714 
chr20:21022332-21022357 5.56 
chr20:21022652-21022680 5.64286 
chr20:21022974-21023051 5.76623 
chr20:21023083-21023100 6 
chr20:21023704-21023735 5.6129 
chr20:21024296-21024324 5.46429 
chr20:21025737-21025780 5.86047 
chr20:21026549-21026607 5.60345 
chr20:21029610-21029627 5.82353 
chr20:21030678-21030722 5.77273 
chr20:21031342-21031365 5.56522 
chr20:21039283-21039297 6 
chr20:21039393-21039440 5.78723 
chr20:21042227-21042248 5.80952 
chr20:21043638-21043669 5.48387 
chr20:21044512-21044556 5.43182 
chr20:21046171-21046200 5.2069 
chr20:21046253-21046277 5.58333 
chr20:21046469-21046493 5.45833 
chr20:21046748-21046776 5.39286 
chr20:21047378-21047402 5.45833 
chr20:21047593-21047617 5.58333 
chr20:21047670-21047699 5.2069 
chr20:21049576-21049588 6 
chr20:21051238-21051261 5.43478 
chr20:21051425-21051440 6 
chr20:21051609-21051657 5.83333 
chr20:21051863-21051888 5.32 
chr20:21053359-21053400 6 
chr20:21053761-21053779 6 
chr20:21056360-21056372 6 
chr20:21057663-21057677 6 
chr20:21058840-21058864 6 
chr20:21062433-21062445 6 
chr20:21064522-21064542 5.8 
chr20:21067096-21067606 5.62157 
chr20:21067625-21067654 6 
chr20:21067665-21067720 5.74545 
chr20:21067734-21067788 5.59259 
chr20:21068788-21068805 5.94118 
chr20:21071682-21071720 5.97368 
chr20:21071810-21071828 5.88889 
chr20:21072789-21072807 5.88889 
chr20:21075692-21075721 5.48276 
chr20:21080701-21080742 5.21951 
chr20:21081894-21081934 5.575 
chr20:21082379-21082396 6 
chr20:21083337-21083349 6 
chr20:21085460-21085486 5.92308 
chr20:21090328-21090352 5.375 
chr20:21090412-21090491 5.55696 
chr20:21093670-21093703 6 
chr20:21100190-21100214 6 
chr20:21100883-21101150 5.8764 
chr20:21101578-21101610 6 
chr20:21101938-21101966 5.46429 
chr20:21102258-21102288 5.86667 
chr20:21105538-21105565 5.25926 
chr20:21105718-21105742 5.79167 
chr20:21106500-21106546 5.06522 
chr20:21108648-21108667 5.68421 
chr20:21110372-21110400 5.5 
chr20:21111257-21111287 5.46667 
chr20:21112900-21112927 5.51852 
chr20:21114472-21114492 5.7 
chr20:21114680-21114695 6 
chr20:21114727-21114757 5.86667 
chr20:21115301-21115316 6 
chr20:21116577-21116602 5.56 
chr20:21117214-21117248 5.61765 
chr20:21117920-21117952 5.59375 
chr20:21119151-21119180 5.44828 
chr20:21119567-21119586 6 
chr20:21121457-21121493 5.77778 
chr20:21121649-21121680 5.45161 
chr20:21122439-21122485 5.91304 
chr20:21122599-21122636 5.27027 
chr20:21122727-21122760 5.75758 
chr20:21123431-21123453 6 
chr20:21124129-21124147 5.77778 
chr20:21125906-21125939 5.54545 
chr20:21128602-21128631 6 
chr20:21135793-21135817 5.45833 
chr20:21139606-21139663 5.7193 
chr20:21139801-21139835 5.70588 
chr20:21143950-21144000 5.62 
chr20:21146602-21146619 6 
chr20:21146772-21146801 5.89655 
chr20:21148182-21148213 5.45161 
chr20:21150777-21150792 5.86667 
chr20:21152061-21152099 5.47368 
chr20:21154217-21154238 5.7619 
chr20:21155151-21155170 5.89474 
chr20:21155603-21155646 5.32558 
chr20:21156956-21156973 6 
chr20:21157193-21157220 5.62963 
chr20:21157322-21157344 5.68182 
chr20:21159840-21159868 5.85714 
chr20:21160863-21160888 5.52 
chr20:21163440-21163454 6 
chr20:21164786-21164799 6 
chr20:21165682-21165746 5.35938 
chr20:21166047-21166062 6 
chr20:21167740-21167796 5.33929 
chr20:21169309-21169350 5.97561 
chr20:21169506-21169525 5.63158 
chr20:21172919-21172936 6 
chr20:21178695-21178714 6 
chr20:21179112-21179133 5.61905 
chr20:21184744-21184767 6 
chr20:21185086-21185118 5.5 
chr20:21185481-21185500 5.89474 
chr20:21185765-21185804 5.25641 
chr20:21186296-21186308 6 
chr20:21188151-21188174 5.47826 
chr20:21193862-21193921 5.30508 
chr20:21200755-21200804 5.46939 
chr20:21201097-21201132 5.65714 
chr20:21203384-21203408 5.5 
chr20:21204291-21204323 5.875 
chr20:21204473-21204488 5.93333 
chr20:21204613-21204643 5.66667 
chr20:21210185-21210226 5.78049 
chr20:21215411-21215427 6 
chr20:21217634-21217648 6 
chr20:21217939-21217955 6 
chr20:21218468-21218480 6 
chr20:21218972-21219050 5.69231 
chr20:21220741-21220775 5.44118 
chr20:21225595-21225608 6 
chr20:21227786-21227807 6 
chr20:21230570-21230605 5.91429 
chr20:21231320-21231344 5.75 
chr20:21233321-21233341 5.8 
chr20:21233842-21233861 5.63158 
chr20:21236264-21236276 6 
chr20:21236722-21236749 5.51852 
chr20:21237125-21237315 5.7 
chr20:21237722-21237741 5.68421 
chr20:21238273-21238316 5.62791 
chr20:21239204-21239221 6 
chr20:21239382-21239409 5.88889 
chr20:21240620-21240633 6 
chr20:21242131-21242177 5.93478 
chr20:21242923-21242997 5.74324 
chr20:21244255-21244315 5.75 
chr20:21244338-21244418 5.825 
chr20:21250873-21250919 5.47826 
chr20:21256270-21256287 6 
chr20:21256564-21256582 5.77778 
chr20:21257182-21257217 6 
chr20:21257878-21257902 5.875 
chr20:21257992-21258024 6 
chr20:21258707-21258730 6 
chr20:21259088-21259262 5.77011 
chr20:21260712-21260740 5.71429 
chr20:21262385-21262400 6 
chr20:21262693-21262712 5.63158 
chr20:21264632-21264671 5.69231 
chr20:21264826-21264852 6 
chr20:21268172-21268240 5.64706 
chr20:21268654-21268673 5.94737 
chr20:21269131-21269157 5.65385 
chr20:21271597-21271628 5.67742 
chr20:21272235-21272247 6 
chr20:21274178-21274205 5.62963 
chr20:21274756-21274778 5.5 
chr20:21276288-21276307 5.73684 
chr20:21278731-21278830 5.64646 
chr20:21281209-21281227 6 
chr20:21282071-21282087 6 
chr20:21286191-21286209 6 
chr20:21286361-21286396 5.45714 
chr20:21288044-21288064 5.8 
chr20:21288562-21288588 5.42308 
chr20:21289700-21289742 5.83333 
chr20:21289991-21290010 5.89474 
chr20:21291363-21291395 6 
chr20:21293240-21293264 6 
chr20:21296891-21296908 5.82353 
chr20:21297864-21297892 6 
chr20:21300654-21300683 5.48276 
chr20:21300835-21300851 6 
chr20:21300902-21300949 6 
chr20:21301939-21301983 6 
chr20:21303341-21303369 5.46429 
chr20:21303929-21303949 5.85 
chr20:21307372-21307418 5.34783 
chr20:21308324-21308363 5.35897 
chr20:21310494-21310531 6 
chr20:21310922-21310938 6 
chr20:21312033-21312071 5.89474 
chr20:21312804-21312823 5.63158 
chr20:21313295-21313314 6 
chr20:21319320-21319338 6 
chr20:21323944-21323966 5.63636 
chr20:21324232-21324271 5.48718 
chr20:21325883-21325945 5.79032 
chr20:21326387-21326422 5.37143 
chr20:21327249-21327271 5.90909 
chr20:21329259-21329301 5.69048 
chr20:21330380-21330406 5.76923 
chr20:21331163-21331186 6 
chr20:21333752-21333844 5.73913 
chr20:21333861-21333898 6 
chr20:21339229-21339246 5.82353 
chr20:21339775-21339811 5.47222 
chr20:21345728-21345751 5.69565 
chr20:21346409-21346589 5.73889 
chr20:21346646-21346874 5.47368 
chr20:21349678-21349709 5.32258 
chr20:21353639-21353654 5.93333 
chr20:21354941-21354958 5.82353 
chr20:21355648-21355668 6 
chr20:21356446-21356494 5.9375 
chr20:21360339-21360355 6 
chr20:21362340-21362380 5.875 
chr20:21377764-21377808 5.54545 
chr20:21377896-21377922 5.34615 
chr20:21378360-21378403 5.86047 
chr20:21380964-21380990 5.57692 
chr20:21384021-21384049 5.32143 
chr20:21385821-21385853 6 
chr20:21386744-21386812 5.85294 
chr20:21388341-21388355 6 
chr20:21389619-21389662 5.32558 
chr20:21390795-21390813 6 
chr20:21394569-21394581 6 
chr20:21396785-21396804 6 
chr20:21399718-21399753 5.51429 
chr20:21401057-21401106 5.83673 
chr20:21401228-21401247 5.63158 
chr20:21401849-21401873 5.83333 
chr20:21402158-21402171 6 
chr20:21402451-21402663 5.46698 
chr20:21405693-21405722 5.27586 
chr20:21406480-21406493 5.92308 
chr20:21408294-21408339 5.51111 
chr20:21409421-21409442 5.80952 
chr20:21409731-21409753 6 
chr20:21411635-21411656 6 
chr20:21412253-21412273 5.9 
chr20:21416309-21416342 5.60606 
chr20:21419535-21419562 6 
chr20:21419673-21419730 5.87719 
chr20:21422336-21422367 5.93548 
chr20:21422682-21422713 5.48387 
chr20:21423083-21423105 5.90909 
chr20:21424991-21425015 5.375 
chr20:21425491-21425509 6 
chr20:21426107-21426139 5.5 
chr20:21428824-21428868 5.95455 
chr20:21428967-21429017 5.48 
chr20:21430037-21430062 6 
chr20:21431107-21431187 5.2375 
chr20:21432624-21432657 5.90909 
chr20:21437144-21437180 5.19444 
chr20:21438473-21438500 5.81481 
chr20:21442368-21442383 6 
chr20:21444895-21444954 5.81356 
chr20:21450483-21450510 6 
chr20:21455960-21456012 5.59615 
chr20:21456933-21456982 5.46939 
chr20:21457000-21457055 5.50909 
chr20:21458481-21458500 5.89474 
chr20:21458916-21458948 5.90625 
chr20:21459428-21459500 5.73611 
chr20:21460620-21460638 5.88889 
chr20:21464747-21464766 5.68421 
chr20:21466876-21466900 6 
chr20:21467621-21467652 5.48387 
chr20:21469911-21469934 5.43478 
chr20:21471468-21471493 5.44 
chr20:21471957-21471969 6 
chr20:21473081-21473105 5.625 
chr20:21476826-21476848 5.63636 
chr20:21477617-21477661 6 
chr20:21483168-21483193 5.32 
chr20:21485000-21485018 5.83333 
chr20:21487303-21487336 6 
chr20:21488844-21488961 5.39316 
chr20:21489339-21489394 5.45455 
chr20:21491112-21491125 5.92308 
chr20:21491647-21491664 6 
chr20:21491887-21491910 5.91304 
chr20:21492446-21492469 5.73913 
chr20:21492500-21492533 5.36364 
chr20:21494379-21494428 5.38776 
chr20:21494762-21494827 5.58462 
chr20:21495139-21495171 5.40625 
chr20:21495596-21495621 5.36 
chr20:21495826-21495850 5.58333 
chr20:21495902-21495917 5.93333 
chr20:21496914-21496967 5.33962 
chr20:21502581-21502641 5.38333 
chr20:21503108-21503135 5.33333 
chr20:21503270-21503308 5.42105 
chr20:21507395-21507420 5.52 
chr20:21511916-21511949 6 
chr20:21513882-21513929 5.91489 
chr20:21518171-21518396 5.79556 
chr20:21518884-21518899 5.86667 
chr20:21519192-21519233 5.19512 
chr20:21520026-21520285 5.42471 
chr20:21520324-21520392 5.55882 
chr20:21520437-21520464 5.37037 
chr20:21520476-21520570 5.38298 
chr20:21522361-21522380 5.94737 
chr20:21528174-21528211 5.2973 
chr20:21528261-21528280 6 
chr20:21528696-21528739 5.74419 
chr20:21531869-21531914 5.88889 
chr20:21532592-21532605 6 
chr20:21534394-21534407 6 
chr20:21536429-21536508 5.87342 
chr20:21536687-21536713 5.5 
chr20:21536817-21536869 5.69231 
chr20:21539811-21539841 5.76667 
chr20:21543427-21543454 5.51852 
chr20:21544190-21544209 5.94737 
chr20:21546481-21546516 5.48571 
chr20:21548369-21548399 5.36667 
chr20:21549772-21549800 5.21429 
chr20:21552040-21552072 6 
chr20:21553418-21553442 6 
chr20:21554445-21554473 5.39286 
chr20:21556919-21556997 6 
chr20:21563390-21563403 5.92308 
chr20:21564085-21564102 5.82353 
chr20:21568617-21568638 5.52381 
chr20:21569542-21569555 6 
chr20:21579266-21579453 5.89305 
chr20:21579964-21579976 6 
chr20:21581750-21581784 5.94118 
chr20:21583798-21583817 5.63158 
chr20:21589447-21589485 5.60526 
chr20:21589763-21589796 5.36364 
chr20:21591916-21591945 5.44828 
chr20:21592749-21592768 5.94737 
chr20:21592781-21592816 5.97143 
chr20:21593052-21593088 6 
chr20:21596888-21596906 5.72222 
chr20:21597961-21597984 5.78261 
chr20:21598348-21598370 5.54545 
chr20:21599207-21599238 5.32258 
chr20:21600969-21601000 6 
chr20:21602260-21602288 5.21429 
chr20:21603909-21603952 5.34884 
chr20:21604268-21604570 5.62914 
chr20:21605167-21605191 5.66667 
chr20:21607495-21607535 5.475 
chr20:21607579-21607615 5.55556 
chr20:21607631-21607667 5.72222 
chr20:21607711-21607732 5.90476 
chr20:21611194-21611216 5.54545 
chr20:21611353-21611376 6 
chr20:21611854-21611893 5.92308 
chr20:21612318-21612397 5.81013 
chr20:21616300-21616332 5.40625 
chr20:21617554-21617579 5.48 
chr20:21620513-21620539 6 
chr20:21621590-21621619 5.2069 
chr20:21621637-21621666 5.51724 
chr20:21624179-21624205 6 
chr20:21625973-21626000 6 
chr20:21626132-21626155 5.43478 
chr20:21630234-21630257 5.86957 
chr20:21640023-21640050 6 
chr20:21640702-21640732 5.4 
chr20:21643033-21643087 5.53704 
chr20:21647275-21647297 6 
chr20:21648816-21648860 5.77273 
chr20:21651425-21651467 5.95238 
chr20:21651758-21651866 5.42593 
chr20:21651892-21651928 5.69444 
chr20:21652528-21652555 5.37037 
chr20:21656691-21656740 5.79592 
chr20:21660789-21660817 5.92857 
chr20:21661226-21661302 5.84211 
chr20:21669178-21669208 6 
chr20:21677401-21677429 6 
chr20:21678713-21678725 6 
chr20:21680119-21680189 5.41429 
chr20:21682845-21682870 5.4 
chr20:21685930-21685963 5.30303 
chr20:21686080-21686119 6 
chr20:21686490-21686505 5.86667 
chr20:21686580-21686600 6 
chr20:21689403-21689423 5.65 
chr20:21690710-21690736 5.69231 
chr20:21694000-21694044 5.65909 
chr20:21695566-21695606 5.375 
chr20:21696397-21696436 5.87179 
chr20:21697144-21697158 6 
chr20:21699628-21699656 5.57143 
chr20:21700573-21700597 5.79167 
chr20:21700910-21700933 6 
chr20:21701085-21701108 6 
chr20:21701848-21702343 5.72525 
chr20:21702513-21702532 6 
chr20:21707104-21707152 5.1875 
chr20:21708686-21708699 6 
chr20:21714109-21714123 6 
chr20:21714584-21714601 5.82353 
chr20:21718635-21718656 6 
chr20:21721585-21721614 5.96552 
chr20:21721661-21721674 5.92308 
chr20:21724960-21724980 5.8 
chr20:21726455-21726474 5.63158 
chr20:21733277-21733297 5.85 
chr20:21733965-21734000 5.25714 
chr20:21734344-21734369 5.32 
chr20:21734622-21734642 5.9 
chr20:21736280-21736294 6 
chr20:21741000-21741029 5.48276 
chr20:21741700-21741725 6 
chr20:21744504-21744517 6 
chr20:21744724-21744743 5.94737 
chr20:21745489-21745515 5.65385 
chr20:21750315-21750347 5.9375 
chr20:21751434-21751454 6 
chr20:21752853-21752878 5.48 
chr20:21755109-21755127 6 
chr20:21755597-21755619 5.59091 
chr20:21761975-21762019 5.56818 
chr20:21766089-21766117 5.75 
chr20:21766820-21766853 5.39394 
chr20:21766886-21766910 5.83333 
chr20:21768000-21768025 5.96 
chr20:21769096-21769130 5.97059 
chr20:21773117-21773143 5.38462 
chr20:21773960-21773996 5.86111 
chr20:21775870-21775900 5.83333 
chr20:21778337-21778374 5.2973 
chr20:21779132-21779313 5.44199 
chr20:21784641-21784705 5.59375 
chr20:21784800-21784830 5.66667 
chr20:21785146-21785161 6 
chr20:21787133-21787179 5.95652 
chr20:21787853-21787872 6 
chr20:21788312-21788332 5.8 
chr20:21789320-21789340 5.95 
chr20:21796050-21796071 5.61905 
chr20:21796686-21796741 5.45455 
chr20:21801870-21801885 6 
chr20:21802406-21802418 6 
chr20:21804605-21804627 5.5 
chr20:21805959-21806026 5.50746 
chr20:21809942-21809970 5.5 
chr20:21814578-21814601 5.86957 
chr20:21815854-21815903 5.89796 
chr20:21822339-21822358 6 
chr20:21825390-21825413 5.73913 
chr20:21826053-21826082 5.51724 
chr20:21828868-21828905 6 
chr20:21829447-21829480 5.30303 
chr20:21830560-21830587 5.7037 
chr20:21831534-21831547 5.92308 
chr20:21835494-21835516 5.54545 
chr20:21836373-21836397 5.875 
chr20:21837440-21837458 6 
chr20:21840538-21840572 5.76471 
chr20:21843655-21843735 5.425 
chr20:21843751-21843846 5.46316 
chr20:21850354-21850376 5.59091 
chr20:21857840-21857860 5.9 
chr20:21858484-21858512 6 
chr20:21866648-21866679 5.3871 
chr20:21868065-21868100 5.34286 
chr20:21874157-21874177 5.7 
chr20:21874310-21874344 5.85294 
chr20:21876180-21876204 6 
chr20:21876319-21876345 5.38462 
chr20:21878525-21878549 5.625 
chr20:21880929-21880942 6 
chr20:21883685-21883697 6 
chr20:21885710-21885737 5.33333 
chr20:21891472-21891500 5.25 
chr20:21891628-21891647 5.63158 
chr20:21898088-21898121 5.33333 
chr20:21899905-21899927 5.72727 
chr20:21903090-21903110 5.6 
chr20:21904256-21904273 6 
chr20:21904431-21904491 5.21667 
chr20:21905430-21905456 6 
chr20:21905666-21905697 5.12903 
chr20:21906017-21906048 5.3871 
chr20:21906512-21906555 5.25581 
chr20:21908752-21908802 5.26 
chr20:21913729-21913746 5.76471 
chr20:21914533-21914635 5.70588 
chr20:21918059-21918093 6 
chr20:21920888-21920900 6 
chr20:21921863-21921883 6 
chr20:21933573-21933589 5.875 
chr20:21934844-21934873 5.44828 
chr20:21935000-21935036 5.27778 
chr20:21939720-21939756 5.27778 
chr20:21940945-21940973 6 
chr20:21942366-21942383 5.76471 
chr20:21943009-21943047 6 
chr20:21945055-21945087 5.25 
chr20:21949808-21949845 5.62162 
chr20:21951489-21951520 5.83871 
chr20:21962166-21962231 5.43077 
chr20:21965759-21965793 5.97059 
chr20:21965814-21965849 6 
chr20:21967493-21967514 5.95238 
chr20:21969694-21969726 6 
chr20:21974347-21974389 5.83333 
chr20:21974846-21974878 5.46875 
chr20:21976779-21976792 6 
chr20:21976832-21976851 5.63158 
chr20:21977434-21977500 5.71212 
chr20:21981452-21981479 5.74074 
chr20:21984018-21984046 5.78571 
chr20:21986374-21986406 5.375 
chr20:21986757-21986787 5.6 
chr20:21989548-21989565 5.76471 
chr20:21991461-21991482 5.57143 
chr20:21996216-21996252 5.77778 
chr20:21999540-21999564 6 
chr20:22002306-22002332 5.65385 
chr20:22003566-22003599 5.36364 
chr20:22008273-22008294 5.90476 
chr20:22010582-22010611 5.75862 
chr20:22010949-22011038 5.59551 
chr20:22011050-22011100 5.26 
chr20:22011109-22011176 5.74627 
chr20:22015369-22015471 5.66667 
chr20:22016825-22016864 5.5641 
chr20:22016890-22016913 5.91304 
chr20:22017666-22017690 5.625 
chr20:22017717-22017736 6 
chr20:22019424-22019447 6 
chr20:22020727-22020753 5.76923 
chr20:22021092-22021112 6 
chr20:22027289-22027309 5.75 
chr20:22028014-22028031 5.82353 
chr20:22029574-22030000 5.77465 
chr20:22031264-22031286 5.90909 
chr20:22035699-22035738 5.69231 
chr20:22037207-22037237 5.36667 
chr20:22038048-22038109 5.31148 
chr20:22038145-22038171 5.53846 
chr20:22038219-22038259 5.775 
chr20:22041000-22041044 5.29545 
chr20:22042570-22042588 5.88889 
chr20:22043155-22043185 5.8 
chr20:22043936-22043962 5.5 
chr20:22044384-22044444 5.61667 
chr20:22050749-22050768 6 
chr20:22051657-22051700 5.30233 
chr20:22055420-22055446 5.69231 
chr20:22057901-22057917 5.9375 
chr20:22062628-22062863 5.54468 
chr20:22062914-22063097 5.2623 
chr20:22063258-22063305 5.74468 
chr20:22063344-22063751 5.45455 
chr20:22064026-22064055 5.48276 
chr20:22064125-22064413 5.59028 
chr20:22064484-22064725 5.38174 
chr20:22070261-22070283 5.63636 
chr20:22070421-22070441 5.6 
chr20:22074500-22074514 6 
chr20:22075176-22075204 5.39286 
chr20:22076497-22076510 6 
chr20:22077604-22077637 5.60606 
chr20:22077958-22077984 5.76923 
chr20:22078232-22078244 6 
chr20:22078290-22078308 5.88889 
chr20:22080909-22080934 5.92 
chr20:22081978-22082003 5.72 
chr20:22082328-22082358 5.53333 
chr20:22082382-22082421 5.69231 
chr20:22082441-22082505 5.42188 
chr20:22082519-22082603 5.55952 
chr20:22084966-22085000 5.41176 
chr20:22085813-22085829 6 
chr20:22091239-22091301 5.54839 
chr20:22092359-22092384 5.44 
chr20:22095395-22095416 5.57143 
chr20:22100199-22100222 6 
chr20:22103589-22103615 5.65385 
chr20:22106139-22106171 5.75 
chr20:22106662-22106679 5.76471 
chr20:22107107-22107120 6 
chr20:22108522-22108544 5.81818 
chr20:22109613-22109626 6 
chr20:22110074-22110087 6 
chr20:22115959-22116018 5.38983 
chr20:22116026-22116081 5.6 
chr20:22116719-22116772 5.81132 
chr20:22119020-22119055 5.88571 
chr20:22119883-22119942 5.37288 
chr20:22120753-22120765 6 
chr20:22123560-22123638 5.37179 
chr20:22123661-22123783 5.52459 
chr20:22124195-22124235 5.425 
chr20:22124863-22124882 6 
chr20:22126520-22126582 5.74194 
chr20:22132513-22132526 6 
chr20:22134750-22134764 6 
chr20:22137015-22137045 5.53333 
chr20:22138456-22138487 5.64516 
chr20:22139480-22139507 6 
chr20:22145168-22145243 5.25333 
chr20:22145514-22145565 5.78431 
chr20:22153404-22153469 5.76923 
chr20:22153479-22153491 6 
chr20:22157714-22157740 5.34615 
chr20:22158937-22159000 5.4127 
chr20:22159546-22159576 5.4 
chr20:22161634-22161664 5.5 
chr20:22165829-22165841 6 
chr20:22166419-22166440 5.61905 
chr20:22167620-22167663 6 
chr20:22171195-22171217 5.77273 
chr20:22171868-22171881 5.92308 
chr20:22174537-22174587 5.28 
chr20:22176161-22176213 5.09615 
chr20:22187158-22187225 6 
chr20:22191105-22191127 5.54545 
chr20:22196833-22196865 5.1875 
chr20:22200512-22200526 6 
chr20:22202041-22202068 5.59259 
chr20:22209725-22209775 5.24 
chr20:22213418-22213444 5.5 
chr20:22214445-22214468 5.43478 
chr20:22218065-22218095 5.5 
chr20:22218553-22218610 5.68421 
chr20:22218621-22218803 5.79121 
chr20:22219976-22220000 5.625 
chr20:22223019-22223045 5.5 
chr20:22224688-22224722 5.94118 
chr20:22225536-22225601 5.73846 
chr20:22231266-22231319 5.45283 
chr20:22234836-22234867 5.19355 
chr20:22238808-22238848 5.85 
chr20:22240925-22240952 5.74074 
chr20:22247539-22247564 5.72 
chr20:22250461-22250486 5.52 
chr20:22252395-22252431 5.5 
chr20:22254480-22254529 5.38776 
chr20:22259098-22259140 5.52381 
chr20:22259274-22259339 5.26154 
chr20:22260109-22260137 6 
chr20:22264049-22264080 5.77419 
chr20:22268441-22268481 5.45 
chr20:22270180-22270207 5.40741 
chr20:22270217-22270250 5.30303 
chr20:22272236-22272250 5.92857 
chr20:22272919-22272933 6 
chr20:22277544-22277557 6 
chr20:22278236-22278263 5.74074 
chr20:22278707-22278767 5.75 
chr20:22281136-22281175 5.30769 
chr20:22281292-22281305 5.92308 
chr20:22282528-22282545 6 
chr20:22288625-22288658 5.39394 
chr20:22290460-22290477 5.94118 
chr20:22291888-22291905 5.82353 
chr20:22293120-22293157 5.72973 
chr20:22293838-22293853 5.86667 
chr20:22295562-22295583 5.7619 
chr20:22295774-22295824 5.2 
chr20:22296775-22296842 5.35821 
chr20:22298147-22298210 5.87302 
chr20:22298384-22298397 6 
chr20:22300108-22300178 5.25714 
chr20:22303113-22303143 6 
chr20:22303617-22303635 5.72222 
chr20:22308434-22308554 5.85 
chr20:22310193-22310216 6 
chr20:22310864-22310889 5.68 
chr20:22311972-22311988 6 
chr20:22315992-22316010 6 
chr20:22316662-22316735 5.41096 
chr20:22316759-22316839 5.35 
chr20:22320086-22320099 5.92308 
chr20:22321449-22321469 5.65 
chr20:22322771-22322827 5.41071 
chr20:22323096-22323123 6 
chr20:22323247-22323272 6 
chr20:22323603-22323658 5.81818 
chr20:22323969-22324017 5.8125 
chr20:22325120-22325150 5.9 
chr20:22329125-22329148 5.56522 
chr20:22333893-22333934 5.14634 
chr20:22334814-22334840 5.5 
chr20:22338566-22338578 6 
chr20:22339404-22339418 6 
chr20:22340257-22340269 6 
chr20:22342210-22342232 5.90909 
chr20:22342758-22342772 6 
chr20:22344299-22344356 5.66667 
chr20:22345632-22345648 6 
chr20:22347239-22347262 5.73913 
chr20:22352942-22352979 5.56757 
chr20:22353315-22353352 5.32432 
chr20:22355066-22355086 5.85 
chr20:22358044-22358074 5.93333 
chr20:22359027-22359258 5.90476 
chr20:22362185-22362217 5.8125 
chr20:22362552-22362581 5.37931 
chr20:22364359-22364384 5.76 
chr20:22364683-22364702 5.68421 
chr20:22365603-22365619 6 
chr20:22368230-22368269 5.38462 
chr20:22373092-22373119 5.33333 
chr20:22382255-22382269 6 
chr20:22384500-22384528 5.39286 
chr20:22386322-22386349 5.77778 
chr20:22390011-22390031 5.7 
chr20:22390268-22390285 6 
chr20:22394633-22394662 5.44828 
chr20:22395825-22395851 5.42308 
chr20:22398566-22398590 5.75 
chr20:22399328-22399352 5.5 
chr20:22403578-22403617 5.48718 
chr20:22405060-22405082 5.54545 
chr20:22405820-22405859 5.58974 
chr20:22406278-22406321 5.32558 
chr20:22408379-22408410 5.48387 
chr20:22410676-22410702 5.34615 
chr20:22412196-22412266 5.84286 
chr20:22418597-22418616 5.63158 
chr20:22418740-22418763 5.95652 
chr20:22419456-22419494 5.68421 
chr20:22420425-22420455 5.4 
chr20:22420469-22420485 6 
chr20:22421000-22421052 5.21154 
chr20:22421729-22421754 6 
chr20:22421898-22421976 5.70513 
chr20:22423111-22423177 5.77273 
chr20:22423392-22423417 5.72 
chr20:22424059-22424094 5.85714 
chr20:22434177-22434209 5.46875 
chr20:22434767-22434793 5.92308 
chr20:22438802-22438834 5.1875 
chr20:22440262-22440287 5.6 
chr20:22440324-22440336 6 
chr20:22443003-22443020 6 
chr20:22443695-22443714 6 
chr20:22444767-22444790 5.65217 
chr20:22445372-22445420 5.64583 
chr20:22448709-22448741 5.90625 
chr20:22452508-22452536 5.57143 
chr20:22452562-22452718 5.48077 
chr20:22453762-22453824 5.40323 
chr20:22461167-22461183 6 
chr20:22461950-22462000 5.92 
chr20:22464628-22464662 5.44118 
chr20:22465725-22465751 5.42308 
chr20:22470135-22470157 5.72727 
chr20:22471790-22471823 5.33333 
chr20:22472363-22472385 6 
chr20:22474101-22474122 5.66667 
chr20:22474565-22474579 5.92857 
chr20:22479429-22479442 5.92308 
chr20:22486123-22486264 5.95745 
chr20:22487767-22487804 5.24324 
chr20:22487857-22487879 5.59091 
chr20:22491852-22491867 6 
chr20:22492107-22492145 5.89474 
chr20:22493101-22493126 5.72 
chr20:22493746-22493892 5.77397 
chr20:22493900-22493923 5.95652 
chr20:22493932-22493947 6 
chr20:22494639-22494653 6 
chr20:22495416-22495454 5.5 
chr20:22496953-22497000 5.23404 
chr20:22497015-22497045 5.63333 
chr20:22498602-22498622 5.65 
chr20:22499799-22499818 5.84211 
chr20:22501000-22501029 5.13793 
chr20:22501684-22501708 5.91667 
chr20:22502309-22502331 6 
chr20:22502653-22502667 6 
chr20:22503771-22503797 5.5 
chr20:22505690-22505709 6 
chr20:22506361-22506404 5.62791 
chr20:22507278-22507412 5.54478 
chr20:22508318-22508366 5.97917 
chr20:22508918-22508942 5.91667 
chr20:22512457-22512512 5.6 
chr20:22513635-22513660 5.52 
chr20:22518991-22519025 5.82353 
chr20:22519415-22519706 5.83505 
chr20:22520229-22520252 5.47826 
chr20:22522500-22522546 5.19565 
chr20:22523092-22523124 5.40625 
chr20:22524748-22524772 5.95833 
chr20:22525751-22525985 5.52564 
chr20:22532320-22532361 5.53659 
chr20:22533053-22533082 5.41379 
chr20:22533382-22533409 5.51852 
chr20:22538126-22538154 5.82143 
chr20:22538568-22538605 6 
chr20:22541338-22541363 5.52 
chr20:22542552-22542608 5.91071 
chr20:22547416-22547438 5.68182 
chr20:22552159-22552192 6 
chr20:22559150-22559176 5.46154 
chr20:22559572-22559587 5.86667 
chr20:22560958-22560992 5.47059 
chr20:22562339-22562359 5.65 
chr20:22562674-22562703 5.48276 
chr20:22563847-22563898 5.35294 
chr20:22564957-22564970 5.92308 
chr20:22565007-22565037 5.46667 
chr20:22565050-22565065 6 
chr20:22565255-22565349 5.76596 
chr20:22567162-22567181 5.68421 
chr20:22569073-22569092 5.94737 
chr20:22569417-22569445 5.28571 
chr20:22573820-22573861 5.34146 
chr20:22575258-22575274 5.8125 
chr20:22575785-22575797 6 
chr20:22580074-22580114 5.925 
chr20:22580565-22580587 5.81818 
chr20:22583074-22583093 6 
chr20:22589365-22589388 5.6087 
chr20:22596148-22596191 5.53488 
chr20:22598406-22598435 5.34483 
chr20:22602729-22602750 5.66667 
chr20:22605014-22605064 5.9 
chr20:22605087-22605127 5.775 
chr20:22607513-22607530 5.82353 
chr20:22607676-22607700 5.91667 
chr20:22607789-22607866 5.45455 
chr20:22610844-22610898 5.61111 
chr20:22616097-22616126 5.27586 
chr20:22616462-22616482 5.8 
chr20:22617513-22617540 5.44444 
chr20:22618800-22618853 5.84906 
chr20:22619413-22619443 5.4 
chr20:22628650-22628691 5.73171 
chr20:22629099-22629148 6 
chr20:22634825-22634850 5.52 
chr20:22634904-22634956 5.26923 
chr20:22634987-22635077 5.38889 
chr20:22635091-22635144 5.37736 
chr20:22635229-22635271 5.2619 
chr20:22635359-22635383 5.58333 
chr20:22635398-22635470 5.51389 
chr20:22635505-22635536 5.35484 
chr20:22635604-22635642 5.55263 
chr20:22635817-22635846 5.34483 
chr20:22638710-22638735 5.44 
chr20:22642745-22642785 5.55 
chr20:22642864-22642921 5.85965 
chr20:22644663-22644676 5.92308 
chr20:22647172-22647197 6 
chr20:22652650-22652664 6 
chr20:22655618-22655647 6 
chr20:22660412-22660441 5.55172 
chr20:22673455-22673475 5.85 
chr20:22673640-22673668 5.89286 
chr20:22673814-22673844 5.43333 
chr20:22674093-22674116 6 
chr20:22677070-22677094 5.45833 
chr20:22677138-22677190 5.53846 
chr20:22677322-22677368 5.86957 
chr20:22677740-22677816 6 
chr20:22679070-22679101 5.3871 
chr20:22680767-22680830 5.52381 
chr20:22686127-22686151 5.70833 
chr20:22687113-22687154 5.90244 
chr20:22687844-22687862 5.88889 
chr20:22690438-22690455 5.82353 
chr20:22690609-22690623 6 
chr20:22691111-22691129 5.83333 
chr20:22693361-22693400 5.51282 
chr20:22698782-22698842 5.45 
chr20:22700722-22700757 5.6 
chr20:22700980-22701003 6 
chr20:22704925-22704948 5.56522 
chr20:22706863-22706904 6 
chr20:22707384-22707402 6 
chr20:22707525-22707559 5.88235 
chr20:22716681-22716714 5.18182 
chr20:22723152-22723178 5.69231 
chr20:22724432-22724481 5.91837 
chr20:22734032-22734045 6 
chr20:22734120-22734144 5.41667 
chr20:22735012-22735025 6 
chr20:22735178-22735222 5.86364 
chr20:22741006-22741029 5.47826 
chr20:22742091-22742113 6 
chr20:22742725-22743094 5.68293 
chr20:22743765-22743785 5.7 
chr20:22744721-22744785 5.60938 
chr20:22744868-22744907 5.94872 
chr20:22749385-22749397 6 
chr20:22750859-22750902 5.62791 
chr20:22750943-22750968 5.48 
chr20:22756194-22756230 5.41667 
chr20:22760847-22760868 5.80952 
chr20:22762254-22762266 6 
chr20:22765162-22765184 5.86364 
chr20:22767782-22767814 5.40625 
chr20:22769928-22769946 5.83333 
chr20:22776560-22776581 5.66667 
chr20:22777687-22777719 5.78125 
chr20:22777732-22777759 5.37037 
chr20:22783313-22783451 5.39855 
chr20:22788303-22788348 5.17778 
chr20:22788455-22788470 5.86667 
chr20:22788484-22788543 5.89831 
chr20:22791693-22791726 5.45455 
chr20:22797449-22797478 6 
chr20:22800518-22800537 5.84211 
chr20:22805109-22805134 5.48 
chr20:22805560-22805589 6 
chr20:22811207-22811257 5.48 
chr20:22812138-22812156 6 
chr20:22813081-22813113 5.8125 
chr20:22815243-22815500 5.51362 
chr20:22815508-22815869 5.38227 
chr20:22821593-22821605 6 
chr20:22826019-22826032 6 
chr20:22827816-22827828 6 
chr20:22830818-22830843 5.56 
chr20:22832819-22832851 5.9375 
chr20:22838197-22838223 5.84615 
chr20:22838920-22838952 5.25 
chr20:22846612-22846634 5.59091 
chr20:22847739-22847759 5.7 
chr20:22850026-22850038 6 
chr20:22850220-22850239 5.89474 
chr20:22850368-22850387 5.63158 
chr20:22854770-22854803 5.9697 
chr20:22855979-22856000 5.52381 
chr20:22857708-22857771 5.79365 
chr20:22863370-22863446 5.88158 
chr20:22865062-22865089 5.88889 
chr20:22865337-22865363 5.65385 
chr20:22866060-22866077 6 
chr20:22866663-22866685 5.54545 
chr20:22866981-22867018 5.86486 
chr20:22869431-22869476 5.66667 
chr20:22871006-22871056 5.62 
chr20:22872257-22872269 6 
chr20:22874896-22874918 5.68182 
chr20:22875084-22875105 5.52381 
chr20:22876819-22876833 6 
chr20:22879260-22879288 5.46429 
chr20:22881293-22881325 5.15625 
chr20:22883908-22883930 5.72727 
chr20:22884659-22884677 5.94444 
chr20:22893000-22893034 5.17647 
chr20:22894021-22894044 6 
chr20:22896161-22896193 5.28125 
chr20:22897897-22897929 5.40625 
chr20:22898868-22898898 6 
chr20:22899290-22899313 5.6087 
chr20:22901049-22901073 5.91667 
chr20:22903306-22903326 6 
chr20:22905821-22905851 5.33333 
chr20:22907129-22907142 6 
chr20:22908590-22908606 6 
chr20:22910020-22910032 6 
chr20:22911342-22911372 5.23333 
chr20:22914395-22914416 6 
chr20:22916124-22916149 5.44 
chr20:22917882-22917935 5.69811 
chr20:22918275-22918294 5.68421 
chr20:22919211-22919233 5.54545 
chr20:22922907-22922962 5.70909 
chr20:22923752-22923769 6 
chr20:22931741-22931792 5.58824 
chr20:22934360-22934387 6 
chr20:22935326-22935374 5.58333 
chr20:22936236-22936262 5.65385 
chr20:22936574-22936603 5.41379 
chr20:22938277-22938296 5.68421 
chr20:22943435-22943464 5.65517 
chr20:22944974-22945000 5.57692 
chr20:22946433-22946463 5.36667 
chr20:22946489-22946505 6 
chr20:22948920-22948946 5.88462 
chr20:22959957-22959980 5.69565 
chr20:22960961-22960986 5.8 
chr20:22961364-22961386 5.54545 
chr20:22965524-22965545 5.52381 
chr20:22965835-22965854 6 
chr20:22966391-22966411 6 
chr20:22967148-22967167 6 
chr20:22968156-22968183 5.33333 
chr20:22968219-22968240 5.80952 
chr20:22974202-22974225 5.65217 
chr20:22978306-22978335 6 
chr20:22983865-22983883 6 
chr20:22987096-22987128 5.875 
chr20:22987280-22987304 5.95833 
chr20:22989639-22989919 5.65714 
chr20:22989930-22990000 5.27143 
chr20:22993938-22993964 5.5 
chr20:22995154-22995171 5.82353 
chr20:22996776-22996788 6 
chr20:22999203-22999254 5.62745 
chr20:22999339-22999371 5.59375 
chr20:22999729-22999753 5.79167 
chr20:23004012-23004029 5.82353 
chr20:23004047-23004065 6 
chr20:23015932-23015958 5.26923 
chr20:23021810-23021846 5.83333 
chr20:23023356-23023369 6 
chr20:23025074-23025103 6 
chr20:23025847-23025859 6 
chr20:23028022-23028055 5.18182 
chr20:23028373-23028403 5.73333 
chr20:23035395-23035420 5.68 
chr20:23049167-23049188 5.61905 
chr20:23051234-23051254 5.9 
chr20:23051591-23051631 5.45 
chr20:23052392-23052421 5.41379 
chr20:23054196-23054233 5.83784 
chr20:23056496-23056528 5.75 
chr20:23058101-23058287 5.55376 
chr20:23059111-23059159 5.5625 
chr20:23059181-23059213 5.375 
chr20:23063172-23063220 5.91667 
chr20:23066788-23066806 6 
chr20:23072401-23072422 5.80952 
chr20:23076910-23076939 5.86207 
chr20:23079675-23079699 5.54167 
chr20:23080474-23080500 5.92308 
chr20:23081204-23081228 5.58333 
chr20:23081435-23081625 5.50526 
chr20:23083936-23083986 5.84 
chr20:23085650-23085679 5.55172 
chr20:23089099-23089132 5.36364 
chr20:23091158-23091247 5.86517 
chr20:23092025-23092045 5.7 
chr20:23094738-23094767 5.62069 
chr20:23095619-23095660 5.65854 
chr20:23100670-23100691 5.52381 
chr20:23101301-23101319 5.88889 
chr20:23101551-23101583 5.5 
chr20:23112274-23112301 5.37037 
chr20:23115016-23115044 5.71429 
chr20:23115824-23115846 5.77273 
chr20:23116137-23116160 5.65217 
chr20:23120617-23120639 5.5 
chr20:23120767-23120807 5.875 
chr20:23122206-23122235 5.55172 
chr20:23122704-23122733 5.34483 
chr20:23124464-23124542 5.5 
chr20:23124562-23124607 5.73333 
chr20:23127250-23127284 5.64706 
chr20:23127855-23127872 5.94118 
chr20:23129484-23129528 5.68182 
chr20:23129592-23129625 5.90909 
chr20:23135426-23135717 5.77663 
chr20:23136186-23136582 5.71717 
chr20:23138170-23138190 6 
chr20:23147952-23147982 6 
chr20:23149477-23149500 5.43478 
chr20:23151967-23152000 5.27273 
chr20:23152492-23152508 6 
chr20:23152858-23152888 6 
chr20:23158271-23158297 5.53846 
chr20:23161344-23161373 5.31034 
chr20:23161588-23161618 5.63333 
chr20:23166775-23166797 6 
chr20:23168832-23168878 5.30435 
chr20:23169026-23169082 5.19643 
chr20:23169113-23169155 5.30952 
chr20:23169169-23169190 5.57143 
chr20:23169199-23169402 5.24138 
chr20:23169413-23169453 5.325 
chr20:23169476-23169500 5.70833 
chr20:23169555-23169618 5.12698 
chr20:23169767-23169791 5.5 
chr20:23171797-23171873 5.40789 
chr20:23174135-23174190 5.49091 
chr20:23175818-23175854 5.58333 
chr20:23177500-23177536 5.77778 
chr20:23179176-23179200 5.875 
chr20:23181126-23181192 5.90909 
chr20:23187908-23187920 6 
chr20:23193747-23193807 5.35 
chr20:23194389-23194443 5.2963 
chr20:23194514-23194528 6 
chr20:23197145-23197163 6 
chr20:23198046-23198152 5.83962 
chr20:23206428-23206446 5.94444 
chr20:23206874-23206898 5.5 
chr20:23208842-23208866 5.54167 
chr20:23210462-23210510 5.33333 
chr20:23214935-23214948 6 
chr20:23222000-23222045 5.55556 
chr20:23226105-23226272 5.68862 
chr20:23226284-23226399 5.58261 
chr20:23226911-23226949 5.63158 
chr20:23229724-23229755 5.3871 
chr20:23230926-23230964 5.63158 
chr20:23231467-23231484 5.76471 
chr20:23235139-23235355 5.58796 
chr20:23236129-23236187 5.56897 
chr20:23239758-23239789 6 
chr20:23240776-23240816 5.475 
chr20:23242055-23242081 6 
chr20:23244692-23244740 6 
chr20:23245906-23245939 5.27273 
chr20:23247511-23247623 5.27679 
chr20:23248632-23248689 5.91228 
chr20:23250732-23250758 5.84615 
chr20:23257686-23257709 6 
chr20:23258397-23258416 5.78947 
chr20:23258585-23258648 5.42857 
chr20:23261550-23261570 5.7 
chr20:23261599-23261625 5.69231 
chr20:23261967-23262011 5.84091 
chr20:23262098-23262120 5.5 
chr20:23262643-23262659 5.875 
chr20:23262802-23262943 5.79433 
chr20:23263639-23263661 5.68182 
chr20:23264467-23264488 5.7619 
chr20:23266840-23266866 5.65385 
chr20:23269376-23269430 5.7037 
chr20:23271000-23271024 5.54167 
chr20:23272000-23272200 5.39 
chr20:23272989-23273011 5.54545 
chr20:23276124-23276165 5.34146 
chr20:23277253-23277284 5.83871 
chr20:23278394-23278427 5.51515 
chr20:23278449-23278477 5.75 
chr20:23280809-23280838 5.37931 
chr20:23281755-23281787 5.4375 
chr20:23283969-23284043 5.78378 
chr20:23284440-23284596 5.71795 
chr20:23285338-23285370 5.8125 
chr20:23285379-23285462 5.6988 
chr20:23285473-23285522 5.55102 
chr20:23288553-23288590 5.81081 
chr20:23289816-23289915 5.26263 
chr20:23289930-23290067 5.47445 
chr20:23294481-23294538 5.75439 
chr20:23295204-23295220 6 
chr20:23298978-23298995 6 
chr20:23300082-23300106 5.375 
chr20:23301779-23301810 5.54839 
chr20:23303862-23303888 5.73077 
chr20:23303962-23304035 5.46575 
chr20:23308253-23308283 5.76667 
chr20:23311451-23311469 5.88889 
chr20:23311641-23311667 5.53846 
chr20:23314260-23314281 5.85714 
chr20:23314646-23314913 5.61798 
chr20:23314960-23315000 5.275 
chr20:23315121-23315149 5.39286 
chr20:23315163-23315191 5.42857 
chr20:23315951-23316022 5.91549 
chr20:23316809-23316858 5.63265 
chr20:23318333-23318354 5.66667 
chr20:23318977-23319020 5.72093 
chr20:23321695-23321709 6 
chr20:23326208-23326227 5.73684 
chr20:23327178-23327251 5.73973 
chr20:23329915-23329927 6 
chr20:23333212-23333254 5.80952 
chr20:23335645-23335696 5.94118 
chr20:23338175-23338198 5.91304 
chr20:23342597-23342626 5.82759 
chr20:23345910-23345958 5.52083 
chr20:23358793-23358807 6 
chr20:23359049-23359088 5.69231 
chr20:23359430-23359469 5.41026 
chr20:23363793-23363812 6 
chr20:23365258-23365284 5.96154 
chr20:23365755-23365777 5.81818 
chr20:23366348-23366434 6 
chr20:23368868-23368919 5.35294 
chr20:23369868-23369884 6 
chr20:23371947-23371966 5.89474 
chr20:23372892-23372924 5.875 
chr20:23379160-23379190 5.26667 
chr20:23379481-23379510 5.82759 
chr20:23382518-23382565 5.65957 
chr20:23384611-23384633 5.72727 
chr20:23385514-23385546 5.8125 
chr20:23385918-23386000 5.69512 
chr20:23387110-23387141 5.6129 
chr20:23394236-23394260 5.5 
chr20:23394958-23394985 5.7037 
chr20:23397720-23397733 6 
chr20:23399418-23399430 6 
chr20:23404318-23404347 5.68966 
chr20:23404620-23404643 5.91304 
chr20:23406658-23406696 5.92105 
chr20:23412764-23412777 6 
chr20:23412838-23412860 5.95455 
chr20:23414035-23414060 5.84 
chr20:23417189-23417208 6 
chr20:23417730-23417757 5.88889
[truncated: 765,457 more chars]
