# Supplementary material for: MsDetector: toward a standard computational tool for DNA microsatellites detection
Source: Nucleic Acids Res. 2012 Oct 2;41(1):e22. doi: 10.1093/nar/gks881 (PMC3592430; doi:10.1093/nar/gks881)
Supplement: Supplementary Data [file supp_gks881_nar-01766-met-n-2012-File009.gz › dataset7HumanMs/chr20_fp.rep]

chr20:278108-278134 5.34615 
chr20:942511-942538 5.51852 
chr20:1454162-1454189 5.25926 
chr20:1703013-1703036 5.6087 
chr20:2294728-2294743 5.93333 
chr20:2584973-2585000 5.25926 
chr20:2591212-2591249 5.2973 
chr20:3400124-3400136 6 
chr20:3753057-3753077 5.6 
chr20:4731631-4731658 5.25926 
chr20:4885234-4885247 5.92308 
chr20:5445214-5445226 6 
chr20:5588686-5588717 5.41935 
chr20:5833566-5833579 5.92308 
chr20:6130115-6130134 5.84211 
chr20:6363816-6363832 5.875 
chr20:6468614-6468638 5.66667 
chr20:6932063-6932079 6 
chr20:7059769-7059793 5.5 
chr20:7165896-7165924 5.25 
chr20:8059201-8059225 5.375 
chr20:8564621-8564645 5.375 
chr20:8795816-8795844 5.17857 
chr20:9098571-9098602 5.22581 
chr20:9529156-9529184 5.42857 
chr20:10008710-10008729 5.68421 
chr20:10387631-10387658 5.2963 
chr20:10819596-10819612 6 
chr20:11281781-11281808 5.25926 
chr20:12443395-12443422 5.2963 
chr20:12661544-12661556 6 
chr20:12769407-12769430 5.52174 
chr20:13705696-13705717 5.57143 
chr20:14572391-14572418 5.25926 
chr20:16282599-16282613 6 
chr20:16387746-16387777 5.19355 
chr20:17849408-17849437 5.58621 
chr20:17951560-17951580 5.8 
chr20:18434436-18434456 5.7 
chr20:18450726-18450739 5.92308 
chr20:18576301-18576335 5.17647 
chr20:19314677-19314707 5.16667 
chr20:20479529-20479565 5.13889 
chr20:21797118-21797137 5.68421 
chr20:22171800-22171839 5.28205 
chr20:22412666-22412692 5.38462 
chr20:22677630-22677658 5.17857 
chr20:22793347-22793369 5.5 
chr20:23439298-23439311 6 
chr20:24011794-24011810 5.8125 
chr20:24717472-24717500 5.32143 
chr20:24733187-24733210 5.73913 
chr20:24867072-24867089 6 
chr20:25405106-25405138 5.21875 
chr20:25532010-25532032 5.54545 
chr20:25609611-25609623 6 
chr20:25829964-25829991 5.37037 
chr20:29508710-29508737 5.22222 
chr20:29608764-29608792 5.17857 
chr20:30389712-30389727 6 
chr20:30466129-30466152 5.47826 
chr20:30701793-30701805 6 
chr20:31609109-31609135 5.38462 
chr20:32017298-32017314 6 
chr20:33353320-33353333 5.92308 
chr20:33678145-33678172 5.2963 
chr20:34830658-34830678 5.7 
chr20:35489387-35489401 6 
chr20:36317352-36317364 6 
chr20:36623618-36623641 5.52174 
chr20:37445760-37445783 5.43478 
chr20:37855193-37855217 5.41667 
chr20:37883946-37883965 5.84211 
chr20:38330312-38330325 5.92308 
chr20:39568514-39568531 5.82353 
chr20:40108906-40108919 5.92308 
chr20:40547502-40547522 5.65 
chr20:40615845-40615858 6 
chr20:40974681-40974698 5.82353 
chr20:41170044-41170057 6 
chr20:42303085-42303108 5.52174 
chr20:42421538-42421564 5.38462 
chr20:43088487-43088518 5.19355 
chr20:44354039-44354052 5.92308 
chr20:45872797-45872817 5.6 
chr20:47726661-47726691 5.2 
chr20:50444295-50444323 5.17857 
chr20:50681701-50681723 5.54545 
chr20:50892483-50892513 5.26667 
chr20:51139177-51139195 5.88889 
chr20:51552657-51552670 5.92308 
chr20:51984703-51984730 5.33333 
chr20:52034058-52034085 5.22222 
chr20:52488372-52488402 5.23333 
chr20:52712951-52712974 5.47826 
chr20:53001496-53001508 6 
chr20:53277253-53277282 5.2069 
chr20:53298102-53298127 5.44 
chr20:53460059-53460085 5.34615 
chr20:53708318-53708341 5.56522 
chr20:54041967-54041994 5.2963 
chr20:54046787-54046816 5.37931 
chr20:54101188-54101201 5.92308 
chr20:54646794-54646806 6 
chr20:54899965-54899987 5.54545 
chr20:55955538-55955565 5.25926 
chr20:56157902-56157939 5.18919 
chr20:56523138-56523155 5.94118 
chr20:57064602-57064625 5.43478 
chr20:57115528-57115546 5.72222 
chr20:57396841-57396866 5.32 
chr20:57815348-57815366 5.88889 
chr20:58058878-58058903 5.32 
chr20:58315999-58316012 6 
chr20:58665788-58665800 6 
chr20:60479866-60479893 5.40741 
chr20:60592293-60592311 5.88889 
chr20:60862106-60862119 5.92308 
chr20:61527305-61527345 5.35 
chr20:62001377-62001403 5.42308 
chr20:62106595-62106618 5.6087 
chr20:62107565-62107594 5.41379 
chr20:62184545-62184566 6 
