# Supplementary material for: MsDetector: toward a standard computational tool for DNA microsatellites detection
Source: Nucleic Acids Res. 2012 Oct 2;41(1):e22. doi: 10.1093/nar/gks881 (PMC3592430; doi:10.1093/nar/gks881)
Supplement: Supplementary Data [file supp_gks881_nar-01766-met-n-2012-File009.gz › dataset7HumanMs/chr21.rep]

chr21:9412693-9412724 5.3871 
chr21:9415693-9415722 5.2069 
chr21:9416188-9416212 6 
chr21:9418366-9418403 6 
chr21:9421408-9421440 5.34375 
chr21:9421590-9421606 5.9375 
chr21:9422103-9422120 5.82353 
chr21:9426785-9426889 5.92308 
chr21:9427718-9427748 5.76667 
chr21:9427870-9428053 5.62295 
chr21:9431458-9431476 5.88889 
chr21:9434393-9434424 6 
chr21:9437386-9437415 5.48276 
chr21:9437521-9437546 5.36 
chr21:9437560-9437589 5.51724 
chr21:9437642-9437683 5.2439 
chr21:9437693-9437729 5.38889 
chr21:9437781-9437859 5.26923 
chr21:9437889-9437942 5.4717 
chr21:9438015-9438046 5.58065 
chr21:9438085-9438121 5.30556 
chr21:9438253-9438308 5.36364 
chr21:9438427-9438461 5.29412 
chr21:9438522-9438549 5.37037 
chr21:9438560-9438582 5.63636 
chr21:9438790-9438831 5.29268 
chr21:9439154-9439193 5.51282 
chr21:9440655-9440668 6 
chr21:9441466-9441497 5.35484 
chr21:9442347-9442490 5.65734 
chr21:9442501-9442693 5.5625 
chr21:9442701-9442897 5.65816 
chr21:9442915-9443134 5.57991 
chr21:9443157-9443414 5.51362 
chr21:9443435-9443773 5.66568 
chr21:9446063-9446096 5.54545 
chr21:9446193-9446213 5.75 
chr21:9446477-9446502 5.96 
chr21:9446818-9446833 5.93333 
chr21:9447406-9447460 5.33333 
chr21:9447828-9447842 6 
chr21:9448253-9448265 6 
chr21:9449019-9449047 6 
chr21:9450318-9450345 5.51852 
chr21:9454348-9454365 6 
chr21:9454423-9454447 5.45833 
chr21:9454651-9454693 5.57143 
chr21:9454709-9454730 5.7619 
chr21:9455709-9455730 6 
chr21:9456782-9456795 6 
chr21:9461505-9461529 5.54167 
chr21:9465186-9465212 5.46154 
chr21:9467554-9467583 5.62069 
chr21:9472557-9472572 6 
chr21:9473221-9473364 5.55245 
chr21:9473386-9473457 5.73239 
chr21:9473477-9473589 5.33929 
chr21:9473604-9473843 5.56067 
chr21:9479826-9479901 5.46667 
chr21:9483500-9483551 5.64706 
chr21:9483621-9483648 5.48148 
chr21:9483659-9483697 5.63158 
chr21:9483737-9483791 5.46296 
chr21:9483809-9483840 5.41935 
chr21:9483885-9483927 5.40476 
chr21:9483951-9484038 5.34483 
chr21:9484049-9484160 5.73874 
chr21:9484193-9484215 5.63636 
chr21:9484329-9484345 5.9375 
chr21:9484401-9484428 5.25926 
chr21:9484489-9484611 5.42623 
chr21:9485094-9485128 5.47059 
chr21:9487193-9487214 6 
chr21:9488850-9488874 5.75 
chr21:9488983-9489002 5.63158 
chr21:9489235-9489306 5.1831 
chr21:9489765-9489813 5.70833 
chr21:9489826-9489958 5.5303 
chr21:9490774-9490820 5.65217 
chr21:9491377-9491395 5.83333 
chr21:9500095-9500112 6 
chr21:9501361-9501390 5.55172 
chr21:9501840-9501858 5.77778 
chr21:9502316-9502329 6 
chr21:9504301-9504351 5.36 
chr21:9507259-9507303 5.47727 
chr21:9507654-9507670 5.8125 
chr21:9508317-9508331 6 
chr21:9515203-9515273 5.22857 
chr21:9517065-9517089 5.625 
chr21:9522590-9522621 5.32258 
chr21:9524201-9524252 5.21569 
chr21:9524323-9524358 5.17143 
chr21:9529028-9529047 5.68421 
chr21:9529346-9529367 5.52381 
chr21:9531406-9531434 5.5 
chr21:9531653-9531685 5.28125 
chr21:9531865-9531885 6 
chr21:9533484-9533511 5.55556 
chr21:9538486-9538523 5.43243 
chr21:9539552-9539591 5.38462 
chr21:9540524-9540681 5.15287 
chr21:9544012-9544043 5.45161 
chr21:9544118-9544157 5.15385 
chr21:9544168-9544203 5.54286 
chr21:9544461-9544491 5.73333 
chr21:9544524-9544565 5.34146 
chr21:9544586-9544606 5.65 
chr21:9544677-9544699 5.81818 
chr21:9545238-9545285 5.85106 
chr21:9545403-9545431 5.5 
chr21:9545693-9545720 5.92593 
chr21:9545739-9545763 5.83333 
chr21:9545990-9546016 5.65385 
chr21:9546086-9546137 5.58824 
chr21:9546372-9546407 5.54286 
chr21:9546572-9546603 5.6129 
chr21:9546719-9546752 5.30303 
chr21:9546886-9546911 5.52 
chr21:9547000-9547017 6 
chr21:9547184-9547209 6 
chr21:9547478-9547521 5.86047 
chr21:9547608-9547637 5.2069 
chr21:9548153-9548182 5.34483 
chr21:9548647-9548676 5.44828 
chr21:9548693-9548736 5.44186 
chr21:9548748-9548774 5.38462 
chr21:9548951-9549003 5.40385 
chr21:9549026-9549174 5.36486 
chr21:9549224-9549251 5.51852 
chr21:9549287-9549350 5.33333 
chr21:9549379-9549399 5.65 
chr21:9549443-9549506 5.19048 
chr21:9549631-9549706 5.37333 
chr21:9550043-9550067 5.75 
chr21:9550372-9550389 6 
chr21:9550662-9550742 5.6875 
chr21:9550861-9550925 5.54688 
chr21:9550937-9551046 5.47706 
chr21:9551061-9551680 5.61874 
chr21:9551693-9551822 5.68217 
chr21:9551839-9552167 5.73476 
chr21:9552178-9553182 5.59462 
chr21:9553201-9553693 5.51626 
chr21:9553699-9553761 5.74194 
chr21:9560215-9560238 5.65217 
chr21:9560369-9560388 5.63158 
chr21:9564780-9564807 5.40741 
chr21:9565450-9565468 5.88889 
chr21:9567229-9567260 5.25806 
chr21:9568908-9569058 5.8 
chr21:9570317-9570396 5.6962 
chr21:9571585-9571610 6 
chr21:9572650-9572693 5.32558 
chr21:9573171-9573228 5.78947 
chr21:9573519-9573548 5.55172 
chr21:9573924-9573945 5.85714 
chr21:9573991-9574021 5.2 
chr21:9574478-9574505 5.74074 
chr21:9574516-9574528 6 
chr21:9574846-9574871 6 
chr21:9575949-9575982 5.93939 
chr21:9578612-9578642 5.26667 
chr21:9579022-9579043 5.85714 
chr21:9579344-9579369 5.96 
chr21:9579442-9579455 6 
chr21:9579596-9579608 6 
chr21:9580492-9580537 5.44444 
chr21:9580547-9580611 5.78125 
chr21:9581852-9581878 5.30769 
chr21:9584114-9584126 6 
chr21:9588534-9588547 6 
chr21:9590698-9590735 5.81081 
chr21:9591964-9592043 5.60759 
chr21:9646959-9646974 6 
chr21:9656258-9656291 5.60606 
chr21:9661005-9661027 5.59091 
chr21:9662261-9662297 5.22222 
chr21:9664204-9664220 5.8125 
chr21:9668155-9668189 5.58824 
chr21:9669925-9669957 5.375 
chr21:9670998-9671048 5.7 
chr21:9672258-9672280 5.63636 
chr21:9673885-9673958 5.64384 
chr21:9676025-9676043 6 
chr21:9676784-9676800 5.9375 
chr21:9676853-9676891 5.86842 
chr21:9680524-9680543 5.78947 
chr21:9694630-9694654 5.58333 
chr21:9695690-9695768 5.60256 
chr21:9695802-9695829 5.48148 
chr21:9697217-9697241 5.5 
chr21:9702593-9702691 5.71429 
chr21:9703332-9703347 6 
chr21:9705038-9705090 5.53846 
chr21:9705124-9705328 5.52941 
chr21:9706071-9706096 5.52 
chr21:9706330-9706350 5.85 
chr21:9707573-9707614 5.53659 
chr21:9710990-9711031 5.78049 
chr21:9711934-9711966 5.84375 
chr21:9713087-9713110 5.65217 
chr21:9713880-9713909 5.55172 
chr21:9716699-9716716 6 
chr21:9717606-9717624 6 
chr21:9719161-9719179 5.88889 
chr21:9721147-9721226 5.22785 
chr21:9721600-9721634 5.82353 
chr21:9722901-9722927 5.30769 
chr21:9725485-9725500 6 
chr21:9733302-9733356 5.35185 
chr21:9735511-9735531 5.9 
chr21:9739477-9739503 5.73077 
chr21:9739513-9739536 5.65217 
chr21:9739607-9739649 5.40476 
chr21:9743041-9743069 5.39286 
chr21:9745856-9745891 5.77143 
chr21:9750136-9750153 6 
chr21:9756345-9756373 5.28571 
chr21:9759723-9759758 5.77143 
chr21:9762096-9762137 5.17073 
chr21:9766146-9766161 6 
chr21:9773783-9773806 6 
chr21:9774681-9774706 5.8 
chr21:9825895-9825919 5.375 
chr21:9826624-9826668 5.38636 
chr21:9826814-9826906 5.36957 
chr21:9829278-9829316 5.68421 
chr21:9834402-9834446 6 
chr21:9834871-9834920 5.71429 
chr21:9836178-9836196 5.88889 
chr21:9836812-9836913 5.36634 
chr21:9841055-9841075 6 
chr21:9841734-9841757 6 
chr21:9846420-9846447 5.7037 
chr21:9848250-9848282 5.25 
chr21:9851088-9851117 5.34483 
chr21:9853250-9853270 5.9 
chr21:9854016-9854062 5.67391 
chr21:9855612-9855642 5.76667 
chr21:9859937-9860007 5.81429 
chr21:9860025-9860067 5.47619 
chr21:9860946-9861057 5.69369 
chr21:9861674-9861754 5.4625 
chr21:9861768-9861797 5.44828 
chr21:9861889-9861937 5.25 
chr21:9861943-9861984 5.41463 
chr21:9862003-9862035 5.65625 
chr21:9866846-9866879 5.93939 
chr21:9867868-9867926 5.39655 
chr21:9869437-9869466 5.51724 
chr21:9871367-9871400 5.60606 
chr21:9871521-9871552 5.41935 
chr21:9875954-9875987 5.54545 
chr21:9880336-9880370 5.88235 
chr21:9881952-9881978 5.26923 
chr21:9882727-9882764 5.62162 
chr21:9882816-9883014 5.58586 
chr21:9883743-9883772 5.82759 
chr21:9884006-9884028 5.81818 
chr21:9885248-9885280 5.28125 
chr21:9886041-9886055 5.92857 
chr21:9889268-9889294 5.73077 
chr21:9892581-9892617 5.83333 
chr21:9898429-9898442 6 
chr21:9900977-9900994 6 
chr21:9907463-9907493 5.26667 
chr21:9907941-9907961 5.8 
chr21:9911225-9911265 5.425 
chr21:9916724-9916747 5.6087 
chr21:9916968-9916993 5.48 
chr21:9917080-9917100 6 
chr21:9917186-9917242 5.69643 
chr21:9923400-9923437 5.94595 
chr21:9923858-9923884 5.92308 
chr21:9923987-9924011 5.45833 
chr21:9926803-9926890 5.49425 
chr21:9927586-9927635 5.87755 
chr21:9928002-9928047 6 
chr21:9928956-9928980 5.54167 
chr21:9940505-9940527 6 
chr21:9942075-9942094 5.78947 
chr21:9942444-9942473 5.27586 
chr21:9943902-9943922 5.8 
chr21:9945740-9945775 6 
chr21:9948660-9948738 5.48718 
chr21:9949035-9949047 6 
chr21:9950340-9950395 5.23636 
chr21:9951411-9951426 5.93333 
chr21:9951589-9951690 5.77228 
chr21:9954490-9954515 5.92 
chr21:9956697-9956724 5.66667 
chr21:9958526-9958552 5.73077 
chr21:9971437-9971464 5.59259 
chr21:9971654-9971729 5.21333 
chr21:9972168-9972201 5.48485 
chr21:9984105-9984129 5.5 
chr21:9986654-9986674 5.7 
chr21:9986987-9987008 5.61905 
chr21:9987560-9987589 5.51724 
chr21:9987881-9987923 5.85714 
chr21:9993074-9993096 5.5 
chr21:9995151-9995185 5.20588 
chr21:9996575-9996600 5.68 
chr21:9998021-9998037 5.8125 
chr21:10000318-10000340 5.86364 
chr21:10003856-10003887 5.35484 
chr21:10005032-10005045 6 
chr21:10011611-10011634 5.56522 
chr21:10012259-10012280 5.57143 
chr21:10012696-10012710 6 
chr21:10015873-10015908 5.37143 
chr21:10019149-10019168 6 
chr21:10019631-10019650 5.68421 
chr21:10019893-10019915 5.86364 
chr21:10020728-10020779 5.60784 
chr21:10031746-10031770 5.79167 
chr21:10031899-10031926 5.59259 
chr21:10034581-10034609 5.92857 
chr21:10084938-10085117 5.60894 
chr21:10085135-10085195 5.41667 
chr21:10085211-10085235 5.45833 
chr21:10085311-10085384 5.53425 
chr21:10085420-10085607 5.44385 
chr21:10085668-10085740 5.63889 
chr21:10085772-10085870 5.64286 
chr21:10085898-10085965 5.61194 
chr21:10086076-10086111 5.54286 
chr21:10086119-10086176 5.73684 
chr21:10086216-10086252 5.55556 
chr21:10086269-10086384 5.7913 
chr21:10086458-10086476 5.77778 
chr21:10086485-10086526 5.82927 
chr21:10086614-10086678 5.4375 
chr21:10086687-10086743 5.78571 
chr21:10086823-10086882 5.57627 
chr21:10086920-10086988 5.42647 
chr21:10087002-10087110 5.78704 
chr21:10087132-10087177 5.46667 
chr21:10087208-10087445 5.57384 
chr21:10087528-10087582 5.5 
chr21:10087592-10087739 5.66667 
chr21:10087835-10087965 5.53846 
chr21:10089094-10089113 5.63158 
chr21:10089532-10089563 5.22581 
chr21:10091030-10091055 5.92 
chr21:10091959-10091988 5.24138 
chr21:10092834-10092882 5.64583 
chr21:10093037-10093056 5.63158 
chr21:10100836-10100869 5.42424 
chr21:10101029-10101064 5.54286 
chr21:10112047-10112078 5.22581 
chr21:10112884-10112915 5.64516 
chr21:10113153-10113172 5.68421 
chr21:10120180-10120241 5.80328 
chr21:10120869-10120892 5.56522 
chr21:10127445-10127463 6 
chr21:10128604-10128635 5.54839 
chr21:10132147-10132184 5.91892 
chr21:10134883-10134912 5.34483 
chr21:10136970-10136983 6 
chr21:10137323-10137357 5.17647 
chr21:10139420-10139443 5.47826 
chr21:10143845-10143862 6 
chr21:10144582-10144616 6 
chr21:10144909-10144980 5.97183 
chr21:10145533-10145554 5.61905 
chr21:10148412-10148436 5.5 
chr21:10149246-10149273 5.7037 
chr21:10160809-10160846 5.27027 
chr21:10161043-10161085 5.88095 
chr21:10163490-10163525 6 
chr21:10168278-10168294 6 
chr21:10172530-10172566 5.80556 
chr21:10177282-10177300 5.77778 
chr21:10180472-10180498 5.73077 
chr21:10182969-10183000 5.29032 
chr21:10184453-10184489 5.66667 
chr21:10186203-10186236 5.39394 
chr21:10187271-10187299 5.60714 
chr21:10187468-10187481 5.92308 
chr21:10190145-10190224 5.65823 
chr21:10192172-10192191 6 
chr21:10192320-10192343 5.6087 
chr21:10192927-10192945 6 
chr21:10192999-10193031 6 
chr21:10194150-10194170 5.7 
chr21:10194860-10194888 5.85714 
chr21:10196308-10196348 5.4 
chr21:10205704-10205728 5.5 
chr21:10209953-10209970 5.76471 
chr21:10210503-10210537 5.64706 
chr21:10211302-10211316 5.92857 
chr21:10215051-10215106 5.92727 
chr21:10366618-10366640 5.90909 
chr21:10371458-10371482 5.875 
chr21:10372730-10372753 5.47826 
chr21:10373903-10373915 6 
chr21:10376333-10376351 6 
chr21:10378409-10378457 5.20833 
chr21:10378511-10378545 5.73529 
chr21:10379529-10379560 5.48387 
chr21:10380238-10380252 6 
chr21:10385064-10385076 6 
chr21:10385395-10385433 5.81579 
chr21:10386468-10386519 5.84314 
chr21:10388100-10388132 5.46875 
chr21:10390610-10390640 5.56667 
chr21:10390742-10390773 5.80645 
chr21:10401097-10401117 6 
chr21:10402748-10402786 5.57895 
chr21:10402976-10403000 5.5 
chr21:10403849-10403878 5.17241 
chr21:10405750-10405775 5.4 
chr21:10406797-10406821 5.91667 
chr21:10407950-10407969 5.73684 
chr21:10408485-10408510 5.68 
chr21:10408755-10408782 5.48148 
chr21:10410495-10410533 5.94737 
chr21:10411976-10411993 5.76471 
chr21:10416727-10416747 5.6 
chr21:10417062-10417095 5.81818 
chr21:10417519-10417541 5.63636 
chr21:10422554-10422569 6 
chr21:10423212-10423242 5.56667 
chr21:10427864-10427887 5.86957 
chr21:10429421-10429476 5.29091 
chr21:10429884-10429909 5.52 
chr21:10433637-10433667 5.5 
chr21:10435656-10435675 5.89474 
chr21:10440005-10440043 5.26316 
chr21:10442348-10442386 5.68421 
chr21:10447681-10447703 5.54545 
chr21:10448001-10448038 5.48649 
chr21:10449835-10449866 5.67742 
chr21:10450859-10450886 5.55556 
chr21:10451427-10451487 5.46667 
chr21:10455158-10455193 5.22857 
chr21:10459101-10459346 5.86122 
chr21:10460928-10460949 5.52381 
chr21:10466353-10466377 5.75 
chr21:10467220-10467272 5.65385 
chr21:10468431-10468460 5.24138 
chr21:10470496-10470511 5.86667 
chr21:10472476-10472499 5.78261 
chr21:10473575-10473592 5.94118 
chr21:10474531-10474555 5.45833 
chr21:10475138-10475154 5.875 
chr21:10475489-10475509 6 
chr21:10475930-10475960 5.23333 
chr21:10479816-10479841 5.64 
chr21:10481126-10481174 5.91667 
chr21:10482810-10482836 5.65385 
chr21:10487910-10487951 5.70732 
chr21:10490382-10490400 5.72222 
chr21:10491435-10491462 5.44444 
chr21:10493253-10493273 5.7 
chr21:10493794-10493840 5.82609 
chr21:10494264-10494297 5.33333 
chr21:10496911-10496933 6 
chr21:10497313-10497343 5.4 
chr21:10498830-10498849 6 
chr21:10499540-10499563 6 
chr21:10503657-10503685 5.53571 
chr21:10503883-10503912 5.31034 
chr21:10505060-10505086 5.57692 
chr21:10505870-10505882 6 
chr21:10508999-10509025 5.57692 
chr21:10511728-10511740 6 
chr21:10512617-10512636 5.89474 
chr21:10514747-10514764 5.76471 
chr21:10516249-10516270 5.61905 
chr21:10516528-10516613 5.55294 
chr21:10517124-10517160 5.36111 
chr21:10518851-10518874 5.82609 
chr21:10519111-10519126 6 
chr21:10520995-10521021 5.69231 
chr21:10521032-10521066 5.47059 
chr21:10522712-10522737 5.64 
chr21:10522749-10522793 5.63636 
chr21:10523112-10523139 5.25926 
chr21:10523156-10523188 5.84375 
chr21:10523995-10524031 5.44444 
chr21:10524446-10524476 5.23333 
chr21:10530219-10530399 5.95556 
chr21:10530807-10530823 5.8125 
chr21:10535472-10535507 6 
chr21:10537738-10537768 5.2 
chr21:10540416-10540441 5.32 
chr21:10542652-10542672 5.8 
chr21:10543215-10543241 5.34615 
chr21:10545061-10545081 6 
chr21:10546602-10546618 5.9375 
chr21:10547385-10547418 6 
chr21:10551029-10551050 6 
chr21:10551066-10551164 5.61224 
chr21:10551518-10551542 5.5 
chr21:10552732-10552797 6 
chr21:10552807-10552831 6 
chr21:10557405-10557417 6 
chr21:10559565-10559638 5.9589 
chr21:10560955-10560979 5.5 
chr21:10563108-10563165 5.64912 
chr21:10563775-10563794 5.68421 
chr21:10565733-10565759 5.92308 
chr21:10568604-10568618 6 
chr21:10571238-10571273 5.57143 
chr21:10572411-10572447 6 
chr21:10573606-10573651 5.86667 
chr21:10574380-10574444 5.54688 
chr21:10576812-10576843 6 
chr21:10580509-10580525 5.9375 
chr21:10583068-10583092 5.83333 
chr21:10583885-10583964 5.6962 
chr21:10584390-10584420 5.8 
chr21:10585516-10585553 5.27027 
chr21:10586554-10586590 5.94444 
chr21:10587237-10587274 5.35135 
chr21:10587293-10587322 5.34483 
chr21:10587511-10587565 5.61111 
chr21:10588971-10588993 6 
chr21:10589339-10589455 5.68966 
chr21:10589500-10589523 5.73913 
chr21:10589954-10589997 5.97674 
chr21:10591256-10591276 5.65 
chr21:10596976-10597023 5.87234 
chr21:10597054-10597093 5.69231 
chr21:10597332-10597354 5.5 
chr21:10600581-10600607 6 
chr21:10600805-10600820 6 
chr21:10608972-10609003 5.45161 
chr21:10609121-10609157 5.63889 
chr21:10609369-10609393 5.45833 
chr21:10611040-10611070 5.53333 
chr21:10611576-10611600 5.375 
chr21:10612707-10612743 5.33333 
chr21:10613732-10613762 5.86667 
chr21:10613922-10613937 6 
chr21:10618649-10618679 5.26667 
chr21:10618861-10618956 5.4 
chr21:10619042-10619109 5.40299 
chr21:10619120-10619164 5.43182 
chr21:10619476-10619500 5.625 
chr21:10619788-10619817 5.72414 
chr21:10620409-10620433 5.625 
chr21:10620710-10620756 5.63043 
chr21:10620770-10620815 5.73333 
chr21:10625108-10625136 5.64286 
chr21:10626686-10626743 5.47368 
chr21:10627494-10627519 5.92 
chr21:10629648-10629675 5.33333 
chr21:10631142-10631169 5.25926 
chr21:10634214-10634250 5.94444 
chr21:10635923-10635942 5.78947 
chr21:10636721-10636751 5.06667 
chr21:10637294-10637318 5.70833 
chr21:10639267-10639279 6 
chr21:10643405-10643464 5.37288 
chr21:10643476-10643515 5.38462 
chr21:10646144-10646164 5.7 
chr21:10707435-10707451 5.8125 
chr21:10736650-10736691 5.65854 
chr21:10741987-10742002 6 
chr21:10756905-10756924 5.94737 
chr21:10757817-10757848 5.80645 
chr21:10773863-10773896 6 
chr21:10773927-10774060 5.42105 
chr21:10774101-10774131 5.36667 
chr21:10774176-10774207 5.80645 
chr21:10774246-10774310 5.48438 
chr21:10774330-10774510 5.39444 
chr21:10774574-10774674 5.7 
chr21:10774751-10774790 5.53846 
chr21:10774807-10774842 5.42857 
chr21:10774882-10774900 5.77778 
chr21:10774921-10774965 5.68182 
chr21:10775035-10775102 5.50746 
chr21:10775121-10775151 5.9 
chr21:10775196-10775426 5.55217 
chr21:10775477-10775501 5.5 
chr21:10775518-10775561 5.46512 
chr21:10775585-10775604 5.73684 
chr21:10775616-10775685 5.7971 
chr21:10775731-10775896 5.4303 
chr21:10775910-10775949 5.61538 
chr21:10775999-10776029 5.66667 
chr21:10776044-10776193 5.46309 
chr21:10776284-10776318 5.52941 
chr21:10776331-10776351 5.7 
chr21:10776396-10776495 5.56566 
chr21:10776520-10776594 5.36486 
chr21:10776607-10776783 5.43182 
chr21:10776801-10776833 5.28125 
chr21:10776978-10777039 5.55738 
chr21:10777058-10777353 5.49153 
chr21:10777407-10777500 5.52688 
chr21:10777510-10777591 5.45679 
chr21:10777602-10777764 5.59877 
chr21:10777796-10777875 5.34177 
chr21:10777904-10777930 5.53846 
chr21:10777962-10778005 5.39535 
chr21:10778018-10778164 5.62329 
chr21:10778180-10778229 5.5102 
chr21:10778256-10778312 5.41071 
chr21:10778446-10778490 5.27273 
chr21:10778508-10778536 5.42857 
chr21:10778547-10778570 5.6087 
chr21:10778579-10778596 6 
chr21:10778614-10778645 5.48387 
chr21:10778702-10778900 5.41414 
chr21:10778969-10779002 5.75758 
chr21:10779042-10779067 5.84 
chr21:10779090-10779295 5.65854 
chr21:10779304-10779365 5.32787 
chr21:10779388-10779491 5.31068 
chr21:10779593-10779674 5.48148 
chr21:10779700-10779763 5.46032 
chr21:10779788-10779814 5.53846 
chr21:10779859-10779889 5.4 
chr21:10779956-10779980 5.58333 
chr21:10779993-10780069 5.48684 
chr21:10780111-10780146 5.97143 
chr21:10780230-10780352 5.54918 
chr21:10780362-10780396 5.38235 
chr21:10780412-10780585 5.68786 
chr21:10780635-10780683 5.75 
chr21:10780708-10780763 5.61818 
chr21:10780785-10780807 5.63636 
chr21:10780905-10781077 5.56977 
chr21:10781087-10781184 5.73196 
chr21:10781201-10781270 5.57971 
chr21:10781325-10781704 5.38786 
chr21:10781766-10781851 5.56471 
chr21:10781935-10781968 5.75758 
chr21:10781984-10782040 5.53571 
chr21:10782075-10782099 5.875 
chr21:10782111-10782326 5.52558 
chr21:10782345-10782386 5.43902 
chr21:10782430-10782444 6 
chr21:10782469-10782518 5.53061 
chr21:10782560-10782763 5.41872 
chr21:10782789-10782810 5.71429 
chr21:10782860-10782890 5.4 
chr21:10782896-10782978 5.30488 
chr21:10783032-10783054 5.5 
chr21:10783069-10783103 5.55882 
chr21:10783115-10783132 6 
chr21:10783145-10783219 5.40541 
chr21:10783242-10783528 5.52098 
chr21:10783549-10783596 5.74468 
chr21:10783605-10783715 5.41818 
chr21:10783741-10783773 5.65625 
chr21:10783863-10783891 5.96429 
chr21:10783896-10783942 5.63043 
chr21:10783953-10784034 5.60494 
chr21:10784130-10784178 5.35417 
chr21:10784276-10784306 5.5 
chr21:10784321-10784377 5.69643 
chr21:10784426-10784540 5.42105 
chr21:10784586-10784637 5.45098 
chr21:10784684-10784791 5.36449 
chr21:10784887-10784936 5.42857 
chr21:10784948-10785020 5.65278 
chr21:10785031-10785052 5.7619 
chr21:10785069-10785317 5.63306 
chr21:10785326-10785410 5.58333 
chr21:10785477-10785508 5.3871 
chr21:10785522-10785785 5.42205 
chr21:10785798-10785896 5.56122 
chr21:10785910-10785940 5.33333 
chr21:10785973-10786003 5.8 
chr21:10786027-10786056 5.2069 
chr21:10786077-10786154 5.66234 
chr21:10786166-10786231 5.55385 
chr21:10786243-10786291 5.60417 
chr21:10786307-10786338 5.6129 
chr21:10786357-10786525 5.44643 
chr21:10786590-10786626 5.66667 
chr21:10786636-10786876 5.35417 
chr21:10786909-10786979 5.24286 
chr21:10787006-10787035 5.58621 
chr21:10787047-10787093 5.56522 
chr21:10787111-10787153 5.66667 
chr21:10787167-10787208 5.65854 
chr21:10787222-10787263 6 
chr21:10787279-10787313 5.64706 
chr21:10787322-10787375 5.49057 
chr21:10787419-10787450 5.41935 
chr21:10787461-10787604 5.3986 
chr21:10787646-10787679 5.54545 
chr21:10787746-10787817 5.49296 
chr21:10787829-10787884 5.45455 
chr21:10787896-10787940 5.52273 
chr21:10787952-10788026 5.43243 
chr21:10788037-10788072 6 
chr21:10788086-10788151 5.52308 
chr21:10788207-10788227 5.75 
chr21:10788283-10788396 5.23009 
chr21:10788406-10788547 5.36879 
chr21:10788672-10788730 5.41379 
chr21:10788770-10788857 5.63218 
chr21:10788896-10789027 5.47328 
chr21:10789038-10789100 5.5 
chr21:10789157-10789274 5.52991 
chr21:10789288-10789362 5.62162 
chr21:10789396-10789421 5.52 
chr21:10789432-10789494 5.45161 
chr21:10789510-10789548 5.94737 
chr21:10789609-10789708 5.49495 
chr21:10789720-10789774 5.31481 
chr21:10789799-10789848 5.61224 
chr21:10789916-10790260 5.51163 
chr21:10790268-10790333 5.78462 
chr21:10790344-10790370 5.53846 
chr21:10790400-10790421 5.66667 
chr21:10790437-10790511 5.33784 
chr21:10790534-10790546 6 
chr21:10790573-10790593 5.85 
chr21:10790606-10790723 5.37607 
chr21:10790733-10790780 5.80851 
chr21:10790846-10790878 5.78125 
chr21:10790920-10790971 5.4902 
chr21:10790990-10791031 5.58537 
chr21:10791085-10791139 5.57407 
chr21:10791189-10791248 5.62712 
chr21:10791308-10791766 5.45415 
chr21:10791774-10791917 5.5035 
chr21:10791928-10791975 5.31915 
chr21:10792012-10792035 5.52174 
chr21:10792133-10792259 5.61111 
chr21:10792269-10792369 5.58 
chr21:10792379-10792421 5.57143 
chr21:10792456-10792549 5.47312 
chr21:10792578-10792648 5.84286 
chr21:10792685-10792795 5.68182 
chr21:10792826-10792860 5.73529 
chr21:10792896-10792909 6 
chr21:10792928-10792960 5.53125 
chr21:10792983-10793018 5.17143 
chr21:10793045-10793131 5.55814 
chr21:10793164-10793425 5.35632 
chr21:10793499-10793572 5.49315 
chr21:10793592-10793634 5.83333 
chr21:10793656-10793879 5.54709 
chr21:10793981-10794015 5.32353 
chr21:10794051-10794154 5.47573 
chr21:10794187-10794215 5.42857 
chr21:10794224-10794311 5.45977 
chr21:10794326-10794419 5.37634 
chr21:10794450-10794551 5.64356 
chr21:10794562-10794597 5.48571 
chr21:10794609-10794659 5.36 
chr21:10794778-10794815 5.72973 
chr21:10794845-10794909 5.6875 
chr21:10794933-10795060 5.6063 
chr21:10795110-10795175 5.41538 
chr21:10795275-10795300 5.4 
chr21:10795347-10795378 5.35484 
chr21:10795396-10795573 5.35028 
chr21:10795602-10795655 5.50943 
chr21:10795667-10795872 5.64878 
chr21:10795896-10795981 5.50588 
chr21:10795994-10796035 5.5122 
chr21:10796083-10796282 5.61307 
chr21:10796319-10796392 5.39726 
chr21:10796396-10796515 5.27731 
chr21:10796527-10796612 5.27059 
chr21:10796630-10796708 5.44872 
chr21:10796759-10796794 5.51429 
chr21:10796853-10796886 5.75758 
chr21:10796962-10796986 5.66667 
chr21:10797019-10797093 5.62162 
chr21:10797102-10797142 5.55 
chr21:10797161-10797184 5.78261 
chr21:10797196-10797368 5.44186 
chr21:10797426-10797485 5.32203 
chr21:10797533-10797566 5.45455 
chr21:10797590-10797615 5.48 
chr21:10797647-10797665 5.88889 
chr21:10797715-10797752 5.62162 
chr21:10797765-10797896 5.54962 
chr21:10797923-10798100 5.51977 
chr21:10798119-10798235 5.64655 
chr21:10798275-10798356 5.53086 
chr21:10798388-10798507 5.35294 
chr21:10798517-10798536 5.94737 
chr21:10798571-10798601 5.6 
chr21:10798612-10798634 5.90909 
chr21:10798676-10798731 5.34545 
chr21:10798744-10798825 5.49383 
chr21:10798922-10798962 5.675 
chr21:10798992-10799157 5.53939 
chr21:10799207-10799255 5.60417 
chr21:10799272-10799374 5.37255 
chr21:10799387-10799486 5.68687 
chr21:10799522-10799691 5.5503 
chr21:10799705-10799869 5.4939 
chr21:10799896-10799953 5.38596 
chr21:10799962-10800043 5.49383 
chr21:10800081-10800118 5.2973 
chr21:10800198-10800227 5.65517 
chr21:10800244-10800372 5.53906 
chr21:10800385-10800524 5.38129 
chr21:10800535-10800654 5.33613 
chr21:10800676-10800702 5.53846 
chr21:10800730-10800757 5.74074 
chr21:10800806-10800852 5.71739 
chr21:10800869-10800896 5.74074 
chr21:10800937-10800984 5.80851 
chr21:10801002-10801141 5.56115 
chr21:10801173-10801275 5.52941 
chr21:10801307-10801406 5.62626 
chr21:10801492-10801522 5.5 
chr21:10801531-10801563 5.3125 
chr21:10801578-10801628 5.44 
chr21:10801636-10801689 5.33962 
chr21:10801705-10801803 5.32653 
chr21:10801829-10801860 5.32258 
chr21:10801916-10801977 5.14754 
chr21:10802089-10802105 6 
chr21:10802115-10802172 5.78947 
chr21:10802193-10802406 5.4554 
chr21:10802428-10802510 5.36585 
chr21:10802580-10802635 5.61818 
chr21:10802650-10802796 5.41096 
chr21:10802808-10802896 5.51136 
chr21:10802912-10802959 5.34043 
chr21:10802978-10803019 5.80488 
chr21:10803028-10803103 5.62667 
chr21:10803129-10803189 5.65 
chr21:10803202-10803241 5.66667 
chr21:10803293-10803388 5.41053 
chr21:10803451-10803482 5.45161 
chr21:10803493-10803516 5.56522 
chr21:10803553-10803582 5.72414 
chr21:10803605-10803714 5.38532 
chr21:10803742-10803830 5.5 
chr21:10803870-10803896 5.69231 
chr21:10803904-10803960 5.44643 
chr21:10803974-10804063 5.61798 
chr21:10804083-10804260 5.56497 
chr21:10804275-10804305 5.4 
chr21:10804314-10804521 5.42512 
chr21:10804619-10804675 5.32143 
chr21:10804685-10804771 5.63953 
chr21:10804784-10804888 5.46154 
chr21:10804896-10805065 5.47929 
chr21:10805100-10805135 5.8 
chr21:10805167-10805204 5.83784 
chr21:10805310-10805560 5.604 
chr21:10805632-10805714 5.53659 
chr21:10805739-10805821 5.53659 
chr21:10805832-10805884 5.71154 
chr21:10805924-10805968 5.52273 
chr21:10806012-10806035 5.6087 
chr21:10806107-10806152 5.64444 
chr21:10806173-10806192 6 
chr21:10806224-10806304 5.5375 
chr21:10806332-10806419 5.29885 
chr21:10806479-10806572 5.51613 
chr21:10806595-10806800 5.59512 
chr21:10806820-10806939 5.60504 
chr21:10806959-10806981 5.72727 
chr21:10806995-10807401 5.6601 
chr21:10807451-10807489 5.78947 
chr21:10807502-10807532 5.5 
chr21:10807575-10807628 5.83019 
chr21:10807659-10807710 5.82353 
chr21:10807730-10807829 5.59596 
chr21:10807977-10808043 5.5303 
chr21:10808052-10808099 5.68085 
chr21:10808162-10808191 5.58621 
chr21:10808263-10808290 5.40741 
chr21:10808298-10808390 5.5 
chr21:10808396-10808422 5.42308 
chr21:10808430-10808469 5.66667 
chr21:10808499-10808772 5.50916 
chr21:10808919-10808963 5.61364 
chr21:10808992-10809016 5.5 
chr21:10809045-10809265 5.58182 
chr21:10809300-10809405 5.62857 
chr21:10809457-10809514 5.64912 
chr21:10809534-10809637 5.50485 
chr21:10809678-10809737 5.47458 
chr21:10809780-10809840 5.71667 
chr21:10809858-10809872 6 
chr21:10809942-10809998 5.66071 
chr21:10810052-10810091 5.51282 
chr21:10810110-10810131 5.71429 
chr21:10810173-10810360 5.42781 
chr21:10810391-10810435 5.45455 
chr21:10810449-10810701 5.37698 
chr21:10810732-10810835 5.45631 
chr21:10810844-10810879 5.34286 
chr21:10810932-10810961 5.72414 
chr21:10811012-10811052 5.525 
chr21:10811078-10811111 5.48485 
chr21:10811124-10811193 5.21739 
chr21:10811209-10811366 5.4586 
chr21:10811440-10811505 5.52308 
chr21:10811519-10811567 5.29167 
chr21:10811684-10811712 5.82143 
chr21:10811820-10812028 5.51923 
chr21:10812090-10812121 5.41935 
chr21:10812134-10812162 6 
chr21:10812182-10812243 5.40984 
chr21:10812333-10812345 6 
chr21:10812381-10812442 5.42623 
chr21:10812500-10812570 5.47143 
chr21:10812611-10812623 6 
chr21:10812666-10812701 5.48571 
chr21:10812736-10812833 5.54639 
chr21:10812867-10812896 5.31034 
chr21:10812939-10812976 5.56757 
chr21:10813003-10813062 5.57627 
chr21:10813078-10813118 5.575 
chr21:10813156-10813176 5.85 
chr21:10813216-10813295 5.29114 
chr21:10813311-10813353 5.42857 
chr21:10813396-10813463 5.23881 
chr21:10813636-10813658 5.54545 
chr21:10813666-10813700 5.64706 
chr21:10813714-10813729 6 
chr21:10813740-10813827 5.21839 
chr21:10813881-10813931 5.86 
chr21:10813960-10813980 5.7 
chr21:10813991-10814080 5.61798 
chr21:10814142-10814173 5.6129 
chr21:10814190-10814207 6 
chr21:10814250-10814266 5.9375 
chr21:10814316-10814369 5.32075 
chr21:10814421-10814498 5.49351 
chr21:10814518-10814588 5.31429 
chr21:10814599-10814637 5.39474 
chr21:10814645-10814677 5.375 
chr21:10814691-10814781 5.44444 
chr21:10814836-10814864 5.78571 
chr21:10814918-10814955 5.24324 
chr21:10815000-10815017 6 
chr21:10815044-10815097 5.75472 
chr21:10815139-10815162 5.69565 
chr21:10815211-10815252 5.70732 
chr21:10815262-10815310 5.375 
chr21:10815325-10815357 5.8125 
chr21:10815410-10815450 5.375 
chr21:10815460-10815477 6 
chr21:10815538-10815704 5.45783 
chr21:10815714-10815726 6 
chr21:10815810-10815896 5.40698 
chr21:10815912-10815938 6 
chr21:10816011-10816080 5.65217 
chr21:10816127-10816143 6 
chr21:10816152-10816204 5.5 
chr21:10816247-10816308 5.4918 
chr21:10816343-10816373 5.53333 
chr21:10816396-10816488 5.43478 
chr21:10816497-10816542 5.71111 
chr21:10816558-10816598 5.55 
chr21:10816637-10816656 6 
chr21:10816727-10816758 5.80645 
chr21:10816801-10816813 6 
chr21:10816821-10816880 5.38983 
chr21:10816985-10817007 5.86364 
chr21:10817170-10817242 5.27778 
chr21:10817382-10817504 5.37705 
chr21:10817586-10817604 6 
chr21:10817646-10817666 5.7 
chr21:10817701-10817736 5.77143 
chr21:10817767-10817790 5.56522 
chr21:10817851-10817864 6 
chr21:10817902-10817925 5.47826 
chr21:10817936-10817958 5.72727 
chr21:10817971-10817983 6 
chr21:10818011-10818045 5.55882 
chr21:10818077-10818106 5.7931 
chr21:10818147-10818194 5.59574 
chr21:10818222-10818260 5.68421 
chr21:10818273-10818319 5.58696 
chr21:10818365-10818379 6 
chr21:10818455-10818503 5.375 
chr21:10818517-10818567 5.54 
chr21:10818578-10818598 5.75 
chr21:10818642-10818698 5.67857 
chr21:10818854-10818918 5.71875 
chr21:10818996-10819029 5.36364 
chr21:10819054-10819086 5.25 
chr21:10819131-10819182 5.23529 
chr21:10819191-10819283 5.41304 
chr21:10819308-10819342 5.41176 
chr21:10819350-10819788 5.83562 
chr21:10819799-10819896 5.57732 
chr21:10819910-10819927 5.88235 
chr21:10819940-10820087 5.7619 
chr21:10820096-10820182 5.38372 
chr21:10820194-10820230 5.77778 
chr21:10820296-10820308 6 
chr21:10820335-10820372 5.54054 
chr21:10820410-10820430 5.7 
chr21:10820486-10820599 5.55752 
chr21:10820615-10820787 5.27326 
chr21:10820827-10820896 5.26087 
chr21:10820935-10820957 5.77273 
chr21:10820965-10820999 5.64706 
chr21:10821009-10821023 6 
chr21:10821033-10821081 5.1875 
chr21:10821297-10821347 5.88 
chr21:10821379-10821445 5.36364 
chr21:10821503-10821530 5.44444 
chr21:10821539-10821663 5.32258 
chr21:10821693-10821723 5.4 
chr21:10821735-10821782 6 
chr21:10821855-10821896 5.70732 
chr21:10821905-10821927 5.72727 
chr21:10821984-10822006 5.72727 
chr21:10822045-10822176 5.58779 
chr21:10822337-10822361 5.45833 
chr21:10822384-10822468 5.57143 
chr21:10822604-10822621 6 
chr21:10822630-10822688 5.48276 
chr21:10822724-10822736 6 
chr21:10822769-10822791 6 
chr21:10822834-10822854 5.9 
chr21:10822864-10822881 6 
chr21:10822972-10823043 5.66197 
chr21:10823053-10823078 5.52 
chr21:10823103-10823127 5.45833 
chr21:10823243-10823264 6 
chr21:10823305-10823362 5.10526 
chr21:10823383-10823405 6 
chr21:10823443-10823490 5.48936 
chr21:10823554-10823590 5.5 
chr21:10823617-10823670 5.4717 
chr21:10823729-10823750 5.71429 
chr21:10823788-10823815 5.92593 
chr21:10823851-10823870 5.68421 
chr21:10823878-10823938 5.73333 
chr21:10823981-10824022 5.41463 
chr21:10824043-10824141 5.82653 
chr21:10824151-10824186 5.77143 
chr21:10824206-10824295 5.1573 
chr21:10824313-10824360 5.40426 
chr21:10824396-10824504 5.56481 
chr21:10824644-10824694 5.3 
chr21:10824876-10824896 5.65 
chr21:10824904-10824945 5.56098 
chr21:10824961-10825018 5.59649 
chr21:10825035-10825062 5.37037 
chr21:10825082-10825136 5.74074 
chr21:10825172-10825265 5.43011 
chr21:10825360-10825377 6 
chr21:10825389-10825436 5.25532 
chr21:10825459-10825538 5.44304 
chr21:10825644-10825656 6 
chr21:10825706-10825766 5.3 
chr21:10825803-10825817 6 
chr21:10825837-10825929 5.53261 
chr21:10825977-10825989 6 
chr21:10826002-10826114 5.34821 
chr21:10826244-10826282 5.65789 
chr21:10826302-10826318 6 
chr21:10826340-10826396 5.78571 
chr21:10826487-10826549 5.51613 
chr21:10826562-10826636 5.33784 
chr21:10826646-10826708 5.5 
chr21:10826763-10826843 5.5 
chr21:10826907-10826946 5.41026 
chr21:10826984-10827033 5.63265 
chr21:10827055-10827105 6 
chr21:10827121-10827210 5.66292 
chr21:10827226-10827280 5.24074 
chr21:10827328-10827391 5.47619 
chr21:10827396-10827509 5.34513 
chr21:10827521-10827668 5.40136 
chr21:10827744-10827808 5.85938 
chr21:10827819-10827859 5.325 
chr21:10827896-10827947 5.37255 
chr21:10827957-10828057 5.47 
chr21:10828130-10828147 6 
chr21:10828189-10828335 5.5 
chr21:10828419-10828500 5.49383 
chr21:10828531-10828553 5.5 
chr21:10828563-10828603 5.475 
chr21:10828614-10828635 5.66667 
chr21:10828653-10828674 5.7619 
chr21:10828688-10828716 5.39286 
chr21:10828725-10828761 5.83333 
chr21:10828783-10828818 5.48571 
chr21:10828875-10828892 6 
chr21:10828955-10828982 5.77778 
chr21:10829003-10829099 5.51042 
chr21:10829118-10829163 5.6 
chr21:10829197-10829218 5.71429 
chr21:10829233-10829259 5.5 
chr21:10829277-10829351 5.66216 
chr21:10829387-10829414 6 
chr21:10829428-10829454 5.92308 
chr21:10829464-10829497 5.69697 
chr21:10829518-10829562 5.54545 
chr21:10830263-10830290 5.55556 
chr21:10830302-10830365 5.4127 
chr21:10830422-10830443 6 
chr21:10830453-10830467 6 
chr21:10830554-10830622 5.44118 
chr21:10830631-10830672 5.4878 
chr21:10830681-10830742 5.55738 
chr21:10830790-10830856 5.27273 
chr21:10830938-10830965 5.66667 
chr21:10830975-10830995 5.7 
chr21:10831005-10831073 5.55882 
chr21:10831098-10831144 5.80435 
chr21:10831163-10831199 5.88889 
chr21:10831215-10831252 5.67568 
chr21:10831261-10831301 5.6 
chr21:10831343-10831362 5.94737 
chr21:10831396-10831447 5.68627 
chr21:10831455-10831469 6 
chr21:10831625-10831654 5.41379 
chr21:10831726-10831790 5.42188 
chr21:10831808-10831820 6 
chr21:10831833-10831881 5.22917 
chr21:10831996-10832010 6 
chr21:10832052-10832152 5.61 
chr21:10832162-10832187 5.52 
chr21:10832217-10832244 5.77778 
chr21:10832256-10832309 5.49057 
chr21:10832367-10832402 5.91429 
chr21:10832468-10832486 5.77778 
chr21:10832532-10832580 5.58333 
chr21:10832592-10832657 5.6 
chr21:10832667-10832692 5.52 
chr21:10832722-10832749 5.77778 
chr21:10832761-10832774 6 
chr21:10832783-10832795 6 
chr21:10832867-10832886 5.89474 
chr21:10832973-10833009 5.33333 
chr21:10833118-10833139 6 
chr21:10833367-10833396 5.31034 
chr21:10833426-10833518 5.65217 
chr21:10833577-10833604 5.66667 
chr21:10833620-10833635 6 
chr21:10833696-10833728 5.40625 
chr21:10833778-10833817 5.38462 
chr21:10833843-10833865 6 
chr21:10833873-10833925 5.67308 
chr21:10833971-10834018 5.74468 
chr21:10834081-10834098 6 
chr21:10834107-10834223 5.64655 
chr21:10834292-10834390 5.40816 
chr21:10834407-10834443 5.83333 
chr21:10834484-10834503 5.68421 
chr21:10834516-10834553 5.35135 
chr21:10834596-10834653 5.24561 
chr21:10834671-10834727 5.66071 
chr21:10834759-10834809 5.6 
chr21:10834865-10834992 5.34646 
chr21:10835011-10835051 5.75 
chr21:10835065-10835087 6 
chr21:10835150-10835165 6 
chr21:10835187-10835295 5.38889 
chr21:10835332-10835344 6 
chr21:10835476-10835492 5.875 
chr21:10835501-10835517 5.9375 
chr21:10835560-10835656 5.58333 
chr21:10835701-10835812 5.54054 
chr21:10835835-10835881 5.86957 
chr21:10835891-10835911 6 
chr21:10835921-10835936 6 
chr21:10835954-10836018 5.42188 
chr21:10836026-10836049 5.47826 
chr21:10836061-10836100 5.35897 
chr21:10836136-10836174 5.42105 
chr21:10836230-10836332 5.4902 
chr21:10836349-10836422 5.67123 
chr21:10836480-10836529 5.38776 
chr21:10836591-10836607 6 
chr21:10836617-10836704 5.54023 
chr21:10836753-10836814 5.39344 
chr21:10836824-10836889 5.81538 
chr21:10836900-10836931 5.41935 
chr21:10836973-10836986 6 
chr21:10836999-10837021 6 
chr21:10837169-10837292 5.55285 
chr21:10837358-10837377 5.68421 
chr21:10837412-10837434 5.72727 
chr21:10837453-10837481 5.32143 
chr21:10837513-10837591 5.44872 
chr21:10837602-10837643 5.34146 
chr21:10837660-10837684 6 
chr21:10837837-10837896 5.94915 
chr21:10837927-10837959 6 
chr21:10838171-10838230 5.47458 
chr21:10838261-10838403 5.66197 
chr21:10838421-10838499 5.46154 
chr21:10838586-10838743 5.38854 
chr21:10838769-10838798 5.62069 
chr21:10838823-10838848 5.56 
chr21:10838876-10838896 5.85 
chr21:10838910-10838938 5.60714 
chr21:10838947-10838993 5.54348 
chr21:10839006-10839019 6 
chr21:10839029-10839049 5.7 
chr21:10839096-10839108 6 
chr21:10839116-10839302 5.56452 
chr21:10839346-10839387 5.56098 
chr21:10839430-10839447 6 
chr21:10839465-10839494 5.24138 
chr21:10839514-10839537 5.73913 
chr21:10839590-10839699 5.38532 
chr21:10839836-10839868 5.4375 
chr21:10839896-10839967 5.61972 
chr21:10839995-10840013 6 
chr21:10840056-10840068 6 
chr21:10840081-10840113 5.625 
chr21:10840124-10840179 5.78182 
chr21:10840219-10840282 5.20635 
chr21:10840351-10840383 5.4375 
chr21:10840396-10840430 5.52941 
chr21:10840512-10840577 5.41538 
chr21:10840586-10840650 5.57812 
chr21:10840659-10840672 6 
chr21:10840680-10840720 5.4 
chr21:10840734-10840747 6 
chr21:10840755-10840812 5.49123 
chr21:10840856-10840888 5.3125 
chr21:10840940-10840974 5.67647 
chr21:10840986-10841048 5.46774 
chr21:10841135-10841219 5.35714 
chr21:10841255-10841273 6 
chr21:10841290-10841355 5.49231 
chr21:10841418-10841467 5.63265 
chr21:10841508-10841527 5.68421 
chr21:10841589-10841642 5.45283 
chr21:10841672-10841748 5.72368 
chr21:10841763-10841794 5.70968 
chr21:10841814-10841887 5.54795 
chr21:10841904-10841937 6 
chr21:10841949-10841980 5.74194 
chr21:10842001-10842033 5.375 
chr21:10842076-10842108 5.65625 
chr21:10842149-10842262 5.23009 
chr21:10842349-10842434 5.69412 
chr21:10842443-10842505 5.41935 
chr21:10842516-10842589 5.42466 
chr21:10842615-10842652 5.37838 
chr21:10842717-10842839 5.64754 
chr21:10842852-10842896 5.47727 
chr21:10842909-10842950 5.80488 
chr21:10842959-10843009 6 
chr21:10843052-10843071 5.68421 
chr21:10843192-10843231 5.38462 
chr21:10843242-10843264 5.72727 
chr21:10843276-10843334 5.67241 
chr21:10843355-10843391 5.58333 
chr21:10843396-10843519 5.66667 
chr21:10843566-10843599 5.45455 
chr21:10843631-10843665 5.52941 
chr21:10843702-10843735 5.45455 
chr21:10843767-10843801 5.52941 
chr21:10843849-10843910 5.57377 
chr21:10843957-10844004 5.65957 
chr21:10844072-10844100 5.25 
chr21:10844156-10844192 5.33333 
chr21:10844200-10844292 5.86957 
chr21:10844305-10844339 5.26471 
chr21:10844475-10844517 6 
chr21:10844546-10844657 5.31532 
chr21:10844672-10844699 5.66667 
chr21:10844738-10844752 6 
chr21:10844835-10845019 5.42391 
chr21:10845054-10845078 6 
chr21:10845105-10845178 5.45205 
chr21:10845213-10845283 5.82857 
chr21:10845325-10845388 5.26984 
chr21:10845445-10845457 6 
chr21:10845467-10845506 5.46154 
chr21:10845515-10845586 5.42254 
chr21:10845599-10845663 5.64062 
chr21:10845682-10845730 5.47917 
chr21:10845740-10845816 5.84211 
chr21:10845827-10845879 5.42308 
chr21:10845896-10845931 5.54286 
chr21:10845981-10846043 5.40323 
chr21:10846064-10846166 5.43137 
chr21:10846259-10846311 5.57692 
chr21:10846359-10846396 5.40541 
chr21:10846419-10846444 5.6 
chr21:10846487-10846510 5.73913 
chr21:10846596-10846610 6 
chr21:10846641-10846653 6 
chr21:10846667-10846805 5.2971 
chr21:10846813-10846879 5.31818 
chr21:10846896-10846971 5.44 
chr21:10846983-10847005 5.72727 
chr21:10847017-10847050 5.63636 
chr21:10847059-10847240 5.39227 
chr21:10847283-10847320 5.48649 
chr21:10847331-10847390 5.40678 
chr21:10847402-10847465 5.4127 
chr21:10847485-10847639 5.27273 
chr21:10847659-10847704 5.33333 
chr21:10847725-10847783 5.34483 
chr21:10847792-10847835 5.30233 
chr21:10847862-10847878 6 
chr21:10847896-10847910 6 
chr21:10847971-10848010 5.46154 
chr21:10848041-10848053 6 
chr21:10848089-10848141 5.32692 
chr21:10848196-10848244 5.47917 
chr21:10848260-10848363 5.50485 
chr21:10848379-10848410 5.74194 
chr21:10848420-10848633 5.32394 
chr21:10848666-10848713 5.40426 
chr21:10848721-10848793 5.43056 
chr21:10848818-10848886 5.32353 
chr21:10848896-10849118 5.32883 
chr21:10849261-10849334 5.31507 
chr21:10849361-10849377 6 
chr21:10849422-10849447 5.52 
chr21:10849501-10849513 6 
chr21:10849547-10849608 5.29508 
chr21:10849645-10849657 6 
chr21:10849671-10849702 5.41935 
chr21:10849714-10849815 5.25743 
chr21:10849824-10849874 5.6 
chr21:10849906-10850055 5.55705 
chr21:10850088-10850100 6 
chr21:10850109-10850187 5.52564 
chr21:10850198-10850231 5.48485 
chr21:10850242-10850290 5.25 
chr21:10850302-10850378 5.52632 
chr21:10850436-10850456 6 
chr21:10850496-10850550 6 
chr21:10850577-10850650 5.36986 
chr21:10850715-10850743 5.57143 
chr21:10851041-10851158 5.50427 
chr21:10851190-10851285 5.43158 
chr21:10851305-10851326 5.66667 
chr21:10851376-10851428 5.46154 
chr21:10851440-10851453 6 
chr21:10851474-10851596 5.68852 
chr21:10851606-10851618 6 
chr21:10851673-10851690 6 
chr21:10851738-10851779 5.34146 
chr21:10851788-10851856 5.73529 
chr21:10851867-10851896 5.55172 
chr21:10851947-10852001 5.55556 
chr21:10852012-10852031 5.73684 
chr21:10852042-10852076 5.64706 
chr21:10852127-10852164 5.54054 
chr21:10852307-10852396 5.44944 
chr21:10852418-10852466 5.5 
chr21:10852477-10852499 5.72727 
chr21:10852508-10852551 5.44186 
chr21:10852566-10852614 5.75 
chr21:10852632-10852647 6 
chr21:10852663-10852719 5.42857 
chr21:10852728-10852787 5.83051 
chr21:10852816-10852931 5.48696 
chr21:10852945-10852980 5.54286 
chr21:10853047-10853079 5.4375 
chr21:10853097-10853164 5.44776 
chr21:10853198-10853296 5.67347 
chr21:10853307-10853334 5.55556 
chr21:10853370-10853396 5.53846 
chr21:10853412-10853454 5.61905 
chr21:10853487-10853553 5.54545 
chr21:10853572-10853607 5.51429 
chr21:10853615-10853754 5.76259 
chr21:10853766-10853809 5.76744 
chr21:10853821-10853861 5.7 
chr21:10853907-10853944 5.51351 
chr21:10853956-10853995 5.28205 
chr21:10854007-10854054 5.61702 
chr21:10854097-10854119 5.72727 
chr21:10854131-10854211 5.5125 
chr21:10854247-10854269 5.54545 
chr21:10854302-10854337 5.37143 
chr21:10854362-10854401 5.84615 
chr21:10854412-10854451 5.61538 
chr21:10854465-10854531 5.42424 
chr21:10854601-10854633 5.625 
chr21:10854644-10854664 5.7 
chr21:10854685-10854751 5.37879 
chr21:10854786-10854861 5.46667 
chr21:10854973-10855026 5.24528 
chr21:10855100-10855115 6 
chr21:10855179-10855231 5.42308 
chr21:10855243-10855272 5.37931 
chr21:10855344-10855356 6 
chr21:10855372-10855454 5.56098 
chr21:10855463-10855560 5.42268 
chr21:10855597-10855627 5.9 
chr21:10855687-10855789 5.55882 
chr21:10855798-10855836 5.5 
chr21:10855853-10855921 5.86765 
chr21:10855968-10856007 5.41026 
chr21:10856048-10856217 5.66272 
chr21:10856227-10856288 5.59016 
chr21:10856301-10856319 5.83333 
chr21:10856331-10856433 5.51961 
chr21:10856469-10856521 5.48077 
chr21:10856614-10856690 5.61842 
chr21:10856700-10856752 5.17308 
chr21:10856770-10856802 5.5625 
chr21:10856813-10856887 5.95946 
chr21:10856934-10857016 5.59756 
chr21:10857048-10857061 6 
chr21:10857144-10857203 5.59322 
chr21:10857313-10857331 5.72222 
chr21:10857339-10857353 6 
chr21:10857431-10857465 6 
chr21:10857517-10857540 5.86957 
chr21:10857554-10857590 5.88889 
chr21:10857665-10857719 5.22222 
chr21:10857767-10857833 5.31818 
chr21:10857854-10857878 5.375 
chr21:10857892-10857925 5.24242 
chr21:10858009-10858109 5.46 
chr21:10858158-10858215 5.47368 
chr21:10858224-10858263 5.38462 
chr21:10858279-10858340 5.40984 
chr21:10858351-10858432 5.77778 
chr21:10858444-10858458 6 
chr21:10858559-10858587 5.5 
chr21:10858627-10858672 5.48889 
chr21:10858684-10858731 5.29787 
chr21:10858856-10858876 5.7 
chr21:10858935-10858955 5.85 
chr21:10858989-10859015 5.61538 
chr21:10859023-10859040 6 
chr21:10859058-10859170 5.45536 
chr21:10859188-10859200 6 
chr21:10859218-10859230 6 
chr21:10859248-10859307 5.62712 
chr21:10859349-10859390 5.39024 
chr21:10859396-10859470 5.39189 
chr21:10859479-10859592 5.40708 
chr21:10859632-10859645 6 
chr21:10859689-10859721 5.625 
chr21:10859747-10859862 5.58261 
chr21:10859878-10859891 6 
chr21:10859908-10859977 5.18841 
chr21:10859993-10860006 6 
chr21:10860039-10860096 5.38596 
chr21:10860139-10860360 5.58371 
chr21:10860378-10860437 5.49153 
chr21:10860451-10860480 5.55172 
chr21:10860566-10860640 5.71622 
chr21:10860665-10860715 5.58 
chr21:10861527-10861564 6 
chr21:10867330-10867382 5.34615 
chr21:10871211-10871228 6 
chr21:10873851-10873888 5.56757 
chr21:10874680-10874703 5.43478 
chr21:10881940-10881958 5.72222 
chr21:10884770-10884816 5.28261 
chr21:10884906-10884957 5.4902 
chr21:10884982-10885036 5.2037 
chr21:10885054-10885075 5.52381 
chr21:10888592-10888742 5.38667 
chr21:10891141-10891174 5.21212 
chr21:10894757-10894896 5.52518 
chr21:10894907-10894961 5.24074 
chr21:10894975-10895049 5.58108 
chr21:10895104-10895282 5.51685 
chr21:10895502-10895606 5.21154 
chr21:10895764-10895785 5.7619 
chr21:10898043-10898055 6 
chr21:10902766-10902788 5.5 
chr21:10905988-10906010 5.72727 
chr21:10906773-10906802 5.86207 
chr21:10910042-10910070 5.57143 
chr21:10910087-10910127 5.65 
chr21:10910935-10910951 5.9375 
chr21:10912300-10912343 5.60465 
chr21:10912584-10912652 5.77941 
chr21:10915025-10915051 5.96154 
chr21:10915071-10915089 5.72222 
chr21:10917404-10917424 6 
chr21:10918475-10918497 6 
chr21:10919564-10919587 5.43478 
chr21:10919623-10919646 6 
chr21:10920271-10920289 5.88889 
chr21:10921629-10921668 5.23077 
chr21:10923244-10923303 5.33898 
chr21:10924241-10924254 5.92308 
chr21:10926955-10926993 5.31579 
chr21:10927181-10927223 5.69048 
chr21:10927541-10927572 6 
chr21:10928100-10928114 6 
chr21:10928169-10928207 5.23684 
chr21:10929705-10929721 6 
chr21:10933683-10933713 5.26667 
chr21:10935570-10935626 5.83929 
chr21:10939984-10940001 6 
chr21:10941482-10941497 5.86667 
chr21:10945331-10945344 6 
chr21:10945461-10945474 6 
chr21:10947896-10947936 5.7 
chr21:10950156-10950168 6 
chr21:10950947-10950960 6 
chr21:10951430-10951462 5.84375 
chr21:10952507-10952537 5.5 
chr21:10952548-10952579 5.80645 
chr21:10960031-10960109 5.23077 
chr21:10961415-10961441 5.38462 
chr21:10961899-10961922 5.6087 
chr21:10965875-10965903 5.85714 
chr21:10966441-10966495 5.38889 
chr21:10966507-10966533 5.61538 
chr21:10966606-10966640 5.61765 
chr21:10966684-10966745 5.2459 
chr21:10966767-10966816 5.55102 
chr21:10969416-10969437 6 
chr21:10969835-10969926 5.93407 
chr21:10970946-10970973 5.51852 
chr21:10972396-10972444 5.64583 
chr21:10973609-10973632 5.73913 
chr21:10974747-10974774 6 
chr21:10975846-10975884 5.81579 
chr21:10977097-10977145 5.4375 
chr21:10977993-10978012 5.84211 
chr21:10982111-10982150 5.23077 
chr21:10983255-10983268 6 
chr21:10985266-10985318 5.82692 
chr21:10987512-10987535 5.78261 
chr21:10988992-10989011 5.63158 
chr21:10990073-10990107 5.26471 
chr21:10990515-10990547 5.53125 
chr21:10993808-10993837 5.44828 
chr21:10993857-10993885 6 
chr21:10994160-10994177 6 
chr21:10995489-10995573 5.90476 
chr21:10999486-10999520 5.76471 
chr21:11000068-11000082 6 
chr21:11000366-11000406 5.95 
chr21:11000751-11000785 6 
chr21:11001527-11001583 5.19643 
chr21:11003074-11003160 5.66279 
chr21:11006038-11006065 5.33333 
chr21:11006496-11006527 6 
chr21:11006661-11006709 5.58333 
chr21:11012865-11012896 5.3871 
chr21:11014718-11014743 6 
chr21:11014869-11014881 6 
chr21:11017144-11017156 6 
chr21:11022670-11022694 5.79167 
chr21:11022766-11022791 5.64 
chr21:11025285-11025308 5.91304 
chr21:11025785-11025808 5.73913 
chr21:11026114-11026134 6 
chr21:11028383-11028405 5.54545 
chr21:11033239-11033269 5.6 
chr21:11034644-11034667 5.69565 
chr21:11035573-11035589 6 
chr21:11040134-11040164 5.43333 
chr21:11040374-11040396 5.90909 
chr21:11041072-11041095 6 
chr21:11042213-11042241 5.42857 
chr21:11042356-11042400 5.81818 
chr21:11043014-11043050 6 
chr21:11043936-11043972 5.72222 
chr21:11056107-11056131 6 
chr21:11060826-11060857 5.6129 
chr21:11063055-11063101 5.63043 
chr21:11065029-11065061 5.96875 
chr21:11065347-11065371 5.54167 
chr21:11066243-11066272 6 
chr21:11066819-11066855 5.63889 
chr21:11067327-11067352 5.44 
chr21:11070462-11070476 6 
chr21:11073003-11073037 5.38235 
chr21:11074503-11074529 5.92308 
chr21:11074661-11074691 5.86667 
chr21:11077555-11077585 6 
chr21:11080507-11080532 5.44 
chr21:11081427-11081450 6 
chr21:11083990-11084023 5.78788 
chr21:11084899-11084926 5.48148 
chr21:11085418-11085488 5.74286 
chr21:11085503-11085524 6 
chr21:11085539-11085961 5.8436 
chr21:11086047-11086073 5.38462 
chr21:11087107-11087136 5.72414 
chr21:11088203-11088232 5.41379 
chr21:11088476-11088501 5.96 
chr21:11089123-11089154 5.54839 
chr21:11092089-11092102 6 
chr21:11092156-11092193 5.81081 
chr21:11094027-11094071 6 
chr21:11096511-11096531 6 
chr21:11098675-11098743 5.88235 
chr21:11100728-11100756 5.5 
chr21:11106322-11106364 5.90476 
chr21:11106518-11106547 5.75862 
chr21:11107005-11107074 5.36232 
chr21:11107321-11107396 5.62667 
chr21:11108455-11108508 5.73585 
chr21:11110679-11110731 6 
chr21:11112437-11112458 6 
chr21:11112656-11112680 5.41667 
chr21:11113198-11113214 6 
chr21:11113826-11113850 5.91667 
chr21:11114316-11114344 5.39286 
chr21:11114911-11114947 5.33333 
chr21:11115852-11115888 5.61111 
chr21:11115896-11115929 5.21212 
chr21:11116017-11116125 5.34259 
chr21:11116211-11116389 5.29213 
chr21:11116396-11116499 5.46602 
chr21:11116578-11116609 5.51613 
chr21:11117607-11117719 5.58929 
chr21:11117764-11117815 5.11765 
chr21:11117829-11117919 5.21111 
chr21:11117930-11117958 5.82143 
chr21:11118001-11118093 5.3913 
chr21:11118793-11118805 6 
chr21:11119542-11119617 5.65333 
chr21:11120654-11120677 5.73913 
chr21:11122927-11122952 5.64 
chr21:11123297-11123348 5.2549 
chr21:11123472-11123490 5.94444 
chr21:11124141-11124423 5.74468 
chr21:11125440-11125485 5.8 
chr21:11125599-11125622 5.65217 
chr21:11125884-11125904 5.75 
chr21:11126216-11126239 5.52174 
chr21:11126847-11126893 5.71739 
chr21:11128788-11128818 5.56667 
chr21:11129187-11129202 6 
chr21:11129502-11129515 6 
chr21:11129582-11129597 6 
chr21:11129795-11129899 5.74038 
chr21:11130248-11130271 5.73913 
chr21:11130869-11130882 6 
chr21:11131860-11131888 5.64286 
chr21:11132881-11132908 5.48148 
chr21:11133261-11133369 5.60185 
chr21:11133396-11133816 5.61667 
chr21:11135846-11135871 5.88 
chr21:11136595-11136635 5.575 
chr21:11136664-11136747 5.48193 
chr21:11136891-11137163 5.47794 
chr21:11137879-11137984 5.80952 
chr21:11138348-11138385 5.83784 
chr21:11138674-11138733 5.69492 
chr21:11139022-11139071 5.7551 
chr21:11139598-11139611 6 
chr21:11139896-11139926 5.2 
chr21:11140079-11140107 5.71429 
chr21:11140896-11140918 5.63636 
chr21:11141621-11141744 5.30081 
chr21:11141799-11141864 5.4 
chr21:11142069-11142109 5.55 
chr21:11142193-11142264 5.26761 
chr21:11142295-11142443 5.30405 
chr21:11142483-11142539 5.375 
chr21:11142598-11142699 5.41584 
chr21:11142781-11142817 5.47222 
chr21:11142896-11143029 5.46617 
chr21:11143057-11143134 5.38961 
chr21:11143143-11143255 5.15179 
chr21:11143305-11143365 5.5 
chr21:11143376-11143455 5.39241 
chr21:11144772-11144795 6 
chr21:11147350-11147364 6 
chr21:11149167-11149179 6 
chr21:11152934-11152961 5.33333 
chr21:11153493-11153517 5.375 
chr21:11154796-11154817 5.85714 
chr21:11155260-11155300 5.4 
chr21:11156591-11156611 6 
chr21:11157176-11157206 5.36667 
chr21:11157424-11157449 5.6 
chr21:11158932-11158963 5.83871 
chr21:11162625-11162644 5.63158 
chr21:11167828-11167854 5.26923 
chr21:11170310-11170323 6 
chr21:11172896-11172921 5.6 
chr21:11177671-11177686 5.93333 
chr21:11178094-11178127 5.69697 
chr21:11178469-11178487 5.88889 
chr21:11184750-11184786 6 
chr21:11185568-11185591 5.69565 
chr21:11186940-11186995 5.49091 
chr21:11187042-11187149 5.49533 
chr21:11187158-11187482 5.56173 
chr21:11187491-11187817 5.61963 
chr21:11187840-11187896 5.60714 
chr21:14369592-14369605 5.92308 
chr21:14372258-14372287 5.62069 
chr21:14372391-14372429 6 
chr21:14373443-14373512 5.85507 
chr21:14374482-14374508 5.80769 
chr21:14375617-14375644 5.88889 
chr21:14375972-14375987 6 
chr21:14377653-14377737 5.52381 
chr21:14379638-14379662 5.70833 
chr21:14380015-14380034 5.73684 
chr21:14383028-14383040 6 
chr21:14383985-14383997 6 
chr21:14384553-14384580 6 
chr21:14385580-14385615 5.74286 
chr21:14387949-14388075 5.60317 
chr21:14388754-14388779 5.56 
chr21:14389613-14389652 5.79487 
chr21:14390286-14390305 5.78947 
chr21:14390593-14390622 5.75862 
chr21:14392783-14392796 6 
chr21:14394164-14394210 5.86957 
chr21:14395443-14395472 5.48276 
chr21:14398470-14398501 5.16129 
chr21:14401095-14401111 6 
chr21:14402580-14402612 6 
chr21:14404915-14404970 5.87273 
chr21:14405977-14406003 5.38462 
chr21:14406361-14406388 5.55556 
chr21:14406670-14406695 6 
chr21:14407155-14407182 5.77778 
chr21:14407536-14407548 6 
chr21:14407976-14408007 5.80645 
chr21:14410321-14410349 6 
chr21:14411785-14411817 6 
chr21:14415043-14415072 5.48276 
chr21:14416314-14416349 5.77143 
chr21:14417551-14417568 5.88235 
chr21:14420451-14420479 5.28571 
chr21:14422024-14422115 5.24176 
chr21:14423965-14423986 6 
chr21:14427076-14427129 5.32075 
chr21:14434487-14434505 5.72222 
chr21:14435811-14435831 5.65 
chr21:14438247-14438268 5.71429 
chr21:14439186-14439202 6 
chr21:14443744-14443768 5.58333 
chr21:14447718-14447732 6 
chr21:14448103-14448133 5.93333 
chr21:14450847-14450888 5.26829 
chr21:14454224-14454247 5.78261 
chr21:14454375-14454394 5.63158 
chr21:14455497-14455517 6 
chr21:14457629-14457656 5.51852 
chr21:14459979-14459996 6 
chr21:14460454-14460477 5.43478 
chr21:14463883-14463913 5.13333 
chr21:14465935-14465959 5.91667 
chr21:14466205-14466232 5.2963 
chr21:14471607-14471629 5.54545 
chr21:14476334-14476374 5.45 
chr21:14477352-14477384 6 
chr21:14477741-14477777 5.44444 
chr21:14480097-14480122 5.32 
chr21:14480402-14480428 5.34615 
chr21:14480504-14480549 5.68889 
chr21:14480559-14480648 5.65169 
chr21:14480662-14480729 5.38806 
chr21:14484582-14484608 5.42308 
chr21:14487307-14487325 5.88889 
chr21:14493629-14493649 5.8 
chr21:14494276-14494312 5.55556 
chr21:14510224-14510246 5.95455 
chr21:14511091-14511110 5.68421 
chr21:14512096-14512122 5.42308 
chr21:14512195-14512220 5.68 
chr21:14513982-14514013 5.32258 
chr21:14518028-14518050 5.72727 
chr21:14522100-14522129 5.68966 
chr21:14522214-14522230 6 
chr21:14523739-14523760 5.52381 
chr21:14525318-14525340 5.63636 
chr21:14527508-14527637 5.62016 
chr21:14529725-14529747 5.63636 
chr21:14530434-14530460 5.38462 
chr21:14533559-14533585 5.80769 
chr21:14539169-14539193 5.58333 
chr21:14540642-14540664 6 
chr21:14544821-14544850 5.44828 
chr21:14544912-14544937 6 
chr21:14545598-14545629 5.58065 
chr21:14545783-14545800 6 
chr21:14549338-14549358 5.8 
chr21:14549382-14549414 5.46875 
chr21:14551843-14551869 5.5 
chr21:14566638-14566675 5.64865 
chr21:14569217-14569240 5.95652 
chr21:14570138-14570164 5.26923 
chr21:14577458-14577507 5.7551 
chr21:14577744-14577782 5.57895 
chr21:14579813-14579841 5.89286 
chr21:14580442-14580463 6 
chr21:14583418-14583606 5.67021 
chr21:14584156-14584191 5.85714 
chr21:14584498-14584510 6 
chr21:14586392-14586420 5.71429 
chr21:14587797-14587823 5.42308 
chr21:14588038-14588056 6 
chr21:14590473-14590496 5.6087 
chr21:14594042-14594088 5.6087 
chr21:14594460-14594483 5.43478 
chr21:14595168-14595205 6 
chr21:14597219-14597263 6 
chr21:14597532-14597548 6 
chr21:14597723-14597756 5.18182 
chr21:14603276-14603305 5.27586 
chr21:14604070-14604092 6 
chr21:14608571-14608602 5.29032 
chr21:14608629-14608656 5.25926 
chr21:14611221-14611250 6 
chr21:14616536-14616554 5.94444 
chr21:14617445-14617580 5.88148 
chr21:14618096-14618121 5.48 
chr21:14619082-14619112 6 
chr21:14622035-14622056 5.90476 
chr21:14622601-14622626 5.44 
chr21:14623002-14623027 5.6 
chr21:14623383-14623439 5.85714 
chr21:14624469-14624492 6 
chr21:14625311-14625336 6 
chr21:14625913-14625928 5.93333 
chr21:14629191-14629210 5.68421 
chr21:14632819-14632840 6 
chr21:14635265-14635277 6 
chr21:14636851-14636888 5.67568 
chr21:14637489-14637511 6 
chr21:14640144-14640195 5.86275 
chr21:14641001-14641022 6 
chr21:14644266-14644296 5.5 
chr21:14647161-14647194 5.51515 
chr21:14648282-14648318 5.41667 
chr21:14649065-14649106 6 
chr21:14650211-14650244 5.27273 
chr21:14650367-14650397 5.8 
chr21:14651078-14651112 5.52941 
chr21:14651402-14651422 5.85 
chr21:14661602-14661666 5.53125 
chr21:14662710-14662761 5.60784 
chr21:14663211-14663223 6 
chr21:14665041-14665080 5.4359 
chr21:14667902-14667928 5.5 
chr21:14671472-14671491 5.94737 
chr21:14671997-14672030 5.78788 
chr21:14672106-14672170 5.59375 
chr21:14672370-14672401 5.93548 
chr21:14673954-14674008 5.40741 
chr21:14674076-14674108 6 
chr21:14674899-14674930 5.35484 
chr21:14676409-14676466 5.38596 
chr21:14680542-14680661 5.52941 
chr21:14681591-14681616 5.6 
chr21:14684680-14684744 5.70312 
chr21:14693729-14693758 5.48276 
chr21:14694913-14694931 5.77778 
chr21:14695796-14695815 6 
chr21:14699162-14699188 5.46154 
chr21:14702844-14702883 6 
chr21:14702897-14703046 5.86577 
chr21:14703599-14703617 5.72222 
chr21:14707225-14707253 5.21429 
chr21:14707344-14707366 5.90909 
chr21:14708556-14708617 5.29508 
chr21:14708918-14708938 5.7 
chr21:14711291-14711363 5.40278 
chr21:14711629-14711666 5.51351 
chr21:14711965-14711992 5.81481 
chr21:14712611-14712649 5.94737 
chr21:14712904-14712934 5.73333 
chr21:14714272-14714293 5.80952 
chr21:14714684-14714707 6 
chr21:14715521-14715536 6 
chr21:14716835-14716866 5.22581 
chr21:14716982-14717005 5.43478 
chr21:14718732-14718749 5.76471 
chr21:14718909-14718936 5.7037 
chr21:14722746-14722766 6 
chr21:14723903-14723936 5.24242 
chr21:14725866-14725893 5.59259 
chr21:14727525-14727547 5.54545 
chr21:14728202-14728223 5.66667 
chr21:14728239-14728331 5.76087 
chr21:14728463-14728482 5.63158 
chr21:14729561-14729594 5.42424 
chr21:14731073-14731103 5.56667 
chr21:14731828-14731937 5.73394 
chr21:14731949-14731991 5.45238 
chr21:14732077-14732114 5.62162 
chr21:14733058-14733093 5.71429 
chr21:14734388-14734408 6 
chr21:14740551-14740833 5.60284 
chr21:14745442-14745485 5.72093 
chr21:14747439-14747466 5.74074 
chr21:14750073-14750098 5.44 
chr21:14751448-14751468 5.6 
chr21:14754040-14754071 6 
chr21:14756380-14756487 5.65421 
chr21:14760714-14760744 5.5 
chr21:14761872-14761931 5.52542 
chr21:14764499-14764528 5.2069 
chr21:14765121-14765159 5.73684 
chr21:14765366-14765405 5.97436 
chr21:14771253-14771275 5.59091 
chr21:14771440-14771479 5.25641 
chr21:14772570-14772589 5.63158 
chr21:14772665-14772696 5.77419 
chr21:14775997-14776023 5.65385 
chr21:14777302-14777331 6 
chr21:14782219-14782297 5.84615 
chr21:14783173-14783191 5.72222 
chr21:14784961-14784976 6 
chr21:14785450-14785462 6 
chr21:14790065-14790084 5.63158 
chr21:14791205-14791227 5.68182 
chr21:14797408-14797430 5.59091 
chr21:14797974-14798010 6 
chr21:14803471-14803483 6 
chr21:14803567-14803598 6 
chr21:14803635-14803654 5.78947 
chr21:14804975-14804997 6 
chr21:14808552-14808570 5.72222 
chr21:14814081-14814120 6 
chr21:14815111-14815134 5.6087 
chr21:14816647-14816669 5.86364 
chr21:14818013-14818033 5.7 
chr21:14818457-14818500 5.81395 
chr21:14821517-14821533 6 
chr21:14822006-14822021 6 
chr21:14822238-14822261 5.73913 
chr21:14825918-14825950 5.65625 
chr21:14826526-14826538 6 
chr21:14830466-14830508 5.71429 
chr21:14833416-14833441 5.44 
chr21:14834210-14834228 5.94444 
chr21:14837381-14837393 6 
chr21:14839475-14839491 5.875 
chr21:14840666-14840991 5.57538 
chr21:14843022-14843058 5.69444 
chr21:14843412-14843440 5.67857 
chr21:14843726-14843765 5.10256 
chr21:14844453-14844488 5.65714 
chr21:14848660-14848685 5.4 
chr21:14849049-14849071 6 
chr21:14849873-14849890 6 
chr21:14850897-14850933 5.88889 
chr21:14852551-14852576 5.4 
chr21:14853594-14853633 6 
chr21:14855238-14855256 6 
chr21:14855468-14855507 5.64103 
chr21:14856522-14856534 6 
chr21:14856849-14856877 5.25 
chr21:14857371-14857402 5.90323 
chr21:14857681-14857709 5.17857 
chr21:14857783-14857859 5.56579 
chr21:14859065-14859087 5.5 
chr21:14859824-14859845 5.80952 
chr21:14860148-14860162 5.92857 
chr21:14861820-14861863 5.76744 
chr21:14862874-14862938 5.9375 
chr21:14863672-14863692 5.65 
chr21:14864685-14864720 5.37143 
chr21:14864784-14864826 5.7619 
chr21:14864998-14865034 5.61111 
chr21:14866743-14866789 5.28261 
chr21:14868498-14868522 5.5 
chr21:14868849-14868869 6 
chr21:14873521-14873540 5.63158 
chr21:14874713-14874732 6 
chr21:14875030-14875055 6 
chr21:14877009-14877036 5.96296 
chr21:14878716-14878761 5.46667 
chr21:14878771-14879500 5.42112 
chr21:14879588-14879610 5.5 
chr21:14879686-14879717 5.29032 
chr21:14882745-14882785 5.8 
chr21:14883221-14883296 5.29333 
chr21:14884324-14884354 5.8 
chr21:14886429-14886475 5.26087 
chr21:14886927-14886953 5.38462 
chr21:14890797-14890810 6 
chr21:14891958-14891971 6 
chr21:14892670-14892703 5.60606 
chr21:14896621-14896636 6 
chr21:14905060-14905075 6 
chr21:14912865-14912896 5.41935 
chr21:14915240-14915269 5.72414 
chr21:14922310-14922329 5.63158 
chr21:14924950-14925073 5.8374 
chr21:14925568-14925588 6 
chr21:14925911-14925935 6 
chr21:14928063-14928082 5.63158 
chr21:14928208-14928235 5.96296 
chr21:14928875-14928900 5.32 
chr21:14932868-14932905 5.83784 
chr21:14936227-14936253 5.42308 
chr21:14942508-14942566 5.41379 
chr21:14943823-14943844 5.7619 
chr21:14944435-14944462 5.40741 
chr21:14945088-14945103 6 
chr21:14948336-14948367 5.54839 
chr21:14948496-14948515 5.63158 
chr21:14956056-14956079 5.82609 
chr21:14956152-14956172 5.6 
chr21:14956908-14956942 5.26471 
chr21:14959772-14959819 5.29787 
chr21:14959857-14959893 5.61111 
chr21:14960145-14960178 6 
chr21:14960221-14960282 5.60656 
chr21:14961062-14961092 5.4 
chr21:14961671-14961698 5.74074 
chr21:14965616-14965639 5.69565 
chr21:14965791-14965814 5.52174 
chr21:14967226-14967248 5.81818 
chr21:14967399-14967422 5.52174 
chr21:14968015-14968071 6 
chr21:14969360-14969401 5.85366 
chr21:14969568-14969582 6 
chr21:14970214-14970269 5.29091 
chr21:14972761-14972779 5.83333 
chr21:14975089-14975129 5.725 
chr21:14975402-14975425 6 
chr21:14975697-14975728 5.41935 
chr21:14976222-14976252 5.76667 
chr21:14978898-14978920 6 
chr21:14979080-14979101 5.57143 
chr21:14980081-14980105 5.41667 
chr21:14980813-14980881 5.5 
chr21:14981231-14981253 5.68182 
chr21:14981995-14982016 5.52381 
chr21:14982035-14982081 5.41304 
chr21:14982129-14982170 5.39024 
chr21:14982343-14982398 5.25455 
chr21:14984789-14984819 5.93333 
chr21:14985529-14985555 5.34615 
chr21:14988459-14988491 5.9375 
chr21:14989252-14989264 6 
chr21:14990636-14990661 5.64 
chr21:14991587-14991607 5.7 
chr21:14991737-14991777 6 
chr21:14993105-14993129 5.54167 
chr21:14999762-14999781 5.89474 
chr21:15000778-15000803 5.56 
chr21:15001998-15002027 5.82759 
chr21:15005921-15005934 6 
chr21:15006495-15006507 6 
chr21:15009313-15009335 5.81818 
chr21:15009957-15009997 5.7 
chr21:15012062-15012117 5.85455 
chr21:15012844-15012879 5.82857 
chr21:15018580-15018604 6 
chr21:15019255-15019284 6 
chr21:15019300-15019327 5.59259 
chr21:15021129-15021170 5.19512 
chr21:15026575-15026598 5.65217 
chr21:15026750-15026764 6 
chr21:15027412-15027447 5.51429 
chr21:15027847-15027891 5.47727 
chr21:15028769-15028788 5.73684 
chr21:15029522-15029544 6 
chr21:15030174-15030208 5.26471 
chr21:15031359-15031477 5.76271 
chr21:15031637-15031669 6 
chr21:15032073-15032096 5.56522 
chr21:15034376-15034393 5.88235 
chr21:15037007-15037042 5.25714 
chr21:15037088-15037129 5.39024 
chr21:15037152-15037188 5.47222 
chr21:15037315-15037346 5.58065 
chr21:15042432-15042446 6 
chr21:15044939-15044959 5.65 
chr21:15045028-15045051 6 
chr21:15050714-15050755 5.78049 
chr21:15056538-15056560 5.59091 
chr21:15058803-15058826 5.52174 
chr21:15060249-15060262 5.92308 
chr21:15060422-15060441 6 
chr21:15061060-15061083 5.86957 
chr21:15061242-15061254 6 
chr21:15063163-15063219 5.55357 
chr21:15063703-15063757 5.66667 
chr21:15064144-15064180 5.22222 
chr21:15065525-15065545 6 
chr21:15069357-15069388 5.54839 
chr21:15073042-15073070 5.57143 
chr21:15073729-15073762 5.48485 
chr21:15074052-15074065 6 
chr21:15075089-15075129 5.125 
chr21:15075585-15075598 6 
chr21:15075768-15075899 5.90076 
chr21:15077446-15077477 5.3871 
chr21:15079327-15079354 5.74074 
chr21:15079397-15079419 5.5 
chr21:15079526-15079566 5.275 
chr21:15083220-15083248 5.78571 
chr21:15083425-15083443 5.72222 
chr21:15084536-15084562 5.53846 
chr21:15090687-15090726 5.69231 
chr21:15090898-15090938 5.25 
chr21:15093140-15093169 5.86207 
chr21:15094167-15094209 5.54762 
chr21:15094338-15094357 5.84211 
chr21:15095357-15095389 5.96875 
chr21:15095897-15095918 5.66667 
chr21:15096200-15096213 6 
chr21:15096912-15096932 5.6 
chr21:15097052-15097106 5.25926 
chr21:15097141-15097172 5.58065 
chr21:15105663-15105677 6 
chr21:15108106-15108129 5.47826 
chr21:15108692-15108716 6 
chr21:15109394-15109412 5.72222 
chr21:15115671-15115694 5.91304 
chr21:15116594-15116614 5.65 
chr21:15118314-15118336 5.68182 
chr21:15118629-15118652 5.6087 
chr21:15123546-15123578 5.28125 
chr21:15127268-15127301 5.27273 
chr21:15127533-15127561 5.35714 
chr21:15134204-15134227 5.47826 
chr21:15137533-15137570 5.67568 
chr21:15147527-15147547 5.6 
chr21:15147592-15147650 5.46552 
chr21:15148523-15148535 6 
chr21:15151189-15151201 6 
chr21:15155204-15155236 6 
chr21:15157811-15157840 5.24138 
chr21:15158998-15159022 6 
chr21:15159588-15159823 5.85532 
chr21:15160735-15160767 5.96875 
chr21:15162978-15162991 6 
chr21:15163443-15163467 5.70833 
chr21:15167617-15167637 6 
chr21:15174764-15174796 5.625 
chr21:15175448-15175469 5.52381 
chr21:15179201-15179253 5.71154 
chr21:15180007-15180039 5.9375 
chr21:15180359-15180377 5.94444 
chr21:15181510-15181532 5.86364 
chr21:15181932-15181955 5.86957 
chr21:15182501-15182618 5.81197 
chr21:15183930-15183963 5.33333 
chr21:15197085-15197120 5.54286 
chr21:15198772-15198825 5.88679 
chr21:15200493-15200521 5.46429 
chr21:15200641-15200674 5.93939 
chr21:15201182-15201208 5.84615 
chr21:15205397-15205428 5.3871 
chr21:15205442-15205475 5.54545 
chr21:15208456-15208506 5.88 
chr21:15211949-15211966 5.82353 
chr21:15212735-15212771 5.33333 
chr21:15212924-15212941 5.88235 
chr21:15213223-15213250 5.2963 
chr21:15214008-15214041 5.84848 
chr21:15225923-15225949 5.88462 
chr21:15229051-15229096 5.93333 
chr21:15238859-15238880 5.52381 
chr21:15242451-15242476 5.56 
chr21:15243680-15243715 5.22857 
chr21:15245270-15245292 6 
chr21:15248397-15248430 5.90909 
chr21:15257091-15257104 5.92308 
chr21:15257371-15257439 5.35294 
chr21:15258422-15258443 5.52381 
chr21:15262009-15262034 5.56 
chr21:15263855-15263875 5.6 
chr21:15264825-15264846 5.61905 
chr21:15267952-15267973 5.85714 
chr21:15272955-15272972 6 
chr21:15272996-15273031 5.22857 
chr21:15276670-15276703 5.78788 
chr21:15281510-15281522 6 
chr21:15284667-15284679 6 
chr21:15284831-15284852 5.80952 
chr21:15285222-15285256 5.64706 
chr21:15285507-15285525 6 
chr21:15286019-15286037 6 
chr21:15286663-15286678 6 
chr21:15297850-15297872 5.81818 
chr21:15298062-15298095 5.45455 
chr21:15299316-15299354 5.71053 
chr21:15300609-15300629 5.65 
chr21:15301222-15301243 5.71429 
chr21:15301267-15301293 6 
chr21:15301695-15301712 5.94118 
chr21:15302167-15302187 6 
chr21:15310593-15310618 5.44 
chr21:15311660-15311692 5.34375 
chr21:15313079-15313109 5.7 
chr21:15313797-15313818 5.80952 
chr21:15317306-15317318 6 
chr21:15318773-15318786 5.92308 
chr21:15321864-15321888 5.66667 
chr21:15322441-15322461 5.75 
chr21:15322892-15322928 5.19444 
chr21:15328303-15328326 5.6087 
chr21:15329340-15329366 6 
chr21:15332716-15332734 6 
chr21:15332757-15332786 5.51724 
chr21:15333391-15333427 5.66667 
chr21:15336204-15336228 5.79167 
chr21:15337899-15337912 5.92308 
chr21:15337985-15338009 6 
chr21:15338515-15338572 5.36842 
chr21:15341969-15341996 5.74074 
chr21:15346198-15346231 6 
chr21:15350503-15350523 5.6 
chr21:15350885-15350914 5.7931 
chr21:15352288-15352360 5.26389 
chr21:15352661-15352678 5.88235 
chr21:15353840-15353852 6 
chr21:15355449-15355471 5.54545 
chr21:15355551-15355577 5.34615 
chr21:15357154-15357181 5.62963 
chr21:15357390-15357425 5.22857 
chr21:15357503-15357559 5.41071 
chr21:15357574-15357600 5.26923 
chr21:15357863-15357887 5.375 
chr21:15357926-15357963 5.32432 
chr21:15357991-15358014 5.47826 
chr21:15358179-15358212 5.36364 
chr21:15358232-15358261 6 
chr21:15358532-15358562 5.8 
chr21:15358618-15358653 5.45714 
chr21:15358731-15358756 5.6 
chr21:15358962-15359029 5.22388 
chr21:15359167-15359196 5.44828 
chr21:15359231-15359278 5.46809 
chr21:15359290-15359358 5.17647 
chr21:15359482-15359517 5.45714 
chr21:15359528-15359583 5.52727 
chr21:15359629-15359665 5.36111 
chr21:15359846-15359878 5.3125 
chr21:15359891-15359907 6 
chr21:15360021-15360048 5.62963 
chr21:15360073-15360101 5.46429 
chr21:15360957-15360986 5.68966 
chr21:15361100-15361129 5.2069 
chr21:15367775-15367799 5.75 
chr21:15369057-15369077 5.75 
chr21:15372958-15372971 6 
chr21:15376289-15376302 6 
chr21:15383050-15383090 5.65 
chr21:15386961-15386983 5.81818 
chr21:15389005-15389017 6 
chr21:15390079-15390099 6 
chr21:15393149-15393170 5.61905 
chr21:15393868-15393896 5.64286 
chr21:15398214-15398230 6 
chr21:15401331-15401345 6 
chr21:15401989-15402010 6 
chr21:15403480-15403516 6 
chr21:15403904-15403942 5.71053 
chr21:15408859-15408878 5.73684 
chr21:15412171-15412183 6 
chr21:15415758-15415785 5.44444 
chr21:15416485-15416555 5.44286 
chr21:15418021-15418045 5.54167 
chr21:15418159-15418185 5.46154 
chr21:15419449-15419523 5.77027 
chr21:15423118-15423140 5.63636 
chr21:15425514-15425542 5.46429 
chr21:15425879-15425904 5.64 
chr21:15427266-15427295 5.44828 
chr21:15427883-15427919 5.52778 
chr21:15427974-15427995 5.57143 
chr21:15428227-15428278 5.37255 
chr21:15428671-15428712 5.68293 
chr21:15428772-15428786 6 
chr21:15428914-15428926 6 
chr21:15429292-15429335 5.5814 
chr21:15429405-15429423 5.88889 
chr21:15429780-15429804 5.45833 
chr21:15429823-15429864 5.34146 
chr21:15430080-15430105 5.6 
chr21:15430138-15430155 6 
chr21:15430280-15430321 5.70732 
chr21:15430597-15430618 6 
chr21:15430635-15430668 5.42424 
chr21:15430833-15430856 5.47826 
chr21:15430960-15431067 5.33645 
chr21:15431257-15431290 5.24242 
chr21:15431318-15431382 5.3125 
chr21:15431590-15431613 5.73913 
chr21:15433418-15433440 5.54545 
chr21:15433651-15433674 5.56522 
chr21:15436483-15436567 5.35714 
chr21:15437946-15438027 5.90123 
chr21:15441998-15442039 5.43902 
chr21:15442206-15442234 5.35714 
chr21:15442274-15442298 5.45833 
chr21:15442367-15442400 5.69697 
chr21:15449231-15449349 5.24576 
chr21:15449385-15449456 5.19718 
chr21:15449465-15449629 5.70122 
chr21:15449759-15449780 5.95238 
chr21:15450300-15450345 5.62222 
chr21:15450354-15450441 5.68966 
chr21:15450646-15450668 5.59091 
chr21:15451769-15451786 6 
chr21:15452063-15452090 5.40741 
chr21:15452281-15452313 5.5 
chr21:15453629-15453671 5.47619 
chr21:15453826-15453870 5.86364 
chr21:15454135-15454150 6 
chr21:15455342-15455375 5.48485 
chr21:15456030-15456052 5.5 
chr21:15457429-15457465 5.38889 
chr21:15457865-15457883 5.72222 
chr21:15459445-15459465 5.65 
chr21:15460382-15460781 5.67419 
chr21:15461077-15461109 5.5625 
chr21:15461383-15461400 6 
chr21:15463752-15463787 5.48571 
chr21:15466376-15466430 5.7963 
chr21:15466548-15466575 5.88889 
chr21:15467032-15467069 5.94595 
chr21:15467231-15467247 6 
chr21:15467400-15467422 5.59091 
chr21:15467616-15467664 5.5 
chr21:15468360-15468389 6 
chr21:15468401-15468425 5.41667 
chr21:15469592-15469622 6 
chr21:15470224-15470664 5.54091 
chr21:15470677-15470717 5.7 
chr21:15473030-15473054 5.375 
chr21:15476249-15476283 5.52941 
chr21:15476711-15476738 5.51852 
chr21:15477737-15477750 6 
chr21:15478321-15478338 6 
chr21:15478489-15478565 5.94737 
chr21:15478625-15478677 5.25 
chr21:15478701-15478727 5.61538 
chr21:15479064-15479095 6 
chr21:15482659-15482686 5.37037 
chr21:15483172-15483202 5.53333 
chr21:15483237-15483274 5.40541 
chr21:15488325-15488352 5.81481 
chr21:15488750-15488771 5.85714 
chr21:15497860-15497892 5.71875 
chr21:15502119-15502138 5.73684 
chr21:15502660-15502672 6 
chr21:15503261-15503285 5.70833 
chr21:15504227-15504260 5.30303 
chr21:15504931-15504955 5.45833 
chr21:15505333-15505347 6 
chr21:15506548-15506573 6 
chr21:15510520-15510555 5.74286 
chr21:15510581-15510601 5.7 
chr21:15512415-15512445 6 
chr21:15513946-15513966 5.7 
chr21:15514642-15514681 5.28205 
chr21:15514734-15514818 5.34524 
chr21:15515789-15515814 5.64 
chr21:15515874-15515911 5.27027 
chr21:15517295-15517323 5.85714 
chr21:15517887-15517946 5.47458 
chr21:15517973-15517999 5.42308 
chr21:15518597-15518632 5.51429 
chr21:15519093-15519114 6 
chr21:15523699-15523719 5.75 
chr21:15524126-15524145 5.73684 
chr21:15524388-15524434 5.93478 
chr21:15525072-15525102 5.46667 
chr21:15526698-15526730 5.3125 
chr21:15528624-15528641 6 
chr21:15530889-15530963 5.39189 
chr21:15532595-15532625 5.23333 
chr21:15532674-15532708 5.29412 
chr21:15533639-15533678 5.5641 
chr21:15533707-15533735 5.42857 
chr21:15533756-15534118 5.44199 
chr21:15534129-15534237 5.4537 
chr21:15534386-15534400 6 
chr21:15535413-15535425 6 
chr21:15535691-15535726 5.28571 
chr21:15536364-15536418 5.16667 
chr21:15539100-15539122 5.72727 
chr21:15545182-15545213 5.83871 
chr21:15546182-15546217 5.77143 
chr21:15546861-15546884 6 
chr21:15548527-15548553 5.30769 
chr21:15549092-15549129 5.56757 
chr21:15556792-15556824 5.75 
chr21:15560888-15560906 6 
chr21:15563697-15563709 6 
chr21:15564392-15564412 5.9 
chr21:15564785-15564812 5.77778 
chr21:15569347-15569370 5.82609 
chr21:15576637-15576719 5.4878 
chr21:15583897-15583923 5.34615 
chr21:15584739-15584761 5.68182 
chr21:15585285-15585304 5.68421 
chr21:15585612-15585654 6 
chr21:15586366-15586391 5.36 
chr21:15594393-15594425 5.5 
chr21:15594512-15594563 5.39216 
chr21:15596097-15596123 5.34615 
chr21:15598269-15598305 5.63889 
chr21:15598940-15598962 5.81818 
chr21:15603589-15603613 5.66667 
chr21:15607662-15607684 5.81818 
chr21:15610146-15610168 6 
chr21:15613025-15613055 5.53333 
chr21:15615545-15615578 6 
chr21:15617262-15617286 5.54167 
chr21:15620095-15620117 5.5 
chr21:15623020-15623046 5.38462 
chr21:15623117-15623129 6 
chr21:15624649-15624679 5.56667 
chr21:15625174-15625205 5.3871 
chr21:15625710-15625730 5.7 
chr21:15626390-15626440 6 
chr21:15626856-15626908 5.19231 
chr21:15629395-15629444 5.30612 
chr21:15629578-15629601 5.52174 
chr21:15630228-15630259 5.67742 
chr21:15631143-15631167 5.83333 
chr21:15640355-15640390 5.8 
chr21:15640453-15640477 5.5 
chr21:15640508-15640551 5.53488 
chr21:15641095-15641129 5.38235 
chr21:15641534-15641578 5.75 
chr21:15642201-15642221 6 
chr21:15643266-15643325 5.64407 
chr21:15651427-15651452 5.72 
chr21:15651552-15651591 5.71795 
chr21:15655261-15655293 5.8125 
chr21:15656206-15656235 5.96552 
chr21:15661834-15661863 5.44828 
chr21:15661879-15661901 5.54545 
chr21:15663704-15663717 6 
chr21:15663777-15663796 6 
chr21:15664255-15664276 5.85714 
chr21:15664855-15664874 6 
chr21:15667545-15667608 5.73016 
chr21:15667910-15667941 5.3871 
chr21:15668129-15668155 5.57692 
chr21:15669397-15669479 5.71951 
chr21:15670371-15670404 5.51515 
chr21:15671076-15671097 5.80952 
chr21:15673690-15673724 5.97059 
chr21:15675208-15675228 5.75 
chr21:15675880-15675927 5.97872 
chr21:15676212-15676229 5.76471 
chr21:15676443-15676490 5.53191 
chr21:15679415-15679446 5.35484 
chr21:15684756-15684790 5.58824 
chr21:15688239-15688286 5.76596 
chr21:15694780-15694812 5.5 
chr21:15696340-15696477 5.89051 
chr21:15699057-15699165 5.69444 
chr21:15700423-15700437 5.92857 
chr21:15701795-15701817 5.72727 
chr21:15704620-15704841 5.65611 
chr21:15706899-15706925 5.30769 
chr21:15707246-15707315 5.4058 
chr21:15708068-15708098 5.43333 
chr21:15711205-15711235 6 
chr21:15711584-15711615 5.51613 
chr21:15713880-15713910 5.4 
chr21:15715838-15715877 5.82051 
chr21:15716347-15716365 6 
chr21:15718225-15718413 5.67553 
chr21:15724101-15724118 5.88235 
chr21:15724317-15724343 5.80769 
chr21:15727575-15727638 6 
chr21:15730638-15730668 5.56667 
chr21:15734327-15734340 6 
chr21:15735243-15735274 5.67742 
chr21:15739447-15739479 5.25 
chr21:15741106-15741157 5.66667 
chr21:15742329-15742357 5.5 
chr21:15744727-15744746 5.68421 
chr21:15746885-15746916 5.3871 
chr21:15747811-15747829 6 
chr21:15748733-15748752 6 
chr21:15750750-15750798 5.22917 
chr21:15751839-15751857 5.88889 
chr21:15752330-15752386 5.73214 
chr21:15752711-15752744 5.30303 
chr21:15752756-15752778 5.54545 
chr21:15753200-15753230 5.26667 
chr21:15754119-15754144 5.48 
chr21:15754939-15754957 5.77778 
chr21:15756231-15756255 5.54167 
chr21:15758173-15758195 5.86364 
chr21:15762317-15762348 6 
chr21:15763440-15763455 5.86667 
chr21:15763822-15763878 5.41071 
chr21:15765807-15765840 5.24242 
chr21:15766481-15766506 5.32 
chr21:15766812-15766824 6 
chr21:15766887-15766910 5.69565 
chr21:15766919-15766948 5.51724 
chr21:15768307-15768344 5.32432 
chr21:15768549-15768574 5.32 
chr21:15769663-15769700 5.43243 
chr21:15772057-15772082 5.48 
chr21:15775526-15775573 5.40426 
chr21:15775702-15775742 5.725 
chr21:15776473-15776502 5.51724 
chr21:15779922-15779959 5.91892 
chr21:15780088-15780107 5.63158 
chr21:15781814-15781862 5.4375 
chr21:15781974-15782000 5.30769 
chr21:15782118-15782141 5.95652 
chr21:15785909-15785939 5.6 
chr21:15791042-15791063 5.52381 
chr21:15796250-15796281 5.32258 
chr21:15796375-15796405 5.43333 
chr21:15797618-15797684 5.81818 
chr21:15800851-15800887 5.19444 
chr21:15802879-15802895 6 
chr21:15804740-15804785 5.15556 
chr21:15806085-15806098 6 
chr21:15808067-15808100 5.81818 
chr21:15808115-15808160 5.77778 
chr21:15808742-15808792 5.86 
chr21:15809179-15809197 6 
chr21:15810499-15810515 5.875 
chr21:15810896-15810909 6 
chr21:15812768-15812789 5.71429 
chr21:15813267-15813290 5.73913 
chr21:15821441-15821486 5.64444 
chr21:15821981-15822001 5.7 
chr21:15825086-15825100 6 
chr21:15828286-15828319 5.27273 
chr21:15828740-15828774 5.32353 
chr21:15828810-15828836 5.65385 
chr21:15829784-15829816 5.40625 
chr21:15831179-15831210 5.77419 
chr21:15834331-15834357 6 
chr21:15837423-15837436 5.92308 
chr21:15844838-15844865 5.2963 
chr21:15847470-15847535 5.50769 
chr21:15848463-15848791 5.89329 
chr21:15851107-15851158 5.76471 
chr21:15851546-15851571 5.4 
chr21:15853893-15853915 6 
chr21:15856846-15856866 5.6 
chr21:15865433-15865450 6 
chr21:15865895-15865929 6 
chr21:15868206-15868225 5.89474 
chr21:15869938-15869961 5.47826 
chr21:15871812-15871831 5.68421 
chr21:15876865-15876888 5.43478 
chr21:15879769-15879787 6 
chr21:15881433-15881498 5.84615 
chr21:15881859-15881878 5.94737 
chr21:15882457-15882481 6 
chr21:15885822-15885848 5.61538 
chr21:15886975-15887015 5.325 
chr21:15887096-15887124 5.39286 
chr21:15888665-15888691 5.42308 
chr21:15888710-15888727 5.88235 
chr21:15890129-15890156 5.22222 
chr21:15891801-15891832 5.54839 
chr21:15892042-15892079 6 
chr21:15893791-15893818 5.51852 
chr21:15893913-15893955 5.61905 
chr21:15894179-15894202 5.43478 
chr21:15895066-15895090 5.41667 
chr21:15897339-15897368 5.89655 
chr21:15900081-15900099 6 
chr21:15902637-15902660 5.82609 
chr21:15903368-15903399 5.54839 
chr21:15905198-15905242 5.61364 
chr21:15905401-15905416 5.93333 
chr21:15906765-15906783 6 
chr21:15908544-15908564 5.9 
chr21:15910435-15910454 5.94737 
chr21:15913819-15913857 5.65789 
chr21:15914308-15914361 5.4717 
chr21:15915193-15915214 5.90476 
chr21:15916968-15916991 5.43478 
chr21:15923995-15924010 5.86667 
chr21:15925783-15925800 5.82353 
chr21:15927001-15927032 5.77419 
chr21:15931005-15931035 6 
chr21:15934828-15934887 5.44068 
chr21:15936667-15936683 5.875 
chr21:15937607-15937619 6 
chr21:15938850-15938871 5.66667 
chr21:15945851-15945883 5.75 
chr21:15947462-15947490 5.53571 
chr21:15949369-15949389 6 
chr21:15949545-15949610 5.78462 
chr21:15951001-15951021 6 
chr21:15951913-15951925 6 
chr21:15951962-15951980 6 
chr21:15953665-15953692 6 
chr21:15958583-15958616 6 
chr21:15958917-15958945 5.46429 
chr21:15960065-15960099 5.70588 
chr21:15962089-15962102 6 
chr21:15962764-15962777 6 
chr21:15963643-15963669 5.38462 
chr21:15966447-15966462 5.86667 
chr21:15966635-15966678 5.44186 
chr21:15976866-15976887 5.66667 
chr21:15978129-15978175 5.95652 
chr21:15980056-15980071 5.86667 
chr21:15980834-15980862 5.21429 
chr21:15981596-15981629 5.51515 
chr21:15985923-15985952 5.44828 
chr21:15988184-15988204 6 
chr21:15988340-15988381 5.65854 
chr21:15990977-15991043 5.78788 
chr21:15994855-15994879 5.58333 
chr21:16000742-16000780 5.31579 
chr21:16003720-16003738 5.88889 
chr21:16004219-16004298 5.53165 
chr21:16004811-16004925 5.44737 
chr21:16005497-16005537 5.725 
chr21:16007100-16007129 5.31034 
chr21:16008143-16008160 6 
chr21:16009478-16009508 6 
chr21:16011697-16011736 5.38462 
chr21:16013129-16013160 5.3871 
chr21:16021591-16021611 5.65 
chr21:16022093-16022133 6 
chr21:16026087-16026129 5.2381 
chr21:16026171-16026185 6 
chr21:16027170-16027212 5.80952 
chr21:16032272-16032297 5.32 
chr21:16033149-16033170 5.95238 
chr21:16033494-16033530 5.58333 
chr21:16035957-16035989 5.5 
chr21:16036425-16036444 5.94737 
chr21:16037304-16037347 5.46512 
chr21:16038686-16038710 5.41667 
chr21:16039404-16039436 5.34375 
chr21:16039642-16039687 6 
chr21:16043824-16043980 5.79487 
chr21:16044471-16044483 6 
chr21:16045614-16045645 5.45161 
chr21:16048887-16048909 5.59091 
chr21:16055480-16055513 5.36364 
chr21:16055903-16056085 5.52198 
chr21:16062762-16062797 5.6 
chr21:16064050-16064074 5.83333 
chr21:16065104-16065143 5.5641 
chr21:16066278-16066308 6 
chr21:16066378-16066404 5.65385 
chr21:16066795-16066815 5.6 
chr21:16069203-16069292 5.60674 
chr21:16069324-16069376 5.55769 
chr21:16069385-16069408 5.69565 
chr21:16069419-16069464 5.22222 
chr21:16069479-16069512 6 
chr21:16074166-16074210 5.65909 
chr21:16074843-16074875 5.8125 
chr21:16078329-16078359 5.3 
chr21:16082897-16082932 5.74286 
chr21:16090021-16090038 5.82353 
chr21:16090569-16090594 6 
chr21:16092315-16092375 5.43333 
chr21:16094357-16094397 5.55 
chr21:16096283-16096307 5.75 
chr21:16096375-16096402 5.66667 
chr21:16096722-16096739 6 
chr21:16097225-16097258 5.72727 
chr21:16097629-16097783 5.61039 
chr21:16097972-16097991 5.63158 
chr21:16103519-16103548 5.68966 
chr21:16103849-16103863 6 
chr21:16104679-16104708 5.93103 
chr21:16105601-16105617 6 
chr21:16111947-16111972 5.56 
chr21:16112390-16112416 5.34615 
chr21:16116218-16116284 6 
chr21:16116730-16116762 5.96875 
chr21:16119152-16119188 5.36111 
chr21:16120698-16120721 5.52174 
chr21:16123901-16123937 5.41667 
chr21:16124031-16124154 5.42276 
chr21:16124167-16124192 5.44 
chr21:16127943-16127967 5.45833 
chr21:16129593-16129624 5.48387 
chr21:16129852-16129867 6 
chr21:16132361-16132375 6 
chr21:16132500-16132525 5.84 
chr21:16132896-16132914 5.88889 
chr21:16136140-16136161 5.71429 
chr21:16137896-16137926 6 
chr21:16138828-16138859 5.3871 
chr21:16140764-16140832 5.47059 
chr21:16142740-16142767 5.88889 
chr21:16148093-16148137 5.43182 
chr21:16150850-16150873 5.95652 
chr21:16152007-16152044 5.94595 
chr21:16152629-16152653 6 
chr21:16153548-16153565 6 
chr21:16157379-16157411 5.84375 
chr21:16160496-16160508 6 
chr21:16162293-16162324 5.74194 
chr21:16162955-16162987 5.75 
chr21:16163730-16163756 5.84615 
chr21:16164805-16164835 6 
chr21:16167484-16167529 6 
chr21:16168553-16168591 5.13158 
chr21:16170090-16170106 6 
chr21:16171356-16171385 5.31034 
chr21:16177704-16177739 5.51429 
chr21:16178607-16178632 6 
chr21:16179902-16179948 5.65217 
chr21:16184195-16184209 6 
chr21:16187212-16187238 5.92308 
chr21:16192036-16192081 5.62222 
chr21:16193259-16193274 6 
chr21:16197622-16197642 5.7 
chr21:16197775-16197818 5.7907 
chr21:16200129-16200171 5.64286 
chr21:16200230-16200243 5.92308 
chr21:16207676-16207689 5.92308 
chr21:16209931-16209953 5.90909 
chr21:16212663-16212691 5.21429 
chr21:16214098-16214308 5.32381 
chr21:16214329-16214429 5.58 
chr21:16214438-16214459 5.52381 
chr21:16214496-16214588 5.52174 
chr21:16224919-16224953 5.29412 
chr21:16226104-16226132 6 
chr21:16227989-16228011 5.59091 
chr21:16235358-16235376 6 
chr21:16239958-16239978 6 
chr21:16241760-16241821 5.45902 
chr21:16244062-16244126 5.48438 
chr21:16244695-16244851 5.33974 
chr21:16244910-16244946 5.25 
chr21:16245302-16245409 5.28972 
chr21:16245784-16245808 5.45833 
chr21:16247900-16247926 5.34615 
chr21:16249379-16249398 5.68421 
chr21:16253803-16253843 5.75 
chr21:16255337-16255403 5.62121 
chr21:16257365-16257398 6 
chr21:16260243-16260272 6 
chr21:16263182-16263203 5.66667 
chr21:16263520-16263537 5.88235 
chr21:16263598-16263633 5.22857 
chr21:16264385-16264424 5.58974 
chr21:16265157-16265197 5.9 
chr21:16266129-16266180 5.64706 
chr21:16266439-16266474 5.6 
chr21:16267982-16267997 5.86667 
chr21:16269575-16269597 5.95455 
chr21:16270372-16270389 5.76471 
chr21:16273024-16273037 6 
chr21:16273437-16273471 5.35294 
chr21:16273751-16273766 5.86667 
chr21:16275343-16275361 5.83333 
chr21:16278437-16278462 6 
chr21:16281023-16281085 5.35484 
chr21:16281494-16281527 5.69697 
chr21:16282342-16282365 5.43478 
chr21:16282440-16282460 5.6 
chr21:16282555-16282585 5.8 
chr21:16282626-16282652 5.46154 
chr21:16282722-16282751 5.27586 
chr21:16287159-16287195 5.63889 
chr21:16293220-16293237 5.94118 
chr21:16293677-16293703 5.30769 
chr21:16294652-16294839 5.59358 
chr21:16305268-16305289 5.7619 
chr21:16306179-16306206 5.85185 
chr21:16312276-16312293 6 
chr21:16313477-16313501 5.5 
chr21:16314049-16314080 6 
chr21:16319165-16319195 6 
chr21:16320645-16320681 6 
chr21:16322498-16322524 5.76923 
chr21:16327550-16327574 6 
chr21:16328983-16329001 5.77778 
chr21:16334316-16334372 5.57143 
chr21:16334702-16334762 5.48333 
chr21:16335886-16335899 5.92308 
chr21:16340938-16340970 5.34375 
chr21:16343291-16343319 5.42857 
chr21:16345579-16345600 5.66667 
chr21:16346164-16346177 6 
chr21:16347431-16347467 5.19444 
chr21:16347722-16347736 6 
chr21:16347947-16348014 5.77612 
chr21:16352793-16352832 5.79487 
chr21:16354173-16354185 6 
chr21:16355018-16355047 6 
chr21:16357195-16357229 5.29412 
chr21:16357798-16357811 5.92308 
chr21:16358318-16358335 5.82353 
chr21:16360728-16360850 5.70492 
chr21:16361253-16361272 6 
chr21:16364533-16364545 6 
chr21:16365935-16365954 6 
chr21:16368078-16368104 5.76923 
chr21:16370006-16370088 5.39024 
chr21:16370429-16370455 5.34615 
chr21:16372781-16372803 5.54545 
chr21:16374794-16374824 5.7 
chr21:16378900-16378920 5.7 
chr21:16384768-16384788 6 
chr21:16389203-16389348 5.7931 
chr21:16389535-16389556 5.57143 
chr21:16391401-16391472 5.4507 
chr21:16391791-16391822 6 
chr21:16393992-16394028 5.22222 
chr21:16396888-16396928 5.875 
chr21:16397082-16397129 5.34043 
chr21:16398954-16399016 5.48387 
chr21:16401375-16401388 5.92308 
chr21:16402146-16402167 5.80952 
chr21:16405545-16405559 6 
chr21:16407112-16407135 6 
chr21:16407877-16407890 6 
chr21:16409352-16409382 5.73333 
chr21:16410248-16410268 5.9 
chr21:16416132-16416153 5.95238 
chr21:16417015-16417031 5.8125 
chr21:16419862-16419888 5.46154 
chr21:16423292-16423311 5.63158 
chr21:16423593-16423629 5.44444 
chr21:16431844-16431891 5.53191 
chr21:16437206-16437237 5.51613 
chr21:16437266-16437289 5.73913 
chr21:16437349-16437391 5.2381 
chr21:16440108-16440129 5.52381 
chr21:16440404-16440425 5.52381 
chr21:16442626-16442650 6 
chr21:16445269-16445291 6 
chr21:16446290-16446389 5.9697 
chr21:16446398-16446417 5.78947 
chr21:16451184-16451202 6 
chr21:16454423-16454435 6 
chr21:16456788-16456817 6 
chr21:16459594-16459612 6 
chr21:16460138-16460150 6 
chr21:16462490-16462506 6 
chr21:16462863-16462980 5.36752 
chr21:16465483-16465499 6 
chr21:16470037-16470073 5.66667 
chr21:16470188-16470215 5.25926 
chr21:16470402-16470425 6 
chr21:16472623-16472649 6 
chr21:16474703-16474732 6 
chr21:16478405-16478424 6 
chr21:16479309-16479347 6 
chr21:16480489-16480518 6 
chr21:16482217-16482237 6 
chr21:16484321-16484368 5.46809 
chr21:16487448-16487481 5.69697 
chr21:16487601-16487624 5.78261 
chr21:16487629-16487662 5.27273 
chr21:16489172-16489205 5.15152 
chr21:16490282-16490324 5.57143 
chr21:16491306-16491322 6 
chr21:16492203-16492230 5.66667 
chr21:16492570-16492637 5.76119 
chr21:16493055-16493084 5.62069 
chr21:16496265-16496282 5.76471 
chr21:16496512-16496542 5.2 
chr21:16499263-16499279 5.9375 
chr21:16500604-16500641 5.81081 
chr21:16503802-16503824 5.81818 
chr21:16504498-16504535 5.18919 
chr21:16506286-16506334 5.79167 
chr21:16509683-16509696 6 
chr21:16510442-16510468 6 
chr21:16511542-16511582 5.325 
chr21:16512501-16512538 5.21622 
chr21:16514271-16514295 5.625 
chr21:16517952-16517981 5.27586 
chr21:16521416-16521448 5.75 
chr21:16524204-16524226 5.72727 
chr21:16525244-16525281 5.51351 
chr21:16525369-16525399 5.56667 
chr21:16527399-16527426 5.74074 
chr21:16528119-16528155 6 
chr21:16534041-16534064 5.91304 
chr21:16536333-16536354 5.57143 
chr21:16540265-16540277 6 
chr21:16541241-16541257 6 
chr21:16542380-16542401 6 
chr21:16544366-16544391 5.4 
chr21:16546318-16546331 6 
chr21:16548129-16548152 5.86957 
chr21:16548985-16549005 5.8 
chr21:16549559-16549586 5.2963 
chr21:16550124-16550147 5.86957 
chr21:16551940-16551956 6 
chr21:16552849-16552887 5.68421 
chr21:16552997-16553014 5.76471 
chr21:16557000-16557020 5.9 
chr21:16565055-16565114 5.86441 
chr21:16567213-16567227 6 
chr21:16567358-16567383 5.76 
chr21:16567680-16567694 6 
chr21:16571282-16571308 5.88462 
chr21:16573408-16573471 5.22222 
chr21:16583442-16583466 6 
chr21:16585322-16585355 5.51515 
chr21:16585779-16585805 5.73077 
chr21:16589389-16589421 5.8125 
chr21:16592025-16592074 5.91837 
chr21:16593044-16593104 5.68333 
chr21:16599682-16599705 6 
chr21:16600734-16600772 6 
chr21:16601231-16601251 5.7 
chr21:16602616-16602663 5.59574 
chr21:16602789-16602815 6 
chr21:16603236-16603265 5.24138 
chr21:16604895-16604924 5.41379 
chr21:16605879-16605912 5.36364 
chr21:16607568-16607583 5.93333 
chr21:16607603-16607629 5.96154 
chr21:16609549-16609570 5.95238 
chr21:16612076-16612112 6 
chr21:16612246-16612287 5.80488 
chr21:16615333-16615360 5.25926 
chr21:16616759-16616779 5.85 
chr21:16617816-16617835 6 
chr21:16620282-16620331 5.91837 
chr21:16627430-16627454 5.41667 
chr21:16628139-16628154 6 
chr21:16629299-16629341 5.35714 
chr21:16630633-16630682 5.5102 
chr21:16638087-16638118 5.41935 
chr21:16638467-16638486 5.78947 
chr21:16638951-16638976 5.4 
chr21:16639694-16639711 5.76471 
chr21:16641455-16641475 5.9 
chr21:16642246-16642310 5.85938 
chr21:16643194-16643209 5.86667 
chr21:16644342-16644381 6 
chr21:16652012-16652024 6 
chr21:16653660-16653675 5.93333 
chr21:16653991-16654016 5.92 
chr21:16655798-16655819 5.61905 
chr21:16657102-16657142 5.975 
chr21:16659613-16659629 5.875 
chr21:16661961-16661986 5.72 
chr21:16668760-16668828 5.77941 
chr21:16669643-16669659 5.8125 
chr21:16669746-16669783 5.59459 
chr21:16669793-16669836 6 
chr21:16671228-16671293 5.83077 
chr21:16672057-16672081 5.5 
chr21:16672169-16672203 5.85294 
chr21:16674580-16674605 5.8 
chr21:16674940-16674983 5.81395 
chr21:16675133-16675149 6 
chr21:16676001-16676036 5.42857 
chr21:16680250-16680464 5.91589 
chr21:16683256-16683281 5.48 
chr21:16686674-16686705 5.64516 
chr21:16688998-16689031 5.51515 
chr21:16690329-16690353 5.66667 
chr21:16691029-16691071 5.97619 
chr21:16692716-16692742 5.61538 
chr21:16692967-16692983 5.8125 
chr21:16698080-16698102 5.72727 
chr21:16698265-16698295 5.26667 
chr21:16698466-16698488 5.54545 
chr21:16710437-16710464 5.77778 
chr21:16711941-16711957 6 
chr21:16713300-16713313 6 
chr21:16721204-16721224 5.7 
chr21:16722552-16722574 5.72727 
chr21:16723185-16723207 5.90909 
chr21:16723695-16723719 5.91667 
chr21:16729643-16729663 6 
chr21:16732819-16732837 6 
chr21:16735629-16735658 5.68966 
chr21:16740517-16740550 5.30303 
chr21:16741619-16741646 5.92593 
chr21:16742340-16742363 5.65217 
chr21:16742818-16742836 5.72222 
chr21:16746822-16746846 5.5 
chr21:16747045-16747081 5.77778 
chr21:16757429-16757462 6 
chr21:16759870-16759889 6 
chr21:16760354-16760629 5.66182 
chr21:16760637-16760687 5.76 
chr21:16760702-16760839 5.62044 
chr21:16760850-16760950 5.52 
chr21:16768793-16768814 5.66667 
chr21:16769970-16769987 5.88235 
chr21:16770469-16770492 5.69565 
chr21:16771822-16771874 5.84615 
chr21:16771894-16771966 5.79167 
chr21:16771978-16772052 5.55405 
chr21:16776208-16776222 6 
chr21:16776653-16776691 5.42105 
chr21:16776814-16776832 6 
chr21:16777364-16777397 5.06061 
chr21:16784564-16784595 5.87097 
chr21:16785643-16785674 5.90323 
chr21:16793439-16793451 6 
chr21:16795813-16795847 5.41176 
chr21:16797234-16797265 5.48387 
chr21:16797293-16797328 5.2 
chr21:16800207-16800222 5.86667 
chr21:16801800-16801821 5.71429 
chr21:16802265-16802292 5.88889 
chr21:16804166-16804192 5.61538 
chr21:16804717-16804748 5.32258 
chr21:16805356-16805390 5.91176 
chr21:16807806-16807822 6 
chr21:16809071-16809088 5.76471 
chr21:16809960-16809978 5.72222 
chr21:16811528-16811573 5.75556 
chr21:16816520-16816533 6 
chr21:16819413-16819437 6 
chr21:16820438-16820470 5.65625 
chr21:16820484-16820560 5.42105 
chr21:16820703-16820722 5.84211 
chr21:16827423-16827456 5.39394 
chr21:16827467-16827512 5.91111 
chr21:16831613-16831629 6 
chr21:16838811-16838893 5.52439 
chr21:16841143-16841167 5.45833 
chr21:16842582-16842629 5.7234 
chr21:16843097-16843158 5.86885 
chr21:16843964-16844003 6 
chr21:16844741-16844756 5.86667 
chr21:16846700-16846745 5.42222 
chr21:16858888-16859024 5.54412 
chr21:16861210-16861241 5.74194 
chr21:16861607-16861639 5.9375 
chr21:16862151-16862169 5.88889 
chr21:16864551-16864571 5.7 
chr21:16865028-16865057 5.82759 
chr21:16867870-16867891 5.66667 
chr21:16875731-16875777 5.41304 
chr21:16877120-16877134 6 
chr21:16877715-16877736 5.7619 
chr21:16878224-16878248 5.5 
chr21:16880073-16880166 5.86022 
chr21:16882528-16882555 5.7037 
chr21:16884480-16884507 5.55556 
chr21:16888290-16888303 5.92308 
chr21:16888527-16888546 5.68421 
chr21:16890334-16890353 5.63158 
chr21:16890488-16890514 6 
chr21:16891760-16891825 5.72308 
chr21:16898335-16898380 5.24444 
chr21:16901876-16901900 5.83333 
chr21:16902614-16902653 5.97436 
chr21:16906413-16906429 6 
chr21:16907720-16907755 5.28571 
chr21:16908567-16908587 5.75 
chr21:16910766-16910828 5.22581 
chr21:16912966-16913005 5.92308 
chr21:16914047-16914066 5.68421 
chr21:16923096-16923120 5.45833 
chr21:16929194-16929222 5.39286 
chr21:16929616-16929639 5.73913 
chr21:16932586-16932617 5.67742 
chr21:16933149-16933162 6 
chr21:16933331-16933344 6 
chr21:16938510-16938558 5.9375 
chr21:16941343-16941408 5.44615 
chr21:16942362-16942374 6 
chr21:16943005-16943037 5.96875 
chr21:16944629-16944644 5.86667 
chr21:16945026-16945050 6 
chr21:16947422-16947461 5.17949 
chr21:16948005-16948018 6 
chr21:16949692-16949713 5.52381 
chr21:16954795-16954817 6 
chr21:16955326-16955360 5.29412 
chr21:16955827-16955855 5.57143 
chr21:16956710-16956735 5.72 
chr21:16958059-16958082 6 
chr21:16958293-16958341 5.64583 
chr21:16959780-16959812 5.78125 
chr21:16961019-16961037 5.83333 
chr21:16963982-16964003 6 
chr21:16968580-16968612 5.875 
chr21:16969143-16969196 5.90566 
chr21:16969858-16969900 5.78571 
chr21:16974012-16974036 5.91667 
chr21:16974156-16974266 5.87273 
chr21:16975877-16975896 5.68421 
chr21:16978223-16978380 5.57962 
chr21:16978416-16978477 5.68852 
chr21:16983093-16983115 5.77273 
chr21:16984142-16984177 5.4 
chr21:16985129-16985151 5.5 
chr21:16986163-16986253 5.95556 
chr21:16991360-16991380 5.85 
chr21:16991753-16991779 5.65385 
chr21:16995027-16995044 5.82353 
chr21:16997910-16998022 5.75893 
chr21:16999736-16999784 5.27083 
chr21:17000772-17000856 5.95238 
chr21:17000914-17000932 5.83333 
chr21:17001572-17001614 6 
chr21:17009217-17009236 5.78947 
chr21:17012611-17012649 6 
chr21:17013020-17013192 5.69767 
chr21:17017495-17017509 6 
chr21:17018183-17018211 5.60714 
chr21:17019355-17019397 5.38095 
chr21:17019937-17019959 5.54545 
chr21:17020735-17020752 5.76471 
chr21:17023959-17024005 5.21739 
chr21:17027090-17027117 5.22222 
chr21:17027523-17027537 6 
chr21:17031861-17031898 6 
chr21:17033822-17033848 5.57692 
chr21:17034213-17034244 5.87097 
chr21:17034309-17034401 5.53261 
chr21:17037187-17037213 5.61538 
chr21:17037366-17037381 5.86667 
chr21:17039742-17039763 5.80952 
chr21:17039888-17039926 5.73684 
chr21:17041535-17041555 5.85 
chr21:17042476-17042497 5.80952 
chr21:17044507-17044520 6 
chr21:17045824-17045842 5.88889 
chr21:17051101-17051129 5.57143 
chr21:17051153-17051185 6 
chr21:17052098-17052111 6 
chr21:17053012-17053034 6 
chr21:17056775-17056803 5.46429 
chr21:17060007-17060036 5.37931 
chr21:17060862-17060876 6 
chr21:17061746-17061810 5.59375 
chr21:17063027-17063108 5.83951 
chr21:17063273-17063297 5.625 
chr21:17063847-17063915 5.36765 
chr21:17066021-17066046 5.32 
chr21:17071636-17071670 5.35294 
chr21:17076988-17077054 5.60606 
chr21:17078757-17078880 5.8374 
chr21:17079519-17079562 5.13953 
chr21:17080940-17080958 6 
chr21:17081255-17081328 5.80822 
chr21:17081982-17082012 5.43333 
chr21:17084658-17084681 6 
chr21:17085078-17085097 6 
chr21:17085247-17085269 5.90909 
chr21:17086365-17086387 5.86364 
chr21:17086543-17086575 5.5625 
chr21:17086697-17086728 6 
chr21:17091380-17091403 5.56522 
chr21:17092544-17092580 5.97222 
chr21:17099953-17099981 5.5 
chr21:17100837-17100866 5.86207 
chr21:17102255-17102271 5.875 
chr21:17102680-17102700 6 
chr21:17103267-17103315 5.625 
chr21:17104986-17105009 5.82609 
chr21:17105450-17105462 6 
chr21:17106159-17106183 5.79167 
chr21:17108283-17108346 5.7619 
chr21:17108930-17108963 5.39394 
chr21:17109151-17109176 5.4 
chr21:17110226-17110239 5.92308 
chr21:17112957-17112988 5.93548 
chr21:17116637-17116658 5.61905 
chr21:17116902-17116920 5.77778 
chr21:17117349-17117370 6 
chr21:17117770-17117806 5.97222 
chr21:17118739-17118763 6 
chr21:17119778-17119818 5.2 
chr21:17119842-17119868 5.61538 
chr21:17120773-17120794 6 
chr21:17122500-17122551 5.80392 
chr21:17123171-17123190 6 
chr21:17135074-17135119 5.2 
chr21:17138938-17138955 5.88235 
chr21:17147753-17147781 5.82143 
chr21:17148058-17148076 5.77778 
chr21:17151766-17151824 5.31034 
chr21:17155911-17155936 5.8 
chr21:17156112-17156126 6 
chr21:17156288-17156310 5.59091 
chr21:17162969-17162981 6 
chr21:17165741-17165779 5.47368 
chr21:17167768-17167785 5.82353 
chr21:17170143-17170168 5.76 
chr21:17172844-17172865 5.66667 
chr21:17174776-17174804 5.5 
chr21:17176687-17176714 5.55556 
chr21:17176761-17176808 5.3617 
chr21:17177408-17177424 6 
chr21:17178721-17178766 5.51111 
chr21:17180865-17180887 6 
chr21:17184429-17184478 5.28571 
chr21:17189450-17189478 5.42857 
chr21:17189621-17189642 5.52381 
chr21:17189942-17189955 6 
chr21:17190592-17190616 5.58333 
chr21:17191679-17191720 5.26829 
chr21:17196813-17196933 5.7 
chr21:17200071-17200124 6 
chr21:17200158-17200191 5.57576 
chr21:17205336-17205377 5.46341 
chr21:17218425-17218494 5.88406 
chr21:17223822-17223841 6 
chr21:17225589-17225691 5.59804 
chr21:17226452-17226483 5.93548 
chr21:17228783-17228803 5.9 
chr21:17231443-17231468 5.44 
chr21:17231503-17231524 5.71429 
chr21:17232277-17232321 5.63636 
chr21:17233271-17233309 5.89474 
chr21:17233656-17233675 6 
chr21:17234639-17234655 5.8125 
chr21:17236350-17236367 6 
chr21:17237373-17237417 5.56818 
chr21:17238521-17238552 5.80645 
chr21:17244333-17244371 5.55263 
chr21:17245422-17245442 5.7 
chr21:17251629-17251673 5.59091 
chr21:17252675-17252694 5.78947 
chr21:17255741-17255756 6 
chr21:17256788-17256802 6 
chr21:17257250-17257276 5.92308 
chr21:17257900-17257926 5.42308 
chr21:17263682-17263724 6 
chr21:17264218-17264237 6 
chr21:17266119-17266139 5.65 
chr21:17270761-17270790 5.41379 
chr21:17275078-17275093 5.86667 
chr21:17275940-17275971 6 
chr21:17277284-17277317 5.75758 
chr21:17277841-17277855 6 
chr21:17279051-17279075 5.41667 
chr21:17279120-17279141 5.90476 
chr21:17280266-17280282 6 
chr21:17281604-17281629 5.36 
chr21:17282208-17282238 5.46667 
chr21:17282486-17282521 5.25714 
chr21:17282663-17282683 5.65 
chr21:17283129-17283148 5.89474 
chr21:17283542-17283572 5.56667 
chr21:17286873-17286911 5.71053 
chr21:17296732-17296771 5.28205 
chr21:17305020-17305054 5.38235 
chr21:17306754-17306773 5.94737 
chr21:17311779-17312010 5.95238 
chr21:17315076-17315089 5.92308 
chr21:17316878-17316897 5.84211 
chr21:17317912-17317934 5.86364 
chr21:17319729-17319763 5.35294 
chr21:17320417-17320448 5.3871 
chr21:17328825-17328840 6 
chr21:17331325-17331353 6 
chr21:17331674-17331745 5.77465 
chr21:17333167-17333187 6 
chr21:17333629-17333643 6 
chr21:17335453-17335467 6 
chr21:17337570-17337588 5.88889 
chr21:17338029-17338052 5.56522 
chr21:17339629-17339661 5.125 
chr21:17340233-17340261 6 
chr21:17342238-17342254 6 
chr21:17343489-17343548 5.66102 
chr21:17345213-17345237 5.41667 
chr21:17347146-17347197 5.78431 
chr21:17356170-17356200 5.33333 
chr21:17358081-17358093 6 
chr21:17359234-17359262 5.25 
chr21:17360064-17360103 5.64103 
chr21:17363043-17363064 5.80952 
chr21:17364060-17364154 5.26596 
chr21:17364171-17364214 5.34884 
chr21:17364290-17364347 5.26316 
chr21:17364416-17364442 5.61538 
chr21:17365554-17365578 5.83333 
chr21:17366345-17366378 5.15152 
chr21:17366945-17366977 5.6875 
chr21:17369476-17369502 5.84615 
chr21:17370037-17370088 5.29412 
chr21:17373950-17373971 5.61905 
chr21:17375703-17375720 6 
chr21:17377028-17377043 6 
chr21:17377293-17377309 6 
chr21:17378817-17378847 5.43333 
chr21:17380011-17380036 5.76 
chr21:17380597-17380621 6 
chr21:17381392-17381434 5.33333 
chr21:17381475-17381640 5.43636 
chr21:17384107-17384139 6 
chr21:17384951-17384964 6 
chr21:17387189-17387208 5.63158 
chr21:17391920-17391946 6 
chr21:17392878-17392918 5.65 
chr21:17395920-17395937 6 
chr21:17396617-17396632 6 
chr21:17401771-17401801 5.23333 
chr21:17402920-17402949 5.48276 
chr21:17407497-17407522 5.36 
chr21:17409008-17409025 6 
chr21:17409446-17409469 5.52174 
chr21:17416212-17416234 5.5 
chr21:17416967-17417053 5.24419 
chr21:17417563-17417595 5.375 
chr21:17419437-17419459 5.72727 
chr21:17425071-17425101 5.83333 
chr21:17425401-17425424 5.43478 
chr21:17427017-17427062 5.82222 
chr21:17432361-17432409 6 
chr21:17434014-17434033 5.89474 
chr21:17435104-17435120 5.9375 
chr21:17435482-17435498 5.875 
chr21:17435693-17435712 6 
chr21:17436026-17436061 5.82857 
chr21:17438571-17438620 5.97959 
chr21:17440831-17440885 5.61111 
chr21:17441387-17441410 5.56522 
chr21:17442389-17442433 5.45455 
chr21:17443396-17443423 5.51852 
chr21:17443770-17443797 5.40741 
chr21:17443889-17443901 6 
chr21:17449467-17449491 5.54167 
chr21:17453277-17453306 5.31034 
chr21:17453637-17453670 5.18182 
chr21:17454866-17454896 5.83333 
chr21:17457800-17457830 5.6 
chr21:17457962-17457977 6 
chr21:17461935-17461968 5.81818 
chr21:17463942-17463961 5.89474 
chr21:17466288-17466312 5.83333 
chr21:17467433-17467464 5.96774 
chr21:17467945-17468019 5.78378 
chr21:17469917-17469951 5.85294 
chr21:17476694-17476722 5.92857 
chr21:17477388-17477426 5.86842 
chr21:17485037-17485058 5.85714 
chr21:17487188-17487207 5.68421 
chr21:17487471-17487491 5.9 
chr21:17490709-17490742 5.33333 
chr21:17491482-17491508 5.46154 
chr21:17493047-17493074 5.92593 
chr21:17493502-17493557 5.41818 
chr21:17494082-17494098 5.9375 
chr21:17499797-17499818 5.61905 
chr21:17503345-17503362 5.94118 
chr21:17506378-17506399 6 
chr21:17509996-17510030 5.58824 
chr21:17511220-17511253 5.30303 
chr21:17511768-17511827 5.37288 
chr21:17514341-17514358 5.76471 
chr21:17516306-17516328 5.72727 
chr21:17517582-17517604 5.5 
chr21:17522221-17522254 6 
chr21:17526536-17526553 5.82353 
chr21:17527266-17527303 5.91892 
chr21:17529089-17529137 5.5 
chr21:17529996-17530008 6 
chr21:17532966-17532981 5.86667 
chr21:17533013-17533193 5.79444 
chr21:17533487-17533512 5.6 
chr21:17534082-17534095 6 
chr21:17536590-17536629 5.71795 
chr21:17538088-17538125 6 
chr21:17539380-17539400 5.65 
chr21:17539463-17539502 6 
chr21:17541031-17541059 5.64286 
chr21:17542572-17542596 5.75 
chr21:17542642-17542678 5.61111 
chr21:17543910-17543928 6 
chr21:17545231-17545286 5.78182 
chr21:17545963-17545990 5.77778 
chr21:17546852-17546884 5.40625 
chr21:17546969-17547005 5.44444 
chr21:17547040-17547129 5.47191 
chr21:17551238-17551259 5.95238 
chr21:17551306-17551338 5.8125 
chr21:17551564-17551597 5.30303 
chr21:17551668-17551692 6 
chr21:17554785-17554914 5.76744 
chr21:17555225-17555294 5.28986 
chr21:17555476-17555497 5.71429 
chr21:17555614-17555659 5.84444 
chr21:17556080-17556220 5.42143 
chr21:17556713-17556819 5.68868 
chr21:17557129-17557151 5.90909 
chr21:17559882-17559899 5.88235 
chr21:17560106-17560259 5.62092 
chr21:17561744-17561781 6 
chr21:17562928-17562951 5.56522 
chr21:17564637-17564651 6 
chr21:17566219-17566258 5.84615 
chr21:17569629-17569658 5.96552 
chr21:17570102-17570122 6 
chr21:17570273-17570291 5.77778 
chr21:17573956-17573987 5.29032 
chr21:17574568-17574582 6 
chr21:17576890-17576927 5.67568 
chr21:17577598-17577629 5.32258 
chr21:17580294-17580319 5.84 
chr21:17582003-17582025 6 
chr21:17589775-17589807 5.84375 
chr21:17589874-17589887 5.92308 
chr21:17590539-17590643 5.74038 
chr21:17591684-17591707 5.43478 
chr21:17592395-17592455 5.86667 
chr21:17593118-17593156 6 
chr21:17594082-17594099 6 
chr21:17594271-17594284 5.92308 
chr21:17594875-17594896 5.71429 
chr21:17599256-17599272 6 
chr21:17599318-17599336 5.77778 
chr21:17605749-17605838 5.74157 
chr21:17610279-17610332 5.4717 
chr21:17610341-17610424 5.77108 
chr21:17611828-17611873 5.95556 
chr21:17613082-17613104 5.54545 
chr21:17613662-17613695 5.66667 
chr21:17616104-17616132 5.57143 
chr21:17616760-17616789 5.68966 
chr21:17620353-17620391 6 
chr21:17620753-17620775 5.72727 
chr21:17621026-17621048 5.54545 
chr21:17622055-17622097 5.97619 
chr21:17623547-17623586 5.53846 
chr21:17623687-17623724 5.97297 
chr21:17625080-17625107 5.33333 
chr21:17626109-17626121 6 
chr21:17626800-17626834 5.38235 
chr21:17632227-17632279 5.76923 
chr21:17632901-17632932 5.80645 
chr21:17633054-17633082 6 
chr21:17636166-17636204 5.71053 
chr21:17638036-17638049 6 
chr21:17645435-17645452 6 
chr21:17645467-17645515 5.6875 
chr21:17646134-17646146 6 
chr21:17647004-17647035 5.3871 
chr21:17648044-17648088 5.47727 
chr21:17656979-17657024 5.95556 
chr21:17657268-17657286 5.72222 
chr21:17659700-17659726 5.46154 
chr21:17662548-17662567 5.68421 
chr21:17668372-17668393 6 
chr21:17669048-17669063 6 
chr21:17671929-17671953 5.95833 
chr21:17676435-17676459 5.5 
chr21:17678041-17678077 5.63889 
chr21:17683811-17683830 5.89474 
chr21:17686295-17686359 5.75 
chr21:17688248-17688273 5.48 
chr21:17688306-17688352 5.3913 
chr21:17688378-17688448 5.18571 
chr21:17688484-17688545 5.65574 
chr21:17688559-17688583 5.54167 
chr21:17689517-17689553 5.13889 
chr21:17691318-17691334 6 
chr21:17691950-17691982 5.8125 
chr21:17694749-17694783 5.38235 
chr21:17696915-17697030 5.35652 
chr21:17698243-17698291 5.77083 
chr21:17699262-17699281 5.78947 
chr21:17703629-17703662 5.33333 
chr21:17706449-17706487 5.81579 
chr21:17711284-17711319 5.51429 
chr21:17712279-17712336 5.7193 
chr21:17714472-17714503 5.64516 
chr21:17717161-17717183 5.54545 
chr21:17717480-17717508 5.21429 
chr21:17721214-17721239 5.44 
chr21:17723689-17723719 5.96667 
chr21:17725439-17725469 5.76667 
chr21:17729814-17729853 6 
chr21:17731883-17732203 5.64062 
chr21:17732222-17732586 5.6456 
chr21:17732657-17732687 5.53333 
chr21:17733861-17733884 6 
chr21:17734940-17734960 5.65 
chr21:17736803-17736831 5.60714 
chr21:17736915-17737004 5.49438 
chr21:17737017-17737060 5.48837 
chr21:17737651-17737670 6 
chr21:17737822-17737846 5.95833 
chr21:17738141-17738169 5.39286 
chr21:17738891-17738909 6 
chr21:17740695-17740739 5.40909 
chr21:17741055-17741067 6 
chr21:17741390-17741403 6 
chr21:17741553-17741582 6 
chr21:17743889-17743930 5.80488 
chr21:17744379-17744399 6 
chr21:17745183-17745209 5.46154 
chr21:17745479-17745510 5.51613 
chr21:17746533-17746554 5.52381 
chr21:17748362-17748386 5.375 
chr21:17750113-17750195 5.28049 
chr21:17752246-17752270 6 
chr21:17755867-17755882 5.93333 
chr21:17758260-17758301 5.65854 
chr21:17758679-17758714 5.91429 
chr21:17762866-17762893 5.92593 
chr21:17763238-17763254 5.9375 
chr21:17763645-17763664 5.78947 
chr21:17765619-17765642 6 
chr21:17772050-17772080 5.83333 
chr21:17772744-17772764 5.8 
chr21:17773051-17773073 6 
chr21:17773657-17773684 6 
chr21:17775641-17775675 5.70588 
chr21:17777825-17777845 5.7 
chr21:17778105-17778124 6 
chr21:17779832-17780047 5.46512 
chr21:17782142-17782236 5.85106 
chr21:17782350-17782378 5.78571 
chr21:17782446-17782465 5.63158 
chr21:17785428-17785489 5.93443 
chr21:17785824-17785850 5.30769 
chr21:17786018-17786035 5.88235 
chr21:17789913-17789937 6 
chr21:17792652-17792672 5.8 
chr21:17794225-17794253 5.53571 
chr21:17799967-17799981 6 
chr21:17801970-17802004 6 
chr21:17803013-17803040 5.44444 
chr21:17808129-17808150 5.90476 
chr21:17809620-17809647 5.7037 
chr21:17810441-17810470 5.2069 
chr21:17810653-17810672 5.84211 
chr21:17811944-17811987 5.55814 
chr21:17812703-17812726 5.73913 
chr21:17812776-17812820 5.54545 
chr21:17813150-17813176 5.26923 
chr21:17813868-17813901 5.9697 
chr21:17818475-17818500 5.48 
chr21:17818884-17818898 6 
chr21:17819711-17819740 5.44828 
chr21:17820550-17820579 5.65517 
chr21:17820971-17821014 5.4186 
chr21:17821030-17821113 5.90361 
chr21:17822102-17822123 5.57143 
chr21:17826408-17826449 5.80488 
chr21:17826587-17826617 5.73333 
chr21:17830842-17830860 5.72222 
chr21:17830871-17830889 5.94444 
chr21:17830909-17830936 5.62963 
chr21:17834737-17834776 6 
chr21:17838629-17838661 5.59375 
chr21:17846225-17846253 5.39286 
chr21:17848023-17848044 5.71429 
chr21:17848070-17848092 5.68182 
chr21:17850937-17850951 6 
chr21:17854074-17854154 5.975 
chr21:17854185-17854210 5.92 
chr21:17856423-17856536 5.77876 
chr21:17856547-17856569 5.72727 
chr21:17856718-17856757 6 
chr21:17856773-17856918 5.84828 
chr21:17856928-17856987 5.9322 
chr21:17859180-17859196 5.8125 
chr21:17860180-17860212 5.4375 
chr21:17860638-17860660 5.68182 
chr21:17863717-17863733 6 
chr21:17864045-17864081 5.69444 
chr21:17864399-17864444 5.64444 
chr21:17865860-17865890 5.46667 
chr21:17865986-17866030 5.20455 
chr21:17871815-17871841 5.65385 
chr21:17873177-17873212 5.4 
chr21:17875360-17875395 5.8 
chr21:17875899-17875927 5.89286 
chr21:17876565-17876596 5.41935 
chr21:17878022-17878037 6 
chr21:17881615-17881653 5.78947 
chr21:17889206-17889222 6 
chr21:17890474-17890527 5.56604 
chr21:17890814-17890906 5.54348 
chr21:17891885-17891908 5.43478 
chr21:17893203-17893257 5.66667 
chr21:17893765-17893796 5.6129 
chr21:17897056-17897085 5.44828 
chr21:17897593-17897621 5.28571 
chr21:17899539-17899562 5.91304 
chr21:17900396-17900415 6 
chr21:17900508-17900524 5.875 
chr21:17902040-17902076 6 
chr21:17902492-17902524 5.3125 
chr21:17907271-17907294 6 
chr21:17907329-17907345 6 
chr21:17907774-17907796 6 
chr21:17907815-17907867 5.67308 
chr21:17915284-17915319 5.62857 
chr21:17916689-17916712 5.6087 
chr21:17918633-17918651 6 
chr21:17920232-17920254 5.5 
chr21:17920800-17920822 5.90909 
chr21:17921702-17921717 5.93333 
chr21:17922096-17922112 6 
chr21:17923522-17923564 5.47619 
chr21:17924204-17924227 6 
chr21:17925547-17925578 5.32258 
chr21:17926410-17926453 5.2093 
chr21:17926991-17927016 5.48 
chr21:17927646-17927671 6 
chr21:17928092-17928115 5.47826 
chr21:17929298-17929326 6 
chr21:17930202-17930227 5.84 
chr21:17930858-17930879 6 
chr21:17931129-17931142 6 
chr21:17934857-17934885 5.42857 
chr21:17935694-17935721 5.77778 
chr21:17936709-17936730 5.90476 
chr21:17947211-17947314 5.59223 
chr21:17947853-17947885 5.9375 
chr21:17947905-17947933 5.57143 
chr21:17949629-17950006 5.80106 
chr21:17954535-17954552 6 
chr21:17955512-17955557 5.8 
chr21:17956632-17956673 5.7561 
chr21:17957113-17957146 6 
chr21:17960725-17960746 5.80952 
chr21:17961320-17961347 5.77778 
chr21:17963419-17963446 5.33333 
chr21:17968289-17968317 6 
chr21:17968675-17968695 5.8 
chr21:17969563-17969629 5.37879 
chr21:17971697-17971735 5.97368 
chr21:17971918-17971954 5.72222 
chr21:17976738-17976759 5.52381 
chr21:17979208-17979236 5.67857 
chr21:17980353-17980379 5.42308 
chr21:17983053-17983102 5.44898 
chr21:17984848-17984878 6 
chr21:17985929-17985960 5.90323 
chr21:17987783-17987812 5.44828 
chr21:17987906-17987923 5.88235 
chr21:17988886-17988911 6 
chr21:17990082-17990112 5.2 
chr21:17993551-17993588 5.48649 
chr21:17994555-17994581 5.80769 
chr21:17995176-17995197 6 
chr21:17999604-17999620 6 
chr21:18000549-18000568 5.89474 
chr21:18002636-18002660 5.5 
chr21:18005292-18005316 5.375 
chr21:18006533-18006547 5.92857 
chr21:18011713-18011749 5.25 
chr21:18013102-18013129 5.85185 
chr21:18013242-18013256 5.92857 
chr21:18015413-18015450 5.18919 
chr21:18019437-18019465 5.35714 
chr21:18019474-18019489 5.86667 
chr21:18026228-18026252 5.83333 
chr21:18027063-18027087 5.66667 
chr21:18028087-18028119 5.65625 
chr21:18028898-18028928 5.66667 
chr21:18030611-18030653 6 
chr21:18032347-18032366 5.73684 
chr21:18032918-18032954 5.94444 
chr21:18034815-18034827 6 
chr21:18035356-18035409 5.43396 
chr21:18036259-18036291 5.40625 
chr21:18036545-18036579 5.38235 
chr21:18038481-18038513 5.25 
chr21:18045422-18045442 6 
chr21:18047016-18047048 5.4375 
chr21:18052088-18052103 5.86667 
chr21:18054984-18055022 5.78947 
chr21:18055552-18055583 5.6129 
chr21:18059962-18059981 5.89474 
chr21:18060061-18060098 5.81081 
chr21:18062088-18062106 6 
chr21:18065610-18065639 5.37931 
chr21:18069575-18069606 5.87097 
chr21:18070820-18070855 5.14286 
chr21:18072227-18072246 5.68421 
chr21:18073260-18073272 6 
chr21:18073851-18073878 6 
chr21:18074629-18074649 5.6 
chr21:18080268-18080316 5.1875 
chr21:18083669-18083687 6 
chr21:18086532-18086583 5.78431 
chr21:18090601-18090629 5.35714 
chr21:18096366-18096397 5.22581 
chr21:18099866-18099892 5.42308 
chr21:18100766-18100787 6 
chr21:18102367-18102389 6 
chr21:18102683-18102712 6 
chr21:18103370-18103401 5.48387 
chr21:18105333-18105352 5.63158 
chr21:18105480-18105516 5.66667 
chr21:18110001-18110045 5.40909 
chr21:18115619-18115637 6 
chr21:18118233-18118259 5.5 
chr21:18119618-18120038 5.59048 
chr21:18121280-18121311 6 
chr21:18123862-18123889 5.66667 
chr21:18127553-18127624 5.8169 
chr21:18128123-18128152 5.82759 
chr21:18132407-18132426 5.63158 
chr21:18133349-18133367 6 
chr21:18134792-18134825 5.81818 
chr21:18135055-18135088 5.30303 
chr21:18136659-18136760 5.43564 
chr21:18136841-18136872 5.83871 
chr21:18140339-18140366 5.2963 
chr21:18141461-18141488 5.88889 
chr21:18142245-18142279 5.35294 
chr21:18144416-18144444 6 
chr21:18144520-18144568 5.54167 
chr21:18149636-18149664 5.53571 
chr21:18157286-18157313 5.88889 
chr21:18158398-18158429 5.51613 
chr21:18159016-18159028 6 
chr21:18159060-18159096 5.86111 
chr21:18163045-18163073 5.57143 
chr21:18163783-18163804 5.52381 
chr21:18170734-18170753 6 
chr21:18172503-18172530 5.59259 
chr21:18172888-18172906 5.88889 
chr21:18177479-18177504 5.32 
chr21:18178474-18178494 5.6 
chr21:18178715-18178749 5.55882 
chr21:18180883-18180912 5.48276 
chr21:18183689-18183714 5.8 
chr21:18184783-18184839 5.625 
chr21:18188354-18188373 6 
chr21:18189369-18189393 5.54167 
chr21:18190052-18190083 5.96774 
chr21:18190367-18190400 5.54545 
chr21:18190739-18190786 5.19149 
chr21:18191829-18191843 6 
chr21:18191861-18191885 5.41667 
chr21:18193373-18193415 5.59524 
chr21:18193531-18193601 5.32857 
chr21:18193935-18193969 5.17647 
chr21:18195521-18195694 5.93642 
chr21:18197295-18197313 5.83333 
chr21:18197947-18197978 5.45161 
chr21:18198104-18198132 5.60714 
chr21:18198141-18198212 5.67606 
chr21:18201135-18201168 5.30303 
chr21:18201492-18201509 6 
chr21:18201663-18201681 6 
chr21:18205387-18205402 6 
chr21:18206211-18206226 5.93333 
chr21:18212307-18212323 5.875 
chr21:18215743-18215775 5.8125 
chr21:18216926-18216945 5.78947 
chr21:18217176-18217197 5.66667 
chr21:18218138-18218176 5.86842 
chr21:18218208-18218231 5.78261 
chr21:18218980-18218994 6 
chr21:18222744-18222856 5.25893 
chr21:18223705-18223733 5.53571 
chr21:18225457-18225530 5.63014 
chr21:18226909-18226957 5.35417 
chr21:18226985-18227010 6 
chr21:18231712-18231728 6 
chr21:18233188-18233211 5.6087 
chr21:18234629-18234660 5.29032 
chr21:18237120-18237147 5.88889 
chr21:18237684-18237722 5.31579 
chr21:18238534-18238572 5.57895 
chr21:18240349-18240372 5.56522 
chr21:18240479-18240499 5.6 
chr21:18242311-18242337 5.65385 
chr21:18243644-18243692 5.52083 
chr21:18251604-18251638 5.85294 
chr21:18257247-18257286 5.46154 
chr21:18272260-18272312 5.23077 
chr21:18273426-18273445 5.68421 
chr21:18274056-18274095 5.35897 
chr21:18274961-18274991 5.33333 
chr21:18276946-18276972 5.34615 
chr21:18279559-18279593 5.85294 
chr21:18285290-18285317 5.2963 
chr21:18285999-18286050 5.60784 
chr21:18294204-18294222 5.77778 
chr21:18297593-18297616 5.56522 
chr21:18298302-18298349 5.95745 
chr21:18298706-18298730 5.5 
chr21:18299224-18299259 5.22857 
chr21:18301485-18301500 6 
chr21:18301613-18301632 6 
chr21:18302914-18302963 5.5102 
chr21:18305533-18305560 5.44444 
chr21:18306834-18306850 6 
chr21:18308712-18308730 6 
chr21:18309361-18309385 5.79167 
chr21:18310365-18310385 5.6 
chr21:18313433-18313463 5.8 
chr21:18314644-18314676 5.3125 
chr21:18315012-18315033 6 
chr21:18316642-18316662 6 
chr21:18320986-18321027 5.12195 
chr21:18322755-18322798 6 
chr21:18326178-18326217 5.61538 
chr21:18329960-18329974 5.92857 
chr21:18331447-18331478 5.29032 
chr21:18336254-18336282 5.21429 
chr21:18336579-18336619 5.925 
chr21:18337774-18337791 5.76471 
chr21:18340440-18340470 5.2 
chr21:18340929-18340955 5.42308 
chr21:18343156-18343264 5.42593 
chr21:18343362-18343549 5.56684 
chr21:18343564-18343598 5.61765 
chr21:18343642-18343668 5.5 
chr21:18343721-18343757 5.61111 
chr21:18343833-18343852 5.63158 
chr21:18343867-18344113 5.55285 
chr21:18344129-18344393 5.375 
chr21:18344606-18344642 5.33333 
chr21:18344745-18345629 5.68326 
chr21:18345858-18345882 6 
chr21:18346477-18346504 5.88889 
chr21:18347236-18347248 6 
chr21:18347955-18348054 5.85859 
chr21:18349624-18349670 6 
chr21:18351473-18351501 5.28571 
chr21:18354146-18354166 5.95 
chr21:18357653-18357682 5.24138 
chr21:18358134-18358160 5.38462 
chr21:18358669-18358693 5.41667 
chr21:18360890-18360918 5.25 
chr21:18361958-18361994 5.47222 
chr21:18364866-18364885 5.63158 
chr21:18365101-18365132 5.35484 
chr21:18365147-18365216 5.31884 
chr21:18368133-18368145 6 
chr21:18368675-18368718 5.18605 
chr21:18368803-18368828 5.56 
chr21:18369078-18369134 5.5 
chr21:18370466-18370490 5.5 
chr21:18374523-18374564 5.34146 
chr21:18376496-18376535 5.92308 
chr21:18380197-18380250 5.45283 
chr21:18380696-18380751 5.36364 
chr21:18382349-18382371 5.54545 
chr21:18383003-18383197 5.83505 
chr21:18385031-18385062 5.58065 
chr21:18385311-18385377 5.40909 
chr21:18387548-18387581 5.36364 
chr21:18388116-18388136 5.7 
chr21:18390189-18390211 5.81818 
chr21:18390963-18390987 5.625 
chr21:18392138-18392176 5.57895 
chr21:18392700-18392734 5.82353 
chr21:18392748-18392769 6 
chr21:18393645-18393702 5.52632 
chr21:18395090-18395135 5.86667 
chr21:18400050-18400092 5.90476 
chr21:18400248-18400263 5.93333 
chr21:18401865-18401904 5.30769 
chr21:18403555-18403573 6 
chr21:18404228-18404307 6 
chr21:18405564-18405585 6 
chr21:18407236-18407265 5.82759 
chr21:18408452-18408465 6 
chr21:18412557-18412589 5.84375 
chr21:18412612-18412626 6 
chr21:18412779-18412801 5.81818 
chr21:18415652-18415675 6 
chr21:18415776-18415805 5.62069 
chr21:18419088-18419105 5.76471 
chr21:18419217-18419252 6 
chr21:18426958-18426991 5.9697 
chr21:18434205-18434222 5.82353 
chr21:18434377-18434405 5.35714 
chr21:18435534-18435569 5.28571 
chr21:18441361-18441395 5.58824 
chr21:18441417-18441530 5.55752 
chr21:18444720-18444756 5.91667 
chr21:18445646-18445788 5.83803 
chr21:18446326-18446345 5.73684 
chr21:18454957-18454986 5.82759 
chr21:18455236-18455304 5.85294 
chr21:18456588-18456614 5.46154 
chr21:18456772-18456794 5.77273 
chr21:18457487-18457657 5.85294 
chr21:18459893-18459987 5.45745 
chr21:18459996-18460045 5.53061 
chr21:18460508-18460558 5.5 
chr21:18462961-18462983 5.68182 
chr21:18469129-18469160 5.09677 
chr21:18469263-18469285 5.54545 
chr21:18471640-18471671 5.35484 
chr21:18472666-18472721 5.92727 
chr21:18474531-18474558 5.37037 
chr21:18478691-18478728 5.32432 
chr21:18479032-18479056 5.45833 
chr21:18480482-18480500 5.77778 
chr21:18484398-18484422 5.875 
chr21:18488497-18488509 6 
chr21:18488792-18488834 5.61905 
chr21:18490726-18490744 6 
chr21:18492933-18492960 5.55556 
chr21:18493171-18493212 5.56098 
chr21:18499571-18499612 5.17073 
chr21:18502232-18502244 6 
chr21:18507366-18507394 5.92857 
chr21:18507564-18507585 5.80952 
chr21:18509908-18509934 6 
chr21:18510583-18510629 5.32609 
chr21:18511077-18511103 5.76923 
chr21:18511129-18511162 5.63636 
chr21:18511314-18511335 5.80952 
chr21:18511595-18511629 5.61765 
chr21:18511963-18511980 6 
chr21:18512909-18512930 6 
chr21:18513380-18513401 5.52381 
chr21:18515525-18515540 6 
chr21:18518354-18518378 5.83333 
chr21:18519224-18519268 5.68182 
chr21:18520629-18520659 5.46667 
chr21:18522476-18522499 6 
chr21:18534618-18534637 6 
chr21:18535235-18535274 5.17949 
chr21:18535769-18535781 6 
chr21:18541332-18541358 5.53846 
chr21:18541998-18542020 6 
chr21:18545872-18545918 5.43478 
chr21:18546605-18546620 6 
chr21:18548648-18548668 5.8 
chr21:18549789-18549803 6 
chr21:18551218-18551245 5.66667 
chr21:18552252-18552273 5.7619 
chr21:18553861-18553889 5.17857 
chr21:18557431-18557450 6 
chr21:18558884-18558906 6 
chr21:18560622-18560645 5.43478 
chr21:18568058-18568078 5.6 
chr21:18570155-18570284 5.75969 
chr21:18572285-18572326 5.73171 
chr21:18572608-18572629 5.90476 
chr21:18576061-18576081 5.65 
chr21:18578951-18578977 5.5 
chr21:18580993-18581011 5.94444 
chr21:18584072-18584112 5.2 
chr21:18585893-18585972 5.70886 
chr21:18594210-18594250 5.5 
chr21:18594262-18594285 5.65217 
chr21:18594638-18594656 5.83333 
chr21:18595652-18595668 5.9375 
chr21:18596491-18596527 5.25 
chr21:18596949-18597005 6 
chr21:18599784-18599814 5.3 
chr21:18600629-18600685 5.16071 
chr21:18604021-18604037 5.8125 
chr21:18604849-18604867 6 
chr21:18607454-18607473 6 
chr21:18607883-18607913 5.7 
chr21:18608629-18608647 5.77778 
chr21:18613690-18613716 5.26923 
chr21:18614006-18614026 6 
chr21:18619276-18619300 5.66667 
chr21:18625998-18626013 5.86667 
chr21:18626434-18626456 5.90909 
chr21:18627112-18627140 5.78571 
chr21:18628586-18628600 6 
chr21:18631788-18631818 6 
chr21:18633293-18633308 6 
chr21:18637232-18637268 5.22222 
chr21:18639165-18639190 5.44 
chr21:18640564-18640584 5.65 
chr21:18650689-18650706 5.94118 
chr21:18650744-18650781 6 
chr21:18653535-18653567 5.8125 
chr21:18655795-18655808 6 
chr21:18658667-18658684 5.82353 
chr21:18659336-18659361 5.6 
chr21:18661673-18661695 5.90909 
chr21:18661871-18661886 6 
chr21:18663818-18663846 5.60714 
chr21:18665391-18665421 5.76667 
chr21:18666865-18666912 5.78723 
chr21:18668377-18668410 5.27273 
chr21:18677729-18677767 5.86842 
chr21:18678905-18678991 5.51163 
chr21:18680317-18680339 5.54545 
chr21:18680576-18680609 6 
chr21:18681021-18681049 6 
chr21:18689654-18689670 6 
chr21:18692615-18692642 5.55556 
chr21:18692778-18692800 5.63636 
chr21:18693735-18693755 5.6 
chr21:18695692-18695714 5.5 
chr21:18698381-18698421 6 
chr21:18705668-18705688 5.7 
chr21:18705819-18705847 5.92857 
chr21:18706129-18706162 5.87879 
chr21:18706196-18706249 5.84906 
chr21:18706279-18706315 5.75 
chr21:18708154-18708194 5.825 
chr21:18709163-18709198 5.94286 
chr21:18709419-18709447 5.5 
chr21:18710175-18710202 5.81481 
chr21:18718269-18718290 5.52381 
chr21:18718834-18718855 5.61905 
chr21:18719818-18719846 5.32143 
chr21:18720969-18720987 6 
chr21:18721313-18721344 5.12903 
chr21:18721471-18721496 5.48 
chr21:18725044-18725058 6 
chr21:18726849-18726908 5.69492 
chr21:18728675-18728703 5.67857 
chr21:18728726-18728739 5.92308 
chr21:18730842-18730895 5.49057 
chr21:18733239-18733267 6 
chr21:18734121-18734136 6 
chr21:18734426-18734438 6 
chr21:18735787-18735800 6 
chr21:18736062-18736075 6 
chr21:18736629-18736709 5.6625 
chr21:18737275-18737304 5.34483 
chr21:18739445-18739459 6 
chr21:18740174-18740223 5.5102 
chr21:18740519-18740532 6 
chr21:18741169-18741187 5.72222 
chr21:18742226-18742323 5.69072 
chr21:18743962-18743975 5.92308 
chr21:18745143-18745170 5.7037 
chr21:18745277-18745305 5.42857 
chr21:18745372-18745398 5.38462 
chr21:18754223-18754286 5.74603 
chr21:18755592-18755629 5.13514 
chr21:18756464-18756480 5.875 
chr21:18762585-18762608 6 
chr21:18763826-18763866 6 
chr21:18763893-18763916 5.52174 
chr21:18765436-18765457 5.85714 
chr21:18765614-18765660 5.5 
chr21:18766554-18766577 6 
chr21:18767795-18767824 5.93103 
chr21:18768339-18768357 6 
chr21:18768947-18768965 5.94444 
chr21:18769984-18770304 5.60625 
chr21:18770422-18770480 5.31034 
chr21:18772378-18772520 5.82394 
chr21:18773284-18773367 5.46988 
chr21:18777017-18777035 5.72222 
chr21:18777752-18777784 5.3125 
chr21:18779889-18779907 6 
chr21:18780208-18780226 5.88889 
chr21:18781940-18781979 5.17949 
chr21:18782296-18782322 5.61538 
chr21:18783544-18783564 5.7 
chr21:18785522-18785553 5.64516 
chr21:18789488-18789506 6 
chr21:18789632-18789660 5.89286 
chr21:18790579-18790611 5.625 
chr21:18793410-18793438 5.57143 
chr21:18793867-18793887 5.75 
chr21:18794939-18794966 5.92593 
chr21:18795904-18795928 5.70833 
chr21:18797688-18797725 5.89189 
chr21:18798255-18798280 5.32 
chr21:18799226-18799254 6 
chr21:18800517-18800538 6 
chr21:18800575-18800604 6 
chr21:18800890-18800916 6 
chr21:18800950-18800987 6 
chr21:18803266-18803281 6 
chr21:18803638-18803658 6 
chr21:18804643-18804892 5.94378 
chr21:18805048-18805129 5.66667 
chr21:18805246-18805261 6 
chr21:18805983-18806008 5.44 
chr21:18807225-18807256 5.96774 
chr21:18808495-18808579 5.7619 
chr21:18812669-18812704 5.28571 
chr21:18816254-18816326 5.70833 
chr21:18816364-18816389 5.56 
chr21:18816599-18816612 6 
chr21:18818199-18818220 6 
chr21:18818929-18818959 5.6 
chr21:18819546-18819611 5.66154 
chr21:18819980-18820004 5.91667 
chr21:18820460-18820483 6 
chr21:18820915-18820952 5.59459 
chr21:18823100-18823117 5.94118 
chr21:18823176-18823196 6 
chr21:18823511-18823559 5.47917 
chr21:18824961-18824983 5.95455 
chr21:18825300-18825332 5.65625 
chr21:18825840-18825873 6 
chr21:18826327-18826347 6 
chr21:18827767-18827807 5.2 
chr21:18828432-18828452 5.7 
chr21:18829181-18829207 5.30769 
chr21:18829562-18829589 5.74074 
chr21:18832203-18832215 6 
chr21:18832245-18832273 5.71429 
chr21:18834101-18834127 6 
chr21:18834471-18834501 5.6 
chr21:18835448-18835464 6 
chr21:18836509-18836537 5.96429 
chr21:18836852-18836888 5.36111 
chr21:18838016-18838051 5.82857 
chr21:18838514-18838573 5.67797 
chr21:18839068-18839111 5.74419 
chr21:18840667-18840705 5.86842 
chr21:18840842-18840856 5.92857 
chr21:18841525-18841542 6 
chr21:18842056-18842076 6 
chr21:18842344-18842403 5.9322 
chr21:18842719-18842745 5.69231 
chr21:18843602-18843623 6 
chr21:18845804-18845825 5.80952 
chr21:18846292-18846319 5.44444 
chr21:18847632-18847659 5.2963 
chr21:18849244-18849266 6 
chr21:18849449-18849465 5.8125 
chr21:18849661-18849695 5.61765 
chr21:18849898-18849911 6 
chr21:18850277-18850304 6 
chr21:18850660-18850702 5.90476 
chr21:18851899-18851919 6 
chr21:18852788-18852813 5.76 
chr21:18853016-18853032 6 
chr21:18853938-18853968 5.83333 
chr21:18854873-18854919 6 
chr21:18855629-18855731 5.87255 
chr21:18856428-18856483 5.81818 
chr21:18856851-18856870 5.78947 
chr21:18857337-18857383 5.84783 
chr21:18858112-18858145 5.78788 
chr21:18858488-18858500 6 
chr21:18858966-18858979 6 
chr21:18859750-18859792 6 
chr21:18859933-18859963 5.7 
chr21:18862391-18862423 5.5 
chr21:18863277-18863290 6 
chr21:18864655-18864684 6 
chr21:18872774-18872790 5.8125 
chr21:18874412-18874425 6 
chr21:18875427-18875442 6 
chr21:18876421-18876435 6 
chr21:18876992-18877021 5.68966 
chr21:18877311-18877334 5.91304 
chr21:18878916-18878938 5.90909 
chr21:18879962-18879979 5.94118 
chr21:18881289-18881304 6 
chr21:18882596-18882664 5.5 
chr21:18882686-18882705 5.68421 
chr21:18882730-18882776 5.47826 
chr21:18883649-18883698 5.71429 
chr21:18885595-18885622 5.25926 
chr21:18886807-18886828 5.85714 
chr21:18887689-18887719 5.5 
chr21:18888339-18888390 5.37255 
chr21:18889261-18889283 5.54545 
chr21:18890559-18890595 5.41667 
chr21:18892294-18892348 5.55556 
chr21:18893636-18893651 6 
chr21:18894320-18894348 5.5 
chr21:18895977-18896021 5.77273 
chr21:18896168-18896191 5.73913 
chr21:18896346-18896380 5.82353 
chr21:18896893-18896915 6 
chr21:18899147-18899171 6 
chr21:18900101-18900140 5.97436 
chr21:18900379-18900404 5.8 
chr21:18901351-18901369 6 
chr21:18902249-18902274 6 
chr21:18902432-18902454 5.63636 
chr21:18903616-18903652 5.72222 
chr21:18904245-18904272 5.62963 
chr21:18906325-18906438 5.66372 
chr21:18910656-18910676 5.7 
chr21:18910964-18910980 6 
chr21:18913935-18913947 6 
chr21:18915390-18915407 6 
chr21:18917390-18917410 6 
chr21:18918089-18918110 5.80952 
chr21:18920799-18920818 5.78947 
chr21:18922165-18922187 5.59091 
chr21:18923711-18923733 5.77273 
chr21:18925222-18925253 5.67742 
chr21:18925929-18925952 5.86957 
chr21:18931973-18932004 5.64516 
chr21:18936258-18936274 6 
chr21:18936335-18936349 6 
chr21:18936639-18936662 5.65217 
chr21:18937026-18937065 5.41026 
chr21:18937581-18937629 5.64583 
chr21:18939264-18939291 5.92593 
chr21:18940027-18940055 5.28571 
chr21:18940443-18940459 6 
chr21:18940875-18940887 6 
chr21:18941675-18941692 5.82353 
chr21:18942007-18942031 5.54167 
chr21:18947274-18947364 5.66667 
chr21:18947484-18947520 5.91667 
chr21:18948405-18948417 6 
chr21:18949228-18949285 5.31579 
chr21:18949930-18949953 6 
chr21:18950145-18950167 5.54545 
chr21:18951583-18951615 5.53125 
chr21:18952490-18952511 5.71429 
chr21:18954238-18954272 5.97059 
chr21:18956351-18956375 5.75 
chr21:18957140-18957162 5.90909 
chr21:18958696-18958750 5.7037 
chr21:18959030-18959068 5.5 
chr21:18967300-18967329 5.37931 
chr21:18969944-18969972 5.78571 
chr21:18971793-18971807 6 
chr21:18972973-18973018 5.46667 
chr21:18973834-18973860 5.61538 
chr21:18976789-18976801 6 
chr21:18977398-18977419 5.57143 
chr21:18979707-18979737 5.26667 
chr21:18988653-18988666 6 
chr21:18989618-18989641 6 
chr21:18990842-18990861 5.89474 
chr21:18991649-18991693 5.61364 
chr21:18991725-18991753 5.82143 
chr21:18991914-18991931 5.76471 
chr21:18997811-18997846 5.22857 
chr21:19000247-19000278 5.51613 
chr21:19001679-19001691 6 
chr21:19001705-19001731 5.80769 
chr21:19001881-19001925 5.52273 
chr21:19002126-19002164 5.81579 
chr21:19002950-19002981 5.83871 
chr21:19005184-19005199 5.93333 
chr21:19007052-19007075 6 
chr21:19009435-19009450 6 
chr21:19009594-19009613 5.63158 
chr21:19009866-19009940 5.74324 
chr21:19010332-19010357 5.48 
chr21:19012258-19012279 5.66667 
chr21:19014032-19014057 5.48 
chr21:19014629-19014649 5.85 
chr21:19014804-19014834 5.93333 
chr21:19015324-19015361 5.67568 
chr21:19017290-19017335 5.66667 
chr21:19019203-19019226 6 
chr21:19020129-19020155 5.69231 
chr21:19023047-19023076 5.27586 
chr21:19023535-19023548 6 
chr21:19024946-19024965 5.68421 
chr21:19025603-19025633 5.4 
chr21:19025882-19025911 5.58621 
chr21:19026663-19026676 6 
chr21:19033997-19034023 5.73077 
chr21:19034332-19034348 6 
chr21:19035110-19035129 5.89474 
chr21:19038154-19038174 5.7 
chr21:19038559-19038574 5.93333 
chr21:19040436-19040452 6 
chr21:19042651-19042668 6 
chr21:19043418-19043443 5.88 
chr21:19046037-19046055 6 
chr21:19048230-19048256 5.65385 
chr21:19050229-19050242 6 
chr21:19050309-19050344 5.28571 
chr21:19052354-19052367 6 
chr21:19052936-19052948 6 
chr21:19055756-19055774 5.88889 
chr21:19056138-19056191 5.88679 
chr21:19057597-19057629 5.90625 
chr21:19063674-19063687 6 
chr21:19064804-19064832 5.75 
chr21:19065585-19065607 5.90909 
chr21:19066413-19066428 6 
chr21:19068034-19068084 5.76 
chr21:19070146-19070184 5.84211 
chr21:19070874-19070909 5.65714 
chr21:19072651-19072666 5.93333 
chr21:19073349-19073377 5.71429 
chr21:19073665-19073696 5.90323 
chr21:19074373-19074406 5.27273 
chr21:19075355-19075376 5.57143 
chr21:19075835-19075874 5.97436 
chr21:19076284-19076306 5.59091 
chr21:19082515-19082532 5.94118 
chr21:19083377-19083394 6 
chr21:19084609-19084673 5.53125 
chr21:19089956-19089980 5.95833 
chr21:19090419-19090431 6 
chr21:19090947-19090979 5.53125 
chr21:19094530-19094546 6 
chr21:19097390-19097424 5.73529 
chr21:19100152-19100193 5.73171 
chr21:19102789-19102824 5.74286 
chr21:19104055-19104114 5.77966 
chr21:19104271-19104287 6 
chr21:19107080-19107117 5.45946 
chr21:19107533-19107545 6 
chr21:19109617-19109644 5.66667 
chr21:19117262-19117280 6 
chr21:19117487-19117506 6 
chr21:19117797-19117812 6 
chr21:19120336-19120398 5.69355 
chr21:19125421-19125443 5.72727 
chr21:19125855-19125886 5.58065 
chr21:19127385-19127415 5.53333 
chr21:19127502-19127532 6 
chr21:19127549-19127563 6 
chr21:19128332-19128349 6 
chr21:19134555-19134596 5.70732 
chr21:19136850-19136879 5.86207 
chr21:19137672-19137751 5.35443 
chr21:19138708-19138747 5.74359 
chr21:19145814-19145842 5.28571 
chr21:19149166-19149189 5.6087 
chr21:19149303-19149330 5.55556 
chr21:19150503-19150530 5.2963 
chr21:19150640-19150682 5.47619 
chr21:19150792-19150819 5.74074 
chr21:19154227-19154253 5.92308 
chr21:19158608-19158635 5.74074 
chr21:19160430-19160463 5.45455 
chr21:19161570-19161602 5.9375 
chr21:19162766-19162797 5.67742 
chr21:19169899-19169922 5.65217 
chr21:19170229-19170287 5.44828 
chr21:19181304-19181329 5.56 
chr21:19182689-19182720 5.64516 
chr21:19185129-19185152 5.91304 
chr21:19186036-19186049 5.92308 
chr21:19186291-19186336 5.24444 
chr21:19193743-19193780 5.81081 
chr21:19194216-19194236 5.7 
chr21:19199094-19199106 6 
chr21:19199827-19199843 6 
chr21:19200684-19200723 5.35897 
chr21:19201105-19201129 5.45833 
chr21:19203084-19203129 5.37778 
chr21:19203654-19203672 6 
chr21:19204898-19204932 5.32353 
chr21:19206924-19206953 5.31034 
chr21:19209067-19209102 5.17143 
chr21:19209274-19209304 5.3 
chr21:19212706-19212742 5.91667 
chr21:19216042-19216057 5.86667 
chr21:19217498-19217528 5.43333 
chr21:19217858-19217885 5.22222 
chr21:19220553-19220571 5.72222 
chr21:19224235-19224270 5.57143 
chr21:19225576-19225600 5.66667 
chr21:19227663-19227700 5.13514 
chr21:19229729-19229750 5.85714 
chr21:19231489-19231510 5.52381 
chr21:19232515-19232554 5.5641 
chr21:19235388-19235466 5.66667 
chr21:19235940-19235952 6 
chr21:19237276-19237293 6 
chr21:19237862-19237875 6 
chr21:19245584-19245621 5.35135 
chr21:19249575-19249629 5.53704 
chr21:19249635-19249665 5.53333 
chr21:19250734-19250755 5.71429 
chr21:19251948-19251981 5.57576 
chr21:19252701-19252719 5.72222 
chr21:19253673-19253708 5.65714 
chr21:19255250-19255289 5.61538 
chr21:19261173-19261220 5.23404 
chr21:19261238-19261252 5.92857 
chr21:19263767-19263783 5.875 
chr21:19266444-19266468 5.66667 
chr21:19267505-19267522 6 
chr21:19274455-19274506 6 
chr21:19275919-19275947 5.25 
chr21:19278846-19278887 5.60976 
chr21:19280394-19280420 5.96154 
chr21:19283654-19283673 6 
chr21:19284225-19284264 5.25641 
chr21:19284450-19284468 6 
chr21:19285391-19285426 5.57143 
chr21:19290193-19290219 5.80769 
chr21:19290509-19290535 5.42308 
chr21:19293382-19293400 5.83333 
chr21:19295779-19295791 6 
chr21:19299294-19299533 5.86192 
chr21:19302133-19302155 6 
chr21:19302386-19302417 5.35484 
chr21:19306354-19306373 5.89474 
chr21:19306543-19306560 5.76471 
chr21:19306747-19306759 6 
chr21:19309398-19309412 6 
chr21:19310779-19310805 6 
chr21:19311829-19311856 5.40741 
chr21:19313603-19313621 6 
chr21:19313764-19313776 6 
chr21:19317656-19317673 5.94118 
chr21:19319249-19319269 5.95 
chr21:19319844-19319879 5.71429 
chr21:19320618-19320639 5.85714 
chr21:19322284-19322329 5.31111 
chr21:19322814-19322847 6 
chr21:19323424-19323456 6 
chr21:19324511-19324527 6 
chr21:19325783-19325804 5.57143 
chr21:19326325-19326358 5.57576 
chr21:19327110-19327248 5.37681 
chr21:19330024-19330068 5.84091 
chr21:19335380-19335408 5.89286 
chr21:19336969-19336994 5.36 
chr21:19337088-19337129 5.2439 
chr21:19337741-19337798 5.64912 
chr21:19342498-19342532 5.23529 
chr21:19342899-19342927 5.5 
chr21:19345711-19345747 5.97222 
chr21:19346177-19346203 5.26923 
chr21:19346574-19346601 5.74074 
chr21:19347236-19347273 5.62162 
chr21:19348587-19348610 6 
chr21:19349020-19349068 5.1875 
chr21:19350235-19350254 5.78947 
chr21:19351033-19351075 5.85714 
chr21:19355002-19355033 5.67742 
chr21:19356219-19356238 5.68421 
chr21:19358445-19358493 5.47917 
chr21:19360687-19360727 5.75 
chr21:19360855-19360874 5.63158 
chr21:19362479-19362521 5.2381 
chr21:19362538-19362607 5.21739 
chr21:19363975-19363988 6 
chr21:19364176-19364197 5.57143 
chr21:19365035-19365055 6 
chr21:19373180-19373203 6 
chr21:19374090-19374108 6 
chr21:19375437-19375459 5.81818 
chr21:19375686-19375754 5.32353 
chr21:19375982-19376014 5.40625 
chr21:19376924-19376939 5.86667 
chr21:19378668-19378690 5.95455 
chr21:19380629-19380647 6 
chr21:19382435-19382460 6 
chr21:19382614-19382659 5.82222 
chr21:19385390-19385428 5.5 
chr21:19385939-19385964 5.84 
chr21:19391965-19391992 5.33333 
chr21:19397901-19397926 5.6 
chr21:19400526-19400660 5.83582 
chr21:19401016-19401035 6 
chr21:19420870-19420884 6 
chr21:19424013-19424039 5.34615 
chr21:19426216-19426237 5.66667 
chr21:19426255-19426323 5.45588 
chr21:19426463-19426526 5.66667 
chr21:19428642-19428697 5.58182 
chr21:19432767-19432789 6 
chr21:19434021-19434051 5.4 
chr21:19435193-19435224 5.54839 
chr21:19436169-19436195 5.57692 
chr21:19436512-19436568 5.71429 
chr21:19437056-19437112 5.28571 
chr21:19437457-19437494 5.18919 
chr21:19440366-19440397 5.32258 
chr21:19440492-19440526 5.70588 
chr21:19441839-19441871 5.5625 
chr21:19442230-19442348 5.66949 
chr21:19442375-19442399 5.875 
chr21:19443464-19443478 6 
chr21:19444020-19444082 5.82258 
chr21:19451774-19451805 5.35484 
chr21:19453999-19454016 5.76471 
chr21:19457238-19457274 6 
chr21:19458359-19458380 6 
chr21:19461231-19461255 5.41667 
chr21:19463041-19463059 5.88889 
chr21:19467441-19467488 5.2766 
chr21:19471694-19471730 5.5 
chr21:19472397-19472414 5.88235 
chr21:19474259-19474284 5.4 
chr21:19478789-19478826 6 
chr21:19481155-19481190 5.88571 
chr21:19482881-19482901 6 
chr21:19486746-19486782 5.36111 
chr21:19488615-19488643 5.85714 
chr21:19490001-19490058 5.66667 
chr21:19497883-19497923 5.5 
chr21:19499989-19500013 6 
chr21:19500613-19500671 5.94828 
chr21:19500989-19501002 5.92308 
chr21:19502188-19502253 5.75385 
chr21:19503426-19503481 5.70909 
chr21:19504186-19504212 5.26923 
chr21:19506308-19506333 5.48 
chr21:19508422-19508452 6 
chr21:19509036-19509144 5.57407 
chr21:19510189-19510210 5.61905 
chr21:19511872-19511903 5.3871 
chr21:19512183-19512196 6 
chr21:19513607-19513629 5.5 
chr21:19517752-19517774 6 
chr21:19518262-19518299 5.75676 
chr21:19518450-19518462 6 
chr21:19518766-19518793 5.40741 
chr21:19520994-19521029 5.57143 
chr21:19523399-19523425 5.84615 
chr21:19524305-19524350 5.91111 
chr21:19528768-19528821 5.41509 
chr21:19531155-19531182 5.88889 
chr21:19532635-19532657 5.59091 
chr21:19532791-19532803 6 
chr21:19533899-19533918 5.63158 
chr21:19534728-19534808 5.775 
chr21:19536994-19537020 5.69231 
chr21:19539518-19539568 5.92 
chr21:19539626-19539639 6 
chr21:19541743-19541779 5.58333 
chr21:19542003-19542044 5.14634 
chr21:19543515-19543529 6 
chr21:19546415-19546428 6 
chr21:19546440-19546473 6 
chr21:19547565-19547593 5.32143 
chr21:19553414-19553432 5.77778 
chr21:19553706-19553733 5.7037 
chr21:19557313-19557353 5.6 
chr21:19558712-19558733 5.7619 
chr21:19561946-19561964 6 
chr21:19565035-19565064 5.37931 
chr21:19566014-19566077 5.71429 
chr21:19567315-19567382 5.77612 
chr21:19574117-19574134 6 
chr21:19576793-19576815 5.90909 
chr21:19578054-19578066 6 
chr21:19579180-19579215 5.85714 
chr21:19579976-19579997 6 
chr21:19580465-19580495 5.8 
chr21:19582278-19582292 6 
chr21:19583457-19583493 6 
chr21:19588415-19588444 5.31034 
chr21:19592686-19592741 5.34545 
chr21:19595629-19595654 5.44 
chr21:19605206-19605234 5.67857 
chr21:19605259-19605326 5.50746 
chr21:19612247-19612274 5.44444 
chr21:19617346-19617369 5.52174 
chr21:19617439-19617468 5.41379 
chr21:19620298-19620345 5.31915 
chr21:19620899-19621464 5.66726 
chr21:19622758-19622782 5.95833 
chr21:19623724-19623748 6 
chr21:19623768-19623798 5.83333 
chr21:19623833-19624108 5.49091 
chr21:19624119-19624145 5.38462 
chr21:19629738-19629756 5.83333 
chr21:19632426-19632459 5.36364 
chr21:19633137-19633186 5.71429 
chr21:19634332-19634376 5.38636 
chr21:19636918-19636946 5.85714 
chr21:19637485-19637634 5.81879 
chr21:19642514-19642544 5.8 
chr21:19643902-19643924 5.90909 
chr21:19645044-19645084 5.575 
chr21:19647129-19647149 5.8 
chr21:19649072-19649088 6 
chr21:19651240-19651259 6 
chr21:19651394-19651421 5.33333 
chr21:19651629-19651655 6 
chr21:19652892-19652926 5.94118 
chr21:19654414-19654437 6 
chr21:19655840-19655893 5.33962 
chr21:19657317-19657337 5.7 
chr21:19660018-19660046 5.32143 
chr21:19660845-19660865 6 
chr21:19666320-19666361 5.26829 
chr21:19668641-19668679 5.26316 
chr21:19670150-19670184 5.5 
chr21:19670565-19670588 5.65217 
chr21:19672433-19672467 5.44118 
chr21:19672503-19672680 5.81356 
chr21:19675225-19675244 6 
chr21:19675657-19675724 5.40299 
chr21:19677500-19677518 6 
chr21:19680693-19680717 6 
chr21:19681876-19681908 5.875 
chr21:19683250-19683266 6 
chr21:19684960-19684983 5.43478 
chr21:19685537-19685581 5.34091 
chr21:19685648-19685673 5.68 
chr21:19685693-19685724 5.70968 
chr21:19686122-19686143 5.80952 
chr21:19687806-19687829 5.73913 
chr21:19687982-19688005 5.73913 
chr21:19688336-19688358 5.81818 
chr21:19690009-19690029 5.7 
chr21:19690072-19690227 5.85806 
chr21:19690723-19690748 6 
chr21:19691695-19691721 5.80769 
chr21:19691739-19691757 6 
chr21:19693666-19693682 6 
chr21:19694629-19694655 5.38462 
chr21:19697261-19697292 5.22581 
chr21:19697389-19697403 6 
chr21:19698137-19698171 5.85294 
chr21:19700368-19700384 5.875 
chr21:19701746-19701774 5.42857 
chr21:19702036-19702093 5.12281 
chr21:19703389-19703403 6 
chr21:19705855-19705880 5.6 
chr21:19711006-19711064 5.72414 
chr21:19713549-19713565 6 
chr21:19713941-19713971 5.66667 
chr21:19715018-19715057 5.5641 
chr21:19718057-19718074 6 
chr21:19719985-19720009 5.375 
chr21:19721817-19721839 5.54545 
chr21:19727636-19727662 5.5 
chr21:19734952-19734977 5.44 
chr21:19735198-19735227 5.7931 
chr21:19736486-19736522 5.72222 
chr21:19737766-19738072 5.7451 
chr21:19739471-19739500 5.44828 
chr21:19741948-19741980 5.53125 
chr21:19742142-19742173 5.25806 
chr21:19743205-19743238 5.42424 
chr21:19744269-19744294 5.44 
chr21:19744318-19744375 5.17544 
chr21:19744415-19744451 6 
chr21:19746796-19746816 6 
chr21:19751153-19751165 6 
chr21:19752484-19752601 5.44444 
chr21:19757393-19757422 5.72414 
chr21:19758882-19758927 5.4 
chr21:19759912-19759972 5.81667 
chr21:19761379-19761561 5.65385 
chr21:19761575-19761597 5.72727 
chr21:19763566-19763581 6 
chr21:19766487-19766511 5.375 
chr21:19766832-19766923 5.61538 
chr21:19769090-19769163 5.86301 
chr21:19774844-19774857 6 
chr21:19776469-19776501 5.46875 
chr21:19777224-19777249 5.96 
chr21:19779738-19779778 5.925 
chr21:19782129-19782270 5.69504 
chr21:19782613-19782640 5.7037 
chr21:19785040-19785059 6 
chr21:19785511-19785720 5.81818 
chr21:19785901-19785913 6 
chr21:19786248-19786272 5.54167 
chr21:19786431-19786459 5.21429 
chr21:19790163-19790227 5.3125 
chr21:19791537-19791555 6 
chr21:19794301-19794313 6 
chr21:19795726-19795738 6 
chr21:19797204-19797273 5.47826 
chr21:19797304-19797344 5.325 
chr21:19805980-19805998 6 
chr21:19806602-19806629 5.44444 
chr21:19810641-19810660 5.63158 
chr21:19810788-19810808 5.6 
chr21:19811311-19811334 5.43478 
chr21:19812689-19812701 6 
chr21:19813598-19813634 5.80556 
chr21:19813923-19813953 5.9 
chr21:19813978-19814018 6 
chr21:19815325-19815339 6 
chr21:19819191-19819203 6 
chr21:19819389-19819428 5.38462 
chr21:19819757-19819771 6 
chr21:19822176-19822213 5.83784 
chr21:19824200-19824256 5.71429 
chr21:19824648-19824678 5.36667 
chr21:19825701-19825748 5.38298 
chr21:19831584-19831604 6 
chr21:19834608-19834629 5.57143 
chr21:19834868-19834883 6 
chr21:19835560-19835595 5.94286 
chr21:19836490-19836515 6 
chr21:19839718-19839738 6 
chr21:19840234-19840298 5.35938 
chr21:19842404-19842432 5.42857 
chr21:19843522-19843540 5.83333 
chr21:19844773-19844820 5.91489 
chr21:19846300-19846328 5.60714 
chr21:19846432-19846467 5.25714 
chr21:19846491-19846524 5.27273 
chr21:19848922-19848948 5.46154 
chr21:19854908-19854926 5.77778 
chr21:19855129-19855183 5.40741 
chr21:19856827-19856870 5.48837 
chr21:19860412-19860439 5.48148 
chr21:19866395-19866417 5.59091 
chr21:19866846-19866864 5.88889 
chr21:19867066-19867092 5.76923 
chr21:19869060-19869081 5.85714 
chr21:19869698-19869728 5.83333 
chr21:19871937-19871952 5.86667 
chr21:19873010-19873030 5.9 
chr21:19875801-19875824 5.47826 
chr21:19877022-19877062 6 
chr21:19878644-19878660 5.8125 
chr21:19879249-19879274 5.76 
chr21:19880156-19880204 5.58333 
chr21:19885164-19885209 6 
chr21:19886168-19886193 6 
chr21:19887557-19887584 5.77778 
chr21:19887629-19887651 5.81818 
chr21:19888752-19888775 5.43478 
chr21:19891427-19891499 5.63889 
chr21:19894521-19894537 5.875 
chr21:19898432-19898453 5.71429 
chr21:19898478-19898531 5.37736 
chr21:19899817-19899829 6 
chr21:19900673-19900699 5.53846 
chr21:19900858-19900902 5.65909 
chr21:19902629-19902665 5.5 
chr21:19902705-19902733 5.39286 
chr21:19902844-19902870 5.34615 
chr21:19903458-19903482 5.75 
chr21:19903779-19903805 5.69231 
chr21:19906805-19906829 6 
chr21:19909291-19909334 5.48837 
chr21:19909934-19909946 6 
chr21:19910493-19910525 5.28125 
chr21:19911843-19911866 5.56522 
chr21:19913360-19913401 5.5122 
chr21:19913549-19913573 5.5 
chr21:19916454-19916497 5.25581 
chr21:19916821-19916850 5.86207 
chr21:19920942-19920984 5.2381 
chr21:19920993-19921017 5.45833 
chr21:19921064-19921083 5.89474 
chr21:19922212-19922258 5.6087 
chr21:19923407-19923429 5.90909 
chr21:19928059-19928084 5.36 
chr21:19929385-19929414 5.27586 
chr21:19930252-19930275 5.47826 
chr21:19932574-19932609 5.65714 
chr21:19943304-19943323 5.68421 
chr21:19944521-19944597 5.60526 
chr21:19945028-19945056 5.32143 
chr21:19946040-19946077 5.89189 
chr21:19949281-19949301 5.9 
chr21:19950399-19950434 5.71429 
chr21:19955293-19955309 5.875 
chr21:19960488-19960522 5.73529 
chr21:19962356-19962375 6 
chr21:19962872-19962902 5.3 
chr21:19964348-19964361 5.92308 
chr21:19966407-19966441 5.64706 
chr21:19967629-19967668 5.30769 
chr21:19968400-19968431 5.32258 
chr21:19969535-19969555 5.65 
chr21:19970804-19970821 6 
chr21:19972160-19972196 5.86111 
chr21:19973395-19973416 5.95238 
chr21:19976224-19976253 5.58621 
chr21:19981447-19981495 5.5 
chr21:19981736-19981758 5.54545 
chr21:19984878-19984906 6 
chr21:19985512-19985548 6 
chr21:19987351-19987370 5.89474 
chr21:19991434-19991471 5.27027 
chr21:19991902-19991931 5.55172 
chr21:19992328-19992343 5.86667 
chr21:19997894-19997915 5.80952 
chr21:19997928-19997958 5.26667 
chr21:19998192-19998228 5.36111 
chr21:19999783-19999814 5.54839 
chr21:20000469-20000488 6 
chr21:20000504-20000520 5.9375 
chr21:20002467-20002488 5.85714 
chr21:20003369-20003401 5.3125 
chr21:20004158-20004179 5.57143 
chr21:20004832-20004860 5.82143 
chr21:20007805-20007845 6 
chr21:20009129-20009148 5.63158 
chr21:20010779-20010804 5.32 
chr21:20011092-20011124 5.5625 
chr21:20011209-20011258 5.4898 
chr21:20012466-20012496 5.56667 
chr21:20020486-20020557 5.70423 
chr21:20022874-20022903 6 
chr21:20023889-20023927 5.18421 
chr21:20024579-20024598 6 
chr21:20025230-20025243 6 
chr21:20026629-20026649 5.95 
chr21:20027614-20027632 5.94444 
chr21:20029373-20029424 5.56863 
chr21:20031982-20032003 5.61905 
chr21:20032021-20032042 5.57143 
chr21:20033282-20033311 5.86207 
chr21:20034068-20034087 5.78947 
chr21:20034154-20034173 5.84211 
chr21:20036068-20036096 5.82143 
chr21:20037082-20037097 6 
chr21:20038759-20038837 5.5 
chr21:20041557-20041579 5.86364 
chr21:20042090-20042129 6 
chr21:20043593-20043615 5.77273 
chr21:20046855-20046884 5.51724 
chr21:20047939-20047960 5.61905 
chr21:20054337-20054364 5.2963 
chr21:20054899-20054934 5.54286 
chr21:20055811-20055834 5.78261 
chr21:20056861-20056893 5.71875 
chr21:20057038-20057096 5.74138 
chr21:20057625-20057646 5.52381 
chr21:20064426-20064450 6 
chr21:20067847-20067874 6 
chr21:20068463-20068501 5.71053 
chr21:20069027-20069050 5.43478 
chr21:20070151-20070172 5.71429 
chr21:20074542-20074594 5.28846 
chr21:20074795-20074823 5.42857 
chr21:20076829-20076892 5.26984 
chr21:20077252-20077281 5.31034 
chr21:20079226-20079325 5.48485 
chr21:20080199-20080223 5.54167 
chr21:20080777-20080800 5.52174 
chr21:20081035-20081066 5.25806 
chr21:20082262-20082299 5.62162 
chr21:20083020-20083053 5.63636 
chr21:20087125-20087182 5.47368 
chr21:20087376-20087448 5.51389 
chr21:20088629-20088695 5.45455 
chr21:20088991-20089049 5.53448 
chr21:20090757-20090797 5.3 
chr21:20092854-20092867 6 
chr21:20094945-20094967 5.59091 
chr21:20095919-20095971 5.57692 
chr21:20097738-20097757 5.63158 
chr21:20097898-20097933 5.62857 
chr21:20098618-20098656 5.55263 
chr21:20098937-20098960 5.69565 
chr21:20100320-20100345 5.32 
chr21:20103846-20103860 6 
chr21:20108527-20108545 6 
chr21:20110180-20110207 5.2963 
chr21:20114019-20114056 5.83784 
chr21:20118004-20118024 5.65 
chr21:20118155-20118320 5.31515 
chr21:20118335-20118364 5.55172 
chr21:20118495-20118629 5.63433 
chr21:20118676-20118747 5.33803 
chr21:20118847-20118870 5.47826 
chr21:20120351-20120370 6 
chr21:20123891-20123911 6 
chr21:20125126-20125140 6 
chr21:20126520-20126546 5.57692 
chr21:20131270-20131331 5.5082 
chr21:20131346-20131417 5.6338 
chr21:20132143-20132173 5.4 
chr21:20132555-20132572 5.76471 
chr21:20139439-20139477 5.94737 
chr21:20140675-20140699 5.41667 
chr21:20142358-20142397 5.28205 
chr21:20145600-20145623 5.52174 
chr21:20152659-20152676 5.94118 
chr21:20155463-20155488 5.32 
chr21:20159780-20159802 5.59091 
chr21:20162724-20162764 5.8 
chr21:20164827-20164857 5.73333 
chr21:20165770-20165803 5.30303 
chr21:20165857-20165879 5.95455 
chr21:20167371-20167393 5.59091 
chr21:20168789-20168805 6 
chr21:20169078-20169115 5.83784 
chr21:20169283-20169307 5.41667 
chr21:20173186-20173202 6 
chr21:20174066-20174103 5.94595 
chr21:20176553-20176578 5.56 
chr21:20178742-20178757 6 
chr21:20179699-20179731 5.65625 
chr21:20180129-20180143 6 
chr21:20185040-20185068 6 
chr21:20187513-20187578 5.46154 
chr21:20188829-20188852 5.52174 
chr21:20190058-20190078 5.65 
chr21:20192845-20192868 5.95652 
chr21:20195288-20195313 5.36 
chr21:20198901-20198939 5.94737 
chr21:20199725-20199774 5.4898 
chr21:20200080-20200116 5.58333 
chr21:20200256-20200313 5.66667 
chr21:20201168-20201192 5.58333 
chr21:20201869-20201896 5.25926 
chr21:20201931-20201955 5.83333 
chr21:20202266-20202294 5.85714 
chr21:20204120-20204138 6 
chr21:20206072-20206113 5.92683 
chr21:20213930-20213984 5.24074 
chr21:20215436-20215462 5.38462 
chr21:20217000-20217022 5.59091 
chr21:20218475-20218490 6 
chr21:20219639-20219674 5.45714 
chr21:20221366-20221391 5.68 
chr21:20222121-20222156 5.88571 
chr21:20225545-20225590 5.73333 
chr21:20225916-20225949 5.27273 
chr21:20228504-20228526 6 
chr21:20231519-20231602 5.85542 
chr21:20238473-20238499 5.96154 
chr21:20239604-20239624 6 
chr21:20241365-20241384 6 
chr21:20242239-20242261 5.59091 
chr21:20242369-20242405 5.58333 
chr21:20250857-20250883 5.5 
chr21:20251996-20252023 5.62963 
chr21:20253123-20253139 5.875 
chr21:20253503-20253524 5.52381 
chr21:20256842-20256890 5.83333 
chr21:20257590-20257623 6 
chr21:20259157-20259187 5.2 
chr21:20259602-20259625 5.43478 
chr21:20260046-20260095 5.38776 
chr21:20260770-20260792 5.5 
chr21:20261791-20261825 5.20588 
chr21:20262443-20262456 5.92308 
chr21:20263431-20263473 5.35714 
chr21:20263646-20263678 5.28125 
chr21:20264263-20264281 6 
chr21:20264348-20264361 6 
chr21:20264385-20264413 5.35714 
chr21:20265519-20265539 5.6 
chr21:20268256-20268281 6 
chr21:20268765-20268795 5.6 
chr21:20272547-20272578 5.32258 
chr21:20278556-20278592 5.38889 
chr21:20281034-20281066 5.84375 
chr21:20284500-20284519 5.68421 
chr21:20286699-20286725 5.46154 
chr21:20287844-20287880 5.38889 
chr21:20288186-20288210 5.75 
chr21:20291028-20291041 6 
chr21:20295450-20295482 6 
chr21:20297583-20297605 5.59091 
chr21:20298548-20298572 5.45833 
chr21:20299129-20299209 5.625 
chr21:20299670-20299692 6 
chr21:20303308-20303343 5.37143 
chr21:20304804-20304861 5.29825 
chr21:20308137-20308168 5.67742 
chr21:20309739-20309774 5.51429 
chr21:20310800-20310843 5.46512 
chr21:20314667-20314696 5.58621 
chr21:20316671-20316705 5.82353 
chr21:20316869-20316906 5.24324 
chr21:20318006-20318032 5.42308 
chr21:20318129-20318178 5.67347 
chr21:20320896-20320913 5.82353 
chr21:20326054-20326078 5.66667 
chr21:20327610-20327629 5.68421 
chr21:20327664-20327701 5.2973 
chr21:20328194-20328247 5.41509 
chr21:20329264-20329380 5.37931 
chr21:20330259-20330280 5.66667 
chr21:20331491-20331539 5.27083 
chr21:20336345-20336377 5.53125 
chr21:20336974-20337007 6 
chr21:20341041-20341076 5.4 
chr21:20342009-20342033 5.5 
chr21:20342665-20342679 6 
chr21:20343569-20343600 5.54839 
chr21:20344530-20344565 5.51429 
chr21:20345360-20345378 6 
chr21:20349946-20349978 5.3125 
chr21:20352247-20352268 5.52381 
chr21:20353511-20353540 5.48276 
chr21:20361003-20361044 6 
chr21:20361088-20361107 5.68421 
chr21:20361222-20361237 5.86667 
chr21:20364222-20364251 5.55172 
chr21:20364289-20364376 5.2069 
chr21:20364862-20364908 5.73913 
chr21:20365855-20365879 5.58333 
chr21:20366546-20366558 6 
chr21:20366709-20366812 5.61165 
chr21:20366860-20366892 5.75 
chr21:20368005-20368018 6 
chr21:20368612-20368639 5.59259 
chr21:20368656-20368678 5.5 
chr21:20370101-20370129 5.28571 
chr21:20371229-20371276 5.42553 
chr21:20371559-20371590 5.35484 
chr21:20372360-20372407 5.19149 
chr21:20377427-20377450 5.6087 
chr21:20378729-20378769 5.85 
chr21:20380125-20380137 6 
chr21:20381750-20381795 5.93333 
chr21:20384579-20384611 5.71875 
chr21:20385491-20385520 5.48276 
chr21:20386291-20386314 5.65217 
chr21:20388353-20388376 5.43478 
chr21:20389351-20389387 5.27778 
chr21:20392629-20392649 5.75 
chr21:20393756-20393856 5.86 
chr21:20394539-20394566 5.66667 
chr21:20394929-20394959 6 
chr21:20395458-20395530 5.88889 
chr21:20398347-20398383 5.16667 
chr21:20401277-20401313 5.83333 
chr21:20403504-20403551 5.55319 
chr21:20404003-20404035 5.21875 
chr21:20406080-20406108 5.96429 
chr21:20407796-20407811 5.86667 
chr21:20408897-20408924 5.92593 
chr21:20409546-20409575 5.62069 
chr21:20409925-20409955 5.36667 
chr21:20411314-20411334 6 
chr21:20416218-20416268 5.86 
chr21:20422953-20422996 5.48837 
chr21:20423568-20423600 5.75 
chr21:20423915-20423954 5.25641 
chr21:20424126-20424189 5.5873 
chr21:20426775-20426818 5.23256 
chr21:20427183-20427218 5.57143 
chr21:20429202-20429229 5.22222 
chr21:20433675-20433695 5.6 
chr21:20434241-20434285 5.88636 
chr21:20439402-20439425 5.6087 
chr21:20439860-20439887 5.22222 
chr21:20441165-20441205 5.95 
chr21:20441870-20441891 5.61905 
chr21:20442580-20442617 5.21622 
chr21:20444200-20444220 5.7 
chr21:20451264-20451279 6 
chr21:20453275-20453298 5.95652 
chr21:20454240-20454258 6 
chr21:20457992-20458021 5.58621 
chr21:20460067-20460105 5.73684 
chr21:20465793-20465814 5.61905 
chr21:20466697-20466741 5.97727 
chr21:20467928-20467951 5.6087 
chr21:20468082-20468161 5.65823 
chr21:20470902-20470931 5.24138 
chr21:20471005-20471024 5.63158 
chr21:20472929-20472950 5.52381 
chr21:20476366-20476396 5.4 
chr21:20479948-20479987 5.4359 
chr21:20480457-20480495 5.39474 
chr21:20481989-20482045 5.76786 
chr21:20485261-20485293 5.15625 
chr21:20485306-20485332 5.38462 
chr21:20488097-20488136 5.53846 
chr21:20493849-20493863 6 
chr21:20494370-20494397 5.25926 
chr21:20497097-20497129 5.125 
chr21:20499373-20499395 5.72727 
chr21:20499917-20499930 6 
chr21:20500905-20500937 5.625 
chr21:20506398-20506430 5.5625 
chr21:20506506-20506533 5.40741 
chr21:20508274-20508292 6 
chr21:20509092-20509121 5.68966 
chr21:20511045-20511063 5.72222 
chr21:20511745-20511781 5.52778 
chr21:20512792-20512819 5.40741 
chr21:20515099-20515116 6 
chr21:20515939-20515965 5.57692 
chr21:20516012-20516027 6 
chr21:20518876-20518900 5.79167 
chr21:20525533-20525561 5.46429 
chr21:20526268-20526302 5.85294 
chr21:20527078-20527120 5.7381 
chr21:20527294-20527324 6 
chr21:20528025-20528045 6 
chr21:20528155-20528178 5.6087 
chr21:20528905-20528940 5.57143 
chr21:20530437-20530458 5.71429 
chr21:20531811-20531826 5.86667 
chr21:20532333-20532356 5.6087 
chr21:20534049-20534079 5.66667 
chr21:20538270-20538325 5.89091 
chr21:20539314-20539360 5.26087 
chr21:20540330-20540381 5.43137 
chr21:20541072-20541102 5.13333 
chr21:20541114-20541140 5.76923 
chr21:20541509-20541529 5.9 
chr21:20545531-20545565 5.58824 
chr21:20546007-20546050 5.55814 
chr21:20546338-20546364 5.69231 
chr21:20547899-20547947 5.875 
chr21:20548057-20548075 6 
chr21:20552888-20552900 6 
chr21:20554290-20554436 5.69178 
chr21:20556308-20556322 6 
chr21:20556981-20557043 5.19355 
chr21:20558806-20558825 5.63158 
chr21:20558871-20558891 5.75 
chr21:20559212-20559244 6 
chr21:20562285-20562301 6 
chr21:20562570-20562665 5.77895 
chr21:20565031-20565060 6 
chr21:20567671-20567696 5.84 
chr21:20568738-20568761 5.6087 
chr21:20572435-20572498 5.63492 
chr21:20572924-20572943 5.63158 
chr21:20573608-20573650 5.42857 
chr21:20577157-20577176 5.84211 
chr21:20580818-20580839 5.71429 
chr21:20586623-20586651 5.92857 
chr21:20588558-20588602 5.72727 
chr21:20588943-20588964 5.57143 
chr21:20590116-20590153 5.59459 
chr21:20590671-20590696 5.72 
chr21:20591869-20591916 5.2766 
chr21:20591946-20591973 5.33333 
chr21:20593364-20593388 5.41667 
chr21:20594458-20594484 5.38462 
chr21:20595999-20596030 5.19355 
chr21:20598201-20598227 5.38462 
chr21:20598470-20598494 5.375 
chr21:20599465-20599489 5.54167 
chr21:20599513-20599546 5.72727 
chr21:20599957-20599983 5.26923 
chr21:20600509-20600537 5.78571 
chr21:20604867-20604954 5.5977 
chr21:20605185-20605215 5.4 
chr21:20606064-20606107 5.88372 
chr21:20606601-20606629 5.5 
chr21:20609792-20609808 5.875 
chr21:20611727-20611760 5.36364 
chr21:20618020-20618034 6 
chr21:20620396-20620434 5.5 
chr21:20621426-20621444 5.88889 
chr21:20622408-20622423 5.86667 
chr21:20623532-20623560 5.25 
chr21:20624042-20624073 5.83871 
chr21:20625767-20625782 6 
chr21:20626115-20626144 5.65517 
chr21:20627091-20627111 6 
chr21:20627177-20627221 5.34091 
chr21:20629166-20629189 5.47826 
chr21:20629697-20629724 5.7037 
chr21:20630031-20630068 5.59459 
chr21:20630707-20630783 5.5 
chr21:20630850-20630918 5.26471 
chr21:20631329-20631426 5.59794 
chr21:20632808-20632860 5.88462 
chr21:20633104-20633129 5.4 
chr21:20633978-20634003 6 
chr21:20634830-20634886 5.57143 
chr21:20636509-20636533 5.75 
chr21:20636741-20636767 5.76923 
chr21:20638834-20638881 5.57447 
chr21:20639815-20639837 6 
chr21:20640800-20640813 5.92308 
chr21:20641917-20641956 5.23077 
chr21:20642226-20642255 5.27586 
chr21:20643393-20643416 5.43478 
chr21:20646497-20646547 5.8 
chr21:20653629-20653663 5.26471 
chr21:20654613-20654634 6 
chr21:20655848-20655916 5.63235 
chr21:20656674-20656719 5.4 
chr21:20657310-20657341 5.80645 
chr21:20658527-20658548 5.71429 
chr21:20658584-20658604 5.9 
chr21:20660003-20660023 5.65 
chr21:20661224-20661267 6 
chr21:20661502-20661531 5.37931 
chr21:20661555-20661568 6 
chr21:20663080-20663129 5.40816 
chr21:20663715-20663743 5.35714 
chr21:20664102-20664122 5.6 
chr21:20665129-20665257 5.50781 
chr21:20666989-20667023 5.82353 
chr21:20668172-20668204 5.8125 
chr21:20670614-20670639 5.68 
chr21:20672116-20672138 5.54545 
chr21:20674629-20674777 5.67568 
chr21:20674947-20675002 5.52727 
chr21:20677306-20677367 5.7541 
chr21:20680581-20680609 5.53571 
chr21:20682220-20682242 6 
chr21:20683837-20683878 6 
chr21:20684561-20684600 5.71795 
chr21:20686084-20686100 5.875 
chr21:20686121-20686147 5.61538 
chr21:20687708-20687733 5.84 
chr21:20687756-20687970 5.84112 
chr21:20691228-20691289 5.21311 
chr21:20696300-20696325 5.36 
chr21:20696943-20696999 5.66071 
chr21:20697623-20697663 5.625 
chr21:20697767-20697790 5.43478 
chr21:20699525-20699548 6 
chr21:20700830-20700848 6 
chr21:20701862-20701887 5.44 
chr21:20702044-20702066 5.59091 
chr21:20702264-20702389 5.536 
chr21:20702397-20702464 5.67164 
chr21:20703140-20703165 5.36 
chr21:20703797-20703814 5.76471 
chr21:20704031-20704049 5.94444 
chr21:20704440-20704464 5.45833 
chr21:20704532-20704561 5.44828 
chr21:20705285-20705305 5.85 
chr21:20707840-20707861 5.7619 
chr21:20713891-20713903 6 
chr21:20714372-20714388 5.9375 
chr21:20717734-20717770 5.33333 
chr21:20717843-20718335 5.88008 
chr21:20718591-20718620 5.58621 
chr21:20718879-20718907 5.17857 
chr21:20720043-20720067 5.66667 
chr21:20721323-20721366 5.2093 
chr21:20721992-20722004 6 
chr21:20722393-20722407 6 
chr21:20725482-20725497 6 
chr21:20727501-20727528 5.40741 
chr21:20728976-20729008 5.1875 
chr21:20729499-20729534 5.48571 
chr21:20729783-20729816 5.57576 
chr21:20730674-20730690 6 
chr21:20731705-20731723 5.77778 
chr21:20731767-20731781 6 
chr21:20731792-20731830 5.42105 
chr21:20733133-20733158 5.72 
chr21:20735036-20735066 5.76667 
chr21:20736780-20736828 5.875 
chr21:20737598-20737629 5.48387 
chr21:20739291-20739306 5.86667 
chr21:20739836-20739884 5.45833 
chr21:20744254-20744273 5.84211 
chr21:20746688-20746707 5.73684 
chr21:20748022-20748042 5.85 
chr21:20749629-20749653 5.70833 
chr21:20752067-20752091 5.41667 
chr21:20755441-20755458 5.76471 
chr21:20756999-20757025 5.73077 
chr21:20762780-20762815 5.2 
chr21:20765445-20765473 5.32143 
chr21:20765987-20766020 5.51515 
chr21:20768223-20768255 5.3125 
chr21:20768431-20768456 5.48 
chr21:20768835-20768853 6 
chr21:20769790-20769814 5.79167 
chr21:20772551-20772564 6 
chr21:20775513-20775545 6 
chr21:20775638-20775691 6 
chr21:20776056-20776089 5.27273 
chr21:20776837-20776862 5.48 
chr21:20777565-20777607 5.7381 
chr21:20779369-20779398 5.2069 
chr21:20780519-20780549 6 
chr21:20780578-20780610 6 
chr21:20781270-20781296 5.69231 
chr21:20781710-20781738 5.35714 
chr21:20781999-20782042 5.32558 
chr21:20782051-20782073 5.77273 
chr21:20784562-20784578 5.875 
chr21:20784674-20784698 5.91667 
chr21:20788666-20788696 5.4 
chr21:20789325-20789347 5.72727 
chr21:20789803-20789823 6 
chr21:20791286-20791308 5.90909 
chr21:20802934-20802948 6 
chr21:20806431-20806456 5.52 
chr21:20807047-20807081 5.26471 
chr21:20810073-20810098 5.4 
chr21:20810617-20810640 5.43478 
chr21:20812216-20812235 6 
chr21:20814743-20814771 5.71429 
chr21:20817484-20817504 5.8 
chr21:20819070-20819085 6 
chr21:20821327-20821366 5.51282 
chr21:20821375-20821388 6 
chr21:20821909-20821947 5.84211 
chr21:20823569-20823590 5.71429 
chr21:20824147-20824173 5.65385 
chr21:20824414-20824442 5.21429 
chr21:20831351-20831363 6 
chr21:20831653-20831691 5.52632 
chr21:20833195-20833235 5.85 
chr21:20833903-20833960 5.63158 
chr21:20835765-20835783 5.77778 
chr21:20836281-20836333 5.96154 
chr21:20836974-20837000 5.5 
chr21:20837421-20837441 5.9 
chr21:20838774-20838790 6 
chr21:20844481-20844536 5.92727 
chr21:20845503-20845569 5.43939 
chr21:20846248-20846264 6 
chr21:20847885-20847914 5.34483 
chr21:20848193-20848276 5.3494 
chr21:20848329-20848365 5.52778 
chr21:20848374-20848400 5.96154 
chr21:20850637-20850660 6 
chr21:20853288-20853323 5.4 
chr21:20854940-20854981 5.90244 
chr21:20857394-20857422 5.57143 
chr21:20858481-20858527 5.5 
chr21:20861181-20861236 5.8 
chr21:20863508-20863522 6 
chr21:20864305-20864328 5.69565 
chr21:20869484-20869510 5.26923 
chr21:20869801-20869833 5.9375 
chr21:20871418-20871445 5.22222 
chr21:20873789-20873838 5.57143 
chr21:20874593-20874620 5.48148 
chr21:20876907-20876925 5.77778 
chr21:20877161-20877203 6 
chr21:20878758-20878784 5.46154 
chr21:20879442-20879466 5.5 
chr21:20879688-20879706 6 
chr21:20882871-20882891 5.6 
chr21:20883239-20883260 6 
chr21:20886360-20886376 5.875 
chr21:20891270-20891293 6 
chr21:20897095-20897129 5.73529 
chr21:20899098-20899129 5.22581 
chr21:20902924-20902940 6 
chr21:20905129-20905154 5.44 
chr21:20905419-20905449 5.8 
chr21:20905765-20905783 6 
chr21:20906000-20906027 5.2963 
chr21:20906941-20906964 5.86957 
chr21:20907069-20907132 5.4127 
chr21:20909261-20909293 5.75 
chr21:20916284-20916329 5.95556 
chr21:20916987-20917000 5.92308 
chr21:20918140-20918155 6 
chr21:20921501-20921549 5.91667 
chr21:20922924-20922943 5.63158 
chr21:20923421-20923482 5.68852 
chr21:20925592-20925614 6 
chr21:20930018-20930047 5.51724 
chr21:20930503-20930520 6 
chr21:20931528-20931567 5.23077 
chr21:20933621-20933640 6 
chr21:20936133-20936167 5.44118 
chr21:20936354-20936366 6 
chr21:20938274-20938287 5.92308 
chr21:20939379-20939406 5.48148 
chr21:20940060-20940282 5.48198 
chr21:20941992-20942015 5.56522 
chr21:20944671-20944772 5.66337 
chr21:20946421-20946439 6 
chr21:20949251-20949279 5.32143 
chr21:20950197-20950222 5.68 
chr21:20950535-20950609 5.2973 
chr21:20950955-20950983 5.39286 
chr21:20951655-20951743 5.73864 
chr21:20951759-20951785 5.73077 
chr21:20953023-20953052 5.27586 
chr21:20955419-20955463 5.47727 
chr21:20956676-20956693 6 
chr21:20956834-20956846 6 
chr21:20959083-20959102 6 
chr21:20964024-20964041 5.94118 
chr21:20964843-20964857 6 
chr21:20967930-20967990 5.9 
chr21:20969012-20969033 5.61905 
chr21:20970189-20970249 5.48333 
chr21:20971494-20971507 6 
chr21:20972756-20972777 5.66667 
chr21:20972864-20972894 5.23333 
chr21:20975316-20975329 6 
chr21:20976066-20976129 5.28571 
chr21:20978191-20978222 5.29032 
chr21:20979019-20979040 6 
chr21:20981051-20981075 5.375 
chr21:20981231-20981251 5.8 
chr21:20984385-20984414 5.96552 
chr21:20985211-20985242 5.77419 
chr21:20986997-20987038 5.85366 
chr21:20989220-20989250 5.2 
chr21:20995669-20995692 5.47826 
chr21:20997460-20997474 6 
chr21:20998149-20998179 5.56667 
chr21:20998433-20998463 5.2 
chr21:21000429-21000459 5.96667 
chr21:21002960-21003030 5.7 
chr21:21004387-21004422 6 
chr21:21006480-21006504 5.41667 
chr21:21007685-21007773 5.625 
chr21:21009748-21009765 5.88235 
chr21:21011922-21011978 5.44643 
chr21:21012360-21012426 5.81818 
chr21:21013592-21013629 5.24324 
chr21:21015032-21015048 6 
chr21:21015637-21015660 5.6087 
chr21:21016378-21016410 5.40625 
chr21:21016491-21016523 5.34375 
chr21:21019937-21019959 6 
chr21:21020111-21020243 5.43182 
chr21:21021137-21021169 5.3125 
chr21:21022231-21022256 5.32 
chr21:21024806-21024832 5.65385 
chr21:21025203-21025226 5.52174 
chr21:21026896-21026923 5.7037 
chr21:21027438-21027500 5.98387 
chr21:21027691-21027711 5.6 
chr21:21028511-21028538 5.77778 
chr21:21032869-21032888 6 
chr21:21033887-21033913 5.65385 
chr21:21034730-21034751 5.71429 
chr21:21034928-21034942 6 
chr21:21036059-21036091 5.21875 
chr21:21040611-21040637 5.38462 
chr21:21042536-21042556 5.6 
chr21:21043077-21043121 5.61364 
chr21:21043187-21043227 5.475 
chr21:21045093-21045117 5.58333 
chr21:21045302-21045328 5.88462 
chr21:21046344-21046363 5.63158 
chr21:21047241-21047261 5.65 
chr21:21054254-21054273 5.89474 
chr21:21057650-21057700 5.7 
chr21:21060056-21060088 5.40625 
chr21:21061537-21061555 6 
chr21:21062745-21062774 5.41379 
chr21:21063589-21063613 5.5 
chr21:21063934-21063957 5.43478 
chr21:21065198-21065228 5.96667 
chr21:21066856-21066877 5.52381 
chr21:21069005-21069040 5.85714 
chr21:21073454-21073475 6 
chr21:21074967-21074981 6 
chr21:21075908-21075929 5.66667 
chr21:21075946-21075985 5.76923 
chr21:21084517-21084547 5.23333 
chr21:21088768-21088797 5.75862 
chr21:21089094-21089129 5.31429 
chr21:21090389-21090425 5.33333 
chr21:21092947-21093002 5.29091 
chr21:21094648-21094670 5.72727 
chr21:21095861-21095879 6 
chr21:21096281-21096300 5.84211 
chr21:21096533-21096553 5.8 
chr21:21099186-21099225 5.89744 
chr21:21099584-21099605 5.52381 
chr21:21100840-21100869 5.31034 
chr21:21100943-21100977 5.70588 
chr21:21101723-21101747 6 
chr21:21104429-21104469 5.725 
chr21:21104793-21104835 5.42857 
chr21:21109691-21109727 6 
chr21:21112242-21112258 5.875 
chr21:21112886-21112918 5.6875 
chr21:21113270-21113297 5.7037 
chr21:21115425-21115445 5.95 
chr21:21115973-21116003 5.33333 
chr21:21122250-21122271 5.52381 
chr21:21124575-21124598 5.65217 
chr21:21125408-21125440 5.21875 
chr21:21126053-21126080 5.62963 
chr21:21128104-21128129 5.92 
chr21:21131115-21131141 5.76923 
chr21:21133560-21133612 5.13462 
chr21:21133920-21133984 5.84375 
chr21:21134376-21134425 5.2449 
chr21:21134448-21134491 5.16279 
chr21:21135486-21135503 5.82353 
chr21:21136366-21136403 5.62162 
chr21:21139836-21139852 6 
chr21:21141472-21141502 5.43333 
chr21:21142056-21142082 5.76923 
chr21:21144778-21144833 5.72727 
chr21:21144913-21144944 5.41935 
chr21:21145463-21145711 5.74194 
chr21:21146928-21146958 5.2 
chr21:21147413-21147446 6 
chr21:21148728-21148756 6 
chr21:21149449-21149476 5.7037 
chr21:21156000-21156030 5.8 
chr21:21159490-21159547 5.77193 
chr21:21161237-21161252 5.93333 
chr21:21162658-21162690 5.59375 
chr21:21163151-21163184 6 
chr21:21171629-21171660 5.3871 
chr21:21174102-21174129 5.7037 
chr21:21174678-21174710 5.625 
chr21:21175645-21175668 5.47826 
chr21:21176489-21176567 5.55128 
chr21:21177255-21177302 5.89362 
chr21:21178832-21178857 5.84 
chr21:21179207-21179234 5.66667 
chr21:21179558-21179570 6 
chr21:21180387-21180432 5.53333 
chr21:21180525-21180546 5.57143 
chr21:21182308-21182331 5.52174 
chr21:21182511-21182537 5.5 
chr21:21182942-21182978 5.27778 
chr21:21190545-21190569 5.45833 
chr21:21191991-21192006 5.93333 
chr21:21193373-21193410 5.89189 
chr21:21194012-21194079 5.43284 
chr21:21194976-21195002 5.65385 
chr21:21195035-21195061 5.26923 
chr21:21195084-21195118 5.55882 
chr21:21197292-21197320 5.46429 
chr21:21198129-21198153 5.70833 
chr21:21201731-21201769 5.34211 
chr21:21202579-21202615 5.38889 
chr21:21206476-21206515 5.30769 
chr21:21206529-21206567 5.34211 
chr21:21206886-21206977 5.21978 
chr21:21210273-21210300 5.2963 
chr21:21211029-21211049 5.6 
chr21:21211927-21211942 5.93333 
chr21:21214231-21214258 5.2963 
chr21:21216012-21216129 5.61538 
chr21:21217082-21217108 5.80769 
chr21:21218829-21218855 5.76923 
chr21:21219008-21219021 6 
chr21:21220390-21220411 5.71429 
chr21:21221070-21221102 5.34375 
chr21:21221387-21221462 5.72 
chr21:21224208-21224234 5.38462 
chr21:21229455-21229467 6 
chr21:21229883-21229903 6 
chr21:21232994-21233047 5.4717 
chr21:21234205-21234233 5.5 
chr21:21235713-21235743 5.13333 
chr21:21238668-21238706 5.65789 
chr21:21239304-21239344 5.85 
chr21:21239702-21239725 5.69565 
chr21:21239748-21239763 6 
chr21:21240576-21240622 5.78261 
chr21:21240835-21240883 5.14583 
chr21:21241163-21241204 5.41463 
chr21:21243776-21243811 5.74286 
chr21:21244745-21244779 5.5 
chr21:21245061-21245091 6 
chr21:21249447-21249468 5.66667 
chr21:21251610-21251643 5.81818 
chr21:21256669-21256706 6 
chr21:21259277-21259299 6 
chr21:21260312-21260337 5.36 
chr21:21262551-21262578 5.44444 
chr21:21263157-21263179 5.90909 
chr21:21266689-21266743 5.42593 
chr21:21270247-21270276 5.48276 
chr21:21271056-21271112 5.69643 
chr21:21271129-21271239 5.54545 
chr21:21271345-21271368 5.95652 
chr21:21271970-21272008 5.76316 
chr21:21272607-21272632 5.48 
chr21:21273573-21273604 5.96774 
chr21:21277883-21277917 5.44118 
chr21:21279584-21279607 5.73913 
chr21:21279745-21279766 5.52381 
chr21:21285007-21285033 6 
chr21:21286773-21286836 5.68254 
chr21:21295456-21295489 5.72727 
chr21:21295502-21295587 5.54118 
chr21:21296027-21296057 5.3 
chr21:21299737-21299871 5.75373 
chr21:21300779-21300803 5.54167 
chr21:21301506-21301533 5.85185 
chr21:21303321-21303344 5.69565 
chr21:21304793-21304847 5.57407 
chr21:21305357-21305383 5.30769 
chr21:21306157-21306231 5.54054 
chr21:21309336-21309361 5.4 
chr21:21309800-21309951 5.92715 
chr21:21311288-21311304 5.9375 
chr21:21312864-21312884 5.7 
chr21:21313946-21313992 5.84783 
chr21:21315469-21315511 5.2381 
chr21:21315762-21315801 5.30769 
chr21:21316475-21316499 5.54167 
chr21:21318163-21318184 5.57143 
chr21:21318203-21318233 5.96667 
chr21:21319076-21319096 5.95 
chr21:21321223-21321257 5.76471 
chr21:21322084-21322117 5.39394 
chr21:21324405-21324436 5.29032 
chr21:21327165-21327212 6 
chr21:21327621-21327725 5.61538 
chr21:21327738-21327771 5.42424 
chr21:21329787-21329835 5.125 
chr21:21330618-21330651 5.66667 
chr21:21334593-21334629 5.69444 
chr21:21334641-21334672 5.29032 
chr21:21335164-21335178 5.92857 
chr21:21335921-21335942 5.71429 
chr21:21338362-21338384 5.5 
chr21:21338861-21338895 5.29412 
chr21:21339715-21339740 5.56 
chr21:21342580-21342664 5.84524 
chr21:21348669-21348720 5.82353 
chr21:21350279-21350318 5.51282 
chr21:21350597-21350629 5.15625 
chr21:21353971-21354022 5.72549 
chr21:21356204-21356286 5.78049 
chr21:21356705-21356719 6 
chr21:21357592-21357607 6 
chr21:21359094-21359120 5.80769 
chr21:21359405-21359427 5.90909 
chr21:21360953-21360975 6 
chr21:21364323-21364387 5.79688 
chr21:21364422-21364439 5.94118 
chr21:21367062-21367081 5.94737 
chr21:21373098-21373129 5.25806 
chr21:21374687-21374707 6 
chr21:21378385-21378422 5.64865 
chr21:21380689-21380739 5.72 
chr21:21382225-21382253 5.42857 
chr21:21384374-21384396 5.86364 
chr21:21384564-21384579 6 
chr21:21385314-21385336 5.59091 
chr21:21388634-21388660 5.30769 
chr21:21390614-21390646 5.375 
chr21:21391464-21391486 5.68182 
chr21:21392891-21392903 6 
chr21:21393770-21393795 5.48 
chr21:21395341-21395369 5.46429 
chr21:21397719-21397745 5.42308 
chr21:21399339-21399468 5.86047 
chr21:21400366-21400380 6 
chr21:21401515-21401554 5.30769 
chr21:21403193-21403212 6 
chr21:21405617-21405629 6 
chr21:21406889-21406969 5.8 
chr21:21407897-21407920 5.6087 
chr21:21408042-21408064 5.72727 
chr21:21414723-21414793 5.4 
chr21:21416606-21416629 5.43478 
chr21:21418576-21418616 5.575 
chr21:21420229-21420246 6 
chr21:21420615-21420666 5.88235 
chr21:21423480-21423495 5.93333 
chr21:21423881-21423908 5.40741 
chr21:21426214-21426327 5.44248 
chr21:21427202-21427226 5.625 
chr21:21427511-21427534 5.47826 
chr21:21428515-21428545 6 
chr21:21430392-21430423 5.54839 
chr21:21431250-21431308 5.41379 
chr21:21432972-21432989 5.88235 
chr21:21433691-21433715 5.375 
chr21:21434110-21434144 6 
chr21:21442415-21442428 6 
chr21:21445363-21445385 5.63636 
chr21:21446093-21446114 5.71429 
chr21:21447166-21447210 5.38636 
chr21:21447992-21448014 6 
chr21:21448717-21448742 5.76 
chr21:21448872-21448894 5.68182 
chr21:21451228-21451262 6 
chr21:21453592-21453629 5.64865 
chr21:21455427-21455454 6 
chr21:21456952-21456976 5.75 
chr21:21458084-21458114 5.53333 
chr21:21461704-21461720 6 
chr21:21462304-21462484 5.80556 
chr21:21463777-21463819 5.40476 
chr21:21465082-21465107 5.52 
chr21:21467914-21467953 5.64103 
chr21:21470129-21470164 5.22857 
chr21:21474745-21474822 5.72727 
chr21:21477406-21477432 5.34615 
chr21:21478147-21478161 6 
chr21:21478249-21478268 6 
chr21:21478723-21478746 5.65217 
chr21:21479219-21479266 5.46809 
chr21:21479794-21479839 5.08889 
chr21:21482257-21482293 5.94444 
chr21:21483140-21483178 5.78947 
chr21:21483924-21483951 6 
chr21:21484036-21484117 5.62963 
chr21:21484408-21484425 6 
chr21:21486687-21486704 5.94118 
chr21:21486722-21486754 5.34375 
chr21:21487655-21487669 6 
chr21:21496426-21496438 6 
chr21:21496548-21496573 5.48 
chr21:21498425-21498456 5.16129 
chr21:21499591-21499629 5.84211 
chr21:21501207-21501239 6 
chr21:21501301-21501327 5.34615 
chr21:21502221-21502259 5.47368 
chr21:21502417-21502436 5.89474 
chr21:21503993-21504024 5.35484 
chr21:21505510-21505539 5.34483 
chr21:21506123-21506147 5.75 
chr21:21506525-21506557 5.46875 
chr21:21507172-21507202 5.8 
chr21:21510942-21510989 5.19149 
chr21:21513259-21513274 6 
chr21:21513427-21513506 5.62025 
chr21:21514170-21514197 5.33333 
chr21:21514254-21514270 5.9375 
chr21:21514951-21514987 5.83333 
chr21:21517241-21517261 5.8 
chr21:21517283-21517307 5.375 
chr21:21517541-21517573 5.5 
chr21:21517720-21517736 5.8125 
chr21:21518323-21518344 5.85714 
chr21:21518547-21518579 5.59375 
chr21:21519423-21519454 6 
chr21:21520507-21520540 5.63636 
chr21:21522060-21522104 5.52273 
chr21:21522256-21522281 5.76 
chr21:21527045-21527058 6 
chr21:21527649-21527664 5.86667 
chr21:21529884-21529905 5.66667 
chr21:21534007-21534029 6 
chr21:21534254-21534314 5.85 
chr21:21534744-21534763 6 
chr21:21534806-21534819 6 
chr21:21534942-21534961 5.63158 
chr21:21537718-21537749 5.6129 
chr21:21538658-21538693 5.82857 
chr21:21542278-21542298 6 
chr21:21545871-21545883 6 
chr21:21548624-21548636 6 
chr21:21549579-21549607 5.35714 
chr21:21549746-21549776 5.1 
chr21:21552143-21552160 5.82353 
chr21:21553378-21553455 5.33766 
chr21:21555387-21555416 5.58621 
chr21:21555587-21555611 5.41667 
chr21:21555894-21555919 5.32 
chr21:21556541-21556585 5.36364 
chr21:21559078-21559129 5.82353 
chr21:21559208-21559231 5.56522 
chr21:21561099-21561129 5.9 
chr21:21561152-21561181 5.75862 
chr21:21570163-21570198 6 
chr21:21571794-21571824 5.63333 
chr21:21574055-21574074 5.63158 
chr21:21574084-21574123 5.30769 
chr21:21575196-21575219 5.65217 
chr21:21575609-21575666 5.57895 
chr21:21579539-21579560 5.61905 
chr21:21582410-21582433 5.91304 
chr21:21583320-21583334 6 
chr21:21584299-21584332 5.90909 
chr21:21584763-21584785 5.5 
chr21:21586146-21586220 5.83784 
chr21:21586525-21586633 5.80556 
chr21:21587322-21587348 5.76923 
chr21:21589023-21589050 5.40741 
chr21:21589162-21589246 5.29762 
chr21:21591421-21591443 5.77273 
chr21:21595177-21595213 5.97222 
chr21:21596013-21596045 5.46875 
chr21:21596606-21596619 5.92308 
chr21:21597227-21597256 5.51724 
chr21:21597478-21597516 5.34211 
chr21:21598724-21598851 5.93701 
chr21:21600515-21600549 5.73529 
chr21:21601857-21601910 6 
chr21:21602164-21602184 5.6 
chr21:21602806-21602846 6 
chr21:21603694-21603719 5.68 
chr21:21606503-21606521 5.88889 
chr21:21607264-21607299 5.4 
chr21:21611885-21611909 6 
chr21:21615427-21615441 6 
chr21:21616406-21616424 5.72222 
chr21:21621092-21621114 5.90909 
chr21:21626800-21626854 5.98148 
chr21:21627363-21627395 5.375 
chr21:21628383-21628423 6 
chr21:21633579-21633606 5.33333 
chr21:21634952-21634993 6 
chr21:21635145-21635185 5.8 
chr21:21636332-21636348 5.875 
chr21:21636831-21636866 5.65714 
chr21:21641217-21641243 5.38462 
chr21:21641531-21641573 5.69048 
chr21:21643235-21643263 5.96429 
chr21:21644378-21644406 5.35714 
chr21:21646852-21646932 5.925 
chr21:21647224-21647257 5.87879 
chr21:21647772-21647794 5.59091 
chr21:21652129-21652143 6 
chr21:21654022-21654055 5.48485 
chr21:21655575-21655615 5.675 
chr21:21657598-21657620 5.59091 
chr21:21658329-21658363 5.35294 
chr21:21659605-21660743 5.51494 
chr21:21660797-21660815 6 
chr21:21660939-21661242 5.43564 
chr21:21662911-21662957 5.45652 
chr21:21663506-21663534 5.32143 
chr21:21663978-21664033 5.8 
chr21:21665472-21665505 5.45455 
chr21:21665522-21665541 6 
chr21:21667913-21667936 5.43478 
chr21:21668380-21668401 5.71429 
chr21:21672708-21672742 5.88235 
chr21:21672789-21672808 5.84211 
chr21:21674281-21674298 6 
chr21:21676710-21676729 6 
chr21:21677806-21677820 6 
chr21:21680641-21680723 5.5 
chr21:21680759-21680779 5.8 
chr21:21681968-21681983 5.86667 
chr21:21684125-21684146 5.71429 
chr21:21688441-21688461 6 
chr21:21689995-21690019 5.45833 
chr21:21690480-21690552 5.65278 
chr21:21691613-21691649 5.77778 
chr21:21696475-21696504 5.75862 
chr21:21698779-21698794 6 
chr21:21701285-21701319 5.55882 
chr21:21701439-21701452 5.92308 
chr21:21703947-21703971 5.45833 
chr21:21704268-21704298 5.3 
chr21:21706143-21706161 5.83333 
chr21:21706850-21706875 5.32 
chr21:21708355-21708379 5.41667 
chr21:21708457-21708521 5.32812 
chr21:21709167-21709216 5.79592 
chr21:21710006-21710029 5.69565 
chr21:21710037-21710063 5.76923 
chr21:21711040-21711068 5.42857 
chr21:21712053-21712116 5.49206 
chr21:21712241-21712325 5.63095 
chr21:21712486-21712534 5.375 
chr21:21713243-21713262 5.63158 
chr21:21716893-21716936 6 
chr21:21718098-21718122 6 
chr21:21721073-21721108 5.34286 
chr21:21724110-21724167 5.2807 
chr21:21724458-21724478 6 
chr21:21725641-21725670 5.82759 
chr21:21726295-21726329 5.38235 
chr21:21732655-21732669 6 
chr21:21733909-21733935 5.73077 
chr21:21734389-21734414 6 
chr21:21734758-21734785 5.33333 
chr21:21738205-21738217 6 
chr21:21739344-21739366 5.72727 
chr21:21739677-21739693 5.9375 
chr21:21743481-21743494 6 
chr21:21743769-21743800 5.41935 
chr21:21744227-21744257 5.56667 
chr21:21745789-21745825 5.19444 
chr21:21746184-21746206 5.54545 
chr21:21746363-21746381 6 
chr21:21746407-21746426 5.84211 
chr21:21747151-21747171 5.75 
chr21:21749540-21749567 6 
chr21:21749603-21749636 5.81818 
chr21:21753449-21753483 6 
chr21:21753553-21753569 5.875 
chr21:21756531-21756552 5.52381 
chr21:21757270-21757283 6 
chr21:21757827-21757854 5.40741 
chr21:21759224-21759308 5.33333 
chr21:21759519-21759547 5.67857 
chr21:21761692-21761713 5.71429 
chr21:21763320-21763387 5.47761 
chr21:21765385-21765402 5.76471 
chr21:21767357-21767390 5.45455 
chr21:21767838-21767867 5.27586 
chr21:21770946-21770960 6 
chr21:21772146-21772171 5.4 
chr21:21774598-21774629 5.22581 
chr21:21775901-21775931 6 
chr21:21780356-21780377 5.80952 
chr21:21780618-21780647 6 
chr21:21785391-21785413 5.59091 
chr21:21789311-21789344 5.63636 
chr21:21789451-21789480 5.68966 
chr21:21793761-21793785 6 
chr21:21798488-21798509 6 
chr21:21803073-21803134 5.77049 
chr21:21803146-21803227 5.17284 
chr21:21803261-21803313 5.59615 
chr21:21803602-21803827 5.68889 
chr21:21803844-21803952 5.59259 
chr21:21807807-21807824 6 
chr21:21811662-21811696 5.67647 
chr21:21812436-21812460 5.41667 
chr21:21813971-21813983 6 
chr21:21815617-21815635 6 
chr21:21818065-21818099 6 
chr21:21818996-21819024 5.28571 
chr21:21819574-21819599 5.48 
chr21:21821585-21821634 5.28571 
chr21:21821659-21821703 5.79545 
chr21:21821719-21821742 5.56522 
chr21:21821807-21821837 5.3 
chr21:21821851-21821868 6 
chr21:21822173-21822336 5.7362 
chr21:21823056-21823073 5.94118 
chr21:21826703-21826723 5.7 
chr21:21829652-21829685 5.36364 
chr21:21832929-21832977 5.91667 
chr21:21833778-21833800 5.68182 
chr21:21834882-21834909 5.66667 
chr21:21835209-21835247 5.21053 
chr21:21836914-21836941 5.59259 
chr21:21837710-21837742 5.40625 
chr21:21837915-21837940 6 
chr21:21838769-21838842 5.32877 
chr21:21840783-21840929 5.56849 
chr21:21841082-21841116 5.32353 
chr21:21844759-21844792 5.60606 
chr21:21849067-21849081 6 
chr21:21851476-21851519 5.32558 
chr21:21852348-21852368 5.7 
chr21:21854344-21854358 6 
chr21:21856033-21856063 5.86667 
chr21:21857111-21857123 6 
chr21:21858864-21858880 5.9375 
chr21:21859929-21859964 5.71429 
chr21:21861214-21861239 5.52 
chr21:21861275-21861299 5.75 
chr21:21862243-21862284 5.36585 
chr21:21862855-21862997 5.91549 
chr21:21863925-21863946 5.57143 
chr21:21866051-21866063 6 
chr21:21867895-21867920 5.44 
chr21:21869513-21869549 5.47222 
chr21:21873319-21873346 6 
chr21:21876824-21876848 5.45833 
chr21:21880854-21880889 5.88571 
chr21:21887249-21887309 5.33333 
chr21:21888372-21888410 5.13158 
chr21:21888602-21888629 5.22222 
chr21:21889201-21889216 5.86667 
chr21:21890605-21890626 6 
chr21:21891352-21891381 5.2069 
chr21:21893195-21893225 5.23333 
chr21:21893419-21893484 5.75385 
chr21:21896255-21896267 6 
chr21:21896793-21896809 6 
chr21:21898433-21898450 5.76471 
chr21:21903596-21903617 5.61905 
chr21:21905647-21905669 5.59091 
chr21:21907873-21907890 6 
chr21:21908375-21908397 6 
chr21:21911955-21911976 6 
chr21:21912386-21912440 5.88889 
chr21:21914397-21914424 5.7037 
chr21:21915045-21915068 5.47826 
chr21:21917656-21917688 5.90625 
chr21:21920148-21920166 6 
chr21:21921318-21921337 5.94737 
chr21:21922531-21922555 5.66667 
chr21:21925406-21925438 6 
chr21:21926604-21926629 6 
chr21:21929025-21929045 5.6 
chr21:21929904-21929948 5.63636 
chr21:21932487-21932529 5.2619 
chr21:21933994-21934021 5.33333 
chr21:21935689-21935732 5.97674 
chr21:21938690-21938719 5.48276 
chr21:21938928-21938962 5.52941 
chr21:21940321-21940333 6 
chr21:21942437-21942467 5.26667 
chr21:21946471-21946496 5.4 
chr21:21947676-21947699 5.73913 
chr21:21950300-21950346 5.58696 
chr21:21951751-21951776 5.68 
chr21:21952244-21952256 6 
chr21:21955670-21955700 5.83333 
chr21:21956547-21956561 6 
chr21:21957086-21957106 5.95 
chr21:21959063-21959214 5.89404 
chr21:21959254-21959292 5.39474 
chr21:21959337-21959382 5.15556 
chr21:21959397-21959463 5.78788 
chr21:21959499-21959532 5.66667 
chr21:21959578-21959594 6 
chr21:21959671-21959692 5.61905 
chr21:21959824-21959893 5.84058 
chr21:21959977-21960002 6 
chr21:21960022-21960044 5.81818 
chr21:21960058-21960118 5.91667 
chr21:21960160-21960184 5.5 
chr21:21960200-21960222 5.72727 
chr21:21960264-21960319 5.85455 
chr21:21960386-21960412 5.88462 
chr21:21960457-21960509 5.53846 
chr21:21960519-21960532 6 
chr21:21960567-21960717 5.88 
chr21:21960804-21960852 5.79167 
chr21:21960867-21960910 5.44186 
chr21:21960984-21961023 5.25641 
chr21:21961081-21961129 5.27083 
chr21:21961393-21961533 5.37857 
chr21:21961565-21961624 5.25424 
chr21:21961822-21961856 5.35294 
chr21:21962071-21962101 5.23333 
chr21:21963593-21963615 5.81818 
chr21:21965672-21965710 5.21053 
chr21:21966214-21966259 5.51111 
chr21:21970084-21970101 5.76471 
chr21:21972577-21972600 5.47826 
chr21:21972755-21972774 5.68421 
chr21:21972905-21972965 5.65 
chr21:21974291-21974323 5.3125 
chr21:21975757-21975836 5.82278 
chr21:21978820-21978837 6 
chr21:21980498-21980546 5.41667 
chr21:21981579-21981629 5.22 
chr21:21981670-21981702 5.28125 
chr21:21983787-21983824 5.51351 
chr21:21985525-21985588 5.42857 
chr21:21988984-21989059 5.41333 
chr21:21991692-21991747 5.4 
chr21:21992785-21992814 5.72414 
chr21:21997878-21997907 5.41379 
chr21:22000711-22000738 6 
chr21:22003782-22003811 5.34483 
chr21:22004672-22004693 5.85714 
chr21:22005349-22005403 5.57407 
chr21:22007592-22007620 5.60714 
chr21:22007785-22007831 5.36957 
chr21:22007883-22007929 5.65217 
chr21:22008879-22008909 5.5 
chr21:22009409-22009442 6 
chr21:22009487-22009587 5.44 
chr21:22009742-22009771 5.17241 
chr21:22011783-22011827 5.81818 
chr21:22012088-22012100 6 
chr21:22013337-22013355 6 
chr21:22019463-22019494 5.93548 
chr21:22022808-22022825 5.76471 
chr21:22023063-22023086 5.6087 
chr21:22023122-22023147 6 
chr21:22025682-22025706 5.625 
chr21:22027578-22027610 5.3125 
chr21:22027813-22027849 5.30556 
chr21:22028495-22028515 6 
chr21:22029284-22029349 5.66154 
chr21:22029361-22029374 5.92308 
chr21:22029930-22029953 5.65217 
chr21:22029976-22030004 5.5 
chr21:22030028-22030056 5.82143 
chr21:22030068-22030138 5.74286 
chr21:22030470-22030495 5.76 
chr21:22032490-22032519 5.17241 
chr21:22038264-22038290 5.34615 
chr21:22042641-22042662 5.85714 
chr21:22043974-22044002 5.35714 
chr21:22044066-22044099 5.42424 
chr21:22045318-22045330 6 
chr21:22046295-22046307 6 
chr21:22047529-22047542 5.92308 
chr21:22049784-22049811 5.44444 
chr21:22049916-22049937 5.52381 
chr21:22051923-22051952 6 
chr21:22052669-22052692 5.47826 
chr21:22053899-22053980 5.40741 
chr21:22055845-22055868 5.91304 
chr21:22056423-22056442 6 
chr21:22057005-22057027 5.63636 
chr21:22058634-22058659 5.8 
chr21:22058837-22058884 6 
chr21:22059167-22059221 5.74074 
chr21:22059265-22059293 6 
chr21:22059320-22059371 5.96078 
chr21:22059727-22059762 5.31429 
chr21:22060170-22060212 5.59524 
chr21:22063668-22063691 5.43478 
chr21:22065918-22065942 5.375 
chr21:22066047-22066068 5.61905 
chr21:22066748-22066786 5.92105 
chr21:22066799-22066843 5.81818 
chr21:22067410-22067430 5.7 
chr21:22067495-22067509 6 
chr21:22069378-22069409 5.64516 
chr21:22073061-22073077 6 
chr21:22073682-22073707 6 
chr21:22073914-22073956 5.7381 
chr21:22074251-22074263 6 
chr21:22075870-22075896 5.34615 
chr21:22079702-22079724 5.5 
chr21:22081563-22081581 6 
chr21:22081735-22081747 6 
chr21:22086429-22086604 5.61714 
chr21:22086643-22086686 5.5814 
chr21:22087250-22087282 5.40625 
chr21:22089707-22089757 5.76 
chr21:22091840-22091869 5.51724 
chr21:22092461-22092509 5.79167 
chr21:22094405-22094430 5.32 
chr21:22096205-22096233 5.46429 
chr21:22096849-22096878 5.27586 
chr21:22105249-22105274 5.8 
chr21:22106121-22106154 5.9697 
chr21:22109732-22109763 5.70968 
chr21:22111099-22111129 6 
chr21:22113679-22113714 5.85714 
chr21:22114320-22114347 5.88889 
chr21:22114772-22114811 5.74359 
chr21:22116641-22116704 5.60317 
chr21:22117755-22117786 5.41935 
chr21:22119173-22119243 5.52857 
chr21:22119273-22119305 5.875 
chr21:22119390-22119488 5.91837 
chr21:22119747-22119759 6 
chr21:22123235-22123274 5.84615 
chr21:22124111-22124129 6 
chr21:22125173-22125198 5.48 
chr21:22128528-22128542 6 
chr21:22129125-22129142 5.76471 
chr21:22130292-22130390 5.58163 
chr21:22131607-22131642 5.45714 
chr21:22134022-22134051 5.44828 
chr21:22135094-22135123 5.2069 
chr21:22138454-22138476 5.72727 
chr21:22140544-22140570 5.5 
chr21:22142828-22142840 6 
chr21:22144986-22145008 5.90909 
chr21:22154492-22154511 5.63158 
chr21:22154894-22154912 6 
chr21:22165408-22165428 5.65 
chr21:22167964-22167991 5.59259 
chr21:22168468-22168519 5.60784 
chr21:22169428-22169461 5.57576 
chr21:22170045-22170060 5.93333 
chr21:22170744-22170788 5.93182 
chr21:22171198-22171237 5.17949 
chr21:22171953-22171965 6 
chr21:22173923-22173948 5.88 
chr21:22178400-22178418 5.83333 
chr21:22179438-22179480 5.54762 
chr21:22188150-22188164 6 
chr21:22188264-22188299 6 
chr21:22189246-22189260 6 
chr21:22189847-22189874 5.59259 
chr21:22192044-22192066 5.54545 
chr21:22198012-22198037 5.64 
chr21:22198939-22198957 5.83333 
chr21:22199029-22199078 5.91837 
chr21:22200209-22200253 5.22727 
chr21:22205416-22205457 6 
chr21:22206034-22206087 5.49057 
chr21:22206129-22206183 5.27778 
chr21:22206228-22206279 5.29412 
chr21:22210100-22210115 6 
chr21:22211090-22211112 5.72727 
chr21:22213577-22213621 5.40909 
chr21:22218019-22218058 5.87179 
chr21:22218861-22218878 6 
chr21:22220906-22220929 6 
chr21:22223819-22223835 5.8125 
chr21:22224545-22224573 5.35714 
chr21:22227173-22227196 6 
chr21:22229683-22229724 5.58537 
chr21:22229975-22230004 5.75862 
chr21:22231093-22231129 5.11111 
chr21:22232012-22232031 6 
chr21:22232043-22232056 6 
chr21:22232515-22232563 5.64583 
chr21:22233757-22233777 5.95 
chr21:22236218-22236266 5.33333 
chr21:22236762-22236804 5.7381 
chr21:22237428-22237455 5.33333 
chr21:22239622-22239667 5.68889 
chr21:22241129-22241163 5.55882 
chr21:22245016-22245053 6 
chr21:22247013-22247074 5.32787 
chr21:22247129-22247145 6 
chr21:22252663-22252685 5.77273 
chr21:22253865-22253889 6 
chr21:22255220-22255257 5.2973 
chr21:22257059-22257077 6 
chr21:22258810-22258866 5.17857 
chr21:22262353-22262392 5.71795 
chr21:22263232-22263262 5.2 
chr21:22266569-22266586 5.76471 
chr21:22266733-22266749 5.8125 
chr21:22269101-22269202 5.60396 
chr21:22271205-22271223 6 
chr21:22271787-22271822 6 
chr21:22271927-22271943 5.875 
chr21:22271954-22271982 5.42857 
chr21:22272289-22272321 5.6875 
chr21:22274347-22274374 5.37037 
chr21:22277566-22277587 5.52381 
chr21:22277601-22277620 5.78947 
chr21:22277657-22277728 5.66197 
chr21:22277744-22277763 5.89474 
chr21:22277848-22277860 6 
chr21:22278853-22278884 5.70968 
chr21:22281008-22281043 5.45714 
chr21:22281368-22281405 5.18919 
chr21:22283413-22283539 5.75397 
chr21:22285761-22285788 5.33333 
chr21:22286850-22286870 6 
chr21:22288583-22288600 5.94118 
chr21:22290150-22290175 5.48 
chr21:22291133-22291174 5.97561 
chr21:22291399-22291512 5.59292 
chr21:22292532-22292585 5.86792 
chr21:22294503-22294521 5.88889 
chr21:22295284-22295310 5.26923 
chr21:22297263-22297282 5.84211 
chr21:22298866-22298895 6 
chr21:22301089-22301129 5.35 
chr21:22303442-22303473 5.48387 
chr21:22304314-22304340 5.30769 
chr21:22307064-22307086 5.77273 
chr21:22310307-22310342 5.65714 
chr21:22310499-22310524 5.52 
chr21:22311901-22311916 5.93333 
chr21:22312039-22312070 5.45161 
chr21:22312129-22312158 5.13793 
chr21:22314233-22314263 5.66667 
chr21:22315414-22315453 5.23077 
chr21:22320778-22320814 6 
chr21:22320947-22320978 5.51613 
chr21:22321892-22321915 5.65217 
chr21:22325646-22325753 5.6729 
chr21:22326515-22326536 5.61905 
chr21:22327494-22327506 6 
chr21:22330194-22330219 5.56 
chr21:22332392-22332408 5.8125 
chr21:22334912-22334942 5.23333 
chr21:22335461-22335475 6 
chr21:22339260-22339285 5.64 
chr21:22339445-22339476 5.70968 
chr21:22340122-22340165 5.32558 
chr21:22342182-22342206 5.625 
chr21:22342557-22342581 5.83333 
chr21:22344160-22344189 5.75862 
chr21:22345635-22345673 5.86842 
chr21:22346977-22347009 5.34375 
chr21:22347367-22347383 6 
chr21:22347537-22347550 6 
chr21:22347780-22347816 6 
chr21:22348945-22348980 5.48571 
chr21:22349200-22349214 6 
chr21:22353977-22354005 6 
chr21:22354361-22354395 5.79412 
chr21:22354553-22354571 6 
chr21:22357338-22357352 6 
chr21:22358862-22358885 6 
chr21:22360841-22361012 5.78947 
chr21:22362039-22362086 5.29787 
chr21:22362957-22362988 6 
chr21:22364430-22364449 5.68421 
chr21:22367707-22367744 5.86486 
chr21:22367940-22367953 6 
chr21:22368423-22368465 6 
chr21:22370246-22370325 5.6962 
chr21:22370592-22370621 5.58621 
chr21:22370650-22370692 5.85714 
chr21:22371191-22371208 5.82353 
chr21:22379111-22379142 5.32258 
chr21:22382200-22382230 6 
chr21:22382804-22382830 5.30769 
chr21:22386097-22386122 5.72 
chr21:22386740-22386753 6 
chr21:22388003-22388033 5.76667 
chr21:22389741-22389760 6 
chr21:22390129-22390161 5.25 
chr21:22390170-22390195 5.76 
chr21:22391946-22391965 5.68421 
chr21:22392325-22392360 5.54286 
chr21:22394175-22394208 5.30303 
chr21:22395838-22395856 5.83333 
chr21:22397233-22397256 5.69565 
chr21:22399154-22399187 5.93939 
chr21:22401927-22401962 5.62857 
chr21:22404129-22404152 5.73913 
chr21:22404596-22404629 5.24242 
chr21:22405246-22405274 5.92857 
chr21:22406579-22406602 5.95652 
chr21:22408013-22408059 5.52174 
chr21:22409178-22409207 5.44828 
chr21:22410312-22410331 5.78947 
chr21:22413413-22413444 5.35484 
chr21:22416168-22416191 5.91304 
chr21:22416353-22416383 5.43333 
chr21:22417240-22417293 5.39623 
chr21:22417309-22417353 5.40909 
chr21:22417586-22417600 6 
chr21:22418848-22418873 5.64 
chr21:22419052-22419070 6 
chr21:22420363-22420393 5.23333 
chr21:22421304-22421342 5.68421 
chr21:22424468-22424488 6 
chr21:22425250-22425279 5.34483 
chr21:22425958-22425988 5.46667 
chr21:22426134-22426172 5.42105 
chr21:22428808-22428903 5.66316 
chr21:22430462-22430488 5.69231 
chr21:22430605-22430629 5.41667 
chr21:22435528-22435551 6 
chr21:22435989-22436009 5.75 
chr21:22437488-22437542 5.88889 
chr21:22438731-22438754 5.69565 
chr21:22440443-22440467 5.79167 
chr21:22440776-22440790 6 
chr21:22442585-22442600 6 
chr21:22444188-22444243 5.89091 
chr21:22446588-22446770 5.58791 
chr21:22447983-22448017 5.47059 
chr21:22452973-22452992 6 
chr21:22454117-22454141 6 
chr21:22454542-22454555 6 
chr21:22454592-22454624 6 
chr21:22455426-22455451 5.32 
chr21:22456869-22456898 5.41379 
chr21:22457463-22457484 5.57143 
chr21:22458188-22458215 5.7037 
chr21:22459147-22459159 6 
chr21:22459380-22459419 5.74359 
chr21:22461389-22461424 5.48571 
chr21:22467742-22467777 5.42857 
chr21:22472323-22472347 5.375 
chr21:22475093-22475123 5.46667 
chr21:22478695-22478720 5.4 
chr21:22487093-22487105 6 
chr21:22488275-22488315 5.95 
chr21:22488333-22488359 6 
chr21:22489172-22489193 5.85714 
chr21:22490933-22490961 5.39286 
chr21:22493017-22493046 5.34483 
chr21:22493572-22493601 5.24138 
chr21:22495361-22495382 5.52381 
chr21:22496166-22496178 6 
chr21:22497707-22497820 5.29204 
chr21:22497830-22497951 5.5124 
chr21:22497975-22498000 5.64 
chr21:22498020-22498040 5.8 
chr21:22498554-22498576 6 
chr21:22500180-22500204 5.58333 
chr21:22504485-22504553 5.38235 
chr21:22506382-22506394 6 
chr21:22507195-22507213 6 
chr21:22507397-22507410 6 
chr21:22507563-22507577 6 
chr21:22508939-22508961 5.59091 
chr21:22514682-22514709 5.7037 
chr21:22518607-22518626 5.94737 
chr21:22518811-22518838 5.85185 
chr21:22518864-22518888 5.79167 
chr21:22519812-22519841 5.82759 
chr21:22520017-22520053 5.33333 
chr21:22525774-22525799 5.4 
chr21:22528886-22528931 5.75556 
chr21:22532064-22532129 5.23077 
chr21:22532520-22532550 5.2 
chr21:22533636-22533670 5.85294 
chr21:22533879-22533918 5.74359 
chr21:22538015-22538063 5.625 
chr21:22542274-22542288 5.92857 
chr21:22547850-22547876 5.80769 
chr21:22548388-22548411 5.73913 
chr21:22549989-22550076 5.25287 
chr21:22550111-22550129 5.88889 
chr21:22551082-22551111 5.41379 
chr21:22554346-22554367 5.57143 
chr21:22556629-22556650 5.85714 
chr21:22559543-22559565 6 
chr21:22559759-22559778 6 
chr21:22561882-22561902 5.9 
chr21:22563177-22563208 5.58065 
chr21:22563998-22564031 5.21212 
chr21:22564539-22564575 5.83333 
chr21:22564708-22564734 5.65385 
chr21:22565027-22565047 5.85 
chr21:22565811-22565828 6 
chr21:22566998-22567023 5.44 
chr21:22568940-22568977 5.05405 
chr21:22569426-22569462 5.58333 
chr21:22570500-22570543 5.95349 
chr21:22572374-22572392 6 
chr21:22573070-22573090 6 
chr21:22574727-22574745 6 
chr21:22578720-22578749 5.62069 
chr21:22581700-22581717 5.82353 
chr21:22583286-22583337 6 
chr21:22583914-22583960 5.65217 
chr21:22585061-22585074 6 
chr21:22585415-22585428 6 
chr21:22587041-22587129 5.5 
chr21:22587136-22587158 5.72727 
chr21:22587875-22587897 6 
chr21:22588076-22588123 5.51064 
chr21:22592417-22592447 5.3 
chr21:22597942-22597989 5.29787 
chr21:22598621-22598646 5.64 
chr21:22601977-22601993 6 
chr21:22602489-22602529 5.45 
chr21:22602868-22602905 5.32432 
chr21:22608482-22608496 6 
chr21:22609076-22609104 6 
chr21:22610269-22610288 6 
chr21:22612265-22612304 5.5641 
chr21:22612680-22612711 5.58065 
chr21:22613323-22613349 5.84615 
chr21:22616136-22616163 5.33333 
chr21:22617164-22617179 6 
chr21:22618160-22618223 5.33333 
chr21:22619639-22619651 6 
chr21:22620086-22620123 5.56757 
chr21:22620189-22620242 5.22642 
chr21:22621096-22621132 6 
chr21:22621991-22622004 6 
chr21:22623466-22623487 6 
chr21:22624064-22624101 5.24324 
chr21:22624678-22624712 5.23529 
chr21:22626437-22626475 5.18421 
chr21:22627218-22627247 5.82759 
chr21:22627267-22627300 5.87879 
chr21:22632239-22632281 6 
chr21:22634978-22634993 6 
chr21:22635584-22635600 6 
chr21:22636952-22637027 5.8 
chr21:22637152-22637186 5.44118 
chr21:22637201-22637878 5.5096 
chr21:22640815-22640852 5.40541 
chr21:22644789-22644853 5.60938 
chr21:22645254-22645283 6 
chr21:22645295-22645324 5.7931 
chr21:22645712-22645738 5.80769 
chr21:22646485-22646497 6 
chr21:22647757-22647814 5.84211 
chr21:22651108-22651123 5.93333 
chr21:22652489-22652504 6 
chr21:22653091-22653115 5.83333 
chr21:22653471-22653496 5.52 
chr21:22657991-22658007 6 
chr21:22658544-22658566 6 
chr21:22659037-22659071 5.44118 
chr21:22660828-22660845 5.94118 
chr21:22663799-22663814 6 
chr21:22664196-22664224 5.32143 
chr21:22667911-22667932 5.57143 
chr21:22668155-22668171 6 
chr21:22670683-22670730 5.42553 
chr21:22670899-22670957 5.77586 
chr21:22671880-22671927 5.82979 
chr21:22673690-22673711 5.57143 
chr21:22673845-22673865 5.7 
chr21:22677638-22677667 5.62069 
chr21:22680108-22680146 5.36842 
chr21:22680379-22680411 5.71875 
chr21:22681150-22681173 5.69565 
chr21:22683655-22683673 6 
chr21:22684629-22684689 5.2 
chr21:22685999-22686029 5.23333 
chr21:22687079-22687094 6 
chr21:22688578-22688605 5.37037 
chr21:22688838-22688868 5.53333 
chr21:22692023-22692042 5.63158 
chr21:22693837-22693857 5.6 
chr21:22694447-22694459 6 
chr21:22694769-22694803 5.20588 
chr21:22699626-22699650 5.83333 
chr21:22701274-22701287 6 
chr21:22702477-22702493 5.875 
chr21:22703811-22703928 5.76068 
chr21:22704220-22704234 6 
chr21:22706075-22706087 6 
chr21:22710129-22710153 5.45833 
chr21:22710299-22710350 5.4902 
chr21:22713193-22713213 5.7 
chr21:22715670-22715710 5.9 
chr21:22718519-22718539 5.6 
chr21:22722529-22722562 5.87879 
chr21:22723251-22723282 5.45161 
chr21:22723437-22723457 6 
chr21:22724048-22724085 5.75676 
chr21:22724566-22724619 5.49057 
chr21:22725145-22725186 5.65854 
chr21:22727787-22727899 5.5625 
chr21:22727932-22727947 6 
chr21:22729307-22729341 6 
chr21:22730103-22730129 5.38462 
chr21:22731416-22731446 5.86667 
chr21:22733547-22733570 5.6087 
chr21:22735337-22735367 5.23333 
chr21:22736912-22737004 5.55435 
chr21:22737558-22737587 6 
chr21:22740391-22740416 5.4 
chr21:22744185-22744207 6 
chr21:22747520-22747549 5.93103 
chr21:22747649-22747669 5.9 
chr21:22752126-22752144 5.72222 
chr21:22753808-22753840 5.5 
chr21:22754565-22754626 5.2623 
chr21:22755002-22755020 5.83333 
chr21:22756590-22756608 5.88889 
chr21:22757691-22757737 5.73913 
chr21:22759496-22759539 5.86047 
chr21:22761204-22761231 5.51852 
chr21:22763507-22763536 5.68966 
chr21:22766224-22766257 5.21212 
chr21:22766789-22766821 6 
chr21:22770733-22770759 5.57692 
chr21:22776102-22776129 5.37037 
chr21:22776940-22777016 5.26316 
chr21:22777132-22777148 6 
chr21:22777792-22777826 5.44118 
chr21:22782234-22782248 6 
chr21:22783325-22783475 5.65333 
chr21:22786777-22786804 5.55556 
chr21:22787645-22787671 5.88462 
chr21:22788813-22788838 5.96 
chr21:22788922-22788961 5.41026 
chr21:22789204-22789225 5.57143 
chr21:22790410-22790451 5.5122 
chr21:22791625-22791641 6 
chr21:22791667-22791692 5.32 
chr21:22794225-22794269 5.29545 
chr21:22797351-22797383 5.71875 
chr21:22799789-22799805 5.875 
chr21:22803366-22803386 6 
chr21:22803443-22803477 5.70588 
chr21:22805050-22805074 5.66667 
chr21:22806062-22806129 5.83582 
chr21:22807345-22807376 5.54839 
chr21:22807561-22807584 5.47826 
chr21:22809078-22809096 5.72222 
chr21:22809247-22809270 5.6087 
chr21:22809794-22809816 6 
chr21:22811405-22811432 5.77778 
chr21:22812995-22813072 5.58442 
chr21:22815744-22815764 5.8 
chr21:22820003-22820027 5.45833 
chr21:22820827-22820852 6 
chr21:22822557-22822588 5.80645 
chr21:22822609-22822635 5.76923 
chr21:22823091-22823149 5.89655 
chr21:22824488-22824513 6 
chr21:22824527-22824584 5.61404 
chr21:22824815-22825071 5.57031 
chr21:22825106-22825156 5.84 
chr21:22825190-22825460 5.65926 
chr21:22827530-22827547 6 
chr21:22831737-22831749 6 
chr21:22831765-22831796 5.67742 
chr21:22831832-22831862 5.33333 
chr21:22831888-22831937 5.32653 
chr21:22832444-22832471 5.48148 
chr21:22838875-22838913 5.68421 
chr21:22839690-22839759 5.47826 
chr21:22840180-22840213 5.57576 
chr21:22845255-22845340 5.44706 
chr21:22845617-22845717 5.36 
chr21:22847200-22847231 5.54839 
chr21:22847299-22847372 5.65753 
chr21:22851904-22851924 6 
chr21:22852042-22852059 5.76471 
chr21:22852687-22852703 6 
chr21:22855082-22855129 5.21277 
chr21:22858624-22858644 6 
chr21:22861281-22861321 5.675 
chr21:22861686-22861744 5.25862 
chr21:22861756-22861782 5.53846 
chr21:22862881-22862903 5.5 
chr21:22864233-22864261 5.46429 
chr21:22865993-22866023 5.73333 
chr21:22867139-22867166 5.59259 
chr21:22868298-22868352 5.62963 
chr21:22870569-22870594 5.32 
chr21:22871519-22871543 5.375 
chr21:22876160-22876201 5.14634 
chr21:22876401-22876425 5.41667 
chr21:22877030-22877061 5.48387 
chr21:22877087-22877124 5.40541 
chr21:22879555-22879587 5.9375 
chr21:22880109-22880123 6 
chr21:22881129-22881157 6 
chr21:22883001-22883034 5.18182 
chr21:22884263-22884286 5.43478 
chr21:22886453-22886508 5.34545 
chr21:22886785-22886818 5.84848 
chr21:22890165-22890186 5.61905 
chr21:22892450-22892481 5.16129 
chr21:22894320-22894632 5.32051 
chr21:22894930-22894964 6 
chr21:22895336-22895364 5.71429 
chr21:22896359-22896376 6 
chr21:22896887-22896936 5.30612 
chr21:22897263-22897291 5.28571 
chr21:22898605-22898637 5.8125 
chr21:22902375-22902466 5.59341 
chr21:22902478-22902491 6 
chr21:22902503-22902676 5.75145 
chr21:22904147-22904160 6 
chr21:22904701-22904731 5.5 
chr21:22908706-22908723 5.76471 
chr21:22909397-22909432 5.8 
chr21:22910451-22910483 5.53125 
chr21:22912206-22912248 5.52381 
chr21:22912574-22912622 5.95833 
chr21:22915313-22915338 5.4 
chr21:22916890-22916909 5.63158 
chr21:22917665-22917681 5.875 
chr21:22919086-22919194 5.51852 
chr21:22920343-22920390 5.76596 
chr21:22923967-22924006 5.79487 
chr21:22928690-22928709 5.68421 
chr21:22931725-22931832 5.56075 
chr21:22932832-22932858 5.69231 
chr21:22934352-22934386 6 
chr21:22934509-22934536 5.44444 
chr21:22937845-22937875 5.63333 
chr21:22940706-22940718 6 
chr21:22942056-22942106 5.26 
chr21:22943329-22943351 5.54545 
chr21:22949078-22949090 6 
chr21:22949228-22949305 5.57143 
chr21:22950342-22950367 6 
chr21:22951757-22951784 5.44444 
chr21:22953435-22953450 6 
chr21:22957910-22957932 5.81818 
chr21:22960579-22960599 5.8 
chr21:22964629-22964661 5.34375 
chr21:22967594-22967629 5.17143 
chr21:22972086-22972104 5.83333 
chr21:22972448-22972461 5.92308 
chr21:22975372-22975384 6 
chr21:22977034-22977054 6 
chr21:22979107-22979129 5.59091 
chr21:22979265-22979364 5.45455 
chr21:22982212-22982247 5.31429 
chr21:22988308-22988334 5.80769 
chr21:22992801-22992822 5.61905 
chr21:23000398-23000448 5.28 
chr21:23000925-23000950 5.8 
chr21:23001681-23001707 5.26923 
chr21:23008974-23008986 6 
chr21:23012448-23012473 5.6 
chr21:23013549-23013599 5.44 
chr21:23015146-23015200 5.7037 
chr21:23015509-23015564 5.38182 
chr21:23020656-23020700 5.40909 
chr21:23025192-23025207 5.86667 
chr21:23025865-23025889 5.375 
chr21:23026917-23026941 5.375 
chr21:23028118-23028132 6 
chr21:23030189-23030223 5.44118 
chr21:23031018-23031047 5.37931 
chr21:23032953-23032972 5.63158 
chr21:23035951-23035972 5.7619 
chr21:23036073-23036110 5.32432 
chr21:23045249-23045272 5.65217 
chr21:23045759-23045794 5.82857 
chr21:23049899-23049941 5.7381 
chr21:23050330-23050366 6 
chr21:23051031-23051055 5.375 
chr21:23051270-23051284 6 
chr21:23051541-23051569 5.71429 
chr21:23052932-23052953 5.66667 
chr21:23054805-23054827 5.63636 
chr21:23056277-23056308 5.19355 
chr21:23068608-23068626 5.83333 
chr21:23069478-23069514 5.77778 
chr21:23070377-23070400 5.43478 
chr21:23070501-23070544 5.90698 
chr21:23071242-23071270 6 
chr21:23072279-23072315 5.61111 
chr21:23073717-23073738 5.85714 
chr21:23074851-23074910 5.55932 
chr21:23074954-23075019 5.47692 
chr21:23075340-23075354 6 
chr21:23076935-23076963 5.53571 
chr21:23077223-23077255 5.9375 
chr21:23080544-23080563 5.63158 
chr21:23080693-23080707 6 
chr21:23081977-23082038 5.60656 
chr21:23082087-23082123 5.30556 
chr21:23083142-23083166 5.58333 
chr21:23089236-23089274 5.26316 
chr21:23089539-23089565 5.53846 
chr21:23089576-23089629 5.37736 
chr21:23089647-23089687 5.325 
chr21:23089810-23089882 5.36111 
chr21:23089902-23089948 5.32609 
chr21:23090057-23090124 5.29851 
chr21:23090147-23090195 5.58333 
chr21:23090207-23090240 5.63636 
chr21:23090550-23090629 5.3038 
chr21:23090641-23090700 5.50847 
chr21:23090711-23090765 5.24074 
chr21:23090817-23090875 5.56897 
chr21:23092562-23092615 5.90566 
chr21:23094698-23094749 5.98039 
chr21:23095804-23095818 6 
chr21:23096950-23096978 5.67857 
chr21:23097658-23097679 6 
chr21:23101294-23101354 5.73333 
chr21:23101862-23101891 5.34483 
chr21:23104738-23104765 5.77778 
chr21:23108942-23108965 5.56522 
chr21:23109397-23109414 6 
chr21:23110562-23110574 6 
chr21:23112939-23112962 6 
chr21:23113501-23113532 5.22581 
chr21:23114456-23114490 5.70588 
chr21:23114597-23114629 5.3125 
chr21:23114732-23114748 6 
chr21:23114902-23114926 5.66667 
chr21:23119806-23119853 5.80851 
chr21:23120002-23120028 5.69231 
chr21:23120336-23120368 5.21875 
chr21:23120522-23120537 6 
chr21:23121775-23121841 5.28788 
chr21:23123489-23123511 5.63636 
chr21:23127536-23127573 5.72973 
chr21:23127996-23128031 5.88571 
chr21:23129944-23129968 6 
chr21:23134765-23134804 6 
chr21:23134964-23134997 5.81818 
chr21:23137039-23137062 5.6087 
chr21:23137367-23137388 5.7619 
chr21:23142450-23142483 5.39394 
chr21:23146364-23146417 5.60377 
chr21:23147097-23147199 5.68627 
chr21:23147498-23147513 5.93333 
chr21:23147545-23147569 5.5 
chr21:23147658-23147679 5.57143 
chr21:23148878-23148898 5.9 
chr21:23152356-23152397 5.85366 
chr21:23153681-23153697 6 
chr21:23158865-23158892 5.7037 
chr21:23163264-23163280 6 
chr21:23165331-23165353 5.77273 
chr21:23165929-23165951 5.90909 
chr21:23167712-23167742 5.36667 
chr21:23168476-23168504 5.57143 
chr21:23169424-23169458 5.61765 
chr21:23170338-23170373 5.54286 
chr21:23171510-23171539 5.27586 
chr21:23173185-23173208 5.86957 
chr21:23174293-23174317 5.58333 
chr21:23175196-23175238 5.47619 
chr21:23176893-23176917 5.5 
chr21:23179893-23179923 5.3 
chr21:23180923-23180946 5.43478 
chr21:23181343-23181368 5.88 
chr21:23181661-23181678 5.82353 
chr21:23182859-23182884 5.4 
chr21:23186965-23187002 5.27027 
chr21:23188368-23188392 6 
chr21:23189033-23189069 5.22222 
chr21:23192818-23192843 5.56 
chr21:23203763-23203843 5.8 
chr21:23204221-23204247 6 
chr21:23204260-23204272 6 
chr21:23205349-23205363 6 
chr21:23208577-23208629 5.21154 
chr21:23209044-23209070 5.30769 
chr21:23212282-23212298 6 
chr21:23212574-23212635 5.65574 
chr21:23213504-23213608 5.375 
chr21:23213892-23213919 5.96296 
chr21:23215198-23215224 5.26923 
chr21:23215724-23215738 6 
chr21:23217518-23217545 5.55556 
chr21:23221334-23221388 5.62963 
chr21:23225895-23225950 5.69091 
chr21:23226463-23226477 6 
chr21:23227327-23227348 6 
chr21:23231325-23231581 5.75391 
chr21:23233570-23233583 6 
chr21:23236192-23236227 6 
chr21:23237728-23237771 5.16279 
chr21:23241436-23241468 5.4375 
chr21:23241479-23241502 5.52174 
chr21:23241826-23241853 5.55556 
chr21:23242673-23242703 5.6 
chr21:23243222-23243248 5.38462 
chr21:23243536-23243582 5.21739 
chr21:23243637-23243666 5.93103 
chr21:23246419-23246459 5.85 
chr21:23253765-23253815 5.12 
chr21:23253960-23253991 5.29032 
chr21:23257346-23257367 6 
chr21:23258476-23258495 5.84211 
chr21:23261897-23261912 6 
chr21:23262310-23262343 5.84848 
chr21:23263642-23263674 5.9375 
chr21:23267682-23267701 5.84211 
chr21:23268110-23268129 5.94737 
chr21:23269083-23269129 5.41304 
chr21:23269243-23269272 5.62069 
chr21:23271088-23271187 5.75758 
chr21:23271223-23271249 5.73077 
chr21:23271967-23271989 5.86364 
chr21:23272442-23272475 5.72727 
chr21:23272803-23272833 5.6 
chr21:23273163-23273184 5.57143 
chr21:23273737-23273768 5.64516 
chr21:23274319-23274388 5.33333 
chr21:23274528-23274549 5.80952 
chr21:23276113-23276249 5.78676 
chr21:23281214-23281244 5.33333 
chr21:23281417-23281441 6 
chr21:23282388-23282447 5.59322 
chr21:23282667-23282695 5.71429 
chr21:23283162-23283200 5.42105 
chr21:23283473-23283499 5.84615 
chr21:23284820-23284859 6 
chr21:23286224-23286239 6 
chr21:23287612-23287660 5.5625 
chr21:23292704-23292732 5.46429 
chr21:23294233-23294246 5.92308 
chr21:23295629-23295663 5.17647 
chr21:23300495-23300533 5.5 
chr21:23300553-23300565 6 
chr21:23301102-23301136 6 
chr21:23301173-23301197 6 
chr21:23301567-23301594 5.55556 
chr21:23303160-23303187 6 
chr21:23303619-23303646 5.88889 
chr21:23303801-23303832 5.64516 
chr21:23303847-23303896 5.83673 
chr21:23304300-23304312 6 
chr21:23305052-23305080 5.53571 
chr21:23305468-23305484 5.875 
chr21:23307203-23307238 6 
chr21:23307534-23307567 5.21212 
chr21:23312482-23312526 5.72727 
chr21:23313440-23313470 5.2 
chr21:23314386-23314435 5.65306 
chr21:23316699-23316726 5.85185 
chr21:23319629-23319650 5.66667 
chr21:23319665-23319689 5.54167 
chr21:23320904-23320933 5.31034 
chr21:23320970-23320996 5.42308 
chr21:23323022-23323055 5.72727 
chr21:23325243-23325319 5.31579 
chr21:23329216-23329237 5.52381 
chr21:23329420-23329435 5.86667 
chr21:23329638-23329669 5.74194 
chr21:23332013-23332032 5.78947 
chr21:23337358-23337396 5.47368 
chr21:23338040-23338066 5.92308 
chr21:23344337-23344358 5.7619 
chr21:23350652-23350699 5.42553 
chr21:23352761-23352833 5.38889 
chr21:23352973-23352994 5.90476 
chr21:23353163-23353179 6 
chr21:23353220-23353238 6 
chr21:23354898-23354917 5.84211 
chr21:23356216-23356236 6 
chr21:23358194-23358225 5.87097 
chr21:23358515-23358548 5.84848 
chr21:23358915-23358980 5.56923 
chr21:23360196-23360234 5.76316 
chr21:23360597-23360623 5.76923 
chr21:23362897-23362914 6 
chr21:23363014-23363066 5.26923 
chr21:23367125-23367163 6 
chr21:23367311-23367340 5.86207 
chr21:23369733-23369770 5.83784 
chr21:23371272-23371285 6 
chr21:23373666-23373695 5.2069 
chr21:23375353-23375373 6 
chr21:23375526-23375543 5.82353 
chr21:23376375-23376401 5.5 
chr21:23380144-23380166 5.81818 
chr21:23381124-23381155 5.6129 
chr21:23382234-23382255 5.71429 
chr21:23388111-23388135 5.625 
chr21:23390874-23390904 5.83333 
chr21:23391966-23391992 5.84615 
chr21:23392389-23392445 5.5 
chr21:23393970-23394000 5.26667 
chr21:23396607-23396638 5.70968 
chr21:23397612-23397629 5.82353 
chr21:23398016-23398039 5.56522 
chr21:23398198-23398215 5.82353 
chr21:23399715-23399742 6 
chr21:23400293-23400317 5.79167 
chr21:23401210-23401238 5.78571 
chr21:23404848-23404874 5.69231 
chr21:23407063-23407280 5.7788 
chr21:23407518-23407558 5.375 
chr21:23409379-23409416 5.72973 
chr21:23411119-23411132 6 
chr21:23414070-23414101 5.35484 
chr21:23417152-23417185 5.24242 
chr21:23419084-23419107 5.78261 
chr21:23420805-23420834 5.48276 
chr21:23422481-23422506 5.84 
chr21:23423278-23423313 5.71429 
chr21:23425996-23426015 5.68421 
chr21:23426217-23426272 5.69091 
chr21:23429205-23429242 5.10811 
chr21:23431629-23431656 5.33333 
chr21:23433185-23433209 5.75 
chr21:23433303-23433325 5.63636 
chr21:23435422-23435469 5.74468 
chr21:23440783-23440802 6 
chr21:23441329-23441343 6 
chr21:23447015-23447039 5.41667 
chr21:23449532-23449564 5.28125 
chr21:23450400-23450433 5.75758 
chr21:23450680-23450710 5.8 
chr21:23451173-23451205 5.40625 
chr21:23451967-23451995 5.92857 
chr21:23454350-23454378 5.71429 
chr21:23455446-23455497 5.43137 
chr21:23458436-23458463 5.2963 
chr21:23461822-23461851 5.48276 
chr21:23462161-23462177 6 
chr21:23467764-23467796 5.75 
chr21:23467889-23467904 6 
chr21:23468257-23468297 5.775 
chr21:23468940-23468968 5.35714 
chr21:23469340-23469373 5.42424 
chr21:23470155-23470190 5.91429 
chr21:23478869-23478888 6 
chr21:23482057-23482094 5.56757 
chr21:23483269-23483285 6 
chr21:23486458-23486485 5.2963 
chr21:23486586-23486629 5.4186 
chr21:23487629-23487643 6 
chr21:23490106-23490129 5.6087 
chr21:23497730-23497754 5.5 
chr21:23499028-23499062 5.55882 
chr21:23499071-23499129 5.53448 
chr21:23500674-23500702 5.35714 
chr21:23502208-23502230 5.54545 
chr21:23503327-23503351 5.41667 
chr21:23509526-23509546 5.8 
chr21:23511073-23511085 6 
chr21:23514867-23514902 5.54286 
chr21:23517796-23517829 5.45455 
chr21:23517845-23517901 5.55357 
chr21:23518371-23518405 5.23529 
chr21:23518995-23519025 5.66667 
chr21:23522873-23522898 5.44 
chr21:23527602-23527621 5.68421 
chr21:23527781-23527830 5.28571 
chr21:23531576-23531599 5.43478 
chr21:23532310-23532324 6 
chr21:23532823-23532844 5.57143 
chr21:23532997-23533021 6 
chr21:23538026-23538038 6 
chr21:23539629-23539655 5.76923 
chr21:23540815-23540835 5.7 
chr21:23541454-23541472 6 
chr21:23542138-23542157 5.84211 
chr21:23545800-23545816 6 
chr21:23546648-23546672 5.375 
chr21:23551490-23551515 5.44 
chr21:23553914-23553936 5.95455 
chr21:23556417-23556431 6 
chr21:23558325-23558395 5.32857 
chr21:23558514-23558600 5.45349 
chr21:23564556-23564588 5.375 
chr21:23567587-23567619 5.3125 
chr21:23572246-23572262 5.9375 
chr21:23573567-23573588 5.57143 
chr21:23574015-23574043 5.32143 
chr21:23574634-23574673 5.53846 
chr21:23576875-23576904 5.62069 
chr21:23577668-23577699 5.74194 
chr21:23577846-23577898 5.5 
chr21:23578006-23578019 5.92308 
chr21:23578687-23578699 6 
chr21:23581047-23581416 5.51491 
chr21:23581430-23581457 5.59259 
chr21:23581477-23581529 5.55769 
chr21:23581539-23581557 6 
chr21:23581568-23581588 6 
chr21:23581649-23581719 5.44286 
chr21:23582054-23582069 5.86667 
chr21:23582117-23582150 5.78788 
chr21:23588136-23588176 5.75 
chr21:23588791-23588857 5.54545 
chr21:23594346-23594416 5.48571 
chr21:23595067-23595088 5.57143 
chr21:23600255-23600280 5.36 
chr21:23600400-23600449 5.55102 
chr21:23601537-23601600 5.65079 
chr21:23602325-23602350 5.6 
chr21:23604976-23605061 5.63529 
chr21:23609604-23609654 5.66 
chr21:23609851-23609903 5.76923 
chr21:23610739-23610762 6 
chr21:23615381-23615403 5.59091 
chr21:23617629-23617657 5.39286 
chr21:23629019-23629031 6 
chr21:23629600-23629621 6 
chr21:23630015-23630044 5.86207 
chr21:23630207-23630231 5.375 
chr21:23630563-23630600 5.72973 
chr21:23630647-23630680 5.93939 
chr21:23631472-23631501 5.37931 
chr21:23636258-23636285 6 
chr21:23636298-23636320 5.90909 
chr21:23639365-23639389 5.375 
chr21:23640519-23640550 5.70968 
chr21:23642296-23642346 5.8 
chr21:23643502-23643537 5.91429 
chr21:23650426-23650439 6 
chr21:23653808-23653829 5.57143 
chr21:23654782-23654803 6 
chr21:23655349-23655387 5.55263 
chr21:23656605-23656629 5.79167 
chr21:23658592-23658610 6 
chr21:23662870-23662947 5.64935 
chr21:23663757-23663778 5.52381 
chr21:23664867-23664885 6 
chr21:23665350-23665374 5.91667 
chr21:23665928-23665957 5.41379 
chr21:23666159-23666206 5.55319 
chr21:23666216-23666396 5.5 
chr21:23667410-23667444 6 
chr21:23667957-23667995 5.84211 
chr21:23668506-23668616 5.81818 
chr21:23672325-23672350 6 
chr21:23674513-23674560 5.31915 
chr21:23677191-23677212 5.57143 
chr21:23677837-23677849 6 
chr21:23680480-23680523 5.37209 
chr21:23681267-23681282 5.93333 
chr21:23681578-23681629 5.64706 
chr21:23682808-23682832 5.625 
chr21:23686549-23686579 5.4 
chr21:23686939-23686955 6 
chr21:23687250-23687291 5.5122 
chr21:23689881-23689907 5.38462 
chr21:23692376-23692439 5.93651 
chr21:23693038-23693104 5.92424 
chr21:23694405-23694430 5.56 
chr21:23697886-23697913 5.2963 
chr21:23698215-23698258 5.34884 
chr21:23698640-23698684 5.25 
chr21:23698786-23698822 5.86111 
chr21:23700354-23700378 5.625 
chr21:23700601-23700614 6 
chr21:23701952-23701977 5.64 
chr21:23704206-23704226 5.65 
chr21:23706863-23706929 5.18182 
chr21:23710894-23710928 5.32353 
chr21:23717062-23717095 5.63636 
chr21:23717866-23717888 5.72727 
chr21:23719991-23720009 6 
chr21:23722881-23722904 5.86957 
chr21:23727813-23727827 6 
chr21:23729035-23729059 5.5 
chr21:23729301-23729347 5.5 
chr21:23732449-23732485 5.69444 
chr21:23732571-23732588 5.76471 
chr21:23733098-23733129 5.29032 
chr21:23733538-23733559 6 
chr21:23738431-23738461 5.36667 
chr21:23740480-23740546 5.9697 
chr21:23742687-23742712 5.48 
chr21:23743621-23743645 5.83333 
chr21:23752821-23752866 5.53333 
chr21:23753176-23753195 5.63158 
chr21:23753932-23753997 5.50769 
chr21:23755811-23755836 5.96 
chr21:23756676-23756703 6 
chr21:23758086-23758127 5.87805 
chr21:23758377-23758415 6 
chr21:23760262-23760283 5.90476 
chr21:23761456-23761471 6 
chr21:23761883-23761909 5.69231 
chr21:23763129-23763293 5.68293 
chr21:23763867-23763893 5.76923 
chr21:23764643-23764669 5.73077 
chr21:23766334-23766346 6 
chr21:23766515-23766533 5.72222 
chr21:23768013-23768031 5.83333 
chr21:23768242-23768275 5.42424 
chr21:23769176-23769225 5.53061 
chr21:23770062-23770090 6 
chr21:23775057-23775081 5.75 
chr21:23775900-23775916 6 
chr21:23778317-23778336 5.84211 
chr21:23779487-23779508 5.90476 
chr21:23782100-23782170 5.8 
chr21:23782381-23782471 5.4 
chr21:23783129-23783162 5.39394 
chr21:23784731-23784755 5.625 
chr21:23785347-23785361 5.92857 
chr21:23785434-23785517 5.61446 
chr21:23785688-23785717 5.31034 
chr21:23786302-23786328 5.53846 
chr21:23789277-23789307 5.2 
chr21:23790019-23790033 6 
chr21:23790302-23790326 5.41667 
chr21:23792351-23792379 5.25 
chr21:23792421-23792518 5.27835 
chr21:23792580-23792604 5.45833 
chr21:23793060-23793078 5.77778 
chr21:23793496-23793551 5.74545 
chr21:23794443-23794509 5.63636 
chr21:23796325-23796350 5.76 
chr21:23796637-23796650 6 
chr21:23799517-23799538 5.80952 
chr21:23799581-23799597 5.8125 
chr21:23799728-23799760 5.59375 
chr21:23799777-23799858 5.58025 
chr21:23800731-23800752 5.85714 
chr21:23803390-23803430 5.325 
chr21:23803448-23803470 6 
chr21:23804159-23804187 5.64286 
chr21:23810986-23811015 5.24138 
chr21:23811762-23811785 5.65217 
chr21:23812248-23812269 6 
chr21:23812709-23812749 6 
chr21:23812841-23812853 6 
chr21:23815415-23815454 5.69231 
chr21:23816266-23816306 5.375 
chr21:23816713-23816793 5.9 
chr21:23817778-23817796 5.77778 
chr21:23821372-23821396 5.5 
chr21:23822255-23822280 5.52 
chr21:23822579-23822609 5.26667 
chr21:23823307-23823330 5.73913 
chr21:23823811-23824189 5.82804 
chr21:23825115-23825133 5.72222 
chr21:23825359-23825371 6 
chr21:23826201-23826224 5.73913 
chr21:23827478-23827506 5.53571 
chr21:23828926-23829026 5.76 
chr21:23829513-23829541 5.57143 
chr21:23829551-23829573 5.59091 
chr21:23832398-23832441 5.44186 
chr21:23832920-23832975 5.72727 
chr21:23833657-23833674 6 
chr21:23834680-23834703 5.91304 
chr21:23835012-23835025 6 
chr21:23840713-23840727 6 
chr21:23841038-23841067 5.27586 
chr21:23845636-23845659 5.52174 
chr21:23846543-23846569 5.30769 
chr21:23849078-23849091 6 
chr21:23852554-23852580 5.46154 
chr21:23853784-23853809 5.88 
chr21:23855771-23855795 6 
chr21:23856048-23856075 5.85185 
chr21:23857576-23857597 5.7619 
chr21:23859042-23859067 5.4 
chr21:23861997-23862036 5.5641 
chr21:23862473-23862510 5.37838 
chr21:23862851-23862904 5.73585 
chr21:23864316-23864332 6 
chr21:23864469-23864498 6 
chr21:23865316-23865338 5.68182 
chr21:23865386-23865408 5.5 
chr21:23865895-23865927 5.8125 
chr21:23871943-23871994 5.19608 
chr21:23872045-23872059 6 
chr21:23872540-23872582 5.5 
chr21:23873148-23873161 5.92308 
chr21:23876380-23876392 6 
chr21:23878390-23878426 5.13889 
chr21:23880405-23880439 5.97059 
chr21:23883282-23883301 6 
chr21:23885397-23885426 5.41379 
chr21:23885893-23885933 5.4 
chr21:23885968-23885998 5.46667 
chr21:23886256-23886297 6 
chr21:23887324-23887362 5.28947 
chr21:23890343-23890370 5.62963 
chr21:23891920-23891994 5.31081 
chr21:23894832-23894866 5.32353 
chr21:23895304-23895325 5.95238 
chr21:23896008-23896041 5.63636 
chr21:23897278-23897307 5.34483 
chr21:23899843-23899894 5.56863 
chr21:23903090-23903111 5.66667 
chr21:23905301-23905335 5.85294 
chr21:23907307-23907328 5.61905 
chr21:23908924-23908951 5.55556 
chr21:23914600-23914615 6 
chr21:23916015-23916068 5.35849 
chr21:23918780-23918803 6 
chr21:23918956-23918969 6 
chr21:23922763-23922794 5.22581 
chr21:23923340-23923369 5.58621 
chr21:23923585-23923629 5.86364 
chr21:23924838-23924981 5.4965 
chr21:23925214-23925257 5.69767 
chr21:23926147-23926182 5.77143 
chr21:23926748-23926771 5.65217 
chr21:23926786-23926835 5.57143 
chr21:23927729-23927754 6 
chr21:23928406-23928459 5.92453 
chr21:23928471-23928499 5.60714 
chr21:23929243-23929264 5.66667 
chr21:23930815-23930849 5.70588 
chr21:23931953-23931977 6 
chr21:23934705-23934735 5.8 
chr21:23934999-23935073 5.78378 
chr21:23935870-23935884 6 
chr21:23936363-23936387 5.5 
chr21:23936445-23936464 5.84211 
chr21:23938787-23938800 6 
chr21:23940007-23940057 5.36 
chr21:23940141-23940154 6 
chr21:23942545-23942580 5.85714 
chr21:23944521-23944544 6 
chr21:23946043-23946062 5.94737 
chr21:23947189-23947211 5.5 
chr21:23947990-23948011 5.80952 
chr21:23948240-23948256 6 
chr21:23950193-23950224 5.54839 
chr21:23950538-23950566 5.17857 
chr21:23951406-23951436 6 
chr21:23953848-23953873 5.44 
chr21:23959409-23959470 5.27869 
chr21:23959946-23959971 5.6 
chr21:23961452-23961480 5.28571 
chr21:23966182-23966195 6 
chr21:23969807-23969829 5.81818 
chr21:23969863-23969882 6 
chr21:23970816-23970868 5.65385 
chr21:23972264-23972295 5.3871 
chr21:23973376-23973392 6 
chr21:23974873-23974911 6 
chr21:23976204-23976227 5.56522 
chr21:23980409-23980427 6 
chr21:23982180-23982198 5.88889 
chr21:23984366-23984379 6 
chr21:23987165-23987182 5.94118 
chr21:23987471-23987491 6 
chr21:23988699-23989012 5.71246 
chr21:23990115-23990169 5.2963 
chr21:23991734-23991751 5.82353 
chr21:23993542-23993554 6 
chr21:23993708-23993736 5.96429 
chr21:23994296-23994322 5.34615 
chr21:23994850-23994871 5.95238 
chr21:23995116-23995142 6 
chr21:23997215-23997263 5.70833 
chr21:23998500-23998550 5.26 
chr21:23998661-23998684 5.52174 
chr21:23998817-23998848 5.45161 
chr21:23999192-23999208 5.9375 
chr21:24001055-24001075 5.7 
chr21:24001521-24001547 5.76923 
chr21:24001562-24001601 5.84615 
chr21:24002037-24002052 5.93333 
chr21:24005644-24005668 5.375 
chr21:24006633-24006690 5.92982 
chr21:24007393-24007423 5.4 
chr21:24007597-24007626 5.89655 
chr21:24008300-24008330 5.46667 
chr21:24008650-24008669 6 
chr21:24009729-24009758 5.51724 
chr21:24010105-24010146 5.56098 
chr21:24011634-24011671 6 
chr21:24014597-24014624 5.37037 
chr21:24014698-24014714 6 
chr21:24014875-24014958 5.78313 
chr21:24015436-24015469 5.75758 
chr21:24019451-24019474 5.82609 
chr21:24021282-24021316 5.5 
chr21:24023383-24023425 6 
chr21:24024011-24024318 5.65472 
chr21:24025792-24025810 6 
chr21:24026486-24026513 5.25926 
chr21:24029771-24029795 5.375 
chr21:24033695-24033749 5.64815 
chr21:24035507-24035531 5.45833 
chr21:24038777-24038801 5.41667 
chr21:24039070-24039098 5.5 
chr21:24039394-24039449 5.38182 
chr21:24039458-24039480 5.54545 
chr21:24040446-24040462 6 
chr21:24040641-24040664 6 
chr21:24040821-24040834 6 
chr21:24040878-24040896 5.88889 
chr21:24041055-24041195 5.65 
chr21:24042086-24042112 5.5 
chr21:24043192-24043212 5.6 
chr21:24047417-24047629 5.70755 
chr21:24047886-24047920 5.26471 
chr21:24056567-24056615 5.33333 
chr21:24060797-24060820 5.69565 
chr21:24068056-24068083 5.33333 
chr21:24068751-24068763 6 
chr21:24070177-24070198 5.52381 
chr21:24070570-24070601 5.29032 
chr21:24071340-24071368 5.25 
chr21:24071665-24071699 5.52941 
chr21:24071998-24072063 5.43077 
chr21:24073386-24073415 5.93103 
chr21:24074347-24074361 6 
chr21:24077660-24077684 5.5 
chr21:24077718-24077742 5.45833 
chr21:24077783-24077825 5.21429 
chr21:24077942-24077969 5.33333 
chr21:24079262-24079300 5.65789 
chr21:24079315-24079336 6 
chr21:24079793-24079823 5.33333 
chr21:24080636-24080667 5.19355 
chr21:24081144-24081171 5.77778 
chr21:24084746-24084760 6 
chr21:24085770-24085795 6 
chr21:24089525-24089548 5.73913 
chr21:24090890-24090921 5.64516 
chr21:24092218-24092259 5.85366 
chr21:24093408-24093460 5.73077 
chr21:24094036-24094063 6 
chr21:24097151-24097183 5.21875 
chr21:24097355-24097397 5.21429 
chr21:24100178-24100192 5.92857 
chr21:24100566-24100591 5.44 
chr21:24104017-24104036 6 
chr21:24105740-24105784 6 
chr21:24107538-24107562 5.45833 
chr21:24108869-24108885 5.875 
chr21:24113531-24113560 5.44828 
chr21:24113585-24113621 5.58333 
chr21:24113721-24113745 5.91667 
chr21:24114609-24114623 6 
chr21:24115094-24115112 5.72222 
chr21:24116102-24116143 6 
chr21:24116619-24116646 5.48148 
chr21:24117891-24118058 5.67066 
chr21:24118559-24118587 5.46429 
chr21:24118911-24118929 5.72222 
chr21:24119565-24119577 6 
chr21:24124060-24124076 5.875 
chr21:24125137-24125153 6 
chr21:24126203-24126233 5.63333 
chr21:24128388-24128413 5.56 
chr21:24130179-24130256 5.44156 
chr21:24132200-24132238 5.97368 
chr21:24133515-24133543 6 
chr21:24134810-24134839 5.7931 
chr21:24136254-24136339 5.57647 
chr21:24137577-24137632 5.49091 
chr21:24140378-24140399 5.61905 
chr21:24142419-24142518 5.65657 
chr21:24143866-24143879 6 
chr21:24147078-24147090 6 
chr21:24147657-24147670 5.92308 
chr21:24151690-24151717 5.7037 
chr21:24152582-24152606 5.58333 
chr21:24152917-24152934 5.76471 
chr21:24153307-24153349 5.38095 
chr21:24153608-24153649 5.36585 
chr21:24154530-24154561 5.32258 
chr21:24156123-24156136 6 
chr21:24156574-24156586 6 
chr21:24156741-24156766 5.72 
chr21:24157554-24157585 5.70968 
chr21:24161035-24161058 6 
chr21:24165108-24165139 5.64516 
chr21:24165270-24165295 5.72 
chr21:24165909-24165923 6 
chr21:24167138-24167240 5.7549 
chr21:24169025-24169149 5.8871 
chr21:24170827-24170839 6 
chr21:24171440-24171468 5.78571 
chr21:24172657-24172687 5.53333 
chr21:24172830-24172862 5.6875 
chr21:24180312-24180341 6 
chr21:24180360-24180394 5.32353 
chr21:24183257-24183349 5.6087 
chr21:24185654-24185681 5.25926 
chr21:24187039-24187063 5.91667 
chr21:24187590-24187615 6 
chr21:24188202-24188231 5.75862 
chr21:24188561-24188600 5.41026 
chr21:24190276-24190309 5.48485 
chr21:24194539-24194569 5.26667 
chr21:24197511-24197547 5.83333 
chr21:24197682-24197713 6 
chr21:24199454-24199480 5.65385 
chr21:24201523-24201570 5.59574 
chr21:24201877-24201960 5.14458 
chr21:24202147-24202159 6 
chr21:24202527-24202551 5.375 
chr21:24203017-24203037 5.65 
chr21:24204297-24204319 5.68182 
chr21:24207220-24207239 5.78947 
chr21:24208552-24208621 5.21739 
chr21:24217944-24217957 6 
chr21:24218075-24218088 5.92308 
chr21:24219962-24219980 5.72222 
chr21:24221824-24221847 5.47826 
chr21:24224521-24224549 5.57143 
chr21:24228629-24228646 6 
chr21:24229001-24229021 5.8 
chr21:24229591-24229603 6 
chr21:24231811-24231830 5.73684 
chr21:24231929-24231958 5.72414 
chr21:24232233-24232256 6 
chr21:24233625-24233641 5.8125 
chr21:24233929-24233970 5.58537 
chr21:24234285-24234313 5.35714 
chr21:24235395-24235425 5.33333 
chr21:24236237-24236253 6 
chr21:24239403-24239445 5.52381 
chr21:24243941-24243974 5.21212 
chr21:24246121-24246143 5.90909 
chr21:24247629-24247657 5.17857 
chr21:24251599-24251621 5.90909 
chr21:24251775-24251792 6 
chr21:24251940-24251961 5.71429 
chr21:24252344-24252370 5.5 
chr21:24255162-24255177 6 
chr21:24255212-24255228 6 
chr21:24255740-24255771 5.67742 
chr21:24257720-24257740 5.75 
chr21:24257916-24257944 5.28571 
chr21:24259063-24259077 6 
chr21:24262129-24262163 5.79412 
chr21:24262891-24262930 5.94872 
chr21:24265883-24265908 6 
chr21:24266786-24266806 5.7 
chr21:24266917-24266934 6 
chr21:24269534-24269564 5.66667 
chr21:24270783-24270803 6 
chr21:24271766-24271851 5.74118 
chr21:24273362-24273379 5.94118 
chr21:24274468-24274499 5.29032 
chr21:24275100-24275127 6 
chr21:24275278-24275304 5.92308 
chr21:24275795-24275847 5.96154 
chr21:24276140-24276198 5.84483 
chr21:24277727-24277755 5.67857 
chr21:24278423-24278451 5.85714 
chr21:24279858-24279893 5.31429 
chr21:24280222-24280285 5.55556 
chr21:24282465-24282492 5.33333 
chr21:24286906-24286933 5.40741 
chr21:24289938-24289969 5.19355 
chr21:24291377-24291407 5.26667 
chr21:24291507-24291532 5.52 
chr21:24291840-24291946 5.34906 
chr21:24296656-24296706 5.76 
chr21:24299181-24299200 5.63158 
chr21:24300498-24300519 5.52381 
chr21:24301116-24301136 6 
chr21:24302629-24302653 5.95833 
chr21:24307644-24307699 5.67273 
chr21:24307709-24307731 5.81818 
chr21:24307743-24307785 5.47619 
chr21:24307799-24307831 5.6875 
chr21:24307926-24307945 5.78947 
chr21:24308007-24308041 5.79412 
chr21:24308229-24308257 5.78571 
chr21:24312604-24312680 5.34211 
chr21:24318426-24318460 5.26471 
chr21:24318889-24318911 5.77273 
chr21:24320334-24320358 5.95833 
chr21:24323340-24323352 6 
chr21:24324216-24324242 5.73077 
chr21:24324629-24324657 5.57143 
chr21:24325142-24325174 6 
chr21:24327698-24327721 5.65217 
chr21:24330672-24330691 5.63158 
chr21:24332412-24332431 5.84211 
chr21:24335966-24335988 6 
chr21:24338917-24338931 5.92857 
chr21:24343287-24343343 5.39286 
chr21:24343355-24343399 5.75 
chr21:24344638-24344688 5.56 
chr21:24345510-24345550 5.325 
chr21:24345704-24345729 5.32 
chr21:24347177-24347206 5.41379 
chr21:24347897-24347931 5.79412 
chr21:24348744-24348775 5.90323 
chr21:24350072-24350105 6 
chr21:24350805-24350853 5.25 
chr21:24351930-24351951 5.57143 
chr21:24352001-24352028 5.2963 
chr21:24357298-24357327 5.65517 
chr21:24362168-24362184 5.875 
chr21:24362304-24362337 5.51515 
chr21:24368187-24368213 5.34615 
chr21:24368521-24368537 6 
chr21:24369318-24369342 5.58333 
chr21:24369431-24369455 6 
chr21:24370275-24370318 5.48837 
chr21:24370852-24370896 5.59091 
chr21:24373215-24373235 5.9 
chr21:24380884-24380912 5.46429 
chr21:24384267-24384314 5.51064 
chr21:24385307-24385322 6 
chr21:24387578-24387607 5.82759 
chr21:24389418-24389458 5.1 
chr21:24392176-24392203 5.48148 
chr21:24392835-24392862 5.88889 
chr21:24393629-24393648 5.68421 
chr21:24394207-24394236 5.31034 
chr21:24395106-24395129 5.56522 
chr21:24395427-24395478 5.37255 
chr21:24396725-24396758 5.39394 
chr21:24397751-24397800 5.67347 
chr21:24399437-24399464 5.2963 
chr21:24399822-24399867 5.13333 
chr21:24400394-24400436 6 
chr21:24400954-24400978 5.5 
chr21:24401215-24401237 5.68182 
chr21:24401614-24401645 5.3871 
chr21:24401981-24401998 6 
chr21:24402036-24402129 5.41935 
chr21:24402667-24402704 5.43243 
chr21:24402756-24402791 6 
chr21:24404982-24405024 5.80952 
chr21:24405250-24405274 5.5 
chr21:24413972-24414035 5.50794 
chr21:24417950-24417980 5.53333 
chr21:24419869-24419886 5.94118 
chr21:24423888-24423900 6 
chr21:24424787-24424812 6 
chr21:24427299-24427316 5.88235 
chr21:24427390-24427424 5.20588 
chr21:24429214-24429239 5.92 
chr21:24430004-24430034 5.73333 
chr21:24430930-24430962 5.34375 
chr21:24431261-24431303 5.59524 
chr21:24434382-24434394 6 
chr21:24435309-24435323 5.92857 
chr21:24435416-24435448 5.40625 
chr21:24437260-24437272 6 
chr21:24440145-24440205 5.58333 
chr21:24441436-24441467 5.87097 
chr21:24444703-24444873 5.94118 
chr21:24446579-24446598 5.78947 
chr21:24446695-24446757 5.8871 
chr21:24447010-24447036 5.42308 
chr21:24453305-24453325 6 
chr21:24453816-24453855 5.58974 
chr21:24454195-24454207 6 
chr21:24454578-24454620 5.38095 
chr21:24455168-24455260 5.67391 
chr21:24455275-24455351 5.46053 
chr21:24457308-24457326 5.88889 
chr21:24459229-24459286 5.45614 
chr21:24464980-24465024 5.40909 
chr21:24465758-24465786 5.78571 
chr21:24467494-24467529 5.28571 
chr21:24467652-24467679 5.40741 
chr21:24467742-24467777 5.57143 
chr21:24470451-24470475 5.625 
chr21:24470784-24470809 5.84 
chr21:24472796-24472828 5.40625 
chr21:24474306-24474319 6 
chr21:24474481-24474510 6 
chr21:24476316-24476346 5.7 
chr21:24477122-24477288 5.62651 
chr21:24477450-24477496 5.52174 
chr21:24479577-24479604 5.44444 
chr21:24479629-24479657 5.57143 
chr21:24480244-24480293 5.57143 
chr21:24484300-24484325 5.4 
chr21:24484955-24484991 5.22222 
chr21:24487619-24487655 6 
chr21:24488068-24488101 5.33333 
chr21:24488852-24488873 5.71429 
chr21:24488985-24489059 5.5 
chr21:24489070-24489112 5.54762 
chr21:24489153-24489171 5.77778 
chr21:24489194-24489268 5.2973 
chr21:24489329-24489358 5.44828 
chr21:24491138-24491170 5.625 
chr21:24492798-24492826 5.25 
chr21:24493247-24493480 5.51931 
chr21:24493716-24493746 5.7 
chr21:24496775-24496809 5.91176 
chr21:24497519-24497539 5.8 
chr21:24497937-24497956 5.63158 
chr21:24499938-24499959 5.57143 
chr21:24500929-24500951 5.72727 
chr21:24501223-24501263 5.8 
chr21:24502481-24502525 5.34091 
chr21:24509978-24510017 5.4359 
chr21:24512285-24512309 5.45833 
chr21:24514326-24514353 5.2963 
chr21:24515939-24515962 5.78261 
chr21:24517433-24517466 5.63636 
chr21:24517573-24517611 5.47368 
chr21:24518709-24518744 5.91429 
chr21:24518984-24518998 6 
chr21:24519999-24520194 5.52308 
chr21:24523923-24523936 6 
chr21:24524879-24524900 5.61905 
chr21:24525947-24525959 6 
chr21:24526370-24526400 5.8 
chr21:24531609-24531629 5.95 
chr21:24535685-24535714 5.48276 
chr21:24537346-24537390 5.68182 
chr21:24537817-24537843 5.69231 
chr21:24542874-24542895 6 
chr21:24543316-24543344 5.35714 
chr21:24544900-24545110 5.5381 
chr21:24545880-24545899 6 
chr21:24545913-24545990 5.84416 
chr21:24546012-24546124 5.67857 
chr21:24546141-24546217 5.55263 
chr21:24546232-24546400 5.49405 
chr21:24548190-24548216 5.30769 
chr21:24551020-24551039 5.78947 
chr21:24561178-24561210 5.375 
chr21:24566313-24566340 5.33333 
chr21:24566472-24566504 5.5625 
chr21:24567565-24567584 5.89474 
chr21:24571012-24571042 6 
chr21:24572134-24572168 5.35294 
chr21:24573053-24573074 5.57143 
chr21:24573388-24573401 6 
chr21:24575958-24576000 5.90476 
chr21:24576762-24576837 6 
chr21:24577235-24577252 6 
chr21:24577416-24577440 5.875 
chr21:24582641-24582668 5.59259 
chr21:24584977-24584999 6 
chr21:24587482-24587523 5.60976 
chr21:24588580-24588636 6 
chr21:24589584-24589609 5.44 
chr21:24590803-24590857 5.53704 
chr21:24593640-24593701 5.59016 
chr21:24593728-24593749 5.71429 
chr21:24595088-24595116 5.60714 
chr21:24597845-24597872 5.48148 
chr21:24598309-24598325 6 
chr21:24600741-24600771 5.63333 
chr21:24608829-24608856 5.88889 
chr21:24608883-24608912 5.58621 
chr21:24609243-24609302 5.16949 
chr21:24610646-24610675 5.31034 
chr21:24613679-24613709 5.7 
chr21:24614278-24614298 6 
chr21:24614473-24614499 5.5 
chr21:24614557-24614619 5.93548 
chr21:24615639-24615843 5.37745 
chr21:24620359-24620386 5.40741 
chr21:24621126-24621154 5.39286 
chr21:24629981-24630087 5.86792 
chr21:24636178-24636190 6 
chr21:24638544-24638574 6 
chr21:24641564-24641590 5.73077 
chr21:24641878-24641911 5.87879 
chr21:24647227-24647239 6 
chr21:24647584-24647634 5.7 
chr21:24652561-24652585 5.875 
chr21:24654255-24654294 6 
chr21:24655030-24655047 5.82353 
chr21:24655263-24655296 5.39394 
chr21:24656458-24656831 5.64879 
chr21:24658431-24658460 5.41379 
chr21:24663527-24663541 6 
chr21:24663997-24664015 5.77778 
chr21:24664160-24664194 5.94118 
chr21:24666001-24666020 5.63158 
chr21:24668968-24669017 5.53061 
chr21:24669641-24669751 5.84545 
chr21:24670634-24670670 5.52778 
chr21:24671281-24671311 5.8 
chr21:24674337-24674349 6 
chr21:24674508-24674526 6 
chr21:24681075-24681104 5.2069 
chr21:24685389-24685409 5.6 
chr21:24686281-24686381 5.72 
chr21:24686432-24686460 5.57143 
chr21:24689194-24689229 5.45714 
chr21:24689547-24689565 6 
chr21:24689584-24689629 5.57778 
chr21:24689644-24689665 6 
chr21:24690054-24690097 5.37209 
chr21:24691857-24691879 5.54545 
chr21:24692613-24692637 5.54167 
chr21:24694598-24694629 5.58065 
chr21:24695459-24695484 5.44 
chr21:24696558-24696629 5.29577 
chr21:24699250-24699267 5.88235 
chr21:24701184-24701201 5.88235 
chr21:24702601-24702620 6 
chr21:24703159-24703180 5.80952 
chr21:24705846-24705879 5.69697 
chr21:24709406-24709438 5.59375 
chr21:24709842-24709894 5.30769 
chr21:24710136-24710171 5.25714 
chr21:24710748-24710783 5.71429 
chr21:24711559-24711583 5.75 
chr21:24711678-24711704 5.26923 
chr21:24712923-24712959 5.22222 
chr21:24715666-24715701 5.25714 
chr21:24716110-24716149 5.61538 
chr21:24716374-24716393 6 
chr21:24718097-24718113 5.9375 
chr21:24720241-24720275 5.73529 
chr21:24720323-24720351 5.60714 
chr21:24720407-24720426 6 
chr21:24721847-24721916 5.65217 
chr21:24722290-24722330 5.15 
chr21:24722902-24722968 5.42424 
chr21:24723605-24723629 5.75 
chr21:24727824-24727837 6 
chr21:24729040-24729109 5.43478 
chr21:24729268-24729300 5.9375 
chr21:24729475-24729489 5.92857 
chr21:24730521-24730543 6 
chr21:24737561-24737576 5.86667 
chr21:24738689-24738717 5.25 
chr21:24738765-24738796 5.45161 
chr21:24739685-24739744 5.18644 
chr21:24739971-24740008 5.86486 
chr21:24740027-24740052 5.32 
chr21:24742527-24742548 6 
chr21:24742684-24742706 5.68182 
chr21:24742950-24742973 5.52174 
chr21:24743287-24743319 5.75 
chr21:24743339-24743360 5.52381 
chr21:24743476-24743504 5.35714 
chr21:24744084-24744105 6 
chr21:24744491-24744521 5.5 
chr21:24744782-24744800 6 
chr21:24744944-24744971 5.33333 
chr21:24749884-24749897 6 
chr21:24753390-24753416 5.34615 
chr21:24755884-24755917 5.36364 
chr21:24760601-24760629 5.60714 
chr21:24761071-24761099 5.53571 
chr21:24762202-24762224 5.68182 
chr21:24766104-24766136 5.625 
chr21:24768543-24768557 6 
chr21:24769650-24769678 5.32143 
chr21:24769769-24769798 5.34483 
chr21:24769845-24769896 5.31373 
chr21:24769997-24770029 5.28125 
chr21:24771744-24771786 5.66667 
chr21:24773338-24773355 5.76471 
chr21:24773669-24773689 5.95 
chr21:24774368-24774503 5.79259 
chr21:24774614-24774640 5.53846 
chr21:24775998-24776024 5.53846 
chr21:24776602-24776621 5.68421 
chr21:24777072-24777146 5.71622 
chr21:24778917-24778935 5.72222 
chr21:24779030-24779055 5.88 
chr21:24779770-24779801 5.64516 
chr21:24784337-24784378 5.5122 
chr21:24788501-24788529 5.39286 
chr21:24791534-24791565 5.22581 
chr21:24792147-24792160 6 
chr21:24792296-24792317 6 
chr21:24792661-24792716 5.27273 
chr21:24792793-24792819 5.5 
chr21:24794312-24794329 5.76471 
chr21:24796489-24796529 6 
chr21:24799242-24799276 5.70588 
chr21:24800675-24800700 5.8 
chr21:24801119-24801384 5.79623 
chr21:24802513-24802564 5.39216 
chr21:24802660-24802699 5.51282 
chr21:24803059-24803115 5.96429 
chr21:24808692-24808763 5.85915 
chr21:24808945-24809030 5.64706 
chr21:24810852-24810922 5.37143 
chr21:24811266-24811297 5.22581 
chr21:24811443-24811521 5.69231 
chr21:24812365-24812394 5.27586 
chr21:24813941-24813972 6 
chr21:24815732-24815758 6 
chr21:24816158-24816172 5.92857 
chr21:24819482-24819516 5.70588 
chr21:24820919-24820939 5.6 
chr21:24822015-24822038 5.73913 
chr21:24822378-24822402 5.5 
chr21:24822571-24822609 5.5 
chr21:24824647-24824737 5.46667 
chr21:24824765-24824799 5.79412 
chr21:24825475-24825497 5.54545 
chr21:24826425-24826441 5.875 
chr21:24826574-24826605 5.74194 
chr21:24826995-24827018 5.52174 
chr21:24829241-24829261 6 
chr21:24829560-24829577 6 
chr21:24834560-24834598 5.36842 
chr21:24834753-24834813 5.4 
chr21:24838051-24838096 5.28889 
chr21:24838588-24838614 6 
chr21:24840537-24840557 5.75 
chr21:24841721-24841749 5.42857 
chr21:24842647-24842667 5.6 
chr21:24843848-24843863 5.86667 
chr21:24847204-24847216 6 
chr21:24847633-24847651 5.77778 
chr21:24847667-24847694 6 
chr21:24850120-24850138 6 
chr21:24850283-24850365 5.26829 
chr21:24851369-24851403 5.29412 
chr21:24851484-24851508 5.5 
chr21:24853622-24853650 5.71429 
chr21:24857189-24857216 5.25926 
chr21:24858116-24858129 6 
chr21:24858460-24858529 5.82609 
chr21:24858629-24858652 5.47826 
chr21:24859445-24859470 5.88 
chr21:24859799-24859834 5.51429 
chr21:24861315-24861335 5.7 
chr21:24863199-24863218 6 
chr21:24865692-24865740 5.16667 
chr21:24865751-24865845 5.44681 
chr21:24873708-24873725 6 
chr21:24873757-24873791 5.67647 
chr21:24874468-24874516 5.83333 
chr21:24876548-24876584 5.47222 
chr21:24877506-24877531 6 
chr21:24878446-24878473 5.7037 
chr21:24881194-24881214 6 
chr21:24881641-24881662 5.61905 
chr21:24881872-24881907 6 
chr21:24883039-24883052 6 
chr21:24883123-24883150 5.33333 
chr21:24884947-24885012 5.73846 
chr21:24888206-24888234 6 
chr21:24888388-24888408 6 
chr21:24890182-24890194 6 
chr21:24890491-24890520 5.75862 
chr21:24890629-24890688 5.50847 
chr21:24890757-24890782 5.36 
chr21:24891178-24891214 5.27778 
chr21:24891821-24891846 5.6 
chr21:24893899-24893938 6 
chr21:24894381-24894427 5.28261 
chr21:24896898-24896920 5.90909 
chr21:24897786-24897817 5.19355 
chr21:24899305-24899375 5.41429 
chr21:24900483-24900503 5.65 
chr21:24901068-24901103 5.65714 
chr21:24902240-24902263 5.65217 
chr21:24909202-24909214 6 
chr21:24910825-24910855 5.6 
chr21:24912509-24912523 6 
chr21:24913740-24913753 5.92308 
chr21:24916024-24916041 5.76471 
chr21:24917129-24917167 5.5 
chr21:24917936-24917954 5.77778 
chr21:24920579-24920595 5.875 
chr21:24921207-24921244 5.2973 
chr21:24921256-24921278 5.59091 
chr21:24922113-24922153 5.775 
chr21:24922528-24922705 5.86441 
chr21:24923824-24923859 5.34286 
chr21:24924451-24924466 5.93333 
chr21:24928794-24929028 5.60256 
chr21:24930617-24930648 5.93548 
chr21:24931144-24931183 5.35897 
chr21:24931723-24931754 5.87097 
chr21:24933154-24933177 6 
chr21:24935709-24935736 5.66667 
chr21:24936306-24936345 5.58974 
chr21:24937809-24937877 5.92647 
chr21:24941019-24941070 5.66667 
chr21:24942112-24942136 5.41667 
chr21:24943349-24943383 5.41176 
chr21:24943470-24943501 5.45161 
chr21:24946651-24946663 6 
chr21:24946992-24947033 5.90244 
chr21:24947215-24947232 6 
chr21:24947322-24947372 5.7 
chr21:24949438-24949461 5.73913 
chr21:24950700-24950724 5.45833 
chr21:24956743-24956806 5.61905 
chr21:24957297-24957316 5.68421 
chr21:24962917-24962936 6 
chr21:24963018-24963047 5.51724 
chr21:24965589-24965612 5.43478 
chr21:24965906-24965928 5.68182 
chr21:24967204-24967233 5.86207 
chr21:24969601-24969620 6 
chr21:24971560-24971592 5.6875 
chr21:24973359-24973415 5.875 
chr21:24974301-24974318 6 
chr21:24975423-24975442 5.63158 
chr21:24982677-24982694 5.82353 
chr21:24982866-24982900 5.70588 
chr21:24983819-24983848 5.89655 
chr21:24984252-24984269 6 
chr21:24986215-24986277 5.66129 
chr21:24992043-24992077 5.97059 
chr21:24992971-24993011 5.875 
chr21:24993374-24993414 5.45 
chr21:24994844-24994875 5.41935 
chr21:24997054-24997075 5.61905 
chr21:24997084-24997275 5.62304 
chr21:24998108-24998122 6 
chr21:25000109-25000129 5.9 
chr21:25000276-25000317 5.80488 
chr21:25001288-25001317 5.48276 
chr21:25001888-25001960 5.09722 
chr21:25002846-25002868 5.77273 
chr21:25003232-25003268 5.83333 
chr21:25004830-25004858 5.28571 
chr21:25006444-25006473 5.75862 
chr21:25006789-25006805 6 
chr21:25007958-25008000 5.40476 
chr21:25008670-25008694 5.79167 
chr21:25009078-25009110 5.34375 
chr21:25009695-25009855 5.6375 
chr21:25011619-25011640 5.80952 
chr21:25014197-25014221 5.625 
chr21:25015642-25015657 5.86667 
chr21:25017676-25017723 5.48936 
chr21:25018439-25018465 5.73077 
chr21:25019229-25019254 5.6 
chr21:25019954-25019981 5.33333 
chr21:25022217-25022240 5.69565 
chr21:25023767-25023782 6 
chr21:25025932-25025944 6 
chr21:25025963-25026002 5.89744 
chr21:25026233-25026264 5.48387 
chr21:25026424-25026466 5.33333 
chr21:25027873-25027888 6 
chr21:25028090-25028113 5.73913 
chr21:25028149-25028175 6 
chr21:25029218-25029259 5.21951 
chr21:25029276-25029301 5.44 
chr21:25029490-25029502 6 
chr21:25032303-25032324 5.61905 
chr21:25033034-25033101 5.71642 
chr21:25034077-25034115 5.23684 
chr21:25034862-25034874 6 
chr21:25035002-25035024 5.54545 
chr21:25035569-25035583 6 
chr21:25036049-25036088 5.92308 
chr21:25037518-25037559 5.63415 
chr21:25043948-25043971 6 
chr21:25046013-25046039 6 
chr21:25046174-25046195 5.61905 
chr21:25047364-25047390 5.88462 
chr21:25055427-25055451 5.54167 
chr21:25055559-25055581 5.54545 
chr21:25055909-25055927 6 
chr21:25058157-25058183 6 
chr21:25062952-25062977 5.4 
chr21:25064365-25064421 5.92857 
chr21:25064963-25064996 5.66667 
chr21:25066117-25066136 6 
chr21:25070766-25070787 5.57143 
chr21:25075273-25075305 5.375 
chr21:25076272-25076304 5.59375 
chr21:25077577-25077613 5.52778 
chr21:25079961-25079980 5.63158 
chr21:25080505-25080581 5.23684 
chr21:25083440-25083547 5.94393 
chr21:25084301-25084340 5.66667 
chr21:25085805-25085826 5.7619 
chr21:25086051-25086083 5.78125 
chr21:25086099-25086137 5.76316 
chr21:25087188-25087213 5.32 
chr21:25090422-25090480 5.63793 
chr21:25091574-25091603 5.17241 
chr21:25093207-25093238 5.74194 
chr21:25094559-25094606 5.97872 
chr21:25095831-25095866 5.6 
chr21:25102276-25102309 6 
chr21:25102439-25102454 6 
chr21:25103226-25103243 6 
chr21:25105711-25105724 6 
chr21:25106306-25106397 5.6044 
chr21:25107032-25107049 5.76471 
chr21:25113654-25113704 5.76 
chr21:25114007-25114074 5.59701 
chr21:25114391-25114452 5.36066 
chr21:25115856-25115872 6 
chr21:25116944-25116979 5.71429 
chr21:25121967-25121993 5.73077 
chr21:25122707-25122726 6 
chr21:25123158-25123172 6 
chr21:25123833-25123858 5.56 
chr21:25127526-25127544 6 
chr21:25128323-25128359 6 
chr21:25128904-25128938 5.82353 
chr21:25129821-25129841 5.7 
chr21:25130373-25130389 6 
chr21:25130542-25130573 5.96774 
chr21:25130744-25130777 5.57576 
chr21:25131265-25131284 5.63158 
chr21:25134928-25134946 6 
chr21:25135560-25135583 5.91304 
chr21:25137210-25137227 5.76471 
chr21:25139464-25139506 5.64286 
chr21:25140114-25140157 5.7907 
chr21:25140450-25140485 5.97143 
chr21:25140513-25140569 5.53571 
chr21:25141057-25141086 5.44828 
chr21:25141862-25141929 5.28358 
chr21:25141994-25142118 5.28226 
chr21:25143507-25143529 5.5 
chr21:25143593-25143623 5.66667 
chr21:25148560-25148600 5.675 
chr21:25149090-25149129 5.38462 
chr21:25153167-25153193 5.80769 
chr21:25154136-25154182 5.41304 
chr21:25155277-25155290 6 
chr21:25155973-25155989 5.8125 
chr21:25157140-25157686 5.73993 
chr21:25159222-25159262 5.725 
chr21:25159626-25159668 5.78571 
chr21:25161427-25161442 6 
chr21:25163327-25163379 5.65385 
chr21:25164323-25164368 5.4 
chr21:25164671-25164697 6 
chr21:25166993-25167012 5.68421 
chr21:25167408-25167422 5.92857 
chr21:25169058-25169104 6 
chr21:25170227-25170269 6 
chr21:25170283-25170321 5.94737 
chr21:25170471-25170492 5.61905 
chr21:25175993-25176021 5.89286 
chr21:25176079-25176126 5.65957 
chr21:25177779-25177804 5.96 
chr21:25177935-25177976 5.95122 
chr21:25178716-25179070 5.62147 
chr21:25181030-25181051 6 
chr21:25182634-25182652 5.94444 
chr21:25183129-25183152 5.91304 
chr21:25183650-25183718 5.61765 
chr21:25186162-25186182 5.6 
chr21:25186484-25186528 6 
chr21:25186985-25187045 5.31667 
chr21:25187065-25187099 5.61765 
chr21:25187123-25187150 6 
chr21:25187217-25187268 5.4902 
chr21:25190664-25190692 5.39286 
chr21:25190849-25190861 6 
chr21:25190975-25190995 6 
chr21:25191029-25191049 6 
chr21:25191942-25191973 5.64516 
chr21:25192316-25192353 5.7027 
chr21:25193973-25193994 6 
chr21:25194654-25194674 6 
chr21:25194834-25194869 5.22857 
chr21:25195341-25195368 5.81481 
chr21:25196337-25196373 5.86111 
chr21:25199850-25199913 5.50794 
chr21:25200219-25200245 5.30769 
chr21:25200771-25200791 5.8 
chr21:25202000-25202022 5.68182 
chr21:25202438-25202478 5.875 
chr21:25204988-25205012 5.41667 
chr21:25205655-25205670 5.93333 
chr21:25208463-25208476 6 
chr21:25209317-25209329 6 
chr21:25209480-25209500 5.6 
chr21:25215405-25215455 5.52 
chr21:25216288-25216312 5.41667 
chr21:25216326-25216355 5.55172 
chr21:25217072-25217098 5.57692 
chr21:25218440-25218463 5.95652 
chr21:25219493-25219519 5.57692 
chr21:25223158-25223206 5.25 
chr21:25223572-25223594 6 
chr21:25224319-25224337 5.94444 
chr21:25226187-25226222 5.71429 
chr21:25227713-25227736 6 
chr21:25228237-25228258 5.7619 
chr21:25230718-25230819 5.75248 
chr21:25231603-25231632 5.7931 
chr21:25231675-25231736 5.39344 
chr21:25231750-25231800 5.74 
chr21:25231845-25231893 5.5 
chr21:25231904-25231933 5.65517 
chr21:25231944-25231973 5.65517 
chr21:25232070-25232108 5.28947 
chr21:25232126-25232146 5.6 
chr21:25232205-25232234 5.55172 
chr21:25232977-25233007 6 
chr21:25234072-25234095 6 
chr21:25234116-25234152 5.94444 
chr21:25237014-25237078 5.84375 
chr21:25237513-25237585 5.80556 
chr21:25240003-25240113 5.84545 
chr21:25240155-25240185 5.26667 
chr21:25240574-25240594 5.8 
chr21:25240895-25240911 5.8125 
chr21:25243479-25243503 5.75 
chr21:25244105-25244135 5.86667 
chr21:25246245-25246267 6 
chr21:25246779-25246792 6 
chr21:25248993-25249065 5.80556 
chr21:25250126-25250172 5.67391 
chr21:25250618-25250636 5.77778 
chr21:25254086-25254106 6 
chr21:25254176-25254351 5.64 
chr21:25254524-25254549 5.8 
chr21:25255493-25255518 5.44 
chr21:25256437-25256454 5.76471 
chr21:25258669-25258699 5.4 
chr21:25259184-25259198 6 
chr21:25261092-25261120 5.5 
chr21:25263408-25263463 5.89091 
chr21:25263725-25263824 5.58586 
chr21:25264799-25264816 5.76471 
chr21:25265066-25265109 6 
chr21:25266003-25266027 5.41667 
chr21:25267532-25267570 5.36842 
chr21:25268134-25268149 6 
chr21:25268856-25268886 5.56667 
chr21:25269203-25269272 5.73913 
chr21:25276119-25276136 6 
chr21:25277072-25277095 6 
chr21:25277246-25277259 6 
chr21:25277844-25277866 6 
chr21:25278671-25278697 5.88462 
chr21:25278825-25278844 5.63158 
chr21:25280306-25280342 5.38889 
chr21:25283238-25283263 5.36 
chr21:25286452-25286469 6 
chr21:25288760-25288784 5.66667 
chr21:25289511-25289551 5.475 
chr21:25293712-25293727 6 
chr21:25294843-25294861 5.88889 
chr21:25295925-25295955 5.63333 
chr21:25296605-25296619 6 
chr21:25298575-25298608 5.81818 
chr21:25301185-25301226 5.5122 
chr21:25302079-25302101 5.54545 
chr21:25302944-25303098 5.32468 
chr21:25303217-25303242 5.56 
chr21:25303284-25303302 5.88889 
chr21:25303711-25303741 5.2 
chr21:25305775-25305823 5.39583 
chr21:25306366-25306389 5.95652 
chr21:25307309-25307326 5.88235 
chr21:25309129-25309141 6 
chr21:25310705-25310725 6 
chr21:25311253-25311284 5.32258 
chr21:25314114-25314135 6 
chr21:25315496-25315521 5.76 
chr21:25315833-25315863 5.23333 
chr21:25316929-25316964 5.62857 
chr21:25317230-25317258 5.35714 
chr21:25318195-25318220 5.88 
chr21:25319485-25319530 5.33333 
chr21:25319594-25319626 5.4375 
chr21:25319723-25319749 5.69231 
chr21:25321223-25321238 6 
chr21:25322292-25322311 5.68421 
chr21:25325306-25325335 5.13793 
chr21:25326430-25326452 6 
chr21:25326792-25326846 5.61111 
chr21:25327224-25327255 5.58065 
chr21:25327808-25327832 6 
chr21:25331760-25331785 5.36 
chr21:25333948-25334002 5.33333 
chr21:25334486-25334509 5.69565 
chr21:25335529-25335559 5.4 
chr21:25335676-25335704 5.92857 
chr21:25343082-25343100 6 
chr21:25345744-25345805 5.62295 
chr21:25347095-25347129 5.23529 
chr21:25347948-25347979 5.6129 
chr21:25348667-25348693 5.65385 
chr21:25351641-25351671 5.8 
chr21:25351818-25351842 6 
chr21:25356858-25356887 5.41379 
chr21:25357659-25357689 5.26667 
chr21:25358199-25358214 5.93333 
chr21:25359399-25359412 6 
chr21:25360812-25360827 6 
chr21:25361312-25361339 6 
chr21:25366796-25366865 5.5942 
chr21:25367078-25367107 6 
chr21:25369475-25369509 5.38235 
chr21:25369885-25369932 5.80851 
chr21:25372196-25372220 5.83333 
chr21:25372667-25372692 5.32 
chr21:25373198-25373224 5.84615 
chr21:25374447-25374477 5.23333 
chr21:25375105-25375118 5.92308 
chr21:25377781-25377857 5.44737 
chr21:25378629-25378667 6 
chr21:25380721-25380751 5.86667 
chr21:25381689-25381709 5.8 
chr21:25384515-25384534 6 
chr21:25386085-25386129 5.97727 
chr21:25387003-25387044 5.58537 
chr21:25388634-25388672 5.71053 
chr21:25388680-25388699 6 
chr21:25388707-25388746 5.89744 
chr21:25389373-25389396 5.43478 
chr21:25389457-25389482 5.32 
chr21:25393845-25393859 6 
chr21:25405376-25405493 5.5812 
chr21:25406396-25406432 5.25 
chr21:25407170-25407186 6 
chr21:25408465-25408491 5.5 
chr21:25410147-25410185 5.44737 
chr21:25413106-25413129 5.86957 
chr21:25414651-25414665 6 
chr21:25417811-25417835 5.70833 
chr21:25420011-25420038 5.96296 
chr21:25421714-25421735 6 
chr21:25422355-25422390 5.82857 
chr21:25423401-25423430 5.44828 
chr21:25423634-25423663 5.37931 
chr21:25424215-25424229 6 
chr21:25427654-25427703 5.73469 
chr21:25429510-25429555 5.82222 
chr21:25432919-25432935 5.9375 
chr21:25433191-25433216 5.52 
chr21:25433368-25433394 5.38462 
chr21:25433445-25433481 5.36111 
chr21:25434108-25434129 5.52381 
chr21:25434609-25434633 5.91667 
chr21:25434716-25434749 5.78788 
chr21:25435547-25435560 6 
chr21:25437749-25437768 5.84211 
chr21:25440329-25440341 6 
chr21:25443440-25443570 5.75385 
chr21:25444361-25444400 6 
chr21:25444410-25444477 5.67164 
chr21:25444502-25444581 5.26582 
chr21:25444613-25444679 5.40909 
chr21:25444695-25444727 5.6875 
chr21:25447625-25447653 5.46429 
chr21:25448922-25448954 5.40625 
chr21:25449110-25449135 5.84 
chr21:25453149-25453249 5.45 
chr21:25454256-25454302 5.5 
chr21:25455862-25455906 5.45455 
chr21:25457151-25457163 6 
chr21:25459038-25459058 5.6 
chr21:25460927-25460943 5.8125 
chr21:25462163-25462197 5.73529 
chr21:25463088-25463105 6 
chr21:25465397-25465419 6 
chr21:25466570-25466603 5.66667 
chr21:25466969-25466996 5.92593 
chr21:25469219-25469240 6 
chr21:25472333-25472353 5.7 
chr21:25474098-25474117 6 
chr21:25475379-25475399 6 
chr21:25476367-25476390 5.91304 
chr21:25476736-25476766 5.26667 
chr21:25479129-25479155 5.26923 
chr21:25481884-25481896 6 
chr21:25485888-25485931 5.83721 
chr21:25487057-25487083 5.53846 
chr21:25487883-25487914 5.35484 
chr21:25491141-25491155 6 
chr21:25491356-25491416 5.75 
chr21:25492499-25492512 5.92308 
chr21:25493698-25493720 6 
chr21:25496703-25496786 5.22892 
chr21:25498049-25498086 5.7027 
chr21:25499145-25499165 5.7 
chr21:25500876-25500906 5.6 
chr21:25501730-25501766 6 
chr21:25505998-25506029 5.3871 
chr21:25506903-25506931 5.39286 
chr21:25507017-25507054 5.32432 
chr21:25512977-25513013 6 
chr21:25514553-25514572 5.73684 
chr21:25515076-25515101 5.84 
chr21:25521845-25521914 5.57971 
chr21:25521968-25522014 5.73913 
chr21:25526598-25526629 5.32258 
chr21:25527757-25527785 6 
chr21:25528400-25528428 5.17857 
chr21:25528729-25528757 5.82143 
chr21:25528788-25528818 5.7 
chr21:25529463-25529492 5.51724 
chr21:25530092-25530129 5.62162 
chr21:25532569-25532581 6 
chr21:25536643-25536741 5.73469 
chr21:25537629-25537661 5.1875 
chr21:25538041-25538081 5.725 
chr21:25541126-25541151 5.44 
chr21:25541964-25541987 5.69565 
chr21:25543461-25543487 5.34615 
chr21:25543856-25543896 5.45 
chr21:25545770-25545784 6 
chr21:25545949-25546025 5.81579 
chr21:25546114-25546148 5.82353 
chr21:25549290-25549335 5.24444 
chr21:25552808-25552827 5.63158 
chr21:25553557-25553588 5.32258 
chr21:25556182-25556217 5.85714 
chr21:25559307-25559320 6 
chr21:25563129-25563159 5.23333 
chr21:25564847-25564874 5.66667 
chr21:25567335-25567372 5.7027 
chr21:25568286-25568312 5.92308 
chr21:25568857-25569075 5.79817 
chr21:25570629-25570652 5.56522 
chr21:25570689-25570717 5.42857 
chr21:25570902-25570917 5.93333 
chr21:25571096-25571121 5.6 
chr21:25571296-25571324 5.46429 
chr21:25571452-25571482 5.7 
chr21:25572984-25573005 5.66667 
chr21:25574610-25574629 6 
chr21:25575813-25576048 5.7617 
chr21:25576056-25576113 5.78947 
chr21:25576142-25576188 5.71739 
chr21:25576224-25576273 5.63265 
chr21:25579101-25579141 5.875 
chr21:25580559-25580583 5.58333 
chr21:25581669-25581691 5.68182 
chr21:25586895-25587088 5.40415 
chr21:25588882-25588910 5.39286 
chr21:25590702-25590716 6 
chr21:25590784-25590815 5.64516 
chr21:25590860-25590910 5.5 
chr21:25592518-25592544 5.38462 
chr21:25592553-25592579 5.80769 
chr21:25593737-25593762 5.44 
chr21:25595031-25595108 5.27273 
chr21:25599407-25599433 5.53846 
chr21:25603949-25603978 5.58621 
chr21:25604015-25604030 5.93333 
chr21:25605741-25605770 5.31034 
chr21:25607822-25607868 5.45652 
chr21:25609925-25609937 6 
chr21:25617169-25617183 6 
chr21:25618010-25618033 6 
chr21:25618346-25618377 5.22581 
chr21:25619992-25620048 5.32143 
chr21:25620680-25620697 6 
chr21:25620746-25620775 5.51724 
chr21:25622522-25622579 5.89474 
chr21:25623362-25623388 5.26923 
chr21:25624919-25624947 5.21429 
chr21:25625389-25625421 6 
chr21:25627156-25627174 5.72222 
chr21:25629979-25630002 5.43478 
chr21:25630291-25630316 6 
chr21:25631265-25631285 5.65 
chr21:25634677-25634695 6 
chr21:25637894-25637914 5.65 
chr21:25638321-25638349 5.5 
chr21:25638807-25638835 5.39286 
chr21:25638909-25638934 5.32 
chr21:25639395-25639407 6 
chr21:25640232-25640258 5.76923 
chr21:25642102-25642119 5.82353 
chr21:25643788-25643842 5.68519 
chr21:25645924-25645937 6 
chr21:25646933-25646983 5.64 
chr21:25647144-25647161 6 
chr21:25647383-25647395 6 
chr21:25649581-25649699 5.58475 
chr21:25652995-25653016 6 
chr21:25657648-25657705 5.68421 
chr21:25659398-25659421 5.86957 
chr21:25660055-25660108 5.73585 
chr21:25662318-25662352 5.47059 
chr21:25664180-25664217 5.27027 
chr21:25664529-25664558 5.27586 
chr21:25665597-25665641 5.47727 
chr21:25666085-25666103 5.83333 
chr21:25666587-25666606 5.78947 
chr21:25667618-25667633 6 
chr21:25667762-25667796 6 
chr21:25668444-25668470 5.88462 
chr21:25671462-25671512 5.22 
chr21:25674217-25674235 5.88889 
chr21:25674950-25674978 5.71429 
chr21:25674990-25675026 5.83333 
chr21:25676583-25676629 5.3913 
chr21:25677949-25677969 5.6 
chr21:25679697-25679723 5.61538 
chr21:25679856-25679874 6 
chr21:25682496-25682531 5.6 
chr21:25686480-25686516 6 
chr21:25687657-25687670 6 
chr21:25687890-25687921 5.87097 
chr21:25688408-25688425 6 
chr21:25688620-25688639 6 
chr21:25691776-25691788 6 
chr21:25691835-25691863 5.17857 
chr21:25692724-25692750 5.53846 
chr21:25695167-25695219 5.28846 
chr21:25695564-25695595 5.54839 
chr21:25697546-25697600 5.92593 
chr21:25698295-25698321 5.42308 
chr21:25699011-25699077 5.33333 
chr21:25700240-25700277 5.37838 
chr21:25704170-25704182 6 
chr21:25706772-25706861 5.42697 
chr21:25707969-25707988 5.63158 
chr21:25713887-25713909 5.77273 
chr21:25714584-25714648 5.64062 
chr21:25716300-25716336 5.94444 
chr21:25716994-25717023 5.72414 
chr21:25719810-25719839 5.37931 
chr21:25721522-25721534 6 
chr21:25724192-25724220 5.21429 
chr21:25724518-25724540 5.5 
chr21:25724629-25724649 5.8 
chr21:25724845-25724858 5.92308 
chr21:25726174-25726216 5.78571 
chr21:25727764-25727790 5.26923 
chr21:25729487-25729501 6 
chr21:25730135-25730195 5.51667 
chr21:25732765-25732796 5.35484 
chr21:25733909-25733943 5.85294 
chr21:25735831-25735848 5.76471 
chr21:25736956-25736986 5.8 
chr21:25739245-25739263 5.94444 
chr21:25739416-25739458 6 
chr21:25740154-25740188 5.5 
chr21:25740673-25740695 6 
chr21:25740747-25740793 5.43478 
chr21:25741374-25741397 5.47826 
chr21:25743778-25743799 5.57143 
chr21:25744903-25744923 5.8 
chr21:25745259-25745271 6 
chr21:25749807-25749837 5.26667 
chr21:25751712-25751725 6 
chr21:25751973-25751991 6 
chr21:25752965-25752985 5.75 
chr21:25753039-25753064 5.4 
chr21:25753199-25753227 5.46429 
chr21:25754912-25754937 5.88 
chr21:25755161-25755202 5.34146 
chr21:25755843-25755955 5.6875 
chr21:25759767-25759801 6 
chr21:25761451-25761481 5.33333 
chr21:25762564-25762587 5.52174 
chr21:25763453-25763477 5.41667 
chr21:25763885-25763943 5.51724 
chr21:25763963-25763988 5.36 
chr21:25764029-25764236 5.39614 
chr21:25764529-25764665 5.44853 
chr21:25764708-25764754 5.28261 
chr21:25769393-25769412 5.89474 
chr21:25775660-25775674 6 
chr21:25777032-25777053 5.57143 
chr21:25777086-25777124 5.86842 
chr21:25778951-25778980 5.58621 
chr21:25780222-25780247 5.64 
chr21:25784194-25784219 5.72 
chr21:25784722-25784750 5.25 
chr21:25785134-25785198 5.54688 
chr21:25786041-25786066 5.64 
chr21:25795765-25795789 5.875 
chr21:25797010-25797032 5.81818 
chr21:25800004-25800045 5.80488 
chr21:25801224-25801239 5.93333 
chr21:25803639-25803687 5.625 
chr21:25804129-25804205 5.36842 
chr21:25804568-25804589 5.61905 
chr21:25805129-25805152 5.43478 
chr21:25806084-25806100 6 
chr21:25807524-25807536 6 
chr21:25810004-25810025 5.52381 
chr21:25813209-25813224 6 
chr21:25815499-25815563 5.90625 
chr21:25818702-25818724 6 
chr21:25823480-25823544 5.875 
chr21:25824124-25824138 6 
chr21:25824563-25824590 5.92593 
chr21:25829174-25829286 5.41071 
chr21:25829620-25829638 5.77778 
chr21:25830557-25830586 5.37931 
chr21:25832377-25832401 5.75 
chr21:25836186-25836240 5.25926 
chr21:25838952-25838974 5.68182 
chr21:25840235-25840248 6 
chr21:25841240-25841267 5.88889 
chr21:25846857-25846884 5.22222 
chr21:25852261-25852379 5.64407 
chr21:25852676-25852689 6 
chr21:25854073-25854093 5.9 
chr21:25854719-25854744 6 
chr21:25855839-25855931 5.59783 
chr21:25857206-25857223 5.82353 
chr21:25857308-25857331 5.43478 
chr21:25858087-25858129 5.38095 
chr21:25861151-25861164 6 
chr21:25863961-25863987 5.38462 
chr21:25865152-25865182 5.56667 
chr21:25865193-25865226 5.66667 
chr21:25865297-25865324 5.7037 
chr21:25867905-25867949 5.22727 
chr21:25870156-25870255 5.48485 
chr21:25872649-25872673 5.75 
chr21:25873336-25873372 6 
chr21:25874214-25874251 5.86486 
chr21:25875382-25875446 5.4375 
chr21:25877382-25877395 6 
chr21:25877987-25878013 5.92308 
chr21:25880120-25880145 6 
chr21:25884339-25884357 6 
chr21:25885066-25885275 5.76077 
chr21:25887809-25887839 5.33333 
chr21:25890493-25890515 6 
chr21:25890872-25890901 5.2069 
chr21:25891712-25891760 5.54167 
chr21:25892709-25892736 5.40741 
chr21:25892827-25892853 5.42308 
chr21:25893886-25893915 5.96552 
chr21:25895126-25895138 6 
chr21:25895473-25895505 5.53125 
chr21:25897572-25897596 5.5 
chr21:25898629-25898649 5.65 
chr21:25899642-25899683 5.97561 
chr21:25902462-25902474 6 
chr21:25903813-25903847 5.85294 
chr21:25905391-25905416 5.4 
chr21:25905704-25905734 6 
chr21:25906060-25906079 5.73684 
chr21:25906186-25906212 5.38462 
chr21:25909100-25909124 5.41667 
chr21:25910277-25910302 5.52 
chr21:25911926-25911948 5.90909 
chr21:25912102-25912140 5.47368 
chr21:25915529-25915546 6 
chr21:25921071-25921109 5.78947 
chr21:25921564-25921583 5.63158 
chr21:25923308-25923332 5.625 
chr21:25923982-25923996 6 
chr21:25924021-25924034 6 
chr21:25938314-25938338 6 
chr21:25938869-25938892 6 
chr21:25939045-25939085 5.9 
chr21:25941570-25941597 5.22222 
chr21:25945067-25945093 5.26923 
chr21:25950680-25950695 5.93333 
chr21:25952441-25952457 6 
chr21:25956638-25956651 6 
chr21:25957751-25957790 5.92308 
chr21:25957834-25957854 5.65 
chr21:25958468-25958491 5.86957 
chr21:25958651-25958665 6 
chr21:25963472-25963488 5.9375 
chr21:25964727-25964760 6 
chr21:25965913-25965947 6 
chr21:25968303-25968351 5.3125 
chr21:25973551-25973564 6 
chr21:25974629-25974656 5.37037 
chr21:25974988-25975051 5.42857 
chr21:25977003-25977020 5.94118 
chr21:25977810-25977835 5.72 
chr21:25980957-25980989 5.875 
chr21:25981792-25981806 5.92857 
chr21:25983341-25983367 5.26923 
chr21:25983526-25983552 5.73077 
chr21:25983672-25983704 5.65625 
chr21:25983737-25983761 5.625 
chr21:25984499-25984525 5.5 
chr21:25988669-25988699 6 
chr21:25989242-25989266 5.54167 
chr21:25990629-25990657 5.21429 
chr21:25991295-25991316 5.80952 
chr21:25991690-25991708 6 
chr21:25993976-25993988 6 
chr21:25994626-25994652 6 
chr21:25996896-25996938 5.69048 
chr21:25997432-25997452 5.85 
chr21:25999955-26000003 5.4375 
chr21:26002315-26002412 5.19588 
chr21:26002463-26002492 5.34483 
chr21:26002578-26002783 5.4878 
chr21:26003301-26003331 5.8 
chr21:26005129-26005161 5.9375 
chr21:26005683-26005855 5.73256 
chr21:26006195-26006230 5.42857 
chr21:26007224-26007290 5.87879 
chr21:26007906-26007937 5.74194 
chr21:26008094-26008114 5.9 
chr21:26008883-26008975 5.76087 
chr21:26011251-26011271 6 
chr21:26014299-26014323 5.66667 
chr21:26015823-26015838 6 
chr21:26016420-26016440 5.95 
chr21:26018140-26018197 5.31579 
chr21:26018220-26018235 6 
chr21:26018504-26018521 6 
chr21:26018810-26018828 6 
chr21:26020887-26021015 5.74219 
chr21:26024494-26024523 5.44828 
chr21:26027091-26027109 6 
chr21:26027598-26027625 6 
chr21:26027782-26027808 5.73077 
chr21:26028521-26028554 5.33333 
chr21:26028588-26028601 6 
chr21:26034385-26034419 5.41176 
chr21:26035456-26035477 6 
chr21:26035880-26035917 5.97297 
chr21:26037546-26037597 5.39216 
chr21:26039449-26039467 6 
chr21:26039765-26039790 5.76 
chr21:26039812-26039830 6 
chr21:26040970-26040985 6 
chr21:26041854-26041872 6 
chr21:26043111-26043196 5.49412 
chr21:26043292-26043314 5.54545 
chr21:26043940-26043952 6 
chr21:26044016-26044085 5.81159 
chr21:26044164-26044191 5.85185 
chr21:26047153-26047182 5.44828 
chr21:26047518-26047537 5.73684 
chr21:26050827-26050843 5.8125 
chr21:26051004-26051022 5.83333 
chr21:26052844-26052885 5.34146 
chr21:26052897-26052911 5.92857 
chr21:26053025-26053039 6 
chr21:26053945-26053990 5.46667 
chr21:26054388-26054412 5.375 
chr21:26055239-26055299 5.6 
chr21:26060878-26060906 5.67857 
chr21:26061593-26061629 5.94444 
chr21:26062748-26062783 5.94286 
chr21:26063602-26063629 5.2963 
chr21:26064643-26064655 6 
chr21:26066819-26066849 5.33333 
chr21:26067398-26067412 6 
chr21:26068460-26068593 5.57895 
chr21:26069771-26069797 5.65385 
chr21:26072545-26072579 5.14706 
chr21:26074669-26074696 5.7037 
chr21:26075229-26075267 5.23684 
chr21:26075888-26075924 5.38889 
chr21:26078533-26078550 5.76471 
chr21:26079799-26079818 6 
chr21:26080598-26080611 5.92308 
chr21:26081443-26081506 5.42857 
chr21:26088129-26088193 5.90625 
chr21:26089562-26089579 5.82353 
chr21:26089867-26089888 5.57143 
chr21:26090064-26090092 5.64286 
chr21:26090686-26090751 5.76923 
chr21:26093493-26093538 5.66667 
chr21:26094189-26094224 5.91429 
chr21:26096331-26096348 5.88235 
chr21:26097597-26097625 5.46429 
chr21:26098205-26098221 6 
chr21:26099898-26099931 5.66667 
chr21:26100629-26100646 5.94118 
chr21:26101856-26101896 5.85 
chr21:26109294-26109314 5.65 
chr21:26109442-26109474 5.5625 
chr21:26111988-26112007 5.63158 
chr21:26112747-26112790 5.90698 
chr21:26113461-26113554 5.84946 
chr21:26113827-26113871 5.77273 
chr21:26120828-26120861 5.75758 
chr21:26121963-26121993 5.3 
chr21:26122145-26122182 5.24324 
chr21:26122901-26122943 5.19048 
chr21:26124315-26124345 5.4 
chr21:26127156-26127181 5.92 
chr21:26127318-26127362 5.56818 
chr21:26129695-26129714 5.68421 
chr21:26132820-26132840 5.7 
chr21:26132995-26133011 6 
chr21:26133193-26133221 5.32143 
chr21:26135857-26135881 5.58333 
chr21:26136250-26136269 5.78947 
chr21:26137957-26137986 5.89655 
chr21:26138185-26138210 5.4 
chr21:26139714-26139747 6 
chr21:26141253-26141290 5.62162 
chr21:26144171-26144190 5.94737 
chr21:26144612-26144629 5.94118 
chr21:26145409-26145433 5.91667 
chr21:26148168-26148181 6 
chr21:26153277-26153311 5.67647 
chr21:26154275-26154314 5.5641 
chr21:26155624-26155642 5.72222 
chr21:26156250-26156274 5.41667 
chr21:26156663-26156678 6 
chr21:26160009-26160046 5.21622 
chr21:26162531-26162562 5.29032 
chr21:26164297-26164335 5.84211 
chr21:26164952-26165017 5.36923 
chr21:26165622-26165653 5.70968 
chr21:26168240-26168279 5.30769 
chr21:26169773-26169953 5.92222 
chr21:26170274-26170286 6 
chr21:26171715-26171729 6 
chr21:26173502-26173549 5.2766 
chr21:26174543-26174561 6 
chr21:26176378-26176412 5.29412 
chr21:26180252-26180277 5.56 
chr21:26181286-26181307 5.7619 
chr21:26184195-26184207 6 
chr21:26186805-26186822 5.82353 
chr21:26188545-26188612 5.22388 
chr21:26189298-26189327 5.27586 
chr21:26189632-26189654 5.59091 
chr21:26190561-26190588 5.81481 
chr21:26192988-26193014 5.26923 
chr21:26193805-26193839 5.44118 
chr21:26194544-26194568 5.66667 
chr21:26198332-26198372 5.475 
chr21:26199369-26199395 5.34615 
chr21:26200703-26200717 6 
chr21:26201763-26201785 5.54545 
chr21:26203328-26203391 5.31746 
chr21:26204934-26204956 5.63636 
chr21:26207997-26208009 6 
chr21:26208940-26208980 5.4 
chr21:26210512-26210527 6 
chr21:26210579-26210612 6 
chr21:26214146-26214173 5.62963 
chr21:26214741-26214766 5.48 
chr21:26215890-26215902 6 
chr21:26218029-26218059 5.36667 
chr21:26218425-26218472 6 
chr21:26219213-26219236 5.52174 
chr21:26219829-26219859 5.33333 
chr21:26220710-26220729 6 
chr21:26221452-26221470 5.83333 
chr21:26224503-26224526 5.95652 
chr21:26226999-26227022 5.82609 
chr21:26229740-26229771 5.80645 
chr21:26231000-26231035 5.77143 
chr21:26231129-26231154 5.32 
chr21:26231342-26231363 6 
chr21:26232004-26232019 6 
chr21:26235759-26235785 5.76923 
chr21:26247971-26247984 5.92308 
chr21:26248665-26248728 5.34921 
chr21:26250324-26250350 5.57692 
chr21:26251000-26251059 5.62712 
chr21:26251697-26251726 5.72414 
chr21:26252129-26252227 5.78571 
chr21:26253108-26253151 5.44186 
chr21:26256788-26256815 5.37037 
chr21:26258873-26258901 5.53571 
chr21:26262055-26262087 5.25 
chr21:26262214-26262249 5.77143 
chr21:26264278-26264297 6 
chr21:26265634-26265674 5.575 
chr21:26266732-26266746 5.92857 
chr21:26271083-26271129 5.19565 
chr21:26271506-26271587 5.85185 
chr21:26277307-26277323 5.875 
chr21:26277505-26277562 5.42105 
chr21:26278220-26278234 6 
chr21:26278916-26278935 5.63158 
chr21:26279615-26279659 5.86364 
chr21:26280752-26280771 5.63158 
chr21:26281550-26281578 5.5 
chr21:26285765-26285795 5.26667 
chr21:26288019-26288062 5.39535 
chr21:26294329-26294361 5.5 
chr21:26294412-26294443 5.29032 
chr21:26294504-26294529 5.4 
chr21:26295017-26295044 5.22222 
chr21:26295062-26295091 5.2069 
chr21:26295958-26296024 5.75758 
chr21:26300991-26301008 5.94118 
chr21:26302838-26302857 5.73684 
chr21:26305440-26305467 5.62963 
chr21:26305604-26305687 5.66265 
chr21:26309646-26309663 6 
chr21:26309925-26309949 5.54167 
chr21:26312837-26312863 5.92308 
chr21:26313460-26313476 5.9375 
chr21:26313525-26313553 5.78571 
chr21:26313745-26313769 5.45833 
chr21:26313800-26313878 5.4359 
chr21:26315737-26315765 5.92857 
chr21:26318205-26318227 5.72727 
chr21:26318609-26318629 5.85 
chr21:26319894-26319908 6 
chr21:26320441-26320476 5.28571 
chr21:26321281-26321294 6 
chr21:26325844-26325868 5.375 
chr21:26327267-26327320 5.32075 
chr21:26327527-26327539 6 
chr21:26329404-26329424 6 
chr21:26331061-26331095 5.61765 
chr21:26332573-26332586 6 
chr21:26334149-26334161 6 
chr21:26334287-26334312 5.44 
chr21:26334560-26334574 6 
chr21:26334715-26334740 5.6 
chr21:26335671-26335693 5.72727 
chr21:26341831-26341854 5.52174 
chr21:26341864-26341877 6 
chr21:26347002-26347014 6 
chr21:26349053-26349069 5.8125 
chr21:26349663-26349697 5.73529 
chr21:26353398-26353426 5.17857 
chr21:26354900-26354921 5.66667 
chr21:26356143-26356165 5.77273 
chr21:26357762-26357813 5.62745 
chr21:26358184-26358206 6 
chr21:26361063-26361087 5.83333 
chr21:26361319-26361566 5.48178 
chr21:26362955-26362967 6 
chr21:26363551-26363593 5.66667 
chr21:26367203-26367251 5.20833 
chr21:26367875-26367893 6 
chr21:26368560-26368576 5.8125 
chr21:26369767-26369806 5.89744 
chr21:26371286-26371304 5.77778 
chr21:26371708-26371739 6 
chr21:26376732-26376770 5.52632 
chr21:26376837-26376857 5.6 
chr21:26378105-26378129 5.83333 
chr21:26378381-26378402 5.7619 
chr21:26379543-26379679 5.69118 
chr21:26381606-26381632 6 
chr21:26382778-26382805 5.81481 
chr21:26386922-26386953 5.25806 
chr21:26393050-26393076 5.57692 
chr21:26394009-26394024 6 
chr21:26394662-26394686 5.83333 
chr21:26398376-26398409 6 
chr21:26400105-26400188 5.55422 
chr21:26401230-26401269 5.61538 
chr21:26401450-26401484 6 
chr21:26402353-26402380 5.33333 
chr21:26402399-26402499 5.66 
chr21:26406550-26406570 6 
chr21:26406698-26406717 5.63158 
chr21:26408719-26408745 5.26923 
chr21:26409121-26409133 6 
chr21:26414670-26414733 5.55556 
chr21:26418922-26418954 5.65625 
chr21:26421093-26421129 5.13889 
chr21:26424504-26424544 5.7 
chr21:26425960-26425991 5.74194 
chr21:26426350-26426385 5.31429 
chr21:26428610-26428629 5.68421 
chr21:26428987-26429004 6 
chr21:26429406-26429427 5.85714 
chr21:26430339-26430365 5.5 
chr21:26433129-26433159 5.6 
chr21:26433442-26433482 5.825 
chr21:26433773-26433798 6 
chr21:26436268-26436299 6 
chr21:26437365-26437388 5.43478 
chr21:26438496-26438537 5.4878 
chr21:26439519-26439557 5.63158 
chr21:26439847-26439886 5.30769 
chr21:26442949-26442962 6 
chr21:26443384-26443451 5.25373 
chr21:26443868-26443887 6 
chr21:26444565-26444601 5.44444 
chr21:26448319-26448343 5.75 
chr21:26451235-26451247 6 
chr21:26453254-26453273 5.63158 
chr21:26458490-26458520 5.63333 
chr21:26462935-26462969 6 
chr21:26465523-26465543 5.65 
chr21:26467076-26467106 5.93333 
chr21:26469053-26469105 5.42308 
chr21:26469256-26469268 6 
chr21:26469879-26469921 5.42857 
chr21:26470371-26470400 5.2069 
chr21:26474660-26474680 6 
chr21:26476890-26476960 5.6 
chr21:26477140-26477194 5.55556 
chr21:26479820-26479841 5.80952 
chr21:26480606-26480621 6 
chr21:26485299-26485328 5.55172 
chr21:26491327-26491353 5.65385 
chr21:26493074-26493091 5.88235 
chr21:26493805-26493837 5.25 
chr21:26500383-26500416 5.81818 
chr21:26502140-26502198 5.31034 
chr21:26504294-26504349 5.83636 
chr21:26505293-26505327 5.29412 
chr21:26505620-26505652 5.9375 
chr21:26507901-26507925 5.41667 
chr21:26507975-26508000 5.72 
chr21:26511267-26511282 6 
chr21:26513063-26513088 5.72 
chr21:26513238-26513264 6 
chr21:26514000-26514024 5.375 
chr21:26516329-26516342 6 
chr21:26517613-26517625 6 
chr21:26518265-26518285 5.7 
chr21:26524444-26524483 5.74359 
chr21:26524506-26524556 5.76 
chr21:26526424-26526446 5.54545 
chr21:26528813-26528829 5.875 
chr21:26530729-26530815 5.36047 
chr21:26534824-26534847 5.69565 
chr21:26538882-26538906 5.375 
chr21:26542197-26542225 5.57143 
chr21:26542782-26542794 6 
chr21:26546633-26546655 6 
chr21:26546860-26546875 6 
chr21:26548081-26548121 5.9 
chr21:26550819-26550837 6 
chr21:26550993-26551008 6 
chr21:26553105-26553124 5.94737 
chr21:26554159-26554208 6 
chr21:26555017-26555029 6 
chr21:26555323-26555352 6 
chr21:26558437-26558468 5.77419 
chr21:26558759-26558775 6 
chr21:26561587-26561629 5.5 
chr21:26563015-26563032 6 
chr21:26564109-26564129 5.6 
chr21:26564846-26564874 5.71429 
chr21:26565391-26565418 5.2963 
chr21:26566727-26566757 5.96667 
chr21:26568215-26568242 5.96296 
chr21:26568386-26568424 5.52632 
chr21:26574926-26574949 5.43478 
chr21:26578704-26578723 6 
chr21:26581945-26581999 5.7037 
chr21:26582629-26582680 5.7451 
chr21:26586530-26586548 6 
chr21:26591771-26591797 6 
chr21:26593371-26593389 5.77778 
chr21:26595810-26595842 5.65625 
chr21:26596549-26596594 5.48889 
chr21:26597209-26597239 5.26667 
chr21:26598912-26598931 5.84211 
chr21:26600458-26600521 5.93651 
chr21:26605452-26605481 5.24138 
chr21:26610413-26610434 5.7619 
chr21:26610635-26610663 5.35714 
chr21:26612187-26612220 5.69697 
chr21:26612475-26612505 5.46667 
chr21:26612763-26612790 5.22222 
chr21:26614655-26614688 5.57576 
chr21:26615339-26615357 6 
chr21:26616726-26616739 6 
chr21:26619707-26619746 5.84615 
chr21:26620183-26620213 6 
chr21:26620749-26620776 5.40741 
chr21:26620868-26620915 5.29787 
chr21:26623555-26623577 5.5 
chr21:26626437-26626480 5.55814 
chr21:26628776-26628814 5.65789 
chr21:26629675-26629688 6 
chr21:26629886-26629926 5.525 
chr21:26631757-26631864 5.57944 
chr21:26631888-26631915 5.7037 
chr21:26633764-26633794 5.9 
chr21:26634029-26634045 5.8125 
chr21:26634477-26634512 5.17143 
chr21:26639197-26639213 5.8125 
chr21:26642216-26642234 5.72222 
chr21:26643918-26643930 6 
chr21:26645554-26645570 5.875 
chr21:26647016-26647047 5.22581 
chr21:26653193-26653223 6 
chr21:26662363-26662403 5.825 
chr21:26662591-26662629 5.23684 
chr21:26662780-26662795 6 
chr21:26663439-26663465 5.42308 
chr21:26663476-26663513 5.45946 
chr21:26663923-26663959 5.41667 
chr21:26664282-26664330 5.14583 
chr21:26664592-26664629 5.67568 
chr21:26667916-26667968 5.38462 
chr21:26669682-26669705 6 
chr21:26670392-26670411 5.84211 
chr21:26672858-26672879 6 
chr21:26676325-26676344 5.63158 
chr21:26678509-26678539 5.8 
chr21:26680244-26680261 5.94118 
chr21:26680426-26680451 5.56 
chr21:26680867-26680931 5.40625 
chr21:26681699-26681717 5.83333 
chr21:26682396-26682433 5.72973 
chr21:26683410-26683456 5.36957 
chr21:26686803-26686834 5.22581 
chr21:26689238-26689261 6 
chr21:26690847-26690866 5.63158 
chr21:26693712-26693733 5.7619 
chr21:26693982-26694004 5.59091 
chr21:26694287-26694327 5.8 
chr21:26694443-26694471 5.32143 
chr21:26694966-26694986 5.75 
chr21:26696867-26696892 5.44 
chr21:26699569-26699608 5.84615 
chr21:26700438-26700451 6 
chr21:26700951-26700987 5.55556 
chr21:26702467-26702501 5.47059 
chr21:26704604-26704618 6 
chr21:26712067-26712112 5.26667 
chr21:26718837-26718862 5.32 
chr21:26720333-26720358 5.32 
chr21:26721185-26721212 5.55556 
chr21:26721493-26721673 5.77778 
chr21:26723022-26723055 5.90909 
chr21:26725151-26725192 5.19512 
chr21:26730764-26730801 5.27027 
chr21:26730819-26730860 5.21951 
chr21:26732783-26732811 5.5 
chr21:26740592-26740606 6 
chr21:26745896-26746168 5.63971 
chr21:26746228-26746264 5.22222 
chr21:26747267-26747285 6 
chr21:26747464-26747507 5.55814 
chr21:26749904-26749936 5.40625 
chr21:26756334-26756353 6 
chr21:26758689-26758719 5.43333 
chr21:26759075-26759090 5.86667 
chr21:26759529-26759551 5.59091 
chr21:26759974-26760005 5.48387 
chr21:26760513-26760546 5.18182 
chr21:26761106-26761129 5.52174 
chr21:26761414-26761471 5.85965 
chr21:26764578-26764594 5.875 
chr21:26764890-26764917 6 
chr21:26765412-26765448 5.33333 
chr21:26765534-26765595 5.32787 
chr21:26767062-26767075 5.92308 
chr21:26767916-26767933 5.88235 
chr21:26772164-26772179 6 
chr21:26778041-26778069 5.5 
chr21:26778893-26778940 5.19149 
chr21:26781603-26781626 5.6087 
chr21:26782286-26782317 6 
chr21:26786744-26786768 5.41667 
chr21:26788189-26788201 6 
chr21:26788744-26788772 5.28571 
chr21:26792469-26792481 6 
chr21:26798173-26798198 5.4 
chr21:26798212-26798245 5.51515 
chr21:26801744-26801774 5.3 
chr21:26803304-26803329 5.64 
chr21:26808090-26808115 5.88 
chr21:26812056-26812079 6 
chr21:26812263-26812314 5.23529 
chr21:26814591-26814605 6 
chr21:26814738-26814767 5.86207 
chr21:26821428-26821441 6 
chr21:26823923-26823940 6 
chr21:26824286-26824312 5.34615 
chr21:26824323-26824359 6 
chr21:26824385-26824501 5.47414 
chr21:26824583-26824621 5.28947 
chr21:26825377-26825396 6 
chr21:26826082-26826107 5.44 
chr21:26828211-26828340 5.90698 
chr21:26829351-26829383 5.71875 
chr21:26829502-26829531 5.86207 
chr21:26830211-26830265 5.51852 
chr21:26831355-26831384 5.2069 
chr21:26833321-26833348 5.7037 
chr21:26834704-26834732 5.85714 
chr21:26835007-26835019 6 
chr21:26836255-26836287 5.84375 
chr21:26836833-26836859 5.38462 
chr21:26851216-26851238 5.5 
chr21:26853501-26853533 5.375 
chr21:26855646-26855674 6 
chr21:26856500-26856530 5.86667 
chr21:26858161-26858199 5.52632 
chr21:26858398-26858433 5.42857 
chr21:26860124-26860232 5.87963 
chr21:26863226-26863247 5.66667 
chr21:26867808-26867844 6 
chr21:26868978-26868997 5.73684 
chr21:26871860-26871880 5.7 
chr21:26882558-26882573 6 
chr21:26883947-26883970 5.91304 
chr21:26884252-26884286 5.88235 
chr21:26884734-26884757 5.43478 
chr21:26884863-26884882 5.89474 
chr21:26887082-26887126 6 
chr21:26888423-26888438 6 
chr21:26893758-26893786 5.39286 
chr21:26895180-26895212 5.15625 
chr21:26895609-26895629 5.65 
chr21:26895977-26896003 6 
chr21:26896286-26896306 5.95 
chr21:26898379-26898412 5.93939 
chr21:26903863-26903893 5.26667 
chr21:26907108-26907129 6 
chr21:26907134-26907175 5.90244 
chr21:26907733-26907745 6 
chr21:26909820-26909835 6 
chr21:26912428-26912463 5.57143 
chr21:26912841-26912907 5.33333 
chr21:26914785-26914844 5.44068 
chr21:26917381-26917412 5.74194 
chr21:26919629-26919700 5.71831 
chr21:26921302-26921326 5.70833 
chr21:26921782-26921804 5.86364 
chr21:26925809-26925837 5.32143 
chr21:26926022-26926049 5.44444 
chr21:26929787-26929802 5.86667 
chr21:26931686-26931710 5.79167 
chr21:26936245-26936278 5.87879 
chr21:26936949-26936962 6 
chr21:26939256-26939281 5.6 
chr21:26944420-26944449 5.86207 
chr21:26948782-26948838 5.83929 
chr21:26949366-26949414 5.875 
chr21:26951363-26951410 5.3617 
chr21:26952061-26952082 6 
chr21:26953653-26953674 5.90476 
chr21:26954289-26954380 5.7033 
chr21:26957172-26957186 6 
chr21:26957955-26957990 5.22857 
chr21:26959538-26959574 5.25 
chr21:26962682-26962704 5.54545 
chr21:26962938-26962960 5.63636 
chr21:26963391-26963422 5.87097 
chr21:26966531-26966581 5.44 
chr21:26969987-26970013 5.46154 
chr21:26970750-26970782 5.75 
chr21:26971168-26971181 6 
chr21:26971941-26971994 5.88679 
chr21:26972707-26972724 6 
chr21:26973783-26973811 5.67857 
chr21:26976571-26976590 5.89474 
chr21:26978192-26978205 6 
chr21:26979482-26979523 5.5122 
chr21:26980540-26980562 6 
chr21:26984426-26984461 5.94286 
chr21:26985863-26985889 6 
chr21:26986112-26986142 5.53333 
chr21:26986736-26986819 5.96386 
chr21:26987446-26987476 6 
chr21:26988038-26988065 5.51852 
chr21:26992176-26992236 5.25 
chr21:26994070-26994096 6 
chr21:26996687-26996728 5.26829 
chr21:27002658-27002700 5.2619 
chr21:27003372-27003391 5.94737 
chr21:27003606-27003636 6 
chr21:27004308-27004325 5.94118 
chr21:27005571-27005606 5.42857 
chr21:27008490-27008519 5.31034 
chr21:27010941-27010983 5.80952 
chr21:27011885-27011913 5.28571 
chr21:27013065-27013159 5.64894 
chr21:27014611-27014642 5.45161 
chr21:27017165-27017200 5.8 
chr21:27018290-27018315 5.44 
chr21:27018886-27018931 5.64444 
chr21:27020755-27020784 5.82759 
chr21:27023175-27023193 6 
chr21:27023338-27023350 6 
chr21:27023373-27023390 6 
chr21:27025027-27025057 5.23333 
chr21:27026022-27026044 5.54545 
chr21:27026959-27026976 6 
chr21:27027662-27027678 6 
chr21:27027959-27027982 6 
chr21:27029411-27029441 5.26667 
chr21:27033071-27033119 5.91667 
chr21:27033774-27033796 5.59091 
chr21:27033910-27033958 5.60417 
chr21:27034450-27034471 5.52381 
chr21:27036523-27036560 5.75676 
chr21:27037802-27037835 5.45455 
chr21:27038354-27038366 6 
chr21:27038629-27038653 6 
chr21:27040206-27040220 5.92857 
chr21:27040259-27040278 5.84211 
chr21:27041683-27041716 6 
chr21:27043811-27043830 5.68421 
chr21:27044411-27044437 6 
chr21:27046706-27046740 5.97059 
chr21:27047817-27047969 5.78289 
chr21:27048598-27048629 6 
chr21:27050544-27050562 5.88889 
chr21:27053080-27053101 6 
chr21:27053112-27053129 5.94118 
chr21:27056894-27056927 5.63636 
chr21:27057836-27057855 6 
chr21:27060555-27060617 5.59677 
chr21:27062049-27062062 6 
chr21:27062565-27062654 5.70787 
chr21:27062803-27062830 5.66667 
chr21:27063139-27063156 5.82353 
chr21:27065563-27065584 5.61905 
chr21:27067279-27067299 5.75 
chr21:27068689-27068741 5.71154 
chr21:27069271-27069292 5.61905 
chr21:27069319-27069332 6 
chr21:27070239-27070325 5.72093 
chr21:27072034-27072062 6 
chr21:27073135-27073158 5.43478 
chr21:27073669-27073782 5.51327 
chr21:27075142-27075178 5.77778 
chr21:27077706-27077728 5.68182 
chr21:27078480-27078503 5.91304 
chr21:27079048-27079065 5.82353 
chr21:27081444-27081480 5.58333 
chr21:27086811-27086833 5.90909 
chr21:27088290-27088311 5.7619 
chr21:27088379-27088397 5.72222 
chr21:27090644-27090683 5.35897 
chr21:27092767-27092779 6 
chr21:27093581-27093615 5.91176 
chr21:27096129-27096171 5.2619 
chr21:27097747-27097764 5.76471 
chr21:27103047-27103094 5.78723 
chr21:27104956-27104978 5.90909 
chr21:27105017-27105049 5.6875 
chr21:27105296-27105318 6 
chr21:27107904-27107931 5.22222 
chr21:27109807-27109824 5.94118 
chr21:27110522-27110552 5.33333 
chr21:27115058-27115080 5.59091 
chr21:27116353-27116369 6 
chr21:27116629-27116655 5.34615 
chr21:27117248-27117282 5.5 
chr21:27120202-27120240 5.78947 
chr21:27123673-27123694 5.90476 
chr21:27123980-27124009 5.75862 
chr21:27126129-27126146 5.94118 
chr21:27126965-27127012 5.34043 
chr21:27127743-27127759 6 
chr21:27130160-27130178 6 
chr21:27130600-27130629 5.2069 
chr21:27139652-27139685 5.51515 
chr21:27139918-27139940 5.59091 
chr21:27141265-27141299 5.29412 
chr21:27146857-27146881 5.66667 
chr21:27147914-27147939 5.92 
chr21:27149483-27149496 6 
chr21:27151351-27151368 6 
chr21:27153424-27153442 6 
chr21:27153848-27153872 5.54167 
chr21:27156817-27156847 5.63333 
chr21:27160136-27160150 6 
chr21:27161626-27161649 5.78261 
chr21:27163960-27163991 5.29032 
chr21:27164159-27164179 5.85 
chr21:27164772-27164787 6 
chr21:27165871-27165949 5.57692 
chr21:27167332-27167359 6 
chr21:27167720-27167763 5.27907 
chr21:27170251-27170281 5.93333 
chr21:27173179-27173205 5.69231 
chr21:27173281-27173303 5.90909 
chr21:27175426-27175445 5.89474 
chr21:27175665-27175708 5.23256 
chr21:27176525-27176542 5.76471 
chr21:27177949-27177983 5.97059 
chr21:27178141-27178180 5.71795 
chr21:27180810-27180833 5.78261 
chr21:27183370-27183399 5.68966 
chr21:27184431-27184462 5.58065 
chr21:27186844-27186878 5.85294 
chr21:27187801-27187822 5.52381 
chr21:27187879-27187901 6 
chr21:27188890-27188909 5.84211 
chr21:27189911-27189925 6 
chr21:27191935-27191975 6 
chr21:27192078-27192090 6 
chr21:27192496-27192516 5.95 
chr21:27193770-27193799 5.27586 
chr21:27194368-27194389 5.61905 
chr21:27194750-27194764 6 
chr21:27196098-27196133 5.77143 
chr21:27196889-27196913 6 
chr21:27198054-27198080 5.53846 
chr21:27198245-27198413 5.70238 
chr21:27198729-27198743 6 
chr21:27200667-27200689 6 
chr21:27202448-27202470 6 
chr21:27202889-27202914 5.96 
chr21:27203537-27203557 6 
chr21:27208447-27208468 6 
chr21:27211888-27211911 5.69565 
chr21:27215989-27216014 5.64 
chr21:27216863-27216881 6 
chr21:27219936-27219958 5.54545 
chr21:27226882-27226898 5.875 
chr21:27227233-27227255 6 
chr21:27227889-27227948 5.79661 
chr21:27232936-27232951 6 
chr21:27234312-27234338 5.88462 
chr21:27236078-27236091 5.92308 
chr21:27237805-27237863 5.93103 
chr21:27238114-27238129 5.86667 
chr21:27239017-27239050 5.81818 
chr21:27239750-27239764 6 
chr21:27240255-27240280 5.64 
chr21:27241648-27241667 6 
chr21:27243849-27243872 6 
chr21:27244166-27244185 5.68421 
chr21:27245506-27245522 6 
chr21:27246287-27246299 6 
chr21:27247755-27247785 5.73333 
chr21:27249565-27249586 6 
chr21:27249918-27249953 6 
chr21:27252320-27252349 6 
chr21:27256003-27256025 5.54545 
chr21:27259829-27259854 5.8 
chr21:27262161-27262220 5.55932 
chr21:27263034-27263046 6 
chr21:27264358-27264372 6 
chr21:27266613-27266642 5.7931 
chr21:27268730-27268756 5.92308 
chr21:27269435-27269451 5.8125 
chr21:27272690-27272716 6 
chr21:27272874-27272888 6 
chr21:27273299-27273311 6 
chr21:27273608-27273629 5.80952 
chr21:27275359-27275387 5.39286 
chr21:27275678-27275727 5.46939 
chr21:27277030-27277073 5.72093 
chr21:27279449-27279473 5.58333 
chr21:27281578-27281596 6 
chr21:27282419-27282453 5.64706 
chr21:27284316-27284334 5.83333 
chr21:27286861-27286878 6 
chr21:27289573-27289593 6 
chr21:27296541-27296561 5.7 
chr21:27296723-27296749 5.73077 
chr21:27298253-27298283 5.7 
chr21:27298292-27298310 5.77778 
chr21:27299314-27299335 6 
chr21:27300654-27300684 5.93333 
chr21:27300742-27300765 5.78261 
chr21:27302898-27302910 6 
chr21:27304639-27304655 6 
chr21:27307120-27307135 5.93333 
chr21:27308153-27308170 6 
chr21:27308856-27308879 5.47826 
chr21:27309169-27309200 5.54839 
chr21:27310078-27310095 5.82353 
chr21:27313788-27313804 5.875 
chr21:27314599-27314629 5.13333 
chr21:27314888-27314906 5.88889 
chr21:27317695-27317712 6 
chr21:27318981-27319010 6 
chr21:27320319-27320335 6 
chr21:27322682-27322705 5.78261 
chr21:27322957-27322980 5.6087 
chr21:27324496-27324535 5.92308 
chr21:27325056-27325076 6 
chr21:27327055-27327081 5.92308 
chr21:27328885-27328900 5.86667 
chr21:27330303-27330328 6 
chr21:27330586-27330599 6 
chr21:27331745-27331777 5.625 
chr21:27336906-27336934 5.92857 
chr21:27340635-27340649 6 
chr21:27341660-27341681 6 
chr21:27342146-27342360 5.71495 
chr21:27346256-27346272 6 
chr21:27346828-27346859 5.6129 
chr21:27351446-27351466 6 
chr21:27352971-27353008 6 
chr21:27353817-27353831 6 
chr21:27353996-27354046 5.6 
chr21:27356167-27356182 6 
chr21:27356567-27356629 5.30645 
chr21:27358840-27358858 5.94444 
chr21:27359012-27359035 5.82609 
chr21:27359071-27359085 6 
chr21:27361015-27361031 6 
chr21:27362235-27362252 6 
chr21:27363629-27363650 6 
chr21:27370705-27370717 6 
chr21:27371094-27371132 5.92105 
chr21:27373372-27373394 5.54545 
chr21:27376590-27376610 6 
chr21:27377110-27377129 5.63158 
chr21:27378283-27378309 5.34615 
chr21:27378369-27378389 5.8 
chr21:27379149-27379174 5.4 
chr21:27379186-27379213 5.51852 
chr21:27379660-27379825 5.50303 
chr21:27381604-27381620 5.875 
chr21:27381893-27381918 5.96 
chr21:27382267-27382286 5.84211 
chr21:27382525-27382549 5.91667 
chr21:27383135-27383187 5.71154 
chr21:27383382-27383402 6 
chr21:27385290-27385335 6 
chr21:27385629-27385649 5.85 
chr21:27389245-27389267 6 
chr21:27389513-27389528 6 
chr21:27389724-27389738 6 
chr21:27390259-27390272 5.92308 
chr21:27393362-27393378 6 
chr21:27394181-27394203 6 
chr21:27394272-27394345 5.19178 
chr21:27395689-27395704 6 
chr21:27400492-27400519 5.59259 
chr21:27402251-27402276 5.4 
chr21:27403892-27403907 6 
chr21:27404515-27404553 5.26316 
chr21:27405109-27405132 5.82609 
chr21:27406544-27406566 5.5 
chr21:27406953-27406994 5.97561 
chr21:27408581-27408593 6 
chr21:27409284-27409309 5.8 
chr21:27409790-27409813 5.65217 
chr21:27411068-27411087 5.89474 
chr21:27412920-27412932 6 
chr21:27413076-27413100 6 
chr21:27415055-27415077 5.59091 
chr21:27415539-27415564 5.96 
chr21:27416846-27416864 6 
chr21:27418727-27418756 6 
chr21:27419448-27419469 5.57143 
chr21:27419924-27419968 5.31818 
chr21:27426146-27426184 5.21053 
chr21:27426936-27426956 6 
chr21:27427729-27427758 5.96552 
chr21:27427833-27427864 5.67742 
chr21:27429789-27429811 6 
chr21:27431396-27431433 5.48649 
chr21:27432206-27432234 6 
chr21:27432863-27432884 5.66667 
chr21:27433200-27433229 5.37931 
chr21:27434528-27434570 5.95238 
chr21:27434977-27435005 6 
chr21:27435064-27435092 5.85714 
chr21:27437142-27437182 5.6 
chr21:27438793-27438831 6 
chr21:27439455-27439491 5.19444 
chr21:27440674-27440691 5.76471 
chr21:27444955-27444990 5.6 
chr21:27447480-27447520 5.25 
chr21:27448196-27448221 5.48 
chr21:27449378-27449409 5.93548 
chr21:27450091-27450105 6 
chr21:27451360-27451385 5.56 
chr21:27452443-27452457 6 
chr21:27452708-27452730 6 
chr21:27453085-27453105 5.7 
chr21:27454542-27454563 5.85714 
chr21:27454983-27455004 5.52381 
chr21:27456543-27456567 6 
chr21:27459350-27459373 5.47826 
chr21:27460308-27460329 5.90476 
chr21:27461818-27461839 6 
chr21:27464078-27464112 5.94118 
chr21:27466431-27466445 6 
chr21:27466732-27466752 5.6 
chr21:27466869-27466904 5.77143 
chr21:27466952-27466964 6 
chr21:27467141-27467175 5.44118 
chr21:27469091-27469109 6 
chr21:27470398-27470416 6 
chr21:27470486-27470527 5.29268 
chr21:27472392-27472423 5.19355 
chr21:27473400-27473430 5.73333 
chr21:27474396-27474416 5.9 
chr21:27475206-27475227 6 
chr21:27475915-27475936 6 
chr21:27476522-27476542 5.65 
chr21:27477377-27477410 5.66667 
chr21:27480032-27480055 5.69565 
chr21:27481206-27481242 5.69444 
chr21:27482760-27482782 5.95455 
chr21:27483391-27483421 5.7 
chr21:27491200-27491226 5.57692 
chr21:27491915-27491950 5.2 
chr21:27492002-27492028 5.69231 
chr21:27501785-27501813 5.35714 
chr21:27503549-27503591 5.80952 
chr21:27505556-27505569 6 
chr21:27506090-27506102 6 
chr21:27508448-27508536 5.98864 
chr21:27510844-27510856 6 
chr21:27511012-27511046 6 
chr21:27511462-27511491 5.7931 
chr21:27512197-27512234 6 
chr21:27515086-27515112 5.38462 
chr21:27520175-27520200 5.4 
chr21:27522915-27522959 6 
chr21:27524602-27524620 6 
chr21:27524666-27524690 6 
chr21:27524901-27524926 5.6 
chr21:27525773-27525785 6 
chr21:27527500-27527540 5.35 
chr21:27527583-27527625 5.45238 
chr21:27528318-27528334 6 
chr21:27529729-27529758 5.65517 
chr21:27535383-27535404 6 
chr21:27535557-27535581 6 
chr21:27536561-27536578 5.94118 
chr21:27539189-27539281 5.82609 
chr21:27539571-27539594 5.6087 
chr21:27540414-27540435 6 
chr21:27543767-27543809 5.40476 
chr21:27545114-27545137 5.43478 
chr21:27548144-27548166 5.54545 
chr21:27549129-27549156 5.81481 
chr21:27551178-27551207 5.41379 
chr21:27551428-27551468 5.65 
chr21:27551532-27551547 6 
chr21:27551675-27551697 5.81818 
chr21:27552479-27552493 6 
chr21:27552651-27552675 5.91667 
chr21:27553977-27553997 5.9 
chr21:27556278-27556312 5.61765 
chr21:27558458-27558491 5.9697 
chr21:27559370-27559391 5.90476 
chr21:27563688-27563707 5.78947 
chr21:27565033-27565054 6 
chr21:27565338-27565368 5.66667 
chr21:27565742-27565754 6 
chr21:27565870-27565884 6 
chr21:27566039-27566067 5.5 
chr21:27566654-27566682 6 
chr21:27568250-27568285 5.77143 
chr21:27569816-27569880 5.8125 
chr21:27570069-27570084 6 
chr21:27570780-27570796 5.875 
chr21:27572935-27572949 6 
chr21:27573392-27573418 6 
chr21:27573731-27573767 5.25 
chr21:27576023-27576078 5.74545 
chr21:27576765-27576789 5.41667 
chr21:27578918-27578937 5.73684 
chr21:27580682-27580750 5.35294 
chr21:27581533-27581560 6 
chr21:27584067-27584096 5.58621 
chr21:27586322-27586373 5.58824 
chr21:27587026-27587051 5.6 
chr21:27587203-27587234 6 
chr21:27587775-27587790 6 
chr21:27587992-27588013 5.95238 
chr21:27588907-27588933 5.5 
chr21:27598129-27598232 5.4466 
chr21:27598827-27598844 6 
chr21:27599025-27599160 5.77778 
chr21:27611372-27611396 5.875 
chr21:27613417-27613433 6 
chr21:27615948-27615966 5.72222 
chr21:27619206-27619232 5.38462 
chr21:27619447-27619474 5.55556 
chr21:27621166-27621182 6 
chr21:27621427-27621442 6 
chr21:27621807-27621828 6 
chr21:27625303-27625320 6 
chr21:27627287-27627312 5.44 
chr21:27628360-27628383 6 
chr21:27629062-27629075 6 
chr21:27629948-27629974 5.34615 
chr21:27632076-27632091 6 
chr21:27633863-27633887 5.95833 
chr21:27634926-27634939 6 
chr21:27638999-27639081 5.4878 
chr21:27642237-27642260 5.6087 
chr21:27642660-27642678 6 
chr21:27643262-27643278 6 
chr21:27647411-27647425 6 
chr21:27650478-27650503 5.36 
chr21:27652870-27652916 5.52174 
chr21:27652940-27652981 5.56098 
chr21:27657672-27657692 6 
chr21:27658930-27658944 6 
chr21:27659107-27659129 5.86364 
chr21:27659730-27659743 6 
chr21:27661249-27661391 5.98592 
chr21:27661810-27661849 5.5641 
chr21:27662000-27662020 5.75 
chr21:27664149-27664168 5.84211 
chr21:27666720-27666771 5.21569 
chr21:27667278-27667327 5.93878 
chr21:27667727-27667767 5.475 
chr21:27667921-27667948 5.55556 
chr21:27668071-27668097 5.42308 
chr21:27668342-27668361 6 
chr21:27669767-27669802 5.37143 
chr21:27672264-27672292 6 
chr21:27673784-27673796 6 
chr21:27676955-27676980 5.32 
chr21:27679289-27679313 5.41667 
chr21:27680370-27680401 5.58065 
chr21:27682272-27682296 5.875 
chr21:27683701-27683754 5.37736 
chr21:27683819-27684150 5.60423 
chr21:27684160-27684210 5.84 
chr21:27684548-27684578 5.4 
chr21:27685269-27685304 5.62857 
chr21:27689028-27689045 5.88235 
chr21:27691822-27691855 5.60606 
chr21:27692562-27692605 5.5814 
chr21:27694048-27694076 5.46429 
chr21:27698870-27698890 5.75 
chr21:27699348-27699372 5.83333 
chr21:27700324-27700341 6 
chr21:27702770-27702793 5.73913 
chr21:27707027-27707053 5.76923 
chr21:27707100-27707129 5.55172 
chr21:27707263-27707307 6 
chr21:27707464-27707482 6 
chr21:27708537-27708567 5.96667 
chr21:27714028-27714074 5.34783 
chr21:27715756-27715777 6 
chr21:27720920-27720949 5.55172 
chr21:27723166-27723196 5.33333 
chr21:27724233-27724270 5.59459 
chr21:27724817-27724851 5.5 
chr21:27724941-27724968 5.85185 
chr21:27724988-27725013 5.52 
chr21:27728394-27728423 5.93103 
chr21:27731983-27732002 6 
chr21:27732129-27732172 5.5814 
chr21:27733154-27733186 5.625 
chr21:27736591-27736609 6 
chr21:27744044-27744062 6 
chr21:27744474-27744507 5.57576 
chr21:27751590-27751606 6 
chr21:27757442-27757459 6 
chr21:27757746-27757789 5.51163 
chr21:27757847-27757874 5.44444 
chr21:27758108-27758132 5.375 
chr21:27760125-27760137 6 
chr21:27763498-27763524 5.26923 
chr21:27767259-27767285 5.5 
chr21:27768186-27768325 5.82014 
chr21:27772929-27772945 5.8125 
chr21:27775939-27775952 6 
chr21:27780465-27780478 6 
chr21:27781921-27781959 5.78947 
chr21:27784145-27784167 5.90909 
chr21:27785043-27785079 6 
chr21:27790841-27790856 6 
chr21:27791081-27791111 5.5 
chr21:27796144-27796161 5.88235 
chr21:27798841-27798883 5.71429 
chr21:27798981-27799021 6 
chr21:27802205-27802232 5.40741 
chr21:27807553-27807565 6 
chr21:27808716-27808753 5.51351 
chr21:27809449-27809478 5.65517 
chr21:27812125-27812149 6 
chr21:27813027-27813041 6 
chr21:27813202-27813214 6 
chr21:27815724-27815738 5.92857 
chr21:27820336-27820361 5.44 
chr21:27820438-27820457 5.68421 
chr21:27823607-27823671 5.6875 
chr21:27824190-27824218 6 
chr21:27826967-27827010 5.69767 
chr21:27828615-27828633 5.72222 
chr21:27835561-27835592 5.45161 
chr21:27841789-27841813 5.375 
chr21:27842887-27842899 6 
chr21:27846334-27846379 5.68889 
chr21:27846727-27846742 6 
chr21:27847922-27847934 6 
chr21:27848895-27848944 5.81633 
chr21:27848958-27848971 6 
chr21:27852863-27852890 5.74074 
chr21:27854081-27854150 5.46377 
chr21:27860043-27860065 5.5 
chr21:27860559-27860604 6 
chr21:27860904-27860920 6 
chr21:27861887-27861918 5.67742 
chr21:27865273-27865309 5.61111 
chr21:27874621-27874633 6 
chr21:27876511-27876526 5.86667 
chr21:27876543-27876563 6 
chr21:27876813-27876835 5.63636 
chr21:27884299-27884327 5.78571 
chr21:27886231-27886250 5.63158 
chr21:27887662-27887690 6 
chr21:27889433-27889458 6 
chr21:27890799-27890818 5.63158 
chr21:27892390-27892419 5.37931 
chr21:27892432-27892455 6 
chr21:27893509-27893526 5.76471 
chr21:27898773-27898798 5.52 
chr21:27904343-27904366 5.43478 
chr21:27905533-27905585 5.48077 
chr21:27906043-27906074 5.54839 
chr21:27907314-27907351 5.40541 
chr21:27914557-27914640 5.6747 
chr21:27915647-27915668 5.61905 
chr21:27916227-27916265 6 
chr21:27917265-27917289 5.79167 
chr21:27917886-27917907 6 
chr21:27920097-27920115 5.72222 
chr21:27922427-27922459 5.3125 
chr21:27925369-27925386 5.82353 
chr21:27927067-27927095 5.46429 
chr21:27927129-27927172 5.13953 
chr21:27935041-27935074 5.93939 
chr21:27935118-27935143 6 
chr21:27935892-27935918 5.65385 
chr21:27938378-27938403 5.36 
chr21:27939327-27939342 6 
chr21:27943836-27943854 6 
chr21:27944955-27945005 5.28 
chr21:27945068-27945090 5.68182 
chr21:27946402-27946422 5.65 
chr21:27946974-27946994 5.6 
chr21:27949872-27949900 5.28571 
chr21:27954316-27954350 6 
chr21:27955758-27955793 5.42857 
chr21:27955877-27955897 6 
chr21:27955907-27955961 5.57407 
chr21:27956314-27956335 5.61905 
chr21:27959037-27959068 5.67742 
chr21:27959520-27959558 5.68421 
chr21:27965939-27965954 6 
chr21:27968453-27968472 5.63158 
chr21:27969137-27969162 5.84 
chr21:27971672-27971704 5.8125 
chr21:27971976-27972002 6 
chr21:27974510-27974566 5.71429 
chr21:27974876-27974897 5.52381 
chr21:27979784-27979799 6 
chr21:27987892-27987997 5.84762 
chr21:27992482-27992593 5.83784 
chr21:27993228-27993275 5.61702 
chr21:27995096-27995129 5.48485 
chr21:27997758-27997783 5.4 
chr21:27999269-27999298 6 
chr21:28001239-28001285 6 
chr21:28001471-28001495 5.75 
chr21:28002996-28003067 5.53521 
chr21:28004557-28004587 6 
chr21:28006129-28006166 5.2973 
chr21:28008976-28009001 5.44 
chr21:28010070-28010087 5.94118 
chr21:28010440-28010484 5.68182 
chr21:28010590-28010676 5.95349 
chr21:28010871-28010894 5.6087 
chr21:28012023-28012146 5.86992 
chr21:28012230-28012245 6 
chr21:28012821-28012852 5.48387 
chr21:28015017-28015050 5.81818 
chr21:28018167-28018199 5.3125 
chr21:28018843-28018987 5.70833 
chr21:28021898-28021922 5.875 
chr21:28023986-28024005 5.63158 
chr21:28024683-28024711 5.39286 
chr21:28025755-28025776 5.61905 
chr21:28026764-28026783 5.63158 
chr21:28028214-28028230 6 
chr21:28030799-28030825 6 
chr21:28038789-28038826 5.83784 
chr21:28045430-28045476 5.65217 
chr21:28047298-28047332 5.76471 
chr21:28049997-28050014 5.82353 
chr21:28050532-28050554 5.81818 
chr21:28050729-28050746 5.82353 
chr21:28053767-28053800 5.54545 
chr21:28055967-28055991 5.5 
chr21:28056674-28056729 5.32727 
chr21:28058217-28058271 5.35185 
chr21:28059089-28059111 5.63636 
chr21:28059813-28059847 5.64706 
chr21:28064539-28064572 5.45455 
chr21:28064618-28064643 5.72 
chr21:28065467-28065490 5.65217 
chr21:28067369-28067393 5.95833 
chr21:28068781-28068810 5.2069 
chr21:28070250-28070267 6 
chr21:28078974-28079023 5.89796 
chr21:28080201-28080269 5.97059 
chr21:28081652-28081673 5.80952 
chr21:28081827-28081858 5.80645 
chr21:28083582-28083615 5.93939 
chr21:28083927-28083949 5.5 
chr21:28086578-28086595 6 
chr21:28089977-28090005 5.53571 
chr21:28090048-28090114 5.78788 
chr21:28091403-28091428 6 
chr21:28091582-28091601 5.84211 
chr21:28092583-28092629 5.3913 
chr21:28094001-28094041 6 
chr21:28094658-28094673 5.86667 
chr21:28096058-28096129 5.21127 
chr21:28097049-28097069 5.85 
chr21:28097082-28097137 5.49091 
chr21:28098095-28098126 5.96774 
chr21:28100093-28100113 5.85 
chr21:28107076-28107129 5.26415 
chr21:28107751-28107766 6 
chr21:28110182-28110206 5.66667 
chr21:28114598-28114612 6 
chr21:28114735-28114757 5.72727 
chr21:28114799-28114811 6 
chr21:28117230-28117273 5.25581 
chr21:28120021-28120044 5.86957 
chr21:28121309-28121347 5.21053 
chr21:28123975-28123993 5.83333 
chr21:28125083-28125109 5.38462 
chr21:28125675-28125693 5.88889 
chr21:28127158-28127192 5.35294 
chr21:28128445-28128465 5.85 
chr21:28128709-28128744 5.54286 
chr21:28134944-28134959 6 
chr21:28136706-28136743 6 
chr21:28136855-28136876 5.57143 
chr21:28137267-28137292 6 
chr21:28137424-28137453 5.7931 
chr21:28138582-28138657 5.66667 
chr21:28140094-28140157 5.61905 
chr21:28140900-28141001 5.51485 
chr21:28141638-28141665 5.77778 
chr21:28141849-28141876 5.66667 
chr21:28142725-28142763 5.78947 
chr21:28144785-28144809 5.91667 
chr21:28145357-28145403 5.73913 
chr21:28145998-28146040 5.69048 
chr21:28147311-28147344 5.57576 
chr21:28149261-28149310 5.83673 
chr21:28149928-28149959 5.45161 
chr21:28153111-28153132 6 
chr21:28157618-28157654 5.63889 
chr21:28159416-28159437 6 
chr21:28159717-28159737 5.6 
chr21:28162015-28162035 5.9 
chr21:28163569-28163605 5.52778 
chr21:28164044-28164080 5.72222 
chr21:28164594-28164635 5.60976 
chr21:28166173-28166197 6 
chr21:28166744-28166769 5.36 
chr21:28166916-28166935 5.68421 
chr21:28169858-28169872 5.92857 
chr21:28170160-28170191 5.41935 
chr21:28179511-28179534 5.95652 
chr21:28180004-28180039 5.77143 
chr21:28182075-28182100 5.6 
chr21:28185416-28185461 5.2 
chr21:28187411-28187433 6 
chr21:28188534-28188621 5.67816 
chr21:28188664-28188763 5.66667 
chr21:28189449-28189592 5.23776 
chr21:28189601-28189629 5.57143 
chr21:28189661-28189724 5.30159 
chr21:28189762-28189980 5.20642 
chr21:28190004-28190034 5.4 
chr21:28193285-28193369 5.4881 
chr21:28193539-28193573 5.41176 
chr21:28195393-28195418 5.44 
chr21:28196059-28196080 5.71429 
chr21:28197304-28197335 5.93548 
chr21:28201008-28201043 5.45714 
chr21:28201613-28201668 5.8 
chr21:28203433-28203454 6 
chr21:28208262-28208289 5.51852 
chr21:28213797-28213818 5.95238 
chr21:28217772-28217786 5.92857 
chr21:28219209-28219223 6 
chr21:28219994-28220018 5.91667 
chr21:28221983-28222011 5.71429 
chr21:28224226-28224246 5.7 
chr21:28228200-28228219 5.68421 
chr21:28228231-28228244 6 
chr21:28228256-28228269 6 
chr21:28228281-28228298 6 
chr21:28228310-28228389 5.51899 
chr21:28235624-28235638 6 
chr21:28236068-28236090 5.81818 
chr21:28236986-28237019 5.27273 
chr21:28237044-28237072 5.82143 
chr21:28239249-28239278 5.2069 
chr21:28240666-28240699 5.90909 
chr21:28245474-28245509 5.48571 
chr21:28246709-28246736 5.44444 
chr21:28246762-28246788 5.46154 
chr21:28248911-28248964 5.88679 
chr21:28251784-28251802 6 
chr21:28255032-28255045 6 
chr21:28255311-28255329 6 
chr21:28261851-28261876 5.48 
chr21:28261893-28261913 5.8 
chr21:28262702-28262736 5.17647 
chr21:28262783-28262811 5.5 
chr21:28262902-28262928 5.42308 
chr21:28264495-28264526 5.77419 
chr21:28274739-28274768 5.44828 
chr21:28276615-28276658 5.53488 
chr21:28277121-28277146 5.6 
chr21:28277811-28277833 5.72727 
chr21:28277895-28277918 5.86957 
chr21:28280327-28280349 5.72727 
chr21:28281301-28281392 5.48352 
chr21:28281716-28281738 5.5 
chr21:28284070-28284084 6 
chr21:28288880-28288907 5.48148 
chr21:28289805-28289822 5.76471 
chr21:28291533-28291558 5.56 
chr21:28293765-28293778 6 
chr21:28298986-28299000 6 
chr21:28300906-28301065 5.67296 
chr21:28304061-28304097 5.88889 
chr21:28304847-28304868 5.66667 
chr21:28307426-28307448 5.81818 
chr21:28308144-28308172 5.35714 
chr21:28310564-28310584 5.8 
chr21:28310841-28310861 5.9 
chr21:28317455-28317478 5.43478 
chr21:28319733-28319764 6 
chr21:28321455-28321538 5.51807 
chr21:28321676-28321710 5.67647 
chr21:28323998-28324037 6 
chr21:28325942-28325969 5.55556 
chr21:28329598-28329613 5.93333 
chr21:28329649-28329675 5.76923 
chr21:28329690-28329719 5.34483 
chr21:28329732-28329793 5.62295 
chr21:28335960-28336001 6 
chr21:28339021-28339042 5.66667 
chr21:28344724-28344754 5.4 
chr21:28345844-28345869 5.76 
chr21:28346505-28346524 5.68421 
chr21:28348407-28348718 5.76527 
chr21:28348890-28348909 5.73684 
chr21:28351660-28351673 5.92308 
chr21:28352320-28352347 5.88889 
chr21:28352754-28352778 5.5 
chr21:28353192-28353216 5.83333 
chr21:28353425-28353449 5.375 
chr21:28359717-28359735 6 
chr21:28361552-28361656 5.875 
chr21:28361678-28361726 5.20833 
chr21:28363857-28363879 5.5 
chr21:28364343-28364363 5.6 
chr21:28367928-28368039 5.53153 
chr21:28368723-28368812 5.51685 
chr21:28370063-28370116 5.75472 
chr21:28370135-28370166 5.64516 
chr21:28370249-28370269 6 
chr21:28373638-28373654 6 
chr21:28374673-28374703 5.3 
chr21:28376809-28376837 5.21429 
chr21:28376881-28376917 5.66667 
chr21:28377850-28377876 5.30769 
chr21:28380880-28380904 5.54167 
chr21:28384903-28384928 5.52 
chr21:28387634-28387661 6 
chr21:28391443-28391466 6 
chr21:28393037-28393053 5.875 
chr21:28393341-28393375 6 
chr21:28394016-28394042 5.53846 
chr21:28396178-28396336 5.60127 
chr21:28401902-28401939 5.64865 
chr21:28403070-28403101 5.54839 
chr21:28403358-28403370 6 
chr21:28403482-28403507 5.32 
chr21:28405011-28405025 6 
chr21:28408600-28408633 5.60606 
chr21:28409011-28409056 5.68889 
chr21:28409785-28409815 5.5 
chr21:28410683-28410708 5.64 
chr21:28410729-28410743 6 
chr21:28410769-28410966 5.44162 
chr21:28410994-28411015 5.57143 
chr21:28412129-28412158 5.31034 
chr21:28414669-28414695 6 
chr21:28417364-28417401 6 
chr21:28417428-28417450 5.63636 
chr21:28418771-28418816 5.88889 
chr21:28421346-28421371 5.56 
chr21:28422256-28422273 5.82353 
chr21:28424609-28424640 5.90323 
chr21:28424649-28424827 5.64607 
chr21:28424839-28424880 5.34146 
chr21:28424918-28425001 5.50602 
chr21:28431275-28431379 5.42308 
chr21:28431793-28431817 5.83333 
chr21:28434023-28434049 6 
chr21:28439915-28439934 5.63158 
chr21:28441563-28441597 5.14706 
chr21:28441694-28441916 5.73423 
chr21:28442748-28442766 5.88889 
chr21:28442784-28442821 5.83784 
chr21:28446052-28446075 5.65217 
chr21:28446619-28446639 5.7 
chr21:28448599-28448629 5.56667 
chr21:28448899-28448933 5.58824 
chr21:28451610-28451687 5.41558 
chr21:28452010-28452050 5.325 
chr21:28453754-28453864 5.85455 
chr21:28455325-28455373 5.27083 
chr21:28459095-28459126 5.93548 
chr21:28468936-28468955 5.78947 
chr21:28470552-28470582 5.2 
chr21:28470922-28470958 5.58333 
chr21:28475039-28475078 6 
chr21:28475524-28475553 5.41379 
chr21:28475577-28475599 6 
chr21:28475978-28475990 6 
chr21:28480753-28480784 5.32258 
chr21:28485734-28485747 5.92308 
chr21:28488533-28488548 6 
chr21:28491978-28491997 6 
chr21:28492152-28492183 5.67742 
chr21:28499671-28499687 6 
chr21:28500915-28500942 5.62963 
chr21:28501304-28501347 5.32558 
chr21:28503795-28503826 5.29032 
chr21:28503904-28503929 5.44 
chr21:28506442-28506468 6 
chr21:28507973-28508010 5.13514 
chr21:28510920-28510948 5.21429 
chr21:28511288-28511310 5.63636 
chr21:28511326-28511361 5.45714 
chr21:28513910-28513950 5.925 
chr21:28514010-28514033 5.69565 
chr21:28517223-28517238 6 
chr21:28519141-28519167 5.69231 
chr21:28520352-28520384 6 
chr21:28523940-28523992 5.40385 
chr21:28525734-28525748 6 
chr21:28525957-28526050 5.76344 
chr21:28526873-28526894 6 
chr21:28527556-28527591 5.62857 
chr21:28528602-28528629 5.51852 
chr21:28529878-28529894 6 
chr21:28530824-28530843 5.73684 
chr21:28531271-28531292 6 
chr21:28531966-28531983 6 
chr21:28532236-28532262 5.76923 
chr21:28533452-28533475 6 
chr21:28533983-28534022 5.17949 
chr21:28538741-28538767 5.61538 
chr21:28539420-28539437 6 
chr21:28539591-28539606 6 
chr21:28539736-28539775 5.20513 
chr21:28540185-28540212 5.77778 
chr21:28541965-28541978 6 
chr21:28542408-28542442 5.82353 
chr21:28543320-28543337 6 
chr21:28544325-28544341 6 
chr21:28545038-28545054 6 
chr21:28546747-28546790 5.93023 
chr21:28547438-28547479 5.34146 
chr21:28547983-28548010 5.81481 
chr21:28549327-28549352 5.36 
chr21:28550434-28550473 5.89744 
chr21:28551868-28551882 6 
chr21:28552164-28552178 6 
chr21:28552914-28552936 5.95455 
chr21:28553703-28553738 5.31429 
chr21:28554283-28554305 5.77273 
chr21:28554318-28554364 5.19565 
chr21:28554379-28554478 5.56566 
chr21:28554629-28554716 5.75862 
chr21:28554737-28554776 5.69231 
chr21:28556104-28556129 6 
chr21:28558878-28558901 6 
chr21:28559181-28559242 5.85246 
chr21:28560453-28560471 5.72222 
chr21:28560960-28560986 5.53846 
chr21:28561803-28561821 6 
chr21:28564419-28564434 6 
chr21:28565163-28565221 5.86207 
chr21:28565911-28565929 6 
chr21:28566685-28566738 5.71698 
chr21:28570025-28570048 5.91304 
chr21:28570738-28570796 5.37931 
chr21:28570920-28570943 5.86957 
chr21:28574214-28574244 5.66667 
chr21:28575807-28575836 5.51724 
chr21:28576715-28576737 5.68182 
chr21:28578759-28578788 5.62069 
chr21:28580788-28580821 5.21212 
chr21:28581716-28581771 5.61818 
chr21:28581786-28581891 5.59048 
chr21:28583500-28583528 5.32143 
chr21:28588258-28588270 6 
chr21:28589528-28589553 5.44 
chr21:28590523-28590537 6 
chr21:28594533-28594558 5.6 
chr21:28594681-28594731 5.92 
chr21:28599342-28599380 5.73684 
chr21:28602841-28602867 5.73077 
chr21:28605356-28605373 5.94118 
chr21:28605599-28605629 5.86667 
chr21:28608824-28608837 5.92308 
chr21:28609964-28610006 6 
chr21:28610501-28610537 5.52778 
chr21:28611569-28611592 5.52174 
chr21:28618593-28618632 5.51282 
chr21:28623186-28623218 5.25 
chr21:28623536-28623566 6 
chr21:28626683-28626744 5.16393 
chr21:28626766-28626799 5.57576 
chr21:28633213-28633260 5.89362 
chr21:28635802-28635823 5.61905 
chr21:28637094-28637115 5.61905 
chr21:28637267-28637286 5.68421 
chr21:28639115-28639139 5.54167 
chr21:28642017-28642038 5.7619 
chr21:28642971-28642990 5.68421 
chr21:28645517-28645572 5.54545 
chr21:28646941-28646966 5.8 
chr21:28648669-28648706 5.86486 
chr21:28649361-28649393 5.75 
chr21:28649447-28649489 5.64286 
chr21:28649978-28650004 6 
chr21:28650263-28650297 5.17647 
chr21:28652299-28652360 5.77049 
chr21:28654129-28654188 5.20339 
chr21:28654897-28654937 5.85 
chr21:28655602-28655614 6 
chr21:28655894-28655915 6 
chr21:28659986-28660021 5.34286 
chr21:28660057-28660129 5.43056 
chr21:28660136-28660153 5.76471 
chr21:28663732-28663744 6 
chr21:28666097-28666114 5.76471 
chr21:28669570-28669602 5.46875 
chr21:28671208-28671224 6 
chr21:28672844-28672873 5.86207 
chr21:28675100-28675182 5.91463 
chr21:28678236-28678258 5.81818 
chr21:28678540-28678574 5.32353 
chr21:28681979-28681999 5.65 
chr21:28682249-28682270 5.80952 
chr21:28684941-28684957 6 
chr21:28685042-28685062 6 
chr21:28686353-28686390 5.59459 
chr21:28687038-28687083 5.28889 
chr21:28693727-28693795 5.52941 
chr21:28695001-28695051 5.92 
chr21:28695315-28695337 5.5 
chr21:28696601-28696629 5.85714 
chr21:28700526-28700542 5.875 
chr21:28702560-28702583 6 
chr21:28703061-28703090 5.86207 
chr21:28703222-28703248 5.73077 
chr21:28703369-28703396 6 
chr21:28708165-28708177 6 
chr21:28709098-28709129 5.45161 
chr21:28709290-28709311 5.52381 
chr21:28709785-28709804 6 
chr21:28710162-28710201 5.35897 
chr21:28710276-28710301 5.56 
chr21:28710663-28710685 6 
chr21:28711019-28711052 5.48485 
chr21:28715047-28715103 5.83929 
chr21:28717214-28717236 5.59091 
chr21:28720167-28720305 5.73913 
chr21:28720599-28720769 5.82353 
chr21:28720938-28720992 5.51852 
chr21:28728913-28728945 5.53125 
chr21:28731497-28731518 5.71429 
chr21:28732501-28732516 5.93333 
chr21:28737333-28737350 6 
chr21:28740536-28740554 6 
chr21:28741938-28741989 5.92157 
chr21:28744078-28744101 5.52174 
chr21:28752499-28752517 5.72222 
chr21:28753298-28753331 5.87879 
chr21:28757302-28757350 5.4375 
chr21:28758228-28758245 6 
chr21:28760356-28760433 5.72727 
chr21:28761056-28761083 5.22222 
chr21:28761902-28761915 6 
chr21:28765800-28765872 5.875 
chr21:28766728-28766756 5.17857 
chr21:28767270-28767305 5.8 
chr21:28767837-28767878 5.43902 
chr21:28771245-28771278 5.12121 
chr21:28773300-28773337 5.86486 
chr21:28773687-28773726 5.5641 
chr21:28775345-28775387 5.2381 
chr21:28776902-28776997 5.36842 
chr21:28777326-28777359 5.81818 
chr21:28777835-28777869 5.5 
chr21:28780017-28780089 5.63889 
chr21:28780129-28780201 5.48611 
chr21:28780227-28780335 5.2963 
chr21:28788483-28788505 6 
chr21:28791807-28791837 5.53333 
chr21:28792068-28792091 5.65217 
chr21:28792168-28792193 6 
chr21:28792607-28792633 5.92308 
chr21:28793426-28793441 5.93333 
chr21:28793479-28793499 5.7 
chr21:28793815-28793846 5.32258 
chr21:28797286-28797302 6 
chr21:28797379-28797563 5.69022 
chr21:28797674-28797698 5.625 
chr21:28799094-28799111 6 
chr21:28800186-28800233 5.44681 
chr21:28801650-28801699 5.4898 
chr21:28802656-28802668 6 
chr21:28803962-28803975 6 
chr21:28809643-28809672 5.41379 
chr21:28810557-28810594 5.54054 
chr21:28813803-28813840 5.43243 
chr21:28816485-28816504 6 
chr21:28817660-28817684 5.45833 
chr21:28818195-28818270 5.66667 
chr21:28818582-28818667 5.72941 
chr21:28819973-28820008 5.88571 
chr21:28824900-28824934 5.64706 
chr21:28827772-28827810 5.28947 
chr21:28828024-28828264 5.50833 
chr21:28828280-28828306 5.53846 
chr21:28828527-28828540 5.92308 
chr21:28831542-28831554 6 
chr21:28833837-28833864 5.74074 
chr21:28834562-28834587 5.68 
chr21:28834747-28834788 5.31707 
chr21:28835817-28835833 6 
chr21:28836188-28836227 5.5641 
chr21:28836379-28836407 5.35714 
chr21:28836470-28836495 5.52 
chr21:28837803-28837816 6 
chr21:28838991-28839107 5.4569 
chr21:28843678-28843704 6 
chr21:28843894-28843927 5.45455 
chr21:28845666-28845689 5.43478 
chr21:28846186-28846210 5.75 
chr21:28852993-28853017 6 
chr21:28853743-28853770 5.25926 
chr21:28855609-28855635 5.88462 
chr21:28856246-28856269 5.52174 
chr21:28858860-28858886 5.61538 
chr21:28859223-28859267 5.86364 
chr21:28859561-28859583 6 
chr21:28860937-28860950 6 
chr21:28861825-28861853 5.60714 
chr21:28862306-28862329 5.56522 
chr21:28865200-28865227 5.25926 
chr21:28865287-28865313 6 
chr21:28866973-28867001 5.39286 
chr21:28869218-28869424 5.71845 
chr21:28871348-28871377 5.27586 
chr21:28872137-28872169 5.71875 
chr21:28873513-28873534 5.90476 
chr21:28874410-28874422 6 
chr21:28874574-28874618 6 
chr21:28876289-28876343 5.90741 
chr21:28876907-28876928 5.57143 
chr21:28877157-28877186 5.13793 
chr21:28879961-28879988 6 
chr21:28881720-28881767 5.80851 
chr21:28882263-28882286 5.82609 
chr21:28886698-28886726 5.39286 
chr21:28887107-28887129 5.63636 
chr21:28887572-28887598 6 
chr21:28889165-28889188 6 
chr21:28894962-28895012 6 
chr21:28895340-28895362 6 
chr21:28895551-28895599 5.5 
chr21:28895656-28895756 5.49 
chr21:28895765-28895835 5.72857 
chr21:28896284-28896308 5.625 
chr21:28898481-28898506 5.72 
chr21:28901834-28901853 6 
chr21:28902484-28902514 5.2 
chr21:28904176-28904212 5.58333 
chr21:28905240-28905253 6 
chr21:28905786-28905807 6 
chr21:28906891-28906953 5.37097 
chr21:28908106-28908129 5.43478 
chr21:28913532-28913545 6 
chr21:28913698-28913723 5.64 
chr21:28915671-28915710 5.53846 
chr21:28917323-28917358 5.91429 
chr21:28917396-28917428 6 
chr21:28920418-28920445 5.22222 
chr21:28929067-28929083 5.875 
chr21:28930334-28930354 6 
chr21:28930585-28930617 5.4375 
chr21:28931432-28931463 5.80645 
chr21:28933306-28933324 5.72222 
chr21:28933504-28933522 6 
chr21:28934394-28934418 5.41667 
chr21:28935360-28935392 5.3125 
chr21:28939405-28939429 5.70833 
chr21:28941705-28941833 5.83594 
chr21:28946107-28946133 5.61538 
chr21:28946216-28946276 5.5 
chr21:28946309-28946342 5.66667 
chr21:28946388-28946560 5.4186 
chr21:28946618-28946715 5.39175 
chr21:28946748-28946776 5.25 
chr21:28950390-28950409 5.63158 
chr21:28952625-28952668 5.67442 
chr21:28957416-28957474 5.87931 
chr21:28959940-28960038 5.61224 
chr21:28960102-28960115 5.92308 
chr21:28960129-28960149 5.7 
chr21:28960251-28960271 5.6 
chr21:28960698-28960778 5.275 
chr21:28960838-28960925 5.62069 
chr21:28962104-28962129 5.44 
chr21:28963047-28963076 5.17241 
chr21:28966707-28966722 5.93333 
chr21:28969763-28969789 5.92308 
chr21:28971927-28971954 5.55556 
chr21:28972052-28972075 5.52174 
chr21:28979210-28979247 5.94595 
chr21:28979553-28979574 5.61905 
chr21:28981116-28981141 6 
chr21:28982559-28982589 5.6 
chr21:28988497-28988515 6 
chr21:28993117-28993152 5.37143 
chr21:28996183-28996220 5.18919 
chr21:28997017-28997029 6 
chr21:28997382-28997415 5.75758 
chr21:28998979-28999011 5.28125 
chr21:28999784-28999829 5.51111 
chr21:29000825-29000904 5.59494 
chr21:29000914-29000966 5.90385 
chr21:29001488-29001513 6 
chr21:29001925-29001967 5.78571 
chr21:29007640-29007656 6 
chr21:29011191-29011222 5.41935 
chr21:29011278-29011302 5.5 
chr21:29014369-29014392 5.78261 
chr21:29014726-29014772 5.73913 
chr21:29020303-29020349 6 
chr21:29023036-29023063 5.66667 
chr21:29026480-29026511 5.32258 
chr21:29026646-29026675 5.55172 
chr21:29027615-29027655 6 
chr21:29028181-29028207 5.61538 
chr21:29028220-29028241 5.52381 
chr21:29028315-29028364 5.91837 
chr21:29030187-29030213 5.76923 
chr21:29030825-29030856 5.51613 
chr21:29036656-29036713 5.21053 
chr21:29037994-29038025 5.3871 
chr21:29041685-29041707 5.5 
chr21:29048431-29048453 5.95455 
chr21:29051629-29051653 5.625 
chr21:29053307-29053331 5.54167 
chr21:29060616-29060651 5.74286 
chr21:29060746-29060759 6 
chr21:29060962-29060989 5.25926 
chr21:29061222-29061298 5.43421 
chr21:29061305-29061328 5.82609 
chr21:29061793-29061811 6 
chr21:29067552-29067892 5.68529 
chr21:29067912-29067941 5.75862 
chr21:29068352-29068380 5.32143 
chr21:29068659-29068690 5.58065 
chr21:29069864-29069899 5.51429 
chr21:29076101-29076136 5.42857 
chr21:29077157-29077177 5.7 
chr21:29077684-29077723 5.5641 
chr21:29081399-29081424 5.32 
chr21:29083370-29083408 5.57895 
chr21:29083536-29083555 5.63158 
chr21:29086674-29086693 5.78947 
chr21:29086841-29086906 5.87692 
chr21:29086955-29086997 5.7619 
chr21:29087165-29087296 5.67939 
chr21:29088427-29088449 6 
chr21:29090141-29090183 5.28571 
chr21:29090411-29090430 5.78947 
chr21:29092525-29092539 5.92857 
chr21:29097501-29097530 5.48276 
chr21:29103080-29103112 6 
chr21:29103789-29103810 5.95238 
chr21:29104939-29104960 5.61905 
chr21:29111136-29111148 6 
chr21:29112207-29112233 5.88462 
chr21:29120050-29120098 5.6875 
chr21:29120946-29120980 5.58824 
chr21:29121830-29121853 6 
chr21:29123830-29123853 5.47826 
chr21:29132629-29132649 5.85 
chr21:29133703-29133773 5.92857 
chr21:29137595-29137621 5.76923 
chr21:29139194-29139243 5.7551 
chr21:29141866-29141897 5.80645 
chr21:29142143-29142163 6 
chr21:29142608-29142641 5.84848 
chr21:29144396-29144418 6 
chr21:29147254-29147282 5.32143 
chr21:29147450-29147499 5.57143 
chr21:29147520-29147570 5.34 
chr21:29147669-29147745 5.52632 
chr21:29147781-29147892 5.25225 
chr21:29148677-29148703 5.84615 
chr21:29151510-29151530 5.75 
chr21:29152438-29152456 5.88889 
chr21:29154310-29154322 6 
chr21:29155004-29155026 5.59091 
chr21:29157310-29157347 5.86486 
chr21:29158664-29158685 5.71429 
chr21:29160028-29160054 5.76923 
chr21:29162929-29162967 5.68421 
chr21:29164522-29164541 5.68421 
chr21:29165971-29165999 6 
chr21:29166015-29166036 5.52381 
chr21:29168327-29168346 6 
chr21:29169282-29169319 6 
chr21:29169640-29169688 6 
chr21:29170381-29170417 5.86111 
chr21:29170869-29170894 5.36 
chr21:29173909-29173935 5.92308 
chr21:29175421-29175453 5.5 
chr21:29176392-29176426 5.91176 
chr21:29177170-29177197 6 
chr21:29177800-29177889 5.68539 
chr21:29180201-29180223 5.72727 
chr21:29182847-29182881 6 
chr21:29183886-29183921 5.62857 
chr21:29186077-29186106 5.51724 
chr21:29186659-29186826 5.68263 
chr21:29187017-29187032 5.93333 
chr21:29187397-29187409 6 
chr21:29187896-29187967 5.39437 
chr21:29190117-29190164 5.80851 
chr21:29192350-29192396 5.86957 
chr21:29194367-29194386 5.73684 
chr21:29196011-29196033 6 
chr21:29196548-29196562 6 
chr21:29197427-29197463 5.47222 
chr21:29198626-29198649 5.86957 
chr21:29198908-29198925 6 
chr21:29199434-29199460 6 
chr21:29199696-29199714 5.88889 
chr21:29207325-29207341 6 
chr21:29208435-29208458 5.82609 
chr21:29209109-29209129 6 
chr21:29209965-29209991 5.92308 
chr21:29214981-29215009 5.25 
chr21:29215588-29215629 5.65854 
chr21:29221572-29221593 5.61905 
chr21:29221931-29221954 5.73913 
chr21:29227065-29227077 6 
chr21:29228477-29228502 6 
chr21:29229767-29229791 6 
chr21:29231783-29231799 6 
chr21:29233937-29233976 5.76923 
chr21:29234634-29234657 5.43478 
chr21:29238374-29238393 5.68421 
chr21:29238417-29238447 5.43333 
chr21:29238462-29238507 5.2 
chr21:29238875-29238888 5.92308 
chr21:29240857-29240900 5.32558 
chr21:29240980-29241010 5.53333 
chr21:29255749-29255761 6 
chr21:29256914-29256929 5.93333 
chr21:29257395-29257424 6 
chr21:29258367-29258389 5.90909 
chr21:29259282-29259308 5.34615 
chr21:29260699-29260721 5.81818 
chr21:29263406-29263427 6 
chr21:29266605-29266640 5.65714 
chr21:29269756-29269779 5.56522 
chr21:29272194-29272212 6 
chr21:29272443-29272469 5.42308 
chr21:29273849-29273879 5.66667 
chr21:29275260-29275279 6 
chr21:29276083-29276097 6 
chr21:29276643-29276874 5.83117 
chr21:29281024-29281038 6 
chr21:29282405-29282417 6 
chr21:29282837-29282873 5.25 
chr21:29283264-29283287 5.43478 
chr21:29283969-29283995 5.96154 
chr21:29286021-29286048 5.74074 
chr21:29286313-29286339 6 
chr21:29286514-29286549 5.28571 
chr21:29291616-29291632 6 
chr21:29291864-29291913 5.16327 
chr21:29293129-29293145 6 
chr21:29294095-29294117 5.63636 
chr21:29294200-29294221 5.52381 
chr21:29296089-29296114 5.6 
chr21:29299514-29299545 5.54839 
chr21:29300463-29300494 5.64516 
chr21:29302485-29302513 5.28571 
chr21:29305075-29305094 6 
chr21:29307513-29307546 5.87879 
chr21:29310375-29310399 5.95833 
chr21:29311287-29311346 5.61017 
chr21:29311856-29311881 5.56 
chr21:29312826-29312862 6 
chr21:29315449-29315481 5.90625 
chr21:29315792-29315813 5.90476 
chr21:29316357-29316382 5.36 
chr21:29317874-29317887 6 
chr21:29319005-29319019 6 
chr21:29319599-29319614 5.93333 
chr21:29320973-29320988 6 
chr21:29323715-29323728 6 
chr21:29324034-29324050 5.8125 
chr21:29325434-29325456 5.54545 
chr21:29326129-29326225 5.5 
chr21:29327466-29327479 6 
chr21:29330514-29330545 6 
chr21:29332052-29332076 5.58333 
chr21:29333590-29333636 5.47826 
chr21:29334094-29334125 6 
chr21:29334887-29334908 5.57143 
chr21:29336011-29336023 6 
chr21:29337332-29337367 5.85714 
chr21:29338947-29338969 6 
chr21:29339569-29339587 6 
chr21:29342218-29342280 5.82258 
chr21:29343056-29343068 6 
chr21:29344054-29344080 5.34615 
chr21:29344658-29344670 6 
chr21:29346945-29346981 5.55556 
chr21:29349645-29349663 6 
chr21:29350204-29350225 6 
chr21:29350896-29350928 5.40625 
chr21:29355665-29355698 5.72727 
chr21:29356781-29356808 5.62963 
chr21:29358827-29358854 5.77778 
chr21:29359590-29359618 5.60714 
chr21:29361517-29361536 5.68421 
chr21:29362726-29362738 6 
chr21:29363301-29363332 5.67742 
chr21:29369805-29369866 5.54098 
chr21:29370895-29370946 5.60784 
chr21:29371332-29371366 5.52941 
chr21:29373196-29373211 5.93333 
chr21:29380145-29380180 5.94286 
chr21:29380261-29380321 5.66667 
chr21:29380525-29380557 5.84375 
chr21:29382112-29382129 5.76471 
chr21:29382141-29382182 5.7561 
chr21:29382250-29382298 5.77083 
chr21:29383094-29383123 5.34483 
chr21:29383366-29383394 5.71429 
chr21:29383748-29383760 6 
chr21:29383776-29383795 5.73684 
chr21:29384617-29384679 5.53226 
chr21:29385902-29385925 5.86957 
chr21:29388732-29388766 5.76471 
chr21:29388816-29388856 5.6 
chr21:29389766-29389812 5.36957 
chr21:29391254-29391270 6 
chr21:29392881-29392981 5.64 
chr21:29396004-29396021 5.94118 
chr21:29413824-29413838 6 
chr21:29413855-29413906 5.64706 
chr21:29418097-29418129 5.15625 
chr21:29418220-29418238 6 
chr21:29419432-29419464 5.34375 
chr21:29419476-29419519 5.7907 
chr21:29419820-29419840 5.7 
chr21:29422177-29422249 5.40278 
chr21:29422525-29422552 5.55556 
chr21:29422853-29422877 5.91667 
chr21:29423493-29423565 6 
chr21:29423826-29423842 6 
chr21:29425100-29425129 5.2069 
chr21:29425917-29425950 6 
chr21:29427857-29427914 5.70175 
chr21:29430603-29430629 5.80769 
chr21:29435545-29435602 5.82456 
chr21:29436610-29436624 6 
chr21:29437697-29437720 5.47826 
chr21:29440741-29440767 5.30769 
chr21:29441539-29441563 5.70833 
chr21:29443587-29443611 6 
chr21:29448260-29448288 5.32143 
chr21:29449626-29449763 5.64234 
chr21:29451354-29451399 6 
chr21:29453232-29453244 6 
chr21:29453403-29453415 6 
chr21:29455011-29455371 5.72778 
chr21:29458462-29458475 6 
chr21:29459187-29459222 5.45714 
chr21:29465752-29465783 5.58065 
chr21:29467107-29467181 5.68919 
chr21:29470181-29470218 5.40541 
chr21:29470852-29470895 5.81395 
chr21:29471918-29471939 6 
chr21:29472053-29472079 5.69231 
chr21:29472366-29472422 5.53571 
chr21:29473641-29473715 5.27027 
chr21:29473731-29473774 5.37209 
chr21:29474251-29474290 5.79487 
chr21:29475882-29475904 5.90909 
chr21:29484192-29484230 5.71053 
chr21:29484819-29484845 5.73077 
chr21:29487083-29487120 5.78378 
chr21:29487702-29487719 5.82353 
chr21:29488417-29488437 5.65 
chr21:29490164-29490194 5.7 
chr21:29492819-29492831 6 
chr21:29499737-29499757 6 
chr21:29501307-29501320 6 
chr21:29502967-29503000 5.57576 
chr21:29506570-29506583 6 
chr21:29506775-29506804 6 
chr21:29508250-29508263 6 
chr21:29508373-29508429 5.66071 
chr21:29509089-29509101 6 
chr21:29509582-29509601 5.68421 
chr21:29513067-29513086 5.78947 
chr21:29514056-29514094 6 
chr21:29516951-29516986 5.57143 
chr21:29519946-29520002 5.85714 
chr21:29520046-29520102 5.53571 
chr21:29520602-29520618 6 
chr21:29522243-29522280 5.89189 
chr21:29526921-29526947 5.26923 
chr21:29528773-29528797 5.45833 
chr21:29529772-29529792 5.6 
chr21:29531386-29531422 5.94444 
chr21:29535148-29535195 5.38298 
chr21:29540680-29540716 5.27778 
chr21:29541110-29541144 5.67647 
chr21:29541963-29541984 6 
chr21:29542696-29542720 5.45833 
chr21:29544069-29544083 6 
chr21:29545355-29545374 6 
chr21:29546556-29546761 5.69268 
chr21:29547282-29547322 5.7 
chr21:29548556-29548751 5.79487 
chr21:29550151-29550173 5.86364 
chr21:29550232-29550264 5.78125 
chr21:29551482-29551512 5.73333 
chr21:29552296-29552327 5.67742 
chr21:29552336-29552393 6 
chr21:29553343-29553356 5.92308 
chr21:29556714-29556730 6 
chr21:29558822-29558856 5.61765 
chr21:29558994-29559008 6 
chr21:29561675-29561703 5.21429 
chr21:29562765-29562785 5.65 
chr21:29563783-29563825 5.14286 
chr21:29566778-29566798 5.9 
chr21:29567163-29567195 6 
chr21:29571950-29571978 5.21429 
chr21:29572459-29572485 5.57692 
chr21:29572830-29572872 5.5 
chr21:29574218-29574250 5.34375 
chr21:29574935-29574963 5.64286 
chr21:29576467-29576494 5.2963 
chr21:29578017-29578038 5.66667 
chr21:29578189-29578210 5.90476 
chr21:29578338-29578370 5.34375 
chr21:29579021-29579062 5.82927 
chr21:29579495-29579512 6 
chr21:29583570-29583592 5.5 
chr21:29584821-29584852 5.19355 
chr21:29585259-29585280 6 
chr21:29590009-29590042 5.36364 
chr21:29590633-29590652 5.89474 
chr21:29594158-29594182 5.375 
chr21:29597294-29597578 5.61972 
chr21:29598782-29598836 5.7037 
chr21:29599716-29599748 5.34375 
chr21:29599996-29600088 5.66304 
chr21:29600246-29600259 5.92308 
chr21:29609551-29609583 5.6875 
chr21:29610309-29610335 6 
chr21:29610845-29610862 5.76471 
chr21:29611468-29611486 5.77778 
chr21:29615722-29615742 5.9 
chr21:29616437-29616459 5.59091 
chr21:29616858-29616886 5.39286 
chr21:29617036-29617076 5.75 
chr21:29618695-29618709 6 
chr21:29620763-29620785 5.59091 
chr21:29621038-29621081 5.51163 
chr21:29626880-29626909 5.75862 
chr21:29627579-29627607 5.71429 
chr21:29628413-29628469 5.92857 
chr21:29630253-29630268 5.86667 
chr21:29630724-29630754 5.33333 
chr21:29631111-29631129 5.72222 
chr21:29632166-29632196 5.43333 
chr21:29634861-29634916 5.69091 
chr21:29637396-29637413 6 
chr21:29637565-29637612 5.7234 
chr21:29638886-29638909 5.69565 
chr21:29639077-29639136 5.61017 
chr21:29640072-29640085 6 
chr21:29647650-29647686 5.30556 
chr21:29650778-29650821 6 
chr21:29652580-29652606 5.42308 
chr21:29654100-29654123 5.69565 
chr21:29657061-29657085 6 
chr21:29659657-29659695 5.34211 
chr21:29660802-29660912 5.51818 
chr21:29661020-29661035 6 
chr21:29664684-29664701 6 
chr21:29665748-29665786 5.73684 
chr21:29667364-29667391 5.33333 
chr21:29668902-29668942 5.5 
chr21:29672478-29672517 5.84615 
chr21:29673826-29673845 6 
chr21:29681379-29681426 5.48936 
chr21:29682235-29682254 5.94737 
chr21:29683270-29683298 5.21429 
chr21:29683618-29683635 5.88235 
chr21:29684921-29684951 5.26667 
chr21:29685310-29685338 6 
chr21:29686115-29686141 5.76923 
chr21:29686368-29686399 6 
chr21:29686665-29686695 5.56667 
chr21:29686862-29686906 5.45455 
chr21:29687107-29687129 5.63636 
chr21:29687169-29687232 5.46032 
chr21:29687481-29687503 5.63636 
chr21:29692005-29692056 5.58824 
chr21:29696100-29696129 5.2069 
chr21:29696774-29696786 6 
chr21:29696796-29696850 5.72222 
chr21:29699469-29699491 5.5 
chr21:29700580-29700605 5.8 
chr21:29702992-29703005 6 
chr21:29706647-29706720 5.56164 
chr21:29709057-29709083 6 
chr21:29711071-29711088 6 
chr21:29711655-29711674 5.78947 
chr21:29713501-29713532 5.29032 
chr21:29713599-29713613 6 
chr21:29716481-29716504 5.95652 
chr21:29716524-29716536 6 
chr21:29719730-29719742 6 
chr21:29719786-29720041 5.66275 
chr21:29722924-29722942 6 
chr21:29726214-29726253 5.76923 
chr21:29726894-29726920 5.5 
chr21:29727148-29727161 6 
chr21:29729190-29729228 6 
chr21:29730948-29730967 5.73684 
chr21:29732785-29732817 5.3125 
chr21:29733136-29733149 5.92308 
chr21:29734761-29735046 5.46316 
chr21:29735110-29735129 5.94737 
chr21:29735183-29735280 5.34021 
chr21:29735307-29735383 5.31579 
chr21:29736599-29736629 5.36667 
chr21:29736711-29736757 5.86957 
chr21:29738281-29738629 5.85057 
chr21:29742855-29742886 5.48387 
chr21:29743218-29743239 5.52381 
chr21:29743267-29743281 5.92857 
chr21:29743703-29743774 5.43662 
chr21:29743898-29743924 5.69231 
chr21:29744308-29744324 5.875 
chr21:29747716-29747753 5.35135 
chr21:29752468-29752480 6 
chr21:29754465-29754529 5.35938 
chr21:29758247-29758287 5.525 
chr21:29758658-29758691 5.54545 
chr21:29759931-29759947 5.875 
chr21:29760327-29760361 6 
chr21:29760692-29760723 5.6129 
chr21:29760749-29760789 5.35 
chr21:29768956-29768996 5.675 
chr21:29774849-29774894 5.71111 
chr21:29778843-29778874 5.87097 
chr21:29781110-29781129 5.94737 
chr21:29781479-29781514 5.68571 
chr21:29784984-29785000 5.9375 
chr21:29786295-29786326 6 
chr21:29787880-29787910 5.6 
chr21:29788613-29788635 5.86364 
chr21:29788828-29788867 5.66667 
chr21:29789573-29789594 5.80952 
chr21:29789753-29789832 5.77215 
chr21:29794794-29794821 5.22222 
chr21:29804694-29804714 5.8 
chr21:29805057-29805085 5.78571 
chr21:29805501-29805514 6 
chr21:29806977-29807001 5.875 
chr21:29808615-29808632 6 
chr21:29810099-29810152 5.62264 
chr21:29810485-29810629 5.68056 
chr21:29810640-29810667 6 
chr21:29811981-29812001 5.75 
chr21:29818402-29818440 5.68421 
chr21:29821539-29821566 5.62963 
chr21:29823146-29823178 5.75 
chr21:29826897-29826995 5.54082 
chr21:29831642-29831722 5.65 
chr21:29836061-29836085 5.91667 
chr21:29837168-29837180 6 
chr21:29840871-29840892 5.66667 
chr21:29844096-29844148 5.65385 
chr21:29844168-29844230 5.58065 
chr21:29844271-29844284 5.92308 
chr21:29844748-29844762 5.92857 
chr21:29848489-29848507 5.94444 
chr21:29852403-29852434 5.87097 
chr21:29853827-29853861 5.82353 
chr21:29854711-29854738 5.44444 
chr21:29854933-29854989 5.26786 
chr21:29855875-29855907 5.15625 
chr21:29857371-29857385 6 
chr21:29858924-29858946 6 
chr21:29859374-29859409 5.54286 
chr21:29860836-29860863 5.66667 
chr21:29862170-29862196 5.38462 
chr21:29864129-29864147 6 
chr21:29864897-29864914 5.82353 
chr21:29865071-29865101 5.73333 
chr21:29867514-29867556 5.35714 
chr21:29869701-29869759 5.41379 
chr21:29869953-29870005 5.36538 
chr21:29870014-29870045 5.45161 
chr21:29870060-29870091 5.70968 
chr21:29870108-29870149 5.65854 
chr21:29870167-29870198 5.67742 
chr21:29870710-29870760 5.4 
chr21:29872194-29872206 6 
chr21:29872629-29872666 5.16216 
chr21:29874254-29874271 6 
chr21:29875490-29875550 5.41667 
chr21:29875605-29875623 5.83333 
chr21:29877177-29877190 5.92308 
chr21:29877462-29877489 5.48148 
chr21:29878646-29878669 6 
chr21:29882147-29882160 6 
chr21:29884878-29884895 6 
chr21:29885464-29885488 5.70833 
chr21:29886929-29886967 5.84211 
chr21:29887203-29887227 5.58333 
chr21:29888120-29888139 5.78947 
chr21:29888150-29888183 5.90909 
chr21:29889108-29889124 6 
chr21:29892286-29892311 5.8 
chr21:29896077-29896093 5.8125 
chr21:29898145-29898167 5.5 
chr21:29901492-29901513 5.71429 
chr21:29904922-29904944 5.63636 
chr21:29905477-29905520 5.4186 
chr21:29905532-29905551 5.68421 
chr21:29911073-29911085 6 
chr21:29912733-29912755 5.54545 
chr21:29914640-29914663 6 
chr21:29916757-29916824 5.79104 
chr21:29921199-29921220 5.57143 
chr21:29927955-29928011 5.32143 
chr21:29929247-29929269 5.68182 
chr21:29930302-29930322 5.8 
chr21:29934809-29934823 6 
chr21:29935492-29935550 5.63793 
chr21:29937104-29937140 5.83333 
chr21:29937154-29937193 5.71795 
chr21:29938574-29938587 5.92308 
chr21:29939133-29939146 6 
chr21:29940302-29940334 5.1875 
chr21:29941788-29941838 5.96 
chr21:29941949-29941963 6 
chr21:29942954-29942973 5.84211 
chr21:29943295-29943371 5.43421 
chr21:29944516-29944559 6 
chr21:29944638-29944650 6 
chr21:29945023-29945044 5.66667 
chr21:29945151-29945184 6 
chr21:29945874-29945917 5.16279 
chr21:29947500-29947518 5.88889 
chr21:29948884-29948915 5.19355 
chr21:29949029-29949042 6 
chr21:29957651-29957684 6 
chr21:29958492-29958517 5.56 
chr21:29961061-29961082 5.7619 
chr21:29965080-29965104 5.875 
chr21:29965339-29965366 5.37037 
chr21:29968081-29968117 5.80556 
chr21:29973926-29973962 6 
chr21:29974113-29974136 5.69565 
chr21:29974719-29974731 6 
chr21:29975791-29975807 5.875 
chr21:29975864-29975911 5.89362 
chr21:29978050-29978073 5.6087 
chr21:29978555-29978573 6 
chr21:29978967-29978989 5.81818 
chr21:29979732-29979776 5.31818 
chr21:29984233-29984249 6 
chr21:29984494-29984507 6 
chr21:29985396-29985459 5.63492 
chr21:29985938-29985964 5.92308 
chr21:29987629-29987736 5.58879 
chr21:29987908-29987922 6 
chr21:29989356-29989382 5.57692 
chr21:29992975-29993008 5.84848 
chr21:29997363-29997390 5.37037 
chr21:29998037-29998065 5.64286 
chr21:30000509-30000545 5.27778 
chr21:30003099-30003121 5.59091 
chr21:30005876-30005906 5.63333 
chr21:30019643-30019663 6 
chr21:30019830-30019852 5.90909 
chr21:30021097-30021117 5.85 
chr21:30022157-30022203 5.5 
chr21:30023773-30023796 5.47826 
chr21:30024708-30024805 5.59794 
chr21:30033677-30033701 5.58333 
chr21:30033865-30033898 5.48485 
chr21:30037645-30037720 5.64 
chr21:30045271-30045555 5.54577 
chr21:30048816-30048850 5.32353 
chr21:30055328-30055346 6 
chr21:30055376-30055459 5.56627 
chr21:30056923-30056951 5.64286 
chr21:30058516-30058564 5.83333 
chr21:30060910-30060936 5.42308 
chr21:30061716-30061747 5.45161 
chr21:30061856-30061885 5.27586 
chr21:30064905-30064928 5.52174 
chr21:30070100-30070116 6 
chr21:30070855-30070879 5.54167 
chr21:30071044-30071079 5.74286 
chr21:30071119-30071166 5.7234 
chr21:30073152-30073164 6 
chr21:30073868-30073913 5.86667 
chr21:30076879-30076895 6 
chr21:30077077-30077097 5.9 
chr21:30079576-30079590 5.92857 
chr21:30080004-30080026 5.63636 
chr21:30086863-30086900 5.67568 
chr21:30089802-30089814 6 
chr21:30091800-30091822 5.54545 
chr21:30093926-30093955 5.24138 
chr21:30094027-30094064 5.62162 
chr21:30094222-30094255 6 
chr21:30095205-30095228 6 
chr21:30095497-30095513 6 
chr21:30096869-30096886 6 
chr21:30097089-30097117 5.92857 
chr21:30098425-30098460 5.57143 
chr21:30098629-30098657 5.17857 
chr21:30099191-30099204 6 
chr21:30101954-30101978 5.58333 
chr21:30102695-30102740 5.77778 
chr21:30104073-30104097 5.625 
chr21:30105603-30105625 5.95455 
chr21:30109422-30109456 5.64706 
chr21:30109914-30109933 5.73684 
chr21:30115867-30115934 5.29851 
chr21:30116582-30116614 5.375 
chr21:30123022-30123037 6 
chr21:30123993-30124014 5.85714 
chr21:30124579-30124602 5.47826 
chr21:30125678-30125691 6 
chr21:30126526-30126558 5.5625 
chr21:30129880-30129918 5.5 
chr21:30135696-30135727 5.54839 
chr21:30142993-30143019 5.65385 
chr21:30146910-30146925 5.86667 
chr21:30151544-30151557 6 
chr21:30155379-30155407 5.57143 
chr21:30160435-30160484 5.73469 
chr21:30160494-30160584 5.75556 
chr21:30160594-30160629 5.82857 
chr21:30162195-30162213 6 
chr21:30162320-30162356 5.30556 
chr21:30163152-30163171 5.63158 
chr21:30168452-30168465 6 
chr21:30169755-30169795 5.95 
chr21:30171073-30171089 5.875 
chr21:30172941-30172975 5.29412 
chr21:30173339-30173371 5.125 
chr21:30176904-30176926 5.86364 
chr21:30183534-30183710 5.6875 
chr21:30183723-30183810 5.62069 
chr21:30187692-30187719 5.55556 
chr21:30188830-30188850 5.65 
chr21:30190759-30190781 5.77273 
chr21:30191866-30191880 6 
chr21:30194894-30194921 5.74074 
chr21:30196518-30196551 5.54545 
chr21:30196968-30196989 5.52381 
chr21:30203199-30203216 5.88235 
chr21:30203767-30204095 5.95122 
chr21:30208910-30208929 5.94737 
chr21:30211269-30211330 5.86885 
chr21:30213316-30213784 5.89744 
chr21:30214129-30214150 5.66667 
chr21:30221663-30221686 5.82609 
chr21:30222539-30222559 6 
chr21:30226805-30226855 5.74 
chr21:30228737-30228758 5.71429 
chr21:30228902-30228917 5.93333 
chr21:30229371-30229388 5.82353 
chr21:30229538-30229585 5.29787 
chr21:30230114-30230147 5.90909 
chr21:30230866-30230931 5.69231 
chr21:30230942-30230962 5.9 
chr21:30231169-30231196 5.51852 
chr21:30232766-30232822 5.375 
chr21:30235732-30235787 6 
chr21:30237129-30237259 5.85385 
chr21:30237471-30237504 5.81818 
chr21:30238470-30238508 5.84211 
chr21:30239053-30239076 5.56522 
chr21:30249305-30249419 5.91228 
chr21:30249446-30249816 5.78108 
chr21:30249840-30249969 5.57364 
chr21:30250926-30250958 5.375 
chr21:30251233-30251284 5.72549 
chr21:30251402-30251418 6 
chr21:30253064-30253103 5.51282 
chr21:30253250-30253269 6 
chr21:30253947-30253966 6 
chr21:30254909-30254940 5.41935 
chr21:30255466-30255490 5.41667 
chr21:30257689-30257736 5.42553 
chr21:30258493-30258507 6 
chr21:30259222-30259243 5.61905 
chr21:30260651-30260672 5.90476 
chr21:30262086-30262112 6 
chr21:30264047-30264079 6 
chr21:30265635-30265658 5.52174 
chr21:30266898-30266922 5.79167 
chr21:30267731-30267753 5.63636 
chr21:30269467-30269490 5.47826 
chr21:30273552-30273599 5.76596 
chr21:30274376-30274398 5.77273 
chr21:30275206-30275220 6 
chr21:30276882-30276908 5.73077 
chr21:30278381-30278401 5.8 
chr21:30280044-30280063 6 
chr21:30280463-30280481 5.83333 
chr21:30281659-30281681 6 
chr21:30282868-30282900 5.40625 
chr21:30283568-30283610 5.66667 
chr21:30286838-30286886 5.8125 
chr21:30288588-30288672 5.47619 
chr21:30289215-30289240 5.44 
chr21:30289772-30289787 5.86667 
chr21:30291343-30291368 5.56 
chr21:30293129-30293165 5.11111 
chr21:30297234-30297247 6 
chr21:30299785-30299851 5.77273 
chr21:30303388-30303442 5.57407 
chr21:30305983-30306010 5.85185 
chr21:30308161-30308184 5.6087 
chr21:30309990-30310004 6 
chr21:30317548-30317572 5.91667 
chr21:30318277-30318304 5.22222 
chr21:30320513-30320527 6 
chr21:30320578-30320604 5.84615 
chr21:30323349-30323369 5.75 
chr21:30324292-30324307 6 
chr21:30328244-30328261 6 
chr21:30330966-30331007 5.21951 
chr21:30331222-30331275 5.60377 
chr21:30332678-30332713 6 
chr21:30342163-30342183 5.85 
chr21:30343330-30343360 5.43333 
chr21:30345668-30345685 6 
chr21:30346441-30346458 5.76471 
chr21:30348921-30348934 6 
chr21:30349695-30349707 6 
chr21:30352712-30352732 5.7 
chr21:30354537-30354555 6 
chr21:30357784-30357797 6 
chr21:30357979-30357992 6 
chr21:30360461-30360489 5.85714 
chr21:30361285-30361310 5.6 
chr21:30363611-30363629 5.77778 
chr21:30367097-30367110 6 
chr21:30367431-30367450 5.84211 
chr21:30367916-30367929 6 
chr21:30369190-30369208 6 
chr21:30369268-30369280 6 
chr21:30369777-30369790 6 
chr21:30369902-30369914 6 
chr21:30371203-30371225 5.90909 
chr21:30374635-30374659 5.41667 
chr21:30375644-30375673 6 
chr21:30375926-30375957 6 
chr21:30377328-30377363 5.37143 
chr21:30381713-30381727 6 
chr21:30382927-30382986 5.69492 
chr21:30382995-30383007 6 
chr21:30385368-30385380 6 
chr21:30386009-30386022 6 
chr21:30387139-30387175 5.77778 
chr21:30387194-30387222 5.32143 
chr21:30387545-30387563 6 
chr21:30387849-30387862 6 
chr21:30388448-30388468 5.65 
chr21:30388579-30388597 5.83333 
chr21:30389265-30389292 5.2963 
chr21:30391831-30391863 5.8125 
chr21:30394431-30394450 5.78947 
chr21:30394704-30394716 6 
chr21:30395576-30395597 5.71429 
chr21:30395920-30395933 5.92308 
chr21:30396913-30396930 5.82353 
chr21:30397987-30398022 5.17143 
chr21:30398776-30398790 6 
chr21:30398858-30398877 6 
chr21:30400610-30400622 6 
chr21:30401733-30401750 6 
chr21:30404274-30404304 5.4 
chr21:30405152-30405169 6 
chr21:30406623-30406635 6 
chr21:30408237-30408267 5.73333 
chr21:30409900-30409920 6 
chr21:30411529-30411562 5.45455 
chr21:30412880-30412906 5.42308 
chr21:30413941-30413964 5.47826 
chr21:30415375-30415397 5.54545 
chr21:30415885-30415914 5.44828 
chr21:30416662-30416691 5.24138 
chr21:30416768-30416780 6 
chr21:30417069-30417095 5.92308 
chr21:30418623-30418641 6 
chr21:30418908-30418952 5.15909 
chr21:30420255-30420298 5.95349 
chr21:30420369-30420414 6 
chr21:30423511-30423540 5.58621 
chr21:30424601-30424636 5.6 
chr21:30426921-30426946 6 
chr21:30428078-30428098 5.65 
chr21:30429929-30430180 5.61355 
chr21:30436730-30436777 5.70213 
chr21:30438402-30438417 6 
chr21:30438949-30438993 5.43182 
chr21:30440765-30440793 5.21429 
chr21:30444310-30444336 5.69231 
chr21:30446611-30446626 6 
chr21:30446848-30446930 5.17073 
chr21:30447081-30447102 5.57143 
chr21:30454388-30454413 5.36 
chr21:30454644-30454674 5.66667 
chr21:30456152-30456201 5.65306 
chr21:30456265-30456328 5.50794 
chr21:30456341-30456406 5.52308 
chr21:30457866-30457887 6 
chr21:30459899-30459927 5.96429 
chr21:30461489-30461517 6 
chr21:30462115-30462303 5.43617 
chr21:30462692-30462714 5.81818 
chr21:30463781-30463809 5.75 
chr21:30465225-30465238 6 
chr21:30465786-30465815 5.93103 
chr21:30467384-30467441 5.49123 
chr21:30471406-30471424 6 
chr21:30471582-30471601 6 
chr21:30471794-30471820 5.30769 
chr21:30472404-30472420 6 
chr21:30473021-30473043 6 
chr21:30473727-30473743 5.9375 
chr21:30474780-30474815 5.88571 
chr21:30476225-30476238 6 
chr21:30476417-30476458 5.41463 
chr21:30479634-30479658 5.375 
chr21:30482021-30482041 5.9 
chr21:30483576-30483613 5.72973 
chr21:30484624-30484649 5.72 
chr21:30484847-30484884 5.40541 
chr21:30486369-30486387 5.88889 
chr21:30486697-30486724 5.81481 
chr21:30487063-30487075 6 
chr21:30489445-30489472 5.81481 
chr21:30490388-30490419 5.48387 
chr21:30491983-30491995 6 
chr21:30492543-30492592 5.7551 
chr21:30492974-30493076 5.67647 
chr21:30493845-30493858 5.92308 
chr21:30495376-30495395 6 
chr21:30496674-30496693 6 
chr21:30498082-30498098 5.875 
chr21:30498756-30498792 5.66667 
chr21:30503012-30503035 5.6087 
chr21:30504129-30504159 5.26667 
chr21:30504829-30504843 6 
chr21:30507370-30507396 6 
chr21:30508828-30508858 5.8 
chr21:30512216-30512236 6 
chr21:30512935-30512966 5.77419 
chr21:30513833-30513850 5.76471 
chr21:30519498-30519607 5.55963 
chr21:30519629-30519783 5.50649 
chr21:30519802-30519840 5.42105 
chr21:30519853-30520133 5.42143 
chr21:30520144-30520388 5.4918 
chr21:30520432-30520527 5.46316 
chr21:30520538-30520624 5.32558 
chr21:30523711-30523738 5.25926 
chr21:30531238-30531259 6 
chr21:30532146-30532166 5.7 
chr21:30533077-30533106 5.48276 
chr21:30535429-30535452 6 
chr21:30536014-30536029 6 
chr21:30537383-30537398 5.86667 
chr21:30537633-30537664 5.6129 
chr21:30537889-30537904 6 
chr21:30540014-30540033 6 
chr21:30542942-30542973 5.74194 
chr21:30544129-30544145 6 
chr21:30544254-30544296 5.69048 
chr21:30544562-30544577 6 
chr21:30548329-30548519 5.84737 
chr21:30551864-30551877 6 
chr21:30552093-30552129 5.27778 
chr21:30552383-30552399 6 
chr21:30553231-30553282 6 
chr21:30553554-30553611 5.54386 
chr21:30554981-30554999 5.83333 
chr21:30555871-30555888 5.76471 
chr21:30557334-30557351 6 
chr21:30558548-30558587 6 
chr21:30559017-30559037 6 
chr21:30560915-30560942 5.37037 
chr21:30561041-30561064 5.86957 
chr21:30562471-30562495 5.83333 
chr21:30563073-30563095 5.59091 
chr21:30564354-30564370 6 
chr21:30564717-30564764 5.40426 
chr21:30565099-30565132 5.45455 
chr21:30566028-30566064 5.91667 
chr21:30566222-30566245 5.43478 
chr21:30569040-30569055 6 
chr21:30569649-30569677 5.5 
chr21:30569805-30569833 5.21429 
chr21:30571023-30571050 6 
chr21:30578125-30578153 5.71429 
chr21:30581822-30581836 6 
chr21:30581908-30581934 5.42308 
chr21:30585931-30586481 5.69273 
chr21:30586489-30586609 5.60833 
chr21:30586629-30586717 5.54545 
chr21:30589320-30589371 5.70588 
chr21:30590070-30590083 6 
chr21:30593213-30593229 5.875 
chr21:30595785-30595801 5.9375 
chr21:30599367-30599391 5.75 
chr21:30602114-30602146 6 
chr21:30603029-30603058 5.75862 
chr21:30606977-30606998 5.7619 
chr21:30607401-30607415 6 
chr21:30612184-30612221 6 
chr21:30613284-30613301 6 
chr21:30616097-30616124 5.92593 
chr21:30618579-30618612 5.51515 
chr21:30618760-30618779 6 
chr21:30619253-30619281 5.53571 
chr21:30620420-30620464 5.63636 
chr21:30620775-30620792 6 
chr21:30621621-30621634 6 
chr21:30629910-30629931 5.61905 
chr21:30629941-30629965 5.79167 
chr21:30631888-30631914 5.38462 
chr21:30631926-30631958 5.40625 
chr21:30632597-30632616 6 
chr21:30633244-30633258 6 
chr21:30633784-30633857 5.69863 
chr21:30636267-30636304 5.13514 
chr21:30637539-30637562 5.47826 
chr21:30639726-30639750 5.625 
chr21:30640801-30640818 5.76471 
chr21:30647986-30648006 5.75 
chr21:30649571-30649621 5.48 
chr21:30651309-30651347 5.15789 
chr21:30656402-30656415 6 
chr21:30659313-30659342 5.7931 
chr21:30664747-30664770 5.56522 
chr21:30665294-30665340 5.52174 
chr21:30665349-30665391 5.19048 
chr21:30665406-30665446 5.425 
chr21:30668370-30668384 6 
chr21:30669151-30669169 6 
chr21:30669694-30669738 5.72727 
chr21:30671067-30671119 5.26923 
chr21:30671555-30671615 5.26667 
chr21:30674095-30674113 5.83333 
chr21:30676439-30676459 5.7 
chr21:30678490-30678527 6 
chr21:30679168-30679187 5.78947 
chr21:30679728-30679743 6 
chr21:30683738-30683755 5.82353 
chr21:30684939-30684951 6 
chr21:30687626-30687655 5.27586 
chr21:30693966-30693987 5.57143 
chr21:30696552-30696568 6 
chr21:30696877-30696917 6 
chr21:30700710-30700751 5.2439 
chr21:30702129-30702159 5.33333 
chr21:30702649-30702678 5.48276 
chr21:30703683-30703695 6 
chr21:30704219-30704233 6 
chr21:30704815-30704834 6 
chr21:30706402-30706438 5.83333 
chr21:30708970-30708998 5.64286 
chr21:30710250-30710283 6 
chr21:30711950-30711966 6 
chr21:30713291-30713303 6 
chr21:30716955-30717007 5.76923 
chr21:30720331-30720362 5.32258 
chr21:30725010-30725051 6 
chr21:30727474-30727503 5.41379 
chr21:30729171-30729225 5.44444 
chr21:30731060-30731144 5.92857 
chr21:30732479-30732512 5.42424 
chr21:30733165-30733188 5.82609 
chr21:30737951-30737979 5.32143 
chr21:30738293-30738318 5.92 
chr21:30740102-30740132 5.93333 
chr21:30745078-30745090 6 
chr21:30747586-30747621 5.68571 
chr21:30753063-30753105 6 
chr21:30754107-30754134 5.96296 
chr21:30754997-30755021 5.41667 
chr21:30755629-30755665 5.88889 
chr21:30758817-30758852 6 
chr21:30763426-30763448 5.63636 
chr21:30763668-30763687 5.68421 
chr21:30767553-30767578 5.92 
chr21:30770475-30770495 5.95 
chr21:30773447-30773465 5.72222 
chr21:30777954-30778161 5.7343 
chr21:30778195-30778217 5.54545 
chr21:30779590-30779619 5.7931 
chr21:30781340-30781361 6 
chr21:30783260-30783303 6 
chr21:30783677-30783699 5.90909 
chr21:30785629-30785653 5.95833 
chr21:30788759-30788784 5.48 
chr21:30789218-30789250 5.40625 
chr21:30790085-30790108 5.91304 
chr21:30792334-30792355 5.80952 
chr21:30792379-30792430 5.84314 
chr21:30792560-30792580 5.7 
chr21:30795346-30795371 6 
chr21:30797810-30797832 6 
chr21:30798193-30798269 5.89474 
chr21:30798967-30799051 5.33333 
chr21:30799544-30799573 5.86207 
chr21:30803405-30803470 5.92308 
chr21:30804864-30804879 6 
chr21:30807482-30807544 6 
chr21:30811431-30811450 5.94737 
chr21:30811464-30811489 5.48 
chr21:30811662-30811688 5.30769 
chr21:30812243-30812257 6 
chr21:30815660-30815680 5.7 
chr21:30817689-30817712 5.95652 
chr21:30818577-30818610 5.27273 
chr21:30818716-30818737 6 
chr21:30819787-30819821 6 
chr21:30820203-30820229 5.34615 
chr21:30820481-30820507 5.38462 
chr21:30821201-30821224 5.47826 
chr21:30822679-30822696 6 
chr21:30823053-30823117 5.57812 
chr21:30823129-30823178 5.30612 
chr21:30824144-30824156 6 
chr21:30829464-30829476 6 
chr21:30829837-30829899 5.90323 
chr21:30833985-30834006 6 
chr21:30836076-30836102 5.88462 
chr21:30838240-30838270 5.9 
chr21:30841448-30841477 5.68966 
chr21:30842110-30842129 5.78947 
chr21:30842202-30842258 5.89286 
chr21:30843972-30844000 5.57143 
chr21:30846761-30846797 5.88889 
chr21:30849020-30849032 6 
chr21:30849451-30849473 5.5 
chr21:30851403-30851438 5.62857 
chr21:30854620-30854638 6 
chr21:30855472-30855514 5.30952 
chr21:30862016-30862045 5.17241 
chr21:30864945-30864983 5.63158 
chr21:30865320-30865340 6 
chr21:30865581-30865609 5.92857 
chr21:30866226-30866252 5.53846 
chr21:30867008-30867037 6 
chr21:30868715-30868735 5.85 
chr21:30869999-30870028 5.89655 
chr21:30871422-30871461 5.38462 
chr21:30871670-30871697 5.66667 
chr21:30871918-30871950 5.625 
chr21:30873431-30873462 6 
chr21:30877684-30877749 5.53846 
chr21:30877880-30877892 6 
chr21:30878045-30878074 5.93103 
chr21:30883853-30883882 6 
chr21:30885687-30885746 5.79661 
chr21:30885762-30885794 5.6875 
chr21:30890056-30890072 5.9375 
chr21:30892182-30892251 5.91304 
chr21:30893529-30893542 6 
chr21:30894588-30894612 6 
chr21:30897463-30897492 5.72414 
chr21:30899951-30899989 5.73684 
chr21:30902551-30902577 5.96154 
chr21:30905629-30905658 5.2069 
chr21:30905672-30905684 6 
chr21:30911178-30911212 5.5 
chr21:30913291-30913304 6 
chr21:30913896-30913912 6 
chr21:30914353-30914371 6 
chr21:30917789-30917809 6 
chr21:30918291-30918303 6 
chr21:30920684-30920716 5.84375 
chr21:30921691-30921706 6 
chr21:30922428-30922451 6 
chr21:30929071-30929107 5.72222 
chr21:30930666-30930714 5.83333 
chr21:30931017-30931059 5.40476 
chr21:30932600-30932935 5.86866 
chr21:30933235-30933256 5.52381 
chr21:30936460-30936480 5.9 
chr21:30939244-30939270 5.76923 
chr21:30941217-30941239 6 
chr21:30944726-30944760 5.26471 
chr21:30945077-30945102 5.68 
chr21:30946173-30946199 5.53846 
chr21:30947003-30947020 6 
chr21:30948150-30948202 5.65385 
chr21:30949182-30949211 6 
chr21:30952266-30952497 5.89177 
chr21:30960284-30960305 6 
chr21:30961742-30961754 6 
chr21:30963085-30963110 5.64 
chr21:30966505-30966526 6 
chr21:30967660-30967680 5.8 
chr21:30968026-30968087 5.4918 
chr21:30969234-30969311 5.44156 
chr21:30972110-30972129 6 
chr21:30972403-30972423 6 
chr21:30978595-30978615 6 
chr21:30978977-30979035 5.7931 
chr21:30979096-30979134 5.63158 
chr21:30981372-30981430 5.46552 
chr21:30982770-30982811 5.2439 
chr21:30986722-30986745 6 
chr21:30987621-30987644 5.86957 
chr21:30991443-30991458 6 
chr21:30991949-30991974 5.32 
chr21:30992088-30992108 5.8 
chr21:30993090-30993185 5.43158 
chr21:30993713-30993727 6 
chr21:30994261-30994278 5.82353 
chr21:31001514-31001549 6 
chr21:31001805-31001823 5.88889 
chr21:31003074-31003125 5.90196 
chr21:31003281-31003305 5.625 
chr21:31004832-31004856 6 
chr21:31005816-31005854 5.94737 
chr21:31006425-31006445 5.85 
chr21:31010323-31010365 5.61905 
chr21:31011537-31011567 5.66667 
chr21:31013247-31013263 6 
chr21:31016219-31016262 5.76744 
chr21:31019158-31019178 5.6 
chr21:31020229-31020277 5.29167 
chr21:31026914-31026965 5.70588 
chr21:31028353-31028370 6 
chr21:31028674-31028704 6 
chr21:31030577-31030596 5.89474 
chr21:31032281-31032327 5.69565 
chr21:31043427-31043452 5.8 
chr21:31043724-31043736 6 
chr21:31044376-31044389 6 
chr21:31044678-31044706 5.5 
chr21:31044981-31044996 6 
chr21:31046381-31046404 5.65217 
chr21:31046607-31046629 5.95455 
chr21:31048247-31048269 5.59091 
chr21:31056572-31056622 5.92 
chr21:31056666-31056750 5.29762 
chr21:31057209-31057257 5.375 
chr21:31057268-31057381 5.36283 
chr21:31059330-31059355 5.44 
chr21:31064891-31064906 5.86667 
chr21:31066436-31066456 6 
chr21:31067272-31067312 5.825 
chr21:31067736-31067803 5.8806 
chr21:31069793-31069809 5.8125 
chr21:31070154-31070397 5.68313 
chr21:31070542-31070570 5.39286 
chr21:31071898-31071927 5.86207 
chr21:31075031-31075054 5.69565 
chr21:31078167-31078203 5.83333 
chr21:31079728-31079825 5.70103 
chr21:31081095-31081134 5.4359 
chr21:31081589-31081612 5.82609 
chr21:31082911-31082972 5.19672 
chr21:31083072-31083206 5.72388 
chr21:31084060-31084084 5.375 
chr21:31084359-31084446 5.72414 
chr21:31091382-31091415 5.69697 
chr21:31091495-31091574 5.37975 
chr21:31092801-31092858 5.61404 
chr21:31093920-31093943 5.43478 
chr21:31094874-31094909 5.8 
chr21:31097326-31097340 6 
chr21:31099222-31099259 6 
chr21:31103161-31103190 5.37931 
chr21:31104891-31104914 5.43478 
chr21:31106256-31106302 5.41304 
chr21:31106444-31106476 5.71875 
chr21:31106664-31106739 6 
chr21:31108165-31108180 6 
chr21:31108523-31108547 6 
chr21:31108624-31108648 6 
chr21:31108974-31109009 5.8 
chr21:31112278-31112307 5.96552 
chr21:31116015-31116054 5.25641 
chr21:31116392-31116413 5.57143 
chr21:31116428-31116449 5.66667 
chr21:31117801-31117830 5.34483 
chr21:31118422-31118440 6 
chr21:31119833-31119850 5.76471 
chr21:31122270-31122300 5.66667 
chr21:31122514-31122620 5.64151 
chr21:31123565-31123629 5.21875 
chr21:31124982-31125005 5.69565 
chr21:31125401-31125419 5.77778 
chr21:31125487-31125513 5.38462 
chr21:31126177-31126194 5.94118 
chr21:31127257-31127312 5.45455 
chr21:31127669-31127690 5.61905 
chr21:31128999-31129031 6 
chr21:31129072-31129088 5.9375 
chr21:31129439-31129478 5.61538 
chr21:31131421-31131450 5.96552 
chr21:31134001-31134080 5.64557 
chr21:31136986-31137017 5.41935 
chr21:31137702-31137714 6 
chr21:31140123-31140160 5.75676 
chr21:31140183-31140217 6 
chr21:31140499-31140528 5.48276 
chr21:31146469-31146486 6 
chr21:31146765-31146781 6 
chr21:31147594-31147612 6 
chr21:31150121-31150142 5.85714 
chr21:31151645-31151697 5.75 
chr21:31151813-31151838 6 
chr21:31153568-31153592 5.5 
chr21:31153975-31153994 6 
chr21:31155439-31155484 5.22222 
chr21:31157145-31157168 5.69565 
chr21:31157878-31157896 6 
chr21:31158284-31158321 5.43243 
chr21:31162352-31162380 5.78571 
chr21:31162762-31162787 5.88 
chr21:31162932-31162948 5.875 
chr21:31163629-31163654 5.4 
chr21:31163802-31163829 5.33333 
chr21:31164414-31164526 5.49107 
chr21:31165803-31165854 5.52941 
chr21:31167345-31167365 6 
chr21:31169270-31169305 5.68571 
chr21:31171789-31171865 5.53947 
chr21:31174177-31174200 5.95652 
chr21:31174686-31174738 5.44231 
chr21:31181718-31181742 5.41667 
chr21:31186230-31186243 6 
chr21:31186397-31186443 5.69565 
chr21:31187957-31187982 5.48 
chr21:31189591-31189625 5.32353 
chr21:31191787-31191814 5.59259 
chr21:31194070-31194097 5.2963 
chr21:31195494-31195522 5.35714 
chr21:31195755-31195793 5.36842 
chr21:31196403-31196415 6 
chr21:31198964-31198977 6 
chr21:31199010-31199068 5.34483 
chr21:31200292-31200358 5.80303 
chr21:31202512-31202564 5.46154 
chr21:31202605-31202683 5.71795 
chr21:31206629-31206678 5.38776 
chr21:31207067-31207091 5.75 
chr21:31207101-31207158 5.29825 
chr21:31207169-31207204 5.54286 
chr21:31207716-31207749 5.39394 
chr21:31211357-31211379 5.95455 
chr21:31212532-31212549 5.82353 
chr21:31215652-31215684 5.34375 
chr21:31217592-31217624 5.21875 
chr21:31218703-31218832 5.83721 
chr21:31219191-31219230 5.79487 
chr21:31219903-31219925 5.90909 
chr21:31220204-31220272 5.57353 
chr21:31220365-31220381 6 
chr21:31221064-31221104 5.8 
chr21:31222195-31222214 5.94737 
chr21:31231668-31231727 5.50847 
chr21:31233024-31233051 5.40741 
chr21:31235344-31235379 5.34286 
chr21:31237815-31237860 6 
chr21:31238691-31238722 5.32258 
chr21:31240109-31240377 5.80224 
chr21:31242798-31242866 5.11765 
chr21:31244077-31244093 6 
chr21:31244509-31244523 6 
chr21:31247318-31247355 5.51351 
chr21:31247909-31247939 5.3 
chr21:31248429-31248455 6 
chr21:31253678-31253706 5.42857 
chr21:31254403-31254416 6 
chr21:31260449-31260587 5.80435 
chr21:31261798-31261825 5.55556 
chr21:31265151-31265163 6 
chr21:31272400-31272430 5.76667 
chr21:31272779-31272796 5.88235 
chr21:31277720-31277775 5.56364 
chr21:31277936-31277956 6 
chr21:31278250-31278276 5.84615 
chr21:31279331-31279347 5.8125 
chr21:31279450-31279470 6 
chr21:31281756-31281806 5.4 
chr21:31282499-31282526 5.44444 
chr21:31284344-31284390 5.56522 
chr21:31285977-31286020 5.53488 
chr21:31287501-31287537 5.63889 
chr21:31287711-31287737 5.38462 
chr21:31288873-31288905 5.28125 
chr21:31290333-31290379 5.3913 
chr21:31295349-31295374 5.8 
chr21:31296652-31296681 6 
chr21:31298422-31298434 6 
chr21:31299868-31299896 5.53571 
chr21:31300187-31300276 5.93258 
chr21:31304200-31304227 5.22222 
chr21:31305785-31305797 6 
chr21:31305934-31305953 5.68421 
chr21:31309681-31309701 5.7 
chr21:31312420-31312484 5.9375 
chr21:31313249-31313267 5.77778 
chr21:31314498-31314516 6 
chr21:31316528-31316541 5.92308 
chr21:31317181-31317204 6 
chr21:31320422-31320445 5.47826 
chr21:31320819-31320876 5.4386 
chr21:31322363-31322391 5.42857 
chr21:31322507-31322629 5.7459 
chr21:31324903-31324939 5.47222 
chr21:31325679-31325713 6 
chr21:31327056-31327090 5.82353 
chr21:31327183-31327210 5.33333 
chr21:31327958-31327987 5.75862 
chr21:31332121-31332139 5.88889 
chr21:31332975-31332995 5.9 
chr21:31335187-31335201 6 
chr21:31340065-31340090 5.32 
chr21:31340650-31340679 5.51724 
chr21:31341678-31341720 6 
chr21:31342931-31342967 5.66667 
chr21:31343738-31343762 5.45833 
chr21:31344986-31345019 5.72727 
chr21:31346080-31346104 5.75 
chr21:31349945-31349968 5.47826 
chr21:31350781-31350795 6 
chr21:31355768-31355784 6 
chr21:31356436-31356469 5.54545 
chr21:31371608-31371629 5.80952 
chr21:31373715-31373740 5.52 
chr21:31374310-31374331 5.57143 
chr21:31375311-31375325 6 
chr21:31377878-31377935 5.21053 
chr21:31381135-31381167 6 
chr21:31382469-31382494 6 
chr21:31383591-31383613 5.77273 
chr21:31384081-31384113 5.75 
chr21:31384829-31384859 5.3 
chr21:31388231-31388256 5.32 
chr21:31388393-31388418 5.4 
chr21:31389528-31389547 5.78947 
chr21:31391149-31391175 5.84615 
chr21:31391201-31391238 5.94595 
chr21:31394561-31394580 5.63158 
chr21:31395777-31395822 5.91111 
chr21:31396857-31396884 5.85185 
chr21:31405020-31405087 5.65672 
chr21:31405157-31405169 6 
chr21:31406570-31406591 5.71429 
chr21:31407393-31407651 5.67054 
chr21:31408888-31408908 6 
chr21:31409450-31409496 5.26087 
chr21:31410567-31410608 5.80488 
chr21:31411853-31411917 5.39062 
chr21:31413516-31413540 6 
chr21:31414164-31414195 5.22581 
chr21:31414856-31414882 5.42308 
chr21:31417488-31417506 6 
chr21:31419129-31419179 5.84 
chr21:31420124-31420147 5.65217 
chr21:31421693-31421711 6 
chr21:31423789-31423805 5.9375 
chr21:31429888-31429903 6 
chr21:31430850-31430874 5.58333 
chr21:31431192-31431205 6 
chr21:31432825-31432855 5.93333 
chr21:31434596-31434647 5.98039 
chr21:31437360-31437388 5.46429 
chr21:31437440-31437553 5.52212 
chr21:31437565-31437629 5.42188 
chr21:31437655-31437821 5.53012 
chr21:31437857-31437951 5.68085 
chr21:31438092-31438106 6 
chr21:31439577-31439595 6 
chr21:31439997-31440025 5.5 
chr21:31442066-31442090 5.375 
chr21:31449959-31449993 5.52941 
chr21:31452315-31452341 5.26923 
chr21:31452996-31453012 6 
chr21:31455421-31455450 5.72414 
chr21:31458684-31458739 5.32727 
chr21:31460351-31460371 6 
chr21:31461764-31461815 5.72549 
chr21:31462890-31462937 5.70213 
chr21:31473512-31473562 5.3 
chr21:31474629-31474664 5.62857 
chr21:31477014-31477034 5.7 
chr21:31478286-31478304 5.72222 
chr21:31478759-31478789 5.93333 
chr21:31479540-31479559 6 
chr21:31480801-31480829 5.21429 
chr21:31482174-31482207 5.36364 
chr21:31483510-31483530 5.65 
chr21:31489670-31489685 6 
chr21:31489948-31489978 5.63333 
chr21:31491129-31491158 5.37931 
chr21:31491211-31491236 5.92 
chr21:31496876-31496899 5.86957 
chr21:31497823-31497865 5.54762 
chr21:31500460-31500476 6 
chr21:31501542-31501566 5.75 
chr21:31502528-31502568 5.525 
chr21:31511518-31511539 5.7619 
chr21:31514341-31514353 6 
chr21:31514618-31514632 6 
chr21:31518178-31518203 5.8 
chr21:31518543-31518569 5.46154 
chr21:31521826-31521859 5.60606 
chr21:31524605-31524629 5.5 
chr21:31525507-31525629 5.61475 
chr21:31529646-31529663 6 
chr21:31533604-31533644 5.3 
chr21:31533726-31533759 5.18182 
chr21:31540713-31540738 5.32 
chr21:31541940-31541962 5.86364 
chr21:31544217-31544236 6 
chr21:31545045-31545069 5.91667 
chr21:31545503-31545521 6 
chr21:31545891-31545935 5.63636 
chr21:31546471-31546503 5.625 
chr21:31547054-31547080 5.84615 
chr21:31547561-31547583 5.5 
chr21:31554884-31554922 5.60526 
chr21:31560129-31560166 5.59459 
chr21:31560813-31560841 5.39286 
chr21:31561850-31561866 5.8125 
chr21:31564297-31564337 5.675 
chr21:31565670-31565688 5.72222 
chr21:31566834-31566859 5.52 
chr21:31568302-31568326 5.83333 
chr21:31572280-31572312 5.71875 
chr21:31576030-31576043 6 
chr21:31576911-31576931 5.9 
chr21:31577334-31577365 5.45161 
chr21:31578111-31578129 5.72222 
chr21:31578485-31578510 5.76 
chr21:31578642-31578669 5.85185 
chr21:31580753-31580955 5.68812 
chr21:31582537-31582564 6 
chr21:31582597-31582642 6 
chr21:31582673-31582699 6 
chr21:31582730-31582754 6 
chr21:31582785-31582807 6 
chr21:31582838-31582852 6 
chr21:31582880-31582907 6 
chr21:31583748-31583765 6 
chr21:31590217-31590240 5.91304 
chr21:31591997-31592027 6 
chr21:31594974-31595018 5.63636 
chr21:31595055-31595078 5.91304 
chr21:31595151-31595172 5.85714 
chr21:31596720-31596732 6 
chr21:31598809-31598840 6 
chr21:31601109-31601137 5.67857 
chr21:31601156-31601179 6 
chr21:31601688-31601736 5.58333 
chr21:31603659-31603706 5.57447 
chr21:31608910-31608933 6 
chr21:31609868-31609932 5.9375 
chr21:31610091-31610113 6 
chr21:31610707-31610734 5.37037 
chr21:31613565-31613589 6 
chr21:31617162-31617174 6 
chr21:31617915-31617933 5.88889 
chr21:31618502-31618527 5.48 
chr21:31620299-31620330 5.54839 
chr21:31624936-31625081 5.62069 
chr21:31627669-31627690 5.95238 
chr21:31628868-31628935 5.37313 
chr21:31629044-31629058 6 
chr21:31630907-31630951 5.40909 
chr21:31637825-31637848 5.78261 
chr21:31640389-31640403 6 
chr21:31643357-31643388 5.93548 
chr21:31644472-31644511 5.25641 
chr21:31644980-31644998 5.83333 
chr21:31646101-31646129 5.71429 
chr21:31646280-31646294 5.92857 
chr21:31651350-31651373 5.78261 
chr21:31652178-31652191 6 
chr21:31653191-31653203 6 
chr21:31659794-31659951 5.52866 
chr21:31663528-31663556 5.60714 
chr21:31666484-31666502 5.88889 
chr21:31667372-31667400 5.75 
chr21:31668230-31668306 5.32895 
chr21:31668704-31668729 5.32 
chr21:31669383-31669444 5.63934 
chr21:31672176-31672201 5.56 
chr21:31673180-31673211 5.80645 
chr21:31676789-31676803 6 
chr21:31678547-31678576 6 
chr21:31680490-31680512 6 
chr21:31685909-31685921 6 
chr21:31686372-31686407 5.54286 
chr21:31689165-31689198 5.42424 
chr21:31694710-31694739 5.62069 
chr21:31695011-31695033 6 
chr21:31696081-31696101 5.65 
chr21:31696693-31696734 5.31707 
chr21:31696904-31696935 5.29032 
chr21:31701265-31701303 5.68421 
chr21:31701315-31701328 6 
chr21:31701340-31701371 5.3871 
chr21:31705837-31705872 6 
chr21:31706805-31706891 5.76744 
chr21:31706905-31706967 5.77419 
chr21:31708227-31708239 6 
chr21:31708640-31708662 5.59091 
chr21:31711324-31711356 5.4375 
chr21:31711475-31711531 5.98214 
chr21:31714919-31714987 5.47059 
chr21:31719067-31719087 5.8 
chr21:31721174-31721229 5.78182 
chr21:31724033-31724067 6 
chr21:31724462-31724476 6 
chr21:31726734-31726908 5.71839 
chr21:31726925-31726974 5.85714 
chr21:31732399-31732423 5.41667 
chr21:31732528-31732558 5.73333 
chr21:31735862-31735880 5.72222 
chr21:31738925-31738957 5.34375 
chr21:31739593-31739605 6 
chr21:31739902-31739928 6 
chr21:31743188-31743231 5.5814 
chr21:31746641-31746702 5.81967 
chr21:31746714-31746864 5.59333 
chr21:31747129-31747143 6 
chr21:31748125-31748140 6 
chr21:31755558-31755582 5.75 
chr21:31756371-31756391 5.65 
chr21:31758017-31758035 5.88889 
chr21:31758804-31758836 5.40625 
chr21:31760961-31760989 5.67857 
chr21:31762501-31762517 6 
chr21:31762665-31762677 6 
chr21:31764304-31764342 5.26316 
chr21:31764617-31764642 5.32 
chr21:31766519-31766538 6 
chr21:31767748-31767765 5.82353 
chr21:31770377-31770401 6 
chr21:31771264-31771279 5.93333 
chr21:31771779-31771793 6 
chr21:31773559-31773597 5.18421 
chr21:31776291-31776315 5.75 
chr21:31777265-31777280 6 
chr21:31777806-31777848 5.92857 
chr21:31778702-31778735 5.45455 
chr21:31780437-31780452 6 
chr21:31780578-31780605 5.66667 
chr21:31780734-31780759 5.64 
chr21:31781535-31781566 5.67742 
chr21:31781993-31782019 5.26923 
chr21:31783074-31783087 6 
chr21:31784069-31784100 5.35484 
chr21:31787202-31787229 5.33333 
chr21:31793120-31793135 6 
chr21:31795969-31795997 5.71429 
chr21:31801144-31801167 5.43478 
chr21:31801414-31801442 5.39286 
chr21:31801780-31801804 5.41667 
chr21:31801934-31801973 5.12821 
chr21:31803356-31803381 5.72 
chr21:31806883-31806899 5.8125 
chr21:31811994-31812033 5.82051 
chr21:31813760-31813781 5.66667 
chr21:31814742-31814784 5.78571 
chr21:31817023-31817039 5.8125 
chr21:31821741-31821784 6 
chr21:31824208-31824228 5.8 
chr21:31824504-31824660 5.60897 
chr21:31825129-31825151 5.81818 
chr21:31830444-31830483 5.38462 
chr21:31830636-31830654 6 
chr21:31835490-31835524 5.88235 
chr21:31836598-31836637 5.66667 
chr21:31838486-31838514 5.53571 
chr21:31838799-31838833 6 
chr21:31839325-31839373 5.27083 
chr21:31843585-31843610 5.48 
chr21:31849823-31849862 5.41026 
chr21:31850141-31850155 6 
chr21:31850207-31850262 5.25455 
chr21:31850843-31850874 5.80645 
chr21:31854104-31854134 5.66667 
chr21:31856252-31856310 5.77586 
chr21:31856374-31856469 5.49474 
chr21:31856538-31856629 5.34066 
chr21:31856637-31856663 5.46154 
chr21:31856672-31856746 5.48649 
chr21:31861428-31861465 5.72973 
chr21:31862148-31862178 5.5 
chr21:31862636-31862676 5.4 
chr21:31862738-31862771 5.39394 
chr21:31865174-31865198 5.91667 
chr21:31866696-31866709 6 
chr21:31867026-31867065 5.97436 
chr21:31867095-31867124 5.7931 
chr21:31869548-31869594 5.76087 
chr21:31870534-31870594 5.86667 
chr21:31875498-31875516 5.83333 
chr21:31876733-31876761 5.75 
chr21:31881276-31881289 6 
chr21:31884297-31884317 6 
chr21:31885461-31885477 6 
chr21:31887806-31887830 5.375 
chr21:31891085-31891119 5.17647 
chr21:31891159-31891204 5.6 
chr21:31893087-31893105 6 
chr21:31894445-31894461 5.8125 
chr21:31894552-31894606 5.81481 
chr21:31897060-31897082 5.5 
chr21:31899205-31899229 5.91667 
chr21:31901906-31901931 6 
chr21:31902053-31902070 5.94118 
chr21:31902978-31903001 5.82609 
chr21:31905354-31905405 6 
chr21:31909662-31909696 5.29412 
chr21:31912676-31912721 5.97778 
chr21:31924186-31924211 5.48 
chr21:31925047-31925099 6 
chr21:31928008-31928050 6 
chr21:31930053-31930090 5.89189 
chr21:31930384-31930414 5.96667 
chr21:31932917-31932963 5.32609 
chr21:31934692-31934743 5.78431 
chr21:31936022-31936039 5.82353 
chr21:31942741-31942764 5.56522 
chr21:31942922-31942957 6 
chr21:31943163-31943523 5.61667 
chr21:31943538-31943629 5.45055 
chr21:31945303-31945344 5.21951 
chr21:31945359-31945372 5.92308 
chr21:31946837-31946857 5.9 
chr21:31947717-31947755 5.57895 
chr21:31949293-31949330 5.81081 
chr21:31950763-31950802 5.46154 
chr21:31952986-31953004 5.72222 
chr21:31954125-31954164 5.84615 
chr21:31957388-31957413 5.32 
chr21:31958024-31958047 5.78261 
chr21:31959149-31959173 5.45833 
chr21:31959290-31959364 5.27027 
chr21:31959597-31959629 5.53125 
chr21:31960343-31960373 5.4 
chr21:31962158-31962240 5.59756 
chr21:31964854-31964890 5.19444 
chr21:31964910-31964956 5.5 
chr21:31964994-31965018 5.875 
chr21:31966155-31966253 5.2449 
chr21:31968053-31968086 5.24242 
chr21:31969696-31969733 5.78378 
chr21:31973046-31973069 6 
chr21:31973353-31973390 5.72973 
chr21:31973904-31973931 5.37037 
chr21:31980309-31980326 6 
chr21:31980688-31980702 6 
chr21:31981205-31981225 5.85 
chr21:31982503-31982546 5.25581 
chr21:31983604-31983624 5.65 
chr21:31983769-31983824 5.72727 
chr21:31984555-31984567 6 
chr21:31986018-31986078 5.38333 
chr21:31986099-31986129 5.36667 
chr21:31986140-31986165 5.88 
chr21:31986918-31986953 5.4 
chr21:31988846-31988882 5.52778 
chr21:31990589-31990621 5.34375 
chr21:31996204-31996221 6 
chr21:31996373-31996395 5.72727 
chr21:31998926-31998951 5.32 
chr21:32004649-32004676 5.59259 
chr21:32004936-32004966 5.26667 
chr21:32006944-32006956 6 
chr21:32007640-32007671 5.54839 
chr21:32007691-32007717 5.42308 
chr21:32009668-32009712 5.93182 
chr21:32010561-32010603 5.64286 
chr21:32011379-32011404 6 
chr21:32011534-32011554 5.7 
chr21:32014617-32014637 5.6 
chr21:32021664-32021693 5.34483 
chr21:32022620-32022641 5.80952 
chr21:32023970-32024008 5.65789 
chr21:32028739-32028765 5.92308 
chr21:32031313-32031332 5.63158 
chr21:32031461-32031484 5.95652 
chr21:32047339-32047361 5.68182 
chr21:32052056-32052087 5.22581 
chr21:32052241-32052286 5.35556 
chr21:32052302-32052359 5.45614 
chr21:32053352-32053387 5.34286 
chr21:32055167-32055181 6 
chr21:32057489-32057530 5.7561 
chr21:32057542-32057560 5.88889 
chr21:32060126-32060153 5.7037 
chr21:32063211-32063234 5.78261 
chr21:32065496-32065516 5.6 
chr21:32067906-32067922 6 
chr21:32074086-32074120 5.82353 
chr21:32077785-32077807 6 
chr21:32080237-32080268 5.67742 
chr21:32083207-32083293 5.34884 
chr21:32084367-32084410 5.83721 
chr21:32084931-32084966 5.91429 
chr21:32085485-32085533 5.5 
chr21:32088060-32088083 5.82609 
chr21:32089104-32089118 6 
chr21:32089215-32089228 6 
chr21:32089801-32089837 5.36111 
chr21:32089849-32089895 5.63043 
chr21:32090079-32090107 6 
chr21:32091640-32091672 5.4375 
chr21:32092883-32092904 6 
chr21:32093455-32093468 6 
chr21:32094129-32094155 5.34615 
chr21:32097440-32097484 5.86364 
chr21:32097532-32097677 5.3931 
chr21:32097700-32097718 5.77778 
chr21:32097755-32097801 5.43478 
chr21:32099413-32099441 5.39286 
chr21:32099464-32099487 5.56522 
chr21:32107590-32107629 5.25641 
chr21:32109052-32109068 5.875 
chr21:32111295-32111313 6 
chr21:32113561-32113573 6 
chr21:32114188-32114252 5.40625 
chr21:32114260-32114330 5.21429 
chr21:32114344-32114368 5.83333 
chr21:32114384-32114420 5.44444 
chr21:32114434-32114488 5.62963 
chr21:32114538-32114671 5.57143 
chr21:32114684-32114893 5.5933 
chr21:32115390-32115431 5.63415 
chr21:32115756-32116116 5.775 
chr21:32119332-32119452 5.38333 
chr21:32120959-32120980 5.52381 
chr21:32121110-32121133 5.52174 
chr21:32123516-32123538 5.54545 
chr21:32124694-32124718 5.79167 
chr21:32124931-32124969 6 
chr21:32125907-32125933 5.80769 
chr21:32127495-32127557 5.33871 
chr21:32127572-32127596 5.83333 
chr21:32127604-32127665 5.80328 
chr21:32130611-32130629 5.94444 
chr21:32131359-32131379 5.6 
chr21:32132708-32132746 5.94737 
chr21:32133638-32133708 5.84286 
chr21:32135598-32135629 5.29032 
chr21:32135699-32135714 6 
chr21:32136295-32136315 5.7 
chr21:32137985-32138003 5.77778 
chr21:32138080-32138129 5.46939 
chr21:32138136-32138218 5.21951 
chr21:32139684-32139712 6 
chr21:32140123-32140159 5.88889 
chr21:32141159-32141173 6 
chr21:32142049-32142069 5.75 
chr21:32143126-32143153 6 
chr21:32143306-32143323 5.76471 
chr21:32145529-32145558 5.31034 
chr21:32146251-32146273 5.5 
chr21:32149562-32149588 5.26923 
chr21:32154287-32154305 5.88889 
chr21:32158054-32158072 6 
chr21:32158500-32158523 5.6087 
chr21:32159782-32159798 6 
chr21:32160666-32160694 5.21429 
chr21:32166775-32166789 6 
chr21:32169491-32169514 5.95652 
chr21:32171360-32171378 6 
chr21:32171529-32171545 6 
chr21:32172565-32172585 5.95 
chr21:32172797-32172811 6 
chr21:32173103-32173145 6 
chr21:32177329-32177362 6 
chr21:32177388-32177400 6 
chr21:32186949-32186981 5.28125 
chr21:32188596-32188655 5.77966 
chr21:32192858-32192895 5.59459 
chr21:32197608-32197629 5.61905 
chr21:32198949-32199077 5.5625 
chr21:32200129-32200152 5.73913 
chr21:32201601-32201642 5.26829 
chr21:32206522-32206550 6 
chr21:32207832-32207868 5.83333 
chr21:32208494-32208518 5.5 
chr21:32209455-32209472 6 
chr21:32210288-32210312 5.75 
chr21:32214163-32214217 5.64815 
chr21:32214500-32214536 5.5 
chr21:32217387-32217407 5.8 
chr21:32219029-32219052 5.47826 
chr21:32220290-32220318 5.35714 
chr21:32222015-32222053 5.78947 
chr21:32223459-32223495 5.88889 
chr21:32224273-32224294 5.90476 
chr21:32224744-32224787 5.23256 
chr21:32227967-32227984 6 
chr21:32228488-32228511 5.56522 
chr21:32234463-32234491 5.67857 
chr21:32234882-32234921 6 
chr21:32236380-32236414 5.82353 
chr21:32237573-32237725 5.93421 
chr21:32238480-32238521 6 
chr21:32238803-32238886 5.54217 
chr21:32240048-32240066 6 
chr21:32241423-32241509 5.52326 
chr21:32241702-32241741 5.89744 
chr21:32242403-32242436 5.48485 
chr21:32243169-32243259 5.74444 
chr21:32243543-32243580 6 
chr21:32247987-32248000 6 
chr21:32248548-32248560 6 
chr21:32249313-32249357 5.97727 
chr21:32249716-32249773 5.2807 
chr21:32251925-32251947 5.72727 
chr21:32252444-32252492 6 
chr21:32256152-32256177 5.48 
chr21:32260193-32260216 5.78261 
chr21:32260434-32260454 6 
chr21:32260767-32260900 5.34586 
chr21:32260972-32261010 5.44737 
chr21:32262394-32262409 5.93333 
chr21:32264847-32264860 6 
chr21:32267567-32267601 5.41176 
chr21:32269897-32269930 5.24242 
chr21:32276656-32276684 5.25 
chr21:32277968-32277987 6 
chr21:32278371-32278383 6 
chr21:32279987-32280041 5.22222 
chr21:32284166-32284192 5.65385 
chr21:32288060-32288075 6 
chr21:32288535-32288582 5.95745 
chr21:32298644-32298664 5.65 
chr21:32299220-32299248 5.60714 
chr21:32299393-32299421 5.32143 
chr21:32301736-32301923 5.54545 
chr21:32301935-32302056 5.78512 
chr21:32303579-32303607 5.67857 
chr21:32304616-32304646 5.66667 
chr21:32312629-32312664 5.68571 
chr21:32314059-32314188 5.56589 
chr21:32314199-32314241 5.57143 
chr21:32314431-32314491 5.63333 
chr21:32314979-32315000 5.85714 
chr21:32315498-32315590 5.30435 
chr21:32315601-32315637 5.47222 
chr21:32315671-32315715 5.27273 
chr21:32319070-32319089 5.84211 
chr21:32321327-32321368 5.95122 
chr21:32323981-32324032 6 
chr21:32325898-32325916 5.94444 
chr21:32326483-32326501 5.77778 
chr21:32330410-32330455 6 
chr21:32330801-32330820 6 
chr21:32331661-32331678 6 
chr21:32331761-32331778 5.88235 
chr21:32337980-32338007 5.81481 
chr21:32341079-32341106 5.7037 
chr21:32341254-32341351 5.74227 
chr21:32342724-32342754 5.46667 
chr21:32343944-32343979 5.34286 
chr21:32345031-32345065 5.44118 
chr21:32346715-32346748 5.27273 
chr21:32347526-32347540 6 
chr21:32349846-32349873 5.77778 
chr21:32350164-32350178 6 
chr21:32354230-32354259 5.27586 
chr21:32358729-32358754 5.88 
chr21:32359982-32359998 6 
chr21:32364526-32364548 5.68182 
chr21:32364954-32365001 5.44681 
chr21:32365546-32365670 5.8629 
chr21:32366066-32366101 5.51429 
chr21:32366142-32366196 5.64815 
chr21:32366238-32366308 5.41429 
chr21:32366321-32366371 5.4 
chr21:32366406-32366425 5.78947 
chr21:32367957-32367983 5.42308 
chr21:32370275-32370292 5.76471 
chr21:32370960-32370982 5.81818 
chr21:32371389-32371429 5.7 
chr21:32373438-32373454 5.8125 
chr21:32378961-32378977 6 
chr21:32380140-32380161 5.85714 
chr21:32381439-32381457 6 
chr21:32382652-32382730 5.74359 
chr21:32383666-32383678 6 
chr21:32383820-32383867 5.14894 
chr21:32384103-32384117 6 
chr21:32386155-32386202 5.85106 
chr21:32386918-32386931 5.92308 
chr21:32387891-32387916 6 
chr21:32390629-32390682 5.73585 
chr21:32391081-32391094 6 
chr21:32394579-32394609 6 
chr21:32397958-32398013 6 
chr21:32398053-32398079 5.57692 
chr21:32399148-32399189 6 
chr21:32399456-32399477 5.52381 
chr21:32401585-32401615 5.83333 
chr21:32402006-32402018 6 
chr21:32403440-32403478 5.89474 
chr21:32407535-32407557 5.95455 
chr21:32410672-32410724 5.34615 
chr21:32414964-32415018 5.68519 
chr21:32415043-32415111 5.98529 
chr21:32417378-32417408 5.46667 
chr21:32418597-32418612 6 
chr21:32422129-32422171 5.2619 
chr21:32422552-32422577 6 
chr21:32424893-32424924 5.3871 
chr21:32426166-32426179 6 
chr21:32428291-32428332 6 
chr21:32428618-32428657 5.35897 
chr21:32432866-32432915 5.4898 
chr21:32434010-32434039 5.89655 
chr21:32436373-32436396 5.86957 
chr21:32439930-32440052 5.61475 
chr21:32444078-32444096 5.88889 
chr21:32446155-32446189 5.29412 
chr21:32446536-32446583 5.76596 
chr21:32447234-32447311 5.27273 
chr21:32450632-32450653 5.52381 
chr21:32454923-32454950 5.88889 
chr21:32455594-32455620 5.30769 
chr21:32456392-32456419 5.51852 
chr21:32457860-32457990 5.36154 
chr21:32458758-32458862 5.65385 
chr21:32461579-32461596 5.88235 
chr21:32461727-32461768 5.7561 
chr21:32463116-32463135 5.63158 
chr21:32464195-32464212 6 
chr21:32466910-32466934 5.45833 
chr21:32468629-32468664 5.4 
chr21:32470196-32470218 6 
chr21:32471158-32471182 6 
chr21:32472518-32472544 5.96154 
chr21:32473589-32473640 5.54902 
chr21:32477174-32477202 5.57143 
chr21:32480320-32480338 5.94444 
chr21:32480998-32481028 5.83333 
chr21:32482578-32482599 5.85714 
chr21:32484472-32484501 5.44828 
chr21:32484634-32484662 5.71429 
chr21:32484679-32484736 5.92982 
chr21:32487638-32487678 5.75 
chr21:32489075-32489089 6 
chr21:32491418-32491436 5.72222 
chr21:32493158-32493182 5.54167 
chr21:32497539-32497551 6 
chr21:32497888-32497905 5.82353 
chr21:32498884-32498913 5.86207 
chr21:32499729-32499749 5.75 
chr21:32502296-32502339 5.48837 
chr21:32506389-32506409 5.7 
chr21:32506825-32506841 5.9375 
chr21:32513360-32513374 6 
chr21:32514781-32514798 6 
chr21:32514948-32515018 5.61429 
chr21:32515757-32515792 5.51429 
chr21:32515808-32515838 5.26667 
chr21:32517148-32517180 5.96875 
chr21:32518721-32518738 6 
chr21:32519028-32519063 5.62857 
chr21:32519949-32520118 5.62722 
chr21:32520322-32520341 6 
chr21:32521268-32521285 6 
chr21:32524339-32524360 6 
chr21:32526030-32526042 6 
chr21:32533352-32533390 6 
chr21:32534959-32534971 6 
chr21:32536706-32536719 6 
chr21:32537979-32538012 5.24242 
chr21:32538065-32538093 5.21429 
chr21:32539405-32539420 6 
chr21:32541611-32541629 5.94444 
chr21:32543025-32543048 5.43478 
chr21:32543352-32543374 6 
chr21:32545803-32545886 5.6747 
chr21:32546958-32546985 5.48148 
chr21:32550620-32550638 6 
chr21:32550972-32550990 5.77778 
chr21:32552190-32552235 5.48889 
chr21:32553813-32553830 5.76471 
chr21:32554054-32554122 5.95588 
chr21:32556248-32556276 5.67857 
chr21:32556418-32556435 5.94118 
chr21:32557652-32557684 5.375 
chr21:32557696-32557757 5.70492 
chr21:32557770-32558027 5.48249 
chr21:32560598-32560629 5.12903 
chr21:32561360-32561383 6 
chr21:32563471-32563491 5.9 
chr21:32567759-32567783 5.91667 
chr21:32568613-32568641 6 
chr21:32569560-32569590 5.33333 
chr21:32569683-32569704 5.95238 
chr21:32572226-32572263 5.64865 
chr21:32574893-32574921 5.5 
chr21:32575338-32575352 6 
chr21:32575430-32575448 6 
chr21:32579252-32579264 6 
chr21:32582811-32583125 5.85987 
chr21:32583300-32583321 6 
chr21:32584922-32584950 5.71429 
chr21:32586182-32586196 6 
chr21:32586639-32586703 5.46875 
chr21:32587877-32587903 5.76923 
chr21:32588485-32588510 5.8 
chr21:32591340-32591367 6 
chr21:32592047-32592070 5.95652 
chr21:32592816-32592835 5.84211 
chr21:32594942-32595046 5.77885 
chr21:32597297-32597358 5.7541 
chr21:32599268-32599285 6 
chr21:32600529-32600584 5.74545 
chr21:32606629-32606716 5.55172 
chr21:32611604-32611621 6 
chr21:32613647-32613672 5.44 
chr21:32615016-32615034 5.83333 
chr21:32615176-32615214 6 
chr21:32615508-32615594 5.76744 
chr21:32617688-32617708 6 
chr21:32619697-32619722 5.6 
chr21:32622467-32622490 5.91304 
chr21:32623666-32623686 5.7 
chr21:32623957-32623969 6 
chr21:32627018-32627035 5.94118 
chr21:32628904-32628950 5.91304 
chr21:32631439-32631462 5.69565 
chr21:32631935-32631967 5.875 
chr21:32632489-32632566 5.50649 
chr21:32632991-32633023 5.53125 
chr21:32635249-32635278 5.44828 
chr21:32637318-32637332 6 
chr21:32637517-32637534 6 
chr21:32641978-32642000 5.86364 
chr21:32643532-32643563 5.32258 
chr21:32645379-32645412 5.63636 
chr21:32651431-32651463 5.5625 
chr21:32652305-32652358 5.66038 
chr21:32653400-32653420 6 
chr21:32653995-32654026 5.80645 
chr21:32654069-32654129 5.25 
chr21:32654172-32654224 5.48077 
chr21:32655822-32655870 5.70833 
chr21:32656828-32656846 6 
chr21:32658182-32658217 5.48571 
chr21:32659034-32659057 5.56522 
chr21:32660553-32660579 6 
chr21:32662961-32662988 6 
chr21:32663632-32663644 6 
chr21:32663822-32663851 5.7931 
chr21:32664557-32664596 5.28205 
chr21:32667784-32667799 6 
chr21:32671050-32671136 5.66279 
chr21:32674156-32674319 5.55215 
chr21:32676292-32676318 5.69231 
chr21:32677727-32677748 5.90476 
chr21:32680722-32680745 5.6087 
chr21:32680780-32680804 5.41667 
chr21:32681777-32681801 5.625 
chr21:32683466-32683499 5.87879 
chr21:32685165-32685196 5.35484 
chr21:32687994-32688009 6 
chr21:32689767-32689801 5.64706 
chr21:32690093-32690129 5.41667 
chr21:32692094-32692112 6 
chr21:32692416-32692450 5.5 
chr21:32693649-32693677 6 
chr21:32694348-32694376 6 
chr21:32695602-32695620 5.83333 
chr21:32696322-32696334 6 
chr21:32698325-32698342 5.94118 
chr21:32699958-32700006 5.60417 
chr21:32700348-32700370 5.81818 
chr21:32700849-32700870 5.80952 
chr21:32702740-32702765 5.68 
chr21:32704464-32704482 5.77778 
chr21:32704894-32704926 5.28125 
chr21:32708020-32708039 5.78947 
chr21:32708803-32708819 6 
chr21:32709815-32709857 5.88095 
chr21:32713109-32713142 5.30303 
chr21:32716658-32716679 5.57143 
chr21:32717739-32717785 5.34783 
chr21:32718267-32718300 5.36364 
chr21:32722577-32722595 5.88889 
chr21:32724860-32724873 6 
chr21:32725007-32725040 5.81818 
chr21:32725189-32725202 5.92308 
chr21:32726129-32726166 5.78378 
chr21:32727479-32727499 5.7 
chr21:32727839-32727879 5.925 
chr21:32729271-32729304 5.48485 
chr21:32732100-32732187 5.88506 
chr21:32732585-32732600 6 
chr21:32734152-32734208 5.75 
chr21:32734219-32734245 5.76923 
chr21:32734760-32734790 6 
chr21:32736972-32737048 5.47368 
chr21:32737694-32737716 5.81818 
chr21:32738400-32738419 6 
chr21:32739396-32739498 5.34314 
chr21:32741540-32741561 5.90476 
chr21:32741705-32741732 5.22222 
chr21:32745370-32745412 5.90476 
chr21:32745429-32745448 5.68421 
chr21:32749170-32749184 6 
chr21:32749347-32749367 6 
chr21:32749497-32749515 5.88889 
chr21:32750450-32750466 6 
chr21:32751271-32751291 5.7 
chr21:32752857-32752905 5.6875 
chr21:32756714-32756729 6 
chr21:32758093-32758244 5.54305 
chr21:32758263-32758293 5.7 
chr21:32759508-32759528 6 
chr21:32760525-32760572 6 
chr21:32760792-32760819 5.7037 
chr21:32761506-32761541 5.85714 
chr21:32763937-32763953 5.9375 
chr21:32764439-32764465 5.65385 
chr21:32764883-32764906 6 
chr21:32767000-32767083 5.87952 
chr21:32768855-32768961 5.4717 
chr21:32769704-32769734 5.56667 
chr21:32770365-32770392 5.44444 
chr21:32770471-32770493 6 
chr21:32771332-32771364 5.75 
chr21:32772346-32772367 5.90476 
chr21:32772400-32772419 5.63158 
chr21:32772431-32772453 5.54545 
chr21:32773374-32773404 5.8 
chr21:32774523-32774543 5.75 
chr21:32779942-32779962 6 
chr21:32782399-32782426 5.48148 
chr21:32782469-32782524 5.43636 
chr21:32782798-32782823 5.72 
chr21:32782998-32783083 5.4 
chr21:32783784-32783800 6 
chr21:32785097-32785116 6 
chr21:32785551-32785595 5.93182 
chr21:32789312-32789347 5.62857 
chr21:32790654-32790681 6 
chr21:32792363-32792387 5.58333 
chr21:32793443-32793472 5.96552 
chr21:32794339-32794363 6 
chr21:32795288-32795347 5.44068 
chr21:32795403-32795424 6 
chr21:32796013-32796037 6 
chr21:32797365-32797392 5.7037 
chr21:32797928-32798015 5.94253 
chr21:32799217-32799253 5.55556 
chr21:32799799-32799841 5.52381 
chr21:32799972-32799994 5.5 
chr21:32800152-32800177 5.48 
chr21:32800571-32800586 5.86667 
chr21:32801195-32801215 5.85 
chr21:32801307-32801325 6 
chr21:32802523-32802595 5.83333 
chr21:32804404-32804427 6 
chr21:32808945-32808979 5.61765 
chr21:32809273-32809288 6 
chr21:32810492-32810517 6 
chr21:32814195-32814215 5.7 
chr21:32814373-32814395 5.90909 
chr21:32814545-32814558 6 
chr21:32817310-32817357 5.38298 
chr21:32818237-32818265 6 
chr21:32820922-32820934 6 
chr21:32821672-32821704 5.625 
chr21:32824022-32824118 5.65625 
chr21:32825587-32825605 6 
chr21:32826003-32826062 5.81356 
chr21:32827592-32827608 6 
chr21:32827715-32827737 5.77273 
chr21:32830733-32830767 6 
chr21:32831427-32831443 6 
chr21:32833796-32833820 5.83333 
chr21:32835042-32835069 6 
chr21:32836360-32836377 5.82353 
chr21:32836693-32836715 5.68182 
chr21:32837158-32837171 6 
chr21:32837320-32837356 5.52778 
chr21:32837553-32837601 5.6875 
chr21:32839938-32839984 5.82609 
chr21:32841392-32841408 6 
chr21:32842143-32842164 5.85714 
chr21:32842314-32842327 6 
chr21:32842629-32842650 5.57143 
chr21:32844183-32844210 6 
chr21:32844837-32844856 5.89474 
chr21:32845742-32845774 6 
chr21:32847338-32847371 6 
chr21:32849787-32849800 6 
chr21:32850919-32850948 5.62069 
chr21:32851670-32851795 5.6 
chr21:32853038-32853069 5.54839 
chr21:32854373-32854449 5.68421 
chr21:32859676-32859696 6 
chr21:32859849-32859877 5.64286 
chr21:32861674-32861776 5.66667 
chr21:32861793-32861856 5.69841 
chr21:32863439-32863488 5.85714 
chr21:32864350-32864445 5.42105 
chr21:32865089-32865132 6 
chr21:32865641-32865677 5.36111 
chr21:32867359-32867403 5.20455 
chr21:32867797-32867824 5.74074 
chr21:32868433-32868494 5.36066 
chr21:32868772-32868796 6 
chr21:32869012-32869039 5.40741 
chr21:32869702-32869729 5.66667 
chr21:32871256-32871343 5.65517 
chr21:32872172-32872194 5.63636 
chr21:32872479-32872497 5.88889 
chr21:32873899-32873925 6 
chr21:32875703-32875928 5.75556 
chr21:32878323-32878339 6 
chr21:32878558-32878609 5.4902 
chr21:32879492-32879531 6 
chr21:32880700-32880713 6 
chr21:32882776-32882803 5.44444 
chr21:32883126-32883145 5.78947 
chr21:32884399-32884420 5.66667 
chr21:32884910-32884943 5.9697 
chr21:32885100-32885129 5.75862 
chr21:32886828-32886849 5.61905 
chr21:32888003-32888029 5.76923 
chr21:32888420-32888433 6 
chr21:32888984-32889018 5.35294 
chr21:32889361-32889392 5.96774 
chr21:32890583-32890613 5.7 
chr21:32891618-32891636 6 
chr21:32891821-32891839 6 
chr21:32894049-32894086 5.83784 
chr21:32894486-32894522 5.72222 
chr21:32894822-32894858 5.91667 
chr21:32895153-32895189 5.63889 
chr21:32896230-32896242 6 
chr21:32897680-32897692 6 
chr21:32898346-32898362 6 
chr21:32898679-32898696 5.76471 
chr21:32899006-32899029 5.78261 
chr21:32901111-32901148 5.67568 
chr21:32906044-32906060 5.9375 
chr21:32907693-32907721 5.92857 
chr21:32909755-32909767 6 
chr21:32912338-32912364 5.38462 
chr21:32912697-32912710 6 
chr21:32913154-32913180 5.30769 
chr21:32913769-32913795 5.65385 
chr21:32915280-32915306 5.96154 
chr21:32916521-32916542 5.85714 
chr21:32916941-32916965 5.58333 
chr21:32918862-32918895 5.93939 
chr21:32919228-32919244 5.875 
chr21:32919327-32919340 5.92308 
chr21:32920445-32920464 6 
chr21:32920794-32920813 5.84211 
chr21:32922436-32922465 5.51724 
chr21:32923526-32923564 5.73684 
chr21:32923722-32923759 5.97297 
chr21:32924361-32924383 6 
chr21:32934008-32934043 5.37143 
chr21:32934876-32934897 5.90476 
chr21:32935148-32935181 5.66667 
chr21:32936456-32936552 5.77083 
chr21:32936849-32936865 6 
chr21:32937339-32937358 5.84211 
chr21:32937590-32937606 6 
chr21:32937904-32937932 5.96429 
chr21:32938709-32938736 5.7037 
chr21:32939349-32939390 5.46341 
chr21:32942781-32942835 5.7037 
chr21:32942997-32943009 6 
chr21:32943913-32943933 6 
chr21:32943968-32943997 5.86207 
chr21:32944745-32944787 5.92857 
chr21:32946482-32946505 5.82609 
chr21:32946916-32946938 5.81818 
chr21:32947639-32947667 5.46429 
chr21:32948325-32948337 6 
chr21:32949359-32949422 5.49206 
chr21:32950750-32950769 6 
chr21:32952121-32952139 6 
chr21:32953068-32953092 5.91667 
chr21:32954340-32954358 5.77778 
chr21:32954644-32954677 6 
chr21:32955471-32955492 5.85714 
chr21:32955654-32955666 6 
chr21:32956211-32956230 6 
chr21:32956712-32956726 6 
chr21:32957330-32957359 5.96552 
chr21:32958088-32958109 6 
chr21:32959851-32959870 6 
chr21:32960243-32960266 6 
chr21:32960409-32960441 5.84375 
chr21:32960453-32960546 5.58065 
chr21:32960980-32961008 5.60714 
chr21:32961068-32961098 5.5 
chr21:32961362-32961381 5.68421 
chr21:32961779-32961810 5.90323 
chr21:32962136-32962188 5.80769 
chr21:32962332-32962360 5.78571 
chr21:32963563-32963593 5.7 
chr21:32966080-32966119 5.23077 
chr21:32966227-32966261 5.76471 
chr21:32967790-32967813 5.91304 
chr21:32969475-32969497 6 
chr21:32969523-32969665 5.78873 
chr21:32970589-32970612 5.95652 
chr21:32971074-32971087 6 
chr21:32971662-32971693 5.58065 
chr21:32972419-32972439 6 
chr21:32973409-32973445 5.69444 
chr21:32973744-32973758 6 
chr21:32973911-32973935 5.70833 
chr21:32974538-32974574 5.83333 
chr21:32974904-32974937 5.51515 
chr21:32975905-32975928 6 
chr21:32976293-32976319 5.34615 
chr21:32980187-32980224 5.67568 
chr21:32980234-32980364 5.65385 
chr21:32980444-32980477 5.75758 
chr21:32982154-32982196 5.64286 
chr21:32982260-32982314 5.81481 
chr21:32982889-32982903 6 
chr21:32983777-32983796 5.73684 
chr21:32984900-32984941 5.46341 
chr21:32985209-32985279 5.91429 
chr21:32986245-32986278 5.9697 
chr21:32986939-32987175 5.75424 
chr21:32987856-32987879 6 
chr21:32988406-32988431 5.84 
chr21:32990636-32990656 6 
chr21:32991924-32991952 5.71429 
chr21:32994426-32994491 5.93846 
chr21:32995013-32995178 5.58788 
chr21:32998042-32998066 5.5 
chr21:32998443-32998464 5.7619 
chr21:32998505-32998522 6 
chr21:33001391-33001403 6 
chr21:33001623-33001635 6 
chr21:33004013-33004039 5.92308 
chr21:33004186-33004207 6 
chr21:33006666-33006685 5.73684 
chr21:33007042-33007059 6 
chr21:33007208-33007241 5.36364 
chr21:33008497-33008522 5.76 
chr21:33008825-33008847 5.90909 
chr21:33009544-33009574 5.73333 
chr21:33012138-33012150 6 
chr21:33012295-33012318 5.69565 
chr21:33013420-33013456 5.88889 
chr21:33013750-33013795 5.35556 
chr21:33014932-33014953 6 
chr21:33015937-33015967 5.53333 
chr21:33016311-33016331 6 
chr21:33016922-33016943 6 
chr21:33017590-33017621 5.54839 
chr21:33019648-33019672 6 
chr21:33019959-33019973 6 
chr21:33020994-33021022 5.92857 
chr21:33021836-33021858 5.81818 
chr21:33022387-33022400 6 
chr21:33023526-33023552 5.69231 
chr21:33023970-33023993 5.69565 
chr21:33025229-33025250 6 
chr21:33025874-33025894 6 
chr21:33028919-33029036 5.67521 
chr21:33036925-33036945 5.95 
chr21:33037474-33037502 5.35714 
chr21:33038283-33038297 6 
chr21:33040050-33040070 6 
chr21:33042927-33042959 5.53125 
chr21:33043421-33043433 6 
chr21:33043465-33043490 5.32 
chr21:33044207-33044273 5.40909 
chr21:33044298-33044319 5.95238 
chr21:33052913-33052955 5.2381 
chr21:33057203-33057222 5.89474 
chr21:33057300-33057322 6 
chr21:33058516-33058556 5.8 
chr21:33060427-33060453 6 
chr21:33061776-33061789 6 
chr21:33063899-33063912 6 
chr21:33063979-33063999 5.75 
chr21:33066760-33066777 6 
chr21:33070889-33070923 5.85294 
chr21:33072484-33072595 5.3964 
chr21:33073047-33073074 5.55556 
chr21:33077367-33077392 5.4 
chr21:33080693-33080725 5.9375 
chr21:33080933-33080947 6 
chr21:33081663-33081692 5.93103 
chr21:33082263-33082276 6 
chr21:33082861-33082895 5.76471 
chr21:33084840-33084853 6 
chr21:33090006-33090033 5.7037 
chr21:33090139-33090268 5.89922 
chr21:33091602-33091635 5.93939 
chr21:33091803-33091830 5.44444 
chr21:33094038-33094052 6 
chr21:33095765-33095806 5.90244 
chr21:33095918-33095955 5.75676 
chr21:33103825-33103853 5.28571 
chr21:33104328-33104379 5.23529 
chr21:33104492-33104543 5.29412 
chr21:33104590-33104615 5.88 
chr21:33106488-33106507 6 
chr21:33107191-33107210 6 
chr21:33107576-33107612 6 
chr21:33108741-33108767 6 
chr21:33109646-33109678 5.21875 
chr21:33109874-33109887 6 
chr21:33111828-33111852 5.95833 
chr21:33112201-33112216 6 
chr21:33113004-33113021 6 
chr21:33113615-33113629 6 
chr21:33115092-33115108 6 
chr21:33116895-33116912 6 
chr21:33119160-33119178 6 
chr21:33119446-33119483 5.54054 
chr21:33120421-33120464 5.34884 
chr21:33121179-33121216 5.78378 
chr21:33122285-33122319 5.85294 
chr21:33122781-33122815 5.79412 
chr21:33123970-33124001 5.70968 
chr21:33124015-33124035 6 
chr21:33124400-33124416 5.875 
chr21:33125293-33125321 5.57143 
chr21:33126094-33126125 5.74194 
chr21:33127212-33127239 5.55556 
chr21:33127828-33127865 5.2973 
chr21:33127908-33127928 6 
chr21:33128940-33128964 5.625 
chr21:33129908-33129930 5.59091 
chr21:33132143-33132200 5.70175 
chr21:33132237-33132290 5.79245 
chr21:33132770-33132819 5.63265 
chr21:33133373-33133538 5.86061 
chr21:33135148-33135177 5.7931 
chr21:33137384-33137407 5.78261 
chr21:33140342-33140364 5.63636 
chr21:33141879-33141898 5.63158 
chr21:33141924-33141941 6 
chr21:33142085-33142116 5.96774 
chr21:33142413-33142429 6 
chr21:33143325-33143339 6 
chr21:33144649-33144689 5.55 
chr21:33146337-33146382 5.68889 
chr21:33146711-33146751 5.425 
chr21:33148654-33148697 5.23256 
chr21:33149026-33149047 5.7619 
chr21:33149070-33149117 6 
chr21:33151834-33151860 5.38462 
chr21:33152308-33152320 6 
chr21:33152861-33152890 5.65517 
chr21:33156264-33156318 5.7963 
chr21:33156331-33156408 5.81818 
chr21:33156421-33156510 5.86517 
chr21:33156523-33156674 5.84106 
chr21:33156693-33156802 5.75229 
chr21:33156824-33157035 5.63507 
chr21:33157055-33157379 5.91049 
chr21:33157389-33157665 5.92391 
chr21:33157678-33157724 5.95652 
chr21:33157733-33157803 5.65714 
chr21:33158195-33158258 5.66667 
chr21:33159954-33159974 5.7 
chr21:33160119-33160132 6 
chr21:33160429-33160443 6 
chr21:33161192-33161240 5.95833 
chr21:33164558-33164597 5.35897 
chr21:33164673-33164692 5.73684 
chr21:33166789-33166807 6 
chr21:33167816-33167831 6 
chr21:33168942-33168972 6 
chr21:33170985-33171012 5.7037 
chr21:33171987-33172027 6 
chr21:33172371-33172410 6 
chr21:33172508-33172534 5.38462 
chr21:33174908-33174921 6 
chr21:33175432-33175447 6 
chr21:33176663-33176823 5.90625 
chr21:33177106-33177135 5.68966 
chr21:33178654-33178692 6 
chr21:33183132-33183171 5.87179 
chr21:33186532-33186558 5.84615 
chr21:33192840-33192862 5.63636 
chr21:33196412-33196439 5.40741 
chr21:33198633-33198646 6 
chr21:33200166-33200182 6 
chr21:33202788-33202820 5.4375 
chr21:33203085-33203102 6 
chr21:33205961-33206000 5.51282 
chr21:33207463-33207483 6 
chr21:33208353-33208389 5.27778 
chr21:33210284-33210327 5.60465 
chr21:33210335-33210378 5.62791 
chr21:33213500-33213519 6 
chr21:33213537-33213552 6 
chr21:33215221-33215249 5.57143 
chr21:33215858-33216187 5.73252 
chr21:33221578-33221597 5.78947 
chr21:33222215-33222247 5.6875 
chr21:33223164-33223176 6 
chr21:33225425-33225465 5.85 
chr21:33225500-33225555 5.45455 
chr21:33225577-33225615 5.81579 
chr21:33225679-33225698 5.63158 
chr21:33225782-33225912 5.46154 
chr21:33225920-33225978 5.27586 
chr21:33225987-33226063 5.53947 
chr21:33227968-33227993 5.52 
chr21:33228460-33228487 5.74074 
chr21:33228503-33228526 5.86957 
chr21:33228647-33228667 6 
chr21:33229036-33229070 5.88235 
chr21:33229208-33229248 5.525 
chr21:33230126-33230153 6 
chr21:33230981-33231005 5.83333 
chr21:33231236-33231250 6 
chr21:33231404-33231430 5.76923 
chr21:33231771-33231805 5.67647 
chr21:33233569-33233587 6 
chr21:33234660-33234678 5.77778 
chr21:33237261-33237294 5.75758 
chr21:33237310-33237348 5.60526 
chr21:33237514-33237558 5.56818 
chr21:33237896-33237953 5.96491 
chr21:33239283-33239304 5.57143 
chr21:33240135-33240181 5.67391 
chr21:33241464-33241507 5.90698 
chr21:33242358-33242381 5.52174 
chr21:33243651-33243665 6 
chr21:33245556-33245656 5.32 
chr21:33245889-33245913 5.375 
chr21:33246013-33246047 5.52941 
chr21:33246906-33246941 5.57143 
chr21:33247873-33247896 6 
chr21:33250571-33250586 6 
chr21:33253933-33253967 5.82353 
chr21:33256602-33256618 6 
chr21:33256905-33256924 5.84211 
chr21:33257087-33257104 5.82353 
chr21:33257734-33257765 5.25806 
chr21:33259150-33259166 5.875 
chr21:33261053-33261138 5.41176 
chr21:33262294-33262323 5.24138 
chr21:33263688-33263710 5.77273 
chr21:33264461-33264539 5.84615 
chr21:33264882-33264918 5.75 
chr21:33266561-33266587 5.46154 
chr21:33268880-33268903 5.91304 
chr21:33272758-33272786 6 
chr21:33273935-33273965 5.2 
chr21:33282253-33282268 6 
chr21:33286720-33286744 6 
chr21:33287366-33287378 6 
chr21:33288355-33288375 6 
chr21:33288945-33288966 5.57143 
chr21:33288977-33288999 5.59091 
chr21:33290007-33290064 6 
chr21:33293466-33293489 6 
chr21:33294109-33294137 5.53571 
chr21:33295752-33295915 5.64417 
chr21:33296004-33296050 5.34783
[truncated: 296,095 more chars]
