# Supplementary material for: MsDetector: toward a standard computational tool for DNA microsatellites detection
Source: Nucleic Acids Res. 2012 Oct 2;41(1):e22. doi: 10.1093/nar/gks881 (PMC3592430; doi:10.1093/nar/gks881)
Supplement: Supplementary Data [file supp_gks881_nar-01766-met-n-2012-File009.gz › dataset7HumanMs/chr21_fp.rep]

chr21:9485520-9485547 5.22222 
chr21:9487342-9487382 5.275 
chr21:9567718-9567736 5.72222 
chr21:9923258-9923270 6 
chr21:10167853-10167865 6 
chr21:10424432-10424470 5.21053 
chr21:10494241-10494265 5.45833 
chr21:10535000-10535030 5.36667 
chr21:10609111-10609137 5.5 
chr21:10614121-10614149 5.32143 
chr21:10632186-10632208 5.5 
chr21:10980445-10980470 5.32 
chr21:11138935-11138949 6 
chr21:14659729-14659769 5.275 
chr21:14693910-14693945 5.51429 
chr21:14856517-14856529 6 
chr21:15215048-15215065 5.82353 
chr21:15295858-15295877 5.73684 
chr21:15420600-15420620 5.6 
chr21:15423197-15423214 5.76471 
chr21:15453966-15454000 5.38235 
chr21:15861805-15861831 5.30769 
chr21:15870789-15870819 5.3 
chr21:15876406-15876433 5.22222 
chr21:15951709-15951733 5.375 
chr21:15992466-15992493 5.55556 
chr21:16142901-16142927 5.30769 
chr21:16319648-16319660 6 
chr21:16845510-16845539 5.37931 
chr21:16849831-16849857 5.26923 
chr21:16890352-16890378 5.26923 
chr21:17082099-17082111 6 
chr21:17123828-17123853 5.56 
chr21:17152375-17152403 5.25 
chr21:17271477-17271495 5.77778 
chr21:17410490-17410524 5.26471 
chr21:17505578-17505603 5.4 
chr21:17635225-17635267 5.14286 
chr21:17690140-17690158 5.88889 
chr21:17906251-17906267 5.875 
chr21:18076473-18076486 6 
chr21:18467476-18467493 5.76471 
chr21:18469576-18469618 5.19048 
chr21:18509288-18509306 5.72222 
chr21:18564759-18564780 5.71429 
chr21:18630990-18631021 5.32258 
chr21:18747771-18747790 5.63158 
chr21:18773193-18773216 5.43478 
chr21:18932224-18932251 5.33333 
chr21:18986453-18986483 5.2 
chr21:19205911-19205929 5.72222 
chr21:19304830-19304855 5.48 
chr21:19361883-19361915 5.15625 
chr21:19450556-19450604 5.35417 
chr21:19611108-19611120 6 
chr21:19821341-19821367 5.38462 
chr21:19944104-19944129 5.36 
chr21:20008353-20008383 5.3 
chr21:20217777-20217803 5.34615 
chr21:20384961-20384981 5.65 
chr21:20482070-20482094 5.91667 
chr21:20630651-20630695 5.13636 
chr21:20805813-20805842 5.24138 
chr21:20847734-20847758 5.375 
chr21:20973645-20973670 5.4 
chr21:21387051-21387077 5.26923 
chr21:21487784-21487815 5.29032 
chr21:21906998-21907017 5.63158 
chr21:22235218-22235230 6 
chr21:22316724-22316736 6 
chr21:22577567-22577597 5.26667 
chr21:22618921-22618947 5.38462 
chr21:22637343-22637361 5.77778 
chr21:22808560-22808576 6 
chr21:23033355-23033369 6 
chr21:23243234-23243261 5.48148 
chr21:23494846-23494873 5.2963 
chr21:23506945-23506975 5.46667 
chr21:23520080-23520104 5.5 
chr21:23711980-23711999 5.78947 
chr21:24006207-24006219 6 
chr21:24188364-24188391 5.66667 
chr21:24248959-24248979 5.8 
chr21:24483752-24483784 5.3125 
chr21:24582856-24582877 5.57143 
chr21:24791921-24791949 5.32143 
chr21:24866744-24866766 5.54545 
chr21:24991729-24991755 5.34615 
chr21:25319190-25319233 5.34884 
chr21:25908148-25908174 5.65385 
chr21:25945709-25945736 5.25926 
chr21:26024064-26024104 5.2 
chr21:26102583-26102610 5.37037 
chr21:26204277-26204308 5.41935 
chr21:26208150-26208175 5.32 
chr21:26342093-26342117 5.375 
chr21:26362660-26362688 5.25 
chr21:26370991-26371020 5.17241 
chr21:26418776-26418805 5.24138 
chr21:26610037-26610060 5.56522 
chr21:26680583-26680611 5.21429 
chr21:26779143-26779169 5.46154 
chr21:26969207-26969226 5.63158 
chr21:27050605-27050623 5.83333 
chr21:27457155-27457181 5.38462 
chr21:27755171-27755202 5.41935 
chr21:27876799-27876824 5.56 
chr21:28073268-28073291 5.6087 
chr21:28477895-28477922 5.37037 
chr21:28499762-28499775 5.92308 
chr21:28914129-28914148 5.63158 
chr21:28982493-28982519 5.5 
chr21:29517761-29517786 5.36 
chr21:29539309-29539333 5.375 
chr21:29617840-29617864 5.58333 
chr21:29699737-29699754 5.76471 
chr21:29912111-29912124 5.92308 
chr21:30150322-30150345 5.56522 
chr21:30275710-30275733 5.95652 
chr21:30390432-30390445 5.92308 
chr21:30512296-30512328 5.1875 
chr21:30557183-30557205 5.5 
chr21:30593229-30593266 5.18919 
chr21:30912226-30912251 5.4 
chr21:30927815-30927844 5.24138 
chr21:30965731-30965756 5.36 
chr21:31175317-31175340 5.43478 
chr21:31484858-31484894 5.13889 
chr21:31544728-31544755 5.25926 
chr21:31863178-31863198 5.7 
chr21:32188241-32188269 5.46429 
chr21:32481436-32481457 5.61905 
chr21:32532673-32532685 6 
chr21:32607493-32607515 5.5 
chr21:32876229-32876254 5.4 
chr21:33157055-33157379 5.50617 
chr21:33370622-33370635 6 
chr21:34114791-34114803 6 
chr21:34287159-34287187 5.64286 
chr21:34640449-34640478 5.31034 
chr21:35758434-35758447 6 
chr21:35760757-35760785 5.53571 
chr21:36950255-36950280 5.68 
chr21:37572494-37572512 5.77778 
chr21:37621204-37621222 5.88889 
chr21:37897833-37897858 5.4 
chr21:39088801-39088823 5.5 
chr21:39436381-39436399 5.72222 
chr21:39820664-39820676 6 
chr21:40109192-40109204 6 
chr21:41642393-41642419 5.30769 
chr21:41833569-41833591 5.54545 
chr21:43343312-43343333 5.71429 
chr21:44980528-44980555 5.22222 
chr21:45306915-45306945 5.23333 
chr21:45994670-45994689 5.68421 
chr21:46325764-46325776 6 
chr21:47006562-47006581 5.63158 
chr21:47045304-47045328 5.45833 
chr21:47244550-47244577 5.2963 
chr21:47531416-47531439 5.47826 
chr21:47702782-47702794 6 
