# Supplementary material for: MsDetector: toward a standard computational tool for DNA microsatellites detection
Source: Nucleic Acids Res. 2012 Oct 2;41(1):e22. doi: 10.1093/nar/gks881 (PMC3592430; doi:10.1093/nar/gks881)
Supplement: Supplementary Data [file supp_gks881_nar-01766-met-n-2012-File009.gz › dataset7HumanMs/chr22.fpr]

Length of chromosome: 51304566
Length of false positive detections: 1154
FPR = 22
