# Supplementary material for: MsDetector: toward a standard computational tool for DNA microsatellites detection
Source: Nucleic Acids Res. 2012 Oct 2;41(1):e22. doi: 10.1093/nar/gks881 (PMC3592430; doi:10.1093/nar/gks881)
Supplement: Supplementary Data [file supp_gks881_nar-01766-met-n-2012-File009.gz › dataset7HumanMs/chr22.overlap]

Length of the chormosome: 51304566
Length of repeats detected by RepeatMasker: 511563
Length of repeats detected by MsDetector: 946162
Length of overlaps: 426376
MsDetector repeats covered 83.35% of the repeats detected by RepeatMasker.
RepeatMasker repeats covered 45.06% of MsDetector repeats.
MsDetector repeats covered 1.8% of the chromosome length.
