# Supplementary material for: MsDetector: toward a standard computational tool for DNA microsatellites detection
Source: Nucleic Acids Res. 2012 Oct 2;41(1):e22. doi: 10.1093/nar/gks881 (PMC3592430; doi:10.1093/nar/gks881)
Supplement: Supplementary Data [file supp_gks881_nar-01766-met-n-2012-File009.gz › dataset7HumanMs/chr22.rep]

chr22:16052167-16052194 6 
chr22:16057965-16057994 5.31034 
chr22:16059465-16059486 5.61905 
chr22:16060476-16060604 5.80469 
chr22:16065175-16065198 5.6087 
chr22:16071925-16071957 6 
chr22:16074282-16074305 5.69565 
chr22:16078616-16078681 5.73846 
chr22:16078719-16078741 5.59091 
chr22:16079630-16079788 5.6519 
chr22:16080080-16080104 6 
chr22:16080411-16080509 5.65306 
chr22:16080521-16080606 5.50588 
chr22:16085350-16085371 6 
chr22:16085532-16085563 5.58065 
chr22:16087534-16087566 5.25 
chr22:16087692-16087719 5.62963 
chr22:16090112-16090136 5.375 
chr22:16090157-16090190 5.60606 
chr22:16090561-16090587 5.34615 
chr22:16092175-16092208 5.21212 
chr22:16096446-16096477 5.93548 
chr22:16096885-16096900 6 
chr22:16097145-16097186 5.58537 
chr22:16097974-16098015 5.90244 
chr22:16098635-16098654 5.89474 
chr22:16103612-16103651 5.28205 
chr22:16104500-16104521 5.61905 
chr22:16106099-16106118 5.68421 
chr22:16111429-16111448 5.89474 
chr22:16112985-16113066 5.49383 
chr22:16114119-16114169 5.78 
chr22:16114595-16114616 5.85714 
chr22:16114901-16114927 5.84615 
chr22:16115891-16115911 6 
chr22:16117794-16117819 5.56 
chr22:16121056-16121100 5.59091 
chr22:16122067-16122091 5.375 
chr22:16129156-16129168 6 
chr22:16133688-16133719 5.58065 
chr22:16134000-16134013 6 
chr22:16135361-16135387 6 
chr22:16136695-16136712 5.88235 
chr22:16137131-16137163 5.40625 
chr22:16139292-16139333 5.65854 
chr22:16139876-16140037 5.80745 
chr22:16140742-16140837 5.74737 
chr22:16142314-16142327 5.92308 
chr22:16142373-16142402 5.37931 
chr22:16142713-16142746 6 
chr22:16144401-16144420 5.68421 
chr22:16146109-16146148 5.66667 
chr22:16147189-16147201 6 
chr22:16147462-16147493 6 
chr22:16149065-16149106 5.73171 
chr22:16149615-16149650 5.77143 
chr22:16155524-16155548 5.66667 
chr22:16158738-16158801 5.36508 
chr22:16160175-16160188 5.92308 
chr22:16165756-16165785 5.96552 
chr22:16166494-16166512 5.72222 
chr22:16169065-16169092 5.88889 
chr22:16173330-16173364 5.76471 
chr22:16174540-16174563 5.43478 
chr22:16174693-16174712 5.63158 
chr22:16183060-16183101 5.53659 
chr22:16183231-16183269 5.36842 
chr22:16183968-16184021 5.43396 
chr22:16184320-16184346 5.26923 
chr22:16184744-16184788 5.43182 
chr22:16184851-16184894 5.32558 
chr22:16185071-16185092 5.52381 
chr22:16190292-16190320 5.96429 
chr22:16191077-16191091 6 
chr22:16192405-16192434 5.51724 
chr22:16196295-16196335 5.175 
chr22:16197923-16197946 5.43478 
chr22:16198075-16198111 5.44444 
chr22:16199014-16199043 5.65517 
chr22:16202579-16202622 5.74419 
chr22:16203819-16203832 6 
chr22:16205167-16205192 5.36 
chr22:16205601-16205625 5.66667 
chr22:16206127-16206159 5.46875 
chr22:16208058-16208070 6 
chr22:16208217-16208250 5.36364 
chr22:16216605-16216625 5.85 
chr22:16217651-16217668 5.94118 
chr22:16224538-16224552 6 
chr22:16227854-16227874 6 
chr22:16228069-16228089 5.75 
chr22:16229770-16229790 5.75 
chr22:16229853-16229874 6 
chr22:16229884-16229909 5.32 
chr22:16231779-16231799 6 
chr22:16231956-16232128 5.82558 
chr22:16232143-16232184 5.63415 
chr22:16234000-16234040 5.975 
chr22:16235690-16235704 6 
chr22:16236116-16236138 5.63636 
chr22:16237706-16237725 6 
chr22:16251057-16251232 5.61714 
chr22:16258069-16258094 5.36 
chr22:16260792-16260838 5.58696 
chr22:16268296-16268346 5.38 
chr22:16269275-16269302 5.37037 
chr22:16269420-16269444 6 
chr22:16270380-16270401 5.7619 
chr22:16272587-16272604 6 
chr22:16276854-16276881 5.48148 
chr22:16279808-16279834 5.34615 
chr22:16280230-16280249 5.68421 
chr22:16280431-16280494 5.65079 
chr22:16280768-16280789 5.57143 
chr22:16281530-16281567 5.59459 
chr22:16285937-16285975 5.57895 
chr22:16286417-16286432 6 
chr22:16288027-16288083 5.30357 
chr22:16288255-16288286 5.35484 
chr22:16288366-16288392 5.30769 
chr22:16288594-16288697 6 
chr22:16291989-16292018 5.7931 
chr22:16293072-16293098 5.76923 
chr22:16294941-16295000 5.45763 
chr22:16300039-16300090 5.82353 
chr22:16306611-16306625 6 
chr22:16309926-16309946 5.9 
chr22:16312057-16312077 5.65 
chr22:16315778-16315802 6 
chr22:16317218-16317230 6 
chr22:16319246-16319266 5.9 
chr22:16319289-16319310 5.52381 
chr22:16319613-16319640 5.85185 
chr22:16320863-16320891 5.46429 
chr22:16325381-16325399 6 
chr22:16327398-16327425 5.62963 
chr22:16328268-16328302 5.47059 
chr22:16331862-16331877 6 
chr22:16332689-16332723 5.67647 
chr22:16335025-16335051 5.38462 
chr22:16337014-16337035 5.52381 
chr22:16337385-16337418 5.33333 
chr22:16337937-16337987 5.78 
chr22:16338281-16338305 5.95833 
chr22:16343443-16343476 5.36364 
chr22:16349288-16349301 6 
chr22:16349900-16349912 6 
chr22:16359545-16359558 6 
chr22:16360099-16360111 6 
chr22:16360542-16360565 5.69565 
chr22:16363656-16363679 5.56522 
chr22:16364782-16364807 5.68 
chr22:16366108-16366121 5.92308 
chr22:16366824-16366862 6 
chr22:16368514-16368539 5.76 
chr22:16369812-16369859 6 
chr22:16370005-16370026 5.71429 
chr22:16371500-16371535 5.97143 
chr22:16371684-16371704 6 
chr22:16372425-16372442 6 
chr22:16372527-16372545 5.83333 
chr22:16376354-16376405 5.76471 
chr22:16376746-16376763 6 
chr22:16377697-16377717 5.95 
chr22:16377727-16377761 5.82353 
chr22:16378055-16378069 5.92857 
chr22:16378764-16378779 6 
chr22:16379187-16379207 5.8 
chr22:16379768-16379790 5.90909 
chr22:16380919-16380964 5.95556 
chr22:16381068-16381108 6 
chr22:16381413-16381436 5.56522 
chr22:16382614-16382641 5.44444 
chr22:16383529-16383737 5.68269 
chr22:16384515-16384543 5.75 
chr22:16385217-16385245 5.89286 
chr22:16386295-16386342 5.82979 
chr22:16390178-16390192 6 
chr22:16390567-16390590 5.91304 
chr22:16394630-16394700 5.35714 
chr22:16394718-16394788 5.41429 
chr22:16394878-16394909 5.48387 
chr22:16395684-16395698 6 
chr22:16395944-16395956 6 
chr22:16397283-16397308 5.4 
chr22:16397417-16397433 5.875 
chr22:16400439-16400500 5.68852 
chr22:16401991-16402077 5.7907 
chr22:16402691-16402725 5.20588 
chr22:16403547-16403559 6 
chr22:16404553-16404604 5.21569 
chr22:16404838-16404851 6 
chr22:16406080-16406123 5.90698 
chr22:16407254-16407318 5.76562 
chr22:16408178-16408210 5.4375 
chr22:16420810-16420834 5.83333 
chr22:16421232-16421262 5.5 
chr22:16422023-16422036 6 
chr22:16423000-16423044 5.75 
chr22:16423337-16423394 5.73684 
chr22:16424004-16424035 5.70968 
chr22:16425036-16425075 5.61538 
chr22:16429374-16429429 5.49091 
chr22:16430516-16430539 5.6087 
chr22:16430776-16430815 5.84615 
chr22:16434173-16434200 5.25926 
chr22:16439824-16439870 5.69565 
chr22:16442151-16442173 5.54545 
chr22:16445087-16445147 5.73333 
chr22:16454232-16454257 6 
chr22:16454676-16454706 5.3 
chr22:16456197-16456231 5.32353 
chr22:16457610-16457636 5.76923 
chr22:16457870-16457903 5.27273 
chr22:16457954-16457979 5.8 
chr22:16458973-16458988 6 
chr22:16459533-16459607 5.85135 
chr22:16459619-16459653 5.67647 
chr22:16459941-16459981 5.4 
chr22:16460369-16460388 5.78947 
chr22:16460549-16460585 5.77778 
chr22:16461582-16461632 5.14 
chr22:16462554-16462586 5.25 
chr22:16462712-16462739 5.62963 
chr22:16464927-16464951 5.375 
chr22:16465131-16465155 5.375 
chr22:16465176-16465209 5.66667 
chr22:16467356-16467373 5.76471 
chr22:16467694-16467718 5.375 
chr22:16468427-16468457 5.4 
chr22:16468500-16468624 5.71774 
chr22:16471045-16471068 5.86957 
chr22:16471472-16471485 6 
chr22:16473653-16473679 5.76923 
chr22:16474468-16474486 5.94444 
chr22:16475555-16475596 5.31707 
chr22:16476815-16476838 5.86957 
chr22:16477832-16478041 5.6555 
chr22:16478073-16478145 5.40278 
chr22:16482231-16482255 5.5 
chr22:16484796-16484847 5.96078 
chr22:16486759-16486778 5.68421 
chr22:16487547-16487589 5.7619 
chr22:16489590-16489626 5.66667 
chr22:16490245-16490265 5.75 
chr22:16491419-16491432 5.92308 
chr22:16494214-16494238 6 
chr22:16494274-16494293 6 
chr22:16495231-16495255 5.58333 
chr22:16499554-16499582 6 
chr22:16500353-16500377 5.625 
chr22:16500898-16500930 5.9375 
chr22:16502505-16502520 6 
chr22:16502821-16502877 5.17857 
chr22:16503293-16503321 5.35714 
chr22:16504401-16504518 5.70085 
chr22:16504922-16504942 5.9 
chr22:16505283-16505298 5.86667 
chr22:16505791-16505845 5.83333 
chr22:16565067-16565095 5.67857 
chr22:16608205-16608225 5.6 
chr22:16626716-16626747 5.67742 
chr22:16627387-16627406 6 
chr22:16627449-16627462 6 
chr22:16636394-16636420 5.5 
chr22:16639446-16639473 5.48148 
chr22:16640253-16640291 5.39474 
chr22:16640302-16640334 5.25 
chr22:16640358-16640461 5.67961 
chr22:16640485-16640519 5.41176 
chr22:16640810-16640835 5.32 
chr22:16641797-16641818 5.52381 
chr22:16643550-16643572 5.95455 
chr22:16644554-16644592 5.60526 
chr22:16646950-16646974 5.45833 
chr22:16647278-16647296 6 
chr22:16649213-16649246 5.54545 
chr22:16651473-16651500 5.37037 
chr22:16654546-16654573 5.2963 
chr22:16654818-16654838 5.9 
chr22:16659099-16659115 6 
chr22:16660294-16660321 5.48148 
chr22:16661102-16661116 5.92857 
chr22:16661407-16661422 6 
chr22:16663144-16663181 5.43243 
chr22:16665283-16665295 6 
chr22:16669136-16669180 5.52273 
chr22:16671865-16671893 5.96429 
chr22:16672044-16672059 6 
chr22:16672301-16672315 6 
chr22:16676230-16676267 5.37838 
chr22:16681831-16681851 5.7 
chr22:16682224-16682259 5.71429 
chr22:16683469-16683483 5.92857 
chr22:16684295-16684318 5.78261 
chr22:16685625-16685643 5.72222 
chr22:16693396-16693432 5.97222 
chr22:16847903-16847952 5.36735 
chr22:16847966-16848020 5.38889 
chr22:16848092-16848129 5.2973 
chr22:16848166-16848230 5.32812 
chr22:16848268-16848350 5.7561 
chr22:16848421-16848445 5.375 
chr22:16848483-16848563 5.4875 
chr22:16848585-16848625 5.35 
chr22:16848702-16848816 5.38596 
chr22:16848846-16848868 5.5 
chr22:16848912-16848983 5.46479 
chr22:16849030-16849295 5.50189 
chr22:16849308-16849341 5.36364 
chr22:16849375-16849387 6 
chr22:16849399-16849537 5.55072 
chr22:16849613-16849650 5.48649 
chr22:16849699-16849788 5.49438 
chr22:16849957-16849993 5.44444 
chr22:16850085-16850214 5.37984 
chr22:16850232-16850307 5.32 
chr22:16850350-16850380 5.5 
chr22:16850454-16850545 5.25275 
chr22:16850585-16850607 5.72727 
chr22:16850620-16850650 5.43333 
chr22:16850676-16850864 5.51064 
chr22:16850903-16851037 5.40299 
chr22:16851062-16851148 5.37209 
chr22:16851160-16851214 5.66667 
chr22:16851236-16851350 5.40351 
chr22:16851354-16851380 5.53846 
chr22:16851452-16851531 5.37975 
chr22:16851547-16851588 5.2439 
chr22:16851640-16851702 5.27419 
chr22:16851727-16851797 5.48571 
chr22:16851809-16851885 5.5 
chr22:16851907-16851998 5.40659 
chr22:16852035-16852298 5.37643 
chr22:16852309-16852417 5.2963 
chr22:16852459-16852488 5.58621 
chr22:16852571-16852632 5.72131 
chr22:16852653-16852698 5.46667 
chr22:16852708-16852798 5.32222 
chr22:16852910-16852951 5.36585 
chr22:16852961-16852990 5.48276 
chr22:16853042-16853278 5.36017 
chr22:16853301-16853410 5.41284 
chr22:16853485-16853553 5.54412 
chr22:16853587-16853666 5.29114 
chr22:16853720-16853796 5.23684 
chr22:16853807-16853942 5.35556 
chr22:16853955-16854109 5.30519 
chr22:16854131-16854243 5.29464 
chr22:16854252-16854308 5.32143 
chr22:16854407-16854479 5.38889 
chr22:16854539-16854638 5.31313 
chr22:16854673-16854746 5.35616 
chr22:16854831-16854906 5.52 
chr22:16854919-16854948 5.27586 
chr22:16855065-16855084 5.63158 
chr22:16855092-16855155 5.53968 
chr22:16855189-16855280 5.40659 
chr22:16855317-16855430 5.49558 
chr22:16855480-16855504 5.58333 
chr22:16855551-16855600 5.65306 
chr22:16855667-16855691 5.5 
chr22:16855699-16855783 5.21429 
chr22:16855814-16855834 5.65 
chr22:16855868-16856003 5.54815 
chr22:16856052-16856122 5.47143 
chr22:16856140-16856174 5.76471 
chr22:16856189-16856245 5.58929 
chr22:16856313-16856350 5.32432 
chr22:16856354-16856494 5.56429 
chr22:16856614-16856641 5.37037 
chr22:16856653-16856709 5.41071 
chr22:16856732-16856850 5.24576 
chr22:16856879-16856932 5.49057 
chr22:16856980-16857025 5.66667 
chr22:16857038-16857069 5.54839 
chr22:16857093-16857152 5.44068 
chr22:16857167-16857216 5.4898 
chr22:16857234-16857331 5.45361 
chr22:16857363-16857392 5.51724 
chr22:16857431-16857676 5.49388 
chr22:16857723-16857778 5.56364 
chr22:16857807-16857912 5.47619 
chr22:16858076-16858115 5.30769 
chr22:16858151-16858250 5.34343 
chr22:16858325-16858356 5.51613 
chr22:16858373-16858389 5.8125 
chr22:16858401-16858538 5.18248 
chr22:16858560-16858666 5.51887 
chr22:16858693-16858762 5.50725 
chr22:16858785-16858820 5.31429 
chr22:16858850-16858923 5.54795 
chr22:16858970-16859014 5.45455 
chr22:16859033-16859204 5.50877 
chr22:16859222-16859338 5.43966 
chr22:16859350-16859405 5.50909 
chr22:16859416-16859478 5.33871 
chr22:16859489-16859645 5.52564 
chr22:16859658-16859692 5.58824 
chr22:16859733-16859778 5.22222 
chr22:16859802-16859890 5.55682 
chr22:16859940-16859974 5.79412 
chr22:16860042-16860119 5.4026 
chr22:16860169-16860268 5.55556 
chr22:16860310-16860341 5.51613 
chr22:16860350-16860397 5.59574 
chr22:16860448-16860510 5.43548 
chr22:16860523-16860623 5.38 
chr22:16860654-16860740 5.46512 
chr22:16860752-16860790 5.39474 
chr22:16860862-16861193 5.47734 
chr22:16861286-16861333 5.59574 
chr22:16861426-16861475 5.5102 
chr22:16861486-16861551 5.35385 
chr22:16861564-16861607 5.30233 
chr22:16861628-16861702 5.60811 
chr22:16861726-16861751 5.52 
chr22:16861769-16861850 5.46914 
chr22:16861857-16861956 5.53535 
chr22:16861969-16862096 5.49606 
chr22:16862117-16862147 5.43333 
chr22:16862211-16862311 5.32 
chr22:16862350-16862473 5.39837 
chr22:16862817-16862850 5.18182 
chr22:16863710-16863786 5.30263 
chr22:16863820-16863850 5.73333 
chr22:16867373-16867488 5.4 
chr22:16867519-16867705 5.27419 
chr22:16867726-16867841 5.67826 
chr22:16867850-16867884 5.29412 
chr22:16867953-16868001 5.33333 
chr22:16868011-16868049 5.18421 
chr22:16868086-16868133 5.19149 
chr22:16868159-16868198 5.51282 
chr22:16873035-16873063 5.89286 
chr22:16873537-16873550 5.92308 
chr22:16873715-16873729 5.92857 
chr22:16873998-16874047 5.36735 
chr22:16874066-16874140 5.31081 
chr22:16874397-16874477 5.2 
chr22:16875529-16875551 5.90909 
chr22:16876009-16876025 6 
chr22:16876408-16876443 5.65714 
chr22:16877850-16877873 5.65217 
chr22:16878799-16878825 5.34615 
chr22:16881477-16881515 5.42105 
chr22:16882734-16882758 5.625 
chr22:16882991-16883019 5.39286 
chr22:16883758-16883941 5.72678 
chr22:16884016-16884035 6 
chr22:16884621-16884647 5.30769 
chr22:16884972-16884985 6 
chr22:16885303-16885339 5.58333 
chr22:16891977-16892004 5.96296 
chr22:16892579-16892599 5.8 
chr22:16893473-16893486 6 
chr22:16893995-16894016 5.61905 
chr22:16895055-16895106 5.43137 
chr22:16899274-16899300 5.61538 
chr22:16899608-16899633 5.68 
chr22:16904144-16904178 5.35294 
chr22:16907246-16907305 5.86441 
chr22:16907660-16907695 5.77143 
chr22:16907929-16907994 5.52308 
chr22:16911085-16911100 6 
chr22:16911738-16911781 5.25581 
chr22:16913714-16913727 6 
chr22:16913754-16913786 5.75 
chr22:16916359-16916378 5.63158 
chr22:16916918-16916963 5.57778 
chr22:16917012-16917037 5.84 
chr22:16917057-16917081 5.41667 
chr22:16917857-16917870 6 
chr22:16918168-16918181 6 
chr22:16918377-16918415 5.55263 
chr22:16921015-16921038 5.52174 
chr22:16921449-16921479 5.7 
chr22:16923268-16923291 5.43478 
chr22:16923953-16923976 5.47826 
chr22:16925988-16926032 5.63636 
chr22:16928747-16928774 5.74074 
chr22:16939822-16939899 5.57143 
chr22:16939995-16940020 5.76 
chr22:16941425-16941443 5.83333 
chr22:16942359-16942373 5.92857 
chr22:16945602-16945614 6 
chr22:16946206-16946235 6 
chr22:16949004-16949019 6 
chr22:16950118-16950153 5.65714 
chr22:16950534-16950564 5.93333 
chr22:16951927-16951993 5.63636 
chr22:16953226-16953250 5.45833 
chr22:16954481-16954498 5.88235 
chr22:16956531-16956554 6 
chr22:16957299-16957311 6 
chr22:16958144-16958167 6 
chr22:16959180-16959217 5.83784 
chr22:16961710-16961734 5.75 
chr22:16963881-16964074 5.8601 
chr22:16964474-16964496 5.81818 
chr22:16964777-16964799 5.59091 
chr22:16965930-16965942 6 
chr22:16966998-16967021 5.82609 
chr22:16967044-16967083 5.64103 
chr22:16970458-16970486 5.67857 
chr22:16971239-16971267 5.82143 
chr22:16979541-16979555 5.92857 
chr22:16981570-16981591 6 
chr22:16982327-16982350 5.6087 
chr22:16982891-16982972 5.95062 
chr22:16987384-16987496 5.36607 
chr22:16987644-16987662 6 
chr22:16992599-16992619 6 
chr22:16998381-16998400 5.63158 
chr22:16998528-16998572 5.63636 
chr22:17000234-17000252 5.88889 
chr22:17001797-17001826 5.48276 
chr22:17003248-17003268 5.95 
chr22:17003998-17004182 5.61413 
chr22:17005573-17005587 6 
chr22:17008230-17008316 5.26744 
chr22:17008625-17008668 5.34884 
chr22:17008747-17008778 5.29032 
chr22:17009340-17009398 5.63793 
chr22:17009514-17009544 5.46667 
chr22:17009798-17009828 5.73333 
chr22:17009862-17009886 5.5 
chr22:17009900-17009933 5.33333 
chr22:17010322-17010338 5.875 
chr22:17010441-17010470 5.44828 
chr22:17010487-17010546 5.45763 
chr22:17010708-17010742 5.32353 
chr22:17010850-17010884 5.97059 
chr22:17011372-17011385 6 
chr22:17012292-17012321 5.34483 
chr22:17013090-17013132 5.33333 
chr22:17013156-17013260 5.44231 
chr22:17013289-17013318 5.34483 
chr22:17013333-17013345 6 
chr22:17013379-17013412 5.36364 
chr22:17013449-17013561 5.32143 
chr22:17013605-17013671 5.15152 
chr22:17013793-17013843 5.54 
chr22:17014205-17014247 5.38095 
chr22:17014813-17014903 5.62222 
chr22:17014952-17015078 5.46825 
chr22:17015113-17015753 5.5375 
chr22:17015776-17015950 5.54598 
chr22:17017195-17017215 5.65 
chr22:17022461-17022482 5.7619 
chr22:17028532-17028546 6 
chr22:17029441-17029458 5.88235 
chr22:17031550-17031639 5.53933 
chr22:17032842-17032859 6 
chr22:17033709-17033735 6 
chr22:17033775-17033799 5.66667 
chr22:17034195-17034213 6 
chr22:17034250-17034278 5.75 
chr22:17034647-17034666 5.84211 
chr22:17035406-17035425 5.89474 
chr22:17037000-17037051 5.60784 
chr22:17037575-17037591 5.8125 
chr22:17038161-17038176 5.93333 
chr22:17038647-17038703 5.375 
chr22:17039134-17039350 5.58333 
chr22:17039357-17039753 5.67424 
chr22:17039765-17040072 5.55375 
chr22:17040081-17040175 5.6383 
chr22:17040186-17040330 5.63889 
chr22:17040363-17040484 5.67769 
chr22:17040493-17040518 5.64 
chr22:17040534-17040600 5.63636 
chr22:17040620-17041063 5.54176 
chr22:17041076-17041160 5.54762 
chr22:17041180-17041249 6 
chr22:17041265-17041288 5.65217 
chr22:17041350-17041733 5.55352 
chr22:17041772-17041789 5.94118 
chr22:17041800-17042350 5.65455 
chr22:17042367-17042501 5.60448 
chr22:17042747-17042761 6 
chr22:17042970-17042985 6 
chr22:17043406-17043426 6 
chr22:17043615-17043649 5.91176 
chr22:17043666-17043707 5.60976 
chr22:17043726-17043749 5.78261 
chr22:17043757-17043945 5.79787 
chr22:17043962-17044023 5.70492 
chr22:17044048-17044333 5.7614 
chr22:17044344-17044605 5.58238 
chr22:17044627-17044920 5.64505 
chr22:17044938-17045230 5.47603 
chr22:17045256-17045557 5.65781 
chr22:17045573-17045620 5.48936 
chr22:17045653-17045882 5.50218 
chr22:17045900-17046121 5.62443 
chr22:17046129-17046305 5.56818 
chr22:17046318-17046575 5.63813 
chr22:17046598-17046627 5.31034 
chr22:17046642-17046878 5.55085 
chr22:17046901-17046927 5.73077 
chr22:17046964-17046995 5.67742 
chr22:17047005-17047228 5.5157 
chr22:17047296-17048083 5.66709 
chr22:17048094-17048258 5.61585 
chr22:17048271-17048319 5.6875 
chr22:17048350-17048380 5.53333 
chr22:17048393-17048449 5.46429 
chr22:17048471-17048615 5.48611 
chr22:17048648-17048713 5.61538 
chr22:17048724-17048963 5.48117 
chr22:17049015-17049032 5.94118 
chr22:17049041-17049058 5.94118 
chr22:17049093-17049117 5.95833 
chr22:17049143-17049371 5.57895 
chr22:17050227-17050254 5.22222 
chr22:17051350-17051380 5.2 
chr22:17059278-17059309 5.45161 
chr22:17064099-17064120 5.57143 
chr22:17064636-17064659 5.82609 
chr22:17064960-17064985 5.92 
chr22:17065586-17065605 5.78947 
chr22:17067228-17067241 5.92308 
chr22:17067378-17067396 6 
chr22:17067751-17067809 5.74138 
chr22:17068629-17068642 6 
chr22:17069350-17069366 6 
chr22:17069513-17069530 6 
chr22:17069897-17069915 6 
chr22:17070295-17070308 6 
chr22:17070461-17070479 6 
chr22:17070778-17070797 5.63158 
chr22:17074192-17074206 6 
chr22:17074546-17074558 6 
chr22:17075730-17075754 5.83333 
chr22:17075871-17075890 5.89474 
chr22:17076889-17076928 5.89744 
chr22:17077217-17077230 6 
chr22:17077743-17077773 5.66667 
chr22:17078251-17078294 5.7907 
chr22:17079279-17079294 6 
chr22:17080087-17080104 6 
chr22:17082144-17082163 6 
chr22:17082216-17082249 5.39394 
chr22:17082527-17082557 5.6 
chr22:17082616-17082648 5.25 
chr22:17082734-17082755 5.52381 
chr22:17082878-17082898 5.7 
chr22:17083120-17083153 5.27273 
chr22:17083216-17083258 5.2619 
chr22:17084740-17084765 5.64 
chr22:17084847-17084882 5.57143 
chr22:17085413-17085434 5.52381 
chr22:17086484-17086504 5.6 
chr22:17090162-17090181 5.94737 
chr22:17091131-17091175 5.5 
chr22:17092814-17092850 5.13889 
chr22:17101278-17101301 5.78261 
chr22:17103489-17103560 5.85915 
chr22:17106672-17106703 5.48387 
chr22:17111663-17111735 5.29167 
chr22:17111843-17111867 6 
chr22:17112933-17112978 5.55556 
chr22:17116242-17116258 6 
chr22:17118308-17118330 5.5 
chr22:17119421-17119460 5.94872 
chr22:17119931-17119949 6 
chr22:17124970-17124995 5.4 
chr22:17128496-17128508 6 
chr22:17129394-17129414 6 
chr22:17129917-17129931 6 
chr22:17133427-17133459 5.6875 
chr22:17134542-17134570 5.57143 
chr22:17137038-17137116 5.62821 
chr22:17139014-17139318 5.59211 
chr22:17139327-17139513 5.63978 
chr22:17141404-17141426 5.63636 
chr22:17149051-17149071 5.6 
chr22:17149972-17150028 5.55357 
chr22:17151712-17151735 6 
chr22:17153900-17153913 5.92308 
chr22:17156004-17156031 5.2963 
chr22:17157159-17157172 6 
chr22:17158550-17158571 6 
chr22:17159635-17159651 5.8125 
chr22:17160978-17161003 5.44 
chr22:17161592-17161618 5.30769 
chr22:17162149-17162169 5.7 
chr22:17162350-17162373 5.86957 
chr22:17163840-17163891 5.56863 
chr22:17164114-17164151 5.45946 
chr22:17166184-17166218 5.85294 
chr22:17168816-17168845 6 
chr22:17172058-17172102 6 
chr22:17176817-17176839 5.59091 
chr22:17181064-17181088 5.54167 
chr22:17181690-17181727 5.40541 
chr22:17186212-17186233 5.61905 
chr22:17188611-17188633 5.54545 
chr22:17189314-17189336 5.59091 
chr22:17193647-17193671 5.66667 
chr22:17194295-17194313 5.94444 
chr22:17195371-17195399 5.35714 
chr22:17205013-17205233 5.69091 
chr22:17207076-17207103 5.55556 
chr22:17207819-17207838 6 
chr22:17216145-17216181 5.63889 
chr22:17219084-17219105 5.95238 
chr22:17222368-17222396 5.21429 
chr22:17223329-17223368 6 
chr22:17224894-17224917 5.86957 
chr22:17226411-17226438 5.44444 
chr22:17226671-17226690 5.63158 
chr22:17228905-17228981 5.30263 
chr22:17231967-17232000 5.84848 
chr22:17234180-17234212 5.53125 
chr22:17234881-17234906 5.52 
chr22:17235541-17235564 5.47826 
chr22:17236818-17236833 6 
chr22:17237128-17237153 5.36 
chr22:17237857-17237890 5.42424 
chr22:17239109-17239127 6 
chr22:17242356-17242388 5.34375 
chr22:17242964-17242982 6 
chr22:17246675-17246705 6 
chr22:17247230-17247261 5.32258 
chr22:17248285-17248308 6 
chr22:17248326-17248355 5.68966 
chr22:17252856-17252875 5.63158 
chr22:17253003-17253028 6 
chr22:17253519-17253544 5.84 
chr22:17254216-17254245 5.93103 
chr22:17257802-17257826 5.75 
chr22:17258173-17258186 6 
chr22:17259322-17259353 5.70968 
chr22:17260095-17260124 5.68966 
chr22:17260732-17260769 5.37838 
chr22:17261343-17261375 5.9375 
chr22:17263243-17263292 5.65306 
chr22:17263580-17263625 5.95556 
chr22:17266205-17266246 5.39024 
chr22:17266740-17266771 5.45161 
chr22:17267146-17267170 5.70833 
chr22:17267977-17268000 5.43478 
chr22:17271323-17271350 5.22222 
chr22:17272598-17272721 5.89431 
chr22:17272797-17272844 5.76596 
chr22:17273597-17273622 5.44 
chr22:17273883-17273914 5.93548 
chr22:17275167-17275197 5.63333 
chr22:17276512-17276529 5.88235 
chr22:17278682-17278694 6 
chr22:17279070-17279094 5.83333 
chr22:17280303-17280319 6 
chr22:17281062-17281086 5.375 
chr22:17282573-17282611 5.42105 
chr22:17283377-17283394 5.88235 
chr22:17283771-17283798 5.25926 
chr22:17283967-17283985 5.77778 
chr22:17287253-17287298 5.22222 
chr22:17287359-17287372 6 
chr22:17291983-17292021 5.78947 
chr22:17292897-17292941 5.72727 
chr22:17293565-17293582 5.88235 
chr22:17294172-17294228 5.82143 
chr22:17296574-17296587 5.92308 
chr22:17299622-17299634 6 
chr22:17303275-17303295 5.6 
chr22:17304900-17304926 6 
chr22:17307482-17307507 5.32 
chr22:17307805-17307847 5.83333 
chr22:17311925-17311939 6 
chr22:17312443-17312461 5.77778 
chr22:17315262-17315295 5.90909 
chr22:17317315-17317335 6 
chr22:17317981-17318007 5.65385 
chr22:17320661-17320691 6 
chr22:17321098-17321135 5.83784 
chr22:17321284-17321304 6 
chr22:17322536-17322580 5.77273 
chr22:17322816-17322844 5.82143 
chr22:17324258-17324342 5.44048 
chr22:17326475-17326539 5.70312 
chr22:17328278-17328298 5.65 
chr22:17329240-17329269 5.41379 
chr22:17329731-17329749 6 
chr22:17330173-17330198 5.52 
chr22:17330740-17330752 6 
chr22:17331522-17331581 5.13559 
chr22:17332593-17332618 5.52 
chr22:17333728-17333748 5.7 
chr22:17333902-17333923 5.61905 
chr22:17335445-17335477 5.3125 
chr22:17336292-17336317 6 
chr22:17342040-17342053 6 
chr22:17342577-17342590 6 
chr22:17342701-17342719 5.77778 
chr22:17342885-17342905 5.7 
chr22:17345902-17345935 5.57576 
chr22:17346018-17346051 5.81818 
chr22:17346824-17346845 6 
chr22:17346897-17346919 6 
chr22:17348293-17348330 5.56757 
chr22:17352867-17352902 5.4 
chr22:17353544-17353562 5.88889 
chr22:17356504-17356517 6 
chr22:17356974-17357039 5.6 
chr22:17357058-17357081 5.86957 
chr22:17358342-17358441 5.72727 
chr22:17359632-17359659 6 
chr22:17360702-17360734 5.375 
chr22:17361224-17361275 5.90196 
chr22:17361583-17361597 6 
chr22:17361971-17361992 5.85714 
chr22:17362038-17362068 5.2 
chr22:17362527-17362554 5.74074 
chr22:17362565-17362577 6 
chr22:17362895-17362931 6 
chr22:17364013-17364046 5.93939 
chr22:17367072-17367102 5.96667 
chr22:17367408-17367432 5.95833 
chr22:17368250-17368278 5.46429 
chr22:17368549-17368593 5.31818 
chr22:17368603-17368637 5.82353 
chr22:17369877-17369909 5.21875 
chr22:17372150-17372177 5.7037 
chr22:17376574-17376586 6 
chr22:17378740-17378767 5.66667 
chr22:17380002-17380074 5.70833 
chr22:17383725-17383741 6 
chr22:17387434-17387466 5.46875 
chr22:17388693-17388705 6 
chr22:17390345-17390413 6 
chr22:17392296-17392312 5.875 
chr22:17392486-17392514 5.42857 
chr22:17393249-17393275 6 
chr22:17393418-17393434 6 
chr22:17400567-17400581 6 
chr22:17405015-17405040 5.48 
chr22:17405092-17405115 5.73913 
chr22:17406804-17406831 5.2963 
chr22:17408551-17408574 5.65217 
chr22:17414459-17414473 6 
chr22:17414850-17414865 5.93333 
chr22:17415406-17415429 5.47826 
chr22:17416434-17416523 5.83146 
chr22:17421565-17421623 5.68966 
chr22:17426475-17426491 5.875 
chr22:17429482-17429509 5.77778 
chr22:17431053-17431069 5.8125 
chr22:17431101-17431145 5.36364 
chr22:17433524-17433563 5.64103 
chr22:17437826-17437854 5.71429 
chr22:17440048-17440066 6 
chr22:17440100-17440123 6 
chr22:17446243-17446269 5.53846 
chr22:17456732-17456755 5.65217 
chr22:17456869-17456898 5.48276 
chr22:17462043-17462075 5.75 
chr22:17463637-17463669 5.4375 
chr22:17468385-17468415 5.4 
chr22:17471830-17471842 6 
chr22:17473465-17473495 5.53333 
chr22:17482216-17482242 5.46154 
chr22:17484838-17484860 5.81818 
chr22:17495802-17495816 6 
chr22:17495969-17495990 6 
chr22:17501361-17501388 5.33333 
chr22:17503674-17503708 5.47059 
chr22:17505567-17505597 5.36667 
chr22:17505815-17505840 5.6 
chr22:17506428-17506479 5.13725 
chr22:17511159-17511172 6 
chr22:17511321-17511340 5.84211 
chr22:17511523-17511546 5.69565 
chr22:17512337-17512358 5.61905 
chr22:17516237-17516263 5.26923 
chr22:17518703-17518716 5.92308 
chr22:17520609-17520632 5.56522 
chr22:17520988-17521020 5.9375 
chr22:17521870-17521891 6 
chr22:17522785-17522797 6 
chr22:17523619-17523645 6 
chr22:17523995-17524019 6 
chr22:17524086-17524110 5.75 
chr22:17526280-17526319 5.53846 
chr22:17526350-17526378 5.39286 
chr22:17530210-17530254 5.18182 
chr22:17531127-17531142 6 
chr22:17533075-17533092 5.94118 
chr22:17533490-17533519 6 
chr22:17534433-17534457 5.70833 
chr22:17536405-17536422 5.76471 
chr22:17537137-17537162 5.72 
chr22:17543855-17543881 6 
chr22:17545167-17545184 6 
chr22:17545337-17545350 6 
chr22:17547039-17547060 5.85714 
chr22:17547629-17547653 6 
chr22:17547789-17547956 5.68862 
chr22:17548439-17548460 6 
chr22:17549824-17549856 5.9375 
chr22:17552435-17552458 6 
chr22:17554079-17554106 5.59259 
chr22:17554567-17554582 5.86667 
chr22:17555924-17555959 5.8 
chr22:17556583-17556624 5.56098 
chr22:17556641-17556664 5.65217 
chr22:17557510-17557534 5.875 
chr22:17559549-17559579 5.43333 
chr22:17559744-17559759 6 
chr22:17560048-17560067 5.73684 
chr22:17560387-17560408 5.66667 
chr22:17563018-17563041 5.86957 
chr22:17563138-17563168 5.73333 
chr22:17563927-17563957 5.73333 
chr22:17565369-17565398 5.48276 
chr22:17565818-17565850 5.25 
chr22:17566022-17566045 5.52174 
chr22:17567111-17567132 6 
chr22:17567939-17567959 5.65 
chr22:17569199-17569218 6 
chr22:17569375-17569391 6 
chr22:17569678-17569698 6 
chr22:17570749-17570772 5.91304 
chr22:17574438-17574463 5.6 
chr22:17574844-17574892 5.75 
chr22:17575539-17575603 5.85938 
chr22:17577759-17577772 6 
chr22:17580100-17580132 5.4375 
chr22:17581031-17581046 6 
chr22:17583694-17583723 5.27586 
chr22:17584323-17584362 5.87179 
chr22:17590541-17590558 5.94118 
chr22:17591387-17591401 6 
chr22:17591962-17591975 5.92308 
chr22:17593878-17593899 5.7619 
chr22:17594072-17594099 5.40741 
chr22:17596876-17596912 5.44444 
chr22:17600372-17600406 5.61765 
chr22:17601102-17601139 5.43243 
chr22:17601197-17601240 5.27907 
chr22:17601629-17601660 5.51613 
chr22:17601803-17601875 5.34722 
chr22:17602176-17602223 5.19149 
chr22:17602256-17602279 5.91304 
chr22:17604711-17604730 5.63158 
chr22:17605263-17605275 6 
chr22:17606313-17606336 5.43478 
chr22:17606350-17606373 5.82609 
chr22:17606828-17606850 5.54545 
chr22:17607133-17607163 5.9 
chr22:17608601-17608633 5.65625 
chr22:17609141-17609163 5.81818 
chr22:17610573-17610589 6 
chr22:17611582-17611613 5.90323 
chr22:17611767-17611786 6 
chr22:17612289-17612320 5.41935 
chr22:17613689-17613703 6 
chr22:17614898-17614919 6 
chr22:17615954-17615977 5.78261 
chr22:17616941-17616961 5.9 
chr22:17617572-17617592 6 
chr22:17618424-17618449 5.32 
chr22:17620416-17620432 5.8125 
chr22:17621476-17621497 5.85714 
chr22:17625303-17625316 6 
chr22:17630792-17630818 5.30769 
chr22:17632617-17632669 5.96154 
chr22:17635372-17635410 5.68421 
chr22:17636121-17636151 5.6 
chr22:17637966-17637999 5.81818 
chr22:17640100-17640135 5.22857 
chr22:17641539-17641565 5.88462 
chr22:17642135-17642162 5.7037 
chr22:17642592-17642612 5.6 
chr22:17642762-17642783 5.71429 
chr22:17643446-17643469 5.65217 
chr22:17645112-17645129 6 
chr22:17645896-17645942 5.23913 
chr22:17646976-17646988 6 
chr22:17648328-17648350 5.5 
chr22:17648768-17648797 5.41379 
chr22:17648805-17648817 6 
chr22:17648918-17648956 5.97368 
chr22:17649232-17649271 5.64103 
chr22:17650681-17650767 5.77907 
chr22:17651290-17651314 6 
chr22:17652001-17652030 5.37931 
chr22:17652079-17652104 5.96 
chr22:17655256-17655281 6 
chr22:17655725-17655745 5.7 
chr22:17656198-17656219 5.85714 
chr22:17656586-17656630 5.86364 
chr22:17658060-17658078 5.83333 
chr22:17658718-17658748 5.63333 
chr22:17659325-17659344 6 
chr22:17659625-17659645 6 
chr22:17661019-17661041 6 
chr22:17662029-17662054 5.56 
chr22:17663968-17663988 5.9 
chr22:17664343-17664363 5.95 
chr22:17664845-17664861 6 
chr22:17665873-17665892 6 
chr22:17665980-17666003 5.56522 
chr22:17666306-17666350 6 
chr22:17668056-17668069 6 
chr22:17668555-17668580 5.88 
chr22:17668964-17669016 5.67308 
chr22:17669758-17669771 6 
chr22:17669909-17669922 6 
chr22:17671761-17671786 5.48 
chr22:17672747-17672901 5.57792 
chr22:17674248-17674270 6 
chr22:17674556-17674579 5.56522 
chr22:17674909-17674921 6 
chr22:17676417-17676447 5.8 
chr22:17676651-17676663 6 
chr22:17677213-17677225 6 
chr22:17678130-17678166 6 
chr22:17678927-17678945 5.72222 
chr22:17680002-17680016 6 
chr22:17680304-17680333 5.34483 
chr22:17682092-17682124 5.90625 
chr22:17682840-17682874 6 
chr22:17683639-17683687 5.625 
chr22:17684996-17685013 5.76471 
chr22:17685498-17685520 5.86364 
chr22:17685684-17685697 6 
chr22:17685901-17685921 5.9 
chr22:17686774-17686796 5.77273 
chr22:17687301-17687318 6 
chr22:17687367-17687404 5.72973 
chr22:17687616-17687656 6 
chr22:17689313-17689342 6 
chr22:17689692-17689719 5.48148 
chr22:17690779-17690793 6 
chr22:17691466-17691502 5.61111 
chr22:17691933-17691963 5.43333 
chr22:17692248-17692269 5.71429 
chr22:17692827-17692850 5.86957 
chr22:17692895-17692922 5.96296 
chr22:17693641-17693678 5.81081 
chr22:17694929-17694945 6 
chr22:17696495-17696514 5.89474 
chr22:17697076-17697098 5.77273 
chr22:17697648-17697693 5.73333 
chr22:17697720-17697735 5.93333 
chr22:17698710-17698734 5.375 
chr22:17700555-17700575 6 
chr22:17700886-17700910 5.5 
chr22:17701571-17701608 5.59459 
chr22:17703350-17703409 5.83051 
chr22:17703462-17703489 5.81481 
chr22:17703962-17704004 5.52381 
chr22:17704543-17704573 6 
chr22:17705313-17705344 5.93548 
chr22:17707716-17707749 5.9697 
chr22:17708878-17708916 5.34211 
chr22:17711467-17711500 5.9697 
chr22:17711794-17711818 5.75 
chr22:17712928-17712960 5.5 
chr22:17715885-17715909 6 
chr22:17717296-17717309 6 
chr22:17717445-17717457 6 
chr22:17719223-17719241 6 
chr22:17719535-17719549 6 
chr22:17723565-17723589 6 
chr22:17724475-17724493 5.94444 
chr22:17725607-17725626 5.84211 
chr22:17728071-17728123 5.92308 
chr22:17729244-17729280 5.75 
chr22:17729318-17729341 6 
chr22:17730718-17730744 5.57692 
chr22:17731030-17731083 6 
chr22:17731189-17731212 5.65217 
chr22:17731365-17731534 5.86391 
chr22:17732803-17732865 5.80645 
chr22:17733298-17733350 5.63462 
chr22:17733671-17733705 5.61765 
chr22:17734229-17734267 5.52632 
chr22:17734547-17734585 5.73684 
chr22:17734719-17734737 6 
chr22:17738195-17738229 5.20588 
chr22:17739778-17739806 5.32143 
chr22:17740166-17740250 5.79762 
chr22:17740538-17740557 5.94737 
chr22:17740858-17740898 5.95 
chr22:17745478-17745510 5.59375 
chr22:17746850-17746869 5.73684 
chr22:17749006-17749021 6 
chr22:17749435-17749453 5.72222 
chr22:17750001-17750039 5.36842 
chr22:17751756-17751776 5.9 
chr22:17752114-17752145 5.74194 
chr22:17752442-17752475 5.90909 
chr22:17755019-17755041 5.77273 
chr22:17755135-17755174 5.64103 
chr22:17755355-17755373 5.83333 
chr22:17755678-17755700 5.86364 
chr22:17755978-17755994 6 
chr22:17756287-17756307 6 
chr22:17756385-17756410 5.76 
chr22:17756488-17756511 5.73913 
chr22:17756945-17756988 5.81395 
chr22:17757299-17757369 5.7 
chr22:17757661-17757687 5.92308 
chr22:17757735-17757751 6 
chr22:17757905-17757927 6 
chr22:17759336-17759359 5.43478 
chr22:17759664-17759686 5.90909 
chr22:17760863-17760877 6 
chr22:17760895-17760908 6 
chr22:17761797-17761825 5.78571 
chr22:17762758-17762796 5.89474 
chr22:17763318-17763341 5.52174 
chr22:17763889-17763926 5.94595 
chr22:17766436-17766464 6 
chr22:17767067-17767090 5.82609 
chr22:17768574-17768631 5.63158 
chr22:17768772-17768803 5.64516 
chr22:17772728-17772773 5.82222 
chr22:17773056-17773069 6 
chr22:17773350-17773376 5.84615 
chr22:17779833-17779865 5.9375 
chr22:17781167-17781181 6 
chr22:17781412-17781439 5.44444 
chr22:17782126-17782156 5.5 
chr22:17782850-17782863 5.92308 
chr22:17783613-17783635 5.86364 
chr22:17785723-17785736 6 
chr22:17786850-17786875 5.6 
chr22:17787007-17787024 5.82353 
chr22:17787082-17787101 5.73684 
chr22:17788307-17788395 5.93182 
chr22:17789072-17789094 5.59091 
chr22:17789194-17789274 5.6875 
chr22:17789972-17790134 5.21605 
chr22:17791933-17791947 6 
chr22:17792328-17792343 5.86667 
chr22:17795046-17795074 5.96429 
chr22:17797166-17797185 5.94737 
chr22:17797711-17797723 6 
chr22:17801948-17801975 5.74074 
chr22:17802642-17802655 6 
chr22:17803032-17803044 6 
chr22:17803405-17803438 5.9697 
chr22:17803667-17803691 6 
chr22:17804788-17804813 5.96 
chr22:17805055-17805081 5.42308 
chr22:17805596-17805625 5.96552 
chr22:17807905-17807928 5.91304 
chr22:17808229-17808249 5.75 
chr22:17808772-17808835 5.77778 
chr22:17809528-17809570 5.66667 
chr22:17810846-17810868 5.95455 
chr22:17811100-17811120 5.7 
chr22:17811660-17811674 6 
chr22:17812179-17812198 5.73684 
chr22:17812561-17812596 5.57143 
chr22:17812850-17812871 5.52381 
chr22:17813781-17813797 5.8125 
chr22:17814749-17814778 5.48276 
chr22:17816703-17816715 6 
chr22:17816929-17816943 6 
chr22:17817309-17817330 6 
chr22:17817627-17817650 5.6087 
chr22:17820984-17820998 6 
chr22:17821157-17821179 6 
chr22:17821464-17821532 5.58824 
chr22:17822212-17822326 5.98246 
chr22:17822492-17822512 5.7 
chr22:17823714-17823731 5.94118 
chr22:17824768-17824824 5.46429 
chr22:17824977-17824994 5.94118 
chr22:17826461-17826488 5.77778 
chr22:17827650-17827671 6 
chr22:17828254-17828273 6 
chr22:17828568-17828587 6 
chr22:17828967-17828992 5.72 
chr22:17829362-17829386 6 
chr22:17830592-17830620 5.32143 
chr22:17832234-17832263 5.93103 
chr22:17832537-17832552 6 
chr22:17832705-17832729 5.83333 
chr22:17833737-17833756 5.89474 
chr22:17834205-17834244 5.61538 
chr22:17835103-17835153 5.24 
chr22:17835209-17835242 5.57576 
chr22:17836276-17836297 5.71429 
chr22:17836593-17836621 6 
chr22:17836908-17836955 5.97872 
chr22:17837850-17837869 5.94737 
chr22:17839075-17839121 5.78261 
chr22:17839927-17839977 5.62 
chr22:17840089-17840115 5.92308 
chr22:17840449-17840467 6 
chr22:17841266-17841281 5.86667 
chr22:17841732-17841755 6 
chr22:17842052-17842085 6 
chr22:17842637-17842657 5.8 
chr22:17842925-17842942 5.88235 
chr22:17843790-17843809 5.84211 
chr22:17843929-17843952 5.56522 
chr22:17845231-17845256 6 
chr22:17845724-17845778 5.87037 
chr22:17846594-17846624 6 
chr22:17847085-17847101 6 
chr22:17850244-17850267 5.43478 
chr22:17850749-17850763 6 
chr22:17856577-17856595 5.72222 
chr22:17857909-17857939 5.7 
chr22:17858226-17858253 6 
chr22:17859526-17859565 6 
chr22:17863518-17863536 5.88889 
chr22:17863600-17863618 6 
chr22:17867821-17867850 5.75862 
chr22:17869513-17869527 6 
chr22:17870519-17870538 6 
chr22:17870788-17870814 5.57692 
chr22:17873777-17873789 6 
chr22:17874073-17874109 5.83333 
chr22:17876133-17876145 6 
chr22:17877009-17877037 5.92857 
chr22:17878094-17878117 5.43478 
chr22:17879307-17879320 6 
chr22:17880818-17880830 6 
chr22:17882613-17882657 5.90909 
chr22:17884140-17884170 5.4 
chr22:17884244-17884275 6 
chr22:17885301-17885381 5.95 
chr22:17885535-17885561 5.80769 
chr22:17885909-17885934 5.4 
chr22:17888089-17888115 5.53846 
chr22:17889004-17889043 5.76923 
chr22:17889482-17889525 5.72093 
chr22:17892710-17892732 6 
chr22:17893492-17893512 5.95 
chr22:17894262-17894301 5.51282 
chr22:17897805-17897829 5.58333 
chr22:17898540-17898630 5.92222 
chr22:17900661-17900685 6 
chr22:17900897-17900928 5.64516 
chr22:17901236-17901259 6 
chr22:17902554-17902572 5.83333 
chr22:17907670-17907700 5.56667 
chr22:17907843-17907867 6 
chr22:17908583-17908619 5.86111 
chr22:17910681-17910706 5.72 
chr22:17911676-17911692 6 
chr22:17914233-17914256 5.82609 
chr22:17914729-17914749 6 
chr22:17914968-17915036 5.52941 
chr22:17919992-17920014 5.72727 
chr22:17920659-17920671 6 
chr22:17921584-17921606 5.68182 
chr22:17924587-17924631 6 
chr22:17924674-17924706 6 
chr22:17925752-17925769 5.94118 
chr22:17925940-17925957 6 
chr22:17926071-17926085 6 
chr22:17926579-17926622 5.27907 
chr22:17926910-17926937 6 
chr22:17927903-17927929 5.80769 
chr22:17928521-17928540 6 
chr22:17931105-17931122 5.88235 
chr22:17934645-17934662 5.82353 
chr22:17935163-17935184 6 
chr22:17938309-17938350 5.2439 
chr22:17938495-17938527 5.65625 
chr22:17940829-17940842 6 
chr22:17941398-17941421 5.65217 
chr22:17944034-17944047 6 
chr22:17944350-17944386 5.86111 
chr22:17945045-17945071 5.80769 
chr22:17946820-17946846 5.84615 
chr22:17948139-17948160 5.57143 
chr22:17948635-17948647 6 
chr22:17948850-17948876 5.26923 
chr22:17949434-17949456 5.72727 
chr22:17950559-17950589 5.8 
chr22:17952366-17952397 5.32258 
chr22:17957394-17957411 6 
chr22:17958807-17958822 6 
chr22:17959461-17959493 6 
chr22:17960380-17960396 6 
chr22:17961153-17961170 6 
chr22:17961794-17961808 5.92857 
chr22:17963536-17963595 5.16949 
chr22:17963608-17963638 5.9 
chr22:17965003-17965024 5.52381 
chr22:17965377-17965394 5.76471 
chr22:17966902-17966926 6 
chr22:17968850-17968880 5.23333 
chr22:17969165-17969195 5.76667 
chr22:17969462-17969478 5.875 
chr22:17969632-17969658 6 
chr22:17970599-17970616 5.76471 
chr22:17971979-17972015 5.75 
chr22:17973122-17973140 6 
chr22:17974893-17974912 6 
chr22:17975531-17975566 5.65714 
chr22:17978009-17978030 6 
chr22:17979240-17979254 6 
chr22:17981477-17981500 5.65217 
chr22:17981834-17981854 6 
chr22:17983078-17983105 6 
chr22:17983448-17983481 5.9697 
chr22:17984545-17984584 5.5641 
chr22:17984867-17984886 6 
chr22:17985675-17985698 5.91304 
chr22:17988270-17988286 5.8125 
chr22:17988450-17988468 5.83333 
chr22:17989628-17989646 5.88889 
chr22:17990766-17990779 6 
chr22:17991392-17991423 5.45161 
chr22:17991739-17991768 5.93103 
chr22:17995234-17995267 5.33333 
chr22:17995286-17995361 5.41333 
chr22:17995629-17995651 6 
chr22:17998315-17998334 5.94737 
chr22:18000553-18000575 5.81818 
chr22:18002106-18002126 5.8 
chr22:18002783-18002806 5.78261 
chr22:18003413-18003452 6 
chr22:18004085-18004109 5.83333 
chr22:18004396-18004414 6 
chr22:18004988-18005046 5.72414 
chr22:18006504-18006521 6 
chr22:18007153-18007173 5.6 
chr22:18007465-18007477 6 
chr22:18008213-18008236 5.95652 
chr22:18008992-18009012 5.6 
chr22:18009911-18009932 5.57143 
chr22:18012386-18012419 5.75758 
chr22:18013012-18013024 6 
chr22:18013385-18013415 5.93333 
chr22:18014188-18014206 6 
chr22:18014363-18014388 6 
chr22:18015419-18015459 5.55 
chr22:18015937-18015962 5.84 
chr22:18018474-18018503 5.62069 
chr22:18019350-18019379 5.44828 
chr22:18020005-18020047 5.66667 
chr22:18022796-18022834 5.44737 
chr22:18024186-18024201 6 
chr22:18024498-18024518 6 
chr22:18025061-18025081 6 
chr22:18025531-18025543 6 
chr22:18026174-18026191 6 
chr22:18026727-18026743 6 
chr22:18026756-18026794 5.15789 
chr22:18029467-18029486 5.73684 
chr22:18029817-18029843 6 
chr22:18030096-18030108 6 
chr22:18032459-18032488 6 
chr22:18035311-18035350 5.4359 
chr22:18036829-18036861 5.90625 
chr22:18037445-18037479 5.82353 
chr22:18039219-18039231 6 
chr22:18040303-18040350 5.7234 
chr22:18041725-18041748 5.52174 
chr22:18044557-18044575 6 
chr22:18044770-18044804 5.76471 
chr22:18047370-18047424 5.98148 
chr22:18048619-18048641 6 
chr22:18051817-18051835 5.72222 
chr22:18052702-18052718 6 
chr22:18053195-18053228 5.12121 
chr22:18054575-18054594 5.68421 
chr22:18054895-18054913 6 
chr22:18056418-18056438 5.85 
chr22:18057644-18057659 6 
chr22:18059147-18059165 6 
chr22:18060344-18060367 5.91304 
chr22:18060747-18060767 5.65 
chr22:18061497-18061520 5.82609 
chr22:18061837-18061867 6 
chr22:18062754-18062767 5.92308 
chr22:18063758-18063795 5.59459 
chr22:18067159-18067260 5.90099 
chr22:18067547-18067569 6 
chr22:18068375-18068427 5.90385 
chr22:18069509-18069537 5.67857 
chr22:18071938-18071960 5.54545 
chr22:18074595-18074620 5.8 
chr22:18075566-18075581 6 
chr22:18076036-18076056 5.9 
chr22:18076960-18076983 5.73913 
chr22:18078591-18078607 5.8125 
chr22:18078898-18078915 6 
chr22:18081871-18081886 6 
chr22:18082343-18082355 6 
chr22:18082689-18082764 5.62667 
chr22:18083203-18083223 5.95 
chr22:18086483-18086510 5.48148 
chr22:18087971-18088009 5.97368 
chr22:18088296-18088314 5.94444 
chr22:18088459-18088476 6 
chr22:18091860-18091898 6 
chr22:18092230-18092247 6 
chr22:18097114-18097134 6 
chr22:18097266-18097283 5.76471 
chr22:18098065-18098116 5.47059 
chr22:18098800-18098826 6 
chr22:18099445-18099458 6 
chr22:18100566-18100588 5.77273 
chr22:18101447-18101466 6 
chr22:18102059-18102101 5.69048 
chr22:18103302-18103326 5.83333 
chr22:18105420-18105437 5.76471 
chr22:18105732-18105759 5.48148 
chr22:18107791-18107824 5.75758 
chr22:18108262-18108284 6 
chr22:18109073-18109105 5.875 
chr22:18110584-18110609 6 
chr22:18112584-18112614 6 
chr22:18112982-18113004 5.95455 
chr22:18113343-18113369 5.92308 
chr22:18113656-18113728 5.40278 
chr22:18114411-18114499 5.88636 
chr22:18114874-18114898 5.91667 
chr22:18115509-18115531 5.86364 
chr22:18116939-18116965 5.57692 
chr22:18117990-18118015 5.32 
chr22:18119088-18119109 5.7619 
chr22:18119562-18119590 5.85714 
chr22:18120172-18120184 6 
chr22:18123459-18123479 5.75 
chr22:18123620-18123669 5.40816 
chr22:18124564-18124578 6 
chr22:18124893-18124911 5.94444 
chr22:18125016-18125045 5.51724 
chr22:18126362-18126405 5.72093 
chr22:18127568-18127589 5.90476 
chr22:18127991-18128007 6 
chr22:18128653-18128683 5.33333 
chr22:18129482-18129498 6 
chr22:18129654-18129684 6 
chr22:18129698-18129752 5.92593 
chr22:18131300-18131321 5.66667 
chr22:18131659-18131682 5.6087 
chr22:18132621-18132650 5.93103 
chr22:18133757-18133772 6 
chr22:18134133-18134166 6 
chr22:18136261-18136278 6 
chr22:18137166-18137201 5.34286 
chr22:18137826-18137850 5.70833 
chr22:18139004-18139026 5.5 
chr22:18139083-18139129 5.65217 
chr22:18140275-18140294 5.89474 
chr22:18140589-18140605 6 
chr22:18141462-18141475 6 
chr22:18141822-18141844 6 
chr22:18142426-18142459 5.81818 
chr22:18142598-18142633 5.62857 
chr22:18143182-18143200 6 
chr22:18145576-18145606 5.93333 
chr22:18146449-18146462 6 
chr22:18148940-18148990 5.58 
chr22:18149197-18149214 6 
chr22:18149444-18149460 6 
chr22:18150729-18150745 6 
chr22:18151788-18151811 5.82609 
chr22:18153139-18153152 6 
chr22:18154159-18154178 6 
chr22:18154355-18154370 5.86667 
chr22:18156113-18156140 5.85185 
chr22:18156298-18156311 6 
chr22:18156494-18156518 5.75 
chr22:18156571-18156601 5.23333 
chr22:18157064-18157080 5.8125 
chr22:18157371-18157395 5.91667 
chr22:18157817-18157831 6 
chr22:18157841-18157861 5.85 
chr22:18159920-18159942 6 
chr22:18162030-18162049 6 
chr22:18162455-18162482 5.25926 
chr22:18163277-18163312 5.88571 
chr22:18164694-18164755 5.37705 
chr22:18166610-18166645 6 
chr22:18167075-18167094 5.94737 
chr22:18167324-18167337 6 
chr22:18168513-18168550 6 
chr22:18169269-18169289 5.9 
chr22:18170083-18170105 5.59091 
chr22:18170270-18170295 5.64 
chr22:18172006-18172045 5.35897 
chr22:18172608-18172632 5.70833 
chr22:18173772-18173796 5.66667 
chr22:18175934-18175978 5.43182 
chr22:18176099-18176157 5.74138 
chr22:18176487-18176509 5.59091 
chr22:18176677-18176699 5.72727 
chr22:18176874-18176916 5.35714 
chr22:18177272-18177318 5.63043 
chr22:18178385-18178412 5.51852 
chr22:18180588-18180607 5.89474 
chr22:18181322-18181338 6 
chr22:18184681-18184718 5.62162 
chr22:18185407-18185432 5.52 
chr22:18185905-18185979 5.67568 
chr22:18191397-18191409 6 
chr22:18192000-18192020 5.95 
chr22:18192833-18192853 6 
chr22:18193350-18193375 5.84 
chr22:18193642-18193674 6 
chr22:18196226-18196239 6 
chr22:18197888-18197964 5.94737 
chr22:18200850-18200897 5.44681 
chr22:18200924-18200936 6 
chr22:18201919-18201938 6 
chr22:18202593-18202611 6 
chr22:18202920-18202943 6 
chr22:18203106-18203134 5.57143 
chr22:18203568-18203600 5.46875 
chr22:18203935-18203953 5.77778 
chr22:18204291-18204304 6 
chr22:18205144-18205181 6 
chr22:18205916-18205962 5.6087 
chr22:18206696-18206723 6 
chr22:18208657-18208713 5.26786 
chr22:18209116-18209130 6 
chr22:18209151-18209171 5.6 
chr22:18213850-18213885 5.65714 
chr22:18219223-18219238 6 
chr22:18224234-18224252 5.77778 
chr22:18224681-18224707 5.30769 
chr22:18225236-18225261 6 
chr22:18225605-18225629 5.375 
chr22:18227807-18227829 6 
chr22:18228055-18228079 5.66667 
chr22:18228733-18228777 5.79545 
chr22:18229105-18229118 6 
chr22:18231271-18231292 6 
chr22:18234223-18234249 5.76923 
chr22:18235730-18235745 6 
chr22:18237511-18237542 5.80645 
chr22:18237831-18237863 5.9375 
chr22:18238565-18238586 5.90476 
chr22:18238618-18238644 5.69231 
chr22:18239141-18239354 5.84038 
chr22:18240168-18240187 6 
chr22:18240474-18240497 5.91304 
chr22:18241619-18241646 5.2963 
chr22:18241994-18242025 6 
chr22:18242462-18242512 5.5 
chr22:18242899-18242913 6 
chr22:18243217-18243238 6 
chr22:18244195-18244210 6 
chr22:18245263-18245285 5.81818 
chr22:18245639-18245655 5.875 
chr22:18247927-18247969 6 
chr22:18249036-18249060 5.91667 
chr22:18249989-18250022 5.42424 
chr22:18250500-18250531 5.19355 
chr22:18251282-18251305 5.56522 
chr22:18251638-18251653 6 
chr22:18251808-18251853 5.77778 
chr22:18252867-18252896 5.2069 
chr22:18256802-18256831 5.48276 
chr22:18257276-18257305 5.93103 
chr22:18259765-18259788 6 
chr22:18267552-18267584 5.96875 
chr22:18268364-18268391 5.66667 
chr22:18268997-18269029 5.375 
chr22:18269050-18269063 6 
chr22:18281439-18281452 6 
chr22:18282666-18282685 5.78947 
chr22:18282715-18282744 6 
chr22:18283907-18283931 5.79167 
chr22:18284659-18284705 5.71739 
chr22:18284827-18284839 6 
chr22:18286697-18286726 5.7931 
chr22:18289311-18289341 5.63333 
chr22:18292395-18292416 6 
chr22:18292490-18292503 5.92308 
chr22:18292647-18292672 6 
chr22:18292820-18292841 6 
chr22:18295361-18295390 5.34483 
chr22:18300163-18300182 5.78947 
chr22:18302708-18302731 6 
chr22:18302908-18302920 6 
chr22:18303576-18303702 5.2619 
chr22:18303717-18303769 5.26923 
chr22:18303806-18303850 5.29545 
chr22:18306384-18306410 5.26923 
chr22:18310682-18310717 5.65714 
chr22:18311860-18311897 5.7027 
chr22:18311930-18311944 6 
chr22:18314651-18314693 5.59524 
chr22:18314824-18314850 5.69231 
chr22:18314923-18314936 6 
chr22:18317320-18317350 5.4 
chr22:18320616-18320629 6 
chr22:18321721-18321740 6 
chr22:18322024-18322036 6 
chr22:18322693-18322711 6 
chr22:18322830-18322869 5.82051 
chr22:18325886-18325904 6 
chr22:18332410-18332473 5.87302 
chr22:18333166-18333189 6 
chr22:18339374-18339393 6 
chr22:18344679-18344710 5.74194 
chr22:18347850-18347895 5.97778 
chr22:18349360-18349451 5.84615 
chr22:18349845-18349858 6 
chr22:18358214-18358245 5.3871 
chr22:18358448-18358464 6 
chr22:18359463-18360369 5.83223 
chr22:18363397-18363429 5.9375 
chr22:18363913-18363939 5.46154 
chr22:18369570-18369596 5.69231 
chr22:18369754-18369803 5.83673 
chr22:18372390-18372421 5.58065 
chr22:18372571-18372588 5.94118 
chr22:18374022-18374052 5.3 
chr22:18377161-18377194 5.78788 
chr22:18377562-18377576 6 
chr22:18380188-18380206 6 
chr22:18384436-18384466 5.46667 
chr22:18391071-18391086 5.86667 
chr22:18392289-18392308 5.89474 
chr22:18394101-18394129 5.67857 
chr22:18398821-18398850 5.68966 
chr22:18398856-18398882 5.57692 
chr22:18401824-18401850 5.5 
chr22:18411204-18411232 5.92857 
chr22:18411857-18411876 5.63158 
chr22:18412031-18412046 6 
chr22:18412310-18412350 5.75 
chr22:18419548-18419570 5.72727 
chr22:18423172-18423208 5.75 
chr22:18427774-18427786 6 
chr22:18431977-18431999 5.68182 
chr22:18433092-18433127 5.97143 
chr22:18433745-18433763 6 
chr22:18436696-18436751 6 
chr22:18440474-18440558 5.5 
chr22:18441776-18441794 6 
chr22:18444560-18444585 5.4 
chr22:18447949-18447964 6 
chr22:18450229-18450268 5.94872 
chr22:18450807-18450850 5.32558 
chr22:18452287-18452315 5.71429 
chr22:18454246-18454280 5.47059 
chr22:18454289-18454346 5.89474 
chr22:18454696-18454722 5.30769 
chr22:18457489-18457512 6 
chr22:18459281-18459368 5.88506 
chr22:18460788-18460827 5.79487 
chr22:18462542-18462566 6 
chr22:18462577-18462600 5.65217 
chr22:18463508-18463537 5.72414 
chr22:18465436-18465560 5.81452 
chr22:18467299-18467319 5.6 
chr22:18468662-18468693 5.90323 
chr22:18475893-18475906 5.92308 
chr22:18477434-18477464 5.6 
chr22:18477487-18477507 5.85 
chr22:18478257-18478281 6 
chr22:18478436-18478453 5.76471 
chr22:18478900-18478918 6 
chr22:18479769-18479786 5.82353 
chr22:18479816-18479834 6 
chr22:18480694-18480721 5.96296 
chr22:18481070-18481087 5.82353 
chr22:18481298-18481334 5.83333 
chr22:18483013-18483040 5.40741 
chr22:18483651-18483684 5.18182 
chr22:18487021-18487045 6 
chr22:18487368-18487386 5.72222 
chr22:18487668-18487712 5.70455 
chr22:18489596-18489613 5.76471 
chr22:18490359-18490372 6 
chr22:18490688-18490715 6 
chr22:18490828-18490850 5.68182 
chr22:18492097-18492144 5.38298 
chr22:18492634-18492658 5.54167 
chr22:18492781-18492807 5.88462 
chr22:18494255-18494285 5.5 
chr22:18494476-18494526 5.24 
chr22:18494659-18494705 5.76087 
chr22:18496882-18496904 6 
chr22:18498188-18498203 6 
chr22:18501486-18501574 5.90909 
chr22:18502467-18502486 6 
chr22:18502572-18502592 6 
chr22:18503378-18503393 6 
chr22:18503679-18503729 6 
chr22:18507432-18507503 5.60563 
chr22:18507949-18507981 5.625 
chr22:18509244-18509265 5.71429 
chr22:18512576-18512760 5.75543 
chr22:18512898-18512921 6 
chr22:18515368-18515403 5.57143 
chr22:18516676-18516694 5.77778 
chr22:18516850-18516879 5.48276 
chr22:18518209-18518234 6 
chr22:18519988-18520009 5.85714 
chr22:18521398-18521414 6 
chr22:18521451-18521491 6 
chr22:18523330-18523360 5.96667 
chr22:18523661-18523695 5.79412 
chr22:18525163-18525195 6 
chr22:18527181-18527222 6 
chr22:18527691-18527712 5.80952 
chr22:18528458-18528471 5.92308 
chr22:18529086-18529108 6 
chr22:18529924-18529937 6 
chr22:18530756-18530781 6 
chr22:18531889-18531907 6 
chr22:18532506-18532526 6 
chr22:18534077-18534113 5.5 
chr22:18534261-18534297 5.36111 
chr22:18534402-18534419 5.82353 
chr22:18535130-18535172 5.59524 
chr22:18537070-18537098 5.5 
chr22:18537451-18537477 5.76923 
chr22:18540042-18540063 5.7619 
chr22:18544466-18544486 5.75 
chr22:18544900-18544915 6 
chr22:18546748-18546890 5.85915 
chr22:18548254-18548281 5.22222 
chr22:18549996-18550024 6 
chr22:18554103-18554134 5.83871 
chr22:18556119-18556154 5.77143 
chr22:18557304-18557318 6 
chr22:18557903-18557934 5.6129 
chr22:18560404-18560417 6 
chr22:18561938-18561955 5.76471 
chr22:18563073-18563106 5.84848 
chr22:18563917-18564041 5.66935 
chr22:18566993-18567019 5.84615 
chr22:18568637-18568659 6 
chr22:18569646-18569685 5.97436 
chr22:18569844-18569858 5.92857 
chr22:18570617-18570631 5.92857 
chr22:18572454-18572482 5.92857 
chr22:18575400-18575427 5.25926 
chr22:18575581-18575622 5.19512 
chr22:18575633-18575681 5.33333 
chr22:18577524-18577558 5.85294 
chr22:18578470-18578482 6 
chr22:18581397-18581417 6 
chr22:18581509-18581555 5.19565 
chr22:18583158-18583182 6 
chr22:18585858-18585873 6 
chr22:18587444-18587487 5.83721 
chr22:18591176-18591198 5.72727 
chr22:18591397-18591430 6 
chr22:18591744-18591765 5.90476 
chr22:18592065-18592080 5.93333 
chr22:18600541-18600587 5.3913 
chr22:18602850-18602862 6 
chr22:18605877-18605900 6 
chr22:18606006-18606035 6 
chr22:18608280-18608296 6 
chr22:18610161-18610173 6 
chr22:18610459-18610475 6 
chr22:18611301-18611321 5.6 
chr22:18611988-18612015 5.40741 
chr22:18613357-18613369 6 
chr22:18615028-18615050 6 
chr22:18617103-18617115 6 
chr22:18618697-18618713 6 
chr22:18619375-18619415 5.975 
chr22:18620394-18620421 6 
chr22:18621002-18621026 5.66667 
chr22:18623994-18624006 6 
chr22:18625282-18625299 5.94118 
chr22:18629829-18629850 6 
chr22:18630187-18630223 5.66667 
chr22:18631923-18631936 6 
chr22:18632686-18632704 6 
chr22:18633714-18633729 5.86667 
chr22:18634820-18634850 5.93333 
chr22:18635226-18635238 6 
chr22:18635284-18635297 6 
chr22:18636358-18636397 5.48718 
chr22:18637195-18637227 5.53125 
chr22:18641053-18641068 6 
chr22:18641818-18641836 5.72222 
chr22:18642437-18642461 6 
chr22:18643534-18643550 6 
chr22:18645050-18645066 5.8125 
chr22:18646409-18646446 6 
chr22:18648283-18648296 5.92308 
chr22:18648799-18648821 5.54545 
chr22:18650464-18650488 5.83333 
chr22:18652355-18652386 5.93548 
chr22:18654233-18654245 6 
chr22:18654398-18654424 5.46154 
chr22:18656980-18657008 5.96429 
chr22:18657345-18657368 5.52174 
chr22:18657670-18657693 5.91304 
chr22:18659046-18659073 5.62963 
chr22:18662865-18662893 5.96429 
chr22:18668255-18668274 5.63158 
chr22:18670429-18670453 5.5 
chr22:18672982-18673007 5.32 
chr22:18678247-18678281 6 
chr22:18679400-18679418 5.72222 
chr22:18684028-18684055 5.77778 
chr22:18684071-18684711 5.70156 
chr22:18685457-18685555 5.67347 
chr22:18686299-18686359 5.5 
chr22:18686380-18686844 5.63147 
chr22:18686850-18686910 5.51667 
chr22:18686928-18687029 5.53465 
chr22:18687038-18687875 5.6583 
chr22:18687923-18688043 5.5 
chr22:18688898-18688949 5.66667 
chr22:18688970-18689023 5.4717 
chr22:18689043-18689535 5.5752 
chr22:18689548-18689652 5.60577 
chr22:18689663-18689705 5.28571 
chr22:18689713-18689803 5.25556 
chr22:18689894-18689913 5.68421 
chr22:18690028-18690065 5.75676 
chr22:18690208-18690252 5.34091 
chr22:18690735-18690757 5.77273 
chr22:18690996-18691022 5.42308 
chr22:18691454-18691476 6 
chr22:18693397-18693415 6 
chr22:18695955-18695971 5.875 
chr22:18696381-18696433 5.61538 
chr22:18697577-18697592 6 
chr22:18697715-18697741 5.76923 
chr22:18698074-18698097 5.56522 
chr22:18700782-18700801 6 
chr22:18701396-18701428 5.53125 
chr22:18702568-18702585 6 
chr22:18702646-18702659 6 
chr22:18702815-18702850 5.25714 
chr22:18708145-18708165 5.8 
chr22:18708318-18708350 5.65625 
chr22:18709154-18709170 5.8125 
chr22:18712006-18712019 6 
chr22:18714256-18714280 6 
chr22:18714712-18714740 5.46429 
chr22:18714979-18715001 5.77273 
chr22:18715502-18715530 5.46429 
chr22:18715818-18715865 5.51064 
chr22:18715987-18716059 5.36111 
chr22:18716105-18716192 5.70115 
chr22:18716206-18716275 5.26087 
chr22:18716286-18716392 5.58491 
chr22:18716414-18716459 5.33333 
chr22:18716470-18716522 5.82692 
chr22:18716537-18716652 5.75652 
chr22:18716664-18716682 5.72222 
chr22:18716724-18717325 5.55075 
chr22:18717350-18717404 5.75926 
chr22:18718259-18718370 5.48649 
chr22:18718381-18718785 5.48762 
chr22:18718819-18718907 5.52273 
chr22:18718921-18719301 5.67368 
chr22:18719322-18719342 5.85 
chr22:18719360-18719533 5.52023 
chr22:18719584-18720032 5.73884 
chr22:18720145-18721129 5.52134 
chr22:18721151-18721206 5.61818 
chr22:18721943-18721991 5.64583 
chr22:18726629-18726647 5.72222 
chr22:18727764-18727786 6 
chr22:18735579-18735602 5.6087 
chr22:18737965-18737984 5.63158 
chr22:18743316-18743341 5.92 
chr22:18747133-18747158 5.6 
chr22:18748512-18748536 5.875 
chr22:18748828-18748850 5.72727 
chr22:18749188-18749217 5.96552 
chr22:18750543-18750565 5.63636 
chr22:18752441-18752464 6 
chr22:18753137-18753154 6 
chr22:18753698-18753741 5.27907 
chr22:18754565-18754586 6 
chr22:18755450-18755485 5.25714 
chr22:18756240-18756280 5.825 
chr22:18756290-18756343 5.35849 
chr22:18756350-18756401 5.7451 
chr22:18756417-18756543 5.45238 
chr22:18756555-18756620 5.32308 
chr22:18756629-18756653 5.625 
chr22:18756826-18756854 5.82143 
chr22:18760131-18760164 5.48485 
chr22:18760350-18760372 5.54545 
chr22:18764118-18764140 5.90909 
chr22:18764162-18764180 6 
chr22:18764864-18764886 5.68182 
chr22:18767394-18767412 5.94444 
chr22:18767581-18767604 5.91304 
chr22:18767944-18767957 6 
chr22:18770106-18770148 5.61905 
chr22:18770747-18770760 6 
chr22:18771052-18771067 6 
chr22:18771535-18771566 5.70968 
chr22:18773600-18773619 5.68421 
chr22:18773732-18773750 6 
chr22:18774046-18774060 6 
chr22:18775779-18775797 6 
chr22:18776362-18776397 5.88571 
chr22:18777358-18777377 6 
chr22:18777505-18777538 5.87879 
chr22:18777556-18777582 5.96154 
chr22:18778010-18778048 5.78947 
chr22:18778206-18778298 5.8587 
chr22:18781130-18781159 5.65517 
chr22:18785928-18785957 6 
chr22:18788346-18788388 5.2619 
chr22:18790078-18790100 6 
chr22:18795182-18795200 6 
chr22:18798994-18799012 5.72222 
chr22:18799294-18799308 5.92857 
chr22:18801497-18801521 5.875 
chr22:18804270-18804308 5.57895 
chr22:18805630-18805672 5.78571 
chr22:18807078-18807135 5.82456 
chr22:18807410-18807427 5.76471 
chr22:18807509-18807545 6 
chr22:18812241-18812269 5.67857 
chr22:18813671-18813689 6 
chr22:18820220-18820237 5.76471 
chr22:18823133-18823150 6 
chr22:18824685-18824706 5.90476 
chr22:18825762-18825777 5.86667 
chr22:18825790-18825816 5.69231 
chr22:18827335-18827350 5.93333 
chr22:18828194-18828220 5.92308 
chr22:18831324-18831341 5.88235 
chr22:18832047-18832083 5.55556 
chr22:18833315-18833331 6 
chr22:18833614-18833634 5.95 
chr22:18836421-18836441 6 
chr22:18837716-18837739 5.91304 
chr22:18841456-18841510 5.24074 
chr22:18847123-18847141 5.72222 
chr22:18847497-18847518 5.7619 
chr22:18847625-18847639 5.92857 
chr22:18849468-18849480 6 
chr22:18849634-18849652 5.88889 
chr22:18850630-18850659 5.48276 
chr22:18850811-18850844 5.48485 
chr22:18854623-18854655 5.9375 
chr22:18862434-18862458 5.5 
chr22:18864984-18865045 5.19672 
chr22:18870249-18870283 5.97059 
chr22:18871402-18871420 5.72222 
chr22:18875270-18875292 6 
chr22:18877868-18877896 5.82143 
chr22:18877917-18877977 5.75 
chr22:18878722-18878792 5.64286 
chr22:18878819-18879140 5.65109 
chr22:18879152-18879877 5.66207 
chr22:18879995-18880020 5.6 
chr22:18880730-18880777 5.7234 
chr22:18880798-18880980 5.47253 
chr22:18880994-18881344 5.53429 
chr22:18881462-18881485 5.43478 
chr22:18882198-18882258 5.65 
chr22:18882284-18882325 5.36585 
chr22:18882337-18882661 5.63272 
chr22:18882672-18883262 5.61525 
chr22:18883274-18883350 5.52632 
chr22:18883371-18883402 5.96774 
chr22:18883417-18883528 5.6036 
chr22:18883568-18883643 5.58667 
chr22:18883760-18883785 5.64 
chr22:18885751-18885793 6 
chr22:18890230-18890255 5.88 
chr22:18891228-18891253 5.72 
chr22:18901316-18901340 5.5 
chr22:18911685-18911698 6 
chr22:18923496-18923520 5.41667 
chr22:18923850-18923878 6 
chr22:18925228-18925265 5.35135 
chr22:18925534-18925548 6 
chr22:18939444-18939488 6 
chr22:18949128-18949166 5.23684 
chr22:18949192-18949261 5.34783 
chr22:18949282-18949364 5.2561 
chr22:18950261-18950313 5.80769 
chr22:18952022-18952035 5.92308 
chr22:18953333-18953350 5.82353 
chr22:18957629-18957646 6 
chr22:18957865-18957908 5.16279 
chr22:18957938-18958014 5.36842 
chr22:18962373-18962394 5.57143 
chr22:18964563-18964594 5.19355 
chr22:18968991-18969012 5.95238 
chr22:18969159-18969175 6 
chr22:18969440-18969460 5.65 
chr22:18969562-18969584 5.68182 
chr22:18970067-18970105 5.21053 
chr22:18970234-18970246 6 
chr22:18971238-18971261 5.6087 
chr22:18971892-18971908 6 
chr22:18973174-18973189 6 
chr22:18973941-18973953 6 
chr22:18974238-18974259 6 
chr22:18975128-18975161 5.66667 
chr22:18976300-18976346 5.86957 
chr22:18976787-18976824 5.40541 
chr22:18977062-18977083 5.7619 
chr22:18979796-18979823 5.96296 
chr22:18985651-18985694 6 
chr22:18985952-18985996 5.61364 
chr22:18991354-18991379 5.44 
chr22:18992430-18992444 6 
chr22:18992650-18992682 5.875 
chr22:18994974-18995020 6 
chr22:18996260-18996281 5.90476 
chr22:18998214-18998226 6 
chr22:18998445-18998471 5.42308 
chr22:18999409-18999443 6 
chr22:19000813-19000832 5.84211 
chr22:19001653-19001666 6 
chr22:19002713-19002727 5.92857 
chr22:19002974-19002991 6 
chr22:19003427-19003474 5.59574 
chr22:19004231-19004246 6 
chr22:19007691-19007709 5.83333 
chr22:19007868-19007881 6 
chr22:19008339-19008383 5.88636 
chr22:19008805-19008837 5.96875 
chr22:19009593-19009616 6 
chr22:19009790-19009825 5.65714 
chr22:19011074-19011104 5.26667 
chr22:19011904-19011927 5.6087 
chr22:19015239-19015262 5.43478 
chr22:19016213-19016235 5.77273 
chr22:19016388-19016410 5.90909 
chr22:19017484-19017557 5.26027 
chr22:19018006-19018081 5.2 
chr22:19019488-19019503 6 
chr22:19037339-19037353 6 
chr22:19037535-19037562 5.25926 
chr22:19038701-19038726 6 
chr22:19039478-19039506 5.85714 
chr22:19039927-19039971 5.90909 
chr22:19040119-19040141 5.81818 
chr22:19042409-19042430 5.71429 
chr22:19042681-19042701 5.6 
chr22:19043053-19043075 5.81818 
chr22:19044067-19044084 5.76471 
chr22:19044108-19044129 5.90476 
chr22:19048724-19048743 5.68421 
chr22:19050270-19050315 5.57778 
chr22:19050800-19050814 6 
chr22:19051025-19051038 6 
chr22:19053918-19053968 5.8 
chr22:19055205-19055239 6 
chr22:19060387-19060415 5.60714 
chr22:19060607-19060622 6 
chr22:19061923-19061937 5.92857 
chr22:19062785-19062825 5.175 
chr22:19063638-19063664 5.65385 
chr22:19064237-19064256 6 
chr22:19066802-19066829 5.55556 
chr22:19069556-19069586 5.66667 
chr22:19069735-19069753 6 
chr22:19070270-19070310 5.725 
chr22:19070599-19070627 6 
chr22:19071186-19071230 5.97727 
chr22:19075191-19075204 6 
chr22:19076724-19076743 5.68421 
chr22:19077089-19077103 6 
chr22:19080410-19080446 5.63889 
chr22:19080472-19080544 5.55556 
chr22:19080874-19080894 5.7 
chr22:19080931-19080959 5.35714 
chr22:19081937-19081960 5.82609 
chr22:19083173-19083185 6 
chr22:19084395-19084416 5.80952 
chr22:19084746-19084765 5.68421 
chr22:19086266-19086282 6 
chr22:19087075-19087101 5.57692 
chr22:19089250-19089264 6 
chr22:19090929-19090956 6 
chr22:19091252-19091271 6 
chr22:19091395-19091428 5.75758 
chr22:19091537-19091559 5.81818 
chr22:19092394-19092406 6 
chr22:19096082-19096112 6 
chr22:19096370-19096390 5.65 
chr22:19096639-19096652 6 
chr22:19097237-19097262 5.68 
chr22:19098132-19098155 5.6087 
chr22:19099350-19099377 5.92593 
chr22:19099787-19099802 5.93333 
chr22:19099948-19099969 5.95238 
chr22:19100370-19100390 5.9 
chr22:19100881-19100906 6 
chr22:19101575-19101593 6 
chr22:19102620-19102637 5.94118 
chr22:19104467-19104487 6 
chr22:19105887-19105906 6 
chr22:19107248-19107265 6 
chr22:19109494-19109545 5.2549 
chr22:19109945-19109973 5.71429 
chr22:19110168-19110180 6 
chr22:19111406-19111451 5.86667 
chr22:19113525-19113556 5.67742 
chr22:19116147-19116180 6 
chr22:19123544-19123563 6 
chr22:19123664-19123684 5.7 
chr22:19126148-19126184 6 
chr22:19128634-19128657 5.43478 
chr22:19129503-19129537 5.70588 
chr22:19130715-19130739 5.91667 
chr22:19131372-19131387 5.86667 
chr22:19137491-19137526 5.45714 
chr22:19137579-19137610 5.58065 
chr22:19137796-19137820 5.41667 
chr22:19140069-19140113 5.5 
chr22:19140847-19140874 5.62963 
chr22:19142077-19142221 5.82639 
chr22:19143444-19143475 5.83871 
chr22:19143590-19143606 6 
chr22:19144277-19144303 5.57692 
chr22:19144757-19144800 5.5814 
chr22:19145470-19145496 5.76923 
chr22:19145643-19145655 6 
chr22:19145829-19145862 5.9697 
chr22:19148474-19148703 5.8559 
chr22:19149753-19149772 5.84211 
chr22:19150509-19150526 6 
chr22:19150819-19150854 5.94286 
chr22:19151160-19151191 6 
chr22:19151731-19151757 5.88462 
chr22:19153117-19153134 6 
chr22:19154056-19154087 5.70968 
chr22:19160549-19160583 5.73529 
chr22:19166162-19166179 6 
chr22:19166685-19166700 6 
chr22:19174099-19174125 5.61538 
chr22:19176116-19176137 5.90476 
chr22:19178108-19178126 6 
chr22:19179575-19179590 6 
chr22:19181602-19181614 6 
chr22:19188351-19188380 5.96552 
chr22:19193726-19193747 5.61905 
chr22:19193795-19193823 5.78571 
chr22:19194520-19194539 6 
chr22:19199275-19199298 6 
chr22:19199906-19199918 6 
chr22:19200067-19200186 5.93277 
chr22:19205124-19205143 6 
chr22:19205354-19205385 5.80645 
chr22:19206666-19206709 5.86047 
chr22:19208276-19208301 5.84 
chr22:19214249-19214273 5.70833 
chr22:19214800-19214815 6 
chr22:19214972-19214987 6 
chr22:19223479-19223492 6 
chr22:19225584-19225618 5.79412 
chr22:19227458-19227489 5.83871 
chr22:19227605-19227618 5.92308 
chr22:19229464-19229477 6 
chr22:19231204-19231233 5.93103 
chr22:19232709-19232727 6 
chr22:19233995-19234011 5.9375 
chr22:19235057-19235094 5.7027 
chr22:19236881-19236935 5.44444 
chr22:19237218-19237236 5.83333 
chr22:19237776-19237806 5.46667 
chr22:19237853-19237867 6 
chr22:19238063-19238091 5.57143 
chr22:19238978-19238991 6 
chr22:19240536-19240551 6 
chr22:19240799-19240830 5.16129 
chr22:19243432-19243449 5.76471 
chr22:19243674-19243687 6 
chr22:19243847-19243892 5.86667 
chr22:19244180-19244201 5.85714 
chr22:19245928-19245949 5.52381 
chr22:19246621-19246640 5.84211 
chr22:19246909-19246940 5.35484 
chr22:19247298-19247317 5.84211 
chr22:19248302-19248322 6 
chr22:19249538-19249555 5.88235 
chr22:19250554-19250567 6 
chr22:19250616-19250651 5.51429 
chr22:19250782-19250795 6 
chr22:19250924-19250949 5.92 
chr22:19253006-19253067 5.18033 
chr22:19253561-19253576 6 
chr22:19256609-19256631 5.63636 
chr22:19258249-19258263 6 
chr22:19259300-19259316 6 
chr22:19259992-19260006 5.92857 
chr22:19261520-19261541 5.61905 
chr22:19262241-19262265 5.625 
chr22:19264172-19264202 6 
chr22:19266644-19266673 6 
chr22:19268341-19268361 6 
chr22:19268817-19268836 5.73684 
chr22:19270151-19270183 6 
chr22:19270374-19270405 5.74194 
chr22:19270789-19270816 5.74074 
chr22:19271514-19271530 6 
chr22:19272797-19272822 6 
chr22:19277621-19277648 5.44444 
chr22:19277949-19277974 5.4 
chr22:19279180-19279199 5.78947 
chr22:19279317-19279424 5.73832 
chr22:19281155-19281172 6 
chr22:19285014-19285109 5.65263 
chr22:19286256-19286281 5.68 
chr22:19287379-19287426 5.80851 
chr22:19288295-19288322 5.77778 
chr22:19288576-19288591 6 
chr22:19288744-19288763 5.63158 
chr22:19289194-19289209 5.86667 
chr22:19289650-19289669 6 
chr22:19290877-19290917 6 
chr22:19291771-19291791 6 
chr22:19291922-19291940 6 
chr22:19292379-19292401 5.72727 
chr22:19292940-19292968 5.96429 
chr22:19295025-19295062 5.27027 
chr22:19295539-19295566 5.7037 
chr22:19296302-19296318 6 
chr22:19296962-19296986 5.95833 
chr22:19298480-19298515 5.82857 
chr22:19298714-19298755 5.70732 
chr22:19299419-19299436 6 
chr22:19300069-19300095 5.84615 
chr22:19300856-19300912 5.625 
chr22:19302973-19302992 5.84211 
chr22:19303083-19303104 5.7619 
chr22:19303557-19303591 5.58824 
chr22:19303826-19303857 5.77419 
chr22:19304823-19304845 5.81818 
chr22:19304958-19304983 5.64 
chr22:19305678-19305699 5.71429 
chr22:19310487-19310533 5.6087 
chr22:19314708-19314728 6 
chr22:19315194-19315226 5.9375 
chr22:19316134-19316164 5.73333 
chr22:19316572-19316590 6 
chr22:19317548-19317569 5.71429 
chr22:19320365-19320414 5.22449 
chr22:19322760-19322780 5.8 
chr22:19324606-19324632 5.84615 
chr22:19324825-19324847 6 
chr22:19328293-19328308 6 
chr22:19328971-19328990 6 
chr22:19330915-19330932 6 
chr22:19331398-19331422 5.83333 
chr22:19335466-19335484 5.83333 
chr22:19336317-19336331 6 
chr22:19337503-19337523 5.9 
chr22:19337785-19337817 5.75 
chr22:19338981-19339010 5.89655 
chr22:19350068-19350094 5.53846 
chr22:19350754-19350779 6 
chr22:19353568-19353592 5.58333 
chr22:19357449-19357468 5.68421 
chr22:19357492-19357520 5.5 
chr22:19360094-19360107 6 
chr22:19360770-19360783 5.92308 
chr22:19366544-19366564 6 
chr22:19368129-19368148 5.89474 
chr22:19368269-19368286 5.76471 
chr22:19370286-19370306 5.8 
chr22:19370820-19370838 5.88889 
chr22:19371732-19371752 5.65 
chr22:19371845-19371861 6 
chr22:19372171-19372190 5.89474 
chr22:19373135-19373147 6 
chr22:19375449-19375499 5.52 
chr22:19377382-19377394 6 
chr22:19378124-19378145 6 
chr22:19378994-19379017 6 
chr22:19380879-19380893 6 
chr22:19386490-19386506 5.8125 
chr22:19390624-19390652 6 
chr22:19391137-19391149 6 
chr22:19394887-19394903 5.8125 
chr22:19396802-19396819 5.82353 
chr22:19400907-19400931 5.79167 
chr22:19401118-19401148 6 
chr22:19402410-19402423 6 
chr22:19402459-19402480 6 
chr22:19403825-19403859 5.97059 
chr22:19404724-19404745 6 
chr22:19405143-19405158 5.86667 
chr22:19405785-19405816 5.67742 
chr22:19406150-19406176 5.76923 
chr22:19406449-19406475 6 
chr22:19407563-19407588 6 
chr22:19407816-19407837 5.61905 
chr22:19407984-19408051 5.76119 
chr22:19408822-19408834 6 
chr22:19409685-19409770 5.68235 
chr22:19411005-19411043 6 
chr22:19413538-19413568 5.3 
chr22:19416656-19416676 6 
chr22:19418887-19418922 5.34286 
chr22:19419005-19419018 6 
chr22:19419089-19419119 5.33333 
chr22:19420453-19420465 6 
chr22:19421739-19421758 6 
chr22:19424924-19424942 5.88889 
chr22:19425109-19425126 6 
chr22:19426641-19426656 6 
chr22:19428102-19428114 6 
chr22:19429040-19429063 5.82609 
chr22:19430601-19430616 6 
chr22:19436082-19436105 5.78261 
chr22:19438643-19438660 6 
chr22:19441885-19441918 5.75758 
chr22:19442244-19442261 5.76471 
chr22:19442361-19442373 6 
chr22:19442969-19442992 5.65217 
chr22:19445961-19445979 5.88889 
chr22:19447139-19447166 5.77778 
chr22:19447254-19447273 5.94737 
chr22:19448278-19448290 6 
chr22:19462072-19462100 5.85714 
chr22:19462649-19462663 5.92857 
chr22:19464210-19464227 6 
chr22:19464529-19464544 6 
chr22:19466160-19466191 5.35484 
chr22:19466513-19466544 5.45161 
chr22:19466680-19466698 6 
chr22:19468873-19468914 5.70732 
chr22:19470955-19470970 5.86667 
chr22:19472446-19472471 6 
chr22:19473455-19473498 5.34884 
chr22:19473534-19473554 5.65 
chr22:19474815-19474829 6 
chr22:19475433-19475453 5.95 
chr22:19476989-19477002 6 
chr22:19477857-19477910 5.24528 
chr22:19479918-19479949 5.64516 
chr22:19480750-19480787 5.89189 
chr22:19480949-19480970 5.90476 
chr22:19488702-19488727 5.64 
chr22:19491798-19491835 5.48649 
chr22:19495621-19495644 5.69565 
chr22:19497474-19497496 5.54545 
chr22:19498847-19498866 5.78947 
chr22:19499441-19499456 6 
chr22:19500494-19500515 5.52381 
chr22:19501287-19501312 5.4 
chr22:19507212-19507241 5.62069 
chr22:19511982-19512002 5.6 
chr22:19516594-19516610 5.8125 
chr22:19516751-19516767 5.9375 
chr22:19516927-19516949 5.77273 
chr22:19517449-19517463 5.92857 
chr22:19517669-19517697 5.71429 
chr22:19519094-19519112 6 
chr22:19519431-19519457 5.92308 
chr22:19520683-19520703 5.7 
chr22:19521768-19521789 5.71429 
chr22:19522085-19522123 5.97368 
chr22:19522990-19523003 6 
chr22:19523013-19523025 6 
chr22:19523622-19523647 5.6 
chr22:19523799-19523878 5.55696 
chr22:19524032-19524061 5.55172 
chr22:19524360-19524383 6 
chr22:19525036-19525049 6 
chr22:19525405-19525442 5.56757 
chr22:19525739-19525840 5.52475 
chr22:19526354-19526383 5.55172 
chr22:19526536-19526552 5.875 
chr22:19526991-19527018 5.77778 
chr22:19527554-19527589 5.6 
chr22:19528746-19528767 5.90476 
chr22:19530625-19530677 5.96154 
chr22:19531045-19531067 6 
chr22:19532878-19532898 6 
chr22:19534187-19534215 5.5 
chr22:19535183-19535196 6 
chr22:19535319-19535340 6 
chr22:19535630-19535643 6 
chr22:19537495-19537512 5.82353 
chr22:19539081-19539095 6 
chr22:19540470-19540489 6 
chr22:19541324-19541343 6 
chr22:19541488-19541528 5.75 
chr22:19542010-19542032 5.68182 
chr22:19542968-19542984 5.9375 
chr22:19545304-19545337 5.66667 
chr22:19545938-19545953 5.93333 
chr22:19546555-19546574 5.73684 
chr22:19549072-19549087 6 
chr22:19549710-19549747 5.59459 
chr22:19551599-19551645 5.69565 
chr22:19552701-19552720 6 
chr22:19556471-19556485 6 
chr22:19556782-19556802 5.8 
chr22:19557630-19557668 5.18421 
chr22:19557709-19557763 5.11111 
chr22:19557802-19557929 5.38583 
chr22:19557949-19557979 5.33333 
chr22:19558023-19558045 5.5 
chr22:19558082-19558152 5.57143 
chr22:19558179-19558202 5.47826 
chr22:19558246-19558268 5.5 
chr22:19558347-19558370 5.43478 
chr22:19561017-19561055 5.92105 
chr22:19561494-19561521 5.48148 
chr22:19562743-19562765 6 
chr22:19564096-19564122 5.84615 
chr22:19565057-19565079 5.5 
chr22:19566179-19566212 5.84848 
chr22:19568751-19568765 6 
chr22:19570555-19570575 5.85 
chr22:19571939-19571965 5.84615 
chr22:19572118-19572131 6 
chr22:19573053-19573092 5.87179 
chr22:19573319-19573353 5.67647 
chr22:19573635-19573673 5.94737 
chr22:19574255-19574294 5.84615 
chr22:19574558-19574593 5.31429 
chr22:19575806-19575835 5.27586 
chr22:19576275-19576303 5.96429 
chr22:19577154-19577167 6 
chr22:19577179-19577298 5.78151 
chr22:19579127-19579147 5.7 
chr22:19579631-19579649 5.77778 
chr22:19582626-19582670 5.52273 
chr22:19583870-19583883 6 
chr22:19584517-19584541 5.375 
chr22:19584891-19584909 6 
chr22:19586539-19586567 6 
chr22:19588270-19588301 5.93548 
chr22:19589396-19589424 5.85714 
chr22:19591163-19591175 6 
chr22:19591690-19591725 5.4 
chr22:19592743-19592785 5.57143 
chr22:19593971-19594012 5.65854 
chr22:19596819-19596837 5.88889 
chr22:19597204-19597243 5.74359 
chr22:19597563-19597581 6 
chr22:19598401-19598424 5.52174 
chr22:19599565-19599578 6 
chr22:19599962-19600009 5.29787 
chr22:19600038-19600145 5.38318 
chr22:19601979-19602001 5.90909 
chr22:19603698-19603761 5.38095 
chr22:19604169-19604183 6 
chr22:19605547-19605602 5.74545 
chr22:19605631-19605662 5.58065 
chr22:19605949-19605964 5.93333 
chr22:19607449-19607467 5.72222 
chr22:19610431-19610471 6 
chr22:19611688-19611705 5.94118 
chr22:19611794-19611816 6 
chr22:19612700-19612722 6 
chr22:19615209-19615230 6 
chr22:19616683-19616696 6 
chr22:19617715-19617736 5.66667 
chr22:19617927-19617949 5.68182 
chr22:19617987-19618005 5.88889 
chr22:19618507-19618525 5.94444 
chr22:19618653-19618666 6 
chr22:19622120-19622134 6 
chr22:19625552-19625659 5.18692 
chr22:19625693-19625739 5.28261 
chr22:19627999-19628027 5.82143 
chr22:19629398-19629449 5.41176 
chr22:19631792-19631822 5.7 
chr22:19632550-19632577 5.25926 
chr22:19634979-19635011 5.3125 
chr22:19636182-19636221 5.84615 
chr22:19636404-19636423 5.68421 
chr22:19637510-19637549 5.76923 
chr22:19638904-19638928 5.75 
chr22:19641142-19641163 5.90476 
chr22:19641341-19641357 6 
chr22:19641694-19641738 5.36364 
chr22:19645217-19645234 5.82353 
chr22:19646085-19646116 5.35484 
chr22:19646176-19646215 5.35897 
chr22:19647080-19647108 5.5 
chr22:19648389-19648418 6 
chr22:19648543-19648559 5.8125 
chr22:19648712-19648750 5.68421 
chr22:19648795-19648851 5.33929 
chr22:19649024-19649118 5.71277 
chr22:19650366-19650388 5.59091 
chr22:19650473-19650496 6 
chr22:19650649-19650666 6 
chr22:19657876-19657902 5.5 
chr22:19658666-19658726 5.06667 
chr22:19658842-19658869 5.22222 
chr22:19659057-19659108 5.72549 
chr22:19659254-19659295 5.70732 
chr22:19659343-19659373 5.66667 
chr22:19659393-19659418 5.36 
chr22:19659517-19659562 5.4 
chr22:19659961-19659975 6 
chr22:19660425-19660455 5.86667 
chr22:19660938-19660959 5.61905 
chr22:19662949-19663003 5.37037 
chr22:19663965-19663986 6 
chr22:19664640-19664671 5.80645 
chr22:19665628-19665656 5.78571 
chr22:19669385-19669398 5.92308 
chr22:19669666-19669685 5.68421 
chr22:19669936-19669968 5.5 
chr22:19670553-19670589 5.63889 
chr22:19671003-19671025 6 
chr22:19674279-19674302 5.47826 
chr22:19675771-19675791 5.6 
chr22:19678074-19678091 5.82353 
chr22:19678531-19678555 5.45833 
chr22:19679866-19679881 5.93333 
chr22:19682178-19682199 5.7619 
chr22:19682349-19682361 6 
chr22:19683005-19683022 6 
chr22:19683726-19683754 5.46429 
chr22:19685265-19685285 6 
chr22:19685788-19685822 5.91176 
chr22:19686556-19686584 6 
chr22:19686905-19686930 5.8 
chr22:19687290-19687328 5.86842 
chr22:19687481-19687525 5.90909 
chr22:19688454-19688566 5.80357 
chr22:19689188-19689207 5.89474 
chr22:19689544-19689571 5.37037 
chr22:19690658-19690675 6 
chr22:19691089-19691102 6 
chr22:19693879-19693897 6 
chr22:19694206-19694235 5.65517 
chr22:19694870-19694890 5.6 
chr22:19699181-19699203 6 
chr22:19700204-19700240 5.66667 
chr22:19701973-19702006 5.63636 
chr22:19702205-19702295 5.36667 
chr22:19703676-19703692 5.875 
chr22:19704703-19704717 6 
chr22:19705046-19705075 5.24138 
chr22:19705163-19705184 5.71429 
chr22:19705334-19705415 5.50617 
chr22:19705428-19705464 5.66667 
chr22:19709868-19709889 5.57143 
chr22:19712002-19712016 6 
chr22:19712518-19712572 5.42593 
chr22:19712601-19712794 5.41451 
chr22:19712821-19712922 5.40594 
chr22:19712935-19712976 5.60976 
chr22:19712988-19713168 5.41667 
chr22:19713241-19713449 5.51442 
chr22:19713470-19713509 5.97436 
chr22:19713530-19713590 5.48333 
chr22:19713603-19713996 5.72265 
chr22:19714017-19714056 5.97436 
chr22:19714077-19714585 5.5748 
chr22:19714599-19714817 5.47706 
chr22:19714833-19715161 5.57317 
chr22:19715211-19715245 5.52941 
chr22:19715310-19715363 5.35849 
chr22:19716483-19716509 5.26923 
chr22:19718087-19718108 5.71429 
chr22:19719202-19719227 5.44 
chr22:19719837-19719854 5.88235 
chr22:19732556-19732579 6 
chr22:19737206-19737239 5.21212 
chr22:19738268-19738301 5.36364 
chr22:19738380-19738405 5.8 
chr22:19740963-19740992 5.58621 
chr22:19741474-19741492 5.72222 
chr22:19742753-19742783 5.53333 
chr22:19744424-19744449 5.76 
chr22:19744516-19744549 5.30303 
chr22:19745825-19745869 5.97727 
chr22:19746939-19746954 6 
chr22:19747735-19747765 5.46667 
chr22:19748112-19748170 5.41379 
chr22:19748203-19748229 5.61538 
chr22:19748522-19748535 5.92308 
chr22:19748551-19748590 5.5641 
chr22:19753699-19753719 6 
chr22:19754285-19754325 5.475 
chr22:19754777-19754809 5.65625 
chr22:19756476-19756496 6 
chr22:19758449-19758477 5.67857 
chr22:19760038-19760068 5.46667 
chr22:19761586-19761618 5.34375 
chr22:19764561-19764600 5.53846 
chr22:19765281-19765295 6 
chr22:19765934-19765969 5.97143 
chr22:19766571-19766583 6 
chr22:19767724-19767746 5.5 
chr22:19768289-19768319 5.73333 
chr22:19768759-19768784 5.84 
chr22:19769185-19769213 5.32143 
chr22:19771090-19771118 5.71429 
chr22:19772930-19772952 5.54545 
chr22:19775674-19775686 6 
chr22:19777359-19777373 6 
chr22:19782507-19782537 5.9 
chr22:19786120-19786148 5.53571 
chr22:19789176-19789189 6 
chr22:19792062-19792098 5.69444 
chr22:19793304-19793324 5.85 
chr22:19801210-19801230 5.85 
chr22:19801503-19801522 5.94737 
chr22:19802744-19802757 5.92308 
chr22:19802990-19803017 5.37037 
chr22:19804099-19804183 5.39286 
chr22:19804195-19804237 5.19048 
chr22:19805002-19805030 5.42857 
chr22:19807908-19807942 5.14706 
chr22:19811227-19811409 5.21978 
chr22:19811421-19811449 5.28571 
chr22:19813482-19813503 5.95238 
chr22:19814549-19814586 5.35135 
chr22:19816350-19816367 5.76471 
chr22:19817369-19817381 6 
chr22:19818886-19818910 5.625 
chr22:19819213-19819238 5.72 
chr22:19819847-19819872 5.4 
chr22:19821087-19821099 6 
chr22:19821400-19821439 5.87179 
chr22:19822308-19822338 5.8 
chr22:19822422-19822449 5.22222 
chr22:19822895-19822930 5.88571 
chr22:19823198-19823232 5.38235 
chr22:19825971-19826007 6 
chr22:19827397-19827439 5.88095 
chr22:19828332-19828359 5.96296 
chr22:19830918-19830933 5.93333 
chr22:19834470-19834485 5.93333 
chr22:19835327-19835343 6 
chr22:19836878-19836904 5.88462 
chr22:19844490-19844520 5.2 
chr22:19845723-19845777 5.31481 
chr22:19846303-19846325 6 
chr22:19846611-19846623 6 
chr22:19846782-19846794 6 
chr22:19847699-19847719 5.85 
chr22:19849207-19849225 6 
chr22:19850513-19850563 5.68 
chr22:19851694-19851730 5.72222 
chr22:19853714-19853748 5.94118 
chr22:19854648-19854672 5.625 
chr22:19855216-19855235 6 
chr22:19859131-19859152 5.57143 
chr22:19860540-19860566 5.61538 
chr22:19864162-19864188 5.53846 
chr22:19865759-19865782 5.65217 
chr22:19867068-19867084 6 
chr22:19867134-19867153 5.84211 
chr22:19870788-19870817 5.44828 
chr22:19871467-19871497 5.96667 
chr22:19877131-19877176 5.66667 
chr22:19882492-19882513 5.85714 
chr22:19883825-19883848 5.91304 
chr22:19883886-19883901 6 
chr22:19886033-19886050 6 
chr22:19889706-19889723 5.88235 
chr22:19893437-19893449 6 
chr22:19895949-19896013 5.17188 
chr22:19896728-19896741 6 
chr22:19897012-19897523 5.71429 
chr22:19898596-19898620 5.5 
chr22:19903847-19903865 5.83333 
chr22:19903959-19903979 5.7 
chr22:19908105-19908130 5.84 
chr22:19908629-19908641 6 
chr22:19908937-19908968 5.54839 
chr22:19911367-19911384 6 
chr22:19911491-19911531 5.4 
chr22:19912808-19912836 6 
chr22:19913686-19913717 5.93548 
chr22:19914304-19914327 5.56522 
chr22:19915174-19915229 5.96364 
chr22:19916849-19916863 6 
chr22:19919683-19919698 6 
chr22:19921607-19921627 5.6 
chr22:19921905-19921919 6 
chr22:19922070-19922098 5.64286 
chr22:19927767-19927796 5.68966 
chr22:19929228-19929258 5.56667 
chr22:19931163-19931213 5.9 
chr22:19932345-19932366 6 
chr22:19933184-19933201 5.76471 
chr22:19934414-19934449 5.54286 
chr22:19935637-19935664 5.22222 
chr22:19936477-19936497 6 
chr22:19937717-19937783 5.62121 
chr22:19938881-19938895 6 
chr22:19939256-19939282 5.34615 
chr22:19940160-19940189 5.93103 
chr22:19940476-19940542 5.80303 
chr22:19940806-19940827 5.95238 
chr22:19941836-19941863 5.2963 
chr22:19941973-19941988 6 
chr22:19943633-19943680 6 
chr22:19943893-19943912 6 
chr22:19945177-19945201 5.41667 
chr22:19945610-19945635 5.48 
chr22:19946098-19946113 6 
chr22:19946245-19946265 6 
chr22:19947285-19947307 5.5 
chr22:19950094-19950118 5.83333 
chr22:19953176-19953195 5.94737 
chr22:19953662-19953689 5.44444 
chr22:19953959-19953981 5.81818 
chr22:19966307-19966332 5.48 
chr22:19967004-19967030 5.34615 
chr22:19974806-19974828 5.63636 
chr22:19974895-19974924 5.34483 
chr22:19978143-19978172 5.31034 
chr22:19981389-19981409 5.6 
chr22:19981737-19981768 5.32258 
chr22:19981878-19981901 5.56522 
chr22:19981978-19982001 5.56522 
chr22:19982023-19982051 5.5 
chr22:19982073-19982112 5.38462 
chr22:19982120-19982162 5.42857 
chr22:19982170-19982211 5.43902 
chr22:19982219-19982251 5.4375 
chr22:19982426-19982470 5.45455 
chr22:19988483-19988501 5.77778 
chr22:19989315-19989336 5.95238 
chr22:19990513-19990546 5.27273 
chr22:19990981-19991002 5.85714 
chr22:19992007-19992030 5.86957 
chr22:19993317-19993329 6 
chr22:19993785-19993802 5.88235 
chr22:19994754-19994772 5.77778 
chr22:19996378-19996419 5.14634 
chr22:19999145-19999186 5.34146 
chr22:20001381-20001409 5.28571 
chr22:20001710-20001730 5.8 
chr22:20004203-20004225 5.72727 
chr22:20006606-20006634 5.53571 
chr22:20008717-20008736 5.68421 
chr22:20011739-20011754 5.93333 
chr22:20015296-20015331 5.85714 
chr22:20017673-20017702 5.68966 
chr22:20017857-20017879 6 
chr22:20021708-20021739 5.93548 
chr22:20026449-20026473 5.875 
chr22:20027151-20027172 5.52381 
chr22:20028835-20028848 6 
chr22:20030288-20030305 5.88235 
chr22:20031319-20031372 5.41509 
chr22:20032050-20032069 5.68421 
chr22:20032795-20032807 6 
chr22:20033022-20033038 6 
chr22:20033983-20034000 6 
chr22:20034153-20034181 5.89286 
chr22:20034738-20034768 5.73333 
chr22:20035425-20035459 5.41176 
chr22:20035985-20035999 6 
chr22:20037183-20037206 5.91304 
chr22:20037728-20037749 5.90476 
chr22:20037881-20037899 6 
chr22:20038183-20038196 5.92308 
chr22:20038720-20038753 5.33333 
chr22:20039060-20039084 5.625 
chr22:20039372-20039403 5.67742 
chr22:20042065-20042078 5.92308 
chr22:20047871-20047886 6 
chr22:20049414-20049435 6 
chr22:20050679-20050732 5.60377 
chr22:20052580-20052631 5.35294 
chr22:20054777-20054791 6 
chr22:20055498-20055511 6 
chr22:20055807-20055825 6 
chr22:20056993-20057062 5.81159 
chr22:20058653-20058667 6 
chr22:20060556-20060575 6 
chr22:20061611-20061632 5.57143 
chr22:20062022-20062036 6 
chr22:20062053-20062066 6 
chr22:20062751-20062780 5.65517 
chr22:20063777-20063812 5.65714 
chr22:20064679-20064706 6 
chr22:20066617-20066632 6 
chr22:20067082-20067102 5.8 
chr22:20067216-20067249 5.90909 
chr22:20067466-20067493 5.51852 
chr22:20069563-20069593 5.76667 
chr22:20085338-20085363 5.72 
chr22:20085649-20085691 5.61905 
chr22:20091302-20091338 5.19444 
chr22:20091680-20091693 6 
chr22:20104492-20104545 5.58491 
chr22:20105149-20105161 6 
chr22:20109066-20109082 5.9375 
chr22:20110242-20110318 5.63158 
chr22:20110422-20110449 5.37037 
chr22:20110462-20110488 5.34615 
chr22:20110551-20110652 5.39604 
chr22:20110695-20110720 5.56 
chr22:20110791-20110995 5.35784 
chr22:20111012-20111037 5.32 
chr22:20114581-20114616 5.42857 
chr22:20115345-20115369 5.375 
chr22:20119343-20119364 6 
chr22:20119376-20119437 5.55738 
chr22:20120776-20120815 5.30769 
chr22:20121244-20121258 6 
chr22:20122449-20122473 5.875 
chr22:20122620-20122648 5.89286 
chr22:20124202-20124239 5.24324 
chr22:20124270-20124284 5.92857 
chr22:20129932-20129949 6 
chr22:20132057-20132079 5.81818 
chr22:20132690-20132726 5.13889 
chr22:20133913-20133945 5.4375 
chr22:20134824-20134853 5.31034 
chr22:20135585-20135644 5.10169 
chr22:20136337-20136367 5.23333 
chr22:20137822-20137844 5.90909 
chr22:20137856-20137893 5.86486 
chr22:20137905-20137924 5.73684 
chr22:20137949-20137977 5.67857 
chr22:20138309-20138332 5.52174 
chr22:20138715-20138729 6 
chr22:20139318-20139330 6 
chr22:20141096-20141121 5.96 
chr22:20142758-20142781 5.69565 
chr22:20147168-20147195 5.74074 
chr22:20147643-20147790 5.44898 
chr22:20147825-20147849 5.45833 
chr22:20149618-20151949 5.75418 
chr22:20151959-20151994 6 
chr22:20152322-20152364 5.45238 
chr22:20154840-20154864 6 
chr22:20158778-20158814 5.77778 
chr22:20159151-20159178 5.2963 
chr22:20160329-20160350 6 
chr22:20160527-20160548 6 
chr22:20163478-20163493 6 
chr22:20165000-20165029 5.44828 
chr22:20166949-20166978 5.86207 
chr22:20167119-20167140 5.52381 
chr22:20168101-20168130 5.27586 
chr22:20168957-20169000 5.65116 
chr22:20171751-20171796 5.11111 
chr22:20171831-20172057 5.4115 
chr22:20176558-20176581 6 
chr22:20176766-20176799 6 
chr22:20176952-20176969 5.76471 
chr22:20177097-20177123 5.76923 
chr22:20177298-20177317 5.84211 
chr22:20177456-20177488 5.78125 
chr22:20180844-20180867 5.43478 
chr22:20186874-20186912 5.23684 
chr22:20186986-20187055 5.57971 
chr22:20187112-20187211 5.21212 
chr22:20187316-20187352 5.41667 
chr22:20188896-20188994 5.72449 
chr22:20197158-20197173 6 
chr22:20199409-20199430 5.66667 
chr22:20200167-20200225 5.25862 
chr22:20203782-20203814 5.53125 
chr22:20204735-20204777 5.28571 
chr22:20204802-20204827 5.44 
chr22:20206011-20206032 5.61905 
chr22:20209615-20209643 5.78571 
chr22:20210647-20210676 5.17241 
chr22:20212648-20212722 5.59459 
chr22:20212804-20212856 5.61538 
chr22:20213051-20213083 5.46875 
chr22:20213103-20213133 5.43333 
chr22:20213361-20213381 5.6 
chr22:20213949-20213977 5.67857 
chr22:20215874-20215897 5.56522 
chr22:20218915-20218949 6 
chr22:20219292-20219314 5.59091 
chr22:20221659-20221681 5.54545 
chr22:20228248-20228281 5.63636 
chr22:20231657-20231687 5.5 
chr22:20233969-20234036 5.22388 
chr22:20238359-20238399 5.6 
chr22:20239020-20239449 5.64336 
chr22:20239487-20239712 5.48444 
chr22:20240449-20240468 5.63158 
chr22:20242793-20242806 5.92308 
chr22:20244166-20244198 5.25 
chr22:20251370-20251391 5.57143 
chr22:20255711-20255727 5.8125 
chr22:20255792-20255830 5.60526 
chr22:20255851-20255886 5.45714 
chr22:20258693-20258706 6 
chr22:20260558-20260575 5.94118 
chr22:20261898-20261911 5.92308 
chr22:20263614-20263656 5.71429 
chr22:20264548-20264575 5.40741 
chr22:20264599-20264653 5.24074 
chr22:20264679-20264717 5.23684 
chr22:20265376-20265393 5.76471 
chr22:20271061-20271084 5.73913 
chr22:20276056-20276071 6 
chr22:20281020-20281041 6 
chr22:20281294-20281330 5.33333 
chr22:20282284-20282316 5.6875 
chr22:20282702-20282721 5.84211 
chr22:20283700-20283713 6 
chr22:20286779-20286807 5.25 
chr22:20287209-20287229 5.7 
chr22:20288812-20288882 5.92857 
chr22:20289857-20289879 5.81818 
chr22:20291901-20291927 5.42308 
chr22:20292096-20292112 6 
chr22:20298608-20298628 5.6 
chr22:20300094-20300125 5.35484 
chr22:20307660-20307683 5.6087 
chr22:20308162-20308188 5.30769 
chr22:20309812-20309853 5.43902 
chr22:20309870-20309904 5.88235 
chr22:20310322-20310351 6 
chr22:20311562-20311592 5.53333 
chr22:20312013-20312032 6 
chr22:20312147-20312163 5.875 
chr22:20312201-20312233 5.53125 
chr22:20312833-20312850 6 
chr22:20316072-20316085 6 
chr22:20316166-20316188 5.72727 
chr22:20316336-20316351 6 
chr22:20317501-20317548 5.57447 
chr22:20320513-20320535 6 
chr22:20322457-20322479 6 
chr22:20322911-20322938 5.44444 
chr22:20323180-20323196 5.9375 
chr22:20323683-20323795 5.42857 
chr22:20323960-20323982 5.5 
chr22:20324122-20324305 5.55191 
chr22:20324416-20324528 5.58036 
chr22:20324540-20324589 5.42857 
chr22:20324600-20324938 5.64497 
chr22:20324949-20325260 5.67203 
chr22:20325281-20325332 5.76471 
chr22:20326078-20326178 5.7 
chr22:20326915-20326966 5.80392 
chr22:20332745-20332774 6 
chr22:20340417-20340431 5.92857 
chr22:20340567-20340591 5.5 
chr22:20342980-20342999 5.63158 
chr22:20348360-20348389 5.93103 
chr22:20352176-20352201 5.6 
chr22:20353555-20353579 5.875 
chr22:20353871-20353896 5.72 
chr22:20354232-20354262 5.96667 
chr22:20355589-20355611 5.63636 
chr22:20357487-20357509 6 
chr22:20358731-20358774 5.27907 
chr22:20358822-20358844 5.81818 
chr22:20359602-20359620 6 
chr22:20360484-20360519 5.25714 
chr22:20361274-20361316 5.83333 
chr22:20361326-20361435 5.45872 
chr22:20361449-20361576 5.44094 
chr22:20361588-20361653 5.23077 
chr22:20361662-20361686 5.625 
chr22:20361859-20361887 5.82143 
chr22:20365164-20365197 5.48485 
chr22:20365383-20365405 5.54545 
chr22:20365449-20365474 5.4 
chr22:20367189-20367219 5.23333 
chr22:20367805-20367824 5.73684 
chr22:20369129-20369142 6 
chr22:20369264-20369281 6 
chr22:20369431-20369454 5.73913 
chr22:20370026-20370049 6 
chr22:20371375-20371390 6 
chr22:20372302-20372324 5.77273 
chr22:20374013-20374032 5.68421 
chr22:20374171-20374187 6 
chr22:20374461-20374477 5.875 
chr22:20374707-20374724 5.82353 
chr22:20375456-20375479 5.78261 
chr22:20375773-20375787 6 
chr22:20376498-20376523 5.8 
chr22:20378468-20378498 5.4 
chr22:20378785-20378823 5.23684 
chr22:20382710-20382722 6 
chr22:20387867-20387884 6 
chr22:20390892-20390912 6 
chr22:20391303-20391321 6 
chr22:20393830-20393861 5.19355 
chr22:20400641-20400672 5.25806 
chr22:20401484-20401518 5.94118 
chr22:20406986-20407005 5.63158 
chr22:20411654-20411674 6 
chr22:20412513-20412527 6 
chr22:20413174-20413193 5.84211 
chr22:20414825-20414897 5.75 
chr22:20415713-20415737 5.70833 
chr22:20416498-20416510 6 
chr22:20417390-20417424 5.35294 
chr22:20417886-20417916 5.96667 
chr22:20419009-20419032 5.65217 
chr22:20419634-20419655 5.71429 
chr22:20420015-20420038 6 
chr22:20427578-20427617 5.33333 
chr22:20427669-20427681 6 
chr22:20427923-20427949 5.46154 
chr22:20428418-20428449 5.25806 
chr22:20429542-20429566 5.91667 
chr22:20431549-20431579 5.83333 
chr22:20431870-20431937 5.61194 
chr22:20432724-20432752 5.5 
chr22:20432940-20432964 5.75 
chr22:20434061-20434073 6 
chr22:20434258-20434300 5.7381 
chr22:20434898-20434925 6 
chr22:20436515-20436537 6 
chr22:20436683-20436695 6 
chr22:20438055-20438071 6 
chr22:20439302-20439314 6 
chr22:20440163-20440185 5.63636 
chr22:20440336-20440370 5.47059 
chr22:20441538-20441599 5.81967 
chr22:20444147-20444174 6 
chr22:20445526-20445541 6 
chr22:20445877-20445890 6 
chr22:20447527-20447544 5.88235 
chr22:20448063-20448087 6 
chr22:20448390-20448408 6 
chr22:20448760-20448796 5.72222 
chr22:20449428-20449529 5.93069 
chr22:20450123-20450161 6 
chr22:20451566-20451600 6 
chr22:20451884-20451907 5.65217 
chr22:20452038-20452051 6 
chr22:20452343-20452391 5.70833 
chr22:20452543-20452560 6 
chr22:20452848-20452884 5.25 
chr22:20452893-20452908 6 
chr22:20453196-20453221 5.72 
chr22:20454531-20454546 6 
chr22:20460936-20460959 5.43478 
chr22:20461359-20461393 5.20588 
chr22:20461603-20461625 5.54545 
chr22:20462192-20462233 6 
chr22:20462334-20462361 6 
chr22:20463048-20463063 6 
chr22:20463327-20463369 6 
chr22:20464330-20464348 6 
chr22:20464640-20464667 5.85185 
chr22:20465934-20465980 5.71739 
chr22:20466258-20466278 5.75 
chr22:20466880-20466945 5.50769 
chr22:20468139-20468159 5.85 
chr22:20468858-20468888 5.8 
chr22:20469548-20469575 5.2963 
chr22:20470474-20470562 5.30682 
chr22:20471076-20471093 6 
chr22:20471694-20471718 5.83333 
chr22:20471872-20471897 6 
chr22:20477864-20477894 5.26667 
chr22:20478692-20478725 5.9697 
chr22:20482036-20482059 5.43478 
chr22:20483009-20483059 6 
chr22:20483206-20483224 5.88889 
chr22:20484296-20484371 5.26667 
chr22:20484843-20484893 5.26 
chr22:20491051-20491066 5.93333 
chr22:20492126-20492144 6 
chr22:20494175-20494200 5.72 
chr22:20497673-20497689 5.8125 
chr22:20498488-20498524 5.47222 
chr22:20498677-20498697 5.8 
chr22:20499044-20499056 6 
chr22:20503974-20504005 5.29032 
chr22:20504221-20504238 6 
chr22:20505379-20505411 5.53125 
chr22:20506003-20506022 5.78947 
chr22:20508707-20508730 5.56522 
chr22:20509063-20509093 5.8 
chr22:20509216-20509228 6 
chr22:20609557-20609570 6 
chr22:20609910-20609931 5.90476 
chr22:20610102-20610121 5.94737 
chr22:20612629-20612651 5.68182 
chr22:20613335-20613368 6 
chr22:20613390-20613412 5.90909 
chr22:20617158-20617180 5.54545 
chr22:20617366-20617399 5.48485 
chr22:20620676-20620704 5.82143 
chr22:20620877-20620901 5.625 
chr22:20620931-20620975 5.45455 
chr22:20620990-20621113 5.49593 
chr22:20621129-20621290 5.50311 
chr22:20622045-20622080 5.25714 
chr22:20622944-20622965 6 
chr22:20623724-20623745 5.80952 
chr22:20623793-20623836 5.27907 
chr22:20624380-20624392 6 
chr22:20625064-20625088 6 
chr22:20628313-20628340 5.96296 
chr22:20628676-20628700 5.70833 
chr22:20628994-20629020 5.73077 
chr22:20630374-20630400 5.61538 
chr22:20634188-20634220 5.9375 
chr22:20642260-20642284 5.5 
chr22:20650081-20650115 6 
chr22:20655887-20656297 5.7439 
chr22:20657043-20657133 5.7 
chr22:20657879-20657935 5.67857 
chr22:20657956-20658682 5.58264 
chr22:20658700-20659442 5.56873 
chr22:20659467-20659543 5.72368 
chr22:20661872-20661887 5.93333 
chr22:20662947-20662965 6 
chr22:20664997-20665022 5.72 
chr22:20668492-20668508 5.8125 
chr22:20669307-20669343 5.63889 
chr22:20669496-20669516 5.8 
chr22:20674860-20674891 5.29032 
chr22:20675033-20675046 6 
chr22:20675107-20675124 6 
chr22:20676264-20676296 5.53125 
chr22:20676891-20676913 6 
chr22:20679598-20679621 5.56522 
chr22:20679954-20679980 5.76923 
chr22:20680103-20680118 6 
chr22:20681267-20681314 5.57447 
chr22:20681724-20681740 5.875 
chr22:20684289-20684307 6 
chr22:20686228-20686250 6 
chr22:20686682-20686708 5.42308 
chr22:20686947-20686969 5.77273 
chr22:20687452-20687496 5.29545 
chr22:20687643-20687706 5.44444 
chr22:20687814-20687833 5.78947 
chr22:20687928-20688016 5.30682 
chr22:20688052-20688116 5.59375 
chr22:20688128-20688177 5.63265 
chr22:20688188-20688236 5.8125 
chr22:20688248-20688828 5.56207 
chr22:20688848-20688901 5.49057 
chr22:20688922-20688974 5.67308 
chr22:20689828-20689948 5.49167 
chr22:20689996-20690844 5.65566 
chr22:20690853-20690954 5.52475 
chr22:20690972-20691365 5.53435 
chr22:20691386-20691446 5.6 
chr22:20692190-20692288 5.70408 
chr22:20693034-20693712 5.70501 
chr22:20693726-20693753 5.77778 
chr22:20698363-20698381 5.72222 
chr22:20699500-20699538 6 
chr22:20707191-20707206 5.93333 
chr22:20707341-20707366 5.52 
chr22:20717163-20717187 5.54167 
chr22:20717522-20717538 5.9375 
chr22:20719245-20719271 5.38462 
chr22:20720097-20720142 5.53333 
chr22:20725685-20725707 5.54545 
chr22:20726211-20726224 5.92308 
chr22:20730444-20730473 5.17241 
chr22:20730926-20730939 6 
chr22:20735616-20735645 5.7931 
chr22:20735977-20736008 5.87097 
chr22:20737028-20737040 6 
chr22:20737475-20737503 5.46429 
chr22:20740114-20740133 5.73684 
chr22:20742624-20742661 5.48649 
chr22:20742669-20742699 5.26667 
chr22:20750856-20750895 5.38462 
chr22:20751347-20751379 5.75 
chr22:20752606-20752625 6 
chr22:20756022-20756211 5.4127 
chr22:20757091-20757107 6 
chr22:20757830-20757853 5.86957 
chr22:20758615-20758629 6 
chr22:20759229-20759249 5.8 
chr22:20763795-20763819 5.75 
chr22:20764953-20764980 5.48148 
chr22:20764995-20765011 5.8125 
chr22:20765109-20765149 6 
chr22:20767443-20767600 5.68153 
chr22:20769175-20769196 5.7619 
chr22:20769361-20769392 5.74194 
chr22:20771050-20771088 5.89474 
chr22:20771360-20771382 5.72727 
chr22:20771536-20771557 5.95238 
chr22:20771732-20771770 5.73684 
chr22:20772557-20772579 5.77273 
chr22:20773256-20773297 6 
chr22:20773760-20773789 5.17241 
chr22:20774249-20774278 5.7931 
chr22:20775492-20775514 6 
chr22:20775584-20775609 5.92 
chr22:20776100-20776126 5.76923 
chr22:20776734-20776746 6 
chr22:20780350-20780389 5.30769 
chr22:20782444-20782473 5.65517 
chr22:20782497-20782583 5.76744 
chr22:20782649-20782679 5.86667 
chr22:20783651-20783668 5.76471 
chr22:20783851-20783910 5.22034 
chr22:20784167-20784213 5.26087 
chr22:20788584-20788644 5.5 
chr22:20791940-20792019 5.35443 
chr22:20792042-20792082 5.425 
chr22:20793303-20793328 5.36 
chr22:20798021-20798036 5.86667 
chr22:20798339-20798357 5.72222 
chr22:20799066-20799090 6 
chr22:20799849-20799878 5.48276 
chr22:20800039-20800069 6 
chr22:20801831-20801843 6 
chr22:20802629-20802652 5.6087 
chr22:20803323-20803360 5.83784 
chr22:20807524-20807551 5.40741 
chr22:20807977-20808034 5.5614 
chr22:20808615-20808642 5.7037 
chr22:20812560-20812580 6 
chr22:20812732-20812750 6 
chr22:20814897-20814931 5.94118 
chr22:20815837-20815857 6 
chr22:20815908-20815953 5.42222 
chr22:20816386-20816409 6 
chr22:20816563-20816577 6 
chr22:20816808-20816821 6 
chr22:20820659-20820679 6 
chr22:20820941-20820954 5.92308 
chr22:20821931-20821957 5.61538 
chr22:20822950-20822976 6 
chr22:20824950-20825029 5.86076 
chr22:20825041-20825170 5.7907 
chr22:20826530-20826561 5.6129 
chr22:20828665-20828691 5.80769 
chr22:20829468-20829482 6 
chr22:20830692-20830714 6 
chr22:20831668-20831696 5.67857 
chr22:20832457-20832502 5.37778 
chr22:20832795-20832814 6 
chr22:20833660-20833683 5.78261 
chr22:20833981-20834000 5.84211 
chr22:20835114-20835131 6 
chr22:20835863-20835888 5.72 
chr22:20836840-20836872 5.78125 
chr22:20839018-20839030 6 
chr22:20839191-20839215 5.54167 
chr22:20839552-20839575 5.47826 
chr22:20840453-20840467 6 
chr22:20840961-20840980 5.84211 
chr22:20841671-20841683 6 
chr22:20842414-20842451 5.59459 
chr22:20842968-20843054 5.74419 
chr22:20847659-20847675 5.875 
chr22:20848027-20848051 5.91667 
chr22:20848241-20848271 5.23333 
chr22:20850085-20850122 5.83784 
chr22:20850531-20850597 5.25758 
chr22:20850616-20850693 5.41558 
chr22:20850709-20850770 5.31148 
chr22:20851568-20851592 6 
chr22:20853469-20853499 5.93333 
chr22:20853709-20853722 6 
chr22:20854676-20854690 6 
chr22:20856164-20856236 5.41667 
chr22:20856324-20856380 5.23214 
chr22:20857627-20857639 6 
chr22:20858926-20858948 6 
chr22:20859378-20859401 5.73913 
chr22:20859846-20859872 6 
chr22:20860167-20860199 5.78125 
chr22:20864670-20864688 5.88889 
chr22:20865281-20865312 5.80645 
chr22:20866275-20866287 6 
chr22:20866874-20866891 6 
chr22:20867355-20867370 5.93333 
chr22:20867534-20867579 5.51111 
chr22:20870288-20870313 5.44 
chr22:20870604-20870639 5.82857 
chr22:20871069-20871115 5.32609 
chr22:20873779-20873814 5.57143 
chr22:20874214-20874233 5.89474 
chr22:20875375-20875396 6 
chr22:20875836-20875859 5.56522 
chr22:20875982-20876017 6 
chr22:20878895-20878922 6 
chr22:20879085-20879115 5.93333 
chr22:20879817-20879835 6 
chr22:20880192-20880220 5.78571 
chr22:20882243-20882258 6 
chr22:20883533-20883547 6 
chr22:20883876-20883899 5.69565 
chr22:20886243-20886288 5.2 
chr22:20887847-20887881 5.32353 
chr22:20888814-20888830 5.8125 
chr22:20889817-20889859 5.61905 
chr22:20890148-20890177 5.93103 
chr22:20890619-20890654 5.51429 
chr22:20892980-20893004 5.41667 
chr22:20894298-20894326 5.78571 
chr22:20895179-20895201 6 
chr22:20895527-20895571 5.68182 
chr22:20895937-20895950 6 
chr22:20897385-20897434 5.77551 
chr22:20897489-20897510 6 
chr22:20898952-20898970 5.88889 
chr22:20899760-20899775 6 
chr22:20900788-20900808 5.85 
chr22:20902107-20902132 5.92 
chr22:20902431-20902459 5.92857 
chr22:20903246-20903262 6 
chr22:20903744-20903777 5.39394 
chr22:20912391-20912404 5.92308 
chr22:20913041-20913089 5.29167 
chr22:20914548-20914566 6 
chr22:20915805-20915822 5.82353 
chr22:20916446-20916466 5.6 
chr22:20918761-20918784 5.73913 
chr22:20918816-20918844 5.82143 
chr22:20918895-20918936 5.73171 
chr22:20919409-20919425 6 
chr22:20920317-20920346 5.72414 
chr22:20920755-20920776 5.71429 
chr22:20920789-20920846 5.73684 
chr22:20920861-20920893 5.25 
chr22:20922825-20922879 5.37037 
chr22:20924660-20924691 5.51613 
chr22:20924982-20925063 5.93827 
chr22:20927042-20927056 6 
chr22:20927253-20927265 6 
chr22:20930022-20930061 5.41026 
chr22:20931684-20931707 5.78261 
chr22:20933998-20934026 5.85714 
chr22:20940424-20940454 5.76667 
chr22:20940565-20940608 6 
chr22:20947148-20947165 5.82353 
chr22:20947197-20947218 6 
chr22:20947824-20947852 5.96429 
chr22:20948424-20948531 5.71963 
chr22:20951931-20951951 6 
chr22:20952798-20952825 5.88889 
chr22:20952957-20952978 5.80952 
chr22:20953431-20953454 5.52174 
chr22:20955473-20955489 6 
chr22:20956568-20956582 6 
chr22:20963055-20963087 5.96875 
chr22:20967356-20967387 5.29032 
chr22:20968643-20968673 5.8 
chr22:20969270-20969305 5.88571 
chr22:20971891-20971926 5.82857 
chr22:20974493-20974546 5.62264 
chr22:20974996-20975008 6 
chr22:20977439-20977482 5.86047 
chr22:20979305-20979361 5.73214 
chr22:20980171-20980185 6 
chr22:20982638-20982805 5.82036 
chr22:20984785-20984835 5.52 
chr22:20984854-20984886 5.75 
chr22:20986000-20986029 5.24138 
chr22:20988019-20988051 5.46875 
chr22:20989164-20989187 5.43478 
chr22:20989676-20989702 5.34615 
chr22:20995287-20995333 5.52174 
chr22:20995646-20995660 6 
chr22:20997597-20997609 6 
chr22:20998884-20998918 5.91176 
chr22:21000613-21000640 5.37037 
chr22:21002942-21003009 5.56716 
chr22:21004915-21004934 5.68421 
chr22:21005908-21005937 6 
chr22:21006312-21006327 6 
chr22:21010230-21010260 5.83333 
chr22:21013755-21013805 5.34 
chr22:21015390-21015465 5.21333 
chr22:21015860-21015940 5.5375 
chr22:21016114-21016143 5.41379 
chr22:21016208-21016233 5.92 
chr22:21017554-21017574 5.95 
chr22:21019785-21019817 5.875 
chr22:21021862-21021890 5.60714 
chr22:21025111-21025144 6 
chr22:21025799-21025836 5.32432 
chr22:21028321-21028333 6 
chr22:21028564-21028627 5.46032 
chr22:21030108-21030123 6 
chr22:21031998-21032035 5.32432 
chr22:21032632-21032651 5.89474 
chr22:21033723-21033735 6 
chr22:21033946-21033972 5.65385 
chr22:21034059-21034071 6 
chr22:21035797-21035830 5.54545 
chr22:21037312-21037337 5.6 
chr22:21037488-21037506 6 
chr22:21038133-21038145 6 
chr22:21038356-21038382 5.65385 
chr22:21039914-21039947 5.69697 
chr22:21040620-21040646 5.61538 
chr22:21040802-21040825 5.6087 
chr22:21042026-21042080 5.62963 
chr22:21042586-21042612 5.84615 
chr22:21043185-21043219 5.58824 
chr22:21043493-21043508 6 
chr22:21046295-21046320 6 
chr22:21047645-21047667 5.95455 
chr22:21051387-21051431 5.25 
chr22:21054947-21054965 6 
chr22:21057030-21057061 5.41935 
chr22:21057510-21057533 5.43478 
chr22:21059345-21059363 5.88889 
chr22:21061172-21061186 6 
chr22:21066339-21066359 5.7 
chr22:21066694-21066727 5.39394 
chr22:21072292-21072323 5.19355 
chr22:21074313-21074334 6 
chr22:21076466-21076488 5.90909 
chr22:21078114-21078139 5.52 
chr22:21078892-21078916 5.625 
chr22:21080290-21080318 5.85714 
chr22:21084549-21084572 5.73913 
chr22:21085467-21085493 5.30769 
chr22:21086216-21086234 6 
chr22:21086461-21086516 5.76364 
chr22:21091718-21091752 5.94118 
chr22:21091914-21091931 5.76471 
chr22:21092404-21092442 5.84211 
chr22:21093325-21093340 6 
chr22:21093625-21093658 5.69697 
chr22:21093756-21093779 5.52174 
chr22:21094349-21094369 6 
chr22:21094745-21094774 5.58621 
chr22:21098340-21098367 6 
chr22:21099526-21099570 5.18182 
chr22:21100326-21100363 5.67568 
chr22:21107966-21107987 5.66667 
chr22:21109589-21109610 5.52381 
chr22:21110091-21110120 5.96552 
chr22:21112652-21112672 6 
chr22:21112716-21112760 5.61364 
chr22:21113331-21113348 5.76471 
chr22:21113668-21113706 6 
chr22:21117286-21117314 5.53571 
chr22:21117721-21117740 5.84211 
chr22:21122224-21122261 6 
chr22:21124800-21124829 5.86207 
chr22:21124865-21124939 5.71622 
chr22:21125853-21125889 6 
chr22:21126369-21126392 5.43478 
chr22:21127062-21127084 5.5 
chr22:21127674-21127695 6 
chr22:21129046-21129075 5.89655 
chr22:21129157-21129179 5.5 
chr22:21131320-21131351 5.80645 
chr22:21131497-21131516 5.89474 
chr22:21132818-21132838 5.75 
chr22:21137723-21137735 6 
chr22:21139355-21139370 6 
chr22:21143594-21143630 5.77778 
chr22:21144948-21145035 5.72414 
chr22:21146051-21146064 6 
chr22:21146388-21146434 5.67391 
chr22:21149327-21149360 5.30303 
chr22:21154986-21155008 5.54545 
chr22:21160120-21160143 5.78261 
chr22:21162230-21162251 5.61905 
chr22:21162877-21162889 6 
chr22:21163254-21163286 5.21875 
chr22:21166300-21166319 5.84211 
chr22:21168078-21168099 6 
chr22:21169667-21169709 5.7381 
chr22:21170575-21170600 5.6 
chr22:21172012-21172061 5.71429 
chr22:21175877-21175891 6 
chr22:21176498-21176511 6 
chr22:21178388-21178410 6 
chr22:21179020-21179063 6 
chr22:21179357-21179369 6 
chr22:21179883-21179902 5.89474 
chr22:21180628-21180654 5.69231 
chr22:21181387-21181412 5.4 
chr22:21185046-21185071 5.4 
chr22:21185855-21185912 5.89474 
chr22:21186399-21186418 5.73684 
chr22:21187931-21187962 5.80645 
chr22:21189627-21189659 5.28125 
chr22:21189734-21189751 5.82353 
chr22:21190339-21190386 5.91489 
chr22:21191953-21191972 5.84211 
chr22:21193199-21193217 5.88889 
chr22:21193506-21193520 6 
chr22:21194844-21194865 6 
chr22:21197385-21197398 6 
chr22:21197793-21197810 5.88235 
chr22:21200551-21200584 5.87879 
chr22:21201123-21201140 6 
chr22:21201435-21201447 6 
chr22:21202041-21202058 5.76471 
chr22:21202525-21202543 6 
chr22:21203099-21203122 5.43478 
chr22:21204141-21204160 6 
chr22:21205618-21205642 5.875 
chr22:21209005-21209056 5.4902 
chr22:21209542-21209564 5.72727 
chr22:21210404-21210419 6 
chr22:21210717-21210736 5.78947 
chr22:21212594-21212626 5.21875 
chr22:21212941-21213006 5.66154 
chr22:21214645-21214670 6 
chr22:21215406-21215419 6 
chr22:21215892-21215937 5.8 
chr22:21217158-21217179 5.57143 
chr22:21225770-21225788 6 
chr22:21226490-21226540 5.88 
chr22:21227108-21227130 6 
chr22:21228252-21228276 6 
chr22:21228584-21228627 6 
chr22:21228637-21228679 6 
chr22:21228862-21228876 6 
chr22:21230543-21230558 6 
chr22:21230856-21230868 6 
chr22:21232003-21232019 6 
chr22:21232661-21232687 5.88462 
chr22:21233594-21233606 6 
chr22:21234139-21234158 6 
chr22:21239054-21239076 6 
chr22:21240400-21240419 5.78947 
chr22:21240431-21240451 5.7 
chr22:21241511-21241529 5.77778 
chr22:21241742-21241768 5.76923 
chr22:21242599-21242639 6 
chr22:21245046-21245063 6 
chr22:21245602-21245621 6 
chr22:21246790-21246816 5.65385 
chr22:21247744-21247771 5.7037 
chr22:21248135-21248184 5.95918 
chr22:21248851-21248872 5.66667 
chr22:21249439-21249465 6 
chr22:21250229-21250262 5.69697 
chr22:21250540-21250556 6 
chr22:21251027-21251046 5.78947 
chr22:21251814-21251849 5.88571 
chr22:21252004-21252026 5.63636 
chr22:21252100-21252124 5.91667 
chr22:21252268-21252291 6 
chr22:21253215-21253242 5.62963 
chr22:21255212-21255224 6 
chr22:21255364-21255376 6 
chr22:21255747-21255761 6 
chr22:21256107-21256166 5.69492 
chr22:21256316-21256335 6 
chr22:21256853-21256879 6 
chr22:21257174-21257188 6 
chr22:21257860-21257881 6 
chr22:21260619-21260641 5.5 
chr22:21260822-21260835 6 
chr22:21262067-21262089 5.86364 
chr22:21262927-21262942 6 
chr22:21263939-21263978 5.58974 
chr22:21264325-21264355 5.8 
chr22:21265347-21265380 5.66667 
chr22:21265532-21265552 5.75 
chr22:21266065-21266077 6 
chr22:21266623-21266636 6 
chr22:21267468-21267482 6 
chr22:21268321-21268348 5.88889 
chr22:21270344-21270374 5.7 
chr22:21270528-21270547 5.63158 
chr22:21270836-21270988 5.86184 
chr22:21272880-21272893 6 
chr22:21273234-21273259 5.96 
chr22:21275669-21275689 5.75 
chr22:21275978-21276015 5.89189 
chr22:21276294-21276312 6 
chr22:21276958-21276975 5.82353 
chr22:21277559-21277577 5.72222 
chr22:21277864-21277876 6 
chr22:21278479-21278494 6 
chr22:21279474-21279488 6 
chr22:21279804-21279827 6 
chr22:21280386-21280413 5.51852 
chr22:21281399-21281419 6 
chr22:21281480-21281493 6 
chr22:21281801-21281813 6 
chr22:21282130-21282150 6 
chr22:21283100-21283120 6 
chr22:21283436-21283464 6 
chr22:21284968-21284992 6 
chr22:21286042-21286112 5.57143 
chr22:21286718-21286756 5.10526 
chr22:21288019-21288059 5.275 
chr22:21288575-21288598 5.56522 
chr22:21289093-21289114 6 
chr22:21289798-21289819 5.85714 
chr22:21290617-21290654 6 
chr22:21293521-21293541 6 
chr22:21294006-21294031 5.48 
chr22:21294854-21294869 6 
chr22:21295787-21295895 5.73148 
chr22:21296274-21296298 5.58333 
chr22:21297509-21297536 5.62963 
chr22:21298427-21298443 6 
chr22:21298692-21298706 6 
chr22:21301519-21301538 5.78947 
chr22:21301928-21301980 5.88462 
chr22:21303398-21303428 5.6 
chr22:21304616-21304644 5.53571 
chr22:21304678-21304714 5.88889 
chr22:21307712-21307735 6 
chr22:21309767-21309785 6 
chr22:21310106-21310121 6 
chr22:21312098-21312129 5.58065 
chr22:21313232-21313255 6 
chr22:21313547-21313577 5.76667 
chr22:21313995-21314049 5.77778 
chr22:21314399-21314434 5.57143 
chr22:21315450-21315474 6 
chr22:21315759-21315800 6 
chr22:21316406-21316510 5.51923 
chr22:21319417-21319449 5.625 
chr22:21319519-21319551 5.4375 
chr22:21320531-21320554 5.6087 
chr22:21320581-21320605 5.58333 
chr22:21322293-21322336 5.60465 
chr22:21323084-21323130 6 
chr22:21324736-21324762 5.53846 
chr22:21326249-21326269 5.65 
chr22:21326691-21326764 5.28767 
chr22:21331232-21331245 5.92308 
chr22:21332333-21332366 5.21212 
chr22:21339348-21339362 6 
chr22:21340649-21340879 5.54783 
chr22:21340890-21341046 5.49359 
chr22:21341677-21341698 5.90476 
chr22:21343250-21343277 5.51852 
chr22:21344451-21344478 5.2963 
chr22:21349127-21349149 5.63636 
chr22:21352625-21352650 5.36 
chr22:21356471-21356483 6 
chr22:21356913-21356936 5.86957 
chr22:21357630-21357685 5.72727 
chr22:21357909-21357938 5.58621 
chr22:21358732-21358773 6 
chr22:21359063-21359079 6 
chr22:21360236-21360253 5.88235 
chr22:21360539-21360567 5.82143 
chr22:21360718-21360731 6 
chr22:21360886-21360899 6 
chr22:21361325-21361346 6 
chr22:21362481-21362517 5.91667 
chr22:21369839-21369863 5.875 
chr22:21370877-21370890 6 
chr22:21372006-21372032 5.65385 
chr22:21373600-21373617 5.82353 
chr22:21374866-21374892 5.84615 
chr22:21375401-21375439 5.76316 
chr22:21379154-21379182 5.78571 
chr22:21381738-21381755 5.82353 
chr22:21387625-21387645 5.95 
chr22:21388864-21388891 5.77778 
chr22:21389150-21389175 5.56 
chr22:21391979-21391997 6 
chr22:21393217-21393231 6 
chr22:21394077-21394097 5.95 
chr22:21395064-21395091 6 
chr22:21395381-21395410 6 
chr22:21395727-21395749 5.95455 
chr22:21396953-21396979 5.61538 
chr22:21398122-21398153 5.22581 
chr22:21400354-21400381 5.25926 
chr22:21400903-21400931 5.64286 
chr22:21401992-21402023 5.19355 
chr22:21404324-21404338 6 
chr22:21405066-21405085 6 
chr22:21405269-21405290 6 
chr22:21410885-21410931 5.93478 
chr22:21412176-21412189 5.92308 
chr22:21412340-21412364 5.54167 
chr22:21413848-21413881 5.54545 
chr22:21417001-21417019 6 
chr22:21418262-21418320 5.63793 
chr22:21419213-21419287 5.75676 
chr22:21419535-21419569 5.61765 
chr22:21420670-21420718 5.89583 
chr22:21423131-21423155 5.41667 
chr22:21425781-21425793 6 
chr22:21426576-21426596 5.8 
chr22:21427687-21427712 5.64 
chr22:21429401-21429426 5.64 
chr22:21429605-21429638 5.45455 
chr22:21430113-21430125 6 
chr22:21431908-21431925 6 
chr22:21432079-21432101 6 
chr22:21434698-21434735 5.67568 
chr22:21435478-21435515 6 
chr22:21436685-21436702 5.76471 
chr22:21437176-21437193 6 
chr22:21437790-21437809 5.84211 
chr22:21438240-21438273 5.69697 
chr22:21439298-21439330 5.6875 
chr22:21440424-21440448 6 
chr22:21440755-21440771 6 
chr22:21442535-21442547 6 
chr22:21442823-21442852 5.75862 
chr22:21443138-21443167 6 
chr22:21443363-21443378 6 
chr22:21443532-21443552 5.6 
chr22:21443909-21443934 5.68 
chr22:21444449-21444495 5.32609 
chr22:21445464-21445490 5.57692 
chr22:21446455-21446470 6 
chr22:21446630-21446643 5.92308 
chr22:21451344-21451391 5.87234 
chr22:21451410-21451431 5.7619 
chr22:21451895-21451924 5.89655 
chr22:21453017-21453065 5.625 
chr22:21453914-21453964 5.76 
chr22:21456118-21456131 6 
chr22:21457874-21457893 5.94737 
chr22:21457912-21457931 5.68421 
chr22:21458724-21458737 6 
chr22:21460261-21460285 5.54167 
chr22:21461939-21461955 6 
chr22:21463190-21463274 5.66667 
chr22:21464970-21464984 6 
chr22:21465146-21465173 5.51852 
chr22:21465710-21465739 5.48276 
chr22:21466717-21466735 5.88889 
chr22:21466889-21466902 6 
chr22:21468727-21468741 5.92857 
chr22:21468856-21468870 6 
chr22:21474855-21474909 5.24074 
chr22:21478626-21478649 5.91304 
chr22:21479923-21479943 6 
chr22:21482730-21482750 5.95 
chr22:21483033-21483051 6 
chr22:21483621-21483656 5.71429 
chr22:21484155-21484209 5.87037 
chr22:21484490-21484517 5.85185 
chr22:21485747-21485781 5.52941 
chr22:21486481-21486499 5.88889 
chr22:21486890-21486931 6 
chr22:21489625-21489651 5.92308 
chr22:21490516-21490529 6 
chr22:21492061-21492074 5.92308 
chr22:21492087-21492102 5.86667 
chr22:21493158-21493179 5.90476 
chr22:21494715-21494733 5.83333 
chr22:21497626-21497643 5.76471 
chr22:21502771-21502789 5.77778 
chr22:21504172-21504197 6 
chr22:21505371-21505388 5.76471 
chr22:21505780-21505811 5.29032 
chr22:21505953-21505966 6 
chr22:21506027-21506044 6 
chr22:21507185-21507217 5.53125 
chr22:21507807-21507825 5.77778 
chr22:21510510-21510533 5.56522 
chr22:21510866-21510898 5.6875 
chr22:21511044-21511056 6 
chr22:21512204-21512251 5.57447 
chr22:21512661-21512677 5.875 
chr22:21515228-21515244 6 
chr22:21517165-21517189 6 
chr22:21517621-21517649 5.46429 
chr22:21517888-21517910 5.77273 
chr22:21518686-21518749 5.34921 
chr22:21518871-21518943 5.36111 
chr22:21519013-21519082 5.26087 
chr22:21519093-21519176 5.50602 
chr22:21519198-21519306 5.38889 
chr22:21519321-21519431 5.7 
chr22:21519441-21519459 6 
chr22:21519471-21519489 6 
chr22:21519501-21520077 5.55382 
chr22:21520104-21520157 5.77358 
chr22:21520903-21521042 5.69784 
chr22:21521788-21521897 5.70642 
chr22:21522634-21522681 5.78723 
chr22:21528456-21528478 6 
chr22:21530656-21530670 6 
chr22:21536275-21536299 5.5 
chr22:21544344-21544376 5.9375 
chr22:21548164-21548189 5.6 
chr22:21549541-21549565 5.875 
chr22:21549857-21549881 5.58333 
chr22:21550217-21550248 5.96774 
chr22:21551574-21551596 5.63636 
chr22:21553471-21553493 6 
chr22:21554165-21554179 6 
chr22:21554722-21554765 5.27907 
chr22:21554813-21554834 5.90476 
chr22:21555592-21555604 6 
chr22:21556470-21556505 5.25714 
chr22:21557260-21557302 5.7619 
chr22:21557313-21557424 5.48649 
chr22:21557440-21557566 5.45238 
chr22:21557578-21557643 5.32308 
chr22:21557652-21557676 5.625 
chr22:21557849-21557877 5.82143 
chr22:21561155-21561188 5.48485 
chr22:21561374-21561396 5.54545 
chr22:21563864-21563883 5.73684 
chr22:21565224-21565246 5.90909 
chr22:21565268-21565291 6 
chr22:21565975-21565997 5.68182 
chr22:21568505-21568524 5.94737 
chr22:21568693-21568717 5.91667 
chr22:21569057-21569070 6 
chr22:21571218-21571260 5.7619 
chr22:21571858-21571874 6 
chr22:21572164-21572179 6 
chr22:21572650-21572679 5.75862 
chr22:21574713-21574732 5.68421 
chr22:21574845-21574863 6 
chr22:21575159-21575172 6 
chr22:21576890-21576908 6 
chr22:21577473-21577508 5.88571 
chr22:21578469-21578488 6 
chr22:21578616-21578649 5.87879 
chr22:21578667-21578700 5.9697 
chr22:21579128-21579176 5.83333 
chr22:21579334-21579406 5.81944 
chr22:21582238-21582283 5.8 
chr22:21587045-21587064 5.89474 
chr22:21589444-21589484 5.225 
chr22:21591311-21591329 6 
chr22:21596413-21596431 6 
chr22:21600225-21600243 5.72222 
chr22:21602717-21602741 5.875 
chr22:21605491-21605529 5.57895 
chr22:21606851-21606895 5.84091 
chr22:21608305-21608386 5.83951 
chr22:21608661-21608678 5.76471 
chr22:21608760-21608792 5.8125 
chr22:21613489-21613517 5.67857 
chr22:21614919-21614931 6 
chr22:21621461-21621478 5.76471 
chr22:21624374-21624395 6 
chr22:21625922-21625943 5.80952 
chr22:21626999-21627014 5.86667 
chr22:21627027-21627053 5.5 
chr22:21628571-21628598 6 
chr22:21629464-21629492 5.92857 
chr22:21632599-21632617 5.88889 
chr22:21633317-21633342 5.64 
chr22:21634582-21634609 5.85185 
chr22:21634890-21634950 5.88333 
chr22:21635445-21635477 5.71875 
chr22:21636339-21636359 5.95 
chr22:21639146-21639165 6 
chr22:21640438-21640461 5.91304 
chr22:21644178-21644232 5.24074 
chr22:21650217-21650239 5.86364 
chr22:21650346-21650360 5.92857 
chr22:21651281-21651293 6 
chr22:21652353-21652371 5.88889 
chr22:21653349-21653378 5.48276 
chr22:21653530-21653554 5.58333 
chr22:21657342-21657368 5.88462 
chr22:21665069-21665093 5.5 
chr22:21667621-21667682 5.19672 
chr22:21672886-21672916 5.8 
chr22:21678691-21678738 5.78723 
chr22:21679475-21679582 5.70093 
chr22:21680328-21680431 5.6699 
chr22:21681178-21681230 5.65385 
chr22:21681251-21681537 5.58741 
chr22:21681549-21681846 5.52525 
chr22:21681859-21682066 5.49758 
chr22:21682132-21682181 5.46939 
chr22:21682234-21682291 5.5614 
chr22:21682431-21682475 5.59091 
chr22:21682767-21682802 5.37143 
chr22:21683289-21683311 5.77273 
chr22:21683546-21683572 5.42308 
chr22:21684004-21684027 6 
chr22:21685949-21685964 6 
chr22:21688518-21688534 5.875 
chr22:21688944-21688991 5.57447 
chr22:21690139-21690153 6 
chr22:21690274-21690302 5.64286 
chr22:21690635-21690658 5.56522 
chr22:21693343-21693358 6 
chr22:21693953-21693985 5.53125 
chr22:21695125-21695142 6 
chr22:21695203-21695216 6 
chr22:21695372-21695407 5.25714 
chr22:21700732-21700759 5.77778 
chr22:21700912-21700948 5.63889 
chr22:21701747-21701763 5.8125 
chr22:21705233-21705258 5.72 
chr22:21707288-21707306 6 
chr22:21708366-21708381 5.93333 
chr22:21714552-21714590 5.39474 
chr22:21715062-21715137 5.21333 
chr22:21716209-21716227 5.88889 
chr22:21716379-21716424 5.97778 
chr22:21717374-21717398 5.45833 
chr22:21720709-21720746 5.97297 
chr22:21721544-21721574 5.26667 
chr22:21727539-21727564 5.56 
chr22:21727717-21727736 6 
chr22:21728342-21728360 6 
chr22:21728874-21728962 5.32955 
chr22:21730554-21730575 6 
chr22:21731279-21731299 5.85 
chr22:21732494-21732558 5.48438 
chr22:21733160-21733180 5.75 
chr22:21733458-21733498 5.675 
chr22:21734765-21734792 5.85185 
chr22:21735084-21735104 6 
chr22:21736064-21736102 6 
chr22:21736392-21736408 6 
chr22:21737093-21737126 6 
chr22:21737234-21737252 6 
chr22:21737818-21737840 5.54545 
chr22:21738050-21738084 5.20588 
chr22:21738257-21738291 5.35294 
chr22:21738484-21738507 5.43478 
chr22:21744578-21744599 5.52381 
chr22:21744896-21744913 6 
chr22:21746223-21746248 5.72 
chr22:21746536-21746551 6 
chr22:21746564-21746596 5.25 
chr22:21746884-21746901 6 
chr22:21747053-21747141 5.84091 
chr22:21747577-21747600 5.73913 
chr22:21747884-21747918 6 
chr22:21748015-21748030 6 
chr22:21749323-21749366 6 
chr22:21749960-21750060 5.94 
chr22:21750693-21750730 5.72973 
chr22:21751047-21751063 5.8125 
chr22:21751081-21751099 6 
chr22:21751402-21751431 6 
chr22:21751953-21751973 6 
chr22:21753603-21753617 6 
chr22:21753952-21753966 6 
chr22:21755318-21755345 6 
chr22:21757895-21757947 5.76923 
chr22:21759115-21759149 5.47059 
chr22:21759300-21759321 5.61905 
chr22:21761414-21761435 5.90476 
chr22:21762794-21762808 6 
chr22:21762961-21762985 5.66667 
chr22:21764566-21764585 6 
chr22:21765182-21765228 5.82609 
chr22:21765413-21765426 6 
chr22:21766242-21766256 6 
chr22:21766526-21766550 5.75 
chr22:21766738-21766767 5.51724 
chr22:21767248-21767260 6 
chr22:21767533-21767614 5.66667 
chr22:21767903-21767931 5.92857 
chr22:21769915-21769939 5.91667 
chr22:21771034-21771063 5.27586 
chr22:21771532-21771560 5.64286 
chr22:21771802-21771833 5.45161 
chr22:21771866-21771905 5.48718 
chr22:21775525-21775553 5.25 
chr22:21779824-21779843 5.68421 
chr22:21780446-21780470 5.66667 
chr22:21780626-21780640 6 
chr22:21781568-21781598 5.96667 
chr22:21782060-21782094 5.35294 
chr22:21782973-21782985 6 
chr22:21783746-21783770 5.66667 
chr22:21784586-21784662 5.77632 
chr22:21785153-21785167 6 
chr22:21786300-21786318 5.72222 
chr22:21786965-21786980 6 
chr22:21802057-21802106 5.61224 
chr22:21803703-21803718 5.86667 
chr22:21806739-21806802 5.36508 
chr22:21807289-21807301 6 
chr22:21808411-21808423 6 
chr22:21808580-21808598 6 
chr22:21810629-21810653 6 
chr22:21812423-21812450 5.92593 
chr22:21812898-21812915 5.88235 
chr22:21813037-21813054 6 
chr22:21813203-21813227 5.79167 
chr22:21813797-21813813 6 
chr22:21815139-21815155 6 
chr22:21816067-21816089 5.77273 
chr22:21817778-21817797 5.68421 
chr22:21817936-21817952 6 
chr22:21818226-21818242 5.875 
chr22:21818472-21818490 5.83333 
chr22:21819222-21819245 5.78261 
chr22:21819537-21819549 6 
chr22:21820259-21820283 5.79167 
chr22:21822225-21822255 5.4 
chr22:21822339-21822370 5.41935 
chr22:21831641-21831663 6 
chr22:21834669-21834689 6 
chr22:21835080-21835098 6 
chr22:21840211-21840257 5.86957 
chr22:21844616-21844647 5.25806 
chr22:21845427-21845461 5.94118 
chr22:21850931-21850952 5.52381 
chr22:21855601-21855633 6 
chr22:21856473-21856486 6 
chr22:21858283-21858298 6 
chr22:21858792-21858865 5.79452 
chr22:21859681-21859705 5.70833 
chr22:21860466-21860478 6 
chr22:21861357-21861391 5.35294 
chr22:21861853-21861886 5.9697 
chr22:21862815-21862829 6 
chr22:21862985-21863009 5.66667 
chr22:21863611-21863631 5.7 
chr22:21863992-21864013 6 
chr22:21871552-21871591 5.33333 
chr22:21871643-21871655 6 
chr22:21871900-21871931 5.51613 
chr22:21872397-21872431 5.23529 
chr22:21873521-21873545 5.91667 
chr22:21875530-21875558 5.92857 
chr22:21875846-21875931 5.61176 
chr22:21876690-21876719 5.51724 
chr22:21876908-21876931 5.73913 
chr22:21877202-21877215 6 
chr22:21878031-21878043 6 
chr22:21878228-21878276 5.83333 
chr22:21878874-21878893 6 
chr22:21880482-21880499 6 
chr22:21880652-21880665 6 
chr22:21881931-21881960 5.17241 
chr22:21883262-21883274 6 
chr22:21884123-21884144 5.61905 
chr22:21884295-21884329 5.58824 
chr22:21885497-21885539 5.80952 
chr22:21888088-21888115 6 
chr22:21889467-21889484 6 
chr22:21889821-21889834 6 
chr22:21891469-21891488 6 
chr22:21892009-21892045 6 
chr22:21892348-21892366 6 
chr22:21892384-21892400 5.8125 
chr22:21892717-21892753 5.72222 
chr22:21893386-21893472 5.9186 
chr22:21894066-21894109 6 
chr22:21895402-21895414 6 
chr22:21895514-21895566 6 
chr22:21895850-21895873 5.65217 
chr22:21896004-21896017 6 
chr22:21896309-21896357 5.70833 
chr22:21896509-21896526 6 
chr22:21896814-21896850 5.25 
chr22:21896859-21896872 6 
chr22:21897158-21897184 5.73077 
chr22:21898493-21898511 6 
chr22:21898808-21898829 5.52381 
chr22:21904900-21904923 5.43478 
chr22:21905323-21905357 5.20588 
chr22:21905567-21905589 5.54545 
chr22:21906155-21906178 6 
chr22:21906279-21906324 6 
chr22:21907009-21907025 6 
chr22:21907315-21907353 6 
chr22:21908313-21908327 6 
chr22:21908619-21908646 5.85185 
chr22:21910682-21910710 5.42857 
chr22:21910885-21910931 5.76087 
chr22:21911663-21911717 5.42593 
chr22:21912918-21912931 6 
chr22:21913637-21913671 5.82353 
chr22:21914331-21914358 5.2963 
chr22:21914735-21914752 6 
chr22:21915266-21915354 5.30682 
chr22:21916474-21916496 5.81818 
chr22:21916650-21916673 6 
chr22:21916959-21916974 6 
chr22:21917530-21917544 6 
chr22:21918304-21918337 5.93939 
chr22:21919371-21919390 5.68421 
chr22:21920043-21920068 6 
chr22:21920260-21920274 6 
chr22:21923684-21923699 6 
chr22:21926711-21926725 6 
chr22:21926941-21926963 6 
chr22:21927242-21927306 5.42188 
chr22:21929547-21929579 5.8125 
chr22:21929701-21929716 6 
chr22:21929920-21929943 6 
chr22:21930401-21930416 6 
chr22:21930577-21930600 6 
chr22:21931090-21931105 6 
chr22:21932187-21932212 5.56 
chr22:21933251-21933288 6 
chr22:21934723-21934751 5.53571 
chr22:21935234-21935254 6 
chr22:21935344-21935356 6 
chr22:21936407-21936440 5.93939 
chr22:21936631-21936656 5.84 
chr22:21938467-21938479 6 
chr22:21938769-21938805 5.75 
chr22:21939244-21939266 5.72727 
chr22:21940388-21940407 5.63158 
chr22:21940539-21940557 5.94444 
chr22:21941164-21941181 6 
chr22:21942741-21942769 5.75 
chr22:21942931-21942965 5.85294 
chr22:21943431-21943447 6 
chr22:21944007-21944026 5.89474 
chr22:21944476-21944497 6 
chr22:21948600-21948653 5.67925 
chr22:21950159-21950172 5.92308 
chr22:21950648-21950672 5.54167 
chr22:21951132-21951157 5.32 
chr22:21951259-21951281 5.72727 
chr22:21951581-21951608 5.59259 
chr22:21952064-21952091 6 
chr22:21952244-21952273 5.7931 
chr22:21952795-21952852 5.63158 
chr22:21952992-21953004 6 
chr22:21954071-21954089 5.72222 
chr22:21954601-21954630 5.86207 
chr22:21955464-21955480 6 
chr22:21955598-21955616 6 
chr22:21956256-21956269 6 
chr22:21957818-21957837 6 
chr22:21958196-21958213 6 
chr22:21959474-21959496 6 
chr22:21959571-21959583 6 
chr22:21959781-21959806 6 
chr22:21960582-21960631 5.73469 
chr22:21960803-21960827 5.45833 
chr22:21961803-21961821 6 
chr22:21963030-21963046 6 
chr22:21963178-21963196 5.88889 
chr22:21966606-21966627 5.95238 
chr22:21966915-21966955 5.95 
chr22:21968716-21968737 5.95238 
chr22:21969443-21969465 5.77273 
chr22:21969843-21969861 5.83333 
chr22:21970947-21970959 6 
chr22:21971013-21971043 5.6 
chr22:21971431-21971469 5.47368 
chr22:21971546-21971565 6 
chr22:21972869-21972890 5.61905 
chr22:21973043-21973056 5.92308 
chr22:21973518-21973544 5.73077 
chr22:21980066-21980084 6 
chr22:21984850-21984869 6 
chr22:21985146-21985170 5.5 
chr22:21985602-21985631 5.24138 
chr22:21986383-21986401 5.83333 
chr22:21991289-21991346 5.36842 
chr22:21991631-21991660 5.44828 
chr22:21991949-21991968 5.73684 
chr22:21992386-21992403 6 
chr22:21993541-21993571 5.96667 
chr22:21994708-21994732 6 
chr22:21994776-21994788 6 
chr22:21999063-21999081 6 
chr22:22000235-22000255 6 
chr22:22001855-22001877 5.59091 
chr22:22002859-22002891 5.8125 
chr22:22003707-22003749 6 
chr22:22009549-22009563 6 
chr22:22009897-22009909 6 
chr22:22010667-22010762 5.92632 
chr22:22013050-22013063 6 
chr22:22013659-22013677 6 
chr22:22015850-22015872 5.72727 
chr22:22017478-22017506 6 
chr22:22018814-22018837 5.95652 
chr22:22019247-22019277 6 
chr22:22021126-22021149 5.6087 
chr22:22021431-22021457 5.57692 
chr22:22022054-22022077 6 
chr22:22022916-22022955 5.71795 
chr22:22023438-22023465 5.88889 
chr22:22023782-22023803 5.95238 
chr22:22025849-22025871 5.63636 
chr22:22030532-22030563 6 
chr22:22030581-22030643 5.64516 
chr22:22031975-22032002 5.92593 
chr22:22033010-22033029 5.84211 
chr22:22033182-22033197 6 
chr22:22033888-22033909 6 
chr22:22034014-22034047 5.57576 
chr22:22035118-22035156 5.52632 
chr22:22037273-22037288 5.86667 
chr22:22038743-22038770 5.81481 
chr22:22040451-22040471 5.7 
chr22:22041839-22041855 6 
chr22:22043958-22043977 5.89474 
chr22:22045246-22045265 6 
chr22:22047337-22047360 6 
chr22:22048657-22048680 5.6087 
chr22:22052547-22052567 5.7 
chr22:22056310-22056327 5.82353 
chr22:22056901-22056925 5.83333 
chr22:22057308-22057342 5.17647 
chr22:22057431-22057445 5.92857 
chr22:22058947-22058967 6 
chr22:22059427-22059454 5.59259 
chr22:22060000-22060018 5.88889 
chr22:22060725-22060744 5.68421 
chr22:22061135-22061183 5.8125 
chr22:22062620-22062637 6 
chr22:22062949-22062967 6 
chr22:22066582-22066634 5.78846 
chr22:22066656-22066674 5.77778 
chr22:22069385-22069412 5.77778 
chr22:22069787-22069814 5.92593 
chr22:22069868-22069887 6 
chr22:22070033-22070064 5.96774 
chr22:22071664-22071686 5.86364 
chr22:22072416-22072470 5.75926 
chr22:22072751-22072789 5.60526 
chr22:22073070-22073089 5.94737 
chr22:22073368-22073392 5.625 
chr22:22074300-22074312 6 
chr22:22074466-22074482 6 
chr22:22075102-22075114 6 
chr22:22075403-22075428 5.44 
chr22:22075705-22075725 5.75 
chr22:22077161-22077183 5.68182 
chr22:22077957-22077987 5.73333 
chr22:22078847-22078882 5.68571 
chr22:22079179-22079208 5.51724 
chr22:22079509-22079521 6 
chr22:22079674-22079690 5.875 
chr22:22083731-22083743 6 
chr22:22085828-22085840 6 
chr22:22087068-22087100 5.71875 
chr22:22087709-22087734 5.44 
chr22:22088035-22088078 5.5814 
chr22:22090184-22090227 5.51163 
chr22:22090365-22090386 5.61905 
chr22:22090982-22091002 5.7 
chr22:22091295-22091337 5.52381 
chr22:22091491-22091509 6 
chr22:22094377-22094416 5.89744 
chr22:22095082-22095112 5.76667 
chr22:22095266-22095286 6 
chr22:22097285-22097303 6 
chr22:22097878-22097900 5.81818 
chr22:22099031-22099051 5.7 
chr22:22099486-22099511 5.88 
chr22:22099848-22099861 6 
chr22:22100010-22100024 5.92857 
chr22:22100888-22100916 5.92857 
chr22:22102197-22102215 6 
chr22:22102503-22102516 6 
chr22:22103453-22103468 6 
chr22:22103905-22103918 6 
chr22:22104366-22104389 5.6087 
chr22:22104924-22104942 5.88889 
chr22:22106090-22106105 6 
chr22:22109825-22109841 6 
chr22:22112396-22112424 5.85714 
chr22:22112901-22112928 5.2963 
chr22:22114794-22114820 5.30769 
chr22:22115602-22115632 5.3 
chr22:22118578-22118605 5.55556 
chr22:22122258-22122274 6 
chr22:22123329-22123358 5.2069 
chr22:22127527-22127550 5.95652 
chr22:22129003-22129023 6 
chr22:22131740-22131769 5.89655 
chr22:22132619-22132664 5.75556 
chr22:22132886-22132908 5.5 
chr22:22135514-22135542 5.96429 
chr22:22135834-22135862 5.92857 
chr22:22136027-22136039 6 
chr22:22137456-22137485 5.68966 
chr22:22138320-22138347 5.55556 
chr22:22138635-22138691 5.42857 
chr22:22138958-22138990 5.84375 
chr22:22139908-22139921 6 
chr22:22140221-22140281 5.6 
chr22:22144115-22144235 5.85 
chr22:22144472-22144500 5.78571 
chr22:22144653-22144675 5.68182 
chr22:22144873-22144900 5.51852 
chr22:22145702-22145728 5.88462 
chr22:22147826-22147845 6 
chr22:22149041-22149059 6 
chr22:22149632-22149682 5.42 
chr22:22150931-22150975 5.47727 
chr22:22155824-22155873 5.93878 
chr22:22158605-22158625 5.75 
chr22:22159365-22159388 5.6087 
chr22:22164748-22164766 6 
chr22:22165359-22165375 6 
chr22:22165685-22165711 5.65385 
chr22:22165757-22165774 5.82353 
chr22:22167159-22167175 6 
chr22:22167328-22167383 5.67273 
chr22:22169134-22169200 5.90909 
chr22:22170299-22170329 5.9 
chr22:22174022-22174045 5.91304 
chr22:22174204-22174218 6 
chr22:22175105-22175118 6 
chr22:22176367-22176383 6 
chr22:22176708-22176732 5.58333 
chr22:22177865-22177894 6 
chr22:22178229-22178277 5.54167 
chr22:22181097-22181126 5.37931 
chr22:22184622-22184651 5.58621 
chr22:22184806-22184819 6 
chr22:22185620-22185645 5.92 
chr22:22186255-22186289 6 
chr22:22187244-22187256 6 
chr22:22187816-22187861 5.11111 
chr22:22188138-22188174 5.19444 
chr22:22188822-22188902 5.9 
chr22:22190065-22190079 6 
chr22:22190637-22190662 6 
chr22:22191309-22191338 5.72414 
chr22:22193653-22193678 5.88 
chr22:22194367-22194379 6 
chr22:22195033-22195055 5.95455 
chr22:22195103-22195124 5.80952 
chr22:22196169-22196208 5.5641 
chr22:22196879-22196892 5.92308 
chr22:22198474-22198495 5.90476 
chr22:22199426-22199441 6 
chr22:22201272-22201310 5.94737 
chr22:22202727-22202743 6 
chr22:22203607-22203621 6 
chr22:22204373-22204386 6 
chr22:22204884-22204911 5.33333 
chr22:22205931-22205949 5.94444 
chr22:22206703-22206746 5.76744 
chr22:22207620-22207632 6 
chr22:22208255-22208281 5.65385 
chr22:22209830-22209846 6 
chr22:22210856-22210925 5.44928 
chr22:22210931-22210954 5.6087 
chr22:22211476-22211500 5.83333 
chr22:22213137-22213155 6 
chr22:22213592-22213613 5.61905 
chr22:22213765-22213781 6 
chr22:22218800-22218829 5.72414 
chr22:22221523-22221550 5.44444 
chr22:22221700-22221728 5.82143 
chr22:22221937-22221971 5.41176 
chr22:22222127-22222145 5.88889 
chr22:22223414-22223428 6 
chr22:22224173-22224186 6 
chr22:22224319-22224340 6 
chr22:22224488-22224502 6 
chr22:22225784-22225801 6 
chr22:22226116-22226137 5.61905 
chr22:22227803-22227827 5.83333 
chr22:22227981-22228000 5.89474 
chr22:22228777-22228793 6 
chr22:22229130-22229162 5.78125 
chr22:22229472-22229491 6 
chr22:22231727-22231742 5.86667 
chr22:22231895-22231931 5.33333 
chr22:22231956-22231969 5.92308 
chr22:22232816-22232828 6 
chr22:22233295-22233317 5.90909 
chr22:22234804-22234833 5.48276 
chr22:22235186-22235210 5.95833 
chr22:22235494-22235577 5.55422 
chr22:22235866-22235913 5.74468 
chr22:22236653-22236687 5.85294 
chr22:22237056-22237079 5.6087 
chr22:22239112-22239134 5.81818 
chr22:22240900-22240959 5.9322 
chr22:22241718-22241738 6 
chr22:22242022-22242041 5.84211 
chr22:22242160-22242189 5.72414 
chr22:22242914-22242927 6 
chr22:22244516-22244533 5.76471 
chr22:22245354-22245370 5.875 
chr22:22245501-22245535 5.94118 
chr22:22246249-22246279 5.66667 
chr22:22246568-22246619 5.80392 
chr22:22246908-22246931 5.56522 
chr22:22247492-22247504 6 
chr22:22248594-22248608 6 
chr22:22248963-22248975 6 
chr22:22250317-22250329 6 
chr22:22250521-22250537 6 
chr22:22250717-22250746 5.93103 
chr22:22250867-22250887 5.7 
chr22:22251414-22251431 5.94118 
chr22:22252852-22252872 6 
chr22:22254416-22254431 6 
chr22:22255517-22255532 6 
chr22:22255797-22255832 6 
chr22:22257921-22257960 5.69231 
chr22:22258354-22258368 6 
chr22:22259239-22259256 6 
chr22:22260090-22260113 5.6087 
chr22:22261495-22261527 5.40625 
chr22:22261700-22261725 6 
chr22:22261750-22261763 6 
chr22:22262506-22262529 5.78261 
chr22:22263312-22263335 6 
chr22:22263707-22263725 6 
chr22:22265288-22265318 5.4 
chr22:22265329-22265357 5.57143 
chr22:22265574-22265594 5.9 
chr22:22266112-22266140 5.39286 
chr22:22266944-22266961 6 
chr22:22267246-22267387 5.73759 
chr22:22267698-22267729 5.48387 
chr22:22268330-22268345 6 
chr22:22268943-22269042 5.41414 
chr22:22269816-22269849 5.60606 
chr22:22274248-22274261 6 
chr22:22278052-22278069 6 
chr22:22279260-22279283 5.91304 
chr22:22280505-22280518 6 
chr22:22282288-22282337 5.73469 
chr22:22285242-22285266 5.5 
chr22:22285874-22285897 6 
chr22:22286348-22286365 5.82353 
chr22:22289256-22289273 6 
chr22:22292799-22292834 5.22857 
chr22:22292953-22292989 5.47222 
chr22:22293931-22293954 5.6087 
chr22:22294877-22294894 5.82353 
chr22:22295396-22295431 5.57143 
chr22:22296640-22296652 6 
chr22:22302670-22302686 5.875 
chr22:22304986-22305008 6 
chr22:22305721-22305739 6 
chr22:22307253-22307282 5.75862 
chr22:22307975-22307998 5.73913 
chr22:22312494-22312517 5.47826 
chr22:22320236-22320254 6 
chr22:22323971-22323998 5.77778 
chr22:22324292-22324317 5.6 
chr22:22330283-22330308 5.6 
chr22:22331904-22331921 6 
chr22:22332660-22332687 5.55556 
chr22:22334338-22334356 6 
chr22:22337502-22337530 5.35714 
chr22:22337570-22337595 6 
chr22:22337753-22337812 5.74576 
chr22:22338316-22338329 6 
chr22:22340457-22340476 6 
chr22:22340781-22340811 5.7 
chr22:22341964-22341981 6 
chr22:22342931-22342971 5.3 
chr22:22347017-22347038 5.66667 
chr22:22347915-22347931 5.9375 
chr22:22350706-22350751 5.26667 
chr22:22351255-22351278 5.65217 
chr22:22352780-22352907 5.62992 
chr22:22354290-22354326 5.19444 
chr22:22359276-22359295 6 
chr22:22362928-22362940 6 
chr22:22363106-22363124 6 
chr22:22366254-22366277 5.86957 
chr22:22366411-22366452 5.70732 
chr22:22367266-22367291 5.68 
chr22:22369548-22369581 5.42424 
chr22:22370810-22370825 6 
chr22:22372141-22372158 6 
chr22:22372889-22372918 5.44828 
chr22:22373457-22373484 5.85185 
chr22:22375373-22375400 5.74074 
chr22:22375569-22375592 5.82609 
chr22:22378745-22378773 6 
chr22:22378990-22379023 5.66667 
chr22:22381572-22381585 6 
chr22:22381900-22381985 5.92941 
chr22:22382137-22382160 5.73913 
chr22:22382706-22382731 5.48 
chr22:22383014-22383033 5.94737 
chr22:22394406-22394419 6 
chr22:22399890-22399910 6 
chr22:22402671-22402695 5.41667 
chr22:22402721-22402750 5.65517 
chr22:22402830-22402877 5.38298 
chr22:22404596-22404657 5.34426 
chr22:22404766-22404807 5.26829 
chr22:22406496-22406508 6 
chr22:22410261-22410294 5.72727 
chr22:22416092-22416122 5.5 
chr22:22416705-22416728 5.47826 
chr22:22417090-22417117 5.62963 
chr22:22417262-22417289 5.22222 
chr22:22420215-22420245 5.96667 
chr22:22420855-22420900 5.71111 
chr22:22427265-22427290 6 
chr22:22433474-22433499 5.72 
chr22:22435569-22435581 6 
chr22:22437183-22437202 6 
chr22:22439596-22439616 5.6 
chr22:22441879-22441891 6 
chr22:22445260-22445291 5.70968 
chr22:22446340-22446369 5.82759 
chr22:22446612-22446628 6 
chr22:22447255-22447275 5.8 
chr22:22447495-22447517 5.90909 
chr22:22450411-22450423 6 
chr22:22451097-22451124 6 
chr22:22451808-22451852 5.68182 
chr22:22456571-22456600 5.86207 
chr22:22458511-22458523 6 
chr22:22460568-22460602 5.85294 
chr22:22461756-22461785 5.7931 
chr22:22468484-22468502 5.77778 
chr22:22468664-22468683 5.68421 
chr22:22469020-22469047 5.7037 
chr22:22470302-22470325 5.43478 
chr22:22472240-22472283 5.32558 
chr22:22474431-22474471 6 
chr22:22475168-22475247 5.67089 
chr22:22479157-22479175 5.72222 
chr22:22481903-22481931 5.78571 
chr22:22482327-22482344 5.82353 
chr22:22485787-22485814 5.22222 
chr22:22488035-22488065 5.4 
chr22:22489253-22489265 6 
chr22:22493442-22493475 5.12121 
chr22:22494267-22494290 6 
chr22:22494716-22494745 5.41379 
chr22:22499885-22499901 6 
chr22:22501854-22501872 6 
chr22:22504456-22504468 6 
chr22:22505128-22505160 5.375 
chr22:22506218-22506237 6 
chr22:22506824-22506858 5.23529 
chr22:22509729-22509745 6 
chr22:22516132-22516152 5.7 
chr22:22516235-22516250 5.93333 
chr22:22518707-22518723 6 
chr22:22520014-22520044 5.23333 
chr22:22524468-22524482 6 
chr22:22527056-22527084 5.78571 
chr22:22529090-22529125 6 
chr22:22529253-22529272 5.63158 
chr22:22532309-22532324 6 
chr22:22534066-22534087 5.7619 
chr22:22537397-22537542 5.51034 
chr22:22538568-22538582 6 
chr22:22539535-22539572 5.51351 
chr22:22540015-22540033 5.72222 
chr22:22542360-22542384 5.75 
chr22:22543628-22543652 5.58333 
chr22:22549324-22549361 5.27027 
chr22:22549853-22549874 5.71429 
chr22:22552343-22552365 6 
chr22:22553570-22553589 5.84211 
chr22:22554616-22554663 5.31915 
chr22:22556078-22556098 5.6 
chr22:22556896-22556931 5.77143 
chr22:22557401-22557440 5.64103 
chr22:22560553-22560616 5.84127 
chr22:22563001-22563042 5.7561 
chr22:22563088-22563101 6 
chr22:22563801-22563821 6 
chr22:22564519-22564541 5.54545 
chr22:22566866-22566947 5.45679 
chr22:22571569-22571625 5.89286 
chr22:22572097-22572137 5.625 
chr22:22580000-22580019 5.73684 
chr22:22580583-22580612 5.75862 
chr22:22580779-22580806 5.88889 
chr22:22581841-22581867 5.84615 
chr22:22582431-22582486 5.76364 
chr22:22582625-22582638 6 
chr22:22585457-22585512 5.81818 
chr22:22587032-22587066 5.47059 
chr22:22588148-22588196 5.64583 
chr22:22589137-22589174 5.56757 
chr22:22589899-22589912 5.92308 
chr22:22592672-22592690 6 
chr22:22593311-22593324 6 
chr22:22595252-22595272 5.6 
chr22:22595851-22595909 5.75862 
chr22:22601740-22601757 6 
chr22:22601853-22601880 5.44444 
chr22:22602666-22602686 5.95 
chr22:22605006-22605020 5.92857 
chr22:22605514-22605530 6 
chr22:22605747-22605801 6 
chr22:22605818-22605883 5.55385 
chr22:22605896-22605946 5.6 
chr22:22606179-22606226 5.61702 
chr22:22606689-22606706 6 
chr22:22607073-22607127 5.2963 
chr22:22607194-22607224 5.26667 
chr22:22607422-22607478 5.5 
chr22:22607603-22607644 5.39024 
chr22:22607719-22607747 5.25 
chr22:22609155-22609192 5.37838 
chr22:22609633-22609668 5.28571 
chr22:22609871-22609914 5.27907 
chr22:22610667-22610722 5.43636 
chr22:22611556-22611570 5.92857 
chr22:22612140-22612156 5.8125 
chr22:22612679-22612742 5.69841 
chr22:22614222-22614250 5.96429 
chr22:22615060-22615088 5.75 
chr22:22615538-22615562 5.66667 
chr22:22615602-22615621 6 
chr22:22616470-22616489 6 
chr22:22616642-22616658 6 
chr22:22617680-22617765 5.56471 
chr22:22618366-22618405 5.74359 
chr22:22619890-22619907 5.88235 
chr22:22620677-22620711 5.35294 
chr22:22623982-22624014 5.90625 
chr22:22626585-22626604 5.63158 
chr22:22626733-22626759 6 
chr22:22629620-22629633 6 
chr22:22631134-22631193 5.57627 
chr22:22639295-22640502 5.57581 
chr22:22640514-22641979 5.62867 
chr22:22641997-22642060 5.66667 
chr22:22642179-22642262 5.6506 
chr22:22642532-22642549 6 
chr22:22642853-22642877 5.75 
chr22:22643215-22643279 5.57812 
chr22:22643376-22643400 5.375 
chr22:22643431-22643478 5.25532 
chr22:22643522-22643634 5.5 
chr22:22643671-22643697 5.57692 
chr22:22643747-22643806 5.32203 
chr22:22643891-22643960 5.86957 
chr22:22643980-22644000 5.8 
chr22:22644181-22644259 5.29487 
chr22:22644297-22644337 5.2 
chr22:22645431-22645469 5.39474 
chr22:22645721-22645742 5.95238 
chr22:22646030-22646065 5.22857 
chr22:22646152-22646185 5.30303 
chr22:22646497-22646556 5.44068 
chr22:22646582-22646641 5.28814 
chr22:22646726-22646760 5.58824 
chr22:22646836-22646876 5.85 
chr22:22646944-22646967 5.86957 
chr22:22647048-22647073 5.64 
chr22:22647172-22647207 5.54286 
chr22:22647219-22647243 5.45833 
chr22:22647259-22647296 5.86486 
chr22:22647563-22647593 5.46667 
chr22:22647709-22647767 5.51724 
chr22:22647786-22647814 5.28571 
chr22:22648444-22648487 5.44186 
chr22:22648519-22648549 5.73333 
chr22:22648777-22648824 5.2766 
chr22:22648853-22648892 5.25641 
chr22:22652342-22652444 5.82353 
chr22:22652496-22652539 5.23256 
chr22:22654700-22654732 5.625 
chr22:22654893-22654931 5.81579 
chr22:22657286-22657307 6 
chr22:22658171-22658218 5.25532 
chr22:22662536-22662565 5.82759 
chr22:22664061-22664073 6 
chr22:22665968-22665989 5.85714 
chr22:22667198-22667241 5.81395 
chr22:22667945-22667971 5.57692 
chr22:22669840-22669861 5.85714 
chr22:22674126-22674143 6 
chr22:22674448-22674468 6 
chr22:22691278-22691320 5.7619 
chr22:22691531-22691559 5.57143 
chr22:22692368-22692385 6 
chr22:22693247-22693282 5.57143 
chr22:22695660-22695719 5.49153 
chr22:22699725-22699746 5.80952 
chr22:22699773-22699804 5.25806 
chr22:22700693-22700720 5.40741 
chr22:22702146-22702194 5.27083 
chr22:22710700-22710730 5.8 
chr22:22712230-22712266 5.25 
chr22:22713618-22713638 5.7 
chr22:22713663-22713696 5.18182 
chr22:22714979-22715001 6 
chr22:22716122-22716161 6 
chr22:22719228-22719253 5.44 
chr22:22719515-22719683 5.7381 
chr22:22723431-22723443 6 
chr22:22729307-22729327 6 
chr22:22731053-22731073 6 
chr22:22732622-22732677 5.87273 
chr22:22735336-22735372 5.36111 
chr22:22736711-22736741 5.66667 
chr22:22736767-22736799 5.28125 
chr22:22739623-22739636 6 
chr22:22747460-22747508 5.60417 
chr22:22747762-22747774 6 
chr22:22756566-22756587 5.57143 
chr22:22756773-22756790 6 
chr22:22759146-22759166 5.6 
chr22:22763043-22763077 5.85294 
chr22:22765042-22765055 5.92308 
chr22:22766045-22766077 6 
chr22:22768676-22768709 5.36364 
chr22:22770224-22770244 5.6 
chr22:22771234-22771256 5.72727 
chr22:22771733-22771757 5.75 
chr22:22773156-22773179 5.43478 
chr22:22779262-22779298 5.69444 
chr22:22779662-22779686 5.625 
chr22:22782431-22782451 5.6 
chr22:22786435-22786459 5.5 
chr22:22787825-22787845 5.7 
chr22:22789763-22789781 6 
chr22:22791551-22791564 5.92308 
chr22:22796946-22796989 5.69767 
chr22:22797128-22797172 5.34091 
chr22:22797431-22797540 5.77982 
chr22:22797766-22797822 5.875 
chr22:22798903-22798931 5.42857 
chr22:22800515-22800538 5.6087 
chr22:22804553-22804565 6 
chr22:22806617-22806642 5.48 
chr22:22807006-22807042 5.63889 
chr22:22809552-22809601 5.4898 
chr22:22809631-22809665 5.79412 
chr22:22816390-22816406 5.8125 
chr22:22818130-22818150 5.75 
chr22:22821563-22821585 5.59091 
chr22:22821596-22821617 5.71429 
chr22:22825013-22825033 5.9 
chr22:22825358-22825385 5.74074 
chr22:22825451-22825498 5.2766 
chr22:22829680-22829692 6 
chr22:22830039-22830059 6 
chr22:22830441-22830467 5.84615 
chr22:22831170-22831212 5.47619 
chr22:22831406-22831418 6 
chr22:22831833-22831847 6 
chr22:22832619-22832641 5.59091 
chr22:22834045-22834067 6 
chr22:22834343-22834358 6 
chr22:22837222-22837258 5.80556 
chr22:22838738-22838768 5.73333 
chr22:22841789-22841821 5.8125 
chr22:22841832-22841850 5.72222 
chr22:22844789-22844817 5.5 
chr22:22845763-22845791 5.71429 
chr22:22850424-22850444 6 
chr22:22851525-22851545 6 
chr22:22853095-22853119 6 
chr22:22853554-22853586 5.90625 
chr22:22854675-22854696 5.52381 
chr22:22855326-22855375 5.89796 
chr22:22855875-22855905 6 
chr22:22858740-22858763 5.78261 
chr22:22859882-22859931 5.77551 
chr22:22864011-22864037 5.61538 
chr22:22870431-22870453 5.72727 
chr22:22870591-22870647 5.71429 
chr22:22872212-22872226 6 
chr22:22872262-22872277 5.93333 
chr22:22872768-22872795 5.2963 
chr22:22873125-22873145 5.75 
chr22:22873776-22873800 5.66667 
chr22:22875190-22875204 5.92857 
chr22:22876097-22876126 5.55172 
chr22:22876337-22876421 5.4881 
chr22:22876880-22876909 5.68966 
chr22:22878391-22878431 5.675 
chr22:22880520-22880534 6 
chr22:22882099-22882130 5.93548 
chr22:22883343-22883356 6 
chr22:22883512-22883546 5.5 
chr22:22884044-22884074 5.63333 
chr22:22884363-22884416 5.4717 
chr22:22885422-22885438 6 
chr22:22886169-22886182 6 
chr22:22886777-22886799 5.59091 
chr22:22888199-22888217 6 
chr22:22890343-22890384 5.39024 
chr22:22894542-22894569 5.88889 
chr22:22894597-22894610 5.92308 
chr22:22900050-22900081 5.45161 
chr22:22900195-22900274 5.62025 
chr22:22900299-22900349 5.48 
chr22:22900664-22900685 5.71429 
chr22:22902974-22902993 5.89474 
chr22:22903829-22903886 5.52632 
chr22:22909095-22909126 5.41935 
chr22:22909282-22909319 5.35135 
chr22:22910041-22910076 5.97143 
chr22:22910273-22910285 6 
chr22:22912795-22912820 5.76 
chr22:22913723-22913760 5.78378 
chr22:22914317-22914538 5.71946 
chr22:22918118-22918141 5.95652 
chr22:22920435-22920463 6 
chr22:22920868-22921149 5.60854 
chr22:22925452-22925487 5.2 
chr22:22925565-22925583 5.72222 
chr22:22925948-22925985 5.94595 
chr22:22927308-22927455 5.63946 
chr22:22927525-22927542 6 
chr22:22928265-22928484 5.95434 
chr22:22930530-22930561 5.16129 
chr22:22931772-22931816 6 
chr22:22934780-22934792 6 
chr22:22936300-22936320 5.6 
chr22:22936554-22936581 5.62963 
chr22:22938647-22938677 5.5 
chr22:22938973-22938989 6 
chr22:22939598-22939613 5.86667 
chr22:22943827-22943882 5.38182 
chr22:22948021-22948067 6 
chr22:22948516-22948589 5.78082 
chr22:22948874-22948899 5.56 
chr22:22949336-22949353 6 
chr22:22949673-22949750 5.32468 
chr22:22952400-22952426 5.76923 
chr22:22952776-22952814 5.5 
chr22:22957027-22957091 5.54688 
chr22:22958341-22958396 5.78182 
chr22:22961953-22961965 6 
chr22:22963222-22963248 5.84615 
chr22:22963296-22963339 5.32558 
chr22:22963880-22963894 6 
chr22:22964556-22964576 6 
chr22:22965808-22965928 5.63333 
chr22:22966081-22966100 5.84211 
chr22:22967617-22967669 5.96154 
chr22:22967736-22967759 5.6087 
chr22:22968031-22968049 6 
chr22:22969184-22969208 5.875 
chr22:22969593-22969634 5.56098 
chr22:22979431-22979486 5.23636 
chr22:22983207-22983228 5.52381 
chr22:22984152-22984167 6 
chr22:22984441-22984464 5.69565 
chr22:22984556-22984575 6 
chr22:22987346-22987373 5.81481 
chr22:22988750-22988769 5.73684 
chr22:22991167-22991189 5.54545 
chr22:22991375-22991408 5.48485 
chr22:22994400-22994431 5.19355 
chr22:22994697-22994719 5.77273 
chr22:22994890-22994914 5.625 
chr22:22994925-22994972 5.6383 
chr22:22994999-22995079 5.6125 
chr22:22995095-22995307 5.49528 
chr22:22996074-22996109 5.2 
chr22:23012290-23012317 5.2963 
chr22:23016379-23016401 5.72727 
chr22:23017161-23017181 6 
chr22:23017569-23017587 6 
chr22:23018311-23018339 5.89286 
chr22:23020315-23020327 6 
chr22:23024879-23024899 5.85 
chr22:23024992-23025018 5.65385 
chr22:23025111-23025134 5.47826 
chr22:23025254-23025305 5.15686 
chr22:23025506-23025561 5.63636 
chr22:23025615-23025649 5.52941 
chr22:23028410-23028445 6 
chr22:23029287-23029310 5.95652 
chr22:23032106-23032188 6 
chr22:23038971-23039031 5.68333 
chr22:23041822-23041856 5.38235 
chr22:23050515-23050536 5.57143 
chr22:23055322-23055366 5.84091 
chr22:23057088-23057108 5.65 
chr22:23058479-23058506 5.55556 
chr22:23060843-23060862 6 
chr22:23064614-23064645 5.45161 
chr22:23065474-23065554 5.7625 
chr22:23067234-23067250 5.875 
chr22:23068572-23068649 5.77922 
chr22:23069851-23069896 5.6 
chr22:23072151-23072166 6 
chr22:23072660-23072690 5.2 
chr22:23082510-23082527 5.88235 
chr22:23082678-23082722 5.86364 
chr22:23083537-23083550 6 
chr22:23092780-23092848 5.91176 
chr22:23094268-23094302 6 
chr22:23103410-23103468 5.81034 
chr22:23105493-23105519 5.57692 
chr22:23106350-23106424 5.71622 
chr22:23107325-23107347 6 
chr22:23108698-23108717 5.84211 
chr22:23110261-23110285 5.45833 
chr22:23117739-23117767 6 
chr22:23120849-23120931 5.69512 
chr22:23122154-23122413 5.63707 
chr22:23122446-23122464 5.83333 
chr22:23122796-23122814 6 
chr22:23123426-23123450 6 
chr22:23124153-23124196 5.51163 
chr22:23124827-23124865 5.92105 
chr22:23125543-23125567 5.375 
chr22:23128960-23128992 5.34375 
chr22:23134865-23134896 5.16129 
chr22:23136157-23136172 6 
chr22:23139409-23139435 5.53846 
chr22:23142773-23142810 5.75676 
chr22:23144674-23144708 5.20588 
chr22:23147195-23147224 5.41379 
chr22:23147431-23147462 5.58065 
chr22:23150084-23150113 5.2069 
chr22:23150802-23150828 6 
chr22:23167081-23167139 6 
chr22:23169576-23169595 5.63158 
chr22:23171974-23171999 5.48 
chr22:23173780-23173793 6 
chr22:23173801-23173825 5.45833 
chr22:23174655-23174697 6 
chr22:23179984-23180019 5.51429 
chr22:23183038-23183061 6 
chr22:23185392-23185414 6 
chr22:23186030-23186052 5.72727 
chr22:23187548-23187568 5.65 
chr22:23188073-23188095 5.63636 
chr22:23196431-23196447 5.8125 
chr22:23198299-23198361 5.32258 
chr22:23201477-23201541 5.875 
chr22:23202685-23202702 6 
chr22:23202771-23202804 6 
chr22:23203674-23203697 5.43478 
chr22:23206441-23206732 5.68041 
chr22:23210892-23210917 5.72 
chr22:23213061-23213090 5.31034 
chr22:23216316-23216337 5.71429 
chr22:23217483-23217762 5.45161 
chr22:23219672-23219705 5.66667 
chr22:23219842-23219862 5.7 
chr22:23224877-23224896 5.63158 
chr22:23225081-23225170 5.82022 
chr22:23229119-23229156 5.21622 
chr22:23232492-23232525 6 
chr22:23232733-23232782 5.89796 
chr22:23233042-23233061 5.63158 
chr22:23234084-23234105 5.80952 
chr22:23234458-23234487 5.27586 
chr22:23235350-23235390 5.325 
chr22:23241741-23241753 6 
chr22:23242065-23242131 5.87879 
chr22:23242399-23242431 5.125 
chr22:23247435-23247485 5.86 
chr22:23257244-23257274 5.26667 
chr22:23266262-23266281 5.73684 
chr22:23266668-23266728 5.51667 
chr22:23268768-23268795 5.7037 
chr22:23269394-23269423 5.82759 
chr22:23270464-23270485 5.71429 
chr22:23270766-23270794 5.35714 
chr22:23274870-23274899 5.82759 
chr22:23276295-23276317 5.5 
chr22:23276676-23276705 5.65517 
chr22:23276729-23276849 5.4 
chr22:23276858-23276941 5.79518 
chr22:23277029-23277054 5.72 
chr22:23280381-23280414 5.60606 
chr22:23280552-23280581 5.37931 
chr22:23281512-23281552 5.375 
chr22:23282107-23282131 5.375 
chr22:23282931-23283050 5.64706 
chr22:23284398-23284434 5.94444 
chr22:23284943-23284978 5.77143 
chr22:23285008-23285076 5.44118 
chr22:23289131-23289146 6 
chr22:23289183-23289199 6 
chr22:23290340-23290366 5.69231 
chr22:23292693-23292803 5.59091 
chr22:23295245-23295272 5.25926 
chr22:23295799-23295812 6 
chr22:23297208-23297244 6 
chr22:23297279-23297308 5.86207 
chr22:23297316-23297351 5.94286 
chr22:23297450-23297464 6 
chr22:23305309-23305330 5.90476 
chr22:23307889-23307902 5.92308 
chr22:23308506-23308540 5.73529 
chr22:23315384-23315396 6 
chr22:23316401-23316431 5.46667 
chr22:23316850-23316872 5.90909 
chr22:23319282-23319305 5.47826 
chr22:23323765-23323803 6 
chr22:23325758-23325777 5.73684 
chr22:23329749-23329774 5.6 
chr22:23332577-23332596 5.84211 
chr22:23333394-23333601 5.83575 
chr22:23333633-23333708 5.70667 
chr22:23336011-23336041 5.36667 
chr22:23337627-23337639 6 
chr22:23338423-23338437 6 
chr22:23341521-23341534 6 
chr22:23344266-23344282 5.8125 
chr22:23344760-23344791 5.58065 
chr22:23348985-23349008 5.86957 
chr22:23352558-23352576 6 
chr22:23354125-23354163 5.26316 
chr22:23355530-23355558 5.92857 
chr22:23356267-23356304 5.24324 
chr22:23357578-23357596 6 
chr22:23361297-23361326 5.75862 
chr22:23361612-23361627 5.86667 
chr22:23362415-23362434 5.68421 
chr22:23363673-23363696 5.56522 
chr22:23364954-23364992 5.78947 
chr22:23366105-23366118 6 
chr22:23367534-23367566 5.78125 
chr22:23367888-23367908 5.6 
chr22:23369087-23369138 5.88235 
chr22:23370495-23370544 5.87755 
chr22:23370949-23370972 6 
chr22:23373589-23373621 5.84375 
chr22:23378779-23378810 5.96774 
chr22:23383145-23383178 6 
chr22:23385563-23385588 5.6 
chr22:23387357-23387391 5.20588 
chr22:23388461-23388479 6 
chr22:23394919-23394954 5.68571 
chr22:23399944-23399972 5.57143 
chr22:23404240-23404268 5.39286 
chr22:23406222-23406252 5.66667 
chr22:23407712-23407736 6 
chr22:23412401-23412431 5.43333 
chr22:23412493-23412518 5.64 
chr22:23412532-23412581 5.7551 
chr22:23412690-23412708 5.94444 
chr22:23416540-23416561 5.52381 
chr22:23418067-23418106 5.38462 
chr22:23422544-23422571 5.62963 
chr22:23423692-23423731 5.35897 
chr22:23424007-23424025 6 
chr22:23424310-23424331 5.85714 
chr22:23424391-23424422 5.80645 
chr22:23424564-23424577 6 
chr22:23424711-23424730 5.63158 
chr22:23427082-23427112 5.36667 
chr22:23433242-23433270 5.21429 
chr22:23435527-23435545 5.77778 
chr22:23440967-23441003 5.22222 
chr22:23441047-23441080 5.27273 
chr22:23448636-23448671 5.22857 
chr22:23461050-23461064 6 
chr22:23461707-23461729 5.59091 
chr22:23463907-23463921 6 
chr22:23465806-23465832 5.46154 
chr22:23466377-23466413 5.86111 
chr22:23468093-23468127 5.52941 
chr22:23469438-23469464 5.34615 
chr22:23469695-23469707 6 
chr22:23470105-23470137 5.1875 
chr22:23470584-23470614 5.23333 
chr22:23470733-23470759 5.26923 
chr22:23472109-23472355 5.78049 
chr22:23472641-23472741 5.81 
chr22:23475764-23475784 5.85 
chr22:23476735-23476754 6 
chr22:23477504-23477524 6 
chr22:23477678-23477714 5.55556 
chr22:23478159-23478199 5.8 
chr22:23480750-23480777 5.85185 
chr22:23481133-23481152 5.84211 
chr22:23481810-23481830 6 
chr22:23483514-23483536 6 
chr22:23485479-23485515 6 
chr22:23486279-23486302 6 
chr22:23489516-23489532 5.875 
chr22:23489681-23489697 5.9375 
chr22:23491364-23491398 5.47059 
chr22:23492475-23492501 5.96154 
chr22:23492936-23492953 6 
chr22:23495879-23495896 6 
chr22:23501732-23501762 5.63333 
chr22:23508334-23508359 6 
chr22:23508980-23509006 5.61538 
chr22:23509881-23509906 5.48 
chr22:23510197-23510217 6 
chr22:23511508-23511536 5.96429 
chr22:23512280-23512308 5.64286 
chr22:23512919-23512931 6 
chr22:23513011-23513027 6 
chr22:23513149-23513168 5.78947 
chr22:23514028-23514053 5.92 
chr22:23514367-23514387 5.6 
chr22:23514602-23514615 6 
chr22:23515307-23515339 6 
chr22:23515793-23515830 5.72973 
chr22:23516384-23516416 5.40625 
chr22:23517177-23517196 5.73684 
chr22:23519735-23519751 6 
chr22:23522757-23522786 5.65517 
chr22:23522948-23522975 5.48148 
chr22:23523019-23523032 6 
chr22:23523431-23523495 5.23438 
chr22:23526268-23526286 5.72222 
chr22:23527906-23527931 5.76 
chr22:23529010-23529036 5.34615 
chr22:23529465-23529479 6 
chr22:23529658-23529695 5.72973 
chr22:23531671-23531702 5.90323 
chr22:23533086-23533114 5.5 
chr22:23533637-23533653 6 
chr22:23536578-23536610 5.9375 
chr22:23537607-23537622 6 
chr22:23538072-23538100 5.60714 
chr22:23544908-23544944 5.88889 
chr22:23545035-23545064 5.48276 
chr22:23547829-23547851 5.72727 
chr22:23548964-23548996 5.46875 
chr22:23549010-23549042 5.4375 
chr22:23549115-23549171 5.76786 
chr22:23549272-23549301 5.48276 
chr22:23551717-23551743 5.65385 
chr22:23553838-23553865 5.96296 
chr22:23556022-23556050 5.75 
chr22:23561255-23561267 6 
chr22:23568492-23568537 5.91111 
chr22:23571227-23571255 5.53571 
chr22:23573693-23573740 5.95745 
chr22:23575976-23576009 6 
chr22:23577282-23577308 6 
chr22:23582489-23582526 6 
chr22:23582836-23582866 6 
chr22:23584149-23584174 5.48 
chr22:23585835-23585848 6 
chr22:23591618-23591632 6 
chr22:23592559-23592578 5.84211 
chr22:23594599-23594630 5.96774 
chr22:23597215-23597254 5.58974 
chr22:23600339-23600358 5.73684 
chr22:23601694-23601715 5.7619 
chr22:23604274-23604329 5.85455 
chr22:23604878-23604916 5.89474 
chr22:23604957-23605028 5.16901 
chr22:23605339-23605351 6 
chr22:23607953-23607978 5.32 
chr22:23617094-23617113 6 
chr22:23618585-23618605 5.75 
chr22:23619698-23619714 6 
chr22:23625872-23625898 5.30769 
chr22:23626669-23626682 5.92308 
chr22:23632231-23632259 5.35714 
chr22:23633394-23633406 6 
chr22:23634614-23634632 6 
chr22:23637437-23637449 6 
chr22:23638560-23638578 6 
chr22:23639391-23639419 6 
chr22:23640703-23640800 5.85567 
chr22:23641881-23641900 6 
chr22:23646118-23646139 6 
chr22:23646286-23646305 6 
chr22:23647300-23647312 6 
chr22:23652249-23652265 5.8125 
chr22:23658506-23658560 5.24074 
chr22:23662267-23662292 5.92 
chr22:23663728-23663743 6 
chr22:23664030-23664042 6 
chr22:23665116-23665130 6 
chr22:23665800-23665815 5.93333 
chr22:23666843-23666855 6 
chr22:23669326-23669365 5.58974 
chr22:23669818-23669830 6 
chr22:23670072-23670090 6 
chr22:23673176-23673216 5.7 
chr22:23673673-23673688 5.86667 
chr22:23673841-23673884 5.88372 
chr22:23675277-23675311 5.64706 
chr22:23676285-23676306 5.85714 
chr22:23678070-23678086 6 
chr22:23681124-23681140 6 
chr22:23683678-23683703 5.52 
chr22:23683959-23683976 6 
chr22:23686522-23686536 6 
chr22:23687085-23687113 5.5 
chr22:23689559-23689573 6 
chr22:23690553-23690579 5.38462 
chr22:23693344-23693371 5.37037 
chr22:23695190-23695222 5.90625 
chr22:23700314-23700331 6 
chr22:23700630-23700655 5.44 
chr22:23703431-23703452 6 
chr22:23704203-23704246 5.53488 
chr22:23707102-23707121 6 
chr22:23712948-23712972 5.91667 
chr22:23713931-23713952 5.66667 
chr22:23714423-23714504 5.23457 
chr22:23714571-23714818 5.48178 
chr22:23714829-23714894 5.58462 
chr22:23714931-23714973 5.42857 
chr22:23714987-23715038 5.76471 
chr22:23715049-23715104 5.32727 
chr22:23715390-23715420 5.4 
chr22:23716327-23716354 5.40741 
chr22:23719691-23719712 5.61905 
chr22:23719737-23719841 5.375 
chr22:23720125-23720140 6 
chr22:23722721-23722753 5.6875 
chr22:23723091-23723164 5.61644 
chr22:23723191-23723314 5.50407 
chr22:23723344-23723387 5.5814 
chr22:23723431-23723509 5.48718 
chr22:23725148-23725188 5.2 
chr22:23727134-23727166 5.25 
chr22:23728615-23728647 5.84375 
chr22:23730003-23730027 5.625 
chr22:23731508-23731532 5.375 
chr22:23732557-23732578 5.85714 
chr22:23732801-23732818 5.82353 
chr22:23733546-23733558 6 
chr22:23734517-23734532 5.86667 
chr22:23735290-23735310 6 
chr22:23739143-23739186 5.37209 
chr22:23739913-23739951 5.71053 
chr22:23740954-23740981 5.62963 
chr22:23743089-23743108 5.78947 
chr22:23744852-23744931 5.31646 
chr22:23748072-23748084 6 
chr22:23749263-23749275 6 
chr22:23753569-23753581 6 
chr22:23755594-23755613 5.68421 
chr22:23756512-23756536 5.54167 
chr22:23759481-23759529 5.97917 
chr22:23763066-23763080 6 
chr22:23764631-23764644 5.92308 
chr22:23766237-23766255 6 
chr22:23767617-23767638 6 
chr22:23768356-23768373 5.82353 
chr22:23768403-23768415 6 
chr22:23769271-23769299 5.75 
chr22:23769646-23769664 6 
chr22:23770385-23770407 5.77273 
chr22:23772846-23772869 6 
chr22:23777773-23777804 5.6129 
chr22:23779249-23779277 5.39286 
chr22:23785799-23785816 6 
chr22:23788016-23788034 5.88889 
chr22:23788702-23788727 5.6 
chr22:23789706-23789752 5.5 
chr22:23791708-23791721 6 
chr22:23792194-23792228 5.47059 
chr22:23795579-23795597 5.77778 
chr22:23795975-23795990 6 
chr22:23796265-23796326 5.93443 
chr22:23799302-23799316 6 
chr22:23799657-23799671 5.92857 
chr22:23799901-23799913 6 
chr22:23800752-23800771 5.84211 
chr22:23802472-23802491 5.73684 
chr22:23804393-23804631 5.47059 
chr22:23804646-23804730 5.45238 
chr22:23806234-23806270 5.52778 
chr22:23811144-23811172 5.85714 
chr22:23811320-23811338 6 
chr22:23821941-23821958 6 
chr22:23824493-23824505 6 
chr22:23824537-23824563 5.69231 
chr22:23825938-23825950 6 
chr22:23826104-23826123 5.94737 
chr22:23826406-23826431 5.44 
chr22:23830666-23830689 6 
chr22:23830890-23830910 6 
chr22:23831761-23831781 6 
chr22:23832544-23832563 5.84211 
chr22:23834461-23834481 5.65 
chr22:23834640-23834657 6 
chr22:23835456-23835478 6 
chr22:23836200-23836213 6 
chr22:23837255-23837290 5.51429 
chr22:23837861-23837905 5.81818 
chr22:23838027-23838042 6 
chr22:23840304-23840325 5.7619 
chr22:23840445-23840540 5.68421 
chr22:23841556-23841589 5.54545 
chr22:23841702-23841715 6 
chr22:23842655-23842722 5.28358 
chr22:23843988-23844155 5.63473 
chr22:23844189-23844240 5.47059 
chr22:23844391-23844618 5.40969 
chr22:23844644-23844808 5.5 
chr22:23844816-23844927 5.48649 
chr22:23844931-23845208 5.53791 
chr22:23845927-23845955 5.53571 
chr22:23845981-23846000 5.73684 
chr22:23846875-23846896 5.52381 
chr22:23848359-23848374 5.86667 
chr22:23848815-23848830 6 
chr22:23848982-23849018 5.66667 
chr22:23850698-23850737 5.58974 
chr22:23851460-23851629 5.88166 
chr22:23852557-23852570 6 
chr22:23852678-23852716 5.73684 
chr22:23852817-23852843 5.46154 
chr22:23853423-23853438 5.86667 
chr22:23858155-23858167 6 
chr22:23859272-23859315 5.74419 
chr22:23859639-23859661 5.72727 
chr22:23860201-23860229 5.32143 
chr22:23860306-23860342 6 
chr22:23863431-23863453 5.63636 
chr22:23863670-23863710 5.275 
chr22:23864033-23864045 6 
chr22:23864744-23864785 5.85366 
chr22:23865856-23865872 6 
chr22:23867040-23867060 5.85 
chr22:23867677-23867700 5.65217 
chr22:23867749-23867770 5.71429 
chr22:23868150-23868166 5.9375 
chr22:23868495-23868531 5.27778 
chr22:23869972-23870015 6 
chr22:23872080-23872106 5.53846 
chr22:23873931-23874050 5.55462 
chr22:23874140-23874159 5.63158 
chr22:23874338-23874374 5.61111 
chr22:23875402-23875431 5.65517 
chr22:23876211-23876330 5.39496 
chr22:23876425-23876453 5.71429 
chr22:23879711-23879730 5.68421 
chr22:23880176-23880190 6 
chr22:23884659-23884694 5.57143 
chr22:23890424-23890453 5.96552 
chr22:23891502-23891533 5.67742 
chr22:23892200-23892305 5.52381 
chr22:23892326-23892375 5.69388 
chr22:23892435-23892468 5.33333 
chr22:23892530-23892577 5.44681 
chr22:23892614-23892649 5.37143 
chr22:23892691-23892758 5.20896 
chr22:23892848-23892878 5.36667 
chr22:23892924-23892983 5.44068 
chr22:23893024-23893105 5.46914 
chr22:23893153-23893254 5.37624 
chr22:23893277-23893502 5.29778 
chr22:23893570-23893654 5.27381 
chr22:23893707-23893753 5.69565 
chr22:23893860-23893876 5.875 
chr22:23893941-23893989 5.3125 
chr22:23894001-23894037 5.33333 
chr22:23894099-23894233 5.27612 
chr22:23894431-23894467 5.52778 
chr22:23894539-23894631 5.44565 
chr22:23894649-23894670 5.80952 
chr22:23894812-23894919 5.5514 
chr22:23894931-23895120 5.32804 
chr22:23895141-23895166 5.36 
chr22:23897125-23897145 6 
chr22:23898173-23898187 5.92857 
chr22:23900158-23900196 6 
chr22:23900835-23900903 6 
chr22:23902659-23902678 6 
chr22:23907440-23907474 6 
chr22:23908552-23908656 5.46154 
chr22:23909806-23909824 5.94444 
chr22:23910044-23910071 5.40741 
chr22:23910678-23910691 6 
chr22:23912539-23912553 6 
chr22:23912667-23912691 5.70833 
chr22:23913413-23913431 6 
chr22:23914588-23914643 5.61818 
chr22:23917339-23917368 5.62069 
chr22:23917731-23917800 5.62319 
chr22:23917811-23917858 5.31915 
chr22:23918547-23918563 6 
chr22:23919720-23919737 6 
chr22:23921156-23921177 5.61905 
chr22:23921771-23921803 5.65625 
chr22:23922208-23922230 5.54545 
chr22:23923112-23923139 5.51852 
chr22:23924742-23924763 6 
chr22:23927259-23927331 5.41667 
chr22:23927687-23927721 5.82353 
chr22:23928723-23928743 5.9 
chr22:23931276-23931309 6 
chr22:23931638-23931718 5.55 
chr22:23932465-23932477 6 
chr22:23935022-23935062 6 
chr22:23935980-23936010 6 
chr22:23938446-23938466 5.7 
chr22:23938605-23938619 6 
chr22:23939327-23939380 5.4717 
chr22:23939513-23939532 5.78947 
chr22:23939689-23939719 5.8 
chr22:23940993-23941037 5.68182 
chr22:23943333-23943364 6 
chr22:23945016-23945046 5.33333 
chr22:23945191-23945207 5.9375 
chr22:23947706-23947741 5.42857 
chr22:23947790-23947848 5.84483 
chr22:23947941-23947969 5.17857 
chr22:23948236-23948254 5.72222 
chr22:23953079-23953091 6 
chr22:23953571-23953590 5.63158 
chr22:23954653-23954675 5.77273 
chr22:23956328-23956351 5.82609 
chr22:23959766-23959792 5.76923 
chr22:23960300-23960313 6 
chr22:23960630-23960663 5.39394 
chr22:23961358-23961381 5.91304 
chr22:23962998-23963018 5.9 
chr22:23963773-23963790 5.76471 
chr22:23964089-23964156 5.79104 
chr22:23964282-23964311 5.7931 
chr22:23965589-23965611 5.63636 
chr22:23969255-23969271 6 
chr22:23971221-23971243 6 
chr22:23971615-23971656 6 
chr22:23973602-23973635 5.90909 
chr22:23975101-23975131 5.7 
chr22:23977814-23977832 5.72222 
chr22:23978977-23979001 5.41667 
chr22:23979018-23979033 6 
chr22:23983091-23983136 5.35556 
chr22:23983147-23983190 5.37209 
chr22:23985927-23985946 6 
chr22:23986094-23986112 6 
chr22:23987629-23987650 5.85714 
chr22:23988518-23988531 6 
chr22:23989836-23989852 6 
chr22:23990418-23990448 5.93333 
chr22:23990744-23990760 6 
chr22:23990973-23990986 5.92308 
chr22:23991795-23991818 6 
chr22:23992660-23992682 5.54545 
chr22:23998845-23998886 5.41463 
chr22:23999187-23999206 5.94737 
chr22:23999694-23999739 5.66667 
chr22:23999897-24000006 5.52294 
chr22:24000052-24000077 5.8 
chr22:24000100-24000144 5.52273 
chr22:24000259-24000309 5.66 
chr22:24000595-24000618 5.65217 
chr22:24002795-24002831 5.63889 
chr22:24003591-24003606 6 
chr22:24003978-24004007 5.51724 
chr22:24004403-24004431 5.82143 
chr22:24004549-24004574 5.36 
chr22:24005145-24005158 6 
chr22:24005291-24005328 6 
chr22:24011305-24011335 5.43333 
chr22:24011639-24011662 6 
chr22:24012387-24012425 5.31579 
chr22:24012695-24012715 5.6 
chr22:24020811-24020836 5.56 
chr22:24021033-24021045 6 
chr22:24028223-24028241 5.88889 
chr22:24031469-24031490 6 
chr22:24034990-24035014 5.625 
chr22:24037445-24037464 6 
chr22:24037625-24037664 6 
chr22:24045979-24045998 5.89474 
chr22:24047372-24047392 6 
chr22:24050276-24050302 5.96154 
chr22:24050539-24050560 6 
chr22:24051148-24051172 5.875 
chr22:24051832-24051881 5.7551 
chr22:24052719-24052738 5.78947 
chr22:24054325-24054352 5.66667 
chr22:24055443-24055472 5.48276 
chr22:24058106-24058135 5.93103 
chr22:24058507-24058523 5.8125 
chr22:24058824-24058839 6 
chr22:24060137-24060174 5.81081 
chr22:24060325-24060340 6 
chr22:24061050-24061077 5.40741 
chr22:24061241-24061270 5.48276 
chr22:24061822-24061852 5.8 
chr22:24062423-24062443 5.65 
chr22:24062594-24062611 6 
chr22:24062642-24062687 5.77778 
chr22:24063382-24063406 6 
chr22:24064239-24064252 6 
chr22:24065781-24065799 5.72222 
chr22:24066665-24066691 5.34615 
chr22:24066975-24066987 6 
chr22:24067306-24067354 5.72917 
chr22:24067531-24067559 5.67857 
chr22:24067862-24067874 6 
chr22:24068623-24068641 6 
chr22:24068989-24069018 5.51724 
chr22:24069646-24069676 6 
chr22:24071137-24071176 5.94872 
chr22:24071431-24071469 5.57895 
chr22:24072637-24072655 6 
chr22:24073272-24073292 6 
chr22:24073671-24073697 5.92308 
chr22:24074068-24074083 6 
chr22:24074884-24074897 6 
chr22:24075047-24075072 5.36 
chr22:24076194-24076210 6 
chr22:24076995-24077034 5.71795 
chr22:24077519-24077558 6 
chr22:24077854-24077873 5.84211 
chr22:24079038-24079068 5.76667 
chr22:24079585-24079606 5.80952 
chr22:24079723-24079736 6 
chr22:24079880-24079902 5.90909 
chr22:24080233-24080257 5.58333 
chr22:24080522-24080548 6 
chr22:24081456-24081475 5.63158 
chr22:24081774-24081794 5.95 
chr22:24082496-24082528 6 
chr22:24082943-24082963 6 
chr22:24087958-24087983 5.76 
chr22:24088388-24088406 6 
chr22:24090011-24090045 5.97059 
chr22:24091034-24091053 5.68421 
chr22:24091535-24091563 6 
chr22:24091714-24091736 6 
chr22:24093186-24093228 5.69048 
chr22:24093250-24093266 5.875 
chr22:24096900-24096968 5.63235 
chr22:24097302-24097320 5.88889 
chr22:24098507-24098524 5.76471 
chr22:24099438-24099463 5.92 
chr22:24099652-24099680 5.64286 
chr22:24099807-24099869 5.59677 
chr22:24100020-24100055 5.71429 
chr22:24100151-24100171 6 
chr22:24100549-24100569 6 
chr22:24101339-24101374 6 
chr22:24102719-24102743 5.41667 
chr22:24103139-24103289 5.58667 
chr22:24103571-24103680 5.59633 
chr22:24104486-24104507 6 
chr22:24104684-24104722 5.65789 
chr22:24106069-24106091 5.68182 
chr22:24108431-24108465 5.20588 
chr22:24108638-24108652 6 
chr22:24111038-24111058 5.95 
chr22:24112111-24112126 6 
chr22:24112280-24112319 5.87179 
chr22:24113220-24113242 5.77273 
chr22:24114520-24114547 5.92593 
chr22:24114645-24114659 6 
chr22:24114961-24114995 5.32353 
chr22:24115009-24115040 5.25806 
chr22:24115112-24115142 5.5 
chr22:24115955-24115984 5.41379 
chr22:24117722-24117749 5.7037 
chr22:24119744-24119767 5.65217 
chr22:24119919-24119935 5.9375 
chr22:24126444-24126466 5.72727 
chr22:24127438-24127480 5.7619 
chr22:24129181-24129221 5.475 
chr22:24129543-24129564 5.90476 
chr22:24132722-24132739 6 
chr22:24133033-24133065 5.65625 
chr22:24135968-24135980 6 
chr22:24137084-24137105 6 
chr22:24137843-24137895 5.94231 
chr22:24137976-24137988 6 
chr22:24139187-24139199 6 
chr22:24139486-24139508 5.72727 
chr22:24139796-24139817 6 
chr22:24141236-24141250 6 
chr22:24141696-24141711 5.86667 
chr22:24141866-24141884 6 
chr22:24144552-24144647 5.30526 
chr22:24146239-24146256 5.82353 
chr22:24149106-24149122 6 
chr22:24149971-24149994 5.91304 
chr22:24150148-24150161 6 
chr22:24151462-24151474 6 
chr22:24152714-24152738 5.91667 
chr22:24153223-24153239 5.875 
chr22:24155052-24155065 6 
chr22:24156004-24156029 5.88 
chr22:24160324-24160360 5.94444 
chr22:24161501-24161530 5.7931 
chr22:24162009-24162027 5.94444 
chr22:24164049-24164072 5.69565 
chr22:24165144-24165185 6 
chr22:24168612-24168624 6 
chr22:24172836-24172864 6 
chr22:24174686-24174719 5.30303 
chr22:24176700-24176721 6 
chr22:24176878-24176900 5.5 
chr22:24181924-24181966 5.85714 
chr22:24185679-24185694 6 
chr22:24186313-24186332 6 
chr22:24186353-24186373 5.6 
chr22:24189553-24189570 5.82353 
chr22:24190161-24190187 5.61538 
chr22:24192209-24192245 5.61111 
chr22:24193431-24193465 5.73529 
chr22:24195012-24195024 6 
chr22:24195950-24196024 6 
chr22:24198470-24198512 5.59524 
chr22:24199248-24199268 5.85 
chr22:24200885-24200915 5.96667 
chr22:24203477-24203520 5.5814 
chr22:24205776-24205816 5.7 
chr22:24206500-24206518 5.77778 
chr22:24207291-24207305 6 
chr22:24207602-24207617 5.93333 
chr22:24208356-24208385 5.72414 
chr22:24212856-24212891 6 
chr22:24213595-24213619 5.75 
chr22:24214534-24214552 5.72222 
chr22:24215489-24215511 6 
chr22:24215563-24215581 5.88889 
chr22:24217467-24217546 5.27848 
chr22:24218287-24218325 5.68421 
chr22:24221319-24221338 6 
chr22:24221431-24221460 5.37931 
chr22:24222445-24222475 5.96667 
chr22:24223902-24224230 5.57317 
chr22:24224243-24224286 5.7907 
chr22:24224307-24224414 5.61682 
chr22:24224427-24224534 5.62617 
chr22:24224682-24224703 5.95238 
chr22:24225686-24225698 6 
chr22:24227723-24227738 6 
chr22:24229223-24229239 5.875 
chr22:24229686-24229703 6 
chr22:24230368-24230382 6 
chr22:24230546-24230581 5.65714 
chr22:24230695-24230716 5.80952 
chr22:24231156-24231178 5.77273 
chr22:24231843-24231876 5.42424 
chr22:24233023-24233045 6 
chr22:24235750-24235767 6 
chr22:24237142-24237166 5.625 
chr22:24237746-24237769 5.65217 
chr22:24242652-24242676 5.41667 
chr22:24244786-24244812 5.46154 
chr22:24255831-24255857 5.46154 
chr22:24258958-24259022 5.78125 
chr22:24259943-24259955 6 
chr22:24260215-24260234 6 
chr22:24260928-24260941 6 
chr22:24261519-24261534 6 
chr22:24261829-24261854 5.92 
chr22:24262292-24262323 5.74194 
chr22:24263225-24263261 5.94444 
chr22:24263559-24263594 5.77143 
chr22:24263777-24263802 5.44 
chr22:24264255-24264272 5.88235 
chr22:24265094-24265114 6 
chr22:24267969-24268000 5.80645 
chr22:24268714-24268748 5.94118 
chr22:24269521-24269535 6 
chr22:24272202-24272230 5.28571 
chr22:24272772-24272798 5.5 
chr22:24273800-24273823 5.56522 
chr22:24276890-24276915 5.68 
chr22:24277425-24277453 5.92857 
chr22:24277710-24277743 5.39394 
chr22:24278157-24278196 5.35897 
chr22:24278582-24278646 6 
chr22:24280523-24280550 5.77778 
chr22:24282934-24282949 6 
chr22:24283227-24283244 5.76471 
chr22:24285057-24285082 5.96 
chr22:24285860-24285890 5.53333 
chr22:24286288-24286306 5.83333 
chr22:24290735-24290748 6 
chr22:24292503-24292523 6 
chr22:24292864-24292916 5.88462 
chr22:24296455-24296503 5.33333 
chr22:24296580-24296608 5.25 
chr22:24296685-24296716 5.54839 
chr22:24296770-24296794 5.375 
chr22:24296985-24297018 5.24242 
chr22:24301729-24301749 5.7 
chr22:24303985-24304021 5.88889 
chr22:24304906-24304931 5.48 
chr22:24307693-24307721 5.32143 
chr22:24307869-24307889 5.8 
chr22:24312447-24312496 5.28571 
chr22:24317811-24317832 5.80952 
chr22:24317980-24318008 5.32143 
chr22:24321680-24321716 5.88889 
chr22:24323953-24323973 5.7 
chr22:24328937-24328962 5.6 
chr22:24329014-24329044 5.5 
chr22:24329233-24329257 5.5 
chr22:24332634-24332661 5.55556 
chr22:24332816-24332860 5.79545 
chr22:24333198-24333216 6 
chr22:24334246-24334264 5.88889 
chr22:24337315-24337341 5.92308 
chr22:24339390-24339425 5.8 
chr22:24339576-24339603 5.33333 
chr22:24339822-24339852 5.53333 
chr22:24340631-24340658 6 
chr22:24342455-24342474 5.73684 
chr22:24342751-24342771 6 
chr22:24345029-24345051 6 
chr22:24345093-24345123 5.46667 
chr22:24347056-24347073 6 
chr22:24352327-24352384 5.66667 
chr22:24352484-24352590 5.66038 
chr22:24352802-24352826 6 
chr22:24353118-24353137 5.78947 
chr22:24355800-24355818 5.88889 
chr22:24356794-24356846 6 
chr22:24357225-24357238 6 
chr22:24357393-24357431 5.63158 
chr22:24357769-24357819 5.66 
chr22:24357856-24358728 5.52408 
chr22:24358769-24359015 5.76016 
chr22:24362080-24362104 5.66667 
chr22:24362527-24362566 5.35897 
chr22:24363057-24363070 6 
chr22:24365464-24365482 6 
chr22:24367168-24367190 6 
chr22:24367705-24367728 5.73913 
chr22:24371619-24371639 5.95 
chr22:24372191-24372210 5.84211 
chr22:24374267-24374307 5.275 
chr22:24374602-24374644 5.83333 
chr22:24374797-24374814 6 
chr22:24375594-24375607 6 
chr22:24377086-24377104 5.72222 
chr22:24378976-24378996 6 
chr22:24379872-24379897 6 
chr22:24382834-24382850 6 
chr22:24383397-24383416 5.78947 
chr22:24383654-24383676 5.95455 
chr22:24386893-24386914 6 
chr22:24387833-24387852 5.78947 
chr22:24389431-24389462 5.6129 
chr22:24389580-24389610 6 
chr22:24389621-24389677 5.35714 
chr22:24392131-24392149 6 
chr22:24392656-24392708 5.76923 
chr22:24394349-24394374 5.84 
chr22:24396385-24396404 5.73684 
chr22:24396662-24396697 5.88571 
chr22:24397005-24397017 6 
chr22:24399275-24399296 6 
chr22:24399639-24399670 5.54839 
chr22:24406602-24406636 5.52941 
chr22:24406979-24406999 5.65 
chr22:24407204-24407231 5.88889 
chr22:24407522-24407627 5.94286 
chr22:24409646-24409661 6 
chr22:24410691-24410721 5.46667 
chr22:24411722-24411741 6 
chr22:24412940-24412960 5.8 
chr22:24413491-24413506 6 
chr22:24415572-24415594 6 
chr22:24416101-24416119 6 
chr22:24416767-24416784 6 
chr22:24417282-24417299 5.82353 
chr22:24417615-24417643 5.92857 
chr22:24418137-24418165 5.96429 
chr22:24421527-24421557 5.4 
chr22:24422111-24422135 5.75 
chr22:24423025-24423041 5.9375 
chr22:24429771-24429788 5.82353 
chr22:24433707-24433731 5.91667 
chr22:24435597-24435622 5.52 
chr22:24439266-24439334 6 
chr22:24439769-24439791 5.90909 
chr22:24440212-24440232 5.85 
chr22:24445893-24445921 5.25 
chr22:24448687-24448720 5.51515 
chr22:24448914-24448942 5.71429 
chr22:24449253-24449279 5.61538 
chr22:24449517-24449553 6 
chr22:24450710-24450723 6 
chr22:24450768-24450797 5.34483 
chr22:24457363-24457385 5.72727 
chr22:24457431-24457453 5.95455 
chr22:24458808-24458830 6 
chr22:24459686-24459735 5.59184 
chr22:24460975-24460995 6 
chr22:24461993-24462006 6 
chr22:24465296-24465323 5.25926 
chr22:24469622-24469643 5.66667 
chr22:24470285-24470312 5.92593 
chr22:24471961-24471982 5.66667 
chr22:24473343-24473368 5.52 
chr22:24474507-24474538 5.25806 
chr22:24477651-24477682 5.6129 
chr22:24478029-24478054 5.84 
chr22:24479716-24479733 5.82353 
chr22:24484170-24484195 5.72 
chr22:24485188-24485209 5.57143 
chr22:24486471-24486487 6 
chr22:24486931-24486959 5.46429 
chr22:24488641-24488684 6 
chr22:24490787-24490807 5.8 
chr22:24492452-24492475 6 
chr22:24497236-24497255 5.84211 
chr22:24497526-24497554 5.42857 
chr22:24497822-24497843 5.80952 
chr22:24502629-24502655 5.76923 
chr22:24505332-24505353 5.7619 
chr22:24510025-24510053 6 
chr22:24510592-24510605 6 
chr22:24513163-24513178 6 
chr22:24513492-24513517 5.68 
chr22:24516784-24516804 5.7 
chr22:24518673-24518691 6 
chr22:24519303-24519328 5.48 
chr22:24522965-24522999 5.44118 
chr22:24528029-24528042 6 
chr22:24528541-24528568 5.37037 
chr22:24531043-24531066 5.82609 
chr22:24532314-24532332 6 
chr22:24532490-24532510 6 
chr22:24532692-24532729 5.83784 
chr22:24533107-24533127 5.6 
chr22:24535532-24535561 5.41379 
chr22:24540745-24540769 5.58333 
chr22:24541235-24541258 5.91304 
chr22:24543194-24543425 5.74026 
chr22:24550957-24550983 5.96154 
chr22:24551939-24551968 5.31034 
chr22:24552054-24552102 5.875 
chr22:24556649-24556685 5.47222 
chr22:24563023-24563077 5.51852 
chr22:24569956-24569988 5.84375 
chr22:24574220-24574241 5.80952 
chr22:24575088-24575127 5.74359 
chr22:24575161-24575187 5.76923 
chr22:24577349-24577376 5.96296 
chr22:24583808-24583835 5.25926 
chr22:24591344-24591357 6 
chr22:24592163-24592194 5.83871 
chr22:24592346-24592366 6 
chr22:24592848-24592880 5.875 
chr22:24593182-24593200 6 
chr22:24594983-24595007 5.875 
chr22:24595020-24595044 5.91667 
chr22:24595349-24595367 5.83333 
chr22:24595756-24595780 5.91667 
chr22:24596946-24596980 5.29412 
chr22:24596990-24597033 5.74419 
chr22:24597518-24597552 5.73529 
chr22:24598620-24598633 6 
chr22:24599543-24599562 5.84211 
chr22:24599854-24599869 6 
chr22:24599955-24599970 5.93333 
chr22:24600566-24600628 5.85484 
chr22:24600809-24600864 5.65455 
chr22:24602253-24602296 6 
chr22:24603519-24603543 5.66667 
chr22:24604297-24604322 5.6 
chr22:24604387-24604406 6 
chr22:24605022-24605061 5.51282 
chr22:24605199-24605212 5.92308 
chr22:24606328-24606362 5.64706 
chr22:24607931-24607947 5.8125 
chr22:24608798-24608820 5.90909 
chr22:24609173-24609199 5.73077 
chr22:24609514-24609546 5.40625 
chr22:24613662-24613684 5.90909 
chr22:24615290-24615334 5.63636 
chr22:24616553-24616578 5.76 
chr22:24616837-24616863 5.69231 
chr22:24618145-24618187 5.66667 
chr22:24618937-24618958 5.71429 
chr22:24619364-24619381 6 
chr22:24619722-24619742 6 
chr22:24620485-24620505 5.8 
chr22:24622910-24622935 6 
chr22:24624016-24624049 5.9697 
chr22:24625637-24625668 5.83871 
chr22:24625818-24625839 5.90476 
chr22:24626334-24626365 5.67742 
chr22:24626531-24626548 6 
chr22:24627238-24627276 5.42105 
chr22:24630785-24630819 5.97059 
chr22:24631018-24631039 6 
chr22:24632955-24632987 5.71875 
chr22:24633373-24633389 6 
chr22:24634196-24634210 6 
chr22:24634671-24634931 5.75 
chr22:24634975-24635016 5.56098 
chr22:24637125-24637141 6 
chr22:24637683-24637726 5.32558 
chr22:24637774-24637794 5.9 
chr22:24639445-24639481 5.44444 
chr22:24640260-24640423 5.49693 
chr22:24640431-24640454 5.65217 
chr22:24642951-24642981 5.46667 
chr22:24643187-24643199 6 
chr22:24645475-24645494 5.73684 
chr22:24646836-24646859 5.82609 
chr22:24647142-24647162 6 
chr22:24649948-24649972 6 
chr22:24650059-24650082 5.69565 
chr22:24651286-24651307 5.52381 
chr22:24655029-24655083 5.24074 
chr22:24661060-24661087 5.74074 
chr22:24662816-24662839 5.43478 
chr22:24662898-24662921 5.47826 
chr22:24663512-24663545 5.60606 
chr22:24664474-24664499 6 
chr22:24665242-24665268 5.5 
chr22:24666187-24666341 5.75325 
chr22:24671509-24671531 5.63636 
chr22:24675530-24675559 5.68966 
chr22:24676545-24676560 6 
chr22:24678746-24678758 6 
chr22:24680391-24680415 6 
chr22:24681594-24681625 5.80645 
chr22:24684583-24684607 6 
chr22:24687841-24687860 5.78947 
chr22:24690070-24690095 5.52 
chr22:24691234-24691264 5.16667 
chr22:24693471-24693497 5.46154 
chr22:24697636-24697659 5.52174 
chr22:24698013-24698031 5.72222 
chr22:24698898-24698914 6 
chr22:24698947-24698977 5.33333 
chr22:24699812-24699854 6 
chr22:24701117-24701141 5.45833 
chr22:24701524-24701555 5.64516 
chr22:24702326-24702362 5.97222 
chr22:24703542-24703609 5.62687 
chr22:24703668-24703682 6 
chr22:24703810-24703835 5.44 
chr22:24706596-24706644 5.35417 
chr22:24706799-24706825 5.42308 
chr22:24707772-24707791 6 
chr22:24709710-24709723 6 
chr22:24711843-24711866 5.52174 
chr22:24712242-24712263 6 
chr22:24714481-24714500 5.89474 
chr22:24715943-24715960 6 
chr22:24715970-24715982 6 
chr22:24716245-24716272 5.40741 
chr22:24718991-24719015 5.45833 
chr22:24719553-24719577 5.70833 
chr22:24721506-24721543 6 
chr22:24721894-24721931 5.24324 
chr22:24723245-24723265 6 
chr22:24725743-24725777 5.55882 
chr22:24729580-24729595 6 
chr22:24729656-24729672 6 
chr22:24729955-24729994 5.46154 
chr22:24731943-24731971 5.67857 
chr22:24732218-24732261 5.55814 
chr22:24736108-24736129 6 
chr22:24737289-24737309 5.7 
chr22:24738640-24738655 5.93333 
chr22:24739416-24739447 5.96774 
chr22:24739771-24739789 5.88889 
chr22:24740560-24740581 5.80952 
chr22:24741423-24741437 6 
chr22:24741968-24741988 5.85 
chr22:24744996-24745021 5.4 
chr22:24749388-24749431 5.69767 
chr22:24751249-24751266 6 
chr22:24751394-24751451 5.7193 
chr22:24751761-24751807 5.30435 
chr22:24752038-24752066 5.39286 
chr22:24754066-24754096 5.7 
chr22:24757358-24757381 5.86957 
chr22:24757781-24757878 5.69072 
chr22:24759883-24759910 5.77778 
chr22:24760629-24760643 6 
chr22:24760962-24760992 6 
chr22:24761814-24761826 6 
chr22:24763193-24763212 5.84211 
chr22:24764608-24764628 6 
chr22:24767674-24767702 5.78571 
chr22:24770590-24770609 5.63158 
chr22:24770817-24770839 5.77273 
chr22:24771918-24771951 5.9697 
chr22:24775833-24775845 6 
chr22:24777850-24777865 6 
chr22:24777979-24778015 5.25 
chr22:24778672-24778689 6 
chr22:24779380-24779394 6 
chr22:24779585-24779624 5.66667 
chr22:24779760-24779795 6 
chr22:24781030-24781049 5.84211 
chr22:24781110-24781138 5.28571 
chr22:24782431-24782455 5.45833 
chr22:24782551-24782582 5.80645 
chr22:24784043-24784062 5.84211 
chr22:24784190-24784209 5.63158 
chr22:24785077-24785094 6 
chr22:24786819-24786861 5.95238 
chr22:24788763-24788778 6 
chr22:24789695-24789720 5.48 
chr22:24792262-24792290 6 
chr22:24797189-24797209 5.7 
chr22:24797941-24797975 5.79412 
chr22:24798065-24798138 5.87671 
chr22:24801229-24801253 5.45833 
chr22:24804082-24804094 6 
chr22:24807154-24807192 5.73684 
chr22:24813847-24813870 5.56522 
chr22:24814772-24814817 6 
chr22:24817425-24817452 5.88889 
chr22:24819799-24819819 5.65 
chr22:24819952-24819996 5.47727 
chr22:24820329-24820353 5.75 
chr22:24835040-24835064 6 
chr22:24839285-24839310 5.88 
chr22:24842134-24842174 5.575 
chr22:24844194-24844219 5.92 
chr22:24844370-24844405 5.71429 
chr22:24846672-24846692 6 
chr22:24848303-24848321 5.77778 
chr22:24851131-24851153 5.90909 
chr22:24852239-24852255 5.875 
chr22:24853970-24853993 6 
chr22:24854754-24854766 6 
chr22:24857662-24857688 5.30769 
chr22:24860037-24860057 5.95 
chr22:24863827-24863849 5.63636 
chr22:24864902-24864947 5.4 
chr22:24865545-24865559 6 
chr22:24868633-24868662 6 
chr22:24869670-24869686 5.875 
chr22:24872701-24872718 6 
chr22:24873016-24873045 5.86207 
chr22:24874202-24874232 5.93333 
chr22:24874530-24874544 6 
chr22:24875915-24875931 5.8125 
chr22:24879810-24879839 6 
chr22:24880242-24880257 5.93333 
chr22:24880609-24880632 6 
chr22:24884345-24884373 6 
chr22:24886667-24886696 5.68966 
chr22:24888931-24888947 6 
chr22:24889143-24889163 6 
chr22:24891035-24891057 5.72727 
chr22:24892340-24892389 5.87755 
chr22:24897425-24897447 5.59091 
chr22:24900582-24900617 5.2 
chr22:24900691-24900708 6 
chr22:24900870-24900888 5.94444 
chr22:24901669-24901693 6 
chr22:24901989-24902001 6 
chr22:24903536-24903561 5.6 
chr22:24904527-24904550 5.91304 
chr22:24904849-24904869 5.75 
chr22:24905329-24905359 6 
chr22:24906201-24906213 6 
chr22:24907566-24907594 5.85714 
chr22:24911002-24911022 5.6 
chr22:24911949-24911973 5.66667 
chr22:24912685-24912705 5.6 
chr22:24917147-24917162 6 
chr22:24917445-24917469 5.75 
chr22:24918737-24918749 6 
chr22:24918911-24918935 6 
chr22:24921177-24921203 5.57692 
chr22:24923556-24923577 5.66667 
chr22:24923769-24923782 6 
chr22:24924087-24924108 6 
chr22:24925236-24925250 6 
chr22:24925948-24926001 5.35849 
chr22:24926076-24926107 5.51613 
chr22:24926608-24926639 5.70968 
chr22:24927727-24927750 5.47826 
chr22:24928762-24928777 6 
chr22:24929051-24929066 6 
chr22:24930812-24930828 5.875 
chr22:24930897-24930913 6 
chr22:24933355-24933371 6 
chr22:24934431-24934454 5.82609 
chr22:24934692-24934722 5.63333 
chr22:24937596-24937608 6 
chr22:24937697-24937717 5.8 
chr22:24940991-24941015 5.95833 
chr22:24943727-24943771 5.15909 
chr22:24946275-24946300 5.32 
chr22:24948737-24948762 5.92 
chr22:24952333-24952352 5.73684 
chr22:24952552-24952585 5.54545 
chr22:24956058-24956072 6 
chr22:24956386-24956431 5.82222 
chr22:24956683-24956708 6 
chr22:24957004-24957052 5.91667 
chr22:24959174-24959280 5.90566 
chr22:24960852-24960866 6 
chr22:24961612-24961642 5.83333 
chr22:24964472-24964538 5.83333 
chr22:24964821-24964851 5.73333 
chr22:24966780-24966799 6 
chr22:24967890-24967917 5.33333 
chr22:24968094-24968113 5.68421 
chr22:24971593-24971614 6 
chr22:24972211-24972229 6 
chr22:24973915-24973931 5.875 
chr22:24977162-24977175 6 
chr22:24977470-24977495 5.52 
chr22:24977783-24977803 6 
chr22:24978156-24978177 5.90476 
chr22:24978854-24978867 6 
chr22:24980991-24981015 5.83333 
chr22:24988762-24988782 6 
chr22:24989753-24989776 5.95652 
chr22:24990351-24990388 5.83784 
chr22:24992709-24992725 6 
chr22:24992881-24992898 6 
chr22:24992931-24992963 5.71875 
chr22:24993651-24993669 6 
chr22:24994412-24994431 5.78947 
chr22:24995331-24995343 6 
chr22:24997229-24997274 5.22222 
chr22:24999080-24999099 5.63158 
chr22:25000990-25001761 5.57588 
chr22:25001772-25001789 6 
chr22:25001856-25001876 5.7 
chr22:25001887-25002110 5.58744 
chr22:25004612-25004637 5.56 
chr22:25007481-25007585 5.79808 
chr22:25007740-25007782 6 
chr22:25008211-25008227 6 
chr22:25008245-25008282 5.91892 
chr22:25008329-25008344 5.93333 
chr22:25008479-25008504 6 
chr22:25009716-25009746 5.86667 
chr22:25010315-25010339 6 
chr22:25010581-25010619 5.60526 
chr22:25012502-25012530 6 
chr22:25014557-25014589 5.65625 
chr22:25015060-25015075 6 
chr22:25015367-25015384 6 
chr22:25015982-25016024 5.61905 
chr22:25018006-25018026 5.9 
chr22:25018179-25018192 6 
chr22:25018709-25018726 5.88235 
chr22:25021234-25021256 5.68182 
chr22:25021941-25021959 6 
chr22:25021981-25022003 5.90909 
chr22:25023345-25023364 5.73684 
chr22:25025762-25025784 5.54545 
chr22:25025970-25026003 5.48485 
chr22:25029275-25029313 5.47368 
chr22:25029471-25029579 5.46296 
chr22:25029594-25029697 5.38835 
chr22:25029723-25029907 5.38043 
chr22:25031568-25031580 6 
chr22:25032337-25032360 5.91304 
chr22:25032423-25032451 5.25 
chr22:25032993-25033014 6 
chr22:25033966-25033980 6 
chr22:25035212-25035316 5.68269 
chr22:25036706-25036730 6 
chr22:25037087-25037104 6 
chr22:25038242-25038265 5.86957 
chr22:25038651-25038673 5.95455 
chr22:25041340-25041357 5.82353 
chr22:25047607-25047661 5.24074 
chr22:25051379-25051402 5.52174 
chr22:25052325-25052340 6 
chr22:25052614-25052637 5.69565 
chr22:25052729-25052749 6 
chr22:25055535-25055555 5.95 
chr22:25055842-25055859 6 
chr22:25056431-25056457 5.61538 
chr22:25056665-25056681 6 
chr22:25056958-25057016 5.91379 
chr22:25057294-25057322 5.85714 
chr22:25057646-25057661 5.86667 
chr22:25057814-25057850 6 
chr22:25059006-25059040 6 
chr22:25059266-25059314 5.6875 
chr22:25060295-25060317 5.86364 
chr22:25067692-25067717 5.52 
chr22:25068852-25068882 5.16667 
chr22:25071032-25071075 6 
chr22:25071113-25071139 5.46154 
chr22:25075164-25075187 6 
chr22:25076510-25076542 5.625 
chr22:25077978-25078007 5.58621 
chr22:25078266-25078283 6 
chr22:25079684-25079705 5.52381 
chr22:25087537-25087560 5.78261 
chr22:25092103-25092203 5.49 
chr22:25094620-25094800 5.65 
chr22:25098413-25098427 6 
chr22:25098699-25098715 5.8125 
chr22:25098805-25098843 5.26316 
chr22:25099515-25099556 5.34146 
chr22:25100137-25100168 5.80645 
chr22:25100602-25100626 6 
chr22:25104582-25104615 6 
chr22:25106074-25106090 6 
chr22:25106245-25106257 6 
chr22:25107329-25107351 5.54545 
chr22:25107636-25107651 6 
chr22:25107793-25107813 6 
chr22:25109297-25109312 6 
chr22:25110463-25110476 6 
chr22:25112987-25113005 5.88889 
chr22:25114297-25114326 5.48276 
chr22:25114571-25114595 6 
chr22:25116226-25116257 6 
chr22:25117505-25117531 5.30769 
chr22:25118685-25118706 5.80952 
chr22:25121187-25121204 5.94118 
chr22:25122242-25122262 5.9 
chr22:25123448-25123475 5.88889 
chr22:25124602-25124674 5.47222 
chr22:25124687-25124707 5.65 
chr22:25124867-25124885 6 
chr22:25126330-25126345 6 
chr22:25128417-25128431 5.92857 
chr22:25129645-25129686 6 
chr22:25130787-25130820 5.42424 
chr22:25131004-25131032 5.96429 
chr22:25134115-25134138 5.86957 
chr22:25136018-25136031 6 
chr22:25136514-25136531 5.76471 
chr22:25137469-25137521 5.63462 
chr22:25138118-25138132 6 
chr22:25140145-25140169 6 
chr22:25140538-25140556 6 
chr22:25141513-25141536 5.86957 
chr22:25141684-25141700 6 
chr22:25153046-25153080 5.97059 
chr22:25153582-25153667 5.67059 
chr22:25153810-25153822 6 
chr22:25155845-25155875 5.6 
chr22:25156133-25156155 5.54545 
chr22:25156747-25156770 6 
chr22:25159105-25159124 5.73684 
chr22:25160504-25160519 5.86667 
chr22:25160592-25160636 6 
chr22:25162256-25162299 6 
chr22:25162928-25162950 5.90909 
chr22:25163340-25163364 5.91667 
chr22:25164172-25164227 5.8 
chr22:25165578-25165608 5.96667 
chr22:25165766-25165784 6 
chr22:25166338-25166379 5.14634 
chr22:25166627-25166641 6 
chr22:25166801-25166844 5.76744 
chr22:25167443-25167456 6 
chr22:25169670-25169689 6 
chr22:25170803-25170822 5.89474 
chr22:25171444-25171463 6 
chr22:25173282-25173309 5.92593 
chr22:25175113-25175145 6 
chr22:25175204-25175229 5.56 
chr22:25175421-25175437 6 
chr22:25176544-25176558 6 
chr22:25176811-25176833 5.81818 
chr22:25177789-25177806 6 
chr22:25178712-25178743 5.83871 
chr22:25178779-25178800 5.71429 
chr22:25180644-25180658 6 
chr22:25180945-25180977 6 
chr22:25182079-25182101 6 
chr22:25182512-25182526 6 
chr22:25183083-25183111 5.17857 
chr22:25183446-25183483 5.13514 
chr22:25183500-25183592 5.81522 
chr22:25185031-25185063 6 
chr22:25185832-25185864 5.40625 
chr22:25187968-25188039 5.25352 
chr22:25189468-25189497 6 
chr22:25190099-25190115 6 
chr22:25190798-25190813 5.86667 
chr22:25191103-25191141 6 
chr22:25191606-25191622 6 
chr22:25192729-25192793 5.84375 
chr22:25193229-25193250 6 
chr22:25194234-25194264 5.93333 
chr22:25194976-25195000 5.70833 
chr22:25195307-25195320 6 
chr22:25195582-25195606 5.91667 
chr22:25196287-25196319 5.53125 
chr22:25197160-25197205 6 
chr22:25197873-25197931 5.17241 
chr22:25198494-25198517 5.56522 
chr22:25201203-25201218 6 
chr22:25201372-25201398 5.69231 
chr22:25201695-25201724 5.55172 
chr22:25202189-25202222 5.51515 
chr22:25202237-25202256 6 
chr22:25203670-25203717 5.3617 
chr22:25203855-25203885 5.73333 
chr22:25204242-25204259 6 
chr22:25205341-25205372 5.35484 
chr22:25207835-25207847 6 
chr22:25208136-25208161 5.96 
chr22:25209234-25209258 5.54167 
chr22:25210233-25210260 5.96296 
chr22:25212029-25212048 5.78947 
chr22:25212367-25212395 5.85714 
chr22:25213301-25213333 5.40625 
chr22:25214198-25214235 5.78378 
chr22:25216978-25217017 5.35897 
chr22:25218047-25218070 5.82609 
chr22:25219568-25219588 6 
chr22:25228610-25228640 5.46667 
chr22:25235188-25235214 6 
chr22:25235897-25235914 5.94118 
chr22:25236280-25236311 5.6129 
chr22:25236806-25236829 5.95652 
chr22:25237722-25237743 5.90476 
chr22:25241891-25242018 5.89764 
chr22:25242321-25242383 5.3871 
chr22:25242783-25242821 5.76316 
chr22:25243179-25243211 5.90625 
chr22:25247067-25247094 5.96296 
chr22:25247185-25247206 5.52381 
chr22:25247402-25247447 5.77778 
chr22:25249736-25249752 6 
chr22:25251853-25251869 6 
chr22:25251879-25252036 5.59236 
chr22:25252726-25252748 5.86364 
chr22:25253206-25253226 5.6 
chr22:25253374-25253386 6 
chr22:25253411-25253431 5.9 
chr22:25253940-25253964 6 
chr22:25254602-25254618 6 
chr22:25256864-25256911 5.91489 
chr22:25257318-25257332 6 
chr22:25257481-25257527 5.67391 
chr22:25257780-25257812 5.59375 
chr22:25257907-25257931 5.91667 
chr22:25259115-25259134 5.84211 
chr22:25259693-25259720 5.81481 
chr22:25261738-25261750 6 
chr22:25270624-25270654 5.73333 
chr22:25271608-25271642 6 
chr22:25273758-25273790 5.9375 
chr22:25277159-25277174 6 
chr22:25277533-25277580 5.7234 
chr22:25277651-25277689 5.68421 
chr22:25278004-25278034 5.4 
chr22:25278853-25278877 5.83333 
chr22:25281402-25281418 6 
chr22:25283074-25283106 5.90625 
chr22:25284572-25284592 5.65 
chr22:25284744-25284764 5.9 
chr22:25284905-25284925 6 
chr22:25286501-25286520 5.68421 
chr22:25288650-25288688 5.5 
chr22:25288851-25288866 6 
chr22:25289018-25289056 5.52632 
chr22:25291392-25291407 6 
chr22:25292570-25292603 5.57576 
chr22:25292942-25292968 5.65385 
chr22:25294988-25295009 6 
chr22:25295153-25295177 5.5 
chr22:25295474-25295498 5.95833 
chr22:25296307-25296370 6 
chr22:25297949-25297981 5.6875 
chr22:25298654-25298678 5.70833 
chr22:25299938-25299977 5.74359 
chr22:25300147-25300179 5.3125 
chr22:25300544-25300564 5.95 
chr22:25301375-25301414 5.48718 
chr22:25301755-25301783 5.89286 
chr22:25303227-25303269 6 
chr22:25303482-25303520 5.97368 
chr22:25303878-25303897 6 
chr22:25304768-25304786 5.88889 
chr22:25304847-25304870 5.65217 
chr22:25305402-25305434 6 
chr22:25306911-25306934 6 
chr22:25307206-25307232 5.53846 
chr22:25307256-25307270 6 
chr22:25308021-25308043 5.54545 
chr22:25309259-25309287 5.85714 
chr22:25310259-25310272 6 
chr22:25310844-25310868 5.66667 
chr22:25311196-25311218 6 
chr22:25311504-25311523 5.63158 
chr22:25311601-25311625 5.5 
chr22:25313022-25313037 6 
chr22:25314691-25314709 5.94444 
chr22:25315007-25315032 6 
chr22:25318146-25318162 6 
chr22:25319584-25319601 6 
chr22:25320493-25320517 5.5 
chr22:25323577-25323612 5.74286 
chr22:25324870-25324904 6 
chr22:25325094-25325123 5.51724 
chr22:25325513-25325541 5.39286 
chr22:25325862-25325876 6 
chr22:25326360-25326374 6 
chr22:25328891-25328907 6 
chr22:25329837-25329854 6 
chr22:25330485-25330507 5.68182 
chr22:25331632-25331678 5.41304 
chr22:25331859-25331917 5.10345 
chr22:25332335-25332362 5.62963 
chr22:25334037-25334062 6 
chr22:25335851-25335881 5.76667 
chr22:25335891-25335907 6 
chr22:25336562-25336580 5.83333 
chr22:25336603-25336763 5.76875 
chr22:25336879-25336898 5.89474 
chr22:25337569-25337581 6 
chr22:25337619-25337652 5.54545 
chr22:25337946-25337975 6 
chr22:25338859-25338900 6 
chr22:25339055-25339073 5.72222 
chr22:25340685-25340717 6 
chr22:25340766-25340791 6 
chr22:25342273-25342311 5.44737 
chr22:25342368-25342405 5.86486 
chr22:25343296-25343315 6 
chr22:25347459-25347476 5.76471 
chr22:25348678-25348728 5.44 
chr22:25350721-25350758 5.59459 
chr22:25351991-25352022 5.96774 
chr22:25352838-25352865 5.7037 
chr22:25353638-25353656 6 
chr22:25353931-25353948 5.94118 
chr22:25354619-25354631 6 
chr22:25354776-25354797 5.71429 
chr22:25354947-25354979 5.9375 
chr22:25355127-25355174 5.85106 
chr22:25355309-25355338 5.86207 
chr22:25355527-25355551 5.70833 
chr22:25356097-25356144 5.82979 
chr22:25356513-25356533 5.7 
chr22:25356621-25356638 6 
chr22:25356968-25356988 5.95 
chr22:25359331-25359350 6 
chr22:25359906-25359918 6 
chr22:25360295-25360329 5.61765 
chr22:25361068-25361080 6 
chr22:25361707-25361723 6 
chr22:25362923-25362942 5.68421 
chr22:25364836-25364879 5.90698 
chr22:25366574-25366586 6 
chr22:25366697-25366714 5.94118 
chr22:25368349-25368375 5.57692 
chr22:25368404-25368499 5.69474 
chr22:25368588-25368640 5.73077 
chr22:25368648-25368668 5.65 
chr22:25369356-25369378 6 
chr22:25370652-25370671 6 
chr22:25371277-25371299 5.63636 
chr22:25374643-25374668 6 
chr22:25375136-25375156 6 
chr22:25375295-25375329 5.85294 
chr22:25376237-25376251 6 
chr22:25376708-25376725 5.82353 
chr22:25377029-25377051 6 
chr22:25379692-25379718 5.30769 
chr22:25379741-25379757 6 
chr22:25380879-25380899 6 
chr22:25381105-25381130 5.32 
chr22:25381652-25381734 5.71951 
chr22:25381746-25381759 6 
chr22:25382586-25382701 5.93043 
chr22:25383115-25383148 5.87879 
chr22:25384247-25384259 6 
chr22:25384702-25384717 6 
chr22:25386049-25386071 6 
chr22:25386459-25386488 5.65517 
chr22:25386989-25387002 5.92308 
chr22:25387590-25387604 6 
chr22:25388781-25388800 6 
chr22:25391013-25391025 6 
chr22:25394204-25394227 5.47826 
chr22:25394684-25394697 6 
chr22:25396151-25396173 6 
chr22:25396459-25396472 6 
chr22:25397117-25397258 5.78723 
chr22:25397876-25397906 5.46667 
chr22:25397931-25397986 5.41818 
chr22:25399367-25399391 6 
chr22:25401313-25401338 5.92 
chr22:25401988-25402002 6 
chr22:25404164-25404189 5.76 
chr22:25405220-25405244 6 
chr22:25405541-25405561 5.9 
chr22:25407561-25407628 5.77612 
chr22:25408227-25408253 5.92308 
chr22:25411194-25411226 5.6875 
chr22:25411980-25411999 5.89474 
chr22:25413986-25414006 6 
chr22:25414317-25414355 5.18421 
chr22:25415017-25415055 6 
chr22:25417431-25417455 5.58333 
chr22:25417575-25417589 6 
chr22:25419329-25419363 5.79412 
chr22:25423886-25423904 5.83333 
chr22:25426500-25426529 5.68966 
chr22:25426988-25427024 5.94444 
chr22:25427160-25427178 6 
chr22:25429515-25429560 5.62222 
chr22:25430664-25430717 5.75472 
chr22:25431003-25431017 6 
chr22:25432035-25432058 5.86957 
chr22:25432431-25432448 5.76471 
chr22:25432891-25432913 6 
chr22:25433316-25433397 5.95062 
chr22:25433674-25433694 6 
chr22:25434121-25434143 5.95455 
chr22:25434697-25434717 5.7 
chr22:25437704-25437723 5.68421 
chr22:25438431-25438446 6 
chr22:25442271-25442293 6 
chr22:25442369-25442407 6 
chr22:25442475-25442508 5.21212 
chr22:25442604-25442630 5.5 
chr22:25442938-25442950 6 
chr22:25443104-25443130 5.88462 
chr22:25443431-25443448 5.82353 
chr22:25447542-25447582 5.35 
chr22:25448082-25448109 5.55556 
chr22:25448681-25448695 6 
chr22:25448981-25448999 5.72222 
chr22:25450000-25450015 6 
chr22:25451746-25451846 5.82 
chr22:25451988-25452002 6 
chr22:25452778-25452795 6 
chr22:25453610-25453630 6 
chr22:25455308-25455334 5.30769 
chr22:25455448-25455463 6 
chr22:25456140-25456162 6 
chr22:25457087-25457106 5.68421 
chr22:25457892-25457989 5.40206 
chr22:25458156-25458252 5.47917 
chr22:25458782-25458804 5.59091 
chr22:25459995-25460044 5.85714 
chr22:25461595-25461622 5.88889 
chr22:25463431-25463456 5.44 
chr22:25463552-25463577 5.4 
chr22:25464389-25464417 5.89286 
chr22:25467465-25467482 6 
chr22:25469337-25469362 5.32 
chr22:25470128-25470163 5.28571 
chr22:25470463-25470491 5.92857 
chr22:25470503-25470577 5.58108 
chr22:25470682-25470713 5.67742 
chr22:25476508-25476528 5.9 
chr22:25478806-25478820 5.92857 
chr22:25480424-25480437 6 
chr22:25481730-25481784 5.90741 
chr22:25483555-25483588 5.75758 
chr22:25484055-25484087 5.90625 
chr22:25484829-25484855 5.80769 
chr22:25485233-25485252 6 
chr22:25487351-25487386 5.54286 
chr22:25489649-25489875 5.84956 
chr22:25490818-25490846 5.64286 
chr22:25491616-25491637 5.95238 
chr22:25494250-25494275 5.76 
chr22:25495503-25495535 5.84375 
chr22:25497458-25497477 6 
chr22:25498408-25498420 6 
chr22:25499941-25499959 6 
chr22:25500963-25501003 5.55 
chr22:25501998-25502019 5.90476 
chr22:25503436-25503454 6 
chr22:25504566-25504590 5.91667 
chr22:25505777-25505797 5.7 
chr22:25506093-25506124 5.29032 
chr22:25507192-25507222 5.46667 
chr22:25507372-25507396 5.375 
chr22:25507727-25507748 5.85714 
chr22:25511737-25511756 5.84211 
chr22:25512349-25512395 6 
chr22:25513552-25513606 5.88889 
chr22:25514105-25514123 6 
chr22:25514339-25514366 5.62963 
chr22:25516130-25516144 6 
chr22:25517428-25517445 5.82353 
chr22:25519157-25519176 6 
chr22:25523063-25523083 5.8 
chr22:25523518-25523544 5.42308 
chr22:25524639-25524653 6 
chr22:25525600-25525637 5.59459 
chr22:25529020-25529038 6 
chr22:25529503-25529524 5.57143 
chr22:25530338-25530355 5.76471 
chr22:25534666-25534685 5.94737 
chr22:25534706-25534730 5.41667 
chr22:25536336-25536355 5.63158 
chr22:25537187-25537213 6 
chr22:25537536-25537562 5.30769 
chr22:25538827-25538849 5.72727 
chr22:25539470-25539495 5.48 
chr22:25539973-25539997 5.45833 
chr22:25540097-25540112 5.93333 
chr22:25541912-25541931 5.84211 
chr22:25543103-25543174 5.83099 
chr22:25543920-25544037 5.4188 
chr22:25544130-25544182 5.38462 
chr22:25544210-25544302 5.67391 
chr22:25547253-25547348 5.36842 
chr22:25547396-25547411 6 
chr22:25551308-25551399 5.3956 
chr22:25551419-25551459 5.5 
chr22:25551481-25551514 5.27273 
chr22:25551533-25551583 5.26 
chr22:25551677-25551711 5.26471 
chr22:25551753-25551783 5.33333 
chr22:25551847-25552001 5.44805 
chr22:25552326-25552358 5.53125 
chr22:25552373-25552497 5.54839 
chr22:25552529-25552601 5.45833 
chr22:25552625-25552685 5.5 
chr22:25554256-25554269 6 
chr22:25556475-25556513 5.34211 
chr22:25556660-25556690 5.6 
chr22:25557011-25557067 5.39286 
chr22:25557091-25557122 5.70968 
chr22:25559298-25559326 6 
chr22:25559404-25559421 5.94118 
chr22:25560945-25560984 6 
chr22:25565385-25565401 6 
chr22:25567686-25567706 5.85 
chr22:25569833-25569846 6 
chr22:25578144-25578221 5.48052 
chr22:25578230-25578422 5.42188 
chr22:25579393-25579471 5.83333 
chr22:25579482-25579513 5.64516 
chr22:25579790-25579823 5.75758 
chr22:25582395-25582418 5.6087 
chr22:25584268-25584280 6 
chr22:25584414-25584455 6 
chr22:25585085-25585139 5.90741 
chr22:25585218-25585251 5.78788 
chr22:25585731-25585755 5.58333 
chr22:25587112-25587127 6 
chr22:25587916-25587944 5.67857 
chr22:25590043-25590059 6 
chr22:25592904-25592942 5.68421 
chr22:25594398-25594420 5.90909 
chr22:25595002-25595017 5.86667 
chr22:25596281-25596327 5.04348 
chr22:25596398-25596431 5.57576 
chr22:25599015-25599038 5.43478 
chr22:25599388-25599423 5.54286 
chr22:25600278-25600300 5.72727 
chr22:25601415-25601438 5.82609 
chr22:25603565-25603620 5.61818 
chr22:25603650-25603700 5.82 
chr22:25603708-25603830 5.42623 
chr22:25603844-25603873 5.37931 
chr22:25604003-25604039 5.63889 
chr22:25611090-25611110 5.75 
chr22:25612615-25612638 5.6087 
chr22:25613266-25613292 5.65385 
chr22:25613781-25613810 5.44828 
chr22:25614633-25614828 5.8359 
chr22:25620360-25620395 5.48571 
chr22:25620725-25620757 5.25 
chr22:25622135-25622183 5.70833 
chr22:25622624-25622651 5.92593 
chr22:25624876-25624941 5.27692 
chr22:25624949-25625085 5.54412 
chr22:25626641-25626668 5.74074 
chr22:25627288-25627324 5.91667 
chr22:25627870-25627918 5.91667 
chr22:25628818-25628836 5.88889 
chr22:25629278-25629292 5.92857 
chr22:25630500-25630525 5.52 
chr22:25631453-25631468 5.86667 
chr22:25632715-25632745 5.8 
chr22:25634366-25634393 5.55556 
chr22:25636126-25636144 6 
chr22:25636948-25636988 5.525 
chr22:25638919-25638936 6 
chr22:25639858-25639874 6 
chr22:25640627-25640660 6 
chr22:25642854-25642869 6 
chr22:25645024-25645046 5.63636 
chr22:25645641-25645667 6 
chr22:25645678-25645732 5.77778 
chr22:25646454-25646504 5.48 
chr22:25646555-25646580 5.96 
chr22:25647359-25647395 6 
chr22:25647843-25647861 5.88889 
chr22:25648058-25648085 5.74074 
chr22:25648990-25649005 6 
chr22:25649094-25649115 5.61905 
chr22:25649583-25649608 5.8 
chr22:25649635-25649649 6 
chr22:25650505-25650537 5.25 
chr22:25650871-25650931 5.66667 
chr22:25652636-25652652 6 
chr22:25652942-25652961 6 
chr22:25654176-25654221 5.8 
chr22:25655323-25655353 5.9 
chr22:25656658-25656683 5.92 
chr22:25657326-25657397 5.91549 
chr22:25657437-25657490 5.60377 
chr22:25658217-25658238 5.57143 
chr22:25662068-25662081 6 
chr22:25665179-25665214 5.97143 
chr22:25665362-25665401 6 
chr22:25666491-25666529 5.76316 
chr22:25668381-25668417 5.77778 
chr22:25669833-25669855 5.86364 
chr22:25669957-25669969 6 
chr22:25671179-25671220 5.43902 
chr22:25671292-25671305 6 
chr22:25671504-25671524 5.65 
chr22:25672148-25672167 5.78947 
chr22:25673095-25673117 5.86364 
chr22:25674602-25674695 5.90323 
chr22:25676404-25676419 6 
chr22:25676910-25676926 5.9375 
chr22:25678831-25678851 5.75 
chr22:25679338-25679351 6 
chr22:25682383-25682400 6 
chr22:25682686-25682703 6 
chr22:25684852-25684871 5.63158 
chr22:25686297-25686326 6 
chr22:25689535-25689570 5.94286 
chr22:25691113-25691137 5.79167 
chr22:25691178-25691205 5.37037 
chr22:25691939-25691971 5.1875 
chr22:25692782-25692796 6 
chr22:25694630-25694660 5.56667 
chr22:25695048-25695147 5.74747 
chr22:25696326-25696374 5.3125 
chr22:25699509-25699540 5.70968 
chr22:25700007-25700039 5.65625 
chr22:25702292-25702305 6 
chr22:25704931-25704967 5.86111 
chr22:25705375-25705408 5.36364 
chr22:25706345-25706361 6 
chr22:25709817-25709844 5.40741 
chr22:25711035-25711048 6 
chr22:25711342-25711366 5.79167 
chr22:25711520-25711551 5.64516 
chr22:25711583-25711600 6 
chr22:25712377-25712402 6 
chr22:25712680-25712715 5.4 
chr22:25713641-25713671 5.3 
chr22:25713680-25713741 5.5082 
chr22:25714126-25714151 5.68 
chr22:25717829-25717848 6 
chr22:25717860-25717885 5.48 
chr22:25718120-25718142 5.5 
chr22:25719342-25719358 5.875 
chr22:25720038-25720055 6 
chr22:25720992-25721010 5.72222 
chr22:25722582-25722609 5.96296 
chr22:25724396-25724416 5.8 
chr22:25725092-25725115 5.6087 
chr22:25725123-25725140 5.94118 
chr22:25726284-25726309 5.8 
chr22:25726813-25726828 6 
chr22:25728294-25728316 6 
chr22:25729281-25729309 5.82143 
chr22:25734628-25734641 6 
chr22:25740961-25740993 5.5625 
chr22:25744845-25744873 5.42857 
chr22:25747183-25747218 6 
chr22:25749248-25749272 5.75 
chr22:25751803-25751815 6 
chr22:25752522-25752542 5.75 
chr22:25753589-25753639 5.22 
chr22:25766216-25766237 5.80952 
chr22:25766908-25766921 6 
chr22:25767704-25767735 5.77419 
chr22:25768464-25768513 5.44898 
chr22:25769238-25769261 5.43478 
chr22:25771431-25771479 5.875 
chr22:25771712-25771756 5.79545 
chr22:25773024-25773041 6 
chr22:25774072-25774106 5.91176 
chr22:25777046-25777075 5.17241 
chr22:25778245-25778293 5.83333 
chr22:25781042-25781062 6 
chr22:25781738-25781831 5.76344 
chr22:25783367-25783396 5.31034 
chr22:25793901-25793925 5.75 
chr22:25796229-25796243 6 
chr22:25797169-25797207 5.21053 
chr22:25797739-25797754 6 
chr22:25801047-25801066 5.73684 
chr22:25801292-25801311 5.73684 
chr22:25801458-25801518 5.28333 
chr22:25802644-25802700 5.17857 
chr22:25803091-25803110 6 
chr22:25804535-25804549 6 
chr22:25807504-25807533 5.55172 
chr22:25807763-25807794 5.6129 
chr22:25808535-25808556 5.71429 
chr22:25808720-25808747 5.66667 
chr22:25809036-25809058 5.5 
chr22:25811012-25811045 5.39394 
chr22:25812272-25812285 5.92308 
chr22:25813993-25814020 6 
chr22:25814722-25814742 6 
chr22:25814894-25814918 5.5 
chr22:25816814-25816866 5.51923 
chr22:25817107-25817127 5.6 
chr22:25817331-25817363 5.28125 
chr22:25819390-25819418 5.92857 
chr22:25820796-25820819 5.52174 
chr22:25821541-25821578 5.32432 
chr22:25824650-25824689 5.97436 
chr22:25824703-25824724 5.57143 
chr22:25825819-25825851 5.5 
chr22:25828339-25828359 5.9 
chr22:25828515-25828535 5.85 
chr22:25828668-25828721 5.39623 
chr22:25829570-25829586 6 
chr22:25830204-25830230 5.84615 
chr22:25831465-25831498 6 
chr22:25831960-25831973 6 
chr22:25832126-25832142 5.875 
chr22:25834857-25834896 5.51282 
chr22:25835253-25835318 5.61538 
chr22:25835828-25835844 6 
chr22:25836365-25836390 5.6 
chr22:25836981-25837003 6 
chr22:25842415-25842431 5.9375 
chr22:25842799-25842831 5.875 
chr22:25843589-25843637 5.52083 
chr22:25844027-25844061 6 
chr22:25845109-25845132 5.73913 
chr22:25846376-25846405 6 
chr22:25847065-25847091 5.5 
chr22:25849188-25849269 5.71605 
chr22:25849568-25849582 6 
chr22:25850364-25850391 5.74074 
chr22:25851006-25851030 5.5 
chr22:25852705-25852857 5.46053 
chr22:25852879-25852909 5.46667 
chr22:25854467-25854494 5.74074 
chr22:25855682-25855718 5.83333 
chr22:25858523-25858548 5.4 
chr22:25859950-25859969 5.73684 
chr22:25860361-25860390 5.48276 
chr22:25863931-25863947 5.9375 
chr22:25865325-25865360 6 
chr22:25866498-25866519 6 
chr22:25867555-25867570 6 
chr22:25869079-25869105 6 
chr22:25869513-25869528 6 
chr22:25870083-25870098 6 
chr22:25872149-25872167 5.72222 
chr22:25876332-25876403 5.77465 
chr22:25877780-25877797 5.76471 
chr22:25878638-25878702 5.84375 
chr22:25882762-25882781 5.84211 
chr22:25883237-25883468 5.44589 
chr22:25883551-25883616 5.41538 
chr22:25883665-25883797 5.67424 
chr22:25883815-25883945 5.45385 
chr22:25883996-25884031 5.31429 
chr22:25887592-25887795 5.82759 
chr22:25890335-25890360 5.8 
chr22:25891828-25891843 6 
chr22:25893835-25893869 5.73529 
chr22:25895709-25895779 5.78571 
chr22:25895940-25895952 6 
chr22:25899594-25899606 6 
chr22:25899706-25899769 5.65079 
chr22:25901035-25901049 6 
chr22:25901342-25901355 6 
chr22:25902869-25902905 6 
chr22:25902917-25902958 5.82927 
chr22:25902977-25903002 5.64 
chr22:25903014-25903053 5.5641 
chr22:25903094-25903177 5.48193 
chr22:25903210-25903256 5.80435 
chr22:25903275-25903315 5.225 
chr22:25903355-25903421 5.45455 
chr22:25904501-25904521 5.75 
chr22:25904802-25904815 6 
chr22:25907558-25907589 5.70968 
chr22:25908397-25908431 5.32353 
chr22:25909040-25909064 5.875 
chr22:25909878-25909891 6 
chr22:25912340-25912365 5.72 
chr22:25913660-25913695 5.94286 
chr22:25914351-25914435 5.65476 
chr22:25914469-25914530 5.45902 
chr22:25915252-25915273 5.57143 
chr22:25920906-25920931 5.36 
chr22:25922193-25922217 5.58333 
chr22:25922567-25922590 5.52174 
chr22:25922603-25922638 5.85714 
chr22:25924197-25924215 6 
chr22:25925640-25925665 5.56 
chr22:25926983-25927007 5.875 
chr22:25927097-25927137 6 
chr22:25929931-25929968 5.45946 
chr22:25933108-25933137 5.75862 
chr22:25933732-25933751 6 
chr22:25934221-25934234 6 
chr22:25935182-25935206 5.625 
chr22:25935993-25936008 6 
chr22:25936395-25936420 5.6 
chr22:25939228-25939255 5.88889 
chr22:25939400-25939552 5.89474 
chr22:25939860-25939905 5.91111 
chr22:25940840-25940872 5.96875 
chr22:25941022-25941043 5.66667 
chr22:25941447-25941476 5.96552 
chr22:25942437-25942510 5.49315 
chr22:25942705-25942721 6 
chr22:25943368-25943413 5.95556 
chr22:25944096-25944123 5.59259 
chr22:25944324-25944351 5.48148 
chr22:25944546-25944582 5.36111 
chr22:25946376-25946431 5.4 
chr22:25946518-25946533 6 
chr22:25947713-25947748 5.57143 
chr22:25948904-25948931 5.48148 
chr22:25949662-25949677 6 
chr22:25950005-25950051 5.5 
chr22:25952207-25952254 6 
chr22:25952651-25952682 5.83871 
chr22:25958207-25958227 6 
chr22:25959181-25959193 6 
chr22:25960536-25960554 5.77778 
chr22:25960567-25960598 5.64516 
chr22:25960852-25960949 5.49485 
chr22:25960977-25960991 5.92857 
chr22:25961431-25961451 5.7 
chr22:25964263-25964290 5.44444 
chr22:25964765-25964799 5.47059 
chr22:25968550-25968610 5.51667 
chr22:25969866-25969942 5.80263 
chr22:25973941-25973955 6 
chr22:25975431-25975452 5.85714 
chr22:25976498-25976513 6 
chr22:25977081-25977105 5.375 
chr22:25978450-25978477 5.37037 
chr22:25979324-25979336 6 
chr22:25981395-25981414 5.63158 
chr22:25983385-25983408 5.95652 
chr22:25984741-25984754 6 
chr22:25986770-25986796 5.61538 
chr22:25989312-25989345 5.9697 
chr22:25989716-25989741 5.68 
chr22:25990846-25990875 5.96552 
chr22:25995558-25995585 5.92593 
chr22:25996114-25996126 6 
chr22:25999238-25999255 5.88235 
chr22:26003028-26003073 5.66667 
chr22:26005812-26005827 6 
chr22:26006825-26006841 5.9375 
chr22:26007796-26007812 5.9375 
chr22:26008473-26008497 5.75 
chr22:26008905-26008931 5.38462 
chr22:26010084-26010108 5.45833 
chr22:26012339-26012380 5.73171 
chr22:26013502-26013529 5.85185 
chr22:26015617-26015636 6 
chr22:26015938-26016020 5.62195 
chr22:26018909-26018922 5.92308 
chr22:26019607-26019631 5.45833 
chr22:26020531-26020551 5.95 
chr22:26025568-26025600 5.71875 
chr22:26026333-26026372 5.23077 
chr22:26028875-26028889 6 
chr22:26030241-26030262 5.52381 
chr22:26034993-26035020 5.33333 
chr22:26037238-26037294 5.19643 
chr22:26037336-26037364 5.32143 
chr22:26038401-26038425 5.75 
chr22:26040100-26040129 5.89655 
chr22:26042987-26043020 6 
chr22:26044104-26044116 6 
chr22:26046105-26046139 5.82353 
chr22:26048556-26048582 5.53846 
chr22:26048758-26048798 5.55 
chr22:26050366-26050385 5.73684 
chr22:26059148-26059163 6 
chr22:26060483-26060500 6 
chr22:26066573-26066606 5.78788 
chr22:26066848-26066866 6 
chr22:26067019-26067033 5.92857 
chr22:26067311-26067325 6 
chr22:26068975-26068991 6 
chr22:26073344-26073388 5.86364 
chr22:26074419-26074445 5.92308 
chr22:26078113-26078125 6 
chr22:26078662-26078687 5.36 
chr22:26081834-26081847 6 
chr22:26082187-26082205 5.83333 
chr22:26083088-26083119 5.93548 
chr22:26084202-26084218 6 
chr22:26089741-26089758 6 
chr22:26089827-26089844 6 
chr22:26091612-26091633 5.90476 
chr22:26091802-26091817 6 
chr22:26094009-26094276 5.57678 
chr22:26094868-26094884 5.875 
chr22:26095641-26095678 5.97297 
chr22:26096552-26096567 6 
chr22:26101401-26101419 5.88889 
chr22:26101576-26101589 6 
chr22:26102468-26102510 5.61905 
chr22:26104048-26104061 6 
chr22:26104989-26105017 6 
chr22:26105563-26105593 5.66667 
chr22:26105988-26106012 5.5 
chr22:26106397-26106431 5.23529 
chr22:26109218-26109236 5.88889 
chr22:26112678-26112706 5.28571 
chr22:26115644-26115671 5.48148 
chr22:26116431-26116456 5.88 
chr22:26120082-26120113 6 
chr22:26120820-26120840 6 
chr22:26122879-26122919 6 
chr22:26126973-26127000 5.33333 
chr22:26127474-26127487 6 
chr22:26129378-26129404 5.53846 
chr22:26131270-26131310 5.775 
chr22:26133022-26133068 5.8913 
chr22:26133957-26133970 6 
chr22:26134194-26134219 5.96 
chr22:26134287-26134358 5.5493 
chr22:26136373-26136424 5.64706 
chr22:26137203-26137215 6 
chr22:26139032-26139085 5.39623 
chr22:26139418-26139552 5.45522 
chr22:26139563-26139615 5.34615 
chr22:26140699-26140721 6 
chr22:26141427-26141473 5.65217 
chr22:26143088-26143117 5.75862 
chr22:26148147-26148167 5.7 
chr22:26149363-26149404 5.56098 
chr22:26151160-26151185 5.72 
chr22:26151709-26151735 5.53846 
chr22:26151802-26151814 6 
chr22:26151858-26151884 5.96154 
chr22:26153965-26153992 5.51852 
chr22:26156378-26156406 5.78571 
chr22:26157346-26157369 5.69565 
chr22:26157712-26157732 5.9 
chr22:26158070-26158088 5.77778 
chr22:26166771-26166818 5.31915 
chr22:26168228-26168269 5.70732 
chr22:26168495-26168521 5.65385 
chr22:26169425-26169438 6 
chr22:26172563-26172593 6 
chr22:26172751-26172772 5.66667 
chr22:26173423-26173443 5.9 
chr22:26173715-26173741 5.30769 
chr22:26174444-26174464 6 
chr22:26174610-26174637 5.81481 
chr22:26175297-26175333 5.38889 
chr22:26176557-26176625 5.79412 
chr22:26177576-26177593 5.76471 
chr22:26179137-26179164 5.74074 
chr22:26179444-26179472 5.39286 
chr22:26183181-26183204 6 
chr22:26183232-26183274 5.88095 
chr22:26184642-26184661 5.84211 
chr22:26184984-26185109 5.832 
chr22:26185665-26185690 5.32 
chr22:26186224-26186241 5.82353 
chr22:26188444-26188475 5.93548 
chr22:26189876-26189913 5.27027 
chr22:26190455-26190484 5.72414 
chr22:26192386-26192409 5.56522 
chr22:26192561-26192577 6 
chr22:26193193-26193212 5.68421 
chr22:26194383-26194414 5.22581 
chr22:26194517-26194531 6 
chr22:26195098-26195123 6 
chr22:26195931-26195950 5.68421 
chr22:26197088-26197117 5.41379 
chr22:26198719-26198738 6 
chr22:26198917-26198941 5.875 
chr22:26199934-26199972 6 
chr22:26206065-26206077 6 
chr22:26206400-26206413 6 
chr22:26208909-26208947 5.39474 
chr22:26208963-26209163 5.45 
chr22:26210261-26210299 6 
chr22:26213145-26213478 5.66366 
chr22:26214205-26214256 5.39216 
chr22:26215860-26215881 5.66667 
chr22:26216016-26216094 5.70513 
chr22:26217742-26217774 5.71875 
chr22:26220587-26220623 5.30556 
chr22:26220769-26220799 5.26667 
chr22:26221017-26221051 5.17647 
chr22:26222864-26222896 5.0625 
chr22:26225806-26225844 5.84211 
chr22:26227059-26227077 6 
chr22:26230099-26230126 5.88889 
chr22:26232360-26232384 5.5 
chr22:26232931-26232973 6 
chr22:26234115-26234181 5.75758 
chr22:26234772-26234823 5.64706 
chr22:26234836-26234910 5.51351 
chr22:26234963-26235253 5.46552 
chr22:26238639-26238656 6 
chr22:26241482-26241507 5.64 
chr22:26243045-26243075 5.86667 
chr22:26243903-26243937 5.82353 
chr22:26245431-26245455 5.625 
chr22:26248362-26248384 6 
chr22:26249103-26249126 5.52174 
chr22:26251783-26251801 5.83333 
chr22:26256266-26256316 5.28 
chr22:26257390-26257411 5.66667 
chr22:26262751-26262773 6 
chr22:26263586-26263609 5.91304 
chr22:26265416-26265474 5.84483 
chr22:26267750-26267776 6 
chr22:26269405-26269431 5.5 
chr22:26271970-26272007 6 
chr22:26272597-26272623 6 
chr22:26278844-26278875 5.6129 
chr22:26281526-26281551 5.36 
chr22:26282173-26282191 5.72222 
chr22:26289713-26289790 5.79221 
chr22:26289894-26289921 6 
chr22:26290276-26290302 5.76923 
chr22:26297771-26297792 6 
chr22:26297944-26297982 5.76316 
chr22:26298171-26298208 5.35135 
chr22:26304000-26304012 6 
chr22:26309324-26309343 6 
chr22:26310653-26310676 6 
chr22:26312418-26312445 5.96296 
chr22:26312997-26313031 5.67647 
chr22:26313512-26313543 6 
chr22:26315633-26315671 5.84211 
chr22:26317669-26317740 5.97183 
chr22:26317782-26317823 6 
chr22:26318857-26318872 6 
chr22:26321512-26321524 6 
chr22:26321869-26321885 6 
chr22:26322171-26322190 5.89474 
chr22:26324369-26324386 6 
chr22:26325127-26325139 6 
chr22:26327626-26327662 6 
chr22:26327859-26327881 5.90909 
chr22:26328302-26328387 5.74118 
chr22:26331536-26331569 5.48485 
chr22:26333552-26333564 6 
chr22:26339665-26339696 5.77419 
chr22:26340812-26340825 6 
chr22:26341638-26342078 5.75909 
chr22:26343081-26343098 5.88235 
chr22:26343453-26343504 6 
chr22:26344127-26344299 5.33721 
chr22:26344351-26344565 5.7243 
chr22:26346484-26346547 5.61905 
chr22:26350668-26350687 5.89474 
chr22:26353223-26353256 5.33333 
chr22:26353876-26353892 5.9375 
chr22:26355231-26355250 6 
chr22:26356951-26357021 5.65714 
chr22:26357186-26357221 5.62857 
chr22:26359016-26359038 5.5 
chr22:26359073-26359176 5.8932 
chr22:26359825-26359851 5.38462 
chr22:26361333-26361355 6 
chr22:26362195-26362232 5.97297 
chr22:26364482-26364513 5.19355 
chr22:26365879-26365922 5.55814 
chr22:26365931-26365961 5.6 
chr22:26366068-26366145 5.58442 
chr22:26368078-26368134 5.39286 
chr22:26368924-26368938 6 
chr22:26373251-26373305 6 
chr22:26377542-26377557 6 
chr22:26380593-26380608 6 
chr22:26381325-26381355 5.8 
chr22:26381590-26381608 6 
chr22:26382840-26382877 5.18919 
chr22:26383182-26383196 5.92857 
chr22:26383447-26383475 5.25 
chr22:26383714-26383760 5.43478 
chr22:26385592-26385613 6 
chr22:26385733-26385749 6 
chr22:26386652-26386706 6 
chr22:26392253-26392268 6 
chr22:26392526-26392551 5.6 
chr22:26392858-26392884 5.26923 
chr22:26393271-26393291 6 
chr22:26393898-26393963 5.8 
chr22:26395461-26395645 5.76087 
chr22:26400047-26400127 5.575 
chr22:26401315-26401357 5.42857 
chr22:26403001-26403021 5.65 
chr22:26412991-26413171 5.63333 
chr22:26413299-26413379 5.65 
chr22:26413931-26413951 5.95 
chr22:26419431-26419496 5.64615 
chr22:26424853-26424870 6 
chr22:26426950-26426973 5.91304 
chr22:26428483-26428498 6 
chr22:26428931-26428974 5.4186 
chr22:26429670-26429931 5.56705 
chr22:26435568-26435607 5.58974 
chr22:26437318-26437333 6 
chr22:26438686-26438698 6 
chr22:26439452-26439489 5.7027 
chr22:26441013-26441046 5.90909 
chr22:26443091-26443105 6 
chr22:26444127-26444148 6 
chr22:26444664-26444679 5.93333 
chr22:26447182-26447202 6 
chr22:26448758-26448782 5.875 
chr22:26451711-26451742 5.35484 
chr22:26454105-26454144 5.15385 
chr22:26456536-26456826 5.50345 
chr22:26456844-26456988 5.60417 
chr22:26457603-26457663 5.9 
chr22:26460431-26460465 5.32353 
chr22:26461637-26461661 6 
chr22:26472453-26472549 5.39583 
chr22:26474211-26474248 5.62162 
chr22:26475480-26475520 5.65 
chr22:26478917-26478936 6 
chr22:26481469-26481500 5.87097 
chr22:26482703-26482732 5.86207 
chr22:26484485-26484526 6 
chr22:26485141-26485162 5.71429 
chr22:26486470-26486522 5.26923 
chr22:26486579-26486618 5.15385 
chr22:26488942-26488965 5.65217 
chr22:26490545-26490557 6 
chr22:26490569-26490614 5.73333 
chr22:26494591-26494603 6 
chr22:26494948-26494967 6 
chr22:26495038-26495062 5.79167 
chr22:26496180-26496209 6 
chr22:26498302-26498333 5.77419 
chr22:26499033-26499068 5.48571 
chr22:26499086-26499119 5.45455 
chr22:26499153-26499179 5.46154 
chr22:26499223-26499320 5.40206 
chr22:26500381-26500408 5.22222 
chr22:26501504-26501527 5.95652 
chr22:26501596-26501621 5.76 
chr22:26501664-26501758 5.53191 
chr22:26503121-26503147 5.30769 
chr22:26503502-26503521 5.78947 
chr22:26503608-26503649 5.65854 
chr22:26507498-26507575 5.22078 
chr22:26509808-26509883 5.76 
chr22:26511825-26511846 5.71429 
chr22:26512894-26512909 6 
chr22:26513567-26513584 6 
chr22:26516331-26516405 5.39189 
chr22:26518737-26518780 5.90698 
chr22:26519366-26519395 5.37931 
chr22:26523140-26523153 5.92308 
chr22:26524596-26524625 5.51724 
chr22:26525246-26525265 5.78947 
chr22:26525419-26525435 6 
chr22:26526481-26526509 5.92857 
chr22:26527158-26527181 5.47826 
chr22:26528243-26528293 5.66 
chr22:26529566-26529592 5.61538 
chr22:26529783-26529847 5.28125 
chr22:26529981-26530014 5.42424 
chr22:26530267-26530307 5.275 
chr22:26532337-26532350 6 
chr22:26532906-26532931 5.36 
chr22:26533522-26533535 6 
chr22:26534530-26534563 5.36364 
chr22:26536695-26536786 5.79121 
chr22:26537171-26537355 5.72826 
chr22:26539058-26539086 5.21429 
chr22:26539290-26539316 5.92308 
chr22:26542953-26543011 5.31034 
chr22:26543023-26543089 5.68182 
chr22:26543117-26543154 5.51351 
chr22:26543166-26543241 5.44 
chr22:26545507-26545528 6 
chr22:26545741-26545755 6 
chr22:26547195-26547211 6 
chr22:26547817-26547870 5.83019 
chr22:26548356-26548386 5.33333 
chr22:26549283-26549300 5.94118 
chr22:26551849-26551950 5.52475 
chr22:26553359-26553431 5.38889 
chr22:26555837-26555906 5.49275 
chr22:26555931-26555987 5.375 
chr22:26555997-26556036 5.41026 
chr22:26556051-26556241 5.34211 
chr22:26556275-26556318 5.51163 
chr22:26559875-26559910 5.97143 
chr22:26561631-26561731 5.34 
chr22:26561792-26561826 5.35294 
chr22:26562337-26562351 6 
chr22:26563805-26563834 5.27586 
chr22:26565372-26565441 5.26087 
chr22:26580603-26580635 5.34375 
chr22:26581048-26581065 6 
chr22:26585475-26585525 5.3 
chr22:26586061-26586108 5.89362 
chr22:26587942-26587981 6 
chr22:26588052-26588089 5.48649 
chr22:26591673-26591783 5.65455 
chr22:26592101-26592128 5.55556 
chr22:26596179-26596279 5.37 
chr22:26596899-26596925 5.61538 
chr22:26596963-26596991 5.57143 
chr22:26597324-26597365 6 
chr22:26597526-26597554 5.96429 
chr22:26597813-26597831 5.83333 
chr22:26597868-26597889 6 
chr22:26603105-26603127 5.81818 
chr22:26603876-26603888 6 
chr22:26604807-26604866 5.9322 
chr22:26605431-26605632 5.33333 
chr22:26605650-26605886 5.42797 
chr22:26605931-26605971 5.8 
chr22:26607770-26607827 5.84211 
chr22:26609888-26609907 5.89474 
chr22:26612622-26612656 5.82353 
chr22:26614192-26614213 5.95238 
chr22:26614903-26614950 5.76596 
chr22:26616137-26616154 5.94118 
chr22:26616476-26616511 5.45714 
chr22:26616858-26616904 5.86957 
chr22:26616927-26616967 5.4 
chr22:26616979-26617017 5.65789 
chr22:26617690-26617734 5.90909 
chr22:26622527-26622552 5.48 
chr22:26623539-26623560 5.7619 
chr22:26628291-26628356 5.76923 
chr22:26631961-26631980 5.89474 
chr22:26636011-26636082 5.80282 
chr22:26640129-26640150 5.95238 
chr22:26641774-26641803 5.58621 
chr22:26642287-26642301 6 
chr22:26644867-26644894 5.2963 
chr22:26645489-26645508 5.68421 
chr22:26647977-26648040 5.44444 
chr22:26649321-26649342 5.85714 
chr22:26651981-26652003 5.63636 
chr22:26658110-26658180 5.32857 
chr22:26658190-26658246 5.73214 
chr22:26662362-26662376 6 
chr22:26662540-26662580 6 
chr22:26666431-26666458 6 
chr22:26668680-26668705 5.6 
chr22:26669794-26669809 6 
chr22:26670237-26670354 5.40171 
chr22:26670392-26670411 5.68421 
chr22:26673952-26673981 5.27586 
chr22:26674707-26674990 5.66431 
chr22:26676230-26676252 5.68182 
chr22:26677117-26677136 6 
chr22:26677314-26677353 5.97436 
chr22:26680570-26680593 6 
chr22:26681209-26681242 5.54545 
chr22:26682711-26682726 6 
chr22:26686497-26686524 5.88889 
chr22:26687558-26687601 5.39535 
chr22:26687942-26688240 5.60067 
chr22:26689282-26689308 5.34615 
chr22:26690687-26690723 6 
chr22:26690744-26690938 5.72165 
chr22:26691397-26691416 5.94737 
chr22:26693652-26693730 5.24359 
chr22:26700317-26700408 5.85714 
chr22:26701853-26701911 5.60345 
chr22:26702609-26702643 5.94118 
chr22:26709537-26709579 5.88095 
chr22:26710037-26710087 5.76 
chr22:26712795-26712959 5.71341 
chr22:26714022-26714052 6 
chr22:26714740-26714759 5.84211 
chr22:26718874-26718898 5.41667 
chr22:26719595-26719627 5.28125 
chr22:26719741-26719761 6 
chr22:26720030-26720084 5.94444 
chr22:26721884-26721916 5.78125 
chr22:26723177-26723267 5.58889 
chr22:26723278-26723397 5.65546 
chr22:26723410-26723451 5.58537 
chr22:26723463-26723573 5.56364 
chr22:26723591-26723669 5.51282 
chr22:26724727-26724773 5.3913 
chr22:26725088-26725124 5.27778 
chr22:26725431-26725449 5.77778 
chr22:26728113-26728128 6 
chr22:26732883-26732926 5.44186 
chr22:26734352-26734376 5.75 
chr22:26734820-26734845 5.8 
chr22:26735079-26735101 5.5 
chr22:26735233-26735310 5.50649 
chr22:26737224-26737243 5.78947 
chr22:26738660-26738680 5.95 
chr22:26739290-26739313 5.65217 
chr22:26741991-26742006 5.86667 
chr22:26743165-26743247 5.47561 
chr22:26744471-26744861 5.79231 
chr22:26744876-26744947 5.71831 
chr22:26746139-26746206 5.55224 
chr22:26746621-26746635 6 
chr22:26747471-26747524 5.88679 
chr22:26748396-26748411 5.86667 
chr22:26749277-26749345 5.36765 
chr22:26751709-26751725 6 
chr22:26752159-26752197 5.68421 
chr22:26752608-26752654 6 
chr22:26755768-26755784 5.875 
chr22:26756849-26756888 6 
chr22:26757472-26757499 5.85185 
chr22:26758022-26758034 6 
chr22:26760391-26760407 6 
chr22:26762672-26762709 5.7027 
chr22:26762996-26763018 5.54545 
chr22:26763293-26763327 5.97059 
chr22:26766645-26766683 5.55263 
chr22:26766971-26766995 5.75 
chr22:26767150-26767174 5.58333 
chr22:26767601-26767640 5.25641 
chr22:26770191-26770246 5.23636 
chr22:26772544-26772559 6 
chr22:26773087-26773103 6 
chr22:26774363-26774393 5.4 
chr22:26778479-26778516 5.59459 
chr22:26779026-26779049 5.82609 
chr22:26779974-26780007 5.24242 
chr22:26781200-26781212 6 
chr22:26782702-26782721 5.78947 
chr22:26783665-26783727 5.79032 
chr22:26785137-26785164 5.2963 
chr22:26785874-26785912 5.63158 
chr22:26786092-26786106 5.92857 
chr22:26786264-26786314 5.74 
chr22:26786592-26786612 5.8 
chr22:26788407-26788431 5.70833 
chr22:26788815-26788835 5.7 
chr22:26789143-26789163 5.8 
chr22:26789590-26789644 5.61111 
chr22:26790759-26790785 5.46154 
chr22:26791240-26791295 5.6 
chr22:26791596-26791620 5.5 
chr22:26795974-26795986 6 
chr22:26798505-26798529 5.91667 
chr22:26799829-26799931 5.61765 
chr22:26800314-26800341 5.55556 
chr22:26800410-26800502 5.57609 
chr22:26801954-26801975 5.52381 
chr22:26802852-26802873 5.61905 
chr22:26804646-26804832 5.55914 
chr22:26804983-26805031 6 
chr22:26805322-26805344 6 
chr22:26807681-26807694 5.92308 
chr22:26808792-26808813 5.66667 
chr22:26810910-26810931 5.61905 
chr22:26811368-26811382 5.92857 
chr22:26813695-26813710 6 
chr22:26813753-26813791 5.23684 
chr22:26814146-26814163 6 
chr22:26814629-26814656 5.77778 
chr22:26814836-26814865 5.72414 
chr22:26816832-26816851 5.73684 
chr22:26817784-26817830 5.71739 
chr22:26818188-26818224 5.83333 
chr22:26820147-26820173 5.73077 
chr22:26820874-26820907 5.39394 
chr22:26821644-26821730 5.74419 
chr22:26821881-26821906 5.68 
chr22:26823044-26823069 5.52 
chr22:26823273-26823315 5.2619 
chr22:26823345-26823371 5.61538 
chr22:26823390-26823431 5.26829 
chr22:26823441-26823509 5.55882 
chr22:26823528-26823647 5.40336 
chr22:26823666-26823745 5.40506 
chr22:26823765-26823847 5.73171 
chr22:26824000-26824061 5.52459 
chr22:26824102-26824147 5.86667 
chr22:26825155-26825179 5.58333 
chr22:26825295-26825320 5.8 
chr22:26825569-26825590 5.71429 
chr22:26827380-26827413 5.81818 
chr22:26831676-26831725 6 
chr22:26832799-26832828 5.82759 
chr22:26832857-26832870 5.92308 
chr22:26834373-26834666 5.87372 
chr22:26835364-26835388 5.625 
chr22:26836258-26836281 6 
chr22:26837444-26837461 6 
chr22:26838071-26838102 5.58065 
chr22:26839584-26839607 5.73913 
chr22:26842431-26842462 5.16129 
chr22:26842689-26842715 5.53846 
chr22:26845289-26845308 6 
chr22:26847952-26848004 5.92308 
chr22:26850408-26850425 5.88235 
chr22:26851692-26851715 5.6087 
chr22:26852621-26852638 5.76471 
chr22:26853018-26853044 5.65385 
chr22:26853176-26853193 6 
chr22:26854787-26854799 6 
chr22:26858092-26858115 5.65217 
chr22:26862798-26862818 5.7 
chr22:26863789-26863822 5.18182 
chr22:26863856-26863880 6 
chr22:26865249-26865264 6 
chr22:26865653-26865684 5.67742 
chr22:26871313-26871330 6 
chr22:26872008-26872024 5.875 
chr22:26873950-26873975 5.48 
chr22:26874536-26874550 6 
chr22:26876885-26876903 5.77778 
chr22:26879931-26880014 5.48193 
chr22:26882880-26882895 6 
chr22:26886525-26886542 6 
chr22:26886951-26886976 5.68 
chr22:26891226-26891256 6 
chr22:26891507-26891681 5.65517 
chr22:26893840-26893855 6 
chr22:26894507-26894522 6 
chr22:26894659-26894677 5.72222 
chr22:26896122-26896147 5.6 
chr22:26896844-26896862 6 
chr22:26897751-26897768 6 
chr22:26901651-26901697 5.82609 
chr22:26903424-26903442 5.83333 
chr22:26903596-26903617 5.90476 
chr22:26904809-26904836 6 
chr22:26905362-26905387 5.84 
chr22:26905821-26905844 5.47826 
chr22:26906511-26906535 5.375 
chr22:26910740-26910760 6 
chr22:26910962-26910988 5.57692 
chr22:26912806-26912820 6 
chr22:26913108-26913152 5.86364 
chr22:26913962-26913981 6 
chr22:26914982-26915000 6 
chr22:26915773-26915800 5.7037 
chr22:26916436-26916457 5.57143 
chr22:26916903-26916919 6 
chr22:26917062-26917082 5.85 
chr22:26917525-26917551 5.73077 
chr22:26917751-26917777 6 
chr22:26919156-26919169 6 
chr22:26919533-26919562 5.7931 
chr22:26920473-26920492 6 
chr22:26924946-26924977 6 
chr22:26925448-26925462 6 
chr22:26926091-26926115 5.54167 
chr22:26926974-26926998 6 
chr22:26928241-26928259 6 
chr22:26928786-26928817 5.45161 
chr22:26930794-26930850 5.30357 
chr22:26933771-26933791 5.8 
chr22:26934787-26934804 5.82353 
chr22:26935183-26935216 6 
chr22:26935733-26935769 5.58333 
chr22:26937720-26937763 5.23256 
chr22:26938206-26938219 6 
chr22:26942042-26942063 5.71429 
chr22:26942545-26942561 5.875 
chr22:26942828-26942871 5.60465 
chr22:26944280-26944339 5.37288 
chr22:26944399-26944567 5.61905 
chr22:26945622-26945660 6 
chr22:26945833-26945849 6 
chr22:26946004-26946024 5.95 
chr22:26947253-26947277 5.91667 
chr22:26947824-26947867 5.86047 
chr22:26949026-26949047 6 
chr22:26949335-26949347 6 
chr22:26951856-26951878 5.63636 
chr22:26954012-26954135 5.60163 
chr22:26954408-26954424 5.9375 
chr22:26955331-26955346 5.86667 
chr22:26957025-26957119 5.69149 
chr22:26958575-26958602 6 
chr22:26959281-26959309 5.64286 
chr22:26961717-26961746 5.2069 
chr22:26962517-26962556 5.84615 
chr22:26962730-26962754 6 
chr22:26963840-26963865 5.44 
chr22:26964829-26964842 6 
chr22:26965914-26966072 5.77215 
chr22:26968739-26968766 6 
chr22:26971961-26972015 5.83333 
chr22:26973060-26973073 6 
chr22:26973230-26973244 6 
chr22:26973614-26973632 6 
chr22:26974806-26974829 5.91304 
chr22:26975729-26975781 5.48077 
chr22:26976196-26976225 5.62069 
chr22:26976976-26977029 5.81132 
chr22:26978396-26978418 5.63636 
chr22:26979082-26979095 6 
chr22:26979400-26979417 5.94118 
chr22:26980629-26980661 5.71875 
chr22:26981141-26981175 5.67647 
chr22:26982009-26982032 5.73913 
chr22:26982187-26982205 5.83333 
chr22:26983894-26983924 5.6 
chr22:26985333-26985358 5.44 
chr22:26985824-26985866 5.38095 
chr22:26986154-26986169 6 
chr22:26987704-26987717 6 
chr22:26987854-26987890 6 
chr22:26987943-26987970 5.40741 
chr22:26989206-26989223 6 
chr22:26989438-26989498 5.55 
chr22:26990653-26990692 5.84615 
chr22:26991543-26991555 6 
chr22:26992062-26992076 6 
chr22:26994281-26994355 5.78378 
chr22:26999088-26999114 5.96154 
chr22:26999713-26999734 5.95238 
chr22:26999890-26999903 6 
chr22:27000342-27000366 5.91667 
chr22:27000900-27000931 5.35484 
chr22:27001635-27001651 6 
chr22:27001711-27001727 5.8125 
chr22:27002983-27002999 6 
chr22:27003524-27003538 6 
chr22:27005340-27005421 5.35802 
chr22:27005431-27005464 5.39394 
chr22:27005486-27005539 5.4717 
chr22:27007414-27007445 5.96774 
chr22:27008318-27008343 5.96 
chr22:27008942-27008965 5.43478 
chr22:27010778-27010836 5.36207 
chr22:27011465-27011492 5.62963 
chr22:27011974-27012057 5.37349 
chr22:27013629-27013672 5.37209 
chr22:27013742-27013805 5.31746 
chr22:27013861-27013901 5.2 
chr22:27015136-27015165 5.27586 
chr22:27015944-27015975 5.96774 
chr22:27016520-27016541 6 
chr22:27017461-27017487 5.34615 
chr22:27018617-27018646 5.37931 
chr22:27019728-27019771 5.46512 
chr22:27022366-27022417 5.86275 
chr22:27022785-27022824 5.30769 
chr22:27023259-27023626 5.76022 
chr22:27023991-27024008 5.82353 
chr22:27025238-27025255 5.88235 
chr22:27025698-27025715 6 
chr22:27027146-27027188 5.64286 
chr22:27027605-27027619 6 
chr22:27030152-27030168 6 
chr22:27030534-27030579 5.86667 
chr22:27031734-27031756 6 
chr22:27032152-27032174 5.77273 
chr22:27033644-27033674 5.83333 
chr22:27034294-27034412 5.57627 
chr22:27035363-27035420 5.4386 
chr22:27035989-27036024 5.54286 
chr22:27036193-27036216 5.6087 
chr22:27037589-27037627 5.68421 
chr22:27037922-27037981 5.94915 
chr22:27038100-27038115 6 
chr22:27038372-27038402 5.46667 
chr22:27038431-27038473 5.45238 
chr22:27038496-27038578 5.54878 
chr22:27038591-27038742 5.35099 
chr22:27040038-27040055 6 
chr22:27043328-27043390 5.83871 
chr22:27044844-27044913 5.65217 
chr22:27048296-27048333 5.64865 
chr22:27050046-27050063 5.76471 
chr22:27050661-27050689 5.64286 
chr22:27051961-27051987 5.96154 
chr22:27052278-27052300 5.90909 
chr22:27055637-27055674 5.24324 
chr22:27055769-27055819 6 
chr22:27056425-27056461 5.91667 
chr22:27057855-27057939 5.66667 
chr22:27059848-27059878 5.7 
chr22:27059969-27059988 6 
chr22:27061207-27061249 5.95238 
chr22:27063296-27063419 5.53659 
chr22:27066565-27066584 6 
chr22:27069618-27069667 5.7551 
chr22:27072923-27072943 5.85 
chr22:27074140-27074166 5.34615 
chr22:27075389-27075506 5.8547 
chr22:27076741-27076770 5.96552 
chr22:27078743-27078768 5.84 
chr22:27080999-27081020 5.66667 
chr22:27081664-27081682 6 
chr22:27084288-27084318 5.26667 
chr22:27087741-27087888 5.89116 
chr22:27091134-27091146 6 
chr22:27094576-27094609 5.63636 
chr22:27096844-27096884 5.275 
chr22:27096942-27096961 6 
chr22:27097538-27097604 5.54545 
chr22:27097905-27097924 5.78947 
chr22:27098362-27098413 5.7451 
chr22:27100061-27100073 6 
chr22:27100870-27100887 5.76471 
chr22:27102344-27102356 6 
chr22:27102462-27102489 5.62963 
chr22:27104052-27104091 5.20513 
chr22:27105373-27105419 5.23913 
chr22:27106820-27106865 5.91111 
chr22:27109103-27109147 5.77273 
chr22:27109579-27109596 5.94118 
chr22:27112676-27112700 5.83333 
chr22:27112901-27112940 5.30769 
chr22:27115779-27115797 5.88889 
chr22:27115808-27115826 5.72222 
chr22:27116737-27116752 6 
chr22:27117063-27117112 6 
chr22:27120248-27120277 5.24138 
chr22:27124818-27124866 5.60417 
chr22:27125159-27125173 6 
chr22:27127371-27127401 5.43333 
chr22:27131214-27131226 6 
chr22:27131948-27131969 5.57143 
chr22:27132003-27132111 5.48148 
chr22:27132121-27132141 5.8 
chr22:27132161-27132251 5.9 
chr22:27132278-27132355 5.71429 
chr22:27132385-27132452 5.77612 
chr22:27132576-27132624 5.3125 
chr22:27132709-27132770 5.52459 
chr22:27132845-27132858 5.92308 
chr22:27134337-27134580 5.71605 
chr22:27135940-27135970 5.23333 
chr22:27136010-27136051 5.29268 
chr22:27136101-27136155 5.5 
chr22:27137852-27137886 5.55882 
chr22:27138801-27138854 5.88679 
chr22:27139981-27139996 5.93333 
chr22:27141718-27141742 5.58333 
chr22:27142296-27142323 5.81481 
chr22:27145530-27145571 5.65854 
chr22:27146145-27146179 5.82353 
chr22:27147495-27147526 5.22581 
chr22:27149855-27149880 5.32 
chr22:27151191-27151204 6 
chr22:27152225-27152248 5.86957 
chr22:27152791-27152817 5.42308 
chr22:27156179-27156227 5.35417 
chr22:27157557-27157574 5.88235 
chr22:27158550-27158593 5.86047 
chr22:27159017-27159038 5.66667 
chr22:27161690-27161711 5.71429 
chr22:27162901-27162931 5.5 
chr22:27164375-27164410 5.42857 
chr22:27166389-27166413 5.45833 
chr22:27166855-27166878 6 
chr22:27167489-27167506 5.82353 
chr22:27167912-27167931 5.78947 
chr22:27168075-27168128 5.9434 
chr22:27173979-27173998 5.73684 
chr22:27178279-27178302 5.78261 
chr22:27183228-27183241 5.92308 
chr22:27183898-27183931 5.57576 
chr22:27188209-27188234 5.6 
chr22:27192022-27192085 5.88889 
chr22:27194202-27194225 5.6087 
chr22:27196846-27196882 5.33333 
chr22:27199190-27199218 5.78571 
chr22:27199652-27199680 5.5 
chr22:27205783-27205807 6 
chr22:27206057-27206087 5.5 
chr22:27206155-27206174 5.73684 
chr22:27207204-27207290 5.74419 
chr22:27207917-27207985 5.36765 
chr22:27208198-27208211 6 
chr22:27213000-27213023 5.73913 
chr22:27213717-27213740 5.56522 
chr22:27215481-27215507 5.57692 
chr22:27215570-27215582 6 
chr22:27219321-27219342 5.57143 
chr22:27219455-27219478 5.47826 
chr22:27220344-27220356 6 
chr22:27220916-27221009 5.73118 
chr22:27221367-27221391 5.41667 
chr22:27225445-27225478 5.57576 
chr22:27226029-27226053 6 
chr22:27227259-27227280 5.52381 
chr22:27229310-27229327 5.94118 
chr22:27230123-27230146 6 
chr22:27233086-27233107 5.80952 
chr22:27233720-27233748 5.82143 
chr22:27236740-27236987 5.80567 
chr22:27237702-27237719 6 
chr22:27245636-27245657 5.61905 
chr22:27248183-27248262 5.53165 
chr22:27252535-27252583 5.875 
chr22:27254252-27254302 5.82 
chr22:27256415-27256459 5.86364 
chr22:27256753-27256836 5.54217 
chr22:27257540-27257572 5.8125 
chr22:27258885-27258911 5.26923 
chr22:27259346-27259385 5.82051 
chr22:27262648-27262680 5.6875 
chr22:27265529-27265557 5.60714 
chr22:27266303-27266326 5.6087 
chr22:27267497-27267527 5.3 
chr22:27272223-27272235 6 
chr22:27272427-27272446 6 
chr22:27273893-27273926 5.51515 
chr22:27276199-27276224 5.44 
chr22:27276687-27276703 5.875 
chr22:27277501-27277520 5.63158 
chr22:27279316-27279337 5.61905 
chr22:27286733-27286765 5.59375 
chr22:27287996-27288028 5.6875 
chr22:27289677-27289718 5.2439 
chr22:27290382-27290403 5.85714 
chr22:27290622-27290700 5.29487 
chr22:27290794-27290854 5.26667 
chr22:27292558-27292601 5.46512 
chr22:27294234-27294264 5.23333 
chr22:27297829-27297857 5.96429 
chr22:27297931-27297944 6 
chr22:27298514-27298803 5.67474 
chr22:27301054-27301087 5.24242 
chr22:27301119-27301158 5.38462 
chr22:27301171-27301309 5.33333 
chr22:27301676-27301850 5.42529 
chr22:27303050-27303068 6 
chr22:27303870-27303887 6 
chr22:27306799-27306840 5.41463 
chr22:27306853-27306884 5.25806 
chr22:27308310-27308322 6 
chr22:27309060-27309090 5.36667 
chr22:27309877-27309901 6 
chr22:27311431-27311453 5.95455 
chr22:27313105-27313131 6 
chr22:27314152-27314171 6 
chr22:27316858-27316884 5.53846 
chr22:27320319-27320358 5.66667 
chr22:27325331-27325388 5.75439 
chr22:27326781-27326799 5.88889 
chr22:27326950-27326965 6 
chr22:27327501-27327531 5.63333 
chr22:27328564-27328592 5.67857 
chr22:27328616-27328692 5.68421 
chr22:27329821-27329848 5.37037 
chr22:27330551-27330571 5.85 
chr22:27332420-27332467 5.2766 
chr22:27339197-27339209 6 
chr22:27343712-27343739 5.25926 
chr22:27347266-27347337 5.71831 
chr22:27350129-27350157 5.64286 
chr22:27352069-27352108 5.74359 
chr22:27352790-27352845 5.89091 
chr22:27352953-27353001 5.22917 
chr22:27356221-27356290 5.5942 
chr22:27357061-27357106 5.73333 
chr22:27360109-27360155 5.19565 
chr22:27360668-27360720 5.36538 
chr22:27360729-27360755 5.92308 
chr22:27360764-27360831 5.44776 
chr22:27360840-27360968 5.57812 
chr22:27362293-27362314 5.61905 
chr22:27363201-27363411 5.3 
chr22:27363451-27363604 5.4183 
chr22:27365677-27365734 5.50877 
chr22:27368889-27368912 5.95652 
chr22:27369158-27369185 5.59259 
chr22:27372395-27372667 5.46324 
chr22:27375626-27375708 5.37805 
chr22:27375773-27375801 5.75 
chr22:27375850-27375888 5.57895 
chr22:27378582-27378594 6 
chr22:27383374-27383398 5.5 
chr22:27383444-27383585 5.43262 
chr22:27383653-27383740 5.50575 
chr22:27384784-27384806 5.5 
chr22:27385499-27385522 5.47826 
chr22:27386738-27386771 5.87879 
chr22:27387482-27387499 5.82353 
chr22:27389765-27389784 6 
chr22:27392431-27392459 5.82143 
chr22:27392504-27392535 5.29032 
chr22:27392563-27392625 5.67742 
chr22:27392647-27392715 5.13235 
chr22:27394066-27394106 6 
chr22:27394953-27394997 5.81818 
chr22:27395948-27395963 6 
chr22:27397058-27397086 5.85714 
chr22:27397264-27397296 5.71875 
chr22:27399162-27399187 5.52 
chr22:27403255-27403278 5.43478 
chr22:27404382-27404794 5.67233 
chr22:27406507-27406524 5.76471 
chr22:27408955-27408991 5.33333 
chr22:27409077-27409103 5.38462 
chr22:27409549-27409586 5.2973 
chr22:27409673-27409716 5.90698 
chr22:27411885-27411918 5.63636 
chr22:27413593-27413617 5.41667 
chr22:27414248-27414285 5.83784 
chr22:27414335-27414364 5.37931 
chr22:27414389-27414542 5.27451 
chr22:27414615-27414637 6 
chr22:27414718-27414762 5.31818 
chr22:27414813-27414852 5.41026 
chr22:27415406-27415712 5.83987 
chr22:27416350-27416417 5.37313 
chr22:27416446-27416528 5.14634 
chr22:27417193-27417207 5.92857 
chr22:27418774-27418871 5.63918 
chr22:27419513-27419525 6 
chr22:27421316-27421338 5.59091 
chr22:27421504-27421521 5.88235 
chr22:27423541-27423847 5.83007 
chr22:27430805-27430852 5.21277 
chr22:27431366-27431420 5.42593 
chr22:27432016-27432053 5.91892 
chr22:27433088-27433109 5.7619 
chr22:27435973-27435995 5.72727 
chr22:27436969-27437009 5.525 
chr22:27439233-27439256 5.69565 
chr22:27439829-27439856 5.2963 
chr22:27439901-27439931 5.43333 
chr22:27439963-27439988 5.84 
chr22:27440022-27440049 6 
chr22:27440624-27440654 5.86667 
chr22:27443911-27443931 5.7 
chr22:27449476-27449587 5.74775 
chr22:27456620-27456645 5.48 
chr22:27457234-27457262 5.46429 
chr22:27457549-27457568 5.84211 
chr22:27459800-27459841 5.56098 
chr22:27463174-27463205 5.45161 
chr22:27465360-27465380 5.8 
chr22:27466025-27466108 5.36145 
chr22:27467666-27467713 5.34043 
chr22:27468059-27468095 5.44444 
chr22:27470335-27470359 5.875 
chr22:27471012-27471095 5.3012 
chr22:27471134-27471227 5.4086 
chr22:27472589-27472681 5.33696 
chr22:27475635-27475672 6 
chr22:27478115-27478159 5.25 
chr22:27480106-27480144 5.42105 
chr22:27480604-27480626 5.81818 
chr22:27480786-27480817 5.48387 
chr22:27483339-27483400 5.47541 
chr22:27483517-27483612 5.51579 
chr22:27485964-27485982 5.72222 
chr22:27486127-27486163 5.83333 
chr22:27486431-27486468 5.10811 
chr22:27487801-27487859 5.22414 
chr22:27487931-27487993 5.29032 
chr22:27488073-27488144 5.32394 
chr22:27488931-27488959 5.39286 
chr22:27488976-27489067 5.37363 
chr22:27489179-27489295 5.25 
chr22:27489431-27489524 5.17204 
chr22:27489545-27489577 5.25 
chr22:27489684-27489720 5.55556 
chr22:27490989-27491032 5.67442 
chr22:27492835-27492890 5.83636 
chr22:27494964-27494988 5.58333 
chr22:27497276-27497387 5.51351 
chr22:27497407-27497431 5.54167 
chr22:27497453-27497492 6 
chr22:27498271-27498293 6 
chr22:27498994-27499026 5.34375 
chr22:27500366-27500378 6 
chr22:27500391-27500438 5.42553 
chr22:27500784-27500817 5.87879 
chr22:27501295-27501341 5.71739 
chr22:27501350-27501468 5.87288 
chr22:27502068-27502087 5.78947 
chr22:27504705-27504746 5.34146 
chr22:27505187-27505293 5.49057 
chr22:27506037-27506057 5.9 
chr22:27506942-27506966 5.41667 
chr22:27508143-27508155 6 
chr22:27509815-27509888 5.87671 
chr22:27510148-27510180 5.625 
chr22:27510219-27510244 5.4 
chr22:27510668-27510688 6 
chr22:27516524-27516561 5.48649 
chr22:27518137-27518151 6 
chr22:27520973-27520999 5.30769 
chr22:27523257-27523368 5.52252 
chr22:27524903-27524942 5.48718 
chr22:27525904-27525919 6 
chr22:27526128-27526147 6 
chr22:27526532-27526564 5.71875 
chr22:27528440-27528616 5.75 
chr22:27531230-27531398 5.38095 
chr22:27532481-27532509 6 
chr22:27537195-27537213 5.72222 
chr22:27537975-27537997 5.72727 
chr22:27538639-27538691 5.76923 
chr22:27539230-27539252 5.59091 
chr22:27541079-27541122 5.95349 
chr22:27542000-27542019 6 
chr22:27546337-27546394 5.64912 
chr22:27546529-27546574 5.42222 
chr22:27547505-27547546 5.68293 
chr22:27549148-27549198 5.94 
chr22:27549342-27549376 6 
chr22:27550668-27550695 5.96296 
chr22:27551241-27551260 5.94737 
chr22:27551546-27551613 5.8806 
chr22:27553641-27553670 5.41379 
chr22:27553981-27554012 5.48387 
chr22:27554625-27554643 5.88889 
chr22:27554827-27554855 6 
chr22:27557593-27557685 5.27174 
chr22:27558629-27558659 5.86667 
chr22:27559105-27559392 5.45993 
chr22:27559431-27559503 5.27778 
chr22:27559522-27559563 5.2439 
chr22:27559578-27559616 5.57895 
chr22:27559637-27559703 5.48485 
chr22:27562252-27562286 6 
chr22:27564692-27564737 5.22222 
chr22:27564790-27564820 5.43333 
chr22:27564838-27564878 5.6 
chr22:27564902-27564944 5.71429 
chr22:27571745-27571770 5.8 
chr22:27571875-27571914 6 
chr22:27572042-27572133 5.68132 
chr22:27572156-27572239 5.44578 
chr22:27572788-27572824 5.38889 
chr22:27572864-27572910 5.6087 
chr22:27573611-27573636 5.56 
chr22:27574894-27574920 5.38462 
chr22:27578495-27578515 5.8 
chr22:27578581-27578610 5.27586 
chr22:27579113-27579175 5.29032 
chr22:27579194-27579208 6 
chr22:27580850-27580925 5.66667 
chr22:27580931-27580985 5.64815 
chr22:27581026-27581154 5.65625 
chr22:27581394-27581437 5.74419 
chr22:27583186-27583219 5.84848 
chr22:27583574-27583643 5.92754 
chr22:27586970-27586984 6 
chr22:27588059-27588089 5.66667 
chr22:27589080-27589116 5.41667 
chr22:27589877-27589904 5.33333 
chr22:27592317-27592332 5.93333 
chr22:27593875-27593902 5.37037 
chr22:27595543-27595585 5.80952 
chr22:27595607-27595631 6 
chr22:27597054-27597075 6 
chr22:27598473-27598504 6 
chr22:27598516-27598542 5.65385 
chr22:27599294-27599308 6 
chr22:27604787-27604803 6 
chr22:27605345-27605392 5.44681 
chr22:27605406-27605442 5.38889 
chr22:27605636-27605755 5.87395 
chr22:27608540-27608561 5.57143 
chr22:27614672-27614702 5.4 
chr22:27615441-27615610 5.85207 
chr22:27615888-27615917 5.89655 
chr22:27617128-27617304 5.83523 
chr22:27617667-27617707 5.725 
chr22:27618030-27618055 5.44 
chr22:27618165-27618463 5.33557 
chr22:27618473-27618518 5.4 
chr22:27618852-27618869 6 
chr22:27620709-27620735 5.30769 
chr22:27621986-27621998 6 
chr22:27623147-27623193 5.78261 
chr22:27624445-27624464 5.89474 
chr22:27625431-27625456 6 
chr22:27630069-27630098 5.48276 
chr22:27631744-27631765 5.95238 
chr22:27634000-27634020 5.75 
chr22:27638608-27638649 5.65854 
chr22:27638775-27638800 5.68 
chr22:27639909-27639941 5.4375 
chr22:27642590-27642644 5.57407 
chr22:27642711-27642739 5.85714 
chr22:27642758-27642823 5.50769 
chr22:27642837-27642871 5.29412 
chr22:27646122-27646134 6 
chr22:27648088-27648104 6 
chr22:27649134-27649170 5.25 
chr22:27650505-27650517 6 
chr22:27651857-27651875 5.83333 
chr22:27652542-27652555 6 
chr22:27653982-27654001 5.68421 
chr22:27654496-27654515 6 
chr22:27655125-27655172 5.61702 
chr22:27656325-27656351 5.61538 
chr22:27657907-27657935 5.64286 
chr22:27658738-27658763 5.96 
chr22:27659895-27659915 5.7 
chr22:27660753-27660780 5.48148 
chr22:27661284-27661318 5.73529 
chr22:27663931-27663965 5.20588 
chr22:27667637-27667664 5.51852 
chr22:27669697-27669714 6 
chr22:27669867-27669888 5.71429 
chr22:27670268-27670292 5.83333 
chr22:27674589-27674644 5.36364 
chr22:27675873-27675931 5.77586 
chr22:27681332-27681365 5.84848 
chr22:27681710-27681755 5.64444 
chr22:27681770-27681787 5.76471 
chr22:27681950-27681972 5.72727 
chr22:27683235-27683275 5.925 
chr22:27686108-27686151 5.55814 
chr22:27691662-27691931 5.28996 
chr22:27692850-27692868 6 
chr22:27692919-27692963 5.65909 
chr22:27694168-27694205 6 
chr22:27694262-27694286 5.45833 
chr22:27694702-27694766 5.28125 
chr22:27694799-27694921 5.2377 
chr22:27694940-27694974 5.35294 
chr22:27695067-27695121 5.37037 
chr22:27697723-27697751 5.96429 
chr22:27699344-27699369 5.32 
chr22:27705562-27705600 5.86842 
chr22:27705877-27705896 5.84211 
chr22:27706371-27706489 5.55085 
chr22:27706500-27706606 5.89623 
chr22:27708256-27708289 5.12121 
chr22:27708508-27708540 5.53125 
chr22:27708605-27708665 5.23333 
chr22:27708693-27708732 5.41026 
chr22:27708792-27708844 5.44231 
chr22:27708858-27708910 5.36538 
chr22:27709046-27709070 5.375 
chr22:27709171-27709195 5.70833 
chr22:27709793-27709822 5.44828 
chr22:27712562-27712622 5.83333 
chr22:27714539-27714598 5.52542 
chr22:27715986-27716012 5.53846 
chr22:27718292-27718318 5.26923 
chr22:27720186-27720206 5.6 
chr22:27720360-27720374 6 
chr22:27720859-27720898 5.64103 
chr22:27720931-27720972 6 
chr22:27720985-27721272 5.61324 
chr22:27725200-27725224 5.75 
chr22:27728374-27728400 5.38462 
chr22:27728507-27728519 6 
chr22:27728753-27728784 5.41935 
chr22:27728865-27728901 5.58333 
chr22:27730355-27730370 6 
chr22:27741382-27741394 6 
chr22:27742850-27742881 5.58065 
chr22:27745931-27745955 5.41667 
chr22:27748744-27748804 5.65 
chr22:27749483-27749514 5.70968 
chr22:27751291-27751306 6 
chr22:27751508-27751537 5.34483 
chr22:27753354-27753404 5.34 
chr22:27755431-27755452 5.7619 
chr22:27756876-27756892 6 
chr22:27757387-27757408 5.57143 
chr22:27757863-27757891 5.32143 
chr22:27763152-27763171 5.73684 
chr22:27763997-27764015 5.77778 
chr22:27764420-27764461 6 
chr22:27767674-27767703 5.89655 
chr22:27767806-27767860 5.61111 
chr22:27767899-27767931 5.1875 
chr22:27769802-27769839 5.94595 
chr22:27772538-27772557 5.94737 
chr22:27772658-27772681 5.56522 
chr22:27773357-27773403 5.41304 
chr22:27777435-27777453 5.83333 
chr22:27778657-27778680 5.52174 
chr22:27779341-27779376 5.22857 
chr22:27783543-27783564 5.95238 
chr22:27784122-27784145 5.69565 
chr22:27785344-27785363 5.89474 
chr22:27785550-27785574 6 
chr22:27785607-27785644 6 
chr22:27785849-27785883 5.55882 
chr22:27787210-27787274 5.79688 
chr22:27787916-27787960 6 
chr22:27788164-27788176 6 
chr22:27790025-27790043 5.72222 
chr22:27790837-27790881 5.59091 
chr22:27790988-27791042 5.42593 
chr22:27791057-27791096 5.53846 
chr22:27791200-27791369 5.23669 
chr22:27791413-27791451 6 
chr22:27791712-27791740 5.67857 
chr22:27791751-27791770 5.78947 
chr22:27792208-27792236 5.92857 
chr22:27793541-27793568 5.55556 
chr22:27797235-27797347 5.85714 
chr22:27798438-27798476 5.42105 
chr22:27800931-27800949 6 
chr22:27801209-27801239 5.4 
chr22:27801631-27801655 5.5 
chr22:27805105-27805124 6 
chr22:27805775-27805798 5.69565 
chr22:27811252-27811282 5.7 
chr22:27811868-27811908 6 
chr22:27812357-27812382 5.6 
chr22:27814632-27814665 6 
chr22:27815189-27815204 6 
chr22:27815931-27815959 5.67857 
chr22:27817823-27817861 6 
chr22:27819404-27819443 5.51282 
chr22:27819773-27819798 6 
chr22:27821280-27821294 6 
chr22:27822012-27822025 6 
chr22:27823627-27823703 5.78947 
chr22:27826170-27826194 5.375 
chr22:27828094-27828119 5.4 
chr22:27828770-27828817 5.89362 
chr22:27830874-27830902 5.85714 
chr22:27832145-27832162 6 
chr22:27832258-27832287 5.34483 
chr22:27833241-27833258 5.94118 
chr22:27833536-27833563 5.85185 
chr22:27835947-27835965 6 
chr22:27840251-27840274 5.52174 
chr22:27840827-27840884 5.85965 
chr22:27841426-27841463 6 
chr22:27842991-27843010 5.78947 
chr22:27846570-27846592 5.59091 
chr22:27847989-27848058 5.63768 
chr22:27848111-27848156 5.62222 
chr22:27848180-27848201 6 
chr22:27848216-27848254 5.68421 
chr22:27848332-27848381 5.63265 
chr22:27848423-27848504 5.76543 
chr22:27849483-27849532 5.22449 
chr22:27853934-27853982 5.3125 
chr22:27856038-27856069 5.80645 
chr22:27856515-27856549 5.64706 
chr22:27857893-27857925 5.40625 
chr22:27857997-27858037 5.325 
chr22:27858143-27858179 5.44444 
chr22:27858620-27858651 5.93548 
chr22:27860579-27860604 5.32 
chr22:27861127-27861170 5.51163 
chr22:27861222-27861256 5.26471 
chr22:27866072-27866132 5.48333 
chr22:27866162-27866414 5.45635 
chr22:27866491-27866548 5.7193 
chr22:27866603-27866681 5.20513 
chr22:27866702-27866747 5.46667 
chr22:27866797-27866928 5.32824 
chr22:27868490-27868508 5.77778 
chr22:27870394-27870411 5.76471 
chr22:27874125-27874538 5.82567 
chr22:27874549-27874565 6 
chr22:27874891-27874919 5.60714 
chr22:27875081-27875098 5.88235 
chr22:27875559-27875600 5.82927 
chr22:27880613-27880629 6 
chr22:27880877-27880899 6 
chr22:27885588-27885638 5.66 
chr22:27886642-27886690 5.97917 
chr22:27887516-27887539 5.82609 
chr22:27889167-27889181 5.92857 
chr22:27891231-27891267 5.44444 
chr22:27894624-27894649 5.8 
chr22:27896994-27897019 5.76 
chr22:27897333-27897364 5.70968 
chr22:27898144-27898185 5.82927 
chr22:27899035-27899061 5.46154 
chr22:27899114-27899133 5.94737 
chr22:27902026-27902038 6 
chr22:27904560-27904591 5.80645 
chr22:27908822-27908873 5.90196 
chr22:27910175-27910208 5.39394 
chr22:27913626-27913662 5.55556 
chr22:27914224-27914262 5.34211 
chr22:27915405-27915424 5.94737 
chr22:27916521-27916540 6 
chr22:27918837-27918893 5.82143 
chr22:27919956-27919993 5.62162 
chr22:27921685-27921699 6 
chr22:27923579-27923591 6 
chr22:27927413-27927431 5.88889 
chr22:27927581-27927656 5.65333 
chr22:27928347-27928368 5.7619 
chr22:27931370-27931398 5.82143 
chr22:27931718-27931738 6 
chr22:27932592-27932617 5.72 
chr22:27933306-27933331 5.48 
chr22:27936634-27936666 5.8125 
chr22:27939462-27939487 5.48 
chr22:27939556-27939642 5.4186 
chr22:27940678-27940718 5.95 
chr22:27940790-27940815 5.68 
chr22:27943185-27943221 5.66667 
chr22:27943252-27943276 5.875 
chr22:27943891-27943912 6 
chr22:27948505-27948549 5.86364 
chr22:27949596-27949622 5.73077 
chr22:27950372-27950390 5.88889 
chr22:27950973-27951001 5.60714 
chr22:27952209-27952238 5.89655 
chr22:27953588-27953600 6 
chr22:27953998-27954015 5.82353 
chr22:27954051-27954078 6 
chr22:27954944-27954958 6 
chr22:27955502-27955537 5.57143 
chr22:27955666-27955697 5.51613 
chr22:27960831-27960858 5.44444 
chr22:27961361-27961426 5.50769 
chr22:27961436-27961569 5.5188 
chr22:27961589-27961637 5.3125 
chr22:27961649-27961723 5.68919 
chr22:27961740-27961769 5.44828 
chr22:27961816-27961838 5.72727 
chr22:27963485-27963503 6 
chr22:27964238-27964316 5.82051 
chr22:27965225-27965249 5.75 
chr22:27966257-27966284 6 
chr22:27967119-27967140 6 
chr22:27970625-27970698 5.24658 
chr22:27970716-27970751 5.34286 
chr22:27972536-27972558 5.68182 
chr22:27982193-27982275 5.18293 
chr22:27983973-27983985 6 
chr22:27984908-27985237 5.59271 
chr22:27986728-27986744 6 
chr22:27986899-27986921 5.59091 
chr22:27988014-27988039 5.6 
chr22:27988154-27988177 5.47826 
chr22:27989106-27989135 5.2069 
chr22:27993262-27993286 6 
chr22:27995897-27995915 5.72222 
chr22:27996305-27996363 5.53448 
chr22:27998499-27998521 5.59091 
chr22:27999377-27999400 5.52174 
chr22:27999481-27999513 5.40625 
chr22:28000204-28000264 5.18333 
chr22:28000908-28000931 5.47826 
chr22:28001225-28001273 6 
chr22:28003805-28003863 5.89655 
chr22:28003938-28003961 5.47826 
chr22:28003995-28004043 5.75 
chr22:28005669-28005688 5.73684 
chr22:28006503-28006522 5.63158 
chr22:28006650-28006688 6 
chr22:28006831-28006945 5.91228 
chr22:28013272-28013296 5.41667 
chr22:28013914-28013940 6 
chr22:28014760-28014781 6 
chr22:28015533-28015549 6 
chr22:28016235-28016265 5.6 
chr22:28018496-28018516 6 
chr22:28019868-28019896 5.78571 
chr22:28021821-28021845 6 
chr22:28024627-28024656 5.55172 
chr22:28025606-28025626 5.8 
chr22:28027440-28027492 5.48077 
chr22:28027546-28027615 5.42029 
chr22:28027656-28027791 5.43704 
chr22:28027800-28027987 5.38503 
chr22:28028006-28028214 5.57212 
chr22:28029988-28030051 5.30159 
chr22:28030161-28030200 5.30769 
chr22:28031006-28031026 6 
chr22:28032868-28032911 5.69767 
chr22:28033496-28033519 5.47826 
chr22:28035267-28035279 6 
chr22:28036049-28036078 5.96552 
chr22:28036508-28036537 5.86207 
chr22:28037202-28037223 5.71429 
chr22:28038931-28038946 5.93333 
chr22:28041317-28041337 5.7 
chr22:28041631-28041644 6 
chr22:28041658-28041677 5.68421 
chr22:28042128-28042150 5.63636 
chr22:28042681-28042725 5.75 
chr22:28044176-28044252 5.36842 
chr22:28044290-28044317 5.25926 
chr22:28044814-28044918 5.53846 
chr22:28044955-28045089 5.32836 
chr22:28045134-28045212 5.48718 
chr22:28045255-28045283 5.85714 
chr22:28045340-28045402 5.77419 
chr22:28045794-28045813 5.94737 
chr22:28048162-28048177 5.86667 
chr22:28050048-28050064 6 
chr22:28050158-28050188 5.23333 
chr22:28050807-28050843 5.75 
chr22:28051599-28051638 5.51282 
chr22:28051654-28051780 5.49206 
chr22:28051795-28051857 5.75806 
chr22:28051920-28051981 5.40984 
chr22:28051998-28052102 5.43269 
chr22:28052128-28052166 5.44737 
chr22:28052198-28052292 5.31915 
chr22:28052301-28052383 5.39024 
chr22:28052396-28052460 5.53125 
chr22:28055477-28055501 5.91667 
chr22:28056213-28056283 5.94286 
chr22:28056730-28056754 5.83333 
chr22:28058236-28058250 6 
chr22:28059301-28059326 5.64 
chr22:28060210-28060243 5.81818 
chr22:28062268-28062284 6 
chr22:28062312-28062328 5.8125 
chr22:28062927-28062960 5.69697 
chr22:28063961-28064021 5.9 
chr22:28066686-28066716 5.73333 
chr22:28067895-28068145 5.736 
chr22:28069628-28069647 5.68421 
chr22:28070518-28070845 5.34557 
chr22:28070857-28070878 5.66667 
chr22:28070886-28070936 5.34 
chr22:28079851-28079877 5.46154 
chr22:28080031-28080056 5.6 
chr22:28082238-28082253 6 
chr22:28084772-28084784 6 
chr22:28085475-28085488 6 
chr22:28088708-28088729 6 
chr22:28091536-28091931 5.75696 
chr22:28092730-28092755 5.76 
chr22:28095435-28095466 5.90323 
chr22:28096502-28096516 6 
chr22:28097231-28097259 5.85714 
chr22:28098919-28098931 6 
chr22:28102898-28102917 5.63158 
chr22:28104257-28104290 6 
chr22:28105530-28105548 6 
chr22:28107177-28107219 5.45238 
chr22:28108106-28108141 5.82857 
chr22:28108737-28108780 6 
chr22:28113222-28113287 6 
chr22:28113804-28113825 6 
chr22:28115982-28116013 5.48387 
chr22:28121497-28121534 5.64865 
chr22:28121543-28121574 5.77419 
chr22:28124229-28124311 5.46341 
chr22:28124318-28124658 5.81471 
chr22:28126055-28126091 5.83333 
chr22:28127816-28127843 6 
chr22:28130874-28130898 5.95833 
chr22:28131105-28131120 6 
chr22:28135027-28135051 5.45833 
chr22:28135839-28135868 5.2069 
chr22:28137288-28137328 5.925 
chr22:28138390-28138425 5.91429 
chr22:28141877-28141902 5.32 
chr22:28143943-28143959 6 
chr22:28144112-28144139 6 
chr22:28146460-28146483 5.43478 
chr22:28147815-28147854 5.17949 
chr22:28149931-28149950 5.63158 
chr22:28152727-28152755 5.75 
chr22:28154811-28154832 6 
chr22:28157198-28157218 5.7 
chr22:28157320-28157431 5.40541 
chr22:28158920-28158939 6 
chr22:28159082-28159108 5.96154 
chr22:28163777-28163802 5.68 
chr22:28164079-28164113 5.55882 
chr22:28164799-28164819 5.9 
chr22:28165540-28165553 6 
chr22:28166635-28166657 6 
chr22:28167207-28167228 6 
chr22:28168840-28168868 6 
chr22:28173521-28173550 5.72414 
chr22:28173690-28173709 5.78947 
chr22:28173865-28173890 5.92 
chr22:28177842-28177867 5.84 
chr22:28180231-28180243 6 
chr22:28181044-28181080 6 
chr22:28182418-28182438 6 
chr22:28182830-28182848 6 
chr22:28183122-28183147 5.72 
chr22:28184665-28184718 5.56604 
chr22:28188305-28188350 5.75556 
chr22:28189470-28189491 6 
chr22:28190882-28190919 5.45946 
chr22:28191653-28191723 5.62857 
chr22:28194880-28194957 6 
chr22:28195440-28195482 5.71429 
chr22:28195602-28195648 6 
chr22:28198823-28198889 5.45455 
chr22:28201419-28201431 6 
chr22:28201638-28201655 6 
chr22:28201689-28201704 6 
chr22:28201740-28201754 6 
chr22:28201830-28201854 6 
chr22:28202281-28202320 5.94872 
chr22:28207250-28207267 5.94118 
chr22:28208354-28208380 5.92308 
chr22:28208732-28208753 5.90476 
chr22:28209491-28209504 6 
chr22:28210803-28210855 5.88462 
chr22:28212637-28212750 5.67257 
chr22:28212761-28212964 5.64532 
chr22:28213475-28213499 5.875 
chr22:28213787-28213815 5.35714 
chr22:28214086-28214114 5.85714 
chr22:28215513-28215540 6 
chr22:28215871-28215911 5.4 
chr22:28216589-28216604 6 
chr22:28216801-28216834 5.81818 
chr22:28218122-28218155 5.66667 
chr22:28218306-28218354 5.75 
chr22:28219533-28219556 6 
chr22:28222969-28222991 6 
chr22:28223858-28223889 5.77419 
chr22:28224182-28224197 5.86667 
chr22:28227984-28228089 5.77143 
chr22:28231895-28231931 5.19444 
chr22:28232696-28232734 5.5 
chr22:28233025-28233065 5.8 
chr22:28233217-28233499 5.6383 
chr22:28235863-28235892 5.51724 
chr22:28245381-28245399 6 
chr22:28247671-28247707 5.16667 
chr22:28248389-28248415 5.73077 
chr22:28257012-28257031 6 
chr22:28258630-28258650 5.8 
chr22:28260931-28260955 6 
chr22:28262991-28263009 5.72222 
chr22:28265064-28265085 5.71429 
chr22:28267747-28267783 5.22222 
chr22:28268069-28268094 6 
chr22:28269254-28269273 5.94737 
chr22:28270976-28270991 6 
chr22:28275521-28275549 5.42857 
chr22:28281200-28281246 5.84783 
chr22:28286800-28286820 5.95 
chr22:28287653-28287676 5.65217 
chr22:28289570-28289590 6 
chr22:28291576-28291598 5.63636 
chr22:28294392-28294422 5.63333 
chr22:28296188-28296226 5.71053 
chr22:28297873-28297905 5.5 
chr22:28299455-28299468 6 
chr22:28299765-28299780 6 
chr22:28302470-28302496 5.53846 
chr22:28305195-28305213 6 
chr22:28305938-28305952 6 
chr22:28308621-28308642 5.52381 
chr22:28308971-28308998 5.55556 
chr22:28310122-28310162 5.275 
chr22:28311303-28311325 6 
chr22:28315214-28315233 5.68421 
chr22:28318994-28319026 5.9375 
chr22:28320800-28320820 5.75 
chr22:28322771-28322797 5.5 
chr22:28324839-28324857 5.88889 
chr22:28327921-28327954 6 
chr22:28328421-28328449 5.89286 
chr22:28333446-28333458 6 
chr22:28334067-28334079 6 
chr22:28334155-28334173 5.88889 
chr22:28336615-28336702 5.71264 
chr22:28337243-28337264 5.95238 
chr22:28338927-28338947 6 
chr22:28339516-28339529 5.92308 
chr22:28340231-28340259 5.85714 
chr22:28341543-28341558 6 
chr22:28341713-28341735 6 
chr22:28341985-28342016 5.32258 
chr22:28342399-28342411 6 
chr22:28342939-28343001 5.87097 
chr22:28343241-28343262 5.95238 
chr22:28344431-28344451 5.65 
chr22:28348761-28348778 5.82353 
chr22:28351140-28351152 6 
chr22:28352493-28352519 5.5 
chr22:28352862-28352880 6 
chr22:28352991-28353007 6 
chr22:28354582-28354605 5.6087 
chr22:28355940-28355963 5.69565 
chr22:28358703-28358727 5.5 
chr22:28360492-28360504 6 
chr22:28361018-28361034 6 
chr22:28363435-28363449 6 
chr22:28367689-28367769 5.7625 
chr22:28371779-28371809 5.3 
chr22:28373073-28373089 5.8125 
chr22:28377218-28377250 6 
chr22:28384269-28384286 6 
chr22:28386818-28386845 5.59259 
chr22:28390266-28390295 5.27586 
chr22:28390438-28390451 6 
chr22:28396464-28396488 5.66667 
chr22:28399466-28399483 6 
chr22:28404540-28404561 5.52381 
chr22:28406485-28406516 5.25806 
chr22:28410034-28410046 6 
chr22:28411085-28411112 5.62963 
chr22:28411407-28411425 6 
chr22:28414232-28414305 5.76712 
chr22:28416766-28416796 5.8 
chr22:28420016-28420032 6 
chr22:28423084-28423108 5.83333 
chr22:28423119-28423136 5.94118 
chr22:28428095-28428115 5.7 
chr22:28428149-28428304 5.83871 
chr22:28432216-28432232 6 
chr22:28439230-28439259 5.82759 
chr22:28440425-28440451 5.73077 
chr22:28442642-28442676 5.23529 
chr22:28442774-28442805 5.19355 
chr22:28444089-28444114 6 
chr22:28447455-28447469 6 
chr22:28451382-28451406 5.375 
chr22:28453356-28453384 5.82143 
chr22:28454819-28454846 5.55556 
chr22:28456006-28456023 6 
chr22:28458401-28458415 6 
chr22:28458801-28458828 5.25926 
chr22:28462263-28462315 5.76923 
chr22:28465913-28465951 6 
chr22:28467721-28467754 5.72727 
chr22:28471075-28471111 5.58333 
chr22:28476519-28476540 6 
chr22:28477092-28477121 5.51724 
chr22:28477132-28477181 5.57143 
chr22:28477481-28477494 6 
chr22:28485647-28485700 6 
chr22:28486133-28486175 5.28571 
chr22:28497770-28497795 6 
chr22:28506923-28506935 6 
chr22:28507513-28507562 5.46939 
chr22:28510567-28510580 6 
chr22:28516083-28516106 6 
chr22:28517582-28517610 5.28571 
chr22:28517692-28517716 5.45833 
chr22:28517841-28517868 5.7037 
chr22:28519228-28519257 5.86207 
chr22:28520156-28520199 5.90698 
chr22:28523882-28523894 6 
chr22:28526581-28526612 5.87097 
chr22:28526765-28526811 5.56522 
chr22:28528891-28528914 5.43478 
chr22:28536922-28536968 5.76087 
chr22:28539245-28539268 5.56522 
chr22:28544600-28544613 6 
chr22:28545523-28545547 5.875 
chr22:28546019-28546039 5.6 
chr22:28548916-28548938 5.54545 
chr22:28549383-28549401 6 
chr22:28549411-28549431 6 
chr22:28549996-28550009 6 
chr22:28550309-28550352 5.97674 
chr22:28550750-28550786 5.22222 
chr22:28555646-28555660 6 
chr22:28557641-28557918 5.74729 
chr22:28561069-28561129 5.16667 
chr22:28565803-28565832 6 
chr22:28566477-28566499 5.95455 
chr22:28566968-28566980 6 
chr22:28567606-28567622 5.875 
chr22:28574791-28574814 5.52174 
chr22:28575132-28575162 5.96667 
chr22:28577859-28577897 5.63158 
chr22:28583453-28583500 5.44681 
chr22:28584473-28584504 5.58065 
chr22:28585549-28585574 5.48 
chr22:28585751-28585783 5.21875 
chr22:28594506-28594542 5.13889 
chr22:28595371-28595405 6 
chr22:28595513-28595534 5.7619 
chr22:28595572-28595606 6 
chr22:28597168-28597192 6 
chr22:28597739-28597752 6 
chr22:28601195-28601232 5.40541 
chr22:28603212-28603234 5.54545 
chr22:28611264-28611282 5.94444 
chr22:28611597-28611635 5.78947 
chr22:28613256-28613270 6 
chr22:28614460-28614488 5.57143 
chr22:28621342-28621403 5.86885 
chr22:28622392-28622423 5.64516 
chr22:28623078-28623099 5.95238 
chr22:28624684-28624716 5.90625 
chr22:28625142-28625161 5.89474 
chr22:28627060-28627080 6 
chr22:28627342-28627379 5.89189 
chr22:28629488-28629519 5.51613 
chr22:28629897-28629909 6 
chr22:28633140-28633187 5.3617 
chr22:28636447-28636540 5.34409 
chr22:28637593-28637614 5.57143 
chr22:28639001-28639035 5.41176 
chr22:28639162-28639196 6 
chr22:28639343-28639371 5.96429 
chr22:28639398-28639424 5.42308 
chr22:28645431-28645458 5.33333 
chr22:28646454-28646469 5.86667 
chr22:28647812-28647838 5.38462 
chr22:28650091-28650111 5.65 
chr22:28652409-28652422 6 
chr22:28653727-28653764 6 
chr22:28654890-28654920 6 
chr22:28658048-28658085 5.45946 
chr22:28658608-28658633 5.36 
chr22:28660538-28660585 5.17021 
chr22:28666858-28666875 5.94118 
chr22:28670964-28670997 5.87879 
chr22:28671730-28671749 6 
chr22:28672869-28672897 5.57143 
chr22:28675049-28675072 5.43478 
chr22:28676285-28676326 5.5122 
chr22:28676395-28676415 5.95 
chr22:28678873-28678903 5.6 
chr22:28679313-28679332 6 
chr22:28681112-28681163 5.78431 
chr22:28685695-28685726 5.51613 
chr22:28686320-28686350 5.83333 
chr22:28686892-28686912 5.7 
chr22:28688089-28688108 5.84211 
chr22:28693186-28693210 5.375 
chr22:28698027-28698050 6 
chr22:28698640-28698671 5.83871 
chr22:28699837-28699864 5.96296 
chr22:28700951-28700988 5.89189 
chr22:28701778-28701802 5.5 
chr22:28703332-28703361 5.75862 
chr22:28706123-28706172 5.73469 
chr22:28706629-28706661 5.4375 
chr22:28708017-28708036 5.78947 
chr22:28711260-28711278 5.77778 
chr22:28714061-28714074 6 
chr22:28714800-28714820 6 
chr22:28716862-28716882 5.65 
chr22:28716979-28716996 5.94118 
chr22:28722951-28723004 6 
chr22:28724431-28724453 5.68182 
chr22:28724744-28724788 6 
chr22:28725170-28725213 5.46512 
chr22:28729827-28729849 5.72727 
chr22:28735164-28735191 5.62963 
chr22:28735871-28735895 5.75 
chr22:28736440-28736474 5.61765 
chr22:28737477-28737490 6 
chr22:28737781-28737813 6 
chr22:28737966-28737991 5.44 
chr22:28742163-28742182 5.63158 
chr22:28742884-28742907 5.52174 
chr22:28743259-28743287 5.75 
chr22:28745954-28745975 5.66667 
chr22:28748292-28748319 5.77778 
chr22:28750951-28750970 5.63158 
chr22:28752972-28752984 6 
chr22:28753303-28753319 6 
chr22:28756079-28756125 5.56522 
chr22:28758947-28758980 5.78788 
chr22:28761314-28761339 5.44 
chr22:28763334-28763359 5.44 
chr22:28764179-28764198 5.68421 
chr22:28767497-28767512 6 
chr22:28767569-28767595 5.80769 
chr22:28767869-28767915 5.58696 
chr22:28770664-28770688 6 
chr22:28770835-28770854 5.63158 
chr22:28771085-28771116 5.6129 
chr22:28772122-28772148 5.61538 
chr22:28774333-28774346 6 
chr22:28774631-28774666 5.57143 
chr22:28777112-28777146 5.67647 
chr22:28780220-28780249 5.48276 
chr22:28781127-28781139 6 
chr22:28781212-28781238 6 
chr22:28781431-28781458 5.22222 
chr22:28781555-28781575 5.6 
chr22:28782262-28782289 6 
chr22:28782799-28782827 6 
chr22:28788858-28788876 6 
chr22:28789893-28789906 6 
chr22:28791256-28791312 5.32143 
chr22:28791602-28791634 5.75 
chr22:28795305-28795319 6 
chr22:28796507-28796546 5.41026 
chr22:28797102-28797233 5.67176 
chr22:28797758-28797790 5.34375 
chr22:28800096-28800120 6 
chr22:28803428-28803448 5.7 
chr22:28803460-28803484 6 
chr22:28805515-28805604 5.42697 
chr22:28805638-28805660 6 
chr22:28808310-28808353 5.32558 
chr22:28810696-28810729 5.81818 
chr22:28812533-28812548 6 
chr22:28813288-28813310 6 
chr22:28816553-28816598 5.64444 
chr22:28818153-28818183 5.4 
chr22:28819377-28819422 5.91111 
chr22:28820213-28820239 5.53846 
chr22:28822199-28822226 5.92593 
chr22:28824591-28824637 5.95652 
chr22:28826024-28826043 6 
chr22:28827964-28827986 6 
chr22:28828274-28828324 5.9 
chr22:28829234-28829263 5.41379 
chr22:28829615-28829644 5.44828 
chr22:28830530-28830543 6 
chr22:28833053-28833083 5.3 
chr22:28837875-28837889 6 
chr22:28841849-28841871 6 
chr22:28842295-28842307 6 
chr22:28846075-28846102 5.48148 
chr22:28846141-28846165 5.625 
chr22:28847986-28848010 6 
chr22:28848377-28848401 6 
chr22:28851701-28851713 6 
chr22:28854868-28854901 5.39394 
chr22:28856525-28856582 5.5614 
chr22:28856595-28856681 5.9186 
chr22:28859897-28859936 5.58974 
chr22:28862798-28862839 5.95122 
chr22:28863916-28863931 5.86667 
chr22:28864452-28864478 5.57692 
chr22:28864678-28864693 6 
chr22:28865783-28865833 5.4 
chr22:28866853-28866892 5.94872 
chr22:28868533-28868576 5.88372 
chr22:28868877-28868899 5.90909 
chr22:28871137-28871179 5.97619 
chr22:28876753-28876773 5.6 
chr22:28878195-28878216 6 
chr22:28880065-28880124 5.76271 
chr22:28885271-28885306 5.65714 
chr22:28888391-28888421 5.3 
chr22:28888496-28888518 5.90909 
chr22:28889035-28889052 6 
chr22:28889343-28889372 5.41379 
chr22:28890744-28890803 5.50847 
chr22:28891140-28891165 5.56 
chr22:28898635-28898653 5.88889 
chr22:28900394-28900459 5.56923 
chr22:28901244-28901261 6 
chr22:28902830-28902866 5.5 
chr22:28904258-28904287 5.75862 
chr22:28904720-28904750 5.3 
chr22:28905179-28905191 6 
chr22:28908967-28908982 6 
chr22:28909734-28909770 5.33333 
chr22:28909779-28909801 5.77273 
chr22:28913891-28913942 5.52941 
chr22:28917040-28917056 6 
chr22:28917224-28917245 5.85714 
chr22:28918476-28918493 5.76471 
chr22:28919252-28919286 5.20588 
chr22:28919906-28919963 5.91228 
chr22:28920447-28920461 6 
chr22:28922721-28922757 5.61111 
chr22:28924725-28924753 5.71429 
chr22:28932186-28932203 6 
chr22:28932611-28932629 6 
chr22:28933281-28933325 6 
chr22:28933954-28933985 5.32258 
chr22:28934544-28934560 6 
chr22:28935925-28935943 6 
chr22:28937696-28937736 5.45 
chr22:28938076-28938091 5.93333 
chr22:28938140-28938171 5.64516 
chr22:28938565-28938600 5.25714 
chr22:28939328-28939551 5.56054 
chr22:28940204-28940239 6 
chr22:28941394-28941415 5.61905 
chr22:28943181-28943218 5.7027 
chr22:28944996-28945028 5.53125 
chr22:28946748-28946782 5.44118 
chr22:28948731-28948773 5.85714 
chr22:28956739-28956759 5.9 
chr22:28957060-28957074 6 
chr22:28958285-28958307 6 
chr22:28959115-28959154 5.4359 
chr22:28960346-28960366 6 
chr22:28960431-28960461 5.26667 
chr22:28960804-28960909 5.68571 
chr22:28962684-28962712 5.28571 
chr22:28963205-28963222 6 
chr22:28963376-28963441 5.67692 
chr22:28963452-28963492 5.925 
chr22:28965139-28965181 6 
chr22:28965302-28965325 5.52174 
chr22:28967937-28967967 5.86667 
chr22:28969440-28969472 5.9375 
chr22:28970341-28970381 5.7 
chr22:28972931-28972986 5.12727 
chr22:28973181-28973205 5.54167 
chr22:28975000-28975040 5.3 
chr22:28975057-28975147 5.63333 
chr22:28975169-28975278 5.56881 
chr22:28975296-28975431 5.25185 
chr22:28975464-28975512 5.83333 
chr22:28975561-28975578 5.76471 
chr22:28975614-28975662 5.41667 
chr22:28975962-28976013 5.72549 
chr22:28976975-28977003 5.28571 
chr22:28979243-28979255 6 
chr22:28979971-28980016 6 
chr22:28981965-28981983 5.83333 
chr22:28982266-28982284 5.88889 
chr22:28983483-28983502 5.89474 
chr22:28984129-28984165 5.88889 
chr22:28986022-28986045 6 
chr22:28986116-28986128 6 
chr22:28986996-28987073 5.94805 
chr22:28989414-28989525 5.65766 
chr22:28990229-28990288 5.50847 
chr22:28992376-28992395 5.68421 
chr22:28994497-28994522 6 
chr22:28997765-28997799 6 
chr22:28999355-28999389 5.85294 
chr22:29000271-29000305 5.73529 
chr22:29000732-29000759 5.81481 
chr22:29007483-29007504 5.66667 
chr22:29014262-29014282 6 
chr22:29014670-29014683 6 
chr22:29016337-29016357 5.9 
chr22:29017536-29017579 5.69767 
chr22:29017730-29017775 5.93333 
chr22:29018245-29018268 5.52174 
chr22:29021207-29021225 5.88889 
chr22:29022931-29022967 5.16667 
chr22:29023411-29023434 6 
chr22:29024900-29024971 5.98592 
chr22:29026452-29026481 5.72414 
chr22:29026793-29026812 5.78947 
chr22:29027225-29027249 5.5 
chr22:29027496-29027525 5.62069 
chr22:29028241-29028267 6 
chr22:29028331-29028347 5.875 
chr22:29028756-29028779 5.65217 
chr22:29029268-29029311 5.88372 
chr22:29030493-29030507 6 
chr22:29030566-29030586 5.95 
chr22:29031308-29031332 5.70833 
chr22:29032115-29032137 6 
chr22:29032990-29033009 5.94737 
chr22:29036555-29036576 6 
chr22:29038421-29038443 5.68182 
chr22:29040386-29040398 6 
chr22:29041614-29041626 6 
chr22:29042849-29042888 5.64103 
chr22:29043827-29043854 5.81481 
chr22:29044209-29044225 6 
chr22:29044896-29044961 5.75385 
chr22:29045355-29045387 5.5625 
chr22:29047820-29047838 6 
chr22:29050745-29050775 5.5 
chr22:29051838-29051857 5.68421 
chr22:29056481-29056522 5.82927 
chr22:29058089-29058122 5.21212 
chr22:29059235-29059266 5.93548 
chr22:29065290-29065312 5.81818 
chr22:29066517-29066552 5.85714 
chr22:29066692-29066707 6 
chr22:29067622-29067637 6 
chr22:29070232-29070270 5.81579 
chr22:29070289-29070334 5.17778 
chr22:29070805-29070819 6 
chr22:29071195-29071226 5.48387 
chr22:29071723-29071763 6 
chr22:29073146-29073198 5.73077 
chr22:29073925-29073968 5.74419 
chr22:29075374-29075413 5.48718 
chr22:29075662-29075696 5.23529 
chr22:29075889-29075919 5.43333 
chr22:29077013-29077031 5.88889 
chr22:29078686-29078723 5.86486 
chr22:29080208-29080221 6 
chr22:29081616-29081630 6 
chr22:29082143-29082172 6 
chr22:29084709-29084725 6 
chr22:29086616-29086630 6 
chr22:29086777-29086897 5.34167 
chr22:29088455-29088477 5.90909 
chr22:29093539-29093570 5.80645 
chr22:29094053-29094083 5.73333 
chr22:29094216-29094230 6 
chr22:29094382-29094403 5.61905 
chr22:29095343-29095367 5.79167 
chr22:29096199-29096212 6 
chr22:29096774-29096788 6 
chr22:29097180-29097198 5.88889 
chr22:29097215-29097228 5.92308 
chr22:29098109-29098155 5.86957 
chr22:29098525-29098539 6 
chr22:29100091-29100151 5.93333 
chr22:29100276-29100305 5.51724 
chr22:29101053-29101079 5.57692 
chr22:29101931-29101984 5.90566 
chr22:29102286-29102313 6 
chr22:29102409-29102445 5.66667 
chr22:29102931-29102959 5.17857 
chr22:29103448-29103479 5.41935 
chr22:29103818-29103835 6 
chr22:29104351-29104390 6 
chr22:29104940-29104970 5.8 
chr22:29110054-29110073 5.84211 
chr22:29110385-29110398 6 
chr22:29111374-29111420 5.76087 
chr22:29111842-29111860 5.83333 
chr22:29112167-29112197 5.86667 
chr22:29114871-29114924 5.66038 
chr22:29115189-29115209 5.6 
chr22:29115234-29115250 5.9375 
chr22:29116080-29116093 6 
chr22:29117248-29117286 5.68421 
chr22:29118043-29118068 5.48 
chr22:29118527-29118570 5.86047 
chr22:29119588-29119609 5.80952 
chr22:29119923-29119957 5.67647 
chr22:29120395-29120425 5.93333 
chr22:29120456-29120470 6 
chr22:29122356-29122425 5.57971 
chr22:29122501-29122629 5.375 
chr22:29124692-29124709 5.94118 
chr22:29125528-29125548 6 
chr22:29125737-29125761 5.58333 
chr22:29126176-29126383 5.71498 
chr22:29126540-29126554 6 
chr22:29126844-29126857 6 
chr22:29127195-29127225 5.7 
chr22:29127270-29127291 5.57143 
chr22:29127584-29127600 6 
chr22:29129910-29129924 6 
chr22:29130449-29130493 5.79545 
chr22:29130803-29130821 5.88889 
chr22:29131870-29131914 5.70455 
chr22:29133462-29133474 6 
chr22:29134709-29134736 5.59259 
chr22:29135675-29135694 5.89474 
chr22:29137136-29137155 6 
chr22:29140531-29140551 6 
chr22:29141043-29141055 6 
chr22:29142368-29142385 6 
chr22:29144490-29144514 5.875 
chr22:29146235-29146259 6 
chr22:29146931-29146952 5.90476 
chr22:29148417-29148431 6 
chr22:29150118-29150137 5.84211 
chr22:29152445-29152466 5.57143 
chr22:29152622-29152656 5.97059 
chr22:29153471-29153492 5.7619 
chr22:29154732-29154745 6 
chr22:29154939-29154957 5.88889 
chr22:29155150-29155167 6 
chr22:29155318-29155345 6 
chr22:29155475-29155493 6 
chr22:29156523-29156546 5.56522 
chr22:29157024-29157039 6 
chr22:29157873-29157907 5.73529 
chr22:29159735-29159747 6 
chr22:29160445-29160457 6 
chr22:29161532-29161549 6 
chr22:29162343-29162359 6 
chr22:29163396-29163416 5.85 
chr22:29163431-29163466 5.65714 
chr22:29163582-29163612 5.83333 
chr22:29164214-29164289 5.82667 
chr22:29164620-29164632 6 
chr22:29165242-29165281 5.69231 
chr22:29166344-29166373 5.72414 
chr22:29166846-29166878 5.8125 
chr22:29167536-29167551 6 
chr22:29167773-29167795 5.72727 
chr22:29167846-29167864 5.88889 
chr22:29168896-29168931 5.42857 
chr22:29169035-29169065 6 
chr22:29170047-29170069 6 
chr22:29170359-29170374 6 
chr22:29170763-29170788 5.92 
chr22:29173022-29173035 6 
chr22:29173486-29173511 5.92 
chr22:29174079-29174112 5.81818 
chr22:29175182-29175200 6 
chr22:29176462-29176492 5.86667 
chr22:29177303-29177351 5.97917 
chr22:29178238-29178259 6 
chr22:29178413-29178439 5.80769 
chr22:29180753-29180772 5.84211 
chr22:29181165-29181190 5.84 
chr22:29184951-29184973 5.68182 
chr22:29185684-29185710 5.61538 
chr22:29185994-29186016 5.86364 
chr22:29189579-29189609 6 
chr22:29193772-29193819 5.68085 
chr22:29194756-29194773 6 
chr22:29196216-29196230 6 
chr22:29196524-29196559 5.45714 
chr22:29197061-29197077 6 
chr22:29197273-29197288 5.86667 
chr22:29197370-29197398 5.71429 
chr22:29198645-29198666 5.71429 
chr22:29199517-29199537 6 
chr22:29200205-29200228 5.65217 
chr22:29200647-29200666 6 
chr22:29201319-29201335 6 
chr22:29201962-29201978 5.9375 
chr22:29205572-29205595 5.73913 
chr22:29206085-29206122 5.75676 
chr22:29206667-29206696 5.86207 
chr22:29208365-29208386 5.7619 
chr22:29208538-29208563 5.76 
chr22:29208753-29208777 5.5 
chr22:29208931-29208967 5.41667 
chr22:29210386-29210400 5.92857 
chr22:29210810-29210840 5.6 
chr22:29212030-29212049 5.94737 
chr22:29212085-29212125 5.975 
chr22:29213413-29213435 5.72727 
chr22:29214162-29214228 5.83333 
chr22:29215246-29215258 6 
chr22:29216860-29216880 5.85 
chr22:29217342-29217375 6 
chr22:29218234-29218272 5.63158 
chr22:29219562-29219616 5.77778 
chr22:29220014-29220045 6 
chr22:29220718-29220736 6 
chr22:29220794-29220812 5.88889 
chr22:29221402-29221419 6 
chr22:29223237-29223259 5.90909 
chr22:29223563-29223598 5.48571 
chr22:29224216-29224263 5.78723 
chr22:29227159-29227289 5.32308 
chr22:29227350-29227625 5.42182 
chr22:29229340-29229518 5.76404 
chr22:29229826-29229850 5.5 
chr22:29231554-29231600 5.65217 
chr22:29232371-29232391 5.85 
chr22:29234299-29234437 5.76812 
chr22:29234757-29234789 5.8125 
chr22:29235218-29235243 5.92 
chr22:29235431-29235461 5.7 
chr22:29235557-29235584 5.85185 
chr22:29236493-29236512 5.68421 
chr22:29236848-29236864 6 
chr22:29238092-29238125 5.63636 
chr22:29238421-29238463 5.78571 
chr22:29239619-29239701 5.7439 
chr22:29240128-29240155 5.2963 
chr22:29240382-29240501 5.94958 
chr22:29240791-29240812 5.95238 
chr22:29241233-29241273 5.775 
chr22:29242040-29242074 6 
chr22:29244191-29244221 5.9 
chr22:29244720-29244740 5.7 
chr22:29244986-29244999 6 
chr22:29245394-29245490 5.80208 
chr22:29245500-29245559 5.88136 
chr22:29246643-29246676 5.54545 
chr22:29246971-29246998 5.85185 
chr22:29247594-29247606 6 
chr22:29248447-29248478 5.83871 
chr22:29248793-29248820 5.37037 
chr22:29249141-29249184 5.95349 
chr22:29249997-29250025 6 
chr22:29250698-29250721 5.91304 
chr22:29252931-29252974 5.55814 
chr22:29253769-29253782 6 
chr22:29254731-29254767 5.61111 
chr22:29255603-29255618 6 
chr22:29256015-29256029 6 
chr22:29256183-29256209 6 
chr22:29257421-29257456 5.42857 
chr22:29257465-29257491 5.96154 
chr22:29258294-29258377 5.85542 
chr22:29258559-29258576 6 
chr22:29259123-29259167 5.84091 
chr22:29259279-29259303 5.375 
chr22:29259389-29259407 5.94444 
chr22:29260122-29260139 6 
chr22:29260810-29260830 6 
chr22:29262122-29262143 5.66667 
chr22:29262767-29262817 5.72 
chr22:29263104-29263247 5.87413 
chr22:29264332-29264391 5.49153 
chr22:29264808-29264820 6 
chr22:29265105-29265133 5.82143 
chr22:29265575-29265600 5.32 
chr22:29267725-29267753 5.53571 
chr22:29267770-29267803 5.39394 
chr22:29267961-29268039 5.16667 
chr22:29268616-29268638 6 
chr22:29268900-29268943 5.86047 
chr22:29269100-29269121 5.71429 
chr22:29269546-29269568 5.5 
chr22:29271904-29271918 6 
chr22:29272208-29272233 5.32 
chr22:29272890-29272908 6 
chr22:29272954-29272976 5.54545 
chr22:29273269-29273289 5.85 
chr22:29274215-29274244 5.93103 
chr22:29274860-29274882 6 
chr22:29275094-29275131 5.59459 
chr22:29275254-29275302 5.91667 
chr22:29276158-29276197 5.87179 
chr22:29276668-29276685 6 
chr22:29277467-29277491 5.95833 
chr22:29278372-29278392 5.65 
chr22:29279181-29279240 5.66102 
chr22:29279295-29279328 5.39394 
chr22:29279407-29279424 5.76471 
chr22:29279491-29279527 5.22222 
chr22:29279638-29279652 6 
chr22:29279714-29279741 5.59259 
chr22:29279791-29279816 5.56 
chr22:29279839-29279912 5.45205 
chr22:29281578-29281597 6 
chr22:29282942-29282962 5.9 
chr22:29283208-29283257 5.87755 
chr22:29283377-29283407 5.53333 
chr22:29284931-29284949 5.77778 
chr22:29286487-29286501 5.92857 
chr22:29286727-29286760 5.72727 
chr22:29287793-29287819 5.38462 
chr22:29289154-29289177 6 
chr22:29289469-29289503 6 
chr22:29292104-29292129 5.92 
chr22:29292901-29292931 5.5 
chr22:29293070-29293094 5.41667 
chr22:29294914-29294931 6 
chr22:29295652-29295692 5.875 
chr22:29297102-29297128 5.76923 
chr22:29297513-29297536 5.56522 
chr22:29297623-29297639 6 
chr22:29297917-29297936 5.94737 
chr22:29300576-29300601 5.6 
chr22:29302950-29302983 5.93939 
chr22:29304878-29304897 6 
chr22:29305735-29305752 6 
chr22:29308636-29308664 5.85714 
chr22:29309789-29309805 5.9375 
chr22:29310483-29310501 5.88889 
chr22:29310802-29310816 6 
chr22:29312028-29312062 5.35294 
chr22:29313256-29313287 6 
chr22:29314291-29314322 5.29032 
chr22:29314455-29314487 5.53125 
chr22:29314496-29314564 5.72059 
chr22:29315527-29315540 5.92308 
chr22:29318256-29318283 5.25926 
chr22:29320729-29320742 6 
chr22:29322470-29322495 5.6 
chr22:29322785-29322807 5.95455 
chr22:29323380-29323399 5.89474 
chr22:29323792-29323832 5.375 
chr22:29323931-29323959 5.21429 
chr22:29324146-29324170 5.41667 
chr22:29324478-29324501 6 
chr22:29326129-29326150 5.61905 
chr22:29327603-29327670 5.53731 
chr22:29329692-29329793 5.86139 
chr22:29330805-29330827 6 
chr22:29333162-29333221 5.9322 
chr22:29336484-29336496 6 
chr22:29337944-29337980 5.77778 
chr22:29339162-29339186 5.45833 
chr22:29340742-29340756 6 
chr22:29340914-29340958 5.95455 
chr22:29344140-29344167 5.59259 
chr22:29344960-29344974 6 
chr22:29345427-29345444 5.88235 
chr22:29346515-29346534 5.84211 
chr22:29348482-29348494 6 
chr22:29351011-29351042 5.77419 
chr22:29352341-29352360 6 
chr22:29353422-29353440 6 
chr22:29355259-29355285 5.73077 
chr22:29358284-29358324 5.45 
chr22:29362211-29362234 5.52174 
chr22:29362603-29362631 5.53571 
chr22:29362855-29362872 6 
chr22:29363913-29363931 5.72222 
chr22:29369560-29369583 5.56522 
chr22:29369927-29369958 5.87097 
chr22:29370629-29370648 5.89474 
chr22:29371495-29371511 6 
chr22:29378421-29378439 6 
chr22:29378554-29378566 6 
chr22:29385331-29385352 5.52381 
chr22:29386663-29386695 6 
chr22:29387267-29387294 6 
chr22:29388158-29388205 5.23404 
chr22:29390157-29390186 5.7931 
chr22:29390341-29390360 5.68421 
chr22:29393976-29394000 6 
chr22:29395151-29395173 6 
chr22:29397043-29397069 5.88462 
chr22:29397460-29397472 6 
chr22:29400704-29400740 5.5 
chr22:29402201-29402215 6 
chr22:29403740-29403757 6 
chr22:29405892-29405907 6 
chr22:29407521-29407542 5.61905 
chr22:29410106-29410130 5.75 
chr22:29411656-29411670 6 
chr22:29412001-29412023 5.77273 
chr22:29414438-29414467 5.17241 
chr22:29415908-29415931 5.52174 
chr22:29416237-29416256 6 
chr22:29416751-29416795 5.86364 
chr22:29417220-29417257 5.91892 
chr22:29417862-29417896 5.67647 
chr22:29420964-29420986 6 
chr22:29421542-29421559 5.88235 
chr22:29423217-29423246 5.7931 
chr22:29425676-29425700 5.83333 
chr22:29427038-29427060 5.72727 
chr22:29429338-29429355 6 
chr22:29430987-29431004 6 
chr22:29434939-29434965 5.84615 
chr22:29435772-29435792 6 
chr22:29437125-29437138 6 
chr22:29441350-29441365 6 
chr22:29441467-29441485 5.72222 
chr22:29445818-29445832 6 
chr22:29447591-29447607 6 
chr22:29447868-29447882 6 
chr22:29448679-29448691 6 
chr22:29448795-29448822 5.81481 
chr22:29449672-29449694 5.77273 
chr22:29449931-29449963 5.15625 
chr22:29451248-29451266 5.83333 
chr22:29451768-29451806 5.47368 
chr22:29453755-29453792 5.81081 
chr22:29453948-29453961 6 
chr22:29454396-29454424 5.60714 
chr22:29455748-29455765 6 
chr22:29455994-29456034 5.825 
chr22:29456182-29456194 6 
chr22:29457836-29457879 5.69767 
chr22:29458009-29458030 5.71429 
chr22:29459852-29459868 6 
chr22:29460495-29460513 5.77778 
chr22:29460663-29460704 6 
chr22:29461398-29461422 5.75 
chr22:29462495-29462561 5.98485 
chr22:29463191-29463238 5.19149 
chr22:29463382-29463442 5.65 
chr22:29464045-29464061 5.875 
chr22:29464072-29464084 6 
chr22:29464235-29464256 5.85714 
chr22:29464747-29464765 6 
chr22:29465931-29465946 6 
chr22:29466747-29466764 6 
chr22:29468122-29468146 6 
chr22:29468978-29469014 5.80556 
chr22:29470401-29470414 6 
chr22:29471686-29471719 6 
chr22:29472103-29472119 5.875 
chr22:29474059-29474085 5.38462 
chr22:29474247-29474269 5.95455 
chr22:29474469-29474494 5.88 
chr22:29476931-29476945 6 
chr22:29478190-29478217 5.92593 
chr22:29482899-29482925 5.92308 
chr22:29484274-29484322 5.66667 
chr22:29486960-29486973 6 
chr22:29487662-29487697 5.22857 
chr22:29488961-29488982 5.85714 
chr22:29490560-29490598 6 
chr22:29493578-29493604 6 
chr22:29495525-29495552 5.66667 
chr22:29496033-29496056 5.69565 
chr22:29496851-29496894 5.39535 
chr22:29497240-29497258 6 
chr22:29497349-29497379 5.33333 
chr22:29497506-29497529 5.47826 
chr22:29497634-29497651 5.76471 
chr22:29500145-29500158 6 
chr22:29500489-29500517 5.64286 
chr22:29500881-29500898 5.82353 
chr22:29501431-29501495 5.60938 
chr22:29501907-29501927 5.7 
chr22:29502204-29502221 5.76471 
chr22:29503206-29503223 6 
chr22:29507298-29507310 6 
chr22:29507601-29507620 6 
chr22:29509108-29509121 6 
chr22:29510474-29510489 6 
chr22:29513126-29513147 5.71429 
chr22:29517781-29517820 5.28205 
chr22:29518928-29518949 6 
chr22:29519778-29519804 5.69231 
chr22:29522481-29522514 5.66667 
chr22:29527511-29527765 5.86614 
chr22:29527853-29527872 6 
chr22:29529235-29529260 6 
chr22:29529272-29529300 5.42857 
chr22:29529636-29529699 5.53968 
chr22:29529874-29529901 5.33333 
chr22:29535110-29535135 5.44 
chr22:29537214-29537303 5.80899 
chr22:29539138-29539164 5.53846 
chr22:29544435-29544455 5.9 
chr22:29547997-29548009 6 
chr22:29549957-29549977 5.75 
chr22:29550808-29550824 5.875 
chr22:29552532-29552564 5.9375 
chr22:29554809-29554829 5.95 
chr22:29555112-29555131 6 
chr22:29555604-29555641 5.91892 
chr22:29556527-29556546 6 
chr22:29557494-29557514 6 
chr22:29558702-29558724 6 
chr22:29560021-29560037 6 
chr22:29560733-29560761 5.60714 
chr22:29561160-29561178 6 
chr22:29562042-29562104 5.19355 
chr22:29562133-29562168 5.65714 
chr22:29564321-29564334 6 
chr22:29565508-29565520 6 
chr22:29569203-29569242 5.84615 
chr22:29569668-29569697 5.48276 
chr22:29569905-29569928 5.56522 
chr22:29570706-29570724 5.88889 
chr22:29571159-29571183 5.5 
chr22:29571865-29571893 5.67857 
chr22:29573158-29573193 5.91429 
chr22:29573480-29573516 5.97222 
chr22:29575918-29575931 5.92308 
chr22:29577839-29577854 6 
chr22:29578357-29578377 5.95 
chr22:29579049-29579084 5.2 
chr22:29583544-29583556 6 
chr22:29583596-29583622 5.96154 
chr22:29585118-29585166 5.64583 
chr22:29585796-29585813 6 
chr22:29587326-29587359 5.18182 
chr22:29588549-29588575 5.73077 
chr22:29589556-29589570 6 
chr22:29590401-29590423 5.63636 
chr22:29590980-29591008 5.92857 
chr22:29591803-29591825 6 
chr22:29591842-29591864 5.54545 
chr22:29592195-29592207 6 
chr22:29592386-29592499 5.69912 
chr22:29592510-29592533 5.6087 
chr22:29594083-29594117 5.47059 
chr22:29595249-29595268 6 
chr22:29595682-29595703 5.85714 
chr22:29596779-29596819 5.375 
chr22:29596918-29596931 6 
chr22:29597363-29597376 5.92308 
chr22:29598606-29598641 5.22857 
chr22:29599531-29599551 6 
chr22:29599719-29599751 5.28125 
chr22:29600659-29600695 5.47222 
chr22:29600956-29600978 5.5 
chr22:29600995-29601051 5.17857 
chr22:29601806-29601894 5.31818 
chr22:29602503-29602546 5.83721 
chr22:29606231-29606254 5.65217 
chr22:29606946-29606978 5.25 
chr22:29607070-29607115 5.33333 
chr22:29607464-29607519 5.41818 
chr22:29607613-29607653 5.45 
chr22:29613003-29613029 5.26923 
chr22:29615300-29615313 6 
chr22:29616899-29616922 5.65217 
chr22:29617055-29617108 6 
chr22:29617343-29617366 5.78261 
chr22:29618395-29618409 6 
chr22:29623079-29623092 6 
chr22:29623693-29623711 6 
chr22:29624145-29624161 6 
chr22:29624317-29624348 5.51613 
chr22:29626325-29626344 5.89474 
chr22:29629692-29629721 5.27586 
chr22:29629745-29629786 5.68293 
chr22:29630511-29630558 5.29787 
chr22:29631337-29631357 6 
chr22:29631500-29631530 5.36667 
chr22:29631717-29631791 5.60811 
chr22:29632767-29632798 5.70968 
chr22:29633135-29633193 5.31034 
chr22:29634243-29634287 6 
chr22:29634708-29634723 6 
chr22:29635265-29635294 5.51724 
chr22:29636162-29636196 5.52941 
chr22:29636313-29636348 5.31429 
chr22:29638063-29638086 5.69565 
chr22:29639351-29639371 5.6 
chr22:29640415-29640439 6 
chr22:29640627-29640650 5.95652 
chr22:29642948-29642984 5.5 
chr22:29644248-29644264 6 
chr22:29644830-29644857 5.33333 
chr22:29645572-29645613 5.90244 
chr22:29646242-29646254 6 
chr22:29646537-29646563 5.57692 
chr22:29646722-29646763 5.85366 
chr22:29646903-29646919 6 
chr22:29651468-29651480 6 
chr22:29652452-29652467 6 
chr22:29657641-29657654 6 
chr22:29658128-29658143 6 
chr22:29659470-29659492 6 
chr22:29660753-29660785 5.9375 
chr22:29662331-29662361 5.83333 
chr22:29665674-29665698 5.75 
chr22:29669588-29669612 5.83333 
chr22:29671901-29671931 5.93333 
chr22:29672657-29672675 5.94444 
chr22:29675102-29675132 5.73333 
chr22:29675163-29675187 5.875 
chr22:29676062-29676081 6 
chr22:29676631-29676674 5.55814 
chr22:29676832-29676888 5.85714 
chr22:29677565-29677583 5.83333 
chr22:29678228-29678247 5.73684 
chr22:29678565-29678592 5.37037 
chr22:29678739-29678760 5.90476 
chr22:29679315-29679334 5.84211 
chr22:29679823-29679836 5.92308 
chr22:29680787-29680821 5.88235 
chr22:29681111-29681125 6 
chr22:29682675-29682709 5.73529 
chr22:29682881-29682902 5.71429 
chr22:29683170-29683201 5.22581 
chr22:29688749-29688765 6 
chr22:29689539-29689567 5.32143 
chr22:29694497-29694510 6 
chr22:29694701-29694739 5.44737 
chr22:29699754-29699796 6 
chr22:29701898-29701939 5.58537 
chr22:29702281-29702303 5.5 
chr22:29703075-29703098 5.6087 
chr22:29706232-29706266 6 
chr22:29709346-29709375 5.41379 
chr22:29712233-29712264 5.16129 
chr22:29712675-29712718 5.74419 
chr22:29712815-29712840 5.52 
chr22:29715973-29715989 6 
chr22:29716273-29716286 6 
chr22:29716441-29716467 5.65385 
chr22:29717094-29717110 6 
chr22:29717693-29717719 5.34615 
chr22:29718016-29718034 5.83333 
chr22:29718197-29718220 5.86957 
chr22:29718904-29718921 6 
chr22:29719622-29719650 5.60714 
chr22:29720405-29720444 5.61538 
chr22:29720737-29720761 6 
chr22:29721111-29721137 5.42308 
chr22:29725586-29725635 5.12245 
chr22:29732793-29732807 6 
chr22:29740099-29740111 6 
chr22:29740503-29740526 6 
chr22:29741350-29741373 5.78261 
chr22:29741663-29741686 5.78261 
chr22:29744728-29744744 5.875 
chr22:29748751-29748774 5.65217 
chr22:29751449-29751465 6 
chr22:29751846-29751858 6 
chr22:29753039-29753066 6 
chr22:29753677-29753689 6 
chr22:29759036-29759052 5.8125 
chr22:29760406-29760420 5.92857 
chr22:29761326-29761348 5.5 
chr22:29761476-29761495 5.73684 
chr22:29762822-29762866 6 
chr22:29764334-29764358 5.79167 
chr22:29764745-29764757 6 
chr22:29765381-29765396 5.93333 
chr22:29765826-29765842 6 
chr22:29766099-29766120 5.52381 
chr22:29766441-29766473 5.9375 
chr22:29767057-29767072 6 
chr22:29768413-29768443 5.96667 
chr22:29768583-29768619 5.30556 
chr22:29771338-29771365 6 
chr22:29773184-29773213 5.7931 
chr22:29773799-29773811 6 
chr22:29774541-29774561 6 
chr22:29774849-29774869 6 
chr22:29778585-29778616 5.3871 
chr22:29779679-29779694 6 
chr22:29783294-29783309 6 
chr22:29785032-29785052 5.65 
chr22:29785674-29785699 6 
chr22:29785779-29785800 5.85714 
chr22:29786268-29786296 5.35714 
chr22:29786571-29786597 6 
chr22:29787130-29787146 6 
chr22:29788055-29788078 5.95652 
chr22:29788367-29788395 6 
chr22:29789673-29789688 6 
chr22:29789753-29789776 5.95652 
chr22:29790309-29790345 5.88889 
chr22:29791962-29792079 5.67521 
chr22:29792327-29792345 5.77778 
chr22:29792607-29792638 5.67742 
chr22:29792886-29792908 6 
chr22:29794315-29794335 5.95 
chr22:29795703-29795729 5.96154 
chr22:29795972-29795997 5.96 
chr22:29802104-29802147 5.74419 
chr22:29803068-29803101 6 
chr22:29804000-29804031 5.29032 
chr22:29806204-29806517 5.57508 
chr22:29806526-29806653 5.67717 
chr22:29811049-29811066 6 
chr22:29811162-29811188 5.46154 
chr22:29811229-29811255 5.46154 
chr22:29813927-29813941 6 
chr22:29814470-29814501 5.70968 
chr22:29815190-29815206 5.8125 
chr22:29815790-29815819 5.93103 
chr22:29816623-29816642 6 
chr22:29818024-29818044 5.6 
chr22:29818787-29818819 5.6875 
chr22:29820645-29820663 6 
chr22:29821192-29821205 6 
chr22:29824441-29824465 5.45833 
chr22:29825407-29825421 6 
chr22:29829279-29829306 5.74074 
chr22:29829981-29830022 5.5122 
chr22:29832588-29832607 5.78947 
chr22:29833942-29833956 6 
chr22:29834168-29834184 6 
chr22:29838716-29838745 5.68966 
chr22:29838883-29838907 5.91667 
chr22:29838948-29838967 5.84211 
chr22:29841529-29841543 6 
chr22:29842029-29842045 5.8125 
chr22:29842717-29842737 5.8 
chr22:29842889-29842901 6 
chr22:29844295-29844317 5.86364 
chr22:29845338-29845350 6 
chr22:29846207-29846236 5.72414 
chr22:29847531-29847564 5.63636 
chr22:29847993-29848169 5.73864 
chr22:29848463-29848485 5.86364 
chr22:29849179-29849194 6 
chr22:29854545-29854570 5.96 
chr22:29855505-29855530 5.44 
chr22:29855817-29855829 6 
chr22:29856916-29856931 6 
chr22:29858438-29858462 5.83333 
chr22:29859314-29859329 6 
chr22:29861389-29861424 6 
chr22:29862755-29862773 5.83333 
chr22:29862940-29862998 5.81034 
chr22:29863604-29863632 5.92857 
chr22:29863756-29863776 5.8 
chr22:29866846-29866864 5.94444 
chr22:29867876-29867901 5.4 
chr22:29868604-29868673 5.82609 
chr22:29869332-29869356 5.83333 
chr22:29869740-29869756 5.875 
chr22:29871689-29871707 5.77778 
chr22:29871909-29871953 5.5 
chr22:29873300-29873324 5.83333 
chr22:29879265-29879296 5.80645 
chr22:29879757-29879772 6 
chr22:29879816-29879850 6 
chr22:29880611-29880626 5.93333 
chr22:29880645-29880666 5.71429 
chr22:29881998-29882022 5.625 
chr22:29882506-29882524 5.94444 
chr22:29883446-29883469 5.82609 
chr22:29883627-29883644 5.76471 
chr22:29884262-29884288 5.53846 
chr22:29885022-29885124 5.37255 
chr22:29885567-29885596 5.27586 
chr22:29885604-29885630 5.73077 
chr22:29885861-29885895 5.94118 
chr22:29886874-29886901 5.44444 
chr22:29887851-29887872 5.85714 
chr22:29888147-29888165 5.94444 
chr22:29888290-29888320 5.73333 
chr22:29888909-29888931 5.72727 
chr22:29889363-29889378 6 
chr22:29891659-29891681 6 
chr22:29892021-29892038 6 
chr22:29892387-29892404 5.82353 
chr22:29892808-29892823 6 
chr22:29892968-29892980 6 
chr22:29893019-29893034 6 
chr22:29893746-29893772 6 
chr22:29895586-29895621 5.65714 
chr22:29896969-29896984 6 
chr22:29897518-29897531 6 
chr22:29897813-29897843 5.9 
chr22:29898010-29898038 5.96429 
chr22:29898777-29898797 6 
chr22:29900648-29900670 6 
chr22:29900768-29900790 5.86364 
chr22:29901125-29901142 6 
chr22:29904946-29904969 5.56522 
chr22:29905264-29905293 6 
chr22:29907616-29907696 5.4875 
chr22:29909345-29909357 6 
chr22:29909830-29909857 5.88889 
chr22:29910304-29910318 6 
chr22:29911016-29911044 5.75 
chr22:29911652-29911665 6 
chr22:29911951-29911974 6 
chr22:29914014-29914035 5.71429 
chr22:29916468-29916495 5.77778 
chr22:29918183-29918195 6 
chr22:29918348-29918384 5.91667 
chr22:29918989-29919014 5.32 
chr22:29919231-29919262 5.83871 
chr22:29923411-29923431 5.85 
chr22:29924753-29924768 5.86667 
chr22:29925252-29925272 5.65 
chr22:29926131-29926149 6 
chr22:29927239-29927251 6 
chr22:29928285-29928321 5.16667 
chr22:29928965-29928988 5.73913 
chr22:29930520-29930548 5.57143 
chr22:29930947-29930967 6 
chr22:29931250-29931264 6 
chr22:29931307-29931325 5.77778 
chr22:29933880-29933914 5.76471 
chr22:29933968-29933981 6 
chr22:29934790-29934811 6 
chr22:29935098-29935115 6 
chr22:29937174-29937202 5.92857 
chr22:29937495-29937533 5.63158 
chr22:29937850-29937912 5.93548 
chr22:29939336-29939386 5.62 
chr22:29942408-29942431 5.95652 
chr22:29947773-29947794 5.95238 
chr22:29949231-29949245 6 
chr22:29949402-29949420 5.72222 
chr22:29950347-29950368 6 
chr22:29951393-29951415 5.54545 
chr22:29953101-29953126 6 
chr22:29953408-29953431 5.86957 
chr22:29954458-29954493 5.74286 
chr22:29956229-29956250 5.61905 
chr22:29959087-29959100 6 
chr22:29959516-29959547 6 
chr22:29961011-29961037 6 
chr22:29961501-29961518 6 
chr22:29961800-29961823 5.47826 
chr22:29962125-29962156 5.48387 
chr22:29963115-29963132 5.88235 
chr22:29963840-29963872 5.4375 
chr22:29964167-29964186 6 
chr22:29964471-29964495 6 
chr22:29965667-29965688 5.90476 
chr22:29965978-29966010 5.75 
chr22:29967395-29967417 5.63636 
chr22:29967690-29967718 5.46429 
chr22:29967750-29967776 5.96154 
chr22:29968291-29968306 6 
chr22:29968787-29968811 5.95833 
chr22:29969013-29969035 5.5 
chr22:29969928-29969955 5.96296 
chr22:29970250-29970296 5.91304 
chr22:29970768-29970782 6 
chr22:29971696-29971716 5.85 
chr22:29973061-29973090 5.58621 
chr22:29973702-29973734 5.90625 
chr22:29973884-29973900 6 
chr22:29975278-29975297 6 
chr22:29977346-29977364 6 
chr22:29979869-29979910 5.58537 
chr22:29980645-29980679 5.58824 
chr22:29980784-29980799 6 
chr22:29981749-29981770 6 
chr22:29982369-29982437 5.88235 
chr22:29983044-29983073 6 
chr22:29983523-29983546 6 
chr22:29983843-29983866 6 
chr22:29985923-29985938 6 
chr22:29986515-29986538 5.47826 
chr22:29987946-29987962 6 
chr22:29988431-29988454 5.43478 
chr22:29988612-29988635 5.82609 
chr22:29989450-29989464 6 
chr22:29994529-29994550 5.7619 
chr22:29995645-29995661 6 
chr22:29995969-29995986 6 
chr22:29998938-29998982 5.72727 
chr22:30001140-30001157 6 
chr22:30003708-30003738 5.73333 
chr22:30004161-30004181 6 
chr22:30006006-30006040 5.70588 
chr22:30006632-30006666 5.70588 
chr22:30007507-30007525 6 
chr22:30008475-30008496 5.80952 
chr22:30008653-30008668 6 
chr22:30009519-30009533 6 
chr22:30009739-30009761 5.90909 
chr22:30010569-30010581 6 
chr22:30011173-30011201 5.92857 
chr22:30012734-30012746 6 
chr22:30015370-30015397 5.92593 
chr22:30017032-30017067 5.2 
chr22:30017659-30017690 5.77419 
chr22:30018635-30018657 6 
chr22:30018942-30018964 6 
chr22:30020188-30020210 5.90909 
chr22:30020788-30020948 5.825 
chr22:30022142-30022156 6 
chr22:30024129-30024169 6 
chr22:30024616-30024634 6 
chr22:30028116-30028146 5.5 
chr22:30033149-30033173 5.41667 
chr22:30034338-30034351 6 
chr22:30035870-30035891 6 
chr22:30036183-30036203 6 
chr22:30036757-30036775 6 
chr22:30038453-30038486 6 
chr22:30038617-30038639 5.5 
chr22:30039117-30039147 5.43333 
chr22:30039281-30039293 6 
chr22:30040903-30040962 6 
chr22:30043024-30043036 6 
chr22:30043939-30043961 5.90909 
chr22:30044120-30044167 5.7234 
chr22:30045537-30045568 5.80645 
chr22:30045731-30045749 5.94444 
chr22:30046494-30046677 5.6776 
chr22:30048277-30048303 5.65385 
chr22:30049431-30049447 5.9375 
chr22:30052396-30052414 6 
chr22:30054594-30054629 5.71429 
chr22:30056557-30056573 5.875 
chr22:30057845-30057891 5.41304 
chr22:30058064-30058131 5.70149 
chr22:30060360-30060391 6 
chr22:30061224-30061243 5.78947 
chr22:30061743-30061778 5.85714 
chr22:30061984-30062027 5.30233 
chr22:30062639-30062672 5.33333 
chr22:30062966-30062998 5.53125 
chr22:30063225-30063244 5.63158 
chr22:30065519-30065559 5.725 
chr22:30066301-30066329 5.5 
chr22:30066492-30066522 6 
chr22:30068298-30068313 6 
chr22:30071773-30071806 5.21212 
chr22:30072137-30072180 5.72093 
chr22:30075854-30075876 5.77273 
chr22:30077021-30077051 5.73333 
chr22:30081414-30081435 5.85714 
chr22:30081562-30081577 6 
chr22:30081931-30081952 5.57143 
chr22:30082628-30082642 6 
chr22:30083780-30083800 5.75 
chr22:30085166-30085184 6 
chr22:30092055-30092073 6 
chr22:30092784-30092818 5.88235 
chr22:30093555-30093567 6 
chr22:30095407-30095426 6 
chr22:30100203-30100236 5.57576 
chr22:30100245-30100268 5.6087 
chr22:30100290-30100306 5.875 
chr22:30100330-30100353 5.65217 
chr22:30100363-30100395 5.625 
chr22:30102305-30102337 5.28125 
chr22:30104527-30104552 5.68 
chr22:30108137-30108278 5.85106 
chr22:30110006-30110027 5.61905 
chr22:30110456-30110491 5.65714 
chr22:30115942-30115971 5.44828 
chr22:30115997-30116010 6 
chr22:30116055-30116097 5.19048 
chr22:30116286-30116337 5.19608 
chr22:30116580-30116614 5.64706 
chr22:30118389-30118417 5.28571 
chr22:30125770-30125794 5.5 
chr22:30125988-30126001 5.92308 
chr22:30127769-30127785 5.9375 
chr22:30128728-30128746 6 
chr22:30130816-30130833 6 
chr22:30132708-30132726 6 
chr22:30133316-30133339 5.82609 
chr22:30134829-30134846 6 
chr22:30135000-30135019 5.78947 
chr22:30139409-30139431 5.54545 
chr22:30141953-30141974 5.57143 
chr22:30142127-30142151 5.79167 
chr22:30148445-30148472 5.37037 
chr22:30149676-30149703 5.59259 
chr22:30151284-30151441 5.76433 
chr22:30153227-30153247 5.65 
chr22:30155332-30155358 5.34615 
chr22:30156189-30156208 6 
chr22:30156364-30156378 6 
chr22:30157258-30157276 6 
chr22:30157923-30157936 5.92308 
chr22:30159281-30159310 6 
chr22:30159595-30159620 6 
chr22:30161402-30161436 6 
chr22:30164607-30164629 5.95455 
chr22:30168233-30168245 6 
chr22:30169109-30169128 6 
chr22:30169997-30170014 5.88235 
chr22:30170050-30170113 5.50794 
chr22:30170794-30170812 6 
chr22:30172431-30172450 6 
chr22:30173556-30173591 5.68571 
chr22:30173992-30174005 6 
chr22:30175962-30175974 6 
chr22:30176032-30176051 6 
chr22:30177650-30177668 6 
chr22:30178676-30178688 6 
chr22:30179227-30179245 6 
chr22:30181414-30181451 5.78378 
chr22:30187369-30187382 6 
chr22:30187670-30187710 5.85 
chr22:30188441-30188469 5.32143 
chr22:30190481-30190495 6 
chr22:30197962-30197983 5.66667 
chr22:30198472-30198498 5.69231 
chr22:30198924-30198946 5.95455 
chr22:30199240-30199303 5.77778 
chr22:30203224-30203272 5.8125 
chr22:30203898-30203926 5.82143 
chr22:30204798-30204813 6 
chr22:30205110-30205125 6 
chr22:30205220-30205254 5.55882 
chr22:30205765-30205793 5.39286 
chr22:30206097-30206128 5.51613 
chr22:30209331-30209363 5.8125 
chr22:30211285-30211306 5.80952 
chr22:30212773-30212818 6 
chr22:30214288-30214308 5.6 
chr22:30214392-30214467 6 
chr22:30215688-30215734 5.1087 
chr22:30216147-30216164 6 
chr22:30216902-30216922 5.9 
chr22:30217137-30217161 5.41667 
chr22:30218067-30218083 6 
chr22:30218705-30218722 6 
chr22:30219013-30219042 5.55172 
chr22:30219836-30219856 5.9 
chr22:30220231-30220275 5.81818 
chr22:30222264-30222317 5.37736 
chr22:30223086-30223104 6 
chr22:30223148-30223177 5.37931 
chr22:30223746-30223776 6 
chr22:30223799-30223815 6 
chr22:30223845-30223869 6 
chr22:30223888-30223918 6 
chr22:30223937-30223964 6 
chr22:30228576-30228588 6 
chr22:30229406-30229458 5.51923 
chr22:30229857-30229879 5.95455 
chr22:30230827-30230845 5.72222 
chr22:30231386-30231412 5.65385 
chr22:30232368-30232386 6 
chr22:30234192-30234212 6 
chr22:30235406-30235436 5.56667 
chr22:30236157-30236181 5.75 
chr22:30237341-30237359 6 
chr22:30238177-30238192 6 
chr22:30238321-30238338 6 
chr22:30240113-30240135 6 
chr22:30241483-30241498 6 
chr22:30242903-30242918 5.93333 
chr22:30242931-30242943 6 
chr22:30243510-30243537 5.92593 
chr22:30246851-30246873 6 
chr22:30247308-30247347 5.25641 
chr22:30247630-30247660 5.8 
chr22:30247799-30247818 6 
chr22:30247954-30248016 5.6129 
chr22:30248473-30248499 5.96154 
chr22:30250806-30250830 5.58333 
chr22:30253156-30253190 5.64706 
chr22:30253536-30253571 6 
chr22:30254949-30254983 6 
chr22:30254992-30255025 5.93939 
chr22:30255060-30255082 6 
chr22:30255091-30255146 5.74545 
chr22:30255428-30255481 5.64151 
chr22:30256402-30256470 5.70588 
chr22:30256559-30256595 5.47222 
chr22:30256817-30256847 5.73333 
chr22:30258525-30258580 5.70909 
chr22:30258864-30258899 5.6 
chr22:30259374-30259404 5.7 
chr22:30260308-30260320 6 
chr22:30260801-30260818 5.82353 
chr22:30261496-30261514 6 
chr22:30263023-30263068 5.97778 
chr22:30265045-30265068 6 
chr22:30266544-30266557 6 
chr22:30267391-30267403 6 
chr22:30268049-30268092 5.81395 
chr22:30268753-30268778 5.36 
chr22:30271706-30271735 5.27586 
chr22:30273319-30273346 5.81481 
chr22:30274397-30274434 5.89189 
chr22:30275130-30275148 5.88889 
chr22:30275236-30275261 5.56 
chr22:30276440-30276463 5.78261 
chr22:30276755-30276782 5.96296 
chr22:30277482-30277495 5.92308 
chr22:30278668-30278708 5.975 
chr22:30279205-30279217 6 
chr22:30279544-30279577 5.24242 
chr22:30280243-30280276 5.75758 
chr22:30280540-30280564 6 
chr22:30283387-30283409 5.54545 
chr22:30283999-30284017 5.94444 
chr22:30284757-30284775 6 
chr22:30285273-30285295 6 
chr22:30285842-30285876 5.35294 
chr22:30285896-30285908 6 
chr22:30287288-30287431 5.58741 
chr22:30289356-30289379 5.56522 
chr22:30289827-30289853 6 
chr22:30290492-30290521 6 
chr22:30292297-30292316 5.89474 
chr22:30292858-30292899 5.85366 
chr22:30292961-30293002 5.31707 
chr22:30293047-30293082 6 
chr22:30293431-30293452 6 
chr22:30298395-30298409 6 
chr22:30298721-30298741 5.8 
chr22:30299213-30299240 5.77778 
chr22:30299356-30299392 5.94444 
chr22:30300798-30300825 5.7037 
chr22:30301458-30301482 5.54167 
chr22:30302222-30302335 5.87611 
chr22:30304951-30304979 5.96429 
chr22:30305044-30305071 5.2963 
chr22:30308252-30308295 5.44186 
chr22:30309730-30309753 5.69565 
chr22:30311578-30311601 5.6087 
chr22:30316201-30316226 5.52 
chr22:30316765-30316791 6 
chr22:30316952-30316983 5.35484 
chr22:30317825-30317850 5.84 
chr22:30319030-30319043 6 
chr22:30319207-30319238 6 
chr22:30321904-30321924 5.95 
chr22:30323110-30323144 5.5 
chr22:30323517-30323556 5.23077 
chr22:30323928-30323942 6 
chr22:30324149-30324174 5.76 
chr22:30324529-30324551 5.54545 
chr22:30324654-30324678 5.58333 
chr22:30327002-30327016 6 
chr22:30327398-30327424 5.65385 
chr22:30327769-30327781 6 
chr22:30328944-30328969 5.56 
chr22:30329722-30329736 6 
chr22:30331731-30331744 6 
chr22:30334805-30334823 5.72222 
chr22:30337980-30337993 6 
chr22:30339175-30339194 6 
chr22:30339747-30339776 5.48276 
chr22:30339805-30339825 5.9 
chr22:30341700-30341718 5.72222 
chr22:30341989-30342023 5.64706 
chr22:30344360-30344380 5.75 
chr22:30345087-30345144 5.92982 
chr22:30346337-30346365 5.92857 
chr22:30347878-30347891 6 
chr22:30348386-30348405 5.78947 
chr22:30350047-30350067 6 
chr22:30350244-30350266 5.95455 
chr22:30351312-30351337 5.88 
chr22:30351736-30351753 5.88235 
chr22:30352231-30352249 5.94444 
chr22:30353404-30353443 6 
chr22:30353980-30354005 5.6 
chr22:30355748-30355762 6 
chr22:30355918-30355931 5.92308 
chr22:30358890-30358910 5.8 
chr22:30359084-30359113 5.48276 
chr22:30359381-30359393 6 
chr22:30360318-30360335 6 
chr22:30361674-30361692 6 
chr22:30362715-30362784 5.76812 
chr22:30363182-30363234 5.78846 
chr22:30363906-30363931 5.96 
chr22:30363939-30363982 5.25581 
chr22:30364752-30364786 5.26471 
chr22:30365509-30365532 5.6087 
chr22:30366486-30366509 6 
chr22:30366924-30366958 5.58824 
chr22:30372102-30372120 5.72222 
chr22:30374091-30374117 5.34615 
chr22:30375483-30375505 5.90909 
chr22:30376756-30376772 6 
chr22:30377807-30377828 5.52381 
chr22:30378200-30378225 6 
chr22:30378302-30378315 5.92308 
chr22:30378424-30378453 5.58621 
chr22:30378919-30378960 5.87805 
chr22:30379922-30379982 5.8 
chr22:30381489-30381507 6 
chr22:30382635-30382665 5.8 
chr22:30382788-30382875 5.83908 
chr22:30385206-30385231 5.56 
chr22:30386562-30386579 5.82353 
chr22:30388067-30388082 5.93333 
chr22:30389501-30389530 5.96552 
chr22:30390381-30390395 6 
chr22:30392690-30392728 5.47368 
chr22:30394636-30394665 5.34483 
chr22:30395322-30395349 5.37037 
chr22:30396448-30396481 5.93939 
chr22:30398662-30398676 6 
chr22:30398794-30398824 5.4 
chr22:30407914-30407939 5.96 
chr22:30410402-30410415 6 
chr22:30410491-30410515 6 
chr22:30411204-30411224 5.65 
chr22:30411477-30411512 5.82857 
chr22:30414728-30414745 5.88235 
chr22:30419852-30419873 5.57143 
chr22:30421362-30421374 6 
chr22:30430624-30430637 6 
chr22:30431541-30431574 5.66667 
chr22:30435353-30435369 6 
chr22:30438589-30438606 5.76471 
chr22:30439618-30439641 5.43478 
chr22:30441078-30441096 6 
chr22:30441676-30441707 5.35484 
chr22:30445607-30445635 5.39286 
chr22:30445975-30445989 6 
chr22:30447118-30447154 5.61111 
chr22:30447733-30447755 5.95455 
chr22:30448144-30448169 5.44 
chr22:30449011-30449040 5.65517 
chr22:30449326-30449353 5.96296 
chr22:30451956-30451970 6 
chr22:30452782-30452806 6 
chr22:30454022-30454045 6 
chr22:30456439-30456474 5.77143 
chr22:30456841-30456869 5.5 
chr22:30461390-30461404 6 
chr22:30461653-30461680 5.96296 
chr22:30462020-30462105 5.8 
chr22:30463494-30463517 5.95652 
chr22:30464006-30464037 6 
chr22:30466120-30466166 5.6087 
chr22:30466349-30466383 5.20588 
chr22:30467008-30467038 6 
chr22:30474596-30474621 6 
chr22:30475459-30475501 5.54762 
chr22:30476243-30476271 5.35714 
chr22:30477560-30477577 5.94118 
chr22:30477731-30477751 6 
chr22:30478784-30478813 5.96552 
chr22:30480597-30480651 5.53704 
chr22:30481741-30481754 6 
chr22:30483689-30483717 5.53571 
chr22:30483950-30484066 5.58621 
chr22:30484078-30484298 5.68636 
chr22:30484593-30484763 5.52941 
chr22:30485332-30485354 5.63636 
chr22:30486352-30486377 5.68 
chr22:30487183-30487268 5.82353 
chr22:30487838-30487875 5.75676 
chr22:30488032-30488045 6 
chr22:30488332-30488346 5.92857 
chr22:30495878-30495908 5.9 
chr22:30499613-30499664 5.68627 
chr22:30503738-30503757 6 
chr22:30504868-30505031 5.66871 
chr22:30506045-30506085 5.375 
chr22:30506372-30506387 6 
chr22:30507141-30507180 5.92308 
chr22:30508797-30508828 5.3871 
chr22:30509226-30509248 6 
chr22:30509369-30509403 5.88235 
chr22:30511113-30511127 5.92857 
chr22:30511462-30511488 5.26923 
chr22:30511680-30511693 6 
chr22:30513407-30513423 5.875 
chr22:30513431-30513506 5.41333 
chr22:30519312-30519337 5.56 
chr22:30519481-30519500 5.63158 
chr22:30519632-30519665 6 
chr22:30520230-30520286 5.75 
chr22:30521190-30521226 5.97222 
chr22:30522899-30522931 5.65625 
chr22:30523188-30523210 6 
chr22:30525206-30525252 5.91304 
chr22:30526010-30526056 5.15217 
chr22:30526562-30526592 5.96667 
chr22:30528527-30528568 5.63415 
chr22:30529444-30529475 5.48387 
chr22:30529625-30529641 6 
chr22:30530365-30530400 5.28571 
chr22:30530431-30530459 5.42857 
chr22:30532590-30532612 5.90909 
chr22:30533480-30533589 5.36697 
chr22:30534690-30534714 5.66667 
chr22:30535243-30535309 5.72727 
chr22:30535323-30535355 5.46875 
chr22:30535944-30535960 5.9375 
chr22:30536926-30536963 5.32432 
chr22:30537346-30537364 5.77778 
chr22:30537584-30537596 6 
chr22:30538073-30538111 5.68421 
chr22:30538542-30538563 5.90476 
chr22:30542482-30542508 5.69231 
chr22:30544230-30544253 5.47826 
chr22:30546431-30546504 5.26027 
chr22:30547202-30547226 5.79167 
chr22:30547511-30547534 5.78261 
chr22:30548181-30548201 5.95 
chr22:30551058-30551091 5.78788 
chr22:30551644-30551665 5.7619 
chr22:30554116-30554130 6 
chr22:30554246-30554262 5.9375 
chr22:30554439-30554689 5.72 
chr22:30557729-30557762 5.24242 
chr22:30558307-30558339 6 
chr22:30558690-30558704 6 
chr22:30559406-30559427 5.66667 
chr22:30559726-30559749 6 
chr22:30561935-30562007 5.625 
chr22:30562015-30562040 5.68 
chr22:30570140-30570158 5.72222 
chr22:30571192-30571318 5.8254 
chr22:30572099-30572130 5.12903 
chr22:30573704-30573720 6 
chr22:30575878-30575892 6 
chr22:30576747-30577030 5.80565 
chr22:30578750-30578775 5.76 
chr22:30578811-30578833 5.81818 
chr22:30582322-30582335 5.92308 
chr22:30582347-30582362 5.86667 
chr22:30583490-30583527 5.81081 
chr22:30584031-30584066 5.42857 
chr22:30590032-30590054 5.54545 
chr22:30591181-30591194 6 
chr22:30595714-30595734 5.75 
chr22:30596720-30596749 6 
chr22:30597401-30597418 6 
chr22:30599383-30599396 6 
chr22:30599903-30599931 5.25 
chr22:30599962-30600003 5.41463 
chr22:30601077-30601097 5.6 
chr22:30602149-30602174 6 
chr22:30602446-30602487 5.80488 
chr22:30606297-30606318 5.80952 
chr22:30608370-30608382 6 
chr22:30610111-30610159 5.64583 
chr22:30611623-30611656 5.78788 
chr22:30611809-30611839 6 
chr22:30612489-30612507 5.94444 
chr22:30613424-30613454 5.73333 
chr22:30615112-30615138 5.61538 
chr22:30615667-30616091 5.78302 
chr22:30623489-30623511 6 
chr22:30626223-30626279 5.78571 
chr22:30626597-30626619 5.54545 
chr22:30627567-30627600 5.18182 
chr22:30627666-30627691 5.88 
chr22:30629053-30629080 5.55556 
chr22:30630518-30630543 6 
chr22:30635905-30635923 6 
chr22:30636889-30636908 5.78947 
chr22:30640262-30640284 5.72727 
chr22:30640552-30640575 5.6087 
chr22:30641281-30641307 5.46154 
chr22:30642295-30642326 5.67742 
chr22:30642380-30642431 5.47059 
chr22:30642884-30642919 5.28571 
chr22:30648985-30649021 5.47222 
chr22:30649109-30649143 5.23529 
chr22:30651750-30651804 5.7037 
chr22:30658889-30658925 5.41667 
chr22:30665494-30665512 6 
chr22:30666386-30666417 5.93548 
chr22:30668696-30668746 5.5 
chr22:30673382-30673420 6 
chr22:30674924-30674943 5.94737 
chr22:30675056-30675114 5.2931 
chr22:30676068-30676083 5.93333 
chr22:30676679-30676700 5.52381 
chr22:30676759-30676781 5.68182 
chr22:30677423-30677441 6 
chr22:30677886-30677899 6 
chr22:30685264-30685282 5.72222 
chr22:30688213-30688253 5.625 
chr22:30688448-30688485 5.56757 
chr22:30690164-30690187 6 
chr22:30695397-30695425 5.25 
chr22:30696437-30696462 5.88 
chr22:30699278-30699340 5.90323 
chr22:30704253-30704337 5.90476 
chr22:30704423-30704451 5.57143 
chr22:30708518-30708585 5.62687 
chr22:30709330-30709383 5.83019 
chr22:30709539-30709566 6 
chr22:30710799-30710849 5.64 
chr22:30712436-30712464 6 
chr22:30713037-30713058 5.80952 
chr22:30713399-30713422 5.95652 
chr22:30716386-30716412 5.46154 
chr22:30717968-30717981 6 
chr22:30718582-30718607 6 
chr22:30722425-30722444 5.63158 
chr22:30722506-30722529 5.56522 
chr22:30725626-30725651 6 
chr22:30727126-30727144 6 
chr22:30729676-30729694 6 
chr22:30732340-30732361 5.57143 
chr22:30732795-30732817 5.63636 
chr22:30735744-30735765 5.52381 
chr22:30738264-30738294 5.8 
chr22:30739758-30739772 6 
chr22:30741229-30741246 6 
chr22:30743289-30743310 5.7619 
chr22:30744475-30744492 5.76471 
chr22:30745643-30745667 5.75 
chr22:30746284-30746317 5.81818 
chr22:30753473-30753506 5.63636 
chr22:30753657-30753671 6 
chr22:30757054-30757083 5.37931 
chr22:30757236-30757257 5.7619 
chr22:30759360-30759381 5.61905 
chr22:30759672-30759690 6 
chr22:30760321-30760360 5.46154 
chr22:30760431-30760455 5.41667 
chr22:30760802-30760831 5.51724 
chr22:30761313-30761359 5.47826 
chr22:30763044-30763070 5.53846 
chr22:30764036-30764057 5.80952 
chr22:30764355-30764386 5.35484 
chr22:30764660-30764688 5.32143 
chr22:30768139-30768166 5.55556 
chr22:30769997-30770023 5.5 
chr22:30770943-30770961 6 
chr22:30772500-30772585 5.85882 
chr22:30774620-30774643 5.91304 
chr22:30774868-30774887 6 
chr22:30775476-30775513 5.2973 
chr22:30776707-30776733 5.88462 
chr22:30778393-30778405 6 
chr22:30781410-30781431 5.66667 
chr22:30781470-30781491 5.71429 
chr22:30783135-30783155 5.7 
chr22:30783210-30783266 5.71429 
chr22:30783386-30783431 5.31111 
chr22:30784269-30784287 6 
chr22:30785281-30785302 6 
chr22:30789039-30789061 5.59091 
chr22:30790202-30790251 5.63265 
chr22:30790530-30790551 6 
chr22:30791307-30791338 5.67742 
chr22:30792290-30792303 6 
chr22:30792611-30792632 5.61905 
chr22:30793488-30793506 6 
chr22:30795502-30795533 5.77419 
chr22:30796883-30796907 6 
chr22:30797175-30797211 6 
chr22:30797475-30797515 5.8 
chr22:30798747-30798778 5.74194 
chr22:30799074-30799097 5.82609 
chr22:30799998-30800030 5.90625 
chr22:30801057-30801081 5.95833 
chr22:30801836-30801862 5.96154 
chr22:30802723-30802750 5.51852 
chr22:30803702-30803723 5.66667 
chr22:30805291-30805316 5.44 
chr22:30807731-30807745 6 
chr22:30808811-30808852 5.95122 
chr22:30809776-30809805 5.41379 
chr22:30815533-30815545 6 
chr22:30815923-30815954 5.96774 
chr22:30817153-30817177 6 
chr22:30821352-30821365 6 
chr22:30822257-30822282 5.96 
chr22:30827881-30827907 6 
chr22:30831037-30831062 5.52 
chr22:30831490-30831514 5.54167 
chr22:30831829-30831898 5.47826 
chr22:30831918-30831989 5.42254 
chr22:30832934-30832958 5.58333 
chr22:30833067-30833147 5.7375 
chr22:30834931-30834952 5.57143 
chr22:30836931-30836962 5.32258 
chr22:30837603-30837619 6 
chr22:30837984-30837996 6 
chr22:30838355-30838372 6 
chr22:30838657-30838684 5.7037 
chr22:30842569-30842597 5.5 
chr22:30842968-30843001 5.78788 
chr22:30843140-30843171 5.6129 
chr22:30844553-30844567 6 
chr22:30844695-30844727 5.875 
chr22:30845525-30845564 5.89744 
chr22:30847978-30848040 5.83871 
chr22:30848215-30848248 5.93939 
chr22:30848686-30848715 5.93103 
chr22:30850452-30851256 5.71891 
chr22:30852286-30852314 5.64286 
chr22:30853225-30853276 5.2549 
chr22:30853364-30853388 6 
chr22:30853713-30853761 5.625 
chr22:30854998-30855025 5.77778 
chr22:30856815-30856842 5.7037 
chr22:30858566-30858587 5.66667 
chr22:30861031-30861108 5.37662 
chr22:30861178-30861202 5.5 
chr22:30861384-30861546 5.58642 
chr22:30861774-30861802 5.32143 
chr22:30863216-30863290 5.72973 
chr22:30863384-30863413 5.93103 
chr22:30863934-30863955 5.7619 
chr22:30865296-30865308 6 
chr22:30866833-30866872 5.46154 
chr22:30867267-30867289 5.90909 
chr22:30868771-30868798 6 
chr22:30869708-30869737 5.58621 
chr22:30874087-30874102 5.86667 
chr22:30874682-30874740 5.22414 
chr22:30875431-30875459 5.17857 
chr22:30876770-30876814 5.61364 
chr22:30877863-30877884 5.85714 
chr22:30880216-30880248 5.90625 
chr22:30881321-30881342 6 
chr22:30882572-30882588 6 
chr22:30883766-30883783 6 
chr22:30884181-30884196 5.93333 
chr22:30884876-30884894 6 
chr22:30885205-30885238 5.72727 
chr22:30889070-30889107 5.97297 
chr22:30893327-30893348 6 
chr22:30894111-30894129 6 
chr22:30894921-30894942 5.85714 
chr22:30895725-30895751 5.5 
chr22:30896741-30896765 6 
chr22:30897029-30897051 5.90909 
chr22:30897573-30897592 5.63158 
chr22:30897808-30897878 5.57143 
chr22:30898161-30898180 6 
chr22:30899238-30899264 6 
chr22:30900001-30900062 5.83607 
chr22:30901118-30901131 6 
chr22:30901624-30901648 5.58333 
chr22:30901950-30901972 5.5 
chr22:30902262-30902290 5.71429 
chr22:30903680-30903706 6 
chr22:30905242-30905290 5.52083 
chr22:30905810-30905822 6 
chr22:30906066-30906096 5.53333 
chr22:30907101-30907113 6 
chr22:30909121-30909138 6 
chr22:30913868-30913910 5.54762 
chr22:30915266-30915308 5.95238 
chr22:30915405-30915425 6 
chr22:30916208-30916230 5.81818 
chr22:30916819-30916835 5.875 
chr22:30916985-30917001 6 
chr22:30917740-30917914 5.75862 
chr22:30917931-30918054 5.65041 
chr22:30918496-30918535 5.87179 
chr22:30920361-30920375 5.92857 
chr22:30923092-30923161 5.33333 
chr22:30923701-30923727 6 
chr22:30924106-30924122 6 
chr22:30924409-30924423 6 
chr22:30925577-30925606 5.72414 
chr22:30925901-30925931 5.43333 
chr22:30926384-30926405 5.71429 
chr22:30927393-30927422 5.93103 
chr22:30928400-30928431 5.64516 
chr22:30929881-30929910 5.82759 
chr22:30930393-30930411 5.83333 
chr22:30931018-30931040 5.95455 
chr22:30931864-30931891 5.74074 
chr22:30932684-30932711 5.44444 
chr22:30933008-30933023 6 
chr22:30934322-30934357 5.94286 
chr22:30936341-30936374 5.66667 
chr22:30937180-30937212 5.6875 
chr22:30940458-30940477 5.84211 
chr22:30940880-30940913 5.48485 
chr22:30941548-30941563 6 
chr22:30941789-30941831 5.97619 
chr22:30942370-30942400 5.66667 
chr22:30944245-30944280 5.42857 
chr22:30944885-30944898 6 
chr22:30945346-30945359 6 
chr22:30945614-30945654 5.25 
chr22:30945842-30945867 5.44 
chr22:30946638-30946654 6 
chr22:30947695-30947738 5.46512 
chr22:30948186-30948203 6 
chr22:30948999-30949044 5.55556 
chr22:30949417-30949455 5.73684 
chr22:30950099-30950131 5.5 
chr22:30950380-30950431 5.5098 
chr22:30950577-30950596 5.73684 
chr22:30952706-30952735 5.7931 
chr22:30953122-30953135 5.92308 
chr22:30953718-30953745 5.40741 
chr22:30953774-30953814 5.225 
chr22:30954381-30954403 5.63636 
chr22:30955144-30955170 5.38462 
chr22:30955209-30955241 5.375 
chr22:30955525-30955562 5.35135 
chr22:30956889-30956906 6 
chr22:30959120-30959138 5.77778 
chr22:30960019-30960044 5.48 
chr22:30960216-30960232 5.875 
chr22:30962938-30962956 6 
chr22:30963649-30963682 5.75758 
chr22:30965062-30965078 6 
chr22:30966964-30966997 6 
chr22:30967849-30967866 6 
chr22:30970572-30970626 5.7963 
chr22:30970689-30970742 5.26415 
chr22:30975227-30975268 5.34146 
chr22:30979136-30979164 5.53571 
chr22:30981704-30981727 5.47826 
chr22:30984942-30984973 5.6129 
chr22:30986220-30986245 5.76 
chr22:30988785-30988799 6 
chr22:30989480-30989496 5.8125 
chr22:30990838-30990866 5.71429 
chr22:30990981-30991003 5.5 
chr22:30991525-30991543 6 
chr22:30992326-30992351 5.56 
chr22:30993863-30993884 5.90476 
chr22:30994872-30994896 6 
chr22:30995889-30995931 5.16667 
chr22:30996802-30996818 5.875 
chr22:30998059-30998077 5.88889 
chr22:30998508-30998545 5.62162 
chr22:30998898-30998911 6 
chr22:30999324-30999377 5.67925 
chr22:31000615-31000643 5.92857 
chr22:31000663-31000682 5.84211 
chr22:31002215-31002229 6 
chr22:31002390-31002416 5.65385 
chr22:31002665-31002725 5.41667 
chr22:31003850-31003870 5.6 
chr22:31004365-31004387 5.5 
chr22:31005137-31005155 5.83333 
chr22:31005591-31005617 5.30769 
chr22:31008059-31008077 6 
chr22:31008231-31008247 5.8125 
chr22:31008541-31008568 5.92593 
chr22:31009252-31009278 6 
chr22:31010899-31010917 5.88889 
chr22:31012012-31012057 6 
chr22:31012474-31012487 6 
chr22:31013917-31013937 6 
chr22:31014100-31014115 6 
chr22:31014249-31014266 5.76471 
chr22:31014330-31014350 5.8 
chr22:31017450-31017483 5.33333 
chr22:31017973-31017987 6 
chr22:31019660-31020074 5.61111 
chr22:31023194-31023225 5.32258 
chr22:31025486-31025522 6 
chr22:31026668-31026705 5.86486 
chr22:31026976-31027009 5.90909 
chr22:31028492-31028540 5.45833 
chr22:31029171-31029190 5.73684 
chr22:31029339-31029359 6 
chr22:31030153-31030167 5.92857 
chr22:31031615-31031647 5.625 
chr22:31031682-31031711 5.55172 
chr22:31031773-31031818 5.46667 
chr22:31032534-31032563 5.2069 
chr22:31034488-31034508 6 
chr22:31036356-31036387 5.87097 
chr22:31037502-31037547 5.55556 
chr22:31037695-31037732 5.86486 
chr22:31038000-31038022 5.63636 
chr22:31038716-31038729 6 
chr22:31039016-31039029 6 
chr22:31041582-31041600 6 
chr22:31041806-31041820 6 
chr22:31042206-31042232 5.34615 
chr22:31042824-31042849 5.52 
chr22:31046481-31046500 5.63158 
chr22:31047184-31047200 5.9375 
chr22:31047358-31047441 5.90361 
chr22:31049808-31049833 5.52 
chr22:31049956-31049980 5.95833 
chr22:31050130-31050148 6 
chr22:31050195-31050224 5.17241 
chr22:31051416-31051447 6 
chr22:31053263-31053289 6 
chr22:31053893-31053936 6 
chr22:31054362-31054380 5.72222 
chr22:31055110-31055128 6 
chr22:31055746-31055783 5.37838 
chr22:31057407-31057447 5.975 
chr22:31058017-31058033 6 
chr22:31062608-31062628 6 
chr22:31065662-31065687 6 
chr22:31067662-31067679 6 
chr22:31068027-31068085 5.65517 
chr22:31068897-31068925 5.60714 
chr22:31069582-31069614 5.9375 
chr22:31075875-31075910 5.54286 
chr22:31077787-31077800 6 
chr22:31078568-31078583 6 
chr22:31078740-31078762 5.95455 
chr22:31079322-31079389 5.50746 
chr22:31080608-31080627 6 
chr22:31080922-31080945 6 
chr22:31081551-31081575 5.79167 
chr22:31081729-31081774 5.8 
chr22:31083667-31083697 5.83333 
chr22:31084277-31084296 6 
chr22:31084822-31084838 5.8125 
chr22:31085130-31085146 6 
chr22:31085971-31085990 5.89474 
chr22:31086599-31086630 5.51613 
chr22:31087158-31087181 5.47826 
chr22:31088601-31088626 5.96 
chr22:31089043-31089080 5.7027 
chr22:31089956-31089979 5.56522 
chr22:31090823-31090890 5.34328 
chr22:31091047-31091059 6 
chr22:31092632-31092654 5.81818 
chr22:31094418-31094439 6 
chr22:31095942-31095962 5.85 
chr22:31097301-31097343 5.97619 
chr22:31098602-31098635 5.87879 
chr22:31101096-31101121 5.32 
chr22:31101268-31101293 6 
chr22:31103869-31103886 5.88235 
chr22:31104465-31104488 6 
chr22:31105088-31105117 5.93103 
chr22:31105487-31105517 6 
chr22:31106279-31106310 5.77419 
chr22:31107304-31107334 5.4 
chr22:31107726-31107743 6 
chr22:31108873-31108908 5.8 
chr22:31109066-31109078 6 
chr22:31109363-31109393 5.53333 
chr22:31109425-31109462 5.54054 
chr22:31111240-31111259 6 
chr22:31111343-31111363 5.8 
chr22:31111843-31111857 6 
chr22:31111944-31111964 5.7 
chr22:31112011-31112040 5.96552 
chr22:31112394-31112438 6 
chr22:31113071-31113115 5.90909 
chr22:31115740-31115760 5.75 
chr22:31115841-31115857 6 
chr22:31115865-31115877 6 
chr22:31117211-31117258 5.82979 
chr22:31118590-31118786 5.75 
chr22:31120202-31120216 6 
chr22:31121161-31121204 6 
chr22:31121506-31121553 5.85106 
chr22:31122627-31122649 6 
chr22:31124380-31124393 6 
chr22:31124470-31124495 5.4 
chr22:31125627-31125669 5.95238 
chr22:31125931-31125959 5.57143 
chr22:31126703-31126805 5.87255 
chr22:31127160-31127175 6 
chr22:31128292-31128313 5.90476 
chr22:31128418-31128478 5.9 
chr22:31131366-31131414 5.83333 
chr22:31131688-31131716 5.85714 
chr22:31131895-31131912 5.88235 
chr22:31133302-31133322 6 
chr22:31134109-31134147 5.18421 
chr22:31134530-31134555 5.36 
chr22:31135807-31135840 5.87879 
chr22:31139669-31139682 6 
chr22:31140748-31140770 6 
chr22:31141653-31141685 5.71875 
chr22:31142472-31142488 6 
chr22:31143468-31143488 5.95 
chr22:31143857-31143881 5.83333 
chr22:31144163-31144182 5.84211 
chr22:31144441-31144467 5.42308 
chr22:31145103-31145115 6 
chr22:31146721-31146750 5.96552 
chr22:31147306-31147354 5.72917 
chr22:31148258-31148298 5.8 
chr22:31152677-31152702 5.88 
chr22:31153394-31153421 5.77778 
chr22:31154388-31154408 6 
chr22:31155523-31155548 5.4 
chr22:31155823-31155859 5.72222 
chr22:31156458-31156490 5.6875 
chr22:31156804-31156822 5.94444 
chr22:31158208-31158240 6 
chr22:31161020-31161056 5.47222 
chr22:31161181-31161209 5.96429 
chr22:31162208-31162222 5.92857 
chr22:31163125-31163142 6 
chr22:31164665-31164685 6 
chr22:31165634-31165662 5.39286 
chr22:31166084-31166099 6 
chr22:31168780-31168792 6 
chr22:31169603-31169637 5.29412 
chr22:31172085-31172125 5.775 
chr22:31172577-31172599 5.5 
chr22:31173977-31173995 5.83333 
chr22:31174157-31174172 6 
chr22:31174286-31174316 5.9 
chr22:31175235-31175251 6 
chr22:31176474-31176494 5.9 
chr22:31177129-31177143 6 
chr22:31179052-31179068 6 
chr22:31179289-31179314 6 
chr22:31180226-31180256 5.76667 
chr22:31181553-31181565 6 
chr22:31182005-31182025 6 
chr22:31182701-31182725 5.91667 
chr22:31182785-31182803 6 
chr22:31183658-31183677 6 
chr22:31184696-31184710 6 
chr22:31186640-31186652 6 
chr22:31186941-31186977 5.61111 
chr22:31187308-31187328 6 
chr22:31189676-31189693 6 
chr22:31190249-31190261 6 
chr22:31191505-31191518 6 
chr22:31192473-31192505 5.75 
chr22:31193258-31193281 5.73913 
chr22:31193569-31193600 5.41935 
chr22:31195044-31195104 5.91667 
chr22:31196886-31196917 5.54839 
chr22:31197973-31197990 6 
chr22:31199059-31199097 5.57895 
chr22:31199792-31199814 5.72727 
chr22:31200992-31201007 5.86667 
chr22:31207294-31207350 6 
chr22:31207498-31207552 5.66667 
chr22:31208145-31208167 6 
chr22:31209158-31209179 6 
chr22:31211273-31211285 6 
chr22:31212095-31212122 5.77778 
chr22:31216205-31216222 5.88235 
chr22:31216375-31216409 5.70588 
chr22:31222816-31222850 5.58824 
chr22:31228260-31228293 5.90909 
chr22:31230781-31230815 5.97059 
chr22:31231126-31231166 5.15 
chr22:31231705-31231719 6 
chr22:31233248-31233269 5.85714 
chr22:31234795-31234835 5.7 
chr22:31234958-31234994 5.75 
chr22:31236041-31236065 5.66667 
chr22:31236292-31236321 5.7931 
chr22:31237151-31237186 5.8 
chr22:31238285-31238298 6 
chr22:31238756-31238777 5.90476 
chr22:31238931-31238946 5.93333 
chr22:31239688-31239701 5.92308 
chr22:31239860-31239873 6 
chr22:31241416-31241436 6 
chr22:31241865-31241880 6 
chr22:31242113-31242130 6 
chr22:31242956-31242974 6 
chr22:31245255-31245274 5.84211 
chr22:31246293-31246305 6 
chr22:31249744-31249768 5.91667 
chr22:31250177-31250213 5.19444 
chr22:31250293-31250308 6 
chr22:31252360-31252385 6 
chr22:31254103-31254136 5.87879 
chr22:31254866-31254896 6 
chr22:31258249-31258273 5.54167 
chr22:31258949-31258973 6 
chr22:31259332-31259366 5.88235 
chr22:31259945-31259971 5.73077 
chr22:31261618-31261638 6 
chr22:31263446-31263478 5.75 
chr22:31265482-31265535 5.67925 
chr22:31270223-31270244 5.95238 
chr22:31270397-31270421 6 
chr22:31271188-31271211 5.56522 
chr22:31271350-31271372 5.5 
chr22:31274175-31274212 5.51351 
chr22:31274562-31274588 5.46154 
chr22:31276718-31276735 6 
chr22:31291242-31291260 5.83333 
chr22:31291993-31292019 5.92308 
chr22:31293939-31293951 6 
chr22:31294849-31294871 6 
chr22:31295389-31295409 5.85 
chr22:31298096-31298135 5.71795 
chr22:31300582-31300594 6 
chr22:31301121-31301151 6 
chr22:31301792-31301816 6 
chr22:31302413-31302456 5.53488 
chr22:31303304-31303336 5.53125 
chr22:31305297-31305321 5.375 
chr22:31307422-31307436 6 
chr22:31307974-31308057 5.80723 
chr22:31308318-31308346 5.46429 
chr22:31309431-31309458 5.7037 
chr22:31310408-31310422 6 
chr22:31311445-31311463 5.94444 
chr22:31313121-31313147 5.38462 
chr22:31313202-31313229 5.2963 
chr22:31314551-31314575 5.91667 
chr22:31314969-31314982 5.92308 
chr22:31317319-31317346 5.37037 
chr22:31318060-31318076 6 
chr22:31319016-31319031 6 
chr22:31322537-31322568 6 
chr22:31325626-31325653 6 
chr22:31329900-31329931 5.67742 
chr22:31329938-31329991 5.32075 
chr22:31330097-31330135 5.36842 
chr22:31331763-31331786 5.47826 
chr22:31332065-31332077 6 
chr22:31335343-31335367 5.66667 
chr22:31336377-31336394 5.82353 
chr22:31338991-31339012 5.90476 
chr22:31339718-31339734 5.8125 
chr22:31350938-31350956 6 
chr22:31351992-31352007 6 
chr22:31355945-31355966 5.95238 
chr22:31356465-31356484 6 
chr22:31356794-31356808 6 
chr22:31356829-31356863 5.82353 
chr22:31357198-31357218 5.95 
chr22:31358193-31358226 5.93939 
chr22:31358397-31358431 5.35294 
chr22:31358580-31358592 6 
chr22:31360339-31360371 5.875 
chr22:31364820-31364884 5.73438 
chr22:31365650-31365678 5.25 
chr22:31367521-31367551 5.4 
chr22:31372049-31372062 6 
chr22:31377161-31377196 5.68571 
chr22:31379155-31379170 6 
chr22:31379487-31379502 6 
chr22:31381244-31381270 5.92308 
chr22:31381424-31381443 5.68421 
chr22:31382553-31382566 5.92308 
chr22:31388038-31388056 6 
chr22:31389312-31389344 5.8125 
chr22:31389657-31389673 5.8125 
chr22:31390265-31390307 5.61905 
chr22:31392284-31392316 5.84375 
chr22:31393196-31393220 5.66667 
chr22:31393326-31393351 6 
chr22:31393807-31393829 5.90909 
chr22:31394978-31394999 5.52381 
chr22:31395566-31395645 5.3038 
chr22:31395981-31395995 6 
chr22:31396307-31396333 5.65385 
chr22:31396790-31396807 6 
chr22:31398204-31398216 6 
chr22:31399906-31399931 5.96 
chr22:31400335-31400371 5.80556 
chr22:31400739-31400756 5.88235 
chr22:31401191-31401212 6 
chr22:31402446-31402483 5.7027 
chr22:31403152-31403168 6 
chr22:31403320-31403332 6 
chr22:31405812-31405833 6 
chr22:31406019-31406036 5.88235 
chr22:31408189-31408208 5.63158 
chr22:31408501-31408522 6 
chr22:31409019-31409040 5.85714 
chr22:31409967-31409993 5.73077 
chr22:31410699-31410731 5.65625 
chr22:31411460-31411487 5.25926 
chr22:31411821-31411842 5.7619 
chr22:31412199-31412211 6 
chr22:31412623-31412657 5.91176 
chr22:31412801-31412826 6 
chr22:31414221-31414259 6 
chr22:31414431-31414673 5.89256 
chr22:31416959-31416993 5.88235 
chr22:31417527-31417551 6 
chr22:31418352-31418388 5.72222 
chr22:31418724-31418757 5.63636 
chr22:31419065-31419086 6 
chr22:31420525-31420547 6 
chr22:31421096-31421116 6 
chr22:31422233-31422308 5.8 
chr22:31423251-31423286 5.42857 
chr22:31424135-31424152 6 
chr22:31425158-31425173 6 
chr22:31425555-31425599 5.68182 
chr22:31426344-31426362 5.83333 
chr22:31430209-31430234 5.48 
chr22:31430469-31430498 5.86207 
chr22:31430786-31430831 5.75556 
chr22:31430988-31431007 5.68421 
chr22:31432295-31432322 5.96296 
chr22:31433767-31433779 6 
chr22:31434068-31434103 5.77143 
chr22:31436179-31436211 5.75 
chr22:31437731-31437743 6 
chr22:31437897-31437931 5.88235 
chr22:31438082-31438114 6 
chr22:31438970-31438990 5.85 
chr22:31439861-31439883 5.54545 
chr22:31440032-31440060 5.53571 
chr22:31440881-31440904 5.6087 
chr22:31441893-31441917 5.83333 
chr22:31443007-31443034 5.85185 
chr22:31445523-31445540 6 
chr22:31446423-31446460 5.78378 
chr22:31447793-31447805 6 
chr22:31448275-31448292 6 
chr22:31448447-31448471 6 
chr22:31448758-31448953 5.69744 
chr22:31449644-31449662 5.83333 
chr22:31450499-31450521 5.77273 
chr22:31450850-31450866 6 
chr22:31451517-31451537 5.6 
chr22:31454996-31455015 5.89474 
chr22:31455412-31455441 5.75862 
chr22:31456568-31456625 5.63158 
chr22:31457719-31457732 6 
chr22:31457834-31457854 6 
chr22:31458565-31458584 5.84211 
chr22:31459301-31459324 5.78261 
chr22:31462285-31462306 6 
chr22:31462723-31462751 5.75 
chr22:31463529-31463554 5.88 
chr22:31466909-31466931 5.90909 
chr22:31467606-31467629 5.69565 
chr22:31467657-31467693 5.83333 
chr22:31468441-31468460 6 
chr22:31468983-31469013 5.86667 
chr22:31469213-31469265 5.84615 
chr22:31470780-31470816 5.88889 
chr22:31471666-31471678 6 
chr22:31471801-31471839 6 
chr22:31472079-31472094 5.86667 
chr22:31473364-31473395 5.87097 
chr22:31474864-31474882 5.94444 
chr22:31475748-31475762 5.92857 
chr22:31481590-31481602 6 
chr22:31490650-31490663 6 
chr22:31493691-31493733 5.85714 
chr22:31494871-31494891 5.7 
chr22:31496153-31496180 5.40741 
chr22:31496442-31496480 5.5 
chr22:31496734-31496756 5.72727 
chr22:31496775-31496802 5.51852 
chr22:31497769-31497788 6 
chr22:31498689-31498707 6 
chr22:31501776-31501815 5.94872 
chr22:31503567-31503595 5.71429 
chr22:31503902-31503931 5.51724 
chr22:31504582-31504598 6 
chr22:31504750-31504771 5.90476 
chr22:31505060-31505089 6 
chr22:31505530-31505543 6 
chr22:31507389-31507401 6 
chr22:31507556-31507573 6 
chr22:31507815-31507830 6 
chr22:31508211-31508257 5.78261 
chr22:31508735-31508774 5.79487 
chr22:31509601-31509637 5.77778 
chr22:31510041-31510071 5.66667 
chr22:31510950-31511034 5.88095 
chr22:31512124-31512137 5.92308 
chr22:31512507-31512522 6 
chr22:31513282-31513299 6 
chr22:31513660-31513708 5.3125 
chr22:31515723-31515751 5.32143 
chr22:31517004-31517047 5.97674 
chr22:31517114-31517127 6 
chr22:31517548-31517574 5.42308 
chr22:31524913-31524931 6 
chr22:31525218-31525234 6 
chr22:31525528-31525544 6 
chr22:31526332-31526349 6 
chr22:31528724-31528743 5.89474 
chr22:31529358-31529379 5.52381 
chr22:31540584-31540613 5.96552 
chr22:31540769-31540808 5.66667 
chr22:31541193-31541223 6 
chr22:31542079-31542099 5.6 
chr22:31542210-31542233 6 
chr22:31542886-31542922 5.41667 
chr22:31544141-31544169 5.89286 
chr22:31546390-31546410 5.75 
chr22:31547344-31547370 5.73077 
chr22:31548388-31548406 5.94444 
chr22:31548706-31548737 6 
chr22:31550333-31550345 6 
chr22:31550467-31550508 5.92683 
chr22:31550951-31550971 5.6 
chr22:31553829-31553856 6 
chr22:31554390-31554416 5.42308 
chr22:31555687-31555710 5.82609 
chr22:31557862-31557875 6 
chr22:31558744-31558763 5.84211 
chr22:31559630-31559672 6 
chr22:31559961-31559976 6 
chr22:31560569-31560587 6 
chr22:31561341-31561356 6 
chr22:31561971-31561989 5.77778 
chr22:31562544-31562647 5.92233 
chr22:31563596-31563612 6 
chr22:31566152-31566188 5.75 
chr22:31566482-31566509 5.88889 
chr22:31566798-31566826 5.53571 
chr22:31567142-31567171 6 
chr22:31568734-31568749 6 
chr22:31569389-31569423 5.82353 
chr22:31571062-31571074 6 
chr22:31571270-31571282 6 
chr22:31572463-31572493 6 
chr22:31576061-31576105 5.45455 
chr22:31576885-31576955 5.78571 
chr22:31576969-31576992 5.43478 
chr22:31577988-31578010 5.54545 
chr22:31578095-31578109 6 
chr22:31578263-31578288 5.96 
chr22:31578441-31578461 5.7 
chr22:31578883-31578918 5.91429 
chr22:31579354-31579378 6 
chr22:31580905-31580978 5.63014 
chr22:31583907-31583931 5.79167 
chr22:31584941-31584957 6 
chr22:31585111-31585223 5.55357 
chr22:31585266-31585288 6 
chr22:31585592-31585604 6 
chr22:31586267-31586289 5.77273 
chr22:31587813-31587828 6 
chr22:31589781-31589846 5.56923 
chr22:31593252-31593277 5.8 
chr22:31593698-31593742 5.59091 
chr22:31594231-31594248 5.82353 
chr22:31594380-31594397 6 
chr22:31594690-31594712 6 
chr22:31595085-31595107 5.90909 
chr22:31596342-31596363 5.95238 
chr22:31598506-31598527 5.7619 
chr22:31598593-31598611 6 
chr22:31604960-31604975 6 
chr22:31605128-31605154 5.69231 
chr22:31607013-31607034 5.71429 
chr22:31608290-31608321 5.35484 
chr22:31614691-31614713 5.54545 
chr22:31615302-31615321 5.78947 
chr22:31615549-31615570 5.90476 
chr22:31617455-31617479 5.79167 
chr22:31618051-31618071 6 
chr22:31618358-31618380 6 
chr22:31618698-31618741 5.74419 
chr22:31622164-31622203 6 
chr22:31622586-31622609 5.78261 
chr22:31623999-31624031 5.875 
chr22:31625992-31626054 5.87097 
chr22:31629991-31630012 5.7619 
chr22:31630312-31630332 5.75 
chr22:31630705-31630723 6 
chr22:31631240-31631256 6 
chr22:31632279-31632292 6 
chr22:31632594-31632606 6 
chr22:31632902-31632953 5.82353 
chr22:31633246-31633258 6 
chr22:31634100-31634123 5.82609 
chr22:31635599-31635628 5.55172 
chr22:31638908-31638921 6 
chr22:31642154-31642197 5.90698 
chr22:31642349-31642371 5.95455 
chr22:31642743-31642767 5.875 
chr22:31644288-31644309 5.57143 
chr22:31645816-31645829 5.92308 
chr22:31648528-31648540 6 
chr22:31650945-31650965 6 
chr22:31651964-31651997 6 
chr22:31652310-31652333 6 
chr22:31653026-31653055 6 
chr22:31659662-31659680 5.83333 
chr22:31661177-31661197 6 
chr22:31662480-31662502 5.63636 
chr22:31665009-31665052 5.93023 
chr22:31665260-31665288 5.78571 
chr22:31665951-31665966 6 
chr22:31666359-31666379 6 
chr22:31668034-31668060 5.92308 
chr22:31668213-31668227 6 
chr22:31669987-31670001 6 
chr22:31670380-31670400 5.95 
chr22:31672489-31672519 5.2 
chr22:31672712-31672736 5.625 
chr22:31673402-31673414 6 
chr22:31683000-31683019 6 
chr22:31683315-31683329 6 
chr22:31684360-31684431 5.5493 
chr22:31686374-31686393 6 
chr22:31687436-31687474 5.47368 
chr22:31688844-31688867 5.95652 
chr22:31689401-31689431 5.93333 
chr22:31693416-31693440 6 
chr22:31696004-31696017 6 
chr22:31699494-31699511 6 
chr22:31700965-31700987 5.54545 
chr22:31701558-31701608 5.82 
chr22:31702323-31702351 5.92857 
chr22:31703010-31703045 5.57143 
chr22:31703574-31703602 6 
chr22:31704939-31704953 6 
chr22:31706078-31706094 6 
chr22:31706536-31706554 6 
chr22:31707931-31707956 5.76 
chr22:31708576-31708591 6 
chr22:31708745-31708758 6 
chr22:31708861-31708889 6 
chr22:31708908-31708931 6 
chr22:31708951-31709046 5.8 
chr22:31710752-31710770 5.88889 
chr22:31711788-31711871 5.54217 
chr22:31712431-31712468 5.72973 
chr22:31713423-31713447 5.54167 
chr22:31714092-31714106 6 
chr22:31714228-31714249 5.57143 
chr22:31714399-31714424 6 
chr22:31715118-31715148 5.7 
chr22:31716253-31716274 5.57143 
chr22:31719532-31719555 5.56522 
chr22:31719878-31719896 6 
chr22:31722150-31722169 5.68421 
chr22:31724520-31724558 5.23684 
chr22:31729462-31729478 6 
chr22:31732791-31732814 6 
chr22:31737797-31737823 5.34615 
chr22:31742114-31742143 5.82759 
chr22:31742194-31742233 5.64103 
chr22:31744670-31744702 5.84375 
chr22:31745542-31745562 5.9 
chr22:31747485-31747514 5.72414 
chr22:31747801-31747813 6 
chr22:31749191-31749210 6 
chr22:31749750-31749766 6 
chr22:31750588-31750610 5.95455 
chr22:31750780-31750824 5.47727 
chr22:31750978-31751005 5.85185 
chr22:31752163-31752335 5.80814 
chr22:31753312-31753332 6 
chr22:31753676-31753692 5.9375 
chr22:31754258-31754275 5.76471 
chr22:31754730-31754752 6 
chr22:31755365-31755414 5.85714 
chr22:31755965-31755983 6 
chr22:31756910-31756938 5.64286 
chr22:31757298-31757311 6 
chr22:31757599-31757619 5.8 
chr22:31758353-31758367 6 
chr22:31759187-31759205 6 
chr22:31759439-31759454 5.93333 
chr22:31760891-31760915 6 
chr22:31761043-31761056 6 
chr22:31761186-31761201 6 
chr22:31761411-31761593 5.63187 
chr22:31762086-31762108 6 
chr22:31762421-31762449 6 
chr22:31764531-31764558 5.88889 
chr22:31764854-31764877 5.95652 
chr22:31765345-31765381 5.94444 
chr22:31765669-31765690 5.95238 
chr22:31766738-31766780 6 
chr22:31767961-31768014 5.86792 
chr22:31768527-31768541 6 
chr22:31768907-31768945 5.73684 
chr22:31769617-31769638 6 
chr22:31771516-31771536 6 
chr22:31772225-31772244 5.63158 
chr22:31772856-31772889 5.42424 
chr22:31773186-31773201 6 
chr22:31773885-31773911 5.61538 
chr22:31775134-31775155 6 
chr22:31775305-31775343 5.92105 
chr22:31775401-31775449 5.52083 
chr22:31775844-31775866 5.68182 
chr22:31776176-31776199 5.43478 
chr22:31776458-31776477 6 
chr22:31776764-31776790 5.92308 
chr22:31777166-31777190 5.79167 
chr22:31777864-31777878 6 
chr22:31778682-31778719 5.81081 
chr22:31779404-31779419 6 
chr22:31779650-31779684 5.97059 
chr22:31780247-31780261 6 
chr22:31780417-31780431 6 
chr22:31781999-31782034 5.8 
chr22:31782678-31782696 5.88889 
chr22:31783597-31783618 5.71429 
chr22:31784832-31784853 6 
chr22:31785360-31785530 5.75882 
chr22:31786053-31786069 6 
chr22:31786871-31786896 6 
chr22:31787923-31787939 6 
chr22:31788518-31788545 5.77778 
chr22:31790123-31790135 6 
chr22:31791548-31791564 6 
chr22:31791965-31792003 5.47368 
chr22:31792623-31792635 6 
chr22:31797569-31797587 6 
chr22:31798273-31798293 6 
chr22:31798332-31798367 5.57143 
chr22:31798491-31798511 6 
chr22:31799963-31799981 6 
chr22:31800601-31800626 5.92 
chr22:31801020-31801044 5.70833 
chr22:31801653-31801687 5.52941 
chr22:31801974-31802003 6 
chr22:31803633-31803680 5.65957 
chr22:31804107-31804137 5.63333 
chr22:31804738-31804756 6 
chr22:31805049-31805092 5.69767 
chr22:31805984-31806012 5.42857 
chr22:31806442-31806456 6 
chr22:31807509-31807528 5.78947 
chr22:31808311-31808349 5.63158 
chr22:31808875-31808906 5.54839 
chr22:31809595-31809613 6 
chr22:31812885-31812897 6 
chr22:31813049-31813070 5.85714 
chr22:31813356-31813376 5.95 
chr22:31813665-31813687 5.86364 
chr22:31814265-31814291 5.42308 
chr22:31814660-31814677 6 
chr22:31817265-31817283 6 
chr22:31818095-31818125 5.96667 
chr22:31818417-31818436 5.73684 
chr22:31819509-31819525 6 
chr22:31819849-31819862 6 
chr22:31820474-31820494 6 
chr22:31820786-31820806 5.75 
chr22:31821426-31821438 6 
chr22:31822443-31822466 5.95652 
chr22:31825290-31825305 6 
chr22:31827005-31827034 5.62069 
chr22:31828390-31828431 5.7561 
chr22:31829258-31829270 6 
chr22:31830813-31830841 6 
chr22:31837536-31837554 6 
chr22:31838792-31838816 5.58333 
chr22:31839792-31839805 6 
chr22:31846705-31846876 5.87719 
chr22:31849362-31849374 6 
chr22:31850074-31850098 5.5 
chr22:31851369-31851397 5.85714 
chr22:31852190-31852222 5.75 
chr22:31854212-31854232 5.6 
chr22:31854911-31854926 6 
chr22:31856614-31856641 5.44444 
chr22:31856931-31856958 5.96296 
chr22:31859637-31859654 6 
chr22:31860661-31860707 5.91304 
chr22:31861309-31861322 6 
chr22:31861951-31861972 5.7619 
chr22:31862566-31862586 5.8 
chr22:31866150-31866165 6 
chr22:31866254-31866280 5.92308 
chr22:31866671-31866685 6 
chr22:31866804-31866831 5.33333 
chr22:31867002-31867019 5.82353 
chr22:31868256-31868268 6 
chr22:31869049-31869061 6 
chr22:31870471-31870484 6 
chr22:31870660-31870695 5.68571 
chr22:31871707-31871722 6 
chr22:31872966-31872980 6 
chr22:31873342-31873372 6 
chr22:31874501-31874516 6 
chr22:31874935-31874949 6 
chr22:31875673-31875687 6 
chr22:31878151-31878163 6 
chr22:31878666-31878683 5.82353 
chr22:31879195-31879218 6 
chr22:31881790-31881803 5.92308 
chr22:31882256-31882295 5.76923 
chr22:31883779-31883794 6 
chr22:31885485-31885514 5.34483 
chr22:31888709-31888730 6 
chr22:31890119-31890142 5.95652 
chr22:31890931-31890966 5.37143 
chr22:31891134-31891155 6 
chr22:31893641-31893679 6 
chr22:31894835-31894856 5.85714 
chr22:31895970-31895984 6 
chr22:31896263-31896284 5.71429 
chr22:31896436-31896458 5.90909 
chr22:31896751-31896799 5.83333 
chr22:31897931-31897954 5.56522 
chr22:31899040-31899054 6 
chr22:31899568-31899585 6 
chr22:31899735-31899748 6 
chr22:31901045-31901059 6 
chr22:31901423-31901445 6 
chr22:31902348-31902365 5.76471 
chr22:31904209-31904230 5.52381 
chr22:31905897-31905917 6 
chr22:31907450-31907467 6 
chr22:31908486-31908515 5.72414 
chr22:31909547-31909572 6 
chr22:31910126-31910144 6 
chr22:31910493-31910512 6 
chr22:31911306-31911347 5.90244 
chr22:31911530-31911550 6 
chr22:31911718-31911736 5.72222 
chr22:31912494-31912518 5.91667 
chr22:31912939-31912965 5.61538 
chr22:31913966-31913993 5.62963 
chr22:31915257-31915269 6 
chr22:31915860-31915887 5.40741 
chr22:31916160-31916172 6 
chr22:31916536-31916550 6 
chr22:31916988-31917007 6 
chr22:31917735-31917764 5.34483 
chr22:31918050-31918066 6 
chr22:31919931-31919946 5.93333 
chr22:31920187-31920202 6 
chr22:31920684-31920696 6 
chr22:31921703-31921749 6 
chr22:31922707-31922723 5.875 
chr22:31922883-31922918 5.57143 
chr22:31923794-31923811 6 
chr22:31924098-31924115 5.82353 
chr22:31926157-31926184 6 
chr22:31926475-31926494 6 
chr22:31927374-31927431 5.2807 
chr22:31927879-31927892 6 
chr22:31928046-31928082 5.58333 
chr22:31929550-31929581 5.77419 
chr22:31930100-31930115 6 
chr22:31930303-31930366 5.11111 
chr22:31931157-31931184 5.7037 
chr22:31931473-31931500 5.77778 
chr22:31932392-31932406 6 
chr22:31932863-31932890 5.7037 
chr22:31933738-31933763 5.44 
chr22:31933946-31933975 5.93103 
chr22:31936203-31936282 5.86076 
chr22:31937729-31937744 6 
chr22:31938087-31938101 6 
chr22:31938618-31938652 5.55882 
chr22:31938950-31938970 5.7 
chr22:31939795-31939815 5.7 
chr22:31941531-31941580 5.97959 
chr22:31941863-31941882 6 
chr22:31942316-31942330 5.92857 
chr22:31942614-31942629 6 
chr22:31942808-31942834 5.42308 
chr22:31943143-31943173 5.46667 
chr22:31943283-31943310 6 
chr22:31943596-31943618 6 
chr22:31944396-31944415 6 
chr22:31945274-31945296 6 
chr22:31945440-31945471 5.87097 
chr22:31945893-31945931 5.73684 
chr22:31949329-31949356 5.7037 
chr22:31949514-31949532 6 
chr22:31949824-31949849 6 
chr22:31950280-31950300 6 
chr22:31952197-31952221 5.875 
chr22:31954803-31954815 6 
chr22:31956386-31956400 6 
chr22:31958423-31958436 6 
chr22:31958612-31958634 5.59091 
chr22:31958956-31958983 5.55556 
chr22:31959562-31959586 5.875 
chr22:31959931-31959967 5.80556 
chr22:31960312-31960325 6 
chr22:31960800-31960812 6 
chr22:31961687-31961700 6 
chr22:31964128-31964220 5.73913 
chr22:31964517-31964537 6 
chr22:31965931-31965948 5.82353 
chr22:31966108-31966134 6 
chr22:31967283-31967317 5.85294 
chr22:31968484-31968503 5.78947 
chr22:31969376-31969413 5.45946 
chr22:31971071-31971108 6 
chr22:31976505-31976543 5.97368 
chr22:31978192-31978248 5.92857 
chr22:31978897-31978918 5.52381 
chr22:31979082-31979112 5.93333 
chr22:31983162-31983183 5.66667 
chr22:31983287-31983300 6 
chr22:31984796-31984832 5.91667 
chr22:31985162-31985216 5.64815 
chr22:31985761-31985789 5.71429 
chr22:31986831-31986861 5.83333 
chr22:31986931-31986970 5.76923 
chr22:31987738-31987768 5.13333 
chr22:31989960-31990011 5.68627 
chr22:31990533-31990555 5.90909 
chr22:31990840-31990858 6 
chr22:31990960-31990993 5.90909 
chr22:31992249-31992274 5.6 
chr22:31992769-31992782 6 
chr22:31994702-31994720 6 
chr22:31994775-31994792 6 
chr22:31995849-31995876 5.51852 
chr22:31997096-31997136 5.8 
chr22:32002666-32002697 5.96774 
chr22:32003046-32003066 5.9 
chr22:32003588-32003621 5.36364 
chr22:32008364-32008413 5.91837 
chr22:32009485-32009521 5.22222 
chr22:32020632-32020661 5.86207 
chr22:32020698-32020737 6 
chr22:32021183-32021196 6 
chr22:32022006-32022051 5.35556 
chr22:32025324-32025401 5.28571 
chr22:32025494-32025664 5.35294 
chr22:32026474-32026502 5.46429 
chr22:32029702-32029725 6 
chr22:32030820-32030857 5.83784 
chr22:32031154-32031174 6 
chr22:32032523-32032539 6 
chr22:32033104-32033188 5.84524 
chr22:32033362-32033385 5.91304 
chr22:32034415-32034468 5.62264 
chr22:32034773-32034817 5.68182 
chr22:32035148-32035175 5.77778 
chr22:32036185-32036197 6 
chr22:32036558-32036579 5.90476 
chr22:32036866-32036885 6 
chr22:32038439-32038464 5.72 
chr22:32038780-32038803 5.78261 
chr22:32039583-32039600 5.94118 
chr22:32040032-32040059 6 
chr22:32041841-32041890 5.81633 
chr22:32041958-32041977 5.94737 
chr22:32045717-32045750 5.72727 
chr22:32046346-32046373 5.33333 
chr22:32046512-32046533 5.95238 
chr22:32046931-32046960 5.75862 
chr22:32047316-32047342 5.46154 
chr22:32048125-32048137 6 
chr22:32048708-32048723 6 
chr22:32049024-32049040 6 
chr22:32051062-32051081 6 
chr22:32051613-32051639 6 
chr22:32052635-32052665 6 
chr22:32053121-32053135 5.92857 
chr22:32054526-32054545 6 
chr22:32054828-32054852 6 
chr22:32055351-32055374 5.52174 
chr22:32056645-32056667 5.54545 
chr22:32058979-32058998 5.78947 
chr22:32059979-32059998 6 
chr22:32060638-32060657 5.84211 
chr22:32061005-32061022 5.76471 
chr22:32062341-32062369 5.46429 
chr22:32062708-32062745 6 
chr22:32063811-32063825 6 
chr22:32065091-32065113 6 
chr22:32065400-32065421 5.95238 
chr22:32065708-32065723 6 
chr22:32066853-32066865 6 
chr22:32067678-32067697 5.84211 
chr22:32068241-32068258 5.82353 
chr22:32070370-32070406 5.63889 
chr22:32071560-32071583 5.95652 
chr22:32071712-32071790 5.60256 
chr22:32072086-32072154 5.94118 
chr22:32073563-32073615 5.92308 
chr22:32075283-32075300 6 
chr22:32078578-32078596 5.88889 
chr22:32080718-32080750 5.1875 
chr22:32080792-32080830 5.5 
chr22:32080942-32080972 5.43333 
chr22:32081431-32081474 5.74419 
chr22:32082250-32082262 6 
chr22:32083331-32083352 5.61905 
chr22:32084013-32084025 6 
chr22:32084887-32084907 6 
chr22:32085719-32085744 5.88 
chr22:32086931-32086962 5.58065 
chr22:32090737-32090775 5.86842 
chr22:32091065-32091083 5.94444 
chr22:32092111-32092141 5.56667 
chr22:32093104-32093130 6 
chr22:32093287-32093303 6 
chr22:32094453-32094477 5.91667 
chr22:32095528-32095551 5.47826 
chr22:32098201-32098222 5.66667 
chr22:32099769-32099795 5.65385 
chr22:32100579-32100617 5.60526 
chr22:32101247-32101271 5.5 
chr22:32102350-32102363 6 
chr22:32103035-32103057 5.68182 
chr22:32104138-32104158 5.85 
chr22:32104804-32104824 6 
chr22:32105231-32105250 5.84211 
chr22:32105519-32105540 6 
chr22:32107458-32107480 5.72727 
chr22:32107762-32107781 6 
chr22:32113733-32113759 5.65385 
chr22:32113912-32113925 6 
chr22:32114225-32114254 5.72414 
chr22:32114694-32114723 5.31034 
chr22:32115061-32115090 5.7931 
chr22:32115399-32115437 5.65789 
chr22:32116720-32116743 5.82609 
chr22:32117128-32117160 5.78125 
chr22:32118399-32118423 5.83333 
chr22:32121652-32121666 6 
chr22:32123964-32123984 5.85 
chr22:32124700-32124716 6 
chr22:32125193-32125208 6 
chr22:32125576-32125608 5.21875 
chr22:32126124-32126137 6 
chr22:32126480-32126521 5.17073 
chr22:32127551-32127574 6 
chr22:32129284-32129303 6 
chr22:32129879-32129931 5.67308 
chr22:32129956-32129972 6 
chr22:32131490-32131532 5.28571 
chr22:32132038-32132050 6 
chr22:32132204-32132217 6 
chr22:32132372-32132384 6 
chr22:32133017-32133038 6 
chr22:32133611-32133632 5.71429 
chr22:32137238-32137259 6 
chr22:32140006-32140018 6 
chr22:32141362-32141387 6 
chr22:32141829-32141859 5.86667 
chr22:32142305-32142339 5.58824 
chr22:32142781-32142795 6 
chr22:32142948-32142967 6 
chr22:32143793-32143812 5.94737 
chr22:32147260-32147278 6 
chr22:32147303-32147324 5.90476 
chr22:32148672-32148701 6 
chr22:32151539-32151569 5.73333 
chr22:32151636-32151648 6 
chr22:32151839-32151858 5.73684 
chr22:32152024-32152038 6 
chr22:32152906-32152931 5.84 
chr22:32153744-32153762 5.83333 
chr22:32155340-32155373 6 
chr22:32155662-32155679 6 
chr22:32156043-32156064 5.66667 
chr22:32157648-32157664 6 
chr22:32157953-32157970 6 
chr22:32158749-32158769 5.8 
chr22:32158966-32158989 5.82609 
chr22:32159601-32159619 5.72222 
chr22:32159861-32159925 5.60938 
chr22:32160394-32160414 5.7 
chr22:32164032-32164088 5.53571 
chr22:32164466-32164495 5.27586 
chr22:32164732-32164787 5.54545 
chr22:32165245-32165258 6 
chr22:32166046-32166066 5.6 
chr22:32166360-32166377 5.82353 
chr22:32166533-32166546 6 
chr22:32166777-32166790 6 
chr22:32167701-32167762 6 
chr22:32168756-32168776 6 
chr22:32169339-32169357 6 
chr22:32170057-32170098 5.82927 
chr22:32172026-32172046 6 
chr22:32172084-32172118 5.94118 
chr22:32172556-32172574 6 
chr22:32172945-32172961 5.8125 
chr22:32174473-32174501 5.82143 
chr22:32175856-32175885 5.2069 
chr22:32177201-32177232 5.83871 
chr22:32177405-32177431 5.80769 
chr22:32178117-32178136 5.73684 
chr22:32179130-32179157 5.55556 
chr22:32180696-32180734 5.63158 
chr22:32182241-32182253 6 
chr22:32182410-32182426 6 
chr22:32182459-32182480 5.85714 
chr22:32183800-32183829 5.89655 
chr22:32184061-32184091 5.9 
chr22:32184250-32184272 6 
chr22:32184869-32184889 5.6 
chr22:32186719-32186745 5.84615 
chr22:32187613-32187626 6 
chr22:32187911-32187931 6 
chr22:32188591-32188613 6 
chr22:32189055-32189081 6 
chr22:32189551-32189566 6 
chr22:32190406-32190431 5.52 
chr22:32190871-32190893 5.90909 
chr22:32191045-32191069 5.75 
chr22:32191701-32191728 5.40741 
chr22:32192085-32192099 6 
chr22:32195031-32195043 6 
chr22:32195467-32195479 6 
chr22:32195575-32195610 5.48571 
chr22:32195785-32195807 6 
chr22:32196612-32196650 5.52632 
chr22:32196961-32196991 5.36667 
chr22:32197279-32197304 5.64 
chr22:32198011-32198054 5.83721 
chr22:32198110-32198134 6 
chr22:32199192-32199210 5.88889 
chr22:32200122-32200164 5.19048 
chr22:32201478-32201499 5.90476 
chr22:32203406-32203431 5.64 
chr22:32204244-32204257 6 
chr22:32204412-32204434 5.5 
chr22:32206721-32206774 5.69811 
chr22:32208406-32208423 6 
chr22:32208720-32208738 5.77778 
chr22:32209665-32209681 6 
chr22:32210120-32210140 5.85 
chr22:32211371-32211388 6 
chr22:32212283-32212309 5.53846 
chr22:32212378-32212431 5.60377 
chr22:32213082-32213107 5.92 
chr22:32215449-32215461 6 
chr22:32216098-32216111 6 
chr22:32218379-32218415 5.88889 
chr22:32219518-32219535 6 
chr22:32220331-32220347 5.875 
chr22:32220787-32220811 5.66667 
chr22:32220961-32220986 5.52 
chr22:32222883-32222895 6 
chr22:32224438-32224455 6 
chr22:32225522-32225541 5.73684 
chr22:32226616-32226663 5.74468 
chr22:32226733-32226756 5.91304 
chr22:32227431-32227456 5.4 
chr22:32230503-32230516 6 
chr22:32230731-32230752 5.61905 
chr22:32232095-32232124 5.51724 
chr22:32232871-32232888 5.82353 
chr22:32234254-32234284 5.33333 
chr22:32235952-32235966 6 
chr22:32238561-32238575 6 
chr22:32239319-32239350 5.48387 
chr22:32239873-32239908 5.74286 
chr22:32240210-32240234 5.95833 
chr22:32240688-32240709 6 
chr22:32241734-32241764 5.83333 
chr22:32245765-32245790 5.56 
chr22:32246103-32246123 5.75 
chr22:32246166-32246234 5.20588 
chr22:32247052-32247066 6 
chr22:32248303-32248338 5.62857 
chr22:32249431-32249456 5.52 
chr22:32249533-32249556 5.73913 
chr22:32250097-32250125 6 
chr22:32250944-32250963 5.68421 
chr22:32252141-32252176 6 
chr22:32252218-32252240 6 
chr22:32252759-32252785 6 
chr22:32253869-32253888 5.63158 
chr22:32255065-32255089 6 
chr22:32257147-32257174 5.85185 
chr22:32257203-32257251 5.625 
chr22:32257319-32257338 5.78947 
chr22:32258228-32258252 5.875 
chr22:32260487-32260525 5.94737 
chr22:32261479-32261516 5.89189 
chr22:32263988-32264007 5.68421 
chr22:32264397-32264426 5.48276 
chr22:32265551-32265567 6 
chr22:32268721-32268752 6 
chr22:32269493-32269511 5.88889 
chr22:32269592-32269616 5.79167 
chr22:32269768-32269791 5.82609 
chr22:32271611-32271631 6 
chr22:32273422-32273448 6 
chr22:32273735-32273767 5.78125 
chr22:32275015-32275120 5.80952 
chr22:32277277-32277289 6 
chr22:32278446-32278472 5.53846 
chr22:32278750-32278779 5.65517 
chr22:32279392-32279407 6 
chr22:32281710-32281723 6 
chr22:32282741-32282770 5.86207 
chr22:32283069-32283091 5.81818 
chr22:32283405-32283420 6 
chr22:32284226-32284247 6 
chr22:32285527-32285547 6 
chr22:32286694-32286723 5.44828 
chr22:32288859-32288875 6 
chr22:32290354-32290396 5.45238 
chr22:32290830-32290849 5.63158 
chr22:32291129-32291158 5.7931 
chr22:32295358-32295388 5.4 
chr22:32295868-32295898 5.5 
chr22:32296017-32296045 5.57143 
chr22:32296905-32296926 5.61905 
chr22:32297228-32297242 6 
chr22:32298394-32298431 5.81081 
chr22:32299190-32299332 5.67606 
chr22:32299349-32299574 5.47111 
chr22:32299620-32299732 5.39286 
chr22:32302242-32302269 5.22222 
chr22:32302606-32302638 5.84375 
chr22:32303355-32303387 6 
chr22:32304384-32304422 5.94737 
chr22:32304837-32304851 6 
chr22:32305556-32305586 5.76667 
chr22:32307202-32307215 6 
chr22:32308976-32308999 6 
chr22:32309672-32309690 6 
chr22:32310914-32310954 6 
chr22:32311093-32311105 6 
chr22:32314438-32314452 6 
chr22:32315407-32315431 5.875 
chr22:32317036-32317049 6 
chr22:32317658-32317676 6 
chr22:32317966-32317999 5.90909 
chr22:32318177-32318198 5.85714 
chr22:32320987-32321029 5.33333 
chr22:32321050-32321112 5.77419 
chr22:32321200-32321277 5.50649 
chr22:32321339-32321386 5.34043 
chr22:32321402-32321453 5.88235 
chr22:32322991-32323009 5.83333 
chr22:32324696-32324725 5.96552 
chr22:32327207-32327283 5.81579 
chr22:32328658-32328689 5.80645 
chr22:32330959-32331067 5.60185 
chr22:32331886-32331900 6 
chr22:32335168-32335194 6 
chr22:32335484-32335508 6 
chr22:32336381-32336446 5.70769 
chr22:32340018-32340048 5.43333 
chr22:32340317-32340329 6 
chr22:32340532-32340598 5.42424 
chr22:32345123-32345140 6 
chr22:32346063-32346096 6 
chr22:32347206-32347236 5.4 
chr22:32350431-32350473 5.45238 
chr22:32351426-32351446 5.8 
chr22:32354997-32355018 5.57143 
chr22:32355033-32355083 5.64 
chr22:32357884-32357905 6 
chr22:32359265-32359293 5.32143 
chr22:32359708-32359724 5.9375 
chr22:32360750-32360775 6 
chr22:32361444-32361478 5.82353 
chr22:32361632-32361657 5.92 
chr22:32361958-32362015 5.78947 
chr22:32362262-32362291 5.82759 
chr22:32363011-32363024 6 
chr22:32364795-32364836 5.60976 
chr22:32367122-32367200 5.48718 
chr22:32367511-32367546 5.71429 
chr22:32368892-32368922 5.26667 
chr22:32371354-32371388 5.91176 
chr22:32372578-32372596 5.83333 
chr22:32372857-32372884 5.74074 
chr22:32374958-32374979 5.85714 
chr22:32375431-32375457 6 
chr22:32375917-32375939 6 
chr22:32376227-32376241 6 
chr22:32377676-32377702 5.65385 
chr22:32377891-32377917 5.5 
chr22:32378797-32378825 5.78571 
chr22:32379576-32379603 5.55556 
chr22:32381306-32381339 5.87879 
chr22:32382221-32382291 5.7 
chr22:32382313-32382378 5.69231 
chr22:32382392-32382442 5.78 
chr22:32382979-32383019 5.675 
chr22:32384221-32384241 5.75 
chr22:32385563-32385592 5.82759 
chr22:32385874-32385899 6 
chr22:32387703-32387723 6 
chr22:32388581-32388613 5.375 
chr22:32389147-32389163 6 
chr22:32389328-32389346 6 
chr22:32389916-32389942 6 
chr22:32391448-32391467 5.84211 
chr22:32392426-32392459 5.45455 
chr22:32393178-32393192 6 
chr22:32393348-32393370 5.81818 
chr22:32395356-32395390 5.26471 
chr22:32395748-32395771 5.86957 
chr22:32396030-32396099 5.49275 
chr22:32398349-32398362 6 
chr22:32400073-32400096 5.65217 
chr22:32400581-32400599 5.88889 
chr22:32401044-32401068 5.75 
chr22:32403234-32403261 5.81481 
chr22:32403952-32403964 6 
chr22:32404144-32404173 5.65517 
chr22:32404636-32404656 6 
chr22:32407097-32407137 5.55 
chr22:32408622-32408662 5.175 
chr22:32410195-32410235 5.75 
chr22:32410686-32410713 5.66667 
chr22:32411399-32411420 5.7619 
chr22:32412662-32412682 6 
chr22:32413535-32413555 6 
chr22:32415461-32415479 6 
chr22:32418416-32418431 5.93333 
chr22:32422535-32422555 6 
chr22:32422732-32422756 5.625 
chr22:32424403-32424431 5.46429 
chr22:32425145-32425171 5.92308 
chr22:32426624-32426668 5.93182 
chr22:32427222-32427309 5.67816 
chr22:32427336-32427378 5.71429 
chr22:32429557-32429573 5.875 
chr22:32433600-32433612 6 
chr22:32434805-32434818 6 
chr22:32434846-32434984 5.78261 
chr22:32435931-32435947 6 
chr22:32440293-32440324 5.45161 
chr22:32443797-32443819 5.77273 
chr22:32444137-32444152 6 
chr22:32445060-32445216 5.96795 
chr22:32445392-32445411 5.89474 
chr22:32447643-32447726 5.68675 
chr22:32449291-32449399 5.28704 
chr22:32450652-32450677 6 
chr22:32452008-32452031 6 
chr22:32452424-32452438 6 
chr22:32454070-32454105 5.42857 
chr22:32456001-32456188 5.91444 
chr22:32457916-32457955 5.84615 
chr22:32461529-32461554 5.48 
chr22:32463325-32463371 5.76087 
chr22:32463622-32463649 5.66667 
chr22:32466185-32466320 5.72593 
chr22:32466685-32466719 5.29412 
chr22:32466866-32466886 6 
chr22:32467436-32467455 5.73684 
chr22:32468035-32468051 6 
chr22:32469530-32469556 5.88462 
chr22:32471057-32471076 6 
chr22:32473184-32473265 5.65432 
chr22:32473278-32473402 5.45968 
chr22:32474237-32474273 5.27778 
chr22:32474941-32474966 6 
chr22:32475101-32475137 5.75 
chr22:32480009-32480035 5.53846 
chr22:32481533-32481548 6 
chr22:32482840-32482861 5.71429 
chr22:32483692-32483715 5.56522 
chr22:32484323-32484335 6 
chr22:32484972-32484999 5.44444 
chr22:32486086-32486108 5.81818 
chr22:32487269-32487324 5.81818 
chr22:32487901-32487931 5.7 
chr22:32489531-32489580 5.65306 
chr22:32493644-32493673 5.27586 
chr22:32493723-32493759 5.08333 
chr22:32494352-32494379 5.37037 
chr22:32494708-32494759 5.52941 
chr22:32495071-32495114 5.90698 
chr22:32497292-32497331 5.48718 
chr22:32501276-32501292 6 
chr22:32503892-32503921 5.65517 
chr22:32504625-32504691 5.37879 
chr22:32505838-32505855 5.76471 
chr22:32510267-32510284 6 
chr22:32511544-32511567 5.43478 
chr22:32513649-32513690 5.65854 
chr22:32515255-32515341 5.2093 
chr22:32520555-32520602 5.40426 
chr22:32520615-32520671 5.23214 
chr22:32522224-32522236 6 
chr22:32524313-32524346 5.72727 
chr22:32524590-32524617 5.88889 
chr22:32526017-32526029 6 
chr22:32527167-32527189 5.90909 
chr22:32527825-32527847 5.90909 
chr22:32529042-32529061 6 
chr22:32530053-32530069 5.8125 
chr22:32533980-32534006 5.5 
chr22:32534047-32534073 5.53846 
chr22:32534231-32534254 6 
chr22:32535073-32535092 6 
chr22:32541485-32542777 5.65944 
chr22:32543871-32543904 5.87879 
chr22:32544201-32544278 5.7013 
chr22:32545628-32545729 5.76238 
chr22:32549070-32549101 5.29032 
chr22:32549844-32549856 6 
chr22:32550002-32550023 6 
chr22:32560852-32560893 5.90244 
chr22:32560912-32560926 6 
chr22:32562937-32562963 5.30769 
chr22:32564650-32564700 5.92 
chr22:32566195-32566213 6 
chr22:32566622-32566649 6 
chr22:32567601-32567614 6 
chr22:32568294-32568323 5.41379 
chr22:32570395-32570418 6 
chr22:32570530-32570545 6 
chr22:32572146-32572158 6 
chr22:32573745-32573781 5.72222 
chr22:32575670-32575754 5.55952 
chr22:32579023-32579056 5.66667 
chr22:32580155-32580203 5.25 
chr22:32580744-32580768 5.66667 
chr22:32580851-32580897 6 
chr22:32583851-32583878 5.77778 
chr22:32585946-32585971 5.84 
chr22:32586112-32586154 5.21429 
chr22:32588695-32588713 5.88889 
chr22:32589849-32589868 6 
chr22:32590077-32590104 6 
chr22:32591431-32591455 5.83333 
chr22:32593372-32593413 5.5122 
chr22:32594818-32594837 5.73684 
chr22:32596541-32596566 5.52 
chr22:32597026-32597039 6 
chr22:32601362-32601390 5.60714 
chr22:32603799-32603830 5.32258 
chr22:32609449-32609816 5.76839 
chr22:32610747-32610778 5.90323 
chr22:32614062-32614079 5.76471 
chr22:32614393-32614431 5.89474 
chr22:32615617-32615634 6 
chr22:32616019-32616048 6 
chr22:32617721-32617746 5.88 
chr22:32618820-32618843 5.47826 
chr22:32619309-32619326 5.82353 
chr22:32626134-32626162 5.60714 
chr22:32630688-32630708 5.7 
chr22:32630797-32630849 5.61538 
chr22:32632692-32632704 6 
chr22:32633764-32633776 6 
chr22:32635505-32635632 5.88189 
chr22:32636009-32636025 6 
chr22:32636412-32636455 5.76744 
chr22:32637753-32637878 5.792 
chr22:32639585-32639612 5.48148 
chr22:32641302-32641337 5.37143 
chr22:32642505-32642525 5.9 
chr22:32647116-32647158 5.59524 
chr22:32647450-32647481 5.83871 
chr22:32647497-32647517 6 
chr22:32647531-32647552 5.90476 
chr22:32648216-32648228 6 
chr22:32652293-32652335 5.80952 
chr22:32656493-32656528 5.85714 
chr22:32658333-32658351 6 
chr22:32658746-32658769 6 
chr22:32661836-32661859 5.65217 
chr22:32669762-32669804 5.78571 
chr22:32673119-32673141 5.63636 
chr22:32674499-32674512 5.92308 
chr22:32675261-32675282 5.85714 
chr22:32675991-32676014 6 
chr22:32677505-32677526 5.85714 
chr22:32677831-32677843 6 
chr22:32681120-32681169 5.34694 
chr22:32681682-32681736 5.88889 
chr22:32683611-32683650 5.79487 
chr22:32683992-32684014 5.90909 
chr22:32684524-32684555 5.80645 
chr22:32686056-32686086 5.73333 
chr22:32687793-32687871 5.53846 
chr22:32688088-32688294 5.54369 
chr22:32688355-32688414 5.18644 
chr22:32689282-32689315 5.15152 
chr22:32689781-32689810 5.41379 
chr22:32700431-32700444 6 
chr22:32704044-32704073 5.72414 
chr22:32704766-32704798 5.34375 
chr22:32704810-32704854 5.45455 
chr22:32706037-32706071 5.32353 
chr22:32707981-32708002 5.80952 
chr22:32708342-32708373 5.74194 
chr22:32711047-32711067 5.7 
chr22:32711781-32711797 6 
chr22:32712095-32712107 6 
chr22:32712921-32712945 6 
chr22:32713431-32713462 5.45161 
chr22:32714086-32714111 5.4 
chr22:32720198-32720284 5.67442 
chr22:32724071-32724091 5.75 
chr22:32724109-32724137 5.5 
chr22:32725497-32725745 5.60081 
chr22:32725761-32726097 5.70238 
chr22:32726218-32726348 5.52308 
chr22:32726357-32726426 5.43478 
chr22:32726431-32726457 5.61538 
chr22:32726486-32726581 5.28421 
chr22:32726613-32726735 5.46721 
chr22:32726753-32726823 5.67143 
chr22:32726915-32727012 5.70103 
chr22:32727028-32727125 5.58763 
chr22:32727141-32727226 5.76471 
chr22:32729859-32729891 5.4375 
chr22:32729978-32729998 5.9 
chr22:32730007-32730029 5.72727 
chr22:32730071-32730114 5.25581 
chr22:32732409-32732431 5.63636 
chr22:32733519-32733544 5.96 
chr22:32736742-32736759 5.76471 
chr22:32738126-32738158 5.84375 
chr22:32743690-32743709 5.63158 
chr22:32747684-32747751 5.62687 
chr22:32747839-32747931 5.21739 
chr22:32747943-32747955 6 
chr22:32751768-32751798 5.9 
chr22:32753233-32753251 5.94444 
chr22:32754601-32754619 5.88889 
chr22:32757215-32757248 5.45455 
chr22:32757385-32757466 5.45679 
chr22:32760822-32760841 5.78947 
chr22:32760870-32760895 5.96 
chr22:32762524-32762539 6 
chr22:32762828-32762867 5.69231 
chr22:32762992-32763006 6 
chr22:32766439-32766471 6 
chr22:32767431-32767461 5.83333 
chr22:32767776-32767832 5.42857 
chr22:32768892-32768915 5.65217 
chr22:32769792-32769806 6 
chr22:32770858-32770883 5.6 
chr22:32771431-32771464 5.63636 
chr22:32773339-32773351 6 
chr22:32775785-32775799 6 
chr22:32776522-32776553 5.32258 
chr22:32778096-32778109 6 
chr22:32778436-32778538 5.90196 
chr22:32780469-32780484 6 
chr22:32783187-32783204 6 
chr22:32786330-32786356 6 
chr22:32787382-32787395 6 
chr22:32788551-32788573 5.68182 
chr22:32795287-32795306 5.73684 
chr22:32796076-32796108 5.96875 
chr22:32797077-32797091 6 
chr22:32799741-32799761 5.75 
chr22:32800665-32800678 5.92308 
chr22:32803530-32803587 5.50877 
chr22:32803740-32803761 5.61905 
chr22:32805395-32805421 5.42308 
chr22:32806693-32806719 5.92308 
chr22:32809471-32809489 5.77778 
chr22:32810040-32810053 6 
chr22:32811376-32811393 5.82353 
chr22:32811800-32811840 5.6 
chr22:32812066-32812078 6 
chr22:32813176-32813188 6 
chr22:32813845-32813869 5.375 
chr22:32815790-32815841 5.64706 
chr22:32816304-32816317 6 
chr22:32818745-32818764 5.73684 
chr22:32819556-32819604 5.70833 
chr22:32820552-32820780 5.89912 
chr22:32822878-32822904 5.96154 
chr22:32823972-32823997 5.76 
chr22:32824237-32824277 5.8 
chr22:32824571-32824589 6 
chr22:32825176-32825211 5.97143 
chr22:32825496-32825523 6 
chr22:32826458-32826552 5.46809 
chr22:32826569-32826644 5.37333 
chr22:32827510-32827536 5.46154 
chr22:32827649-32827671 5.59091 
chr22:32829188-32829208 5.9 
chr22:32832288-32832431 5.86713 
chr22:32832439-32832478 5.69231 
chr22:32833350-32833391 5.68293 
chr22:32834179-32834218 5.97436 
chr22:32834369-32834392 6 
chr22:32835588-32835614 5.53846 
chr22:32836167-32836197 5.63333 
chr22:32839149-32839163 6 
chr22:32841522-32841555 5.60606 
chr22:32841690-32841717 5.66667 
chr22:32843580-32843606 5.61538 
chr22:32844043-32844068 5.96 
chr22:32846080-32846154 6 
chr22:32847680-32847709 5.51724 
chr22:32848623-32848650 5.77778 
chr22:32849906-32849946 5.775 
chr22:32851019-32851051 5.53125 
chr22:32852207-32852233 5.46154 
chr22:32852368-32852467 5.59596 
chr22:32853487-32853582 5.75789 
chr22:32854620-32854634 6 
chr22:32855650-32855686 5.75 
chr22:32855837-32855859 5.95455 
chr22:32856896-32856931 5.4 
chr22:32858155-32858205 6 
chr22:32860201-32860213 6 
chr22:32860633-32860673 5.9 
chr22:32861099-32861128 5.7931 
chr22:32861460-32861490 5.7 
chr22:32862325-32862351 5.34615 
chr22:32862854-32862891 5.64865 
chr22:32863459-32863484 6 
chr22:32865261-32865283 6 
chr22:32866778-32866795 6 
chr22:32867140-32867169 5.27586 
chr22:32868842-32868894 5.96154 
chr22:32869055-32869092 5.94595 
chr22:32872657-32872672 5.86667 
chr22:32873371-32873397 5.34615 
chr22:32874707-32874729 5.63636 
chr22:32875372-32875398 5.61538 
chr22:32875687-32875710 5.43478 
chr22:32882483-32882498 5.86667 
chr22:32887525-32887560 5.2 
chr22:32890094-32890109 6 
chr22:32890497-32890515 6 
chr22:32892467-32892492 5.8 
chr22:32894945-32894964 5.89474 
chr22:32897468-32897488 5.65 
chr22:32905546-32905566 6 
chr22:32906971-32906998 6 
chr22:32910999-32911018 5.94737 
chr22:32912333-32912363 6 
chr22:32916097-32916133 5.52778 
chr22:32917431-32917444 6 
chr22:32919502-32919524 5.95455 
chr22:32921695-32921707 6 
chr22:32922481-32922515 5.52941 
chr22:32926565-32926577 6 
chr22:32927135-32927160 6 
chr22:32927883-32927905 5.77273 
chr22:32930009-32930051 5.2619 
chr22:32930071-32930098 5.66667 
chr22:32931625-32931650 5.32 
chr22:32938448-32938480 5.4375 
chr22:32938515-32938569 5.48148 
chr22:32938608-32938655 5.53191 
chr22:32941535-32941557 5.81818 
chr22:32941892-32941925 5.81818 
chr22:32942834-32942876 5.54762 
chr22:32943431-32943462 5.3871 
chr22:32944344-32944372 5.89286 
chr22:32948230-32948253 6 
chr22:32948400-32948431 6 
chr22:32952744-32952775 6 
chr22:32952790-32952816 6 
chr22:32954523-32954573 5.48 
chr22:32955818-32955843 5.92 
chr22:32960681-32960742 5.54098 
chr22:32960803-32960816 6 
chr22:32960827-32961026 5.61809 
chr22:32961037-32961050 6 
chr22:32961070-32961149 5.51899 
chr22:32961159-32961197 5.84211 
chr22:32961399-32961438 5.74359 
chr22:32961455-32961515 5.55 
chr22:32961666-32961719 5.64151 
chr22:32963306-32963367 5.86885 
chr22:32965207-32965224 5.76471 
chr22:32965242-32965372 5.44615 
chr22:32965383-32965431 5.9375 
chr22:32965436-32965452 6 
chr22:32965462-32965570 5.62037 
chr22:32968229-32968388 5.61635 
chr22:32968398-32968575 5.53672 
chr22:32969708-32969725 5.88235 
chr22:32969738-32969766 5.67857 
chr22:32971856-32971888 5.875 
chr22:32973723-32973747 5.58333 
chr22:32974138-32974247 5.76147 
chr22:32974396-32974412 6 
chr22:32976422-32976440 5.88889 
chr22:32977733-32977795 5.98387 
chr22:32978504-32978525 5.85714 
chr22:32981090-32981110 5.9 
chr22:32981843-32982173 5.75455 
chr22:32983208-32983235 5.85185 
chr22:32990469-32990486 5.88235 
chr22:32993190-32993214 6 
chr22:32995624-32995648 5.58333 
chr22:32996052-32996082 5.2 
chr22:32997241-32997276 5.62857 
chr22:32997914-32997938 5.95833 
chr22:32998417-32998459 5.88095 
chr22:32999334-32999354 5.6 
chr22:32999513-32999545 5.9375 
chr22:33000993-33001007 6 
chr22:33002188-33002209 5.7619 
chr22:33002780-33002855 5.64 
chr22:33004931-33004952 5.66667 
chr22:33005307-33005338 5.80645 
chr22:33006548-33006586 5.94737 
chr22:33007258-33007295 5.7027 
chr22:33008241-33008257 6 
chr22:33008825-33008845 6 
chr22:33009165-33009201 5.41667 
chr22:33009268-33009303 5.57143 
chr22:33011418-33011449 5.90323 
chr22:33012176-33012214 5.63158 
chr22:33013450-33013482 5.59375 
chr22:33013756-33013806 5.18 
chr22:33018711-33018726 6 
chr22:33023797-33023827 5.93333 
chr22:33025855-33025890 5.45714 
chr22:33027295-33027318 5.56522 
chr22:33031191-33031245 5.94444 
chr22:33031261-33031299 5.28947 
chr22:33032387-33032414 5.96296 
chr22:33033597-33033636 6 
chr22:33037593-33037611 6 
chr22:33038394-33038436 5.7619 
chr22:33039051-33039078 6 
chr22:33040059-33040083 6 
chr22:33043425-33043445 6 
chr22:33043868-33043900 5.4375 
chr22:33046201-33046257 5.92857 
chr22:33047550-33047569 6 
chr22:33048396-33048419 5.52174 
chr22:33052680-33052712 5.90625 
chr22:33053106-33053122 5.875 
chr22:33057472-33057519 5.6383 
chr22:33057862-33057875 5.92308 
chr22:33059273-33059303 5.76667 
chr22:33060422-33060447 5.68 
chr22:33060570-33060596 6 
chr22:33060960-33060998 5.60526 
chr22:33061468-33061491 5.78261 
chr22:33063117-33063292 5.38857 
chr22:33063768-33063796 5.92857 
chr22:33064344-33064378 5.35294 
chr22:33064472-33064583 5.46847 
chr22:33067220-33067258 5.28947 
chr22:33067313-33067336 5.56522 
chr22:33067352-33067407 5.27273 
chr22:33067431-33067466 5.28571 
chr22:33067591-33067662 5.40845 
chr22:33067670-33067766 5.44792 
chr22:33067830-33067865 5.57143 
chr22:33068310-33068323 6 
chr22:33072491-33072538 5.97872 
chr22:33073788-33073815 5.55556 
chr22:33074518-33074675 5.72611 
chr22:33075010-33075051 5.78049 
chr22:33075825-33075840 6 
chr22:33082075-33082106 5.6129 
chr22:33082359-33082386 5.37037 
chr22:33082576-33082595 6 
chr22:33083130-33083159 6 
chr22:33088081-33088104 5.6087 
chr22:33088117-33088157 5.875 
chr22:33089578-33089596 6 
chr22:33090061-33090081 6 
chr22:33091177-33091210 5.48485 
chr22:33091316-33091337 5.52381 
chr22:33097725-33097738 6 
chr22:33098455-33098467 6 
chr22:33099624-33099646 5.81818 
chr22:33103103-33103129 5.38462 
chr22:33105668-33105688 5.6 
chr22:33106047-33106115 5.72059 
chr22:33106618-33106652 5.94118 
chr22:33109816-33109828 6 
chr22:33111764-33111787 6 
chr22:33114491-33114513 6 
chr22:33115827-33115861 5.5 
chr22:33117412-33117436 6 
chr22:33120229-33120255 6 
chr22:33121101-33121148 5.82979 
chr22:33125254-33125274 5.7 
chr22:33128041-33128071 5.23333 
chr22:33130488-33130516 5.92857 
chr22:33131489-33131530 5.90244 
chr22:33133291-33133308 5.94118 
chr22:33137333-33137354 6 
chr22:33138259-33138288 5.89655 
chr22:33139516-33139565 5.44898 
chr22:33140737-33140752 6 
chr22:33141650-33141683 5.30303 
chr22:33143291-33143323 5.78125 
chr22:33145625-33145641 6 
chr22:33146336-33146350 6 
chr22:33147070-33147101 5.93548 
chr22:33150117-33150150 5.48485 
chr22:33153280-33153295 6 
chr22:33154667-33154682 6 
chr22:33155604-33156074 5.52553 
chr22:33156085-33156115 5.43333 
chr22:33156127-33156215 5.44318 
chr22:33159124-33159146 5.77273 
chr22:33159709-33159736 5.62963 
chr22:33163371-33163395 5.45833 
chr22:33166451-33166482 5.25806 
chr22:33166855-33166888 5.81818 
chr22:33168226-33168272 5.78261 
chr22:33169392-33169415 6 
chr22:33172047-33172065 6 
chr22:33175446-33175464 5.88889 
chr22:33176054-33176085 6 
chr22:33176871-33177089 5.69725 
chr22:33177650-33177695 5.86667 
chr22:33178501-33178516 6 
chr22:33178904-33178935 5.70968 
chr22:33179802-33179820 6 
chr22:33181064-33181091 5.2963 
chr22:33181160-33181176 6 
chr22:33181976-33182009 5.81818 
chr22:33183017-33183055 5.78947 
chr22:33184187-33184213 5.42308 
chr22:33184526-33184543 5.82353 
chr22:33186375-33186421 5.76087 
chr22:33189616-33189634 5.72222 
chr22:33192378-33192406 5.85714 
chr22:33194671-33194689 6 
chr22:33197155-33197176 5.71429 
chr22:33197730-33197760 5.46667 
chr22:33197964-33197982 5.83333 
chr22:33199137-33199174 5.40541 
chr22:33200129-33200149 5.65 
chr22:33200999-33201035 5.83333 
chr22:33202757-33202796 5.58974 
chr22:33203279-33203427 5.81081 
chr22:33203733-33203774 5.21951 
chr22:33209472-33209517 6 
chr22:33210093-33210357 5.82197 
chr22:33214946-33214969 5.43478 
chr22:33215790-33215825 5.4 
chr22:33216228-33216286 5.7931 
chr22:33216339-33216359 6 
chr22:33218141-33218155 6 
chr22:33218894-33218934 5.75 
chr22:33221643-33221710 5.65672 
chr22:33222415-33222431 6 
chr22:33228659-33228683 6 
chr22:33234785-33234799 6 
chr22:33236488-33236503 6 
chr22:33239906-33239931 5.4 
chr22:33240676-33240706 5.6 
chr22:33240872-33240894 5.63636 
chr22:33243674-33243706 6 
chr22:33256900-33256912 6 
chr22:33257150-33257171 5.71429 
chr22:33264307-33264323 6 
chr22:33264337-33264401 5.45312 
chr22:33264751-33264778 5.59259 
chr22:33265308-33265350 5.80952 
chr22:33265677-33265699 6 
chr22:33267580-33267608 5.53571 
chr22:33267769-33267792 5.95652 
chr22:33268257-33268298 5.26829 
chr22:33268923-33268939 6 
chr22:33269263-33269284 5.71429 
chr22:33269947-33269967 5.7 
chr22:33270121-33270144 5.65217 
chr22:33272911-33272975 5.4375 
chr22:33275039-33275097 5.58621 
chr22:33277200-33277225 5.44 
chr22:33280860-33280878 5.94444 
chr22:33283362-33283379 5.76471 
chr22:33284689-33284710 5.57143 
chr22:33286058-33286076 6 
chr22:33286785-33286803 5.77778 
chr22:33287963-33287988 6 
chr22:33288281-33288302 6 
chr22:33293798-33293817 5.63158 
chr22:33293971-33293994 5.91304 
chr22:33295087-33295113 5.65385 
chr22:33296060-33296075 6 
chr22:33304370-33304386 6 
chr22:33305026-33305040 6 
chr22:33309452-33309480 5.42857 
chr22:33310423-33310435 6 
chr22:33315431-33315454 5.43478 
chr22:33317805-33317826 5.71429 
chr22:33323248-33323261 6 
chr22:33324314-33324332 5.94444 
chr22:33329407-33329426 5.73684 
chr22:33329582-33329596 6 
chr22:33330840-33330882 5.28571 
chr22:33331255-33331304 5.81633 
chr22:33331431-33331447 5.875 
chr22:33332475-33332497 6 
chr22:33334514-33334562 5.72917 
chr22:33334912-33334925 6 
chr22:33337096-33337125 5.17241 
chr22:33338842-33338893 5.13725 
chr22:33344721-33344737 6 
chr22:33344830-33344882 5.65385 
chr22:33345512-33345554 5.38095 
chr22:33346134-33346178 5.5 
chr22:33348269-33348295 5.73077 
chr22:33348739-33348755 6 
chr22:33349221-33349243 6 
chr22:33349801-33349837 5.22222 
chr22:33350084-33350131 6 
chr22:33350914-33350940 5.80769 
chr22:33352026-33352042 6 
chr22:33354573-33354590 5.94118 
chr22:33357304-33357330 5.76923 
chr22:33358114-33358134 6 
chr22:33358786-33358883 5.69072 
chr22:33358952-33358989 5.59459 
chr22:33359227-33359245 6 
chr22:33359492-33359510 6 
chr22:33360263-33360282 5.63158 
chr22:33360404-33360418 6 
chr22:33361528-33361557 6 
chr22:33361675-33361691 6 
chr22:33362901-33362918 5.82353 
chr22:33365468-33365489 5.57143 
chr22:33369000-33369025 5.76 
chr22:33369049-33369072 5.43478 
chr22:33370629-33370642 6 
chr22:33371358-33371370 6 
chr22:33373726-33373738 6 
chr22:33375000-33375028 5.78571 
chr22:33375172-33375209 5.97297 
chr22:33377573-33377600 6 
chr22:33378318-33378336 5.77778 
chr22:33380029-33380053 5.70833 
chr22:33380146-33380196 5.98 
chr22:33384292-33384343 5.78431 
chr22:33385820-33385834 6 
chr22:33386252-33386339 5.94253 
chr22:33386349-33386472 5.69919 
chr22:33386483-33386504 5.61905 
chr22:33387323-33387362 5.87179 
chr22:33388797-33388818 6 
chr22:33389331-33389359 6 
chr22:33391308-33391337 5.55172 
chr22:33394011-33394023 6 
chr22:33394761-33394779 6 
chr22:33395669-33395698 5.93103 
chr22:33398627-33398650 6 
chr22:33403355-33403368 5.92308 
chr22:33404909-33404982 5.90411 
chr22:33405063-33405090 5.59259 
chr22:33405736-33405773 6 
chr22:33405788-33405810 5.86364 
chr22:33410058-33410074 6 
chr22:33411205-33411222 6 
chr22:33411820-33411840 5.9 
chr22:33415624-33415656 5.53125 
chr22:33421418-33421434 6 
chr22:33422931-33422961 5.23333 
chr22:33423185-33423208 5.43478 
chr22:33423580-33423698 5.81356 
chr22:33424628-33424695 5.91045 
chr22:33425158-33425170 6 
chr22:33426115-33426142 5.7037 
chr22:33426431-33426506 5.18667 
chr22:33426543-33426585 5.7619 
chr22:33426605-33426676 5.46479 
chr22:33426712-33426771 5.38983 
chr22:33426786-33427001 5.4 
chr22:33429159-33429189 5.66667 
chr22:33430232-33430244 6 
chr22:33431160-33431195 5.45714 
chr22:33432663-33432688 6 
chr22:33433878-33433905 5.37037 
chr22:33435361-33435373 6 
chr22:33435456-33435488 5.71875 
chr22:33435607-33435625 5.88889 
chr22:33436112-33436175 5.65079 
chr22:33439536-33439556 5.7 
chr22:33441444-33441465 6 
chr22:33441975-33442003 5.46429 
chr22:33442826-33442847 6 
chr22:33443082-33443102 5.8 
chr22:33443679-33443705 5.34615 
chr22:33443849-33443866 6 
chr22:33446465-33446499 5.76471 
chr22:33448372-33448418 5.69565 
chr22:33448453-33448496 5.32558 
chr22:33448569-33448591 5.81818 
chr22:33451909-33451931 5.68182 
chr22:33454457-33454490 5.21212 
chr22:33455147-33455165 5.88889 
chr22:33456292-33456310 5.88889 
chr22:33456670-33456682 6 
chr22:33461669-33461691 5.72727 
chr22:33462001-33462018 5.94118 
chr22:33462569-33462591 5.68182 
chr22:33462608-33462643 5.45714 
chr22:33463406-33463436 5.53333 
chr22:33464630-33464651 5.90476 
chr22:33465802-33465815 6 
chr22:33466142-33466169 5.51852 
chr22:33466277-33466296 5.89474 
chr22:33466995-33467018 5.73913 
chr22:33468247-33468298 5.47059 
chr22:33470662-33470703 5.80488 
chr22:33475207-33475232 6 
chr22:33476888-33476931 5.37209 
chr22:33476937-33476976 6 
chr22:33477888-33477910 5.63636 
chr22:33477986-33478019 5.69697 
chr22:33479011-33479035 5.875 
chr22:33480640-33480658 5.83333 
chr22:33482535-33482552 6 
chr22:33483031-33483061 5.5 
chr22:33483919-33483940 6 
chr22:33484036-33484067 5.83871 
chr22:33485240-33485496 5.79688 
chr22:33486192-33486227 5.6 
chr22:33486275-33486289 6 
chr22:33487545-33487579 6 
chr22:33487864-33487904 5.8 
chr22:33488419-33488458 5.82051 
chr22:33488606-33488618 6 
chr22:33489787-33489825 5.94737 
chr22:33490568-33490590 5.86364 
chr22:33491021-33491051 5.8 
chr22:33492401-33492414 6 
chr22:33492509-33492564 5.83636 
chr22:33494294-33494318 5.54167 
chr22:33494606-33494631 6 
chr22:33495232-33495245 6 
chr22:33496159-33496178 6 
chr22:33496335-33496378 5.67442 
chr22:33496636-33496679 5.69767 
chr22:33498148-33498168 5.65 
chr22:33498459-33498489 5.83333 
chr22:33499418-33499441 6 
chr22:33500866-33500998 5.90152 
chr22:33504700-33504725 5.52 
chr22:33506669-33506681 6 
chr22:33508265-33508293 5.60714 
chr22:33509191-33509205 6 
chr22:33511801-33511816 6 
chr22:33513138-33513162 5.5 
chr22:33513721-33513740 5.68421 
chr22:33514305-33514324 5.94737 
chr22:33514479-33514508 5.96552 
chr22:33516306-33516497 5.8534 
chr22:33518319-33518356 6 
chr22:33520190-33520226 5.41667 
chr22:33520288-33520376 5.63636 
chr22:33520530-33520598 5.25 
chr22:33521749-33521763 6 
chr22:33524659-33524714 5.90909 
chr22:33525067-33525092 5.36 
chr22:33526299-33526322 6 
chr22:33527019-33527042 6 
chr22:33528146-33528182 5.44444 
chr22:33530241-33530257 6 
chr22:33531826-33531862 5.80556 
chr22:33532084-33532107 5.6087 
chr22:33537155-33537204 5.91837 
chr22:33538016-33538042 5.53846 
chr22:33540439-33540464 5.64 
chr22:33540943-33540966 5.56522 
chr22:33545006-33545036 5.76667 
chr22:33548281-33548301 6 
chr22:33548539-33548567 5.57143 
chr22:33548829-33548860 5.54839 
chr22:33549151-33549181 5.53333 
chr22:33550210-33550240 5.73333 
chr22:33555569-33555582 6 
chr22:33560485-33560516 5.6129 
chr22:33566354-33566382 5.78571 
chr22:33566784-33566812 5.64286 
chr22:33568431-33568451 5.7 
chr22:33568483-33568496 6 
chr22:33571277-33571302 5.84 
chr22:33577813-33577832 5.94737 
chr22:33578304-33578353 5.26531 
chr22:33578376-33578394 5.88889 
chr22:33579073-33579101 5.5 
chr22:33579587-33579640 5.88679 
chr22:33583907-33583946 6 
chr22:33584138-33584166 5.82143 
chr22:33585449-33585477 5.46429 
chr22:33587777-33587804 5.25926 
chr22:33589044-33589093 5.59184 
chr22:33589809-33589980 5.62573 
chr22:33591724-33591753 6 
chr22:33592695-33592812 5.20513 
chr22:33593365-33593393 5.21429 
chr22:33594622-33594662 6 
chr22:33595828-33595848 5.75 
chr22:33596613-33596647 5.41176 
chr22:33597296-33597431 5.8 
chr22:33598958-33598994 5.25 
chr22:33599052-33599156 5.74038 
chr22:33600028-33600059 5.74194 
chr22:33601248-33601272 5.41667 
chr22:33601931-33601951 5.85 
chr22:33609806-33609823 5.94118 
chr22:33612583-33612608 5.96 
chr22:33615949-33615969 5.95 
chr22:33617155-33617168 6 
chr22:33620251-33620281 5.96667 
chr22:33621509-33621552 5.65116 
chr22:33622693-33622728 5.85714 
chr22:33623042-33623055 6 
chr22:33623992-33624015 5.6087 
chr22:33624854-33624880 5.88462 
chr22:33625349-33625374 5.76 
chr22:33625418-33625452 5.32353 
chr22:33625990-33626011 6 
chr22:33627038-33627079 5.43902 
chr22:33627821-33627849 5.57143 
chr22:33629249-33629308 5.62712 
chr22:33630505-33630537 5.78125 
chr22:33635504-33635537 5.93939 
chr22:33637506-33637660 5.87013 
chr22:33639968-33639988 6 
chr22:33640931-33640964 5.42424 
chr22:33641893-33641914 5.95238 
chr22:33643033-33643067 6 
chr22:33650921-33650936 6 
chr22:33653197-33653223 5.65385 
chr22:33653409-33653455 6 
chr22:33655305-33655340 5.82857 
chr22:33655351-33655369 5.72222 
chr22:33657575-33657604 5.55172 
chr22:33658724-33658896 5.62209 
chr22:33660643-33660663 6 
chr22:33660875-33660894 6 
chr22:33662205-33662219 6 
chr22:33664415-33664427 6 
chr22:33668281-33668302 5.71429 
chr22:33668583-33668604 5.52381 
chr22:33669769-33669808 5.4359 
chr22:33672191-33672214 5.95652 
chr22:33674528-33674569 5.90244 
chr22:33674702-33674719 6 
chr22:33676301-33676329 5.85714 
chr22:33678332-33678373 5.73171 
chr22:33679777-33679943 5.74096 
chr22:33681610-33681632 5.95455 
chr22:33684934-33684956 6 
chr22:33687591-33687609 5.72222 
chr22:33687626-33687652 5.92308 
chr22:33688079-33688103 5.79167 
chr22:33692536-33692566 5.96667 
chr22:33693595-33693613 5.83333 
chr22:33693965-33693992 5.7037 
chr22:33694831-33694907 5.72368 
chr22:33695223-33695329 5.58491 
chr22:33698616-33698683 5.1791 
chr22:33701333-33701367 5.5 
chr22:33701814-33701839 6 
chr22:33702847-33702859 6 
chr22:33703749-33703768 5.89474 
chr22:33708424-33708441 6 
chr22:33712721-33712752 5.67742 
chr22:33713200-33713247 5.87234 
chr22:33713366-33713384 5.94444 
chr22:33719105-33719173 5.67647 
chr22:33720214-33720317 5.66019 
chr22:33724555-33724613 5.63793 
chr22:33725980-33726012 5.375 
chr22:33726299-33726319 6 
chr22:33727355-33727407 5.67308 
chr22:33728779-33728807 5.78571 
chr22:33729128-33729156 5.78571 
chr22:33730394-33730431 5.64865 
chr22:33731529-33731568 5.58974 
chr22:33735133-33735166 5.72727 
chr22:33735664-33735683 5.84211 
chr22:33739103-33739124 5.85714 
chr22:33739403-33739431 5.42857 
chr22:33742208-33742300 5.72826 
chr22:33744256-33744279 5.6087 
chr22:33745674-33745693 5.84211 
chr22:33749371-33749393 6 
chr22:33752754-33752806 5.71154 
chr22:33754983-33754995 6 
chr22:33755546-33755562 6 
chr22:33756298-33756314 6 
chr22:33757192-33757231 5.94872 
chr22:33757710-33757752 6 
chr22:33761600-33761613 5.92308 
chr22:33764519-33764551 5.65625 
chr22:33766653-33766685 5.21875 
chr22:33766732-33766775 5.18605 
chr22:33766814-33766871 5.40351 
chr22:33766976-33767023 5.38298 
chr22:33767040-33767061 5.57143 
chr22:33768002-33768024 5.54545 
chr22:33769958-33769976 6 
chr22:33771470-33771496 5.34615 
chr22:33771710-33771746 5.83333 
chr22:33774418-33774438 5.7 
chr22:33775240-33775257 5.76471 
chr22:33779545-33779565 5.8 
chr22:33779973-33779991 5.72222 
chr22:33780302-33780332 5.3 
chr22:33781513-33781535 6 
chr22:33783088-33783119 6 
chr22:33783412-33783438 5.92308 
chr22:33785833-33785888 5.81818 
chr22:33786675-33786688 6 
chr22:33787739-33787768 5.93103 
chr22:33788647-33788662 6 
chr22:33788875-33788893 5.72222 
chr22:33789841-33789861 5.7 
chr22:33790067-33790079 6 
chr22:33790184-33790197 6 
chr22:33790688-33790739 5.92157 
chr22:33791212-33791228 6 
chr22:33792411-33792479 5.76471 
chr22:33792587-33792617 5.36667 
chr22:33793090-33793113 5.56522 
chr22:33797454-33797476 5.77273 
chr22:33799032-33799057 5.84 
chr22:33801081-33801093 6 
chr22:33803967-33803979 6 
chr22:33804679-33804697 5.77778 
chr22:33805846-33805860 6 
chr22:33807639-33807652 6 
chr22:33808276-33808304 5.82143 
chr22:33808632-33808658 5.76923 
chr22:33809437-33809463 6 
chr22:33810381-33810397 5.875 
chr22:33812582-33812602 5.6 
chr22:33812892-33812906 6 
chr22:33815650-33815689 5.84615 
chr22:33817175-33817226 5.94118 
chr22:33818496-33818508 6 
chr22:33818775-33818800 5.44 
chr22:33819295-33819317 5.59091 
chr22:33819665-33819678 6 
chr22:33820831-33820864 5.30303 
chr22:33821246-33821263 6 
chr22:33821888-33821900 6 
chr22:33824744-33824761 6 
chr22:33824914-33824946 5.59375 
chr22:33826177-33826209 5.1875 
chr22:33828548-33828595 5.95745 
chr22:33829580-33829611 5.93548 
chr22:33830972-33830997 5.72 
chr22:33832595-33832622 5.66667 
chr22:33835979-33835999 5.75 
chr22:33836168-33836199 5.51613 
chr22:33837057-33837072 6 
chr22:33841633-33841646 6 
chr22:33842498-33842510 6 
chr22:33846589-33846621 6 
chr22:33847337-33847353 6 
chr22:33848128-33848144 5.9375 
chr22:33850602-33850632 5.83333 
chr22:33851743-33851761 6 
chr22:33853109-33853122 6 
chr22:33853279-33853304 6 
chr22:33853612-33853636 6 
chr22:33854086-33854105 5.63158 
chr22:33854409-33854435 6 
chr22:33855409-33855443 5.79412 
chr22:33857283-33857295 6 
chr22:33857640-33857665 6 
chr22:33857712-33857743 5.3871 
chr22:33859267-33859289 5.5 
chr22:33860806-33860943 5.67883 
chr22:33862330-33862373 5.5814 
chr22:33862667-33862721 5.61111 
chr22:33865813-33865842 6 
chr22:33865872-33865886 6 
chr22:33867003-33867028 5.88 
chr22:33867186-33867222 5.22222 
chr22:33867817-33867845 5.71429 
chr22:33869324-33869348 6 
chr22:33870133-33870160 5.88889 
chr22:33871410-33871458 6 
chr22:33875387-33875412 5.4 
chr22:33875731-33875743 6 
chr22:33877206-33877249 5.55814 
chr22:33880818-33880844 5.5 
chr22:33880897-33880910 6 
chr22:33882498-33882527 6 
chr22:33884165-33884206 5.19512 
chr22:33886383-33886411 5.57143 
chr22:33888759-33888775 6 
chr22:33889140-33889159 6 
chr22:33891709-33891730 5.66667 
chr22:33893042-33893071 5.93103 
chr22:33893858-33893881 5.78261 
chr22:33894957-33895018 5.34426 
chr22:33899228-33899255 5.92593 
chr22:33899783-33899835 5.78846 
chr22:33900244-33900260 5.875 
chr22:33902111-33902134 5.78261 
chr22:33902183-33902196 6 
chr22:33905737-33905773 5.61111 
chr22:33908927-33908948 5.66667 
chr22:33909798-33909832 6 
chr22:33910268-33910286 6 
chr22:33910865-33910887 5.90909 
chr22:33911103-33911137 5.73529 
chr22:33912570-33912587 6 
chr22:33915026-33915039 6 
chr22:33915204-33915244 5.825 
chr22:33915984-33916002 6 
chr22:33918437-33918449 6 
chr22:33918813-33918833 5.9 
chr22:33918975-33919001 5.84615 
chr22:33920275-33920298 5.86957 
chr22:33920736-33920771 5.6 
chr22:33926447-33926460 6 
chr22:33927140-33927155 5.93333 
chr22:33931530-33931555 5.8 
chr22:33932782-33932807 5.6 
chr22:33933547-33933566 5.84211 
chr22:33935072-33935106 5.14706 
chr22:33937038-33937059 6 
chr22:33937178-33937202 6 
chr22:33938148-33938164 6 
chr22:33939186-33939208 6 
chr22:33940670-33940695 5.76 
chr22:33941250-33941264 6 
chr22:33941405-33941436 6 
chr22:33943779-33943804 6 
chr22:33945113-33945135 5.72727 
chr22:33946128-33946190 5.87097 
chr22:33947979-33947996 6 
chr22:33949328-33949350 5.63636 
chr22:33949499-33949521 5.90909 
chr22:33950411-33950423 6 
chr22:33952485-33952611 5.7381 
chr22:33960141-33960164 5.52174 
chr22:33962101-33962122 5.52381 
chr22:33962715-33962772 5.24561 
chr22:33964752-33964766 6 
chr22:33964820-33964885 5.64615 
chr22:33966632-33966651 6 
chr22:33968855-33968884 5.51724 
chr22:33969422-33969435 5.92308 
chr22:33970672-33970718 6 
chr22:33974251-33974264 5.92308 
chr22:33976977-33976989 6 
chr22:33977797-33977812 6 
chr22:33981107-33981129 5.90909 
chr22:33981308-33981332 5.45833 
chr22:33982442-33982454 6 
chr22:33983453-33983482 5.24138 
chr22:33984489-33984528 5.66667 
chr22:33985463-33985503 5.35 
chr22:33987828-33987854 5.80769 
chr22:33988007-33988084 5.71429 
chr22:33988098-33988113 6 
chr22:33988290-33988307 5.82353 
chr22:33988793-33988832 5.61538 
chr22:33989133-33989168 5.25714 
chr22:33990590-33990605 6 
chr22:33991134-33991159 5.48 
chr22:33993264-33993279 6 
chr22:33997057-33997071 6 
chr22:33998263-33998294 5.64516 
chr22:34002390-34002431 5.85366 
chr22:34003447-34003465 6 
chr22:34005841-34005901 5.65 
chr22:34006618-34006633 5.86667 
chr22:34012328-34012365 5.43243 
chr22:34015538-34015568 6 
chr22:34019121-34019133 6 
chr22:34019689-34019704 6 
chr22:34020014-34020038 5.95833 
chr22:34024302-34024314 6 
chr22:34024981-34025015 5.70588 
chr22:34026183-34026234 5.66667 
chr22:34027431-34027465 5.35294 
chr22:34030646-34030684 5.63158 
chr22:34031104-34031121 5.82353 
chr22:34038681-34038716 5.65714 
chr22:34042706-34042727 5.95238 
chr22:34044337-34044365 5.35714 
chr22:34047211-34047224 6 
chr22:34047375-34047410 5.77143 
chr22:34048160-34048191 5.77419 
chr22:34050504-34050532 5.39286 
chr22:34052044-34052074 5.73333 
chr22:34054258-34054282 5.66667 
chr22:34055730-34055744 6 
chr22:34056056-34056089 5.87879 
chr22:34058062-34058080 6 
chr22:34060843-34060874 5.6129 
chr22:34061877-34061893 5.875 
chr22:34062308-34062333 5.32 
chr22:34066138-34066156 5.94444 
chr22:34069679-34069696 6 
chr22:34071278-34071299 6 
chr22:34071846-34071872 5.61538 
chr22:34072358-34072387 5.96552 
chr22:34073274-34073298 5.91667 
chr22:34073517-34073548 5.58065 
chr22:34075443-34075473 5.8 
chr22:34075831-34075857 5.76923 
chr22:34078931-34078962 5.19355 
chr22:34079520-34079562 5.47619 
chr22:34079608-34079670 5.58065 
chr22:34082528-34082547 6 
chr22:34083730-34083749 5.63158 
chr22:34085131-34085182 5.56863 
chr22:34086551-34086583 5.15625 
chr22:34087243-34087275 5.78125 
chr22:34088035-34088073 5.81579 
chr22:34088293-34088309 5.9375 
chr22:34089386-34089431 5.44444 
chr22:34089813-34089849 5.80556 
chr22:34090658-34090683 5.64 
chr22:34091075-34091103 5.85714 
chr22:34091565-34091593 5.32143 
chr22:34092221-34092261 5.95 
chr22:34093535-34093551 6 
chr22:34099341-34099365 5.875 
chr22:34101148-34101176 5.57143 
chr22:34104231-34104259 5.57143 
chr22:34105598-34105624 5.84615 
chr22:34105965-34105981 6 
chr22:34107798-34107822 5.75 
chr22:34108179-34108208 5.13793 
chr22:34108623-34108666 6 
chr22:34109952-34110016 6 
chr22:34112360-34112401 5.46341 
chr22:34115483-34115519 5.94444 
chr22:34117843-34117883 5.7 
chr22:34118213-34118374 5.84472 
chr22:34120688-34120713 5.52 
chr22:34120899-34120925 5.30769 
chr22:34124537-34124560 6 
chr22:34125947-34126000 5.90566 
chr22:34126150-34126162 6 
chr22:34126656-34126688 5.4375 
chr22:34126985-34127001 6 
chr22:34129613-34129643 6 
chr22:34134830-34134842 6 
chr22:34134884-34134911 5.37037 
chr22:34144011-34144034 6 
chr22:34147470-34147513 5.88372 
chr22:34147902-34147920 5.72222 
chr22:34149205-34149229 5.66667 
chr22:34156905-34156978 5.79452 
chr22:34157761-34157798 5.62162 
chr22:34158200-34158223 6 
chr22:34159825-34159850 6 
chr22:34161694-34161711 6 
chr22:34162892-34162950 5.93103 
chr22:34163392-34163431 5.74359 
chr22:34163445-34163468 5.52174 
chr22:34163736-34163772 5.58333 
chr22:34164413-34164448 5.77143 
chr22:34166671-34166696 5.36 
chr22:34166736-34166771 5.45714 
chr22:34167018-34167047 5.37931 
chr22:34168832-34168859 6 
chr22:34170332-34170356 5.91667 
chr22:34171838-34171850 6 
chr22:34173614-34173737 5.89431 
chr22:34175774-34175796 6 
chr22:34177914-34177951 5.72973 
chr22:34178431-34178485 5.16667 
chr22:34178871-34178894 5.82609 
chr22:34179637-34179656 5.68421 
chr22:34179840-34179856 5.875 
chr22:34179974-34179994 5.7 
chr22:34180765-34180830 5.6 
chr22:34180863-34181296 5.58199 
chr22:34183007-34183030 5.78261 
chr22:34184717-34184744 5.40741 
chr22:34188658-34188690 5.375 
chr22:34191410-34191431 5.71429 
chr22:34192754-34192771 6 
chr22:34194277-34194313 5.63889 
chr22:34199212-34199232 5.9 
chr22:34201723-34201773 5.68 
chr22:34209241-34209253 6 
chr22:34210711-34210733 6 
chr22:34212634-34212744 5.76364 
chr22:34212998-34213037 5.35897 
chr22:34213076-34213102 5.53846 
chr22:34213888-34213931 5.93023 
chr22:34217931-34217953 5.63636 
chr22:34224986-34225011 5.84 
chr22:34227067-34227098 5.83871 
chr22:34227737-34227779 6 
chr22:34228456-34228474 6 
chr22:34229659-34229687 5.82143 
chr22:34233245-34233293 5.5625 
chr22:34233310-34233385 5.36 
chr22:34234613-34234630 6 
chr22:34235511-34235536 5.4 
chr22:34238897-34238943 5.97826 
chr22:34239424-34239464 5.9 
chr22:34241281-34241299 5.72222 
chr22:34245560-34245599 5.79487 
chr22:34248844-34248882 5.94737 
chr22:34249062-34249088 5.76923 
chr22:34250200-34250221 6 
chr22:34251321-34251342 5.90476 
chr22:34256120-34256155 5.71429 
chr22:34257349-34257404 5.47273 
chr22:34257848-34257864 6 
chr22:34258931-34258956 5.48 
chr22:34259581-34259594 6 
chr22:34261820-34261851 6 
chr22:34262322-34262359 5.32432 
chr22:34263044-34263076 5.65625 
chr22:34266544-34266575 6 
chr22:34267970-34267991 5.90476 
chr22:34268347-34268383 6 
chr22:34269957-34270040 5.40964 
chr22:34272806-34272835 5.7931 
chr22:34273909-34273931 5.81818 
chr22:34274040-34274065 5.48 
chr22:34274117-34274137 6 
chr22:34274947-34274980 5.69697 
chr22:34276991-34277012 5.61905 
chr22:34278008-34278044 6 
chr22:34279828-34279855 5.37037 
chr22:34282016-34282039 5.91304 
chr22:34282644-34282724 5.7375 
chr22:34294741-34294760 5.84211 
chr22:34299811-34299831 5.95 
chr22:34301050-34301066 6 
chr22:34302119-34302154 5.6 
chr22:34303662-34303705 5.7907 
chr22:34305498-34305537 5.87179 
chr22:34308342-34308374 5.5 
chr22:34309523-34309546 5.65217 
chr22:34310980-34311052 5.81944 
chr22:34312268-34312296 5.71429 
chr22:34315090-34315102 6 
chr22:34316597-34316618 5.66667 
chr22:34316995-34317026 5.12903 
chr22:34317056-34317086 5.3 
chr22:34318858-34318883 5.36 
chr22:34319689-34319707 5.88889 
chr22:34320219-34320235 5.8125 
chr22:34322024-34322051 6 
chr22:34324110-34324131 5.90476 
chr22:34327827-34327841 6 
chr22:34328143-34328156 6 
chr22:34332357-34332380 6 
chr22:34333016-34333042 5.73077 
chr22:34333651-34333710 5.52542 
chr22:34334044-34334084 5.975 
chr22:34336773-34336812 5.87179 
chr22:34337333-34337349 5.875
[truncated: 386,657 more chars]
