# Supplementary material for: MsDetector: toward a standard computational tool for DNA microsatellites detection
Source: Nucleic Acids Res. 2012 Oct 2;41(1):e22. doi: 10.1093/nar/gks881 (PMC3592430; doi:10.1093/nar/gks881)
Supplement: Supplementary Data [file supp_gks881_nar-01766-met-n-2012-File009.gz › dataset7HumanMs/chr22_fp.rep]

chr22:16264750-16264775 5.36 
chr22:17120418-17120430 6 
chr22:17481614-17481645 5.22581 
chr22:17818594-17818622 5.39286 
chr22:18439104-18439129 5.4 
chr22:19657846-19657873 5.22222 
chr22:19831990-19832002 6 
chr22:20353817-20353830 5.92308 
chr22:23194378-23194399 5.52381 
chr22:23250307-23250329 5.63636 
chr22:23888486-23888503 5.94118 
chr22:24931088-24931113 5.32 
chr22:25941568-25941592 5.54167 
chr22:26540807-26540833 5.5 
chr22:27291998-27292021 5.6087 
chr22:27502756-27502771 5.93333 
chr22:28232374-28232395 5.57143 
chr22:28935890-28935913 5.65217 
chr22:29052444-29052468 5.54167 
chr22:29902477-29902508 5.25806 
chr22:30411142-30411161 5.68421 
chr22:31052116-31052131 5.86667 
chr22:31126848-31126866 5.77778 
chr22:31426678-31426691 5.92308 
chr22:31848171-31848196 5.56 
chr22:32111753-32111766 5.92308 
chr22:32350381-32350410 5.2069 
chr22:33154706-33154731 5.48 
chr22:33851383-33851399 5.875 
chr22:34236559-34236571 6 
chr22:34351129-34351158 5.2069 
chr22:34458574-34458603 5.17241 
chr22:36344652-36344677 5.4 
chr22:37035591-37035618 5.22222 
chr22:40260016-40260028 6 
chr22:40337851-40337869 5.77778 
chr22:41627943-41627959 5.8125 
chr22:41730178-41730197 5.84211 
chr22:41856951-41856971 5.6 
chr22:43258360-43258374 6 
chr22:43318583-43318608 5.4 
chr22:43365380-43365403 5.43478 
chr22:45375105-45375136 5.16129 
chr22:45949797-45949816 5.84211 
chr22:46233682-46233700 6 
chr22:46669109-46669138 5.37931 
chr22:46924853-46924870 5.94118 
chr22:47233279-47233292 5.92308 
chr22:47382251-47382263 6 
chr22:48093120-48093138 5.72222 
chr22:49530569-49530594 5.32 
chr22:49764782-49764794 6 
chr22:49983629-49983651 5.54545 
chr22:50009518-50009541 5.69565 
chr22:50577601-50577629 5.32143 
