# Supplementary material for: MsDetector: toward a standard computational tool for DNA microsatellites detection
Source: Nucleic Acids Res. 2012 Oct 2;41(1):e22. doi: 10.1093/nar/gks881 (PMC3592430; doi:10.1093/nar/gks881)
Supplement: Supplementary Data [file supp_gks881_nar-01766-met-n-2012-File009.gz › dataset7HumanMs/chr2_fp.rep]

chr2:558214-558240 5.26923 
chr2:571445-571472 5.2963 
chr2:667394-667415 5.66667 
chr2:743592-743609 5.76471 
chr2:1154105-1154139 5.26471 
chr2:2829119-2829131 6 
chr2:3387969-3387981 6 
chr2:3509480-3509496 6 
chr2:3668960-3668972 6 
chr2:4570204-4570220 5.9375 
chr2:4812764-4812788 5.41667 
chr2:5269620-5269645 5.44 
chr2:5916121-5916134 5.92308 
chr2:6003121-6003139 5.88889 
chr2:6094052-6094065 5.92308 
chr2:6637441-6637454 5.92308 
chr2:6800597-6800629 5.375 
chr2:6837799-6837811 6 
chr2:7873842-7873865 5.43478 
chr2:7964248-7964264 6 
chr2:9100736-9100761 5.48 
chr2:9155128-9155147 5.63158 
chr2:9651928-9651950 5.72727 
chr2:9987409-9987436 5.33333 
chr2:10115320-10115349 5.13793 
chr2:10336996-10337023 5.44444 
chr2:10353593-10353613 5.6 
chr2:11220590-11220616 5.53846 
chr2:11422405-11422426 5.57143 
chr2:11455128-11455174 5.13043 
chr2:11672788-11672818 5.16667 
chr2:11775678-11775710 5.40625 
chr2:12742432-12742446 6 
chr2:13008311-13008339 5.71429 
chr2:13229065-13229078 5.92308 
chr2:13551514-13551533 5.89474 
chr2:13936898-13936926 5.25 
chr2:13999614-13999636 5.86364 
chr2:14002006-14002018 6 
chr2:14319753-14319772 5.73684 
chr2:15193171-15193196 5.36 
chr2:16270637-16270650 6 
chr2:16519648-16519661 5.92308 
chr2:17431374-17431401 5.25926 
chr2:17719331-17719352 5.66667 
chr2:17962711-17962736 5.36 
chr2:18317250-18317293 5.27907 
chr2:18754224-18754255 5.16129 
chr2:19042448-19042472 5.625 
chr2:20269088-20269119 5.19355 
chr2:23107406-23107419 5.92308 
chr2:25410969-25410982 6 
chr2:25480213-25480234 5.57143 
chr2:25814288-25814314 5.34615 
chr2:26038198-26038210 6 
chr2:26118756-26118784 5.53571 
chr2:26252841-26252854 6 
chr2:26555221-26555242 5.52381 
chr2:26737380-26737396 5.875 
chr2:27163636-27163650 5.92857 
chr2:27500153-27500181 5.21429 
chr2:28019131-28019173 5.14286 
chr2:29363716-29363748 5.3125 
chr2:30468662-30468675 6 
chr2:30566091-30566110 5.84211 
chr2:30640923-30640966 5.18605 
chr2:30947613-30947637 5.54167 
chr2:31371365-31371390 5.36 
chr2:31453171-31453186 5.93333 
chr2:31595546-31595559 5.92308 
chr2:31841953-31841982 5.58621 
chr2:32229869-32229892 5.52174 
chr2:32323428-32323441 6 
chr2:32405311-32405333 5.5 
chr2:33263544-33263576 5.40625 
chr2:34720040-34720065 5.4 
chr2:35096912-35096951 5.15385 
chr2:35343279-35343309 5.1 
chr2:35436083-35436107 5.45833 
chr2:35518044-35518063 5.68421 
chr2:35849401-35849413 6 
chr2:35868929-35868959 5.2 
chr2:35877955-35877983 5.25 
chr2:36051369-36051385 5.8125 
chr2:36548139-36548159 5.7 
chr2:36873742-36873777 5.17143 
chr2:37222692-37222720 5.21429 
chr2:37276551-37276584 5.24242 
chr2:37737833-37737853 5.6 
chr2:38356960-38356986 5.53846 
chr2:38523699-38523732 5.24242 
chr2:39034988-39035020 5.375 
chr2:39238900-39238912 6 
chr2:39413338-39413357 5.84211 
chr2:39420136-39420152 5.875 
chr2:40253716-40253744 5.28571 
chr2:40349222-40349243 5.52381 
chr2:40725115-40725131 5.875 
chr2:40812553-40812578 5.56 
chr2:40902298-40902320 5.63636 
chr2:41184564-41184591 5.33333 
chr2:41226336-41226363 5.33333 
chr2:41336312-41336342 5.1 
chr2:41479022-41479048 5.5 
chr2:41857706-41857719 5.92308 
chr2:41940660-41940688 5.21429 
chr2:42397839-42397856 5.76471 
chr2:42466431-42466460 5.27586 
chr2:42512119-42512134 5.93333 
chr2:42587162-42587175 5.92308 
chr2:42892721-42892745 5.41667 
chr2:43489055-43489088 5.39394 
chr2:43590568-43590600 5.4375 
chr2:43694782-43694801 5.63158 
chr2:44848515-44848539 5.45833 
chr2:45247618-45247647 5.41379 
chr2:45528757-45528777 5.6 
chr2:45548525-45548554 5.27586 
chr2:45693310-45693338 5.21429 
chr2:45992762-45992783 5.57143 
chr2:46310734-46310764 5.23333 
chr2:46714636-46714669 5.33333 
chr2:46856417-46856443 5.26923 
chr2:46997223-46997249 5.30769 
chr2:47059582-47059607 5.32 
chr2:47069071-47069099 5.35714 
chr2:47717384-47717412 5.25 
chr2:48218211-48218227 5.875 
chr2:48533986-48534005 5.63158 
chr2:48573698-48573723 5.4 
chr2:48617452-48617479 5.25926 
chr2:48695443-48695478 5.2 
chr2:48696967-48696985 5.83333 
chr2:49132308-49132341 5.33333 
chr2:49232163-49232187 5.375 
chr2:49259775-49259806 5.16129 
chr2:49387077-49387097 5.7 
chr2:49842639-49842657 5.77778 
chr2:49885005-49885031 5.26923 
chr2:49940089-49940115 5.34615 
chr2:50044502-50044528 5.26923 
chr2:50161372-50161399 5.48148 
chr2:51086029-51086061 5.25 
chr2:51202058-51202070 6 
chr2:51547819-51547837 5.72222 
chr2:51647654-51647680 5.46154 
chr2:52420123-52420146 5.43478 
chr2:52980931-52980956 5.32 
chr2:53043446-53043458 6 
chr2:53046628-53046642 6 
chr2:53072376-53072399 5.56522 
chr2:53287410-53287423 5.92308 
chr2:53387933-53387953 6 
chr2:53500253-53500266 5.92308 
chr2:53562692-53562722 5.23333 
chr2:53731034-53731070 5.66667 
chr2:53842351-53842379 5.28571 
chr2:53879810-53879834 5.91667 
chr2:54024928-54024952 5.41667 
chr2:54289806-54289836 5.43333 
chr2:54343049-54343086 5.37838 
chr2:54628594-54628626 5.1875 
chr2:55451544-55451565 5.61905 
chr2:55528250-55528286 5.13889 
chr2:55751000-55751019 5.73684 
chr2:55918920-55918948 5.25 
chr2:56018174-56018187 6 
chr2:56391562-56391588 5.53846 
chr2:56561954-56561975 5.61905 
chr2:56640908-56640933 5.36 
chr2:56963687-56963707 5.6 
chr2:57308488-57308500 6 
chr2:57460294-57460307 6 
chr2:57535408-57535438 5.13333 
chr2:57848234-57848260 5.46154 
chr2:57919955-57919983 5.28571 
chr2:58156791-58156822 5.3871 
chr2:58534248-58534281 5.21212 
chr2:59113914-59113940 5.38462 
chr2:59162711-59162728 5.94118 
chr2:59222017-59222038 5.61905 
chr2:59227310-59227336 5.38462 
chr2:59328067-59328099 5.1875 
chr2:60165374-60165395 5.52381 
chr2:60173905-60173924 5.84211 
chr2:60383972-60383984 6 
chr2:60707231-60707259 5.35714 
chr2:61074608-61074622 5.92857 
chr2:61422110-61422145 5.34286 
chr2:61720676-61720688 6 
chr2:62171416-62171442 5.30769 
chr2:62604218-62604246 5.21429 
chr2:62836945-62836972 5.22222 
chr2:62841588-62841600 6 
chr2:62957563-62957587 5.45833 
chr2:63503117-63503137 5.6 
chr2:63655961-63655987 5.34615 
chr2:63942616-63942652 5.33333 
chr2:64330876-64330889 5.92308 
chr2:64600899-64600931 5.25 
chr2:64929606-64929626 5.8 
chr2:65139192-65139213 5.7619 
chr2:65488412-65488442 5.3 
chr2:65527910-65527940 5.2 
chr2:66002725-66002737 6 
chr2:66440198-66440225 5.37037 
chr2:66575851-66575872 5.66667 
chr2:66839607-66839620 5.92308 
chr2:67207075-67207097 5.54545 
chr2:67541398-67541426 5.46429 
chr2:67970988-67971032 5.20455 
chr2:68072920-68072957 5.21622 
chr2:68772066-68772095 5.55172 
chr2:68924779-68924808 5.31034 
chr2:69166444-69166470 5.61538 
chr2:69363113-69363140 5.37037 
chr2:69427844-69427857 6 
chr2:69434000-69434022 5.72727 
chr2:69859678-69859698 5.7 
chr2:69872033-69872045 6 
chr2:70248868-70248888 5.7 
chr2:70317107-70317133 5.5 
chr2:70359520-70359549 5.24138 
chr2:71021592-71021619 5.22222 
chr2:71301834-71301847 6 
chr2:71471993-71472012 5.73684 
chr2:71628278-71628297 5.63158 
chr2:71954059-71954076 5.94118 
chr2:72063320-72063345 5.36 
chr2:72072307-72072335 5.35714 
chr2:72185247-72185259 6 
chr2:72270351-72270374 5.43478 
chr2:72440603-72440627 5.375 
chr2:72557772-72557789 5.76471 
chr2:72796874-72796887 5.92308 
chr2:73340131-73340145 6 
chr2:73977857-73977885 5.53571 
chr2:74273729-74273746 5.94118 
chr2:74605043-74605065 5.54545 
chr2:74642810-74642838 5.25 
chr2:74765742-74765768 5.42308 
chr2:74837746-74837759 5.92308 
chr2:75188501-75188521 5.6 
chr2:75236659-75236692 5.48485 
chr2:75334524-75334536 6 
chr2:75350223-75350246 5.43478 
chr2:75457756-75457773 5.76471 
chr2:75837321-75837354 5.39394 
chr2:75902062-75902088 5.42308 
chr2:76384792-76384817 5.36 
chr2:76622483-76622500 5.94118 
chr2:76754106-76754126 5.8 
chr2:77200342-77200367 5.4 
chr2:77323646-77323674 5.46429 
chr2:77483492-77483519 5.22222 
chr2:78009250-78009284 5.29412 
chr2:78013999-78014016 5.82353 
chr2:78522202-78522230 5.25 
chr2:78672385-78672411 5.46154 
chr2:79043479-79043491 6 
chr2:79372066-79372091 5.72 
chr2:79806204-79806235 5.48387 
chr2:80099074-80099104 5.26667 
chr2:80105199-80105228 5.24138 
chr2:80117192-80117216 5.41667 
chr2:80393965-80393987 5.54545 
chr2:80749998-80750025 5.2963 
chr2:80929946-80929959 5.92308 
chr2:81627873-81627885 6 
chr2:81894251-81894263 6 
chr2:82048874-82048901 5.40741 
chr2:82158414-82158440 5.38462 
chr2:82240202-82240224 5.54545 
chr2:82250361-82250391 5.16667 
chr2:82304892-82304920 5.25 
chr2:82380079-82380092 5.92308 
chr2:82493699-82493720 5.52381 
chr2:82723616-82723643 5.22222 
chr2:83017536-83017562 5.34615 
chr2:83234789-83234819 5.23333 
chr2:83247271-83247295 5.66667 
chr2:83406640-83406674 5.17647 
chr2:83929580-83929621 5.19512 
chr2:84374987-84375012 5.44 
chr2:84596649-84596662 5.92308 
chr2:84607222-84607249 5.59259 
chr2:84835788-84835807 5.63158 
chr2:85298516-85298540 5.375 
chr2:85479580-85479608 5.32143 
chr2:85495751-85495781 5.26667 
chr2:85711611-85711634 5.47826 
chr2:85753140-85753166 5.34615 
chr2:85781530-85781559 5.51724 
chr2:86257282-86257298 5.9375 
chr2:86927260-86927281 5.66667 
chr2:87945167-87945182 5.93333 
chr2:88037004-88037017 5.92308 
chr2:88620863-88620897 5.26471 
chr2:89237900-89237922 5.54545 
chr2:89342858-89342871 6 
chr2:89436831-89436863 5.15625 
chr2:89573187-89573206 5.78947 
chr2:89905623-89905640 5.76471 
chr2:92212115-92212129 6 
chr2:96101986-96102011 5.4 
chr2:96446138-96446157 5.68421 
chr2:97137887-97137906 5.78947 
chr2:97572340-97572363 5.6087 
chr2:97773509-97773522 5.92308 
chr2:98170008-98170032 5.41667 
chr2:98859945-98859959 6 
chr2:100747580-100747597 5.76471 
chr2:101789015-101789047 5.4375 
chr2:101858347-101858364 6 
chr2:102089387-102089406 5.68421 
chr2:102292823-102292846 5.47826 
chr2:102475026-102475038 6 
chr2:102765858-102765876 5.72222 
chr2:102905171-102905196 5.36 
chr2:103233431-103233457 5.34615 
chr2:103723857-103723877 5.6 
chr2:104144647-104144675 5.32143 
chr2:104327106-104327127 5.52381 
chr2:104333572-104333584 6 
chr2:104759769-104759792 5.52174 
chr2:105031185-105031211 5.26923 
chr2:106749460-106749486 5.46154 
chr2:106878715-106878742 5.44444 
chr2:107125740-107125762 5.54545 
chr2:108084974-108084987 6 
chr2:108448476-108448504 5.25 
chr2:108852213-108852246 5.30303 
chr2:109495864-109495889 5.44 
chr2:109634444-109634465 5.85714 
chr2:110330059-110330078 5.63158 
chr2:110379279-110379297 5.77778 
chr2:110584849-110584870 5.57143 
chr2:110704911-110704939 5.28571 
chr2:110968700-110968730 5.16667 
chr2:111073877-111073900 5.43478 
chr2:111151294-111151332 5.23684 
chr2:111202532-111202545 6 
chr2:111230619-111230642 5.43478 
chr2:111234043-111234076 5.48485 
chr2:111274496-111274526 5.2 
chr2:111283587-111283600 5.92308 
chr2:111641816-111641829 5.92308 
chr2:112055898-112055937 5.30769 
chr2:112302615-112302635 5.85 
chr2:112387752-112387776 5.5 
chr2:112536049-112536070 5.52381 
chr2:112850049-112850066 5.82353 
chr2:113023364-113023384 5.75 
chr2:113123399-113123422 5.52174 
chr2:113160538-113160564 5.53846 
chr2:113467660-113467677 5.82353 
chr2:113926241-113926266 5.64 
chr2:114335602-114335635 5.15152 
chr2:114555923-114555955 5.09375 
chr2:114985648-114985673 5.36 
chr2:115023648-115023665 5.94118 
chr2:115211730-115211752 5.5 
chr2:115228763-115228794 5.29032 
chr2:115321498-115321526 5.32143 
chr2:115529369-115529394 5.36 
chr2:116044044-116044063 5.63158 
chr2:116174026-116174053 5.2963 
chr2:116260042-116260080 5.23684 
chr2:116347907-116347932 5.32 
chr2:116488042-116488065 5.6087 
chr2:116507481-116507498 5.88235 
chr2:116733574-116733591 5.94118 
chr2:116918775-116918810 5.25714 
chr2:116945540-116945568 5.17857 
chr2:117238379-117238406 5.33333 
chr2:117757877-117757899 5.59091 
chr2:118855736-118855767 5.51613 
chr2:119085196-119085217 5.52381 
chr2:119271510-119271538 5.35714 
chr2:119649779-119649791 6 
chr2:120037709-120037728 5.63158 
chr2:120155879-120155924 5.17778 
chr2:120414078-120414090 6 
chr2:120683184-120683212 5.35714 
chr2:120837310-120837322 6 
chr2:120838747-120838768 5.57143 
chr2:121243966-121244000 5.17647 
chr2:121425856-121425872 5.875 
chr2:122132880-122132901 5.52381 
chr2:122178679-122178702 5.47826 
chr2:122440475-122440504 5.2069 
chr2:122550987-122551014 5.2963 
chr2:122817049-122817061 6 
chr2:122879645-122879660 5.93333 
chr2:123241550-123241575 5.56 
chr2:123385869-123385902 5.18182 
chr2:123891291-123891317 5.38462 
chr2:123916371-123916389 5.88889 
chr2:123946415-123946449 5.26471 
chr2:124349391-124349412 5.7619 
chr2:124692521-124692533 6 
chr2:124930413-124930443 5.23333 
chr2:124993309-124993322 5.92308 
chr2:125415577-125415589 6 
chr2:126085701-126085727 5.26923 
chr2:126286344-126286356 6 
chr2:126331576-126331589 6 
chr2:127590604-127590630 5.26923 
chr2:127743857-127743887 5.16667 
chr2:128051196-128051215 5.63158 
chr2:128275517-128275539 5.5 
chr2:128291346-128291375 5.13793 
chr2:129148354-129148371 5.82353 
chr2:129254297-129254323 5.38462 
chr2:131127647-131127680 5.33333 
chr2:131589952-131589979 5.40741 
chr2:132223668-132223695 5.25926 
chr2:132365718-132365746 5.21429 
chr2:132945562-132945590 5.39286 
chr2:133026516-133026548 5.125 
chr2:133439070-133439092 5.54545 
chr2:133528564-133528590 5.30769 
chr2:133540005-133540050 5.2 
chr2:133645281-133645309 5.35714 
chr2:134086269-134086295 5.34615 
chr2:134132304-134132317 5.92308 
chr2:134679872-134679893 5.52381 
chr2:135145233-135145249 5.875 
chr2:135163021-135163047 5.34615 
chr2:135343566-135343586 5.7 
chr2:135812570-135812594 5.41667 
chr2:136338105-136338121 6 
chr2:136527823-136527851 5.42857 
chr2:136733881-136733908 5.37037 
chr2:136734369-136734382 6 
chr2:136872358-136872386 5.28571 
chr2:136973316-136973337 5.80952 
chr2:137952544-137952570 5.34615 
chr2:138056482-138056503 5.57143 
chr2:138086624-138086649 5.72 
chr2:138453725-138453744 5.73684 
chr2:138453857-138453871 6 
chr2:138640359-138640386 5.25926 
chr2:139191044-139191068 5.5 
chr2:139436691-139436714 5.43478 
chr2:139666430-139666450 5.6 
chr2:139985513-139985526 6 
chr2:140271585-140271597 6 
chr2:140703484-140703512 5.17857 
chr2:141537477-141537505 5.39286 
chr2:142080593-142080613 5.6 
chr2:142217337-142217367 5.36667 
chr2:142359249-142359277 5.35714 
chr2:142575259-142575285 5.30769 
chr2:142659886-142659907 5.57143 
chr2:142713453-142713479 5.30769 
chr2:143041159-143041184 5.32 
chr2:143364330-143364350 5.7 
chr2:143461463-143461492 5.31034 
chr2:144531862-144531881 5.73684 
chr2:144548267-144548279 6 
chr2:144633412-144633425 5.92308 
chr2:144656802-144656826 5.375 
chr2:145266218-145266232 6 
chr2:145367560-145367573 5.92308 
chr2:145956706-145956733 5.25926 
chr2:146338973-146338991 5.88889 
chr2:146547670-146547702 5.21875 
chr2:146660954-146660980 5.42308 
chr2:146809771-146809784 5.92308 
chr2:146991346-146991391 5.24444 
chr2:147095337-147095369 5.3125 
chr2:147952723-147952752 5.24138 
chr2:147984190-147984202 6 
chr2:148171337-148171359 5.54545 
chr2:148498445-148498472 5.33333 
chr2:148716681-148716693 6 
chr2:150032200-150032215 5.93333 
chr2:150226402-150226420 5.72222 
chr2:150588392-150588407 5.93333 
chr2:150654615-150654637 5.54545 
chr2:150694549-150694570 5.57143 
chr2:150754596-150754616 5.9 
chr2:150792499-150792532 5.30303 
chr2:150842010-150842034 5.41667 
chr2:150857473-150857486 5.92308 
chr2:151253776-151253804 5.25 
chr2:151258326-151258348 5.54545 
chr2:151402105-151402134 5.17241 
chr2:151820865-151820877 6 
chr2:151826468-151826494 5.26923 
chr2:151913986-151914011 5.4 
chr2:152085617-152085639 5.5 
chr2:152104984-152105020 5.30556 
chr2:152177413-152177427 6 
chr2:152187627-152187654 5.33333 
chr2:152404216-152404229 5.92308 
chr2:152531706-152531735 5.51724 
chr2:152779812-152779824 6 
chr2:152916387-152916399 6 
chr2:152918161-152918189 5.28571 
chr2:153080847-153080872 5.36 
chr2:153122527-153122550 5.56522 
chr2:153380780-153380817 5.10811 
chr2:153462879-153462906 5.37037 
chr2:153626090-153626108 5.72222 
chr2:153688568-153688589 5.57143 
chr2:153967476-153967503 5.25926 
chr2:154288007-154288026 5.63158 
chr2:154749044-154749071 5.2963 
chr2:154881436-154881461 5.36 
chr2:154963443-154963467 5.54167 
chr2:155155246-155155259 5.92308 
chr2:155181736-155181757 5.61905 
chr2:155434524-155434550 5.5 
chr2:155630371-155630386 5.86667 
chr2:155735264-155735294 5.26667 
chr2:156177271-156177293 5.59091 
chr2:156177308-156177325 5.76471 
chr2:156279073-156279095 5.59091 
chr2:156365703-156365721 5.83333 
chr2:156769823-156769857 5.14706 
chr2:156950659-156950682 5.52174 
chr2:156953582-156953613 5.22581 
chr2:157266150-157266177 5.40741 
chr2:157340136-157340148 6 
chr2:157954750-157954785 5.34286 
chr2:158380036-158380052 5.8125 
chr2:159244041-159244061 5.65 
chr2:160542049-160542082 5.21212 
chr2:160572089-160572121 5.28125 
chr2:160703210-160703234 5.41667 
chr2:161222946-161222963 5.82353 
chr2:161443386-161443404 5.83333 
chr2:161663495-161663516 5.52381 
chr2:161780286-161780303 5.82353 
chr2:161866684-161866697 5.92308 
chr2:162170644-162170666 5.5 
chr2:162350110-162350134 5.375 
chr2:162829335-162829358 5.6087 
chr2:163290759-163290776 5.94118 
chr2:163410729-163410742 6 
chr2:163937312-163937342 5.23333 
chr2:164263033-164263061 5.28571 
chr2:164336466-164336497 5.16129 
chr2:164494939-164494958 6 
chr2:164716652-164716679 5.40741 
chr2:165270849-165270870 5.61905 
chr2:165453177-165453203 5.26923 
chr2:165481863-165481879 6 
chr2:165970220-165970248 5.35714 
chr2:166129732-166129758 5.34615 
chr2:166274238-166274250 6 
chr2:166476017-166476032 6 
chr2:166682560-166682586 5.34615 
chr2:166761096-166761117 5.57143 
chr2:166912879-166912906 5.22222 
chr2:167166209-167166235 5.30769 
chr2:167167870-167167894 5.5 
chr2:167467088-167467108 5.6 
chr2:167583908-167583920 6 
chr2:167839956-167839985 5.24138 
chr2:168035179-168035201 5.59091 
chr2:168218256-168218277 5.57143 
chr2:168820538-168820566 5.28571 
chr2:169144416-169144437 5.61905 
chr2:169343237-169343256 5.63158 
chr2:169446110-169446126 5.875 
chr2:169464200-169464226 5.30769 
chr2:169605111-169605135 5.45833 
chr2:169894652-169894681 5.13793 
chr2:170261391-170261422 5.22581 
chr2:170340756-170340787 5.12903 
chr2:170709217-170709239 5.54545 
chr2:170836485-170836504 5.63158 
chr2:170983256-170983275 5.63158 
chr2:171484690-171484702 6 
chr2:171953875-171953896 5.52381 
chr2:172925563-172925586 5.43478 
chr2:173078116-173078140 5.375 
chr2:173091252-173091271 5.63158 
chr2:173111099-173111122 5.47826 
chr2:173147427-173147445 5.83333 
chr2:173183264-173183281 5.76471 
chr2:173251733-173251756 5.47826 
chr2:173375806-173375831 5.52 
chr2:173477207-173477231 5.375 
chr2:173999974-173999986 6 
chr2:174440160-174440180 5.7 
chr2:174516082-174516118 5.27778 
chr2:174769868-174769899 5.19355 
chr2:174877914-174877939 5.64 
chr2:175222781-175222807 5.26923 
chr2:175631965-175631992 5.2963 
chr2:175648725-175648742 5.82353 
chr2:175854499-175854523 5.375 
chr2:175974003-175974038 5.17143 
chr2:176160435-176160455 5.6 
chr2:176271454-176271478 5.375 
chr2:176565177-176565190 6 
chr2:176895603-176895618 6 
chr2:176940285-176940311 5.26923 
chr2:177035582-177035631 5.30612 
chr2:177736217-177736242 5.36 
chr2:177781004-177781016 6 
chr2:177807798-177807810 6 
chr2:178386459-178386487 5.17857 
chr2:178454643-178454659 5.875 
chr2:178613311-178613327 5.875 
chr2:178616393-178616418 5.32 
chr2:178678599-178678624 5.48 
chr2:178701623-178701649 5.46154 
chr2:178793066-178793079 5.92308 
chr2:178959711-178959736 5.36 
chr2:179782538-179782558 5.6 
chr2:179814225-179814261 5.25 
chr2:179953263-179953297 5.14706 
chr2:180631970-180631994 5.54167 
chr2:180726101-180726126 5.48 
chr2:180758993-180759018 5.64 
chr2:181136124-181136157 5.24242 
chr2:181197398-181197411 5.92308 
chr2:181237374-181237387 5.92308 
chr2:181373973-181374000 5.44444 
chr2:181424707-181424721 6 
chr2:181636516-181636542 5.5 
chr2:181644188-181644212 5.5 
chr2:181994849-181994879 5.63333 
chr2:182075900-182075925 5.4 
chr2:182293294-182293318 5.375 
chr2:182456892-182456914 5.68182 
chr2:182677493-182677524 5.22581 
chr2:182720060-182720075 5.86667 
chr2:182898557-182898574 5.76471 
chr2:182955668-182955701 5.0303 
chr2:183028246-183028271 5.36 
chr2:183166578-183166590 6 
chr2:183276903-183276930 5.2963 
chr2:183559722-183559736 6 
chr2:183560028-183560051 5.43478 
chr2:183733499-183733521 5.90909 
chr2:183804641-183804661 5.75 
chr2:183818371-183818384 5.92308 
chr2:183922775-183922803 5.21429 
chr2:183973656-183973678 5.54545 
chr2:184317523-184317550 5.55556 
chr2:185091432-185091446 6 
chr2:185216137-185216163 5.30769 
chr2:185285111-185285134 5.47826 
chr2:185630158-185630181 5.52174 
chr2:185711582-185711594 6 
chr2:185788823-185788842 5.63158 
chr2:185896734-185896755 5.57143 
chr2:186160951-186160974 5.47826 
chr2:186250485-186250499 6 
chr2:186480482-186480497 5.86667 
chr2:186877995-186878022 5.22222 
chr2:186911741-186911762 5.61905 
chr2:186925109-186925141 5.21875 
chr2:187357839-187357868 5.17241 
chr2:187375859-187375874 5.93333 
chr2:187546208-187546229 5.52381 
chr2:187558134-187558154 5.65 
chr2:187762043-187762082 5.17949 
chr2:187997892-187997916 5.5 
chr2:188141319-188141343 5.375 
chr2:188295312-188295324 6 
chr2:188540239-188540257 5.77778 
chr2:188814357-188814376 5.63158 
chr2:189002183-189002197 6 
chr2:189144481-189144495 6 
chr2:189166260-189166290 5.2 
chr2:189279833-189279857 5.5 
chr2:189710991-189711013 5.72727 
chr2:189721036-189721049 6 
chr2:189733437-189733459 5.63636 
chr2:189909628-189909657 5.31034 
chr2:190376137-190376167 5.33333 
chr2:190601120-190601137 5.82353 
chr2:190628169-190628195 5.57692 
chr2:190743767-190743779 6 
chr2:191498804-191498836 5.25 
chr2:191512467-191512492 5.32 
chr2:191898611-191898634 5.52174 
chr2:191922947-191922976 5.24138 
chr2:191970329-191970360 5.16129 
chr2:193009250-193009263 6 
chr2:193387280-193387292 6 
chr2:193450615-193450641 5.26923 
chr2:193594245-193594258 5.92308 
chr2:193811359-193811403 5.11364 
chr2:194413411-194413423 6 
chr2:194438029-194438043 6 
chr2:194534547-194534570 5.43478 
chr2:194748082-194748103 5.61905 
chr2:194980309-194980331 5.59091 
chr2:195145060-195145073 5.92308 
chr2:195339192-195339219 5.33333 
chr2:195699147-195699179 5.1875 
chr2:195921807-195921837 5.2 
chr2:196040617-196040638 5.52381 
chr2:196563004-196563033 5.17241 
chr2:196586808-196586834 5.26923 
chr2:196626341-196626370 5.27586 
chr2:196773490-196773515 5.52 
chr2:196956625-196956652 5.22222 
chr2:197148159-197148192 5.18182 
chr2:197359543-197359555 6 
chr2:197622837-197622864 5.51852 
chr2:197823973-197824001 5.25 
chr2:198219610-198219640 5.36667 
chr2:198367666-198367692 5.26923 
chr2:198461208-198461235 5.44444 
chr2:198551160-198551185 5.32 
chr2:198633082-198633110 5.42857 
chr2:198961827-198961858 5.25806 
chr2:199068062-199068082 5.6 
chr2:199119323-199119369 5.26087 
chr2:199281737-199281763 5.53846 
chr2:200125271-200125297 5.34615 
chr2:200286387-200286399 6 
chr2:200776014-200776042 5.25 
chr2:200916871-200916887 5.875 
chr2:201600097-201600109 6 
chr2:201636696-201636718 5.54545 
chr2:201695439-201695469 5.23333 
chr2:201738610-201738625 6 
chr2:201781559-201781582 5.65217 
chr2:202551176-202551204 5.5 
chr2:202635358-202635377 5.63158 
chr2:202879343-202879369 5.30769 
chr2:203051740-203051789 5.22449 
chr2:203266074-203266100 5.53846 
chr2:203275463-203275485 5.54545 
chr2:203615428-203615447 5.68421 
chr2:203867818-203867844 5.38462 
chr2:203869118-203869145 5.40741 
chr2:203975463-203975479 5.875 
chr2:204294937-204294958 5.66667 
chr2:204576227-204576247 5.65 
chr2:205360628-205360640 6 
chr2:205486250-205486262 6 
chr2:205570654-205570672 5.77778 
chr2:205683964-205683976 6 
chr2:205734768-205734795 5.22222 
chr2:205808202-205808235 5.36364 
chr2:206010912-206010936 5.375 
chr2:206145784-206145809 5.36 
chr2:206277662-206277683 5.80952 
chr2:206380094-206380119 5.32 
chr2:206442135-206442165 5.5 
chr2:206573320-206573352 5.21875 
chr2:206609728-206609750 5.54545 
chr2:206802967-206802981 5.92857 
chr2:206900240-206900253 6 
chr2:206975861-206975891 5.16667 
chr2:207278765-207278778 5.92308 
chr2:207485327-207485339 6 
chr2:207691828-207691850 5.63636 
chr2:207737591-207737624 5.27273 
chr2:207997180-207997212 5.1875 
chr2:208061683-208061705 5.54545 
chr2:208064271-208064283 6 
chr2:208095301-208095317 6 
chr2:208230818-208230839 5.57143 
chr2:208249828-208249858 5.2 
chr2:208528924-208528937 5.92308 
chr2:208654920-208654938 5.72222 
chr2:208848827-208848840 5.92308 
chr2:208852471-208852484 6 
chr2:208916027-208916040 5.92308 
chr2:209328124-209328156 5.28125 
chr2:209353598-209353622 5.45833 
chr2:209830858-209830901 5.2093 
chr2:209974530-209974561 5.19355 
chr2:210173547-210173577 5.36667 
chr2:210186791-210186815 5.625 
chr2:210503825-210503862 5.21622 
chr2:210533257-210533276 5.89474 
chr2:210579076-210579093 5.76471 
chr2:210653867-210653890 5.43478 
chr2:210805682-210805708 5.46154 
chr2:211174122-211174148 5.38462 
chr2:211289053-211289076 5.47826 
chr2:211443588-211443619 5.35484 
chr2:211873795-211873822 5.2963 
chr2:212260911-212260938 5.44444 
chr2:212372320-212372349 5.13793 
chr2:212572924-212572960 5.25 
chr2:212579850-212579874 5.45833 
chr2:212746392-212746418 5.38462 
chr2:213471158-213471181 5.43478 
chr2:213517684-213517708 5.58333 
chr2:213593155-213593167 6 
chr2:213801476-213801500 5.66667 
chr2:213832082-213832111 5.17241 
chr2:213927110-213927127 5.94118 
chr2:214046886-214046917 5.35484 
chr2:214225150-214225163 5.92308 
chr2:214762175-214762201 5.30769 
chr2:214840622-214840636 6 
chr2:215289172-215289187 5.93333 
chr2:215423452-215423465 5.92308 
chr2:215535152-215535185 5.18182 
chr2:215581733-215581747 6 
chr2:215936044-215936069 5.52 
chr2:216222430-216222457 5.37037 
chr2:216640539-216640565 5.26923 
chr2:216647427-216647439 6 
chr2:216787204-216787244 5.1 
chr2:216793668-216793689 5.52381 
chr2:217088926-217088947 5.52381 
chr2:217279024-217279042 5.72222 
chr2:217527175-217527195 5.75 
chr2:217634047-217634069 5.72727 
chr2:217740887-217740899 6 
chr2:217824194-217824225 5.12903 
chr2:217837509-217837527 5.83333 
chr2:218493782-218493814 5.25 
chr2:218812887-218812913 5.42308 
chr2:218959670-218959684 6 
chr2:219053469-219053496 5.51852 
chr2:219116413-219116426 5.92308 
chr2:219242911-219242937 5.38462 
chr2:219359147-219359170 5.56522 
chr2:219390944-219390961 5.76471 
chr2:219998590-219998609 5.63158 
chr2:220095342-220095378 5.22222 
chr2:220294254-220294281 5.2963 
chr2:220393695-220393721 5.26923 
chr2:220412327-220412354 5.22222 
chr2:220419472-220419501 5.24138 
chr2:220477264-220477278 6 
chr2:220668122-220668145 5.82609 
chr2:220670151-220670185 5.26471 
chr2:220790972-220790998 5.30769 
chr2:220886710-220886734 5.5 
chr2:221372346-221372374 5.25 
chr2:221552467-221552490 5.52174 
chr2:221582958-221582977 5.84211 
chr2:222035789-222035813 5.41667 
chr2:222137859-222137883 5.41667 
chr2:222414535-222414559 5.41667 
chr2:222605806-222605832 5.30769 
chr2:222629994-222630008 6 
chr2:222799532-222799545 5.92308 
chr2:223056394-223056424 5.26667 
chr2:223516868-223516886 5.77778 
chr2:223618175-223618188 5.92308 
chr2:223892095-223892111 5.875 
chr2:224290582-224290606 5.375 
chr2:224422125-224422147 5.54545 
chr2:224652426-224652452 5.34615 
chr2:224658604-224658635 5.25806 
chr2:224818184-224818216 5.21875 
chr2:224878970-224878999 5.24138 
chr2:225145239-225145253 5.92857 
chr2:225420916-225420929 5.92308 
chr2:225592988-225593000 6 
chr2:225648441-225648473 5.15625 
chr2:225805304-225805330 5.26923 
chr2:226042002-226042024 5.68182 
chr2:226063618-226063648 5.2 
chr2:226308618-226308644 5.34615 
chr2:227009338-227009364 5.5 
chr2:227249824-227249847 5.47826 
chr2:227292016-227292050 5.26471 
chr2:227451191-227451211 5.7 
chr2:228324854-228324869 5.93333 
chr2:228330214-228330235 5.57143 
chr2:228528190-228528216 5.30769 
chr2:228616708-228616732 5.41667 
chr2:228816440-228816471 5.22581 
chr2:228847898-228847911 5.92308 
chr2:228901582-228901611 5.27586 
chr2:229142946-229142975 5.41379 
chr2:229646761-229646774 5.92308 
chr2:230126661-230126690 5.48276 
chr2:230210222-230210251 5.27586 
chr2:230341962-230341990 5.39286 
chr2:230593608-230593634 5.46154 
chr2:230989093-230989127 5.11765 
chr2:231042804-231042829 5.36 
chr2:231168488-231168513 5.56 
chr2:232087644-232087669 5.4 
chr2:232170724-232170741 5.82353 
chr2:232526858-232526870 6 
chr2:232540535-232540559 5.41667 
chr2:232895429-232895464 5.25714 
chr2:233369875-233369901 5.26923 
chr2:233523175-233523199 5.5 
chr2:233568078-233568099 5.57143 
chr2:233741842-233741878 5.13889 
chr2:233887464-233887498 5.23529 
chr2:234136095-234136108 5.92308 
chr2:234148288-234148316 5.17857 
chr2:234628841-234628867 5.30769 
chr2:235276787-235276800 5.92308 
chr2:236459695-236459719 5.41667 
chr2:236463355-236463384 5.24138 
chr2:237009129-237009145 5.8125 
chr2:237395228-237395245 5.76471 
chr2:237917059-237917075 5.875 
chr2:237973112-237973137 5.64 
chr2:238583273-238583305 5.34375 
chr2:238770966-238770993 5.37037 
chr2:239058540-239058558 5.88889 
chr2:239183880-239183893 6 
chr2:239455169-239455189 5.6 
chr2:240183012-240183040 5.21429 
chr2:240219656-240219687 5.25806 
chr2:240973486-240973508 5.72727 
chr2:241774510-241774532 5.5 
chr2:242492312-242492334 5.54545 
chr2:243154893-243154921 5.39286 
