# Supplementary material for: MsDetector: toward a standard computational tool for DNA microsatellites detection
Source: Nucleic Acids Res. 2012 Oct 2;41(1):e22. doi: 10.1093/nar/gks881 (PMC3592430; doi:10.1093/nar/gks881)
Supplement: Supplementary Data [file supp_gks881_nar-01766-met-n-2012-File009.gz › dataset7HumanMs/chr3.overlap]

Length of the chormosome: 198022430
Length of repeats detected by RepeatMasker: 1809131
Length of repeats detected by MsDetector: 3621420
Length of overlaps: 1506363
MsDetector repeats covered 83.26% of the repeats detected by RepeatMasker.
RepeatMasker repeats covered 41.60% of MsDetector repeats.
MsDetector repeats covered 1.8% of the chromosome length.
