# Supplementary material for: MsDetector: toward a standard computational tool for DNA microsatellites detection
Source: Nucleic Acids Res. 2012 Oct 2;41(1):e22. doi: 10.1093/nar/gks881 (PMC3592430; doi:10.1093/nar/gks881)
Supplement: Supplementary Data [file supp_gks881_nar-01766-met-n-2012-File009.gz › dataset7HumanMs/chr3.rep]

chr3:60899-60914 6 
chr3:62531-62557 5.53846 
chr3:63992-64021 6 
chr3:68125-68147 5.72727 
chr3:71548-71581 5.24242 
chr3:77116-77155 5.87179 
chr3:78561-78573 6 
chr3:79831-79863 5.78125 
chr3:81392-81411 6 
chr3:81707-81737 5.56667 
chr3:82437-82454 6 
chr3:84053-84102 5.77551 
chr3:85567-85589 5.77273 
chr3:85926-85946 5.7 
chr3:86029-86070 5.53659 
chr3:90661-90688 5.33333 
chr3:91785-91798 6 
chr3:92685-92702 5.88235 
chr3:93642-93676 5.44118 
chr3:94634-94653 5.84211 
chr3:102288-102325 5.40541 
chr3:108630-108667 5.48649 
chr3:109357-109455 5.80612 
chr3:110643-110670 5.55556 
chr3:112847-112882 5.68571 
chr3:113412-113437 5.32 
chr3:114703-114736 5.48485 
chr3:118711-118732 5.71429 
chr3:119420-119442 6 
chr3:125663-125691 5.46429 
chr3:129178-129221 5.81395 
chr3:133245-133269 5.79167 
chr3:136769-136802 5.51515 
chr3:141708-141731 5.52174 
chr3:143954-143987 5.18182 
chr3:144878-144949 5.3662 
chr3:145283-145310 5.74074 
chr3:147945-147974 5.51724 
chr3:154855-154951 5.66667 
chr3:158349-158362 6 
chr3:160195-160219 5.41667 
chr3:160582-160595 6 
chr3:161524-161546 6 
chr3:162341-162367 5.42308 
chr3:170809-170836 5.51852 
chr3:171121-171151 5.23333 
chr3:171506-171535 5.93103 
chr3:175788-175823 5.57143 
chr3:179274-179298 6 
chr3:180466-180487 5.52381 
chr3:185103-185158 5.2 
chr3:185978-186000 5.59091 
chr3:186435-186472 5.64865 
chr3:188732-188747 5.86667 
chr3:189241-189260 5.94737 
chr3:189568-189586 6 
chr3:193984-194026 5.52381 
chr3:194417-194439 5.59091 
chr3:197355-197387 5.75 
chr3:198461-198510 5.57143 
chr3:200598-200634 5.5 
chr3:205013-205026 5.92308 
chr3:205133-205172 5.74359 
chr3:206198-206226 5.32143 
chr3:207670-207722 5.67308 
chr3:209331-209351 5.85 
chr3:209768-209789 5.71429 
chr3:212429-212476 5.25532 
chr3:213085-213113 5.67857 
chr3:213632-213707 5.97333 
chr3:215000-215037 5.35135 
chr3:215088-215212 5.43548 
chr3:215225-215297 5.70833 
chr3:222111-222126 6 
chr3:222247-222270 6 
chr3:224291-224313 5.90909 
chr3:229038-229058 6 
chr3:230579-230605 6 
chr3:234558-234581 5.91304 
chr3:235669-235710 5.78049 
chr3:235908-235920 6 
chr3:236567-236621 5.64815 
chr3:237541-237564 5.69565 
chr3:239538-239579 5.36585 
chr3:243172-243210 5.5 
chr3:246757-246797 5.825 
chr3:247314-247344 5.63333 
chr3:248244-248269 5.76 
chr3:255416-255445 5.34483 
chr3:256630-256666 5.80556 
chr3:256765-256790 5.64 
chr3:259500-259535 5.37143 
chr3:268030-268131 5.38614 
chr3:268458-268473 5.93333 
chr3:269636-269677 5.34146 
chr3:270161-270186 6 
chr3:271439-271453 6 
chr3:272967-272991 5.58333 
chr3:273258-273273 6 
chr3:275859-275916 5.78947 
chr3:276664-276690 5.65385 
chr3:280612-280651 5.58974 
chr3:281268-281299 5.45161 
chr3:283418-283442 5.83333 
chr3:283854-283889 5.71429 
chr3:284278-284308 6 
chr3:284357-284399 5.69048 
chr3:288189-288209 5.6 
chr3:291079-291103 5.54167 
chr3:294044-294079 6 
chr3:294293-294306 5.92308 
chr3:295086-295110 5.375 
chr3:297182-297205 5.73913 
chr3:299016-299047 5.96774 
chr3:300617-300629 6 
chr3:300960-301016 5.76786 
chr3:301946-301961 6 
chr3:302987-303024 5.62162 
chr3:303045-303064 5.63158 
chr3:310216-310257 5.82927 
chr3:311201-311220 5.78947 
chr3:318573-318594 6 
chr3:320955-320971 6 
chr3:322575-322621 5.86957 
chr3:323242-323255 6 
chr3:325194-325213 5.78947 
chr3:328293-328306 6 
chr3:328891-328915 5.45833 
chr3:330040-330070 5.4 
chr3:331372-331422 5.54 
chr3:331437-331483 5.41304 
chr3:331614-331630 6 
chr3:331811-331835 5.375 
chr3:332618-332650 6 
chr3:333108-333148 5.85 
chr3:336714-336758 5.52273 
chr3:338911-338930 6 
chr3:345778-345806 5.92857 
chr3:347365-347404 5.4359 
chr3:348373-348397 5.375 
chr3:350205-350249 5.72727 
chr3:351043-351221 5.57303 
chr3:353047-353060 6 
chr3:355981-356000 5.68421 
chr3:356012-356048 6 
chr3:361274-361288 6 
chr3:362376-362401 5.44 
chr3:363979-364008 5.44828 
chr3:364312-364367 5.69091 
chr3:365684-365705 5.85714 
chr3:366288-366326 6 
chr3:368695-368736 5.26829 
chr3:369592-369618 5.46154 
chr3:372636-372649 6 
chr3:372858-372881 5.73913 
chr3:372892-372918 6 
chr3:373081-373100 6 
chr3:374186-374212 5.73077 
chr3:374805-374834 5.65517 
chr3:375186-375215 5.48276 
chr3:375628-375652 5.875 
chr3:378863-378892 6 
chr3:383187-383217 5.2 
chr3:383401-383428 5.59259 
chr3:384896-384920 5.41667 
chr3:385900-385923 5.47826 
chr3:386149-386168 6 
chr3:386669-386710 5.60976 
chr3:387124-387179 5.85455 
chr3:390313-390334 5.71429 
chr3:394804-394827 5.47826 
chr3:395255-395267 6 
chr3:395587-395611 5.45833 
chr3:395870-395899 5.24138 
chr3:396116-396138 6 
chr3:400635-400672 5.59459 
chr3:400680-400744 5.54688 
chr3:400968-400993 5.72 
chr3:403820-403852 5.21875 
chr3:405819-405863 5.34091 
chr3:408367-408380 6 
chr3:414468-414520 5.63462 
chr3:415058-415070 6 
chr3:416843-416866 5.47826 
chr3:421439-421452 6 
chr3:425200-425229 5.72414 
chr3:427510-427523 6 
chr3:427891-427903 6 
chr3:428315-428339 5.5 
chr3:430230-430261 5.64516 
chr3:439281-439317 5.25 
chr3:440330-440352 5.54545 
chr3:441323-441342 6 
chr3:442583-442597 6 
chr3:444461-444513 5.69231 
chr3:445228-445268 5.625 
chr3:451295-451324 5.37931 
chr3:455869-455888 5.68421 
chr3:458489-458520 6 
chr3:461037-461061 5.58333 
chr3:463163-463191 5.5 
chr3:468440-468475 5.31429 
chr3:475452-475593 5.77305 
chr3:477162-477181 5.73684 
chr3:477455-477478 5.69565 
chr3:479469-479500 5.54839 
chr3:481657-481809 5.81579 
chr3:481921-482000 5.36709 
chr3:482006-482051 5.31111 
chr3:483339-483375 6 
chr3:487464-487481 6 
chr3:488647-488672 5.48 
chr3:489324-489338 6 
chr3:490774-490874 5.48 
chr3:490908-490935 5.48148 
chr3:491128-491150 5.68182 
chr3:492116-492140 5.41667 
chr3:494507-494566 5.32203 
chr3:495833-495845 6 
chr3:498802-498832 5.33333 
chr3:502088-502114 5.38462 
chr3:506299-506316 6 
chr3:509032-509047 6 
chr3:510677-510722 5.86667 
chr3:510784-510842 5.27586 
chr3:513773-513793 5.8 
chr3:517060-517073 6 
chr3:517226-517238 6 
chr3:517783-517820 5.27027 
chr3:519404-519445 5.58537 
chr3:523916-523934 5.83333 
chr3:529357-529394 5.56757 
chr3:532874-532921 5.6383 
chr3:533561-533581 5.9 
chr3:536834-536853 5.84211 
chr3:539124-539155 5.41935 
chr3:542022-542054 5.125 
chr3:542982-543000 5.83333 
chr3:543135-543184 5.32653 
chr3:543193-543237 5.68182 
chr3:544500-544528 5.78571 
chr3:548928-548964 5.25 
chr3:552334-552396 5.53226 
chr3:555759-555777 5.83333 
chr3:557660-557763 5.37864 
chr3:561203-561222 5.78947 
chr3:561252-561274 5.90909 
chr3:561609-562003 5.84264 
chr3:568871-568906 5.71429 
chr3:570798-570846 5.83333 
chr3:571524-571575 5.66667 
chr3:571763-571785 6 
chr3:572859-572872 6 
chr3:574981-575000 5.68421 
chr3:577424-577454 5.36667 
chr3:582340-582366 5.34615 
chr3:582379-582404 5.48 
chr3:582584-582647 5.55556 
chr3:584247-584269 5.54545 
chr3:587286-587304 5.72222 
chr3:587372-587409 6 
chr3:590215-590239 5.375 
chr3:590868-590897 6 
chr3:591317-591361 5.22727 
chr3:591835-591857 5.72727 
chr3:597513-597552 5.61538 
chr3:598844-598870 5.92308 
chr3:600259-600276 5.76471 
chr3:604132-604163 5.80645 
chr3:604689-604717 5.42857 
chr3:608381-608393 6 
chr3:609866-609975 5.26606 
chr3:612626-612656 5.5 
chr3:613693-613724 5.3871 
chr3:618696-618733 5.45946 
chr3:620322-620378 5.89286 
chr3:622867-622888 5.52381 
chr3:623982-623995 6 
chr3:626772-626790 6 
chr3:628009-628031 5.54545 
chr3:629633-629664 5.32258 
chr3:635206-635238 5.65625 
chr3:637038-637090 5.15385 
chr3:643971-643985 6 
chr3:644995-645031 5.55556 
chr3:646995-647018 5.47826 
chr3:647955-648000 5.44444 
chr3:649966-649979 6 
chr3:652154-652174 6 
chr3:660890-660907 5.82353 
chr3:661465-661508 5.60465 
chr3:662627-662846 5.73516 
chr3:662872-662954 5.4878 
chr3:663809-663845 5.83333 
chr3:666387-666417 6 
chr3:671278-671299 5.80952 
chr3:673157-673195 5.34211 
chr3:676386-676412 5.38462 
chr3:676528-676556 5.21429 
chr3:676633-676822 5.26984 
chr3:678546-678566 5.65 
chr3:681815-681857 6 
chr3:682092-682121 6 
chr3:682138-682170 5.875 
chr3:682554-682591 5.7027 
chr3:684676-684702 5.26923 
chr3:685301-685325 6 
chr3:686897-686916 5.68421 
chr3:688500-688538 5.52632 
chr3:688698-688720 5.72727 
chr3:689271-689284 6 
chr3:690393-690422 5.7931 
chr3:691172-691195 5.78261 
chr3:692042-692067 5.92 
chr3:695902-695925 5.78261 
chr3:698236-698253 5.82353 
chr3:698823-698864 5.60976 
chr3:699075-699106 5.45161 
chr3:701165-701234 5.94203 
chr3:702674-702690 6 
chr3:705165-705182 6 
chr3:706095-706129 5.97059 
chr3:710551-710636 5.29412 
chr3:710939-710977 5.18421 
chr3:711547-711579 5.25 
chr3:712289-712371 5.53659 
chr3:713932-713953 5.90476 
chr3:725320-725333 5.92308 
chr3:728557-728587 5.9 
chr3:729528-729554 6 
chr3:730425-730446 6 
chr3:731450-731483 5.45455 
chr3:731628-731654 5.34615 
chr3:734593-734609 6 
chr3:736794-736820 5.46154 
chr3:740114-740134 5.7 
chr3:741732-741755 5.78261 
chr3:742723-742740 5.76471 
chr3:742815-742843 5.92857 
chr3:743439-743472 5.84848 
chr3:747120-747134 5.92857 
chr3:748825-748848 5.69565 
chr3:755568-755590 5.90909 
chr3:759239-759254 5.93333 
chr3:762346-762383 5.97297 
chr3:766694-766730 5.25 
chr3:767000-767021 5.57143 
chr3:768552-768579 5.51852 
chr3:768832-768889 5.75439 
chr3:771319-771350 5.48387 
chr3:771461-771505 5.31818 
chr3:771742-771765 5.86957 
chr3:772160-772308 5.42568 
chr3:776112-776134 5.72727 
chr3:779039-779051 6 
chr3:781686-781723 5.27027 
chr3:782031-782058 5.48148 
chr3:782482-782511 5.58621 
chr3:783876-783898 5.72727 
chr3:784691-784789 5.47959 
chr3:786983-787000 5.88235 
chr3:794376-794393 6 
chr3:795518-795540 6 
chr3:798133-798184 5.76471 
chr3:801775-801794 5.63158 
chr3:805359-805373 6 
chr3:808311-808325 6 
chr3:809213-809240 5.66667 
chr3:812048-812080 5.5625 
chr3:814206-814219 6 
chr3:814230-814259 5.96552 
chr3:815605-815630 5.88 
chr3:821073-821102 5.68966 
chr3:823549-823674 5.744 
chr3:824572-824600 5.53571 
chr3:825249-825268 5.89474 
chr3:827202-827246 5.52273 
chr3:830392-830414 5.63636 
chr3:830813-830840 5.51852 
chr3:831381-831393 6 
chr3:831621-831729 5.59259 
chr3:831747-831775 5.35714 
chr3:832860-832900 5.175 
chr3:833218-833233 5.86667 
chr3:837345-837363 5.77778 
chr3:838169-838207 5.47368 
chr3:839800-839821 5.80952 
chr3:839970-839995 5.44 
chr3:841788-841826 5.71053 
chr3:847289-847317 5.28571 
chr3:857073-857093 5.8 
chr3:865946-866000 5.7963 
chr3:870835-870855 5.9 
chr3:870957-870989 5.25 
chr3:871484-871496 6 
chr3:877824-877844 5.8 
chr3:881758-881771 6 
chr3:884695-884717 5.59091 
chr3:887090-887109 5.84211 
chr3:893480-893500 5.65 
chr3:896521-896540 5.68421 
chr3:898701-898722 5.52381 
chr3:899363-899394 6 
chr3:900433-900459 5.26923 
chr3:903887-903919 5.375 
chr3:905821-905865 5.36364 
chr3:906000-906025 5.64 
chr3:907619-907647 5.32143 
chr3:907899-907928 5.7931 
chr3:908635-908661 5.65385 
chr3:909181-909215 5.26471 
chr3:911836-911877 5.58537 
chr3:915675-915700 5.56 
chr3:916048-916076 6 
chr3:922778-922801 6 
chr3:924429-924446 5.88235 
chr3:925614-925639 5.88 
chr3:928839-928968 5.51938 
chr3:936393-936423 5.33333 
chr3:938369-938391 5.81818 
chr3:941000-941030 5.56667 
chr3:943020-943055 5.11429 
chr3:946000-946029 5.31034 
chr3:946500-946521 5.80952 
chr3:948128-948149 5.85714 
chr3:951209-951228 5.94737 
chr3:955141-955166 5.68 
chr3:955934-955959 5.96 
chr3:956425-956451 6 
chr3:957287-957307 5.65 
chr3:957598-957630 6 
chr3:957925-957977 5.15385 
chr3:959679-959781 5.32353 
chr3:961542-961560 5.88889 
chr3:962521-962548 6 
chr3:965780-965800 5.85 
chr3:966500-966522 5.54545 
chr3:966633-966653 5.85 
chr3:971116-971135 6 
chr3:971698-971715 6 
chr3:971838-971861 5.73913 
chr3:971892-971926 5.32353 
chr3:978793-978820 5.48148 
chr3:982879-982903 5.91667 
chr3:983492-983532 5.525 
chr3:985913-985932 6 
chr3:988317-988340 5.82609 
chr3:988465-988480 5.86667 
chr3:992306-992328 5.63636 
chr3:992785-992816 5.29032 
chr3:997103-997121 6 
chr3:998311-998342 6 
chr3:1002321-1003264 5.93637 
chr3:1004400-1004455 5.69091 
chr3:1009226-1009257 5.90323 
chr3:1021373-1021391 5.77778 
chr3:1025469-1025542 5.61644 
chr3:1026369-1026384 6 
chr3:1032234-1032481 5.66397 
chr3:1032489-1032573 5.72619 
chr3:1032589-1032653 5.70312 
chr3:1032661-1032736 5.62667 
chr3:1036114-1036139 5.6 
chr3:1036298-1036432 5.74627 
chr3:1036552-1036569 5.82353 
chr3:1037289-1037328 5.89744 
chr3:1038057-1038093 5.69444 
chr3:1039261-1039304 5.34884 
chr3:1041488-1041500 6 
chr3:1042096-1042116 5.65 
chr3:1042698-1042711 5.92308 
chr3:1043972-1044019 5.44681 
chr3:1045268-1045307 5.23077 
chr3:1045631-1045651 5.75 
chr3:1047000-1047019 6 
chr3:1047030-1047051 5.57143 
chr3:1047649-1047730 5.65432 
chr3:1049248-1049310 5.77419 
chr3:1051584-1051612 5.92857 
chr3:1052594-1052623 5.55172 
chr3:1054618-1054641 6 
chr3:1056563-1056591 5.5 
chr3:1056670-1056714 5.45455 
chr3:1056959-1056995 5.66667 
chr3:1058916-1058974 5.74138 
chr3:1060805-1060827 6 
chr3:1064288-1064345 5.49123 
chr3:1064394-1064491 5.83505 
chr3:1068341-1068354 5.92308 
chr3:1068441-1068453 6 
chr3:1069131-1069164 6 
chr3:1069453-1069603 5.81333 
chr3:1071575-1071597 5.63636 
chr3:1079697-1079732 5.37143 
chr3:1080500-1080545 5.2 
chr3:1083528-1083549 5.52381 
chr3:1083918-1083943 5.6 
chr3:1084316-1084405 5.25843 
chr3:1084517-1084555 5.78947 
chr3:1084565-1084695 5.93077 
chr3:1091079-1091100 5.71429 
chr3:1094977-1095014 6 
chr3:1095314-1095339 5.88 
chr3:1096535-1096577 5.35714 
chr3:1100360-1100386 5.26923 
chr3:1105943-1105976 5.54545 
chr3:1109473-1109500 5.85185 
chr3:1113000-1113040 6 
chr3:1113336-1113368 5.28125 
chr3:1114227-1114251 6 
chr3:1116257-1116315 5.7931 
chr3:1117917-1117941 5.70833 
chr3:1121715-1121752 5.62162 
chr3:1124337-1124822 5.7567 
chr3:1124834-1124894 5.4 
chr3:1124934-1124954 5.6 
chr3:1127964-1127991 5.25926 
chr3:1129028-1129046 6 
chr3:1129531-1129564 5.63636 
chr3:1130616-1130638 5.54545 
chr3:1130834-1130871 5.83784 
chr3:1137153-1137222 5.55072 
chr3:1137937-1137957 5.7 
chr3:1139055-1139075 5.9 
chr3:1139470-1139496 5.26923 
chr3:1139914-1139945 5.74194 
chr3:1140080-1140099 5.63158 
chr3:1140440-1140500 5.93333 
chr3:1140734-1140757 5.52174 
chr3:1141138-1141163 5.76 
chr3:1144789-1144807 6 
chr3:1146425-1146447 5.54545 
chr3:1148205-1148242 5.59459 
chr3:1148648-1148660 6 
chr3:1157436-1157458 5.81818 
chr3:1158068-1158082 6 
chr3:1158382-1158401 6 
chr3:1160541-1160574 5.87879 
chr3:1161006-1161032 6 
chr3:1163941-1164082 5.53901 
chr3:1167601-1167643 5.47619 
chr3:1168705-1168740 5.85714 
chr3:1174342-1174376 6 
chr3:1175000-1175035 5.37143 
chr3:1176354-1176394 6 
chr3:1177260-1177316 5.48214 
chr3:1180500-1180550 5.2 
chr3:1184638-1184689 5.82353 
chr3:1186261-1186294 6 
chr3:1188286-1188311 5.52 
chr3:1189124-1189156 5.28125 
chr3:1189505-1189534 5.51724 
chr3:1189996-1190023 5.37037 
chr3:1190119-1190135 5.8125 
chr3:1193790-1193832 5.7381 
chr3:1196113-1196139 5.88462 
chr3:1198275-1198416 5.83688 
chr3:1198701-1198726 5.8 
chr3:1198876-1198917 5.87805 
chr3:1200426-1200663 5.92405 
chr3:1202028-1202047 6 
chr3:1202923-1202956 5.78788 
chr3:1203215-1203236 5.57143 
chr3:1203433-1203494 5.65574 
chr3:1203969-1203990 5.61905 
chr3:1208827-1208860 5.78788 
chr3:1209587-1209607 5.7 
chr3:1211920-1211942 6 
chr3:1214304-1214338 6 
chr3:1216906-1216923 6 
chr3:1221850-1221919 5.3913 
chr3:1228486-1228506 5.6 
chr3:1229548-1229579 5.58065 
chr3:1230726-1230757 5.93548 
chr3:1231842-1231875 5.30303 
chr3:1234382-1234394 6 
chr3:1234710-1234743 5.48485 
chr3:1237229-1237251 5.81818 
chr3:1237583-1237601 6 
chr3:1238125-1238161 5.66667 
chr3:1240408-1240435 5.88889 
chr3:1240542-1240571 5.51724 
chr3:1240859-1240872 6 
chr3:1242574-1242626 5.53846 
chr3:1242783-1242825 6 
chr3:1244227-1244287 5.88333 
chr3:1252051-1252116 5.63077 
chr3:1253936-1253949 6 
chr3:1254135-1254252 5.73504 
chr3:1255921-1255964 5.34884 
chr3:1255985-1256004 6 
chr3:1258639-1258672 5.45455 
chr3:1260535-1260573 5.78947 
chr3:1261685-1261715 5.86667 
chr3:1262832-1262880 5.375 
chr3:1262892-1262952 5.36667 
chr3:1264523-1264550 5.51852 
chr3:1266352-1266380 5.57143 
chr3:1266430-1266445 6 
chr3:1269975-1269989 6 
chr3:1270694-1270747 5.5283 
chr3:1275418-1275437 6 
chr3:1277125-1277151 5.42308 
chr3:1279026-1279039 6 
chr3:1279675-1279711 5.77778 
chr3:1281112-1281124 6 
chr3:1282390-1282415 6 
chr3:1282969-1282997 5.25 
chr3:1286881-1287015 5.79104 
chr3:1287366-1287393 5.40741 
chr3:1287424-1287454 5.3 
chr3:1291595-1291648 5.73585 
chr3:1297101-1297128 5.92593 
chr3:1297528-1297557 6 
chr3:1301171-1301197 5.42308 
chr3:1301538-1301564 5.61538 
chr3:1304598-1304625 5.48148 
chr3:1306234-1306278 5.43182 
chr3:1306728-1306742 6 
chr3:1308633-1308652 6 
chr3:1309589-1309614 5.36 
chr3:1310290-1310303 6 
chr3:1310671-1310694 5.91304 
chr3:1312569-1312589 5.75 
chr3:1314055-1314089 5.11765 
chr3:1316157-1316186 5.89655 
chr3:1319028-1319056 5.96429 
chr3:1320570-1320585 6 
chr3:1321899-1321919 5.6 
chr3:1322143-1322161 6 
chr3:1323148-1323161 6 
chr3:1323667-1323689 6 
chr3:1325689-1325708 5.89474 
chr3:1331335-1331372 5.78378 
chr3:1334585-1334598 6 
chr3:1334899-1334921 5.5 
chr3:1334932-1334961 5.27586 
chr3:1337248-1337275 5.74074 
chr3:1339304-1339332 5.67857 
chr3:1339680-1339698 6 
chr3:1342133-1342311 5.79213 
chr3:1342475-1342514 5.48718 
chr3:1342708-1342733 6 
chr3:1344612-1344638 5.30769 
chr3:1346671-1346683 6 
chr3:1349971-1350000 6 
chr3:1350473-1350500 5.77778 
chr3:1352901-1352992 5.47253 
chr3:1353000-1353021 5.52381 
chr3:1353035-1353054 5.94737 
chr3:1353068-1353087 5.94737 
chr3:1353101-1353120 5.94737 
chr3:1353134-1353153 5.94737 
chr3:1353167-1353186 5.94737 
chr3:1353200-1353239 5.58974 
chr3:1353613-1353657 5.34091 
chr3:1354000-1354022 5.86364 
chr3:1359571-1359583 6 
chr3:1359751-1359827 5.65789 
chr3:1361514-1361556 5.95238 
chr3:1364310-1364343 6 
chr3:1364856-1364881 5.32 
chr3:1367893-1367915 5.5 
chr3:1370758-1370805 5.70213 
chr3:1370868-1370943 5.44 
chr3:1372162-1372180 5.88889 
chr3:1373513-1373551 5.34211 
chr3:1374151-1374274 5.64228 
chr3:1374751-1374784 5.33333 
chr3:1377732-1377760 5.92857 
chr3:1377845-1377871 5.69231 
chr3:1378580-1378593 5.92308 
chr3:1380605-1380625 5.95 
chr3:1380772-1380793 5.52381 
chr3:1383808-1383828 6 
chr3:1384623-1384664 5.56098 
chr3:1385389-1385407 5.77778 
chr3:1389841-1389855 6 
chr3:1390260-1390294 5.32353 
chr3:1399524-1399591 5.49254 
chr3:1402211-1402299 5.39773 
chr3:1403769-1403788 5.84211 
chr3:1404982-1405009 5.62963 
chr3:1406190-1406211 5.85714 
chr3:1409016-1409049 5.45455 
chr3:1409276-1409289 6 
chr3:1410486-1410511 5.44 
chr3:1411065-1411077 6 
chr3:1411897-1411927 5.46667 
chr3:1412534-1412558 5.5 
chr3:1414285-1414308 5.47826 
chr3:1414820-1414841 6 
chr3:1425322-1425354 6 
chr3:1426350-1426510 5.775 
chr3:1435239-1435256 5.88235 
chr3:1448326-1448353 6 
chr3:1449607-1449724 5.54701 
chr3:1449928-1449965 5.89189 
chr3:1450421-1450444 5.91304 
chr3:1451449-1451521 5.94444 
chr3:1452644-1452673 5.72414 
chr3:1454156-1454170 6 
chr3:1456807-1456833 5.26923 
chr3:1457574-1457603 5.65517 
chr3:1462603-1462628 5.88 
chr3:1465213-1465288 5.57333 
chr3:1468327-1468362 5.48571 
chr3:1469277-1469289 6 
chr3:1474166-1474269 5.61165 
chr3:1475204-1475237 5.39394 
chr3:1478175-1478199 5.5 
chr3:1480115-1480148 5.21212 
chr3:1482954-1483000 5.23913 
chr3:1483137-1483192 5.2 
chr3:1486616-1486645 5.41379 
chr3:1487881-1487924 6 
chr3:1490267-1490293 5.57692 
chr3:1490370-1490386 5.8125 
chr3:1492442-1492468 5.30769 
chr3:1492986-1493000 6 
chr3:1493157-1493210 5.83019 
chr3:1493299-1493319 5.8 
chr3:1496473-1496510 5.35135 
chr3:1496519-1496556 5.24324 
chr3:1497724-1497752 5.28571 
chr3:1498138-1498202 5.53125 
chr3:1506670-1506699 5.93103 
chr3:1507370-1507389 5.84211 
chr3:1508399-1508433 5.58824 
chr3:1508702-1508729 5.2963 
chr3:1509190-1509226 5.22222 
chr3:1510096-1510108 6 
chr3:1512430-1512449 5.84211 
chr3:1513841-1513853 6 
chr3:1514330-1514401 5.69014 
chr3:1514410-1514500 5.5 
chr3:1515517-1515557 5.3 
chr3:1516312-1516324 6 
chr3:1516688-1516709 5.95238 
chr3:1518391-1518422 5.51613 
chr3:1519292-1519316 5.75 
chr3:1525297-1525318 6 
chr3:1526714-1526821 5.71963 
chr3:1527404-1527421 5.76471 
chr3:1527601-1527700 5.87879 
chr3:1528781-1528842 5.37705 
chr3:1529772-1529784 6 
chr3:1534065-1534077 6 
chr3:1539605-1539655 5.52 
chr3:1540112-1540142 5.73333 
chr3:1540361-1540410 5.32653 
chr3:1541038-1541074 5.27778 
chr3:1541144-1541188 5.63636 
chr3:1543878-1543899 5.85714 
chr3:1544056-1544076 6 
chr3:1544452-1544494 6 
chr3:1545310-1545323 6 
chr3:1555819-1555850 6 
chr3:1556974-1557000 5.80769 
chr3:1558681-1558711 5.86667 
chr3:1565402-1565414 6 
chr3:1567317-1567353 5.63889 
chr3:1567500-1567543 5.81395 
chr3:1572251-1572269 5.88889 
chr3:1577764-1577786 5.63636 
chr3:1582278-1582306 5.53571 
chr3:1585789-1585812 5.43478 
chr3:1590582-1590603 5.80952 
chr3:1591866-1591906 5.875 
chr3:1594178-1594211 5.63636 
chr3:1594234-1594265 5.87097 
chr3:1603495-1603511 6 
chr3:1605419-1605440 5.7619 
chr3:1606827-1606858 5.67742 
chr3:1608214-1608282 5.57353 
chr3:1609558-1609577 5.63158 
chr3:1610329-1610354 5.64 
chr3:1617307-1617427 5.43333 
chr3:1617572-1617600 5.28571 
chr3:1619590-1619627 5.24324 
chr3:1619636-1619680 5.75 
chr3:1623150-1623172 5.72727 
chr3:1624298-1624321 6 
chr3:1625672-1625724 5.92308 
chr3:1627546-1627558 6 
chr3:1627647-1627678 5.45161 
chr3:1628092-1628128 5.47222 
chr3:1631746-1631759 6 
chr3:1631880-1631898 5.83333 
chr3:1634909-1634937 5.67857 
chr3:1635301-1635324 5.47826 
chr3:1635983-1636000 5.76471 
chr3:1636435-1636467 5.34375 
chr3:1637027-1637061 5.55882 
chr3:1641264-1641290 5.57692 
chr3:1646885-1646916 5.45161 
chr3:1648884-1648951 5.50746 
chr3:1649444-1649571 5.75591 
chr3:1649726-1649760 5.76471 
chr3:1651769-1651797 5.92857 
chr3:1653313-1653326 5.92308 
chr3:1654100-1654120 6 
chr3:1655315-1655332 6 
chr3:1660220-1660294 5.86486 
chr3:1660519-1660546 5.66667 
chr3:1660924-1660955 5.16129 
chr3:1662609-1662639 5.23333 
chr3:1663693-1663730 5.40541 
chr3:1665051-1665113 5.93548 
chr3:1665432-1665476 5.61364 
chr3:1666472-1666516 5.75 
chr3:1666852-1666906 5.48148 
chr3:1668378-1668412 5.44118 
chr3:1673245-1673266 6 
chr3:1673883-1673931 5.64583 
chr3:1675030-1675051 5.66667 
chr3:1678781-1678797 6 
chr3:1684500-1684630 5.70769 
chr3:1687160-1687180 5.7 
chr3:1687407-1687425 6 
chr3:1687584-1687632 5.47917 
chr3:1687925-1687951 5.53846 
chr3:1688247-1688306 5.83051 
chr3:1688316-1688456 5.65 
chr3:1688483-1688506 6 
chr3:1690318-1690354 5.5 
chr3:1691111-1691127 6 
chr3:1691278-1691291 6 
chr3:1700627-1700682 5.65455 
chr3:1701655-1701670 5.93333 
chr3:1703067-1703088 5.61905 
chr3:1704769-1704804 6 
chr3:1704960-1704974 6 
chr3:1706973-1707000 5.40741 
chr3:1709609-1709638 5.34483 
chr3:1712539-1712580 5.87805 
chr3:1718278-1718302 5.95833 
chr3:1719353-1719368 6 
chr3:1720407-1720435 5.21429 
chr3:1721500-1721536 5.19444 
chr3:1721966-1722000 5.64706 
chr3:1733762-1733792 5.23333 
chr3:1735096-1735118 5.95455 
chr3:1736917-1736974 5.29825 
chr3:1738052-1738084 5.6875 
chr3:1739426-1739446 6 
chr3:1739881-1739910 5.41379 
chr3:1740585-1740610 5.32 
chr3:1744819-1744850 5.54839 
chr3:1748892-1748941 5.40816 
chr3:1748953-1750056 5.59565 
chr3:1750109-1750136 5.66667 
chr3:1750150-1750177 5.51852 
chr3:1750191-1750218 5.51852 
chr3:1750232-1750278 5.78261 
chr3:1750302-1750343 5.82927 
chr3:1751946-1751958 6 
chr3:1753605-1753623 6 
chr3:1755926-1755961 5.48571 
chr3:1756617-1756646 5.58621 
chr3:1757362-1757381 6 
chr3:1760777-1760831 5.33333 
chr3:1765967-1765984 5.82353 
chr3:1769565-1769591 5.53846 
chr3:1769964-1769984 5.65 
chr3:1774424-1774451 5.37037 
chr3:1774722-1774752 5.53333 
chr3:1775407-1775451 5.79545 
chr3:1779538-1779571 5.57576 
chr3:1780714-1780742 5.32143 
chr3:1782274-1782288 6 
chr3:1785817-1785848 5.6129 
chr3:1789031-1789108 5.33766 
chr3:1795362-1795380 6 
chr3:1797269-1797293 5.625 
chr3:1797966-1797981 6 
chr3:1801592-1801610 5.88889 
chr3:1803105-1803128 5.6087 
chr3:1803570-1803590 5.8 
chr3:1805500-1805552 5.26923 
chr3:1806910-1806950 5.45 
chr3:1810652-1810680 5.75 
chr3:1811533-1811551 5.77778 
chr3:1822711-1822754 5.18605 
chr3:1826873-1826930 5.52632 
chr3:1828280-1828330 5.8 
chr3:1831707-1831732 6 
chr3:1835124-1835139 6 
chr3:1835794-1835819 5.52 
chr3:1836165-1836203 5.81579 
chr3:1836382-1836448 5.60606 
chr3:1840210-1840235 5.4 
chr3:1843527-1843543 6 
chr3:1845400-1845431 5.77419 
chr3:1845632-1845658 5.26923 
chr3:1849209-1849283 5.58108 
chr3:1850050-1850083 5.39394 
chr3:1851495-1851517 5.63636 
chr3:1854066-1854098 5.8125 
chr3:1855266-1855291 5.84 
chr3:1855585-1855604 5.84211 
chr3:1856494-1856529 5.4 
chr3:1858348-1858379 5.32258 
chr3:1858482-1858523 5.7561 
chr3:1858913-1858935 5.68182 
chr3:1859043-1859065 5.5 
chr3:1859252-1859297 5.91111 
chr3:1859724-1859743 5.68421 
chr3:1872302-1872329 5.44444 
chr3:1872885-1872912 5.37037 
chr3:1877815-1877842 5.2963 
chr3:1882830-1882855 5.4 
chr3:1885890-1885913 5.78261 
chr3:1888632-1888673 6 
chr3:1891648-1891668 5.7 
chr3:1891800-1891819 5.63158 
chr3:1897081-1897107 5.57692 
chr3:1899308-1899330 5.5 
chr3:1900046-1900078 5.84375 
chr3:1902032-1902064 5.40625 
chr3:1902076-1902119 5.30233 
chr3:1905409-1905428 6 
chr3:1905715-1905729 6 
chr3:1908114-1908169 5.27273 
chr3:1909674-1909687 6 
chr3:1913045-1913065 5.85 
chr3:1914288-1914308 5.6 
chr3:1915050-1915217 5.92216 
chr3:1916271-1916315 5.72727 
chr3:1919328-1919346 6 
chr3:1919497-1919514 6 
chr3:1920253-1920295 5.7619 
chr3:1920386-1920405 5.63158 
chr3:1921103-1921116 6 
chr3:1922136-1922163 5.96296 
chr3:1922920-1922937 6 
chr3:1923140-1923163 5.52174 
chr3:1932617-1932653 5.5 
chr3:1935066-1935090 5.91667 
chr3:1935414-1935437 5.6087 
chr3:1935859-1935893 5.17647 
chr3:1937429-1937458 5.72414 
chr3:1943916-1944019 5.81553 
chr3:1945298-1945313 5.86667 
chr3:1951148-1951169 5.61905 
chr3:1954018-1954043 5.8 
chr3:1954411-1954438 5.96296 
chr3:1954620-1954633 6 
chr3:1955024-1955065 5.39024 
chr3:1960500-1960532 5.5625 
chr3:1963482-1963506 6 
chr3:1968736-1968845 5.44037 
chr3:1968876-1968939 5.53968 
chr3:1969697-1969788 5.59341 
chr3:1970329-1970355 5.69231 
chr3:1974720-1974744 5.375 
chr3:1980028-1980040 6 
chr3:1982013-1982030 5.76471 
chr3:1984123-1984152 5.62069 
chr3:1989764-1989782 5.77778 
chr3:1989985-1990036 5.80392 
chr3:1990770-1990790 5.6 
chr3:1994915-1994942 5.22222 
chr3:1996469-1996493 5.45833 
chr3:1998739-1998764 5.44 
chr3:1999936-1999955 5.89474 
chr3:2007302-2007320 5.77778 
chr3:2011942-2011967 6 
chr3:2013199-2013232 6 
chr3:2013794-2013828 5.52941 
chr3:2014794-2014860 5.77273 
chr3:2014875-2015058 5.74863 
chr3:2015697-2015723 5.42308 
chr3:2016133-2016181 5.625 
chr3:2021147-2021175 5.78571 
chr3:2021461-2021476 6 
chr3:2021871-2022000 5.5969 
chr3:2024163-2024190 5.48148 
chr3:2025615-2025630 5.93333 
chr3:2025924-2025965 5.56098 
chr3:2028526-2028545 5.89474 
chr3:2029364-2029401 5.75676 
chr3:2031403-2031444 6 
chr3:2033138-2033157 5.68421 
chr3:2034853-2034885 5.28125 
chr3:2036113-2036141 5.25 
chr3:2037299-2037313 6 
chr3:2037622-2037641 5.84211 
chr3:2037984-2038033 5.69388 
chr3:2038519-2038567 5.70833 
chr3:2039376-2039496 5.675 
chr3:2039573-2039628 5.69091 
chr3:2039888-2039906 5.77778 
chr3:2040179-2040248 5.42029 
chr3:2040631-2040645 6 
chr3:2041838-2041870 5.4375 
chr3:2044914-2044935 5.80952 
chr3:2045529-2045573 5.90909 
chr3:2047386-2047407 6 
chr3:2047760-2047803 5.55814 
chr3:2047892-2047913 5.52381 
chr3:2050178-2050193 6 
chr3:2052388-2052443 5.18182 
chr3:2053413-2053443 5.66667 
chr3:2055835-2055873 5.60526 
chr3:2058583-2058608 5.6 
chr3:2059170-2059182 6 
chr3:2063184-2063204 6 
chr3:2064187-2064208 5.52381 
chr3:2067881-2067921 5.95 
chr3:2070218-2070237 5.73684 
chr3:2072196-2072226 5.6 
chr3:2072340-2072354 6 
chr3:2077241-2077265 5.79167 
chr3:2077742-2077771 5.37931 
chr3:2078653-2078672 5.68421 
chr3:2079008-2079029 5.90476 
chr3:2081309-2081330 5.80952 
chr3:2081659-2081698 5.4359 
chr3:2084157-2084192 5.6 
chr3:2085500-2085527 5.33333 
chr3:2086414-2086455 6 
chr3:2090971-2090992 5.71429 
chr3:2091796-2091820 6 
chr3:2092881-2092898 5.94118 
chr3:2093480-2093511 5.29032 
chr3:2094444-2094477 5.33333 
chr3:2094805-2094849 5.22727 
chr3:2097724-2097736 6 
chr3:2098709-2098736 5.85185 
chr3:2101411-2101426 6 
chr3:2102118-2102146 5.53571 
chr3:2102270-2102290 5.7 
chr3:2103159-2103194 5.31429 
chr3:2105213-2105245 5.34375 
chr3:2106037-2106062 5.36 
chr3:2106909-2107049 5.85714 
chr3:2108699-2108734 5.31429 
chr3:2113071-2113099 5.53571 
chr3:2116838-2116865 6 
chr3:2117783-2117825 5.95238 
chr3:2118795-2118816 5.61905 
chr3:2121124-2121161 5.24324 
chr3:2128435-2128453 6 
chr3:2128538-2128569 5.77419 
chr3:2128611-2128629 5.77778 
chr3:2129559-2129609 5.48 
chr3:2133692-2133734 5.54762 
chr3:2134634-2134671 5.32432 
chr3:2139029-2139048 5.63158 
chr3:2140369-2140420 5.29412 
chr3:2143235-2143258 5.52174 
chr3:2145392-2145422 5.56667 
chr3:2145913-2145935 6 
chr3:2149843-2149862 5.73684 
chr3:2151087-2151099 6 
chr3:2155969-2155991 5.59091 
chr3:2160963-2160984 5.61905 
chr3:2162035-2162101 5.84848 
chr3:2162748-2162847 5.49495 
chr3:2163180-2163193 6 
chr3:2165205-2165220 5.93333 
chr3:2166117-2166152 6 
chr3:2166279-2166306 5.55556 
chr3:2167014-2167044 6 
chr3:2167220-2167256 6 
chr3:2167578-2167632 5.92593 
chr3:2170945-2170963 5.88889 
chr3:2175212-2175238 5.69231 
chr3:2179738-2179762 5.875 
chr3:2180535-2180547 6 
chr3:2180977-2181005 5.35714 
chr3:2184029-2184060 5.74194 
chr3:2184441-2184472 5.45161 
chr3:2188061-2188091 5.2 
chr3:2188556-2188580 6 
chr3:2189035-2189070 5.25714 
chr3:2190216-2190240 5.91667 
chr3:2190626-2190658 5.75 
chr3:2192935-2192964 5.31034 
chr3:2193363-2193393 5.8 
chr3:2197226-2197263 5.64865 
chr3:2200512-2200535 5.86957 
chr3:2204092-2204113 5.71429 
chr3:2206538-2206556 5.94444 
chr3:2207581-2207628 5.3617 
chr3:2212000-2212025 5.8 
chr3:2212066-2212097 5.48387 
chr3:2218107-2218127 5.7 
chr3:2219327-2219372 5.88889 
chr3:2223094-2223131 5.91892 
chr3:2223949-2223992 5.67442 
chr3:2225821-2225844 5.65217 
chr3:2227583-2227627 5.52273 
chr3:2231987-2232020 5.60606 
chr3:2232490-2232538 5.77083 
chr3:2232767-2232779 6 
chr3:2232919-2232946 5.37037 
chr3:2233378-2233420 5.83333 
chr3:2238734-2238761 5.88889 
chr3:2239674-2239721 5.29787 
chr3:2240231-2240256 5.32 
chr3:2241010-2241034 5.66667 
chr3:2245642-2245667 5.4 
chr3:2247017-2247051 5.52941 
chr3:2248561-2248574 5.92308 
chr3:2250269-2250295 5.76923 
chr3:2253819-2253837 5.77778 
chr3:2257567-2257586 6 
chr3:2258065-2258087 5.5 
chr3:2262262-2262285 5.47826 
chr3:2264336-2264358 5.54545 
chr3:2264500-2264532 5.375 
chr3:2267196-2267234 6 
chr3:2268367-2268394 5.40741 
chr3:2272671-2272695 5.70833 
chr3:2273818-2273844 5.34615 
chr3:2276054-2276070 6 
chr3:2276444-2276475 5.6129 
chr3:2277452-2277479 5.25926 
chr3:2279155-2279182 5.51852 
chr3:2289148-2289169 5.52381 
chr3:2299748-2299764 6 
chr3:2300457-2300483 5.46154 
chr3:2300634-2300660 5.30769 
chr3:2302377-2302421 5.90909 
chr3:2310317-2310344 5.74074 
chr3:2311581-2311636 5.96364 
chr3:2311932-2311956 5.45833 
chr3:2316066-2316091 6 
chr3:2317602-2317626 5.79167 
chr3:2317840-2317869 5.72414 
chr3:2320790-2320830 5.575 
chr3:2321424-2321471 5.44681 
chr3:2321574-2321708 5.39552 
chr3:2321799-2321813 6 
chr3:2322079-2322101 5.59091 
chr3:2329285-2329508 5.86099 
chr3:2330464-2330500 5.22222 
chr3:2330839-2330878 5.53846 
chr3:2333397-2333420 5.91304 
chr3:2336310-2336329 5.73684 
chr3:2337458-2337488 5.33333 
chr3:2339377-2339424 5.74468 
chr3:2342244-2342269 6 
chr3:2343669-2343698 5.55172 
chr3:2346436-2346461 5.48 
chr3:2346471-2346500 5.34483 
chr3:2346612-2346624 6 
chr3:2348767-2348782 6 
chr3:2349118-2349130 6 
chr3:2354779-2354845 5.27273 
chr3:2357194-2357234 5.6 
chr3:2359902-2359914 6 
chr3:2360310-2360343 5.45455 
chr3:2365139-2365156 5.82353 
chr3:2365171-2365183 6 
chr3:2368169-2368207 6 
chr3:2368817-2368847 5.8 
chr3:2370089-2370105 6 
chr3:2370348-2370373 5.4 
chr3:2372195-2372217 5.72727 
chr3:2374403-2374429 5.53846 
chr3:2374557-2374583 5.69231 
chr3:2377268-2377281 6 
chr3:2380277-2380301 5.70833 
chr3:2382369-2382419 5.92 
chr3:2389094-2389107 6 
chr3:2389479-2389500 5.52381 
chr3:2395581-2395615 5.97059 
chr3:2401221-2401235 6 
chr3:2403347-2403376 5.31034 
chr3:2404645-2404676 5.29032 
chr3:2408410-2408455 5.8 
chr3:2408759-2408787 5.46429 
chr3:2409204-2409220 6 
chr3:2409713-2409729 6 
chr3:2413390-2413408 5.72222 
chr3:2417036-2417061 5.84 
chr3:2418372-2418384 6 
chr3:2420868-2420910 5.54762 
chr3:2420921-2420955 5.35294 
chr3:2421741-2421754 6 
chr3:2422669-2422701 5.5625 
chr3:2425018-2425031 6 
chr3:2425276-2425321 5.6 
chr3:2425356-2425530 5.47126 
chr3:2426438-2426468 5.8 
chr3:2426521-2426547 5.30769 
chr3:2426908-2426955 5.6383 
chr3:2427886-2427908 5.81818 
chr3:2430527-2430546 5.73684 
chr3:2431250-2431281 5.58065 
chr3:2431899-2431930 6 
chr3:2436468-2436485 6 
chr3:2437715-2437736 5.71429 
chr3:2440783-2440805 5.63636 
chr3:2441075-2441097 5.90909 
chr3:2441978-2442006 5.35714 
chr3:2442023-2442149 5.56349 
chr3:2447270-2447317 5.87234 
chr3:2447710-2447744 5.35294 
chr3:2448271-2448306 5.31429 
chr3:2449060-2449082 5.68182 
chr3:2450921-2450944 5.95652 
chr3:2453311-2453332 5.71429 
chr3:2454722-2454767 5.8 
chr3:2460147-2460170 5.65217 
chr3:2472106-2472120 6 
chr3:2472300-2472316 6 
chr3:2474262-2474371 5.79817 
chr3:2474655-2474681 5.84615 
chr3:2477743-2477758 6 
chr3:2478450-2478472 5.5 
chr3:2478518-2478540 5.5 
chr3:2481076-2481100 5.75 
chr3:2481287-2481315 5.32143 
chr3:2482353-2482692 5.42773 
chr3:2485892-2485904 6 
chr3:2486415-2486441 6 
chr3:2486683-2486723 5.7 
chr3:2491298-2491313 6 
chr3:2492051-2492083 5.9375 
chr3:2494880-2494927 5.10638 
chr3:2503010-2503031 6 
chr3:2505442-2505463 5.80952 
chr3:2507360-2507397 5.67568 
chr3:2508626-2508666 5.9 
chr3:2508817-2508829 6 
chr3:2509361-2509384 5.47826 
chr3:2513837-2513850 6 
chr3:2513902-2513935 5.57576 
chr3:2514915-2514931 6 
chr3:2515164-2515190 5.34615 
chr3:2515952-2515967 6 
chr3:2522690-2522837 5.90476 
chr3:2525322-2525347 5.44 
chr3:2529306-2529329 5.86957 
chr3:2531462-2531497 5.25714 
chr3:2531826-2531856 5.53333 
chr3:2533715-2533737 5.5 
chr3:2533767-2533791 5.66667 
chr3:2539842-2539902 5.41667 
chr3:2540153-2540173 5.7 
chr3:2543759-2543785 5.30769 
chr3:2549418-2549449 5.96774 
chr3:2549543-2549575 5.3125 
chr3:2552042-2552085 5.44186 
chr3:2556540-2556601 5.55738 
chr3:2556619-2556654 5.4 
chr3:2556668-2556700 5.375 
chr3:2557860-2557879 5.78947 
chr3:2558615-2558631 5.875 
chr3:2559899-2559914 6 
chr3:2561943-2561969 6 
chr3:2562626-2562647 5.71429 
chr3:2563833-2563870 6 
chr3:2569093-2569149 5.67857 
chr3:2571458-2571488 5.6 
chr3:2571972-2572006 5.67647 
chr3:2573933-2573948 6 
chr3:2576503-2576550 5.61702 
chr3:2578258-2578282 5.54167 
chr3:2579425-2579451 5.26923 
chr3:2580143-2580180 5.16216 
chr3:2581753-2581775 6 
chr3:2588914-2588958 6 
chr3:2598189-2598222 5.45455 
chr3:2598362-2598383 5.66667 
chr3:2599393-2599412 6 
chr3:2599434-2599446 6 
chr3:2601802-2601836 5.91176 
chr3:2604375-2604414 5.4359 
chr3:2608760-2608783 5.56522 
chr3:2610000-2610019 5.94737 
chr3:2614069-2614094 5.72 
chr3:2615902-2615929 5.7037 
chr3:2616884-2616909 5.4 
chr3:2617188-2617213 5.48 
chr3:2617481-2617527 5.76087 
chr3:2618202-2618214 6 
chr3:2621433-2621481 5.6875 
chr3:2621721-2621765 5.81818 
chr3:2626381-2626413 5.65625 
chr3:2626552-2626564 6 
chr3:2626582-2626634 5.76923 
chr3:2627941-2627987 5.65217 
chr3:2629496-2629518 6 
chr3:2629723-2629763 5.3 
chr3:2630042-2630060 6 
chr3:2630469-2630486 6 
chr3:2633036-2633061 6 
chr3:2633549-2633574 5.92 
chr3:2636100-2636115 6 
chr3:2636447-2636474 5.59259 
chr3:2638000-2638036 5.38889 
chr3:2638216-2638250 5.32353 
chr3:2641692-2641714 6 
chr3:2643220-2643232 6 
chr3:2648175-2648188 6 
chr3:2650148-2650168 5.9 
chr3:2651459-2651500 5.29268 
chr3:2651865-2651884 5.63158 
chr3:2652981-2653021 5.85 
chr3:2653775-2653819 5.65909 
chr3:2659103-2659117 6 
chr3:2659969-2660022 5.67925 
chr3:2665574-2665595 5.95238 
chr3:2666311-2666332 6 
chr3:2668179-2668204 5.8 
chr3:2669174-2669190 6 
chr3:2671448-2671460 6 
chr3:2672385-2672410 6 
chr3:2672469-2672500 5.25806 
chr3:2673547-2673581 5.73529 
chr3:2673748-2673797 5.73469 
chr3:2674640-2674718 5.39744 
chr3:2676360-2676384 5.91667 
chr3:2676539-2676559 5.6 
chr3:2678590-2678635 5.77778 
chr3:2682314-2682380 5.33333 
chr3:2684254-2684299 5.35556 
chr3:2684852-2684871 5.68421 
chr3:2689064-2689098 6 
chr3:2691661-2691799 5.44928 
chr3:2693374-2693399 6 
chr3:2694470-2694500 5.23333 
chr3:2700627-2700689 5.72581 
chr3:2701144-2701186 5.85714 
chr3:2703493-2703512 6 
chr3:2708270-2708288 6 
chr3:2708417-2708436 5.63158 
chr3:2713589-2713635 5.86957 
chr3:2715218-2715236 5.94444 
chr3:2715886-2715908 5.63636 
chr3:2716440-2716474 6 
chr3:2718776-2718800 5.75 
chr3:2718813-2718957 5.54861 
chr3:2719145-2719202 5.92982 
chr3:2722500-2722532 5.25 
chr3:2723316-2723365 5.38776 
chr3:2723394-2723415 5.52381 
chr3:2725000-2725032 5.625 
chr3:2727350-2727392 5.35714 
chr3:2728167-2728187 5.6 
chr3:2728327-2728351 6 
chr3:2729749-2729776 5.55556 
chr3:2733058-2733109 5.23529 
chr3:2734495-2734507 6 
chr3:2734589-2734617 5.25 
chr3:2736412-2736430 5.88889 
chr3:2737683-2737723 5.15 
chr3:2745980-2746005 6 
chr3:2746159-2746183 5.45833 
chr3:2746690-2746758 5.35294 
chr3:2747114-2747474 5.70556 
chr3:2747483-2747739 5.66797 
chr3:2748652-2748676 6 
chr3:2749311-2749340 5.51724 
chr3:2750385-2750452 5.65672 
chr3:2758018-2758034 5.9375 
chr3:2762650-2762668 5.88889 
chr3:2763257-2763293 5.75 
chr3:2769030-2769047 5.76471 
chr3:2771227-2771257 5.7 
chr3:2771599-2771612 6 
chr3:2772251-2772265 6 
chr3:2773253-2773266 5.92308 
chr3:2775216-2775230 6 
chr3:2775733-2775757 5.75 
chr3:2778116-2778158 5.90476 
chr3:2778454-2778489 6 
chr3:2781709-2781733 5.5 
chr3:2782043-2782058 6 
chr3:2787701-2787723 5.95455 
chr3:2787770-2787790 6 
chr3:2789090-2789123 5.9697 
chr3:2789287-2789321 5.91176 
chr3:2793000-2793021 5.95238 
chr3:2794035-2794063 5.64286 
chr3:2796428-2796460 5.625 
chr3:2796677-2796701 6 
chr3:2800198-2800214 5.875 
chr3:2803122-2803152 6 
chr3:2804621-2804639 6 
chr3:2809209-2809233 6 
chr3:2811148-2811173 5.68 
chr3:2811683-2811726 5.69767 
chr3:2814094-2814121 5.48148 
chr3:2815944-2815971 5.81481 
chr3:2817958-2817972 6 
chr3:2817993-2818008 5.86667 
chr3:2818652-2818676 6 
chr3:2819897-2819947 5.84 
chr3:2820921-2820956 5.8 
chr3:2823400-2823421 6 
chr3:2824149-2824195 6 
chr3:2825254-2825298 5.43182 
chr3:2826796-2826848 5.84615 
chr3:2827627-2827661 5.14706 
chr3:2829059-2829092 5.57576 
chr3:2829470-2829487 5.94118 
chr3:2839281-2839299 6 
chr3:2839961-2840008 5.74468 
chr3:2840018-2840089 5.49296 
chr3:2841413-2841431 5.83333 
chr3:2845749-2845782 6 
chr3:2847568-2847596 6 
chr3:2852699-2852719 5.85 
chr3:2853121-2853162 5.85366 
chr3:2853349-2853362 6 
chr3:2854233-2854267 6 
chr3:2857557-2857570 6 
chr3:2858037-2858074 5.91892 
chr3:2858504-2858521 6 
chr3:2858574-2858596 5.5 
chr3:2859285-2859306 5.61905 
chr3:2862634-2862658 5.625 
chr3:2866139-2866166 6 
chr3:2866905-2866922 6 
chr3:2867654-2867688 5.35294 
chr3:2869777-2869833 5.60714 
chr3:2875827-2875855 5.32143 
chr3:2876582-2876601 6 
chr3:2878388-2878420 5.5 
chr3:2880244-2880261 6 
chr3:2882048-2882085 5.45946 
chr3:2882383-2882415 6 
chr3:2884512-2884544 5.84375 
chr3:2884928-2884942 6 
chr3:2888677-2888694 6 
chr3:2891669-2891686 5.82353 
chr3:2894917-2894942 5.96 
chr3:2895938-2895968 5.86667 
chr3:2899260-2899275 5.86667 
chr3:2900390-2900416 6 
chr3:2905123-2905143 5.85 
chr3:2905966-2905978 6 
chr3:2913455-2913479 5.375 
chr3:2914111-2914168 5.77193 
chr3:2914537-2914553 5.875 
chr3:2916659-2916680 5.90476 
chr3:2920237-2920300 5.80952 
chr3:2924049-2924076 5.62963 
chr3:2928079-2928122 5.30233 
chr3:2930385-2930422 5.56757 
chr3:2930684-2930753 5.6087 
chr3:2932281-2932312 5.96774 
chr3:2933130-2933147 6 
chr3:2936386-2936412 5.30769 
chr3:2937716-2937749 5.87879 
chr3:2938615-2938628 6 
chr3:2947190-2947216 5.46154 
chr3:2948149-2948175 5.61538 
chr3:2948528-2948561 5.84848 
chr3:2951889-2951912 5.95652 
chr3:2954837-2954876 5.5641 
chr3:2957864-2957884 6 
chr3:2959020-2959048 5.64286 
chr3:2960336-2960359 5.65217 
chr3:2961037-2961056 6 
chr3:2961876-2961901 5.44 
chr3:2964275-2964309 5.5 
chr3:2965635-2965678 5.39535 
chr3:2967229-2967245 5.875 
chr3:2967903-2967936 5.57576 
chr3:2972972-2972994 5.54545 
chr3:2973479-2973500 5.71429 
chr3:2973709-2973730 5.61905 
chr3:2974061-2974083 5.90909 
chr3:2974484-2974519 6 
chr3:2979718-2979743 5.44 
chr3:2981041-2981062 5.7619 
chr3:2985272-2985321 5.87755 
chr3:2985712-2985727 5.93333 
chr3:2985828-2985874 5.36957 
chr3:2987291-2987319 5.28571 
chr3:2988376-2988400 5.79167 
chr3:3002071-3002095 6 
chr3:3002915-3002929 6 
chr3:3005444-3005461 5.94118 
chr3:3009208-3009223 6 
chr3:3010306-3010331 5.64 
chr3:3011200-3011219 6 
chr3:3011758-3011785 5.92593 
chr3:3012994-3013062 5.91176 
chr3:3014014-3014036 5.72727 
chr3:3020497-3020522 5.68 
chr3:3021052-3021070 5.77778 
chr3:3024161-3024181 6 
chr3:3024897-3024934 6 
chr3:3027596-3027610 6 
chr3:3036278-3036309 5.67742 
chr3:3038225-3038241 5.875 
chr3:3041292-3041308 5.875 
chr3:3042550-3042575 5.92 
chr3:3045368-3045402 5.85294 
chr3:3045905-3045921 5.875 
chr3:3052149-3052162 6 
chr3:3053561-3053607 5.63043 
chr3:3054106-3054147 5.4878 
chr3:3054650-3054669 6 
chr3:3055731-3055766 6 
chr3:3056563-3056576 6 
chr3:3060970-3061000 5.46667 
chr3:3061345-3061408 5.60317 
chr3:3061449-3061521 5.65278 
chr3:3063755-3063770 6 
chr3:3063927-3063945 5.94444 
chr3:3066068-3066087 6 
chr3:3067746-3067770 5.58333 
chr3:3070410-3070432 5.5 
chr3:3070688-3070701 5.92308 
chr3:3076989-3077003 6 
chr3:3078432-3078446 6 
chr3:3078460-3078490 5.96667 
chr3:3085808-3085828 5.9 
chr3:3086683-3086699 6 
chr3:3087134-3087163 5.37931 
chr3:3090175-3090245 5.71429 
chr3:3092447-3092462 6 
chr3:3092641-3092654 5.92308 
chr3:3095668-3095703 5.34286 
chr3:3104488-3104516 5.39286 
chr3:3105113-3105135 5.90909 
chr3:3106532-3106556 5.58333 
chr3:3110258-3110295 5.62162 
chr3:3111314-3111356 5.80952 
chr3:3112259-3112279 6 
chr3:3113236-3113288 5.84615 
chr3:3116877-3116906 5.75862 
chr3:3120518-3120532 6 
chr3:3121716-3121734 5.94444 
chr3:3121778-3121802 5.66667 
chr3:3125097-3125147 5.6 
chr3:3125737-3125751 6 
chr3:3132225-3132263 5.86842 
chr3:3133413-3133438 5.64 
chr3:3136396-3136420 6 
chr3:3136814-3136840 5.53846 
chr3:3137962-3137990 5.89286 
chr3:3141330-3141366 5.91667 
chr3:3142664-3142702 6 
chr3:3142862-3142874 6 
chr3:3147276-3147312 5.44444 
chr3:3149065-3149086 5.71429 
chr3:3153608-3153630 5.68182 
chr3:3153703-3153745 5.52381 
chr3:3155715-3155739 5.83333 
chr3:3156431-3156446 6 
chr3:3157773-3157808 5.85714 
chr3:3157897-3157922 5.88 
chr3:3158647-3158724 5.5974 
chr3:3160855-3160894 5.46154 
chr3:3162165-3162178 6 
chr3:3163244-3163270 5.42308 
chr3:3164976-3164989 6 
chr3:3166442-3166484 5.61905 
chr3:3166843-3166860 5.82353 
chr3:3167910-3167928 6 
chr3:3168538-3168565 5.44444 
chr3:3170282-3170300 6 
chr3:3174365-3174393 5.75 
chr3:3174415-3174439 5.79167 
chr3:3177521-3177555 5.20588 
chr3:3178328-3178351 5.91304 
chr3:3183013-3183033 5.6 
chr3:3184530-3184554 5.5 
chr3:3187186-3187202 6 
chr3:3190713-3190738 5.76 
chr3:3192446-3192464 6 
chr3:3192877-3192901 5.75 
chr3:3193043-3193061 6 
chr3:3193834-3193849 5.86667 
chr3:3194099-3194125 5.42308 
chr3:3194462-3194479 5.76471 
chr3:3195621-3195646 5.32 
chr3:3198586-3198609 5.56522 
chr3:3202830-3202859 5.62069 
chr3:3205500-3205516 5.875 
chr3:3208262-3208289 5.40741 
chr3:3208933-3208954 5.61905 
chr3:3212012-3212035 5.43478 
chr3:3214736-3214750 6 
chr3:3219674-3219718 5.95455 
chr3:3223628-3223675 5.40426 
chr3:3224598-3224619 5.57143 
chr3:3225635-3225687 6 
chr3:3227492-3227513 5.52381 
chr3:3229131-3229174 6 
chr3:3229438-3229467 5.2069 
chr3:3235246-3235265 5.63158 
chr3:3235819-3235840 6 
chr3:3238822-3238889 5.22388 
chr3:3240283-3240314 5.19355 
chr3:3241902-3241936 5.52941 
chr3:3242617-3242649 5.28125 
chr3:3244525-3244556 5.64516 
chr3:3247026-3247067 5.78049 
chr3:3247915-3247942 5.51852 
chr3:3251183-3251197 6 
chr3:3254451-3254479 6 
chr3:3256145-3256163 5.72222 
chr3:3259454-3259481 5.48148 
chr3:3262204-3262256 5.65385 
chr3:3263199-3263218 5.63158 
chr3:3266119-3266298 5.70391 
chr3:3268708-3268784 5.89474 
chr3:3271713-3271730 5.76471 
chr3:3274369-3274403 5.91176 
chr3:3275703-3275761 5.82759 
chr3:3276246-3276266 6 
chr3:3282429-3282445 6 
chr3:3287119-3287178 5.72881 
chr3:3293374-3293408 5.79412 
chr3:3294438-3294469 5.19355 
chr3:3294663-3294698 5.22857 
chr3:3296584-3296656 5.88889 
chr3:3297743-3297770 6 
chr3:3297923-3297960 6 
chr3:3298271-3298292 5.57143 
chr3:3303774-3303786 6 
chr3:3306500-3306527 5.25926 
chr3:3308079-3308100 5.57143 
chr3:3310612-3310641 5.51724 
chr3:3311163-3311193 5.96667 
chr3:3311599-3311632 5.42424 
chr3:3312500-3312540 5.75 
chr3:3315146-3315168 5.72727 
chr3:3321310-3321322 6 
chr3:3323427-3323494 5.65672 
chr3:3324588-3324627 5.23077 
chr3:3326477-3326714 5.87342 
chr3:3327787-3327807 6 
chr3:3331000-3331041 5.97561 
chr3:3331070-3331131 5.90164 
chr3:3331602-3331626 5.45833 
chr3:3334599-3334621 5.90909 
chr3:3335678-3335737 5.9322 
chr3:3343593-3343618 5.48 
chr3:3349413-3349434 5.7619 
chr3:3353609-3353636 5.88889 
chr3:3361457-3361477 6 
chr3:3362139-3362161 5.86364 
chr3:3366528-3366541 6 
chr3:3366682-3366706 5.83333 
chr3:3367663-3367696 5.27273 
chr3:3367756-3367788 5.15625 
chr3:3368177-3368189 6 
chr3:3370653-3370674 5.85714 
chr3:3371214-3371233 6 
chr3:3380500-3380558 5.62069 
chr3:3381150-3381180 6 
chr3:3381614-3381632 6 
chr3:3384094-3384119 5.32 
chr3:3384800-3384828 5.64286 
chr3:3386130-3386160 5.43333 
chr3:3388735-3388775 5.475 
chr3:3392308-3392336 6 
chr3:3392352-3392369 6 
chr3:3393800-3393820 6 
chr3:3394291-3394315 5.45833 
chr3:3396514-3396548 5.88235 
chr3:3398444-3398490 6 
chr3:3399034-3399065 5.32258 
chr3:3404428-3404457 6 
chr3:3409017-3409109 5.52174 
chr3:3411553-3411587 5.47059 
chr3:3411936-3412276 5.49118 
chr3:3412285-3412670 5.57922 
chr3:3413161-3413246 5.72941 
chr3:3415299-3415326 5.33333 
chr3:3420608-3420626 5.88889 
chr3:3426323-3426338 6 
chr3:3426356-3426401 5.75556 
chr3:3426904-3426927 5.52174 
chr3:3427570-3427593 5.47826 
chr3:3430249-3430274 5.48 
chr3:3434714-3434734 5.85 
chr3:3435189-3435208 5.73684 
chr3:3439471-3439493 6 
chr3:3442474-3442500 5.65385 
chr3:3443821-3443833 6 
chr3:3444963-3444994 5.51613 
chr3:3455749-3455769 6 
chr3:3456693-3456713 6 
chr3:3467350-3467363 6 
chr3:3469599-3469632 5.90909 
chr3:3470744-3470764 5.6 
chr3:3475241-3475276 5.68571 
chr3:3475318-3475339 5.52381 
chr3:3479429-3479446 5.82353 
chr3:3483190-3483205 6 
chr3:3483659-3483686 5.37037 
chr3:3483809-3483823 6 
chr3:3487601-3487628 5.2963 
chr3:3488387-3488410 5.69565 
chr3:3490161-3490189 5.53571 
chr3:3492734-3492754 5.6 
chr3:3493757-3493779 5.54545 
chr3:3495323-3495354 5.41935 
chr3:3496345-3496374 5.44828 
chr3:3498813-3498842 5.93103 
chr3:3499357-3499391 6 
chr3:3500156-3500175 6 
chr3:3500830-3500855 5.8 
chr3:3500893-3500958 5.27692 
chr3:3500973-3501000 5.85185 
chr3:3505603-3505629 5.42308 
chr3:3506304-3506331 5.33333 
chr3:3506680-3506738 5.60345 
chr3:3507870-3507890 5.6 
chr3:3509634-3509701 5.49254 
chr3:3512763-3512793 5.33333 
chr3:3513743-3513857 5.39474 
chr3:3514765-3514789 5.58333 
chr3:3516640-3516656 6 
chr3:3517897-3517930 5.24242 
chr3:3519538-3519563 5.32 
chr3:3524266-3524285 5.63158 
chr3:3524413-3524438 5.6 
chr3:3528621-3528651 5.3 
chr3:3532566-3532598 5.4375 
chr3:3532976-3532989 6 
chr3:3535581-3535599 5.77778 
chr3:3536673-3536699 5.42308 
chr3:3536965-3536987 6 
chr3:3538761-3538777 6 
chr3:3541903-3541958 5.43636 
chr3:3549825-3549856 5.80645 
chr3:3554316-3554333 5.82353 
chr3:3554961-3554975 6 
chr3:3556295-3556316 5.7619 
chr3:3556378-3556392 6 
chr3:3561889-3561901 6 
chr3:3563375-3563401 5.46154 
chr3:3563612-3563639 5.37037 
chr3:3563779-3563824 6 
chr3:3564225-3564270 5.88889 
chr3:3564825-3564852 5.33333 
chr3:3570107-3570140 5.27273 
chr3:3570452-3570480 5.28571 
chr3:3572549-3572575 5.84615 
chr3:3577633-3577656 5.52174 
chr3:3577958-3577986 5.71429 
chr3:3583534-3583560 6 
chr3:3586869-3586921 5.78846 
chr3:3592936-3592967 5.58065 
chr3:3594197-3594233 5.44444 
chr3:3602583-3602595 6 
chr3:3604034-3604121 5.88506 
chr3:3607625-3607649 5.75 
chr3:3608524-3608536 6 
chr3:3610979-3610996 6 
chr3:3616585-3616606 5.71429 
chr3:3617858-3617880 5.81818 
chr3:3622219-3622240 5.71429 
chr3:3628553-3628576 5.69565 
chr3:3629106-3629137 5.16129 
chr3:3630770-3630802 5.75 
chr3:3639424-3639510 5.88372 
chr3:3644860-3644875 6 
chr3:3645028-3645065 6 
chr3:3646195-3646289 5.73404 
chr3:3646952-3646971 5.68421 
chr3:3647866-3647883 6 
chr3:3655346-3655382 6 
chr3:3660000-3660029 5.31034 
chr3:3661602-3661742 5.82857 
chr3:3664714-3664739 5.36 
chr3:3668540-3668562 6 
chr3:3671094-3671120 5.73077 
chr3:3674003-3674032 5.48276 
chr3:3681681-3681707 5.96154 
chr3:3683887-3683899 6 
chr3:3688088-3688107 5.73684 
chr3:3689054-3689073 5.63158 
chr3:3690578-3690597 5.63158 
chr3:3697086-3697117 5.74194 
chr3:3698167-3698194 5.48148 
chr3:3701467-3701511 5.95455 
chr3:3702697-3702715 5.88889 
chr3:3704778-3704792 6 
chr3:3707189-3707203 5.92857 
chr3:3707489-3707606 5.52991 
chr3:3707632-3707665 5.63636 
chr3:3709565-3709586 5.66667 
chr3:3710118-3710147 6 
chr3:3710734-3710752 6 
chr3:3713008-3713024 5.8125 
chr3:3716408-3716424 6 
chr3:3719670-3719689 5.63158 
chr3:3725678-3725712 5.73529 
chr3:3726805-3726823 5.77778 
chr3:3729292-3729313 6 
chr3:3734222-3734241 6 
chr3:3734536-3734548 6 
chr3:3736100-3736185 5.89412 
chr3:3739702-3739736 5.70588 
chr3:3740172-3740192 6 
chr3:3741072-3741090 6 
chr3:3742891-3742915 5.45833 
chr3:3743526-3743539 6 
chr3:3744306-3744339 5.30303 
chr3:3747095-3747162 5.46269 
chr3:3747193-3747215 5.77273 
chr3:3748608-3748645 5.89189 
chr3:3751425-3751445 5.7 
chr3:3752272-3752297 5.44 
chr3:3757512-3757535 5.56522 
chr3:3759374-3759397 6 
chr3:3767048-3767095 5.55319 
chr3:3769962-3769984 5.81818 
chr3:3771137-3771167 5.6 
chr3:3771838-3771860 5.59091 
chr3:3775401-3775429 5.5 
chr3:3777591-3777632 6 
chr3:3781395-3781440 5.6 
chr3:3782588-3782617 5.31034 
chr3:3788708-3788728 5.6 
chr3:3790093-3790116 5.86957 
chr3:3790952-3790982 5.3 
chr3:3791315-3791337 6 
chr3:3795768-3795802 5.35294 
chr3:3803662-3803737 5.66667 
chr3:3804434-3804459 6 
chr3:3805088-3805111 6 
chr3:3805645-3805659 6 
chr3:3812376-3812398 5.90909 
chr3:3813189-3813206 6 
chr3:3813686-3813701 6 
chr3:3816488-3816695 5.80193 
chr3:3823017-3823030 5.92308 
chr3:3824441-3824475 5.67647 
chr3:3829087-3829125 5.5 
chr3:3829958-3829982 5.91667 
chr3:3831104-3831139 5.45714 
chr3:3831155-3831173 6 
chr3:3831186-3831235 5.69388 
chr3:3831304-3832000 5.62787 
chr3:3832007-3832402 5.71899 
chr3:3833829-3833857 5.53571 
chr3:3835972-3836008 6 
chr3:3836108-3836132 6 
chr3:3837868-3837886 6 
chr3:3841493-3841505 6 
chr3:3841516-3841547 5.80645 
chr3:3841823-3841835 6 
chr3:3843715-3843732 6 
chr3:3845262-3845287 5.4 
chr3:3850136-3850158 6 
chr3:3852393-3852417 5.66667 
chr3:3854496-3854512 6 
chr3:3858637-3858674 5.67568 
chr3:3861736-3861752 6 
chr3:3865080-3865117 5.43243 
chr3:3866802-3866839 5.2973 
chr3:3867189-3867211 5.5 
chr3:3867886-3867927 5.46341 
chr3:3869816-3869843 5.85185 
chr3:3870541-3870566 5.48 
chr3:3870661-3870685 5.83333 
chr3:3873505-3873530 6 
chr3:3875818-3875835 5.76471 
chr3:3876209-3876288 5.59494 
chr3:3877268-3877282 6 
chr3:3878241-3878260 5.68421 
chr3:3879382-3879421 5.66667 
chr3:3882974-3882987 6 
chr3:3883196-3883215 5.63158 
chr3:3883693-3883717 5.41667 
chr3:3885718-3885743 5.68 
chr3:3888704-3888736 5.4375 
chr3:3889051-3889076 5.64 
chr3:3894526-3894569 5.25581 
chr3:3898244-3898267 5.78261 
chr3:3910566-3910589 5.65217 
chr3:3912012-3912059 5.10638 
chr3:3917136-3917169 5.24242 
chr3:3918525-3918564 5.84615 
chr3:3924467-3924492 5.36 
chr3:3924877-3924893 6 
chr3:3927139-3927155 5.8125 
chr3:3934285-3934347 5.29032 
chr3:3936605-3936645 5.65 
chr3:3939365-3939378 6 
chr3:3942672-3942687 6 
chr3:3943276-3943298 5.63636 
chr3:3944504-3944538 5.85294 
chr3:3945157-3945196 5.79487 
chr3:3947386-3947414 6 
chr3:3956611-3956643 5.46875 
chr3:3959121-3959134 6 
chr3:3966138-3966171 5.57576 
chr3:3976863-3976908 5.53333 
chr3:3981370-3981390 5.8 
chr3:3982882-3982910 5.78571 
chr3:3983833-3983857 5.83333 
chr3:3988815-3988834 5.73684 
chr3:3991699-3991714 6 
chr3:3995095-3995147 5.84615 
chr3:3998477-3998527 5.42 
chr3:3999554-3999568 6 
chr3:4000805-4000850 5.44444 
chr3:4000938-4000958 6 
chr3:4001678-4001701 5.65217 
chr3:4002092-4002121 5.48276 
chr3:4010781-4010803 6 
chr3:4013186-4013220 5.97059 
chr3:4013384-4013398 6 
chr3:4014619-4014652 6 
chr3:4015974-4015990 5.8125 
chr3:4018940-4019051 5.9009 
chr3:4019177-4019224 5.59574 
chr3:4022036-4022078 5.5 
chr3:4022240-4022254 6 
chr3:4033382-4033587 5.58537 
chr3:4039751-4039780 5.48276 
chr3:4040959-4040986 5.85185 
chr3:4041728-4041752 5.66667 
chr3:4043543-4043567 6 
chr3:4044021-4044042 5.90476 
chr3:4045598-4045680 5.57317 
chr3:4048456-4048478 5.63636 
chr3:4048766-4048826 5.53333 
chr3:4049154-4049208 6 
chr3:4049520-4049548 6 
chr3:4054745-4054764 5.84211 
chr3:4058878-4058897 5.63158 
chr3:4062617-4062631 6 
chr3:4064318-4064344 5.30769 
chr3:4065348-4065399 5.92157 
chr3:4066926-4066989 5.90476 
chr3:4071318-4071331 5.92308 
chr3:4073107-4073209 5.92157 
chr3:4073228-4073296 5.86765 
chr3:4078533-4078552 6 
chr3:4080893-4080913 6 
chr3:4082748-4082770 5.72727 
chr3:4084000-4084038 5.71053 
chr3:4085000-4085024 5.41667 
chr3:4087059-4087103 5.72727 
chr3:4092432-4092485 5.9434 
chr3:4097151-4097179 5.64286 
chr3:4102246-4102270 5.54167 
chr3:4107829-4107860 5.25806 
chr3:4110440-4110465 5.88 
chr3:4110667-4110687 6 
chr3:4112309-4112338 5.96552 
chr3:4119542-4119563 5.66667 
chr3:4120686-4120713 5.37037 
chr3:4124159-4124199 5.425 
chr3:4125473-4125489 6 
chr3:4132761-4132795 5.91176 
chr3:4139235-4139259 6 
chr3:4141689-4141728 5.53846 
chr3:4144921-4144940 5.78947 
chr3:4146350-4146370 6 
chr3:4147723-4147745 5.72727 
chr3:4149626-4149643 5.88235 
chr3:4152525-4152544 5.63158 
chr3:4155045-4155059 5.92857 
chr3:4155212-4155239 5.2963 
chr3:4158301-4158324 5.43478 
chr3:4161380-4161418 5.68421 
chr3:4166877-4166910 5.66667 
chr3:4170369-4170408 5.89744 
chr3:4179308-4179325 5.76471 
chr3:4179598-4179612 6 
chr3:4181240-4181283 5.5814 
chr3:4183353-4183376 6 
chr3:4185213-4185239 5.84615 
chr3:4185664-4185693 5.86207 
chr3:4186875-4186892 6 
chr3:4191770-4191791 5.85714 
chr3:4192905-4192933 5.35714 
chr3:4193041-4193268 5.837 
chr3:4193385-4193407 5.68182 
chr3:4194139-4194160 6 
chr3:4194893-4194908 5.93333 
chr3:4195060-4195075 6 
chr3:4200897-4200924 5.37037 
chr3:4204053-4204072 5.84211 
chr3:4205017-4205114 5.86598 
chr3:4209096-4209150 5.55556 
chr3:4214374-4214397 5.69565 
chr3:4214652-4214682 5.26667 
chr3:4216040-4216056 6 
chr3:4221251-4221281 5.5 
chr3:4222367-4222379 6 
chr3:4224070-4224138 5.57353 
chr3:4225819-4225844 5.48 
chr3:4226139-4226168 5.93103 
chr3:4226335-4226347 6 
chr3:4234895-4234927 5.46875 
chr3:4241858-4241872 6 
chr3:4242401-4242427 5.46154 
chr3:4245342-4245370 5.64286 
chr3:4249355-4249378 5.43478 
chr3:4250500-4250521 5.52381 
chr3:4252787-4252911 5.91935 
chr3:4259198-4259218 6 
chr3:4259372-4259398 5.65385 
chr3:4262216-4262260 5.45455 
chr3:4263092-4263141 5.81633 
chr3:4267930-4267966 5.69444 
chr3:4271697-4271721 5.95833 
chr3:4275913-4275949 5.36111 
chr3:4278273-4278288 6 
chr3:4282480-4282511 5.48387 
chr3:4282579-4282616 5.51351 
chr3:4288077-4288106 5.93103 
chr3:4291860-4292042 5.61538 
chr3:4294036-4294058 6 
chr3:4300944-4300970 5.84615 
chr3:4301235-4301256 5.66667 
chr3:4306820-4306838 6 
chr3:4310112-4310137 5.52 
chr3:4310177-4310197 5.75 
chr3:4310560-4310596 5.55556 
chr3:4311918-4311940 5.90909 
chr3:4312021-4312051 5.46667 
chr3:4312063-4312130 5.56716 
chr3:4313150-4313200 6 
chr3:4314745-4314819 5.72973 
chr3:4315369-4315541 5.88953 
chr3:4315792-4315807 6 
chr3:4319583-4319624 5.43902 
chr3:4321896-4321920 5.41667 
chr3:4322500-4322551 6 
chr3:4323585-4323615 5.2 
chr3:4325112-4325129 5.82353 
chr3:4326096-4326171 5.62667 
chr3:4333042-4333074 5.28125 
chr3:4336275-4336288 6 
chr3:4339248-4339264 6 
chr3:4339709-4339735 5.38462 
chr3:4341493-4341509 6 
chr3:4342562-4342575 6 
chr3:4344200-4344224 5.5 
chr3:4346687-4346718 5.96774 
chr3:4354387-4354400 6 
chr3:4357730-4357747 6 
chr3:4359735-4359751 5.8125 
chr3:4362906-4362929 5.73913 
chr3:4363154-4363186 5.875 
chr3:4364343-4364364 5.80952 
chr3:4365240-4365303 5.26984 
chr3:4367207-4367310 5.67961 
chr3:4369081-4369094 6 
chr3:4369902-4369939 5.51351 
chr3:4372884-4372922 5.21053 
chr3:4373521-4373533 6 
chr3:4377644-4377660 6 
chr3:4377908-4377938 5.33333 
chr3:4378863-4378940 5.64935 
chr3:4380165-4380177 6 
chr3:4380457-4380483 5.53846 
chr3:4381789-4381815 5.76923 
chr3:4382624-4382648 5.625 
chr3:4382918-4382934 6 
chr3:4384834-4384848 6 
chr3:4390558-4390576 5.88889 
chr3:4392000-4392101 5.65347 
chr3:4394415-4394433 6 
chr3:4395529-4395551 5.54545 
chr3:4396870-4396885 5.93333 
chr3:4398094-4398122 6 
chr3:4398846-4398864 5.77778 
chr3:4399261-4399303 6 
chr3:4400042-4400064 5.81818 
chr3:4401889-4401902 6 
chr3:4402003-4402022 5.78947 
chr3:4414089-4414123 5.58824 
chr3:4416818-4416838 6 
chr3:4421275-4421317 5.52381 
chr3:4421524-4421544 6 
chr3:4423731-4423754 5.69565 
chr3:4424000-4424035 5.71429 
chr3:4425062-4425086 6 
chr3:4426557-4426582 6 
chr3:4432918-4432945 5.96296 
chr3:4433135-4433168 5.21212 
chr3:4433495-4433524 6 
chr3:4434227-4434362 5.51111 
chr3:4434415-4434440 5.76 
chr3:4435317-4435347 6 
chr3:4437547-4437574 5.37037 
chr3:4441429-4441454 5.68 
chr3:4442638-4442657 5.63158 
chr3:4446445-4446474 5.7931 
chr3:4447703-4447716 6 
chr3:4448343-4448367 5.83333 
chr3:4448754-4448792 5.73684 
chr3:4450643-4450668 5.44 
chr3:4453389-4453402 6 
chr3:4454571-4454599 5.35714 
chr3:4456236-4456257 5.52381 
chr3:4456910-4456924 6 
chr3:4457500-4457520 5.7 
chr3:4459046-4459062 5.875 
chr3:4459628-4459643 6 
chr3:4463484-4463500 5.9375 
chr3:4464056-4464071 6 
chr3:4464451-4464483 5.3125 
chr3:4464963-4465000 6 
chr3:4470374-4470408 5.44118 
chr3:4475930-4475961 5.29032 
chr3:4477812-4477831 6 
chr3:4478098-4478122 5.54167 
chr3:4478535-4478569 5.82353 
chr3:4479627-4479667 5.6 
chr3:4479872-4479897 5.32 
chr3:4481370-4481422 5.53846 
chr3:4481927-4481943 6 
chr3:4483351-4483385 5.55882 
chr3:4484314-4484353 5.5641 
chr3:4485098-4485160 5.12903 
chr3:4485448-4485477 5.86207 
chr3:4486636-4486683 5.44681 
chr3:4487009-4487027 5.88889 
chr3:4487215-4487227 6 
chr3:4492756-4492788 5.6875 
chr3:4493370-4493386 6 
chr3:4495217-4495229 6 
chr3:4497401-4497420 6 
chr3:4498126-4498148 5.59091 
chr3:4498301-4498800 5.78557 
chr3:4498994-4499039 5.86667 
chr3:4502273-4502346 5.64384 
chr3:4504377-4504394 5.82353 
chr3:4505174-4505198 6 
chr3:4506076-4506122 5.65217 
chr3:4507160-4507185 5.92 
chr3:4507789-4507807 5.88889 
chr3:4509092-4509112 5.6 
chr3:4509882-4509899 6 
chr3:4510107-4510173 5.74242 
chr3:4512721-4512747 5.69231 
chr3:4514116-4514137 5.95238 
chr3:4514146-4514235 5.82022 
chr3:4515872-4515904 5.96875 
chr3:4518356-4518384 5.25 
chr3:4519284-4519307 5.91304 
chr3:4520742-4520767 5.68 
chr3:4520908-4520944 5.77778 
chr3:4522218-4522247 6 
chr3:4523018-4523033 5.86667 
chr3:4523666-4523682 6 
chr3:4524480-4524500 6 
chr3:4525347-4525368 6 
chr3:4525859-4525883 5.5 
chr3:4526145-4526164 5.89474 
chr3:4526511-4526530 5.84211 
chr3:4526552-4526589 5.40541 
chr3:4526944-4526956 6 
chr3:4532552-4532568 5.8125 
chr3:4535084-4535138 5.51852 
chr3:4535570-4535584 6 
chr3:4538000-4538015 6 
chr3:4538521-4538541 5.6 
chr3:4539867-4539888 5.52381 
chr3:4544771-4544784 5.92308 
chr3:4548781-4548796 5.93333 
chr3:4550139-4550155 6 
chr3:4551824-4551843 5.63158 
chr3:4553824-4553841 5.76471 
chr3:4557084-4557122 5.18421 
chr3:4562833-4562854 5.57143 
chr3:4563321-4563350 5.62069 
chr3:4563552-4563580 6 
chr3:4565985-4566007 6 
chr3:4571072-4571093 6 
chr3:4572457-4572474 6 
chr3:4574039-4574061 5.86364 
chr3:4577110-4577139 5.72414 
chr3:4581367-4581392 5.44 
chr3:4582250-4582282 5.4375 
chr3:4584945-4584971 5.76923 
chr3:4585115-4585157 5.7619 
chr3:4587306-4587320 6 
chr3:4587375-4587393 6 
chr3:4587859-4587877 5.72222 
chr3:4588444-4588457 6 
chr3:4591163-4591246 5.60241 
chr3:4592570-4592591 5.7619 
chr3:4603702-4603722 5.7 
chr3:4603767-4603803 5.80556 
chr3:4604079-4604097 5.72222 
chr3:4605621-4605638 5.88235 
chr3:4608288-4608322 6 
chr3:4610994-4611032 5.39474 
chr3:4612989-4613038 5.63265 
chr3:4617080-4617113 5.51515 
chr3:4620164-4620202 5.47368 
chr3:4621892-4621919 5.40741 
chr3:4625013-4625039 5.34615 
chr3:4626167-4626191 5.66667 
chr3:4626558-4626578 5.75 
chr3:4627109-4627133 5.58333 
chr3:4628191-4628206 6 
chr3:4628955-4628970 6 
chr3:4631448-4631476 5.25 
chr3:4631858-4631874 6 
chr3:4632200-4632276 5.47368 
chr3:4642168-4642206 5.71053 
chr3:4642859-4642871 6 
chr3:4644041-4644053 6 
chr3:4644212-4644228 6 
chr3:4644895-4644936 5.36585 
chr3:4645086-4645127 5.65854 
chr3:4648151-4648177 5.26923 
chr3:4650685-4650778 5.74194 
chr3:4652516-4652772 5.82031 
chr3:4652913-4652933 5.85 
chr3:4653234-4653276 5.7381 
chr3:4653747-4653762 6 
chr3:4655453-4655468 5.93333 
chr3:4657049-4657072 5.82609 
chr3:4659514-4659537 5.6087 
chr3:4661114-4661202 5.39773 
chr3:4661229-4661542 5.89776 
chr3:4662364-4662379 6 
chr3:4663793-4663811 6 
chr3:4664101-4664116 6 
chr3:4665173-4665199 5.5 
chr3:4666354-4666372 6 
chr3:4667237-4667253 6 
chr3:4667868-4667888 6 
chr3:4669147-4669189 5.71429 
chr3:4669341-4669358 5.82353 
chr3:4670871-4670906 5.88571 
chr3:4672245-4672279 6 
chr3:4674613-4674636 6 
chr3:4677545-4677581 5.66667 
chr3:4687212-4687243 5.25806 
chr3:4687535-4687555 5.7 
chr3:4689132-4689170 6 
chr3:4692290-4692348 5.74138 
chr3:4699069-4699088 5.73684 
chr3:4699153-4699166 6 
chr3:4707443-4707480 5.27027 
chr3:4709600-4709617 5.88235 
chr3:4709898-4709913 6 
chr3:4711138-4711165 5.44444 
chr3:4711318-4711335 5.82353 
chr3:4713340-4713363 5.69565 
chr3:4715251-4715285 5.82353 
chr3:4717166-4717212 5.73913 
chr3:4719944-4720000 5.30357 
chr3:4723276-4723342 5.78788 
chr3:4730334-4730361 5.55556 
chr3:4731958-4731976 5.72222 
chr3:4735972-4736038 5.51515 
chr3:4738357-4738371 6 
chr3:4739000-4739037 6 
chr3:4739128-4739148 5.7 
chr3:4746240-4746257 5.76471 
chr3:4749443-4749465 5.86364 
chr3:4752342-4752366 5.75 
chr3:4752894-4752914 6 
chr3:4753658-4753684 5.73077 
chr3:4762791-4762882 5.64835 
chr3:4764828-4764851 5.52174 
chr3:4771900-4771920 5.75 
chr3:4771959-4771979 5.8 
chr3:4772055-4772099 6 
chr3:4774238-4774266 5.5 
chr3:4777861-4777880 5.73684 
chr3:4784296-4784320 5.375 
chr3:4784830-4784872 5.35714 
chr3:4785512-4785532 5.7 
chr3:4786544-4786884 5.55882 
chr3:4792409-4792433 5.875 
chr3:4796853-4796874 6 
chr3:4797088-4797100 6 
chr3:4798148-4798173 5.4 
chr3:4799144-4799165 5.7619 
chr3:4801609-4801624 6 
chr3:4802477-4802496 5.78947 
chr3:4805582-4805607 5.48 
chr3:4806630-4806696 5.86364 
chr3:4806708-4806729 5.80952 
chr3:4806748-4806766 6 
chr3:4810569-4810606 5.86486 
chr3:4810865-4810881 6 
chr3:4813378-4813434 5.32143 
chr3:4815111-4815126 6 
chr3:4818546-4818574 5.17857 
chr3:4819470-4819490 5.7 
chr3:4823926-4823950 5.45833 
chr3:4826241-4826261 5.8 
chr3:4826410-4826432 6 
chr3:4829021-4829041 6 
chr3:4829388-4829419 5.70968 
chr3:4831278-4831317 5.94872 
chr3:4834379-4834396 6 
chr3:4843449-4843487 5.39474 
chr3:4844509-4844555 5.95652 
chr3:4848742-4848870 5.89844 
chr3:4853723-4853735 6 
chr3:4857669-4857695 6 
chr3:4859019-4859045 5.34615 
chr3:4865281-4865296 5.93333 
chr3:4871537-4871549 6 
chr3:4871637-4871671 5.88235 
chr3:4872766-4872862 5.58333 
chr3:4878211-4878235 5.375 
chr3:4878419-4878438 6 
chr3:4878654-4878683 5.41379 
chr3:4881713-4881737 6 
chr3:4882137-4882166 5.82759 
chr3:4884034-4884065 5.45161 
chr3:4884755-4884774 5.94737 
chr3:4885807-4885819 6 
chr3:4891351-4891383 5.8125 
chr3:4893930-4893947 5.82353 
chr3:4894619-4894689 5.84286 
chr3:4895685-4895731 5.3913 
chr3:4896257-4896277 6 
chr3:4898948-4898969 6 
chr3:4899425-4899464 5.76923 
chr3:4899852-4899890 5.26316 
chr3:4900486-4900516 5.96667 
chr3:4901341-4901354 6 
chr3:4906997-4907009 6 
chr3:4908038-4908078 5.25 
chr3:4911186-4911228 5.90476 
chr3:4912363-4912375 6 
chr3:4914301-4914324 6 
chr3:4918567-4918596 5.51724 
chr3:4918667-4918698 5.25806 
chr3:4919961-4919990 5.96552 
chr3:4921309-4921328 6 
chr3:4923878-4923936 5.24138 
chr3:4924948-4924966 5.88889 
chr3:4925442-4925463 5.71429 
chr3:4928984-4929038 5.46296 
chr3:4929345-4929389 5.5 
chr3:4929905-4929918 6 
chr3:4932694-4932718 5.79167 
chr3:4933711-4933731 6 
chr3:4937432-4937513 5.97531 
chr3:4939690-4939743 5.69811 
chr3:4939813-4939836 5.47826 
chr3:4940658-4940682 6 
chr3:4942473-4942500 5.51852 
chr3:4944528-4944574 5.97826 
chr3:4945694-4945722 5.57143 
chr3:4947560-4947596 5.80556 
chr3:4948349-4948416 5.35821 
chr3:4951281-4951295 6 
chr3:4954303-4954332 5.65517 
chr3:4964236-4964271 5.94286 
chr3:4965852-4965915 5.90476 
chr3:4967397-4967428 5.96774 
chr3:4968991-4969014 5.91304 
chr3:4969448-4969514 5.77273 
chr3:4970073-4970109 5.38889 
chr3:4970429-4970451 5.90909 
chr3:4974000-4974034 5.97059 
chr3:4974432-4974477 5.95556 
chr3:4974635-4974652 5.76471 
chr3:4974906-4974965 5.23729 
chr3:4975416-4975431 6 
chr3:4975546-4975569 5.69565 
chr3:4976593-4976624 5.29032 
chr3:4976641-4976685 5.70455 
chr3:4976978-4977000 5.77273 
chr3:4977361-4977378 6 
chr3:4981068-4981090 6 
chr3:4981988-4982013 5.84 
chr3:4982555-4982571 6 
chr3:4983053-4983080 5.81481 
chr3:4984708-4984779 5.52113 
chr3:4984794-4984829 5.77143 
chr3:4984862-4984926 5.40625 
chr3:4984938-4984960 5.59091 
chr3:4985049-4985080 5.48387 
chr3:4985105-4985127 5.54545 
chr3:4987605-4987621 6 
chr3:4988874-4988916 6 
chr3:4989966-4989979 5.92308 
chr3:4990147-4990233 5.62791 
chr3:4991921-4991946 5.72 
chr3:4993026-4993053 5.96296 
chr3:4993374-4993401 5.7037 
chr3:4996368-4996404 5.83333 
chr3:4997795-4997834 5.82051 
chr3:4999356-4999386 6 
chr3:5001539-5001557 6 
chr3:5002025-5002039 6 
chr3:5002326-5002356 6 
chr3:5003212-5003233 5.61905 
chr3:5004387-5004409 6 
chr3:5004583-5004605 5.59091 
chr3:5004760-5004797 5.62162 
chr3:5005947-5005980 5.45455 
chr3:5006364-5006392 5.57143 
chr3:5008235-5008262 5.7037 
chr3:5013686-5013712 5.73077 
chr3:5017110-5017126 6 
chr3:5017449-5017464 6 
chr3:5018635-5018648 5.92308 
chr3:5021043-5021108 5.21538 
chr3:5021877-5021899 5.68182 
chr3:5022827-5022898 5.71831 
chr3:5022981-5023004 5.65217 
chr3:5025514-5025550 5.77778 
chr3:5026596-5026619 5.82609 
chr3:5027456-5027469 6 
chr3:5031645-5031667 5.95455 
chr3:5034178-5034199 5.61905 
chr3:5035809-5035857 5.64583 
chr3:5035963-5036008 5.91111 
chr3:5039091-5039108 6 
chr3:5039262-5039275 6 
chr3:5039646-5039713 5.70149 
chr3:5044560-5044582 5.72727 
chr3:5045462-5045479 6 
chr3:5045785-5045798 6 
chr3:5046227-5046239 6 
chr3:5047447-5047463 6 
chr3:5048336-5048377 5.73171 
chr3:5051169-5051190 5.61905 
chr3:5051818-5051840 5.81818 
chr3:5052085-5052114 5.62069 
chr3:5054477-5054491 6 
chr3:5055249-5055261 6 
chr3:5055377-5055458 5.5679 
chr3:5056426-5056503 5.50649 
chr3:5057027-5057053 5.34615 
chr3:5060649-5060677 6 
chr3:5062979-5063030 5.72549 
chr3:5064417-5064438 6 
chr3:5066540-5066554 6 
chr3:5067479-5067491 6 
chr3:5067644-5067678 5.67647 
chr3:5067766-5067790 5.95833 
chr3:5069282-5069296 6 
chr3:5070056-5070109 5.49057 
chr3:5070550-5070565 5.93333 
chr3:5070903-5070961 5.72414 
chr3:5072629-5072788 5.58491 
chr3:5073065-5073129 5.76562 
chr3:5073144-5073196 6 
chr3:5074260-5074285 5.92 
chr3:5075453-5075469 6 
chr3:5075632-5075649 6 
chr3:5075957-5076027 5.52857 
chr3:5076481-5076493 6 
chr3:5076649-5076677 6 
chr3:5077107-5077150 5.5814 
chr3:5077282-5077306 5.45833 
chr3:5079257-5079292 5.6 
chr3:5079888-5079923 6 
chr3:5080452-5080480 5.46429 
chr3:5081022-5081044 5.72727 
chr3:5081678-5081700 5.86364 
chr3:5083489-5083518 5.72414 
chr3:5083599-5083614 6 
chr3:5084870-5084883 6 
chr3:5085034-5085063 5.65517 
chr3:5085101-5085120 5.63158 
chr3:5087049-5087065 6 
chr3:5088401-5088443 5.42857 
chr3:5088934-5088946 6 
chr3:5091007-5091026 6 
chr3:5094572-5094604 5.5 
chr3:5095514-5095527 6 
chr3:5096871-5096901 5.36667 
chr3:5098604-5098645 5.90244 
chr3:5098840-5098861 5.80952 
chr3:5099112-5099137 5.48 
chr3:5100865-5100881 5.8125 
chr3:5101344-5101371 5.37037 
chr3:5104936-5104953 5.88235 
chr3:5105567-5105638 5.80282 
chr3:5107000-5107019 6 
chr3:5109157-5109187 5.93333 
chr3:5109474-5109493 6 
chr3:5112242-5112273 6 
chr3:5113444-5113500 5.875 
chr3:5114703-5114742 5.61538 
chr3:5115588-5115605 5.82353 
chr3:5117509-5117531 6 
chr3:5118520-5118532 6 
chr3:5119511-5119543 5.40625 
chr3:5119810-5119837 5.81481 
chr3:5121000-5121036 5.55556 
chr3:5121219-5121254 6 
chr3:5121564-5121587 5.43478 
chr3:5121764-5121783 5.68421 
chr3:5121959-5121991 5.1875 
chr3:5122203-5122217 6 
chr3:5124704-5124732 5.67857 
chr3:5125880-5125915 5.65714 
chr3:5126528-5126542 6 
chr3:5127004-5127035 5.74194 
chr3:5127530-5127571 5.53659 
chr3:5127821-5127839 5.77778 
chr3:5128405-5128454 5.32653 
chr3:5130058-5130076 5.94444 
chr3:5133479-5133508 6 
chr3:5135040-5135055 6 
chr3:5135301-5135318 6 
chr3:5136970-5136985 6 
chr3:5137375-5137396 5.61905 
chr3:5137926-5137945 5.63158 
chr3:5140448-5140477 5.37931 
chr3:5140835-5140847 6 
chr3:5141385-5141418 5.45455 
chr3:5143517-5143544 6 
chr3:5144033-5144081 5.5625 
chr3:5145522-5145540 5.83333 
chr3:5145693-5145838 5.53793 
chr3:5146146-5146168 5.54545 
chr3:5147598-5147645 5.57447 
chr3:5147790-5147833 5.83721 
chr3:5148117-5148130 6 
chr3:5149301-5149322 6 
chr3:5149479-5149500 5.95238 
chr3:5149797-5149815 6 
chr3:5149912-5149928 6 
chr3:5150942-5150964 5.81818 
chr3:5151991-5152006 6 
chr3:5152529-5152555 5.92308 
chr3:5152854-5152869 6 
chr3:5153609-5153639 5.9 
chr3:5154236-5154276 5.8 
chr3:5154568-5154588 5.9 
chr3:5154882-5154933 5.80392 
chr3:5156332-5156406 5.7973 
chr3:5157157-5157181 6 
chr3:5157640-5157792 5.67105 
chr3:5157874-5157944 5.74286 
chr3:5158172-5158193 5.61905 
chr3:5159710-5159771 5.44262 
chr3:5159913-5159930 5.94118 
chr3:5159945-5159962 5.94118 
chr3:5159977-5159994 5.94118 
chr3:5160009-5160026 5.94118 
chr3:5162105-5162128 5.82609 
chr3:5162462-5162500 5.71053 
chr3:5165941-5165964 6 
chr3:5166320-5166340 5.7 
chr3:5167887-5167914 5.25926 
chr3:5169557-5169581 6 
chr3:5169847-5169863 6 
chr3:5170338-5170362 5.41667 
chr3:5170849-5170870 6 
chr3:5171527-5171550 5.69565 
chr3:5172193-5172225 5.75 
chr3:5172607-5172638 5.83871 
chr3:5173063-5173088 5.72 
chr3:5174374-5174390 6 
chr3:5175450-5175469 6 
chr3:5176972-5176988 5.875 
chr3:5177135-5177156 5.57143 
chr3:5177441-5177482 6 
chr3:5177772-5177794 5.81818 
chr3:5179122-5179135 6 
chr3:5179422-5179449 5.2963 
chr3:5179576-5179609 5.42424 
chr3:5179696-5179723 5.48148 
chr3:5181672-5181684 6 
chr3:5192148-5192174 6 
chr3:5192467-5192488 6 
chr3:5195516-5195529 6 
chr3:5195845-5195863 5.88889 
chr3:5195964-5196000 5.22222 
chr3:5196562-5196592 5.7 
chr3:5197528-5197545 5.82353 
chr3:5197575-5197601 5.76923 
chr3:5198613-5198645 5.4375 
chr3:5199156-5199177 5.85714 
chr3:5200982-5201000 6 
chr3:5201287-5201322 5.82857 
chr3:5204672-5204685 6 
chr3:5208033-5208047 6 
chr3:5210990-5211033 5.90698 
chr3:5212400-5212429 6 
chr3:5213029-5213047 5.94444 
chr3:5215398-5215425 6 
chr3:5216333-5216500 5.69461 
chr3:5217912-5217929 5.82353 
chr3:5220035-5220051 6 
chr3:5224581-5224608 5.74074 
chr3:5231232-5231263 5.22581 
chr3:5232262-5232289 5.66667 
chr3:5232544-5232581 5.51351 
chr3:5233072-5233091 5.73684 
chr3:5234605-5234617 6 
chr3:5238146-5238169 6 
chr3:5238589-5238629 5.9 
chr3:5238749-5238762 6 
chr3:5240347-5240364 6 
chr3:5241625-5241637 6 
chr3:5242552-5242588 5.55556 
chr3:5245411-5245430 5.89474 
chr3:5246013-5246064 5.33333 
chr3:5249174-5249204 5.66667 
chr3:5250418-5250476 5.75862 
chr3:5252313-5252339 5.38462 
chr3:5252422-5252472 5.7 
chr3:5253327-5253380 5.81132 
chr3:5257979-5258000 5.57143 
chr3:5259481-5259500 5.68421 
chr3:5260038-5260051 6 
chr3:5263532-5263562 6 
chr3:5265401-5265423 6 
chr3:5266500-5266534 5.82353 
chr3:5267526-5267565 5.92308 
chr3:5267694-5267736 5.35714 
chr3:5269707-5269731 5.58333 
chr3:5271406-5271511 5.32381 
chr3:5272135-5272157 5.54545 
chr3:5274822-5274853 5.35484 
chr3:5276072-5276093 5.7619 
chr3:5278217-5278255 5.84211 
chr3:5278888-5278934 6 
chr3:5279234-5279248 6 
chr3:5280862-5281370 5.95276 
chr3:5283615-5283632 5.76471 
chr3:5284041-5284065 6 
chr3:5285153-5285250 5.65979 
chr3:5287394-5287412 5.88889 
chr3:5288878-5288914 6 
chr3:5289065-5289082 5.76471 
chr3:5289349-5289389 5.625 
chr3:5290009-5290031 5.77273 
chr3:5291236-5291252 6 
chr3:5291669-5291692 6 
chr3:5292785-5292811 6 
chr3:5297063-5297078 6 
chr3:5299366-5299383 6 
chr3:5301113-5301190 5.97403 
chr3:5302788-5302865 5.63636 
chr3:5303588-5303607 5.89474 
chr3:5303895-5303911 6 
chr3:5304562-5304596 5.47059 
chr3:5306351-5306374 5.73913 
chr3:5309351-5309384 5.39394 
chr3:5311395-5311408 6 
chr3:5314540-5314574 5.52941 
chr3:5314923-5314955 5.5625 
chr3:5316515-5316538 5.56522 
chr3:5324865-5324924 5.76271 
chr3:5326423-5326448 6 
chr3:5326508-5326536 5.60714 
chr3:5328073-5328111 5.52632 
chr3:5328469-5328491 5.54545 
chr3:5331282-5331318 5.66667 
chr3:5335027-5335042 6 
chr3:5336022-5336044 6 
chr3:5337346-5337385 5.28205 
chr3:5339183-5339203 6 
chr3:5340076-5340112 5.41667 
chr3:5341601-5341632 5.58065 
chr3:5346157-5346217 5.96667 
chr3:5348144-5348200 5.78571 
chr3:5348592-5348609 5.94118 
chr3:5348967-5348985 6 
chr3:5349139-5349161 6 
chr3:5349261-5349292 5.51613 
chr3:5349407-5349449 5.35714 
chr3:5351757-5351789 5.5625 
chr3:5354824-5354870 5.19565 
chr3:5358161-5358221 5.51667 
chr3:5359739-5359762 5.43478 
chr3:5361729-5361741 6 
chr3:5364720-5364768 6 
chr3:5365694-5365743 5.4898 
chr3:5372606-5372629 5.52174 
chr3:5376887-5376904 6 
chr3:5378052-5378081 5.24138 
chr3:5378139-5378189 5.88 
chr3:5379416-5379445 5.48276 
chr3:5383568-5383622 5.68519 
chr3:5386384-5386409 5.76 
chr3:5387969-5387996 5.59259 
chr3:5389758-5389781 5.82609 
chr3:5392868-5392887 6 
chr3:5393608-5393626 5.88889 
chr3:5394783-5394800 6 
chr3:5397271-5397299 5.57143 
chr3:5399715-5399744 5.2069 
chr3:5400794-5400814 5.75 
chr3:5402287-5402404 5.81197 
chr3:5406356-5406372 5.8125 
chr3:5412530-5412549 5.94737 
chr3:5415468-5415488 5.7 
chr3:5416826-5416849 5.65217 
chr3:5418117-5418135 5.72222 
chr3:5420303-5420331 5.46429 
chr3:5426808-5426820 6 
chr3:5428180-5428222 6 
chr3:5431438-5431455 6 
chr3:5434547-5434563 6 
chr3:5434715-5434741 5.92308 
chr3:5435446-5435464 6 
chr3:5435631-5435645 6 
chr3:5436766-5436819 5.9434 
chr3:5436947-5436966 5.63158 
chr3:5445192-5445221 5.89655 
chr3:5448160-5448173 6 
chr3:5451977-5452000 6 
chr3:5452594-5452614 5.95 
chr3:5453244-5453275 5.87097 
chr3:5455079-5455105 5.26923 
chr3:5460660-5460709 5.44898 
chr3:5463230-5463260 5.7 
chr3:5475080-5475100 6 
chr3:5477372-5477415 5.74419 
chr3:5480988-5481007 6 
chr3:5482268-5482298 5.46667 
chr3:5482458-5482475 5.94118 
chr3:5485583-5485610 5.51852 
chr3:5486441-5486488 5.87234 
chr3:5487766-5487782 6 
chr3:5488690-5488718 5.28571 
chr3:5489202-5489231 5.48276 
chr3:5489370-5489412 5.69048 
chr3:5490666-5490690 5.41667 
chr3:5491632-5491663 5.25806 
chr3:5495272-5495294 6 
chr3:5498343-5498371 5.64286 
chr3:5500589-5500625 5.33333 
chr3:5501006-5501035 5.2069 
chr3:5504110-5504122 6 
chr3:5504800-5504823 6 
chr3:5517027-5517056 5.51724 
chr3:5519175-5519217 5.45238 
chr3:5523355-5523367 6 
chr3:5527850-5527877 5.2963 
chr3:5527913-5527942 5.62069 
chr3:5535393-5535416 6 
chr3:5536572-5536633 5.63934 
chr3:5540217-5540260 5.67442 
chr3:5541904-5541926 5.59091 
chr3:5549736-5549762 5.88462 
chr3:5550099-5550127 5.35714 
chr3:5552816-5552865 5.40816 
chr3:5553894-5553920 5.30769 
chr3:5553928-5553982 5.68519 
chr3:5555036-5555069 5.36364 
chr3:5555835-5555864 5.44828 
chr3:5575162-5575185 5.43478 
chr3:5576535-5576559 5.66667 
chr3:5579568-5579673 5.61905 
chr3:5579702-5579740 5.68421 
chr3:5580027-5580040 6 
chr3:5581127-5581142 6 
chr3:5582143-5582804 5.50832 
chr3:5582994-5583069 5.4 
chr3:5584574-5584601 5.92593 
chr3:5585553-5585615 5.20968 
chr3:5586629-5586663 5.5 
chr3:5588329-5588347 5.88889 
chr3:5591652-5591679 5.7037 
chr3:5595033-5595109 5.61842 
chr3:5597346-5597362 6 
chr3:5601811-5601833 5.90909 
chr3:5606011-5606035 6 
chr3:5610177-5610190 6 
chr3:5612307-5612325 5.72222 
chr3:5617328-5617350 5.95455 
chr3:5618603-5618630 5.48148 
chr3:5618867-5618892 5.4 
chr3:5619191-5619228 5.86486 
chr3:5620212-5620237 5.92 
chr3:5629491-5629615 5.87097 
chr3:5629648-5629668 5.6 
chr3:5639382-5639402 5.65 
chr3:5640183-5640202 6 
chr3:5645458-5645480 5.68182 
chr3:5649867-5649900 5.54545 
chr3:5651940-5651975 5.91429 
chr3:5653813-5653876 5.61905 
chr3:5664870-5664885 6 
chr3:5666107-5666146 5.28205 
chr3:5670628-5670643 6 
chr3:5677437-5677454 5.76471 
chr3:5678015-5678054 5.51282 
chr3:5682232-5682263 5.29032 
chr3:5684726-5684760 5.67647 
chr3:5689557-5689583 5.53846 
chr3:5689741-5689761 5.7 
chr3:5690274-5690308 5.70588 
chr3:5690407-5690445 5.89474 
chr3:5692326-5692341 5.86667 
chr3:5697678-5697704 5.26923 
chr3:5699575-5699595 6 
chr3:5702754-5702792 5.36842 
chr3:5704945-5704962 6 
chr3:5711133-5711156 5.65217 
chr3:5712487-5712510 5.52174 
chr3:5716062-5716097 5.6 
chr3:5717319-5717337 6 
chr3:5718848-5718885 5.45946 
chr3:5723461-5723482 5.52381 
chr3:5723605-5723633 5.17857 
chr3:5724781-5724805 5.58333 
chr3:5725635-5725647 6 
chr3:5726282-5726332 5.58 
chr3:5727232-5727269 5.81081 
chr3:5727794-5727821 5.25926 
chr3:5729144-5729163 5.84211 
chr3:5739297-5739419 5.36066 
chr3:5745886-5745911 5.96 
chr3:5748835-5748854 6 
chr3:5749194-5749402 5.24038 
chr3:5750000-5750026 6 
chr3:5752653-5752682 5.41379 
chr3:5757548-5757566 5.72222 
chr3:5763932-5763955 5.82609 
chr3:5767871-5767906 6 
chr3:5775029-5775052 5.91304 
chr3:5778387-5778438 5.21569 
chr3:5778707-5778736 5.24138 
chr3:5779123-5779135 6 
chr3:5779429-5779450 5.61905 
chr3:5781049-5781115 5.27273 
chr3:5781230-5781427 5.6802 
chr3:5782364-5782381 5.76471 
chr3:5782640-5782678 5.84211 
chr3:5786399-5786447 5.875 
chr3:5794764-5794804 5.35 
chr3:5795932-5795947 6 
chr3:5796755-5796774 5.73684 
chr3:5802387-5802400 6 
chr3:5811042-5811096 5.37037 
chr3:5811550-5811590 5.675 
chr3:5813934-5813983 6 
chr3:5815292-5815319 5.22222 
chr3:5816628-5816660 5.5625 
chr3:5819088-5819116 5.71429 
chr3:5819930-5819951 5.66667 
chr3:5820358-5820395 5.48649 
chr3:5823800-5823822 6 
chr3:5824266-5824286 5.7 
chr3:5829697-5829729 5.84375 
chr3:5830461-5830500 5.41026 
chr3:5830604-5830757 6 
chr3:5830881-5830907 5.65385 
chr3:5834245-5834261 6 
chr3:5835124-5835148 5.41667 
chr3:5835247-5835269 6 
chr3:5838056-5838161 5.82857 
chr3:5842137-5842171 5.91176 
chr3:5842750-5842816 5.40909 
chr3:5845933-5845958 5.32 
chr3:5849411-5849436 5.44 
chr3:5850155-5850178 5.95652 
chr3:5854276-5854301 5.76 
chr3:5859214-5859226 6 
chr3:5859874-5860000 5.4127 
chr3:5863205-5863231 6 
chr3:5867462-5867474 6 
chr3:5869782-5869805 5.47826 
chr3:5870514-5870526 6 
chr3:5874912-5874930 5.94444 
chr3:5877085-5877147 5.79032 
chr3:5877336-5877371 5.45714 
chr3:5877417-5877444 5.55556 
chr3:5878889-5878921 6 
chr3:5884259-5884298 5.76923 
chr3:5884627-5884644 6 
chr3:5889500-5889526 5.80769 
chr3:5889722-5889745 5.47826 
chr3:5890319-5890338 6 
chr3:5893015-5893037 5.54545 
chr3:5896100-5896133 5.24242 
chr3:5897182-5897211 5.24138 
chr3:5898941-5899000 5.38983 
chr3:5903543-5903604 5.60656 
chr3:5905049-5905061 6 
chr3:5908698-5908711 6 
chr3:5912604-5912628 5.75 
chr3:5914210-5914231 5.57143 
chr3:5915391-5915418 5.59259 
chr3:5915460-5915475 5.86667 
chr3:5915506-5915565 5.77966 
chr3:5918271-5918299 6 
chr3:5922455-5922477 5.72727 
chr3:5923619-5923653 5.20588 
chr3:5930126-5930143 6 
chr3:5934141-5934154 6 
chr3:5935079-5935103 5.58333 
chr3:5935165-5935183 5.72222 
chr3:5937331-5937345 6 
chr3:5937500-5937528 5.57143 
chr3:5939666-5939689 5.43478 
chr3:5943245-5943269 5.75 
chr3:5946586-5946625 5.23077 
chr3:5951162-5951216 5.75926 
chr3:5953693-5953710 5.82353 
chr3:5953838-5953857 5.63158 
chr3:5955082-5955109 6 
chr3:5957254-5957278 5.625 
chr3:5959510-5959535 5.52 
chr3:5959553-5959581 6 
chr3:5961405-5961419 6 
chr3:5963165-5963191 5.65385 
chr3:5963338-5963361 5.6087 
chr3:5966350-5966374 6 
chr3:5966975-5967000 5.44 
chr3:5968219-5968281 5.96774 
chr3:5968630-5968664 5.76471 
chr3:5969744-5969778 5.41176 
chr3:5972578-5972598 6 
chr3:5974223-5974240 5.88235 
chr3:5976005-5976027 5.54545 
chr3:5985572-5985604 5.9375 
chr3:5987489-5987539 5.92 
chr3:5992069-5992100 5.83871 
chr3:5992531-5992551 5.6 
chr3:5996884-5996908 5.79167 
chr3:6000814-6000835 6 
chr3:6001942-6001955 6 
chr3:6002101-6002143 5.7381 
chr3:6002178-6002222 5.84091 
chr3:6009182-6009373 5.59162 
chr3:6011201-6011234 5.87879 
chr3:6012285-6012326 5.53659 
chr3:6013068-6013090 6 
chr3:6013693-6013729 5.69444 
chr3:6013764-6013794 5.7 
chr3:6021221-6021246 5.84 
chr3:6022232-6022250 6 
chr3:6030601-6030631 5.43333 
chr3:6033364-6033392 5.60714 
chr3:6034255-6034279 5.58333 
chr3:6034358-6034391 5.81818 
chr3:6034531-6034559 6 
chr3:6034640-6034665 5.36 
chr3:6034711-6034747 5.83333 
chr3:6034774-6034819 5.62222 
chr3:6035366-6035413 5.44681 
chr3:6035429-6035452 5.43478 
chr3:6035810-6035842 5.78125 
chr3:6037486-6037527 5.43902 
chr3:6039323-6039374 5.84314 
chr3:6040841-6040874 5.30303 
chr3:6041797-6041819 6 
chr3:6044968-6044992 5.41667 
chr3:6045947-6046019 5.55556 
chr3:6049772-6049803 5.58065 
chr3:6050651-6050704 5.81132 
chr3:6050784-6050817 5.90909 
chr3:6050849-6050888 5.48718 
chr3:6056670-6056683 6 
chr3:6058121-6058141 5.8 
chr3:6058445-6058469 5.625 
chr3:6058806-6058838 5.78125 
chr3:6060033-6060099 5.66667 
chr3:6061763-6061785 5.63636 
chr3:6062954-6062970 6 
chr3:6063563-6063589 5.57692 
chr3:6080683-6080750 5.8806 
chr3:6084312-6084333 5.61905 
chr3:6084539-6084571 5.25 
chr3:6087863-6087878 6 
chr3:6088940-6088991 5.23529 
chr3:6090556-6090586 5.36667 
chr3:6092126-6092171 5.88889 
chr3:6093450-6093515 5.53846 
chr3:6094768-6094790 5.81818 
chr3:6097182-6097213 6 
chr3:6098749-6098810 5.2623 
chr3:6098942-6098969 5.37037 
chr3:6103227-6103240 5.92308 
chr3:6103823-6103850 5.44444 
chr3:6105768-6105805 5.40541 
chr3:6105912-6105958 5.26087 
chr3:6107600-6107625 5.76 
chr3:6109425-6109452 5.85185 
chr3:6109791-6109815 6 
chr3:6110786-6110823 5.40541 
chr3:6117563-6117583 5.6 
chr3:6119282-6119299 6 
chr3:6120459-6120492 5.27273 
chr3:6123648-6123677 5.37931 
chr3:6124603-6124624 5.66667 
chr3:6125745-6125758 6 
chr3:6127090-6127108 6 
chr3:6127604-6127659 5.87273 
chr3:6133622-6133635 6 
chr3:6139178-6139308 5.68462 
chr3:6146738-6147007 5.67658 
chr3:6147029-6147281 5.61905 
chr3:6147626-6147650 5.41667 
chr3:6150979-6151013 5.73529 
chr3:6151073-6151231 5.81013 
chr3:6159985-6160051 5.78788 
chr3:6161814-6161872 5.13793 
chr3:6163106-6163129 6 
chr3:6163437-6163456 5.63158 
chr3:6168888-6168908 5.7 
chr3:6169388-6169445 5.96491 
chr3:6170452-6170477 5.76 
chr3:6170526-6170562 5.63889 
chr3:6170687-6170709 5.54545 
chr3:6170793-6170814 5.71429 
chr3:6171582-6171617 6 
chr3:6171671-6171795 5.74194 
chr3:6172760-6172809 5.79592 
chr3:6172952-6172971 6 
chr3:6174155-6174168 6 
chr3:6178128-6178161 5.30303 
chr3:6178581-6178599 5.72222 
chr3:6179260-6179305 5.46667 
chr3:6184214-6184241 5.85185 
chr3:6184252-6184301 5.53061 
chr3:6188056-6188068 6 
chr3:6188343-6188361 5.77778 
chr3:6188489-6188509 5.65 
chr3:6189176-6189201 5.72 
chr3:6194285-6194309 5.83333 
chr3:6195017-6195050 5.66667 
chr3:6195481-6195500 5.63158 
chr3:6196143-6196190 5.7234 
chr3:6197686-6197717 5.22581 
chr3:6197858-6197879 5.7619 
chr3:6198616-6198641 5.92 
chr3:6200717-6200745 5.78571 
chr3:6201378-6201405 5.40741 
chr3:6202033-6202053 5.6 
chr3:6212353-6212371 6 
chr3:6213308-6213344 5.55556 
chr3:6213362-6213378 6 
chr3:6214326-6214362 5.27778 
chr3:6215216-6215232 6 
chr3:6215788-6215812 5.79167 
chr3:6220114-6220240 5.77778 
chr3:6222680-6222704 5.75 
chr3:6227848-6227883 5.34286 
chr3:6228619-6228678 5.32203 
chr3:6228963-6228992 5.7931 
chr3:6229364-6229380 5.875 
chr3:6230643-6230672 5.58621 
chr3:6231578-6231595 5.88235 
chr3:6233286-6233312 6 
chr3:6233534-6233567 5.39394 
chr3:6233835-6233857 5.54545 
chr3:6238112-6238132 5.6 
chr3:6238408-6238432 5.66667 
chr3:6238683-6238704 5.80952 
chr3:6240158-6240174 5.8125 
chr3:6241191-6241220 5.68966 
chr3:6242159-6242181 5.86364 
chr3:6242421-6242435 6 
chr3:6242500-6242543 5.44186 
chr3:6242675-6242711 5.63889 
chr3:6245688-6245722 5.41176 
chr3:6247303-6247323 6 
chr3:6251656-6251670 6 
chr3:6252845-6252882 5.62162 
chr3:6253552-6253572 5.95 
chr3:6255173-6255192 6 
chr3:6256018-6256037 6 
chr3:6256538-6256589 5.60784 
chr3:6258943-6258955 6 
chr3:6261146-6261159 6 
chr3:6266371-6266424 5.84906 
chr3:6266607-6266619 6 
chr3:6267630-6267645 6 
chr3:6267709-6267763 5.61111 
chr3:6268894-6268953 5.55932 
chr3:6269061-6269109 5.625 
chr3:6272751-6272805 5.27778 
chr3:6273839-6273851 6 
chr3:6274875-6274896 5.80952 
chr3:6275702-6275715 6 
chr3:6277893-6277921 5.32143 
chr3:6278633-6278661 5.5 
chr3:6282538-6282561 5.47826 
chr3:6283311-6283347 5.66667 
chr3:6283713-6283726 6 
chr3:6284421-6284457 5.83333 
chr3:6284530-6284553 5.91304 
chr3:6285060-6285073 6 
chr3:6288482-6288509 5.55556 
chr3:6289138-6289151 6 
chr3:6289812-6289828 6 
chr3:6291904-6291975 5.66197 
chr3:6292739-6292828 5.2809 
chr3:6294740-6294755 5.86667 
chr3:6295058-6295123 5.75385 
chr3:6296440-6296452 6 
chr3:6298087-6298106 6 
chr3:6299698-6299716 5.72222 
chr3:6301050-6301087 6 
chr3:6316328-6316341 6 
chr3:6317693-6317716 5.73913 
chr3:6318082-6318095 6 
chr3:6321174-6321193 5.63158 
chr3:6322267-6322303 5.55556 
chr3:6323222-6323242 6 
chr3:6327027-6327053 5.26923 
chr3:6327409-6327427 6 
chr3:6328423-6328449 5.53846 
chr3:6331429-6331441 6 
chr3:6332480-6332506 6 
chr3:6337904-6337925 5.66667 
chr3:6339105-6339127 5.63636 
chr3:6340686-6340738 5.28846 
chr3:6343387-6343416 5.62069 
chr3:6343973-6343987 6 
chr3:6344298-6344344 5.93478 
chr3:6350015-6350041 5.84615 
chr3:6353597-6353652 5.56364 
chr3:6357086-6357114 5.5 
chr3:6358298-6358367 5.43478 
chr3:6362588-6362616 5.96429 
chr3:6363446-6363461 6 
chr3:6363612-6363644 6 
chr3:6366440-6366460 5.6 
chr3:6368163-6368184 5.61905 
chr3:6370047-6370070 5.91304 
chr3:6371292-6371321 5.72414 
chr3:6371339-6371484 5.4 
chr3:6373293-6373320 5.92593 
chr3:6374970-6374987 5.76471 
chr3:6375514-6375546 5.8125 
chr3:6377362-6377393 5.80645 
chr3:6379184-6379223 5.17949 
chr3:6380760-6380775 6 
chr3:6381247-6381303 5.41071 
chr3:6381374-6381401 5.37037 
chr3:6382396-6382409 6 
chr3:6383940-6383961 5.52381 
chr3:6388609-6388633 5.79167 
chr3:6389573-6389628 5.47273 
chr3:6389685-6389744 5.79661 
chr3:6389955-6389988 5.48485 
chr3:6393049-6393067 5.77778 
chr3:6394543-6394562 6 
chr3:6397653-6397687 5.44118 
chr3:6398376-6398403 6 
chr3:6399810-6399844 5.97059 
chr3:6401300-6401315 6 
chr3:6402991-6403016 6 
chr3:6405366-6405429 5.87302 
chr3:6408019-6408046 5.22222 
chr3:6411378-6411397 6 
chr3:6412588-6412611 5.47826 
chr3:6412880-6412913 5.36364 
chr3:6413979-6414047 5.26471 
chr3:6416372-6416406 5.38235 
chr3:6418986-6419003 5.88235 
chr3:6419644-6419671 5.2963 
chr3:6420324-6420339 6 
chr3:6420373-6420397 6 
chr3:6425407-6425429 5.81818 
chr3:6428069-6428085 6 
chr3:6429124-6429140 6 
chr3:6429640-6429680 5.85 
chr3:6430745-6430777 5.96875 
chr3:6436407-6436428 6 
chr3:6441000-6441033 5.27273 
chr3:6445197-6445221 5.83333 
chr3:6445715-6445744 5.86207 
chr3:6445869-6445909 5.475 
chr3:6446165-6446190 5.52 
chr3:6447927-6447956 5.58621 
chr3:6448000-6448040 5.375 
chr3:6449388-6449415 5.66667 
chr3:6451306-6451331 5.56 
chr3:6452931-6452959 5.32143 
chr3:6454590-6454607 5.88235 
chr3:6454960-6454986 5.34615 
chr3:6455350-6455380 5.5 
chr3:6456890-6456922 5.34375 
chr3:6458934-6458973 5.76923 
chr3:6459432-6459457 5.92 
chr3:6462345-6462362 5.82353 
chr3:6464211-6464237 5.34615 
chr3:6465106-6465136 5.93333 
chr3:6470119-6470202 5.90361 
chr3:6473773-6473813 5.475 
chr3:6474594-6474616 5.81818 
chr3:6479742-6479806 5.92188 
chr3:6482294-6482320 5.38462 
chr3:6483523-6483536 6 
chr3:6484902-6484918 5.875 
chr3:6489938-6489969 5.22581 
chr3:6495670-6495702 6 
chr3:6497150-6497166 6 
chr3:6501261-6501289 5.35714 
chr3:6502993-6503069 5.5 
chr3:6503912-6503959 5.57447 
chr3:6505297-6505335 5.68421 
chr3:6506042-6506076 5.44118 
chr3:6508818-6508871 5.5283 
chr3:6508887-6508925 5.39474 
chr3:6509000-6509044 5.43182 
chr3:6509068-6509193 5.336 
chr3:6511911-6511929 6 
chr3:6514744-6514788 5.56818 
chr3:6518204-6518220 5.875 
chr3:6518682-6518721 5.38462 
chr3:6519108-6519126 6 
chr3:6519406-6519434 5.89286 
chr3:6519965-6519978 5.92308 
chr3:6521147-6521167 5.6 
chr3:6524119-6524151 6 
chr3:6525955-6525967 6 
chr3:6534691-6534740 5.85714 
chr3:6536004-6536024 5.7 
chr3:6544228-6544260 5.5625 
chr3:6544895-6544927 5.6875 
chr3:6545345-6545362 6 
chr3:6549325-6549347 5.86364 
chr3:6549943-6549973 5.56667 
chr3:6550417-6550439 5.63636 
chr3:6554850-6554884 5.79412 
chr3:6555018-6555062 5.95455 
chr3:6566200-6566225 5.48 
chr3:6568572-6568596 5.83333 
chr3:6570101-6570161 5.7 
chr3:6571122-6571143 5.52381 
chr3:6571248-6571279 5.67742 
chr3:6572009-6572033 5.54167 
chr3:6572340-6572366 5.65385 
chr3:6573694-6573721 6 
chr3:6576527-6576571 5.84091 
chr3:6579306-6579333 5.59259 
chr3:6584909-6584935 5.65385 
chr3:6588435-6588454 5.63158 
chr3:6591932-6591961 5.31034 
chr3:6593450-6593475 5.6 
chr3:6594100-6594127 5.92593 
chr3:6595235-6595261 5.5 
chr3:6595847-6595876 5.72414 
chr3:6600014-6600036 5.5 
chr3:6600355-6600414 5.66102 
chr3:6600633-6600656 5.47826 
chr3:6601519-6601551 5.90625 
chr3:6601812-6601858 5.71739 
chr3:6605851-6605924 5.89041 
chr3:6610840-6610861 5.66667 
chr3:6612112-6612139 5.81481 
chr3:6614114-6614146 6 
chr3:6616515-6616528 6 
chr3:6618081-6618101 5.65 
chr3:6619843-6619901 5.7069 
chr3:6621865-6621968 5.61165 
chr3:6623124-6623140 6 
chr3:6626524-6626547 5.47826 
chr3:6626969-6626989 6 
chr3:6627538-6627566 5.21429 
chr3:6628226-6628250 5.41667 
chr3:6635500-6635527 5.40741 
chr3:6635538-6635565 5.2963 
chr3:6637466-6637500 5.29412 
chr3:6642007-6642247 5.6625 
chr3:6643130-6643163 5.39394 
chr3:6643797-6643813 6 
chr3:6643887-6643922 5.45714 
chr3:6645565-6645619 5.44444 
chr3:6647910-6647935 5.56 
chr3:6648485-6648513 5.25 
chr3:6648836-6648852 5.875 
chr3:6649150-6649196 5.21739 
chr3:6651147-6651161 5.92857 
chr3:6654565-6654628 5.60317 
chr3:6655861-6655878 6 
chr3:6660218-6660240 5.63636 
chr3:6661488-6661508 5.8 
chr3:6662288-6662315 5.59259 
chr3:6662396-6662433 5.54054 
chr3:6666602-6666622 6 
chr3:6666810-6666830 5.6 
chr3:6667969-6667988 5.68421 
chr3:6670776-6670795 5.84211 
chr3:6672211-6672263 5.38462 
chr3:6672595-6672608 6 
chr3:6673785-6673813 5.57143 
chr3:6674785-6674810 5.96 
chr3:6676649-6676669 6 
chr3:6677031-6677052 6 
chr3:6679417-6679468 5.80392 
chr3:6681093-6681113 6 
chr3:6681548-6681580 5.6875 
chr3:6681638-6681693 5.81818 
chr3:6685505-6685529 6 
chr3:6687219-6687231 6 
chr3:6688188-6688204 6 
chr3:6688401-6688420 5.63158 
chr3:6692479-6692505 5.46154 
chr3:6698633-6698663 5.76667 
chr3:6702350-6702387 5.86486 
chr3:6702474-6702500 5.73077 
chr3:6704703-6704747 5.79545 
chr3:6705759-6705789 5.33333 
chr3:6706207-6706234 5.55556 
chr3:6707440-6707464 5.41667 
chr3:6707939-6707969 5.4 
chr3:6710025-6710048 5.52174 
chr3:6712046-6712067 5.90476 
chr3:6714687-6714702 6 
chr3:6722598-6722639 5.97561 
chr3:6724630-6724650 5.6 
chr3:6725258-6725282 5.45833 
chr3:6726667-6726748 5.54321 
chr3:6727801-6727824 5.73913 
chr3:6727846-6727884 6 
chr3:6728110-6728150 5.45 
chr3:6729149-6729173 5.54167 
chr3:6729703-6729724 5.52381 
chr3:6731500-6731535 5.34286 
chr3:6732128-6732165 5.62162 
chr3:6732621-6732658 5.35135 
chr3:6734328-6734363 5.57143 
chr3:6735420-6735524 5.49038 
chr3:6736786-6736831 5.42222 
chr3:6736880-6736906 6 
chr3:6744105-6744147 5.19048 
chr3:6744275-6744292 6 
chr3:6747408-6747438 5.56667 
chr3:6749629-6749654 5.6 
chr3:6751209-6751221 6 
chr3:6751821-6751860 5.71795 
chr3:6754080-6754242 5.62346 
chr3:6754251-6754394 5.45455 
chr3:6756020-6756071 5.5098 
chr3:6757359-6757388 5.86207 
chr3:6758155-6758180 5.52 
chr3:6759625-6759656 5.64516 
chr3:6760597-6760631 5.61765 
chr3:6762867-6762888 6 
chr3:6763872-6763907 5.68571 
chr3:6771744-6771795 5.23529 
chr3:6774639-6774666 5.25926 
chr3:6775450-6775477 5.88889 
chr3:6777091-6777148 5.84211 
chr3:6779259-6779337 5.46154 
chr3:6779960-6779976 6 
chr3:6780850-6780882 5.3125 
chr3:6783000-6783024 5.83333 
chr3:6783769-6783789 5.85 
chr3:6784745-6784768 5.65217 
chr3:6785469-6785500 5.25806 
chr3:6787044-6787057 6 
chr3:6789207-6789236 5.24138 
chr3:6790282-6790382 5.79 
chr3:6791179-6791193 6 
chr3:6792327-6792371 5.22727 
chr3:6793610-6793636 5.30769 
chr3:6794338-6794370 5.25 
chr3:6794637-6794658 5.71429 
chr3:6795046-6795080 5.26471 
chr3:6795240-6795269 5.2069 
chr3:6797832-6797864 6 
chr3:6798518-6798547 5.31034 
chr3:6798924-6798964 5.7 
chr3:6800255-6800278 5.43478 
chr3:6801211-6801244 5.36364 
chr3:6802928-6802945 6 
chr3:6805024-6805050 5.92308 
chr3:6805964-6805983 5.63158 
chr3:6817000-6817038 5.94737 
chr3:6817250-6817265 6 
chr3:6817811-6817842 5.29032 
chr3:6820290-6820323 6 
chr3:6825363-6825387 5.54167 
chr3:6825436-6825458 5.68182 
chr3:6829067-6829095 5.35714 
chr3:6833220-6833250 5.93333 
chr3:6837248-6837276 5.57143 
chr3:6837536-6837559 5.78261 
chr3:6840140-6840154 6 
chr3:6840606-6840648 5.35714 
chr3:6844053-6844069 5.875 
chr3:6844273-6844286 6 
chr3:6844749-6844763 6 
chr3:6844918-6844935 6 
chr3:6847342-6847369 5.37037 
chr3:6849351-6849396 5.42222 
chr3:6849842-6849868 5.30769 
chr3:6851871-6851899 5.71429 
chr3:6852992-6853009 5.76471 
chr3:6857406-6857429 6 
chr3:6859151-6859185 5.82353 
chr3:6862439-6862485 5.69565 
chr3:6864283-6864322 5.84615 
chr3:6864461-6864474 6 
chr3:6868210-6868222 6 
chr3:6869460-6869589 5.47287 
chr3:6871240-6871260 5.7 
chr3:6871402-6871417 6 
chr3:6872086-6872099 6 
chr3:6872331-6872350 5.73684 
chr3:6875452-6875479 5.40741 
chr3:6875740-6875756 5.875 
chr3:6876034-6876118 5.57143 
chr3:6877372-6877396 5.79167 
chr3:6877698-6877763 5.81538 
chr3:6877951-6877982 6 
chr3:6881895-6881913 6 
chr3:6882857-6882874 6 
chr3:6883745-6883789 5.52273 
chr3:6887320-6887343 5.95652 
chr3:6890081-6890113 5.59375 
chr3:6891819-6891849 5.43333 
chr3:6892134-6892159 5.4 
chr3:6894791-6894814 5.6087 
chr3:6896136-6896257 5.67769 
chr3:6898312-6898381 5.17391 
chr3:6901120-6901143 6 
chr3:6901173-6901206 5.45455 
chr3:6902722-6902753 5.67742 
chr3:6903042-6903071 5.31034 
chr3:6904389-6904418 5.44828 
chr3:6904782-6904863 5.39506 
chr3:6911248-6911284 5.75 
chr3:6911341-6911368 5.40741 
chr3:6911661-6911770 5.36697 
chr3:6918286-6918301 6 
chr3:6919496-6919535 6 
chr3:6920065-6920098 6 
chr3:6920230-6920255 5.56 
chr3:6922809-6922833 5.41667 
chr3:6923608-6923636 6 
chr3:6927782-6927806 5.75 
chr3:6928461-6928483 6 
chr3:6928908-6928929 6 
chr3:6934667-6934698 5.80645 
chr3:6936191-6936228 5.78378 
chr3:6936241-6936307 5.45455 
chr3:6940089-6940101 6 
chr3:6940503-6940553 5.44 
chr3:6943291-6943319 6 
chr3:6943460-6943500 5.275 
chr3:6944537-6944564 6 
chr3:6949632-6949668 5.41667 
chr3:6949763-6949796 5.39394 
chr3:6956753-6956782 5.2069 
chr3:6959181-6959194 6 
chr3:6960872-6960896 5.875 
chr3:6961052-6961068 6 
chr3:6964662-6964715 5.4717 
chr3:6966996-6967032 5.55556 
chr3:6969116-6969220 5.88462 
chr3:6974394-6974454 5.41667 
chr3:6975423-6975441 5.94444 
chr3:6977364-6977395 6 
chr3:6983401-6983414 6 
chr3:6994376-6994415 5.66667 
chr3:6994897-6994914 5.94118 
chr3:6996855-6996875 5.75 
chr3:6999752-6999789 5.78378 
chr3:7006996-7007016 6 
chr3:7008862-7008887 5.92 
chr3:7010315-7010345 5.36667 
chr3:7010825-7010861 5.22222 
chr3:7012165-7012195 5.43333 
chr3:7012670-7012696 6 
chr3:7014861-7014924 5.50794 
chr3:7014946-7014970 5.58333 
chr3:7015104-7015130 5.38462 
chr3:7015145-7015184 5.25641 
chr3:7017368-7017412 5.43182 
chr3:7019037-7019097 5.58333 
chr3:7021295-7021323 5.71429 
chr3:7021795-7021847 5.40385 
chr3:7025480-7025500 5.85 
chr3:7025566-7025596 5.46667 
chr3:7027886-7027922 5.36111 
chr3:7028076-7028120 5.38636 
chr3:7028619-7028641 5.72727 
chr3:7029682-7029696 6 
chr3:7029850-7029872 6 
chr3:7032759-7032791 5.8125 
chr3:7039805-7039821 6 
chr3:7041855-7041877 6 
chr3:7042029-7042046 6 
chr3:7050462-7050490 5.53571 
chr3:7051193-7051213 5.65 
chr3:7056000-7056029 5.72414 
chr3:7057058-7057093 5.25714 
chr3:7064013-7064068 5.56364 
chr3:7064319-7064367 5.3125 
chr3:7069473-7069485 6 
chr3:7070987-7071024 5.94595 
chr3:7073073-7073115 5.92857 
chr3:7076207-7076242 5.48571 
chr3:7077714-7077730 5.875 
chr3:7078471-7078496 5.4 
chr3:7082766-7082782 6 
chr3:7094407-7094419 6 
chr3:7095937-7095964 5.74074 
chr3:7096020-7096076 5.58929 
chr3:7096406-7096444 5.78947 
chr3:7096869-7096913 5.47727 
chr3:7097137-7097217 5.6 
chr3:7099546-7099576 5.4 
chr3:7100841-7100878 5.45946 
chr3:7105727-7105775 5.625 
chr3:7106140-7106213 5.86301 
chr3:7106235-7106252 6 
chr3:7109656-7109678 5.77273 
chr3:7113329-7113350 5.52381 
chr3:7114481-7114504 5.47826 
chr3:7117183-7117227 6 
chr3:7120083-7120104 5.85714 
chr3:7122316-7122344 5.39286 
chr3:7122740-7122768 5.42857 
chr3:7131511-7131534 5.6087 
chr3:7132898-7132919 6 
chr3:7133672-7133708 5.69444 
chr3:7134755-7134782 5.51852 
chr3:7135006-7135027 5.71429 
chr3:7135363-7135396 6 
chr3:7137598-7137629 5.12903 
chr3:7140790-7140812 5.59091 
chr3:7140901-7140993 5.20652 
chr3:7141000-7141095 5.4 
chr3:7141117-7141174 5.45614 
chr3:7141188-7141209 5.57143 
chr3:7141223-7141244 5.57143 
chr3:7141534-7141745 5.46445 
chr3:7143450-7143500 5.54 
chr3:7145406-7145554 5.83108 
chr3:7145826-7145850 6 
chr3:7145911-7145927 5.9375 
chr3:7146584-7146608 5.70833 
chr3:7152278-7152315 5.56757 
chr3:7154284-7154309 5.6 
chr3:7159909-7159924 6 
chr3:7163007-7163064 5.78947 
chr3:7165303-7165319 5.8125 
chr3:7166500-7166521 5.52381 
chr3:7169777-7169800 5.47826 
chr3:7170195-7170207 6 
chr3:7172230-7172259 5.82759 
chr3:7172617-7172651 5.76471 
chr3:7173160-7173179 5.89474 
chr3:7176103-7176146 5.86047 
chr3:7177363-7177420 5.22807 
chr3:7177857-7177883 5.34615 
chr3:7179847-7179860 5.92308 
chr3:7180683-7180722 5.20513 
chr3:7180734-7180823 5.46067 
chr3:7183851-7183891 5.3 
chr3:7185564-7185592 5.53571 
chr3:7189887-7189909 5.81818 
chr3:7190655-7190679 5.66667 
chr3:7190715-7190738 5.65217 
chr3:7191721-7191797 5.43421 
chr3:7192875-7192893 5.88889 
chr3:7193094-7193127 5.72727 
chr3:7194820-7194836 6 
chr3:7199173-7199200 5.74074 
chr3:7201651-7201670 5.84211 
chr3:7204403-7204459 5.83929 
chr3:7209660-7209692 6 
chr3:7214229-7214257 5.28571 
chr3:7214648-7214665 5.88235 
chr3:7217197-7217238 5.17073 
chr3:7217915-7217944 6 
chr3:7219182-7219256 5.64865 
chr3:7219312-7219355 5.27907 
chr3:7219667-7219694 5.33333 
chr3:7220605-7220641 6 
chr3:7223290-7223306 6 
chr3:7223458-7223475 6 
chr3:7224583-7224597 6 
chr3:7225313-7225348 5.48571 
chr3:7228302-7228331 5.68966 
chr3:7228887-7228907 6 
chr3:7230138-7230176 5.15789 
chr3:7230890-7230953 5.57143 
chr3:7231679-7231694 6 
chr3:7235352-7235364 6 
chr3:7237681-7237722 5.29268 
chr3:7238580-7238607 5.37037 
chr3:7239529-7239544 5.86667 
chr3:7239842-7239859 5.76471 
chr3:7242651-7242669 6 
chr3:7244000-7244029 5.65517 
chr3:7245116-7245149 5.69697 
chr3:7249858-7249910 5.34615 
chr3:7253339-7253351 6 
chr3:7253881-7253903 5.72727 
chr3:7254022-7254072 5.5 
chr3:7254379-7254411 5.4375 
chr3:7257351-7257378 5.92593 
chr3:7258441-7258459 5.83333 
chr3:7259369-7259399 5.46667 
chr3:7259407-7259440 5.30303 
chr3:7259483-7259530 5.70213 
chr3:7262786-7262831 5.84444 
chr3:7263486-7263506 6 
chr3:7265403-7265430 5.37037 
chr3:7267146-7267173 5.44444 
chr3:7267214-7267248 5.26471 
chr3:7267298-7267323 5.32 
chr3:7270368-7270395 5.37037 
chr3:7271405-7271456 5.84314 
chr3:7271520-7271539 5.73684 
chr3:7272065-7272091 5.34615 
chr3:7274614-7274631 5.76471 
chr3:7280413-7280531 5.76271 
chr3:7280546-7280693 5.55102 
chr3:7281807-7281826 6 
chr3:7281935-7281956 5.52381 
chr3:7285624-7285644 5.6 
chr3:7285708-7285731 5.47826 
chr3:7285857-7285901 5.36364 
chr3:7289273-7289341 5.57353 
chr3:7289607-7289620 6 
chr3:7290789-7290816 5.25926 
chr3:7291876-7291897 5.7619 
chr3:7292165-7292232 5.58209 
chr3:7294312-7294384 5.79167 
chr3:7294699-7294719 6 
chr3:7295303-7295321 6 
chr3:7298301-7298341 5.8 
chr3:7302360-7302392 5.90625 
chr3:7303573-7303664 5.75824 
chr3:7304370-7304397 5.85185 
chr3:7304780-7304799 5.68421 
chr3:7313249-7313267 6 
chr3:7315436-7315460 5.58333 
chr3:7315613-7315650 5.21622 
chr3:7316222-7316250 5.35714 
chr3:7316435-7316454 5.84211 
chr3:7317878-7317939 5.85246 
chr3:7318421-7318500 5.67089 
chr3:7320201-7320235 5.29412 
chr3:7325087-7325103 6 
chr3:7325972-7326000 5.82143 
chr3:7331691-7331720 5.93103 
chr3:7333176-7333236 6 
chr3:7334721-7334733 6 
chr3:7335088-7335118 5.56667 
chr3:7335649-7335688 5.15385 
chr3:7337200-7337215 6 
chr3:7337774-7337792 5.77778 
chr3:7339863-7339886 5.47826 
chr3:7341123-7341148 5.64 
chr3:7341674-7341702 5.46429 
chr3:7344618-7344637 6 
chr3:7345974-7346005 5.77419 
chr3:7347008-7347040 5.71875 
chr3:7354595-7354636 5.80488 
chr3:7355602-7355619 6 
chr3:7356782-7356818 6 
chr3:7358587-7358624 5.91892 
chr3:7361835-7361855 6 
chr3:7362364-7362402 5.94737 
chr3:7369047-7369092 5.42222 
chr3:7369184-7369219 5.25714 
chr3:7375590-7375609 5.63158 
chr3:7376164-7376197 5.63636 
chr3:7379766-7379825 5.49153 
chr3:7380178-7380202 5.79167 
chr3:7383093-7383127 5.41176 
chr3:7384713-7384742 5.27586 
chr3:7384912-7384930 5.83333 
chr3:7387130-7387143 6 
chr3:7393026-7393053 5.74074 
chr3:7393693-7393782 5.67416 
chr3:7398607-7398646 6 
chr3:7398685-7398710 5.32 
chr3:7399956-7399982 5.61538 
chr3:7400798-7400821 5.91304 
chr3:7400896-7400937 5.97561 
chr3:7401010-7401035 5.76 
chr3:7401804-7401855 5.66667 
chr3:7402531-7402558 5.48148 
chr3:7404028-7404043 6 
chr3:7404810-7404838 5.5 
chr3:7404848-7404880 5.46875 
chr3:7405369-7405394 5.48 
chr3:7406183-7406227 5.13636 
chr3:7407316-7407388 5.66667 
chr3:7409625-7409659 5.55882 
chr3:7411582-7411603 5.57143 
chr3:7415044-7415058 6 
chr3:7415914-7415954 5.3 
chr3:7416154-7416175 5.71429 
chr3:7416331-7416344 6 
chr3:7416901-7416917 6 
chr3:7421776-7421788 6 
chr3:7426976-7427000 6 
chr3:7427751-7427767 6 
chr3:7427930-7427964 5.20588 
chr3:7429100-7429127 5.40741 
chr3:7432229-7432248 5.63158 
chr3:7432671-7432683 6 
chr3:7436725-7436738 6 
chr3:7436927-7437000 5.60274 
chr3:7438049-7438076 5.25926 
chr3:7440292-7440344 5.44231 
chr3:7440866-7440896 6 
chr3:7445013-7445052 5.20513 
chr3:7445307-7445391 5.57143 
chr3:7445422-7445546 5.54839 
chr3:7446479-7446496 5.82353 
chr3:7447008-7447037 5.44828 
chr3:7447643-7447667 5.75 
chr3:7448186-7448220 5.26471 
chr3:7448689-7448713 5.54167 
chr3:7449344-7449357 6 
chr3:7451105-7451132 5.48148 
chr3:7451252-7451299 5.87234 
chr3:7452258-7452361 5.69903 
chr3:7453636-7453666 5.93333 
chr3:7453683-7453743 5.7 
chr3:7454672-7454690 6 
chr3:7455524-7455536 6 
chr3:7463489-7463508 5.63158 
chr3:7463603-7463623 6 
chr3:7464417-7464432 5.86667 
chr3:7465984-7466008 5.79167 
chr3:7467439-7467482 5.44186 
chr3:7467782-7467818 6 
chr3:7469015-7469046 5.83871 
chr3:7469631-7469649 5.77778 
chr3:7470876-7470904 5.75 
chr3:7474003-7474019 5.8125 
chr3:7474321-7474343 5.5 
chr3:7476186-7476211 5.6 
chr3:7477366-7477387 6 
chr3:7477538-7477557 6 
chr3:7478606-7478621 6 
chr3:7479005-7479030 5.4 
chr3:7479361-7479390 5.37931 
chr3:7483292-7483316 5.375 
chr3:7484697-7484735 5.39474 
chr3:7488113-7488161 5.70833 
chr3:7489414-7489448 5.67647 
chr3:7489576-7489595 5.63158 
chr3:7492733-7492751 6 
chr3:7494241-7494269 5.89286 
chr3:7495768-7495811 5.90698 
chr3:7501786-7501811 6 
chr3:7502521-7502542 5.66667 
chr3:7505044-7505071 5.33333 
chr3:7505116-7505137 5.66667 
chr3:7506514-7506528 6 
chr3:7514030-7514047 5.88235 
chr3:7515176-7515213 6 
chr3:7518232-7518258 5.30769 
chr3:7523874-7523899 5.72 
chr3:7525435-7525521 5.43023 
chr3:7530545-7530570 6 
chr3:7531655-7531686 5.48387 
chr3:7532608-7532629 5.52381 
chr3:7533099-7533119 6 
chr3:7538447-7538495 5.58333 
chr3:7538636-7538658 5.5 
chr3:7539190-7539220 5.26667 
chr3:7540000-7540042 5.7381 
chr3:7543465-7543500 5.22857 
chr3:7544258-7544287 5.58621 
chr3:7546405-7546428 5.56522 
chr3:7553006-7553033 5.74074 
chr3:7553118-7553156 5.94737 
chr3:7553840-7553858 6 
chr3:7554251-7554285 5.38235 
chr3:7555084-7555105 5.52381 
chr3:7556898-7556910 6 
chr3:7557851-7557870 6 
chr3:7558163-7558187 6 
chr3:7559047-7559091 6 
chr3:7561569-7561594 6 
chr3:7564612-7564637 5.48 
chr3:7566947-7566965 5.77778 
chr3:7571541-7571558 6 
chr3:7571764-7571789 5.32 
chr3:7574486-7574507 5.80952 
chr3:7575699-7575714 6 
chr3:7576971-7577000 5.93103 
chr3:7579784-7579807 5.95652 
chr3:7581361-7581378 6 
chr3:7584238-7584250 6 
chr3:7584750-7584773 5.65217 
chr3:7588881-7588906 6 
chr3:7590695-7590712 5.76471 
chr3:7590874-7590903 5.37931 
chr3:7591933-7592000 5.52239 
chr3:7592006-7592300 5.66327 
chr3:7593271-7593313 5.38095 
chr3:7595746-7595781 5.45714 
chr3:7598396-7598423 5.74074 
chr3:7607787-7607814 5.96296 
chr3:7608042-7608066 5.375 
chr3:7609434-7609467 6 
chr3:7614510-7614575 5.84615 
chr3:7615764-7615805 5.65854 
chr3:7619666-7619685 5.89474 
chr3:7635286-7635319 5.21212 
chr3:7636625-7636643 6 
chr3:7636741-7636760 5.89474 
chr3:7641849-7641867 5.83333 
chr3:7642918-7642931 5.92308 
chr3:7643767-7643783 6 
chr3:7649099-7649144 5.26667 
chr3:7649416-7649432 6 
chr3:7651551-7651595 5.97727 
chr3:7655951-7655972 6 
chr3:7656859-7656876 5.82353 
chr3:7657202-7657227 5.72 
chr3:7657558-7657587 5.34483 
chr3:7657636-7657673 5.40541 
chr3:7659827-7659862 5.31429 
chr3:7661797-7661817 5.85 
chr3:7676157-7676184 5.74074 
chr3:7676480-7676516 6 
chr3:7679685-7679702 5.94118 
chr3:7685008-7685034 5.65385 
chr3:7685690-7685717 5.77778 
chr3:7685737-7685761 5.54167 
chr3:7685807-7685827 5.85 
chr3:7685840-7685955 5.82609 
chr3:7687233-7687266 5.93939 
chr3:7687865-7687890 5.76 
chr3:7689934-7689964 5.33333 
chr3:7691014-7691047 5.72727 
chr3:7694867-7694886 6 
chr3:7698182-7698259 5.68831 
chr3:7703481-7703504 5.95652 
chr3:7706641-7706685 5.29545 
chr3:7706855-7706871 6 
chr3:7708422-7708480 5.2931 
chr3:7708956-7708986 5.73333 
chr3:7709544-7709560 5.875 
chr3:7710126-7710156 5.63333 
chr3:7714288-7714304 6 
chr3:7718134-7718152 6 
chr3:7718949-7718976 6 
chr3:7724023-7724055 6 
chr3:7724226-7724254 6 
chr3:7727475-7727496 5.80952 
chr3:7732075-7732099 5.5 
chr3:7733332-7733360 5.39286 
chr3:7734650-7734677 5.88889 
chr3:7739962-7739982 5.7 
chr3:7742985-7743000 6 
chr3:7749617-7749636 6 
chr3:7750545-7750593 5.29167 
chr3:7750950-7750978 5.21429 
chr3:7751744-7751795 5.41176 
chr3:7753148-7753182 5.38235 
chr3:7754096-7754127 5.3871 
chr3:7754304-7754348 5.63636 
chr3:7754801-7754834 5.93939 
chr3:7755482-7755506 6 
chr3:7761466-7761508 6 
chr3:7765850-7765863 6 
chr3:7766619-7766643 6 
chr3:7767188-7767200 6 
chr3:7768105-7768130 5.68 
chr3:7768286-7768347 5.83607 
chr3:7770729-7770741 6 
chr3:7771394-7771407 5.92308 
chr3:7771556-7771574 6 
chr3:7771994-7772017 5.91304 
chr3:7775410-7775431 5.66667 
chr3:7779530-7779551 6 
chr3:7782588-7782611 5.52174 
chr3:7784704-7784727 5.43478 
chr3:7788405-7788428 5.56522 
chr3:7788547-7788560 5.92308 
chr3:7789229-7789249 5.9 
chr3:7790271-7790303 5.625 
chr3:7790631-7790657 5.69231 
chr3:7790883-7790948 5.83077 
chr3:7791314-7791333 5.78947 
chr3:7791556-7791577 6 
chr3:7798077-7798095 5.72222 
chr3:7807079-7807131 5.61538 
chr3:7807275-7807301 5.30769 
chr3:7810009-7810048 6 
chr3:7818542-7818620 5.70513 
chr3:7819438-7819451 6 
chr3:7820473-7820597 5.92742 
chr3:7827651-7827666 6 
chr3:7830145-7830172 5.62963 
chr3:7831051-7831072 5.57143 
chr3:7832227-7832285 5.58621 
chr3:7834151-7834173 5.72727 
chr3:7834853-7834888 5.22857 
chr3:7834990-7835034 5.54545 
chr3:7836097-7836114 6 
chr3:7836265-7836288 6 
chr3:7838964-7839000 5.83333 
chr3:7841598-7841642 5.68182 
chr3:7843909-7843928 5.94737 
chr3:7844000-7844019 5.78947 
chr3:7846925-7847011 6 
chr3:7848389-7848407 5.77778 
chr3:7850786-7850808 6 
chr3:7854947-7854991 5.52273 
chr3:7855000-7855045 6 
chr3:7863976-7864000 5.79167 
chr3:7867310-7867345 5.97143 
chr3:7867644-7867656 6 
chr3:7867814-7867830 6 
chr3:7868016-7868033 5.82353 
chr3:7868601-7868636 5.17143 
chr3:7869593-7869647 5.62963 
chr3:7873487-7873500 6 
chr3:7875500-7875532 5.1875 
chr3:7880736-7880751 6 
chr3:7881738-7881765 5.48148 
chr3:7885106-7885128 5.86364 
chr3:7886000-7886033 5.33333 
chr3:7887646-7887678 5.1875 
chr3:7888062-7888111 6 
chr3:7892120-7892155 5.31429 
chr3:7893092-7893118 5.53846 
chr3:7894869-7894898 6 
chr3:7897631-7897658 5.48148 
chr3:7897870-7897900 5.46667 
chr3:7899389-7899414 5.56 
chr3:7899445-7899464 5.63158 
chr3:7900293-7900338 5.35556 
chr3:7907152-7907165 6 
chr3:7907319-7907333 6 
chr3:7907822-7907848 5.46154 
chr3:7908045-7908076 5.67742 
chr3:7909340-7909357 6 
chr3:7913847-7913874 5.22222 
chr3:7919475-7919505 5.6 
chr3:7920626-7920658 5.5625 
chr3:7924378-7924405 5.22222 
chr3:7926287-7926314 5.33333 
chr3:7930130-7930152 5.72727 
chr3:7932404-7932423 5.78947 
chr3:7933865-7933892 5.48148 
chr3:7938329-7938351 5.72727 
chr3:7945838-7945861 5.91304 
chr3:7946718-7946738 5.9 
chr3:7951281-7951296 6 
chr3:7951804-7951816 6 
chr3:7960486-7960511 6 
chr3:7961254-7961294 5.85 
chr3:7964021-7964035 6 
chr3:7969616-7969643 5.33333 
chr3:7970257-7970411 5.71429 
chr3:7974170-7974208 5.84211 
chr3:7974743-7974771 5.60714 
chr3:7976667-7976695 5.71429 
chr3:7979583-7979648 5.89231 
chr3:7982042-7982068 5.65385 
chr3:7982930-7982972 5.66667 
chr3:7984957-7984974 5.88235 
chr3:7992380-7992405 5.32 
chr3:7993521-7993570 5.89796 
chr3:8001197-8001221 5.5 
chr3:8001700-8001719 6 
chr3:8001800-8001819 5.63158 
chr3:8003048-8003074 5.84615 
chr3:8006188-8006246 5.82759 
chr3:8007383-8007407 5.75 
chr3:8009663-8009694 5.80645 
chr3:8015346-8015367 5.57143 
chr3:8016837-8016850 6 
chr3:8021767-8021790 5.91304 
chr3:8022257-8022308 5.72549 
chr3:8022804-8022829 5.56 
chr3:8026084-8026104 5.6 
chr3:8027071-8027083 6 
chr3:8034190-8034234 5.20455 
chr3:8038141-8038156 6 
chr3:8038644-8038665 5.90476 
chr3:8040869-8040901 5.6875 
chr3:8041747-8041787 5.375 
chr3:8044672-8044688 5.9375 
chr3:8045610-8045623 6 
chr3:8047278-8047306 5.96429 
chr3:8049111-8049142 5.45161 
chr3:8049483-8049520 6 
chr3:8049910-8049939 5.86207 
chr3:8051975-8052082 5.90654 
chr3:8054072-8054116 5.86364 
chr3:8054745-8054762 5.76471 
chr3:8056917-8056931 6 
chr3:8056946-8057000 5.77778 
chr3:8058000-8058040 5.3 
chr3:8059218-8059233 6 
chr3:8061209-8061235 5.30769 
chr3:8063720-8063771 5.80392 
chr3:8064112-8064142 5.8 
chr3:8065121-8065145 5.5 
chr3:8066705-8066734 5.62069 
chr3:8067929-8067973 6 
chr3:8070867-8070879 6 
chr3:8072333-8072350 5.88235 
chr3:8074341-8074355 6 
chr3:8074804-8074833 6 
chr3:8075791-8075806 6 
chr3:8076860-8076879 5.63158 
chr3:8082614-8082638 5.58333 
chr3:8082793-8082817 5.5 
chr3:8084420-8084450 5.93333 
chr3:8088005-8088210 5.76585 
chr3:8088222-8088256 5.70588 
chr3:8092264-8092280 6 
chr3:8093055-8093076 5.80952 
chr3:8093842-8093860 5.83333 
chr3:8095564-8095586 5.54545 
chr3:8100716-8100736 5.6 
chr3:8106266-8106285 5.63158 
chr3:8106413-8106446 5.69697 
chr3:8115349-8115530 5.46961 
chr3:8115542-8115613 5.57746 
chr3:8115633-8115897 5.42424 
chr3:8115916-8116025 5.58716 
chr3:8116054-8116087 5.51515 
chr3:8116097-8116246 5.60403 
chr3:8116272-8116300 5.60714 
chr3:8116338-8116457 5.44538 
chr3:8116519-8116616 5.37113 
chr3:8116965-8116982 5.94118 
chr3:8120472-8120507 5.54286 
chr3:8121827-8121888 5.67213 
chr3:8122378-8122394 6 
chr3:8125631-8125643 6 
chr3:8127627-8127743 5.59483 
chr3:8130358-8130396 5.42105 
chr3:8130422-8130485 5.38095 
chr3:8130647-8130678 5.54839 
chr3:8135463-8135584 5.73554 
chr3:8136742-8136771 5.58621 
chr3:8143152-8143175 5.56522 
chr3:8143710-8143750 5.6 
chr3:8143761-8143845 5.40476 
chr3:8143949-8143972 5.73913 
chr3:8144268-8144296 5.21429 
chr3:8148514-8148547 5.9697 
chr3:8148930-8148953 5.86957 
chr3:8149043-8149073 5.36667 
chr3:8150241-8150261 5.8 
chr3:8150323-8150341 5.77778 
chr3:8151104-8151127 5.69565 
chr3:8156141-8156165 5.54167 
chr3:8156465-8156521 5.66071 
chr3:8157932-8157995 5.60317 
chr3:8158232-8158261 5.58621 
chr3:8158274-8158300 5.30769 
chr3:8160757-8160815 5.58621 
chr3:8161071-8161097 5.88462 
chr3:8161116-8161151 5.28571 
chr3:8172500-8172525 5.8 
chr3:8172762-8172778 5.875 
chr3:8180297-8180472 5.65143 
chr3:8184114-8184194 5.8 
chr3:8185858-8185897 5.71795 
chr3:8187786-8187807 6 
chr3:8191059-8191084 5.48 
chr3:8191134-8191151 6 
chr3:8191988-8192014 5.69231 
chr3:8193563-8193596 5.87879 
chr3:8199182-8199206 6 
chr3:8201775-8201802 5.48148 
chr3:8201811-8201848 5.21622 
chr3:8201860-8201923 5.36508 
chr3:8202964-8203059 5.61053 
chr3:8203071-8203127 5.66071 
chr3:8204284-8204299 6 
chr3:8206104-8206132 5.78571 
chr3:8207260-8207287 5.92593 
chr3:8208967-8208996 5.31034 
chr3:8209836-8209859 6 
chr3:8210769-8210805 5.69444 
chr3:8214169-8214186 5.76471 
chr3:8214613-8214636 5.95652 
chr3:8220365-8220395 5.33333 
chr3:8229119-8229192 5.78082 
chr3:8229219-8229253 5.88235 
chr3:8230349-8230393 5.40909 
chr3:8232853-8232879 5.46154 
chr3:8232974-8232992 6 
chr3:8233103-8233178 5.68 
chr3:8233197-8233523 5.61656 
chr3:8234492-8234545 5.84906 
chr3:8235677-8235708 5.67742 
chr3:8242279-8242411 5.70455 
chr3:8246013-8246034 5.61905 
chr3:8250566-8250588 5.54545 
chr3:8252193-8252236 5.95349 
chr3:8256059-8256080 5.61905 
chr3:8257845-8257866 5.57143 
chr3:8262290-8262334 5.18182 
chr3:8267129-8267154 6 
chr3:8267924-8267957 5.84848 
chr3:8268564-8268591 6 
chr3:8269285-8269320 5.71429 
chr3:8269334-8269407 5.36986 
chr3:8269423-8269508 5.34118 
chr3:8269611-8269652 5.34146 
chr3:8274326-8274340 5.92857 
chr3:8275589-8275633 5.68182 
chr3:8277968-8278019 5.64706 
chr3:8278711-8278725 6 
chr3:8278878-8278924 5.67391 
chr3:8279713-8279732 5.84211 
chr3:8280428-8280480 5.69231 
chr3:8291041-8291059 6 
chr3:8292163-8292314 5.39735 
chr3:8292325-8292391 5.40909 
chr3:8292402-8292468 5.57576 
chr3:8292500-8292580 5.6125 
chr3:8294238-8294257 5.89474 
chr3:8294806-8294821 6 
chr3:8297823-8297931 5.2963 
chr3:8299390-8299668 5.89568 
chr3:8300962-8300996 5.88235 
chr3:8301963-8301991 6 
chr3:8302581-8302613 5.34375 
chr3:8307789-8307870 5.91358 
chr3:8308223-8308253 5.6 
chr3:8312479-8312506 5.81481 
chr3:8314814-8314842 5.64286 
chr3:8315197-8315214 5.94118 
chr3:8316433-8316468 5.51429 
chr3:8316639-8316661 5.63636 
chr3:8318114-8318138 5.625 
chr3:8318231-8318256 5.64 
chr3:8318666-8318699 5.21212 
chr3:8318965-8319000 5.51429 
chr3:8319010-8319048 5.26316 
chr3:8321220-8321253 5.42424 
chr3:8323753-8323776 5.56522 
chr3:8329820-8329883 5.5873 
chr3:8331973-8331988 6 
chr3:8335818-8335850 5.34375 
chr3:8335874-8335940 5.48485 
chr3:8335960-8335992 5.6875 
chr3:8338354-8338378 5.375 
chr3:8340988-8341019 5.80645 
chr3:8352432-8352457 5.44 
chr3:8353274-8353309 6 
chr3:8354115-8354137 5.59091 
chr3:8355227-8355273 6 
chr3:8356729-8356765 5.52778 
chr3:8358044-8358065 6 
chr3:8367007-8367031 5.75 
chr3:8368307-8368366 5.42373 
chr3:8369392-8369422 5.8 
chr3:8370558-8370600 5.7619 
chr3:8371503-8371550 5.40426 
chr3:8378051-8378077 5.80769 
chr3:8378205-8378229 5.875 
chr3:8378926-8378968 5.35714 
chr3:8382386-8382402 6 
chr3:8385287-8385305 5.77778 
chr3:8387533-8387618 5.36471 
chr3:8390377-8390416 5.58974 
chr3:8390427-8390447 6 
chr3:8394784-8394838 5.37037 
chr3:8396291-8396314 5.78261 
chr3:8397012-8397033 5.95238 
chr3:8398956-8398969 6 
chr3:8401500-8401521 5.71429 
chr3:8404331-8404373 5.80952 
chr3:8405266-8405295 5.27586 
chr3:8405792-8405824 5.625 
chr3:8407222-8407259 5.40541 
chr3:8408674-8408710 5.69444 
chr3:8412042-8412076 5.70588 
chr3:8412636-8412677 5.36585 
chr3:8414460-8414486 5.26923 
chr3:8418217-8418229 6 
chr3:8420180-8420228 5.66667 
chr3:8420659-8420677 6 
chr3:8425216-8425233 6 
chr3:8427463-8427491 5.46429 
chr3:8427731-8427785 5.87037 
chr3:8429883-8429934 5.45098 
chr3:8434096-8434132 5.58333 
chr3:8435396-8435437 5.19512 
chr3:8435690-8435702 6 
chr3:8438075-8438100 5.4 
chr3:8438461-8438477 5.9375 
chr3:8439575-8439587 6 
chr3:8441793-8441825 5.90625 
chr3:8444932-8444946 6 
chr3:8447060-8447102 5.66667 
chr3:8447124-8447241 5.44444 
chr3:8447273-8447304 5.58065 
chr3:8447327-8447428 5.50495 
chr3:8450267-8450307 5.3 
chr3:8451354-8451377 5.47826 
chr3:8454866-8454910 5.59091 
chr3:8459476-8459495 5.94737 
chr3:8459646-8459664 6 
chr3:8460994-8461013 5.68421 
chr3:8463515-8463540 5.48 
chr3:8464060-8464080 6 
chr3:8468945-8468990 5.86667 
chr3:8474558-8474613 5.38182 
chr3:8475007-8475020 5.92308 
chr3:8478165-8478209 5.34091 
chr3:8479434-8479462 5.64286 
chr3:8480701-8480736 6 
chr3:8482902-8482930 5.46429 
chr3:8484849-8484873 5.41667 
chr3:8488020-8488050 5.4 
chr3:8488908-8489000 5.21739 
chr3:8489196-8489240 5.20455 
chr3:8490348-8490400 5.61538 
chr3:8495258-8495331 5.57534 
chr3:8495609-8495639 5.5 
chr3:8495673-8495741 5.30882 
chr3:8496389-8496459 5.22857 
chr3:8496500-8496567 5.55224 
chr3:8496752-8496821 5.24638 
chr3:8499513-8499526 6 
chr3:8503401-8503417 5.9375 
chr3:8505257-8505276 5.78947 
chr3:8512440-8512464 5.91667 
chr3:8513977-8514022 5.62222 
chr3:8517693-8517705 6 
chr3:8519598-8519618 6 
chr3:8521849-8521876 5.81481 
chr3:8522416-8522432 5.875 
chr3:8524447-8524472 5.4 
chr3:8525979-8526014 6 
chr3:8532416-8532428 6 
chr3:8533256-8533279 5.78261 
chr3:8541690-8541707 6 
chr3:8543919-8544106 5.71123 
chr3:8544255-8544295 5.875 
chr3:8555734-8555808 5.7027 
chr3:8560655-8560706 5.39216 
chr3:8561427-8561452 5.96 
chr3:8561593-8561626 5.75758 
chr3:8563566-8563587 5.71429 
chr3:8564484-8564509 5.68 
chr3:8565018-8565068 5.72 
chr3:8565885-8565901 6 
chr3:8566373-8566385 6 
chr3:8567075-8567106 5.58065 
chr3:8572078-8572092 6 
chr3:8576987-8577012 5.72 
chr3:8581481-8581520 6 
chr3:8581652-8581677 5.48 
chr3:8583688-8583707 6 
chr3:8585063-8585189 5.9127 
chr3:8587817-8587840 5.95652 
chr3:8595729-8595742 5.92308 
chr3:8597402-8597426 6 
chr3:8598074-8598110 5.52778 
chr3:8603067-8603079 6 
chr3:8605948-8605962 6 
chr3:8606259-8606280 5.66667 
chr3:8607874-8607904 5.53333 
chr3:8609415-8609441 5.53846 
chr3:8615562-8615591 5.82759 
chr3:8617883-8617916 5.81818 
chr3:8619665-8619696 5.87097 
chr3:8622294-8622330 5.41667 
chr3:8627929-8627951 5.77273 
chr3:8634355-8634378 6 
chr3:8636800-8636848 5.29167 
chr3:8639906-8639918 6 
chr3:8639940-8639961 5.52381 
chr3:8642232-8642353 5.41322 
chr3:8642368-8642500 5.42424 
chr3:8642508-8642531 5.56522 
chr3:8644187-8644212 5.68 
chr3:8647041-8647053 6 
chr3:8659056-8659075 5.63158 
chr3:8659204-8659230 5.38462 
chr3:8659243-8659255 6 
chr3:8659436-8659460 5.75 
chr3:8665415-8665431 6 
chr3:8666890-8666982 5.41304 
chr3:8670527-8670555 5.60714 
chr3:8674828-8674841 6 
chr3:8675058-8675083 5.76 
chr3:8679519-8679549 6 
chr3:8682337-8682356 5.63158 
chr3:8686194-8686208 6 
chr3:8692114-8692132 5.83333 
chr3:8695013-8695040 5.51852 
chr3:8696535-8696581 5.34783 
chr3:8697782-8697816 5.55882 
chr3:8698548-8698576 6 
chr3:8699397-8699424 5.44444 
chr3:8700536-8700551 6 
chr3:8701405-8701432 5.44444 
chr3:8706864-8706948 5.34524 
chr3:8709714-8709750 5.30556 
chr3:8710616-8710716 5.51 
chr3:8714741-8714756 6 
chr3:8714785-8714807 5.86364 
chr3:8731528-8731543 6 
chr3:8731714-8731747 5.81818 
chr3:8731902-8731916 6 
chr3:8732990-8733010 5.75 
chr3:8734616-8734648 5.8125 
chr3:8743895-8743926 5.22581 
chr3:8750284-8750328 5.47727 
chr3:8753355-8753369 6 
chr3:8763618-8763637 5.63158 
chr3:8763778-8763813 6 
chr3:8763903-8763939 5.52778 
chr3:8765079-8765104 5.32 
chr3:8765730-8765753 5.82609 
chr3:8767231-8767250 6 
chr3:8768741-8768782 5.85366 
chr3:8775808-8775836 5.75 
chr3:8778768-8778812 5.15909 
chr3:8778871-8778884 5.92308 
chr3:8779657-8779758 5.68317 
chr3:8783226-8783247 5.57143 
chr3:8784042-8784073 5.80645 
chr3:8784413-8784466 5.60377 
chr3:8785961-8785977 6 
chr3:8786131-8786150 6 
chr3:8788465-8788500 5.82857 
chr3:8788731-8788750 6 
chr3:8791508-8791539 5.29032 
chr3:8792084-8792109 5.64 
chr3:8793919-8793946 5.77778 
chr3:8794052-8794076 5.58333 
chr3:8798965-8799000 5.82857 
chr3:8799118-8799140 6 
chr3:8805553-8805594 5.34146 
chr3:8809009-8809037 5.32143 
chr3:8814792-8815031 5.78661 
chr3:8818500-8818523 5.43478 
chr3:8819500-8819531 5.58065 
chr3:8821520-8821554 5.29412 
chr3:8823034-8823145 5.48649 
chr3:8824249-8824281 6 
chr3:8825227-8825261 5.41176 
chr3:8828857-8828900 5.18605 
chr3:8829988-8830019 5.67742 
chr3:8832941-8832953 6 
chr3:8833258-8833289 5.74194 
chr3:8833462-8833504 5.57143 
chr3:8835601-8835636 5.97143 
chr3:8838242-8838340 5.93878 
chr3:8839408-8839423 6 
chr3:8839690-8839725 5.77143 
chr3:8840659-8840699 6 
chr3:8841189-8841202 6 
chr3:8841305-8841330 6 
chr3:8843614-8843663 6 
chr3:8843768-8843798 5.8 
chr3:8845319-8845336 6 
chr3:8845788-8845827 5.4359 
chr3:8846691-8846709 6 
chr3:8847395-8847411 5.8125 
chr3:8847427-8847443 6 
chr3:8849269-8849294 5.72 
chr3:8852221-8852258 5.75676 
chr3:8855056-8855082 6 
chr3:8858461-8858475 6 
chr3:8863190-8863215 5.4 
chr3:8863585-8863609 5.5 
chr3:8868210-8868258 5.70833 
chr3:8868432-8868467 5.42857 
chr3:8868578-8868625 5.34043 
chr3:8869339-8869353 6 
chr3:8869821-8869848 5.48148 
chr3:8869925-8869937 6 
chr3:8872281-8872302 5.7619 
chr3:8872687-8872705 6 
chr3:8872854-8872875 5.71429 
chr3:8872941-8872961 5.7 
chr3:8873028-8873076 6 
chr3:8874688-8874714 5.96154 
chr3:8874733-8874751 5.83333 
chr3:8875711-8875747 5.41667 
chr3:8876229-8876254 5.6 
chr3:8877048-8877071 5.73913 
chr3:8878383-8878405 5.95455 
chr3:8881879-8881904 5.4 
chr3:8881987-8882011 5.79167 
chr3:8882850-8882864 6 
chr3:8891274-8891289 5.86667 
chr3:8891609-8891621 6 
chr3:8892238-8892307 5.86957 
chr3:8893645-8893670 5.76 
chr3:8897859-8897896 5.21622 
chr3:8898034-8898055 5.52381 
chr3:8900520-8900537 6 
chr3:8902145-8902175 5.56667 
chr3:8902909-8903000 5.57143 
chr3:8907052-8907075 5.65217 
chr3:8907529-8907657 5.65625 
chr3:8909839-8909914 5.54667 
chr3:8910117-8910129 6 
chr3:8912274-8912297 6 
chr3:8913018-8913055 5.75676 
chr3:8913408-8913433 5.4 
chr3:8913665-8913688 5.69565 
chr3:8916701-8916714 5.92308 
chr3:8918597-8918651 5.81481 
chr3:8919477-8919555 5.26923 
chr3:8922726-8922745 6 
chr3:8927435-8927464 5.7931 
chr3:8928210-8928246 5.77778 
chr3:8932746-8932776 5.76667 
chr3:8934258-8934284 5.53846 
chr3:8935377-8935394 6 
chr3:8936443-8936457 6 
chr3:8937321-8937338 5.88235 
chr3:8940050-8940092 5.66667 
chr3:8943142-8943168 5.80769 
chr3:8944708-8944732 6 
chr3:8950384-8950413 5.65517 
chr3:8955008-8955028 5.6 
chr3:8956657-8956680 5.43478 
chr3:8956831-8956843 6 
chr3:8958476-8958500 5.58333 
chr3:8959339-8959363 5.45833 
chr3:8960000-8960019 5.84211 
chr3:8961238-8961278 5.325 
chr3:8961294-8961320 5.61538 
chr3:8961962-8961997 5.88571 
chr3:8963504-8963538 5.79412 
chr3:8969733-8969746 6 
chr3:8971133-8971147 6 
chr3:8974780-8974813 5.90909 
chr3:8980803-8980833 5.33333 
chr3:8985016-8985029 5.92308 
chr3:8986206-8986377 5.63743 
chr3:8987152-8987169 6 
chr3:8988453-8988476 5.69565 
chr3:8990586-8990614 5.21429 
chr3:8991698-8991720 5.95455 
chr3:8993906-8993934 5.46429 
chr3:8994674-8994688 6 
chr3:8994857-8994897 5.25 
chr3:8994924-8994954 5.36667 
chr3:8998314-8998331 5.88235 
chr3:9001563-9001576 6 
chr3:9001986-9002006 5.65 
chr3:9002102-9002131 5.2069 
chr3:9006472-9006500 5.39286 
chr3:9007469-9007583 5.47368 
chr3:9008918-9008938 5.85 
chr3:9012287-9012311 5.54167 
chr3:9014095-9014145 6 
chr3:9015449-9015475 5.76923 
chr3:9015640-9015660 5.7 
chr3:9015811-9015828 6 
chr3:9027283-9027342 5.32203 
chr3:9031831-9031879 5.45833 
chr3:9033949-9033962 6 
chr3:9036792-9036822 5.36667 
chr3:9037160-9037172 6 
chr3:9038004-9038028 5.45833 
chr3:9039244-9039278 5.23529 
chr3:9040219-9040295 5.55263 
chr3:9041547-9041577 5.63333 
chr3:9043859-9043886 5.25926 
chr3:9044285-9044315 5.36667 
chr3:9045163-9045189 5.92308 
chr3:9048082-9048104 5.95455 
chr3:9048638-9048657 6 
chr3:9050124-9050142 6 
chr3:9061954-9061968 6 
chr3:9062279-9062299 5.65 
chr3:9064010-9064032 5.90909 
chr3:9066595-9066672 5.67532 
chr3:9071837-9071874 6 
chr3:9073676-9073692 5.875 
chr3:9075086-9075120 5.73529 
chr3:9077296-9077309 6 
chr3:9078240-9078273 5.87879 
chr3:9079972-9080000 5.25 
chr3:9082212-9082268 5.67857 
chr3:9083786-9083809 5.82609 
chr3:9086872-9086888 5.9375 
chr3:9087193-9087249 5.46429 
chr3:9088500-9088526 5.73077 
chr3:9088817-9088840 5.69565 
chr3:9091622-9091656 6 
chr3:9092701-9092725 6 
chr3:9093394-9093410 6 
chr3:9097561-9097595 5.82353 
chr3:9098747-9098783 5.69444 
chr3:9100388-9100416 5.85714 
chr3:9102275-9102288 6 
chr3:9102914-9102926 6 
chr3:9103382-9103425 5.44186 
chr3:9104086-9104110 5.91667 
chr3:9104808-9104829 6 
chr3:9106440-9106485 5.44444 
chr3:9106538-9106569 6 
chr3:9108817-9108841 5.875 
chr3:9109481-9109500 5.63158 
chr3:9111630-9111655 5.88 
chr3:9112187-9112242 5.4 
chr3:9112269-9112305 5.66667 
chr3:9113324-9113372 6 
chr3:9113389-9113412 5.47826 
chr3:9117058-9117077 5.73684 
chr3:9117186-9117209 5.56522 
chr3:9118381-9118404 5.86957 
chr3:9118646-9118659 6 
chr3:9120195-9120215 5.9 
chr3:9122545-9122559 6 
chr3:9126106-9126123 5.76471 
chr3:9126743-9126776 5.24242 
chr3:9128201-9128544 5.41983 
chr3:9128733-9128816 5.63855 
chr3:9132762-9132786 5.875 
chr3:9133061-9133080 6 
chr3:9134645-9134661 6 
chr3:9135077-9135112 5.57143 
chr3:9135131-9135207 5.46053 
chr3:9135224-9135264 5.825 
chr3:9135276-9135306 5.56667 
chr3:9137754-9137789 5.8 
chr3:9138555-9138587 5.875 
chr3:9138596-9138685 5.69663 
chr3:9148590-9148611 5.7619 
chr3:9150420-9150444 5.5 
chr3:9151531-9151562 5.54839 
chr3:9155580-9155608 5.46429 
chr3:9156827-9156858 5.58065 
chr3:9159817-9159841 5.54167 
chr3:9159925-9159956 5.6129 
chr3:9162830-9162866 5.47222 
chr3:9164392-9164405 6 
chr3:9165056-9165098 5.7619 
chr3:9165391-9165489 5.77551 
chr3:9168302-9168347 5.95556 
chr3:9169588-9169643 5.63636 
chr3:9171152-9171166 6 
chr3:9171860-9171917 5.40351 
chr3:9172850-9172864 6 
chr3:9173117-9173135 6 
chr3:9174673-9174782 5.2844 
chr3:9178078-9178108 5.73333 
chr3:9181806-9181838 5.875 
chr3:9183237-9183293 5.85714 
chr3:9184513-9184536 6 
chr3:9186773-9186791 6 
chr3:9187077-9187130 5.30189 
chr3:9189831-9189862 5.51613 
chr3:9190350-9190377 5.51852 
chr3:9190897-9190927 5.93333 
chr3:9192477-9192500 5.47826 
chr3:9193851-9193886 5.45714 
chr3:9194071-9194103 5.8125 
chr3:9196664-9196695 5.80645 
chr3:9197908-9197935 5.59259 
chr3:9200727-9200752 5.52 
chr3:9205670-9205693 6 
chr3:9205960-9205986 6 
chr3:9213270-9213319 5.53061 
chr3:9213765-9213790 5.92 
chr3:9216111-9216138 5.2963 
chr3:9216876-9216892 5.8125 
chr3:9219950-9219972 5.90909 
chr3:9223859-9223889 5.73333 
chr3:9224319-9224349 5.63333 
chr3:9225450-9225478 6 
chr3:9227197-9227227 5.43333 
chr3:9238167-9238220 5.30189 
chr3:9252513-9252530 5.82353 
chr3:9253340-9253364 5.875 
chr3:9254397-9254412 5.86667 
chr3:9255801-9255837 5.69444 
chr3:9257675-9257747 5.51389 
chr3:9259278-9259308 5.8 
chr3:9260284-9260358 5.5 
chr3:9260656-9260692 5.86111 
chr3:9264507-9264521 5.92857 
chr3:9270752-9270769 6 
chr3:9272540-9272574 5.94118 
chr3:9274206-9274235 5.72414 
chr3:9277172-9277200 6 
chr3:9283761-9283778 6 
chr3:9284317-9284343 5.92308 
chr3:9285318-9285346 5.85714 
chr3:9287607-9287620 5.92308 
chr3:9290965-9291011 5.32609 
chr3:9291053-9291078 5.36 
chr3:9293393-9293413 5.9 
chr3:9294226-9294253 5.44444 
chr3:9294383-9294437 5.09259 
chr3:9296480-9296512 5.90625 
chr3:9296523-9296724 5.68159 
chr3:9298333-9298363 5.33333 
chr3:9299382-9299403 6 
chr3:9302455-9302482 5.62963 
chr3:9303560-9303574 6 
chr3:9304214-9304238 5.83333 
chr3:9308313-9308356 5.83721 
chr3:9308596-9308611 6 
chr3:9309973-9310037 5.625 
chr3:9311548-9311624 5.53947 
chr3:9317732-9317746 6 
chr3:9318112-9318124 6 
chr3:9319291-9319309 6 
chr3:9319468-9319486 6 
chr3:9321193-9321210 6 
chr3:9323226-9323252 5.76923 
chr3:9323351-9323375 6 
chr3:9324161-9324182 6 
chr3:9326516-9326531 6 
chr3:9327797-9327841 6 
chr3:9328260-9328300 5.6 
chr3:9328670-9328688 6 
chr3:9329811-9329832 5.71429 
chr3:9332613-9332638 5.36 
chr3:9333286-9333323 5.83784 
chr3:9334693-9334747 5.7037 
chr3:9336214-9336240 5.84615 
chr3:9336379-9336420 6 
chr3:9336541-9336554 5.92308 
chr3:9338563-9338582 5.94737 
chr3:9340735-9340749 6 
chr3:9341043-9341074 5.96774 
chr3:9341824-9341879 5.72727 
chr3:9344779-9344801 6 
chr3:9347047-9347063 6 
chr3:9347086-9347104 6 
chr3:9353807-9353847 5.625 
chr3:9354678-9354700 5.72727 
chr3:9355362-9355380 5.94444 
chr3:9356082-9356158 5.55263 
chr3:9356316-9356364 5.77083 
chr3:9357716-9357745 5.48276 
chr3:9360562-9360595 5.93939 
chr3:9362171-9362194 5.6087 
chr3:9363659-9363677 6 
chr3:9365482-9365507 6 
chr3:9369957-9369982 5.52 
chr3:9371273-9371298 5.32 
chr3:9372868-9372899 5.3871 
chr3:9373085-9373097 6 
chr3:9373800-9373815 6 
chr3:9375340-9375386 5.36957 
chr3:9375722-9375749 6 
chr3:9377878-9377919 5.80488 
chr3:9383339-9383354 6 
chr3:9386133-9386162 5.31034 
chr3:9386315-9386348 5.87879 
chr3:9387469-9387510 5.85366 
chr3:9387921-9387941 5.7 
chr3:9388430-9388450 5.7 
chr3:9389032-9389059 5.40741 
chr3:9390000-9390027 5.37037 
chr3:9392324-9392352 5.57143 
chr3:9393955-9393970 6 
chr3:9396365-9396380 6 
chr3:9397866-9397890 5.79167 
chr3:9398042-9398069 6 
chr3:9398625-9398656 5.41935 
chr3:9399024-9399047 5.82609 
chr3:9403846-9403868 6 
chr3:9405469-9405506 5.59459 
chr3:9406000-9406043 5.93023 
chr3:9407270-9407294 6 
chr3:9410044-9410059 6 
chr3:9410682-9410698 5.8125 
chr3:9410993-9411020 5.85185 
chr3:9413561-9413573 6 
chr3:9414767-9414795 5.35714 
chr3:9418887-9418904 6 
chr3:9419054-9419072 6 
chr3:9423440-9423476 6 
chr3:9428054-9428083 5.7931 
chr3:9431312-9431334 5.54545 
chr3:9432191-9432217 5.26923 
chr3:9432939-9432966 5.92593 
chr3:9435398-9435416 5.72222 
chr3:9436824-9436855 5.54839 
chr3:9438429-9438455 5.34615 
chr3:9439335-9439365 6 
chr3:9441511-9441523 6 
chr3:9441899-9441929 5.86667 
chr3:9443403-9443426 5.52174 
chr3:9450041-9450061 5.7 
chr3:9452559-9452585 6 
chr3:9453868-9453889 6 
chr3:9454071-9454096 6 
chr3:9455333-9455383 5.82 
chr3:9455443-9455475 5.90625 
chr3:9456068-9456087 5.94737 
chr3:9456494-9456515 5.52381 
chr3:9457253-9457279 5.61538 
chr3:9459473-9459505 5.4375 
chr3:9461243-9461255 6 
chr3:9461922-9461934 6 
chr3:9462507-9462542 5.34286 
chr3:9462974-9463000 5.73077 
chr3:9465253-9465284 5.32258 
chr3:9466739-9466757 6 
chr3:9467259-9467273 6 
chr3:9467897-9467931 6 
chr3:9472048-9472093 5.11111 
chr3:9472106-9472137 5.77419 
chr3:9474243-9474276 5.27273 
chr3:9476927-9476944 6 
chr3:9479206-9479245 5.74359 
chr3:9483034-9483047 5.92308 
chr3:9486057-9486080 5.6087 
chr3:9487352-9487380 5.5 
chr3:9487563-9487586 5.43478 
chr3:9487649-9487667 6 
chr3:9487970-9487987 6 
chr3:9490321-9490353 5.5625 
chr3:9492554-9492576 5.63636 
chr3:9494343-9494364 6 
chr3:9496306-9496329 6 
chr3:9496776-9496810 5.20588 
chr3:9496835-9496869 6 
chr3:9498162-9498176 5.92857 
chr3:9498660-9498719 5.72881 
chr3:9499175-9499199 5.70833 
chr3:9499416-9499435 5.94737 
chr3:9499489-9499524 5.54286 
chr3:9499601-9499630 5.48276 
chr3:9501296-9501316 5.85 
chr3:9501398-9501431 5.54545 
chr3:9504270-9504291 5.85714 
chr3:9504690-9504716 5.5 
chr3:9505811-9505831 5.85 
chr3:9507971-9507988 6 
chr3:9508100-9508130 5.83333 
chr3:9508874-9508903 5.72414 
chr3:9510471-9510500 5.72414 
chr3:9511664-9511694 5.23333 
chr3:9514352-9514436 5.4881 
chr3:9514888-9514905 5.82353 
chr3:9518140-9518160 5.9 
chr3:9519363-9519380 6 
chr3:9520905-9520929 6 
chr3:9524681-9524711 5.26667 
chr3:9525745-9525805 5.68333 
chr3:9526580-9526634 5.85185 
chr3:9528269-9528298 5.37931 
chr3:9529000-9529042 5.5 
chr3:9530031-9530046 6 
chr3:9530385-9530404 5.73684 
chr3:9532183-9532203 6 
chr3:9534810-9534830 6 
chr3:9535622-9535646 6 
chr3:9539887-9539907 6 
chr3:9540747-9540773 5.76923 
chr3:9542624-9542669 5.73333 
chr3:9544000-9544025 5.68 
chr3:9544386-9544419 5.63636 
chr3:9544677-9544696 5.68421 
chr3:9546932-9546965 5.87879 
chr3:9547119-9547153 6 
chr3:9548036-9548067 5.45161 
chr3:9548226-9548276 5.46 
chr3:9552623-9552660 6 
chr3:9553618-9553630 6 
chr3:9554625-9554651 5.92308 
chr3:9554983-9555006 5.91304 
chr3:9557957-9557970 6 
chr3:9558465-9558481 6 
chr3:9559370-9559390 6 
chr3:9559476-9559500 6 
chr3:9559588-9559609 5.52381 
chr3:9560443-9560461 5.77778 
chr3:9560609-9560632 6 
chr3:9561231-9561256 5.48 
chr3:9562024-9562049 6 
chr3:9562891-9562925 5.82353 
chr3:9564724-9564814 5.82222 
chr3:9565064-9565117 5.77358 
chr3:9565134-9565168 6 
chr3:9565770-9565805 5.6 
chr3:9565886-9565913 5.74074 
chr3:9567450-9567469 5.94737 
chr3:9568623-9568639 5.875 
chr3:9568682-9568741 5.50847 
chr3:9569488-9569529 5.90244 
chr3:9570296-9570308 6 
chr3:9571309-9571331 5.90909 
chr3:9573028-9573052 5.79167 
chr3:9573485-9573526 5.68293 
chr3:9574247-9574273 5.30769 
chr3:9577444-9577463 5.68421 
chr3:9578602-9578614 6 
chr3:9580378-9580396 5.77778 
chr3:9581138-9581151 6 
chr3:9582413-9582432 5.68421 
chr3:9582574-9582636 5.53226 
chr3:9584490-9584510 6 
chr3:9585392-9585427 5.85714 
chr3:9586309-9586333 5.875 
chr3:9586892-9586970 5.30769 
chr3:9587400-9587438 5.84211 
chr3:9587596-9587624 5.60714 
chr3:9587997-9588024 6 
chr3:9589463-9589500 5.62162 
chr3:9594968-9594993 5.36 
chr3:9596692-9596708 6 
chr3:9597767-9597824 5.68421 
chr3:9598392-9598509 5.8547 
chr3:9599033-9599248 5.8 
chr3:9600468-9600485 6 
chr3:9601042-9601079 5.91892 
chr3:9602610-9602625 6 
chr3:9604077-9604133 5.89286 
chr3:9604918-9604952 5.82353 
chr3:9606104-9606133 5.96552 
chr3:9606286-9606317 5.32258 
chr3:9606753-9606771 5.88889 
chr3:9606859-9606886 5.7037 
chr3:9608933-9608952 5.63158 
chr3:9609358-9609370 6 
chr3:9610236-9610261 5.44 
chr3:9611117-9611162 5.68889 
chr3:9612412-9612450 5.76316 
chr3:9612897-9612914 6 
chr3:9614292-9614305 6 
chr3:9616715-9616749 5.82353 
chr3:9618149-9618174 5.68 
chr3:9618567-9618589 5.90909 
chr3:9619379-9619391 6 
chr3:9620327-9620356 5.17241 
chr3:9622855-9622889 5.64706 
chr3:9624929-9624952 5.56522 
chr3:9626275-9626292 6 
chr3:9626702-9626732 6 
chr3:9627232-9627249 5.88235 
chr3:9628389-9628409 5.7 
chr3:9629341-9629355 6 
chr3:9629365-9629384 6 
chr3:9630311-9630327 6 
chr3:9630680-9630737 5.59649 
chr3:9631725-9631798 5.75342 
chr3:9631934-9631975 5.4878 
chr3:9632963-9633000 5.91892 
chr3:9634104-9634122 6 
chr3:9634304-9634320 6 
chr3:9634920-9634973 5.50943 
chr3:9636754-9636787 5.84848 
chr3:9638222-9638300 5.65385 
chr3:9638597-9638611 6 
chr3:9638660-9638687 5.33333 
chr3:9638939-9638972 5.93939 
chr3:9639656-9639673 5.94118 
chr3:9641811-9641829 5.88889 
chr3:9642359-9642385 5.73077 
chr3:9643927-9643987 5.93333 
chr3:9645080-9645098 6 
chr3:9648757-9648792 5.74286 
chr3:9649278-9649296 6 
chr3:9650630-9650649 6 
chr3:9650940-9650967 5.74074 
chr3:9651841-9651860 5.68421 
chr3:9653340-9653354 6 
chr3:9653794-9653821 5.33333 
chr3:9656082-9656131 5.71429 
chr3:9656515-9656555 5.9 
chr3:9658503-9658522 6 
chr3:9661938-9661980 6 
chr3:9663193-9663225 6 
chr3:9663876-9663895 5.94737 
chr3:9665815-9665839 5.58333 
chr3:9667072-9667093 5.7619 
chr3:9667178-9667193 6 
chr3:9668487-9668543 5.89286 
chr3:9669009-9669036 5.88889 
chr3:9669167-9669181 6 
chr3:9669546-9669560 6 
chr3:9670373-9670391 6 
chr3:9670684-9670711 5.59259 
chr3:9671887-9671934 5.31915 
chr3:9674032-9674059 5.92593 
chr3:9675121-9675144 5.56522 
chr3:9675278-9675313 5.97143 
chr3:9676819-9676847 6 
chr3:9677567-9677597 5.96667 
chr3:9678087-9678100 6 
chr3:9678734-9678781 5.57447 
chr3:9679683-9679705 5.72727 
chr3:9680744-9680900 5.70513 
chr3:9681182-9681195 6 
chr3:9681602-9681616 6 
chr3:9682207-9682244 6 
chr3:9684350-9684366 6 
chr3:9684894-9684910 6 
chr3:9686045-9686071 5.57692 
chr3:9686924-9686953 6 
chr3:9687204-9687230 5.84615 
chr3:9687863-9687876 6 
chr3:9688484-9688500 5.875 
chr3:9688540-9688562 5.86364 
chr3:9688817-9688838 5.71429 
chr3:9689500-9689534 5.91176 
chr3:9690197-9690210 6 
chr3:9691124-9691166 5.38095 
chr3:9692772-9692795 6 
chr3:9693245-9693267 5.54545 
chr3:9693516-9693528 6 
chr3:9695826-9695849 5.6087 
chr3:9697145-9697160 6 
chr3:9698452-9698476 5.75 
chr3:9698602-9698623 6 
chr3:9699928-9699955 5.66667 
chr3:9700672-9700711 5.41026 
chr3:9701128-9701140 6 
chr3:9703772-9703806 5.64706 
chr3:9705177-9705211 5.88235 
chr3:9706963-9706978 6 
chr3:9707399-9707427 5.64286 
chr3:9707817-9707832 6 
chr3:9713500-9713538 5.5 
chr3:9715600-9715656 5.67857 
chr3:9716795-9716821 5.80769 
chr3:9719155-9719175 6 
chr3:9722520-9722542 5.90909 
chr3:9722851-9722877 5.76923 
chr3:9723356-9723377 6 
chr3:9724616-9724636 6 
chr3:9728278-9728296 6 
chr3:9734262-9734275 6 
chr3:9736165-9736243 5.80769 
chr3:9739363-9739382 5.63158 
chr3:9740854-9740867 6 
chr3:9742490-9742516 5.92308 
chr3:9745550-9745577 5.40741 
chr3:9745776-9745802 5.46154 
chr3:9747936-9747986 5.8 
chr3:9749036-9749054 6 
chr3:9749463-9749487 5.75 
chr3:9750000-9750031 5.35484 
chr3:9750959-9751000 5.78049 
chr3:9751048-9751060 6 
chr3:9751673-9751695 5.72727 
chr3:9754968-9755000 5.125 
chr3:9755756-9755807 5.4902 
chr3:9756323-9756368 5.75556 
chr3:9759354-9759387 5.63636 
chr3:9760518-9760534 6 
chr3:9760822-9760854 5.625 
chr3:9761674-9761718 5.59091 
chr3:9762735-9762764 5.48276 
chr3:9763115-9763138 5.6087 
chr3:9763591-9763616 5.6 
chr3:9765224-9765256 5.6875 
chr3:9765872-9765884 6 
chr3:9766403-9766452 6 
chr3:9767217-9767410 5.76166 
chr3:9767418-9767473 5.6 
chr3:9770312-9770334 5.81818 
chr3:9772906-9772934 5.39286 
chr3:9773436-9773459 5.78261 
chr3:9776701-9776719 6 
chr3:9777688-9777708 6 
chr3:9781474-9781500 5.76923 
chr3:9783320-9783335 6 
chr3:9786797-9786814 5.94118 
chr3:9789557-9789570 6 
chr3:9794213-9794231 6 
chr3:9795000-9795019 5.89474 
chr3:9796906-9796920 6 
chr3:9797149-9797161 6 
chr3:9799514-9799551 5.51351 
chr3:9801926-9801947 5.7619 
chr3:9802158-9802190 5.5 
chr3:9803025-9803083 5.63793 
chr3:9804033-9804056 5.69565 
chr3:9804070-9804103 5.54545 
chr3:9805087-9805101 6 
chr3:9806014-9806045 5.48387 
chr3:9806294-9806325 6 
chr3:9808164-9808182 5.88889 
chr3:9810920-9810941 5.66667 
chr3:9811633-9811672 5.4359 
chr3:9812661-9812724 5.79365 
chr3:9813494-9813515 6 
chr3:9814912-9814924 6 
chr3:9815364-9815389 5.8 
chr3:9816092-9816146 5.59259 
chr3:9816921-9816947 5.61538 
chr3:9818050-9818086 5.97222 
chr3:9822966-9823004 5.63158 
chr3:9823517-9823537 6 
chr3:9825460-9825489 5.86207 
chr3:9826153-9826169 5.8125 
chr3:9826548-9826574 6 
chr3:9827613-9827633 5.95 
chr3:9828568-9828594 5.73077 
chr3:9832997-9833023 5.46154 
chr3:9835408-9835465 5.87719 
chr3:9836686-9836702 6 
chr3:9838624-9838638 6 
chr3:9839804-9839817 6 
chr3:9840557-9840587 6 
chr3:9842012-9842040 5.60714 
chr3:9842896-9842916 6 
chr3:9843921-9843941 6 
chr3:9847147-9847170 5.47826 
chr3:9848199-9848234 5.48571 
chr3:9849277-9849307 5.5 
chr3:9849870-9849895 5.52 
chr3:9850057-9850082 5.8 
chr3:9852474-9852500 5.46154 
chr3:9855820-9855863 5.88372 
chr3:9856021-9856042 6 
chr3:9856330-9856351 5.66667 
chr3:9860643-9860693 5.34 
chr3:9860734-9860785 5.37255 
chr3:9860816-9860848 5.4375 
chr3:9863686-9863698 6 
chr3:9863746-9863762 6 
chr3:9864206-9864220 5.92857 
chr3:9864401-9864465 5.73438 
chr3:9865086-9865104 5.94444 
chr3:9866401-9866437 6 
chr3:9867021-9867033 6 
chr3:9868409-9868427 6 
chr3:9869825-9869841 6 
chr3:9873479-9873496 6 
chr3:9873764-9873781 6 
chr3:9875796-9875813 6 
chr3:9875876-9875900 5.41667 
chr3:9878380-9878392 6 
chr3:9878496-9878516 5.95 
chr3:9878890-9878903 6 
chr3:9882994-9883010 5.9375 
chr3:9883163-9883182 5.89474 
chr3:9884571-9884589 6 
chr3:9886566-9886594 6 
chr3:9887274-9887294 6 
chr3:9888272-9888299 5.62963 
chr3:9889787-9889822 5.62857 
chr3:9895142-9895163 5.85714 
chr3:9899155-9899189 5.97059 
chr3:9899643-9899657 6 
chr3:9900077-9900103 5.76923 
chr3:9902564-9902588 5.91667 
chr3:9902900-9902915 6 
chr3:9906712-9906751 5.69231 
chr3:9909615-9909636 5.57143 
chr3:9910657-9910670 6 
chr3:9912344-9912364 5.65 
chr3:9912857-9912873 6 
chr3:9913029-9913045 6 
chr3:9913621-9913669 5.75 
chr3:9914703-9914790 5.74713 
chr3:9915896-9915912 6 
chr3:9916036-9916052 5.875 
chr3:9916202-9916235 6 
chr3:9917060-9917083 5.91304 
chr3:9917379-9917392 6 
chr3:9918441-9918463 6 
chr3:9919342-9919370 5.67857 
chr3:9922428-9922465 6 
chr3:9922754-9922778 6 
chr3:9923059-9923081 5.90909 
chr3:9923141-9923172 5.67742 
chr3:9923427-9923458 5.74194 
chr3:9923467-9923514 5.7234 
chr3:9924098-9924116 6 
chr3:9924197-9924244 5.74468 
chr3:9924529-9924559 5.9 
chr3:9924845-9924882 5.86486 
chr3:9925240-9925256 6 
chr3:9925817-9925830 6 
chr3:9926549-9926582 5.63636 
chr3:9927012-9927033 5.52381 
chr3:9927349-9927369 6 
chr3:9928323-9928351 5.71429 
chr3:9931130-9931148 5.83333 
chr3:9932193-9932213 5.6 
chr3:9932726-9932751 5.6 
chr3:9933261-9933292 5.51613 
chr3:9933683-9933710 5.81481 
chr3:9934019-9934035 5.8125 
chr3:9936200-9936216 6 
chr3:9936500-9936524 5.91667 
chr3:9937206-9937234 5.92857 
chr3:9938890-9938918 5.89286 
chr3:9941112-9941309 5.4264 
chr3:9942030-9942051 5.7619 
chr3:9942585-9942603 6 
chr3:9942891-9942919 5.57143 
chr3:9943659-9943681 6 
chr3:9946778-9946798 6 
chr3:9947141-9947213 5.65278 
chr3:9947934-9947961 6 
chr3:9949058-9949096 5.94737 
chr3:9950732-9950762 5.23333 
chr3:9951037-9951053 6 
chr3:9952049-9952071 5.63636 
chr3:9952134-9952173 5.25641 
chr3:9953469-9953500 5.90323 
chr3:9955090-9955143 5.67925 
chr3:9956818-9956832 6 
chr3:9957188-9957254 5.24242 
chr3:9957996-9958020 5.75 
chr3:9960696-9960737 5.4878 
chr3:9960990-9961023 6 
chr3:9961578-9961606 5.28571 
chr3:9962767-9962789 6 
chr3:9963140-9963168 5.96429 
chr3:9963308-9963321 6 
chr3:9963636-9963651 6 
chr3:9964860-9964888 5.60714 
chr3:9966798-9966812 6 
chr3:9967715-9967732 6 
chr3:9968272-9968321 5.79592 
chr3:9969241-9969260 5.84211 
chr3:9970976-9971000 5.41667 
chr3:9972946-9972959 5.92308 
chr3:9973137-9973203 5.75758 
chr3:9973555-9973567 6 
chr3:9973905-9973925 6 
chr3:9978135-9978255 5.79167 
chr3:9979655-9979689 5.26471 
chr3:9980824-9980866 6 
chr3:9981007-9981030 5.69565 
chr3:9982366-9982465 5.74747 
chr3:9983473-9983495 6 
chr3:9987505-9987530 6 
chr3:9988322-9988351 5.31034 
chr3:9989503-9989524 5.52381 
chr3:9990013-9990028 5.93333 
chr3:9993827-9993847 6 
chr3:9994452-9994464 6 
chr3:9995292-9995314 5.90909 
chr3:9995421-9995463 5.2619 
chr3:9995531-9995571 5.925 
chr3:9995700-9995713 6 
chr3:9995888-9995903 6 
chr3:9999697-9999711 6 
chr3:10000448-10000480 5.8125 
chr3:10000701-10000716 5.86667 
chr3:10001800-10001822 5.63636 
chr3:10005138-10005171 5.87879 
chr3:10006775-10006800 5.6 
chr3:10007100-10007146 6 
chr3:10011867-10011886 5.63158 
chr3:10014146-10014163 6 
chr3:10014855-10014890 5.77143 
chr3:10016541-10016557 6 
chr3:10017500-10017515 6 
chr3:10017604-10017628 5.375 
chr3:10017766-10017801 5.45714 
chr3:10019829-10019865 6 
chr3:10020506-10020546 6 
chr3:10021698-10021710 6 
chr3:10022217-10022249 5.84375 
chr3:10022850-10022874 5.41667 
chr3:10023273-10023291 6 
chr3:10024570-10024589 5.73684 
chr3:10027588-10027608 5.7 
chr3:10028897-10028919 5.81818 
chr3:10031295-10031325 5.2 
chr3:10031446-10031458 6 
chr3:10031644-10031657 6 
chr3:10032009-10032029 6 
chr3:10032189-10032204 6 
chr3:10032500-10032524 5.875 
chr3:10037487-10037513 5.38462 
chr3:10038898-10038927 5.55172 
chr3:10039131-10039157 5.84615 
chr3:10040050-10040087 6 
chr3:10041222-10041247 5.52 
chr3:10041696-10041735 5.53846 
chr3:10043089-10043107 6 
chr3:10043958-10043985 5.96296 
chr3:10047876-10047904 5.71429 
chr3:10052893-10052914 5.57143 
chr3:10055169-10055199 5.96667 
chr3:10055367-10055380 5.92308 
chr3:10055394-10055406 6 
chr3:10055841-10055872 5.58065 
chr3:10057718-10057745 5.77778 
chr3:10058723-10058740 6 
chr3:10060079-10060138 5.66102 
chr3:10062028-10062057 5.86207 
chr3:10064194-10064246 5.80769 
chr3:10064264-10064280 6 
chr3:10064358-10064394 5.55556 
chr3:10064622-10064634 6 
chr3:10065919-10065933 6 
chr3:10066348-10066372 5.45833 
chr3:10067116-10067153 5.83784 
chr3:10067451-10067465 5.92857 
chr3:10069588-10069608 6 
chr3:10069734-10069748 6 
chr3:10071461-10071484 6 
chr3:10071780-10071792 6 
chr3:10074133-10074177 5.27273 
chr3:10075382-10075397 6 
chr3:10075849-10075874 5.72 
chr3:10076008-10076024 6 
chr3:10077770-10077784 6 
chr3:10080263-10080276 6 
chr3:10081717-10081731 6 
chr3:10082882-10082903 5.85714 
chr3:10086835-10086866 6 
chr3:10087285-10087298 6 
chr3:10089986-10090000 5.92857 
chr3:10092306-10092322 6 
chr3:10093064-10093086 6 
chr3:10095206-10095259 5.66038 
chr3:10095896-10095914 6 
chr3:10096020-10096180 5.85625 
chr3:10096818-10096862 5.29545 
chr3:10097495-10097530 5.94286 
chr3:10097542-10097576 5.52941 
chr3:10098199-10098226 5.62963 
chr3:10099027-10099062 6 
chr3:10100685-10100710 5.8 
chr3:10103365-10103381 6 
chr3:10103900-10103940 5.75 
chr3:10104382-10104408 5.73077 
chr3:10105120-10105134 6 
chr3:10108408-10108422 5.92857 
chr3:10109834-10109850 5.875 
chr3:10110072-10110099 5.2963 
chr3:10111146-10111182 5.69444 
chr3:10112809-10112846 6 
chr3:10114280-10114307 5.2963 
chr3:10115620-10115648 6 
chr3:10116600-10116615 6 
chr3:10116855-10116879 5.625 
chr3:10117412-10117427 6 
chr3:10118400-10118421 5.71429 
chr3:10120032-10120051 6 
chr3:10121248-10121271 6 
chr3:10121566-10121612 5.34783 
chr3:10125571-10125586 6 
chr3:10126927-10126950 5.52174 
chr3:10127057-10127089 5.9375 
chr3:10128965-10128979 6 
chr3:10131149-10131173 5.75 
chr3:10132127-10132150 6 
chr3:10132488-10132508 5.95 
chr3:10132759-10132777 6 
chr3:10133155-10133173 6 
chr3:10133424-10133444 5.95 
chr3:10134115-10134139 5.41667 
chr3:10134368-10134394 6 
chr3:10137562-10137578 6 
chr3:10143060-10143081 6 
chr3:10143806-10143840 5.5 
chr3:10144287-10144317 5.8 
chr3:10144526-10144539 6 
chr3:10144548-10144562 6 
chr3:10146616-10146642 5.73077 
chr3:10147433-10147500 5.86567 
chr3:10147885-10147925 5.175 
chr3:10148963-10148984 5.90476 
chr3:10151185-10151203 5.77778 
chr3:10151859-10151877 5.94444 
chr3:10153074-10153089 6 
chr3:10154004-10154022 5.88889 
chr3:10154176-10154188 6 
chr3:10155128-10155142 6 
chr3:10156194-10156236 5.64286 
chr3:10156519-10156541 5.63636 
chr3:10156895-10156916 5.61905 
chr3:10156928-10156947 5.68421 
chr3:10159077-10159092 6 
chr3:10159936-10159949 6 
chr3:10160680-10160708 5.89286 
chr3:10160827-10160840 6 
chr3:10163566-10163586 6 
chr3:10164228-10164242 5.92857 
chr3:10165112-10165132 5.6 
chr3:10165416-10165432 6 
chr3:10167246-10167262 6 
chr3:10170478-10170504 5.53846 
chr3:10170515-10170528 6 
chr3:10170848-10170872 5.75 
chr3:10172287-10172312 5.64 
chr3:10172890-10172926 5.83333 
chr3:10173130-10173170 5.675 
chr3:10173386-10173412 6 
chr3:10174187-10174232 5.37778 
chr3:10174542-10174568 5.30769 
chr3:10175013-10175040 5.92593 
chr3:10177769-10177786 6 
chr3:10180212-10180232 5.95 
chr3:10180750-10180770 5.75 
chr3:10182230-10182244 6 
chr3:10183636-10183666 5.73333 
chr3:10184025-10184040 6 
chr3:10186180-10186193 6 
chr3:10186366-10186381 6 
chr3:10186432-10186454 5.54545 
chr3:10187389-10187414 5.92 
chr3:10187857-10187869 6 
chr3:10189043-10189065 6 
chr3:10189779-10189801 5.5 
chr3:10190775-10190814 5.89744 
chr3:10192555-10192589 5.94118 
chr3:10193744-10193761 6 
chr3:10194165-10194189 6 
chr3:10194960-10194980 6 
chr3:10195123-10195139 5.8125 
chr3:10195285-10195318 5.72727 
chr3:10195982-10196024 5.80952 
chr3:10198671-10198684 6 
chr3:10199204-10199243 5.48718 
chr3:10199757-10199845 5.71591 
chr3:10201635-10201655 5.6 
chr3:10201725-10201752 6 
chr3:10204541-10204600 5.72881 
chr3:10205046-10205076 5.9 
chr3:10205815-10205835 5.7 
chr3:10205954-10205978 5.95833 
chr3:10207110-10207143 5.63636 
chr3:10207405-10207427 6 
chr3:10209881-10209907 5.5 
chr3:10214049-10214067 5.83333 
chr3:10214221-10214236 6 
chr3:10214521-10214540 6 
chr3:10216196-10216222 5.80769 
chr3:10216777-10216824 5.55319 
chr3:10217574-10217599 5.8 
chr3:10217749-10217768 6 
chr3:10218155-10218173 6 
chr3:10220139-10220169 5.76667 
chr3:10223629-10223664 5.97143 
chr3:10223958-10223979 5.95238 
chr3:10224397-10224414 5.88235 
chr3:10225404-10225425 6 
chr3:10226383-10226426 5.60465 
chr3:10226577-10226598 6 
chr3:10227242-10227258 6 
chr3:10227752-10227771 6 
chr3:10228454-10228483 5.75862 
chr3:10230190-10230220 5.73333 
chr3:10231951-10231975 5.625 
chr3:10233562-10233589 5.62963 
chr3:10233707-10233755 6 
chr3:10235124-10235157 6 
chr3:10235305-10235318 6 
chr3:10239068-10239094 6 
chr3:10239884-10239904 6 
chr3:10240094-10240131 5.32432 
chr3:10241568-10241584 6 
chr3:10244373-10244389 6 
chr3:10246431-10246478 5.53191 
chr3:10247722-10247749 5.55556 
chr3:10248237-10248253 6 
chr3:10248762-10248787 5.96 
chr3:10249676-10249690 6 
chr3:10251904-10251931 5.7037 
chr3:10252538-10252560 5.72727 
chr3:10254447-10254461 6 
chr3:10255594-10255626 5.8125 
chr3:10256075-10256091 6 
chr3:10257077-10257159 5.40244 
chr3:10257435-10257469 5.76471 
chr3:10258979-10258991 6 
chr3:10260107-10260124 6 
chr3:10260990-10261021 6 
chr3:10262921-10262950 5.86207 
chr3:10264898-10264935 5.27027 
chr3:10266020-10266044 5.83333 
chr3:10266205-10266219 6 
chr3:10266365-10266459 5.56383 
chr3:10266470-10266486 5.8125 
chr3:10267374-10267396 5.54545 
chr3:10267733-10267766 5.54545 
chr3:10268439-10268456 5.82353 
chr3:10268629-10268644 6 
chr3:10269347-10269366 6 
chr3:10269909-10269931 5.72727 
chr3:10272418-10272449 5.96774 
chr3:10272973-10272988 5.93333 
chr3:10274720-10274746 5.53846 
chr3:10278026-10278046 6 
chr3:10279489-10279516 5.92593 
chr3:10279571-10279654 5.39759 
chr3:10281409-10281427 6 
chr3:10282221-10282250 5.58621 
chr3:10283250-10283271 6 
chr3:10283485-10283505 6 
chr3:10283659-10283682 5.91304 
chr3:10288354-10288375 5.57143 
chr3:10288562-10288592 5.93333 
chr3:10289706-10289718 6 
chr3:10291852-10291872 5.7 
chr3:10293379-10293403 5.45833 
chr3:10293831-10293858 5.81481 
chr3:10294539-10294553 6 
chr3:10296649-10296717 5.64706 
chr3:10298968-10298992 5.625 
chr3:10299280-10299309 6 
chr3:10299525-10299555 6 
chr3:10299960-10299975 6 
chr3:10300125-10300166 5.41463 
chr3:10302069-10302095 5.42308 
chr3:10303041-10303068 5.66667 
chr3:10304211-10304230 6 
chr3:10304573-10304595 5.72727 
chr3:10305073-10305101 5.53571 
chr3:10306687-10306712 5.44 
chr3:10307365-10307384 6 
chr3:10308615-10308627 6 
chr3:10313392-10313406 6 
chr3:10313474-10313500 5.73077 
chr3:10314556-10314568 6 
chr3:10316670-10316686 5.875 
chr3:10317429-10317460 5.93548 
chr3:10321042-10321062 5.8 
chr3:10323000-10323025 5.76 
chr3:10323783-10323813 5.83333 
chr3:10324437-10324472 5.91429 
chr3:10324624-10324643 5.63158 
chr3:10327124-10327194 5.34286 
chr3:10327345-10327373 5.39286 
chr3:10328921-10328960 5.20513 
chr3:10329598-10329620 6 
chr3:10332679-10332692 5.92308 
chr3:10337272-10337301 5.82759 
chr3:10337611-10337627 5.8125 
chr3:10338000-10338014 6 
chr3:10338527-10338548 5.85714 
chr3:10339049-10339101 5.59615 
chr3:10343920-10343943 5.95652 
chr3:10350070-10350103 5.75758 
chr3:10350475-10350493 6 
chr3:10350617-10350635 6 
chr3:10352866-10352889 5.6087 
chr3:10357155-10357170 6 
chr3:10358685-10358701 6 
chr3:10359860-10359882 5.81818 
chr3:10361445-10361500 5.87273 
chr3:10361508-10361714 5.48058 
chr3:10363364-10363435 5.71831 
chr3:10364274-10364305 5.6129 
chr3:10365137-10365157 6 
chr3:10366464-10366490 5.46154 
chr3:10369795-10369822 5.77778 
chr3:10370092-10370131 5.4359 
chr3:10371388-10371413 5.44 
chr3:10379301-10379333 5.375 
chr3:10380207-10380229 5.90909 
chr3:10382989-10383010 5.95238 
chr3:10391138-10391164 6 
chr3:10397758-10397801 6 
chr3:10397816-10397867 5.78431 
chr3:10398636-10398676 5.75 
chr3:10404530-10404579 5.7551 
chr3:10406398-10406431 6 
chr3:10407273-10407287 6 
chr3:10407300-10407326 5.42308 
chr3:10407341-10407360 5.73684 
chr3:10407379-10407411 5.59375 
chr3:10407473-10407515 5.66667 
chr3:10407527-10407552 5.8 
chr3:10410109-10410184 5.49333 
chr3:10410208-10410235 5.85185 
chr3:10410316-10410359 5.48837 
chr3:10410370-10410486 5.38793 
chr3:10418890-10418920 5.33333 
chr3:10420982-10421007 5.52 
chr3:10421432-10421483 5.60784 
chr3:10423881-10423895 6 
chr3:10424732-10424773 5.95122 
chr3:10428256-10428294 5.31579 
chr3:10430673-10430702 5.41379 
chr3:10432142-10432166 5.66667 
chr3:10432182-10432203 6 
chr3:10433017-10433045 5.28571 
chr3:10449075-10449103 5.39286 
chr3:10449118-10449131 5.92308 
chr3:10450016-10450037 5.95238 
chr3:10451031-10451077 5.36957 
chr3:10458432-10458460 5.92857 
chr3:10462045-10462057 6 
chr3:10464316-10464356 5.35 
chr3:10468547-10468587 5.575 
chr3:10477529-10477561 5.28125 
chr3:10478922-10478971 5.89796 
chr3:10479192-10479220 5.57143 
chr3:10480731-10480785 5.42593 
chr3:10481784-10481809 6 
chr3:10486562-10486585 5.65217 
chr3:10495525-10495761 5.40254 
chr3:10497828-10497854 5.34615 
chr3:10498784-10498846 5.3871 
chr3:10499241-10499263 5.81818 
chr3:10499735-10499792 5.36842 
chr3:10499809-10499845 5.30556 
chr3:10501251-10501283 5.375 
chr3:10505680-10505708 5.75 
chr3:10513048-10513132 5.64286 
chr3:10513246-10513289 5.34884 
chr3:10513459-10513482 5.43478 
chr3:10513764-10513780 6 
chr3:10513806-10513848 5.38095 
chr3:10523223-10523250 5.85185 
chr3:10527994-10528039 5.86667 
chr3:10528397-10528421 5.75 
chr3:10528916-10528977 5.31148 
chr3:10529724-10529903 5.59218 
chr3:10529918-10529980 5.87097 
chr3:10530006-10530027 6 
chr3:10530050-10530075 5.84 
chr3:10530109-10530130 5.66667 
chr3:10530147-10530243 5.875 
chr3:10530272-10530289 5.76471 
chr3:10531438-10531460 5.72727 
chr3:10532084-10532101 5.76471 
chr3:10532702-10532730 5.28571 
chr3:10532908-10532921 6 
chr3:10534707-10534729 6 
chr3:10535411-10535441 5.9 
chr3:10541615-10541632 6 
chr3:10546245-10546266 6 
chr3:10547290-10547316 5.5 
chr3:10547408-10547426 5.77778 
chr3:10552576-10552601 5.36 
chr3:10553598-10553626 5.21429 
chr3:10554148-10554196 6 
chr3:10558646-10558664 6 
chr3:10562439-10562462 6 
chr3:10567852-10567871 5.68421 
chr3:10568509-10568563 5.42593 
chr3:10569629-10569664 5.37143 
chr3:10576563-10576600 5.48649 
chr3:10577069-10577097 6 
chr3:10577589-10577607 6 
chr3:10578082-10578221 5.71223 
chr3:10582401-10582420 5.63158 
chr3:10584444-10584463 5.73684 
chr3:10587212-10587261 5.69388 
chr3:10591042-10591070 5.21429 
chr3:10591329-10591390 5.34426 
chr3:10591406-10591434 5.21429 
chr3:10591535-10591574 5.66667 
chr3:10600508-10600557 5.40816 
chr3:10618735-10618752 6 
chr3:10620229-10620265 5.47222 
chr3:10621494-10621527 6 
chr3:10622303-10622334 5.45161 
chr3:10627177-10627196 6 
chr3:10628812-10628834 5.95455 
chr3:10628989-10629025 5.83333 
chr3:10629040-10629084 5.59091 
chr3:10629427-10629457 5.93333 
chr3:10631856-10631891 5.51429 
chr3:10633517-10633548 5.87097 
chr3:10636250-10636269 5.63158 
chr3:10636396-10636422 6 
chr3:10638647-10638725 5.64103 
chr3:10638734-10638889 5.52903 
chr3:10638899-10639092 5.64249 
chr3:10641782-10641810 5.39286 
chr3:10647803-10647826 6 
chr3:10648565-10648700 5.87407 
chr3:10651737-10651836 5.70707 
chr3:10658367-10658379 6 
chr3:10658538-10658576 5.39474 
chr3:10659038-10659063 5.48 
chr3:10664739-10664756 6 
chr3:10666370-10666391 5.71429 
chr3:10666400-10666425 6 
chr3:10666468-10666500 5.78125 
chr3:10668232-10668305 5.75342 
chr3:10668550-10668597 6 
chr3:10670608-10670627 5.84211 
chr3:10671023-10671069 5.6087 
chr3:10682370-10682400 5.6 
chr3:10683556-10683611 5.67273 
chr3:10683628-10683706 5.71795 
chr3:10684750-10684769 6 
chr3:10686775-10686805 5.5 
chr3:10691289-10691320 5.32258 
chr3:10692019-10692034 6 
chr3:10693344-10693408 5.40625 
chr3:10693426-10693477 5.76471 
chr3:10700223-10700245 5.5 
chr3:10704915-10704932 6 
chr3:10710538-10710564 5.46154 
chr3:10712101-10712113 6 
chr3:10715084-10715198 5.52632 
chr3:10715491-10715541 5.84 
chr3:10716253-10716287 5.35294 
chr3:10717826-10717897 5.29577 
chr3:10718176-10718198 5.72727 
chr3:10718209-10718225 6 
chr3:10721761-10721774 6 
chr3:10724805-10724855 5.38 
chr3:10725362-10725485 5.87805 
chr3:10727182-10727224 5.7381 
chr3:10727709-10727746 5.7027 
chr3:10732054-10732077 5.56522 
chr3:10732104-10732159 6 
chr3:10732474-10732495 6 
chr3:10734569-10734583 6 
chr3:10736923-10736965 5.95238 
chr3:10738081-10738094 6 
chr3:10739512-10739534 5.5 
chr3:10742783-10742817 5.64706 
chr3:10747860-10747893 5.93939 
chr3:10749623-10749652 6 
chr3:10749663-10749774 5.56757 
chr3:10750131-10750165 5.32353 
chr3:10752521-10752543 5.77273 
chr3:10756162-10756183 5.57143 
chr3:10757188-10757248 5.41667 
chr3:10757255-10757301 5.47826 
chr3:10759118-10759142 5.91667 
chr3:10760540-10760555 6 
chr3:10761275-10761357 5.5122 
chr3:10762298-10762313 6 
chr3:10766256-10766393 5.44526 
chr3:10766412-10766500 5.77273 
chr3:10766514-10766527 6 
chr3:10773704-10773772 5.58824 
chr3:10776805-10776832 5.88889 
chr3:10779120-10779146 5.88462 
chr3:10779517-10779537 5.85 
chr3:10780688-10780718 5.86667 
chr3:10780900-10780929 5.2069 
chr3:10781359-10781385 6 
chr3:10782807-10782870 5.71429 
chr3:10783887-10783956 5.28986 
chr3:10784924-10784953 5.7931 
chr3:10786471-10786533 5.66129 
chr3:10786562-10786661 5.39394 
chr3:10786741-10786803 5.41935 
chr3:10786840-10786876 5.52778 
chr3:10786894-10786949 5.30909 
chr3:10786971-10787000 5.55172 
chr3:10787014-10787222 5.40385 
chr3:10787292-10787322 5.4 
chr3:10789673-10789731 5.41379 
chr3:10790096-10790109 5.92308 
chr3:10792917-10792935 5.88889 
chr3:10793208-10793223 5.93333 
chr3:10793338-10793367 6 
chr3:10795500-10795555 5.63636 
chr3:10804205-10804248 5.5814 
chr3:10807387-10807409 5.90909 
chr3:10818801-10818814 6 
chr3:10821388-10821408 5.6 
chr3:10824584-10824610 5.76923 
chr3:10825521-10825543 5.5 
chr3:10826028-10826061 5.48485 
chr3:10826076-10826111 5.37143 
chr3:10827606-10827673 5.14925 
chr3:10827871-10827899 5.57143 
chr3:10828004-10828039 5.31429 
chr3:10828053-10828076 5.52174 
chr3:10828561-10828591 5.33333 
chr3:10831802-10831843 5.73171 
chr3:10831927-10831961 5.94118 
chr3:10838759-10838783 5.45833 
chr3:10840811-10840855 5.59091 
chr3:10842784-10842800 6 
chr3:10843423-10843448 5.88 
chr3:10843870-10843918 5.9375 
chr3:10844610-10844633 5.69565 
chr3:10844861-10844878 6 
chr3:10849558-10849618 5.9 
chr3:10853486-10853527 6 
chr3:10853548-10853562 6 
chr3:10856838-10856878 5.325 
chr3:10859753-10859774 5.7619 
chr3:10862706-10862727 5.57143 
chr3:10866865-10866877 6 
chr3:10868359-10868387 5.32143 
chr3:10870478-10870493 6 
chr3:10870662-10870674 6 
chr3:10870730-10870749 5.63158 
chr3:10873305-10873339 5.23529 
chr3:10875266-10875285 5.73684 
chr3:10876021-10876042 5.90476 
chr3:10883488-10883544 5.58929 
chr3:10883876-10883903 5.33333 
chr3:10891479-10891513 5.70588 
chr3:10893087-10893130 5.55814 
chr3:10896077-10896095 6 
chr3:10896600-10896734 5.39552 
chr3:10901140-10901171 5.87097 
chr3:10902868-10902898 5.46667 
chr3:10903200-10903220 5.9 
chr3:10904000-10904035 5.2 
chr3:10907345-10907360 5.93333 
chr3:10909572-10909596 5.375 
chr3:10912612-10912649 5.24324 
chr3:10914362-10914374 6 
chr3:10915070-10915133 5.90476 
chr3:10915144-10915715 5.68126 
chr3:10917212-10917230 6 
chr3:10918415-10918476 5.55738 
chr3:10920089-10920102 6 
chr3:10920913-10920939 5.38462 
chr3:10921413-10921474 5.60656 
chr3:10921606-10921635 5.62069 
chr3:10924730-10924755 5.52 
chr3:10926858-10926882 5.66667 
chr3:10927282-10927295 6 
chr3:10928492-10928505 6 
chr3:10928752-10928809 5.68421 
chr3:10928849-10929019 5.47647 
chr3:10929126-10929143 5.88235 
chr3:10943739-10943792 5.71698 
chr3:10945065-10945093 5.64286 
chr3:10950787-10950808 5.71429 
chr3:10952504-10952520 6 
chr3:10954738-10954751 6 
chr3:10955376-10955396 6 
chr3:10963262-10963286 5.45833 
chr3:10964265-10964306 5.36585 
chr3:10967812-10967856 5.15909 
chr3:10976717-10976741 5.375 
chr3:10982670-10982696 5.26923 
chr3:10988533-10988560 5.44444 
chr3:10991473-10991518 5.31111 
chr3:10993352-10993388 5.72222 
chr3:10995446-10995468 5.59091 
chr3:10995915-10995937 5.68182 
chr3:10996500-10996541 5.43902 
chr3:10996564-10996647 5.26506 
chr3:10996667-10996703 5.47222 
chr3:11001675-11001691 5.875 
chr3:11003095-11003131 5.19444 
chr3:11004018-11004038 5.7 
chr3:11004381-11004401 5.75 
chr3:11005642-11005662 5.7 
chr3:11007532-11007563 5.6129 
chr3:11009233-11009254 5.52381 
chr3:11009335-11009367 5.4375 
chr3:11010618-11010646 5.42857 
chr3:11014057-11014083 5.73077 
chr3:11014119-11014139 5.6 
chr3:11014176-11014204 5.42857 
chr3:11017242-11017280 5.52632 
chr3:11019550-11019576 5.61538 
chr3:11020574-11020587 6 
chr3:11021166-11021181 6 
chr3:11021465-11021485 5.9 
chr3:11027180-11027268 5.69318 
chr3:11032884-11032908 5.41667 
chr3:11034027-11034047 5.7 
chr3:11034095-11034164 5.6087 
chr3:11034180-11034208 5.28571 
chr3:11047382-11047425 5.34884 
chr3:11053297-11053320 6 
chr3:11057595-11057627 5.4375 
chr3:11058040-11058055 6 
chr3:11064070-11064095 5.36 
chr3:11071073-11071107 5.38235 
chr3:11071474-11071500 5.46154 
chr3:11071662-11071711 5.77551 
chr3:11071918-11071934 5.9375 
chr3:11072440-11072491 5.86275 
chr3:11072989-11073012 5.52174 
chr3:11073072-11073086 6 
chr3:11073604-11073644 5.8 
chr3:11074522-11074538 5.8125 
chr3:11074583-11074636 5.81132 
chr3:11076180-11076200 5.8 
chr3:11079208-11079228 5.95 
chr3:11082000-11082025 5.92 
chr3:11082133-11082194 5.2623 
chr3:11083726-11083858 5.54545 
chr3:11083866-11083911 6 
chr3:11084937-11084961 5.95833 
chr3:11088559-11088585 6 
chr3:11092932-11092966 5.64706 
chr3:11093202-11093244 5.97619 
chr3:11095338-11095358 5.8 
chr3:11098307-11098351 5.29545 
chr3:11099210-11099223 6 
chr3:11099243-11099345 5.42157 
chr3:11099364-11099393 5.51724 
chr3:11099431-11099463 5.5 
chr3:11099500-11099532 5.53125 
chr3:11099557-11099648 5.62637 
chr3:11099677-11099704 5.85185 
chr3:11099837-11099873 5.25 
chr3:11099899-11099920 5.80952 
chr3:11103854-11103877 5.73913 
chr3:11105115-11105134 6 
chr3:11106045-11106087 5.90476 
chr3:11107249-11107283 6 
chr3:11110289-11110357 5.5 
chr3:11111500-11111526 5.26923 
chr3:11112302-11112314 6 
chr3:11115105-11115132 5.25926 
chr3:11116891-11116904 6 
chr3:11118000-11118064 5.25 
chr3:11118108-11118136 5.67857 
chr3:11119923-11119935 6 
chr3:11124046-11124064 5.72222 
chr3:11127476-11127511 5.88571 
chr3:11131500-11131523 5.95652 
chr3:11132275-11132324 6 
chr3:11132652-11132689 5.21622 
chr3:11134599-11134622 5.43478 
chr3:11139257-11139270 6 
chr3:11141379-11141391 6 
chr3:11141992-11142024 5.34375 
chr3:11142304-11142320 5.8125 
chr3:11143492-11143612 5.60833 
chr3:11143670-11143728 5.5 
chr3:11144015-11144043 5.46429 
chr3:11144323-11144355 5.65625 
chr3:11144983-11145013 5.8 
chr3:11145589-11145609 6 
chr3:11149315-11149342 5.81481 
chr3:11151917-11151933 6 
chr3:11153719-11153765 5.93478 
chr3:11154500-11154535 5.54286 
chr3:11160678-11160739 5.70492 
chr3:11162570-11162588 6 
chr3:11162636-11162685 5.69388 
chr3:11164247-11164266 5.68421 
chr3:11164772-11164790 6 
chr3:11170286-11170300 6 
chr3:11172670-11172703 5.93939 
chr3:11174209-11174224 5.93333 
chr3:11175566-11175587 5.7619 
chr3:11176911-11176961 5.26 
chr3:11176996-11177024 5.75 
chr3:11177479-11177503 6 
chr3:11179864-11179884 5.6 
chr3:11180390-11180404 6 
chr3:11181682-11181706 5.41667 
chr3:11184846-11184890 5.65909 
chr3:11186028-11186128 5.57 
chr3:11186143-11186198 5.52727 
chr3:11186567-11186581 6 
chr3:11189866-11189888 5.86364 
chr3:11190496-11190521 6 
chr3:11192395-11192449 5.44444 
chr3:11194302-11194341 5.4359 
chr3:11196147-11196172 5.68 
chr3:11200316-11200344 5.28571 
chr3:11204529-11204559 5.8 
chr3:11205743-11205765 6 
chr3:11206199-11206225 6 
chr3:11212771-11212817 5.56522 
chr3:11215051-11215102 5.47059 
chr3:11217304-11217320 6 
chr3:11217681-11217699 5.88889 
chr3:11218152-11218164 6 
chr3:11218927-11218966 5.87179 
chr3:11220973-11221006 5.87879 
chr3:11221305-11221326 5.90476 
chr3:11221442-11221466 5.625 
chr3:11222631-11222686 5.98182 
chr3:11223313-11223330 6 
chr3:11225541-11225560 6 
chr3:11226603-11226616 6 
chr3:11229096-11229135 5.64103 
chr3:11229391-11229417 5.69231 
chr3:11231447-11231484 5.97297 
chr3:11232036-11232077 5.7561 
chr3:11238639-11238656 6 
chr3:11240573-11240622 5.57143 
chr3:11240835-11240852 6 
chr3:11243763-11243796 5.36364 
chr3:11244090-11244133 5.7907 
chr3:11245365-11245380 5.86667 
chr3:11249832-11249851 5.68421 
chr3:11252079-11252094 5.86667 
chr3:11252606-11252636 5.43333 
chr3:11253945-11253958 5.92308 
chr3:11254978-11255000 5.59091 
chr3:11256284-11256306 6 
chr3:11257105-11257141 5.66667 
chr3:11258874-11258922 5.5 
chr3:11260133-11260148 6 
chr3:11260564-11260586 5.72727 
chr3:11261400-11261436 5.5 
chr3:11261636-11261651 6 
chr3:11263240-11263263 5.56522 
chr3:11263347-11263364 5.82353 
chr3:11264869-11264897 6 
chr3:11266385-11266397 6 
chr3:11267357-11267382 5.76 
chr3:11268571-11268584 6 
chr3:11270597-11270609 6 
chr3:11273680-11273692 6 
chr3:11274963-11274975 6 
chr3:11275100-11275112 6 
chr3:11276011-11276043 5.59375 
chr3:11276470-11276500 5.23333 
chr3:11278113-11278132 6 
chr3:11278290-11278321 5.48387 
chr3:11278401-11278417 5.875 
chr3:11279249-11279282 5.66667 
chr3:11279329-11279374 5.86667 
chr3:11279722-11279748 6 
chr3:11281096-11281120 5.70833 
chr3:11282723-11282743 6 
chr3:11284166-11284190 6 
chr3:11287589-11287657 5.55882 
chr3:11287674-11287831 5.51592 
chr3:11290917-11290935 6 
chr3:11291088-11291105 6 
chr3:11291720-11291741 6 
chr3:11291894-11291913 6 
chr3:11296931-11296974 5.69767 
chr3:11298483-11298500 5.94118 
chr3:11298938-11298953 6 
chr3:11299928-11299968 5.625 
chr3:11302450-11302476 5.73077 
chr3:11305372-11305411 5.92308 
chr3:11306142-11306169 5.2963 
chr3:11307129-11307153 5.875 
chr3:11308162-11308183 6 
chr3:11308530-11308544 6 
chr3:11309663-11309746 5.87952 
chr3:11310137-11310156 5.78947 
chr3:11310377-11310403 6 
chr3:11311231-11311252 5.80952 
chr3:11311538-11311558 5.7 
chr3:11311852-11311868 6 
chr3:11315455-11315472 5.82353 
chr3:11317024-11317047 5.73913 
chr3:11317201-11317220 6 
chr3:11321356-11321414 5.44828 
chr3:11321724-11321745 5.95238 
chr3:11322511-11322542 5.29032 
chr3:11323460-11323500 5.5 
chr3:11325776-11325790 6 
chr3:11326232-11326250 5.88889 
chr3:11326825-11326840 6 
chr3:11326971-11326984 5.92308 
chr3:11328217-11328289 5.84722 
chr3:11328590-11328616 5.92308 
chr3:11333920-11333951 5.87097 
chr3:11335004-11335025 5.85714 
chr3:11335491-11335522 5.96774 
chr3:11335705-11335724 5.94737 
chr3:11337233-11337272 5.92308 
chr3:11341224-11341246 5.77273 
chr3:11345391-11345410 6 
chr3:11345927-11345947 5.75 
chr3:11350830-11350854 5.45833 
chr3:11351197-11351240 5.27907 
chr3:11353077-11353089 6 
chr3:11357197-11357214 5.88235 
chr3:11359045-11359080 5.8 
chr3:11361606-11361653 5.25532 
chr3:11367758-11367786 5.89286 
chr3:11370973-11371000 5.25926 
chr3:11374199-11374223 5.54167 
chr3:11374402-11374424 5.77273 
chr3:11375094-11375138 5.56818 
chr3:11375222-11375234 6 
chr3:11375719-11375731 6 
chr3:11376427-11376445 6 
chr3:11377510-11377528 6 
chr3:11378125-11378153 5.67857 
chr3:11378943-11378982 5.71795 
chr3:11379116-11379128 6 
chr3:11380769-11380797 5.96429 
chr3:11382529-11382552 5.43478 
chr3:11382914-11382933 5.78947 
chr3:11383851-11383880 5.48276 
chr3:11384868-11384902 5.61765 
chr3:11391015-11391034 5.73684 
chr3:11392397-11392417 6 
chr3:11394916-11394931 6 
chr3:11396124-11396144 6 
chr3:11399482-11399514 5.96875 
chr3:11400631-11400693 5.25806 
chr3:11401168-11401201 5.54545 
chr3:11407692-11407707 6 
chr3:11408445-11408483 6 
chr3:11409217-11409244 5.59259 
chr3:11409703-11409737 5.94118 
chr3:11414275-11414338 5.90476 
chr3:11415486-11415505 5.94737 
chr3:11416366-11416390 6 
chr3:11416513-11416525 6 
chr3:11418197-11418224 5.66667 
chr3:11419500-11419514 5.92857 
chr3:11420159-11420178 6 
chr3:11421421-11421437 5.9375 
chr3:11423742-11423789 5.40426 
chr3:11426490-11426516 6 
chr3:11429906-11429918 6 
chr3:11430706-11430726 6 
chr3:11430911-11430925 6 
chr3:11432716-11432748 5.6875 
chr3:11433933-11433971 5.94737 
chr3:11434874-11434887 6 
chr3:11437413-11437434 6 
chr3:11437583-11437605 5.54545 
chr3:11438256-11438282 5.96154 
chr3:11441012-11441061 5.73469 
chr3:11442177-11442202 5.36 
chr3:11445599-11445619 6 
chr3:11447093-11447112 5.84211 
chr3:11447417-11447482 5.78462 
chr3:11453093-11453117 6 
chr3:11453307-11453336 5.27586 
chr3:11453735-11453747 6 
chr3:11455536-11455562 6 
chr3:11455855-11455880 5.52 
chr3:11456097-11456113 5.875 
chr3:11459258-11459298 5.975 
chr3:11459742-11459761 5.63158 
chr3:11462227-11462243 6 
chr3:11464214-11464238 6 
chr3:11465804-11465830 5.26923 
chr3:11466054-11466096 5.71429 
chr3:11469288-11469300 6 
chr3:11471422-11471437 6 
chr3:11471779-11471808 5.44828 
chr3:11472863-11472889 5.42308 
chr3:11474763-11474784 6 
chr3:11475668-11475683 6 
chr3:11478595-11478627 5.28125 
chr3:11480519-11480555 5.94444 
chr3:11481797-11481811 6 
chr3:11482148-11482169 6 
chr3:11482705-11482730 5.44 
chr3:11483129-11483153 5.58333 
chr3:11484213-11484240 6 
chr3:11485127-11485159 5.4375 
chr3:11490940-11490976 5.5 
chr3:11492686-11492699 6 
chr3:11493301-11493328 5.77778 
chr3:11493344-11493391 5.95745 
chr3:11493858-11493877 6 
chr3:11499735-11499753 5.94444 
chr3:11500647-11500660 6 
chr3:11504315-11504369 6 
chr3:11505846-11505863 5.94118 
chr3:11506562-11506588 6 
chr3:11507063-11507085 6 
chr3:11507236-11507251 6 
chr3:11508600-11508622 5.90909 
chr3:11508845-11508864 5.68421 
chr3:11511462-11511490 5.85714 
chr3:11513218-11513230 6 
chr3:11516606-11516618 6 
chr3:11517342-11517377 6 
chr3:11517892-11517910 5.77778 
chr3:11520463-11520509 6 
chr3:11521127-11521158 5.77419 
chr3:11525872-11525906 5.61765 
chr3:11526008-11526036 5.78571 
chr3:11528293-11528325 5.65625 
chr3:11529894-11529922 5.25 
chr3:11537875-11537915 5.375 
chr3:11538319-11538346 5.88889 
chr3:11538831-11538861 6 
chr3:11539007-11539024 6 
chr3:11539613-11539643 5.73333 
chr3:11541918-11541951 5.18182 
chr3:11543000-11543022 5.5 
chr3:11543500-11543532 5.6875 
chr3:11543675-11543710 5.77143 
chr3:11543838-11543857 5.63158 
chr3:11545229-11545247 6 
chr3:11548028-11548053 6 
chr3:11549102-11549127 5.96 
chr3:11549426-11549462 6 
chr3:11550370-11550389 5.84211 
chr3:11554339-11554368 6 
chr3:11556314-11556336 5.54545 
chr3:11556771-11556786 5.86667 
chr3:11557158-11557188 5.63333 
chr3:11557500-11557528 5.60714 
chr3:11557805-11557828 5.6087 
chr3:11558813-11558843 5.93333 
chr3:11561013-11561046 6 
chr3:11566069-11566086 5.88235 
chr3:11566262-11566290 5.96429 
chr3:11566505-11566527 6 
chr3:11566922-11566938 6 
chr3:11567030-11567042 6 
chr3:11568480-11568580 5.86 
chr3:11570299-11570315 6 
chr3:11573341-11573362 6 
chr3:11573519-11573539 5.8 
chr3:11575013-11575025 6 
chr3:11575060-11575080 5.8 
chr3:11577772-11577800 5.78571 
chr3:11580151-11580196 5.66667 
chr3:11580348-11580370 6 
chr3:11581947-11581960 5.92308 
chr3:11582374-11582395 5.57143 
chr3:11587636-11587658 6 
chr3:11589323-11589342 5.94737 
chr3:11593060-11593089 5.34483 
chr3:11593214-11593234 5.9 
chr3:11594290-11594311 5.52381 
chr3:11594763-11594781 6 
chr3:11596526-11596538 6 
chr3:11599404-11599429 5.48 
chr3:11599917-11599941 5.75 
chr3:11600303-11600329 5.26923 
chr3:11603365-11603385 6 
chr3:11606136-11606175 6 
chr3:11607614-11607714 5.56 
chr3:11614639-11614867 5.82895 
chr3:11616259-11616307 6 
chr3:11620071-11620101 5.73333 
chr3:11620222-11620236 6 
chr3:11620691-11620703 6 
chr3:11621173-11621205 5.90625 
chr3:11622537-11622556 5.73684 
chr3:11625810-11625831 5.85714 
chr3:11626397-11626423 6 
chr3:11626906-11626937 5.67742 
chr3:11632137-11632180 6 
chr3:11635045-11635061 6 
chr3:11635103-11635131 5.64286 
chr3:11636634-11636653 6 
chr3:11637452-11637489 5.67568 
chr3:11638956-11638969 5.92308 
chr3:11639940-11639971 5.51613 
chr3:11641668-11641697 5.72414 
chr3:11641833-11641854 6 
chr3:11646571-11646591 5.65 
chr3:11646693-11646713 5.65 
chr3:11646755-11646775 5.65 
chr3:11647602-11647618 5.875 
chr3:11652588-11652622 5.20588 
chr3:11656354-11656387 5.24242 
chr3:11658506-11658537 5.35484 
chr3:11668424-11668437 6 
chr3:11668675-11668719 5.90909 
chr3:11669069-11669087 6 
chr3:11669861-11669885 5.66667 
chr3:11670293-11670311 6 
chr3:11671220-11671236 6 
chr3:11672120-11672143 5.91304 
chr3:11673786-11673808 5.95455 
chr3:11682592-11682607 6 
chr3:11683229-11683248 5.68421 
chr3:11683496-11683517 5.66667 
chr3:11686319-11686367 5.625 
chr3:11686717-11686749 5.4375 
chr3:11687444-11687465 6 
chr3:11689216-11689235 5.84211 
chr3:11691369-11691426 5.96491 
chr3:11692192-11692223 5.80645 
chr3:11692810-11692841 5.96774 
chr3:11693887-11693912 6 
chr3:11700759-11700817 5.86207 
chr3:11702135-11702163 5.96429 
chr3:11702301-11702317 5.9375 
chr3:11702909-11702955 5.86957 
chr3:11705191-11705219 5.5 
chr3:11706575-11706600 6 
chr3:11707722-11707734 6 
chr3:11708872-11708895 5.6087 
chr3:11709308-11709340 5.875 
chr3:11709675-11709691 6 
chr3:11712664-11712707 5.53488 
chr3:11714898-11714914 5.875 
chr3:11715485-11715506 6 
chr3:11716819-11716844 6 
chr3:11717868-11717912 5.90909 
chr3:11720808-11720851 5.32558 
chr3:11721261-11721280 5.63158 
chr3:11721647-11721669 5.63636 
chr3:11722563-11722585 5.86364 
chr3:11723878-11723898 6 
chr3:11726204-11726226 6 
chr3:11728936-11728964 6 
chr3:11730136-11730159 5.65217 
chr3:11730494-11730511 5.76471 
chr3:11732628-11732644 6 
chr3:11733457-11733470 6 
chr3:11735365-11735378 5.92308 
chr3:11738942-11738969 5.2963 
chr3:11743929-11743948 6 
chr3:11744102-11744140 5.86842 
chr3:11744204-11744229 5.96 
chr3:11744527-11744548 5.57143 
chr3:11745857-11745900 5.93023 
chr3:11747394-11747406 6 
chr3:11748624-11748648 5.45833 
chr3:11748801-11748821 6 
chr3:11750537-11750550 6 
chr3:11750909-11750929 6 
chr3:11755029-11755060 5.6129 
chr3:11756000-11756058 5.62069 
chr3:11756608-11756621 6 
chr3:11757776-11757789 6 
chr3:11758964-11758983 6 
chr3:11760836-11760873 5.21622 
chr3:11761044-11761059 6 
chr3:11762010-11762033 5.91304 
chr3:11764592-11764623 5.80645 
chr3:11765053-11765082 6 
chr3:11765534-11765592 5.91379 
chr3:11765876-11765902 5.96154 
chr3:11766500-11766937 5.64302 
chr3:11768274-11768322 5.70833 
chr3:11769244-11769273 5.51724 
chr3:11770966-11771045 5.75949 
chr3:11771267-11771318 5.82353 
chr3:11771891-11771919 6 
chr3:11772207-11772242 5.65714 
chr3:11773725-11773824 5.62626 
chr3:11774463-11774484 5.90476 
chr3:11776352-11776368 6 
chr3:11778758-11778804 5.86957 
chr3:11781145-11781166 6 
chr3:11781548-11781571 6 
chr3:11782053-11782068 5.86667 
chr3:11782690-11782708 6 
chr3:11785537-11785554 6 
chr3:11786168-11786210 5.57143 
chr3:11787775-11787790 6 
chr3:11788106-11788133 5.74074 
chr3:11789239-11789259 5.65 
chr3:11789314-11789361 5.48936 
chr3:11789716-11789728 6 
chr3:11789744-11789766 6 
chr3:11790385-11790399 6 
chr3:11791361-11791386 5.84 
chr3:11792563-11792577 6 
chr3:11793912-11793928 6 
chr3:11794099-11794124 6 
chr3:11794285-11794304 5.68421 
chr3:11795033-11795060 6 
chr3:11796182-11796200 6 
chr3:11798339-11798359 5.9 
chr3:11799811-11799838 5.74074 
chr3:11800555-11800578 5.6087 
chr3:11801448-11801485 5.91892 
chr3:11801965-11801991 5.42308 
chr3:11802016-11802045 6 
chr3:11803420-11803465 5.95556 
chr3:11804512-11804527 5.86667 
chr3:11805463-11805491 5.28571 
chr3:11805960-11805979 6 
chr3:11807990-11808022 5.875 
chr3:11808041-11808053 6 
chr3:11809100-11809112 6 
chr3:11809404-11809430 5.69231 
chr3:11810513-11810540 5.2963 
chr3:11810829-11810844 6 
chr3:11813035-11813051 5.875 
chr3:11813533-11813557 6 
chr3:11813711-11813723 6 
chr3:11814766-11814799 5.30303 
chr3:11815561-11815585 5.66667 
chr3:11817473-11817500 5.85185 
chr3:11822183-11822201 5.72222 
chr3:11823210-11823250 6 
chr3:11824020-11824041 5.7619 
chr3:11825980-11826000 5.65 
chr3:11826257-11826298 5.78049 
chr3:11826791-11826819 6 
chr3:11827483-11827500 5.82353 
chr3:11827503-11827518 6 
chr3:11827732-11827787 5.85455 
chr3:11830411-11830466 5.83636 
chr3:11834533-11834553 6 
chr3:11835622-11835636 6 
chr3:11840523-11840547 5.95833 
chr3:11840649-11840675 5.96154 
chr3:11840724-11840758 5.67647 
chr3:11841705-11841729 5.45833 
chr3:11842565-11842592 5.51852 
chr3:11844863-11844890 5.88889 
chr3:11845069-11845086 6 
chr3:11846005-11846037 5.40625 
chr3:11846328-11846351 5.56522 
chr3:11846470-11846493 6 
chr3:11848226-11848249 5.91304 
chr3:11849376-11849406 5.26667 
chr3:11852376-11852397 5.52381 
chr3:11855000-11855020 5.75 
chr3:11855302-11855452 5.92 
chr3:11855463-11855497 5.76471 
chr3:11855975-11855990 6 
chr3:11856437-11856465 5.78571 
chr3:11858248-11858270 5.59091 
chr3:11860687-11860713 5.30769 
chr3:11864708-11864742 5.88235 
chr3:11865133-11865149 6 
chr3:11865831-11865848 6 
chr3:11868004-11868022 6 
chr3:11868141-11868167 5.38462 
chr3:11868760-11868791 5.96774 
chr3:11869110-11869168 5.55172 
chr3:11872169-11872187 6 
chr3:11875711-11875730 5.73684 
chr3:11877454-11877476 5.81818 
chr3:11878253-11878285 6 
chr3:11878945-11878977 5.53125 
chr3:11882547-11882569 6 
chr3:11883868-11883882 6 
chr3:11884167-11884187 6 
chr3:11885190-11885209 5.89474 
chr3:11891033-11891056 5.69565 
chr3:11891077-11891134 5.7193 
chr3:11892421-11892495 5.87838 
chr3:11895017-11895036 5.78947 
chr3:11895521-11895535 6 
chr3:11896702-11896730 6 
chr3:11898152-11898176 5.83333 
chr3:11898335-11898354 6 
chr3:11898492-11898508 6 
chr3:11900433-11900469 5.33333 
chr3:11900507-11900560 5.66038 
chr3:11903000-11903030 5.16667 
chr3:11908786-11908818 5.9375 
chr3:11909631-11909656 6 
chr3:11909711-11909730 5.89474 
chr3:11915252-11915264 6 
chr3:11915548-11915575 6 
chr3:11915714-11915739 5.44 
chr3:11916356-11916417 6 
chr3:11916868-11916913 5.33333 
chr3:11917265-11917303 5.65789 
chr3:11917913-11917962 5.42857 
chr3:11918270-11918289 5.84211 
chr3:11918766-11918781 6 
chr3:11919664-11919694 5.73333 
chr3:11921311-11921383 6 
chr3:11922209-11922235 6 
chr3:11922855-11922885 5.3 
chr3:11923311-11923346 5.91429 
chr3:11927757-11927774 5.88235 
chr3:11929440-11929467 5.25926 
chr3:11930119-11930150 5.87097 
chr3:11931629-11931643 6 
chr3:11932096-11932116 5.7 
chr3:11932272-11932299 5.77778 
chr3:11936438-11936465 5.7037 
chr3:11959919-11959949 6 
chr3:11960584-11960615 5.96774 
chr3:11963886-11963927 5.85366 
chr3:11964503-11964516 6 
chr3:11967362-11967381 5.84211 
chr3:11968957-11968982 5.32 
chr3:11969041-11969082 5.26829 
chr3:11972279-11972310 5.25806 
chr3:11973979-11974000 5.52381 
chr3:11974163-11974197 6 
chr3:11974459-11974472 6 
chr3:11974745-11974768 5.47826 
chr3:11974899-11974926 5.55556 
chr3:11975385-11975439 5.44444 
chr3:11976041-11976078 5.75676 
chr3:11976231-11976245 5.92857 
chr3:11977933-11977979 5.3913 
chr3:11978620-11978648 5.67857 
chr3:11980451-11980470 6 
chr3:11983728-11984800 5.9319 
chr3:11984818-11984935 5.52991 
chr3:11984953-11985276 5.83591 
chr3:11986000-11986021 5.80952 
chr3:11990229-11990244 6 
chr3:11991374-11991387 5.92308 
chr3:11991807-11991824 6 
chr3:11996385-11996406 5.7619 
chr3:11998879-11998891 6 
chr3:11998906-11998934 5.53571 
chr3:11999194-11999234 5.375 
chr3:12000556-12000573 6 
chr3:12000762-12000797 5.57143 
chr3:12002064-12002091 5.62963 
chr3:12004249-12004277 5.67857 
chr3:12004885-12004900 6 
chr3:12007280-12007319 5.74359 
chr3:12008072-12008096 5.625 
chr3:12009085-12009123 6 
chr3:12010306-12010328 5.77273 
chr3:12011047-12011068 5.80952 
chr3:12015341-12015370 5.58621 
chr3:12015888-12015913 5.52 
chr3:12020554-12020590 5.77778 
chr3:12023510-12023550 5.25 
chr3:12025120-12025158 5.81579 
chr3:12026271-12026302 5.54839 
chr3:12026826-12026844 6 
chr3:12028849-12028876 5.25926 
chr3:12029040-12029059 6 
chr3:12029437-12029500 5.69841 
chr3:12031870-12031904 5.73529 
chr3:12037027-12037097 5.3 
chr3:12037259-12037283 5.5 
chr3:12038216-12038246 5.16667 
chr3:12038848-12038874 5.80769 
chr3:12040475-12040489 6 
chr3:12044051-12044064 6 
chr3:12045253-12045320 5.8806 
chr3:12047075-12047088 6 
chr3:12051595-12051612 5.82353 
chr3:12059761-12059789 5.32143 
chr3:12063896-12063915 6 
chr3:12065649-12065669 6 
chr3:12067142-12067158 6 
chr3:12069480-12069532 5.69231 
chr3:12079035-12079083 5.29167 
chr3:12079417-12079453 5.19444 
chr3:12081049-12081068 6 
chr3:12081930-12081945 6 
chr3:12084260-12084291 5.12903 
chr3:12084500-12084533 5.57576 
chr3:12085660-12085718 5.93103 
chr3:12085760-12085788 5.17857 
chr3:12091018-12091048 5.8 
chr3:12091422-12091459 5.81081 
chr3:12091840-12091857 6 
chr3:12092194-12092241 5.82979 
chr3:12093791-12093812 5.7619 
chr3:12094919-12094959 5.9 
chr3:12095281-12095313 5.28125 
chr3:12098787-12098819 6 
chr3:12103647-12103659 6 
chr3:12109116-12109145 5.65517 
chr3:12109558-12109584 5.80769 
chr3:12111286-12111319 5.54545 
chr3:12118637-12118666 5.34483 
chr3:12126852-12126891 5.94872 
chr3:12137047-12137068 6 
chr3:12138185-12138214 5.44828 
chr3:12139108-12139133 5.88 
chr3:12140344-12140381 5.72973 
chr3:12141464-12141484 5.85 
chr3:12143614-12143657 5.32558 
chr3:12146055-12146087 5.96875 
chr3:12147188-12147230 5.45238 
chr3:12148149-12148183 5.76471 
chr3:12148513-12148534 5.90476 
chr3:12149691-12149722 5.6129 
chr3:12150340-12150362 5.72727 
chr3:12158242-12158263 5.66667 
chr3:12162996-12163014 6 
chr3:12163091-12163259 5.69048 
chr3:12165109-12165126 5.76471 
chr3:12165510-12165525 6 
chr3:12167340-12167374 5.55882 
chr3:12171167-12171195 5.17857 
chr3:12171631-12171665 5.58824 
chr3:12171730-12171760 5.63333 
chr3:12173480-12173550 5.9 
chr3:12178747-12178760 6 
chr3:12186528-12186562 5.61765 
chr3:12188688-12188728 6 
chr3:12198592-12198614 5.81818 
chr3:12201542-12201581 5.5641 
chr3:12203457-12203487 5.33333 
chr3:12203946-12203960 6 
chr3:12204741-12204762 5.66667 
chr3:12206470-12206500 5.93333 
chr3:12220874-12220892 6 
chr3:12228952-12228981 5.89655 
chr3:12229238-12229286 5.625 
chr3:12229500-12229530 5.5 
chr3:12231297-12231321 5.875 
chr3:12232973-12232985 6 
chr3:12240482-12240523 5.80488 
chr3:12240605-12240621 6 
chr3:12244088-12244112 5.58333 
chr3:12247715-12247749 6 
chr3:12252859-12252880 5.66667 
chr3:12252891-12252919 5.71429 
chr3:12255513-12255553 5.475 
chr3:12255821-12255847 5.42308 
chr3:12256073-12256101 5.71429 
chr3:12256826-12256855 5.65517 
chr3:12257155-12257172 5.76471 
chr3:12258866-12258878 6 
chr3:12260938-12260954 6 
chr3:12262785-12262816 5.74194 
chr3:12265161-12265186 5.68 
chr3:12266476-12266500 5.41667 
chr3:12268286-12268310 5.54167 
chr3:12268500-12268525 5.84 
chr3:12268853-12268888 5.17143 
chr3:12274806-12274832 5.76923 
chr3:12274909-12274939 5.76667 
chr3:12275134-12275177 5.7907 
chr3:12275204-12275230 6 
chr3:12277572-12277604 5.1875 
chr3:12278630-12278661 6 
chr3:12280728-12280749 5.7619 
chr3:12281284-12281307 6 
chr3:12281715-12281749 5.76471 
chr3:12281920-12281933 6 
chr3:12282311-12282337 5.38462 
chr3:12282356-12282379 6 
chr3:12282533-12282570 6 
chr3:12283593-12283645 5.67308 
chr3:12284355-12284381 5.76923 
chr3:12284407-12284533 5.56349 
chr3:12289929-12289949 6 
chr3:12293078-12293107 5.17241 
chr3:12294276-12294298 6 
chr3:12294343-12294374 5.74194 
chr3:12294382-12294394 6 
chr3:12296909-12296922 6 
chr3:12296950-12296976 6 
chr3:12297727-12297815 5.75 
chr3:12298293-12298315 6 
chr3:12300292-12300307 6 
chr3:12303215-12303229 6 
chr3:12303960-12304000 5.625 
chr3:12304777-12304798 5.52381 
chr3:12305089-12305134 5.91111 
chr3:12306484-12306503 5.84211 
chr3:12308911-12308935 5.45833 
chr3:12309851-12309877 5.30769 
chr3:12310313-12310326 6 
chr3:12310836-12310870 5.97059 
chr3:12310916-12310946 5.96667 
chr3:12311549-12311596 6 
chr3:12311816-12311850 5.14706 
chr3:12312151-12312164 5.92308 
chr3:12313541-12313553 6 
chr3:12314112-12314134 6 
chr3:12314175-12314188 6 
chr3:12315301-12315320 6 
chr3:12315859-12315891 5.53125 
chr3:12315939-12315952 6 
chr3:12316263-12316285 5.90909 
chr3:12317188-12317210 5.5 
chr3:12317602-12317768 5.66265 
chr3:12319232-12319266 5.35294 
chr3:12319294-12319351 5.38596 
chr3:12320555-12320572 6 
chr3:12320862-12320888 5.57692 
chr3:12321018-12321043 6 
chr3:12323000-12323089 5.69663 
chr3:12323862-12323905 5.93023 
chr3:12325190-12325204 6 
chr3:12325215-12325237 6 
chr3:12326262-12326300 5.89474 
chr3:12326759-12326777 5.88889 
chr3:12327935-12327954 5.84211 
chr3:12328109-12328143 5.79412 
chr3:12329283-12329393 5.66364 
chr3:12329429-12329453 5.66667 
chr3:12335407-12335460 5.54717 
chr3:12336394-12336410 5.8125 
chr3:12337000-12337024 5.625 
chr3:12337753-12337784 5.77419 
chr3:12339797-12339821 6 
chr3:12339886-12339924 5.63158 
chr3:12340314-12340347 5.48485 
chr3:12341191-12341231 5.325 
chr3:12346194-12346228 5.14706 
chr3:12346500-12346542 5.35714 
chr3:12348596-12348611 6 
chr3:12349188-12349225 5.16216 
chr3:12349842-12349864 6 
chr3:12351957-12351975 6 
chr3:12352290-12352318 6 
chr3:12354974-12355000 5.73077 
chr3:12355033-12355055 5.54545 
chr3:12355777-12355800 6 
chr3:12358052-12358094 5.40476 
chr3:12358783-12358812 5.44828 
chr3:12359467-12359480 6 
chr3:12360012-12360043 5.19355 
chr3:12361720-12361749 5.72414 
chr3:12362375-12362396 5.7619 
chr3:12364287-12364313 5.88462 
chr3:12366920-12366936 6 
chr3:12367099-12367119 5.9 
chr3:12370665-12370677 6 
chr3:12371794-12371817 5.78261 
chr3:12374643-12374665 5.90909 
chr3:12375714-12375742 5.96429 
chr3:12377208-12377231 5.82609 
chr3:12381884-12381924 5.4 
chr3:12384085-12384106 5.71429 
chr3:12385360-12385372 6 
chr3:12396026-12396047 5.57143 
chr3:12396252-12396274 5.86364 
chr3:12397726-12397749 6 
chr3:12401171-12401186 5.93333 
chr3:12404019-12404082 5.79365 
chr3:12405230-12405262 5.46875 
chr3:12405363-12405381 5.77778 
chr3:12407075-12407107 5.59375 
chr3:12409184-12409219 6 
chr3:12409657-12409694 5.59459 
chr3:12412256-12412282 5.65385 
chr3:12414781-12414809 5.39286 
chr3:12416094-12416117 6 
chr3:12416744-12416764 6 
chr3:12417906-12417933 5.66667 
chr3:12418279-12418304 5.48 
chr3:12418791-12418809 5.88889 
chr3:12419901-12419941 5.6 
chr3:12420462-12420518 5.60714 
chr3:12421539-12421573 5.29412 
chr3:12423415-12423437 6 
chr3:12424473-12424500 5.74074 
chr3:12431394-12431416 5.81818 
chr3:12432136-12432152 6 
chr3:12434689-12434708 6 
chr3:12437612-12437633 5.90476 
chr3:12438256-12438270 6 
chr3:12438877-12438927 6 
chr3:12441088-12441208 5.74167 
chr3:12441319-12441334 6 
chr3:12444818-12444861 5.44186 
chr3:12445014-12445030 6 
chr3:12446302-12446323 5.80952 
chr3:12448031-12448051 6 
chr3:12448650-12448671 6 
chr3:12450044-12450080 5.94444 
chr3:12453914-12453990 5.5 
chr3:12454588-12454609 5.57143 
chr3:12455144-12455167 5.52174 
chr3:12455315-12455331 6 
chr3:12456196-12456218 5.72727 
chr3:12457408-12457448 5.575 
chr3:12458913-12458948 5.65714 
chr3:12459368-12459419 5.90196 
chr3:12460420-12460456 5.94444 
chr3:12460953-12460984 5.6129 
chr3:12462388-12462407 5.68421 
chr3:12464380-12464413 5.9697 
chr3:12468052-12468080 5.5 
chr3:12469398-12469425 5.77778 
chr3:12471051-12471067 6 
chr3:12474084-12474100 5.875 
chr3:12474638-12474670 5.46875 
chr3:12475036-12475062 5.96154 
chr3:12475925-12476000 5.34667 
chr3:12477385-12477415 5.73333 
chr3:12487122-12487149 5.62963 
chr3:12487251-12487271 5.75 
chr3:12488333-12488385 5.80769 
chr3:12488692-12488819 5.72441 
chr3:12489344-12489370 5.30769 
chr3:12489714-12490315 5.85691 
chr3:12495492-12495516 5.5 
chr3:12499439-12499458 5.68421 
chr3:12504728-12504744 6 
chr3:12506901-12506931 5.7 
chr3:12508924-12508938 6 
chr3:12510331-12510440 5.70642 
chr3:12510652-12510703 5.60784 
chr3:12511364-12511402 6 
chr3:12512737-12512749 6 
chr3:12515574-12515610 5.55556 
chr3:12520180-12520205 6 
chr3:12520532-12520574 5.80952 
chr3:12521832-12521852 5.65 
chr3:12522000-12522044 5.65909 
chr3:12523396-12523412 6 
chr3:12523422-12523436 6 
chr3:12524049-12524074 5.56 
chr3:12532486-12532504 5.88889 
chr3:12535225-12535239 6 
chr3:12535263-12535282 6 
chr3:12535723-12535750 5.48148 
chr3:12536625-12536642 6 
chr3:12540075-12540120 5.15556 
chr3:12544164-12544203 5.76923 
chr3:12544568-12544592 5.625 
chr3:12547282-12547298 6 
chr3:12548077-12548104 5.59259 
chr3:12548691-12548710 5.68421 
chr3:12550249-12550270 5.52381 
chr3:12550679-12550713 5.76471 
chr3:12554095-12554108 6 
chr3:12556306-12556319 6 
chr3:12557925-12557982 5.82456 
chr3:12563505-12563539 6 
chr3:12563739-12563763 5.66667 
chr3:12565025-12565045 6 
chr3:12566136-12566159 5.6087 
chr3:12566234-12566251 5.88235 
chr3:12566837-12566901 5.67188 
chr3:12568934-12568965 5.96774 
chr3:12570964-12570984 5.75 
chr3:12574081-12574102 5.80952 
chr3:12575158-12575180 6 
chr3:12576302-12576317 6 
chr3:12576466-12576488 6 
chr3:12577752-12577767 6 
chr3:12578898-12578922 5.5 
chr3:12580628-12580645 5.88235 
chr3:12581274-12581296 6 
chr3:12582376-12582392 6 
chr3:12584210-12584228 6 
chr3:12584741-12584771 5.23333 
chr3:12585391-12585403 6 
chr3:12587988-12588018 5.4 
chr3:12588074-12588092 6 
chr3:12588606-12588629 5.95652 
chr3:12589946-12589976 6 
chr3:12590425-12590446 5.95238 
chr3:12590745-12590766 5.7619 
chr3:12591214-12591226 6 
chr3:12593890-12593930 6 
chr3:12594515-12594532 6 
chr3:12595049-12595085 5.41667 
chr3:12595965-12596015 5.88 
chr3:12596810-12596823 6 
chr3:12597850-12597884 5.79412 
chr3:12598525-12598547 6 
chr3:12600913-12600946 5.60606 
chr3:12601969-12601991 5.68182 
chr3:12604982-12605000 5.94444 
chr3:12605947-12605967 5.75 
chr3:12607023-12607045 6 
chr3:12607360-12607383 6 
chr3:12607876-12607897 5.95238 
chr3:12607953-12607966 6 
chr3:12608093-12608114 5.85714 
chr3:12608980-12609000 5.95 
chr3:12609460-12609488 5.42857 
chr3:12609784-12609799 6 
chr3:12610657-12610673 5.875 
chr3:12612382-12612397 6 
chr3:12612596-12612642 5.71739 
chr3:12613212-12613237 5.4 
chr3:12613342-12613381 5.66667 
chr3:12615036-12615059 5.47826 
chr3:12615391-12615413 5.5 
chr3:12617688-12617733 5.82222 
chr3:12618432-12618451 6 
chr3:12618955-12618977 5.59091 
chr3:12619811-12619831 6 
chr3:12620357-12620374 6 
chr3:12620446-12620500 5.61111 
chr3:12621928-12621961 5.24242 
chr3:12622058-12622075 5.76471 
chr3:12624173-12624196 5.47826 
chr3:12625264-12625279 6 
chr3:12627901-12627944 5.72093 
chr3:12629336-12629348 6 
chr3:12629461-12629479 6 
chr3:12631280-12631302 5.68182 
chr3:12632475-12632505 5.6 
chr3:12632566-12632598 5.875 
chr3:12634230-12634247 6 
chr3:12634576-12634602 5.57692 
chr3:12635284-12635306 5.77273 
chr3:12637685-12637706 5.80952 
chr3:12639500-12639521 5.52381 
chr3:12640224-12640247 6 
chr3:12643142-12643180 5.31579 
chr3:12644812-12644843 5.64516 
chr3:12646742-12646777 5.88571 
chr3:12648035-12648052 6 
chr3:12649146-12649164 5.72222 
chr3:12649448-12649467 6 
chr3:12652314-12652328 6 
chr3:12652700-12652720 6 
chr3:12654148-12654162 6 
chr3:12654237-12654266 5.65517 
chr3:12654903-12654936 5.51515 
chr3:12655903-12655923 5.85 
chr3:12656722-12656769 5.40426 
chr3:12657562-12657575 6 
chr3:12659377-12659407 5.96667 
chr3:12660744-12660770 6 
chr3:12661635-12661654 6 
chr3:12662389-12662454 5.89231 
chr3:12665296-12665313 6 
chr3:12665348-12665368 5.95 
chr3:12666034-12666060 5.38462 
chr3:12666383-12666411 6 
chr3:12666573-12666595 5.86364 
chr3:12667743-12667755 6 
chr3:12668520-12668545 5.88 
chr3:12670909-12670947 5.23684 
chr3:12673098-12673114 6 
chr3:12673823-12673835 6 
chr3:12674987-12675021 5.79412 
chr3:12675432-12675454 5.81818 
chr3:12675812-12675824 6 
chr3:12676210-12676250 5.2 
chr3:12676817-12676848 6 
chr3:12677135-12677166 5.87097 
chr3:12677783-12677800 5.82353 
chr3:12678305-12678325 5.8 
chr3:12682963-12683004 5.46341 
chr3:12683792-12683847 5.76364 
chr3:12684013-12684035 5.72727 
chr3:12684170-12684214 6 
chr3:12684385-12684402 5.82353 
chr3:12685235-12685262 5.77778 
chr3:12686596-12686622 6 
chr3:12689091-12689124 5.78788 
chr3:12689785-12689798 6 
chr3:12690613-12690642 5.93103 
chr3:12691088-12691115 6 
chr3:12691644-12691668 6 
chr3:12693067-12693103 5.16667 
chr3:12693510-12693549 6 
chr3:12694131-12694158 5.66667 
chr3:12694439-12694471 5.59375 
chr3:12695478-12695506 5.96429 
chr3:12696586-12696601 5.86667 
chr3:12699355-12699390 5.94286 
chr3:12700100-12700125 5.6 
chr3:12700926-12700939 6 
chr3:12701963-12701990 5.44444 
chr3:12703201-12703232 5.35484 
chr3:12703837-12703866 6 
chr3:12706778-12706805 5.85185 
chr3:12706966-12706979 6 
chr3:12707407-12707421 6 
chr3:12707937-12707954 5.88235 
chr3:12708104-12708131 5.25926 
chr3:12708304-12708333 5.72414 
chr3:12708621-12708636 6 
chr3:12708978-12709009 5.87097 
chr3:12709404-12709416 6 
chr3:12709798-12709817 6 
chr3:12710801-12710818 6 
chr3:12711117-12711138 5.66667 
chr3:12713368-12713380 6 
chr3:12714405-12714417 6 
chr3:12714709-12714728 5.68421 
chr3:12718227-12718259 5.75 
chr3:12718877-12718890 6 
chr3:12719685-12719717 5.5625 
chr3:12720029-12720046 5.76471 
chr3:12720547-12720562 6 
chr3:12721701-12721726 6 
chr3:12722018-12722031 6 
chr3:12722657-12722681 6 
chr3:12724414-12724434 6 
chr3:12724871-12724911 5.425 
chr3:12725061-12725073 6 
chr3:12725620-12725650 5.63333 
chr3:12726066-12726085 6 
chr3:12728723-12728765 5.57143 
chr3:12729133-12729155 5.86364 
chr3:12730196-12730219 5.52174 
chr3:12731017-12731036 6 
chr3:12731252-12731278 5.61538 
chr3:12731793-12731817 5.75 
chr3:12732808-12732833 5.96 
chr3:12734512-12734530 6 
chr3:12735000-12735039 5.41026 
chr3:12735763-12735777 6 
chr3:12736765-12736781 6 
chr3:12737066-12737132 5.71212 
chr3:12737285-12737328 5.97674 
chr3:12738147-12738162 6 
chr3:12738750-12738775 5.6 
chr3:12739709-12739728 5.94737 
chr3:12740810-12740837 6 
chr3:12743148-12743162 6 
chr3:12743624-12743643 6 
chr3:12745982-12746017 5.74286 
chr3:12746168-12746187 6 
chr3:12747422-12747440 6 
chr3:12748315-12748452 5.62044 
chr3:12748724-12748752 5.39286 
chr3:12749588-12749611 5.86957 
chr3:12752668-12752685 5.88235 
chr3:12752726-12752746 5.8 
chr3:12752900-12752934 5.47059 
chr3:12753521-12753543 5.86364 
chr3:12755272-12755296 6 
chr3:12755908-12756021 5.73451 
chr3:12758330-12758384 5.81481 
chr3:12758420-12758444 5.375 
chr3:12758672-12758833 5.85093 
chr3:12759774-12759801 6 
chr3:12760488-12760503 6 
chr3:12761131-12761301 5.8 
chr3:12762220-12762239 6 
chr3:12763259-12763329 5.34286 
chr3:12763731-12763761 5.93333 
chr3:12764566-12764583 6 
chr3:12764858-12764882 5.75 
chr3:12765524-12765544 5.85 
chr3:12766074-12766087 6 
chr3:12767449-12767500 5.41176 
chr3:12767574-12767609 5.54286 
chr3:12768619-12768643 6 
chr3:12769904-12769918 6 
chr3:12771287-12771309 6 
chr3:12772085-12772106 5.90476 
chr3:12772888-12772929 6 
chr3:12773217-12773234 6 
chr3:12774115-12774137 5.72727 
chr3:12774892-12774919 5.85185 
chr3:12775398-12775410 6 
chr3:12777648-12777660 6 
chr3:12778680-12778692 6 
chr3:12781506-12781604 5.52041 
chr3:12782045-12782057 6 
chr3:12782355-12782390 5.28571 
chr3:12783266-12783308 5.88095 
chr3:12784967-12784993 5.92308 
chr3:12786725-12786741 6 
chr3:12787378-12787409 5.77419 
chr3:12789409-12789430 6 
chr3:12790155-12790209 5.77778 
chr3:12791628-12791649 6 
chr3:12794301-12794332 5.93548 
chr3:12794672-12794730 5.77586 
chr3:12795812-12795837 6 
chr3:12796428-12796783 5.7831 
chr3:12797653-12797675 5.81818 
chr3:12798231-12798256 5.36 
chr3:12798277-12798386 5.46789 
chr3:12798968-12798981 6 
chr3:12799568-12799598 5.73333 
chr3:12803104-12803129 5.96 
chr3:12803377-12803406 5.27586 
chr3:12804658-12804676 6 
chr3:12805404-12805427 5.69565 
chr3:12806293-12806327 5.47059 
chr3:12806367-12806384 6 
chr3:12807065-12807079 6 
chr3:12810383-12810455 5.88889 
chr3:12812781-12812810 5.72414 
chr3:12813010-12813038 5.32143 
chr3:12813416-12813430 6 
chr3:12814661-12814752 5.6044 
chr3:12817884-12817914 5.36667 
chr3:12818775-12818795 5.7 
chr3:12820312-12820341 5.82759 
chr3:12820858-12820892 5.61765 
chr3:12821916-12821938 5.68182 
chr3:12822748-12822799 5.68627 
chr3:12824912-12824954 6 
chr3:12825115-12825127 6 
chr3:12826308-12826348 5.75 
chr3:12828244-12828269 5.64 
chr3:12828574-12828602 5.92857 
chr3:12828762-12828831 5.76812 
chr3:12830372-12830395 5.47826 
chr3:12832044-12832057 6 
chr3:12832807-12832842 5.88571 
chr3:12833264-12833299 5.68571 
chr3:12833959-12833984 6 
chr3:12834267-12834284 5.76471 
chr3:12834920-12834944 5.79167 
chr3:12835302-12835336 5.5 
chr3:12835453-12835500 5.68085 
chr3:12835565-12835595 5.63333 
chr3:12835798-12835844 5.58696 
chr3:12836179-12836195 6 
chr3:12841674-12841702 5.25 
chr3:12842211-12842241 5.96667 
chr3:12842533-12842549 6 
chr3:12843827-12843844 6 
chr3:12844487-12844500 6 
chr3:12846771-12846799 5.85714 
chr3:12849011-12849038 5.62963 
chr3:12853400-12853416 5.8125 
chr3:12853720-12853734 6 
chr3:12853889-12853909 6 
chr3:12857036-12857048 6 
chr3:12859760-12859780 5.95 
chr3:12861189-12861210 5.61905 
chr3:12862732-12862744 6 
chr3:12864384-12864464 5.4875 
chr3:12865227-12865246 5.63158 
chr3:12866405-12866426 5.80952 
chr3:12868329-12868342 6 
chr3:12869835-12869849 6 
chr3:12883736-12883773 6 
chr3:12890093-12890106 6 
chr3:12890392-12890425 5.81818 
chr3:12890495-12890553 5.87931 
chr3:12892035-12892057 6 
chr3:12892717-12892759 5.28571 
chr3:12893112-12893145 5.45455 
chr3:12893410-12893432 6 
chr3:12894037-12894065 5.75 
chr3:12894679-12894697 6 
chr3:12895021-12895060 5.46154 
chr3:12897623-12897650 5.96296 
chr3:12901541-12901555 5.92857 
chr3:12903279-12903292 5.92308 
chr3:12906562-12906584 5.95455 
chr3:12908218-12908243 5.8 
chr3:12909128-12909169 6 
chr3:12909423-12909461 5.26316 
chr3:12919267-12919300 6 
chr3:12921445-12921474 5.68966 
chr3:12929852-12929872 5.7 
chr3:12931102-12931123 6 
chr3:12932913-12932929 5.8125 
chr3:12941950-12941985 6 
chr3:12942664-12942703 5.4359 
chr3:12944142-12944189 5.74468 
chr3:12948844-12948860 5.875 
chr3:12949254-12949277 5.52174 
chr3:12950379-12950415 5.94444 
chr3:12951538-12951564 5.34615 
chr3:12954170-12954191 6 
chr3:12958561-12958575 5.92857 
chr3:12960319-12960335 6 
chr3:12980658-12980686 5.71429 
chr3:12985118-12985141 5.69565 
chr3:12987030-12987049 5.63158 
chr3:12997641-12997676 5.42857 
chr3:13004570-13004593 5.56522 
chr3:13005799-13005821 6 
chr3:13006314-13006345 5.74194 
chr3:13008033-13008056 5.73913 
chr3:13008963-13008985 5.59091 
chr3:13009230-13009250 5.6 
chr3:13009268-13009312 5.75 
chr3:13009384-13009420 5.66667 
chr3:13009431-13009455 5.41667 
chr3:13013514-13013547 5.90909 
chr3:13020204-13020225 5.80952 
chr3:13023838-13023858 5.6 
chr3:13026315-13026337 6 
chr3:13027710-13027730 5.75 
chr3:13028942-13028954 6 
chr3:13029914-13029954 5.775 
chr3:13032468-13032500 5.4375 
chr3:13033347-13033390 5.32558 
chr3:13033836-13033850 6 
chr3:13035653-13035705 5.65385 
chr3:13039850-13039888 5.73684 
chr3:13040119-13040146 5.62963 
chr3:13040524-13040548 5.54167 
chr3:13042448-13042463 6 
chr3:13043573-13043602 5.82759 
chr3:13044047-13044079 5.625 
chr3:13044776-13044794 6 
chr3:13051157-13051183 5.84615 
chr3:13056619-13056661 5.42857 
chr3:13059359-13059374 5.93333 
chr3:13061750-13061771 6 
chr3:13062388-13062467 5.44304 
chr3:13063333-13063352 6 
chr3:13064084-13064115 5.48387 
chr3:13065772-13065798 5.38462 
chr3:13065860-13065991 5.59542 
chr3:13066064-13066111 5.91489 
chr3:13066123-13066261 5.7029 
chr3:13068363-13068389 5.80769 
chr3:13071261-13071284 5.52174 
chr3:13071467-13071481 6 
chr3:13075008-13075035 5.77778 
chr3:13077934-13077959 5.32 
chr3:13079658-13079793 5.57037 
chr3:13091168-13091224 5.46429 
chr3:13092953-13092981 5.71429 
chr3:13103698-13103719 6 
chr3:13105500-13105520 5.8 
chr3:13105694-13105722 5.35714 
chr3:13112642-13112669 5.88889 
chr3:13113254-13113273 5.68421 
chr3:13118518-13118540 5.90909 
chr3:13122215-13122236 5.61905 
chr3:13130263-13130276 6 
chr3:13131716-13131738 5.5 
chr3:13131890-13131926 5.33333 
chr3:13133015-13133040 5.72 
chr3:13138351-13138373 5.90909 
chr3:13143712-13143737 5.56 
chr3:13143782-13143802 5.8 
chr3:13147081-13147122 5.21951 
chr3:13150778-13150800 5.86364 
chr3:13151141-13151168 5.62963 
chr3:13151384-13151397 6 
chr3:13154248-13154283 5.17143 
chr3:13156292-13156305 6 
chr3:13158288-13158324 5.77778 
chr3:13159069-13159099 6 
chr3:13164008-13164023 5.86667 
chr3:13167533-13167548 6 
chr3:13168913-13168951 5.94737 
chr3:13170376-13170392 6 
chr3:13171155-13171170 6 
chr3:13171841-13171873 5.9375 
chr3:13172277-13172295 5.72222 
chr3:13172449-13172572 5.6748 
chr3:13172978-13173000 5.95455 
chr3:13179335-13179347 6 
chr3:13182223-13182248 5.32 
chr3:13190045-13190063 6 
chr3:13190914-13190945 5.19355 
chr3:13193466-13193509 5.86047 
chr3:13194368-13194387 5.89474 
chr3:13194578-13194620 5.7381 
chr3:13195938-13195971 6 
chr3:13196383-13196403 6 
chr3:13196659-13196686 5.33333 
chr3:13197564-13197577 6 
chr3:13197731-13197766 5.8 
chr3:13205989-13206019 5.8 
chr3:13207011-13207086 5.88 
chr3:13208513-13208550 5.35135 
chr3:13208560-13208595 5.48571 
chr3:13212597-13212618 6 
chr3:13219018-13219046 5.32143 
chr3:13222769-13222796 6 
chr3:13224667-13224747 5.6875 
chr3:13225069-13225099 5.26667 
chr3:13225224-13225243 5.78947 
chr3:13228457-13228485 5.60714 
chr3:13228521-13228555 5.58824 
chr3:13228570-13228592 5.5 
chr3:13228915-13228935 5.65 
chr3:13232977-13233003 6 
chr3:13233837-13233863 5.96154 
chr3:13237596-13237611 5.86667 
chr3:13238240-13238285 5.95556 
chr3:13241373-13241396 5.82609 
chr3:13241431-13241508 5.51948 
chr3:13241526-13241612 5.47674 
chr3:13241646-13241703 5.47368 
chr3:13241750-13241776 5.80769 
chr3:13243000-13243016 6 
chr3:13244664-13244689 6 
chr3:13244703-13244736 5.81818 
chr3:13245654-13245681 5.92593 
chr3:13246217-13246314 5.52577 
chr3:13247000-13247062 5.58065 
chr3:13247113-13247175 5.32258 
chr3:13247201-13247330 5.21705 
chr3:13247377-13247419 5.7381 
chr3:13247435-13247536 5.34653 
chr3:13247614-13247721 5.7757 
chr3:13255224-13255256 5.71875 
chr3:13262538-13262571 5.36364 
chr3:13263634-13263654 5.6 
chr3:13268659-13268690 5.19355 
chr3:13268875-13268928 5.83019 
chr3:13269070-13269096 5.26923 
chr3:13272768-13272808 5.3 
chr3:13275803-13275845 5.16667 
chr3:13281715-13281735 5.7 
chr3:13283274-13283305 5.22581 
chr3:13284344-13284376 5.5 
chr3:13286698-13286719 5.57143 
chr3:13289224-13289245 5.71429 
chr3:13290667-13290684 6 
chr3:13291106-13291134 5.53571 
chr3:13292000-13292023 5.43478 
chr3:13292103-13292142 6 
chr3:13294216-13294245 6 
chr3:13298357-13298394 5.75676 
chr3:13298799-13298814 5.93333 
chr3:13300192-13300220 5.75 
chr3:13301666-13301692 5.38462 
chr3:13303785-13303800 5.93333 
chr3:13304748-13304771 6 
chr3:13306032-13306050 5.72222 
chr3:13306208-13306247 5.17949 
chr3:13306326-13306466 5.43571 
chr3:13307416-13307428 6 
chr3:13308426-13308451 5.52 
chr3:13309100-13309136 6 
chr3:13314905-13314951 5.52174 
chr3:13317580-13317601 6 
chr3:13318606-13318641 5.8 
chr3:13324255-13324278 5.56522 
chr3:13324520-13324541 5.71429 
chr3:13324553-13324675 5.2541 
chr3:13327888-13327904 6 
chr3:13329687-13329713 5.42308 
chr3:13330281-13330303 5.72727 
chr3:13333147-13333162 6 
chr3:13334295-13334312 6 
chr3:13334612-13334624 6 
chr3:13334740-13334786 5.95652 
chr3:13336745-13336788 5.81395 
chr3:13337648-13337677 6 
chr3:13339824-13339845 6 
chr3:13340115-13340128 6 
chr3:13341588-13341621 5.9697 
chr3:13344218-13344353 5.68148 
chr3:13349368-13349382 6 
chr3:13349873-13349896 5.86957 
chr3:13350406-13350432 6 
chr3:13351461-13351479 5.77778 
chr3:13352170-13352186 6 
chr3:13352288-13352319 5.77419 
chr3:13352573-13352597 6 
chr3:13352945-13353000 5.36364 
chr3:13353440-13353475 5.91429 
chr3:13354138-13354154 6 
chr3:13354837-13354889 5.55769 
chr3:13357232-13357280 5.83333 
chr3:13362132-13362146 6 
chr3:13366318-13366332 6 
chr3:13374225-13374238 6 
chr3:13375874-13375953 5.43038 
chr3:13386030-13386064 5.91176 
chr3:13389071-13389090 5.63158 
chr3:13390365-13390402 5.27027 
chr3:13391752-13391784 5.4375 
chr3:13391937-13391990 5.9434 
chr3:13392192-13392206 6 
chr3:13392631-13392659 5.25 
chr3:13395097-13395109 6 
chr3:13406328-13406365 5.7027 
chr3:13408008-13408030 5.81818 
chr3:13409566-13409588 5.5 
chr3:13410521-13410555 5.23529 
chr3:13415557-13415578 5.61905 
chr3:13416633-13416661 5.60714 
chr3:13419191-13419259 5.38235 
chr3:13419277-13419303 5.26923 
chr3:13419321-13419454 5.57143 
chr3:13422893-13422930 5.86486 
chr3:13425016-13425035 6 
chr3:13425458-13425477 5.63158 
chr3:13427288-13427307 5.68421 
chr3:13438093-13438106 6 
chr3:13438260-13438277 6 
chr3:13439932-13439946 6 
chr3:13440765-13440783 6 
chr3:13441074-13441102 5.32143 
chr3:13441978-13442000 5.63636 
chr3:13442759-13442775 6 
chr3:13443715-13443748 5.48485 
chr3:13445272-13445284 6 
chr3:13447011-13447033 5.68182 
chr3:13450287-13450300 6 
chr3:13451516-13451531 6 
chr3:13451669-13451692 5.78261 
chr3:13452417-13452432 6 
chr3:13452547-13452579 5.625 
chr3:13454968-13454990 5.86364 
chr3:13459231-13459257 5.92308 
chr3:13460290-13460308 6 
chr3:13460448-13460483 5.88571 
chr3:13461223-13461248 5.32 
chr3:13461511-13461543 5.4375 
chr3:13463369-13463423 5.59259 
chr3:13463446-13463464 5.88889 
chr3:13465332-13465357 5.48 
chr3:13465522-13465541 6 
chr3:13467367-13467401 5.64706 
chr3:13468494-13468537 5.48837 
chr3:13468906-13468923 6 
chr3:13469457-13469481 6 
chr3:13469928-13469962 5.64706 
chr3:13470054-13470077 5.56522 
chr3:13470438-13470451 6 
chr3:13471105-13471142 5.81081 
chr3:13472713-13472733 5.9 
chr3:13473334-13473490 5.92308 
chr3:13474423-13474449 6 
chr3:13474769-13474790 6 
chr3:13476978-13477000 5.72727 
chr3:13477153-13477174 5.90476 
chr3:13477299-13477311 6 
chr3:13479236-13479260 5.45833 
chr3:13479788-13479817 6 
chr3:13480156-13480168 6 
chr3:13481075-13481105 5.83333 
chr3:13481117-13481147 5.56667 
chr3:13484041-13484079 5.44737 
chr3:13484377-13484415 5.84211 
chr3:13485522-13485537 5.93333 
chr3:13485754-13485771 6 
chr3:13486336-13486357 6 
chr3:13486713-13486731 5.77778 
chr3:13487348-13487377 5.68966 
chr3:13490287-13490305 5.77778 
chr3:13490571-13490593 5.95455 
chr3:13491223-13491240 5.82353 
chr3:13491394-13491426 5.65625 
chr3:13491513-13491546 6 
chr3:13492053-13492081 5.96429 
chr3:13492558-13492597 5.69231 
chr3:13492754-13492778 5.70833 
chr3:13494013-13494041 6 
chr3:13495955-13495973 5.72222 
chr3:13496537-13496558 6 
chr3:13497814-13497845 6 
chr3:13498873-13498895 6 
chr3:13507991-13508003 6 
chr3:13510937-13511000 5.85714 
chr3:13511387-13511424 5.83784 
chr3:13511935-13511972 5.78378 
chr3:13513720-13513755 5.45714 
chr3:13515291-13515305 6 
chr3:13519892-13519929 5.62162 
chr3:13521785-13521800 6 
chr3:13521894-13521935 5.12195 
chr3:13524288-13524310 5.72727 
chr3:13525075-13525125 5.32 
chr3:13525432-13525468 5.5 
chr3:13527767-13527792 5.84 
chr3:13528071-13528090 6 
chr3:13531415-13531446 5.35484 
chr3:13532236-13532270 5.85294 
chr3:13532568-13532608 6 
chr3:13534043-13534057 5.92857 
chr3:13535933-13535951 6 
chr3:13535986-13536005 5.89474 
chr3:13538355-13538383 5.32143 
chr3:13538666-13538692 5.84615 
chr3:13539344-13539369 5.68 
chr3:13543627-13543643 5.9375 
chr3:13544712-13544736 5.58333 
chr3:13548101-13548121 5.95 
chr3:13549887-13549910 5.91304 
chr3:13550495-13550517 5.77273 
chr3:13551073-13551101 5.78571 
chr3:13551939-13551973 5.97059 
chr3:13554219-13554243 5.83333 
chr3:13558197-13558218 5.52381 
chr3:13565904-13565922 5.88889 
chr3:13569470-13569507 5.72973 
chr3:13570218-13570264 5.56522 
chr3:13570275-13570310 5.31429 
chr3:13570809-13570875 5.39394 
chr3:13570977-13571028 5.35294 
chr3:13571067-13571103 5.22222 
chr3:13573178-13573199 5.85714 
chr3:13574895-13574921 5.38462 
chr3:13577664-13577681 6 
chr3:13578141-13578157 6 
chr3:13580359-13580388 5.58621 
chr3:13583631-13583655 5.91667 
chr3:13584049-13584068 5.78947 
chr3:13584131-13584165 5.38235 
chr3:13584461-13584493 5.84375 
chr3:13584500-13584522 5.90909 
chr3:13585681-13585714 5.27273 
chr3:13586887-13586904 6 
chr3:13587347-13587377 5.9 
chr3:13590546-13590582 5.44444 
chr3:13590592-13590617 5.4 
chr3:13590666-13590684 5.77778 
chr3:13593344-13593356 6 
chr3:13596012-13596051 5.4359 
chr3:13596447-13596464 6 
chr3:13596927-13596966 5.82051 
chr3:13597837-13597873 5.66667 
chr3:13599820-13599845 5.4 
chr3:13600137-13600188 5.45098 
chr3:13600202-13600223 5.57143 
chr3:13600255-13600335 5.725 
chr3:13601727-13601765 5.21053 
chr3:13603856-13603869 6 
chr3:13611879-13611914 5.54286 
chr3:13612686-13612716 5.63333 
chr3:13612821-13612855 5.94118 
chr3:13613350-13613369 5.84211 
chr3:13615394-13615411 6 
chr3:13618722-13618736 6 
chr3:13621751-13621775 5.5 
chr3:13627298-13627316 6 
chr3:13627675-13627697 6 
chr3:13627995-13628007 6 
chr3:13628164-13628177 6 
chr3:13628644-13628685 5.80488 
chr3:13633511-13633532 5.7619 
chr3:13634405-13634441 5.25 
chr3:13635213-13635227 6 
chr3:13638346-13638444 5.46939 
chr3:13641517-13641578 5.85246 
chr3:13642115-13642127 6 
chr3:13644394-13644421 5.88889 
chr3:13644712-13644746 5.58824 
chr3:13646762-13646792 5.43333 
chr3:13648130-13648163 5.24242 
chr3:13648474-13648500 5.73077 
chr3:13648928-13648946 5.77778 
chr3:13652397-13652422 6 
chr3:13653744-13653895 5.80795 
chr3:13656025-13656053 5.46429 
chr3:13656076-13656127 5.84314 
chr3:13656135-13656269 5.5597 
chr3:13656281-13656379 5.60204 
chr3:13656387-13656448 5.77049 
chr3:13656473-13656528 5.89091 
chr3:13658629-13658803 5.50575 
chr3:13658817-13658963 5.41781 
chr3:13659000-13659057 5.42105 
chr3:13659068-13659364 5.69932 
chr3:13659376-13659435 5.94915 
chr3:13660897-13660934 5.32432 
chr3:13671160-13671197 5.35135 
chr3:13671529-13671563 5.64706 
chr3:13673742-13673772 5.26667 
chr3:13675452-13675495 6 
chr3:13676453-13676479 5.26923 
chr3:13676875-13676919 5.70455 
chr3:13678082-13678094 6 
chr3:13678665-13678779 5.30702 
chr3:13680123-13680151 5.82143 
chr3:13682589-13682612 6 
chr3:13683421-13683442 5.90476 
chr3:13684845-13684860 6 
chr3:13687343-13687370 5.40741 
chr3:13691014-13691044 6 
chr3:13692174-13692252 5.47436 
chr3:13692656-13692771 5.37391 
chr3:13693075-13693106 5.77419 
chr3:13694617-13694648 5.29032 
chr3:13699402-13699476 5.64865 
chr3:13700561-13700592 5.3871 
chr3:13702585-13702646 5.67213 
chr3:13703171-13703200 5.27586 
chr3:13704281-13704332 5.84314 
chr3:13711007-13711137 5.50769 
chr3:13711276-13711302 5.53846 
chr3:13715272-13715291 6 
chr3:13715944-13715957 6 
chr3:13716416-13716440 5.375 
chr3:13716890-13716919 5.24138 
chr3:13719531-13719572 5.90244 
chr3:13720557-13720581 5.83333 
chr3:13723529-13723645 5.63793 
chr3:13724503-13724540 5.56757 
chr3:13724582-13724619 5.37838 
chr3:13724641-13724709 5.42647 
chr3:13724760-13724863 5.53398 
chr3:13724878-13724984 5.34906 
chr3:13725000-13725062 5.32258 
chr3:13725126-13725143 5.94118 
chr3:13725899-13725930 5.32258 
chr3:13727555-13727585 5.4 
chr3:13733254-13733289 6 
chr3:13733668-13733737 5.82609 
chr3:13735754-13735821 5.40299 
chr3:13739958-13740021 5.47619 
chr3:13740490-13740509 5.84211 
chr3:13759382-13759394 6 
chr3:13760377-13760405 5.35714 
chr3:13761303-13761319 6 
chr3:13761441-13761488 5.3617 
chr3:13761681-13761710 5.44828 
chr3:13762627-13762646 6 
chr3:13764111-13764132 5.52381 
chr3:13768712-13768751 6 
chr3:13768784-13768813 5.51724 
chr3:13769231-13769264 5.66667 
chr3:13769878-13769893 6 
chr3:13775448-13775474 5.26923 
chr3:13784738-13784750 6 
chr3:13786690-13786736 5.15217 
chr3:13786774-13786815 5.43902 
chr3:13787296-13787327 5.48387 
chr3:13789182-13789212 5.66667 
chr3:13789222-13789254 5.5 
chr3:13789268-13789302 5.76471 
chr3:13789315-13789427 5.60714 
chr3:13792917-13792937 5.95 
chr3:13793357-13793370 6 
chr3:13795842-13795909 5.37313 
chr3:13795920-13795972 5.46154 
chr3:13797581-13797617 5.44444 
chr3:13799190-13799219 5.31034 
chr3:13805041-13805070 5.2069 
chr3:13807085-13807098 5.92308 
chr3:13807162-13807199 5.97297 
chr3:13809021-13809077 5.96429 
chr3:13811469-13811484 5.86667 
chr3:13813869-13813883 6 
chr3:13814737-13814757 5.9 
chr3:13815164-13815204 5.525 
chr3:13815688-13815759 5.94366 
chr3:13832263-13832325 5.79032 
chr3:13832875-13832902 5.44444 
chr3:13837459-13837483 5.625 
chr3:13839690-13839734 5.45455 
chr3:13844305-13844328 5.52174 
chr3:13845212-13845224 6 
chr3:13846102-13846128 5.88462 
chr3:13846232-13846293 5.70492 
chr3:13849755-13849780 5.32 
chr3:13851663-13851698 5.88571 
chr3:13853562-13853584 5.59091 
chr3:13857051-13857067 6 
chr3:13858167-13858200 5.45455 
chr3:13858270-13858324 5.2963 
chr3:13858347-13858393 5.43478 
chr3:13858920-13858963 6 
chr3:13859603-13859651 5.14583 
chr3:13859837-13859871 5.52941 
chr3:13869413-13869468 5.25455 
chr3:13873567-13873595 5.57143 
chr3:13873607-13873664 5.40351 
chr3:13873673-13873856 5.33333 
chr3:13873919-13873983 5.40625 
chr3:13874671-13874708 5.24324 
chr3:13875034-13875058 5.75 
chr3:13875323-13875361 5.21053 
chr3:13875895-13875929 5.58824 
chr3:13876011-13876043 5.9375 
chr3:13877697-13877712 6 
chr3:13878853-13878876 5.6087 
chr3:13879035-13879068 6 
chr3:13882086-13882140 5.57407 
chr3:13882198-13882231 5.48485 
chr3:13882268-13882286 5.72222 
chr3:13882294-13882334 5.675 
chr3:13889539-13889567 5.42857 
chr3:13895399-13895412 5.92308 
chr3:13895642-13895725 5.50602 
chr3:13898309-13898500 5.91099 
chr3:13904861-13904874 6 
chr3:13904894-13904947 5.88679 
chr3:13904966-13904987 5.71429 
chr3:13909976-13911130 5.66118 
chr3:13911146-13911241 5.58947 
chr3:13914506-13914526 5.7 
chr3:13917980-13918000 5.65 
chr3:13919614-13919629 5.93333 
chr3:13919681-13919711 5.53333 
chr3:13921481-13921512 5.54839 
chr3:13921606-13921691 5.36471 
chr3:13922829-13922850 6 
chr3:13924296-13924316 5.95 
chr3:13924529-13924552 5.73913 
chr3:13926105-13926166 5.63934 
chr3:13927648-13927663 5.86667 
chr3:13931329-13931377 6 
chr3:13934343-13934358 6 
chr3:13934810-13934837 5.88889 
chr3:13937020-13937073 5.73585 
chr3:13938627-13938664 5.24324 
chr3:13940961-13940987 5.92308 
chr3:13941746-13941780 6 
chr3:13943753-13943774 5.66667 
chr3:13949023-13949047 5.79167 
chr3:13949447-13949480 6 
chr3:13951642-13951673 5.41935 
chr3:13953323-13953358 5.42857 
chr3:13953808-13953839 5.80645 
chr3:13956058-13956077 6 
chr3:13960487-13960525 5.63158 
chr3:13964332-13964356 5.91667 
chr3:13970756-13970783 5.33333 
chr3:13971369-13971404 5.91429 
chr3:13972876-13972941 5.44615 
chr3:13973148-13973176 5.60714 
chr3:13973209-13973230 5.57143 
chr3:13973256-13973290 5.41176 
chr3:13974364-13974380 6 
chr3:13976995-13977013 5.77778 
chr3:13977069-13977102 5.66667 
chr3:13977157-13977182 5.8 
chr3:13977236-13977262 5.57692 
chr3:13977316-13977349 5.60606 
chr3:13977409-13977431 5.54545 
chr3:13979635-13979653 6 
chr3:13980573-13980602 5.93103 
chr3:13980616-13980660 5.47727 
chr3:13983744-13983772 5.82143 
chr3:13983804-13983857 5.58491 
chr3:13983929-13983994 5.56923 
chr3:13984000-13984040 5.425 
chr3:13984324-13984352 5.46429 
chr3:13985417-13985436 5.63158 
chr3:13987729-13987764 5.94286 
chr3:13988397-13988433 5.36111 
chr3:13991354-13991383 5.65517 
chr3:13992338-13992353 6 
chr3:13994638-13994652 5.92857 
chr3:13995041-13995058 5.94118 
chr3:13995778-13995806 5.78571 
chr3:13997424-13997461 5.37838 
chr3:13997553-13997585 5.875 
chr3:14002099-14002118 5.94737 
chr3:14009147-14009166 5.63158 
chr3:14016122-14016152 5.43333 
chr3:14021143-14021182 5.53846 
chr3:14021977-14022010 5.81818 
chr3:14022705-14022750 5.73333 
chr3:14023020-14023033 6 
chr3:14025634-14025646 6 
chr3:14036306-14036330 5.83333 
chr3:14037205-14037229 5.83333 
chr3:14038828-14038842 5.92857 
chr3:14039562-14039599 5.45946 
chr3:14040424-14040444 5.6 
chr3:14040657-14040696 5.69231 
chr3:14041311-14041376 5.93846 
chr3:14042383-14042410 5.51852 
chr3:14043077-14043212 5.31111 
chr3:14043894-14043914 6 
chr3:14044386-14044405 6 
chr3:14047473-14047523 6 
chr3:14051787-14051880 5.45161 
chr3:14052336-14052356 5.7 
chr3:14052599-14052632 5.48485 
chr3:14053292-14053315 5.6087 
chr3:14054635-14054683 5.52083 
chr3:14055896-14055927 5.29032 
chr3:14056803-14056828 5.36 
chr3:14057086-14057119 6 
chr3:14059598-14059636 5.18421 
chr3:14072650-14072677 5.22222 
chr3:14073905-14073925 5.85 
chr3:14074211-14074241 5.96667 
chr3:14077639-14077668 6 
chr3:14078356-14078381 5.4 
chr3:14079436-14079485 5.63265 
chr3:14092405-14092425 5.9 
chr3:14096602-14096631 5.24138 
chr3:14096693-14096736 5.53488 
chr3:14098444-14098471 5.2963 
chr3:14100179-14100191 6 
chr3:14100486-14100514 5.71429 
chr3:14100840-14100868 5.85714 
chr3:14101425-14101452 5.66667 
chr3:14102293-14102314 5.57143 
chr3:14104821-14104868 5.78723 
chr3:14105784-14106369 5.63077 
chr3:14106685-14106743 5.31034 
chr3:14111724-14111748 5.75 
chr3:14117725-14117745 5.6 
chr3:14118280-14118306 5.88462 
chr3:14118611-14118663 5.59615 
chr3:14120488-14120516 5.67857 
chr3:14123250-14123276 5.61538 
chr3:14123401-14123431 5.7 
chr3:14124199-14124235 5.72222 
chr3:14126674-14126695 5.71429 
chr3:14127315-14127335 6 
chr3:14131906-14131919 6 
chr3:14134105-14134174 5.62319 
chr3:14134702-14134722 5.6 
chr3:14135494-14135513 5.84211 
chr3:14140658-14140683 5.96 
chr3:14140869-14140895 6 
chr3:14142906-14142921 6 
chr3:14145032-14145081 5.81633 
chr3:14146129-14146174 5.53333 
chr3:14149448-14149469 5.7619 
chr3:14151943-14151964 5.80952 
chr3:14154221-14154245 5.66667 
chr3:14154440-14154491 5.37255 
chr3:14168606-14168640 5.38235 
chr3:14170807-14170829 6 
chr3:14171484-14171632 5.64865 
chr3:14177095-14177122 5.40741 
chr3:14180052-14180087 5.37143 
chr3:14184055-14184071 5.875 
chr3:14185991-14186022 5.70968 
chr3:14195788-14195807 6 
chr3:14196290-14196377 5.57471 
chr3:14196947-14196969 5.54545 
chr3:14203129-14203142 6 
chr3:14205257-14205295 5.39474 
chr3:14205547-14205571 5.95833 
chr3:14207330-14207355 5.4 
chr3:14209905-14209926 5.57143 
chr3:14211881-14211905 5.54167 
chr3:14213322-14213364 5.42857 
chr3:14215140-14215172 5.25 
chr3:14218584-14218614 5.6 
chr3:14221766-14221802 5.58333 
chr3:14222309-14222364 5.72727 
chr3:14223327-14223352 5.36 
chr3:14223374-14223397 5.43478 
chr3:14226850-14226875 5.96 
chr3:14228087-14228129 5.33333 
chr3:14229722-14229745 5.73913 
chr3:14236275-14236297 6 
chr3:14237449-14237461 6 
chr3:14240356-14240369 6 
chr3:14246924-14246960 6 
chr3:14247119-14247164 5.75556 
chr3:14249625-14249654 5.51724 
chr3:14249946-14249968 5.90909 
chr3:14251166-14251199 5.27273 
chr3:14251827-14251881 5.22222 
chr3:14252315-14252328 6 
chr3:14256684-14256710 5.30769 
chr3:14257382-14257419 6 
chr3:14258721-14258815 5.79787 
chr3:14260173-14260336 5.7362 
chr3:14260731-14260747 6 
chr3:14262171-14262202 5.48387 
chr3:14263603-14263657 5.81481 
chr3:14274884-14275000 5.87069 
chr3:14282523-14282542 5.94737 
chr3:14282933-14282976 5.44186 
chr3:14285197-14285219 5.86364 
chr3:14288764-14288790 5.5 
chr3:14291000-14291017 5.82353 
chr3:14291902-14291948 5.73913 
chr3:14292280-14292333 5.56604 
chr3:14293500-14293528 6 
chr3:14296079-14296204 5.32 
chr3:14296389-14296415 5.88462 
chr3:14296450-14296475 5.72 
chr3:14296507-14296547 5.575 
chr3:14296624-14296662 5.47368 
chr3:14296682-14296919 5.43038 
chr3:14296932-14297095 5.46012 
chr3:14297159-14297234 5.42667 
chr3:14298560-14298580 5.7 
chr3:14299831-14299848 5.82353 
chr3:14299982-14300000 5.83333 
chr3:14300291-14300315 5.41667 
chr3:14303256-14303278 5.54545 
chr3:14307714-14307744 5.4 
chr3:14310063-14310095 6 
chr3:14312861-14312883 6 
chr3:14313046-14313069 5.91304 
chr3:14314000-14314019 5.84211 
chr3:14318118-14318142 5.70833 
chr3:14318180-14318193 5.92308 
chr3:14324283-14324307 5.83333 
chr3:14325412-14325439 5.48148 
chr3:14326672-14326716 5.13636 
chr3:14330149-14330181 5.46875 
chr3:14330213-14330249 5.41667 
chr3:14333500-14333530 5.76667 
chr3:14336798-14336811 6 
chr3:14338433-14338464 6 
chr3:14346590-14346611 5.66667 
chr3:14353145-14353202 5.35088 
chr3:14353226-14353291 5.73846 
chr3:14354397-14354453 5.42857 
chr3:14355372-14355397 5.52 
chr3:14357102-14357117 5.93333 
chr3:14359953-14359978 5.32 
chr3:14360754-14360778 5.66667 
chr3:14363387-14363468 6 
chr3:14367830-14367861 6 
chr3:14368211-14368236 5.64 
chr3:14369241-14369259 6 
chr3:14369463-14369481 5.88889 
chr3:14369812-14369834 5.5 
chr3:14370097-14370127 5.43333 
chr3:14371290-14371328 5.60526 
chr3:14373080-14373118 5.68421 
chr3:14373531-14373545 6 
chr3:14374530-14374550 5.65 
chr3:14376192-14376287 5.57895 
chr3:14377886-14377899 5.92308 
chr3:14384480-14384510 5.63333 
chr3:14389122-14389144 5.59091 
chr3:14394388-14394417 5.55172 
chr3:14394572-14394616 6 
chr3:14396820-14396857 5.78378 
chr3:14398510-14398522 6 
chr3:14398777-14398822 5.48889 
chr3:14399310-14399348 5.60526 
chr3:14399984-14400004 5.65 
chr3:14404017-14404063 5.54348 
chr3:14409156-14409191 5.51429 
chr3:14409203-14409227 5.75 
chr3:14410712-14410769 5.50877 
chr3:14414513-14414525 6 
chr3:14415402-14415441 5.4359 
chr3:14415460-14415478 6 
chr3:14417547-14417560 6 
chr3:14421353-14421365 6 
chr3:14422279-14422404 5.528 
chr3:14422857-14422926 5.55072 
chr3:14423801-14423820 6 
chr3:14429050-14429080 5.9 
chr3:14429153-14429170 5.94118 
chr3:14430153-14430165 6 
chr3:14431515-14431582 5.77612 
chr3:14433683-14433714 5.93548 
chr3:14435597-14435652 5.56364 
chr3:14436542-14436573 5.80645 
chr3:14436862-14436897 5.88571 
chr3:14437185-14437223 5.63158 
chr3:14438276-14438311 5.8 
chr3:14438863-14438895 5.8125 
chr3:14440563-14440578 6 
chr3:14442839-14442864 5.68 
chr3:14443214-14443231 6 
chr3:14443958-14444000 5.45238 
chr3:14444030-14444062 5.875 
chr3:14444585-14444627 6 
chr3:14445335-14445356 5.80952 
chr3:14448453-14448465 6 
chr3:14449007-14449028 5.95238 
chr3:14450297-14450328 6 
chr3:14451684-14451705 6 
chr3:14453268-14453288 5.7 
chr3:14455432-14455458 5.84615 
chr3:14456026-14456044 5.83333 
chr3:14457587-14457616 5.34483 
chr3:14458676-14458708 5.5 
chr3:14459240-14459252 6 
chr3:14461997-14462011 6 
chr3:14474608-14474627 6 
chr3:14475310-14475331 6 
chr3:14475614-14475639 5.88 
chr3:14478039-14478084 6 
chr3:14479300-14479348 5.91667 
chr3:14479500-14479519 5.89474 
chr3:14485924-14485972 5.47917 
chr3:14486928-14486976 5.95833 
chr3:14488500-14488535 5.57143 
chr3:14488684-14488804 5.55833 
chr3:14488828-14488854 5.65385 
chr3:14491243-14491257 6 
chr3:14492516-14492541 5.4 
chr3:14493513-14493535 5.81818 
chr3:14497902-14497919 5.76471 
chr3:14498069-14498085 5.9375 
chr3:14501391-14501411 6 
chr3:14507773-14507791 6 
chr3:14512637-14512655 6 
chr3:14525353-14525371 5.88889 
chr3:14526642-14526704 5.41935 
chr3:14530560-14530593 5.24242 
chr3:14534104-14534133 5.37931 
chr3:14536894-14536928 5.82353 
chr3:14537743-14537764 5.61905 
chr3:14538469-14538481 6 
chr3:14541253-14541278 6 
chr3:14541521-14541557 5.30556 
chr3:14541572-14541593 5.95238 
chr3:14543213-14543257 5.61364 
chr3:14544000-14544023 5.78261 
chr3:14544762-14544794 5.28125 
chr3:14545288-14545311 5.52174 
chr3:14545817-14545832 6 
chr3:14547143-14547155 6 
chr3:14551766-14551783 6 
chr3:14552083-14552106 6 
chr3:14552372-14552389 5.94118 
chr3:14557041-14557085 5.34091 
chr3:14557131-14557155 5.58333 
chr3:14557495-14557517 5.77273 
chr3:14558992-14559023 5.87097 
chr3:14563405-14563452 5.23404 
chr3:14568740-14568773 5.63636 
chr3:14568874-14568980 5.65094 
chr3:14569054-14569074 5.7 
chr3:14569402-14569434 5.84375 
chr3:14570785-14570804 6 
chr3:14574224-14574254 5.2 
chr3:14583621-14583673 5.80769 
chr3:14588657-14588707 5.48 
chr3:14592511-14592538 5.2963 
chr3:14594115-14594152 5.67568 
chr3:14594606-14594625 5.68421 
chr3:14596758-14596790 5.25 
chr3:14596931-14596994 5.28571 
chr3:14597049-14597146 5.31959 
chr3:14597160-14597201 5.5122 
chr3:14600034-14600054 5.7 
chr3:14600946-14600958 6 
chr3:14601771-14601789 5.83333 
chr3:14603385-14603422 5.13514 
chr3:14604243-14604263 6 
chr3:14604862-14604888 5.65385 
chr3:14608529-14608556 6 
chr3:14608929-14608991 5.72581 
chr3:14610495-14610515 5.8 
chr3:14614118-14614134 6 
chr3:14618866-14618929 5.20635 
chr3:14620354-14620373 5.78947 
chr3:14622207-14622240 5.60606 
chr3:14622578-14622643 5.63077 
chr3:14625038-14625066 6 
chr3:14626346-14626371 5.32 
chr3:14627943-14627969 5.38462 
chr3:14629146-14629172 5.96154 
chr3:14631286-14631300 6 
chr3:14639606-14639647 5.85366 
chr3:14639854-14639880 5.76923 
chr3:14641170-14641232 5.83871 
chr3:14641353-14641395 5.47619 
chr3:14642562-14642607 5.73333 
chr3:14644500-14644603 5.27184 
chr3:14644897-14644934 5.56757 
chr3:14645072-14645086 6 
chr3:14645511-14645544 6 
chr3:14648138-14648153 5.86667 
chr3:14650617-14650644 5.77778 
chr3:14653437-14653451 6 
chr3:14654575-14654603 5.42857 
chr3:14654821-14654860 6 
chr3:14656019-14656033 6 
chr3:14663279-14663303 5.58333 
chr3:14663335-14663361 5.42308 
chr3:14664037-14664085 5.5625 
chr3:14666636-14666706 5.35714 
chr3:14667652-14667681 6 
chr3:14668065-14668099 5.82353 
chr3:14672003-14672016 6 
chr3:14681592-14681606 6 
chr3:14694410-14694423 5.92308 
chr3:14695777-14695806 5.62069 
chr3:14699157-14699173 5.8125 
chr3:14700847-14700888 5.31707 
chr3:14702000-14702034 5.52941 
chr3:14703401-14703434 5.78788 
chr3:14704530-14704564 5.44118 
chr3:14706745-14706765 6 
chr3:14707544-14707571 5.88889 
chr3:14714687-14714715 5.25 
chr3:14715003-14715015 6 
chr3:14717183-14717218 5.74286 
chr3:14718996-14719024 6 
chr3:14720665-14720682 6 
chr3:14721724-14721754 5.36667 
chr3:14725382-14725397 6 
chr3:14726946-14727021 5.68 
chr3:14727363-14727382 6 
chr3:14727700-14727714 6 
chr3:14728521-14728548 5.25926 
chr3:14730036-14730077 5.97561 
chr3:14737878-14737909 6 
chr3:14738595-14738616 5.7619 
chr3:14739046-14739071 5.68 
chr3:14743947-14743960 6 
chr3:14748755-14748769 6 
chr3:14748952-14749000 5.85417 
chr3:14750139-14750160 6 
chr3:14752386-14752413 5.92593 
chr3:14753134-14753155 6 
chr3:14753660-14753718 5.89655 
chr3:14754837-14754860 5.43478 
chr3:14756095-14756118 6 
chr3:14756412-14756430 5.88889 
chr3:14757467-14757494 5.59259 
chr3:14759260-14759292 5.59375 
chr3:14760632-14760644 6 
chr3:14761312-14761335 5.6087 
chr3:14761500-14761550 6 
chr3:14762040-14762086 6 
chr3:14765284-14765351 6 
chr3:14772056-14772077 6 
chr3:14775808-14775821 6 
chr3:14775924-14775953 5.55172 
chr3:14776205-14776224 5.89474 
chr3:14776867-14776892 5.44 
chr3:14778701-14778770 5.36232 
chr3:14778893-14778916 5.52174 
chr3:14779671-14779687 6 
chr3:14780137-14780154 6 
chr3:14780314-14780337 5.73913 
chr3:14782173-14782202 5.2069 
chr3:14783201-14783245 5.75 
chr3:14790019-14790045 5.30769 
chr3:14792061-14792074 6 
chr3:14795371-14795394 6 
chr3:14796216-14796243 5.33333 
chr3:14796737-14796763 5.46154 
chr3:14797535-14797576 6 
chr3:14802113-14802129 6 
chr3:14803561-14803591 5.6 
chr3:14805512-14805582 5.57143 
chr3:14805610-14805736 5.30159 
chr3:14805987-14806038 5.94118 
chr3:14808428-14808453 5.76 
chr3:14809658-14809687 5.24138 
chr3:14811048-14811077 5.24138 
chr3:14811432-14811451 5.63158 
chr3:14814888-14814938 5.32 
chr3:14815000-14815044 5.38636 
chr3:14817990-14818006 5.875 
chr3:14819500-14819517 5.82353 
chr3:14820684-14820704 5.85 
chr3:14823271-14823300 5.34483 
chr3:14824500-14824531 5.70968 
chr3:14825698-14825715 6 
chr3:14828431-14828467 5.77778 
chr3:14830081-14830093 6 
chr3:14831786-14831798 6 
chr3:14832254-14832293 5.53846 
chr3:14833947-14833974 5.74074 
chr3:14835033-14835049 6 
chr3:14845371-14845397 5.53846 
chr3:14846156-14846194 5.68421 
chr3:14850432-14850500 5.35294 
chr3:14850578-14850598 5.95 
chr3:14850733-14850770 5.40541 
chr3:14850836-14850886 5.36 
chr3:14852102-14852188 5.40698 
chr3:14853508-14853554 5.8913 
chr3:14855288-14855310 6 
chr3:14856208-14856236 5.71429 
chr3:14863603-14863641 5.84211 
chr3:14866931-14866980 5.79592 
chr3:14867740-14867839 5.48485 
chr3:14868256-14868290 5.79412 
chr3:14868788-14868808 6 
chr3:14870327-14870341 6 
chr3:14875374-14875406 5.375 
chr3:14877006-14877036 5.96667 
chr3:14881440-14881468 6 
chr3:14881612-14881662 5.62 
chr3:14885193-14885205 6 
chr3:14885711-14885779 5.94118 
chr3:14895143-14895169 6 
chr3:14895885-14895937 5.90385 
chr3:14899851-14899922 5.84507 
chr3:14901066-14901129 5.4127 
chr3:14901266-14901279 6 
chr3:14902312-14902332 5.85 
chr3:14903567-14903592 5.64 
chr3:14910803-14910837 5.79412 
chr3:14911622-14911666 5.70455 
chr3:14913756-14913779 5.82609 
chr3:14913963-14913988 5.48 
chr3:14915229-14915248 5.73684 
chr3:14918028-14918050 6 
chr3:14919220-14919242 5.5 
chr3:14920232-14920245 6 
chr3:14920544-14920574 5.26667 
chr3:14921076-14921097 5.66667 
chr3:14921860-14921891 5.41935 
chr3:14922598-14922623 5.6 
chr3:14924204-14924216 6 
chr3:14929052-14929076 5.41667 
chr3:14933379-14933459 5.525 
chr3:14933700-14933721 6 
chr3:14934325-14934353 5.92857 
chr3:14934838-14934867 5.55172 
chr3:14935233-14935274 5.92683 
chr3:14936012-14936035 5.69565 
chr3:14936181-14936195 6 
chr3:14937062-14937091 5.96552 
chr3:14937333-14937354 5.61905 
chr3:14943788-14943802 6 
chr3:14944861-14944878 6 
chr3:14945000-14945019 5.63158 
chr3:14946012-14946029 5.76471 
chr3:14946460-14946500 5.65 
chr3:14947815-14947833 5.72222 
chr3:14950012-14950092 5.225 
chr3:14950391-14950491 5.73 
chr3:14951247-14951279 5.96875 
chr3:14951603-14951620 6 
chr3:14954967-14955006 5.69231 
chr3:14956350-14956364 6 
chr3:14960434-14960466 5.84375 
chr3:14961124-14961147 6 
chr3:14965854-14965883 5.37931 
chr3:14966607-14966630 6 
chr3:14968971-14968995 6 
chr3:14969435-14969462 5.81481 
chr3:14971323-14971337 6 
chr3:14972742-14972771 6 
chr3:14977308-14977322 6 
chr3:14978344-14978369 6 
chr3:14981634-14981660 6 
chr3:14989119-14989132 6 
chr3:14989564-14989586 5.59091 
chr3:14990082-14990131 5.57143 
chr3:14991263-14991282 6 
chr3:14991335-14991364 5.34483 
chr3:14992012-14992048 5.25 
chr3:14992122-14992162 5.325 
chr3:14993247-14993272 5.68 
chr3:14995401-14995413 6 
chr3:14998041-14998061 5.65 
chr3:15003203-15003226 5.73913 
chr3:15004162-15004182 6 
chr3:15004967-15004990 6 
chr3:15005992-15006035 5.69767 
chr3:15007029-15007048 6 
chr3:15007145-15007181 6 
chr3:15010491-15010510 5.63158 
chr3:15010642-15010669 5.33333 
chr3:15010751-15010765 6 
chr3:15011771-15011789 6 
chr3:15011804-15011821 5.94118 
chr3:15012620-15012638 6 
chr3:15013306-15013327 5.90476 
chr3:15013652-15013694 5.90476 
chr3:15014623-15014651 5.28571 
chr3:15016101-15016126 5.68 
chr3:15017440-15017454 6 
chr3:15018096-15018126 5.9 
chr3:15019455-15019483 5.89286 
chr3:15023109-15023125 6 
chr3:15024454-15024480 5.76923 
chr3:15024965-15025000 5.82857 
chr3:15025381-15025407 5.76923 
chr3:15027898-15027923 5.32 
chr3:15028582-15028602 5.75 
chr3:15029581-15029612 5.51613 
chr3:15031431-15031455 6 
chr3:15033248-15033284 6 
chr3:15033668-15033700 6 
chr3:15035925-15035963 5.52632 
chr3:15036484-15036500 6 
chr3:15036827-15036839 6 
chr3:15037175-15037194 6 
chr3:15040513-15040534 5.52381 
chr3:15042321-15042336 6 
chr3:15042810-15042854 5.68182 
chr3:15043278-15043302 5.41667 
chr3:15044152-15044177 6 
chr3:15044619-15044631 6 
chr3:15046391-15046436 5.73333 
chr3:15046875-15046895 6 
chr3:15047026-15047046 6 
chr3:15047280-15047305 5.32 
chr3:15048283-15048296 6 
chr3:15048635-15048647 6 
chr3:15049710-15049733 5.86957 
chr3:15052218-15052230 6 
chr3:15060523-15060579 5.48214 
chr3:15060730-15060746 5.8125 
chr3:15063172-15063194 6 
chr3:15063884-15063922 5.94737 
chr3:15064368-15064411 5.55814 
chr3:15067511-15067538 5.96296 
chr3:15070585-15070626 5.60976 
chr3:15071289-15071353 5.8125 
chr3:15071368-15071468 5.77 
chr3:15072333-15072352 5.84211 
chr3:15073040-15073053 6 
chr3:15075146-15075166 6 
chr3:15077694-15077711 6 
chr3:15077986-15078012 5.96154 
chr3:15078684-15078755 5.73239 
chr3:15081184-15081224 5.575 
chr3:15081665-15081693 5.89286 
chr3:15083028-15083046 5.83333 
chr3:15083362-15083378 6 
chr3:15100526-15100539 6 
chr3:15102022-15102036 6 
chr3:15102390-15102402 6 
chr3:15102687-15102722 5.68571 
chr3:15102731-15102759 5.60714 
chr3:15105708-15105721 5.92308 
chr3:15108488-15108500 6 
chr3:15108647-15108662 6 
chr3:15109667-15109702 6 
chr3:15115626-15115647 5.57143 
chr3:15120266-15120326 5.83333 
chr3:15121752-15121764 6 
chr3:15125615-15125637 5.95455 
chr3:15127598-15127616 6 
chr3:15129637-15129669 5.25 
chr3:15129870-15129899 5.55172 
chr3:15130325-15130352 5.37037 
chr3:15130963-15130994 5.90323 
chr3:15131110-15131130 5.85 
chr3:15132717-15132745 5.82143 
chr3:15133511-15133537 5.38462 
chr3:15133899-15133925 5.88462 
chr3:15135208-15135222 6 
chr3:15136520-15136551 5.67742 
chr3:15139029-15139053 6 
chr3:15139953-15139984 5.83871 
chr3:15141329-15141345 6 
chr3:15141465-15141478 6 
chr3:15142414-15142449 5.88571 
chr3:15142560-15142597 6 
chr3:15143691-15143735 5.36364 
chr3:15144044-15144075 5.19355 
chr3:15144121-15144150 5.17241 
chr3:15144162-15144183 5.52381 
chr3:15145759-15145791 6 
chr3:15146205-15146227 5.95455 
chr3:15146631-15146649 6 
chr3:15147260-15147285 5.72 
chr3:15147580-15147619 5.94872 
chr3:15148775-15148788 6 
chr3:15152496-15152520 5.91667 
chr3:15156595-15156627 5.8125 
chr3:15157048-15157083 5.82857 
chr3:15160667-15160682 6 
chr3:15161406-15161431 5.68 
chr3:15162772-15162787 5.86667 
chr3:15164524-15164548 5.95833 
chr3:15168399-15168463 5.53125 
chr3:15168478-15168536 5.53448 
chr3:15168594-15168649 5.2 
chr3:15168736-15168800 5.4375 
chr3:15170023-15170043 6 
chr3:15170230-15170262 5.40625 
chr3:15171983-15171995 6 
chr3:15174214-15174233 6 
chr3:15175744-15175759 6 
chr3:15177238-15177274 5.25 
chr3:15177681-15177718 6 
chr3:15179241-15179277 5.97222 
chr3:15179428-15179449 5.7619 
chr3:15184070-15184133 5.74603 
chr3:15185968-15185988 5.95 
chr3:15187887-15187923 5.55556 
chr3:15189802-15189904 5.57843 
chr3:15191609-15191626 6 
chr3:15197449-15197500 5.27451 
chr3:15197541-15197602 5.47541 
chr3:15201284-15201308 5.95833 
chr3:15201978-15201990 6 
chr3:15202229-15202341 5.75 
chr3:15203512-15203555 5.7907 
chr3:15205641-15205748 5.84112 
chr3:15205983-15206003 6 
chr3:15207685-15207698 6 
chr3:15209573-15209586 6 
chr3:15209913-15209945 5.40625 
chr3:15210750-15210775 5.76 
chr3:15220863-15220899 5.25 
chr3:15223496-15223516 6 
chr3:15223809-15223832 5.47826 
chr3:15226891-15226924 5.42424 
chr3:15227042-15227149 5.8972 
chr3:15227621-15227638 6 
chr3:15234191-15234211 5.8 
chr3:15234327-15234339 6 
chr3:15237235-15237268 5.81818 
chr3:15242319-15242352 5.84848 
chr3:15242432-15242519 5.49425 
chr3:15243774-15243786 6 
chr3:15249960-15249977 6 
chr3:15252083-15252115 5.71875 
chr3:15255386-15255399 6 
chr3:15261706-15261728 5.5 
chr3:15262666-15262685 5.84211 
chr3:15262853-15262874 6 
chr3:15263460-15263538 5.55128 
chr3:15265772-15265791 5.68421 
chr3:15267579-15267595 6 
chr3:15268616-15268629 6 
chr3:15269309-15269334 5.76 
chr3:15271059-15271091 5.84375 
chr3:15273576-15273591 5.86667 
chr3:15275823-15275852 5.65517 
chr3:15276932-15276955 5.43478 
chr3:15277445-15277468 5.73913 
chr3:15278383-15278402 5.68421 
chr3:15279554-15279571 6 
chr3:15279615-15279635 6 
chr3:15280356-15280375 6 
chr3:15283589-15283616 5.37037 
chr3:15286658-15286688 5.43333 
chr3:15289679-15289716 6 
chr3:15290512-15290554 5.59524 
chr3:15297718-15297744 5.46154 
chr3:15304467-15304500 5.45455 
chr3:15305075-15305095 5.6 
chr3:15306081-15306111 5.2 
chr3:15307019-15307062 6 
chr3:15312432-15312444 6 
chr3:15312562-15312594 5.6875 
chr3:15313444-15313482 5.89474 
chr3:15315755-15315780 5.92 
chr3:15315990-15316010 5.75 
chr3:15317526-15317548 6 
chr3:15322681-15322693 6 
chr3:15330247-15330269 5.90909 
chr3:15330517-15330548 5.48387 
chr3:15332032-15332051 6 
chr3:15334354-15334371 5.82353 
chr3:15334988-15335015 5.81481 
chr3:15335584-15335622 5.81579 
chr3:15335797-15335840 5.88372 
chr3:15335925-15335961 5.33333 
chr3:15336541-15336565 5.83333 
chr3:15337848-15337871 6 
chr3:15338201-15338213 6 
chr3:15338369-15338382 6 
chr3:15339469-15339493 5.95833 
chr3:15340473-15340500 5.51852 
chr3:15340990-15341013 6 
chr3:15343055-15343082 5.2963 
chr3:15343197-15343223 5.57692 
chr3:15344308-15344328 5.8 
chr3:15345192-15345222 5.76667 
chr3:15346321-15346335 6 
chr3:15346875-15346887 6 
chr3:15348013-15348042 5.89655 
chr3:15350791-15350835 5.56818 
chr3:15353179-15353195 6 
chr3:15353549-15353563 6 
chr3:15354587-15354616 6 
chr3:15357726-15357744 6 
chr3:15360037-15360050 6 
chr3:15360064-15360081 6 
chr3:15362112-15362143 6 
chr3:15363799-15363825 5.5 
chr3:15364634-15364668 6 
chr3:15366363-15366375 6 
chr3:15368909-15368926 5.94118 
chr3:15373832-15373844 6 
chr3:15376457-15376480 5.65217 
chr3:15376884-15376899 5.86667 
chr3:15377641-15377656 5.86667 
chr3:15378575-15378609 5.85294 
chr3:15378953-15378983 5.4 
chr3:15379421-15379444 6 
chr3:15379849-15379872 5.6087 
chr3:15381218-15381239 5.85714 
chr3:15381355-15381379 5.58333 
chr3:15381412-15381437 5.4 
chr3:15382562-15382592 5.63333 
chr3:15382691-15382718 5.22222 
chr3:15383337-15383359 5.77273 
chr3:15383799-15383819 5.7 
chr3:15386044-15386091 5.82979 
chr3:15387636-15387656 6 
chr3:15389853-15389866 6 
chr3:15390604-15390626 5.86364 
chr3:15391075-15391100 5.68 
chr3:15392662-15392693 6 
chr3:15394372-15394389 6 
chr3:15395797-15395813 6 
chr3:15396054-15396075 5.57143 
chr3:15397417-15397438 5.90476 
chr3:15397579-15397621 5.5 
chr3:15398238-15398257 5.73684 
chr3:15400400-15400413 6 
chr3:15400785-15400817 6 
chr3:15401411-15401428 5.82353 
chr3:15401759-15401772 6 
chr3:15404699-15404712 6 
chr3:15405555-15405584 5.37931 
chr3:15407659-15407684 5.96 
chr3:15408173-15408196 5.43478 
chr3:15408494-15408524 5.36667 
chr3:15410880-15410900 5.9 
chr3:15411054-15411067 6 
chr3:15412835-15412850 5.86667 
chr3:15415431-15415444 6 
chr3:15416803-15416817 6 
chr3:15418673-15418689 5.9375 
chr3:15419000-15419021 5.7619 
chr3:15421328-15421345 6 
chr3:15422524-15422554 5.66667 
chr3:15424170-15424185 6 
chr3:15424902-15424922 5.65 
chr3:15425697-15425749 5.23077 
chr3:15427104-15427126 5.59091 
chr3:15427200-15427223 5.82609 
chr3:15429596-15429626 6 
chr3:15430304-15430336 5.40625 
chr3:15431047-15431068 5.90476 
chr3:15431356-15431372 6 
chr3:15433145-15433164 5.63158 
chr3:15437696-15437713 5.76471 
chr3:15441051-15441083 6 
chr3:15443043-15443080 5.94595 
chr3:15444242-15444273 6 
chr3:15444817-15444848 5.29032 
chr3:15446016-15446031 6 
chr3:15446148-15446185 5.43243 
chr3:15447500-15447541 5.70732 
chr3:15447615-15447648 5.30303 
chr3:15448093-15448170 5.94805 
chr3:15450045-15450081 5.38889 
chr3:15453256-15453284 5.32143 
chr3:15453980-15454000 6 
chr3:15454157-15454174 5.82353 
chr3:15456546-15456572 5.84615 
chr3:15457924-15457937 6 
chr3:15458959-15459000 5.73171 
chr3:15459282-15459310 5.46429 
chr3:15460665-15460678 6 
chr3:15461368-15461381 6 
chr3:15463426-15463447 5.66667 
chr3:15463832-15463848 6 
chr3:15464136-15464181 5.46667 
chr3:15464899-15464921 5.59091 
chr3:15465215-15465235 5.8 
chr3:15465388-15465405 6 
chr3:15467072-15467102 5.66667 
chr3:15469675-15469718 5.5814 
chr3:15470844-15470863 5.78947 
chr3:15471966-15471978 6 
chr3:15472913-15472932 6 
chr3:15474374-15474403 5.82759 
chr3:15474457-15474474 5.76471 
chr3:15474740-15474758 6 
chr3:15478753-15478766 6 
chr3:15480010-15480043 5.9697 
chr3:15482803-15482826 5.47826 
chr3:15482996-15483013 6 
chr3:15483715-15483738 6 
chr3:15487037-15487054 6 
chr3:15488152-15488164 6 
chr3:15488325-15488342 6 
chr3:15488923-15488954 5.90323 
chr3:15489335-15489360 5.6 
chr3:15494270-15494287 5.82353 
chr3:15495262-15495320 5.39655 
chr3:15496158-15496175 6 
chr3:15496326-15496348 5.68182 
chr3:15496860-15496881 5.90476 
chr3:15498319-15498336 6 
chr3:15500308-15500363 5.21818 
chr3:15500934-15500958 5.54167 
chr3:15501298-15501315 6 
chr3:15501461-15501485 5.41667 
chr3:15503505-15503546 6 
chr3:15504806-15504872 5.98485 
chr3:15506742-15506785 6 
chr3:15507075-15507094 5.94737 
chr3:15507117-15507134 6 
chr3:15507265-15507281 6 
chr3:15509828-15509850 6 
chr3:15514319-15514378 5.76271 
chr3:15515230-15515275 5.84444 
chr3:15515638-15515657 5.78947 
chr3:15519809-15519827 5.72222 
chr3:15522588-15522613 6 
chr3:15526708-15526735 5.25926 
chr3:15527469-15527490 5.71429 
chr3:15532687-15532709 5.81818 
chr3:15538541-15538563 5.95455 
chr3:15539660-15539696 5.94444 
chr3:15539876-15539897 5.52381 
chr3:15539976-15540007 5.67742 
chr3:15540653-15540679 5.53846 
chr3:15542186-15542214 5.64286 
chr3:15543620-15543634 6 
chr3:15546372-15546390 6 
chr3:15550125-15550148 5.65217 
chr3:15552208-15552387 5.64804 
chr3:15557310-15557341 5.77419 
chr3:15563229-15563347 5.65254 
chr3:15567113-15567140 6 
chr3:15567299-15567332 5.78788 
chr3:15570993-15571010 6 
chr3:15574289-15574308 5.89474 
chr3:15575286-15575302 6 
chr3:15576047-15576065 6 
chr3:15579406-15579423 5.76471 
chr3:15581826-15581847 5.7619 
chr3:15586137-15586161 6 
chr3:15587179-15587204 5.4 
chr3:15588535-15588560 5.32 
chr3:15590152-15590179 5.88889 
chr3:15597458-15597489 5.80645 
chr3:15600365-15600377 6 
chr3:15600716-15600735 5.89474 
chr3:15601582-15601619 5.72973 
chr3:15602191-15602220 5.41379 
chr3:15603039-15603058 5.94737 
chr3:15603180-15603200 5.85 
chr3:15605500-15605526 5.61538 
chr3:15608322-15608338 6 
chr3:15608713-15608730 6 
chr3:15612130-15612155 5.64 
chr3:15613279-15613359 5.6125 
chr3:15617661-15617679 6 
chr3:15618124-15618136 6 
chr3:15619604-15619629 5.8 
chr3:15620133-15620148 5.86667 
chr3:15621049-15621075 5.76923 
chr3:15625143-15625174 5.96774 
chr3:15627318-15627341 5.47826 
chr3:15630099-15630125 5.92308 
chr3:15631647-15631666 5.63158 
chr3:15632929-15632952 5.43478 
chr3:15633349-15633394 5.35556 
chr3:15633409-15633464 5.61818 
chr3:15633474-15633759 5.65614 
chr3:15633770-15633836 5.77273 
chr3:15633851-15634046 5.62564 
chr3:15634572-15634733 5.40373 
chr3:15635280-15635317 5.64865 
chr3:15637102-15637129 5.77778 
chr3:15638311-15638345 5.29412 
chr3:15639496-15639535 5.82051 
chr3:15641575-15641630 5.89091 
chr3:15644266-15644295 5.37931 
chr3:15645163-15645199 5.44444 
chr3:15647549-15647568 6 
chr3:15648436-15648470 5.73529 
chr3:15649806-15649836 5.66667 
chr3:15650271-15650283 6 
chr3:15651386-15651411 5.72 
chr3:15654995-15655080 5.42353 
chr3:15655618-15655643 5.92 
chr3:15656097-15656117 5.8 
chr3:15658332-15658357 5.64 
chr3:15659231-15659244 6 
chr3:15665697-15665712 6 
chr3:15666257-15666278 5.61905 
chr3:15667032-15667077 5.73333 
chr3:15668287-15668316 5.96552 
chr3:15669219-15669238 6 
chr3:15671031-15671044 6 
chr3:15672814-15672872 5.13793 
chr3:15674652-15674717 5.29231 
chr3:15678283-15678322 5.30769 
chr3:15679517-15679535 5.72222 
chr3:15681601-15681623 5.63636 
chr3:15683331-15683353 5.54545 
chr3:15683812-15683837 5.36 
chr3:15683961-15683974 6 
chr3:15684534-15684560 5.96154 
chr3:15685399-15685448 5.63265 
chr3:15685467-15685519 5.90385 
chr3:15687343-15687355 6 
chr3:15691661-15691685 5.91667 
chr3:15691895-15691931 5.27778 
chr3:15695395-15695419 5.5 
chr3:15697296-15697322 5.57692 
chr3:15698316-15698372 5.21429 
chr3:15699674-15699699 5.88 
chr3:15702772-15702814 6 
chr3:15703541-15703564 5.65217 
chr3:15704360-15704373 6 
chr3:15713084-15713105 5.80952 
chr3:15713653-15713665 6 
chr3:15715681-15715709 5.89286 
chr3:15716779-15716806 5.74074 
chr3:15717522-15717553 5.6129 
chr3:15726470-15726489 6 
chr3:15732069-15732085 5.875 
chr3:15732602-15732643 5.31707 
chr3:15733474-15733495 5.71429 
chr3:15733651-15733668 6 
chr3:15733964-15733982 5.83333 
chr3:15734834-15734852 6 
chr3:15735112-15735138 5.73077 
chr3:15736055-15736068 6 
chr3:15742693-15742722 5.2069 
chr3:15743149-15743178 5.82759 
chr3:15747506-15747558 5.57692 
chr3:15750954-15750981 5.37037 
chr3:15756039-15756064 5.64 
chr3:15757089-15757112 5.52174 
chr3:15757487-15757508 5.57143 
chr3:15757788-15757802 6 
chr3:15758638-15758656 6 
chr3:15764434-15764456 6 
chr3:15765272-15765297 5.88 
chr3:15769071-15769107 5.94444 
chr3:15769660-15769688 5.21429 
chr3:15773355-15773387 5.84375 
chr3:15774671-15774689 6 
chr3:15782704-15782732 6 
chr3:15783204-15783239 6 
chr3:15784862-15784893 5.90323 
chr3:15785052-15785095 6 
chr3:15788739-15788751 6 
chr3:15790600-15790624 5.83333 
chr3:15796642-15796665 5.86957 
chr3:15798197-15798221 5.45833 
chr3:15803695-15803735 5.95 
chr3:15806033-15806054 5.52381 
chr3:15807339-15807381 5.90476 
chr3:15807842-15807895 5.28302 
chr3:15808182-15808208 5.84615 
chr3:15809207-15809248 6 
chr3:15809394-15809430 5.91667 
chr3:15811906-15811931 5.92 
chr3:15813690-15813737 5.29787 
chr3:15814180-15814204 5.5 
chr3:15816371-15816394 5.82609 
chr3:15818274-15818300 5.38462 
chr3:15818778-15818829 5.76471 
chr3:15819356-15819405 6 
chr3:15821727-15821750 5.47826 
chr3:15826593-15826625 5.3125 
chr3:15830937-15830969 5.8125 
chr3:15831442-15831466 5.54167 
chr3:15835576-15835604 5.75 
chr3:15838702-15838725 6 
chr3:15845121-15845139 5.77778 
chr3:15845729-15845746 5.82353 
chr3:15846189-15846223 5.76471 
chr3:15850262-15850276 6 
chr3:15850440-15850466 5.69231 
chr3:15853657-15853676 6 
chr3:15854553-15854567 6 
chr3:15856127-15856157 5.6 
chr3:15856379-15856405 5.26923 
chr3:15858546-15858562 5.875 
chr3:15874979-15875000 5.57143 
chr3:15875020-15875078 5.31034 
chr3:15876654-15876674 6 
chr3:15877880-15877907 5.55556 
chr3:15878366-15878398 5.625 
chr3:15878606-15878631 5.84 
chr3:15879300-15879329 5.48276 
chr3:15883510-15883613 5.48544 
chr3:15886817-15886829 6 
chr3:15890851-15890863 6 
chr3:15891697-15891765 5.88235 
chr3:15893051-15893093 6 
chr3:15894339-15894358 6 
chr3:15894971-15894995 6 
chr3:15896553-15896580 5.92593 
chr3:15896840-15896863 5.95652 
chr3:15900935-15900967 5.90625 
chr3:15901082-15901112 5.86667 
chr3:15902541-15902555 6 
chr3:15905523-15905542 6 
chr3:15906603-15906626 5.95652 
chr3:15910054-15910107 5.62264 
chr3:15911477-15911500 5.95652 
chr3:15911835-15911866 5.09677 
chr3:15918686-15918705 6 
chr3:15919314-15919336 5.90909 
chr3:15919473-15919500 5.77778 
chr3:15921802-15921840 5.73684 
chr3:15922521-15922567 5.19565 
chr3:15924791-15924808 6 
chr3:15925289-15925306 6 
chr3:15927808-15927859 5.68627 
chr3:15927918-15927943 5.92 
chr3:15928000-15928019 5.68421 
chr3:15928076-15928161 5.89412 
chr3:15930575-15930621 5.47826 
chr3:15930660-15930680 6 
chr3:15933379-15933402 5.91304 
chr3:15934874-15934897 5.69565 
chr3:15937017-15937053 5.63889 
chr3:15937649-15937674 5.8 
chr3:15940335-15940363 5.78571 
chr3:15942066-15942091 5.92 
chr3:15942141-15942195 5.38889 
chr3:15943628-15943657 5.41379 
chr3:15948742-15948766 5.75 
chr3:15954725-15954746 5.61905 
chr3:15955652-15955670 6 
chr3:15956688-15956710 5.77273 
chr3:15957525-15957554 5.96552 
chr3:15957584-15957645 5.67213 
chr3:15965517-15965544 5.37037 
chr3:15966482-15966495 6 
chr3:15966609-15966628 5.89474 
chr3:15968662-15968706 5.61364 
chr3:15969708-15969743 5.51429 
chr3:15970207-15970237 5.3 
chr3:15970415-15970428 6 
chr3:15977317-15977337 5.95 
chr3:15979399-15979417 6 
chr3:15983063-15983102 5.79487 
chr3:15986674-15986694 6 
chr3:15987478-15987500 5.81818 
chr3:15987828-15987859 6 
chr3:15992518-15992547 6 
chr3:15994678-15994700 5.77273 
chr3:15997105-15997120 6 
chr3:15997451-15997463 6 
chr3:15998030-15998084 5.74074 
chr3:15998097-15998145 6 
chr3:15998851-15998888 5.56757 
chr3:16001379-16001471 5.65217 
chr3:16001480-16001578 5.59184 
chr3:16002212-16002279 5.50746 
chr3:16002922-16002969 5.23404 
chr3:16007084-16007099 5.93333 
chr3:16007361-16007443 5.71951 
chr3:16010054-16010074 5.85 
chr3:16014380-16014412 5.28125 
chr3:16014781-16014803 5.5 
chr3:16015765-16015783 6 
chr3:16015885-16015913 5.89286 
chr3:16019264-16019277 6 
chr3:16022355-16022405 5.24 
chr3:16024416-16024439 5.47826 
chr3:16026069-16026089 5.8 
chr3:16026362-16026386 5.75 
chr3:16027714-16027735 5.85714 
chr3:16031325-16031343 6 
chr3:16033966-16033986 5.7 
chr3:16035185-16035202 5.82353 
chr3:16035956-16036009 5.32075 
chr3:16036371-16036387 6 
chr3:16036476-16036492 5.9375 
chr3:16036532-16036565 5.93939 
chr3:16037594-16037610 6 
chr3:16041254-16041288 6 
chr3:16043976-16044000 6 
chr3:16044022-16044041 5.68421 
chr3:16045263-16045308 5.71111 
chr3:16045905-16045936 5.77419 
chr3:16045963-16045984 5.61905 
chr3:16047722-16047747 6 
chr3:16050577-16050603 6 
chr3:16052587-16052607 5.9 
chr3:16052773-16052804 6 
chr3:16053510-16053618 5.50926 
chr3:16056563-16056597 5.70588 
chr3:16065081-16065104 6 
chr3:16068824-16068838 6 
chr3:16068921-16068940 5.78947 
chr3:16070138-16070151 6 
chr3:16073757-16073772 5.86667 
chr3:16079147-16079180 5.18182 
chr3:16086378-16086417 6 
chr3:16086634-16086661 5.85185 
chr3:16087458-16087482 5.5 
chr3:16088066-16088132 5.4697 
chr3:16091586-16091610 5.75 
chr3:16094677-16094724 5.87234 
chr3:16098984-16099000 6 
chr3:16100122-16100136 6 
chr3:16102396-16102422 5.84615 
chr3:16105876-16105897 6 
chr3:16108902-16108915 6 
chr3:16113452-16113472 5.65 
chr3:16113952-16113986 5.35294 
chr3:16117881-16117902 5.85714 
chr3:16118924-16118954 6 
chr3:16121500-16121522 5.81818 
chr3:16124538-16124579 5.21951 
chr3:16124605-16124635 5.76667 
chr3:16124673-16124702 5.17241 
chr3:16124776-16124790 6 
chr3:16125670-16125709 5.87179 
chr3:16135539-16135595 5.80357 
chr3:16136198-16136234 5.72222 
chr3:16136713-16136732 6 
chr3:16138370-16138391 6 
chr3:16138849-16138866 5.76471 
chr3:16140127-16140164 5.97297 
chr3:16143134-16143162 5.42857 
chr3:16143615-16143645 5.36667 
chr3:16148597-16148618 5.66667 
chr3:16151655-16151668 5.92308 
chr3:16153881-16153905 6 
chr3:16155446-16155481 5.85714 
chr3:16155882-16155917 5.54286 
chr3:16155937-16155950 6 
chr3:16158926-16158987 5.59016 
chr3:16159079-16159641 5.88612 
chr3:16160672-16160692 6 
chr3:16161925-16161937 6 
chr3:16164429-16164461 5.375 
chr3:16165265-16165278 6 
chr3:16170969-16170994 5.64 
chr3:16173168-16173185 6 
chr3:16177338-16177361 6 
chr3:16177529-16177556 5.85185 
chr3:16178844-16178876 5.75 
chr3:16181058-16181074 6 
chr3:16181138-16181151 5.92308 
chr3:16183181-16183203 5.72727 
chr3:16187475-16187511 5.94444 
chr3:16191186-16191207 5.90476 
chr3:16192373-16192401 5.17857 
chr3:16193195-16193327 5.82576 
chr3:16197150-16197180 5.46667 
chr3:16208068-16208094 5.5 
chr3:16212913-16212941 5.39286 
chr3:16219112-16219146 5.32353 
chr3:16219459-16219472 5.92308 
chr3:16219536-16219563 5.62963 
chr3:16219630-16219725 5.12632 
chr3:16221711-16221723 6 
chr3:16227244-16227301 5.80702 
chr3:16232144-16232171 5.66667 
chr3:16234312-16234341 5.24138 
chr3:16240692-16240740 5.54167 
chr3:16242667-16242701 6 
chr3:16244943-16244986 5.25581 
chr3:16245027-16245091 5.9375 
chr3:16246450-16246481 5.58065 
chr3:16248178-16248209 5.93548 
chr3:16249008-16249047 5.97436 
chr3:16250337-16250358 5.52381 
chr3:16251327-16251346 5.94737 
chr3:16254497-16254524 5.66667 
chr3:16254959-16254974 6 
chr3:16257413-16257452 5.76923 
chr3:16257589-16257605 5.875 
chr3:16260302-16260334 5.875 
chr3:16264661-16264690 5.62069 
chr3:16265198-16265212 6 
chr3:16265602-16265632 5.7 
chr3:16266139-16266154 6 
chr3:16267200-16267240 5.875 
chr3:16268829-16268853 5.45833 
chr3:16269745-16269758 6 
chr3:16272086-16272103 5.88235 
chr3:16272135-16272156 5.61905 
chr3:16272648-16272661 5.92308 
chr3:16273263-16273292 5.65517 
chr3:16273587-16273617 5.8 
chr3:16273907-16273927 5.65 
chr3:16273958-16274020 5.8871 
chr3:16274601-16274615 6 
chr3:16276430-16276444 6 
chr3:16277611-16277633 6 
chr3:16277850-16277866 5.875 
chr3:16279950-16279986 5.52778 
chr3:16283049-16283068 6 
chr3:16284101-16284134 5.78788 
chr3:16284287-16284311 6 
chr3:16287828-16287846 6 
chr3:16288604-16288637 6 
chr3:16289764-16289857 5.50538 
chr3:16292382-16292406 5.41667 
chr3:16292692-16292723 5.6129 
chr3:16293054-16293086 5.34375 
chr3:16300358-16300385 5.2963 
chr3:16304986-16305005 5.63158 
chr3:16308109-16308128 6 
chr3:16309820-16309848 6 
chr3:16311072-16311090 5.83333 
chr3:16314154-16314169 6 
chr3:16314891-16314904 6 
chr3:16315674-16315686 6 
chr3:16317080-16317097 6 
chr3:16318022-16318035 6 
chr3:16318398-16318442 5.65909 
chr3:16321664-16321684 5.75 
chr3:16322874-16322903 5.41379 
chr3:16323016-16323032 5.8125 
chr3:16323402-16323418 6 
chr3:16323544-16323563 6 
chr3:16324327-16324345 6 
chr3:16328825-16328851 5.84615 
chr3:16333699-16333711 6 
chr3:16338282-16338328 5.45652 
chr3:16350994-16351015 5.61905 
chr3:16351083-16351104 5.61905 
chr3:16352500-16352516 6 
chr3:16352637-16352649 6 
chr3:16352681-16352713 5.46875 
chr3:16354712-16354725 6 
chr3:16362244-16362272 5.60714 
chr3:16366153-16366204 5.78431 
chr3:16368826-16368851 5.36 
chr3:16370842-16370861 5.63158 
chr3:16370888-16370918 5.53333 
chr3:16374345-16374365 6 
chr3:16375671-16375702 6 
chr3:16377068-16377097 5.51724 
chr3:16377283-16377297 6 
chr3:16377873-16377902 5.37931 
chr3:16378879-16378896 5.94118 
chr3:16379247-16379268 5.85714 
chr3:16384198-16384218 5.65 
chr3:16386771-16386803 6 
chr3:16387295-16387365 5.65714 
chr3:16389117-16389142 5.44 
chr3:16398620-16398663 5.97674 
chr3:16399559-16399588 5.2069 
chr3:16399937-16399959 6 
chr3:16400539-16400554 6 
chr3:16406163-16406182 5.84211 
chr3:16410232-16410257 5.4 
chr3:16426248-16426277 5.48276 
chr3:16429076-16429113 6 
chr3:16433364-16433409 6 
chr3:16434073-16434196 5.4065 
chr3:16434565-16434580 6 
chr3:16435884-16435903 5.84211 
chr3:16437775-16437811 5.47222 
chr3:16438576-16438598 5.81818 
chr3:16439277-16439319 5.61905 
chr3:16439751-16439775 6 
chr3:16440767-16440786 5.73684 
chr3:16442828-16442841 6 
chr3:16445048-16445932 5.78394 
chr3:16448671-16448699 5.28571 
chr3:16451191-16451204 6 
chr3:16451719-16451761 6 
chr3:16451892-16451936 5.47727 
chr3:16454039-16454063 5.625 
chr3:16455802-16455824 5.90909 
chr3:16456110-16456141 5.80645 
chr3:16456916-16456957 5.80488 
chr3:16457234-16457254 6 
chr3:16457396-16457418 5.72727 
chr3:16458500-16458528 5.85714 
chr3:16460379-16460411 5.625 
chr3:16462840-16462870 5.56667 
chr3:16466143-16466194 5.29412 
chr3:16466974-16466995 5.66667 
chr3:16468167-16468204 5.91892 
chr3:16470569-16470596 5.92593 
chr3:16471611-16471628 5.82353 
chr3:16474034-16474047 6 
chr3:16474182-16474201 5.78947 
chr3:16474318-16474341 5.6087 
chr3:16474388-16474402 6 
chr3:16475868-16475909 5.97561 
chr3:16476068-16476083 5.86667 
chr3:16476152-16476203 5.41176 
chr3:16477076-16477098 5.68182 
chr3:16477420-16477447 5.92593 
chr3:16477855-16477876 5.7619 
chr3:16479158-16479181 6 
chr3:16479609-16479635 5.57692 
chr3:16480092-16480120 6 
chr3:16482806-16482836 5.66667 
chr3:16483636-16483662 6 
chr3:16485257-16485286 6 
chr3:16486182-16486198 5.875 
chr3:16486795-16486820 5.76 
chr3:16486910-16486944 5.44118 
chr3:16486961-16487023 5.90323 
chr3:16487221-16487252 5.3871 
chr3:16489460-16489503 5.51163 
chr3:16492278-16492293 5.86667 
chr3:16494443-16494468 5.6 
chr3:16495412-16495443 5.83871 
chr3:16497927-16497956 5.75862 
chr3:16500437-16500455 5.77778 
chr3:16501102-16501124 5.68182 
chr3:16501162-16501187 5.76 
chr3:16502924-16502955 5.58065 
chr3:16506926-16506957 6 
chr3:16508273-16508309 5.63889 
chr3:16509266-16509291 5.48 
chr3:16510138-16510153 6 
chr3:16510859-16510883 5.875 
chr3:16511728-16511785 5.59649 
chr3:16513735-16513751 5.875 
chr3:16514893-16514918 5.92 
chr3:16519022-16519036 5.92857 
chr3:16522473-16522537 5.73438 
chr3:16522630-16522665 5.4 
chr3:16526858-16526995 5.66423 
chr3:16529607-16529621 6 
chr3:16533254-16533295 5.92683 
chr3:16533953-16533984 5.74194 
chr3:16542278-16542298 5.7 
chr3:16542649-16542680 5.51613 
chr3:16542744-16542774 5.33333 
chr3:16543890-16543924 5.97059 
chr3:16549106-16549376 5.59259 
chr3:16550195-16550225 5.86667 
chr3:16550696-16550718 5.90909 
chr3:16552360-16552391 5.74194 
chr3:16556430-16556462 5.3125 
chr3:16558772-16558802 5.76667 
chr3:16559132-16559164 5.75 
chr3:16562068-16562093 5.64 
chr3:16566008-16566108 5.72 
chr3:16568550-16568583 5.66667 
chr3:16570985-16571013 5.35714 
chr3:16571159-16571179 5.8 
chr3:16577341-16577356 6 
chr3:16579264-16579298 5.85294 
chr3:16579316-16579804 5.75205 
chr3:16580799-16580831 5.75 
chr3:16581579-16581605 5.69231 
chr3:16583515-16583548 5.69697 
chr3:16583701-16583724 6 
chr3:16590000-16590023 5.47826 
chr3:16592929-16593193 5.56061 
chr3:16594418-16594575 5.59873 
chr3:16595784-16595812 5.25 
chr3:16597603-16597635 5.4375 
chr3:16600168-16600193 5.76 
chr3:16600720-16600756 5.44444 
chr3:16602161-16602189 5.39286 
chr3:16602614-16602636 5.72727 
chr3:16604275-16604295 6 
chr3:16610522-16610546 5.91667 
chr3:16611806-16611827 6 
chr3:16612787-16612815 5.92857 
chr3:16618703-16618720 5.76471 
chr3:16621360-16621379 5.78947 
chr3:16627616-16627663 5.48936 
chr3:16630424-16630452 5.71429 
chr3:16634079-16634100 5.52381 
chr3:16642152-16642172 5.6 
chr3:16646312-16646365 5.32075 
chr3:16648715-16648739 5.375 
chr3:16648777-16648900 5.82114 
chr3:16651082-16651126 5.90909 
chr3:16662334-16662347 5.92308 
chr3:16662396-16662413 5.94118 
chr3:16665719-16665747 5.82143 
chr3:16666251-16666275 5.41667 
chr3:16667344-16667380 5.83333 
chr3:16669434-16669464 5.16667 
chr3:16671653-16671665 6 
chr3:16673339-16673358 5.89474 
chr3:16674644-16674658 6 
chr3:16678567-16678583 6 
chr3:16681261-16681300 5.30769 
chr3:16682941-16683004 5.80952 
chr3:16684349-16684377 5.67857 
chr3:16685612-16685695 5.63855 
chr3:16689171-16689217 5.6087 
chr3:16691892-16691912 5.6 
chr3:16692063-16692080 6 
chr3:16692915-16692938 5.43478 
chr3:16696580-16696602 5.72727 
chr3:16705101-16705147 5.78261 
chr3:16705600-16705612 6 
chr3:16705912-16705938 5.53846 
chr3:16707189-16707202 6 
chr3:16713122-16713169 5.51064 
chr3:16713319-16713332 6 
chr3:16715726-16715751 6 
chr3:16724250-16724271 5.7619 
chr3:16725610-16725639 5.58621 
chr3:16729780-16729803 6 
chr3:16732384-16732406 6 
chr3:16733455-16733478 6 
chr3:16734929-16734948 6 
chr3:16743408-16743427 5.84211 
chr3:16745767-16745796 5.89655 
chr3:16746109-16746147 5.36842 
chr3:16746465-16746500 5.31429 
chr3:16748193-16748223 5.43333 
chr3:16748289-16748315 5.42308 
chr3:16749676-16749702 6 
chr3:16750127-16750148 5.57143 
chr3:16752630-16752647 6 
chr3:16753258-16753286 5.28571 
chr3:16759135-16759163 5.5 
chr3:16759963-16759980 6 
chr3:16762933-16762958 5.84 
chr3:16763882-16763936 5.83333 
chr3:16765314-16765340 5.96154 
chr3:16768418-16768433 6 
chr3:16773053-16773079 5.26923 
chr3:16775677-16775718 6 
chr3:16780620-16780647 5.77778 
chr3:16780844-16780869 6 
chr3:16791937-16791960 5.43478 
chr3:16793192-16793253 6 
chr3:16794067-16794106 5.41026 
chr3:16794275-16794308 5.30303 
chr3:16799035-16799061 5.26923 
chr3:16799328-16799360 5.375 
chr3:16802722-16802765 5.93023 
chr3:16803929-16803947 5.94444 
chr3:16805547-16805566 5.68421 
chr3:16817933-16817948 5.93333 
chr3:16820166-16820179 6 
chr3:16824936-16824967 5.29032 
chr3:16825936-16825965 5.17241 
chr3:16829702-16829731 6 
chr3:16835617-16835658 5.46341 
chr3:16836439-16836453 6 
chr3:16837656-16837732 5.5 
chr3:16838348-16838389 6 
chr3:16838689-16838722 5.24242 
chr3:16841270-16841299 5.48276 
chr3:16842061-16842086 5.72 
chr3:16842414-16842457 5.16279 
chr3:16842667-16842686 5.73684 
chr3:16849434-16849483 5.95918 
chr3:16850609-16850636 5.51852 
chr3:16851533-16851575 5.40476 
chr3:16851816-16851858 5.33333 
chr3:16854676-16854690 6 
chr3:16855127-16855150 5.86957 
chr3:16856756-16856782 5.53846 
chr3:16858148-16858175 5.44444 
chr3:16863026-16863046 5.7 
chr3:16865128-16865145 6 
chr3:16870397-16870421 6 
chr3:16871526-16871538 6 
chr3:16873150-16873223 5.61644 
chr3:16875577-16875593 5.9375 
chr3:16876283-16876305 5.54545 
chr3:16879840-16879854 6 
chr3:16882633-16882648 6 
chr3:16886162-16886193 5.3871 
chr3:16889739-16889785 5.76087 
chr3:16891139-16891194 5.65455 
chr3:16893235-16893299 5.45312 
chr3:16896376-16896417 5.41463 
chr3:16897920-16897955 5.57143 
chr3:16900929-16900965 5.55556 
chr3:16901022-16901101 5.73418 
chr3:16901611-16901648 5.45946 
chr3:16902368-16902396 5.89286 
chr3:16910207-16910242 5.97143 
chr3:16910679-16910704 5.48 
chr3:16912366-16912395 5.55172 
chr3:16919980-16920000 5.65 
chr3:16926424-16926500 5.35526 
chr3:16933545-16933575 5.3 
chr3:16936565-16936577 6 
chr3:16937794-16937816 5.54545 
chr3:16941459-16941475 5.8125 
chr3:16944322-16944336 6 
chr3:16944349-16944371 6 
chr3:16946260-16946285 5.44 
chr3:16952005-16952030 5.6 
chr3:16952744-16952760 6 
chr3:16955164-16955202 5.28947 
chr3:16955652-16955684 5.25 
chr3:16955871-16955899 5.46429 
chr3:16956213-16956241 5.39286 
chr3:16957327-16957359 5.34375 
chr3:16964205-16964248 5.81395 
chr3:16968834-16968863 5.24138 
chr3:16974382-16974410 5.57143 
chr3:16978010-16978030 5.85 
chr3:16982140-16982163 6 
chr3:16986731-16986769 5.84211 
chr3:16988445-16988460 6 
chr3:16991964-16991992 5.21429 
chr3:16993780-16993810 5.7 
chr3:16993852-16993878 6 
chr3:16995500-16995530 5.6 
chr3:17004351-17004385 5.67647 
chr3:17004928-17004952 5.375 
chr3:17005507-17005527 5.75 
chr3:17011521-17011564 5.74419 
chr3:17017698-17017723 5.64 
chr3:17018606-17018658 5.53846 
chr3:17022642-17022657 6 
chr3:17025128-17025160 5.15625 
chr3:17031600-17031625 5.76 
chr3:17032961-17032991 5.23333 
chr3:17033000-17033038 5.26316 
chr3:17033225-17033251 5.65385 
chr3:17036199-17036213 6 
chr3:17039015-17039035 5.85 
chr3:17044623-17044660 5.59459 
chr3:17046013-17046040 5.51852 
chr3:17046644-17046673 5.58621 
chr3:17056744-17056764 5.6 
chr3:17058858-17058882 5.58333 
chr3:17061856-17061880 5.45833 
chr3:17062646-17062676 5.23333 
chr3:17063080-17063118 5.86842 
chr3:17063991-17064010 5.89474 
chr3:17068361-17068373 6 
chr3:17069106-17069159 5.73585 
chr3:17069962-17069980 5.72222 
chr3:17070830-17070861 5.80645 
chr3:17071817-17071843 5.42308 
chr3:17073421-17073436 6 
chr3:17075636-17075653 5.94118 
chr3:17075717-17075746 5.44828 
chr3:17075832-17075884 5.55769 
chr3:17079400-17079425 5.4 
chr3:17085440-17085493 5.39623 
chr3:17092931-17092961 6 
chr3:17093728-17093751 5.56522 
chr3:17094138-17094172 5.58824 
chr3:17100870-17100882 6 
chr3:17100897-17101016 5.68067 
chr3:17101066-17101087 6 
chr3:17102767-17102796 5.31034 
chr3:17104700-17104811 5.64865 
chr3:17106420-17106436 5.9375 
chr3:17110119-17110167 5.20833 
chr3:17113314-17113331 5.82353 
chr3:17114162-17114174 6 
chr3:17114859-17114884 5.36 
chr3:17117037-17117051 6 
chr3:17119392-17119442 5.12 
chr3:17119929-17119953 5.375 
chr3:17123631-17123647 6 
chr3:17135068-17135084 6 
chr3:17137625-17137661 5.22222 
chr3:17138055-17138076 6 
chr3:17138209-17138228 5.63158 
chr3:17142423-17142459 5.47222 
chr3:17143184-17143202 5.72222 
chr3:17144256-17144289 5.27273 
chr3:17145468-17145490 5.54545 
chr3:17149240-17149272 5.75 
chr3:17149547-17149559 6 
chr3:17150016-17150035 5.68421 
chr3:17151579-17151614 5.71429 
chr3:17153500-17153543 5.93023 
chr3:17154294-17154331 5.89189 
chr3:17157107-17157137 5.8 
chr3:17157259-17157292 5.90909 
chr3:17161230-17161431 5.63184 
chr3:17161465-17161514 5.4898 
chr3:17165626-17165649 5.52174 
chr3:17167217-17167236 5.84211 
chr3:17168063-17168111 5.29167 
chr3:17168182-17168209 5.44444 
chr3:17168700-17168733 5.60606 
chr3:17174716-17174735 6 
chr3:17181386-17181453 5.83582 
chr3:17181947-17181967 5.85 
chr3:17182045-17182080 5.4 
chr3:17182174-17182220 5.52174 
chr3:17183318-17183425 5.58879 
chr3:17185475-17185500 5.48 
chr3:17190160-17190365 5.88293 
chr3:17192095-17192124 5.24138 
chr3:17192883-17192902 6 
chr3:17193292-17193323 5.25806 
chr3:17194199-17194226 5.48148 
chr3:17196928-17196961 5.84848 
chr3:17199057-17199077 5.65 
chr3:17199198-17199221 5.69565 
chr3:17206305-17206343 5.18421 
chr3:17208288-17208313 5.52 
chr3:17211177-17211192 5.93333 
chr3:17216080-17216095 6 
chr3:17218294-17218311 5.82353 
chr3:17219008-17219056 5.6875 
chr3:17219222-17219247 5.76 
chr3:17219557-17219570 6 
chr3:17220295-17220315 5.95 
chr3:17222408-17222431 5.91304 
chr3:17227187-17227209 6 
chr3:17227443-17227464 5.90476 
chr3:17228202-17228255 5.79245 
chr3:17233104-17233121 5.76471 
chr3:17237238-17237257 5.78947 
chr3:17238857-17238882 5.32 
chr3:17240192-17240213 5.52381 
chr3:17250624-17250653 5.96552 
chr3:17252341-17252373 5.25 
chr3:17254215-17254247 5.34375 
chr3:17254336-17254372 5.25 
chr3:17254586-17254615 5.2069 
chr3:17255225-17255246 6 
chr3:17255545-17255571 5.26923 
chr3:17262146-17262205 5.32203 
chr3:17262767-17262796 5.51724 
chr3:17265389-17265436 5.85106 
chr3:17266930-17266990 5.55 
chr3:17267334-17267347 6 
chr3:17269344-17269356 6 
chr3:17279697-17279714 5.88235 
chr3:17280819-17280843 5.41667 
chr3:17283356-17283376 5.65 
chr3:17285941-17285984 5.32558 
chr3:17285996-17286024 5.32143 
chr3:17286514-17286533 6 
chr3:17287267-17287330 5.69841 
chr3:17289480-17289492 6 
chr3:17289821-17289845 5.58333 
chr3:17297583-17297602 5.63158 
chr3:17297876-17297895 5.73684 
chr3:17297944-17297976 5.8125 
chr3:17302958-17302979 5.95238 
chr3:17303434-17303456 5.5 
chr3:17303970-17303986 6 
chr3:17304858-17304912 5.68519 
chr3:17306695-17306713 6 
chr3:17308385-17308421 5.19444 
chr3:17311126-17311145 6 
chr3:17315301-17315315 6 
chr3:17315500-17315553 5.33962 
chr3:17317039-17317054 6 
chr3:17319238-17319267 5.41379 
chr3:17325581-17325610 6 
chr3:17326740-17326765 6 
chr3:17327279-17327292 5.92308 
chr3:17327369-17327382 5.92308 
chr3:17335687-17335711 6 
chr3:17339063-17339075 6 
chr3:17341350-17341377 6 
chr3:17341506-17341537 5.29032 
chr3:17342059-17342076 5.76471 
chr3:17345325-17345353 6 
chr3:17346470-17346500 5.43333 
chr3:17350959-17351000 5.2439 
chr3:17351011-17351045 5.52941 
chr3:17351991-17352003 6 
chr3:17358624-17358664 5.675 
chr3:17359717-17359736 5.63158 
chr3:17361361-17361378 5.82353 
chr3:17362511-17362542 5.35484 
chr3:17363776-17363789 6 
chr3:17366135-17366152 5.94118 
chr3:17366815-17366827 6 
chr3:17367953-17367977 5.70833 
chr3:17377582-17377619 5.2973 
chr3:17378202-17378244 5.21429 
chr3:17378615-17378632 6 
chr3:17390320-17390346 5.26923 
chr3:17391717-17391757 5.35 
chr3:17393292-17393314 5.54545 
chr3:17393421-17393474 5.43396 
chr3:17393496-17393522 5.65385 
chr3:17394173-17394195 5.81818 
chr3:17397686-17397713 5.40741 
chr3:17398898-17398931 5.81818 
chr3:17399660-17399691 6 
chr3:17400433-17400466 5.21212 
chr3:17400609-17400633 5.45833 
chr3:17404944-17404964 6 
chr3:17405029-17405075 5.84783 
chr3:17405764-17405788 5.45833 
chr3:17407782-17407827 5.95556 
chr3:17410157-17410214 5.29825 
chr3:17411375-17411401 5.30769 
chr3:17411591-17411623 5.28125 
chr3:17412560-17412582 6 
chr3:17413531-17413545 6 
chr3:17415500-17415552 5.26923 
chr3:17421294-17421333 5.25641 
chr3:17421366-17421379 6 
chr3:17421480-17421495 6 
chr3:17421537-17421577 6 
chr3:17430177-17430200 5.86957 
chr3:17430355-17430382 5.59259 
chr3:17433693-17433718 5.8 
chr3:17438538-17438566 5.35714 
chr3:17438622-17438647 5.64 
chr3:17439023-17439049 5.26923 
chr3:17442799-17442907 5.61111 
chr3:17445038-17445066 5.32143 
chr3:17449760-17449803 6 
chr3:17455081-17455110 5.27586 
chr3:17456942-17456971 5.96552 
chr3:17458656-17458695 5.53846 
chr3:17460133-17460162 5.34483 
chr3:17461155-17461181 5.57692 
chr3:17461334-17461358 5.54167 
chr3:17463635-17463676 5.5122 
chr3:17463826-17463852 6 
chr3:17464310-17464323 5.92308 
chr3:17464680-17464705 5.32 
chr3:17466607-17466628 5.71429 
chr3:17468294-17468318 5.375 
chr3:17469854-17469921 5.55224 
chr3:17476040-17476093 5.77358 
chr3:17479054-17479071 6 
chr3:17479093-17479150 5.70175 
chr3:17479158-17479185 5.37037 
chr3:17482125-17482147 5.95455 
chr3:17483474-17483491 6 
chr3:17484342-17484423 5.37037 
chr3:17484433-17484463 5.43333 
chr3:17485732-17485758 5.92308 
chr3:17493727-17493769 5.2381 
chr3:17493868-17493898 5.33333 
chr3:17494571-17494587 5.8125 
chr3:17494827-17494859 5.40625 
chr3:17496424-17496443 5.84211 
chr3:17496657-17496865 5.78365 
chr3:17496874-17497043 5.79882 
chr3:17502120-17502156 5.52778 
chr3:17503123-17503162 5.4359 
chr3:17503814-17503828 6 
chr3:17505423-17505455 5.71875 
chr3:17508778-17508820 5.45238 
chr3:17509204-17509238 5.64706 
chr3:17510016-17510044 5.46429 
chr3:17513162-17513183 6 
chr3:17515371-17515422 5.47059 
chr3:17516422-17516444 5.54545 
chr3:17520113-17520147 5.67647 
chr3:17524100-17524114 5.92857 
chr3:17524776-17524794 5.72222 
chr3:17525947-17525976 6 
chr3:17526049-17526062 6 
chr3:17526778-17526801 5.86957 
chr3:17526824-17526838 6 
chr3:17526966-17526992 5.57692 
chr3:17536164-17536185 5.71429 
chr3:17537915-17537965 5.58 
chr3:17538548-17538629 5.80247 
chr3:17539213-17539243 5.23333 
chr3:17545768-17545797 5.72414 
chr3:17545922-17545959 5.64865 
chr3:17548510-17548533 6 
chr3:17548829-17548855 5.34615 
chr3:17551578-17551602 5.41667 
chr3:17552518-17552539 5.57143 
chr3:17553902-17553929 5.51852 
chr3:17554823-17554845 5.81818 
chr3:17555509-17555568 5.47458 
chr3:17556426-17556449 5.73913 
chr3:17559222-17559240 5.88889 
chr3:17561839-17561874 5.45714 
chr3:17562166-17562194 5.32143 
chr3:17563623-17563642 5.84211 
chr3:17566354-17566377 5.52174 
chr3:17567698-17567717 5.68421 
chr3:17571125-17571151 5.88462 
chr3:17571735-17571749 6 
chr3:17574545-17574593 5.75 
chr3:17575381-17575400 6 
chr3:17577180-17577195 5.93333 
chr3:17580660-17580689 5.72414 
chr3:17582397-17582443 5.80435 
chr3:17583857-17583886 5.2069 
chr3:17584596-17584656 5.4 
chr3:17584961-17584976 6 
chr3:17585131-17585161 5.73333 
chr3:17585351-17585373 5.5 
chr3:17586142-17586154 6 
chr3:17586551-17586568 5.82353 
chr3:17588275-17588305 5.93333 
chr3:17589807-17589825 6 
chr3:17590222-17590247 5.48 
chr3:17590792-17590813 5.66667 
chr3:17591422-17591465 5.72093 
chr3:17592025-17592047 5.86364 
chr3:17592544-17592566 5.81818 
chr3:17598530-17598548 5.94444 
chr3:17599019-17599054 5.77143 
chr3:17599252-17599283 5.22581 
chr3:17599936-17599955 5.73684 
chr3:17600551-17600609 5.67241 
chr3:17602760-17602802 5.19048 
chr3:17603219-17603246 5.40741 
chr3:17603636-17603669 5.54545 
chr3:17604000-17604025 5.6 
chr3:17605242-17605288 5.8913 
chr3:17606493-17606507 6 
chr3:17607841-17607877 5.33333 
chr3:17610213-17610236 5.43478 
chr3:17610311-17610335 5.45833 
chr3:17611014-17611039 5.32 
chr3:17611252-17611280 5.53571 
chr3:17612285-17612318 5.12121 
chr3:17616805-17616825 5.9 
chr3:17624269-17624305 5.83333 
chr3:17626138-17626153 5.86667 
chr3:17627452-17627477 5.44 
chr3:17628052-17628068 5.8125 
chr3:17628124-17628146 5.95455 
chr3:17629616-17629643 5.2963 
chr3:17630041-17630059 5.77778 
chr3:17632725-17632760 5.85714 
chr3:17635951-17636000 5.32653 
chr3:17637807-17637822 6 
chr3:17638192-17638208 6 
chr3:17641705-17641732 6 
chr3:17643317-17643334 6 
chr3:17644053-17644077 6 
chr3:17644638-17644661 5.65217 
chr3:17645136-17645164 5.28571 
chr3:17645612-17645629 5.82353 
chr3:17646214-17646246 5.84375 
chr3:17648277-17648296 5.78947 
chr3:17652565-17652619 5.37037 
chr3:17653791-17653806 5.93333 
chr3:17654122-17654141 5.89474 
chr3:17660833-17660865 5.34375 
chr3:17669152-17669177 5.72 
chr3:17672363-17672384 5.61905 
chr3:17672535-17672549 6 
chr3:17675240-17675268 5.57143 
chr3:17676118-17676132 6 
chr3:17676337-17676364 5.33333 
chr3:17678118-17678139 6 
chr3:17678500-17678526 5.30769 
chr3:17678680-17678706 6 
chr3:17679562-17679589 5.48148 
chr3:17680334-17680359 5.36 
chr3:17681800-17681877 5.53247 
chr3:17682016-17682054 5.34211 
chr3:17683078-17683112 5.55882 
chr3:17686419-17686441 6 
chr3:17691778-17691801 6 
chr3:17691821-17691846 5.4 
chr3:17694757-17694795 5.71053 
chr3:17695304-17695333 5.58621 
chr3:17696943-17696973 5.93333 
chr3:17698611-17698643 5.78125 
chr3:17698814-17698836 5.77273 
chr3:17702996-17703008 6 
chr3:17704771-17704796 5.6 
chr3:17705542-17705572 5.93333 
chr3:17706523-17706560 5.67568 
chr3:17708945-17708969 6 
chr3:17709645-17709673 5.57143 
chr3:17711375-17711390 6 
chr3:17714789-17714815 5.96154 
chr3:17720141-17720174 5.54545 
chr3:17720367-17720392 5.4 
chr3:17723753-17723768 6 
chr3:17725565-17725588 5.91304 
chr3:17726882-17726944 5.30645 
chr3:17728965-17729000 5.31429 
chr3:17729683-17729741 5.31034 
chr3:17731010-17731054 5.79545 
chr3:17731696-17731721 6 
chr3:17733318-17733344 5.88462 
chr3:17733569-17733597 5.25 
chr3:17738019-17738038 5.84211 
chr3:17740883-17740902 5.63158 
chr3:17741305-17741323 5.83333 
chr3:17745393-17745430 5.59459 
chr3:17747914-17747935 5.80952 
chr3:17748223-17748239 5.8125 
chr3:17752056-17752085 6 
chr3:17752165-17752201 5.72222 
chr3:17754721-17754746 5.96 
chr3:17755323-17755350 5.48148 
chr3:17757544-17757569 5.76 
chr3:17760088-17760103 5.93333 
chr3:17762295-17762345 5.46 
chr3:17762951-17762975 6 
chr3:17763477-17763509 5.75 
chr3:17765567-17765582 6 
chr3:17766267-17766293 5.34615 
chr3:17767346-17767368 5.5 
chr3:17770508-17770527 6 
chr3:17771684-17771729 5.17778 
chr3:17772394-17772433 5.53846 
chr3:17772996-17773011 6 
chr3:17773325-17773354 5.51724 
chr3:17773808-17773829 5.90476 
chr3:17774208-17774248 5.625 
chr3:17775790-17775806 5.875 
chr3:17776583-17776607 5.58333 
chr3:17777755-17777779 5.70833 
chr3:17779858-17779904 5.65217 
chr3:17781493-17781515 6 
chr3:17783292-17783323 6 
chr3:17783655-17783672 6 
chr3:17783802-17783828 5.53846 
chr3:17784011-17784042 5.6129 
chr3:17785235-17785262 5.48148 
chr3:17785312-17785339 5.62963 
chr3:17786140-17786164 6 
chr3:17788303-17788342 5.84615 
chr3:17789357-17789384 5.62963 
chr3:17790500-17790528 5.89286 
chr3:17791796-17791824 5.92857 
chr3:17792398-17792427 5.51724 
chr3:17793301-17793318 6 
chr3:17796089-17796125 6 
chr3:17802379-17802410 5.87097 
chr3:17803374-17803401 5.77778 
chr3:17803900-17803936 5.44444 
chr3:17804159-17804189 5.8 
chr3:17807162-17807188 5.69231 
chr3:17807469-17807497 5.67857 
chr3:17808602-17808614 6 
chr3:17809308-17809326 6 
chr3:17809359-17809406 6 
chr3:17810254-17810275 5.57143 
chr3:17810769-17810802 5.42424 
chr3:17810927-17810954 5.59259 
chr3:17811171-17811198 5.44444 
chr3:17811987-17812022 5.31429 
chr3:17813164-17813182 5.72222 
chr3:17815935-17815951 6 
chr3:17821339-17821431 5.57609 
chr3:17821485-17821525 5.6 
chr3:17821577-17821703 5.27778 
chr3:17821720-17821756 5.47222 
chr3:17823392-17823409 6 
chr3:17824600-17824633 5.69697 
chr3:17826237-17826251 6 
chr3:17827679-17827696 5.94118 
chr3:17827733-17827760 5.85185 
chr3:17830000-17830027 5.37037 
chr3:17830675-17830716 5.65854 
chr3:17831227-17831243 6 
chr3:17832032-17832057 5.8 
chr3:17832911-17833143 5.85776 
chr3:17837280-17837297 6 
chr3:17837869-17837887 6 
chr3:17839176-17839197 5.80952 
chr3:17841579-17841599 6 
chr3:17846901-17846928 5.85185 
chr3:17849586-17849616 6 
chr3:17851135-17851153 5.77778 
chr3:17853933-17853945 6 
chr3:17855853-17855875 5.86364 
chr3:17857302-17857315 6 
chr3:17859695-17859719 5.66667 
chr3:17861162-17861230 5.82353 
chr3:17861250-17861269 6 
chr3:17862801-17862828 5.55556 
chr3:17871097-17871149 5.57692 
chr3:17876292-17876331 5.87179 
chr3:17879786-17879799 6 
chr3:17883203-17883217 6 
chr3:17884812-17884832 6 
chr3:17884891-17884916 5.6 
chr3:17885347-17885367 5.95 
chr3:17885529-17885565 6 
chr3:17888259-17888280 5.57143 
chr3:17891085-17891098 5.92308 
chr3:17892536-17892555 5.63158 
chr3:17892898-17892913 6 
chr3:17902940-17902958 6 
chr3:17903500-17903527 5.62963 
chr3:17906045-17906067 5.5 
chr3:17906651-17906697 5.91304 
chr3:17908307-17908338 5.80645 
chr3:17911861-17911879 6 
chr3:17916868-17916906 5.94737 
chr3:17917615-17917631 6 
chr3:17918313-17918338 6 
chr3:17918751-17918776 5.64 
chr3:17920882-17920901 6 
chr3:17921286-17921313 5.7037 
chr3:17922212-17922238 6 
chr3:17923754-17923766 6 
chr3:17924568-17924602 5.55882 
chr3:17926685-17926717 5.4375 
chr3:17927775-17927829 5.33333 
chr3:17929290-17929340 5.5 
chr3:17931692-17931717 5.64 
chr3:17933907-17933935 5.21429 
chr3:17942609-17942624 6 
chr3:17945163-17945189 5.30769 
chr3:17945251-17945298 5.42553 
chr3:17945763-17945782 5.78947 
chr3:17946216-17946238 5.63636 
chr3:17946410-17946438 5.5 
chr3:17948834-17948855 6 
chr3:17948958-17948985 5.37037 
chr3:17951446-17951464 5.72222 
chr3:17952400-17952452 6 
chr3:17952593-17952618 5.6 
chr3:17956416-17956463 5.51064 
chr3:17956483-17956527 5.47727 
chr3:17956538-17956574 5.38889 
chr3:17957287-17957323 5.75 
chr3:17959705-17959725 6 
chr3:17961596-17961620 6 
chr3:17962174-17962197 5.78261 
chr3:17964299-17964312 6 
chr3:17964724-17964737 6 
chr3:17966527-17966555 5.78571 
chr3:17967675-17967724 6 
chr3:17970433-17970466 5.9697 
chr3:17970508-17970532 5.83333 
chr3:17971176-17971197 5.80952 
chr3:17971602-17971625 5.6087 
chr3:17972438-17972472 6 
chr3:17975968-17976000 5.21875 
chr3:17979263-17979305 5.19048 
chr3:17980539-17980631 5.73913 
chr3:17981546-17981587 5.68293 
chr3:17988436-17988451 5.86667 
chr3:17988824-17988874 5.64 
chr3:17990437-17990456 5.84211 
chr3:17994216-17994284 5.72059 
chr3:17995456-17995488 6 
chr3:17995608-17995657 5.44898 
chr3:17997030-17997137 5.85981 
chr3:17998083-17998154 5.73239 
chr3:17998459-17998500 6 
chr3:17999759-17999789 5.76667 
chr3:17999952-17999983 5.19355 
chr3:18001310-18001336 5.76923 
chr3:18001635-18001667 5.40625 
chr3:18004787-18004824 5.62162 
chr3:18006254-18006274 5.9 
chr3:18007439-18007456 6 
chr3:18008547-18008574 5.96296 
chr3:18011366-18011379 6 
chr3:18012527-18012548 6 
chr3:18012973-18013000 5.22222 
chr3:18013640-18013804 5.58537 
chr3:18016371-18016397 5.5 
chr3:18016500-18016554 5.94444 
chr3:18017129-18017170 5.5122 
chr3:18026310-18026348 5.84211 
chr3:18026357-18026369 6 
chr3:18026381-18026433 5.73077 
chr3:18026446-18026495 5.61224 
chr3:18026571-18026588 6 
chr3:18026637-18026699 5.70968 
chr3:18026710-18026736 5.61538 
chr3:18026792-18026816 5.45833 
chr3:18026868-18026926 5.72414 
chr3:18026972-18027000 5.57143 
chr3:18027051-18027069 5.88889 
chr3:18027085-18027113 5.67857 
chr3:18027135-18027160 5.56 
chr3:18027181-18027201 5.8 
chr3:18027218-18027246 5.71429 
chr3:18027263-18027288 6 
chr3:18027298-18027310 6 
chr3:18027361-18027405 5.65909 
chr3:18027420-18027445 5.56 
chr3:18029478-18029503 5.4 
chr3:18036179-18036201 5.63636 
chr3:18036217-18036238 5.66667 
chr3:18039923-18039942 5.73684 
chr3:18052171-18052212 5.56098 
chr3:18054367-18054387 5.7 
chr3:18057060-18057075 5.93333 
chr3:18065432-18065460 5.25 
chr3:18067684-18067697 5.92308 
chr3:18067828-18067844 6 
chr3:18068339-18068351 6 
chr3:18070815-18070843 5.53571 
chr3:18071500-18071539 5.46154 
chr3:18072399-18072412 6 
chr3:18073115-18073166 5.29412 
chr3:18075743-18075758 6 
chr3:18076543-18076566 5.47826 
chr3:18078890-18078918 5.67857 
chr3:18085355-18085389 5.29412 
chr3:18096199-18096230 5.58065 
chr3:18097245-18097271 6 
chr3:18104531-18104544 6 
chr3:18104937-18104960 5.56522 
chr3:18106644-18106724 5.475 
chr3:18110127-18110139 6 
chr3:18116230-18116258 5.71429 
chr3:18118288-18118307 5.94737 
chr3:18120123-18120178 5.30909 
chr3:18120718-18120792 5.41892 
chr3:18123520-18123541 5.71429 
chr3:18126004-18126081 5.8961 
chr3:18129105-18129134 5.31034 
chr3:18129914-18129984 5.68571 
chr3:18132376-18132391 6 
chr3:18133273-18133293 6 
chr3:18137441-18137500 5.64407 
chr3:18137642-18137686 5.95455 
chr3:18139961-18139990 5.34483 
chr3:18142279-18142325 5.63043 
chr3:18143496-18143515 6 
chr3:18146517-18146554 6 
chr3:18147166-18147190 5.54167 
chr3:18147232-18147257 5.76 
chr3:18148768-18148793 5.4 
chr3:18154011-18154138 5.29921 
chr3:18154772-18154805 5.81818 
chr3:18157194-18157237 5.55814 
chr3:18157672-18157690 5.77778 
chr3:18158009-18158063 5.62963 
chr3:18159820-18159839 5.84211 
chr3:18160162-18160179 6 
chr3:18164334-18164368 5.64706 
chr3:18167695-18167753 5.60345 
chr3:18169232-18169278 5.86957 
chr3:18169531-18169552 6 
chr3:18171650-18171682 5.71875 
chr3:18172191-18172208 5.82353 
chr3:18172637-18172665 5.5 
chr3:18178592-18178611 6 
chr3:18181355-18181382 5.33333 
chr3:18182280-18182304 5.41667 
chr3:18183572-18183595 6 
chr3:18189284-18189297 5.92308 
chr3:18190407-18190430 6 
chr3:18196790-18196822 5.75 
chr3:18198550-18198578 6 
chr3:18202500-18202512 6 
chr3:18204296-18204309 6 
chr3:18204847-18204881 5.20588 
chr3:18207877-18207907 5.26667 
chr3:18208292-18208343 5.54902 
chr3:18210676-18210688 6 
chr3:18211038-18211068 5.2 
chr3:18217619-18217659 5.275 
chr3:18220013-18220027 6 
chr3:18221064-18221088 5.75 
chr3:18221703-18221721 6 
chr3:18222417-18222438 5.57143 
chr3:18222802-18222824 5.63636 
chr3:18226289-18226309 5.7 
chr3:18231085-18231127 5.33333 
chr3:18235013-18235041 5.28571 
chr3:18235624-18235654 5.36667 
chr3:18237139-18237173 5.52941 
chr3:18238200-18238234 5.38235 
chr3:18239722-18239737 6 
chr3:18240194-18240219 5.88 
chr3:18241305-18241341 5.61111 
chr3:18243590-18243612 5.81818 
chr3:18245455-18245480 5.32 
chr3:18252154-18252183 5.68966 
chr3:18253811-18253844 5.45455 
chr3:18254079-18254091 6 
chr3:18255562-18255578 6 
chr3:18258848-18258874 6 
chr3:18259593-18259692 5.35354 
chr3:18261282-18261296 6 
chr3:18262039-18262073 5.94118 
chr3:18265947-18265960 6 
chr3:18267987-18268004 5.82353 
chr3:18272099-18272122 5.69565 
chr3:18272274-18272326 5.51923 
chr3:18273333-18273351 6 
chr3:18274420-18274491 5.6338 
chr3:18277610-18277649 5.30769 
chr3:18277747-18277770 5.65217 
chr3:18279214-18279226 6 
chr3:18280421-18280455 5.14706 
chr3:18281396-18281408 6 
chr3:18283201-18283218 6 
chr3:18283916-18283960 6 
chr3:18284106-18284147 5.90244 
chr3:18287201-18287225 5.45833 
chr3:18289199-18289220 5.80952 
chr3:18291740-18291776 5.52778 
chr3:18295741-18295774 5.57576 
chr3:18296030-18296054 5.875 
chr3:18297243-18297270 5.40741 
chr3:18297699-18297728 5.31034 
chr3:18297905-18297937 6 
chr3:18300038-18300058 5.75 
chr3:18303035-18303106 5.84507 
chr3:18304473-18304485 6 
chr3:18323739-18323760 5.90476 
chr3:18326000-18326019 5.84211 
chr3:18326925-18326944 5.84211 
chr3:18330876-18330947 5.30986 
chr3:18332500-18332532 5.46875 
chr3:18333040-18333053 5.92308 
chr3:18334118-18334141 5.73913 
chr3:18334480-18334530 5.88 
chr3:18335419-18335451 5.375 
chr3:18337313-18337350 5.7027 
chr3:18338141-18338156 6 
chr3:18339055-18339085 5.23333 
chr3:18340176-18340243 5.9403 
chr3:18340750-18340766 5.9375 
chr3:18341836-18341865 5.58621 
chr3:18344297-18344313 6 
chr3:18346376-18346409 5.87879 
chr3:18347021-18347093 5.80556 
chr3:18350095-18350114 5.78947 
chr3:18353051-18353083 5.40625 
chr3:18354079-18354169 5.48889 
chr3:18354181-18354205 5.83333 
chr3:18355776-18355814 5.39474 
chr3:18357790-18357808 6 
chr3:18361242-18361268 5.84615 
chr3:18361419-18361437 5.83333 
chr3:18365092-18365106 6 
chr3:18365756-18365783 5.22222 
chr3:18366218-18366320 5.73529 
chr3:18367215-18367245 5.63333 
chr3:18373858-18373876 5.94444 
chr3:18375645-18375666 5.57143 
chr3:18377874-18377908 6 
chr3:18382801-18382828 5.22222 
chr3:18383717-18383731 6 
chr3:18384429-18384463 5.70588 
chr3:18385850-18385877 6 
chr3:18388070-18388101 5.80645 
chr3:18390216-18390234 5.77778 
chr3:18391096-18391115 5.78947 
chr3:18391132-18391173 6 
chr3:18392331-18392362 5.45161 
chr3:18397132-18397167 5.48571 
chr3:18399033-18399050 6 
chr3:18403335-18403381 5.32609 
chr3:18404352-18404370 5.94444 
chr3:18406194-18406231 5.78378 
chr3:18407743-18407760 5.88235 
chr3:18407930-18407962 6 
chr3:18410186-18410215 5.24138 
chr3:18410654-18410672 5.77778 
chr3:18412007-18412074 5.77612 
chr3:18427500-18427520 5.6 
chr3:18430753-18430767 6 
chr3:18433010-18433029 5.63158 
chr3:18434027-18434104 5.8961 
chr3:18434802-18434850 5.72917 
chr3:18435471-18435500 5.7931 
chr3:18437770-18437817 5.48936 
chr3:18441402-18441426 5.75 
chr3:18444188-18444204 5.875 
chr3:18446899-18446921 5.81818 
chr3:18452752-18452771 5.78947 
chr3:18457075-18457102 5.66667 
chr3:18460365-18460386 5.80952 
chr3:18462921-18462959 5.36842 
chr3:18463335-18463358 5.52174 
chr3:18465219-18465249 5.46667 
chr3:18466072-18466088 5.8125 
chr3:18466617-18466661 5.72727 
chr3:18466715-18466763 5.3125 
chr3:18466831-18466883 5.65385 
chr3:18467251-18467348 5.36082 
chr3:18469805-18469831 5.84615 
chr3:18471532-18471559 5.22222 
chr3:18474295-18474317 5.54545 
chr3:18476344-18476367 5.65217 
chr3:18478000-18478012 6 
chr3:18486215-18486229 6 
chr3:18486317-18486341 5.625 
chr3:18486400-18486457 5.52632 
chr3:18486757-18486795 5.94737 
chr3:18486850-18486885 5.31429 
chr3:18486944-18486973 5.65517 
chr3:18488848-18488883 5.2 
chr3:18490183-18490212 5.89655 
chr3:18495926-18495938 6 
chr3:18497320-18497343 5.78261 
chr3:18497765-18497783 6 
chr3:18500437-18500466 5.82759 
chr3:18509672-18509701 5.75862 
chr3:18509721-18509743 5.68182 
chr3:18514457-18514481 5.66667 
chr3:18517440-18517482 5.71429 
chr3:18517849-18517865 6 
chr3:18519522-18519884 5.78177 
chr3:18520146-18520186 5.8 
chr3:18522359-18522386 5.44444 
chr3:18523418-18523459 5.73171 
chr3:18524691-18524710 5.84211 
chr3:18526155-18526188 5.84848 
chr3:18529081-18529107 5.5 
chr3:18529504-18529561 5.92982 
chr3:18530524-18530541 5.76471 
chr3:18536013-18536043 5.3 
chr3:18536738-18536768 5.46667 
chr3:18537943-18537985 5.95238 
chr3:18540105-18540129 5.70833 
chr3:18549974-18550000 5.38462 
chr3:18550280-18550295 6 
chr3:18551576-18551590 6 
chr3:18554654-18554709 5.67273 
chr3:18555226-18555299 5.72603 
chr3:18558839-18558860 5.57143 
chr3:18563000-18563029 5.58621 
chr3:18563958-18563991 5.63636 
chr3:18566342-18566359 5.94118 
chr3:18568398-18568429 5.48387 
chr3:18569520-18569541 5.61905 
chr3:18570600-18570633 5.42424 
chr3:18573523-18573557 5.82353 
chr3:18576771-18576836 5.78462 
chr3:18577500-18577522 5.86364 
chr3:18578246-18578270 5.45833 
chr3:18578736-18578753 6 
chr3:18578808-18578852 5.72727 
chr3:18580931-18580966 5.4 
chr3:18581673-18581699 5.61538 
chr3:18586111-18586125 6 
chr3:18586872-18586890 5.88889 
chr3:18587039-18587069 5.63333 
chr3:18588715-18588734 5.68421 
chr3:18592046-18592124 5.20513 
chr3:18593000-18593022 6 
chr3:18594005-18594047 5.47619 
chr3:18596207-18596260 5.4717 
chr3:18598047-18598076 5.55172 
chr3:18598306-18598328 6 
chr3:18598821-18598853 5.71875 
chr3:18600791-18600816 5.68 
chr3:18601450-18601500 5.5 
chr3:18602640-18602663 5.73913 
chr3:18610010-18610050 5.325 
chr3:18611862-18611894 5.25 
chr3:18613060-18613095 5.71429 
chr3:18615872-18615895 5.65217 
chr3:18617334-18617352 5.77778 
chr3:18619624-18619656 6 
chr3:18623327-18623347 5.7 
chr3:18623778-18623799 5.85714 
chr3:18629711-18629730 5.84211 
chr3:18633479-18633535 5.66071 
chr3:18634171-18634183 6 
chr3:18636710-18636856 5.93151 
chr3:18637619-18637695 5.73684 
chr3:18637705-18637727 5.5 
chr3:18637798-18637930 5.21212 
chr3:18638130-18638239 5.51376 
chr3:18643308-18643323 6 
chr3:18645305-18645341 5.44444 
chr3:18647215-18647235 6 
chr3:18652451-18652475 5.41667 
chr3:18653532-18653566 5.47059 
chr3:18653941-18653957 5.875 
chr3:18656895-18656908 6 
chr3:18658254-18658269 6 
chr3:18658626-18658641 5.93333 
chr3:18663920-18663940 5.7 
chr3:18664388-18664405 6 
chr3:18668421-18668433 6 
chr3:18669100-18669126 5.30769 
chr3:18671860-18671882 5.81818 
chr3:18672353-18672384 5.67742 
chr3:18672791-18672806 6 
chr3:18672962-18673000 5.60526 
chr3:18673486-18673524 5.86842 
chr3:18678068-18678106 5.5 
chr3:18678225-18678237 6 
chr3:18680087-18680103 5.875 
chr3:18688186-18688212 5.76923 
chr3:18689993-18690013 5.75 
chr3:18690108-18690126 5.88889 
chr3:18692230-18692255 5.44 
chr3:18695217-18695230 5.92308 
chr3:18696094-18696106 6 
chr3:18700390-18700443 5.81132 
chr3:18700534-18700566 5.4375 
chr3:18701950-18701974 5.75 
chr3:18705371-18705400 5.72414 
chr3:18707160-18707194 5.82353 
chr3:18714637-18714688 5.4902 
chr3:18721020-18721054 5.85294 
chr3:18729169-18729181 6 
chr3:18731285-18731313 5.96429 
chr3:18731441-18731460 5.63158 
chr3:18737757-18737788 5.6129 
chr3:18741905-18741921 6 
chr3:18742150-18742175 5.32 
chr3:18742977-18743025 5.375 
chr3:18743058-18743115 5.82456 
chr3:18746000-18746031 5.51613 
chr3:18746046-18746070 5.45833 
chr3:18746811-18746824 5.92308 
chr3:18747239-18747272 5.39394 
chr3:18748895-18748931 5.94444 
chr3:18750121-18750155 5.5 
chr3:18751234-18751259 6 
chr3:18753845-18753884 5.5641 
chr3:18755828-18755841 6 
chr3:18759048-18759105 5.73684 
chr3:18761523-18761536 6 
chr3:18761683-18761728 5.24444 
chr3:18765267-18765279 6 
chr3:18770142-18770180 6 
chr3:18773966-18773993 5.62963 
chr3:18774354-18774391 5.67568 
chr3:18775309-18775338 5.68966 
chr3:18779340-18779361 5.52381 
chr3:18782445-18782458 6 
chr3:18783313-18783339 5.38462 
chr3:18783549-18783565 6 
chr3:18785808-18785834 5.76923 
chr3:18789695-18789762 5.91045 
chr3:18790994-18791023 5.41379 
chr3:18791816-18791851 5.71429 
chr3:18792345-18792364 5.89474 
chr3:18794837-18794876 6 
chr3:18795110-18795178 5.45588 
chr3:18798333-18798375 5.14286 
chr3:18799098-18799124 5.30769 
chr3:18801543-18801574 5.83871 
chr3:18802786-18802809 5.56522 
chr3:18803000-18803019 5.84211 
chr3:18804625-18804649 5.375 
chr3:18810270-18810296 5.57692 
chr3:18810470-18810491 5.52381 
chr3:18811389-18811411 5.68182 
chr3:18815383-18815405 5.5 
chr3:18821503-18821530 5.55556 
chr3:18823912-18823926 6 
chr3:18827210-18827232 5.81818 
chr3:18828489-18828537 5.70833 
chr3:18828686-18828716 5.6 
chr3:18829378-18829907 5.65028 
chr3:18830000-18830512 5.55469 
chr3:18830709-18830742 5.63636 
chr3:18831569-18831591 5.95455 
chr3:18832508-18832522 6 
chr3:18833500-18833535 5.71429 
chr3:18839000-18839034 5.20588 
chr3:18839246-18839266 5.7 
chr3:18839696-18839717 6 
chr3:18840598-18840621 5.43478 
chr3:18841564-18841618 5.33333 
chr3:18842724-18842747 5.78261 
chr3:18842763-18842780 6 
chr3:18845857-18845892 5.77143 
chr3:18847860-18847888 5.25 
chr3:18848378-18848400 5.86364 
chr3:18851825-18851853 5.39286 
chr3:18853434-18853446 6 
chr3:18856020-18856044 5.75 
chr3:18862795-18862820 5.72 
chr3:18867667-18867716 5.4898 
chr3:18867761-18868488 5.5447 
chr3:18868503-18868791 5.625 
chr3:18869298-18869329 5.25806 
chr3:18870573-18870601 5.32143 
chr3:18873074-18873100 5.26923 
chr3:18873760-18873789 5.96552 
chr3:18873871-18873898 5.62963 
chr3:18880278-18880301 5.47826 
chr3:18883772-18883807 5.42857 
chr3:18883930-18883950 5.65 
chr3:18886884-18886986 5.5 
chr3:18887052-18887086 5.64706 
chr3:18888161-18888176 6 
chr3:18888463-18888480 5.76471 
chr3:18888495-18888521 5.61538 
chr3:18888930-18888975 5.26667 
chr3:18891755-18891795 5.55 
chr3:18892154-18892192 5.5 
chr3:18894366-18894380 6 
chr3:18894723-18894791 5.63235 
chr3:18895210-18895234 5.41667 
chr3:18902622-18902662 5.975 
chr3:18902879-18902966 5.77011 
chr3:18903091-18903112 5.80952 
chr3:18904102-18904205 5.63107 
chr3:18906948-18906962 5.92857 
chr3:18909354-18909389 5.85714 
chr3:18909832-18909891 5.59322 
chr3:18910640-18910664 5.70833 
chr3:18912926-18912950 6 
chr3:18917851-18917875 6 
chr3:18918420-18918435 5.86667 
chr3:18918453-18918482 5.48276 
chr3:18920000-18920040 5.45 
chr3:18920910-18920937 5.2963 
chr3:18926328-18926342 6 
chr3:18928279-18928372 5.58065 
chr3:18930590-18930662 5.56944 
chr3:18931150-18931186 5.83333 
chr3:18932790-18932809 6 
chr3:18933593-18933624 5.54839 
chr3:18933920-18933978 5.89655 
chr3:18935750-18935789 5.79487 
chr3:18936108-18936132 6 
chr3:18939823-18939848 5.44 
chr3:18940500-18940537 5.51351 
chr3:18941816-18941838 5.68182 
chr3:18942423-18942463 5.925 
chr3:18946527-18946544 5.82353 
chr3:18947362-18947415 5.5283 
chr3:18951906-18951929 5.86957 
chr3:18952383-18952403 5.9 
chr3:18953978-18953993 5.93333 
chr3:18954172-18954197 5.32 
chr3:18956486-18956525 5.51282 
chr3:18964842-18964856 6 
chr3:18969563-18969605 5.57143 
chr3:18970050-18970074 5.375 
chr3:18970728-18970762 5.23529 
chr3:18971955-18971982 5.92593 
chr3:18978333-18978358 5.56 
chr3:18982795-18982807 6 
chr3:18983670-18983687 6 
chr3:18983703-18983725 5.68182 
chr3:18989590-18989617 5.81481 
chr3:18990744-18990767 5.52174 
chr3:18991618-18991677 5.59322 
chr3:18994194-18994211 6 
chr3:18996099-18996115 6 
chr3:19007051-19007075 5.375 
chr3:19010231-19010273 5.7619 
chr3:19011577-19011605 5.35714 
chr3:19015791-19015823 5.6875 
chr3:19015888-19015928 5.725 
chr3:19016127-19016143 5.8125 
chr3:19017126-19017139 5.92308 
chr3:19018129-19018143 6 
chr3:19024465-19024486 5.80952 
chr3:19025635-19025668 5.75758 
chr3:19032204-19032216 6 
chr3:19032389-19032419 5.43333 
chr3:19032844-19032860 5.875 
chr3:19033379-19033438 5.79661 
chr3:19033463-19033494 5.32258 
chr3:19035920-19035978 5.7931 
chr3:19039759-19039785 5.92308 
chr3:19041994-19042007 6 
chr3:19043160-19043189 5.51724 
chr3:19045377-19045398 5.57143 
chr3:19046227-19046256 5.2069 
chr3:19051041-19051071 5.43333 
chr3:19052208-19052230 5.90909 
chr3:19053988-19054010 5.68182 
chr3:19059145-19059159 6 
chr3:19063112-19063148 5.61111 
chr3:19063521-19063565 6 
chr3:19067010-19067054 5.81818 
chr3:19068302-19068337 5.45714 
chr3:19072584-19072611 5.37037 
chr3:19073421-19073437 5.9375 
chr3:19073539-19073574 5.45714 
chr3:19075267-19075286 5.84211 
chr3:19075439-19075485 5.67391 
chr3:19077017-19077029 6 
chr3:19077621-19077656 5.42857 
chr3:19078733-19078771 5.60526 
chr3:19082271-19082302 5.64516 
chr3:19083637-19083665 5.39286 
chr3:19089367-19089393 5.34615 
chr3:19089813-19089837 5.70833 
chr3:19089984-19090000 6 
chr3:19090875-19090899 5.70833 
chr3:19091209-19091247 6 
chr3:19091646-19091670 5.375 
chr3:19093257-19093269 6 
chr3:19094708-19094834 5.35714 
chr3:19098679-19098712 6 
chr3:19101562-19101594 6 
chr3:19107101-19107132 5.41935 
chr3:19109516-19109541 5.44 
chr3:19113390-19113417 5.25926 
chr3:19116028-19116062 5.94118 
chr3:19117424-19117449 5.4 
chr3:19118151-19118188 5.81081 
chr3:19121182-19121213 5.70968 
chr3:19122357-19122397 5.35 
chr3:19123635-19123659 5.875 
chr3:19123771-19123796 5.72 
chr3:19126018-19126047 5.31034 
chr3:19126652-19126666 5.92857 
chr3:19129110-19129139 5.86207 
chr3:19131355-19131402 5.46809 
chr3:19132369-19132396 5.33333 
chr3:19136468-19136500 5.25 
chr3:19137895-19137909 6 
chr3:19143549-19143570 5.52381 
chr3:19149807-19149824 6 
chr3:19153439-19153475 5.41667 
chr3:19153953-19153975 5.68182 
chr3:19154271-19154290 6 
chr3:19157079-19157108 5.55172 
chr3:19157138-19157171 5.30303 
chr3:19160350-19160375 5.52 
chr3:19161742-19161766 5.91667 
chr3:19165542-19165561 5.89474 
chr3:19166806-19166838 5.5625 
chr3:19167298-19167321 5.6087 
chr3:19170283-19170305 5.68182 
chr3:19172946-19172966 6 
chr3:19174157-19174191 5.55882 
chr3:19176531-19176545 6 
chr3:19177605-19177665 5.9 
chr3:19178180-19178200 6 
chr3:19179574-19179589 6 
chr3:19180898-19180921 5.82609 
chr3:19185393-19185424 5.45161 
chr3:19187381-19187411 5.26667 
chr3:19189745-19189779 5.14706 
chr3:19192478-19192522 5.54545 
chr3:19193564-19193592 5.71429 
chr3:19194427-19194454 5.96296 
chr3:19195083-19195144 5.95082 
chr3:19198458-19198477 5.73684 
chr3:19200775-19200878 5.31068 
chr3:19201240-19201273 5.81818 
chr3:19203850-19203862 6 
chr3:19204000-19204026 5.92308 
chr3:19204764-19204788 5.58333 
chr3:19209351-19209381 5.8 
chr3:19209672-19209688 6 
chr3:19210246-19210278 5.4375 
chr3:19210701-19210763 5.54839 
chr3:19211774-19211825 5.33333 
chr3:19212076-19212314 5.95798 
chr3:19212675-19212702 5.37037 
chr3:19216712-19216726 6 
chr3:19219131-19219160 5.27586 
chr3:19222167-19222210 5.97674 
chr3:19227769-19227799 5.5 
chr3:19228830-19228869 5.38462 
chr3:19230285-19230313 5.60714 
chr3:19231914-19231939 5.4 
chr3:19233426-19233452 5.42308 
chr3:19240957-19240995 5.26316 
chr3:19241099-19241126 5.40741 
chr3:19242723-19242759 5.94444 
chr3:19242824-19242840 5.8125 
chr3:19245589-19245609 5.75 
chr3:19245914-19245944 5.66667 
chr3:19246560-19246572 6 
chr3:19246605-19246634 5.27586 
chr3:19247627-19247672 5.64444 
chr3:19247735-19247764 5.62069 
chr3:19250478-19250494 5.875 
chr3:19250500-19250535 5.31429 
chr3:19251760-19251787 5.51852 
chr3:19254139-19254154 5.93333 
chr3:19256908-19256923 5.93333 
chr3:19266051-19266067 5.9375 
chr3:19268044-19268056 6 
chr3:19268072-19268131 5.57627 
chr3:19272534-19272555 5.66667 
chr3:19272932-19272959 5.59259 
chr3:19274930-19274957 5.44444 
chr3:19277743-19277762 5.68421 
chr3:19281127-19281205 5.79487 
chr3:19282103-19282124 5.7619 
chr3:19282619-19282665 5.36957 
chr3:19283205-19283239 5.82353 
chr3:19284376-19284396 5.6 
chr3:19285906-19285939 5.9697 
chr3:19287748-19287784 5.86111 
chr3:19291738-19291772 5.41176 
chr3:19298964-19298996 6 
chr3:19300397-19300469 5.94444 
chr3:19301208-19301262 5.48148 
chr3:19301979-19302021 6 
chr3:19302459-19302480 6 
chr3:19316308-19316402 5.93617 
chr3:19317664-19317699 5.94286 
chr3:19319874-19320079 5.6 
chr3:19321608-19321648 5.425 
chr3:19325245-19325282 5.67568 
chr3:19325433-19325464 5.80645 
chr3:19326000-19326067 5.76119 
chr3:19326361-19326422 5.95082 
chr3:19326612-19326679 5.40299 
chr3:19329064-19329092 6 
chr3:19329669-19329698 5.89655 
chr3:19336875-19336912 6 
chr3:19340413-19340430 6 
chr3:19341131-19341166 5.82857 
chr3:19341346-19341382 5.61111 
chr3:19341741-19341766 5.92 
chr3:19342316-19342342 5.5 
chr3:19342912-19342938 5.26923 
chr3:19347438-19347455 6 
chr3:19350142-19350329 5.86631 
chr3:19352664-19352678 6 
chr3:19352964-19353000 5.47222 
chr3:19356062-19356091 5.89655 
chr3:19359756-19359778 5.95455 
chr3:19360132-19360174 5.80952 
chr3:19360490-19360529 5.35897 
chr3:19364940-19364967 5.96296 
chr3:19367848-19367870 6 
chr3:19369507-19369534 5.40741 
chr3:19372736-19372795 5.77966 
chr3:19374114-19374134 5.7 
chr3:19376906-19377000 5.96809 
chr3:19378000-19378052 5.57692 
chr3:19379449-19379500 5.31373 
chr3:19379884-19379908 5.875 
chr3:19381824-19381859 5.82857 
chr3:19387122-19387146 5.45833 
chr3:19387310-19387328 5.77778 
chr3:19390388-19390412 5.5 
chr3:19390650-19390673 5.86957 
chr3:19391747-19391769 5.90909 
chr3:19392046-19392073 5.7037 
chr3:19399634-19399835 5.66169 
chr3:19404136-19404169 5.84848 
chr3:19405565-19405588 5.52174 
chr3:19406916-19406941 5.4 
chr3:19408156-19408175 5.68421 
chr3:19408871-19408968 5.54639 
chr3:19411986-19412003 5.76471 
chr3:19421130-19421147 5.94118 
chr3:19424140-19424177 5.59459 
chr3:19426986-19427013 5.2963 
chr3:19431119-19431134 5.93333 
chr3:19433155-19433175 5.65 
chr3:19433810-19433833 5.91304 
chr3:19435955-19436000 5.46667 
chr3:19436381-19436407 5.46154 
chr3:19438140-19438168 5.71429 
chr3:19438978-19439061 5.37349 
chr3:19440987-19441022 5.37143 
chr3:19441723-19441742 6 
chr3:19444038-19444092 5.25926 
chr3:19444853-19444887 6 
chr3:19445041-19445057 6 
chr3:19446251-19446263 6 
chr3:19453255-19453287 5.8125 
chr3:19454680-19454698 5.83333 
chr3:19454868-19454890 5.54545 
chr3:19455842-19455876 5.23529 
chr3:19456896-19456909 6 
chr3:19458687-19458730 5.60465 
chr3:19458960-19459009 5.36735 
chr3:19459462-19459485 5.6087 
chr3:19460678-19460704 5.73077 
chr3:19463371-19463384 6 
chr3:19464758-19464781 5.47826 
chr3:19465127-19465144 6 
chr3:19470654-19470675 6 
chr3:19471898-19471927 5.7931 
chr3:19473104-19473133 5.89655 
chr3:19474472-19474513 5.39024 
chr3:19481423-19481459 5.30556 
chr3:19481475-19481514 5.58974 
chr3:19484856-19484964 5.5463 
chr3:19485496-19485517 5.57143 
chr3:19488282-19488347 5.56923 
chr3:19490783-19490810 6 
chr3:19491494-19491506 6 
chr3:19495598-19495625 5.25926 
chr3:19495636-19495694 5.82759 
chr3:19497918-19497939 5.52381 
chr3:19498004-19498035 5.3871 
chr3:19501031-19501060 5.24138 
chr3:19501429-19501469 5.575 
chr3:19504400-19504432 5.75 
chr3:19507416-19507439 6 
chr3:19508138-19508173 5.97143 
chr3:19508792-19508814 6 
chr3:19510906-19510950 5.79545 
chr3:19512334-19512362 5.42857 
chr3:19513687-19513734 6 
chr3:19515416-19515448 5.28125 
chr3:19515682-19515694 6 
chr3:19519051-19519077 5.34615 
chr3:19519249-19519277 5.32143 
chr3:19520032-19520069 5.21622 
chr3:19524074-19524098 5.41667 
chr3:19530929-19530950 5.80952 
chr3:19531194-19531219 6 
chr3:19532631-19532661 5.5 
chr3:19534322-19534372 6 
chr3:19534543-19534565 5.59091 
chr3:19535237-19535249 6 
chr3:19537197-19537219 5.72727 
chr3:19539863-19539875 6 
chr3:19545415-19545432 6 
chr3:19546458-19546490 5.59375 
chr3:19546500-19546591 5.38462 
chr3:19547347-19547364 5.82353 
chr3:19553393-19553448 5.61818 
chr3:19554511-19554547 5.52778 
chr3:19555761-19555789 5.28571 
chr3:19561142-19561165 5.95652 
chr3:19569572-19569606 5.35294 
chr3:19574695-19574723 5.67857 
chr3:19577921-19577946 5.56 
chr3:19582793-19582840 5.97872 
chr3:19584967-19584991 5.75 
chr3:19586129-19586152 6 
chr3:19590582-19590610 5.46429 
chr3:19593585-19593618 5.42424 
chr3:19595302-19595354 5.28846 
chr3:19595893-19595905 6 
chr3:19598394-19598422 5.46429 
chr3:19604483-19604552 5.85507 
chr3:19610197-19610222 5.6 
chr3:19610448-19610485 5.83784 
chr3:19610659-19610677 6 
chr3:19614436-19614477 5.78049 
chr3:19615290-19615314 5.41667 
chr3:19616433-19616454 5.57143 
chr3:19620092-19620120 5.21429 
chr3:19626785-19626822 5.67568 
chr3:19626906-19626926 5.65 
chr3:19639594-19639636 5.71429 
chr3:19640055-19640072 6 
chr3:19641123-19641135 6 
chr3:19644456-19644470 6 
chr3:19646852-19646871 5.68421 
chr3:19647000-19647031 5.90323 
chr3:19647046-19647074 5.71429 
chr3:19648765-19648783 5.77778 
chr3:19649182-19649195 6 
chr3:19649721-19649752 5.3871 
chr3:19650553-19650583 5.4 
chr3:19651277-19651300 5.95652 
chr3:19654285-19654306 5.52381 
chr3:19663596-19663647 5.15686 
chr3:19665286-19665323 5.7027 
chr3:19680314-19680335 6 
chr3:19690409-19690427 6 
chr3:19691895-19691922 6 
chr3:19693268-19693294 5.38462 
chr3:19695752-19695774 6 
chr3:19707721-19707770 5.85714 
chr3:19707797-19707855 5.56897 
chr3:19707878-19707899 5.71429 
chr3:19708635-19708668 5.51515 
chr3:19709082-19709122 5.325 
chr3:19711173-19711187 6 
chr3:19713387-19713420 5.60606 
chr3:19716979-19717003 5.54167 
chr3:19717299-19717314 6 
chr3:19727035-19727064 5.27586 
chr3:19728111-19728129 5.77778 
chr3:19731248-19731260 6 
chr3:19731924-19731942 5.83333 
chr3:19733352-19733366 6 
chr3:19736004-19736056 5.48077 
chr3:19737238-19737267 6 
chr3:19739746-19739773 5.51852 
chr3:19744858-19744888 5.63333 
chr3:19747993-19748022 5.51724 
chr3:19750429-19750463 5.58824 
chr3:19750862-19750895 5.36364 
chr3:19752637-19752668 5.41935 
chr3:19756984-19757033 5.38776 
chr3:19759365-19759469 5.51923 
chr3:19762278-19762383 5.62857 
chr3:19765375-19765396 5.85714 
chr3:19770457-19770474 6 
chr3:19771813-19771859 5.30435 
chr3:19771996-19772035 5.53846 
chr3:19773068-19773087 5.73684 
chr3:19775813-19775848 5.71429 
chr3:19776832-19776859 5.55556 
chr3:19777453-19777470 5.82353 
chr3:19781442-19781454 6 
chr3:19784340-19784371 5.29032 
chr3:19785323-19785347 6 
chr3:19796741-19796767 5.69231 
chr3:19799200-19799249 5.81633 
chr3:19799886-19799899 6 
chr3:19800750-19800782 5.59375 
chr3:19801500-19801529 5.44828 
chr3:19801551-19801595 5.59091 
chr3:19804117-19804143 5.46154 
chr3:19805612-19805635 6 
chr3:19806325-19806443 5.77966 
chr3:19806579-19806606 5.33333 
chr3:19807876-19807902 5.26923 
chr3:19810020-19810070 6 
chr3:19822228-19822247 5.63158 
chr3:19822381-19822399 5.83333 
chr3:19825728-19825740 6 
chr3:19827741-19827802 5.93443 
chr3:19829308-19829336 5.21429 
chr3:19830920-19830945 5.76 
chr3:19833480-19833494 6 
chr3:19837896-19837932 5.19444 
chr3:19838702-19838731 5.72414 
chr3:19839167-19839200 5.18182 
chr3:19839923-19840132 5.5933 
chr3:19840766-19840796 5.6 
chr3:19840889-19840902 6 
chr3:19840924-19840967 5.4186 
chr3:19841000-19841018 6 
chr3:19846199-19846260 5.77049 
chr3:19848404-19848422 5.77778 
chr3:19849209-19849223 6 
chr3:19855971-19856036 5.69231 
chr3:19856784-19856809 5.72 
chr3:19856857-19856894 5.51351 
chr3:19859656-19859668 6 
chr3:19860723-19860752 5.7931 
chr3:19860942-19860958 5.9375 
chr3:19861555-19861586 5.80645 
chr3:19863710-19863759 5.69388 
chr3:19867516-19867543 5.51852 
chr3:19870430-19870507 5.5974 
chr3:19872649-19872678 5.75862 
chr3:19873225-19873281 5.17857 
chr3:19873884-19873916 5.875 
chr3:19881164-19881184 6 
chr3:19884846-19884862 6 
chr3:19888059-19888084 5.32 
chr3:19889050-19889107 5.84211 
chr3:19889545-19889572 5.37037 
chr3:19891193-19891222 5.7931 
chr3:19892359-19892371 6 
chr3:19892544-19892578 5.91176 
chr3:19896156-19896171 6 
chr3:19902947-19902975 5.46429 
chr3:19905640-19905660 6 
chr3:19906265-19906317 5.90385 
chr3:19908529-19908553 5.75 
chr3:19911263-19911285 6 
chr3:19916798-19916913 5.52174 
chr3:19919687-19919708 5.57143 
chr3:19919756-19919781 5.88 
chr3:19921394-19921435 5.56098 
chr3:19921721-19921752 6 
chr3:19922350-19922381 5.25806 
chr3:19923508-19923557 5.87755 
chr3:19924482-19924505 6 
chr3:19926407-19926420 6 
chr3:19928168-19928190 6 
chr3:19928874-19928888 6 
chr3:19928971-19929010 5.64103 
chr3:19929869-19929904 5.54286 
chr3:19932550-19932572 5.59091 
chr3:19934347-19934383 5.83333 
chr3:19936481-19936617 5.40441 
chr3:19941742-19941764 5.72727 
chr3:19943827-19943860 5.9697 
chr3:19944967-19944991 5.375 
chr3:19946743-19946757 6 
chr3:19950024-19950149 5.936 
chr3:19950254-19950284 5.3 
chr3:19950391-19950409 5.72222 
chr3:19951182-19951206 5.45833 
chr3:19953048-19953086 5.89474 
chr3:19953432-19953469 5.89189 
chr3:19954235-19954260 5.44 
chr3:19956027-19956051 5.75 
chr3:19956579-19956606 5.51852 
chr3:19958006-19958033 5.66667 
chr3:19958688-19958735 5.53191 
chr3:19960304-19960317 6 
chr3:19960471-19960500 5.55172 
chr3:19960681-19960702 5.85714 
chr3:19961136-19961159 5.47826 
chr3:19961773-19961798 5.56 
chr3:19962540-19962554 6 
chr3:19964847-19964860 6 
chr3:19965686-19965718 5.75 
chr3:19966733-19966747 6 
chr3:19967807-19967867 5.73333 
chr3:19968155-19968167 6 
chr3:19969384-19969468 5.42857 
chr3:19969936-19969957 5.80952 
chr3:19970685-19970709 5.75 
chr3:19971200-19971216 6 
chr3:19972653-19972674 6 
chr3:19972884-19972905 5.71429 
chr3:19975791-19976013 5.47297 
chr3:19977500-19977516 6 
chr3:19978055-19978072 6 
chr3:19978361-19978402 5.92683 
chr3:19980862-19980887 6 
chr3:19985054-19985086 5.28125 
chr3:19988265-19988282 5.88235 
chr3:19988706-19988730 5.5 
chr3:19988758-19988782 5.83333 
chr3:19988902-19988923 5.7619 
chr3:19993193-19993206 6 
chr3:19994278-19994300 5.68182 
chr3:19994903-19994915 6 
chr3:19996309-19996322 6 
chr3:19998400-19998450 5.38 
chr3:20000936-20000959 5.73913 
chr3:20001117-20001132 6 
chr3:20005732-20005789 5.38596 
chr3:20006409-20006435 5.84615 
chr3:20006911-20006923 6 
chr3:20010508-20010554 5.97826 
chr3:20012689-20012702 6 
chr3:20012947-20012973 5.80769 
chr3:20014272-20014312 5.5 
chr3:20014981-20015004 5.86957 
chr3:20016706-20016733 5.62963 
chr3:20018426-20018451 5.32 
chr3:20020000-20020033 5.54545 
chr3:20021173-20021202 5.55172 
chr3:20023105-20023127 5.54545 
chr3:20024837-20024850 6 
chr3:20027675-20027703 5.21429 
chr3:20028528-20028541 6 
chr3:20032245-20032257 6 
chr3:20034530-20034592 5.5 
chr3:20035223-20035243 6 
chr3:20036300-20036324 5.625 
chr3:20040573-20040585 6 
chr3:20040867-20040885 6 
chr3:20044876-20044944 5.51471 
chr3:20045247-20045297 5.44 
chr3:20046604-20046656 5.40385 
chr3:20047735-20047760 5.72 
chr3:20048443-20048529 5.69767 
chr3:20048739-20048790 5.35294 
chr3:20049259-20049309 5.5 
chr3:20051581-20051602 5.71429 
chr3:20052295-20052332 5.67568 
chr3:20053290-20053330 5.75 
chr3:20054293-20054475 5.58242 
chr3:20054613-20054637 5.5 
chr3:20055894-20055916 5.59091 
chr3:20056936-20057000 5.48438 
chr3:20057007-20057051 5.36364 
chr3:20057760-20057772 6 
chr3:20058822-20058854 5.9375 
chr3:20060024-20060039 5.86667 
chr3:20060166-20060477 5.79421 
chr3:20060899-20060915 6 
chr3:20061358-20061381 5.86957 
chr3:20062355-20062383 5.60714 
chr3:20062976-20063000 5.95833 
chr3:20063288-20063308 5.9 
chr3:20063672-20063771 5.87879 
chr3:20065486-20065505 5.73684 
chr3:20065968-20066046 5.97436 
chr3:20066335-20066347 6 
chr3:20067508-20067533 5.6 
chr3:20067957-20067971 6 
chr3:20068129-20068156 5.59259 
chr3:20069420-20069433 6 
chr3:20069947-20069963 5.9375 
chr3:20070822-20070858 5.13889 
chr3:20071540-20071567 5.77778 
chr3:20072248-20072285 5.91892 
chr3:20072887-20072938 5.60784 
chr3:20074411-20074432 5.61905 
chr3:20074625-20074648 6 
chr3:20074801-20074826 5.92 
chr3:20081414-20081442 5.28571 
chr3:20081682-20081700 5.94444 
chr3:20081736-20081762 5.69231 
chr3:20081815-20081870 5.27273 
chr3:20081915-20081929 6 
chr3:20082003-20082035 5.4375 
chr3:20082329-20082383 5.44444 
chr3:20083227-20083244 6 
chr3:20085553-20085593 5.9 
chr3:20085907-20085934 5.88889 
chr3:20086500-20086519 5.73684 
chr3:20086809-20086853 6 
chr3:20088565-20088596 5.35484 
chr3:20089098-20089112 6 
chr3:20089914-20089934 5.85 
chr3:20092691-20092720 5.58621 
chr3:20093897-20093923 5.57692 
chr3:20094144-20094173 5.75862 
chr3:20095025-20095046 5.61905 
chr3:20095271-20095303 5.90625 
chr3:20095598-20095635 6 
chr3:20099945-20099962 6 
chr3:20100904-20100922 6 
chr3:20101196-20101217 6 
chr3:20102094-20102120 5.65385 
chr3:20102254-20102282 6 
chr3:20102434-20102455 6 
chr3:20103211-20103300 5.65169 
chr3:20103312-20103967 5.67023 
chr3:20104364-20104378 6 
chr3:20104918-20104942 5.875 
chr3:20105026-20105051 6 
chr3:20107891-20107906 5.86667 
chr3:20109144-20109172 5.57143 
chr3:20109471-20109500 5.7931 
chr3:20110994-20111030 5.94444 
chr3:20111782-20111810 5.89286 
chr3:20115205-20115238 5.42424 
chr3:20115570-20115589 5.68421 
chr3:20116755-20116771 5.9375 
chr3:20117399-20117418 5.73684 
chr3:20119673-20119695 6 
chr3:20120176-20120204 5.82143 
chr3:20120550-20120566 5.875 
chr3:20120694-20120709 6 
chr3:20123370-20123392 5.54545 
chr3:20124721-20124747 5.65385 
chr3:20126063-20126096 5.45455 
chr3:20126968-20127013 5.71111 
chr3:20127768-20127792 5.58333 
chr3:20130887-20130905 5.83333 
chr3:20131472-20131510 5.78947 
chr3:20132397-20132418 6 
chr3:20133709-20133733 6 
chr3:20134041-20134069 5.89286 
chr3:20134187-20134208 5.7619 
chr3:20135746-20135764 5.88889 
chr3:20138387-20138415 5.28571 
chr3:20138441-20138466 5.88 
chr3:20141235-20141295 5.53333 
chr3:20141317-20141332 6 
chr3:20141850-20141870 5.75 
chr3:20144240-20144266 5.61538 
chr3:20144886-20144914 5.78571 
chr3:20146363-20146397 5.91176 
chr3:20147105-20147117 6 
chr3:20147132-20147155 5.47826 
chr3:20147292-20147326 5.91176 
chr3:20147930-20147952 6 
chr3:20148451-20148537 5.90698 
chr3:20149147-20149185 5.73684 
chr3:20149290-20149313 5.73913 
chr3:20150775-20150817 6 
chr3:20152164-20152200 6 
chr3:20155359-20155373 6 
chr3:20155561-20155598 5.54054 
chr3:20156582-20156602 6 
chr3:20159642-20159802 5.30625 
chr3:20159820-20159869 5.81633 
chr3:20159891-20159914 5.73913 
chr3:20160218-20160243 5.84 
chr3:20160281-20160309 5.46429 
chr3:20160770-20160783 6 
chr3:20161702-20161728 5.73077 
chr3:20163183-20163270 5.77011 
chr3:20166798-20166812 6 
chr3:20167225-20167252 5.66667 
chr3:20168313-20168330 5.88235 
chr3:20169527-20169548 5.66667 
chr3:20169889-20169914 5.52 
chr3:20169972-20169995 5.95652 
chr3:20170500-20170516 6 
chr3:20170867-20170879 6 
chr3:20171463-20171482 6 
chr3:20172346-20172373 5.48148 
chr3:20172395-20172426 5.6129 
chr3:20172500-20172519 5.89474 
chr3:20173046-20173072 5.96154 
chr3:20175872-20175902 5.93333 
chr3:20179004-20179040 5.47222 
chr3:20179470-20179500 5.13333 
chr3:20179689-20179719 5.23333 
chr3:20180383-20180397 6 
chr3:20182363-20182406 6 
chr3:20184377-20184399 5.68182 
chr3:20185768-20185793 6 
chr3:20186083-20186101 5.88889 
chr3:20186112-20186149 5.67568 
chr3:20186278-20186300 5.81818 
chr3:20187037-20187066 5.72414 
chr3:20188840-20188856 5.875 
chr3:20190987-20191008 6 
chr3:20197650-20197747 5.58763 
chr3:20197953-20197990 5.62162 
chr3:20198743-20198764 6 
chr3:20204243-20204263 5.8 
chr3:20207744-20207787 5.39535 
chr3:20208334-20208360 6 
chr3:20209919-20209957 5.26316 
chr3:20213993-20214008 6 
chr3:20214133-20214159 5.96154 
chr3:20214284-20214303 6 
chr3:20216067-20216099 5.21875 
chr3:20216130-20216155 5.68 
chr3:20219369-20219391 6 
chr3:20221082-20221095 5.92308 
chr3:20223266-20223279 6 
chr3:20223574-20223592 5.83333 
chr3:20230976-20231003 5.40741 
chr3:20231321-20231342 5.61905 
chr3:20231825-20231841 6 
chr3:20233194-20233218 5.95833 
chr3:20234134-20234154 5.9 
chr3:20234581-20234599 6 
chr3:20236718-20236736 5.83333 
chr3:20237032-20237046 6 
chr3:20237436-20237464 5.71429 
chr3:20239860-20239889 5.24138 
chr3:20240507-20240530 6 
chr3:20241142-20241168 6 
chr3:20241213-20241236 5.65217 
chr3:20244598-20244623 5.56 
chr3:20245895-20245956 5.98361 
chr3:20246776-20246819 5.32558 
chr3:20250624-20250641 5.88235 
chr3:20250792-20250807 6 
chr3:20252420-20252438 6 
chr3:20252982-20252997 6 
chr3:20253835-20253849 6 
chr3:20253980-20254064 5.72619 
chr3:20255073-20255302 5.85153 
chr3:20255693-20255757 5.3125 
chr3:20257749-20257778 5.24138 
chr3:20258192-20258223 5.87097 
chr3:20260575-20260611 5.88889 
chr3:20263435-20263468 5.54545 
chr3:20266670-20266699 5.51724 
chr3:20268363-20268403 5.3 
chr3:20269792-20269811 5.89474 
chr3:20274105-20274147 5.16667 
chr3:20274890-20274914 6 
chr3:20276444-20276463 5.63158 
chr3:20276473-20276493 6 
chr3:20277546-20277575 6 
chr3:20277940-20277987 5.46809 
chr3:20279852-20279897 5.84444 
chr3:20279907-20279926 6 
chr3:20281147-20281176 5.55172 
chr3:20283996-20284008 6 
chr3:20285740-20285761 5.85714 
chr3:20286626-20286659 6 
chr3:20288710-20288722 6 
chr3:20291247-20291267 6 
chr3:20293981-20294008 5.92593 
chr3:20294861-20294886 5.32 
chr3:20299688-20299702 5.92857 
chr3:20300508-20300528 5.9 
chr3:20301047-20301068 5.7619 
chr3:20302388-20302409 5.90476 
chr3:20302425-20302437 6 
chr3:20306429-20306460 5.12903 
chr3:20311076-20311116 5.425 
chr3:20315669-20315727 5.53448 
chr3:20315795-20315823 5.25 
chr3:20317395-20317446 5.41176 
chr3:20319080-20319100 5.95 
chr3:20321063-20321119 5.25 
chr3:20321624-20321649 6 
chr3:20322540-20322558 5.88889 
chr3:20323289-20323308 6 
chr3:20323608-20323624 6 
chr3:20325906-20325970 5.76562 
chr3:20326698-20326712 6 
chr3:20327418-20327451 5.36364 
chr3:20327972-20328000 5.92857 
chr3:20330350-20330372 5.63636 
chr3:20330788-20330840 5.51923 
chr3:20332359-20332373 6 
chr3:20335079-20335104 5.84 
chr3:20335496-20335510 6 
chr3:20340018-20340042 5.375 
chr3:20342375-20342398 5.69565 
chr3:20342875-20342898 6 
chr3:20345176-20345213 6 
chr3:20345591-20345605 6 
chr3:20349734-20349763 5.24138 
chr3:20350102-20350122 5.65 
chr3:20352547-20352582 5.08571 
chr3:20353603-20353620 6 
chr3:20356807-20356838 5.74194 
chr3:20360108-20360144 5.38889 
chr3:20360285-20360310 5.76 
chr3:20362733-20362745 6 
chr3:20363198-20363221 5.73913 
chr3:20363574-20363601 6 
chr3:20368407-20368442 5.28571 
chr3:20368522-20368541 5.63158 
chr3:20372209-20372226 6 
chr3:20373470-20373494 6 
chr3:20374020-20374032 6 
chr3:20382562-20382583 5.85714 
chr3:20383221-20383253 6 
chr3:20383564-20383602 5.34211 
chr3:20387598-20387676 5.47436 
chr3:20388000-20388022 5.72727 
chr3:20400675-20400690 6 
chr3:20409953-20409968 6 
chr3:20411367-20411407 5.975 
chr3:20411431-20411467 5.66667 
chr3:20412107-20412120 6 
chr3:20418148-20418182 5.52941 
chr3:20419190-20419220 5.63333 
chr3:20420553-20420576 5.43478 
chr3:20420621-20420645 5.875 
chr3:20421201-20421216 6 
chr3:20425407-20425438 5.87097 
chr3:20425880-20425904 5.91667 
chr3:20427567-20427592 6 
chr3:20428898-20428929 5.87097 
chr3:20432732-20432860 5.44531 
chr3:20435199-20435218 6 
chr3:20435476-20435511 5.85714 
chr3:20437175-20437200 5.84 
chr3:20438343-20438359 5.875 
chr3:20439799-20439821 5.54545 
chr3:20444853-20444875 5.59091 
chr3:20457033-20457064 5.74194 
chr3:20458399-20458488 5.75281 
chr3:20476539-20476583 5.59091 
chr3:20478693-20478711 5.83333 
chr3:20481276-20481308 5.875 
chr3:20482258-20482288 5.73333 
chr3:20482553-20482595 5.57143 
chr3:20483833-20483863 5.76667 
chr3:20485394-20485411 6 
chr3:20485556-20485633 6 
chr3:20491290-20491315 5.4 
chr3:20491725-20491744 5.89474 
chr3:20494172-20494190 6 
chr3:20495437-20495478 5.34146 
chr3:20497157-20497182 6 
chr3:20499712-20499745 5.36364 
chr3:20500542-20500571 5.2069 
chr3:20501840-20501868 5.92857 
chr3:20505450-20505491 5.56098 
chr3:20509377-20509399 5.77273 
chr3:20511951-20511974 5.56522 
chr3:20512388-20512401 6 
chr3:20512493-20512528 5.85714 
chr3:20512923-20512970 5.2766 
chr3:20514049-20514073 5.375 
chr3:20520372-20520415 5.18605 
chr3:20521169-20521242 5.57534 
chr3:20521417-20521431 6 
chr3:20524089-20524118 5.24138 
chr3:20528057-20528087 5.4 
chr3:20528210-20528234 5.41667 
chr3:20532980-20532995 5.93333 
chr3:20535663-20535701 5.31579 
chr3:20536091-20536126 6 
chr3:20536941-20536962 6 
chr3:20538690-20538706 5.875 
chr3:20539742-20539765 5.56522 
chr3:20555144-20555179 5.54286 
chr3:20555764-20555782 6 
chr3:20557636-20557656 5.65 
chr3:20557717-20557755 5.86842 
chr3:20558692-20558714 5.86364 
chr3:20558758-20558818 5.93333 
chr3:20563196-20563231 5.2 
chr3:20566250-20566277 5.44444 
chr3:20567958-20567976 6 
chr3:20572187-20572222 5.28571 
chr3:20572675-20572687 6 
chr3:20573364-20573391 5.2963 
chr3:20575195-20575222 5.37037 
chr3:20575724-20575771 5.53191 
chr3:20575828-20575852 5.41667 
chr3:20576317-20576348 5.58065 
chr3:20576839-20576870 5.29032 
chr3:20577608-20577641 5.21212 
chr3:20582892-20582925 5.30303 
chr3:20584634-20584653 5.68421 
chr3:20587802-20587831 5.17241 
chr3:20588530-20588545 6 
chr3:20590282-20590323 5.85366 
chr3:20592056-20592080 5.625 
chr3:20593375-20593428 5.33962 
chr3:20594675-20594690 5.86667 
chr3:20596906-20596963 5.4386 
chr3:20598635-20598666 5.32258 
chr3:20601788-20601804 5.875 
chr3:20603631-20603679 5.33333 
chr3:20610210-20610232 5.90909 
chr3:20612464-20612494 5.5 
chr3:20616969-20617000 5.22581 
chr3:20620183-20620265 5.56098 
chr3:20629040-20629063 6 
chr3:20629234-20629308 5.37838 
chr3:20629422-20629452 5.9 
chr3:20631162-20631185 5.47826 
chr3:20632982-20633009 5.92593 
chr3:20636781-20636805 5.5 
chr3:20637500-20637532 5.59375 
chr3:20639762-20639777 5.93333 
chr3:20643449-20643475 5.34615 
chr3:20644529-20644551 5.5 
chr3:20647661-20647716 5.12727 
chr3:20651333-20651362 5.7931 
chr3:20652929-20652952 5.43478 
chr3:20655350-20655366 6 
chr3:20656322-20656353 5.35484 
chr3:20662986-20663013 5.37037 
chr3:20665665-20665734 5.21739 
chr3:20667135-20667172 5.97297 
chr3:20667826-20667843 5.88235 
chr3:20668337-20668349 6 
chr3:20668733-20668781 5.41667 
chr3:20675039-20675059 6 
chr3:20677424-20677447 5.52174 
chr3:20677916-20677945 5.24138 
chr3:20678352-20678369 5.82353 
chr3:20679883-20679921 5.36842 
chr3:20682848-20682904 5.89286 
chr3:20685347-20685365 6 
chr3:20685859-20685871 6 
chr3:20691031-20691052 5.80952 
chr3:20693175-20693193 5.72222 
chr3:20699018-20699066 5.1875 
chr3:20699858-20699893 5.51429 
chr3:20700039-20700061 5.59091 
chr3:20700353-20700370 6 
chr3:20701199-20701347 5.5473 
chr3:20701384-20701444 5.8 
chr3:20703571-20703606 6 
chr3:20705523-20705553 5.4 
chr3:20706870-20706904 5.52941 
chr3:20715233-20715257 5.54167 
chr3:20716787-20716805 6 
chr3:20720040-20720061 6 
chr3:20722500-20722538 5.76316 
chr3:20723458-20723482 5.54167 
chr3:20724901-20724928 5.37037 
chr3:20725252-20725291 5.61538 
chr3:20725375-20725397 5.54545 
chr3:20730848-20730871 5.95652 
chr3:20731407-20731427 5.7 
chr3:20735895-20735949 5.55556 
chr3:20737617-20737638 5.57143 
chr3:20739243-20739263 5.85 
chr3:20739634-20739656 5.63636 
chr3:20739958-20739981 5.95652 
chr3:20740192-20740226 5.85294 
chr3:20742610-20742657 5.80851 
chr3:20744203-20744224 5.52381 
chr3:20747807-20747837 5.66667 
chr3:20749155-20749195 5.25 
chr3:20750892-20750911 5.63158 
chr3:20751019-20751039 5.95 
chr3:20751934-20751960 5.38462 
chr3:20755783-20755812 5.82759 
chr3:20756595-20756634 5.97436 
chr3:20756794-20756821 5.40741 
chr3:20758811-20758835 5.83333 
chr3:20762722-20762746 5.58333 
chr3:20763345-20763366 5.80952 
chr3:20767280-20767307 5.85185 
chr3:20770513-20770525 6 
chr3:20770759-20770800 5.60976 
chr3:20771958-20771973 5.93333 
chr3:20777148-20777163 5.86667 
chr3:20780480-20780516 6 
chr3:20786807-20786831 5.70833 
chr3:20787192-20787228 5.38889 
chr3:20787881-20787913 5.96875 
chr3:20791258-20791294 5.22222 
chr3:20792757-20792781 5.625 
chr3:20795550-20795566 6 
chr3:20796791-20796823 5.4375 
chr3:20796928-20796960 6 
chr3:20797045-20797074 5.24138 
chr3:20798480-20798500 5.6 
chr3:20800938-20800966 5.64286 
chr3:20801125-20801168 5.86047 
chr3:20801435-20801462 5.33333 
chr3:20804259-20804291 5.875 
chr3:20806253-20806294 5.70732 
chr3:20810239-20810270 6 
chr3:20812410-20812444 5.47059 
chr3:20814442-20814477 5.4 
chr3:20816962-20816980 6 
chr3:20822640-20822665 5.48 
chr3:20827693-20827722 5.7931 
chr3:20827821-20827854 5.57576 
chr3:20830722-20830738 5.9375 
chr3:20833172-20833192 5.7 
chr3:20839034-20839048 6 
chr3:20840904-20840934 5.76667 
chr3:20846769-20846824 5.34545 
chr3:20848093-20848115 5.81818 
chr3:20849163-20849189 5.34615 
chr3:20849941-20849978 5.64865 
chr3:20853967-20854000 6 
chr3:20854173-20854209 6 
chr3:20862877-20862901 5.75 
chr3:20866457-20866471 6 
chr3:20866740-20866765 5.52 
chr3:20868850-20868887 5.59459 
chr3:20869085-20869114 5.2069 
chr3:20875650-20875698 5.70833 
chr3:20876098-20876110 6 
chr3:20876993-20877023 6 
chr3:20877063-20877091 5.35714 
chr3:20881107-20881120 6 
chr3:20883774-20883810 5.38889 
chr3:20884923-20885019 5.77083 
chr3:20887367-20887388 5.80952 
chr3:20895955-20895978 5.56522 
chr3:20896070-20896577 5.74951 
chr3:20896586-20897400 5.75799 
chr3:20897408-20897763 5.73803 
chr3:20897796-20897861 5.58462 
chr3:20898543-20898555 6 
chr3:20899917-20899931 6 
chr3:20900272-20900287 6 
chr3:20906907-20906944 5.40541 
chr3:20909296-20909308 6 
chr3:20913500-20913569 5.94203 
chr3:20915338-20915364 5.80769 
chr3:20915393-20915417 5.66667 
chr3:20921638-20921671 5.69697 
chr3:20925238-20925258 5.8 
chr3:20928683-20928704 5.85714 
chr3:20933874-20933911 5.56757 
chr3:20940434-20940465 5.83871 
chr3:20941116-20941183 5.8209 
chr3:20943366-20943421 5.47273 
chr3:20943703-20943720 6 
chr3:20948106-20948118 6 
chr3:20948218-20948235 6 
chr3:20954389-20954419 5.76667 
chr3:20954553-20954596 5.48837 
chr3:20956647-20956660 6 
chr3:20960102-20960126 5.54167 
chr3:20964190-20964226 5.63889 
chr3:20964500-20964544 5.90909 
chr3:20965606-20965676 5.54286 
chr3:20967016-20967028 6 
chr3:20967379-20967441 5.58065 
chr3:20968436-20968462 6 
chr3:20968742-20968763 6 
chr3:20968917-20968938 5.7619 
chr3:20969033-20969166 5.58647 
chr3:20970991-20971037 5.47826 
chr3:20974090-20974129 6 
chr3:20976834-20976879 5.82222 
chr3:20980826-20980848 5.5 
chr3:20984142-20984170 5.35714 
chr3:20985437-20985454 6 
chr3:20986341-20986356 6 
chr3:20987470-20987496 5.76923 
chr3:20987677-20987695 5.77778 
chr3:20988127-20988154 5.66667 
chr3:20989218-20989235 5.82353 
chr3:20990170-20990189 6 
chr3:20991512-20991526 6 
chr3:20992271-20992298 5.66667 
chr3:20993036-20993050 6 
chr3:20993223-20993260 5.35135 
chr3:20994163-20994178 6 
chr3:20994228-20994263 5.37143 
chr3:20995632-20995645 6 
chr3:20995989-20996009 6 
chr3:20997826-20997863 5.83784 
chr3:21002880-21002918 5.52632 
chr3:21004045-21004057 6 
chr3:21005990-21006049 5.52542 
chr3:21007591-21007620 5.89655 
chr3:21015077-21015108 5.6129 
chr3:21019627-21019668 5.56098 
chr3:21020144-21020164 5.9 
chr3:21020229-21020260 5.67742 
chr3:21020269-21020281 6 
chr3:21020642-21020670 5.42857 
chr3:21023388-21023416 5.35714 
chr3:21023508-21023534 5.42308 
chr3:21025556-21025591 5.31429 
chr3:21028592-21028609 6 
chr3:21033182-21033196 6 
chr3:21035636-21035676 6 
chr3:21039284-21039315 5.54839 
chr3:21040026-21040059 5.27273 
chr3:21041939-21041969 5.3 
chr3:21044035-21044061 5.34615 
chr3:21044629-21044672 5.48837 
chr3:21047060-21047086 5.69231 
chr3:21047188-21047223 5.85714 
chr3:21047417-21047431 6 
chr3:21049606-21049659 5.43396 
chr3:21053719-21053746 6 
chr3:21055107-21055120 6 
chr3:21055823-21055845 5.77273 
chr3:21060600-21060629 5.27586 
chr3:21068484-21068523 5.71795 
chr3:21068559-21068580 5.52381 
chr3:21068708-21068746 5.78947 
chr3:21069014-21069031 5.76471 
chr3:21069129-21069195 5.37879 
chr3:21070663-21070695 6 
chr3:21071904-21071929 5.68 
chr3:21075723-21075751 5.17857 
chr3:21076909-21076923 6 
chr3:21077421-21077451 5.93333 
chr3:21077758-21077789 5.70968 
chr3:21078641-21078669 5.5 
chr3:21082897-21082926 5.65517 
chr3:21087468-21087500 5.78125 
chr3:21089187-21089206 5.89474 
chr3:21094806-21094819 5.92308 
chr3:21098781-21098846 5.27692 
chr3:21099932-21100071 5.8705 
chr3:21102709-21102727 5.72222 
chr3:21103415-21103440 5.48 
chr3:21105270-21105293 5.43478 
chr3:21105778-21105808 5.33333 
chr3:21107280-21107326 5.82609 
chr3:21107491-21107508 5.76471 
chr3:21107805-21107838 5.78788 
chr3:21109784-21109805 6 
chr3:21110858-21110889 5.29032 
chr3:21113042-21113067 5.96 
chr3:21115625-21115648 5.82609 
chr3:21116775-21116809 5.55882 
chr3:21126238-21126256 6 
chr3:21128230-21128258 5.42857 
chr3:21129474-21129486 6 
chr3:21130871-21130901 5.56667 
chr3:21131349-21131380 5.29032 
chr3:21134243-21134265 6 
chr3:21144395-21144418 5.52174 
chr3:21146244-21146270 5.26923 
chr3:21149031-21149059 5.53571 
chr3:21151466-21151482 6 
chr3:21156823-21156842 5.73684 
chr3:21161000-21161030 5.7 
chr3:21161953-21161979 5.46154 
chr3:21163399-21163479 5.7 
chr3:21163500-21163589 5.42697 
chr3:21163597-21163700 5.65049 
chr3:21164911-21164933 5.90909 
chr3:21165275-21165307 6 
chr3:21167228-21167254 5.26923 
chr3:21168674-21168706 5.8125 
chr3:21172595-21172623 6 
chr3:21177477-21177492 5.86667 
chr3:21179113-21179129 6 
chr3:21180575-21180599 5.45833 
chr3:21181843-21181855 6 
chr3:21182143-21182207 5.40625 
chr3:21183359-21183401 5.33333 
chr3:21184872-21185559 5.80495 
chr3:21185891-21185925 5.14706 
chr3:21187207-21187232 5.68 
chr3:21189102-21189130 5.42857 
chr3:21189622-21189701 5.8481 
chr3:21189740-21189816 5.65789 
chr3:21194026-21194041 6 
chr3:21195747-21195774 5.44444 
chr3:21196500-21196539 5.89744 
chr3:21199775-21199937 5.6358 
chr3:21202119-21202160 5.85366 
chr3:21203582-21203599 5.76471 
chr3:21205077-21205090 5.92308 
chr3:21206990-21207027 5.89189 
chr3:21207052-21207081 5.31034 
chr3:21207121-21207161 5.825 
chr3:21207618-21207646 5.17857 
chr3:21208523-21208558 5.48571 
chr3:21210540-21210582 5.7381 
chr3:21211748-21211765 5.76471 
chr3:21213691-21213704 6 
chr3:21216769-21216801 5.8125 
chr3:21217906-21217927 5.52381 
chr3:21218689-21218706 5.76471 
chr3:21219675-21219707 5.65625 
chr3:21222809-21222842 5.15152 
chr3:21225009-21225030 5.52381 
chr3:21226327-21226369 5.5 
chr3:21226923-21226943 5.8 
chr3:21227663-21227679 5.875 
chr3:21228437-21228452 5.93333 
chr3:21237462-21237483 5.52381 
chr3:21238742-21238755 5.92308 
chr3:21239149-21239161 6 
chr3:21244087-21244115 6 
chr3:21253147-21253183 5.77778 
chr3:21253759-21253779 6 
chr3:21254702-21254721 5.63158 
chr3:21255541-21255568 5.55556 
chr3:21255834-21255859 5.92 
chr3:21257228-21257242 5.92857 
chr3:21261712-21261733 6 
chr3:21261858-21261871 6 
chr3:21266211-21266243 5.21875 
chr3:21267125-21267156 5.70968 
chr3:21268189-21268223 5.85294 
chr3:21268883-21268912 6 
chr3:21269666-21269727 5.83607 
chr3:21270014-21270047 5.54545 
chr3:21274277-21274301 5.625 
chr3:21285066-21285089 5.91304 
chr3:21289328-21289377 5.46939 
chr3:21289395-21289423 6 
chr3:21289751-21289773 6 
chr3:21291357-21291376 5.63158 
chr3:21300100-21300132 5.71875 
chr3:21303737-21303936 5.63819 
chr3:21303952-21303976 6 
chr3:21307054-21307076 5.5 
chr3:21307624-21307654 5.5 
chr3:21307785-21307802 5.88235 
chr3:21309213-21309252 5.61538 
chr3:21315421-21315456 5.77143 
chr3:21316342-21316374 5.4375 
chr3:21317770-21317815 5.42222 
chr3:21317943-21317962 5.63158 
chr3:21321213-21321233 5.7 
chr3:21329797-21329824 6 
chr3:21334222-21334276 5.2037 
chr3:21335615-21335641 5.30769 
chr3:21336865-21336878 6 
chr3:21337321-21337364 5.46512 
chr3:21337383-21337480 5.6701 
chr3:21339151-21339170 5.78947 
chr3:21343665-21343688 6 
chr3:21346504-21346518 6 
chr3:21347691-21347707 6 
chr3:21348611-21348624 6 
chr3:21348696-21348722 5.53846 
chr3:21349370-21349461 5.56044 
chr3:21349472-21349509 5.97297 
chr3:21350616-21350644 5.25 
chr3:21352435-21352484 5.71429 
chr3:21352825-21352855 5.23333 
chr3:21353281-21353302 5.57143 
chr3:21356069-21356119 5.22 
chr3:21356511-21356530 5.63158 
chr3:21359166-21359239 5.78082 
chr3:21364433-21364486 5.43396 
chr3:21366622-21366639 5.94118 
chr3:21367845-21367885 5.575 
chr3:21367955-21367972 5.76471 
chr3:21368076-21368103 5.51852 
chr3:21370262-21370303 5.7561 
chr3:21371116-21371134 5.72222 
chr3:21372221-21372243 6 
chr3:21374345-21374363 5.94444 
chr3:21375799-21375829 5.76667 
chr3:21377189-21377217 6 
chr3:21379719-21379758 5.76923 
chr3:21380678-21380699 5.57143 
chr3:21381894-21381921 5.37037 
chr3:21384337-21384350 6 
chr3:21387127-21387155 5.85714 
chr3:21388638-21388666 5.39286 
chr3:21392513-21392549 6 
chr3:21393438-21393466 5.17857 
chr3:21393618-21393637 5.68421 
chr3:21393661-21393721 5.18333 
chr3:21399375-21399401 5.42308 
chr3:21399514-21399543 5.51724 
chr3:21400100-21400141 5.70732 
chr3:21401335-21401380 5.66667 
chr3:21401394-21401419 5.76 
chr3:21401594-21401619 5.48 
chr3:21403977-21404000 5.69565 
chr3:21405471-21405500 5.17241 
chr3:21406472-21406500 5.21429 
chr3:21410594-21410644 5.16 
chr3:21424801-21424869 5.25 
chr3:21425726-21425766 5.8 
chr3:21426127-21426156 5.86207 
chr3:21429211-21429231 5.65 
chr3:21432215-21432238 5.43478 
chr3:21433089-21433119 5.93333 
chr3:21434919-21434944 6 
chr3:21436135-21436152 6 
chr3:21436308-21436335 5.44444 
chr3:21436727-21436748 5.61905 
chr3:21437396-21437414 5.77778 
chr3:21438095-21438126 6 
chr3:21438194-21438226 5.6875 
chr3:21438293-21438337 5.29545 
chr3:21439348-21439396 5.5625 
chr3:21442787-21442817 5.66667 
chr3:21443318-21443345 5.25926 
chr3:21443916-21443942 5.96154 
chr3:21444584-21444612 5.92857 
chr3:21445357-21445408 5.88235 
chr3:21448175-21448196 6 
chr3:21452118-21452134 6 
chr3:21452336-21452364 5.57143 
chr3:21453141-21453175 5.14706 
chr3:21455678-21455713 5.97143 
chr3:21456920-21456951 5.48387 
chr3:21457507-21457528 6 
chr3:21460617-21460756 5.63309 
chr3:21461337-21461365 5.39286 
chr3:21462260-21462286 5.69231 
chr3:21462641-21462664 5.86957 
chr3:21462846-21462869 5.43478 
chr3:21463832-21463866 5.26471 
chr3:21464021-21464036 5.86667 
chr3:21465741-21465819 5.71795 
chr3:21466852-21466921 5.08696 
chr3:21467181-21467218 5.51351 
chr3:21469363-21469387 5.875 
chr3:21474075-21474120 5.51111 
chr3:21474524-21474546 5.63636 
chr3:21476747-21476764 6 
chr3:21477633-21477656 5.78261 
chr3:21479193-21479206 6 
chr3:21480789-21480806 6 
chr3:21483979-21484000 6 
chr3:21484359-21484403 5.70455 
chr3:21485572-21485584 6 
chr3:21485871-21485890 5.73684 
chr3:21487979-21488000 5.85714 
chr3:21489743-21489776 5.24242 
chr3:21491788-21491813 5.56 
chr3:21491862-21491896 5.41176 
chr3:21495163-21495189 5.30769 
chr3:21495353-21495397 5.18182 
chr3:21498224-21498247 5.6087 
chr3:21498827-21498861 5.82353 
chr3:21503041-21503068 6 
chr3:21503939-21503969 5.4 
chr3:21504477-21504500 5.95652 
chr3:21509893-21509916 5.78261 
chr3:21512728-21512828 5.9 
chr3:21515487-21515535 5.66667 
chr3:21518722-21518764 5.90476 
chr3:21519744-21519778 5.64706 
chr3:21521592-21521606 6 
chr3:21529822-21529852 6 
chr3:21531640-21531662 5.81818 
chr3:21533425-21533451 5.61538 
chr3:21533741-21533779 5.34211 
chr3:21533877-21533923 5.6087 
chr3:21534268-21534303 6 
chr3:21537736-21537801 5.47692 
chr3:21537836-21538086 5.248 
chr3:21539340-21539366 5.76923 
chr3:21540437-21540457 6 
chr3:21541138-21541160 5.5 
chr3:21545744-21545767 5.65217 
chr3:21546672-21546685 5.92308 
chr3:21549492-21549522 5.93333 
chr3:21550460-21550482 6 
chr3:21552309-21552332 5.6087 
chr3:21553637-21553651 6 
chr3:21554700-21554749 5.69388 
chr3:21554884-21554898 6 
chr3:21556869-21556896 5.25926 
chr3:21558441-21558468 5.2963 
chr3:21558508-21558543 5.22857 
chr3:21567176-21567193 6 
chr3:21568234-21568266 5.53125 
chr3:21568967-21568987 5.6 
chr3:21571580-21571602 5.59091 
chr3:21573558-21573578 5.7 
chr3:21574838-21574855 6 
chr3:21578616-21578635 6 
chr3:21589097-21589121 5.95833 
chr3:21591631-21591663 5.15625 
chr3:21591763-21591811 5.08333 
chr3:21597544-21597577 6 
chr3:21599603-21599615 6 
chr3:21605809-21605831 5.90909 
chr3:21611544-21611564 5.9 
chr3:21615552-21615591 5.48718 
chr3:21619295-21619314 5.73684 
chr3:21622254-21622314 5.33333 
chr3:21624245-21624277 5.875 
chr3:21625431-21625476 5.84444 
chr3:21627500-21627546 5.43478 
chr3:21631474-21631509 5.77143 
chr3:21634034-21634065 5.77419 
chr3:21636846-21636872 5.26923 
chr3:21636912-21637000 5.55682 
chr3:21638132-21638144 6 
chr3:21642160-21642200 5.5 
chr3:21644009-21644030 6 
chr3:21645871-21645885 6 
chr3:21646015-21646038 5.6087 
chr3:21648651-21648690 5.51282 
chr3:21648969-21648981 6 
chr3:21649500-21649523 5.73913 
chr3:21652889-21652913 5.75 
chr3:21653569-21653582 6 
chr3:21653742-21653767 5.76 
chr3:21654465-21654496 5.96774 
chr3:21656078-21656096 5.83333 
chr3:21657285-21657304 6 
chr3:21657614-21657645 5.19355 
chr3:21660894-21660926 5.84375 
chr3:21662478-21662503 5.72 
chr3:21663046-21663074 6 
chr3:21663357-21663383 6 
chr3:21665153-21665174 6 
chr3:21668738-21668776 5.97368 
chr3:21670000-21670028 5.25 
chr3:21670582-21670612 5.16667 
chr3:21671073-21671091 5.88889 
chr3:21671683-21671706 5.82609 
chr3:21674890-21674951 5.32787 
chr3:21675688-21675900 5.62264 
chr3:21677022-21677066 5.90909 
chr3:21677795-21677901 5.84906 
chr3:21678439-21678454 5.86667 
chr3:21681557-21681572 6 
chr3:21683124-21683140 6 
chr3:21684530-21684560 5.4 
chr3:21685902-21685924 5.5 
chr3:21688797-21688943 5.31507 
chr3:21691377-21691409 5.21875 
chr3:21692008-21692064 5.35714 
chr3:21692779-21692802 6 
chr3:21693004-21693033 5.7931 
chr3:21694612-21694642 5.43333 
chr3:21694767-21694803 5.69444 
chr3:21694971-21695014 5.4186 
chr3:21696603-21696618 6 
chr3:21698540-21698574 5.38235 
chr3:21700054-21700116 5.35484 
chr3:21700511-21700560 5.38776 
chr3:21701587-21701610 5.73913 
chr3:21701637-21701657 5.65 
chr3:21703427-21703451 5.41667 
chr3:21705382-21705416 5.94118 
chr3:21711497-21711527 5.36667 
chr3:21711735-21711762 5.2963 
chr3:21712142-21712160 6 
chr3:21713145-21713157 6 
chr3:21713250-21713280 5.5 
chr3:21713722-21713762 5.65 
chr3:21716387-21716439 5.88462 
chr3:21719208-21719221 6 
chr3:21720806-21720827 5.57143 
chr3:21722790-21722811 6 
chr3:21723179-21723208 5.62069 
chr3:21725857-21725939 5.79268 
chr3:21726943-21726970 5.2963 
chr3:21728054-21728075 5.66667 
chr3:21729086-21729106 5.8 
chr3:21729607-21729645 5.31579 
chr3:21730622-21730638 6 
chr3:21731674-21731768 5.53191 
chr3:21735346-21735385 5.69231 
chr3:21735534-21735548 6 
chr3:21740974-21741000 5.34615 
chr3:21741315-21741335 6 
chr3:21742270-21742284 6 
chr3:21745982-21746013 6 
chr3:21748300-21748361 5.67213 
chr3:21750353-21750385 5.75 
chr3:21750977-21751000 5.95652 
chr3:21752531-21752546 6 
chr3:21757500-21757535 5.88571 
chr3:21758265-21758294 5.93103 
chr3:21760401-21760423 5.5 
chr3:21763591-21763604 6 
chr3:21765969-21766005 6 
chr3:21769771-21769800 6 
chr3:21773500-21773556 5.78571 
chr3:21778950-21779000 5.66 
chr3:21779220-21779237 5.82353 
chr3:21786338-21786365 6 
chr3:21787156-21787177 5.61905 
chr3:21788577-21788594 5.94118 
chr3:21790268-21790317 5.28571 
chr3:21792725-21792741 6 
chr3:21793481-21793526 5.55556 
chr3:21795258-21795295 5.94595 
chr3:21798612-21798626 6 
chr3:21800467-21800493 6 
chr3:21803361-21803384 6 
chr3:21806696-21806742 5.63043 
chr3:21807125-21807144 5.73684 
chr3:21807176-21807245 5.52174 
chr3:21808552-21808573 5.52381 
chr3:21809167-21809224 5.21053 
chr3:21810465-21810483 6 
chr3:21814535-21814570 5.25714 
chr3:21816886-21816914 5.75 
chr3:21820177-21820207 5.5 
chr3:21825237-21825253 6 
chr3:21825461-21825481 5.65 
chr3:21826126-21826161 5.4 
chr3:21826858-21826889 5.54839 
chr3:21829436-21829482 5.91304 
chr3:21830992-21831018 5.5 
chr3:21846199-21846231 5.3125 
chr3:21847664-21847708 5.36364 
chr3:21848348-21848367 5.63158 
chr3:21851081-21851235 5.88312 
chr3:21852014-21852065 5.4902 
chr3:21852411-21852500 5.53933 
chr3:21852507-21852529 5.72727 
chr3:21854513-21854540 5.7037 
chr3:21855106-21855157 5.13725 
chr3:21860261-21860288 5.48148 
chr3:21861082-21861142 5.46667 
chr3:21861156-21861210 5.44444 
chr3:21861225-21861365 5.6 
chr3:21861384-21861424 5.4 
chr3:21863457-21863472 6 
chr3:21864590-21864635 5.44444 
chr3:21864928-21864953 5.52 
chr3:21865974-21866007 5.39394 
chr3:21868313-21868326 6 
chr3:21868821-21868848 5.55556 
chr3:21872074-21872097 5.86957 
chr3:21878211-21878256 5.15556 
chr3:21883393-21883477 5.61905 
chr3:21883492-21883515 5.43478 
chr3:21883697-21883711 6 
chr3:21886000-21886026 5.69231 
chr3:21886500-21886537 5.59459 
chr3:21886897-21886927 5.66667 
chr3:21888661-21888690 5.44828 
chr3:21891097-21891114 6 
chr3:21906537-21906564 6 
chr3:21911572-21911591 5.73684 
chr3:21912184-21912228 5.29545 
chr3:21913662-21913689 5.37037 
chr3:21916460-21916491 5.41935 
chr3:21917645-21917671 5.92308 
chr3:21924021-21924063 5.09524 
chr3:21927219-21927275 5.82143 
chr3:21929809-21929836 5.37037 
chr3:21931428-21931458 5.83333 
chr3:21932110-21932141 5.67742 
chr3:21934145-21934173 5.57143 
chr3:21934369-21934383 6 
chr3:21936811-21936832 6 
chr3:21936986-21937000 5.92857 
chr3:21938805-21938836 5.25806 
chr3:21941796-21941833 5.43243 
chr3:21945794-21945810 6 
chr3:21946696-21946715 6 
chr3:21947181-21947198 6 
chr3:21949570-21949660 5.76667 
chr3:21951576-21951594 6 
chr3:21955873-21955886 6 
chr3:21959200-21959231 5.25806 
chr3:21960667-21960694 6 
chr3:21961327-21961367 5.575 
chr3:21961573-21961606 5.27273 
chr3:21962366-21962391 5.36 
chr3:21962714-21962730 6 
chr3:21969698-21969936 5.58824 
chr3:21973658-21973681 6 
chr3:21978028-21978059 5.19355 
chr3:21979080-21979094 6 
chr3:21981793-21981809 5.875 
chr3:21982982-21983000 6 
chr3:21984766-21984825 5.72881 
chr3:21986259-21986277 5.72222 
chr3:21986588-21986734 5.5 
chr3:21988323-21988349 5.26923 
chr3:21988838-21988855 6 
chr3:21991020-21991059 5.76923 
chr3:21996087-21996114 5.22222 
chr3:21997681-21997744 5.65079 
chr3:22001066-22001087 5.52381 
chr3:22001514-22001526 6 
chr3:22005166-22005190 5.41667 
chr3:22005904-22005941 6 
chr3:22005962-22005992 6 
chr3:22008073-22008087 6 
chr3:22010008-22010021 6 
chr3:22011844-22011871 5.40741 
chr3:22012000-22012027 5.62963 
chr3:22012099-22012113 6 
chr3:22013031-22013078 5.21277 
chr3:22017194-22017249 5.90909 
chr3:22017270-22017294 5.45833 
chr3:22018484-22018500 5.9375 
chr3:22019328-22019352 5.54167 
chr3:22023571-22023584 6 
chr3:22023795-22023818 5.43478 
chr3:22024617-22024668 5.64706 
chr3:22024796-22024819 5.6087 
chr3:22039081-22039106 5.36 
chr3:22039348-22039417 5.72464 
chr3:22040330-22040362 5.5 
chr3:22041262-22041288 5.69231 
chr3:22042442-22042462 5.7 
chr3:22043362-22043387 5.4 
chr3:22045364-22045383 5.68421 
chr3:22045565-22045586 5.57143 
chr3:22046548-22046571 6 
chr3:22047135-22047167 5.6875 
chr3:22047449-22047475 5.46154 
chr3:22049311-22049332 5.52381 
chr3:22051114-22051133 5.68421 
chr3:22051387-22051441 5.40741 
chr3:22053432-22053458 5.53846 
chr3:22058384-22058420 5.44444 
chr3:22058427-22058458 5.80645 
chr3:22060526-22060554 6 
chr3:22066013-22066067 5.51852 
chr3:22067596-22067618 5.5 
chr3:22071748-22071789 6 
chr3:22071937-22071994 5.63158 
chr3:22074894-22074933 6 
chr3:22076496-22076516 5.65 
chr3:22078201-22078214 6 
chr3:22078344-22078363 5.63158 
chr3:22080747-22080760 6 
chr3:22085931-22085964 5.54545 
chr3:22090789-22090827 5.94737 
chr3:22091851-22091907 5.64286 
chr3:22097766-22097795 6 
chr3:22098068-22098089 5.57143 
chr3:22098839-22098868 5.44828 
chr3:22099485-22099513 5.60714 
chr3:22100162-22100188 5.34615 
chr3:22101040-22101052 6 
chr3:22102606-22102626 5.95 
chr3:22103702-22103724 6 
chr3:22107797-22107818 5.80952 
chr3:22107953-22107980 6 
chr3:22108024-22108068 6 
chr3:22109562-22109604 5.2619 
chr3:22114154-22114199 5.73333 
chr3:22120836-22120882 5.17391 
chr3:22121384-22121444 5.68333 
chr3:22122067-22122106 5.48718 
chr3:22122500-22122529 5.17241 
chr3:22123481-22123500 5.73684 
chr3:22124362-22124390 5.71429 
chr3:22131328-22131341 6 
chr3:22135877-22135897 6 
chr3:22136573-22136592 5.73684 
chr3:22137820-22137858 5.39474 
chr3:22142320-22142379 5.45763 
chr3:22144461-22144495 5.5 
chr3:22145496-22145528 5.375 
chr3:22146850-22146948 5.53061 
chr3:22152644-22152674 5.86667 
chr3:22155189-22155219 5.23333 
chr3:22161471-22161496 6 
chr3:22163163-22163175 6 
chr3:22164666-22164688 5.86364 
chr3:22165358-22165394 5.94444 
chr3:22165414-22165481 5.9403 
chr3:22167802-22167817 6 
chr3:22168809-22168844 6 
chr3:22172860-22172885 5.4 
chr3:22176789-22176839 6 
chr3:22183159-22183171 6 
chr3:22183710-22183738 5.32143 
chr3:22184551-22184590 6 
chr3:22186064-22186087 6 
chr3:22186500-22186526 5.92308 
chr3:22194948-22194970 5.68182 
chr3:22200156-22200182 5.84615 
chr3:22204725-22204759 5.47059 
chr3:22205708-22205734 6 
chr3:22213368-22213389 6 
chr3:22215509-22215539 5.8 
chr3:22217397-22217417 5.6 
chr3:22218463-22218490 5.44444 
chr3:22223189-22223203 6 
chr3:22224744-22224772 5.75 
chr3:22225323-22225345 5.59091 
chr3:22228967-22228991 5.625 
chr3:22230319-22230345 5.53846 
chr3:22235683-22235704 5.57143 
chr3:22237935-22237975 5.225 
chr3:22238562-22238584 5.90909 
chr3:22238596-22238624 5.21429 
chr3:22239714-22239748 5.32353 
chr3:22243283-22243310 5.62963 
chr3:22246471-22246486 6 
chr3:22247308-22247334 5.73077 
chr3:22250021-22250046 5.32 
chr3:22250201-22250224 5.69565 
chr3:22259931-22260000 5.55072 
chr3:22261540-22261567 5.59259 
chr3:22263260-22263288 5.25 
chr3:22268605-22268681 5.32895 
chr3:22274452-22274493 5.19512 
chr3:22276607-22276624 5.88235 
chr3:22277175-22277190 5.93333 
chr3:22277377-22277390 5.92308 
chr3:22277703-22277747 5.20455 
chr3:22280172-22280201 5.27586 
chr3:22281675-22281690 6 
chr3:22283146-22283163 5.76471 
chr3:22285427-22285449 5.68182 
chr3:22285856-22285879 6 
chr3:22286970-22286984 6 
chr3:22287213-22287253 5.175 
chr3:22289105-22289132 5.96296 
chr3:22296670-22296695 5.96 
chr3:22297652-22297744 5.86957 
chr3:22301771-22301800 5.75862 
chr3:22302583-22302613 6 
chr3:22303404-22303421 5.82353 
chr3:22303600-22303636 5.41667 
chr3:22306289-22306318 5.17241 
chr3:22308398-22308410 6 
chr3:22310574-22310594 5.6 
chr3:22313829-22313848 5.63158 
chr3:22313858-22313885 5.74074 
chr3:22314550-22314577 5.85185 
chr3:22317642-22317671 5.34483 
chr3:22320962-22321150 5.64362 
chr3:22322462-22322476 6 
chr3:22325666-22325697 6 
chr3:22336451-22336489 5.18421 
chr3:22339242-22339269 5.44444 
chr3:22339838-22339889 5.45098 
chr3:22339910-22339958 5.4375 
chr3:22340038-22340063 5.92 
chr3:22343866-22343886 5.65 
chr3:22345264-22345280 5.875 
chr3:22346706-22346729 5.43478 
chr3:22349237-22349259 5.59091 
chr3:22349923-22349965 5.35714 
chr3:22353201-22353225 5.5 
chr3:22355590-22355617 5.37037 
chr3:22358771-22358819 5.66667 
chr3:22362655-22362671 6 
chr3:22367247-22367267 6 
chr3:22370567-22370583 6 
chr3:22373500-22373522 5.59091 
chr3:22378400-22378423 6 
chr3:22379024-22379041 5.94118 
chr3:22380189-22380204 6 
chr3:22382164-22382191 5.25926 
chr3:22383767-22383787 6 
chr3:22384661-22384680 5.68421 
chr3:22384969-22385000 5.29032 
chr3:22385656-22385692 5.94444 
chr3:22386060-22386091 5.80645 
chr3:22389976-22389993 6 
chr3:22390155-22390200 5.68889 
chr3:22396007-22396067 5.46667 
chr3:22398268-22398293 5.52 
chr3:22400536-22400596 5.8 
chr3:22403507-22403541 5.55882 
chr3:22409500-22409540 5.175 
chr3:22413412-22413455 5.4186 
chr3:22417268-22417290 5.95455 
chr3:22419284-22419310 6 
chr3:22419924-22419960 5.88889 
chr3:22420674-22420892 5.6055 
chr3:22420910-22420968 5.60345 
chr3:22421011-22421063 5.34615 
chr3:22422000-22422017 5.82353 
chr3:22422137-22422168 6 
chr3:22423843-22423943 5.71 
chr3:22427883-22427941 5.72414 
chr3:22428735-22428753 6 
chr3:22429430-22429452 5.90909 
chr3:22436743-22436770 5.92593 
chr3:22440097-22440120 5.86957 
chr3:22442565-22442655 5.56667 
chr3:22449720-22449752 5.1875 
chr3:22456078-22456098 5.95 
chr3:22458097-22458120 5.78261 
chr3:22459404-22459434 5.4 
chr3:22459686-22459724 5.52632 
chr3:22461288-22461332 5.61364 
chr3:22465585-22465645 5.46667 
chr3:22469837-22469891 5.57407 
chr3:22472298-22472320 5.63636 
chr3:22475629-22475649 5.7 
chr3:22475779-22475830 5.78431 
chr3:22476078-22476106 5.67857 
chr3:22478303-22478337 5.85294 
chr3:22478500-22478538 5.71053 
chr3:22484053-22484081 5.82143 
chr3:22485626-22485639 5.92308 
chr3:22485856-22485876 5.7 
chr3:22486392-22486500 5.73148 
chr3:22489246-22489262 6 
chr3:22489417-22489439 5.63636 
chr3:22491365-22491382 5.82353 
chr3:22491943-22491956 6 
chr3:22492354-22492379 5.88 
chr3:22497361-22497390 5.65517 
chr3:22498017-22498035 5.77778 
chr3:22499434-22499456 5.5 
chr3:22499500-22499567 5.43284 
chr3:22501486-22501533 5.21277 
chr3:22505218-22505246 5.39286 
chr3:22514416-22514445 5.89655 
chr3:22515345-22515443 5.97959 
chr3:22520533-22520555 6 
chr3:22521196-22521240 6 
chr3:22521512-22521583 5.78873 
chr3:22523735-22523817 5.76829 
chr3:22530676-22530727 5.66667 
chr3:22534129-22534157 5.32143 
chr3:22534640-22534658 6 
chr3:22537852-22537871 5.84211 
chr3:22540379-22540400 6 
chr3:22541245-22541271 5.34615 
chr3:22543166-22543194 5.67857 
chr3:22547423-22547435 6 
chr3:22554057-22554074 5.76471 
chr3:22554622-22554635 6 
chr3:22555204-22555263 5.86441 
chr3:22555296-22555324 5.35714 
chr3:22555928-22555980 5.19231 
chr3:22558115-22558150 5.8 
chr3:22558158-22558286 5.44531 
chr3:22558297-22558357 5.46667 
chr3:22559372-22559448 5.94737 
chr3:22562961-22562977 5.875 
chr3:22566439-22566465 5.46154 
chr3:22572029-22572063 5.29412 
chr3:22572168-22572185 5.88235 
chr3:22572247-22572283 6 
chr3:22572744-22572756 6 
chr3:22575037-22575086 5.79592 
chr3:22580072-22580138 5.69697 
chr3:22582440-22582472 5.25 
chr3:22582491-22582751 5.62308 
chr3:22582859-22583293 5.38249 
chr3:22584419-22584431 6 
chr3:22585605-22585623 5.83333 
chr3:22586509-22586539 5.4 
chr3:22586921-22586952 5.77419 
chr3:22587667-22587687 6 
chr3:22588435-22588459 5.41667 
chr3:22589160-22589172 6 
chr3:22592526-22592550 5.875 
chr3:22592689-22592733 5.45455 
chr3:22592755-22592803 5.6875 
chr3:22593472-22593506 5.82353 
chr3:22594570-22594598 5.35714 
chr3:22595426-22595457 5.77419 
chr3:22595494-22595511 6 
chr3:22596807-22596843 5.61111 
chr3:22597705-22597718 5.92308 
chr3:22600568-22600589 5.71429 
chr3:22604341-22604369 5.92857 
chr3:22606461-22606496 6 
chr3:22607234-22607257 5.43478 
chr3:22608221-22608242 5.7619 
chr3:22614528-22614562 5.64706 
chr3:22616318-22616336 5.88889 
chr3:22617763-22617776 6 
chr3:22618866-22618894 5.60714 
chr3:22620620-22620653 5.21212 
chr3:22621116-22621172 5.82143 
chr3:22625017-22625029 6 
chr3:22625588-22625607 5.73684 
chr3:22625745-22625771 5.30769 
chr3:22629485-22629504 6 
chr3:22629620-22629706 5.37209 
chr3:22640959-22641000 5.41463 
chr3:22645834-22645859 5.6 
chr3:22649097-22649115 6 
chr3:22649724-22649752 5.78571 
chr3:22651783-22651814 5.51613 
chr3:22651860-22651896 5.27778 
chr3:22652941-22652960 5.78947 
chr3:22654342-22654367 5.4 
chr3:22656277-22656294 5.94118 
chr3:22657975-22657997 5.68182 
chr3:22658497-22658538 5.36585 
chr3:22658743-22658793 5.38 
chr3:22659883-22659929 5.17391 
chr3:22659964-22659988 5.58333 
chr3:22660586-22660610 6 
chr3:22661791-22661829 5.97368 
chr3:22664218-22664280 5.25806 
chr3:22669790-22669817 5.74074 
chr3:22673445-22673484 5.5641 
chr3:22676288-22676318 5.53333 
chr3:22677321-22677373 5.48077 
chr3:22678020-22678048 5.35714 
chr3:22678500-22678530 5.96667 
chr3:22680021-22680039 6 
chr3:22682916-22682968 5.53846 
chr3:22685992-22686010 6 
chr3:22690864-22690894 5.26667 
chr3:22691839-22691867 5.85714 
chr3:22693582-22693616 6 
chr3:22696822-22696842 5.65 
chr3:22697284-22697309 5.52 
chr3:22700663-22700700 5.32432 
chr3:22701119-22701142 5.95652 
chr3:22703822-22703843 5.71429 
chr3:22705432-22705482 5.5 
chr3:22705666-22705684 6 
chr3:22705720-22705750 5.23333 
chr3:22706609-22706628 5.63158 
chr3:22708782-22708806 5.91667 
chr3:22709903-22709931 5.5 
chr3:22710302-22710355 5.49057 
chr3:22714917-22714933 5.9375 
chr3:22715531-22715579 5.4375 
chr3:22716291-22716312 5.80952 
chr3:22718796-22718825 5.68966 
chr3:22719425-22719455 5.16667 
chr3:22720595-22720612 5.76471 
chr3:22720834-22720857 5.52174 
chr3:22721869-22721881 6 
chr3:22724770-22724783 5.92308 
chr3:22728000-22728061 5.63934 
chr3:22728127-22728156 5.55172 
chr3:22731678-22731694 6 
chr3:22731874-22731896 6 
chr3:22732199-22732218 5.68421 
chr3:22737965-22737991 5.84615 
chr3:22738490-22738554 5.75 
chr3:22739129-22739214 5.87059 
chr3:22748190-22748222 5.9375 
chr3:22754525-22754558 5.60606 
chr3:22761490-22761515 5.72 
chr3:22763408-22763428 6 
chr3:22766349-22766367 5.72222 
chr3:22766901-22766918 6 
chr3:22767225-22767242 5.76471 
chr3:22771160-22771186 5.69231 
chr3:22779210-22779239 5.2069 
chr3:22787346-22787370 6 
chr3:22787739-22787772 5.18182 
chr3:22788662-22788676 6 
chr3:22789301-22789328 5.77778 
chr3:22790543-22790568 5.4 
chr3:22793322-22793341 5.78947 
chr3:22793730-22793789 5.66102 
chr3:22794233-22794267 5.88235 
chr3:22799360-22799393 5.51515 
chr3:22808431-22808454 6 
chr3:22809818-22809844 5.38462 
chr3:22809889-22809905 5.875 
chr3:22811840-22811875 5.4 
chr3:22815510-22815532 5.59091 
chr3:22816523-22816554 5.70968 
chr3:22819923-22819979 5.51786 
chr3:22821814-22821839 5.36 
chr3:22825537-22825572 5.28571 
chr3:22828721-22828748 5.62963 
chr3:22831045-22831059 6 
chr3:22832713-22832745 5.34375 
chr3:22835948-22835978 5.8 
chr3:22836714-22836743 5.68966 
chr3:22844133-22844155 5.5 
chr3:22853871-22853927 5.85714 
chr3:22854010-22854026 6 
chr3:22855222-22855238 6 
chr3:22868676-22868700 5.58333 
chr3:22870134-22870150 5.875 
chr3:22873890-22873911 5.85714 
chr3:22874313-22874342 5.41379 
chr3:22874848-22874866 5.83333 
chr3:22875776-22875805 5.2069 
chr3:22876679-22876705 5.30769 
chr3:22878941-22878967 5.84615 
chr3:22880110-22880124 6 
chr3:22880277-22880293 5.875 
chr3:22884777-22884828 5.72549 
chr3:22887923-22887972 5.46939 
chr3:22891238-22891279 6 
chr3:22892022-22892063 5.58537 
chr3:22902438-22902456 6 
chr3:22905321-22905342 6 
chr3:22907184-22907229 5.91111 
chr3:22912300-22912323 5.82609 
chr3:22913020-22913039 6 
chr3:22917645-22917673 5.60714 
chr3:22920971-22921000 5.27586 
chr3:22924088-22924107 5.68421 
chr3:22926067-22926079 6 
chr3:22926220-22926257 5.75676 
chr3:22929058-22929079 5.52381 
chr3:22932315-22932334 6 
chr3:22932385-22932446 5.36066 
chr3:22937390-22937417 5.92593 
chr3:22939000-22939039 5.94872 
chr3:22940068-22940144 5.64474 
chr3:22941335-22941365 5.96667 
chr3:22944611-22944679 5.36765 
chr3:22945336-22945361 5.88 
chr3:22947331-22947428 5.73196 
chr3:22947556-22947588 5.71875 
chr3:22947877-22947892 6 
chr3:22952742-22952754 6 
chr3:22953295-22953331 5.30556 
chr3:22955251-22955263 6 
chr3:22956690-22956736 5.69565 
chr3:22958265-22958289 5.83333 
chr3:22961262-22961292 5.2 
chr3:22963729-22963752 5.78261 
chr3:22965569-22965582 6 
chr3:22968048-22968073 6 
chr3:22968787-22968799 6 
chr3:22969508-22969540 5.625 
chr3:22973045-22973082 5.56757 
chr3:22974321-22974352 5.51613 
chr3:22974913-22974947 5.29412 
chr3:22975662-22975994 5.8494 
chr3:22976000-22976092 5.93478 
chr3:22977297-22977398 5.56436 
chr3:22981355-22981376 5.52381 
chr3:22984915-22984952 6 
chr3:22986072-22986098 5.57692 
chr3:22991234-22991264 5.4 
chr3:22992847-22992859 6 
chr3:23001640-23001670 5.76667 
chr3:23002110-23002136 5.69231 
chr3:23003889-23003979 5.53333 
chr3:23005253-23005271 6 
chr3:23005799-23005815 5.8125 
chr3:23006414-23006440 6 
chr3:23011637-23011654 6 
chr3:23013101-23013128 5.74074 
chr3:23016066-23016079 6 
chr3:23017443-23017781 5.60355 
chr3:23017968-23018000 5.4375 
chr3:23023883-23023908 5.52 
chr3:23025000-23025037 5.32432 
chr3:23025368-23025386 5.83333 
chr3:23030621-23030633 6 
chr3:23033132-23033147 6 
chr3:23033256-23033273 6 
chr3:23033623-23033655 5.75 
chr3:23034613-23034637 6 
chr3:23037654-23037701 5.87234 
chr3:23038662-23038682 6 
chr3:23039818-23039851 5.39394 
chr3:23045245-23045271 5.76923 
chr3:23048813-23048852 5.23077 
chr3:23049532-23049552 5.8 
chr3:23050329-23050358 6 
chr3:23050705-23050717 6 
chr3:23050920-23050958 5.34211 
chr3:23051381-23051393 6 
chr3:23054344-23054373 5.96552 
chr3:23055307-23055337 6 
chr3:23056640-23056669 5.58621 
chr3:23058034-23058080 5.86957 
chr3:23066964-23066984 5.7 
chr3:23067812-23067848 5.66667 
chr3:23079686-23079720 5.88235 
chr3:23083047-23083061 6 
chr3:23084216-23084250 5.38235 
chr3:23086849-23086884 6 
chr3:23092098-23092126 5.25 
chr3:23092196-23092225 5.75862 
chr3:23092738-23092766 5.71429 
chr3:23095025-23095038 6 
chr3:23096265-23096292 5.88889 
chr3:23102500-23102527 5.85185 
chr3:23110589-23110727 5.47826 
chr3:23111452-23111475 5.78261 
chr3:23111749-23111777 6 
chr3:23115626-23115642 5.875 
chr3:23117364-23117387 5.91304 
chr3:23119922-23119951 6 
chr3:23120679-23120700 6 
chr3:23122695-23122733 5.94737 
chr3:23123282-23123299 6 
chr3:23123454-23123487 5.84848 
chr3:23124765-23124777 6 
chr3:23125215-23125249 5.47059 
chr3:23128387-23128404 5.82353 
chr3:23135091-23135110 5.84211 
chr3:23135579-23135592 6 
chr3:23135951-23136000 5.44898 
chr3:23136015-23136040 5.56 
chr3:23137734-23137770 5.41667 
chr3:23138252-23138311 5.38983 
chr3:23138950-23138976 5.30769 
chr3:23139404-23139449 5.46667 
chr3:23140152-23140175 5.86957 
chr3:23141444-23141476 5.375 
chr3:23144200-23144222 6 
chr3:23145647-23145682 6 
chr3:23147195-23147208 6 
chr3:23147955-23147975 6 
chr3:23151525-23151540 6 
chr3:23152282-23152321 5.84615 
chr3:23154717-23154750 6 
chr3:23154819-23154841 5.54545 
chr3:23160000-23160023 5.65217 
chr3:23164614-23164643 5.7931 
chr3:23172955-23173009 5.5 
chr3:23173444-23173475 5.67742 
chr3:23173812-23173848 5.91667 
chr3:23174534-23174562 5.78571 
chr3:23177564-23177586 6 
chr3:23178544-23178567 5.47826 
chr3:23180835-23180852 6 
chr3:23184153-23184181 5.46429 
chr3:23184426-23184466 5.725 
chr3:23189986-23190144 5.5443 
chr3:23192116-23192137 5.71429 
chr3:23192500-23192519 6 
chr3:23194296-23194325 6 
chr3:23194358-23194382 5.375 
chr3:23195312-23195363 5.35294 
chr3:23195568-23195639 5.77465 
chr3:23196199-23196217 6 
chr3:23198563-23198616 5.22642 
chr3:23198774-23198796 5.63636 
chr3:23202092-23202133 5.87805 
chr3:23202845-23202895 5.64 
chr3:23202996-23203011 6 
chr3:23206428-23206475 5.48936 
chr3:23208671-23208688 5.76471 
chr3:23213196-23213226 5.8 
chr3:23213899-23213926 5.48148 
chr3:23216821-23216842 5.7619 
chr3:23218835-23218860 5.56 
chr3:23218941-23218971 5.4 
chr3:23219644-23219667 5.95652 
chr3:23220704-23220723 6 
chr3:23224177-23224210 6 
chr3:23227260-23227299 6 
chr3:23227680-23227710 5.96667 
chr3:23228000-23228024 5.375 
chr3:23228570-23228613 5.34884 
chr3:23228662-23228686 5.83333 
chr3:23229403-23229423 5.8 
chr3:23230616-23230655 6 
chr3:23231843-23231868 5.76 
chr3:23237097-23237116 5.63158 
chr3:23238208-23238236 5.32143 
chr3:23244491-23244516 5.52 
chr3:23248081-23248099 5.88889 
chr3:23249515-23249537 5.5 
chr3:23252898-23252910 6 
chr3:23262440-23262452 6 
chr3:23264505-23264526 5.7619 
chr3:23264684-23264697 6 
chr3:23265647-23265666 6 
chr3:23267362-23267384 6 
chr3:23268463-23268475 6 
chr3:23270765-23270791 5.34615 
chr3:23271500-23271539 5.23077 
chr3:23272277-23272297 5.8 
chr3:23275690-23275710 5.75 
chr3:23283567-23283582 6 
chr3:23283857-23283886 5.62069 
chr3:23284576-23284603 5.96296 
chr3:23285659-23285685 5.26923 
chr3:23287413-23287442 5.2069 
chr3:23287878-23287894 6 
chr3:23288683-23288717 5.17647 
chr3:23293962-23294000 5.34211 
chr3:23296570-23296590 6 
chr3:23299003-23299040 5.67568 
chr3:23300383-23300415 5.8125 
chr3:23302942-23302967 5.36 
chr3:23304246-23304281 5.48571 
chr3:23305825-23305871 5.84783 
chr3:23311635-23311659 5.70833 
chr3:23313048-23313083 5.51429 
chr3:23314140-23314177 5.62162 
chr3:23315021-23315038 5.76471 
chr3:23315770-23315812 5.57143 
chr3:23318444-23318458 6 
chr3:23322960-23322973 6 
chr3:23325242-23325256 6 
chr3:23326408-23326424 5.875 
chr3:23326445-23326475 5.76667 
chr3:23329256-23329274 5.77778 
chr3:23331602-23331639 5.32432 
chr3:23332380-23332398 6 
chr3:23333174-23333190 6 
chr3:23333340-23333362 6 
chr3:23336033-23336119 5.65116 
chr3:23336131-23336215 5.61905 
chr3:23336242-23336304 5.41935 
chr3:23336771-23336798 5.77778 
chr3:23337786-23337816 5.53333 
chr3:23345952-23345987 5.45714 
chr3:23347218-23347233 6 
chr3:23351398-23351436 5.28947 
chr3:23353200-23353237 5.51351 
chr3:23354877-23354891 6 
chr3:23355299-23355342 5.4186 
chr3:23356528-23356558 5.56667 
chr3:23356790-23356810 5.7 
chr3:23359646-23359672 5.5 
chr3:23361304-23361356 5.69231 
chr3:23363800-23363820 5.8 
chr3:23365043-23365063 5.65 
chr3:23367556-23367575 5.94737 
chr3:23368154-23368175 5.95238 
chr3:23370141-23370161 5.8 
chr3:23374165-23374210 6 
chr3:23375260-23375283 5.52174 
chr3:23377600-23377634 5.32353 
chr3:23378630-23378643 6 
chr3:23380087-23380107 5.9 
chr3:23383668-23383688 5.8 
chr3:23386182-23386213 5.51613 
chr3:23389336-23389355 6 
chr3:23389838-23389850 6 
chr3:23397104-23397119 5.86667 
chr3:23398886-23398914 5.57143 
chr3:23401199-23401226 5.22222 
chr3:23401777-23401800 5.43478 
chr3:23403304-23403328 5.5 
chr3:23405650-23405668 5.83333 
chr3:23406775-23406805 5.26667 
chr3:23419727-23419746 6 
chr3:23420715-23420745 5.96667 
chr3:23421577-23421590 6 
chr3:23423669-23423685 6 
chr3:23425123-23425141 5.94444 
chr3:23425486-23425500 5.92857 
chr3:23426025-23426046 5.57143 
chr3:23428258-23428281 5.47826 
chr3:23430142-23430176 5.17647 
chr3:23430493-23430524 6 
chr3:23433065-23433091 5.61538 
chr3:23433990-23434013 5.43478 
chr3:23437794-23437831 5.7027 
chr3:23437838-23437899 5.32787 
chr3:23437924-23437982 5.68966 
chr3:23439802-23439820 5.77778 
chr3:23442098-23442128 6 
chr3:23442285-23442320 5.54286 
chr3:23443339-23443359 6 
chr3:23445299-23445312 6 
chr3:23448886-23448901 5.93333 
chr3:23449108-23449176 5.75 
chr3:23452429-23452463 5.23529 
chr3:23454682-23454703 5.57143 
chr3:23460610-23460631 5.71429 
chr3:23466356-23466378 5.5 
chr3:23467908-23467920 6 
chr3:23468322-23468350 5.28571 
chr3:23468529-23468551 5.59091 
chr3:23468750-23468766 6 
chr3:23470419-23470445 6 
chr3:23472005-23472028 5.86957 
chr3:23473954-23473970 5.875 
chr3:23474321-23474352 5.16129 
chr3:23474899-23474919 5.6 
chr3:23478142-23478157 5.93333 
chr3:23478184-23478210 5.5 
chr3:23481195-23481224 5.72414 
chr3:23482859-23482881 6 
chr3:23485556-23485568 6 
chr3:23488190-23488206 6 
chr3:23491860-23491884 6 
chr3:23499882-23499924 5.92857 
chr3:23508039-23508072 5.93939 
chr3:23515550-23515569 5.68421 
chr3:23516197-23516240 5.25581 
chr3:23520370-23520392 5.81818 
chr3:23526582-23526598 6 
chr3:23527016-23527043 5.92593 
chr3:23530120-23530145 5.4 
chr3:23534426-23534468 5.59524 
chr3:23541431-23541464 5.51515 
chr3:23543707-23543733 5.61538 
chr3:23544631-23544695 5.60938 
chr3:23546563-23546589 6 
chr3:23551049-23551077 5.32143 
chr3:23551208-23551227 5.63158 
chr3:23552095-23552117 5.63636 
chr3:23553672-23553724 5.53846 
chr3:23553933-23553972 6 
chr3:23554411-23554442 5.80645 
chr3:23554622-23554648 5.42308 
chr3:23555958-23555988 5.33333 
chr3:23556077-23556099 5.90909 
chr3:23556611-23556687 5.55263 
chr3:23557284-23557311 5.96296 
chr3:23561165-23561181 5.9375 
chr3:23563197-23563215 6 
chr3:23563619-23563634 6 
chr3:23564534-23564558 5.5 
chr3:23565562-23565619 5.2807 
chr3:23566330-23566379 5.87755 
chr3:23569300-23569327 5.7037 
chr3:23573552-23573572 5.7 
chr3:23574263-23574299 5.38889 
chr3:23575110-23575127 6 
chr3:23575619-23575635 6 
chr3:23577109-23577127 6 
chr3:23581042-23581064 5.63636 
chr3:23581547-23581564 5.82353 
chr3:23581879-23581909 6 
chr3:23582406-23582424 5.83333 
chr3:23587951-23587975 6 
chr3:23588300-23588325 5.4 
chr3:23597140-23597154 6 
chr3:23597631-23597649 6 
chr3:23597945-23597958 6 
chr3:23601107-23601125 5.83333 
chr3:23601539-23601570 5.83871 
chr3:23601692-23601716 5.79167 
chr3:23605461-23605532 5.57746 
chr3:23606935-23606957 6 
chr3:23610065-23610241 5.65909 
chr3:23612771-23612793 6 
chr3:23619500-23619512 6 
chr3:23620414-23620445 5.32258 
chr3:23620875-23620887 6 
chr3:23621013-23621026 6 
chr3:23622543-23622574 5.70968 
chr3:23624343-23624394 5.72549 
chr3:23626208-23626237 5.86207 
chr3:23626450-23626484 5.26471 
chr3:23626861-23626875 6 
chr3:23629858-23629921 5.66667 
chr3:23630125-23630150 5.6 
chr3:23631673-23631712 5.69231 
chr3:23632463-23632482 6 
chr3:23639009-23639047 5.84211 
chr3:23642231-23642249 5.77778 
chr3:23642802-23642823 5.95238 
chr3:23643193-23643241 5.54167 
chr3:23644975-23645008 5.87879 
chr3:23645318-23645364 5.34783 
chr3:23646783-23646805 5.95455 
chr3:23648500-23648534 5.97059 
chr3:23651322-23651351 5.44828 
chr3:23656293-23656309 6 
chr3:23657113-23657146 5.51515 
chr3:23660495-23660507 6 
chr3:23664153-23664178 6 
chr3:23665272-23665287 5.93333 
chr3:23669967-23670038 5.92958 
chr3:23671589-23672055 5.75322 
chr3:23672347-23672408 6 
chr3:23676531-23676550 6 
chr3:23677068-23677096 5.67857 
chr3:23677658-23677688 5.73333 
chr3:23677841-23677885 5.75 
chr3:23679224-23679236 6 
chr3:23679606-23679637 5.90323 
chr3:23680062-23680103 5.70732 
chr3:23680935-23680966 5.41935 
chr3:23681365-23681382 5.94118 
chr3:23682658-23682687 5.82759 
chr3:23682959-23682986 5.2963 
chr3:23683740-23683760 5.95 
chr3:23684264-23684276 6 
chr3:23686271-23686307 5.66667 
chr3:23688709-23688726 6 
chr3:23691606-23691622 6 
chr3:23694815-23694834 5.94737 
chr3:23696094-23696123 6 
chr3:23696657-23696691 5.44118 
chr3:23699047-23699066 5.68421 
chr3:23699212-23699354 5.73239 
chr3:23706427-23706466 5.89744 
chr3:23707572-23707625 5.92453 
chr3:23708046-23708075 5.27586 
chr3:23708871-23708921 5.28 
chr3:23710692-23710711 5.68421 
chr3:23712015-23712036 6 
chr3:23713852-23713905 5.79245 
chr3:23714212-23714278 5.66667 
chr3:23715245-23715272 5.51852 
chr3:23715534-23715557 5.73913 
chr3:23716255-23716291 5.83333 
chr3:23716461-23716475 6 
chr3:23717257-23717282 6 
chr3:23718783-23718801 5.88889 
chr3:23719960-23719985 5.88 
chr3:23722545-23722577 5.9375 
chr3:23722861-23722886 5.44 
chr3:23723048-23723079 5.51613 
chr3:23723099-23723120 5.61905 
chr3:23724122-23724149 5.92593 
chr3:23724243-23724271 5.67857 
chr3:23724617-23724745 5.60938 
chr3:23726106-23726148 6 
chr3:23729156-23729183 6 
chr3:23731572-23731599 5.7037 
chr3:23731898-23731954 5.39286 
chr3:23733227-23733251 6 
chr3:23734119-23734149 5.46667 
chr3:23735102-23735127 5.96 
chr3:23735311-23735331 5.95 
chr3:23735484-23735516 5.5 
chr3:23736611-23736636 5.64 
chr3:23736785-23736823 5.31579 
chr3:23737520-23737556 5.91667 
chr3:23737837-23737863 5.46154 
chr3:23738000-23738028 5.89286 
chr3:23740183-23740212 5.68966 
chr3:23741640-23741656 5.9375 
chr3:23744456-23744500 5.40909 
chr3:23744731-23744764 5.36364 
chr3:23745288-23745300 6 
chr3:23746023-23746043 5.95 
chr3:23746329-23746350 5.90476 
chr3:23747936-23747957 5.85714 
chr3:23748384-23748398 6 
chr3:23749361-23749386 5.96 
chr3:23749767-23749797 5.76667 
chr3:23751013-23751038 5.68 
chr3:23756093-23756127 5.47059 
chr3:23756698-23756725 5.51852 
chr3:23758234-23758253 6 
chr3:23758817-23758839 5.81818 
chr3:23760256-23760270 6 
chr3:23760935-23760959 6 
chr3:23761682-23761900 5.75229 
chr3:23763014-23763037 5.69565 
chr3:23763545-23763566 5.71429 
chr3:23763705-23763720 6 
chr3:23764354-23764386 6 
chr3:23766178-23766219 5.58537 
chr3:23767486-23767600 5.76316 
chr3:23767886-23768078 5.80729 
chr3:23769077-23769093 6 
chr3:23769841-23769868 6 
chr3:23774990-23775005 6 
chr3:23775125-23775150 5.32 
chr3:23776957-23776993 5.16667 
chr3:23778510-23778543 5.81818 
chr3:23778554-23778568 6 
chr3:23780277-23780307 5.93333 
chr3:23782271-23782310 5.5641 
chr3:23784248-23784286 5.42105 
chr3:23785638-23785663 5.4 
chr3:23787029-23787041 6 
chr3:23787423-23787439 6 
chr3:23787828-23787847 5.68421 
chr3:23788224-23788277 5.5283 
chr3:23788497-23788534 5.51351 
chr3:23791815-23791842 5.48148 
chr3:23793166-23793210 6 
chr3:23793996-23794012 6 
chr3:23794454-23794486 5.875 
chr3:23794839-23794863 6 
chr3:23795153-23795169 5.875 
chr3:23795384-23795401 5.76471 
chr3:23796051-23796067 6 
chr3:23798017-23798030 6 
chr3:23798393-23798407 6 
chr3:23799465-23799500 5.8 
chr3:23800559-23800587 5.67857 
chr3:23801561-23801580 6 
chr3:23802767-23802817 5.64 
chr3:23804407-23804440 5.69697 
chr3:23804486-23804507 5.71429 
chr3:23805029-23805045 6 
chr3:23805462-23805506 5.93182 
chr3:23807583-23807605 5.72727 
chr3:23808063-23808079 6 
chr3:23808342-23808382 5.675 
chr3:23810343-23810365 5.72727 
chr3:23811057-23811069 6 
chr3:23812205-23812235 5.56667 
chr3:23814477-23814495 5.72222 
chr3:23816641-23816657 6 
chr3:23817268-23817284 6 
chr3:23819569-23819586 6 
chr3:23820254-23820279 6 
chr3:23820521-23820533 6 
chr3:23822348-23822364 6 
chr3:23823658-23823682 5.625 
chr3:23825543-23825564 6 
chr3:23826787-23826816 6 
chr3:23828676-23828700 5.83333 
chr3:23829209-23829253 5.34091 
chr3:23829551-23829568 6 
chr3:23830408-23830440 5.3125 
chr3:23832049-23832071 6 
chr3:23832819-23832847 5.71429 
chr3:23834370-23834412 5.78571 
chr3:23835625-23835654 5.48276 
chr3:23839308-23839326 5.83333 
chr3:23839650-23839675 6 
chr3:23841357-23841386 5.41379 
chr3:23841722-23841740 5.88889 
chr3:23842784-23842804 5.9 
chr3:23843871-23843893 5.63636 
chr3:23844332-23844357 6 
chr3:23844641-23844660 5.63158 
chr3:23847332-23847415 5.3494 
chr3:23847520-23847540 6 
chr3:23847663-23847710 5.40426 
chr3:23848102-23848153 5.29412 
chr3:23853058-23853091 5.21212 
chr3:23855018-23855039 6 
chr3:23858912-23858939 5.88889 
chr3:23860775-23860803 6 
chr3:23864306-23864335 5.37931 
chr3:23868667-23868691 5.5 
chr3:23870622-23870635 6 
chr3:23871836-23871865 5.41379 
chr3:23871906-23871931 5.92 
chr3:23873437-23873450 6 
chr3:23875469-23875485 6 
chr3:23875543-23875569 5.61538 
chr3:23877077-23877111 5.55882 
chr3:23879536-23879571 5.62857 
chr3:23879978-23880000 5.77273 
chr3:23880456-23880481 5.76 
chr3:23880954-23880983 5.68966 
chr3:23881957-23881981 5.375 
chr3:23883689-23883750 5.90164 
chr3:23886426-23886439 5.92308 
chr3:23887052-23887125 5.86301 
chr3:23888189-23888204 6 
chr3:23888979-23889000 5.85714 
chr3:23889959-23889983 6 
chr3:23890594-23890608 5.92857 
chr3:23890804-23890843 5.51282 
chr3:23892000-23892022 5.68182 
chr3:23892172-23892187 6 
chr3:23892328-23892346 6 
chr3:23893281-23893302 5.57143 
chr3:23894398-23894420 5.90909 
chr3:23894775-23894802 5.44444 
chr3:23895734-23895754 6 
chr3:23897320-23897344 6 
chr3:23897518-23897535 5.94118 
chr3:23898492-23898513 5.80952 
chr3:23899418-23899455 5.91892 
chr3:23904535-23904557 5.54545 
chr3:23905013-23905033 5.6 
chr3:23906016-23906036 5.6 
chr3:23906203-23906216 5.92308 
chr3:23907404-23907416 6 
chr3:23908559-23908580 5.52381 
chr3:23909784-23909820 5.97222 
chr3:23910840-23910862 6 
chr3:23910910-23910935 6 
chr3:23911215-23911238 6 
chr3:23912165-23912185 5.95 
chr3:23913856-23913892 5.97222 
chr3:23918110-23918141 5.80645 
chr3:23923701-23923737 5.86111 
chr3:23925395-23925409 6 
chr3:23927351-23927390 5.79487 
chr3:23931390-23931426 5.72222 
chr3:23935289-23935308 6 
chr3:23936111-23936135 5.75 
chr3:23937625-23937642 6 
chr3:23938534-23938549 6 
chr3:23940932-23940965 5.63636 
chr3:23941651-23941668 6 
chr3:23942132-23942168 5.97222 
chr3:23942670-23942682 6 
chr3:23943564-23943589 6 
chr3:23945008-23945038 5.9 
chr3:23945634-23945658 5.875 
chr3:23947649-23947672 5.73913 
chr3:23948136-23948148 6 
chr3:23948380-23948400 6 
chr3:23950169-23950189 6 
chr3:23950325-23950370 5.82222 
chr3:23951336-23951369 6 
chr3:23951647-23951661 6 
chr3:23952944-23952961 5.82353 
chr3:23954531-23954550 6 
chr3:23954589-23954625 5.66667 
chr3:23957602-23957618 5.8125 
chr3:23958205-23958227 5.59091 
chr3:23963061-23963079 6 
chr3:23964711-23964723 6 
chr3:23967124-23967147 5.91304 
chr3:23967520-23967553 6 
chr3:23967867-23968008 5.61702 
chr3:23969564-23969628 5.5625 
chr3:23969782-23969821 6 
chr3:23970180-23970195 6 
chr3:23970490-23970546 5.60714 
chr3:23970855-23970880 5.96 
chr3:23970914-23970928 6 
chr3:23971084-23971110 6 
chr3:23972359-23972372 6 
chr3:23973202-23973230 5.85714 
chr3:23974179-23974194 6 
chr3:23975118-23975144 5.30769 
chr3:23976543-23976555 6 
chr3:23976899-23976916 6 
chr3:23977573-23977597 6 
chr3:23978033-23978050 6 
chr3:23978823-23978859 6 
chr3:23981235-23981263 5.96429 
chr3:23981515-23981530 6 
chr3:23981659-23981677 6 
chr3:23983450-23983480 5.8 
chr3:23986308-23986340 5.4375 
chr3:23986500-23986526 5.5 
chr3:23986648-23986677 5.31034 
chr3:23986706-23986732 5.26923 
chr3:23987000-23987016 5.875 
chr3:23987511-23987532 5.71429 
chr3:23992367-23992407 5.825 
chr3:23994038-23994062 5.79167 
chr3:23994833-23994862 6 
chr3:23997314-23997341 5.7037 
chr3:23998881-23998901 6 
chr3:24000133-24000151 6 
chr3:24000443-24000461 5.77778 
chr3:24000754-24000767 6 
chr3:24002589-24002610 5.57143 
chr3:24002859-24002899 5.95 
chr3:24005563-24005582 5.78947 
chr3:24006726-24006743 6 
chr3:24006896-24006915 5.78947 
chr3:24008514-24008529 6 
chr3:24009110-24009150 6 
chr3:24010779-24010808 5.89655 
chr3:24012020-24012063 5.48837 
chr3:24012249-24012283 5.94118 
chr3:24012794-24012809 6 
chr3:24015579-24015600 6 
chr3:24016309-24016322 6 
chr3:24017835-24017860 5.52 
chr3:24021038-24021061 5.43478 
chr3:24021417-24021429 6 
chr3:24022233-24022341 5.71296 
chr3:24024424-24024458 6 
chr3:24025530-24025542 6 
chr3:24026239-24026268 5.89655 
chr3:24028418-24028431 6 
chr3:24029477-24029583 5.64151 
chr3:24029883-24029899 6 
chr3:24031856-24031876 6 
chr3:24032000-24032033 5.51515 
chr3:24034941-24034967 5.84615 
chr3:24036844-24036867 5.65217 
chr3:24038234-24038269 5.28571 
chr3:24039234-24039296 5.85484 
chr3:24039585-24039608 6 
chr3:24040111-24040123 6 
chr3:24040842-24040867 5.44 
chr3:24041896-24041916 5.6 
chr3:24043243-24043278 5.54286 
chr3:24043754-24043864 5.66364 
chr3:24046353-24046390 5.67568 
chr3:24048796-24048815 5.84211 
chr3:24050008-24050023 6 
chr3:24050448-24050469 5.66667 
chr3:24052547-24052566 6 
chr3:24055206-24055227 5.52381 
chr3:24055382-24055410 5.60714 
chr3:24055764-24055781 5.82353 
chr3:24057366-24057391 5.68 
chr3:24059265-24059286 5.90476 
chr3:24060131-24060161 5.83333 
chr3:24062099-24062119 5.7 
chr3:24062421-24062433 6 
chr3:24065031-24065056 5.68 
chr3:24065139-24065172 6 
chr3:24065461-24065517 5.625 
chr3:24067207-24067234 5.55556 
chr3:24068000-24068023 5.86957 
chr3:24068752-24068785 5.30303 
chr3:24069126-24069141 5.86667 
chr3:24073381-24073401 5.6 
chr3:24074214-24074243 5.24138 
chr3:24076889-24076909 6 
chr3:24077459-24077485 5.53846 
chr3:24078183-24078241 5.81034 
chr3:24078966-24078985 6 
chr3:24079988-24080015 5.77778 
chr3:24080205-24080224 5.63158 
chr3:24080321-24080353 5.3125 
chr3:24080471-24080500 5.17241 
chr3:24081230-24081251 5.90476 
chr3:24087387-24087406 5.63158 
chr3:24089778-24089835 5.7193 
chr3:24090794-24090815 6 
chr3:24094213-24094260 5.68085 
chr3:24094958-24094993 5.71429 
chr3:24095121-24095140 5.63158 
chr3:24099671-24099697 5.38462 
chr3:24099705-24099729 5.41667 
chr3:24100292-24100319 5.7037 
chr3:24101289-24101324 5.34286 
chr3:24103349-24103366 6 
chr3:24104325-24104349 5.5 
chr3:24105160-24105179 5.73684 
chr3:24106289-24106312 5.43478 
chr3:24111032-24111056 5.58333 
chr3:24111527-24111562 5.4 
chr3:24111812-24111830 5.83333 
chr3:24114546-24114571 5.56 
chr3:24115217-24115241 5.54167 
chr3:24120421-24120450 5.44828 
chr3:24120581-24120600 5.63158 
chr3:24131090-24131108 6 
chr3:24137215-24137228 6 
chr3:24137755-24137777 5.95455 
chr3:24139591-24139606 6 
chr3:24140008-24140035 5.44444 
chr3:24140109-24140136 5.22222 
chr3:24140202-24140224 5.54545 
chr3:24140721-24140769 5.75 
chr3:24141639-24141652 6 
chr3:24153668-24153688 5.75 
chr3:24154089-24154107 5.94444 
chr3:24155402-24155446 6 
chr3:24156000-24156031 5.54839 
chr3:24157379-24157405 5.76923 
chr3:24159516-24159543 5.40741 
chr3:24160464-24160489 6 
chr3:24161352-24161382 5.3 
chr3:24164260-24164298 5.23684 
chr3:24170354-24170375 6 
chr3:24172674-24172712 5.68421 
chr3:24175186-24175208 6 
chr3:24176892-24176918 5.5 
chr3:24177311-24177378 5.44776 
chr3:24180843-24180887 5.97727 
chr3:24182046-24182074 5.75 
chr3:24185651-24185666 5.86667 
chr3:24187286-24187334 5.47917 
chr3:24191148-24191179 5.32258 
chr3:24194451-24194493 5.95238 
chr3:24196155-24196188 5.42424 
chr3:24199911-24199936 5.4 
chr3:24200332-24200358 6 
chr3:24201218-24201256 6 
chr3:24202919-24202957 5.5 
chr3:24202975-24203014 5.53846 
chr3:24203108-24203140 6 
chr3:24203313-24203332 6 
chr3:24203662-24203695 5.54545 
chr3:24204177-24204189 6 
chr3:24205685-24205714 5.62069 
chr3:24206050-24206065 5.93333 
chr3:24209981-24209996 6 
chr3:24211138-24211197 5.72881 
chr3:24221606-24221633 6 
chr3:24223690-24223722 5.9375 
chr3:24224823-24224870 5.89362 
chr3:24225170-24225187 5.82353 
chr3:24225388-24225422 5.38235 
chr3:24228435-24228453 6 
chr3:24230021-24230039 5.72222 
chr3:24230238-24230260 5.54545 
chr3:24230349-24230370 6 
chr3:24232369-24232386 5.82353 
chr3:24235759-24235780 5.57143 
chr3:24237828-24237850 6 
chr3:24239936-24239962 5.57692 
chr3:24241263-24241287 5.375 
chr3:24242776-24242801 5.84 
chr3:24245815-24245845 5.46667 
chr3:24253888-24253917 5.48276 
chr3:24254068-24254095 5.81481 
chr3:24255848-24255875 5.33333 
chr3:24258553-24258613 5.38333 
chr3:24259757-24259779 6 
chr3:24259815-24259848 5.87879 
chr3:24260785-24260801 6 
chr3:24262288-24262309 5.7619 
chr3:24263077-24263099 5.5 
chr3:24270126-24270158 5.8125 
chr3:24273074-24273109 5.57143 
chr3:24274947-24275109 5.67901 
chr3:24277937-24277962 5.4 
chr3:24279014-24279044 5.63333 
chr3:24279743-24279797 5.83333 
chr3:24284559-24284581 6 
chr3:24287401-24287431 5.6 
chr3:24294519-24294540 6 
chr3:24295690-24295731 6 
chr3:24295880-24295898 5.88889 
chr3:24296838-24296887 5.65306 
chr3:24297224-24297251 5.2963 
chr3:24298846-24298865 5.73684 
chr3:24301111-24301129 6 
chr3:24302988-24303015 5.7037 
chr3:24305881-24305895 6 
chr3:24308398-24308447 5.5102 
chr3:24308523-24308585 5.37097 
chr3:24310768-24310813 6 
chr3:24310854-24310928 5.7973 
chr3:24311080-24311102 5.77273 
chr3:24313270-24313296 5.76923 
chr3:24313827-24313899 5.73611 
chr3:24314620-24314644 5.79167 
chr3:24316044-24316097 5.28302 
chr3:24316345-24316392 5.14894 
chr3:24320313-24320346 5.72727 
chr3:24321041-24321062 5.52381 
chr3:24326921-24326940 5.63158 
chr3:24333384-24333411 5.59259 
chr3:24334420-24334466 5.15217 
chr3:24337419-24337442 5.78261 
chr3:24339641-24339653 6 
chr3:24340740-24340759 6 
chr3:24341260-24341288 5.92857 
chr3:24344667-24344691 5.58333 
chr3:24346672-24346692 5.7 
chr3:24347546-24347559 6 
chr3:24348529-24348557 5.53571 
chr3:24359103-24359134 5.93548 
chr3:24359531-24359569 5.57895 
chr3:24364709-24364728 5.84211 
chr3:24365766-24365793 5.66667 
chr3:24368247-24368268 6 
chr3:24370432-24370450 5.72222 
chr3:24372019-24372036 5.82353 
chr3:24372745-24372824 5.27848 
chr3:24373171-24373189 5.94444 
chr3:24374574-24374613 5.79487 
chr3:24374811-24374840 5.48276 
chr3:24378213-24378225 6 
chr3:24381804-24381908 5.66346 
chr3:24382444-24382469 5.72 
chr3:24382613-24382688 5.56 
chr3:24382722-24382735 6 
chr3:24383644-24383664 5.8 
chr3:24385387-24385460 5.90411 
chr3:24389035-24389140 5.46667 
chr3:24391348-24391378 5.16667 
chr3:24395865-24395881 5.8125 
chr3:24396390-24396403 6 
chr3:24398837-24398894 5.84211 
chr3:24407168-24407203 5.17143 
chr3:24408112-24408125 6 
chr3:24411954-24411981 5.77778 
chr3:24416788-24416855 5.70149 
chr3:24417279-24417298 6 
chr3:24420724-24420751 5.40741 
chr3:24422604-24422618 6 
chr3:24424709-24424731 6 
chr3:24424780-24424817 5.32432 
chr3:24426065-24426095 5.36667 
chr3:24426892-24426924 5.8125 
chr3:24432275-24432300 5.84 
chr3:24437639-24437687 5.5 
chr3:24447765-24447787 5.54545 
chr3:24453055-24453076 5.61905 
chr3:24454184-24454213 5.72414 
chr3:24458586-24458625 6 
chr3:24459804-24459826 5.59091 
chr3:24460628-24460664 5.25 
chr3:24467587-24467614 5.40741 
chr3:24470751-24470781 5.4 
chr3:24470793-24470841 5.25 
chr3:24472733-24472786 5.84906 
chr3:24477961-24477988 5.62963 
chr3:24478551-24478572 5.90476 
chr3:24478581-24478606 5.68 
chr3:24478618-24478674 5.73214 
chr3:24479577-24479598 5.85714 
chr3:24479997-24480023 6 
chr3:24480298-24480330 5.34375 
chr3:24480653-24480669 5.875 
chr3:24480684-24480700 6 
chr3:24482139-24482164 5.64 
chr3:24484314-24484340 6 
chr3:24485874-24485906 5.21875 
chr3:24487084-24487104 5.95 
chr3:24488051-24488074 5.91304 
chr3:24491466-24491518 5.51923 
chr3:24492143-24492171 5.46429 
chr3:24492720-24492737 6 
chr3:24496597-24496621 6 
chr3:24498054-24498142 5.44318 
chr3:24500416-24500460 5.54545 
chr3:24502378-24502408 5.73333 
chr3:24504910-24504934 5.375 
chr3:24505734-24505759 6 
chr3:24514379-24514401 5.68182 
chr3:24515355-24515386 5.41935 
chr3:24516953-24516991 5.44737 
chr3:24517018-24517047 6 
chr3:24518276-24518309 5.33333 
chr3:24518576-24518604 6 
chr3:24520047-24520071 5.5 
chr3:24522720-24522748 6 
chr3:24523328-24523341 6 
chr3:24523357-24523384 5.55556 
chr3:24523974-24524059 5.78824 
chr3:24526457-24526472 6 
chr3:24528643-24528656 6 
chr3:24528835-24528856 6 
chr3:24533835-24533862 5.48148 
chr3:24536371-24536396 5.44 
chr3:24536899-24536916 6 
chr3:24543975-24544005 5.43333 
chr3:24546691-24546721 6 
chr3:24548077-24548140 5.61905 
chr3:24548333-24548495 5.22222 
chr3:24548500-24548582 5.4878 
chr3:24552809-24552844 5.77143 
chr3:24554203-24554234 5.80645 
chr3:24555215-24555261 5.78261 
chr3:24558595-24558635 5.625 
chr3:24563209-24563254 5.26667 
chr3:24568259-24568293 5.97059 
chr3:24570125-24570220 5.73684 
chr3:24573047-24573070 6 
chr3:24574035-24574061 5.34615 
chr3:24574118-24574153 5.2 
chr3:24577157-24577188 5.35484 
chr3:24578994-24579013 5.63158 
chr3:24581175-24581196 5.85714 
chr3:24581527-24581550 6 
chr3:24589486-24589521 5.54286 
chr3:24596978-24597000 5.68182 
chr3:24599563-24599586 5.73913 
chr3:24599717-24599743 6 
chr3:24602681-24602722 6 
chr3:24603172-24603204 5.21875 
chr3:24603221-24603256 5.82857 
chr3:24603691-24603704 6 
chr3:24607039-24607074 6 
chr3:24612908-24612953 5.86667 
chr3:24614082-24614100 6 
chr3:24615744-24615775 5.64516 
chr3:24616469-24616486 6 
chr3:24616982-24617007 5.4 
chr3:24618255-24618288 6 
chr3:24619950-24619971 5.90476 
chr3:24622131-24622162 5.74194 
chr3:24625270-24625293 5.95652 
chr3:24625702-24625760 5.25862 
chr3:24628813-24628891 5.37179 
chr3:24631113-24631132 5.68421 
chr3:24631373-24631388 6 
chr3:24634942-24634961 6 
chr3:24635090-24635115 5.4 
chr3:24636293-24636316 5.56522 
chr3:24636651-24636680 5.55172 
chr3:24640251-24640298 5.59574 
chr3:24641145-24641170 6 
chr3:24641670-24641710 5.275 
chr3:24642108-24642182 5.86486 
chr3:24646542-24646589 5.68085 
chr3:24648751-24648783 5.65625 
chr3:24650063-24650094 5.22581 
chr3:24654066-24654081 6 
chr3:24658477-24658500 5.43478 
chr3:24659037-24659064 5.37037 
chr3:24661993-24662055 5.45161 
chr3:24662334-24662389 5.36364 
chr3:24667557-24667576 5.89474 
chr3:24669327-24669350 5.56522 
chr3:24670850-24670868 5.83333 
chr3:24671581-24671607 5.38462 
chr3:24672087-24672124 5.35135 
chr3:24672148-24672188 5.475 
chr3:24672212-24672245 5.60606 
chr3:24672260-24672338 5.42308 
chr3:24672856-24672880 6 
chr3:24674241-24674274 6 
chr3:24679866-24679899 5.27273 
chr3:24681420-24681457 5.7027 
chr3:24682680-24682699 6 
chr3:24684565-24684578 6 
chr3:24685900-24685925 6 
chr3:24687356-24687385 5.68966 
chr3:24687474-24687500 6 
chr3:24690457-24690489 5.28125 
chr3:24691517-24691547 5.33333 
chr3:24691756-24691780 5.625 
chr3:24695493-24695521 5.57143 
chr3:24696598-24696627 5.62069 
chr3:24699486-24699508 5.54545 
chr3:24705477-24705500 5.69565 
chr3:24705762-24705775 6 
chr3:24705926-24705958 5.75 
chr3:24706345-24706370 6 
chr3:24706866-24706907 5.2439 
chr3:24707571-24707631 5.65 
chr3:24710250-24710289 5.87179 
chr3:24711922-24711967 5.6 
chr3:24712365-24712409 5.90909 
chr3:24714070-24714121 5.78431 
chr3:24715388-24715415 5.55556 
chr3:24716151-24716173 5.72727 
chr3:24717806-24717829 5.78261 
chr3:24718991-24719016 5.64 
chr3:24724085-24724104 5.78947 
chr3:24724265-24724286 5.52381 
chr3:24731015-24731031 5.8125 
chr3:24738768-24738791 5.82609 
chr3:24740107-24740145 5.28947 
chr3:24741871-24741896 5.56 
chr3:24742386-24742412 5.26923 
chr3:24743176-24743194 6 
chr3:24743718-24743746 5.92857 
chr3:24749296-24749315 5.78947 
chr3:24751538-24751558 5.9 
chr3:24759000-24759028 5.75 
chr3:24765367-24765394 5.40741 
chr3:24765585-24765603 6 
chr3:24771709-24771741 5.9375 
chr3:24771861-24771894 5.78788 
chr3:24776666-24776712 5.86957 
chr3:24780514-24780533 6 
chr3:24781031-24781055 6 
chr3:24782983-24783000 5.88235 
chr3:24784103-24784131 5.96429 
chr3:24784580-24784599 6 
chr3:24785751-24785792 5.46341 
chr3:24786511-24786543 5.75 
chr3:24786679-24786691 6 
chr3:24789234-24789269 5.48571 
chr3:24791202-24791228 5.53846 
chr3:24792925-24792983 5.22414 
chr3:24796426-24796457 6 
chr3:24797646-24797669 5.65217 
chr3:24799048-24799075 6 
chr3:24803695-24803722 5.81481 
chr3:24804848-24804874 6 
chr3:24807334-24807356 6 
chr3:24808112-24808148 5.22222 
chr3:24809080-24809101 5.7619 
chr3:24809538-24809556 5.77778 
chr3:24810777-24810801 5.91667 
chr3:24811012-24811071 5.47458 
chr3:24812417-24812447 5.3 
chr3:24814392-24814426 6 
chr3:24814968-24815008 5.225 
chr3:24816601-24816639 6 
chr3:24817398-24817417 5.84211 
chr3:24819522-24819550 6 
chr3:24819913-24819950 6 
chr3:24820257-24820277 5.75 
chr3:24822197-24822237 5.25 
chr3:24823663-24823683 5.95 
chr3:24827972-24828000 5.89286 
chr3:24829334-24829383 5.91837 
chr3:24830462-24830476 6 
chr3:24834440-24834465 5.4 
chr3:24837043-24837060 6 
chr3:24841797-24841816 6 
chr3:24841923-24842029 5.36792 
chr3:24842140-24842170 5.46667 
chr3:24842581-24842597 6 
chr3:24844804-24844818 6 
chr3:24845033-24845064 5.41935 
chr3:24846764-24846784 6 
chr3:24847447-24847475 5.53571 
chr3:24848861-24848888 5.37037 
chr3:24851902-24851921 6 
chr3:24853082-24853107 5.72 
chr3:24853881-24853914 5.69697 
chr3:24854866-24855181 5.81905 
chr3:24858655-24858688 5.39394 
chr3:24860618-24860652 5.58824 
chr3:24864792-24864813 5.52381 
chr3:24868711-24868790 5.36709 
chr3:24869397-24869426 5.41379 
chr3:24870751-24870786 5.42857 
chr3:24871829-24871843 6 
chr3:24871911-24871942 5.6129 
chr3:24872155-24872183 5.67857 
chr3:24874119-24874137 6 
chr3:24874515-24874541 5.46154 
chr3:24876382-24876419 5.54054 
chr3:24878382-24878411 5.2069 
chr3:24881194-24881216 5.77273 
chr3:24882229-24882253 5.875 
chr3:24883906-24883939 5.15152 
chr3:24885391-24885423 6 
chr3:24894641-24894653 6 
chr3:24894806-24894827 5.90476 
chr3:24897235-24897251 6 
chr3:24899241-24899263 5.95455 
chr3:24900527-24900556 5.82759 
chr3:24903077-24903101 5.66667 
chr3:24914796-24914813 5.82353 
chr3:24915248-24915283 5.28571 
chr3:24918837-24918849 6 
chr3:24920377-24920406 5.41379 
chr3:24920418-24920455 5.27027 
chr3:24920924-24920950 6 
chr3:24920975-24920989 6 
chr3:24924847-24924881 6 
chr3:24929218-24929240 5.72727 
chr3:24929890-24929917 5.77778 
chr3:24931166-24931195 6 
chr3:24931398-24931417 5.84211 
chr3:24935473-24935500 5.2963 
chr3:24935753-24935766 6 
chr3:24937741-24937764 5.78261 
chr3:24939769-24939838 5.3913 
chr3:24943475-24943518 5.7907 
chr3:24948335-24948360 5.64 
chr3:24950154-24950174 6 
chr3:24953029-24953055 5.53846 
chr3:24954466-24954483 6 
chr3:24954879-24954907 5.85714 
chr3:24958258-24958272 6 
chr3:24960379-24960405 5.88462 
chr3:24964978-24965000 5.90909 
chr3:24967134-24967159 5.8 
chr3:24977361-24977400 5.12821 
chr3:24980467-24980487 5.75 
chr3:24987754-24987766 6 
chr3:24992193-24992215 5.72727 
chr3:24993701-24993721 5.9 
chr3:24994366-24994392 5.96154 
chr3:24995091-24995114 5.65217 
chr3:24996608-24996645 5.35135 
chr3:24999746-24999780 6 
chr3:25000929-25000960 5.22581 
chr3:25002449-25002476 5.55556 
chr3:25003410-25003433 6 
chr3:25005755-25005792 5.48649 
chr3:25008097-25008131 6 
chr3:25012065-25012098 5.81818 
chr3:25016523-25016560 5.24324 
chr3:25021056-25021099 5.97674 
chr3:25024850-25024867 5.76471 
chr3:25026831-25026851 5.8 
chr3:25027130-25027152 5.54545 
chr3:25027364-25027398 5.23529 
chr3:25030293-25030329 5.83333 
chr3:25031265-25031296 6 
chr3:25031644-25031679 5.82857 
chr3:25031807-25031826 5.63158 
chr3:25032238-25032266 5.57143 
chr3:25032934-25032965 6 
chr3:25034416-25034446 5.3 
chr3:25044239-25044261 5.81818 
chr3:25046061-25046084 5.56522 
chr3:25049082-25049099 5.76471 
chr3:25051333-25051368 5.17143 
chr3:25058865-25058889 5.41667 
chr3:25061595-25061648 5.92453 
chr3:25062459-25062475 6 
chr3:25063963-25063990 5.7037 
chr3:25066444-25066462 6 
chr3:25076912-25076933 6 
chr3:25082137-25082149 6 
chr3:25084952-25084971 5.63158 
chr3:25090243-25090259 6 
chr3:25094534-25094562 5.25 
chr3:25095237-25095255 5.72222 
chr3:25096191-25096216 5.84 
chr3:25101825-25101851 5.53846 
chr3:25105199-25105211 6 
chr3:25108059-25108130 5.40845 
chr3:25108225-25108260 5.42857 
chr3:25109624-25109662 6 
chr3:25110504-25110522 5.77778 
chr3:25110633-25110668 5.34286 
chr3:25119198-25119229 5.80645 
chr3:25123070-25123135 5.86154 
chr3:25124314-25124340 5.34615 
chr3:25126264-25126298 5.61765 
chr3:25130674-25130693 5.73684 
chr3:25136207-25136227 6 
chr3:25141106-25141121 6 
chr3:25144075-25144136 5.60656 
chr3:25146811-25146830 5.84211 
chr3:25146913-25146926 6 
chr3:25147933-25147971 5.97368 
chr3:25153074-25153088 6 
chr3:25154591-25154626 5.2 
chr3:25156676-25156704 5.35714 
chr3:25157024-25157171 5.63946 
chr3:25157622-25157650 5.39286 
chr3:25161130-25161172 5.85714 
chr3:25161995-25162054 5.81356 
chr3:25169127-25169185 5.34483 
chr3:25169865-25170000 5.13333 
chr3:25171000-25171018 5.77778 
chr3:25172357-25172416 5.64407 
chr3:25172428-25172500 5.36111 
chr3:25172518-25172547 5.41379 
chr3:25173542-25173564 5.54545 
chr3:25173964-25173988 5.625 
chr3:25175454-25175467 6 
chr3:25181572-25181601 5.68966 
chr3:25186329-25186346 6 
chr3:25187982-25188010 5.89286 
chr3:25191206-25191238 5.46875 
chr3:25194118-25194137 5.84211 
chr3:25194626-25194663 5.81081 
chr3:25198007-25198033 6 
chr3:25198753-25198791 5.44737 
chr3:25198830-25198908 5.75641 
chr3:25200645-25200666 6 
chr3:25202497-25202516 6 
chr3:25202669-25202705 5.97222 
chr3:25203761-25203775 5.92857 
chr3:25204995-25205027 5.9375 
chr3:25206124-25206149 5.44 
chr3:25206578-25206603 5.52 
chr3:25209698-25209725 5.77778 
chr3:25211480-25211514 5.88235 
chr3:25212929-25212947 5.94444 
chr3:25212976-25212997 6 
chr3:25213134-25213147 6 
chr3:25214920-25214934 5.92857 
chr3:25215568-25215598 5.33333 
chr3:25217760-25217898 5.84058 
chr3:25222247-25222286 5.51282 
chr3:25223673-25223704 5.41935 
chr3:25223969-25223985 5.875 
chr3:25226383-25226405 5.63636 
chr3:25228132-25228163 5.54839 
chr3:25228376-25228426 6 
chr3:25231882-25231908 5.46154 
chr3:25235088-25235117 5.27586 
chr3:25235969-25236031 5.41935 
chr3:25247202-25247243 5.41463 
chr3:25252020-25252039 6 
chr3:25252789-25252817 5.82143 
chr3:25253659-25253704 5.31111 
chr3:25257746-25257767 5.52381 
chr3:25258222-25258251 5.62069 
chr3:25266492-25266522 5.7 
chr3:25269708-25269723 6 
chr3:25269961-25269992 5.41935 
chr3:25270402-25270429 5.2963 
chr3:25270736-25270764 5.32143 
chr3:25271177-25271189 6 
chr3:25272794-25272822 5.5 
chr3:25274450-25274479 6 
chr3:25275171-25275184 6 
chr3:25275239-25275265 5.53846 
chr3:25281527-25281545 5.83333 
chr3:25281563-25281589 5.57692 
chr3:25290603-25290637 5.44118 
chr3:25291172-25291188 6 
chr3:25291288-25291311 5.78261 
chr3:25292696-25292726 5.36667 
chr3:25297960-25297990 5.2 
chr3:25304681-25304714 5.51515 
chr3:25313506-25313537 5.51613 
chr3:25325877-25325929 5.67308 
chr3:25327574-25327596 6 
chr3:25332967-25332980 6 
chr3:25333236-25333248 6 
chr3:25335088-25335104 6 
chr3:25336284-25336322 5.18421 
chr3:25338893-25338916 6 
chr3:25341246-25341268 5.90909 
chr3:25342317-25342333 5.9375 
chr3:25348010-25348041 5.6129 
chr3:25349926-25349952 5.92308 
chr3:25350620-25350642 6 
chr3:25350977-25351000 6 
chr3:25354619-25354637 5.83333 
chr3:25355210-25355239 5.48276 
chr3:25355560-25355618 5.37931 
chr3:25355628-25355660 5.1875 
chr3:25356144-25356177 5.33333 
chr3:25358769-25358799 5.66667 
chr3:25364640-25364652 6 
chr3:25368319-25368342 5.6087 
chr3:25376196-25376213 5.82353 
chr3:25379587-25379621 6 
chr3:25384515-25384559 6 
chr3:25384697-25384718 5.61905 
chr3:25386710-25386746 5.66667 
chr3:25387155-25387172 6 
chr3:25389732-25389763 5.3871 
chr3:25390161-25390192 5.41935 
chr3:25390742-25390763 5.7619 
chr3:25391134-25391165 5.45161 
chr3:25392721-25392761 5.775 
chr3:25396371-25396394 5.6087 
chr3:25396986-25397004 5.94444 
chr3:25402200-25402219 5.84211 
chr3:25406678-25406712 5.94118 
chr3:25409142-25409154 6 
chr3:25409293-25409329 5.75 
chr3:25412734-25412748 5.92857 
chr3:25414317-25414355 5.21053 
chr3:25418500-25418526 5.80769 
chr3:25425098-25425131 5.54545 
chr3:25425758-25425806 5.375 
chr3:25436269-25436296 5.33333 
chr3:25442352-25442399 5.80851 
chr3:25443262-25443281 5.68421 
chr3:25444651-25444664 6 
chr3:25444916-25444943 5.25926 
chr3:25445377-25445394 6 
chr3:25447131-25447151 5.8 
chr3:25449110-25449141 5.45161 
chr3:25450526-25450547 5.57143 
chr3:25451353-25451377 5.66667 
chr3:25454515-25454542 5.77778 
chr3:25455138-25455164 6 
chr3:25455497-25455509 6 
chr3:25456129-25456152 5.69565 
chr3:25461579-25461601 5.54545 
chr3:25462338-25462373 5.45714 
chr3:25462482-25462495 6 
chr3:25462879-25462917 5.84211 
chr3:25463567-25463592 5.4 
chr3:25472467-25472494 5.62963 
chr3:25476019-25476045 5.80769 
chr3:25478608-25478620 6 
chr3:25481721-25481751 5.33333 
chr3:25481935-25481972 5.35135 
chr3:25482260-25482286 5.46154 
chr3:25482560-25482589 5.2069 
chr3:25483588-25483637 5.87755 
chr3:25483925-25483943 5.72222 
chr3:25485427-25485451 5.83333 
chr3:25486434-25486452 5.88889 
chr3:25488293-25488326 5.78788 
chr3:25491231-25491256 5.76 
chr3:25494734-25494752 6 
chr3:25498045-25498065 6 
chr3:25498151-25498204 5.92453 
chr3:25498523-25498557 5.61765 
chr3:25500407-25500422 5.93333 
chr3:25501905-25501949 5.81818 
chr3:25503382-25503403 5.57143 
chr3:25506524-25506555 5.77419 
chr3:25507669-25507690 5.90476 
chr3:25509863-25509882 6 
chr3:25512300-25512332 6 
chr3:25514676-25514688 6 
chr3:25520627-25520651 5.66667 
chr3:25524009-25524043 5.97059 
chr3:25525018-25525033 6 
chr3:25528503-25528516 5.92308 
chr3:25529100-25529114 6 
chr3:25530940-25530958 5.77778 
chr3:25532974-25533000 5.61538 
chr3:25533431-25533453 5.68182 
chr3:25534473-25534500 5.40741 
chr3:25535744-25535765 6 
chr3:25537339-25537365 5.34615 
chr3:25537642-25537655 6 
chr3:25538363-25538388 5.64 
chr3:25538927-25538946 6 
chr3:25541923-25541984 5.68852 
chr3:25545910-25545940 5.46667 
chr3:25546261-25546277 6 
chr3:25547743-25547762 6 
chr3:25552608-25552637 5.75862 
chr3:25554606-25554623 6 
chr3:25554777-25554848 5.52113 
chr3:25555152-25555176 5.83333 
chr3:25558427-25558440 5.92308 
chr3:25566098-25566178 5.6625 
chr3:25566202-25566231 5.51724 
chr3:25568140-25568176 5.61111 
chr3:25570512-25570527 5.93333 
chr3:25570723-25570757 5.38235 
chr3:25572852-25572968 5.62931 
chr3:25573214-25573227 6 
chr3:25575851-25575872 5.57143 
chr3:25576148-25576163 5.93333 
chr3:25581010-25581043 5.81818 
chr3:25583495-25583514 5.73684 
chr3:25583606-25583627 5.61905 
chr3:25586438-25586459 6 
chr3:25587843-25587869 5.46154 
chr3:25589592-25589605 6 
chr3:25590133-25590148 6 
chr3:25596422-25596443 5.57143 
chr3:25596619-25596633 6 
chr3:25597411-25597436 5.56 
chr3:25598628-25598664 6 
chr3:25600020-25600034 6 
chr3:25601116-25601183 5.20896 
chr3:25601213-25601289 5.36842 
chr3:25601433-25601459 5.42308 
chr3:25602181-25602206 5.32 
chr3:25603487-25603522 5.97143 
chr3:25605438-25605450 6 
chr3:25606932-25606944 6 
chr3:25607066-25607101 5.37143 
chr3:25611472-25611507 6 
chr3:25625613-25625670 5.24561 
chr3:25632006-25632025 5.68421 
chr3:25643887-25643914 6 
chr3:25647921-25647947 5.53846 
chr3:25648796-25648830 5.58824 
chr3:25651775-25651792 6 
chr3:25653388-25653406 6 
chr3:25653420-25653445 6 
chr3:25660420-25660439 5.63158 
chr3:25661229-25661243 6 
chr3:25663481-25663500 5.89474 
chr3:25664130-25664142 6 
chr3:25666442-25666459 5.88235 
chr3:25667019-25667036 5.88235 
chr3:25667075-25667097 5.90909 
chr3:25669542-25669601 5.38983 
chr3:25669647-25669676 5.55172 
chr3:25671756-25671797 5.58537 
chr3:25674458-25674478 5.9 
chr3:25676269-25676292 5.78261 
chr3:25679182-25679204 5.77273 
chr3:25679805-25679838 6 
chr3:25680798-25680812 6 
chr3:25681514-25681532 5.83333 
chr3:25682237-25682261 5.875 
chr3:25682427-25682450 5.95652 
chr3:25686275-25686298 5.47826 
chr3:25686452-25686477 6 
chr3:25687245-25687262 5.88235 
chr3:25687416-25687428 6 
chr3:25690183-25690198 5.93333 
chr3:25694290-25694337 5.17021 
chr3:25697927-25697969 5.5 
chr3:25699551-25699564 6 
chr3:25699731-25699750 5.84211 
chr3:25702489-25702503 6 
chr3:25705533-25705548 5.86667 
chr3:25706340-25706353 6 
chr3:25706769-25706800 5.45161 
chr3:25709018-25709031 6 
chr3:25710562-25710604 5.69048 
chr3:25712536-25712567 5.83871 
chr3:25712675-25712688 6 
chr3:25713902-25713925 5.73913 
chr3:25715968-25716000 5.34375 
chr3:25716288-25716320 5.375 
chr3:25716677-25716743 5.78788 
chr3:25719548-25719575 5.51852 
chr3:25720943-25721268 5.80308 
chr3:25721291-25721322 5.22581 
chr3:25721867-25721887 6 
chr3:25721924-25721944 6 
chr3:25722293-25722310 6 
chr3:25722736-25722762 5.61538 
chr3:25727085-25727102 5.76471 
chr3:25729601-25729640 5.53846 
chr3:25730881-25730905 5.375 
chr3:25735236-25735255 5.63158 
chr3:25736335-25736364 5.89655 
chr3:25737620-25737648 5.92857 
chr3:25745742-25745764 6 
chr3:25746154-25746218 5.29688 
chr3:25747552-25747568 5.9375 
chr3:25750397-25750428 6 
chr3:25750688-25750719 5.45161 
chr3:25751650-25751674 5.875 
chr3:25753662-25753687 5.44 
chr3:25754350-25754372 6 
chr3:25754628-25754662 5.38235 
chr3:25756384-25756416 5.21875 
chr3:25757465-25757500 5.94286 
chr3:25759874-25759901 5.22222 
chr3:25760629-25760658 5.58621 
chr3:25763239-25763272 5.90909 
chr3:25763705-25763724 6 
chr3:25763765-25763778 6 
chr3:25767262-25767274 6 
chr3:25774957-25775023 5.72727 
chr3:25776207-25776222 6 
chr3:25782163-25782186 5.82609 
chr3:25782621-25782638 6 
chr3:25784375-25784396 6 
chr3:25788320-25788333 5.92308 
chr3:25790277-25790298 5.66667 
chr3:25793703-25793726 5.91304 
chr3:25794134-25794146 6 
chr3:25794310-25794333 5.86957 
chr3:25796279-25796291 6 
chr3:25800069-25800086 5.76471 
chr3:25801402-25801430 5.85714 
chr3:25801752-25801777 5.68 
chr3:25802351-25802406 6 
chr3:25804612-25804640 5.78571 
chr3:25806944-25806959 6 
chr3:25808782-25808806 5.66667 
chr3:25809603-25809622 6 
chr3:25809913-25809925 6 
chr3:25810052-25810069 6 
chr3:25810852-25810872 5.75 
chr3:25811209-25811237 5.35714 
chr3:25811264-25811297 5.48485 
chr3:25813261-25813275 6 
chr3:25817121-25817145 5.5 
chr3:25818886-25818904 6 
chr3:25820416-25820438 6 
chr3:25821182-25821212 5.36667 
chr3:25824993-25825116 5.86179 
chr3:25826626-25826650 6 
chr3:25826772-25826802 5.33333 
chr3:25827159-25827180 6 
chr3:25831550-25831577 5.62963 
chr3:25833980-25833994 5.92857 
chr3:25834279-25834293 6 
chr3:25834598-25834653 5.87273 
chr3:25834919-25834948 5.55172 
chr3:25839472-25839500 5.25 
chr3:25842954-25842980 5.80769 
chr3:25843000-25843044 5.40909 
chr3:25843713-25843747 5.52941 
chr3:25845022-25845047 5.72 
chr3:25846275-25846302 5.7037 
chr3:25846321-25846363 5.83333 
chr3:25846849-25846877 5.32143 
chr3:25848299-25848334 5.85714 
chr3:25848736-25848760 6 
chr3:25849456-25849492 5.66667 
chr3:25849962-25849997 5.51429 
chr3:25850572-25850594 5.72727 
chr3:25853226-25853268 5.95238 
chr3:25855403-25855426 6 
chr3:25858802-25858833 5.32258 
chr3:25861711-25861739 5.32143 
chr3:25862325-25862361 5.83333 
chr3:25862887-25862924 5.40541 
chr3:25863747-25863826 5.59494 
chr3:25865922-25865938 6 
chr3:25868272-25868305 5.45455 
chr3:25868319-25868332 6 
chr3:25869313-25869364 5.23529 
chr3:25870867-25870892 5.32 
chr3:25872782-25872795 6 
chr3:25875904-25875920 5.8125 
chr3:25876450-25876472 5.72727 
chr3:25876830-25876890 5.21667 
chr3:25879489-25879513 5.83333 
chr3:25880928-25881026 5.59184 
chr3:25881144-25881182 5.52632 
chr3:25887513-25887526 5.92308 
chr3:25887547-25887566 5.94737 
chr3:25887931-25887989 5.7069 
chr3:25892773-25892804 5.58065 
chr3:25893970-25893993 5.73913 
chr3:25896553-25896582 5.41379 
chr3:25898000-25898035 5.4 
chr3:25898050-25898075 5.76 
chr3:25902724-25902850 5.75397 
chr3:25903109-25903129 5.9 
chr3:25903861-25903900 5.84615 
chr3:25904192-25904231 5.94872 
chr3:25904438-25904475 5.2973 
chr3:25907214-25907239 5.48 
chr3:25907417-25907485 5.94118 
chr3:25908302-25908348 5.41304 
chr3:25912206-25912241 5.8 
chr3:25916017-25916035 6 
chr3:25918139-25918169 5.6 
chr3:25921266-25921288 6 
chr3:25921303-25921342 5.66667 
chr3:25922009-25922037 5.60714 
chr3:25922763-25922782 5.73684 
chr3:25924263-25924277 6 
chr3:25927562-25927598 6 
chr3:25928401-25928429 5.78571 
chr3:25931175-25931284 5.59633 
chr3:25937367-25937382 6 
chr3:25938943-25938974 5.19355 
chr3:25939410-25939451 6 
chr3:25939879-25939908 5.72414 
chr3:25946591-25946618 5.37037 
chr3:25951114-25951128 6 
chr3:25952259-25952302 5.74419 
chr3:25955092-25955122 5.36667 
chr3:25963119-25963162 5.72093 
chr3:25964845-25964874 5.86207 
chr3:25965334-25965368 5.23529 
chr3:25966081-25966105 6 
chr3:25966489-25966510 5.90476 
chr3:25968588-25968600 6 
chr3:25971554-25971578 5.66667 
chr3:25973487-25973512 5.44 
chr3:25980398-25980423 5.6 
chr3:25983286-25983372 5.36047 
chr3:25983541-25983569 5.25 
chr3:25984981-25985003 5.77273 
chr3:25985806-25985834 5.82143 
chr3:25986857-25986977 5.925 
chr3:25991769-25991784 6 
chr3:25992125-25992142 6 
chr3:25997213-25997278 5.93846 
chr3:26004662-26004680 6 
chr3:26004774-26004808 5.26471 
chr3:26008594-26008614 5.6 
chr3:26010301-26010331 5.26667 
chr3:26012696-26012742 6 
chr3:26021819-26021843 5.5 
chr3:26021938-26021961 5.47826 
chr3:26025205-26025217 6 
chr3:26028663-26028753 5.23333 
chr3:26031472-26031500 5.32143 
chr3:26040227-26040258 5.87097 
chr3:26041054-26041074 5.85 
chr3:26044868-26044887 5.63158 
chr3:26045035-26045073 5.42105 
chr3:26045107-26045140 5.81818 
chr3:26047824-26047847 5.73913 
chr3:26047971-26048000 5.44828 
chr3:26048040-26048114 5.24324 
chr3:26048140-26048165 5.76 
chr3:26050452-26050473 5.85714 
chr3:26050594-26050649 5.83636 
chr3:26057870-26057886 6 
chr3:26062521-26062549 5.92857 
chr3:26063254-26063296 5.42857 
chr3:26063308-26063330 5.54545 
chr3:26066258-26066279 5.66667 
chr3:26067990-26068033 5.86047 
chr3:26070519-26070556 5.40541 
chr3:26071606-26071622 6 
chr3:26073594-26073629 5.37143 
chr3:26075013-26075043 6 
chr3:26075103-26075137 5.23529 
chr3:26078007-26078025 5.88889 
chr3:26080342-26080417 5.6 
chr3:26086215-26086243 5.96429 
chr3:26092926-26092953 5.59259 
chr3:26095000-26095029 5.24138 
chr3:26095053-26095113 5.66667 
chr3:26095560-26095576 5.9375 
chr3:26097073-26097097 6 
chr3:26097781-26097793 6 
chr3:26098450-26098473 5.78261 
chr3:26100712-26100727 6 
chr3:26103921-26103948 5.85185 
chr3:26105939-26106043 5.46154 
chr3:26112511-26112528 5.82353 
chr3:26123794-26123872 5.5641 
chr3:26123887-26123947 5.68333 
chr3:26130259-26130283 5.375 
chr3:26133760-26133779 6 
chr3:26133834-26133862 5.64286 
chr3:26146066-26146081 6 
chr3:26147889-26147915 6 
chr3:26149143-26149165 5.5 
chr3:26150753-26150818 5.4 
chr3:26150923-26151000 5.53247 
chr3:26152969-26153013 5.90909 
chr3:26155489-26155537 5.4375 
chr3:26155566-26155586 5.85 
chr3:26161296-26161326 5.46667 
chr3:26162066-26162092 5.38462 
chr3:26174064-26174097 6 
chr3:26177329-26177348 6 
chr3:26178535-26178570 5.71429 
chr3:26179689-26179728 5.79487 
chr3:26181067-26181100 5.42424 
chr3:26181409-26181431 5.81818 
chr3:26188294-26188317 5.65217 
chr3:26188627-26188698 5.76056 
chr3:26188863-26188906 5.37209 
chr3:26189257-26189280 5.82609 
chr3:26194040-26194083 5.88372 
chr3:26199100-26199140 5.95 
chr3:26201236-26201266 5.2 
chr3:26202055-26202079 5.75 
chr3:26209174-26209197 5.69565 
chr3:26210116-26210140 5.79167 
chr3:26210558-26210578 6 
chr3:26212449-26212469 6 
chr3:26214928-26214967 5.30769 
chr3:26216693-26216707 5.92857 
chr3:26219012-26219030 5.88889 
chr3:26219636-26219662 5.38462 
chr3:26221251-26221268 5.88235 
chr3:26221592-26221704 5.67857 
chr3:26225561-26225575 6 
chr3:26231154-26231168 5.92857 
chr3:26231194-26231219 5.56 
chr3:26236524-26236556 5.6875 
chr3:26237043-26237063 5.7 
chr3:26238620-26238636 5.875 
chr3:26241200-26241228 5.42857 
chr3:26241641-26241670 5.41379 
chr3:26243436-26243464 5.35714 
chr3:26250423-26250447 5.41667 
chr3:26255000-26255028 5.17857
[truncated: 2,963,596 more chars]
