# Supplementary material for: MsDetector: toward a standard computational tool for DNA microsatellites detection
Source: Nucleic Acids Res. 2012 Oct 2;41(1):e22. doi: 10.1093/nar/gks881 (PMC3592430; doi:10.1093/nar/gks881)
Supplement: Supplementary Data [file supp_gks881_nar-01766-met-n-2012-File009.gz › dataset7HumanMs/chr3_fp.rep]

chr3:210801-210814 5.92308 
chr3:219141-219154 5.92308 
chr3:291722-291748 5.26923 
chr3:609022-609049 5.37037 
chr3:1422693-1422714 5.52381 
chr3:1465267-1465298 5.22581 
chr3:1778011-1778036 5.36 
chr3:1804564-1804590 5.30769 
chr3:1863246-1863268 5.59091 
chr3:2216351-2216371 5.6 
chr3:3181377-3181392 5.86667 
chr3:4206024-4206041 5.94118 
chr3:4432084-4432108 5.5 
chr3:4777506-4777536 5.13333 
chr3:5230471-5230496 5.32 
chr3:5927901-5927927 5.26923 
chr3:6169111-6169142 5.29032 
chr3:6421820-6421845 5.44 
chr3:7075471-7075485 6 
chr3:7249939-7249961 5.72727 
chr3:7474074-7474105 5.35484 
chr3:7519794-7519817 5.69565 
chr3:7568864-7568894 5.23333 
chr3:7947049-7947064 6 
chr3:9241244-9241273 5.27586 
chr3:10030074-10030091 5.76471 
chr3:10399500-10399527 5.22222 
chr3:10551876-10551895 5.68421 
chr3:10614757-10614789 5.375 
chr3:10846778-10846806 5.35714 
chr3:11696677-11696702 5.44 
chr3:11726835-11726859 5.375 
chr3:11766579-11766604 5.68 
chr3:13368859-13368872 5.92308 
chr3:13693342-13693382 5.2 
chr3:13866073-13866098 5.52 
chr3:14121254-14121287 5.36364 
chr3:14226634-14226651 5.76471 
chr3:14683592-14683620 5.21429 
chr3:14759914-14759943 5.13793 
chr3:14985681-14985702 5.52381 
chr3:15305113-15305130 5.82353 
chr3:15488719-15488732 6 
chr3:15650189-15650225 5.22222 
chr3:16197008-16197036 5.28571 
chr3:16341689-16341701 6 
chr3:16557464-16557492 5.46429 
chr3:16921347-16921370 5.43478 
chr3:17239953-17239989 5.33333 
chr3:17336968-17336993 5.36 
chr3:17528895-17528920 5.36 
chr3:17625847-17625861 6 
chr3:17743711-17743737 5.34615 
chr3:18686313-18686339 5.30769 
chr3:18739915-18739948 5.21212 
chr3:18903857-18903879 5.59091 
chr3:19788938-19788962 5.41667 
chr3:20051561-20051579 5.72222 
chr3:20413109-20413121 6 
chr3:20893597-20893624 5.22222 
chr3:20898847-20898867 5.6 
chr3:20907690-20907715 5.32 
chr3:20922305-20922336 5.19355 
chr3:21219919-21219941 5.54545 
chr3:21878608-21878637 5.31034 
chr3:22300095-22300124 5.27586 
chr3:22440193-22440223 5.16667 
chr3:23084601-23084620 6 
chr3:23226300-23226326 5.42308 
chr3:23319050-23319063 5.92308 
chr3:23374175-23374188 5.92308 
chr3:23968603-23968638 5.34286 
chr3:24442106-24442130 5.41667 
chr3:25178782-25178809 5.2963 
chr3:25197622-25197652 5.16667 
chr3:25718825-25718840 5.93333 
chr3:25921440-25921468 5.39286 
chr3:26903963-26903985 5.59091 
chr3:27941405-27941427 5.68182 
chr3:28503564-28503585 5.71429 
chr3:29256004-29256017 5.92308 
chr3:29279487-29279500 5.92308 
chr3:29479401-29479428 5.33333 
chr3:29913833-29913860 5.22222 
chr3:30760100-30760124 5.625 
chr3:31450390-31450407 5.94118 
chr3:31508788-31508810 5.54545 
chr3:31689284-31689308 5.375 
chr3:31957445-31957469 5.5 
chr3:32173070-32173082 6 
chr3:32349630-32349646 5.875 
chr3:32600762-32600777 5.93333 
chr3:33154172-33154188 5.875 
chr3:33259465-33259485 5.65 
chr3:33373799-33373829 5.2 
chr3:33911521-33911549 5.35714 
chr3:34052512-34052524 6 
chr3:34186677-34186690 5.92308 
chr3:34648785-34648823 5.10526 
chr3:35002175-35002187 6 
chr3:35851252-35851281 5.31034 
chr3:36050568-36050594 5.26923 
chr3:36445204-36445234 5.13333 
chr3:36930709-36930725 5.875 
chr3:37165909-37165928 5.68421 
chr3:37379732-37379744 6 
chr3:37486507-37486519 6 
chr3:38015081-38015098 5.76471 
chr3:38038716-38038734 5.83333 
chr3:38111784-38111797 5.92308 
chr3:38117409-38117436 5.2963 
chr3:38270469-38270500 5.16129 
chr3:38995349-38995372 5.52174 
chr3:39143273-39143295 5.59091 
chr3:39408115-39408146 5.48387 
chr3:39501913-39501939 5.26923 
chr3:39856354-39856386 5.3125 
chr3:40497116-40497144 5.46429 
chr3:40852629-40852651 5.5 
chr3:41012705-41012722 5.76471 
chr3:41542425-41542440 5.93333 
chr3:41594844-41594871 5.40741 
chr3:41681727-41681746 5.73684 
chr3:42049399-42049420 5.66667 
chr3:42186364-42186392 5.32143 
chr3:42546923-42546957 5.23529 
chr3:42648228-42648251 5.43478 
chr3:42862029-42862054 5.44 
chr3:42968980-42968992 6 
chr3:43085500-43085527 5.2963 
chr3:43177776-43177797 5.66667 
chr3:44599450-44599463 5.92308 
chr3:45012009-45012034 5.44 
chr3:45759778-45759806 5.17857 
chr3:45975730-45975749 5.63158 
chr3:46416018-46416048 5.23333 
chr3:47924452-47924465 5.92308 
chr3:48234306-48234338 5.15625 
chr3:48423650-48423666 6 
chr3:48593449-48593470 5.57143 
chr3:48697818-48697841 5.65217 
chr3:48825745-48825767 5.5 
chr3:48930032-48930060 5.17857 
chr3:49266528-49266548 5.75 
chr3:49298791-49298819 5.46429 
chr3:49866681-49866713 5.125 
chr3:50046604-50046635 5.29032 
chr3:50073104-50073120 6 
chr3:50343723-50343756 5.39394 
chr3:50519992-50520011 5.68421 
chr3:50767577-50767602 5.32 
chr3:50913743-50913764 5.52381 
chr3:50923400-50923419 5.63158 
chr3:51022058-51022083 5.4 
chr3:51039787-51039813 5.34615 
chr3:51576574-51576587 5.92308 
chr3:51722465-51722488 5.43478 
chr3:51948269-51948290 5.71429 
chr3:52141704-52141717 5.92308 
chr3:52355235-52355262 5.22222 
chr3:52409914-52409931 5.82353 
chr3:52643293-52643322 5.55172 
chr3:52882114-52882135 6 
chr3:53681696-53681731 5.28571 
chr3:53753865-53753888 5.95652 
chr3:54521894-54521910 5.875 
chr3:54551203-54551231 5.17857 
chr3:54783829-54783846 5.82353 
chr3:56028485-56028497 6 
chr3:56577428-56577447 5.73684 
chr3:56613571-56613583 6 
chr3:56821667-56821684 5.94118 
chr3:56825064-56825091 5.37037 
chr3:57057237-57057256 5.78947 
chr3:57339606-57339628 5.72727 
chr3:57556666-57556689 5.6087 
chr3:57673719-57673749 5.16667 
chr3:58154683-58154707 5.41667 
chr3:58648347-58648373 5.34615 
chr3:59163951-59163975 5.54167 
chr3:59761845-59761868 5.65217 
chr3:59926555-59926571 5.875 
chr3:60081919-60081946 5.37037 
chr3:60126493-60126521 5.17857 
chr3:60128769-60128792 5.47826 
chr3:60150347-60150384 5.18919 
chr3:60303484-60303510 5.42308 
chr3:60416010-60416050 5.1 
chr3:60450867-60450900 5.27273 
chr3:60543974-60544004 5.36667 
chr3:60581336-60581359 5.43478 
chr3:60853818-60853830 6 
chr3:60919293-60919321 5.17857 
chr3:60971718-60971731 6 
chr3:61173596-61173629 5.24242 
chr3:61389450-61389474 5.5 
chr3:62399304-62399329 5.32 
chr3:62699154-62699183 5.17241 
chr3:62925408-62925441 5.18182 
chr3:62978217-62978242 5.32 
chr3:63411905-63411935 5.16667 
chr3:63443028-63443051 5.47826 
chr3:63535667-63535692 5.32 
chr3:63810739-63810764 5.36 
chr3:63830354-63830374 5.8 
chr3:64043166-64043188 5.54545 
chr3:64180690-64180720 5.2 
chr3:64257400-64257430 5.13333 
chr3:64370006-64370019 6 
chr3:64610522-64610542 5.6 
chr3:64764083-64764100 5.82353 
chr3:65298268-65298280 6 
chr3:65406218-65406240 5.95455 
chr3:65452060-65452089 5.24138 
chr3:65663344-65663373 5.17241 
chr3:65801097-65801122 5.6 
chr3:65883914-65883940 5.38462 
chr3:65980103-65980125 6 
chr3:66067520-66067560 5.15 
chr3:66292448-66292470 5.72727 
chr3:66489952-66489976 5.41667 
chr3:66780209-66780234 5.32 
chr3:66798798-66798821 5.43478 
chr3:66883511-66883525 6 
chr3:66918934-66918947 5.92308 
chr3:67021064-67021105 5.19512 
chr3:67386053-67386079 5.42308 
chr3:67592761-67592773 6 
chr3:67759791-67759826 5.4 
chr3:67816032-67816060 5.17857 
chr3:67876082-67876112 5.2 
chr3:68325218-68325242 5.375 
chr3:68387944-68387956 6 
chr3:68467891-68467917 5.42308 
chr3:68486856-68486868 6 
chr3:68503799-68503826 5.22222 
chr3:68767088-68767104 6 
chr3:68957920-68957937 5.76471 
chr3:68987904-68987920 5.875 
chr3:69109237-69109259 5.5 
chr3:69132298-69132328 5.46667 
chr3:69141084-69141108 5.58333 
chr3:69658967-69658979 6 
chr3:70433653-70433670 5.94118 
chr3:70721507-70721526 5.89474 
chr3:70869300-70869312 6 
chr3:71067770-71067799 5.37931 
chr3:71246725-71246755 5.23333 
chr3:71344601-71344631 5.13333 
chr3:71404958-71404979 5.61905 
chr3:72249948-72249968 5.75 
chr3:72284160-72284179 5.73684 
chr3:72311513-72311540 5.25926 
chr3:72411915-72411929 6 
chr3:72467160-72467188 5.28571 
chr3:72522459-72522503 5.22727 
chr3:72984891-72984926 5.22857 
chr3:73023215-73023240 5.68 
chr3:73147510-73147529 5.68421 
chr3:73355207-73355226 5.63158 
chr3:73425287-73425319 5.40625 
chr3:73615486-73615514 5.25 
chr3:73646036-73646048 6 
chr3:73698944-73698971 5.25926 
chr3:74065880-74065902 5.5 
chr3:74173055-74173083 5.39286 
chr3:74516427-74516455 5.25 
chr3:74710740-74710763 5.47826 
chr3:74813715-74813729 5.92857 
chr3:75055054-75055067 6 
chr3:75067191-75067203 6 
chr3:75239458-75239476 5.88889 
chr3:75789210-75789223 5.92308 
chr3:75937160-75937184 5.5 
chr3:76017600-76017623 5.56522 
chr3:76310609-76310640 5.16129 
chr3:76356215-76356243 5.42857 
chr3:76474602-76474638 5.41667 
chr3:76604502-76604533 5.16129 
chr3:76800532-76800557 5.48 
chr3:76878687-76878711 5.375 
chr3:76940503-76940531 5.39286 
chr3:77203480-77203501 5.61905 
chr3:77277241-77277266 5.48 
chr3:77280234-77280248 6 
chr3:77291381-77291403 5.59091 
chr3:77357861-77357886 5.32 
chr3:77410159-77410188 5.17241 
chr3:77508377-77508407 5.43333 
chr3:77538216-77538245 5.31034 
chr3:77554013-77554040 5.48148 
chr3:77582661-77582674 5.92308 
chr3:77766330-77766358 5.28571 
chr3:77830230-77830258 5.5 
chr3:77922274-77922308 5.35294 
chr3:77955342-77955367 5.32 
chr3:78269469-78269495 5.26923 
chr3:78591694-78591716 5.5 
chr3:78948466-78948481 5.93333 
chr3:79423792-79423820 5.28571 
chr3:79579005-79579039 5.52941 
chr3:79593433-79593460 5.2963 
chr3:79637563-79637575 6 
chr3:79804611-79804640 5.2069 
chr3:79817744-79817770 5.30769 
chr3:80133574-80133586 6 
chr3:80186474-80186487 6 
chr3:80189326-80189345 5.63158 
chr3:80322460-80322472 6 
chr3:80573643-80573675 5.15625 
chr3:80633459-80633475 5.875 
chr3:80681722-80681752 5.33333 
chr3:80861286-80861310 5.5 
chr3:80965163-80965177 5.92857 
chr3:81270177-81270205 5.28571 
chr3:81382171-81382197 5.30769 
chr3:81390486-81390499 6 
chr3:81398115-81398128 5.92308 
chr3:81518062-81518086 5.41667 
chr3:81555806-81555831 5.36 
chr3:81587670-81587685 5.86667 
chr3:81892829-81892847 5.77778 
chr3:82044708-82044736 5.53571 
chr3:82089553-82089575 5.77273 
chr3:82173153-82173176 5.47826 
chr3:82177010-82177029 5.73684 
chr3:82420429-82420453 5.41667 
chr3:82563715-82563738 5.47826 
chr3:82751649-82751671 5.68182 
chr3:82907803-82907815 6 
chr3:83088218-83088250 5.3125 
chr3:83360805-83360824 5.63158 
chr3:83420579-83420603 5.58333 
chr3:83490326-83490351 5.4 
chr3:83531510-83531522 6 
chr3:83700288-83700316 5.17857 
chr3:83728525-83728550 5.32 
chr3:84233290-84233303 5.92308 
chr3:84265251-84265270 5.78947 
chr3:84715085-84715106 5.52381 
chr3:85346955-85347000 5.24444 
chr3:85415879-85415914 5.22857 
chr3:85626426-85626454 5.25 
chr3:85824389-85824416 5.40741 
chr3:85919901-85919924 5.69565 
chr3:85934066-85934092 5.5 
chr3:85999418-85999446 5.21429 
chr3:86529585-86529602 5.76471 
chr3:86695159-86695189 5.16667 
chr3:87054092-87054118 5.30769 
chr3:87453014-87453043 5.13793 
chr3:87488121-87488147 5.26923 
chr3:87579464-87579491 5.33333 
chr3:88078849-88078880 5.35484 
chr3:88653001-88653013 6 
chr3:88709922-88709955 5.27273 
chr3:88905905-88905934 5.62069 
chr3:89113649-89113676 5.2963 
chr3:89136293-89136310 5.82353 
chr3:89188572-89188598 5.57692 
chr3:89310011-89310037 5.26923 
chr3:89578234-89578257 5.43478 
chr3:89601434-89601465 5.22581 
chr3:89653479-89653491 6 
chr3:89661665-89661691 5.42308 
chr3:89666983-89667017 5.47059 
chr3:89838728-89838756 5.21429 
chr3:89898133-89898151 5.72222 
chr3:90239214-90239242 5.42857 
chr3:90295544-90295570 5.65385 
chr3:90401974-90401999 5.32 
chr3:90504493-90504512 5.63158 
chr3:93863979-93864008 5.31034 
chr3:94305810-94305826 5.875 
chr3:94326767-94326780 6 
chr3:94501771-94501800 5.58621 
chr3:94612583-94612605 6 
chr3:94849822-94849847 5.4 
chr3:95189921-95189935 6 
chr3:95428919-95428940 5.71429 
chr3:95709546-95709575 5.24138 
chr3:96701507-96701521 6 
chr3:96837599-96837615 6 
chr3:97102963-97103002 5.23077 
chr3:97415291-97415318 5.2963 
chr3:97641123-97641153 5.16667 
chr3:97831656-97831685 5.17241 
chr3:97938493-97938507 6 
chr3:98210055-98210083 5.21429 
chr3:98303464-98303478 5.92857 
chr3:98406517-98406545 5.39286 
chr3:98554302-98554323 5.57143 
chr3:99256583-99256612 5.13793 
chr3:99943134-99943159 5.4 
chr3:99999302-99999333 5.32258 
chr3:100241978-100241990 6 
chr3:100250824-100250848 5.41667 
chr3:100616683-100616702 5.63158 
chr3:100627560-100627592 5.4375 
chr3:100873474-100873495 5.57143 
chr3:101050370-101050382 6 
chr3:101136789-101136822 5.18182 
chr3:101328697-101328722 5.36 
chr3:101433656-101433672 5.8125 
chr3:101513933-101513967 5.14706 
chr3:101575674-101575688 6 
chr3:101767127-101767147 5.6 
chr3:101899991-101900018 5.44444 
chr3:102435617-102435630 5.92308 
chr3:102652700-102652723 5.43478 
chr3:102754164-102754181 5.82353 
chr3:103034755-103034768 6 
chr3:103433788-103433811 5.47826 
chr3:103519767-103519795 5.32143 
chr3:103667465-103667487 5.5 
chr3:103992361-103992382 5.61905 
chr3:104559385-104559412 5.2963 
chr3:105573933-105573959 5.30769 
chr3:105802117-105802157 5.4 
chr3:106167863-106167905 5.11905 
chr3:106639688-106639705 5.76471 
chr3:106917666-106917688 5.54545 
chr3:107135193-107135221 5.32143 
chr3:107292266-107292285 5.73684 
chr3:107426802-107426828 5.30769 
chr3:107550940-107550967 5.37037 
chr3:107725593-107725614 5.71429 
chr3:108303315-108303328 5.92308 
chr3:108980963-108980988 5.52 
chr3:109002155-109002186 5.29032 
chr3:109052359-109052388 5.17241 
chr3:109132475-109132500 5.36 
chr3:109156216-109156238 5.54545 
chr3:109653980-109654004 5.375 
chr3:109708409-109708435 5.26923 
chr3:109789280-109789302 5.68182 
chr3:109846428-109846457 5.37931 
chr3:109897320-109897333 5.92308 
chr3:110153510-110153523 5.92308 
chr3:110243984-110244006 5.54545 
chr3:110306276-110306311 5.37143 
chr3:110728510-110728545 5.28571 
chr3:110766761-110766786 5.36 
chr3:110879121-110879157 5.33333 
chr3:111026386-111026407 5.66667 
chr3:111087199-111087211 6 
chr3:111116481-111116501 5.75 
chr3:111205436-111205458 5.5 
chr3:111300435-111300459 5.41667 
chr3:111309324-111309336 6 
chr3:111632540-111632565 5.4 
chr3:111652163-111652193 5.36667 
chr3:112311679-112311708 5.24138 
chr3:112315711-112315741 5.33333 
chr3:112397200-112397225 5.52 
chr3:112608569-112608581 6 
chr3:112638074-112638092 5.77778 
chr3:112773023-112773037 6 
chr3:112989957-112989978 5.71429 
chr3:113142860-113142890 5.3 
chr3:113769936-113769949 5.92308 
chr3:113908223-113908246 5.47826 
chr3:113963319-113963331 6 
chr3:113969893-113969914 5.52381 
chr3:114026309-114026322 5.92308 
chr3:114112132-114112148 5.875 
chr3:114156913-114156949 5.25 
chr3:114313494-114313524 5.4 
chr3:114603050-114603078 5.28571 
chr3:114710121-114710149 5.25 
chr3:114715871-114715893 5.59091 
chr3:114817279-114817291 6 
chr3:114970501-114970528 5.33333 
chr3:115245867-115245889 5.54545 
chr3:115358723-115358759 5.25 
chr3:115379457-115379487 5.5 
chr3:115530858-115530880 5.5 
chr3:115582672-115582701 5.31034 
chr3:116260718-116260742 5.375 
chr3:116364261-116364283 5.59091 
chr3:116828572-116828585 5.92308 
chr3:117073707-117073737 5.6 
chr3:117128557-117128586 5.51724 
chr3:117169310-117169341 5.51613 
chr3:117399230-117399256 5.26923 
chr3:117407531-117407561 5.16667 
chr3:117597988-117598020 5.28125 
chr3:117869483-117869509 5.5 
chr3:117914354-117914380 5.26923 
chr3:117967910-117967934 5.45833 
chr3:119139170-119139186 5.875 
chr3:119649944-119649960 5.875 
chr3:119708034-119708061 5.22222 
chr3:119969603-119969631 5.21429 
chr3:120056205-120056229 5.45833 
chr3:120482726-120482750 5.45833 
chr3:120664828-120664844 5.875 
chr3:120710880-120710899 5.68421 
chr3:120841292-120841312 5.6 
chr3:120886700-120886721 5.52381 
chr3:120930318-120930330 6 
chr3:120954541-120954556 5.93333 
chr3:120984546-120984570 5.45833 
chr3:121127751-121127781 5.5 
chr3:121165325-121165354 5.17241 
chr3:121227354-121227368 5.92857 
chr3:121320930-121320957 5.2963 
chr3:121749753-121749765 6 
chr3:121753460-121753479 6 
chr3:121788864-121788881 5.82353 
chr3:121901578-121901606 5.39286 
chr3:122210169-122210188 5.63158 
chr3:122604671-122604696 5.36 
chr3:122810278-122810294 6 
chr3:122884605-122884636 5.25806 
chr3:122941712-122941743 5.16129 
chr3:123200294-123200325 5.29032 
chr3:123206305-123206328 5.43478 
chr3:123345941-123345954 5.92308 
chr3:123627461-123627481 5.85 
chr3:123874651-123874691 5.25 
chr3:123885744-123885756 6 
chr3:124271199-124271238 5.23077 
chr3:124372429-124372453 5.41667 
chr3:124718152-124718164 6 
chr3:125264689-125264709 5.75 
chr3:125634988-125635015 5.33333 
chr3:125671872-125671911 5.20513 
chr3:125729870-125729882 6 
chr3:125907272-125907284 6 
chr3:125909275-125909288 5.92308 
chr3:126048089-126048101 6 
chr3:126069402-126069419 5.82353 
chr3:126416952-126416981 5.34483 
chr3:126535976-126535991 5.93333 
chr3:126623613-126623625 6 
chr3:126660736-126660760 5.375 
chr3:126764490-126764514 5.41667 
chr3:127107854-127107882 5.21429 
chr3:127186384-127186397 5.92308 
chr3:127431770-127431786 5.875 
chr3:127493587-127493619 5.375 
chr3:127654158-127654170 6 
chr3:127899505-127899526 5.71429 
chr3:128464471-128464486 5.86667 
chr3:128564926-128564948 5.54545 
chr3:128727266-128727293 5.2963 
chr3:128869291-128869327 5.16667 
chr3:129348335-129348376 5.26829 
chr3:129660777-129660801 5.45833 
chr3:129888609-129888622 5.92308 
chr3:130218898-130218915 5.82353 
chr3:130763324-130763354 5.33333 
chr3:130960986-130961005 5.63158 
chr3:130977106-130977129 5.69565 
chr3:131207473-131207486 5.92308 
chr3:131593590-131593613 5.43478 
chr3:131646671-131646699 5.21429 
chr3:131680559-131680580 5.57143 
chr3:131706560-131706575 5.86667 
chr3:131990465-131990496 5.32258 
chr3:131997228-131997247 5.84211 
chr3:132218865-132218894 5.37931 
chr3:132305624-132305655 5.25806 
chr3:132410636-132410658 5.63636 
chr3:132681659-132681682 5.47826 
chr3:133400539-133400566 5.37037 
chr3:133630288-133630310 5.59091 
chr3:133994300-133994312 6 
chr3:134071627-134071654 5.48148 
chr3:134303555-134303572 6 
chr3:134379296-134379309 5.92308 
chr3:134734615-134734651 5.25 
chr3:134752791-134752810 5.84211 
chr3:134763688-134763720 5.15625 
chr3:134823373-134823388 6 
chr3:134992084-134992116 5.28125 
chr3:135026669-135026681 6 
chr3:135150188-135150213 5.4 
chr3:135365292-135365305 5.92308 
chr3:135668212-135668241 5.27586 
chr3:135672466-135672486 5.6 
chr3:135680489-135680515 5.30769 
chr3:135812515-135812528 6 
chr3:135862939-135862970 5.35484 
chr3:135871984-135872011 5.33333 
chr3:136245260-136245291 5.32258 
chr3:136257755-136257780 5.36 
chr3:136596704-136596732 5.5 
chr3:136823578-136823599 5.57143 
chr3:137568084-137568097 6 
chr3:137629179-137629206 5.22222 
chr3:138144595-138144618 5.52174 
chr3:138273006-138273035 5.24138 
chr3:138363358-138363384 5.34615 
chr3:138443652-138443681 5.44828 
chr3:139056922-139056943 5.52381 
chr3:139203577-139203597 5.7 
chr3:139466354-139466377 5.47826 
chr3:139688143-139688166 5.65217 
chr3:140274833-140274854 5.57143 
chr3:140312547-140312566 5.63158 
chr3:140747655-140747685 5.33333 
chr3:141197893-141197908 5.93333 
chr3:141282675-141282703 5.21429 
chr3:141307062-141307080 5.72222 
chr3:141415486-141415512 5.34615 
chr3:142174662-142174690 5.21429 
chr3:142611243-142611255 6 
chr3:142678378-142678405 5.22222 
chr3:143607351-143607377 5.38462 
chr3:143637615-143637629 5.92857 
chr3:143852970-143852989 5.63158 
chr3:143868623-143868649 5.5 
chr3:144023257-144023282 5.32 
chr3:144189940-144189955 6 
chr3:144311840-144311874 5.26471 
chr3:144331205-144331226 5.57143 
chr3:144482956-144482969 5.92308 
chr3:144796061-144796088 5.44444 
chr3:144940294-144940322 5.21429 
chr3:144952871-144952896 5.48 
chr3:144983948-144983961 5.92308 
chr3:145978988-145979010 5.59091 
chr3:146183315-146183332 6 
chr3:146573416-146573435 6 
chr3:146744354-146744391 5.10811 
chr3:146835270-146835306 5.19444 
chr3:147251565-147251591 5.38462 
chr3:147539993-147540016 5.47826 
chr3:147805566-147805584 5.77778 
chr3:148134324-148134350 5.30769 
chr3:148661396-148661409 6 
chr3:148828354-148828374 5.75 
chr3:148871541-148871562 5.66667 
chr3:149189245-149189261 5.8125 
chr3:149216582-149216596 6 
chr3:149375096-149375111 5.86667 
chr3:149480858-149480883 5.48 
chr3:149734122-149734148 5.30769 
chr3:149900871-149900887 5.875 
chr3:149948219-149948239 5.6 
chr3:149985922-149985956 5.26471 
chr3:150085746-150085766 5.65 
chr3:150182635-150182661 5.42308 
chr3:150265023-150265051 5.25 
chr3:150537428-150537451 5.47826 
chr3:150834481-150834506 5.36 
chr3:151001314-151001339 5.32 
chr3:151347408-151347420 6 
chr3:151728271-151728300 5.24138 
chr3:151782708-151782736 5.21429 
chr3:152310193-152310209 6 
chr3:152554354-152554381 5.25926 
chr3:152669832-152669854 5.63636 
chr3:152691797-152691809 6 
chr3:152759580-152759614 5.17647 
chr3:152761892-152761920 5.17857 
chr3:152794872-152794884 6 
chr3:152871181-152871208 5.44444 
chr3:152898443-152898457 6 
chr3:152924921-152924934 6 
chr3:153220305-153220334 5.37931 
chr3:153515630-153515656 5.30769 
chr3:154082109-154082146 5.32432 
chr3:154382020-154382047 5.37037 
chr3:154498354-154498377 5.47826 
chr3:154685313-154685337 5.5 
chr3:155077580-155077600 5.8 
chr3:155309753-155309781 5.5 
chr3:155420841-155420858 5.76471 
chr3:155499255-155499268 6 
chr3:155577683-155577713 5.33333 
chr3:155961144-155961168 5.45833 
chr3:156303531-156303543 6 
chr3:156480383-156480404 5.57143 
chr3:156575377-156575389 6 
chr3:157439869-157439895 5.30769 
chr3:157495881-157495904 5.47826 
chr3:157567897-157567922 5.32 
chr3:157734163-157734196 5.33333 
chr3:157914441-157914456 5.93333 
chr3:157976113-157976138 5.36 
chr3:158085299-158085319 5.6 
chr3:158343684-158343717 5.21212 
chr3:158451083-158451116 5.33333 
chr3:158501129-158501141 6 
chr3:158540545-158540557 6 
chr3:158997860-158997874 6 
chr3:159469725-159469754 5.2069 
chr3:159797477-159797498 5.57143 
chr3:159828197-159828222 6 
chr3:159952705-159952732 5.22222 
chr3:160297746-160297775 5.34483 
chr3:160514112-160514129 5.76471 
chr3:160923905-160923922 5.82353 
chr3:160939119-160939135 5.8125 
chr3:161092980-161093004 5.41667 
chr3:161321048-161321075 5.37037 
chr3:161425564-161425594 5.2 
chr3:161453103-161453118 5.86667 
chr3:161854994-161855018 5.41667 
chr3:162218568-162218601 5.36364 
chr3:162253754-162253775 5.61905 
chr3:162324731-162324765 5.14706 
chr3:162365583-162365595 6 
chr3:162510439-162510463 5.375 
chr3:163146387-163146401 5.92857 
chr3:163367615-163367651 5.25 
chr3:163657585-163657598 5.92308 
chr3:163800915-163800934 5.73684 
chr3:163812050-163812079 5.17241 
chr3:163940784-163940805 5.52381 
chr3:164013567-164013603 5.16667 
chr3:164182398-164182422 5.41667 
chr3:164361168-164361196 5.25 
chr3:164426214-164426238 5.375 
chr3:164501462-164501489 5.22222 
chr3:164874979-164874999 5.6 
chr3:164881933-164881959 5.26923 
chr3:164959646-164959671 5.32 
chr3:164971165-164971182 5.94118 
chr3:165037854-165037884 5.2 
chr3:165179794-165179822 5.25 
chr3:165186593-165186612 5.68421 
chr3:165246963-165246989 5.34615 
chr3:166270257-166270281 5.70833 
chr3:166296544-166296559 5.93333 
chr3:166328670-166328690 5.7 
chr3:167362419-167362431 6 
chr3:167381256-167381281 5.52 
chr3:167433258-167433272 6 
chr3:168051397-168051420 5.47826 
chr3:168347308-168347329 5.57143 
chr3:168383650-168383676 5.34615 
chr3:168543633-168543658 5.36 
chr3:168616944-168616975 5.16129 
chr3:168631186-168631225 5.12821 
chr3:168806953-168806972 5.84211 
chr3:169254051-169254073 5.59091 
chr3:169446216-169446243 5.2963 
chr3:169715571-169715590 5.68421 
chr3:170349126-170349154 5.17857 
chr3:170519724-170519749 5.36 
chr3:170627185-170627209 5.45833 
chr3:170665399-170665426 5.25926 
chr3:170928319-170928343 5.41667 
chr3:170976128-170976155 5.59259 
chr3:171434775-171434804 5.27586 
chr3:171791731-171791753 5.54545 
chr3:172056312-172056340 5.17857 
chr3:172057906-172057940 5.64706 
chr3:172178458-172178470 6 
chr3:172223392-172223408 6 
chr3:172618392-172618413 5.57143 
chr3:172721866-172721879 5.92308 
chr3:173176168-173176192 5.45833 
chr3:173619270-173619283 5.92308 
chr3:173975311-173975339 5.39286 
chr3:173980687-173980713 5.46154 
chr3:174181954-174181970 5.875 
chr3:174599585-174599605 5.6 
chr3:174802261-174802291 5.4 
chr3:174826991-174827015 5.5 
chr3:175283993-175284011 5.77778 
chr3:175471897-175471912 5.86667 
chr3:176094144-176094166 5.59091 
chr3:176312485-176312503 5.88889 
chr3:176814190-176814202 6 
chr3:176825682-176825695 5.92308 
chr3:176913206-176913220 5.92857 
chr3:177391730-177391755 5.32 
chr3:177479032-177479053 5.85714 
chr3:177543896-177543910 6 
chr3:177709260-177709289 5.24138 
chr3:177730345-177730376 5.32258 
chr3:178625289-178625306 5.82353 
chr3:178962327-178962340 5.92308 
chr3:179481000-179481028 5.5 
chr3:179601749-179601779 5.23333 
chr3:179702827-179702857 5.2 
chr3:179746045-179746074 5.27586 
chr3:179994758-179994791 5.21212 
chr3:180029463-180029488 5.4 
chr3:180138466-180138489 5.43478 
chr3:180903264-180903297 5.15152 
chr3:182056517-182056541 5.625 
chr3:182347943-182347963 5.6 
chr3:182671414-182671436 5.63636 
chr3:182813628-182813652 5.75 
chr3:183065976-183066000 5.5 
chr3:183496786-183496802 5.8125 
chr3:183692953-183692976 5.43478 
chr3:184169675-184169700 5.4 
chr3:184399836-184399861 5.56 
chr3:184663327-184663349 5.59091 
chr3:184911329-184911351 5.54545 
chr3:185172957-185172990 5.21212 
chr3:185406405-185406417 6 
chr3:185624297-185624336 5.05128 
chr3:185690825-185690840 6 
chr3:185807903-185807915 6 
chr3:186036749-186036778 5.34483 
chr3:186214038-186214063 5.48 
chr3:186271482-186271495 5.92308 
chr3:186374713-186374744 5.41935 
chr3:186384382-186384409 5.2963 
chr3:186559666-186559691 5.4 
chr3:186683646-186683675 5.24138 
chr3:186767597-186767617 5.6 
chr3:186788417-186788438 5.52381 
chr3:186810797-186810820 5.52174 
chr3:186929605-186929629 5.375 
chr3:187439361-187439377 5.875 
chr3:187532156-187532175 5.73684 
chr3:187724287-187724307 5.6 
chr3:187794723-187794740 5.82353 
chr3:187847221-187847237 5.875 
chr3:187893427-187893455 5.46429 
chr3:188048556-188048587 5.41935 
chr3:188441861-188441873 6 
chr3:188528576-188528603 5.33333 
chr3:189208731-189208759 5.25 
chr3:189251279-189251306 5.7037 
chr3:189549223-189549258 5.2 
chr3:189749244-189749273 5.48276 
chr3:189917705-189917732 5.44444 
chr3:190011862-190011889 5.25926 
chr3:190070009-190070034 5.32 
chr3:190097992-190098022 5.26667 
chr3:190172117-190172131 5.92857 
chr3:190332665-190332694 5.34483 
chr3:190415386-190415398 6 
chr3:190898071-190898083 6 
chr3:190939809-190939821 6 
chr3:191187068-191187101 5.33333 
chr3:191240827-191240854 5.22222 
chr3:191274354-191274374 5.75 
chr3:191414458-191414491 5.18182 
chr3:191756413-191756434 5.52381 
chr3:192033302-192033329 5.2963 
chr3:192062984-192063002 5.72222 
chr3:192280055-192280081 5.88462 
chr3:192356752-192356773 5.66667 
chr3:192474319-192474341 5.54545 
chr3:192705182-192705194 6 
chr3:192788763-192788791 5.25 
chr3:192840485-192840514 5.34483 
chr3:193641709-193641727 5.72222 
chr3:193946354-193946376 5.54545 
chr3:193971553-193971576 5.43478 
chr3:194647791-194647815 5.45833 
chr3:194715287-194715299 6 
chr3:195595966-195596003 5.16216 
chr3:196294817-196294844 5.25926 
chr3:197719678-197719692 6 
