# Supplementary material for: MsDetector: toward a standard computational tool for DNA microsatellites detection
Source: Nucleic Acids Res. 2012 Oct 2;41(1):e22. doi: 10.1093/nar/gks881 (PMC3592430; doi:10.1093/nar/gks881)
Supplement: Supplementary Data [file supp_gks881_nar-01766-met-n-2012-File009.gz › dataset7HumanMs/chr4.rep]

chr4:10000-10192 5.92708 
chr4:10588-10618 5.2 
chr4:11123-11160 5.27027 
chr4:11172-11209 5.21622 
chr4:11466-11493 5.25926 
chr4:11651-11680 5.31034 
chr4:13151-13174 5.95652 
chr4:14098-14127 6 
chr4:15949-15969 5.65 
chr4:16105-16153 5.60417 
chr4:16465-16485 6 
chr4:21047-21063 6 
chr4:23221-23253 5.40625 
chr4:23296-23328 5.71875 
chr4:23678-23699 5.85714 
chr4:25324-25377 5.28302 
chr4:25400-25414 5.92857 
chr4:25605-25654 5.4898 
chr4:26992-27007 6 
chr4:28430-28463 5.60606 
chr4:31880-31910 5.33333 
chr4:33577-33596 5.73684 
chr4:34900-34915 5.93333 
chr4:35025-35048 5.78261 
chr4:40065-40089 5.58333 
chr4:44157-44192 6 
chr4:46381-46396 6 
chr4:47476-47500 5.625 
chr4:47504-47668 5.90244 
chr4:50476-50492 5.875 
chr4:50555-50575 6 
chr4:52857-52914 5.85965 
chr4:61034-61058 5.83333 
chr4:63411-63446 5.42857 
chr4:63629-63655 5.38462 
chr4:68484-68510 5.42308 
chr4:75684-75714 5.46667 
chr4:76118-76139 5.66667 
chr4:77892-77914 5.95455 
chr4:78594-78619 5.6 
chr4:79568-79587 5.89474 
chr4:80334-80354 5.65 
chr4:81773-81802 5.51724 
chr4:82249-82287 5.68421 
chr4:82942-82980 5.36842 
chr4:83511-83547 5.94444 
chr4:87421-87448 5.44444 
chr4:87604-87621 6 
chr4:87950-87987 5.27027 
chr4:89791-89852 5.93443 
chr4:91150-91179 5.58621 
chr4:94553-94567 6 
chr4:95041-95061 5.7 
chr4:96505-96552 5.68085 
chr4:99169-99192 5.56522 
chr4:102757-102798 5.09756 
chr4:104308-104345 5.24324 
chr4:104804-104817 6 
chr4:105379-105403 5.83333 
chr4:106233-106252 5.63158 
chr4:107462-107492 5.3 
chr4:113616-113702 5.7093 
chr4:114527-114549 5.63636 
chr4:115611-115642 5.90323 
chr4:115933-115959 6 
chr4:116412-116433 5.80952 
chr4:117816-117847 5.3871 
chr4:122120-122142 5.90909 
chr4:122648-122664 6 
chr4:123319-123340 6 
chr4:123751-123794 5.51163 
chr4:126703-126723 5.6 
chr4:127876-127903 5.96296 
chr4:128434-128454 5.6 
chr4:128467-128493 5.61538 
chr4:128983-129000 5.76471 
chr4:129477-129519 6 
chr4:135596-135609 5.92308 
chr4:139577-139603 5.46154 
chr4:139859-139879 6 
chr4:140745-140764 5.94737 
chr4:142394-142412 6 
chr4:143847-143869 5.5 
chr4:144672-144688 6 
chr4:144872-144899 5.66667 
chr4:145184-145218 5.52941 
chr4:145239-145271 5.90625 
chr4:147565-147630 5.43077 
chr4:150561-150584 5.47826 
chr4:150862-150922 5.86667 
chr4:152812-152839 6 
chr4:154290-154352 5.45161 
chr4:157630-157672 5.57143 
chr4:164324-164385 5.22951 
chr4:166831-166859 5.96429 
chr4:167823-167844 5.57143 
chr4:169641-169658 6 
chr4:173743-173816 5.24658 
chr4:174947-174974 6 
chr4:176177-176233 5.875 
chr4:180976-181033 5.85965 
chr4:182084-182100 6 
chr4:182848-182861 6 
chr4:184218-184230 6 
chr4:184831-184844 5.92308 
chr4:184933-184948 6 
chr4:185599-185628 5.48276 
chr4:187030-187054 5.95833 
chr4:189721-189849 5.51562 
chr4:191668-191697 5.24138 
chr4:194013-194062 5.57143 
chr4:194356-194383 5.96296 
chr4:197612-197650 5.81579 
chr4:199550-199583 5.66667 
chr4:199851-199965 5.58772 
chr4:199987-200037 5.42 
chr4:200054-200153 5.44444 
chr4:200202-200298 5.59375 
chr4:203992-204017 5.96 
chr4:206096-206121 5.52 
chr4:206265-206291 5.57692 
chr4:206716-206753 5.91892 
chr4:208505-208529 5.91667 
chr4:210065-210084 5.63158 
chr4:212846-212871 5.4 
chr4:214731-214751 6 
chr4:216886-216912 5.34615 
chr4:217116-217128 6 
chr4:221737-221761 5.70833 
chr4:221782-221794 6 
chr4:225112-225134 6 
chr4:225619-225636 6 
chr4:228062-228085 5.91304 
chr4:229804-229819 6 
chr4:231420-231444 5.875 
chr4:231713-231738 5.68 
chr4:232937-232980 6 
chr4:234292-234313 5.85714 
chr4:234774-234792 5.88889 
chr4:238997-239027 6 
chr4:241914-241948 5.38235 
chr4:243305-243325 6 
chr4:245019-245035 6 
chr4:245113-245154 5.4878 
chr4:245549-245577 5.28571 
chr4:247281-247305 5.58333 
chr4:255960-255975 6 
chr4:261257-261283 5.96154 
chr4:264214-264235 6 
chr4:273952-273976 5.54167 
chr4:276134-276160 5.76923 
chr4:278121-278139 5.72222 
chr4:278318-278346 5.35714 
chr4:278659-278713 5.85185 
chr4:281421-281444 5.6087 
chr4:286346-286358 6 
chr4:286679-286702 6 
chr4:286856-286875 6 
chr4:287022-287118 5.75 
chr4:287577-287591 6 
chr4:291052-291077 5.88 
chr4:291396-291416 6 
chr4:293132-293494 5.52762 
chr4:293651-293666 6 
chr4:294243-294275 5.9375 
chr4:299000-299031 5.29032 
chr4:299550-299572 5.54545 
chr4:301716-301732 6 
chr4:303957-303990 5.51515 
chr4:306715-306727 6 
chr4:307699-307778 5.6962 
chr4:311286-311316 5.33333 
chr4:311837-311877 5.3 
chr4:312177-312193 6 
chr4:314755-314778 6 
chr4:315065-315080 6 
chr4:316356-316388 5.78125 
chr4:316914-316937 5.65217 
chr4:317756-317776 5.8 
chr4:318533-318554 5.90476 
chr4:319189-319206 5.88235 
chr4:319760-319783 5.91304 
chr4:323299-323353 5.96296 
chr4:324247-324274 5.22222 
chr4:324747-324761 6 
chr4:326763-326789 5.46154 
chr4:327157-327181 5.66667 
chr4:327801-327821 6 
chr4:331192-331225 5.75758 
chr4:331265-331290 5.6 
chr4:332063-332090 5.44444 
chr4:334047-334075 5.60714 
chr4:336535-336559 5.375 
chr4:337513-337532 6 
chr4:338581-338603 5.95455 
chr4:339518-339541 5.73913 
chr4:339955-339980 5.48 
chr4:340614-340688 5.63514 
chr4:341128-341141 6 
chr4:344323-344338 5.93333 
chr4:344522-344541 5.89474 
chr4:346174-346217 5.2093 
chr4:347228-347263 5.74286 
chr4:348954-348991 5.83784 
chr4:349047-349074 5.81481 
chr4:350101-350119 5.72222 
chr4:350156-350173 5.76471 
chr4:351080-351101 5.66667 
chr4:351478-351508 6 
chr4:351661-351685 5.70833 
chr4:351968-351987 6 
chr4:352357-352382 5.52 
chr4:358359-358389 5.4 
chr4:360059-360102 5.2093 
chr4:360457-360472 5.93333 
chr4:362947-362975 5.75 
chr4:363526-363568 5.90476 
chr4:364878-364934 5.41071 
chr4:365022-365034 6 
chr4:365329-365346 5.94118 
chr4:372059-372071 6 
chr4:372624-372646 6 
chr4:375189-375210 6 
chr4:375735-375749 6 
chr4:379117-379138 5.95238 
chr4:379650-379683 5.39394 
chr4:382749-382786 5.64865 
chr4:385039-385060 5.7619 
chr4:388758-388778 6 
chr4:388792-388815 5.52174 
chr4:390554-390568 6 
chr4:391469-391500 5.48387 
chr4:393023-393047 5.75 
chr4:401339-401366 6 
chr4:404976-404997 5.52381 
chr4:405464-405500 5.88889 
chr4:407451-407466 6 
chr4:409696-409729 5.81818 
chr4:411067-411091 5.41667 
chr4:412477-412518 5.7561 
chr4:414814-414835 5.85714 
chr4:415199-415218 5.73684 
chr4:426215-426247 5.9375 
chr4:426543-426558 5.86667 
chr4:432036-432054 5.72222 
chr4:438768-438786 6 
chr4:439422-439465 5.2093 
chr4:440170-440182 6 
chr4:440472-440497 6 
chr4:441110-441140 5.7 
chr4:442223-442244 5.66667 
chr4:444726-444780 5.92593 
chr4:449358-449379 5.71429 
chr4:449410-449432 5.90909 
chr4:449830-449872 5.83333 
chr4:450293-450316 5.69565 
chr4:450663-450689 5.92308 
chr4:454416-454428 6 
chr4:458257-458273 6 
chr4:459212-459234 6 
chr4:459569-459587 5.88889 
chr4:459778-459798 5.95 
chr4:461004-461025 5.85714 
chr4:463107-463150 5.13953 
chr4:464500-464521 5.71429 
chr4:465381-465424 5.90698 
chr4:465608-465638 5.7 
chr4:465839-465864 5.44 
chr4:468221-468243 5.54545 
chr4:471043-471061 6 
chr4:475352-475374 5.77273 
chr4:479764-479791 5.81481 
chr4:479934-479961 5.92593 
chr4:481372-481393 5.7619 
chr4:482617-482645 5.89286 
chr4:484256-484290 6 
chr4:485205-485220 6 
chr4:485951-485983 5.875 
chr4:486960-486974 6 
chr4:487473-487485 6 
chr4:489119-489132 6 
chr4:490496-490516 6 
chr4:491521-491533 6 
chr4:491685-491707 5.5 
chr4:491993-492024 5.96774 
chr4:492515-492527 6 
chr4:497634-497670 6 
chr4:497971-497991 5.7 
chr4:499248-499270 6 
chr4:499421-499433 6 
chr4:499734-499760 5.65385 
chr4:501646-501834 5.61702 
chr4:504290-504314 5.54167 
chr4:505085-505101 6 
chr4:506005-506021 6 
chr4:506609-506623 6 
chr4:507097-507127 5.33333 
chr4:508678-508704 5.38462 
chr4:510643-510662 6 
chr4:513087-513114 5.55556 
chr4:527518-527550 5.84375 
chr4:535459-535567 5.43519 
chr4:535657-535830 5.31214 
chr4:537892-537911 5.68421 
chr4:539838-539852 6 
chr4:541613-541642 6 
chr4:542187-542239 5.34615 
chr4:542350-542374 5.58333 
chr4:542529-542549 5.7 
chr4:543626-543644 5.83333 
chr4:545193-545258 5.83077 
chr4:548808-548831 5.43478 
chr4:549251-549307 5.33929 
chr4:549425-549471 5.34783 
chr4:551472-551500 5.25 
chr4:551798-551833 5.8 
chr4:553533-553864 5.54683 
chr4:555122-555158 5.19444 
chr4:555327-555339 6 
chr4:555924-555964 5.4 
chr4:556067-556100 5.30303 
chr4:556117-556552 5.57011 
chr4:556574-556652 5.84615 
chr4:556661-556853 5.69792 
chr4:556861-557000 5.60432 
chr4:557030-557136 5.51887 
chr4:557164-557212 5.4375 
chr4:557221-557411 5.46316 
chr4:557421-557517 5.44792 
chr4:557564-558173 5.64532 
chr4:558183-558279 5.45833 
chr4:558308-558392 5.42857 
chr4:558401-559762 5.57605 
chr4:560447-560643 5.66327 
chr4:560663-560712 5.61224 
chr4:564197-564223 5.46154 
chr4:564333-564374 5.19512 
chr4:565202-565262 5.7 
chr4:565551-565578 5.85185 
chr4:566123-566178 5.34545 
chr4:566205-566217 6 
chr4:567862-567886 5.91667 
chr4:568980-569006 5.80769 
chr4:569034-569062 5.21429 
chr4:569272-569350 5.60256 
chr4:569508-569531 5.47826 
chr4:569877-569910 5.75758 
chr4:569952-569996 5.45455 
chr4:570021-570047 6 
chr4:570140-570224 5.16667 
chr4:570603-570622 5.68421 
chr4:570912-570969 5.31579 
chr4:574156-574174 5.72222 
chr4:576615-576639 5.875 
chr4:577333-577383 5.72 
chr4:578954-578966 6 
chr4:579038-579060 6 
chr4:579615-579639 5.5 
chr4:583855-583890 5.85714 
chr4:585609-585628 5.84211 
chr4:586726-586745 5.89474 
chr4:587083-587208 5.728 
chr4:591447-591476 5.82759 
chr4:592402-592439 5.27027 
chr4:597129-597166 5.62162 
chr4:598812-598832 6 
chr4:602476-602513 5.62162 
chr4:603279-603506 5.56388 
chr4:607953-607984 5.93548 
chr4:608652-608697 5.42222 
chr4:609619-609643 5.875 
chr4:609755-609781 5.88462 
chr4:609853-609865 6 
chr4:610213-610241 6 
chr4:612565-612579 6 
chr4:613334-613355 5.7619 
chr4:614590-614637 5.42553 
chr4:616283-616377 5.68085 
chr4:616386-616550 5.46341 
chr4:616572-616818 5.50813 
chr4:616838-616888 5.72 
chr4:617923-617960 5.27027 
chr4:621434-621493 5.32203 
chr4:621946-621995 5.67347 
chr4:623149-623176 5.25926 
chr4:627771-627797 5.69231 
chr4:628651-628675 5.58333 
chr4:628976-629000 5.5 
chr4:629065-629096 5.87097 
chr4:629130-629143 6 
chr4:629222-629238 6 
chr4:629314-629327 6 
chr4:629435-629480 5.2 
chr4:631000-631063 5.77778 
chr4:632104-632123 5.89474 
chr4:632920-632943 5.47826 
chr4:635425-635446 6 
chr4:636264-636286 5.5 
chr4:636514-636534 6 
chr4:637096-637113 5.82353 
chr4:637707-637728 6 
chr4:638306-638332 5.84615 
chr4:639079-639097 6 
chr4:641865-641880 5.86667 
chr4:644442-644468 5.26923 
chr4:645189-645214 5.64 
chr4:646017-646031 5.92857 
chr4:648251-648265 6 
chr4:648514-648553 5.61538 
chr4:650506-650534 5.42857 
chr4:653240-653315 5.29333 
chr4:653343-653397 5.74074 
chr4:653411-653443 5.6875 
chr4:653551-653580 5.24138 
chr4:653821-653849 5.25 
chr4:654605-654643 5.63158 
chr4:654657-654687 5.36667 
chr4:654754-654785 5.41935 
chr4:654925-654968 5.51163 
chr4:656623-656640 6 
chr4:657076-657105 5.55172 
chr4:661754-661772 5.72222 
chr4:662219-662494 5.56364 
chr4:662504-662561 5.77193 
chr4:662610-662691 5.64198 
chr4:662777-662858 5.64198 
chr4:662944-663571 5.71611 
chr4:664028-664044 6 
chr4:666385-666400 6 
chr4:667131-667168 5.32432 
chr4:667787-667830 5.30233 
chr4:667873-667916 5.25581 
chr4:671957-671988 5.3871 
chr4:675379-675584 5.85366 
chr4:679084-679108 5.66667 
chr4:683010-683026 6 
chr4:685071-685084 6 
chr4:685381-685417 5.5 
chr4:686358-686380 5.72727 
chr4:688783-688834 5.47059 
chr4:688920-688950 6 
chr4:690126-690139 6 
chr4:690479-690500 5.71429 
chr4:690641-690670 5.72414 
chr4:692283-692344 5.77049 
chr4:692966-692979 6 
chr4:695116-695137 5.90476 
chr4:695272-695288 5.8125 
chr4:695439-695471 6 
chr4:695762-695827 6 
chr4:696118-696160 5.61905 
chr4:698743-698845 5.4902 
chr4:698858-698874 5.8125 
chr4:698904-699075 5.49708 
chr4:699105-699201 5.5 
chr4:699596-699613 5.82353 
chr4:703819-703845 5.73077 
chr4:705226-705252 6 
chr4:705740-705773 5.66667 
chr4:706210-706249 5.97436 
chr4:706584-706598 5.92857 
chr4:706806-706841 5.77143 
chr4:706887-706915 5.21429 
chr4:707164-707220 5.64286 
chr4:707287-707329 5.61905 
chr4:711624-711648 5.5 
chr4:712718-712748 5.8 
chr4:718749-718770 5.52381 
chr4:719365-719540 5.2 
chr4:721022-721042 6 
chr4:722888-722913 6 
chr4:723203-723225 5.59091 
chr4:726088-726176 5.68182 
chr4:726860-726898 5.84211 
chr4:729816-729850 5.70588 
chr4:732480-732493 6 
chr4:732646-732664 5.88889 
chr4:735184-735196 6 
chr4:741656-741675 5.68421 
chr4:743264-743283 6 
chr4:744624-744639 5.86667 
chr4:749692-749715 6 
chr4:751953-751978 5.92 
chr4:764848-764871 6 
chr4:765161-765181 6 
chr4:766286-766319 6 
chr4:767546-767558 6 
chr4:768043-768074 6 
chr4:773975-773990 5.86667 
chr4:775937-775967 5.36667 
chr4:777760-777787 5.96296 
chr4:777939-777952 6 
chr4:778079-778116 5.97297 
chr4:778809-778845 5.44444 
chr4:784654-784815 5.36646 
chr4:784959-784984 5.72 
chr4:786810-786833 5.6087 
chr4:792060-792075 6 
chr4:793650-793664 6 
chr4:794265-794386 5.61983 
chr4:794512-794656 5.625 
chr4:796738-796751 6 
chr4:798681-798700 6 
chr4:801428-801446 5.77778 
chr4:802018-802065 5.70213 
chr4:803835-803850 6 
chr4:804470-804500 6 
chr4:805863-805875 6 
chr4:806525-806557 5.625 
chr4:807052-807066 6 
chr4:809198-809216 5.94444 
chr4:810000-810019 5.94737 
chr4:811034-811050 6 
chr4:811179-811191 6 
chr4:815855-816108 5.47826 
chr4:816119-816227 5.62037 
chr4:819441-819475 5.35294 
chr4:819572-819824 5.28571 
chr4:820007-820039 5.53125 
chr4:820050-820089 5.82051 
chr4:820101-820242 5.92199 
chr4:820254-820297 6 
chr4:820922-820950 5.75 
chr4:821987-822166 5.53631 
chr4:822708-822737 5.41379 
chr4:825216-825234 5.88889 
chr4:827227-827384 5.43312 
chr4:829893-829937 5.65909 
chr4:832397-832414 5.88235 
chr4:835179-835216 5.62162 
chr4:837636-837651 6 
chr4:837806-837828 6 
chr4:840793-840813 5.75 
chr4:841165-841178 6 
chr4:842775-842812 5.24324 
chr4:843622-843637 5.86667 
chr4:847374-847395 5.71429 
chr4:847467-847493 5.65385 
chr4:847898-847917 5.78947 
chr4:849744-849759 5.86667 
chr4:849912-850480 5.61444 
chr4:850492-850534 5.90476 
chr4:858147-858183 5.75 
chr4:862948-862995 5.25532 
chr4:863054-863077 5.56522 
chr4:863092-863147 5.25455 
chr4:863201-863252 5.39216 
chr4:863336-863361 5.32 
chr4:863407-863432 5.32 
chr4:863478-863567 5.35955 
chr4:863660-863696 5.19444 
chr4:863829-863855 5.26923 
chr4:871026-871061 5.45714 
chr4:871753-871783 5.56667 
chr4:874968-875000 5.09375 
chr4:880772-880812 5.4 
chr4:880848-880873 5.36 
chr4:881205-881248 5.30233 
chr4:881500-881529 5.48276 
chr4:881589-881628 5.53846 
chr4:882859-882883 6 
chr4:884734-884746 6 
chr4:885047-885065 5.72222 
chr4:888766-888800 6 
chr4:890098-890134 5.19444 
chr4:894604-894627 5.43478 
chr4:896384-896409 5.72 
chr4:907994-908013 5.68421 
chr4:908183-908214 5.74194 
chr4:914094-914127 5.72727 
chr4:914327-914344 6 
chr4:914882-914903 5.90476 
chr4:916302-916317 6 
chr4:917964-917985 6 
chr4:922540-922560 5.9 
chr4:925006-925024 5.77778 
chr4:927264-927285 5.85714 
chr4:933503-933517 5.92857 
chr4:934236-934251 6 
chr4:934795-934851 5.73214 
chr4:935164-935197 5.72727 
chr4:935221-935239 5.83333 
chr4:935842-935860 5.83333 
chr4:936419-936440 5.95238 
chr4:938890-938904 6 
chr4:943953-943977 5.79167 
chr4:944500-944555 5.49091 
chr4:944576-944593 5.94118 
chr4:944609-944626 5.94118 
chr4:944642-944749 5.60748 
chr4:944765-944806 5.19512 
chr4:946241-946301 5.68333 
chr4:946351-946380 6 
chr4:946416-946442 6 
chr4:946479-946503 5.58333 
chr4:946525-946580 5.58182 
chr4:947774-947800 6 
chr4:948474-948495 5.66667 
chr4:949847-949891 5.86364 
chr4:950038-950066 5.53571 
chr4:950212-950245 5.51515 
chr4:951914-951941 5.25926 
chr4:957681-957693 6 
chr4:957732-957756 5.41667 
chr4:959496-959516 5.8 
chr4:961228-961279 5.21569 
chr4:967122-967166 5.54545 
chr4:967367-967399 5.5 
chr4:969112-969163 5.82353 
chr4:970327-970346 5.73684 
chr4:972021-972053 5.46875 
chr4:972675-972705 5.73333 
chr4:974374-974387 6 
chr4:975259-975274 6 
chr4:978591-978615 6 
chr4:979701-979719 5.88889 
chr4:980702-980720 5.88889 
chr4:980906-980943 5.35135 
chr4:981365-981378 6 
chr4:983434-983459 5.68 
chr4:988543-988563 5.6 
chr4:990747-990776 5.51724 
chr4:992560-992595 5.51429 
chr4:992992-993014 6 
chr4:995035-995080 5.82222 
chr4:996951-997012 5.42623 
chr4:998277-998305 5.5 
chr4:1002009-1002026 6 
chr4:1003437-1003474 5.89189 
chr4:1003500-1003526 5.26923 
chr4:1003557-1003606 5.40816 
chr4:1003623-1003677 5.27778 
chr4:1005179-1005201 6 
chr4:1005270-1005293 5.43478 
chr4:1005446-1005508 5.43548 
chr4:1005545-1005591 5.30435 
chr4:1005710-1005757 5.53191 
chr4:1005784-1005822 5.34211 
chr4:1005858-1005908 5.34 
chr4:1006292-1006316 5.375 
chr4:1006454-1006500 5.19565 
chr4:1008831-1008869 5.89474 
chr4:1009116-1009139 5.52174 
chr4:1012323-1012356 5.30303 
chr4:1013208-1013234 5.34615 
chr4:1014428-1014486 5.55172 
chr4:1014902-1014936 5.52941 
chr4:1015028-1015059 5.70968 
chr4:1016492-1016512 5.65 
chr4:1017902-1017983 5.46914 
chr4:1018000-1018026 5.61538 
chr4:1018459-1018472 5.92308 
chr4:1019054-1019088 5.82353 
chr4:1019285-1019305 5.75 
chr4:1020210-1020256 5.34783 
chr4:1022414-1022444 5.43333 
chr4:1023734-1023763 5.68966 
chr4:1024773-1024793 5.6 
chr4:1026724-1026750 5.26923 
chr4:1027733-1027763 5.2 
chr4:1027818-1027841 5.47826 
chr4:1028435-1028463 5.5 
chr4:1029881-1029913 5.1875 
chr4:1030468-1030496 5.46429 
chr4:1032306-1032332 5.42308 
chr4:1034297-1034312 6 
chr4:1035000-1035029 5.2069 
chr4:1035145-1035173 5.5 
chr4:1035220-1035242 6 
chr4:1036111-1036151 5.425 
chr4:1036166-1036280 5.46491 
chr4:1036307-1036334 5.66667 
chr4:1036365-1036489 5.57258 
chr4:1036500-1036573 5.50685 
chr4:1036647-1036673 5.61538 
chr4:1036686-1036734 5.70833 
chr4:1036747-1036781 5.44118 
chr4:1036797-1036809 6 
chr4:1036859-1037000 5.28369 
chr4:1037014-1037180 5.40361 
chr4:1038432-1038452 5.7 
chr4:1039777-1040013 5.5678 
chr4:1040042-1040150 5.53704 
chr4:1040162-1040249 5.73563 
chr4:1040261-1040598 5.60831 
chr4:1040610-1040668 5.62069 
chr4:1047309-1047357 5.77083 
chr4:1047373-1047476 5.5534 
chr4:1047484-1047676 5.59375 
chr4:1047686-1047775 5.53933 
chr4:1047813-1047944 5.48855 
chr4:1047982-1048117 5.39259 
chr4:1048147-1048216 5.7971 
chr4:1048274-1048449 5.45714 
chr4:1048479-1048548 5.7971 
chr4:1048606-1048774 5.61905 
chr4:1048790-1048915 5.424 
chr4:1048981-1049129 5.55405 
chr4:1049145-1049258 5.50442 
chr4:1053885-1053907 5.90909 
chr4:1054858-1054881 5.47826 
chr4:1056490-1056520 5.66667 
chr4:1057482-1057507 6 
chr4:1058544-1058568 5.625 
chr4:1060850-1060886 5.30556 
chr4:1061655-1061668 6 
chr4:1067021-1067058 5.21622 
chr4:1071016-1071040 5.875 
chr4:1071177-1071198 5.80952 
chr4:1072500-1072538 5.18421 
chr4:1072594-1072667 5.43836 
chr4:1072682-1072826 5.43056 
chr4:1072843-1072991 5.32432 
chr4:1073008-1073090 5.17073 
chr4:1073129-1073147 5.77778 
chr4:1075913-1075961 5.64583 
chr4:1077427-1077458 6 
chr4:1077731-1077746 5.93333 
chr4:1078514-1078550 5.58333 
chr4:1080391-1080476 5.56471 
chr4:1080488-1080553 5.46154 
chr4:1080564-1080637 5.53425 
chr4:1080666-1080751 5.45882 
chr4:1080774-1080845 5.50704 
chr4:1080873-1080969 5.59375 
chr4:1080986-1081088 5.80392 
chr4:1081138-1081196 5.77586 
chr4:1081224-1081274 5.44 
chr4:1081310-1081360 5.42 
chr4:1083778-1083843 5.49231 
chr4:1083863-1083912 5.55102 
chr4:1083943-1083994 5.23529 
chr4:1091851-1091886 5.54286 
chr4:1092207-1092246 5.33333 
chr4:1094186-1094208 6 
chr4:1096344-1096390 5.86957 
chr4:1100037-1100074 6 
chr4:1101948-1101969 5.57143 
chr4:1102476-1102500 5.66667 
chr4:1105236-1105261 5.6 
chr4:1106969-1107000 5.48387 
chr4:1107621-1107635 6 
chr4:1107758-1107931 5.27746 
chr4:1113697-1113722 5.56 
chr4:1118569-1118614 5.51111 
chr4:1122466-1122500 5.38235 
chr4:1129524-1129541 6 
chr4:1130324-1130367 5.69767 
chr4:1131014-1131038 5.58333 
chr4:1131504-1131534 5.2 
chr4:1132083-1132139 5.80357 
chr4:1133221-1133249 5.92857 
chr4:1134877-1134895 6 
chr4:1135790-1135814 5.54167 
chr4:1142691-1142708 6 
chr4:1143233-1143250 6 
chr4:1146726-1146743 6 
chr4:1147898-1147946 5.33333 
chr4:1147963-1148106 5.27972 
chr4:1154892-1154905 6 
chr4:1155955-1155989 5.52941 
chr4:1156765-1156810 5.86667 
chr4:1165005-1165039 5.38235 
chr4:1166500-1166535 5.37143 
chr4:1166624-1166753 5.5969 
chr4:1168273-1168316 6 
chr4:1170223-1170241 5.83333 
chr4:1170293-1170334 5.5122 
chr4:1170500-1170526 5.53846 
chr4:1170606-1170691 5.82353 
chr4:1172419-1172436 5.76471 
chr4:1175580-1175603 5.78261 
chr4:1176168-1176202 5.41176 
chr4:1177027-1177057 5.56667 
chr4:1178724-1178754 5.36667 
chr4:1178850-1178876 5.69231 
chr4:1181990-1182016 5.80769 
chr4:1183426-1183475 5.87755 
chr4:1183777-1183790 6 
chr4:1184070-1184095 5.88 
chr4:1184859-1184878 5.73684 
chr4:1186824-1186851 5.37037 
chr4:1187411-1187685 5.63139 
chr4:1188674-1188786 5.46429 
chr4:1188802-1188925 5.82114 
chr4:1193192-1193208 6 
chr4:1193562-1193587 5.44 
chr4:1194274-1194292 5.77778 
chr4:1197348-1197378 5.86667 
chr4:1200643-1200665 6 
chr4:1200728-1200754 5.92308 
chr4:1205651-1205675 5.875 
chr4:1212961-1212976 6 
chr4:1213373-1213404 5.48387 
chr4:1213988-1214000 6 
chr4:1214077-1214096 5.84211 
chr4:1215647-1215682 5.57143 
chr4:1216705-1216736 5.19355 
chr4:1217595-1217628 5.33333 
chr4:1218093-1218164 5.19718 
chr4:1218192-1218229 5.24324 
chr4:1218257-1218288 5.45161 
chr4:1221178-1221233 5.50909 
chr4:1232392-1232478 5.40698 
chr4:1232561-1232621 5.16667 
chr4:1236688-1236855 5.50898 
chr4:1239444-1239500 5.55357 
chr4:1242619-1242666 5.57447 
chr4:1242837-1242863 5.42308 
chr4:1243032-1243048 6 
chr4:1243279-1243299 5.75 
chr4:1245238-1245262 5.54167 
chr4:1245894-1245907 6 
chr4:1250583-1250613 5.53333 
chr4:1250665-1250695 5.76667 
chr4:1250846-1250874 5.78571 
chr4:1251321-1251350 5.48276 
chr4:1251942-1251968 5.84615 
chr4:1252901-1252931 5.53333 
chr4:1256971-1257012 5.63415 
chr4:1257259-1257289 5.56667 
chr4:1258672-1258687 6 
chr4:1260131-1260161 5.56667 
chr4:1262349-1262367 6 
chr4:1262660-1262674 5.92857 
chr4:1264253-1264299 5.65217 
chr4:1264681-1264715 5.97059 
chr4:1270193-1270206 6 
chr4:1271107-1271146 5.46154 
chr4:1275478-1275515 5.91892 
chr4:1275742-1275766 6 
chr4:1275921-1275953 5.8125 
chr4:1276035-1276053 5.83333 
chr4:1278196-1278213 6 
chr4:1280759-1280799 5.675 
chr4:1281363-1281390 6 
chr4:1286672-1286694 5.81818 
chr4:1288172-1288202 5.43333 
chr4:1288321-1288346 5.32 
chr4:1288595-1288620 5.8 
chr4:1289435-1289600 5.54545 
chr4:1289772-1289864 5.82609 
chr4:1289921-1289953 5.6875 
chr4:1289973-1290065 5.82609 
chr4:1290122-1290170 5.58333 
chr4:1290229-1290305 5.40789 
chr4:1291249-1291277 5.5 
chr4:1292645-1292678 5.81818 
chr4:1295485-1295523 5.60526 
chr4:1295888-1295918 5.53333 
chr4:1297020-1297043 6 
chr4:1297661-1297748 5.49425 
chr4:1298067-1298099 5.5 
chr4:1298903-1298920 5.82353 
chr4:1299530-1299558 5.42857 
chr4:1306203-1306230 5.74074 
chr4:1309548-1309670 5.36885 
chr4:1310849-1310882 5.27273 
chr4:1312584-1312611 5.77778 
chr4:1315647-1315670 5.69565 
chr4:1316731-1316756 6 
chr4:1318110-1318128 5.94444 
chr4:1318221-1318255 5.79412 
chr4:1318582-1318637 5.34545 
chr4:1319440-1319472 5.15625 
chr4:1319774-1319816 5.21429 
chr4:1321571-1321604 5.57576 
chr4:1324098-1324134 5.52778 
chr4:1327441-1327476 5.31429 
chr4:1327528-1327552 5.875 
chr4:1327563-1327617 5.2963 
chr4:1327669-1327693 5.875 
chr4:1327704-1327749 5.33333 
chr4:1327800-1327822 5.81818 
chr4:1327898-1327920 5.81818 
chr4:1331144-1331208 5.57812 
chr4:1331500-1331540 5.275 
chr4:1331630-1331664 5.94118 
chr4:1339135-1339161 5.92308 
chr4:1339432-1339457 6 
chr4:1342740-1342887 5.65986 
chr4:1344554-1344566 6 
chr4:1344682-1344703 5.57143 
chr4:1345165-1345186 5.7619 
chr4:1355640-1355652 6 
chr4:1358520-1358589 5.4058 
chr4:1361346-1361383 5.16216 
chr4:1362903-1362925 6 
chr4:1364041-1364069 5.78571 
chr4:1365044-1365074 6 
chr4:1366538-1366551 6 
chr4:1366561-1366595 5.61765 
chr4:1366605-1366662 5.77193 
chr4:1366672-1366687 6 
chr4:1373265-1373294 5.65517 
chr4:1375473-1375493 6 
chr4:1376579-1376613 5.67647 
chr4:1377887-1377913 5.34615 
chr4:1380859-1380877 6 
chr4:1383788-1383835 5.19149 
chr4:1387345-1387420 5.84 
chr4:1395102-1395133 6 
chr4:1396295-1396316 5.52381 
chr4:1396945-1396973 5.42857 
chr4:1397409-1397451 5.54762 
chr4:1397467-1397500 5.75758 
chr4:1397529-1397563 5.32353 
chr4:1397607-1397633 5.42308 
chr4:1399357-1399394 5.59459 
chr4:1401845-1401861 5.8125 
chr4:1401883-1401924 5.80488 
chr4:1402176-1402218 5.64286 
chr4:1402288-1402302 6 
chr4:1411335-1411348 6 
chr4:1413465-1413477 6 
chr4:1413906-1413932 5.42308 
chr4:1415381-1415406 5.64 
chr4:1417307-1417327 5.85 
chr4:1417922-1417937 6 
chr4:1419497-1419548 5.82353 
chr4:1483634-1483646 6 
chr4:1486098-1486129 5.32258 
chr4:1486728-1486773 5.31111 
chr4:1487223-1487245 6 
chr4:1488675-1488689 6 
chr4:1489787-1489807 5.6 
chr4:1492042-1492085 5.25581 
chr4:1495552-1495569 5.82353 
chr4:1495582-1495624 5.59524 
chr4:1498550-1498632 5.23171 
chr4:1498646-1498675 5.68966 
chr4:1498768-1498820 5.19231 
chr4:1498832-1498849 6 
chr4:1498900-1498912 6 
chr4:1498929-1498960 5.41935 
chr4:1499005-1499071 5.43939 
chr4:1499083-1499165 5.5 
chr4:1499211-1499416 5.38049 
chr4:1500255-1500298 5.30233 
chr4:1500322-1500348 5.38462 
chr4:1500363-1500390 5.37037 
chr4:1500440-1500477 5.83784 
chr4:1508591-1508604 6 
chr4:1509123-1509136 6 
chr4:1513742-1513820 5.30769 
chr4:1514699-1514766 5.23881 
chr4:1514787-1514854 5.95522 
chr4:1515839-1516027 5.51596 
chr4:1516045-1516146 5.61386 
chr4:1516172-1516204 5.28125 
chr4:1516223-1516299 5.73684 
chr4:1516310-1516399 5.60674 
chr4:1516413-1516429 5.8125 
chr4:1516438-1516693 5.53333 
chr4:1516737-1516782 5.51111 
chr4:1516806-1516984 5.56742 
chr4:1516999-1517124 5.8 
chr4:1517137-1517213 5.68421 
chr4:1519930-1519949 5.73684 
chr4:1520690-1520707 5.82353 
chr4:1522164-1522186 5.77273 
chr4:1532388-1532419 5.83871 
chr4:1533478-1533500 5.81818 
chr4:1536974-1537010 5.63889 
chr4:1537024-1537054 6 
chr4:1537146-1537179 5.36364 
chr4:1537187-1537251 5.75 
chr4:1537264-1537284 6 
chr4:1539923-1539963 5.3 
chr4:1540056-1540255 5.40201 
chr4:1552371-1552400 5.31034 
chr4:1555839-1555852 6 
chr4:1560270-1560419 5.67785 
chr4:1561236-1561266 5.76667 
chr4:1563074-1563113 5.28205 
chr4:1563146-1563188 5.33333 
chr4:1563215-1563236 5.52381 
chr4:1565408-1565443 5.6 
chr4:1567141-1567158 5.76471 
chr4:1568342-1568399 5.45614 
chr4:1568463-1568520 5.45614 
chr4:1570388-1570425 5.43243 
chr4:1570464-1570476 6 
chr4:1570490-1570536 5.65217 
chr4:1573823-1573853 5.36667 
chr4:1574684-1575014 5.52121 
chr4:1575146-1575190 5.52273 
chr4:1575225-1575256 5.16129 
chr4:1575354-1575726 5.53226 
chr4:1579646-1579682 5.44444 
chr4:1579765-1579788 5.73913 
chr4:1580466-1580667 5.8806 
chr4:1580895-1580934 5.4359 
chr4:1582333-1582357 5.54167 
chr4:1582447-1582548 5.47525 
chr4:1582583-1582637 5.40741 
chr4:1582692-1582779 5.31034 
chr4:1582801-1582888 5.31034 
chr4:1582910-1582989 5.18987 
chr4:1583317-1583334 5.94118 
chr4:1584200-1584219 5.63158 
chr4:1586684-1586704 5.8 
chr4:1586780-1586804 5.41667 
chr4:1586986-1587021 5.88571 
chr4:1587620-1587632 6 
chr4:1588337-1588356 5.68421 
chr4:1588509-1588530 5.85714 
chr4:1588687-1588699 6 
chr4:1589610-1589634 5.54167 
chr4:1591092-1591124 5.34375 
chr4:1591297-1591323 5.38462 
chr4:1591464-1591488 5.41667 
chr4:1592682-1592724 6 
chr4:1597235-1597260 5.44 
chr4:1598498-1598641 5.68531 
chr4:1601374-1601397 5.43478 
chr4:1601660-1601688 5.89286 
chr4:1602375-1602390 5.93333 
chr4:1602743-1602766 5.43478 
chr4:1603284-1603362 5.84615 
chr4:1603642-1603704 5.37097 
chr4:1603714-1603760 5.32609 
chr4:1606646-1606668 5.5 
chr4:1608237-1608258 5.52381 
chr4:1608293-1608315 5.59091 
chr4:1609840-1609861 5.7619 
chr4:1611685-1611697 6 
chr4:1614210-1614239 5.48276 
chr4:1614826-1614841 6 
chr4:1615603-1615623 5.65 
chr4:1616058-1616262 5.80392 
chr4:1618249-1618279 5.56667 
chr4:1619003-1619029 5.26923 
chr4:1620176-1620207 5.09677 
chr4:1620545-1620574 5.89655 
chr4:1621933-1621977 5.86364 
chr4:1622396-1622457 5.83607 
chr4:1622495-1622520 5.44 
chr4:1622828-1622844 6 
chr4:1623762-1623785 5.43478 
chr4:1625056-1625068 6 
chr4:1625894-1625906 6 
chr4:1628390-1628412 5.5 
chr4:1629743-1629771 5.32143 
chr4:1629819-1629860 5.2439 
chr4:1629890-1629942 5.55769 
chr4:1629954-1630146 5.67708 
chr4:1630158-1630204 5.86957 
chr4:1630251-1630298 5.6383 
chr4:1630312-1630573 5.72031 
chr4:1632470-1632487 5.76471 
chr4:1632772-1632793 5.66667 
chr4:1633890-1633903 6 
chr4:1634002-1634035 5.39394 
chr4:1634652-1634696 5.22727 
chr4:1634850-1634909 5.45763 
chr4:1635379-1635396 5.76471 
chr4:1636627-1636646 5.94737 
chr4:1637000-1637013 5.92308 
chr4:1637563-1637583 6 
chr4:1638781-1638802 5.52381 
chr4:1639358-1639386 6 
chr4:1645294-1645306 6 
chr4:1649435-1649484 5.87755 
chr4:1650833-1651005 5.73256 
chr4:1652191-1652236 5.6 
chr4:1652950-1652962 6 
chr4:1653677-1653950 5.61172 
chr4:1653961-1654245 5.34859 
chr4:1654284-1654446 5.59259 
chr4:1654458-1654540 5.4878 
chr4:1654552-1654639 5.47126 
chr4:1654646-1654852 5.34951 
chr4:1659069-1659092 5.52174 
chr4:1659675-1659709 5.52941 
chr4:1664206-1664230 6 
chr4:1664376-1664388 6 
chr4:1665567-1665579 6 
chr4:1666711-1666732 5.71429 
chr4:1667403-1667416 6 
chr4:1672956-1672970 6 
chr4:1673168-1673182 6 
chr4:1673280-1673294 6 
chr4:1673773-1673831 5.68966 
chr4:1673840-1674131 5.47079 
chr4:1674486-1674509 6 
chr4:1675013-1675040 5.33333 
chr4:1681113-1681128 6 
chr4:1681411-1681440 5.72414 
chr4:1682046-1682082 5.80556 
chr4:1682512-1682530 5.72222 
chr4:1683389-1683404 6 
chr4:1683991-1684003 6 
chr4:1686054-1686082 5.35714 
chr4:1686092-1686113 5.52381 
chr4:1686329-1686355 5.34615 
chr4:1686982-1687011 5.17241 
chr4:1688049-1688069 6 
chr4:1689259-1689306 5.46809 
chr4:1689532-1689555 6 
chr4:1690045-1690065 5.95 
chr4:1690352-1690366 6 
chr4:1691066-1691088 6 
chr4:1691985-1691997 6 
chr4:1692545-1692561 6 
chr4:1697646-1697687 5.53659 
chr4:1698305-1698332 5.55556 
chr4:1698885-1698909 6 
chr4:1699194-1699214 5.8 
chr4:1699251-1699275 6 
chr4:1700200-1700224 5.54167 
chr4:1701662-1701689 5.2963 
chr4:1702859-1702885 5.96154 
chr4:1704961-1704975 6 
chr4:1706650-1706666 5.8125 
chr4:1708952-1709019 6 
chr4:1709207-1709238 5.51613 
chr4:1709812-1709825 6 
chr4:1712778-1712797 6 
chr4:1713932-1713997 5.2 
chr4:1714544-1714564 6 
chr4:1721251-1721263 6 
chr4:1723426-1723462 5.58333 
chr4:1726106-1726127 6 
chr4:1726654-1726671 6 
chr4:1731060-1731088 5.53571 
chr4:1731761-1731775 6 
chr4:1735703-1735722 5.89474 
chr4:1737353-1737380 5.77778 
chr4:1738149-1738167 6 
chr4:1739518-1739539 5.66667 
chr4:1741558-1741620 5.79032 
chr4:1741783-1741805 5.5 
chr4:1743831-1743844 6 
chr4:1744981-1744994 6 
chr4:1747155-1747192 5.94595 
chr4:1750702-1750835 5.54135 
chr4:1750919-1751033 5.49123 
chr4:1751042-1751123 5.33333 
chr4:1751661-1751701 5.25 
chr4:1758343-1758367 5.41667 
chr4:1759358-1759388 5.16667 
chr4:1759434-1759466 5.65625 
chr4:1763078-1763134 5.60714 
chr4:1763146-1763294 5.51351 
chr4:1764772-1764806 5.67647 
chr4:1765535-1765561 5.46154 
chr4:1767332-1767345 6 
chr4:1767581-1767601 6 
chr4:1768854-1768875 5.52381 
chr4:1769077-1769213 5.69118 
chr4:1769274-1769312 5.23684 
chr4:1769477-1769512 5.57143 
chr4:1769646-1769677 5.22581 
chr4:1770436-1770470 5.58824 
chr4:1770749-1770767 5.77778 
chr4:1773786-1773812 5.42308 
chr4:1773885-1773917 5.46875 
chr4:1780059-1780085 5.26923 
chr4:1783785-1783807 5.72727 
chr4:1783962-1783983 5.57143 
chr4:1785188-1785262 5.82432 
chr4:1786985-1787012 5.33333 
chr4:1787487-1787526 5.4359 
chr4:1793595-1793614 6 
chr4:1794929-1794969 5.55 
chr4:1795367-1795425 5.25862 
chr4:1795440-1795482 5.5 
chr4:1796433-1796454 5.52381 
chr4:1796778-1796799 5.71429 
chr4:1801964-1801996 5.4375 
chr4:1802878-1802891 6 
chr4:1803481-1803517 5.19444 
chr4:1804852-1804884 5.34375 
chr4:1805573-1805585 6 
chr4:1806012-1806030 5.77778 
chr4:1809110-1809146 5.86111 
chr4:1809619-1809646 5.51852 
chr4:1810817-1810829 6 
chr4:1811320-1811407 5.24138 
chr4:1813925-1813937 6 
chr4:1814091-1814112 6 
chr4:1814385-1814413 6 
chr4:1816173-1816217 5.36364 
chr4:1818972-1818990 6 
chr4:1819576-1819601 5.44 
chr4:1819870-1819892 5.59091 
chr4:1820339-1820370 6 
chr4:1820810-1820822 6 
chr4:1822850-1822863 6 
chr4:1824769-1824798 5.24138 
chr4:1824925-1824939 6 
chr4:1829001-1829032 5.64516 
chr4:1831596-1831609 6 
chr4:1837166-1837225 5.98305 
chr4:1837946-1837976 5.7 
chr4:1839426-1839443 6 
chr4:1842395-1842441 5.73913 
chr4:1846613-1846631 6 
chr4:1847256-1847292 6 
chr4:1847526-1847550 5.75 
chr4:1848688-1848712 5.375 
chr4:1849551-1849570 6 
chr4:1849721-1849743 6 
chr4:1850274-1850288 6 
chr4:1850442-1850471 5.82759 
chr4:1852371-1852387 6 
chr4:1852664-1852676 6 
chr4:1856206-1856219 6 
chr4:1856522-1856549 5.85185 
chr4:1856746-1856767 5.71429 
chr4:1857613-1857635 5.81818 
chr4:1859771-1859817 5.73913 
chr4:1860545-1860558 6 
chr4:1860956-1861007 5.54902 
chr4:1861029-1861058 5.58621 
chr4:1861516-1861533 6 
chr4:1861886-1861899 6 
chr4:1862246-1862294 5.54167 
chr4:1862316-1862429 5.89381 
chr4:1863223-1863255 5.5625 
chr4:1863844-1863873 5.31034 
chr4:1864772-1864795 5.6087 
chr4:1870003-1870019 6 
chr4:1872881-1872959 5.19231 
chr4:1873080-1873112 5.5625 
chr4:1873146-1873170 5.5 
chr4:1873309-1873342 5.39394 
chr4:1874291-1874358 5.9403 
chr4:1875878-1875897 5.94737 
chr4:1877006-1877021 6 
chr4:1879953-1880006 5.92453 
chr4:1880933-1880958 5.96 
chr4:1881551-1881581 6 
chr4:1882979-1883001 5.68182 
chr4:1884394-1884415 5.90476 
chr4:1885358-1885371 6 
chr4:1886837-1886864 6 
chr4:1887186-1887218 5.6875 
chr4:1887930-1887946 6 
chr4:1888676-1888714 5.26316 
chr4:1889621-1889646 5.64 
chr4:1890137-1890159 6 
chr4:1890277-1890306 5.34483 
chr4:1892006-1892044 6 
chr4:1893582-1893629 5.95745 
chr4:1893853-1893886 5.75758 
chr4:1895195-1895212 5.76471 
chr4:1895255-1895297 6 
chr4:1895788-1895820 5.625 
chr4:1896401-1896413 6 
chr4:1898391-1898412 5.7619 
chr4:1898435-1898577 5.66901 
chr4:1898896-1898913 5.76471 
chr4:1899349-1899363 6 
chr4:1900385-1900428 5.72093 
chr4:1902316-1902337 5.90476 
chr4:1903951-1903969 6 
chr4:1905442-1905474 5.53125 
chr4:1908367-1908400 5.87879 
chr4:1909224-1909243 5.63158 
chr4:1909342-1909360 6 
chr4:1913314-1913353 5.94872 
chr4:1916486-1916524 5.36842 
chr4:1916821-1916855 5.85294 
chr4:1918039-1918086 5.6383 
chr4:1919002-1919043 5.34146 
chr4:1919146-1919174 5.28571 
chr4:1919505-1919520 6 
chr4:1920894-1920910 6 
chr4:1923508-1923522 6 
chr4:1925043-1925060 6 
chr4:1925238-1925261 5.82609 
chr4:1925898-1925915 5.94118 
chr4:1926473-1926494 5.90476 
chr4:1927101-1927138 5.91892 
chr4:1927481-1927547 5.81818 
chr4:1927877-1927895 6 
chr4:1928186-1928210 5.83333 
chr4:1929446-1929471 6 
chr4:1929598-1929631 5.27273 
chr4:1930335-1930361 5.76923 
chr4:1930601-1930638 5.10811 
chr4:1932075-1932099 5.66667 
chr4:1934166-1934182 6 
chr4:1934572-1934596 5.5 
chr4:1935802-1935825 5.52174 
chr4:1936574-1936650 5.82895 
chr4:1936849-1936862 5.92308 
chr4:1937586-1937613 5.59259 
chr4:1938394-1938411 6 
chr4:1940067-1940163 5.75 
chr4:1940303-1940321 5.83333 
chr4:1942848-1942874 5.57692 
chr4:1947976-1948003 5.85185 
chr4:1953168-1953246 6 
chr4:1955611-1955646 5.6 
chr4:1958430-1958453 6 
chr4:1958999-1959024 6 
chr4:1959177-1959189 6 
chr4:1961569-1961600 5.54839 
chr4:1966778-1966802 6 
chr4:1968383-1968395 6 
chr4:1968494-1968524 5.16667 
chr4:1971268-1971280 6 
chr4:1977937-1977955 5.77778 
chr4:1978066-1978078 6 
chr4:1979517-1979547 5.76667 
chr4:1993672-1993697 5.48 
chr4:1995305-1995355 5.96 
chr4:1995522-1995536 6 
chr4:1996575-1996600 5.64 
chr4:1997604-1997616 6 
chr4:1998838-1998873 5.51429 
chr4:1999823-1999845 5.72727 
chr4:2002163-2002183 5.65 
chr4:2003925-2003946 5.57143 
chr4:2005564-2005578 6 
chr4:2005884-2005923 5.87179 
chr4:2007421-2007451 5.93333 
chr4:2008495-2008516 6 
chr4:2008932-2008958 5.88462 
chr4:2010252-2010293 5.09756 
chr4:2013094-2013111 6 
chr4:2013480-2013505 6 
chr4:2014204-2014231 5.96296 
chr4:2016631-2016654 5.78261 
chr4:2017268-2017315 5.34043 
chr4:2017713-2017725 6 
chr4:2019788-2019830 5.7381 
chr4:2021429-2021455 5.96154 
chr4:2021898-2022176 5.6295 
chr4:2022457-2022599 5.8662 
chr4:2022609-2022646 5.59459 
chr4:2024195-2024208 6 
chr4:2025034-2025047 6 
chr4:2028236-2028250 6 
chr4:2032129-2032162 5.78788 
chr4:2032677-2032722 5.86667 
chr4:2033927-2033939 6 
chr4:2034809-2034892 5.36145 
chr4:2037072-2037100 5.85714 
chr4:2039904-2039936 5.8125 
chr4:2039964-2040024 5.81667 
chr4:2041139-2041161 6 
chr4:2041763-2041789 5.61538 
chr4:2042111-2042135 5.54167 
chr4:2044009-2044024 5.93333 
chr4:2044114-2044142 5.89286 
chr4:2044215-2044246 5.25806 
chr4:2051061-2051103 5.92857 
chr4:2052404-2052446 6 
chr4:2052470-2052494 5.91667 
chr4:2054019-2054050 5.35484 
chr4:2055258-2055287 5.89655 
chr4:2056121-2056146 5.44 
chr4:2056283-2056305 5.95455 
chr4:2057043-2057063 6 
chr4:2057977-2057990 6 
chr4:2058116-2058159 5.60465 
chr4:2060383-2060402 5.73684 
chr4:2060657-2060670 6 
chr4:2060819-2060843 5.70833 
chr4:2061103-2061146 5.83721 
chr4:2061177-2061203 5.57692 
chr4:2061365-2061400 5.51429 
chr4:2061430-2061463 5.63636 
chr4:2062341-2062378 5.62162 
chr4:2065854-2065911 5.29825 
chr4:2069891-2069928 5.51351 
chr4:2069961-2069994 5.24242 
chr4:2070101-2070126 5.44 
chr4:2070188-2070243 5.21818 
chr4:2071763-2071780 5.94118 
chr4:2076889-2076914 5.36 
chr4:2077762-2077805 5.39535 
chr4:2080189-2080210 5.85714 
chr4:2081165-2081202 5.32432 
chr4:2081213-2081255 5.33333 
chr4:2083674-2083694 6 
chr4:2086528-2086547 5.63158 
chr4:2086684-2086727 5.34884 
chr4:2093488-2093530 5.88095 
chr4:2093562-2093578 5.875 
chr4:2096090-2096109 5.89474 
chr4:2098406-2098486 5.6 
chr4:2100646-2100667 6 
chr4:2101796-2101832 5.94444 
chr4:2105126-2105154 5.46429 
chr4:2107531-2107578 5.87234 
chr4:2108805-2108825 5.7 
chr4:2108929-2108951 5.81818 
chr4:2115108-2115122 6 
chr4:2115586-2115639 5.92453 
chr4:2115971-2116046 5.4 
chr4:2116922-2116961 5.53846 
chr4:2121126-2121146 5.7 
chr4:2123161-2123188 5.85185 
chr4:2124896-2124926 6 
chr4:2125351-2125377 5.76923 
chr4:2125531-2125564 5.60606 
chr4:2128273-2128366 5.86022 
chr4:2128878-2128901 5.69565 
chr4:2130783-2130802 5.89474 
chr4:2131465-2131490 5.4 
chr4:2131987-2132061 5.78378 
chr4:2134865-2134886 5.52381 
chr4:2136246-2136269 5.65217 
chr4:2140620-2140646 5.92308 
chr4:2141797-2141818 5.90476 
chr4:2144385-2144417 5.9375 
chr4:2144968-2145017 5.2449 
chr4:2145758-2145788 5.8 
chr4:2145870-2145884 6 
chr4:2147791-2147834 5.60465 
chr4:2149360-2149381 5.90476 
chr4:2151023-2151075 5.82692 
chr4:2151808-2151851 6 
chr4:2153249-2153277 5.46429 
chr4:2153728-2153772 5.59091 
chr4:2154067-2154079 6 
chr4:2155925-2155946 6 
chr4:2157431-2157463 5.46875 
chr4:2159449-2159468 6 
chr4:2164754-2164778 6 
chr4:2165816-2165853 5.64865 
chr4:2166228-2166242 6 
chr4:2166529-2166564 6 
chr4:2166664-2166696 5.8125 
chr4:2167419-2167440 5.61905 
chr4:2173114-2173138 6 
chr4:2173503-2173521 6 
chr4:2173947-2173971 5.875 
chr4:2179909-2179929 5.6 
chr4:2182860-2182884 5.91667 
chr4:2183226-2183249 5.69565 
chr4:2183290-2183323 5.42424 
chr4:2183498-2183521 6 
chr4:2184507-2184534 5.55556 
chr4:2185604-2185621 5.82353 
chr4:2185977-2186003 5.46154 
chr4:2187539-2187562 5.65217 
chr4:2188798-2188819 5.61905 
chr4:2188956-2188984 5.92857 
chr4:2189675-2189689 6 
chr4:2190326-2190366 6 
chr4:2191750-2191764 6 
chr4:2193841-2193860 5.89474 
chr4:2194528-2194555 5.66667 
chr4:2196636-2196688 5.36538 
chr4:2196860-2196884 5.5 
chr4:2196998-2197031 5.30303 
chr4:2201291-2201315 5.58333 
chr4:2203004-2203025 6 
chr4:2203216-2203240 5.79167 
chr4:2203842-2203866 5.95833 
chr4:2204450-2204469 6 
chr4:2205305-2205317 6 
chr4:2205836-2205857 6 
chr4:2207601-2207615 6 
chr4:2209059-2209104 5.86667 
chr4:2211207-2211223 6 
chr4:2211373-2211401 5.89286 
chr4:2211711-2211746 5.88571 
chr4:2212309-2212360 5.94118 
chr4:2212650-2212687 6 
chr4:2212977-2213022 6 
chr4:2213538-2213563 5.76 
chr4:2214093-2214114 5.71429 
chr4:2214267-2214291 5.625 
chr4:2216586-2216656 5.88571 
chr4:2216732-2216759 5.85185 
chr4:2219702-2219723 5.57143 
chr4:2219853-2219868 6 
chr4:2220004-2220018 6 
chr4:2221818-2221850 5.4375 
chr4:2224108-2224129 5.85714 
chr4:2224239-2224265 6 
chr4:2224419-2224434 5.86667 
chr4:2225735-2225763 5.28571 
chr4:2226983-2227017 5.38235 
chr4:2227280-2227302 5.86364 
chr4:2227329-2227355 5.38462 
chr4:2229971-2230010 5.69231 
chr4:2230075-2230090 6 
chr4:2231550-2231579 5.93103 
chr4:2232706-2232734 5.21429 
chr4:2233897-2233909 6 
chr4:2237473-2237495 5.72727 
chr4:2237907-2237929 5.72727 
chr4:2238591-2238634 5.93023 
chr4:2239163-2239283 5.675 
chr4:2239457-2239504 5.42553 
chr4:2244066-2244117 5.56863 
chr4:2244128-2244150 6 
chr4:2244554-2244568 6 
chr4:2244795-2244816 6 
chr4:2245604-2245811 5.82609 
chr4:2245874-2245902 5.21429 
chr4:2246794-2246823 5.51724 
chr4:2251817-2251860 5.4186 
chr4:2254538-2254555 6 
chr4:2261089-2261116 5.48148 
chr4:2262773-2262809 5.11111 
chr4:2263267-2263315 5.35417 
chr4:2263395-2263426 5.35484 
chr4:2263574-2263611 5.45946 
chr4:2263736-2263773 5.2973 
chr4:2264337-2264357 5.8 
chr4:2264871-2264886 6 
chr4:2269575-2269605 5.26667 
chr4:2271918-2271935 6 
chr4:2274243-2274265 5.59091 
chr4:2279206-2279239 5.66667 
chr4:2279946-2279960 6 
chr4:2281155-2281171 6 
chr4:2281504-2281516 6 
chr4:2282239-2282264 5.8 
chr4:2284827-2284944 5.51282 
chr4:2284959-2285002 5.25581 
chr4:2285017-2285204 5.67914 
chr4:2285220-2285244 5.75 
chr4:2285259-2285330 5.78873 
chr4:2290694-2290706 6 
chr4:2291009-2291030 5.71429 
chr4:2292428-2292455 5.59259 
chr4:2295479-2295493 6 
chr4:2299468-2299499 5.51613 
chr4:2299551-2299572 5.61905 
chr4:2299611-2299635 5.41667 
chr4:2299685-2299706 5.61905 
chr4:2299827-2299848 5.61905 
chr4:2299961-2299982 5.66667 
chr4:2301335-2301412 5.7013 
chr4:2309373-2309399 5.34615 
chr4:2309840-2309862 6 
chr4:2310218-2310519 5.71096 
chr4:2310806-2310836 5.33333 
chr4:2311462-2311484 5.54545 
chr4:2314104-2314119 5.93333 
chr4:2314453-2314473 6 
chr4:2314772-2314784 6 
chr4:2314824-2314859 6 
chr4:2314975-2315002 5.81481 
chr4:2315575-2315589 6 
chr4:2317006-2317026 5.65 
chr4:2317686-2317708 5.5 
chr4:2317868-2317918 5.66 
chr4:2318716-2318728 6 
chr4:2321520-2321604 5.78571 
chr4:2325255-2325282 5.55556 
chr4:2325410-2325429 5.63158 
chr4:2327319-2327333 6 
chr4:2328978-2329031 6 
chr4:2330983-2331037 5.27778 
chr4:2332194-2332218 5.5 
chr4:2332253-2332319 5.78788 
chr4:2332331-2332364 5.45455 
chr4:2332807-2332838 5.48387 
chr4:2332856-2332890 5.41176 
chr4:2333204-2333249 5.44444 
chr4:2334512-2334540 5.82143 
chr4:2334877-2334908 5.35484 
chr4:2334947-2334993 5.58696 
chr4:2336463-2336592 5.8062 
chr4:2337152-2337176 5.375 
chr4:2338368-2338786 5.53349 
chr4:2340322-2340341 6 
chr4:2340542-2340565 5.65217 
chr4:2341619-2341680 5.70492 
chr4:2342774-2342787 6 
chr4:2346626-2346651 6 
chr4:2347891-2347906 6 
chr4:2348068-2348096 5.92857 
chr4:2348511-2348537 5.26923 
chr4:2348570-2348611 5.14634 
chr4:2351092-2351111 5.63158 
chr4:2351239-2351266 5.66667 
chr4:2351752-2351793 5.87805 
chr4:2352190-2352211 5.90476 
chr4:2356180-2356197 6 
chr4:2356926-2356994 6 
chr4:2357009-2357021 6 
chr4:2360695-2360714 5.68421 
chr4:2362116-2362168 5.82692 
chr4:2362837-2362865 5.82143 
chr4:2369938-2369952 6 
chr4:2371560-2371591 5.90323 
chr4:2373380-2373407 5.85185 
chr4:2376340-2376379 5.92308 
chr4:2378098-2378120 6 
chr4:2378652-2378673 5.90476 
chr4:2383127-2383146 5.78947 
chr4:2385595-2385617 5.72727 
chr4:2387454-2387473 5.94737 
chr4:2387787-2387799 6 
chr4:2388783-2388809 6 
chr4:2390334-2390372 5.60526 
chr4:2393182-2393203 6 
chr4:2393457-2393475 5.77778 
chr4:2399198-2399215 6 
chr4:2400745-2400774 5.37931 
chr4:2405698-2405713 6 
chr4:2406036-2406050 6 
chr4:2406584-2406599 6 
chr4:2407774-2407808 5.79412 
chr4:2408098-2408114 5.9375 
chr4:2408502-2408532 5.4 
chr4:2410437-2410462 5.6 
chr4:2412181-2412235 5.61111 
chr4:2417178-2417201 6 
chr4:2420200-2420231 5.64516 
chr4:2420431-2420448 6 
chr4:2423077-2423094 6 
chr4:2423606-2423620 5.92857 
chr4:2424977-2425008 5.35484 
chr4:2431305-2431331 5.88462 
chr4:2434701-2434721 5.7 
chr4:2435952-2435972 5.65 
chr4:2437025-2437037 6 
chr4:2437806-2437854 5.70833 
chr4:2439979-2440003 5.83333 
chr4:2440500-2440522 5.72727 
chr4:2441486-2441521 5.6 
chr4:2442789-2442818 5.7931 
chr4:2443099-2443113 6 
chr4:2447176-2447196 5.6 
chr4:2448071-2448136 5.75385 
chr4:2448485-2448505 5.7 
chr4:2448514-2448665 5.29139 
chr4:2448695-2448757 5.30645 
chr4:2448808-2448832 5.75 
chr4:2448848-2448927 5.63291 
chr4:2448965-2449009 5.61364 
chr4:2449064-2449112 5.875 
chr4:2449212-2449319 5.37383 
chr4:2449328-2449417 5.60674 
chr4:2449428-2449508 5.3625 
chr4:2449536-2449702 5.57831 
chr4:2449717-2449766 5.65306 
chr4:2449777-2449851 5.44595 
chr4:2451531-2451573 5.30952 
chr4:2454786-2454806 5.9 
chr4:2455707-2455739 5.6875 
chr4:2456282-2456362 5.7875 
chr4:2457237-2457259 5.90909 
chr4:2457909-2457937 5.82143 
chr4:2458677-2458692 6 
chr4:2459993-2460037 5.18182 
chr4:2462466-2462491 5.96 
chr4:2463882-2463928 5.65217 
chr4:2464753-2464797 5.31818 
chr4:2467853-2467865 6 
chr4:2468917-2468936 5.68421 
chr4:2469094-2469110 6 
chr4:2469405-2469428 5.82609 
chr4:2472689-2472710 6 
chr4:2474328-2474341 6 
chr4:2474766-2474782 5.8125 
chr4:2476108-2476122 6 
chr4:2476754-2476768 6 
chr4:2477058-2477079 5.90476 
chr4:2478112-2478135 5.91304 
chr4:2478419-2478442 5.91304 
chr4:2481984-2482012 5.82143 
chr4:2485530-2485572 5.52381 
chr4:2488997-2489025 5.5 
chr4:2490182-2490204 5.90909 
chr4:2490525-2490557 5.71875 
chr4:2495470-2495487 6 
chr4:2495564-2495581 5.94118 
chr4:2496100-2496115 6 
chr4:2501006-2501028 6 
chr4:2501315-2501328 6 
chr4:2501883-2501899 6 
chr4:2503925-2503948 6 
chr4:2504397-2504409 6 
chr4:2504570-2504594 5.95833 
chr4:2506250-2506289 6 
chr4:2506452-2506470 6 
chr4:2507450-2507475 6 
chr4:2508277-2508303 5.76923 
chr4:2508914-2508955 5.78049 
chr4:2509555-2509594 5.58974 
chr4:2510283-2510355 5.93056 
chr4:2510638-2510658 6 
chr4:2510945-2510958 5.92308 
chr4:2518698-2518718 5.6 
chr4:2519081-2519103 6 
chr4:2519374-2519386 6 
chr4:2519692-2519711 6 
chr4:2520026-2520066 5.85 
chr4:2520669-2520692 5.69565 
chr4:2521328-2521356 5.89286 
chr4:2521864-2521885 6 
chr4:2522163-2522189 5.80769 
chr4:2522496-2522537 5.92683 
chr4:2522860-2522897 5.94595 
chr4:2524134-2524150 6 
chr4:2526063-2526077 6 
chr4:2526311-2526335 5.66667 
chr4:2526629-2526646 5.82353 
chr4:2526902-2526928 6 
chr4:2527549-2527570 6 
chr4:2527753-2527786 5.78788 
chr4:2529283-2529316 5.69697 
chr4:2529782-2529805 5.91304 
chr4:2530582-2530608 5.80769 
chr4:2531279-2531300 5.90476 
chr4:2531856-2531896 5.45 
chr4:2532041-2532057 6 
chr4:2532520-2532532 6 
chr4:2532915-2532931 5.875 
chr4:2533680-2533695 6 
chr4:2534333-2534361 6 
chr4:2534660-2534675 6 
chr4:2534900-2534927 5.66667 
chr4:2535546-2535578 5.96875 
chr4:2535744-2535758 6 
chr4:2536031-2536063 5.34375 
chr4:2537878-2537906 5.57143 
chr4:2538295-2538313 5.94444 
chr4:2538542-2538637 5.30526 
chr4:2538849-2538870 5.52381 
chr4:2540609-2540630 5.66667 
chr4:2542195-2542210 6 
chr4:2542373-2542400 5.55556 
chr4:2542694-2542710 5.9375 
chr4:2543058-2543081 5.56522 
chr4:2543173-2543186 6 
chr4:2543646-2543685 5.74359 
chr4:2544811-2544828 5.88235 
chr4:2545596-2545617 6 
chr4:2546714-2546732 5.88889 
chr4:2547874-2547894 5.75 
chr4:2549125-2549146 5.71429 
chr4:2549315-2549364 5.67347 
chr4:2549798-2549811 6 
chr4:2550646-2550676 5.9 
chr4:2551109-2551136 6 
chr4:2551752-2551775 5.91304 
chr4:2552154-2552169 6 
chr4:2552463-2552546 5.77108 
chr4:2553549-2553579 5.83333 
chr4:2553735-2553755 6 
chr4:2554260-2554278 5.94444 
chr4:2554574-2554589 6 
chr4:2555103-2555122 5.73684 
chr4:2557333-2557358 6 
chr4:2559999-2560022 5.52174 
chr4:2561668-2561697 5.7931 
chr4:2563224-2563236 6 
chr4:2564661-2564685 5.70833 
chr4:2565250-2565270 5.85 
chr4:2566981-2566998 6 
chr4:2568659-2568679 5.9 
chr4:2568955-2568991 5.94444 
chr4:2570682-2570716 5.73529 
chr4:2571389-2571414 5.52 
chr4:2573892-2573905 6 
chr4:2574504-2574519 6 
chr4:2577192-2577206 6 
chr4:2577816-2577833 6 
chr4:2579137-2579159 5.81818 
chr4:2580596-2580613 6 
chr4:2581424-2581442 5.94444 
chr4:2582854-2582874 5.8 
chr4:2582970-2582992 5.90909 
chr4:2583360-2583385 5.56 
chr4:2584172-2584211 5.53846 
chr4:2584311-2584328 5.76471 
chr4:2587293-2587331 5.44737 
chr4:2587970-2587991 5.80952 
chr4:2589431-2589444 5.92308 
chr4:2591861-2591883 5.90909 
chr4:2592189-2592258 5.86957 
chr4:2593724-2593752 5.28571 
chr4:2596522-2596568 5.82609 
chr4:2599050-2599081 5.41935 
chr4:2601133-2601155 5.95455 
chr4:2602942-2602969 5.92593 
chr4:2604070-2604093 5.65217 
chr4:2604371-2604402 5.58065 
chr4:2604686-2604708 6 
chr4:2604869-2604891 5.81818 
chr4:2605178-2605196 6 
chr4:2605567-2605580 6 
chr4:2606495-2606536 5.87805 
chr4:2606690-2606711 5.57143 
chr4:2607697-2607720 6 
chr4:2607772-2607790 6 
chr4:2608465-2608498 5.78788 
chr4:2609870-2609884 6 
chr4:2611956-2611982 6 
chr4:2612988-2613013 6 
chr4:2614226-2614267 5.39024 
chr4:2614857-2614880 6 
chr4:2615105-2615117 6 
chr4:2615479-2615506 6 
chr4:2616778-2616810 5.21875 
chr4:2616826-2616847 5.61905 
chr4:2617229-2617259 5.93333 
chr4:2617942-2617966 5.75 
chr4:2618895-2618919 5.58333 
chr4:2618967-2619006 5.89744 
chr4:2620149-2620169 6 
chr4:2620318-2620334 6 
chr4:2621020-2621041 5.61905 
chr4:2621190-2621207 6 
chr4:2621402-2621416 6 
chr4:2622563-2622580 6 
chr4:2623984-2624005 6 
chr4:2624610-2624635 5.4 
chr4:2626404-2626439 5.28571 
chr4:2627446-2627466 6 
chr4:2628886-2628900 6 
chr4:2629302-2629322 6 
chr4:2630572-2630592 5.8 
chr4:2633344-2633367 5.56522 
chr4:2634411-2634432 5.57143 
chr4:2635124-2635146 5.63636 
chr4:2640444-2640460 5.875 
chr4:2642764-2642779 5.86667 
chr4:2643381-2643407 5.73077 
chr4:2643861-2643877 6 
chr4:2644459-2644471 6 
chr4:2646760-2646784 6 
chr4:2647209-2647263 5.64815 
chr4:2647734-2647758 5.70833 
chr4:2647886-2647909 6 
chr4:2649651-2649671 5.6 
chr4:2651101-2651113 6 
chr4:2655165-2655186 5.90476 
chr4:2656105-2656124 6 
chr4:2657150-2657188 5.65789 
chr4:2658895-2658907 6 
chr4:2660476-2660488 6 
chr4:2663909-2663930 5.80952 
chr4:2664327-2664348 5.52381 
chr4:2665696-2665717 5.57143 
chr4:2666086-2666105 5.84211 
chr4:2666261-2666306 5.71111 
chr4:2667197-2667246 5.5102 
chr4:2667925-2667953 5.85714 
chr4:2669940-2669953 6 
chr4:2670473-2670582 5.87156 
chr4:2671337-2671355 5.83333 
chr4:2672604-2672631 5.37037 
chr4:2676560-2676574 6 
chr4:2679122-2679164 5.90476 
chr4:2679468-2679480 6 
chr4:2679707-2679739 5.625 
chr4:2680061-2680102 5.73171 
chr4:2681094-2681121 5.85185 
chr4:2682699-2682723 5.54167 
chr4:2683338-2683364 5.30769 
chr4:2683697-2683725 5.78571 
chr4:2684050-2684069 5.63158 
chr4:2685011-2685035 6 
chr4:2688973-2689001 5.53571 
chr4:2693500-2693521 5.52381 
chr4:2694566-2694619 5.64151 
chr4:2695413-2695443 5.63333 
chr4:2695985-2696005 6 
chr4:2697756-2697778 6 
chr4:2701163-2701184 5.80952 
chr4:2701483-2701512 5.51724 
chr4:2703011-2703023 6 
chr4:2704967-2704986 5.63158 
chr4:2705988-2706001 6 
chr4:2706291-2706316 5.64 
chr4:2706640-2706652 6 
chr4:2707933-2707953 5.7 
chr4:2708006-2708035 5.93103 
chr4:2709440-2709452 6 
chr4:2709845-2709859 6 
chr4:2710161-2710201 5.675 
chr4:2711432-2711453 6 
chr4:2711888-2711914 5.84615 
chr4:2712218-2712240 5.81818 
chr4:2712561-2712591 5.5 
chr4:2713054-2713078 5.95833 
chr4:2713913-2713949 5.38889 
chr4:2714831-2714844 6 
chr4:2719325-2719337 6 
chr4:2719481-2719494 6 
chr4:2721467-2721529 5.77419 
chr4:2722374-2722386 6 
chr4:2723039-2723063 6 
chr4:2724558-2724574 5.8125 
chr4:2725511-2725549 5.71053 
chr4:2726920-2726967 5.38298 
chr4:2727177-2727198 6 
chr4:2727604-2727637 5.9697 
chr4:2728505-2728530 6 
chr4:2728677-2728692 6 
chr4:2729112-2729133 5.71429 
chr4:2729654-2729684 5.66667 
chr4:2729965-2729985 6 
chr4:2730623-2730646 5.91304 
chr4:2732923-2732946 6 
chr4:2735831-2735844 5.92308 
chr4:2736748-2736805 5.92982 
chr4:2739160-2739181 6 
chr4:2739332-2739351 5.73684 
chr4:2743773-2743786 5.92308 
chr4:2749070-2749092 5.63636 
chr4:2750521-2750535 6 
chr4:2752124-2752166 5.95238 
chr4:2753500-2753543 5.60465 
chr4:2753829-2753925 5.54167 
chr4:2754799-2754849 5.7 
chr4:2755166-2755183 6 
chr4:2756993-2757034 5.5122 
chr4:2757620-2757643 5.47826 
chr4:2758134-2758195 5.54098 
chr4:2758634-2758662 5.64286 
chr4:2759759-2759791 5.71875 
chr4:2761125-2761143 5.83333 
chr4:2761719-2761740 6 
chr4:2761899-2761939 5.625 
chr4:2766428-2766440 6 
chr4:2769039-2769070 5.45161 
chr4:2770676-2770708 5.25 
chr4:2771469-2771526 5.73684 
chr4:2771922-2771942 6 
chr4:2773491-2773528 5.64865 
chr4:2774441-2774469 5.82143 
chr4:2775393-2775416 5.73913 
chr4:2776118-2776136 5.88889 
chr4:2776190-2776204 6 
chr4:2776734-2776748 6 
chr4:2777415-2777439 5.54167 
chr4:2777974-2777986 6 
chr4:2778796-2778824 6 
chr4:2779429-2779458 5.72414 
chr4:2779823-2779841 6 
chr4:2780721-2780743 5.54545 
chr4:2781806-2781820 6 
chr4:2782188-2782212 5.875 
chr4:2782271-2782309 5.39474 
chr4:2782888-2782930 5.30952 
chr4:2782963-2783002 6 
chr4:2783104-2783146 5.59524 
chr4:2786496-2786510 6 
chr4:2787667-2787708 5.85366 
chr4:2789091-2789112 5.95238 
chr4:2790908-2790934 5.84615 
chr4:2791061-2791081 5.6 
chr4:2793011-2793044 5.51515 
chr4:2794699-2794757 5.41379 
chr4:2794871-2794917 5.63043 
chr4:2794964-2794999 5.57143 
chr4:2795010-2795080 5.4 
chr4:2802868-2802896 5.25 
chr4:2804120-2804446 5.79755 
chr4:2808320-2808367 5.76596 
chr4:2811030-2811045 5.86667 
chr4:2811353-2811378 5.44 
chr4:2816214-2816250 5.77778 
chr4:2819982-2820038 5.25 
chr4:2820124-2820146 5.5 
chr4:2820646-2820680 5.52941 
chr4:2823571-2823613 5.85714 
chr4:2827307-2827339 5.53125 
chr4:2828267-2828291 5.58333 
chr4:2828299-2828322 5.65217 
chr4:2828646-2828696 5.28 
chr4:2829775-2829794 5.84211 
chr4:2829903-2829939 5.38889 
chr4:2831070-2831093 5.65217 
chr4:2838299-2838332 5.54545 
chr4:2840882-2840916 5.97059 
chr4:2841950-2841976 5.65385 
chr4:2842836-2842870 5.26471 
chr4:2843118-2843139 5.95238 
chr4:2844126-2844146 6 
chr4:2845670-2845685 6 
chr4:2848543-2848563 6 
chr4:2848844-2848869 6 
chr4:2850186-2850208 5.59091 
chr4:2851991-2852007 6 
chr4:2853865-2854066 5.9403 
chr4:2854423-2854437 6 
chr4:2854832-2854848 6 
chr4:2856050-2856078 5.85714 
chr4:2857424-2857440 5.8125 
chr4:2857782-2857794 6 
chr4:2858311-2858328 6 
chr4:2858632-2858652 6 
chr4:2859951-2859996 5.22222 
chr4:2864936-2864961 5.8 
chr4:2865440-2865470 5.83333 
chr4:2866143-2866171 6 
chr4:2867894-2867906 6 
chr4:2872690-2872708 5.77778 
chr4:2874595-2874629 5.52941 
chr4:2876331-2876349 5.77778 
chr4:2878728-2878741 6 
chr4:2882178-2882215 5.94595 
chr4:2882799-2882817 6 
chr4:2884580-2884601 5.80952 
chr4:2885235-2885273 5.71053 
chr4:2885751-2885772 5.57143 
chr4:2889781-2889796 6 
chr4:2890127-2890155 6 
chr4:2890646-2890676 5.53333 
chr4:2894394-2894410 6 
chr4:2894558-2894586 5.78571 
chr4:2894623-2894656 5.9697 
chr4:2894816-2894830 5.92857 
chr4:2896235-2896259 5.875 
chr4:2896286-2896300 6 
chr4:2899102-2899139 5.59459 
chr4:2899260-2899287 5.74074 
chr4:2902295-2902322 5.62963 
chr4:2904752-2904784 5.78125 
chr4:2905723-2905740 5.82353 
chr4:2909784-2909805 5.61905 
chr4:2911199-2911217 5.83333 
chr4:2911695-2911707 6 
chr4:2913158-2913186 5.85714 
chr4:2914244-2914268 5.75 
chr4:2914565-2914585 5.85 
chr4:2917370-2917394 5.75 
chr4:2917889-2917933 6 
chr4:2920557-2920584 5.51852 
chr4:2922381-2922408 5.7037 
chr4:2930039-2930092 5.39623 
chr4:2933410-2933447 5.51351 
chr4:2935933-2935945 6 
chr4:2936008-2936066 5.68966 
chr4:2936572-2936593 5.71429 
chr4:2950160-2950190 5.4 
chr4:2952798-2952816 5.77778 
chr4:2954595-2954623 5.53571 
chr4:2954904-2954930 5.42308 
chr4:2961318-2961347 5.82759 
chr4:2962380-2962413 5.93939 
chr4:2962423-2962442 5.78947 
chr4:2962454-2962473 5.78947 
chr4:2962485-2962504 5.78947 
chr4:2962516-2962535 5.78947 
chr4:2962584-2963025 5.55102 
chr4:2964386-2964405 5.68421 
chr4:2966737-2966767 5.36667 
chr4:2969435-2969460 5.32 
chr4:2971069-2971116 5.97872 
chr4:2974269-2974281 6 
chr4:2975883-2975904 5.52381 
chr4:2976085-2976105 5.7 
chr4:2977889-2977968 5.55696 
chr4:2978346-2978374 5.92857 
chr4:2980950-2980968 5.77778 
chr4:2981130-2981146 6 
chr4:2985622-2985641 5.63158 
chr4:2987127-2987139 6 
chr4:2987285-2987306 5.85714 
chr4:2987711-2987726 6 
chr4:2988081-2988097 6 
chr4:2989802-2989821 6 
chr4:2990298-2990318 5.8 
chr4:2991136-2991153 6 
chr4:2991955-2991995 5.925 
chr4:2995398-2995425 5.74074 
chr4:2995926-2995941 6 
chr4:2996492-2996522 5.4 
chr4:2997233-2997253 6 
chr4:3000082-3000099 5.94118 
chr4:3002257-3002307 5.88 
chr4:3002800-3003105 5.72787 
chr4:3004617-3004641 5.41667 
chr4:3005443-3005476 5.72727 
chr4:3006482-3006511 5.27586 
chr4:3007532-3007588 5.51786 
chr4:3007774-3007802 6 
chr4:3008930-3008951 5.57143 
chr4:3009263-3009291 5.21429 
chr4:3010560-3010590 5.43333 
chr4:3011146-3011164 5.83333 
chr4:3011935-3011966 5.93548 
chr4:3015692-3015718 5.53846 
chr4:3016007-3016036 5.86207 
chr4:3016196-3016219 5.73913 
chr4:3017401-3017413 6 
chr4:3018206-3018229 5.73913 
chr4:3018259-3018273 6 
chr4:3018425-3018473 5.6875 
chr4:3019740-3019764 5.41667 
chr4:3019778-3019810 6 
chr4:3020751-3020771 5.7 
chr4:3025962-3025992 5.23333 
chr4:3026587-3026616 6 
chr4:3026997-3027011 6 
chr4:3027112-3027129 6 
chr4:3028293-3028307 6 
chr4:3031262-3031275 6 
chr4:3032146-3032166 5.6 
chr4:3034149-3034169 5.95 
chr4:3034949-3034980 6 
chr4:3036971-3036987 5.875 
chr4:3037457-3037476 6 
chr4:3038771-3038825 6 
chr4:3039297-3039330 5.66667 
chr4:3040263-3040287 5.5 
chr4:3041425-3041450 5.6 
chr4:3042167-3042194 6 
chr4:3043993-3044006 6 
chr4:3044457-3044488 5.41935 
chr4:3045007-3045038 5.54839 
chr4:3045607-3045629 5.81818 
chr4:3049036-3049071 5.97143 
chr4:3051633-3051689 5.71429 
chr4:3052757-3052803 6 
chr4:3054553-3054569 6 
chr4:3055259-3055285 5.92308 
chr4:3055484-3055497 6 
chr4:3055992-3056025 5.63636 
chr4:3056431-3056454 5.52174 
chr4:3058457-3058476 5.68421 
chr4:3058755-3058773 6 
chr4:3059341-3059373 5.53125 
chr4:3061642-3061658 5.8125 
chr4:3063713-3063745 5.875 
chr4:3065823-3065835 6 
chr4:3068272-3068312 5.625 
chr4:3070032-3070055 6 
chr4:3071783-3071816 5.21212 
chr4:3074353-3074367 6 
chr4:3075445-3075459 6 
chr4:3075723-3075758 5.37143 
chr4:3075790-3075819 5.34483 
chr4:3075891-3075916 5.8 
chr4:3075949-3075976 5.51852 
chr4:3076034-3076070 6 
chr4:3076331-3076374 5.74419 
chr4:3076603-3076716 5.75221 
chr4:3076741-3076783 5.64286 
chr4:3080281-3080309 5.89286 
chr4:3080974-3080992 5.83333 
chr4:3083277-3083297 6 
chr4:3085257-3085327 5.87143 
chr4:3085925-3085943 6 
chr4:3086745-3086761 5.875 
chr4:3088398-3088418 5.65 
chr4:3088646-3088670 5.375 
chr4:3092839-3092862 5.82609 
chr4:3095587-3095603 5.875 
chr4:3095632-3095651 6 
chr4:3097241-3097261 6 
chr4:3101268-3101429 5.78882 
chr4:3101449-3101705 5.60156 
chr4:3101929-3101954 5.44 
chr4:3104937-3104963 5.76923 
chr4:3105639-3105662 5.65217 
chr4:3105826-3105838 6 
chr4:3106635-3106654 6 
chr4:3110782-3110804 5.81818 
chr4:3110941-3110965 5.83333 
chr4:3112669-3112683 5.92857 
chr4:3112920-3112933 6 
chr4:3116079-3116112 5.45455 
chr4:3119250-3119273 5.65217 
chr4:3123421-3123438 6 
chr4:3124720-3124747 5.44444 
chr4:3125243-3125263 5.9 
chr4:3127684-3127709 5.72 
chr4:3128271-3128301 5.16667 
chr4:3129357-3129372 5.86667 
chr4:3129690-3129705 5.86667 
chr4:3135051-3135065 6 
chr4:3135251-3135265 6 
chr4:3136447-3136469 5.81818 
chr4:3138643-3138661 5.72222 
chr4:3139792-3139940 5.79054 
chr4:3140000-3140013 6 
chr4:3140336-3140351 5.86667 
chr4:3140924-3140936 6 
chr4:3141987-3142010 5.91304 
chr4:3143489-3143514 5.4 
chr4:3144026-3144053 5.55556 
chr4:3144394-3144420 5.53846 
chr4:3145163-3145190 5.92593 
chr4:3145300-3145342 5.7619 
chr4:3146044-3146056 6 
chr4:3151021-3151036 6 
chr4:3152038-3152051 6 
chr4:3152409-3152439 5.66667 
chr4:3152764-3152790 5.96154 
chr4:3153078-3153105 5.77778 
chr4:3153122-3153146 5.45833 
chr4:3153646-3153667 5.61905 
chr4:3153819-3153840 5.7619 
chr4:3154540-3154555 6 
chr4:3155976-3156005 6 
chr4:3156928-3156961 5.90909 
chr4:3157455-3157473 6 
chr4:3159470-3159495 5.4 
chr4:3162601-3162615 5.92857 
chr4:3162636-3162659 5.56522 
chr4:3170730-3170758 5.92857 
chr4:3171259-3171286 5.96296 
chr4:3172016-3172038 5.63636 
chr4:3172530-3172560 5.26667 
chr4:3173180-3173210 5.43333 
chr4:3176643-3176663 5.9 
chr4:3177727-3177773 5.86957 
chr4:3181314-3181338 5.58333 
chr4:3181358-3181381 5.47826 
chr4:3184599-3184624 5.76 
chr4:3187610-3187710 5.61 
chr4:3188565-3188582 6 
chr4:3191742-3191764 5.72727 
chr4:3192294-3192314 6 
chr4:3192881-3192912 5.93548 
chr4:3195461-3195485 5.5 
chr4:3195657-3195684 5.37037 
chr4:3199942-3199965 6 
chr4:3203256-3203292 5.52778 
chr4:3206388-3206406 6 
chr4:3210435-3210456 5.66667 
chr4:3211060-3211088 6 
chr4:3215749-3215776 5.44444 
chr4:3219793-3219822 5.58621 
chr4:3220646-3220687 5.26829 
chr4:3230773-3230822 5.53061 
chr4:3230836-3230865 5.2069 
chr4:3230890-3231072 5.49451 
chr4:3231081-3231122 5.34146 
chr4:3231138-3231175 5.43243 
chr4:3231255-3231336 5.51852 
chr4:3231343-3231415 5.56944 
chr4:3231449-3231481 5.4375 
chr4:3238795-3238811 5.875 
chr4:3243777-3243797 5.6 
chr4:3245970-3245999 5.72414 
chr4:3247594-3247634 5.275 
chr4:3250400-3250446 5.3913 
chr4:3251229-3251242 6 
chr4:3252234-3252298 5.32812 
chr4:3253398-3253429 6 
chr4:3254533-3254557 5.375 
chr4:3256944-3256970 5.92308 
chr4:3257699-3257711 6 
chr4:3257740-3257765 5.4 
chr4:3260768-3260801 5.42424 
chr4:3261771-3261812 5.85366 
chr4:3263337-3263360 6 
chr4:3265919-3265947 5.71429 
chr4:3266597-3266613 5.8125 
chr4:3267573-3267594 5.90476 
chr4:3268467-3268487 6 
chr4:3268778-3268795 5.82353 
chr4:3272788-3272811 5.86957 
chr4:3273821-3273876 5.96364 
chr4:3274869-3274895 6 
chr4:3276024-3276050 5.61538 
chr4:3276501-3276545 5.27273 
chr4:3276790-3276805 5.93333 
chr4:3279580-3279610 6 
chr4:3283994-3284023 5.75862 
chr4:3286249-3286261 6 
chr4:3286423-3286442 6 
chr4:3294603-3294646 5.23256 
chr4:3294675-3294719 5.38636 
chr4:3294834-3294852 5.83333 
chr4:3295030-3295076 5.84783 
chr4:3297387-3297403 6 
chr4:3297434-3297447 6 
chr4:3298845-3298872 5.55556 
chr4:3301598-3301615 6 
chr4:3308578-3308614 5.44444 
chr4:3315696-3315803 5.35514 
chr4:3316119-3316140 5.90476 
chr4:3321277-3321307 5.86667 
chr4:3324309-3324331 5.86364 
chr4:3325577-3325630 5.92453 
chr4:3326452-3326478 5.26923 
chr4:3330025-3330050 5.4 
chr4:3333146-3333169 5.6087 
chr4:3334778-3334790 6 
chr4:3336684-3336696 6 
chr4:3337832-3337847 6 
chr4:3338477-3338513 5.5 
chr4:3338654-3338686 5.375 
chr4:3338722-3338755 5.51515 
chr4:3342465-3342511 5.63043 
chr4:3343360-3343418 5.36207 
chr4:3349170-3349187 5.82353 
chr4:3352407-3352433 6 
chr4:3353949-3353972 5.82609 
chr4:3357521-3357559 5.76316 
chr4:3357777-3357793 6 
chr4:3360574-3360637 5.61905 
chr4:3360646-3361175 5.65974 
chr4:3361337-3361367 5.93333 
chr4:3362055-3362079 5.58333 
chr4:3362140-3362156 6 
chr4:3364060-3364151 5.37363 
chr4:3364163-3364226 5.7619 
chr4:3364240-3364324 5.60714 
chr4:3364396-3364603 5.54589 
chr4:3364695-3364719 5.45833 
chr4:3364883-3364908 5.44 
chr4:3366828-3366853 5.48 
chr4:3367125-3367146 5.7619 
chr4:3367902-3367922 6 
chr4:3369560-3369585 5.72 
chr4:3370049-3370374 5.73231 
chr4:3370385-3370498 5.84956 
chr4:3373975-3374003 5.25 
chr4:3376957-3377504 5.80804 
chr4:3377974-3378015 6 
chr4:3379257-3379285 5.39286 
chr4:3380732-3380781 5.7551 
chr4:3382168-3382192 5.54167 
chr4:3389922-3389993 6 
chr4:3394711-3394724 5.92308 
chr4:3396732-3396770 5.84211 
chr4:3397781-3397848 5.52239 
chr4:3397930-3397958 5.28571 
chr4:3400194-3400207 6 
chr4:3402328-3402418 5.43333 
chr4:3402435-3402496 5.55738 
chr4:3402561-3402597 5.30556 
chr4:3404354-3404404 5.88 
chr4:3415538-3415572 5.23529 
chr4:3416653-3416706 5.67925 
chr4:3416713-3416771 5.86207 
chr4:3416781-3416945 5.5 
chr4:3420747-3420765 6 
chr4:3421214-3421233 6 
chr4:3429462-3429493 5.80645 
chr4:3435522-3435544 5.63636 
chr4:3437231-3437339 5.39815 
chr4:3437678-3437711 6 
chr4:3442380-3442398 6 
chr4:3442469-3442492 6 
chr4:3442522-3442545 6 
chr4:3443776-3443811 5.71429 
chr4:3445002-3445018 5.8125 
chr4:3450355-3450401 5.56522 
chr4:3452493-3452681 5.81383 
chr4:3455533-3455562 5.51724 
chr4:3457940-3457964 5.91667 
chr4:3464972-3465004 5.25 
chr4:3465156-3465203 5.76596 
chr4:3465282-3465309 5.44444 
chr4:3469002-3469040 5.23684 
chr4:3469857-3469886 5.37931 
chr4:3470077-3470099 5.68182 
chr4:3470170-3470282 5.375 
chr4:3470328-3470503 5.44 
chr4:3470515-3470542 5.44444 
chr4:3470553-3470646 5.46237 
chr4:3470676-3470841 5.30303 
chr4:3470852-3470958 5.31132 
chr4:3475371-3475390 5.63158 
chr4:3475758-3475800 5.5 
chr4:3477754-3477789 5.4 
chr4:3479235-3479266 5.32258 
chr4:3479555-3479571 5.875 
chr4:3486914-3486937 5.43478 
chr4:3488495-3488526 5.25806 
chr4:3488558-3488598 5.175 
chr4:3491726-3491764 5.47368 
chr4:3491780-3491845 5.44615 
chr4:3491859-3491873 5.92857 
chr4:3491906-3491938 5.375 
chr4:3491950-3491967 5.82353 
chr4:3492360-3492421 5.37705 
chr4:3492435-3492496 5.29508 
chr4:3492559-3492598 5.5641 
chr4:3492667-3492782 5.44348 
chr4:3492872-3493016 5.50694 
chr4:3493165-3493206 5.17073 
chr4:3498752-3498819 5.31343 
chr4:3499119-3499151 5.40625 
chr4:3500402-3500429 5.74074 
chr4:3506472-3506513 5.73171 
chr4:3507364-3507489 5.832 
chr4:3508496-3508510 5.92857 
chr4:3511992-3512015 6 
chr4:3512959-3512973 6 
chr4:3520532-3520590 5.60345 
chr4:3523699-3523721 5.77273 
chr4:3523746-3523773 5.33333 
chr4:3524532-3524552 5.8 
chr4:3525568-3525580 6 
chr4:3528935-3528975 6 
chr4:3531048-3531077 5.82759 
chr4:3532857-3532870 5.92308 
chr4:3538586-3538605 6 
chr4:3539434-3539475 5.65854 
chr4:3539569-3539593 6 
chr4:3541434-3541548 5.94737 
chr4:3543099-3543140 5.43902 
chr4:3543146-3543215 5.53623 
chr4:3543226-3543285 5.74576 
chr4:3543308-3543378 5.4 
chr4:3543398-3543469 5.5493 
chr4:3543477-3543744 5.45693 
chr4:3543845-3543879 5.41176 
chr4:3543890-3543967 5.2987 
chr4:3543988-3544000 6 
chr4:3544015-3544107 5.42391 
chr4:3544128-3544140 6 
chr4:3544155-3544239 5.41667 
chr4:3544260-3544272 6 
chr4:3544287-3544371 5.41667 
chr4:3544392-3544404 6 
chr4:3544419-3544507 5.44318 
chr4:3544528-3544540 6 
chr4:3544555-3544646 5.42857 
chr4:3544664-3544676 6 
chr4:3544691-3544788 5.50515 
chr4:3544953-3544992 5.23077 
chr4:3545202-3545215 5.92308 
chr4:3545861-3545888 6 
chr4:3548016-3548041 5.88 
chr4:3548142-3548164 5.5 
chr4:3552311-3552362 5.94118 
chr4:3553974-3553992 5.72222 
chr4:3554031-3554061 5.53333 
chr4:3554165-3554184 6 
chr4:3555404-3555427 6 
chr4:3556111-3556136 6 
chr4:3556465-3556482 5.82353 
chr4:3562184-3562306 5.67213 
chr4:3562363-3562454 5.59341 
chr4:3562465-3562501 5.52778 
chr4:3562524-3562604 5.6125 
chr4:3563065-3563092 5.74074 
chr4:3568545-3568566 5.52381 
chr4:3568673-3568726 5.58491 
chr4:3568736-3568772 5.19444 
chr4:3568783-3568835 5.44231 
chr4:3568867-3568901 5.38235 
chr4:3568922-3569026 5.23077 
chr4:3569037-3569146 5.27523 
chr4:3569346-3569380 5.35294 
chr4:3569483-3569513 6 
chr4:3569527-3569588 5.34426 
chr4:3569675-3569734 5.44068 
chr4:3569759-3569960 5.41294 
chr4:3570002-3570031 5.37931 
chr4:3570042-3570113 5.69014 
chr4:3570155-3570194 5.28205 
chr4:3570305-3570406 5.49505 
chr4:3570447-3570486 5.35897 
chr4:3570539-3570616 5.20779 
chr4:3570655-3570686 5.54839 
chr4:3570698-3570789 5.53846 
chr4:3570815-3570840 5.32 
chr4:3570857-3570905 5.3125 
chr4:3570931-3571010 5.17722 
chr4:3571037-3571114 5.42857 
chr4:3571136-3571170 5.44118 
chr4:3571257-3571281 5.41667 
chr4:3573137-3573158 5.7619 
chr4:3575377-3575443 5.22727 
chr4:3576012-3576059 5.97872 
chr4:3577993-3578085 5.59783 
chr4:3579596-3579620 5.45833 
chr4:3579745-3579844 5.39394 
chr4:3579860-3579927 5.37313 
chr4:3579965-3580157 5.51562 
chr4:3580179-3580219 5.35 
chr4:3580537-3580558 5.52381 
chr4:3580606-3580646 5.675 
chr4:3580649-3580719 5.7 
chr4:3582007-3582146 5.65468 
chr4:3582171-3582293 5.58197 
chr4:3585767-3585866 5.48485 
chr4:3586817-3586851 5.35294 
chr4:3586902-3586919 6 
chr4:3588962-3589000 5.28947 
chr4:3589669-3589695 5.5 
chr4:3590823-3590843 5.95 
chr4:3590855-3590882 5.37037 
chr4:3591606-3591630 5.375 
chr4:3593496-3593598 5.78431 
chr4:3595556-3595599 5.4186 
chr4:3595616-3595700 5.85714 
chr4:3595718-3595763 5.62222 
chr4:3595774-3595877 5.63107 
chr4:3596762-3596810 5.79167 
chr4:3598397-3598432 5.74286 
chr4:3600476-3600556 5.6125 
chr4:3600794-3600842 5.52083 
chr4:3600903-3600946 5.25581 
chr4:3601059-3601088 5.58621 
chr4:3601360-3601431 5.25352 
chr4:3601488-3601515 5.66667 
chr4:3602804-3602835 5.22581 
chr4:3603859-3603887 5.21429 
chr4:3606031-3606049 6 
chr4:3606058-3606075 6 
chr4:3607886-3608201 5.68889 
chr4:3608216-3608495 5.77778 
chr4:3608506-3608526 5.65 
chr4:3611506-3611525 5.89474 
chr4:3611565-3611743 5.50562 
chr4:3611753-3611826 5.47945 
chr4:3611837-3611858 5.66667 
chr4:3611872-3611946 5.41892 
chr4:3611959-3612646 5.43086 
chr4:3612650-3612664 5.92857 
chr4:3612736-3612808 5.70833 
chr4:3612945-3613003 5.55172 
chr4:3614606-3614741 5.22963 
chr4:3614754-3614781 5.59259 
chr4:3614810-3614832 5.59091 
chr4:3614845-3614885 5.125 
chr4:3614897-3614943 5.17391 
chr4:3615101-3615128 5.22222 
chr4:3615146-3615348 5.07426 
chr4:3615357-3615392 5.25714 
chr4:3615401-3615436 5.25714 
chr4:3615445-3615480 5.25714 
chr4:3615489-3615524 5.25714 
chr4:3615585-3615612 5.44444 
chr4:3615630-3615667 6 
chr4:3618763-3619419 5.4314 
chr4:3619436-3619466 5.4 
chr4:3622662-3622678 5.875 
chr4:3623773-3623799 5.5 
chr4:3626485-3626514 5.27586 
chr4:3628841-3628868 5.44444 
chr4:3632447-3632480 5.27273 
chr4:3633108-3633136 5.42857 
chr4:3634106-3634133 5.37037 
chr4:3634997-3635063 5.81818 
chr4:3635185-3635210 5.4 
chr4:3643275-3643325 5.66 
chr4:3643551-3643574 5.69565 
chr4:3646572-3646584 6 
chr4:3653863-3653889 5.76923 
chr4:3654473-3654514 6 
chr4:3654525-3654587 5.5 
chr4:3657203-3657234 5.32258 
chr4:3657271-3657361 5.6 
chr4:3658975-3659018 5.30233 
chr4:3662444-3662635 5.73298 
chr4:3663957-3663978 5.61905 
chr4:3664711-3665273 5.64057 
chr4:3665881-3665972 5.48352 
chr4:3666035-3666101 5.10606 
chr4:3667146-3667280 5.52985 
chr4:3667292-3667426 5.60448 
chr4:3669350-3669395 5.46667 
chr4:3669585-3669761 5.72159 
chr4:3673966-3674004 5.39474 
chr4:3676597-3676621 5.83333 
chr4:3676646-3676886 5.55 
chr4:3677762-3677807 6 
chr4:3679778-3680116 5.68047 
chr4:3680124-3680338 5.85981 
chr4:3680350-3680596 5.75203 
chr4:3682101-3682131 5.36667 
chr4:3683598-3683623 5.4 
chr4:3683763-3683775 6 
chr4:3683927-3683972 5.75556 
chr4:3685397-3685438 5.14634 
chr4:3687672-3687781 5.49541 
chr4:3689106-3689146 5.85 
chr4:3698372-3698395 5.52174 
chr4:3701890-3701909 5.94737 
chr4:3701924-3702103 5.50279 
chr4:3702197-3702224 5.2963 
chr4:3702375-3702411 5.19444 
chr4:3702709-3702736 5.62963 
chr4:3704115-3704186 5.67606 
chr4:3708591-3708617 5.61538 
chr4:3710745-3710767 6 
chr4:3715964-3716000 5.69444 
chr4:3716020-3716115 5.44211 
chr4:3716134-3716178 5.36364 
chr4:3716190-3716224 5.55882 
chr4:3716243-3716284 5.29268 
chr4:3716295-3716316 5.71429 
chr4:3716373-3716426 5.67925 
chr4:3716459-3716525 5.45455 
chr4:3716560-3716604 5.5 
chr4:3716646-3716668 5.72727 
chr4:3716687-3716748 5.40984 
chr4:3719568-3719583 5.93333 
chr4:3723116-3723146 5.3 
chr4:3723982-3724120 5.61594 
chr4:3725146-3725197 5.4902 
chr4:3726403-3726439 5.38889 
chr4:3727722-3728297 5.6487 
chr4:3732209-3732240 5.48387 
chr4:3732268-3732320 5.13462 
chr4:3732762-3732804 5.14286 
chr4:3735496-3735511 5.86667 
chr4:3740196-3740239 5.81395 
chr4:3743628-3743649 6 
chr4:3743686-3743741 5.89091 
chr4:3744706-3744729 5.43478 
chr4:3748599-3748623 6 
chr4:3748699-3748733 5.44118 
chr4:3749169-3749233 5.32812 
chr4:3749279-3749302 5.47826 
chr4:3749568-3749601 5.54545 
chr4:3749903-3749927 5.45833 
chr4:3752914-3752927 5.92308 
chr4:3753146-3753192 5.73913 
chr4:3758942-3758962 5.6 
chr4:3759203-3759222 6 
chr4:3760381-3760424 5.48837 
chr4:3761679-3761706 5.40741 
chr4:3763056-3763079 5.47826 
chr4:3764334-3764364 5.6 
chr4:3764514-3764538 5.375 
chr4:3766795-3766814 5.68421 
chr4:3767294-3767335 5.26829 
chr4:3767463-3767484 5.66667 
chr4:3767561-3767593 5.6875 
chr4:3767658-3767675 6 
chr4:3768343-3768377 5.67647 
chr4:3769190-3769226 5.27778 
chr4:3769235-3769310 5.44 
chr4:3774084-3774106 5.68182 
chr4:3779608-3779656 5.83333 
chr4:3780734-3780762 5.82143 
chr4:3782998-3783045 5.57447 
chr4:3783070-3783247 5.51977 
chr4:3783259-3783429 5.46471 
chr4:3785996-3786025 5.37931 
chr4:3789876-3789925 5.67347 
chr4:3792453-3792465 6 
chr4:3792497-3792590 5.31183 
chr4:3793146-3793174 5.32143 
chr4:3794878-3794909 5.45161 
chr4:3795969-3796000 5.45161 
chr4:3796767-3796807 5.275 
chr4:3799336-3799361 5.44 
chr4:3806617-3806632 6 
chr4:3808751-3808876 5.928 
chr4:3813223-3813261 5.57895 
chr4:3815496-3815519 5.43478 
chr4:3816539-3816567 5.39286 
chr4:3816646-3816675 5.62069 
chr4:3816917-3816945 5.35714 
chr4:3816986-3817023 5.72973 
chr4:3817073-3817093 5.7 
chr4:3817175-3817206 5.3871 
chr4:3817227-3817245 6 
chr4:3817288-3817311 5.56522 
chr4:3817348-3817385 6 
chr4:3817913-3817945 5.3125 
chr4:3825168-3825209 5.87805 
chr4:3829172-3829205 6 
chr4:3831392-3831430 5.73684 
chr4:3833540-3833576 5.75 
chr4:3836636-3836891 5.5098 
chr4:3837068-3837092 5.41667 
chr4:3837266-3837283 5.94118 
chr4:3837629-3837646 6 
chr4:3844028-3844070 5.30952 
chr4:3853530-3853558 5.17857 
chr4:3854298-3854324 6 
chr4:3857263-3857282 6 
chr4:3859054-3859075 6 
chr4:3859249-3859278 5.48276 
chr4:3859315-3859374 5.57627 
chr4:3863548-3863639 5.45055 
chr4:3863651-3863682 5.32258 
chr4:3863754-3863820 5.48485 
chr4:3863833-3863876 5.62791 
chr4:3863890-3863930 5.15 
chr4:3863996-3864021 5.32 
chr4:3864774-3864800 5.42308 
chr4:3867280-3867298 6 
chr4:3867646-3867762 5.60345 
chr4:3872616-3872753 5.46715 
chr4:3872801-3872831 5.4 
chr4:3873562-3873630 5.17647 
chr4:3874306-3874326 6 
chr4:3875602-3875628 5.5 
chr4:3876656-3876669 5.92308 
chr4:3876881-3876903 5.63636 
chr4:3879301-3879332 5.19355 
chr4:3880028-3880059 5.93548 
chr4:3881543-3881592 5.7551 
chr4:3882589-3882646 5.40351 
chr4:3885249-3885272 5.56522 
chr4:3886545-3886569 5.41667 
chr4:3887218-3887236 5.88889 
chr4:3888546-3888569 5.78261 
chr4:3888872-3888893 6 
chr4:3889961-3889973 6 
chr4:3891892-3891905 6 
chr4:3899133-3899149 5.875 
chr4:3901040-3901064 5.45833 
chr4:3902098-3902123 5.88 
chr4:3902245-3902269 5.45833 
chr4:3903776-3903809 6 
chr4:3905795-3905826 5.77419 
chr4:3907221-3907245 5.625 
chr4:3908523-3908547 5.375 
chr4:3909217-3909253 5.61111 
chr4:3909610-3909672 5.56452 
chr4:3912731-3912790 5.54237 
chr4:3912810-3913133 5.45201 
chr4:3913163-3913392 5.48472 
chr4:3913418-3913572 5.53247 
chr4:3915154-3915179 5.6 
chr4:3915646-3915670 5.45833 
chr4:3917350-3917383 5.66667 
chr4:3918488-3918516 5.85714 
chr4:3918830-3919129 5.63211 
chr4:3920835-3920982 5.86395 
chr4:3920990-3921011 5.80952 
chr4:3921020-3921086 5.81818 
chr4:3922798-3922818 6 
chr4:3923160-3923192 6 
chr4:3923273-3923294 5.57143 
chr4:3925047-3925071 5.45833 
chr4:3930765-3930795 5.33333 
chr4:3936039-3936061 5.63636 
chr4:3938949-3938965 5.875 
chr4:3941275-3941315 5.925 
chr4:3941675-3941697 5.95455 
chr4:3945720-3945774 5.7963 
chr4:3945843-3945857 6 
chr4:3947196-3947225 5.55172 
chr4:3947321-3947346 5.72 
chr4:3952341-3952366 5.72 
chr4:3955732-3955757 5.4 
chr4:3959550-3959567 5.76471 
chr4:3961003-3961032 5.7931 
chr4:3962851-3962874 6 
chr4:3963499-3963518 5.68421 
chr4:3964095-3964121 5.65385 
chr4:3966100-3966123 5.73913 
chr4:3967833-3967863 5.53333 
chr4:3968295-3968380 5.81176 
chr4:3969758-3969897 5.72662 
chr4:3970477-3970494 6 
chr4:3970558-3970589 5.80645 
chr4:3973023-3973043 5.9 
chr4:3973899-3973930 5.45161 
chr4:3974675-3974704 5.7931 
chr4:3975118-3975187 5.73913 
chr4:3975718-3975743 5.6 
chr4:3976787-3976801 6 
chr4:3977568-3977583 6 
chr4:3979919-3979954 5.65714 
chr4:3989291-3989326 5.51429 
chr4:3990369-3990394 5.36 
chr4:3991589-3991615 5.84615 
chr4:3991773-3991797 5.58333 
chr4:3994089-3994108 5.94737 
chr4:3995416-3995428 6 
chr4:3995580-3995622 5.88095 
chr4:3996481-3996495 6 
chr4:3998043-3998102 5.89831 
chr4:3998532-3998548 6 
chr4:3999335-3999366 6 
chr4:3999662-3999676 6 
chr4:4007498-4007533 5.28571 
chr4:4011826-4011838 6 
chr4:4012611-4012633 6 
chr4:4013869-4013902 5.84848 
chr4:4014502-4014518 6 
chr4:4015214-4015234 5.6 
chr4:4019958-4020012 5.27778 
chr4:4020168-4020181 6 
chr4:4022119-4022146 5.40741 
chr4:4023058-4023073 6 
chr4:4023676-4023727 5.86275 
chr4:4024010-4024033 5.65217 
chr4:4025039-4025052 6 
chr4:4026824-4026854 5.93333 
chr4:4027961-4027978 5.76471 
chr4:4029104-4029122 6 
chr4:4029399-4029431 6 
chr4:4038323-4038338 5.86667 
chr4:4039808-4039820 6 
chr4:4041071-4041097 5.53846 
chr4:4041228-4041260 6 
chr4:4041752-4041799 6 
chr4:4049375-4049410 5.4 
chr4:4052070-4052089 6 
chr4:4053373-4053397 6 
chr4:4053497-4053527 5.5 
chr4:4055300-4055317 6 
chr4:4056084-4056123 5.64103 
chr4:4057711-4057727 6 
chr4:4059836-4059886 5.48 
chr4:4061698-4061715 5.82353 
chr4:4064231-4064249 6 
chr4:4064451-4064479 5.28571 
chr4:4069487-4069510 6 
chr4:4070127-4070140 6 
chr4:4070303-4070404 5.73267 
chr4:4070413-4070887 5.77426 
chr4:4073069-4073103 5.85294 
chr4:4075599-4075638 5.23077 
chr4:4075677-4075689 6 
chr4:4076146-4076172 5.53846 
chr4:4077976-4078033 5.92982 
chr4:4080460-4080485 5.8 
chr4:4082657-4082674 5.82353 
chr4:4083342-4083354 6 
chr4:4084387-4084406 6 
chr4:4086332-4086357 6 
chr4:4087858-4087880 6 
chr4:4090230-4090247 6 
chr4:4091431-4091451 6 
chr4:4091743-4091762 5.68421 
chr4:4092448-4092487 5.38462 
chr4:4092675-4092687 6 
chr4:4093905-4093978 5.32877 
chr4:4094066-4094136 5.17143 
chr4:4094197-4094238 5.85366 
chr4:4094253-4094309 5.58929 
chr4:4096471-4096491 5.9 
chr4:4096587-4096609 5.72727 
chr4:4097314-4097330 6 
chr4:4099029-4099050 5.66667 
chr4:4099226-4099269 5.93023 
chr4:4099910-4099930 5.65 
chr4:4100088-4100124 6 
chr4:4102430-4102480 5.98 
chr4:4102868-4102880 6 
chr4:4106985-4107001 6 
chr4:4107160-4107177 6 
chr4:4108957-4108993 5.27778 
chr4:4109345-4109388 5.2093 
chr4:4110466-4110541 5.28 
chr4:4112209-4112233 5.5 
chr4:4113417-4113471 5.59259 
chr4:4113776-4113799 5.73913 
chr4:4115597-4115620 5.82609 
chr4:4116563-4116581 6 
chr4:4119276-4119303 6 
chr4:4120956-4120978 5.72727 
chr4:4122210-4122233 5.56522 
chr4:4123525-4123551 5.46154 
chr4:4124204-4124238 5.82353 
chr4:4125546-4125571 5.52 
chr4:4125874-4125888 6 
chr4:4126762-4126793 6 
chr4:4129195-4129208 6 
chr4:4138758-4138783 5.44 
chr4:4139320-4139343 5.6087 
chr4:4140766-4140829 5.90476 
chr4:4141922-4141953 5.80645 
chr4:4142682-4142709 5.96296 
chr4:4143085-4143110 5.56 
chr4:4146283-4146303 5.7 
chr4:4146603-4146630 5.25926 
chr4:4149419-4149467 5.10417 
chr4:4150789-4150814 5.6 
chr4:4152410-4152434 5.625 
chr4:4153714-4153740 5.5 
chr4:4154394-4154413 6 
chr4:4156050-4156082 5.96875 
chr4:4157319-4157358 5.23077 
chr4:4159068-4159081 6 
chr4:4166693-4166727 5.38235 
chr4:4172630-4172664 5.38235 
chr4:4172708-4172728 5.8 
chr4:4172761-4172774 6 
chr4:4179254-4179285 5.19355 
chr4:4180725-4180763 5.78947 
chr4:4182373-4182395 5.86364 
chr4:4183482-4183494 6 
chr4:4183646-4183684 5.73684 
chr4:4183859-4183882 5.91304 
chr4:4188324-4188372 5.66667 
chr4:4188527-4188550 6 
chr4:4189053-4189087 5.52941 
chr4:4192200-4192228 5.60714 
chr4:4193625-4193646 5.61905 
chr4:4200111-4200146 5.57143 
chr4:4200947-4200998 5.92157 
chr4:4201112-4201154 5.5 
chr4:4202269-4202294 6 
chr4:4203153-4203236 5.77108 
chr4:4204150-4204171 5.52381 
chr4:4206439-4206479 5.875 
chr4:4206490-4206511 5.71429 
chr4:4209322-4209336 6 
chr4:4209998-4210014 5.875 
chr4:4211043-4211063 5.65 
chr4:4213490-4213510 5.75 
chr4:4216000-4216031 5.45161 
chr4:4217390-4217436 5.30435 
chr4:4217519-4217533 6 
chr4:4221498-4221841 5.60641 
chr4:4222747-4222819 5.77778 
chr4:4223153-4223180 5.88889 
chr4:4223752-4223784 5.875 
chr4:4225088-4225171 5.56627 
chr4:4225284-4225322 5.63158 
chr4:4225615-4225636 6 
chr4:4225646-4225784 5.31884 
chr4:4226124-4226177 5.50943 
chr4:4227293-4227305 6 
chr4:4228264-4228289 5.36 
chr4:4230480-4230495 6 
chr4:4231199-4231225 5.92308 
chr4:4231790-4231810 5.9 
chr4:4234127-4234146 5.94737 
chr4:4234406-4234426 6 
chr4:4234580-4234596 5.875 
chr4:4237986-4238001 6 
chr4:4241257-4241279 5.90909 
chr4:4242815-4242837 5.59091 
chr4:4246205-4246220 6 
chr4:4247478-4247560 5.46341 
chr4:4251510-4251535 5.8 
chr4:4251659-4251683 5.875 
chr4:4252242-4252255 6 
chr4:4252408-4252431 5.86957 
chr4:4253646-4253676 5.3 
chr4:4254041-4254054 6 
chr4:4254241-4254261 6 
chr4:4255582-4255626 5.86364 
chr4:4257253-4257273 6 
chr4:4260335-4260372 5.86486 
chr4:4260842-4260867 6 
chr4:4262271-4262291 6 
chr4:4262750-4262767 6 
chr4:4264083-4264122 5.74359 
chr4:4264747-4264778 5.83871 
chr4:4265540-4265560 6 
chr4:4266146-4266169 5.73913 
chr4:4271995-4272009 6 
chr4:4272259-4272306 5.40426 
chr4:4274045-4274058 6 
chr4:4275132-4275155 5.82609 
chr4:4275962-4276000 5.55263 
chr4:4276310-4276354 5.36364 
chr4:4281058-4281073 6 
chr4:4281261-4281277 5.875 
chr4:4283046-4283074 5.89286 
chr4:4288373-4288385 6 
chr4:4290203-4290225 5.72727 
chr4:4293399-4293417 6 
chr4:4296599-4296638 6 
chr4:4297467-4297496 5.96552 
chr4:4298785-4298809 5.91667 
chr4:4299500-4299513 6 
chr4:4301503-4301540 5.91892 
chr4:4302226-4302243 5.88235 
chr4:4305453-4305532 5.70886 
chr4:4305952-4305965 6 
chr4:4306875-4306905 5.46667 
chr4:4307841-4307857 5.875 
chr4:4309799-4309817 6 
chr4:4312402-4312414 6 
chr4:4313889-4313908 6 
chr4:4316089-4316111 5.90909 
chr4:4320333-4320355 6 
chr4:4320621-4320634 6 
chr4:4324284-4324323 5.23077 
chr4:4324964-4324997 5.75758 
chr4:4328870-4328892 5.95455 
chr4:4329043-4329071 5.96429 
chr4:4330299-4330334 5.48571 
chr4:4331047-4331087 5.5 
chr4:4333021-4333043 5.68182 
chr4:4333923-4333940 5.76471 
chr4:4336314-4336339 5.32 
chr4:4337770-4337809 5.97436 
chr4:4338040-4338072 5.5625 
chr4:4339914-4339927 6 
chr4:4342754-4342789 5.82857 
chr4:4343646-4343665 6 
chr4:4344968-4344981 6 
chr4:4345196-4345219 6 
chr4:4345611-4345656 5.6 
chr4:4345945-4345973 5.78571 
chr4:4347196-4347234 5.78947 
chr4:4349073-4349085 6 
chr4:4349844-4349870 5.73077 
chr4:4350640-4350656 6 
chr4:4353219-4353238 5.68421 
chr4:4354257-4354285 5.78571 
chr4:4356270-4356290 5.8 
chr4:4357727-4357747 5.8 
chr4:4358407-4358427 6 
chr4:4361343-4361372 6 
chr4:4361646-4361665 6 
chr4:4361712-4361736 5.41667 
chr4:4364437-4364458 6 
chr4:4372143-4372166 6 
chr4:4373118-4373188 5.94286 
chr4:4374274-4374296 5.72727 
chr4:4377212-4377299 5.77011 
chr4:4377462-4377483 5.71429 
chr4:4378463-4378507 5.5 
chr4:4379454-4379480 5.38462 
chr4:4380824-4380849 5.72 
chr4:4382534-4382557 6 
chr4:4383161-4383192 5.22581 
chr4:4383545-4383587 5.78571 
chr4:4383730-4383779 5.83673 
chr4:4384415-4384465 5.7 
chr4:4385785-4385799 6 
chr4:4387023-4387075 5.75 
chr4:4387108-4387125 5.88235 
chr4:4388185-4388231 5.80435 
chr4:4388504-4388543 5.25641 
chr4:4388696-4388717 5.66667 
chr4:4389235-4389259 5.41667 
chr4:4389271-4389284 5.92308 
chr4:4398766-4398782 6 
chr4:4398871-4398889 5.77778 
chr4:4399664-4399693 5.58621 
chr4:4400672-4400692 5.7 
chr4:4400856-4400882 5.53846 
chr4:4403774-4403795 6 
chr4:4404098-4404127 6 
chr4:4404818-4404837 6 
chr4:4412417-4412446 5.48276 
chr4:4413470-4413521 6 
chr4:4415326-4415348 5.68182 
chr4:4424296-4424336 5.975 
chr4:4432903-4432923 5.85 
chr4:4435244-4435275 5.64516 
chr4:4436992-4437031 5.79487 
chr4:4438677-4438698 6 
chr4:4440619-4440752 5.6015 
chr4:4440763-4440931 5.47024 
chr4:4440949-4441123 5.38506 
chr4:4441146-4441380 5.46581 
chr4:4444342-4444365 5.65217 
chr4:4444528-4444543 5.93333 
chr4:4446541-4446565 5.58333 
chr4:4447132-4447170 5.92105 
chr4:4449319-4449356 6 
chr4:4450769-4450786 6 
chr4:4451485-4451517 5.4375 
chr4:4452973-4453012 5.33333 
chr4:4457983-4458010 6 
chr4:4460732-4460757 5.8 
chr4:4460776-4460812 5.83333 
chr4:4461454-4461467 6 
chr4:4470991-4471033 5.5 
chr4:4475018-4475032 6 
chr4:4477188-4477206 5.77778 
chr4:4477509-4477523 6 
chr4:4478773-4478819 5.8913 
chr4:4478967-4478991 5.75 
chr4:4479876-4479896 5.75 
chr4:4488840-4488863 5.73913 
chr4:4489075-4489097 5.90909 
chr4:4491118-4491151 6 
chr4:4497081-4497128 5.68085 
chr4:4497276-4497304 5.89286 
chr4:4501577-4501601 5.375 
chr4:4502765-4502786 5.57143 
chr4:4506098-4506111 6 
chr4:4507343-4507362 5.78947 
chr4:4507509-4507524 5.93333 
chr4:4509542-4509560 6 
chr4:4509938-4509951 5.92308 
chr4:4513440-4513483 6 
chr4:4519494-4519516 5.59091 
chr4:4520375-4520415 5.375 
chr4:4526680-4526700 6 
chr4:4529493-4529557 5.45312 
chr4:4529565-4529608 5.74419 
chr4:4532102-4532127 5.48 
chr4:4532237-4532273 5.19444 
chr4:4532313-4532345 5.5 
chr4:4532354-4532367 6 
chr4:4532879-4532898 6 
chr4:4534172-4534205 5.66667 
chr4:4536198-4536219 5.7619 
chr4:4539829-4539854 5.6 
chr4:4541870-4541889 5.63158 
chr4:4548082-4548131 6 
chr4:4548705-4548730 5.4 
chr4:4550708-4550742 6 
chr4:4550989-4551013 5.54167 
chr4:4558825-4558852 5.40741 
chr4:4560045-4560072 5.92593 
chr4:4562240-4562259 5.68421 
chr4:4562415-4562446 6 
chr4:4564188-4564203 6 
chr4:4564301-4564330 5.37931 
chr4:4564883-4564903 5.8 
chr4:4565554-4565579 6 
chr4:4568597-4568626 5.82759 
chr4:4570717-4570734 5.76471 
chr4:4571285-4571318 5.87879 
chr4:4576572-4576642 5.78571 
chr4:4576704-4576734 6 
chr4:4577661-4577968 5.33225 
chr4:4578795-4578819 5.45833 
chr4:4580681-4580714 5.9697 
chr4:4581113-4581146 5.9697 
chr4:4583390-4583402 6 
chr4:4583443-4583461 6 
chr4:4584861-4584886 5.4 
chr4:4586825-4586849 5.79167 
chr4:4589221-4589244 5.52174 
chr4:4590057-4590084 6 
chr4:4591093-4591119 5.69231 
chr4:4591409-4591439 5.73333 
chr4:4592543-4592582 5.46154 
chr4:4593642-4593685 5.7907 
chr4:4596898-4596924 5.65385 
chr4:4597015-4597042 5.25926 
chr4:4597917-4597944 5.81481 
chr4:4598732-4598747 6 
chr4:4599051-4599066 6 
chr4:4599812-4599825 6 
chr4:4602446-4602521 5.86667 
chr4:4602737-4602749 6 
chr4:4603985-4604022 5.37838 
chr4:4604117-4604138 5.61905 
chr4:4604183-4604236 5.41509 
chr4:4607116-4607141 5.56 
chr4:4608342-4608366 6 
chr4:4610473-4610509 5.72222 
chr4:4610625-4610677 6 
chr4:4610943-4610956 6 
chr4:4612832-4612845 6 
chr4:4614768-4614786 6 
chr4:4615223-4615247 5.5 
chr4:4616146-4616184 5.94737 
chr4:4618127-4618146 5.89474 
chr4:4618507-4618528 5.7619 
chr4:4621333-4621361 6 
chr4:4622019-4622064 5.75556 
chr4:4625616-4625650 5.52941 
chr4:4625687-4625710 5.52174 
chr4:4632882-4632911 5.31034 
chr4:4635822-4635837 6 
chr4:4636417-4636429 6 
chr4:4636828-4636896 5.63235 
chr4:4637576-4637617 6 
chr4:4638979-4639020 5.97561 
chr4:4642339-4642373 5.91176 
chr4:4644387-4644409 5.54545 
chr4:4645373-4645400 5.51852 
chr4:4647079-4647091 6 
chr4:4647252-4647271 6 
chr4:4649568-4649584 6 
chr4:4649829-4649850 5.90476 
chr4:4650481-4650506 5.72 
chr4:4650540-4650566 5.26923 
chr4:4652067-4652114 5.93617 
chr4:4653925-4653954 5.31034 
chr4:4655127-4655159 6 
chr4:4656252-4656271 6 
chr4:4656356-4656369 6 
chr4:4657295-4657311 5.875 
chr4:4659994-4660020 5.42308 
chr4:4662390-4662403 6 
chr4:4663081-4663116 6 
chr4:4663906-4663924 5.88889 
chr4:4665328-4665371 5.48837 
chr4:4665625-4665649 5.41667 
chr4:4668506-4668537 5.48387 
chr4:4671604-4671625 6 
chr4:4673929-4673957 5.42857 
chr4:4675520-4675544 5.66667 
chr4:4676042-4676067 6 
chr4:4676910-4676944 5.32353 
chr4:4677031-4677143 5.53571 
chr4:4677151-4677206 5.61818 
chr4:4677413-4677426 6 
chr4:4678646-4678671 5.56 
chr4:4679261-4679281 6 
chr4:4680715-4680738 5.91304 
chr4:4681023-4681063 6 
chr4:4681428-4681456 5.75 
chr4:4681603-4681626 5.65217 
chr4:4681650-4681664 6 
chr4:4683324-4683394 5.2 
chr4:4683739-4683775 5.97222 
chr4:4684990-4685015 5.8 
chr4:4686367-4686381 6 
chr4:4686778-4686804 5.26923 
chr4:4689300-4689340 5.125 
chr4:4691162-4691177 5.93333 
chr4:4692423-4692435 6 
chr4:4693051-4693108 5.84211 
chr4:4693977-4694002 5.44 
chr4:4695096-4695109 6 
chr4:4696705-4696721 6 
chr4:4697258-4697329 5.52113 
chr4:4697370-4697556 5.42473 
chr4:4699355-4699570 5.73953 
chr4:4702704-4702771 5.8806 
chr4:4703031-4703043 6 
chr4:4704542-4704662 5.96667 
chr4:4708898-4708915 5.88235 
chr4:4710546-4710582 5.19444 
chr4:4713106-4713136 5.4 
chr4:4716281-4716304 5.43478 
chr4:4716860-4716890 5.4 
chr4:4717982-4718008 5.76923 
chr4:4719342-4719368 6 
chr4:4720257-4720281 5.45833 
chr4:4720538-4720577 5.94872 
chr4:4723201-4723241 5.875 
chr4:4724045-4724078 5.63636 
chr4:4727314-4727371 5.64912 
chr4:4730484-4730510 5.5 
chr4:4740253-4740272 6 
chr4:4741808-4741835 5.77778 
chr4:4742872-4742896 5.45833 
chr4:4756990-4757027 5.91892 
chr4:4762301-4762325 5.5 
chr4:4762897-4762942 5.71111 
chr4:4763200-4763214 6 
chr4:4764882-4764911 5.65517 
chr4:4766634-4766653 6 
chr4:4769624-4769640 6 
chr4:4771942-4771974 5.71875 
chr4:4772031-4772076 5.68889 
chr4:4772139-4772211 5.69444 
chr4:4772238-4772254 5.8125 
chr4:4772283-4772321 5.73684 
chr4:4772370-4772433 5.44444 
chr4:4772444-4772511 5.70149 
chr4:4772546-4772574 5.35714 
chr4:4772646-4772721 5.28 
chr4:4773393-4773417 5.58333 
chr4:4774067-4774200 5.88722 
chr4:4776042-4776054 6 
chr4:4783100-4783134 5.67647 
chr4:4785385-4785427 5.66667 
chr4:4786036-4786080 5.88636 
chr4:4788243-4788265 5.81818 
chr4:4795099-4795202 5.53398 
chr4:4795240-4795317 5.53247 
chr4:4795327-4795397 5.32857 
chr4:4795408-4795555 5.7551 
chr4:4795565-4795614 5.5102 
chr4:4800549-4800570 5.80952 
chr4:4803866-4803883 6 
chr4:4804022-4804051 5.58621 
chr4:4806161-4806173 6 
chr4:4810699-4810726 5.40741 
chr4:4811767-4811790 5.56522 
chr4:4814057-4814173 5.43966 
chr4:4825887-4825910 5.82609 
chr4:4826196-4826221 5.36 
chr4:4827596-4827633 5.72973 
chr4:4827729-4827754 5.68 
chr4:4827766-4827788 5.81818 
chr4:4827906-4827945 6 
chr4:4827991-4828003 6 
chr4:4830489-4830669 5.37778 
chr4:4834298-4834313 5.93333 
chr4:4834414-4834440 5.30769 
chr4:4835859-4835893 6 
chr4:4839391-4839411 5.9 
chr4:4839436-4839507 5.22535 
chr4:4840580-4840640 5.56667 
chr4:4840934-4840954 5.65 
chr4:4841412-4841424 6 
chr4:4843528-4843553 5.48 
chr4:4843802-4843832 5.93333 
chr4:4844391-4844414 5.6087 
chr4:4847267-4847294 5.81481 
chr4:4847871-4847900 5.37931 
chr4:4849500-4849520 5.65 
chr4:4851899-4851911 6 
chr4:4853605-4853639 5.79412 
chr4:4853693-4853707 6 
chr4:4855007-4855025 5.77778 
chr4:4855750-4855767 6 
chr4:4855917-4855943 5.92308 
chr4:4858770-4858806 5.75 
chr4:4859374-4859508 5.78358 
chr4:4860241-4860257 6 
chr4:4861026-4861081 5.47273 
chr4:4861483-4861507 5.5 
chr4:4862125-4862146 5.95238 
chr4:4863193-4863238 5.51111 
chr4:4863620-4863646 5.84615 
chr4:4865279-4865328 5.83673 
chr4:4869615-4869646 5.22581 
chr4:4870887-4870915 5.39286 
chr4:4878420-4878437 6 
chr4:4879256-4879269 6 
chr4:4884143-4884185 5.57143 
chr4:4884235-4884251 6 
chr4:4885330-4885389 5.71186 
chr4:4886028-4886043 6 
chr4:4887161-4887191 5.46667 
chr4:4887439-4887459 5.65 
chr4:4887771-4887806 5.91429 
chr4:4892705-4892727 5.5 
chr4:4893232-4893257 5.56 
chr4:4893267-4893288 6 
chr4:4895332-4895346 5.92857 
chr4:4903972-4904031 5.64407 
chr4:4904116-4904133 5.76471 
chr4:4910393-4910434 5.85366 
chr4:4913772-4913837 5.90769 
chr4:4918012-4918037 5.48 
chr4:4920947-4920969 5.5 
chr4:4927997-4928019 5.77273 
chr4:4932716-4932749 5.90909 
chr4:4934163-4934180 5.76471 
chr4:4934279-4934317 5.60526 
chr4:4936395-4936427 5.71875 
chr4:4936743-4936768 6 
chr4:4940961-4940983 5.90909 
chr4:4943784-4943821 5.97297 
chr4:4944545-4944569 6 
chr4:4945458-4945520 5.93548 
chr4:4946098-4946115 5.76471 
chr4:4946755-4946811 5.51786 
chr4:4954451-4954465 6 
chr4:4955295-4955328 6 
chr4:4960923-4960945 5.72727 
chr4:4962193-4962231 5.65789 
chr4:4963334-4963374 5.35 
chr4:4964014-4964037 5.69565 
chr4:4967670-4967760 5.31111 
chr4:4967795-4967822 5.40741 
chr4:4969107-4969134 5.7037 
chr4:4972760-4972866 5.61321 
chr4:4975265-4975286 6 
chr4:4980646-4980668 5.95455 
chr4:4981023-4981105 5.92683 
chr4:4981556-4981576 5.65 
chr4:4984590-4984632 5.92857 
chr4:4984851-4984889 5.78947 
chr4:4986313-4986354 5.97561 
chr4:4986637-4986698 5.60656 
chr4:4988092-4988113 5.66667 
chr4:4988212-4988230 6 
chr4:4990079-4990124 5.48889 
chr4:4993811-4993841 5.7 
chr4:4994228-4994257 5.93103 
chr4:5004278-5004311 6 
chr4:5004812-5004829 5.82353 
chr4:5006892-5006931 5.41026 
chr4:5009035-5009058 5.69565 
chr4:5010675-5010697 5.5 
chr4:5013040-5013065 5.44 
chr4:5015041-5015059 6 
chr4:5019324-5019371 5.51064 
chr4:5019928-5019950 5.63636 
chr4:5020712-5020752 5.975 
chr4:5020926-5020945 5.78947 
chr4:5024728-5024764 5.63889 
chr4:5028033-5028061 5.53571 
chr4:5029985-5030011 5.5 
chr4:5032614-5032653 5.4359 
chr4:5034203-5034249 5.78261 
chr4:5035286-5035305 5.73684 
chr4:5037508-5037521 6 
chr4:5038386-5038406 6 
chr4:5040367-5040397 5.3 
chr4:5040603-5040646 5.18605 
chr4:5040704-5040726 5.81818 
chr4:5040876-5040897 5.57143 
chr4:5042115-5042134 6 
chr4:5043362-5043384 5.54545 
chr4:5044839-5044858 6 
chr4:5049187-5049209 6 
chr4:5050023-5050039 6 
chr4:5050915-5050936 5.57143 
chr4:5052138-5052161 6 
chr4:5053188-5053226 5.5 
chr4:5055341-5055353 6 
chr4:5055707-5055740 5.9697 
chr4:5056980-5057004 5.83333 
chr4:5058176-5058200 5.54167 
chr4:5060279-5060308 5.89655 
chr4:5060451-5060488 5.7027 
chr4:5060779-5060803 6 
chr4:5064226-5064246 5.85 
chr4:5065896-5066012 5.37931 
chr4:5066057-5066205 5.37162 
chr4:5066216-5066520 5.39474 
chr4:5066538-5066600 5.59677 
chr4:5069356-5069370 6 
chr4:5070917-5070932 6 
chr4:5073933-5073949 5.9375 
chr4:5075493-5075507 6 
chr4:5075753-5075787 5.17647 
chr4:5075906-5075932 5.84615 
chr4:5080104-5080136 5.46875 
chr4:5082575-5082592 5.94118 
chr4:5083275-5083310 5.45714 
chr4:5083671-5083688 5.88235 
chr4:5086344-5086379 5.2 
chr4:5088240-5088266 5.69231 
chr4:5089302-5089323 5.61905 
chr4:5090932-5090958 5.30769 
chr4:5092097-5092119 6 
chr4:5092927-5092952 5.4 
chr4:5093826-5093856 5.63333 
chr4:5094261-5094281 5.85 
chr4:5094819-5094849 5.3 
chr4:5098036-5098063 5.22222 
chr4:5101159-5101182 5.82609 
chr4:5102038-5102079 5.80488 
chr4:5102099-5102637 5.63941 
chr4:5102832-5102861 5.72414 
chr4:5103083-5103111 5.32143 
chr4:5104135-5104270 5.74815 
chr4:5104422-5104445 5.6087 
chr4:5104574-5104706 5.64394 
chr4:5107038-5107070 5.375 
chr4:5111009-5111031 5.63636 
chr4:5111999-5112012 6 
chr4:5116367-5116386 5.84211 
chr4:5117893-5117930 5.67568 
chr4:5118372-5118397 5.32 
chr4:5122528-5122557 5.41379 
chr4:5122602-5122626 5.5 
chr4:5123751-5124022 5.53506 
chr4:5124053-5124075 5.54545 
chr4:5124087-5124146 6 
chr4:5124205-5124243 5.57895 
chr4:5124258-5124421 5.62577 
chr4:5125572-5125586 6 
chr4:5126401-5126464 5.19048 
chr4:5128024-5128047 5.43478 
chr4:5137559-5137586 5.96296 
chr4:5137747-5137769 5.59091 
chr4:5142480-5142492 6 
chr4:5144816-5144883 5.85075 
chr4:5146496-5146556 5.91667 
chr4:5148943-5148964 5.52381 
chr4:5152418-5152485 5.68657 
chr4:5155937-5155953 6 
chr4:5157155-5157199 5.38636 
chr4:5157670-5157702 5.65625 
chr4:5157800-5157830 5.4 
chr4:5157838-5157905 5.37313 
chr4:5158010-5158035 5.72 
chr4:5159026-5159042 6 
chr4:5161177-5161533 5.85112 
chr4:5165265-5165319 5.81481 
chr4:5166601-5166620 5.63158 
chr4:5172020-5172048 5.96429 
chr4:5178020-5178042 5.72727 
chr4:5178165-5178182 6 
chr4:5181194-5181262 5.29412 
chr4:5181277-5181347 5.57143 
chr4:5183056-5183090 6 
chr4:5184176-5184202 5.65385 
chr4:5185203-5185237 5.82353 
chr4:5186411-5186446 5.88571 
chr4:5189323-5189355 5.25 
chr4:5194740-5194763 5.52174 
chr4:5198011-5198051 5.475 
chr4:5198061-5198089 5.75 
chr4:5198447-5198486 5.97436 
chr4:5198866-5198887 5.7619 
chr4:5205035-5205060 5.48 
chr4:5206123-5206146 5.95652 
chr4:5206153-5206210 5.77193 
chr4:5207420-5207454 5.88235 
chr4:5209387-5209407 5.75 
chr4:5211940-5211988 5.79167 
chr4:5213450-5213472 5.54545 
chr4:5215894-5215920 5.46154 
chr4:5223581-5223598 6 
chr4:5225543-5225557 6 
chr4:5227134-5227165 5.58065 
chr4:5229772-5229806 5.64706 
chr4:5231905-5231936 6 
chr4:5233339-5233386 5.57447 
chr4:5238062-5238088 5.38462 
chr4:5240084-5240106 5.5 
chr4:5240464-5240495 5.74194 
chr4:5241772-5241810 5.76316 
chr4:5242010-5242043 5.24242 
chr4:5242181-5242199 6 
chr4:5243274-5243315 5.78049 
chr4:5249292-5249316 5.83333 
chr4:5249514-5249547 5.30303 
chr4:5251146-5251239 5.83871 
chr4:5251248-5251275 5.48148 
chr4:5252037-5252052 6 
chr4:5255096-5255114 6 
chr4:5258670-5258873 5.62562 
chr4:5258886-5258903 5.88235 
chr4:5258913-5258933 5.7 
chr4:5258949-5259166 5.61751 
chr4:5259669-5259693 6 
chr4:5261793-5261839 5.67391 
chr4:5263460-5263512 5.63462 
chr4:5270258-5270306 5.91667 
chr4:5270318-5270356 5.34211 
chr4:5275566-5275585 5.63158 
chr4:5275718-5275752 5.70588 
chr4:5282624-5282659 5.62857 
chr4:5285558-5285577 5.84211 
chr4:5288521-5288537 6 
chr4:5289104-5289120 6 
chr4:5291058-5291081 5.47826 
chr4:5291215-5291231 6 
chr4:5291412-5291437 6 
chr4:5292316-5292349 5.36364 
chr4:5293505-5293536 6 
chr4:5294761-5294790 5.24138 
chr4:5299190-5299208 6 
chr4:5299362-5299374 6 
chr4:5302620-5302646 5.53846 
chr4:5303378-5303400 5.77273 
chr4:5304059-5304082 5.91304 
chr4:5304697-5304779 5.68293 
chr4:5313629-5313646 5.76471 
chr4:5313984-5314017 5.39394 
chr4:5316570-5316599 5.27586 
chr4:5317390-5317419 6 
chr4:5317860-5318141 5.67616 
chr4:5318146-5319281 5.71278 
chr4:5319812-5319876 5.40625 
chr4:5323733-5323767 5.47059 
chr4:5330701-5330727 5.57692 
chr4:5334202-5334235 5.78788 
chr4:5337882-5337906 5.875 
chr4:5338695-5338711 6 
chr4:5338871-5338894 5.73913 
chr4:5339161-5339173 6 
chr4:5342430-5342447 6 
chr4:5342475-5342528 5.20755 
chr4:5343374-5343401 5.66667 
chr4:5346849-5346873 5.375 
chr4:5352799-5352815 6 
chr4:5354398-5354410 6 
chr4:5354479-5354502 5.65217 
chr4:5355270-5355290 6 
chr4:5356399-5356422 5.82609 
chr4:5356550-5356586 5.30556 
chr4:5358734-5358848 5.84211 
chr4:5360406-5360464 5.62069 
chr4:5361027-5361134 5.72897 
chr4:5362532-5362561 5.96552 
chr4:5363090-5363124 5.5 
chr4:5371590-5371616 5.84615 
chr4:5372404-5372424 5.6 
chr4:5372529-5372546 6 
chr4:5372700-5372785 5.83529 
chr4:5378113-5378141 5.89286 
chr4:5380139-5380152 5.92308 
chr4:5383601-5383623 5.77273 
chr4:5384266-5384298 5.21875 
chr4:5387522-5387539 5.94118 
chr4:5387640-5387731 5.34066 
chr4:5387762-5387794 5.5 
chr4:5389013-5389027 6 
chr4:5389458-5389484 5.38462 
chr4:5389919-5389955 5.08333 
chr4:5392661-5392705 5.43182 
chr4:5394156-5394183 5.48148 
chr4:5403594-5403620 5.5 
chr4:5406590-5406606 6 
chr4:5422613-5422638 5.96 
chr4:5422803-5422829 6 
chr4:5426545-5426568 5.73913 
chr4:5427183-5427204 6 
chr4:5428419-5428450 5.6129 
chr4:5429591-5429641 5.32 
chr4:5430133-5430159 5.88462 
chr4:5432109-5432134 5.4 
chr4:5434269-5434309 6 
chr4:5434883-5434914 5.32258 
chr4:5436146-5436195 5.67347 
chr4:5436442-5436457 6 
chr4:5438764-5438792 5.32143 
chr4:5440319-5440339 6 
chr4:5448282-5448305 5.91304 
chr4:5454950-5454967 6 
chr4:5458928-5458953 5.76 
chr4:5459601-5459709 5.66667 
chr4:5459990-5460021 5.87097 
chr4:5463819-5463870 5.2549 
chr4:5463880-5463912 5.59375 
chr4:5463926-5464022 5.40625 
chr4:5464033-5464083 5.48 
chr4:5464093-5464140 5.91489 
chr4:5465169-5465217 5.47917 
chr4:5465813-5465842 5.27586 
chr4:5466592-5466605 6 
chr4:5468337-5468362 5.48 
chr4:5470777-5470789 6 
chr4:5477151-5477165 6 
chr4:5480791-5480860 5.75362 
chr4:5488303-5488327 5.75 
chr4:5488406-5488427 5.66667 
chr4:5491327-5491361 5.82353 
chr4:5492284-5492314 5.66667 
chr4:5504919-5504941 6 
chr4:5508186-5508213 5.85185 
chr4:5512980-5512999 5.84211 
chr4:5517317-5517355 6 
chr4:5519712-5519743 5.29032 
chr4:5519824-5519836 6 
chr4:5520034-5520056 5.54545 
chr4:5529709-5529763 5.33333 
chr4:5529893-5529935 5.28571 
chr4:5529989-5530018 5.31034 
chr4:5530515-5530541 5.42308 
chr4:5530587-5530620 5.18182 
chr4:5530631-5530655 5.875 
chr4:5531542-5531557 6 
chr4:5532251-5532263 6 
chr4:5536085-5536123 5.78947 
chr4:5536545-5536568 6 
chr4:5536913-5536941 5.71429 
chr4:5537328-5537356 6 
chr4:5539788-5539841 5.49057 
chr4:5541503-5541522 6 
chr4:5545614-5545627 5.92308 
chr4:5550663-5550733 5.85714 
chr4:5556744-5556765 6 
chr4:5557906-5557929 6 
chr4:5559392-5559409 5.82353 
chr4:5560206-5560238 5.25 
chr4:5560761-5560780 6 
chr4:5567399-5567411 6 
chr4:5573044-5573059 6 
chr4:5580009-5580033 5.58333 
chr4:5580329-5580420 5.30769 
chr4:5584312-5584335 5.73913 
chr4:5585321-5585349 5.67857 
chr4:5587585-5587601 6 
chr4:5590381-5590405 5.58333 
chr4:5601445-5601457 6 
chr4:5603837-5603866 5.86207 
chr4:5604018-5604037 6 
chr4:5604530-5604556 5.65385 
chr4:5607187-5607247 5.6 
chr4:5610255-5610271 5.8125 
chr4:5611968-5611986 5.83333 
chr4:5612409-5612441 5.4375 
chr4:5612506-5612533 5.66667 
chr4:5614089-5614104 6 
chr4:5614646-5614671 5.84 
chr4:5616703-5616730 5.77778 
chr4:5619578-5619603 5.36 
chr4:5624854-5624876 5.59091 
chr4:5625047-5625079 5.9375 
chr4:5627034-5627070 6 
chr4:5628058-5628073 6 
chr4:5633968-5634009 5.21951 
chr4:5636756-5636776 6 
chr4:5637182-5637212 5.53333 
chr4:5638161-5638197 5.25 
chr4:5639533-5639563 5.43333 
chr4:5641794-5641824 5.26667 
chr4:5641866-5641898 5.25 
chr4:5641924-5641955 5.35484 
chr4:5641994-5642126 5.32576 
chr4:5643492-5643513 5.85714 
chr4:5646026-5646047 5.66667 
chr4:5651223-5651237 6 
chr4:5652331-5652394 5.93651 
chr4:5652750-5652802 5.51923 
chr4:5652851-5652884 5.42424 
chr4:5653047-5653122 5.28 
chr4:5653206-5653264 5.37931 
chr4:5655989-5656021 5.5 
chr4:5656416-5656441 5.76 
chr4:5657457-5657533 5.60526 
chr4:5658795-5658826 5.22581 
chr4:5661226-5661261 5.2 
chr4:5664115-5664137 5.54545 
chr4:5664173-5664467 5.59524 
chr4:5665646-5665668 5.68182 
chr4:5666420-5666456 5.69444 
chr4:5666606-5666793 5.59893 
chr4:5669074-5669120 5.5 
chr4:5670542-5670554 6 
chr4:5671336-5671367 5.32258 
chr4:5672010-5672043 5.51515 
chr4:5672078-5672098 5.9 
chr4:5672179-5672239 5.51667 
chr4:5672291-5672353 5.48387 
chr4:5672405-5672493 5.31818 
chr4:5672506-5672533 5.7037 
chr4:5672612-5672646 5.35294 
chr4:5672665-5672678 5.92308 
chr4:5672690-5672717 5.22222 
chr4:5673234-5673248 6 
chr4:5680752-5680777 5.88 
chr4:5681333-5681358 6 
chr4:5683904-5683916 6 
chr4:5684217-5684278 5.5082 
chr4:5685498-5685684 5.79032 
chr4:5686021-5686040 6 
chr4:5687764-5687850 5.61628 
chr4:5687927-5687961 5.58824 
chr4:5688131-5688155 5.45833 
chr4:5688984-5689010 5.92308 
chr4:5692125-5692146 5.66667 
chr4:5693901-5693932 5.45161 
chr4:5694600-5694624 5.95833 
chr4:5697074-5697103 5.75862 
chr4:5701369-5701393 5.95833 
chr4:5701549-5701580 5.74194 
chr4:5701866-5701897 5.77419 
chr4:5706424-5706445 5.95238 
chr4:5707267-5707293 5.34615 
chr4:5708020-5708198 5.96629 
chr4:5710987-5710999 6 
chr4:5712016-5712029 6 
chr4:5713146-5713233 5.1954 
chr4:5715403-5715420 6 
chr4:5715632-5715646 6 
chr4:5716222-5716235 6 
chr4:5716515-5716545 5.93333 
chr4:5717467-5717483 6 
chr4:5722824-5722853 5.24138 
chr4:5728281-5728305 5.58333 
chr4:5730770-5730843 5.50685 
chr4:5732637-5732656 6 
chr4:5736203-5736233 5.96667 
chr4:5738007-5738039 5.65625 
chr4:5738233-5738247 6 
chr4:5741658-5741709 5.52941 
chr4:5742197-5742222 6 
chr4:5744334-5744377 5.34884 
chr4:5744438-5744473 5.37143 
chr4:5745197-5745242 5.35556 
chr4:5746905-5746923 5.88889 
chr4:5749666-5749696 5.33333 
chr4:5750180-5750229 5.73469 
chr4:5750241-5750271 5.73333 
chr4:5750292-5750354 5.96774 
chr4:5750365-5750477 5.72321 
chr4:5750487-5750527 5.85 
chr4:5751068-5751082 6 
chr4:5762269-5762291 6 
chr4:5763219-5763244 5.52 
chr4:5769719-5769751 5.84375 
chr4:5769801-5769815 5.92857 
chr4:5770667-5770693 5.5 
chr4:5772738-5772754 5.875 
chr4:5773606-5773640 6 
chr4:5775922-5775954 5.34375 
chr4:5778100-5778126 5.53846 
chr4:5778530-5778563 5.57576 
chr4:5783789-5783818 5.58621 
chr4:5784116-5784135 6 
chr4:5784263-5784289 6 
chr4:5784803-5784825 5.95455 
chr4:5784950-5784979 5.58621 
chr4:5785006-5785050 5.20455 
chr4:5786333-5786355 5.77273 
chr4:5788598-5788612 6 
chr4:5792467-5792496 5.55172 
chr4:5792822-5792835 5.92308 
chr4:5793083-5793116 5.21212 
chr4:5795953-5796146 5.83938 
chr4:5800121-5800140 5.78947 
chr4:5802070-5802092 5.90909 
chr4:5803398-5803414 6 
chr4:5807609-5807631 5.86364 
chr4:5808967-5808991 5.66667 
chr4:5809857-5809917 5.71667 
chr4:5815925-5815956 5.29032 
chr4:5817710-5817722 6 
chr4:5818297-5818317 5.6 
chr4:5818339-5818446 5.64486 
chr4:5821985-5822053 5.55882 
chr4:5824116-5824165 5.42857 
chr4:5826210-5826225 6 
chr4:5826382-5826407 5.76 
chr4:5827502-5827524 5.54545 
chr4:5827570-5827646 5.22368 
chr4:5827792-5827870 5.16667 
chr4:5829073-5829101 5.35714 
chr4:5829388-5829424 5.38889 
chr4:5829460-5829481 6 
chr4:5831118-5831133 5.86667 
chr4:5834886-5834906 6 
chr4:5837405-5837444 5.58974 
chr4:5839187-5839200 6 
chr4:5839357-5839423 5.92424 
chr4:5843965-5843990 5.92 
chr4:5844155-5844196 5.7561 
chr4:5844293-5844422 5.52713 
chr4:5845685-5845703 6 
chr4:5846074-5846123 5.53061 
chr4:5848022-5848042 5.6 
chr4:5848484-5848516 6 
chr4:5853411-5853743 5.64157 
chr4:5856126-5856146 6 
chr4:5858092-5858176 5.5 
chr4:5858189-5858220 5.51613 
chr4:5858233-5858336 5.59223 
chr4:5858351-5858449 5.40816 
chr4:5858460-5858622 5.55556 
chr4:5858637-5858809 5.61628 
chr4:5858826-5858904 5.75641 
chr4:5858916-5859098 5.48352 
chr4:5859181-5859257 5.28947 
chr4:5864824-5864852 5.71429 
chr4:5866788-5866816 5.57143 
chr4:5867346-5867359 6 
chr4:5867632-5867696 5.34375 
chr4:5869634-5869650 6 
chr4:5869979-5870041 5.67742 
chr4:5870676-5870696 6 
chr4:5871408-5871437 5.93103 
chr4:5873397-5873414 5.88235 
chr4:5876403-5876504 5.26733 
chr4:5877125-5877138 6 
chr4:5881400-5881414 6 
chr4:5881599-5881629 5.5 
chr4:5884804-5884817 5.92308 
chr4:5884959-5885034 5.66667 
chr4:5885382-5885402 6 
chr4:5886105-5886131 5.76923 
chr4:5886146-5886177 5.29032 
chr4:5889925-5889942 5.76471 
chr4:5890146-5890176 5.3 
chr4:5890209-5890251 5.2381 
chr4:5890343-5890389 5.5 
chr4:5892884-5892935 5.82353 
chr4:5894809-5894867 5.53448 
chr4:5900610-5900641 5.12903 
chr4:5906376-5906401 5.4 
chr4:5909763-5909785 6 
chr4:5910075-5910087 6 
chr4:5912625-5912649 5.875 
chr4:5913456-5913489 5.93939 
chr4:5913774-5913823 5.81633 
chr4:5913983-5914016 6 
chr4:5914044-5914069 5.52 
chr4:5915930-5915949 6 
chr4:5919133-5919154 6 
chr4:5921135-5921158 5.47826 
chr4:5921747-5921774 5.22222 
chr4:5922202-5922216 6 
chr4:5929351-5929379 5.75 
chr4:5930071-5930121 6 
chr4:5931291-5931317 5.34615 
chr4:5934326-5934346 5.7 
chr4:5937511-5937532 6 
chr4:5938289-5938325 5.55556 
chr4:5938851-5938875 5.45833 
chr4:5940508-5940529 5.85714 
chr4:5940970-5940994 5.91667 
chr4:5947490-5947518 5.64286 
chr4:5950520-5950533 6 
chr4:5950687-5950701 6 
chr4:5951716-5951753 5.32432 
chr4:5952595-5952638 5.67442 
chr4:5953957-5954023 5.4697 
chr4:5959743-5959768 5.6 
chr4:5960565-5960577 6 
chr4:5962764-5962789 5.6 
chr4:5964705-5964741 5.86111 
chr4:5966494-5966512 6 
chr4:5967096-5967109 6 
chr4:5968203-5968224 5.80952 
chr4:5973735-5973747 6 
chr4:5975217-5975229 6 
chr4:5976866-5976900 6 
chr4:5977219-5977252 5.9697 
chr4:5978008-5978029 5.52381 
chr4:5978184-5978204 6 
chr4:5982158-5982176 5.83333 
chr4:5983129-5983146 5.76471 
chr4:5984458-5984473 6 
chr4:5987000-5987022 5.68182 
chr4:5987378-5987406 5.5 
chr4:5988265-5988278 6 
chr4:5989139-5989157 6 
chr4:5989189-5989223 5.35294 
chr4:5989276-5989320 5.47727 
chr4:5989417-5989452 5.28571 
chr4:5990868-5990885 5.94118 
chr4:5995543-5995603 5.91667 
chr4:5997201-5997243 5.95238 
chr4:5998696-5998724 5.28571 
chr4:5999457-5999485 5.28571 
chr4:6003898-6003926 5.5 
chr4:6005154-6006037 5.74745 
chr4:6006050-6006201 5.72848 
chr4:6006241-6006583 5.59942 
chr4:6015728-6015741 6 
chr4:6017027-6017055 5.64286 
chr4:6018275-6018301 5.42308 
chr4:6026910-6026935 5.48 
chr4:6028020-6028054 5.41176 
chr4:6028593-6028609 6 
chr4:6031960-6031979 5.63158 
chr4:6034377-6034430 5.84906 
chr4:6036530-6036545 6 
chr4:6036835-6036872 6 
chr4:6043160-6043198 5.36842 
chr4:6050724-6050767 5.53488 
chr4:6051461-6051475 6 
chr4:6052930-6052961 5.74194 
chr4:6053933-6053967 5.64706 
chr4:6054377-6054401 6 
chr4:6055625-6055651 5.92308 
chr4:6056737-6056764 5.85185 
chr4:6059262-6059275 5.92308 
chr4:6061066-6061088 6 
chr4:6070265-6070297 5.53125 
chr4:6070597-6070620 5.86957 
chr4:6071479-6071491 6 
chr4:6074804-6074819 6 
chr4:6077903-6077950 5.59574 
chr4:6078684-6078721 5.51351 
chr4:6079199-6079226 5.85185 
chr4:6081038-6081100 5.58065 
chr4:6081524-6081550 5.88462 
chr4:6082711-6082736 6 
chr4:6084773-6084800 5.33333 
chr4:6086045-6086057 6 
chr4:6086255-6086293 5.28947 
chr4:6086694-6086716 6 
chr4:6087025-6087045 5.9 
chr4:6091948-6091968 5.8 
chr4:6096708-6097110 5.46269 
chr4:6100167-6100510 5.80758 
chr4:6101996-6102016 5.6 
chr4:6102986-6103006 5.6 
chr4:6103459-6103478 6 
chr4:6103630-6103646 5.8125 
chr4:6104448-6104473 6 
chr4:6104727-6104747 5.9 
chr4:6107719-6107762 5.88372 
chr4:6108243-6108296 5.62264 
chr4:6110271-6110283 6 
chr4:6110851-6110872 6 
chr4:6112614-6112639 5.68 
chr4:6115653-6115671 5.77778 
chr4:6117127-6117162 5.6 
chr4:6117426-6117446 5.65 
chr4:6121273-6121301 5.92857 
chr4:6122926-6122939 6 
chr4:6123677-6123717 5.225 
chr4:6125154-6125190 5.5 
chr4:6127293-6127314 5.90476 
chr4:6127325-6127338 6 
chr4:6127352-6127373 5.90476 
chr4:6127384-6127403 5.73684 
chr4:6127414-6127469 5.47273 
chr4:6127478-6127499 5.57143 
chr4:6127510-6127552 5.80952 
chr4:6127623-6127646 5.69565 
chr4:6127655-6127775 5.49167 
chr4:6127791-6127808 5.76471 
chr4:6127820-6127839 5.78947 
chr4:6127851-6127892 5.56098 
chr4:6127975-6127998 5.82609 
chr4:6128010-6128047 5.64865 
chr4:6128062-6128106 5.47727 
chr4:6128146-6128197 5.41176 
chr4:6128261-6128280 5.78947 
chr4:6128305-6128420 5.56522 
chr4:6128609-6128664 5.6 
chr4:6128683-6128721 5.31579 
chr4:6132580-6132598 5.83333 
chr4:6139735-6139759 5.70833 
chr4:6139954-6139987 5.81818 
chr4:6140782-6140827 5.82222 
chr4:6141492-6141526 5.88235 
chr4:6141961-6141989 5.60714 
chr4:6143163-6143212 5.63265 
chr4:6149000-6149035 5.88571 
chr4:6151094-6151114 5.6 
chr4:6151906-6151920 6 
chr4:6153763-6153808 5.35556 
chr4:6153821-6153903 5.34146 
chr4:6154516-6154546 5.8 
chr4:6160338-6160351 5.92308 
chr4:6162526-6162606 5.4625 
chr4:6162621-6162720 5.75758 
chr4:6162735-6163027 5.70205 
chr4:6166990-6167030 5.4 
chr4:6170452-6170472 5.6 
chr4:6171324-6171363 5.87179 
chr4:6171685-6171746 5.7377 
chr4:6171755-6171778 6 
chr4:6171786-6171811 5.48 
chr4:6171839-6171889 5.56 
chr4:6171898-6171927 5.51724 
chr4:6171985-6172014 5.96552 
chr4:6172072-6172146 5.41892 
chr4:6172159-6172211 5.53846 
chr4:6172229-6172302 5.64384 
chr4:6172426-6172458 5.875 
chr4:6172467-6172515 5.39583 
chr4:6172552-6172642 5.57778 
chr4:6172653-6172777 5.37903 
chr4:6172786-6172799 6 
chr4:6172825-6172950 5.704 
chr4:6173007-6173056 5.5102 
chr4:6173086-6173201 5.56522 
chr4:6174493-6174532 6 
chr4:6175782-6175814 5.71875 
chr4:6183430-6183447 6 
chr4:6184137-6184182 5.93333 
chr4:6184719-6184741 6 
chr4:6185205-6185231 6 
chr4:6193640-6193670 6 
chr4:6195688-6195719 5.32258 
chr4:6202385-6202411 6 
chr4:6203876-6203900 5.54167 
chr4:6205265-6205292 5.22222 
chr4:6207159-6207186 5.25926 
chr4:6208556-6208571 6 
chr4:6211351-6211370 6 
chr4:6211525-6211551 5.92308 
chr4:6212375-6212403 5.71429 
chr4:6212868-6212883 5.86667 
chr4:6213018-6213034 6 
chr4:6213188-6213200 6 
chr4:6213388-6213465 5.8961 
chr4:6213485-6213544 5.54237 
chr4:6214113-6214157 5.86364 
chr4:6215474-6215496 6 
chr4:6215988-6216003 5.86667 
chr4:6217446-6217460 6 
chr4:6217569-6217584 6 
chr4:6218339-6218356 5.76471 
chr4:6219042-6219071 5.2069 
chr4:6220766-6220798 5.90625 
chr4:6223687-6223721 5.29412 
chr4:6225146-6225168 5.54545 
chr4:6226275-6226300 5.36 
chr4:6226946-6226958 6 
chr4:6236146-6236242 5.25 
chr4:6238379-6238417 5.65789 
chr4:6238734-6238756 6 
chr4:6240044-6240062 5.94444 
chr4:6240389-6240406 5.88235 
chr4:6240592-6240694 5.51961 
chr4:6240855-6240872 6 
chr4:6241815-6241841 5.69231 
chr4:6242601-6242636 5.37143 
chr4:6242646-6242677 5.51613 
chr4:6242701-6242733 5.28125 
chr4:6243608-6243622 6 
chr4:6245778-6245861 5.45783 
chr4:6245876-6245889 6 
chr4:6252833-6252870 5.67568 
chr4:6259611-6259638 5.77778 
chr4:6260032-6260055 5.65217 
chr4:6261220-6261237 6 
chr4:6261515-6261531 6 
chr4:6262522-6262543 6 
chr4:6263004-6263027 5.6087 
chr4:6263187-6263218 5.87097 
chr4:6266646-6266706 5.75 
chr4:6267006-6267033 5.85185 
chr4:6267844-6267883 5.61538 
chr4:6268384-6268412 5.85714 
chr4:6271313-6271335 5.72727 
chr4:6275758-6275786 5.78571 
chr4:6277315-6277335 5.95 
chr4:6278324-6278356 5.5 
chr4:6286100-6286124 5.58333 
chr4:6286886-6286970 5.58333 
chr4:6287109-6287146 5.37838 
chr4:6288667-6288679 6 
chr4:6289943-6289957 6 
chr4:6293107-6293191 5.45238 
chr4:6297487-6297502 6 
chr4:6301192-6301243 5.39216 
chr4:6301346-6301384 5.31579 
chr4:6301682-6301704 5.59091 
chr4:6306542-6306562 6 
chr4:6310465-6310477 6 
chr4:6312638-6312666 5.57143 
chr4:6313904-6313922 5.77778 
chr4:6316793-6316810 6 
chr4:6317776-6317810 5.94118 
chr4:6318563-6318578 6 
chr4:6322475-6322499 5.75 
chr4:6322780-6322805 5.44 
chr4:6323374-6323399 5.76 
chr4:6326161-6326187 6 
chr4:6328008-6328041 5.18182 
chr4:6335550-6335573 5.47826 
chr4:6336795-6336811 6 
chr4:6337455-6337483 5.60714 
chr4:6338360-6338388 6 
chr4:6338400-6338656 5.88281 
chr4:6338829-6338883 5.92593 
chr4:6339754-6339775 5.71429 
chr4:6342253-6342290 5.40541 
chr4:6343065-6343080 6 
chr4:6343808-6343889 5.85185 
chr4:6352868-6352887 6 
chr4:6353041-6353071 5.86667 
chr4:6354978-6355035 5.4386 
chr4:6355050-6355681 5.64659 
chr4:6357245-6357289 5.45455 
chr4:6357720-6357738 6 
chr4:6363747-6363775 5.46429 
chr4:6364590-6364619 5.75862 
chr4:6365305-6365330 5.84 
chr4:6366086-6366105 5.68421 
chr4:6370543-6370574 5.54839 
chr4:6375338-6375369 5.48387 
chr4:6375558-6375597 5.61538 
chr4:6375620-6375651 5.77419 
chr4:6377042-6377074 5.46875 
chr4:6377996-6378018 5.5 
chr4:6381675-6381732 5.5614 
chr4:6382137-6382163 5.65385 
chr4:6382622-6382651 5.68966 
chr4:6384349-6384438 5.95506 
chr4:6387289-6387309 5.9 
chr4:6388779-6388811 5.375 
chr4:6389527-6389549 5.5 
chr4:6393744-6393763 5.68421 
chr4:6396718-6396750 5.34375 
chr4:6399576-6399589 6 
chr4:6403241-6403263 5.81818 
chr4:6404201-6404249 5.70833 
chr4:6405123-6405137 6 
chr4:6407967-6407982 5.86667 
chr4:6408485-6408515 5.63333 
chr4:6409118-6409135 5.82353 
chr4:6410600-6410613 6 
chr4:6412568-6412614 6 
chr4:6414504-6414520 5.9375 
chr4:6414943-6414973 5.23333 
chr4:6415803-6415845 6 
chr4:6415900-6415940 5.875 
chr4:6420836-6420868 5.46875 
chr4:6421153-6421194 5.78049 
chr4:6425627-6425661 5.94118 
chr4:6427540-6427652 5.60714 
chr4:6430807-6430834 5.59259 
chr4:6432650-6432677 5.81481 
chr4:6436069-6436097 5.92857 
chr4:6438208-6438233 5.6 
chr4:6441340-6441359 5.68421 
chr4:6445638-6445662 5.95833 
chr4:6446915-6446942 5.44444 
chr4:6447445-6447461 6 
chr4:6448746-6448769 5.86957 
chr4:6449243-6449261 5.94444 
chr4:6455204-6455218 6 
chr4:6458934-6458949 6 
chr4:6464205-6464221 5.9375 
chr4:6465086-6465128 5.35714 
chr4:6466608-6466666 5.77586 
chr4:6470626-6470646 5.7 
chr4:6470785-6470828 5.62791 
chr4:6472677-6472732 5.29091 
chr4:6473723-6473771 5.9375 
chr4:6474107-6474128 5.61905 
chr4:6474206-6474250 5.20455 
chr4:6474293-6474365 5.27778 
chr4:6474655-6474683 5.28571 
chr4:6475008-6475034 5.46154 
chr4:6476899-6476943 5.65909 
chr4:6476953-6476966 6 
chr4:6478181-6478207 5.76923 
chr4:6479457-6479486 5.72414 
chr4:6483705-6483727 6 
chr4:6484828-6484896 5.60294 
chr4:6488611-6488646 5.37143 
chr4:6492288-6492321 5.27273 
chr4:6494933-6494978 5.4 
chr4:6498589-6498623 6 
chr4:6500646-6500697 5.56863 
chr4:6501867-6501885 5.88889 
chr4:6503300-6503327 6 
chr4:6504173-6504290 5.55556 
chr4:6507699-6507725 5.57692 
chr4:6510315-6510341 6 
chr4:6511202-6511218 5.875 
chr4:6512279-6512333 5.51852 
chr4:6512702-6512733 6 
chr4:6512970-6513048 5.84615 
chr4:6513086-6514426 5.77239 
chr4:6514868-6514894 5.5 
chr4:6520646-6520702 5.71429 
chr4:6525629-6525660 6 
chr4:6526813-6526845 5.5625 
chr4:6527132-6527158 5.76923 
chr4:6535685-6535752 5.46269 
chr4:6535767-6535975 5.49038 
chr4:6536001-6536190 5.46561 
chr4:6536221-6536275 5.38889 
chr4:6536306-6536369 5.33333 
chr4:6539271-6539290 5.73684 
chr4:6543104-6543125 6 
chr4:6543265-6543284 5.68421 
chr4:6544277-6544298 5.7619 
chr4:6544429-6544452 6 
chr4:6546059-6546082 5.69565 
chr4:6547684-6547698 5.92857 
chr4:6548630-6548659 5.62069 
chr4:6549944-6549976 5.875 
chr4:6554192-6554278 5.59302 
chr4:6556586-6556740 5.92208 
chr4:6559107-6559136 5.96552 
chr4:6561122-6561153 6 
chr4:6561860-6561915 5.41818 
chr4:6563338-6563364 5.57692 
chr4:6563402-6563456 5.57407 
chr4:6565346-6565376 5.83333 
chr4:6565420-6565441 6 
chr4:6565583-6565595 6 
chr4:6565628-6565659 5.51613 
chr4:6565693-6565726 5.72727 
chr4:6565747-6565784 5.51351 
chr4:6566401-6566431 5.36667 
chr4:6569663-6569675 6 
chr4:6570380-6570425 5.66667 
chr4:6571367-6571928 5.71301 
chr4:6578530-6578543 6 
chr4:6580691-6581259 5.80634 
chr4:6581270-6581339 5.71014 
chr4:6584045-6584079 5.55882 
chr4:6584519-6584541 5.54545 
chr4:6589416-6589494 5.71795 
chr4:6590433-6590459 6 
chr4:6592110-6592130 6 
chr4:6595792-6595837 5.48889 
chr4:6597836-6597947 5.56757 
chr4:6600994-6601008 5.92857 
chr4:6601389-6601405 6 
chr4:6604397-6604409 6 
chr4:6606184-6606196 6 
chr4:6606204-6606237 5.27273 
chr4:6607451-6607671 5.37273 
chr4:6607867-6607909 5.30952 
chr4:6608931-6608947 6 
chr4:6611237-6611267 5.26667 
chr4:6611422-6611470 5.29167 
chr4:6615302-6615617 5.57143 
chr4:6619574-6619586 6 
chr4:6621620-6621662 5.19048 
chr4:6622381-6622419 5.55263 
chr4:6625954-6625999 5.91111 
chr4:6626521-6626556 5.88571 
chr4:6627764-6627791 6 
chr4:6629121-6629146 6 
chr4:6629435-6629466 5.64516 
chr4:6629624-6629641 5.76471 
chr4:6630046-6630096 5.88 
chr4:6630529-6630582 5.37736 
chr4:6630591-6630658 5.79104 
chr4:6631610-6631622 6 
chr4:6631984-6632020 5.66667 
chr4:6635712-6635740 5.57143 
chr4:6640089-6640131 5.42857 
chr4:6641316-6641350 5.38235 
chr4:6641636-6641650 6 
chr4:6641785-6641804 5.68421 
chr4:6642245-6642288 5.27907 
chr4:6642880-6642903 5.43478 
chr4:6645931-6645948 6 
chr4:6646188-6646201 6 
chr4:6646591-6646614 5.73913 
chr4:6649931-6649959 5.96429 
chr4:6650429-6650446 6 
chr4:6652192-6652235 5.16279 
chr4:6653249-6653268 5.63158 
chr4:6654048-6654087 5.69231 
chr4:6654790-6654827 5.91892 
chr4:6655098-6655116 5.94444 
chr4:6657524-6657563 5.28205 
chr4:6658014-6658028 6 
chr4:6658805-6658817 6 
chr4:6662154-6662280 5.62698 
chr4:6662291-6662582 5.64605 
chr4:6663625-6663637 6 
chr4:6663794-6663814 5.75 
chr4:6666392-6666406 6 
chr4:6666590-6666646 5.33929 
chr4:6666671-6666726 5.12727 
chr4:6666737-6666793 5.375 
chr4:6666846-6666877 5.48387 
chr4:6666967-6666994 5.40741 
chr4:6667146-6667294 5.27027 
chr4:6668248-6668263 6 
chr4:6668584-6668608 5.91667 
chr4:6669604-6669616 6 
chr4:6673929-6673949 5.7 
chr4:6675646-6675681 5.31429 
chr4:6677305-6677321 5.9375 
chr4:6679768-6679795 5.88889 
chr4:6681027-6681043 6 
chr4:6684218-6684241 5.78261 
chr4:6686841-6686856 6 
chr4:6686886-6686909 5.47826 
chr4:6687574-6687604 5.33333 
chr4:6689518-6689531 6 
chr4:6692439-6692453 6 
chr4:6693503-6693532 6 
chr4:6693737-6693911 5.75287 
chr4:6696679-6696704 5.96 
chr4:6697532-6697546 5.92857 
chr4:6699577-6699597 5.8 
chr4:6701412-6701446 5.5 
chr4:6701672-6701710 6 
chr4:6702752-6702782 5.8 
chr4:6702818-6702865 5.93617 
chr4:6704827-6704847 5.65 
chr4:6704880-6704899 6 
chr4:6705316-6705364 5.875 
chr4:6707852-6707864 6 
chr4:6715690-6715741 5.72549 
chr4:6717733-6717775 6 
chr4:6717855-6717885 5.6 
chr4:6719286-6719309 5.78261 
chr4:6719537-6719567 5.86667 
chr4:6719720-6719743 5.91304 
chr4:6720511-6720525 6 
chr4:6721907-6721944 5.48649 
chr4:6723217-6723242 5.8 
chr4:6723691-6723730 5.69231 
chr4:6723857-6723886 5.37931 
chr4:6726613-6726646 5.36364 
chr4:6727207-6727263 5.75 
chr4:6727275-6727329 5.53704 
chr4:6727444-6727475 5.41935 
chr4:6727499-6727520 6 
chr4:6727781-6727814 5.78788 
chr4:6727966-6728001 5.28571 
chr4:6728074-6728090 6 
chr4:6729340-6729610 5.67407 
chr4:6731996-6732031 5.71429 
chr4:6732228-6732240 6 
chr4:6733827-6733867 5.9 
chr4:6734146-6734166 5.75 
chr4:6738170-6738194 5.625 
chr4:6739001-6739020 5.73684 
chr4:6739279-6739303 6 
chr4:6739463-6739475 6 
chr4:6740260-6740322 5.64516 
chr4:6740336-6740413 5.61039 
chr4:6740711-6740724 5.92308 
chr4:6742412-6742427 5.93333 
chr4:6742465-6742493 5.46429 
chr4:6742539-6742557 5.77778 
chr4:6743641-6743660 6 
chr4:6743822-6743865 5.83721 
chr4:6744014-6744034 6 
chr4:6744208-6744245 5.83784 
chr4:6745182-6745345 5.69325 
chr4:6745495-6745513 6 
chr4:6745667-6745679 6 
chr4:6746323-6746357 5.52941 
chr4:6746770-6746791 5.90476 
chr4:6747299-6747311 6 
chr4:6747624-6747653 5.65517 
chr4:6750903-6750938 5.25714 
chr4:6758379-6758414 5.37143 
chr4:6759260-6759288 6 
chr4:6759739-6759817 5.52564 
chr4:6760059-6760092 5.75758 
chr4:6760760-6760787 5.22222 
chr4:6761161-6761209 5.91667 
chr4:6761839-6761863 5.95833 
chr4:6763710-6763827 5.64103 
chr4:6764763-6764796 5.84848 
chr4:6765819-6765846 5.85185 
chr4:6766602-6766623 5.66667 
chr4:6766776-6766811 5.68571 
chr4:6768332-6768355 5.43478 
chr4:6768724-6768739 6 
chr4:6775705-6775729 5.66667 
chr4:6776486-6776604 5.9322 
chr4:6777714-6777731 6 
chr4:6779155-6779231 5.55263 
chr4:6780113-6780151 5.73684 
chr4:6781243-6781271 5.85714 
chr4:6782605-6782627 6 
chr4:6784245-6784284 5.25641 
chr4:6785262-6785292 5.36667 
chr4:6785404-6785441 5.51351 
chr4:6786664-6786679 6 
chr4:6788904-6788923 6 
chr4:6790686-6790710 5.79167 
chr4:6792080-6792104 5.625 
chr4:6792119-6792134 6 
chr4:6792642-6792665 6 
chr4:6793042-6793065 6 
chr4:6794407-6794430 5.82609 
chr4:6794882-6794896 5.92857 
chr4:6796779-6796809 5.53333 
chr4:6797728-6797753 5.52 
chr4:6799498-6799511 6 
chr4:6801406-6801436 6 
chr4:6801741-6801797 5.92857 
chr4:6802965-6802993 5.5 
chr4:6803058-6803082 5.75 
chr4:6804234-6804246 6 
chr4:6804738-6804760 6 
chr4:6804931-6804950 6 
chr4:6806656-6806676 6 
chr4:6808464-6808485 6 
chr4:6808745-6808803 5.96552 
chr4:6809794-6809807 5.92308 
chr4:6812646-6812674 5.57143 
chr4:6813474-6813494 6 
chr4:6813701-6813734 5.27273 
chr4:6815076-6815103 6 
chr4:6818006-6818023 5.82353 
chr4:6820126-6820140 6 
chr4:6820213-6820226 6 
chr4:6822928-6822960 5.53125 
chr4:6823315-6823453 5.67391 
chr4:6824493-6824517 5.625 
chr4:6827299-6827334 5.77143 
chr4:6828229-6828243 6 
chr4:6832127-6832146 5.94737 
chr4:6832740-6832795 5.6 
chr4:6835357-6835389 5.71875 
chr4:6835809-6835830 5.66667 
chr4:6838040-6838071 5.96774 
chr4:6838248-6838282 5.97059 
chr4:6839634-6839691 5.66667 
chr4:6839916-6839928 6 
chr4:6840454-6840471 6 
chr4:6841285-6841323 5.71053 
chr4:6844312-6844325 6 
chr4:6845654-6845681 6 
chr4:6846146-6846178 5.90625 
chr4:6848897-6848910 5.92308 
chr4:6853449-6853464 6 
chr4:6856790-6856824 6 
chr4:6857308-6857337 5.34483 
chr4:6860827-6860861 5.64706 
chr4:6861216-6861253 5.2973 
chr4:6866464-6866481 6 
chr4:6867017-6867039 6 
chr4:6879299-6879315 6 
chr4:6880097-6880156 5.83051 
chr4:6883931-6883961 5.53333 
chr4:6883981-6883998 6 
chr4:6884343-6884387 5.79545 
chr4:6889274-6889292 5.88889 
chr4:6895077-6895098 5.7619 
chr4:6897140-6897181 5.65854 
chr4:6898699-6898719 6 
chr4:6899129-6899149 5.65 
chr4:6900202-6900225 5.73913 
chr4:6900518-6900554 5.52778 
chr4:6901037-6901051 6 
chr4:6901197-6901224 5.44444 
chr4:6905523-6905536 6 
chr4:6906671-6906692 5.85714 
chr4:6908434-6908460 5.96154 
chr4:6911483-6911504 5.71429 
chr4:6911698-6911717 5.68421 
chr4:6914105-6914146 5.95122 
chr4:6914689-6914728 5.76923 
chr4:6915689-6915704 6 
chr4:6921324-6921359 5.71429 
chr4:6922925-6922944 5.84211 
chr4:6923245-6923265 6 
chr4:6923420-6923436 6 
chr4:6923773-6923791 5.88889 
chr4:6926992-6927011 5.84211 
chr4:6934964-6935037 5.94521 
chr4:6936994-6937012 6 
chr4:6937241-6937310 5.43478 
chr4:6938552-6938570 6 
chr4:6938625-6938655 5.7 
chr4:6941466-6941484 5.77778 
chr4:6942633-6942659 5.57692 
chr4:6942907-6942925 6 
chr4:6947476-6947505 6 
chr4:6948041-6948071 5.5 
chr4:6949388-6949401 6 
chr4:6951477-6951494 5.94118 
chr4:6951620-6951635 6 
chr4:6952293-6952313 5.9 
chr4:6953018-6953045 5.66667 
chr4:6953578-6953591 6 
chr4:6954556-6954588 5.96875 
chr4:6954738-6954765 5.77778 
chr4:6955356-6955373 6 
chr4:6959629-6959657 6 
chr4:6960101-6960125 5.95833 
chr4:6961808-6961821 6 
chr4:6961972-6961997 5.84 
chr4:6966338-6966355 5.82353 
chr4:6970385-6970443 5.58621 
chr4:6973119-6973146 5.22222 
chr4:6975535-6975563 5.92857 
chr4:6975837-6975858 6 
chr4:6976599-6976651 5.73077 
chr4:6977423-6977452 5.31034 
chr4:6978754-6978866 5.94643 
chr4:6980465-6980488 5.91304 
chr4:6982749-6982763 6 
chr4:6988933-6988947 6 
chr4:6988973-6989007 5.55882 
chr4:6989132-6989151 5.73684 
chr4:6990584-6990630 5.8913 
chr4:6990985-6991008 5.47826 
chr4:6996408-6996440 5.875 
chr4:6996591-6996603 6 
chr4:6997550-6997573 5.82609 
chr4:6999052-6999065 6 
chr4:7000085-7000097 6 
chr4:7000258-7000278 5.8 
chr4:7006784-7006802 5.88889 
chr4:7008002-7008016 6 
chr4:7013044-7013071 5.81481 
chr4:7013262-7013304 6 
chr4:7014028-7014042 6 
chr4:7020745-7020763 5.83333 
chr4:7022415-7022442 5.81481 
chr4:7023381-7023401 5.8 
chr4:7024985-7025006 5.95238 
chr4:7028623-7028646 5.82609 
chr4:7029048-7029085 5.43243 
chr4:7029244-7029287 5.48837 
chr4:7029346-7029501 5.34194 
chr4:7029557-7029581 5.375 
chr4:7029596-7029646 5.22 
chr4:7029680-7029707 5.51852 
chr4:7029724-7029747 5.47826 
chr4:7029831-7029887 5.39286 
chr4:7030146-7030166 5.65 
chr4:7030550-7030576 5.69231 
chr4:7035785-7035799 6 
chr4:7038017-7038030 6 
chr4:7040817-7040840 5.73913 
chr4:7041316-7041328 6 
chr4:7041985-7042036 5.94118 
chr4:7044318-7044343 5.4 
chr4:7044506-7044520 6 
chr4:7045069-7045095 5.69231 
chr4:7045146-7045195 5.28571 
chr4:7045210-7045222 6 
chr4:7045256-7045302 5.5 
chr4:7053304-7053338 5.52941 
chr4:7054789-7054819 5.43333 
chr4:7059851-7059865 6 
chr4:7064217-7064247 5.8 
chr4:7066212-7066281 5.46377 
chr4:7069602-7069635 5.27273 
chr4:7071177-7071213 5.36111 
chr4:7071663-7071684 5.80952 
chr4:7072292-7072326 5.91176 
chr4:7076839-7076863 6 
chr4:7077873-7077909 5.22222 
chr4:7077925-7078016 5.34066 
chr4:7078042-7078087 5.26667 
chr4:7079974-7080008 5.44118 
chr4:7080279-7080328 5.53061 
chr4:7080924-7080957 5.84848 
chr4:7084195-7084257 6 
chr4:7085610-7085624 6 
chr4:7093711-7093778 5.31343 
chr4:7094065-7094109 5.75 
chr4:7095207-7095351 5.97917 
chr4:7097188-7097205 5.94118 
chr4:7097906-7097954 5.72917 
chr4:7100793-7100821 5.42857 
chr4:7101997-7102019 5.54545 
chr4:7102772-7102796 5.75 
chr4:7103406-7103439 5.87879 
chr4:7104555-7104581 5.65385 
chr4:7105166-7105209 5.39535 
chr4:7105332-7105358 6 
chr4:7107628-7107646 6 
chr4:7109654-7109690 5.33333 
chr4:7111052-7111081 6 
chr4:7111714-7111734 6 
chr4:7114786-7114808 5.63636 
chr4:7115100-7115114 6 
chr4:7115917-7115947 5.33333 
chr4:7116239-7116268 5.89655 
chr4:7116587-7116616 5.75862 
chr4:7117302-7117481 5.79888 
chr4:7119646-7119763 5.35043 
chr4:7119775-7119915 5.25714 
chr4:7119932-7120004 5.34722 
chr4:7120025-7120060 5.6 
chr4:7120071-7120143 5.5 
chr4:7120175-7120242 5.53731 
chr4:7120253-7120298 5.82222 
chr4:7120320-7120424 5.45192 
chr4:7120456-7120584 5.38281 
chr4:7120593-7120605 6 
chr4:7123377-7123411 5.97059 
chr4:7123942-7123976 5.55882 
chr4:7124888-7124910 5.54545 
chr4:7125410-7125440 5.26667 
chr4:7129822-7129835 6 
chr4:7130285-7130307 6 
chr4:7131001-7131024 5.69565 
chr4:7132412-7132552 5.52143 
chr4:7132564-7132613 5.61224 
chr4:7132625-7132646 5.61905 
chr4:7132653-7132666 6 
chr4:7132682-7132961 5.41577 
chr4:7132972-7133141 5.31953 
chr4:7133146-7133253 5.29907 
chr4:7133265-7133302 5.35135 
chr4:7133318-7133506 5.43085 
chr4:7133518-7133598 5.4125 
chr4:7133610-7133675 5.41538 
chr4:7133721-7133773 5.40385 
chr4:7134701-7134726 5.4 
chr4:7143569-7143598 5.93103 
chr4:7143744-7143762 6 
chr4:7144640-7144658 5.83333 
chr4:7145191-7145230 5.41026 
chr4:7149661-7149675 6 
chr4:7151058-7151079 5.71429 
chr4:7153889-7153903 6 
chr4:7157009-7157021 6 
chr4:7157031-7157058 5.59259 
chr4:7157126-7157146 6 
chr4:7161626-7161646 5.8 
chr4:7162538-7162582 5.95455 
chr4:7165237-7165265 5.32143 
chr4:7165780-7165804 6 
chr4:7165921-7165935 5.92857 
chr4:7173266-7173303 5.7027 
chr4:7173585-7173610 5.88 
chr4:7175541-7175564 6 
chr4:7176515-7176539 5.70833 
chr4:7177724-7177745 6 
chr4:7179107-7179136 5.24138 
chr4:7180407-7180429 5.63636 
chr4:7180568-7180585 6 
chr4:7181391-7181412 5.66667 
chr4:7182331-7182560 5.76419 
chr4:7183569-7183762 5.84456 
chr4:7186974-7186998 5.58333 
chr4:7190710-7190727 6 
chr4:7191962-7192366 5.57178 
chr4:7192481-7192502 5.71429 
chr4:7194422-7194521 5.50505 
chr4:7194886-7194913 5.51852 
chr4:7196898-7196945 5.46809 
chr4:7198325-7198380 5.70909 
chr4:7199873-7199913 5.175 
chr4:7207772-7207817 6 
chr4:7208555-7208579 5.83333 
chr4:7210110-7210139 5.2069 
chr4:7210362-7210381 6 
chr4:7212798-7212817 6 
chr4:7212928-7212968 5.6 
chr4:7213102-7213128 5.84615 
chr4:7215164-7215188 5.5 
chr4:7219065-7219085 5.85 
chr4:7220897-7220909 6 
chr4:7225022-7225049 5.77778 
chr4:7225431-7225481 5.3 
chr4:7225586-7225611 5.48 
chr4:7228760-7228839 5.73418 
chr4:7231924-7231946 5.54545 
chr4:7232338-7232360 5.54545 
chr4:7232726-7232759 5.87879 
chr4:7233197-7233214 6 
chr4:7233242-7233281 5.84615 
chr4:7239254-7239279 5.76 
chr4:7239968-7240020 5.34615 
chr4:7240288-7240320 5.34375 
chr4:7242654-7242669 6 
chr4:7251082-7251108 5.65385 
chr4:7251970-7251995 6 
chr4:7256738-7256798 5.55 
chr4:7257557-7257698 5.6383 
chr4:7258100-7258126 5.80769 
chr4:7258233-7258257 5.5 
chr4:7259537-7259558 5.71429 
chr4:7259864-7259886 5.72727 
chr4:7262255-7262268 6 
chr4:7263891-7264155 5.74242 
chr4:7265657-7265703 5.80435 
chr4:7269749-7269773 5.58333 
chr4:7273058-7273087 5.17241 
chr4:7282534-7282554 5.7 
chr4:7284659-7284827 5.58929 
chr4:7286748-7286771 5.82609 
chr4:7290272-7290356 5.63095 
chr4:7292180-7292209 5.34483 
chr4:7292523-7292542 6 
chr4:7296230-7296282 5.63462 
chr4:7296368-7296595 5.72687 
chr4:7296607-7296646 5.79487 
chr4:7296668-7296881 5.74648 
chr4:7296893-7296951 5.31034 
chr4:7298229-7298250 5.52381 
chr4:7304496-7304530 5.76471 
chr4:7306760-7306772 6 
chr4:7307088-7307100 6 
chr4:7309478-7309542 5.3125 
chr4:7309557-7309600 5.27907 
chr4:7309627-7309658 5.87097 
chr4:7310440-7310541 5.61386 
chr4:7313581-7313616 5.71429 
chr4:7316050-7316079 6 
chr4:7316527-7316582 5.85455 
chr4:7317646-7317766 5.21667 
chr4:7317778-7317883 5.50476 
chr4:7317939-7318040 5.59406 
chr4:7322578-7322669 5.59341 
chr4:7326416-7326436 6 
chr4:7327126-7327146 5.8 
chr4:7329745-7329765 6 
chr4:7329918-7329930 6 
chr4:7334869-7334893 5.375 
chr4:7336014-7336058 5.31818 
chr4:7339804-7339993 5.79894 
chr4:7340003-7340071 5.51471 
chr4:7340081-7340168 5.5977 
chr4:7347316-7347335 6 
chr4:7351238-7351262 5.66667 
chr4:7353363-7353471 5.5 
chr4:7353490-7353636 5.32877 
chr4:7353710-7353752 5.38095 
chr4:7355732-7355762 5.2 
chr4:7358206-7358243 6 
chr4:7361020-7361047 5.40741 
chr4:7362298-7362318 6 
chr4:7364409-7364480 5.42254 
chr4:7364513-7364611 5.47959 
chr4:7364636-7364683 5.55319 
chr4:7364734-7364785 5.52941 
chr4:7364800-7365016 5.49074 
chr4:7365036-7365101 5.53846 
chr4:7365146-7365172 5.42308 
chr4:7365219-7365243 5.875 
chr4:7365290-7365314 5.875 
chr4:7365361-7365385 5.875 
chr4:7365432-7365456 5.875 
chr4:7365503-7365527 5.875 
chr4:7365574-7365598 5.875 
chr4:7365646-7365669 5.86957 
chr4:7365716-7365740 5.875 
chr4:7365787-7365869 5.58537 
chr4:7367926-7367983 5.5614 
chr4:7368232-7368259 5.85185 
chr4:7371038-7371060 5.72727 
chr4:7374029-7374046 5.88235 
chr4:7375185-7375228 5.90698 
chr4:7375835-7375920 5.85882 
chr4:7378303-7378324 5.52381 
chr4:7381010-7381029 5.78947 
chr4:7381602-7381625 5.43478 
chr4:7383049-7383084 5.8 
chr4:7385452-7385476 5.79167 
chr4:7387798-7387946 5.37838 
chr4:7387958-7388050 5.41304 
chr4:7388065-7388228 5.2454 
chr4:7388240-7388332 5.48913 
chr4:7388347-7388516 5.42604 
chr4:7388528-7388579 5.68627 
chr4:7388588-7388711 5.57724 
chr4:7388723-7388774 5.68627 
chr4:7388783-7388896 5.53097 
chr4:7388908-7388959 5.68627 
chr4:7388968-7389091 5.57724 
chr4:7389103-7389154 5.68627 
chr4:7389163-7389221 5.67241 
chr4:7389251-7389306 5.56364 
chr4:7389334-7389368 5.41176 
chr4:7389380-7389505 5.48 
chr4:7389514-7389877 5.53719 
chr4:7390613-7390646 5.84848 
chr4:7397401-7397424 6 
chr4:7398317-7398370 5.30189 
chr4:7402188-7402211 6 
chr4:7402362-7402398 5.83333 
chr4:7402412-7402587 5.62286 
chr4:7402616-7402887 5.5941 
chr4:7402900-7402961 5.59016 
chr4:7403004-7403031 5.59259 
chr4:7403059-7403101 5.42857 
chr4:7404097-7404119 5.54545 
chr4:7405450-7405501 5.29412 
chr4:7405688-7405735 5.91489 
chr4:7406426-7406454 5.5 
chr4:7410515-7410535 5.65 
chr4:7412676-7412696 6 
chr4:7413073-7413120 5.17021 
chr4:7413277-7413350 5.26027 
chr4:7414777-7414809 5.75 
chr4:7415118-7415133 6 
chr4:7418267-7418313 5.54348 
chr4:7418352-7418390 5.60526 
chr4:7418399-7418432 5.30303 
chr4:7418441-7418469 5.35714 
chr4:7418480-7418507 5.37037 
chr4:7418554-7418583 5.58621 
chr4:7418673-7418692 5.84211 
chr4:7419839-7419874 5.45714 
chr4:7429567-7429582 5.93333 
chr4:7431989-7432012 5.56522 
chr4:7432090-7432132 5.92857 
chr4:7440355-7440410 5.45455 
chr4:7440886-7440920 5.76471 
chr4:7446731-7446758 5.44444 
chr4:7447713-7447825 5.33036 
chr4:7447901-7447918 6 
chr4:7450102-7450276 5.5 
chr4:7450287-7450354 5.52239 
chr4:7450371-7450481 5.44545 
chr4:7450532-7450684 5.69737 
chr4:7450699-7451113 5.72705 
chr4:7451861-7451888 5.22222 
chr4:7452424-7452572 5.68919 
chr4:7452584-7452676 5.38043 
chr4:7452688-7452784 5.48958 
chr4:7452796-7452916 5.45833 
chr4:7452928-7452990 5.51613 
chr4:7453002-7453016 6 
chr4:7454533-7455219 5.67784 
chr4:7455258-7455548 5.67241 
chr4:7455560-7455760 5.605 
chr4:7455772-7456172 5.76 
chr4:7456196-7456531 5.55821 
chr4:7456541-7456704 5.71779 
chr4:7456737-7457252 5.59612 
chr4:7457286-7457487 5.55721 
chr4:7457529-7457559 5.33333 
chr4:7458030-7458053 6 
chr4:7470825-7470934 5.58716 
chr4:7470950-7471019 5.53623 
chr4:7471891-7471944 5.73585 
chr4:7471954-7472023 5.62319 
chr4:7472081-7472146 5.84615 
chr4:7472917-7472957 5.325 
chr4:7475902-7475939 5.51351 
chr4:7477390-7477454 5.26562 
chr4:7479086-7479146 5.56667 
chr4:7479153-7479190 5.37838 
chr4:7481497-7481511 6 
chr4:7485049-7485062 6 
chr4:7485637-7485671 5.79412 
chr4:7486481-7486582 5.38614 
chr4:7487935-7487967 5.3125 
chr4:7495723-7495795 5.43056 
chr4:7498154-7498210 5.60714 
chr4:7500831-7500859 5.21429 
chr4:7500880-7500925 5.44444 
chr4:7504796-7504837 5.43902 
chr4:7505165-7505251 5.48837 
chr4:7505365-7505395 5.46667 
chr4:7508184-7508228 5.68182 
chr4:7508897-7508913 6 
chr4:7509240-7509267 5.44444 
chr4:7509916-7509988 5.36111 
chr4:7510077-7510094 6 
chr4:7513003-7513087 5.36905 
chr4:7513125-7513146 5.61905 
chr4:7513160-7513192 5.5625 
chr4:7513207-7513267 5.61667 
chr4:7513393-7513415 5.5 
chr4:7514070-7514165 5.72632 
chr4:7516265-7516277 6 
chr4:7517795-7517820 5.32 
chr4:7524335-7524424 5.52809 
chr4:7524455-7524736 5.43416 
chr4:7524746-7524847 5.64356 
chr4:7527374-7527520 5.56164 
chr4:7527576-7527775 5.65327 
chr4:7529190-7529205 5.93333 
chr4:7529743-7529785 6 
chr4:7530128-7530166 6 
chr4:7534532-7534557 5.68 
chr4:7535891-7535913 5.86364 
chr4:7539546-7539568 5.72727 
chr4:7540314-7540333 6 
chr4:7541316-7541340 5.70833 
chr4:7541440-7541469 5.7931 
chr4:7541864-7541973 5.74312 
chr4:7544757-7544788 5.3871 
chr4:7545047-7545071 5.5 
chr4:7545106-7545255 5.67785 
chr4:7545263-7545923 5.76061 
chr4:7551823-7551883 5.81667 
chr4:7558377-7558400 5.78261 
chr4:7558410-7558458 5.60417 
chr4:7558467-7558520 5.30189 
chr4:7558538-7558676 5.71739 
chr4:7558707-7558738 5.48387 
chr4:7560039-7560051 6 
chr4:7563111-7563137 5.34615 
chr4:7563146-7563478 5.41867 
chr4:7563492-7563585 5.36559 
chr4:7563638-7563670 5.6875 
chr4:7567170-7567259 5.35955 
chr4:7567292-7567486 5.53093 
chr4:7567495-7567649 5.61039 
chr4:7567660-7567865 5.62439 
chr4:7567888-7568119 5.49351 
chr4:7574110-7574137 5.62963 
chr4:7575231-7575258 5.77778 
chr4:7576269-7576379 5.56364 
chr4:7579023-7579069 5.30435 
chr4:7581083-7581107 5.41667 
chr4:7584364-7584395 5.83871 
chr4:7590485-7590506 5.90476 
chr4:7590554-7590593 5.28205 
chr4:7591117-7591143 5.96154 
chr4:7592889-7592928 5.30769 
chr4:7594543-7594575 5.84375 
chr4:7596327-7596356 5.34483 
chr4:7597299-7597315 5.875 
chr4:7598949-7598998 5.69388 
chr4:7599085-7599146 5.34426 
chr4:7599286-7599328 5.45238 
chr4:7599426-7599469 5.18605 
chr4:7599689-7599708 6 
chr4:7600083-7600109 5.34615 
chr4:7601538-7601560 5.95455 
chr4:7602367-7602425 5.89655 
chr4:7603343-7603362 6 
chr4:7603379-7603404 5.92 
chr4:7604874-7604895 6 
chr4:7604904-7604930 5.92308 
chr4:7605705-7605756 5.52941 
chr4:7610910-7610941 5.70968 
chr4:7615581-7615638 5.59649 
chr4:7615654-7615787 5.28571 
chr4:7615806-7615836 5.33333 
chr4:7615853-7615940 5.68966 
chr4:7615962-7616043 5.45679 
chr4:7616091-7616146 5.4 
chr4:7616155-7616246 5.64835 
chr4:7616288-7616301 6 
chr4:7616310-7616564 5.44488 
chr4:7616581-7616643 5.32258 
chr4:7616646-7616681 5.25714 
chr4:7616741-7616787 5.56522 
chr4:7616804-7616834 5.56667 
chr4:7616852-7616894 5.59524 
chr4:7618019-7618090 5.52113 
chr4:7618107-7618143 5.38889 
chr4:7618155-7618189 5.41176 
chr4:7618909-7618949 5.3 
chr4:7618963-7618986 5.47826 
chr4:7620564-7620591 5.88889 
chr4:7621646-7621664 5.94444 
chr4:7621732-7621807 5.96 
chr4:7623028-7623131 5.28155 
chr4:7623142-7623377 5.39574 
chr4:7627441-7627549 5.28704 
chr4:7627874-7627906 5.875 
chr4:7628685-7628723 5.57895 
chr4:7629908-7629935 5.77778 
chr4:7630985-7630998 6 
chr4:7631177-7631211 5.44118 
chr4:7632774-7632788 6 
chr4:7638089-7638140 5.52941 
chr4:7639268-7639295 6 
chr4:7639308-7639322 6 
chr4:7639423-7639465 5.7619 
chr4:7641179-7641434 5.30196 
chr4:7641444-7641586 5.21831 
chr4:7641625-7641680 5.50909 
chr4:7641766-7641798 5.5 
chr4:7641915-7641928 6 
chr4:7641971-7642018 5.6383 
chr4:7642032-7642074 5.52381 
chr4:7642105-7642143 5.84211 
chr4:7642170-7642246 5.38158 
chr4:7643456-7643634 5.63483 
chr4:7643646-7643803 5.43949 
chr4:7647181-7647238 5.52632 
chr4:7649915-7649936 6 
chr4:7652424-7652499 5.76 
chr4:7656929-7656954 6 
chr4:7659026-7659103 5.64935 
chr4:7659180-7659198 5.72222 
chr4:7659212-7659238 5.92308 
chr4:7659256-7659286 5.76667 
chr4:7659304-7659405 5.52475 
chr4:7659443-7659497 5.46296 
chr4:7659512-7659549 5.83784 
chr4:7659561-7659633 5.75 
chr4:7659716-7659743 5.40741 
chr4:7659792-7659898 5.51887 
chr4:7659941-7659990 5.63265 
chr4:7660008-7660034 5.76923 
chr4:7660046-7660067 5.57143 
chr4:7661003-7661023 5.7 
chr4:7662882-7662908 5.5 
chr4:7663940-7663970 5.76667 
chr4:7664658-7664689 5.41935 
chr4:7664696-7664753 5.66667 
chr4:7664781-7665085 5.69408 
chr4:7665435-7665475 5.85 
chr4:7667844-7667874 5.6 
chr4:7669518-7669530 6 
chr4:7669994-7670018 5.625 
chr4:7671351-7671379 5.42857 
chr4:7673668-7673683 6 
chr4:7676305-7676327 6 
chr4:7678358-7678382 6 
chr4:7678443-7678465 6 
chr4:7678530-7678560 5.83333 
chr4:7678617-7678687 5.81429 
chr4:7678744-7678801 5.38596 
chr4:7679665-7679691 5.38462 
chr4:7681476-7681491 6 
chr4:7681975-7682004 5.48276 
chr4:7687405-7687424 5.89474 
chr4:7690806-7690824 5.77778 
chr4:7691221-7691235 6 
chr4:7691528-7691568 5.325 
chr4:7691595-7691639 5.43182 
chr4:7691681-7691744 5.69841 
chr4:7691753-7692426 5.4844 
chr4:7694893-7694954 5.90164 
chr4:7696408-7696440 5.46875 
chr4:7696657-7696683 6 
chr4:7696952-7697694 5.78976 
chr4:7702896-7703021 5.48 
chr4:7705713-7705770 5.35088 
chr4:7708160-7708193 6 
chr4:7708311-7708342 5.96774 
chr4:7714923-7714947 5.41667 
chr4:7718226-7718308 5.4878 
chr4:7718333-7718456 5.4878 
chr4:7720419-7720448 5.24138 
chr4:7721756-7721793 5.32432 
chr4:7724663-7724705 5.57143 
chr4:7725146-7725158 6 
chr4:7725324-7725356 5.875 
chr4:7725802-7725901 5.54545 
chr4:7725962-7726068 5.57547 
chr4:7726089-7726135 5.32609 
chr4:7726146-7726276 5.74615 
chr4:7726286-7726434 5.56081 
chr4:7726455-7726627 5.66279 
chr4:7726646-7726702 5.57143 
chr4:7726712-7726786 5.67568 
chr4:7728300-7728318 6 
chr4:7734096-7734122 5.30769 
chr4:7735718-7735763 5.42222 
chr4:7735802-7735836 5.52941 
chr4:7735895-7735953 5.25862 
chr4:7738979-7739002 5.47826 
chr4:7742155-7742190 5.4 
chr4:7743222-7743244 5.72727 
chr4:7745103-7745122 6 
chr4:7745523-7745573 5.92 
chr4:7747811-7747829 5.77778 
chr4:7748688-7748737 5.67347 
chr4:7757917-7757942 5.68 
chr4:7758761-7758801 5.4 
chr4:7760701-7760735 5.26471 
chr4:7763532-7763553 6 
chr4:7766828-7766841 6 
chr4:7773056-7773087 5.32258 
chr4:7773120-7773146 5.26923 
chr4:7773236-7773248 6 
chr4:7774684-7774712 5.32143 
chr4:7778101-7778137 5.55556 
chr4:7786065-7786086 5.61905 
chr4:7787082-7787100 6 
chr4:7793568-7793601 6 
chr4:7796245-7796261 5.875 
chr4:7796414-7796428 5.92857 
chr4:7797132-7797165 6 
chr4:7797788-7797813 5.32 
chr4:7798475-7798495 5.8 
chr4:7803641-7803664 6 
chr4:7804366-7804380 6 
chr4:7810779-7810797 5.94444 
chr4:7817123-7817162 5.48718 
chr4:7817686-7817704 6 
chr4:7819320-7819352 5.5625 
chr4:7822319-7822342 5.43478 
chr4:7824293-7824324 5.93548 
chr4:7825033-7825067 5.73529 
chr4:7826151-7826165 6 
chr4:7828269-7828290 5.57143 
chr4:7829296-7829312 6 
chr4:7832325-7832340 6 
chr4:7833120-7833133 6 
chr4:7835316-7835329 6 
chr4:7835819-7835851 6 
chr4:7840164-7840188 6 
chr4:7840561-7840588 5.77778 
chr4:7841063-7841146 5.37349 
chr4:7841840-7841857 5.76471 
chr4:7841989-7842009 6 
chr4:7842032-7842051 6 
chr4:7843585-7843646 5.29508 
chr4:7844028-7844055 5.62963 
chr4:7844413-7844425 6 
chr4:7845204-7845239 5.68571 
chr4:7846009-7846024 6 
chr4:7847138-7847155 6 
chr4:7849749-7849868 5.47059 
chr4:7849891-7849989 5.71429 
chr4:7859700-7859723 5.69565 
chr4:7860042-7860063 5.71429 
chr4:7861980-7862011 5.54839 
chr4:7862070-7862085 5.86667 
chr4:7862640-7862665 5.64 
chr4:7864120-7864146 5.57692 
chr4:7865141-7865178 5.83784 
chr4:7865692-7865886 5.84021 
chr4:7867596-7867628 5.375 
chr4:7868763-7868874 5.71171 
chr4:7869814-7869842 5.53571 
chr4:7870643-7870976 5.85285 
chr4:7871574-7871586 6 
chr4:7874653-7874682 5.82759 
chr4:7874969-7874983 6 
chr4:7875066-7875090 5.91667 
chr4:7876076-7876103 5.81481 
chr4:7876257-7876286 6 
chr4:7877415-7877440 5.32 
chr4:7878692-7878707 5.93333 
chr4:7881415-7881439 5.83333 
chr4:7882005-7882019 6 
chr4:7883507-7883530 5.65217 
chr4:7883993-7884014 6 
chr4:7884912-7884955 5.65116 
chr4:7886072-7886085 6 
chr4:7890509-7890531 5.81818 
chr4:7891269-7891293 5.79167 
chr4:7891417-7891436 5.63158 
chr4:7891731-7891746 6 
chr4:7892800-7892828 5.46429 
chr4:7893470-7893488 6 
chr4:7893781-7893800 6 
chr4:7895307-7895334 5.59259 
chr4:7897579-7897597 6 
chr4:7898629-7898646 5.88235 
chr4:7899233-7899265 5.71875 
chr4:7899511-7899530 5.63158 
chr4:7900371-7900395 5.79167 
chr4:7900535-7900560 6 
chr4:7900572-7900613 5.5122 
chr4:7900631-7900700 5.33333 
chr4:7900712-7900761 5.53061 
chr4:7901584-7901606 6 
chr4:7902062-7902086 5.83333 
chr4:7904905-7904917 6 
chr4:7905405-7905427 5.95455 
chr4:7906420-7906449 5.93103 
chr4:7908729-7908742 6 
chr4:7910215-7910231 5.875 
chr4:7915115-7915135 6 
chr4:7917204-7917232 5.78571 
chr4:7922728-7922742 6 
chr4:7922908-7922923 6 
chr4:7924594-7924614 5.8 
chr4:7927572-7927595 5.91304 
chr4:7933115-7933129 5.92857 
chr4:7934746-7934770 5.79167 
chr4:7938029-7938065 5.13889 
chr4:7938307-7938321 6 
chr4:7941608-7941629 5.61905 
chr4:7943714-7943744 5.56667 
chr4:7945569-7945646 5.36364 
chr4:7945670-7945696 6 
chr4:7945996-7946066 5.52857 
chr4:7946848-7946876 5.60714 
chr4:7947029-7947050 5.57143 
chr4:7948944-7948975 5.80645 
chr4:7949653-7949691 5.76316 
chr4:7950146-7950172 5.73077 
chr4:7953807-7953874 5.64179 
chr4:7953981-7954007 6 
chr4:7954220-7954237 5.76471 
chr4:7954857-7954880 5.47826 
chr4:7955300-7955315 6 
chr4:7955777-7955805 5.42857 
chr4:7956874-7956892 6 
chr4:7957099-7957113 6 
chr4:7957260-7957291 5.6129 
chr4:7957874-7957904 5.93333 
chr4:7960611-7960632 6 
chr4:7961633-7961652 5.73684 
chr4:7962037-7962059 5.72727 
chr4:7962072-7962085 6 
chr4:7964262-7964278 6 
chr4:7966214-7966236 5.72727 
chr4:7967506-7967534 6 
chr4:7967842-7967866 5.91667 
chr4:7970462-7970501 5.69231 
chr4:7970858-7970876 5.83333 
chr4:7971180-7971195 6 
chr4:7971435-7971491 5.71429 
chr4:7974802-7974834 6 
chr4:7975227-7975250 5.69565 
chr4:7975885-7976204 5.6489 
chr4:7976244-7976273 5.37931 
chr4:7976287-7976541 5.61811 
chr4:7978389-7978430 5.65854 
chr4:7978448-7978679 5.5974 
chr4:7979084-7979167 5.22892 
chr4:7979517-7979550 6 
chr4:7982668-7982683 6 
chr4:7984428-7984444 6 
chr4:7990799-7990817 6 
chr4:7992224-7992242 6 
chr4:7995403-7995420 5.76471 
chr4:7995807-7995832 6 
chr4:7998787-7998811 5.45833 
chr4:7999596-7999620 6 
chr4:8003517-8003547 5.3 
chr4:8003651-8003677 5.42308 
chr4:8005288-8005304 6 
chr4:8005914-8005935 5.85714 
chr4:8008089-8008116 5.51852 
chr4:8008878-8008896 6 
chr4:8011117-8011142 5.96 
chr4:8013771-8013917 5.45205 
chr4:8013956-8014146 5.36316 
chr4:8014213-8014254 5.80488 
chr4:8014262-8014310 5.33333 
chr4:8014319-8014395 5.46053 
chr4:8014448-8014547 5.43434 
chr4:8014946-8014962 6 
chr4:8016171-8016238 5.38806 
chr4:8016587-8016662 5.49333 
chr4:8017586-8017605 5.94737 
chr4:8017755-8017784 5.55172 
chr4:8019007-8019034 5.88889 
chr4:8021854-8021886 5.28125 
chr4:8022573-8022591 6 
chr4:8024619-8024736 5.51282 
chr4:8024748-8024815 5.40299 
chr4:8027732-8027745 5.92308 
chr4:8029339-8029369 5.36667 
chr4:8030090-8030206 5.64655 
chr4:8030251-8030334 5.54217 
chr4:8030348-8030502 5.3961 
chr4:8031300-8031337 5.54054 
chr4:8035968-8036050 5.4878 
chr4:8036146-8036596 5.44222 
chr4:8036608-8036717 5.41284 
chr4:8036728-8036815 5.32184 
chr4:8038558-8038596 5.42105 
chr4:8038846-8038907 5.47541 
chr4:8038977-8039089 5.52679 
chr4:8039264-8039303 5.23077 
chr4:8041601-8041618 6 
chr4:8042337-8042362 5.96 
chr4:8043328-8043340 6 
chr4:8043691-8043723 5.90625 
chr4:8044566-8044580 6 
chr4:8046146-8046245 5.45455 
chr4:8046368-8046424 5.66071 
chr4:8047373-8047411 5.94737 
chr4:8049085-8049137 5.80769 
chr4:8051454-8051468 5.92857 
chr4:8053289-8053315 5.96154 
chr4:8056765-8056782 5.88235 
chr4:8057839-8057861 6 
chr4:8058013-8058044 5.83871 
chr4:8058658-8058684 6 
chr4:8058789-8058838 5.79592 
chr4:8061633-8061666 5.93939 
chr4:8067328-8067358 5.26667 
chr4:8067646-8067742 5.69792 
chr4:8068032-8068152 5.875 
chr4:8070679-8070695 5.875 
chr4:8071393-8071430 5.54054 
chr4:8071527-8071559 5.15625 
chr4:8071735-8071850 5.36522 
chr4:8071858-8071934 5.47368 
chr4:8071944-8071972 5.25 
chr4:8072518-8072553 5.4 
chr4:8075247-8075279 5.375 
chr4:8075816-8075840 6 
chr4:8076503-8076520 6 
chr4:8076976-8076989 5.92308 
chr4:8077417-8077433 5.9375 
chr4:8081477-8081505 5.75 
chr4:8083407-8083429 5.90909 
chr4:8084468-8084484 6 
chr4:8088011-8088024 6 
chr4:8088076-8088091 6 
chr4:8089748-8089819 5.12676 
chr4:8089843-8089878 5.65714 
chr4:8091459-8091477 6 
chr4:8092432-8092455 6 
chr4:8092996-8093732 5.69701 
chr4:8094926-8094957 5.83871 
chr4:8096625-8096846 5.71493 
chr4:8097269-8097289 5.7 
chr4:8098749-8098767 6 
chr4:8101570-8101598 5.64286 
chr4:8102476-8102494 6 
chr4:8108952-8108976 5.45833 
chr4:8112374-8112403 5.48276 
chr4:8113653-8113668 6 
chr4:8115829-8115850 5.52381 
chr4:8116845-8116862 5.76471 
chr4:8119096-8119124 5.78571 
chr4:8119206-8119244 5.68421 
chr4:8119284-8119335 5.2549 
chr4:8121051-8121067 6 
chr4:8121457-8121479 5.77273 
chr4:8124434-8124461 5.7037 
chr4:8124616-8124646 5.36667 
chr4:8128146-8128171 5.64 
chr4:8129573-8129599 5.46154 
chr4:8131460-8131473 6 
chr4:8133372-8133646 5.51825 
chr4:8133707-8133763 5.625 
chr4:8136146-8136177 5.3871 
chr4:8140937-8141018 5.75309 
chr4:8141983-8142012 5.17241 
chr4:8143266-8143284 5.72222 
chr4:8146272-8146285 6 
chr4:8147457-8147511 5.74074 
chr4:8148242-8148274 5.4375 
chr4:8150915-8150940 5.4 
chr4:8155682-8155702 5.85 
chr4:8155993-8156021 5.96429 
chr4:8160498-8160522 5.5 
chr4:8161938-8161964 5.26923 
chr4:8162071-8162090 5.63158 
chr4:8164408-8164426 6 
chr4:8164848-8164876 5.71429 
chr4:8167919-8167991 5.43056 
chr4:8168022-8168127 5.57143 
chr4:8168152-8168241 5.50562 
chr4:8168306-8168399 5.47312 
chr4:8168416-8168453 5.67568 
chr4:8168493-8168562 5.14493 
chr4:8168595-8168744 5.63758 
chr4:8171884-8171908 5.45833 
chr4:8173235-8173261 5.46154 
chr4:8173397-8173421 5.45833 
chr4:8173450-8173474 5.54167 
chr4:8175111-8175126 6 
chr4:8176744-8176773 5.65517 
chr4:8180109-8180141 5.8125 
chr4:8180492-8180506 6 
chr4:8182123-8182135 6 
chr4:8182334-8182489 5.4 
chr4:8182506-8182646 5.34286 
chr4:8182660-8182749 5.5618 
chr4:8182762-8182882 5.46667 
chr4:8188670-8188683 6 
chr4:8189266-8189291 5.96 
chr4:8193685-8193727 5.92857 
chr4:8194174-8194232 5.89655 
chr4:8196810-8196841 5.80645 
chr4:8198854-8198877 5.69565 
chr4:8200612-8200682 5.44286 
chr4:8205004-8205020 6 
chr4:8208546-8208591 5.68889 
chr4:8208804-8208819 6 
chr4:8212473-8212496 6 
chr4:8212699-8212766 5.38806 
chr4:8212775-8212798 5.73913 
chr4:8212808-8212832 5.83333 
chr4:8212891-8212943 5.40385 
chr4:8212957-8212976 5.78947 
chr4:8212992-8213016 5.70833 
chr4:8213024-8213049 5.68 
chr4:8213058-8213103 5.35556 
chr4:8213146-8213164 5.83333 
chr4:8213187-8213212 5.64 
chr4:8213221-8213249 5.42857 
chr4:8215615-8215633 5.77778 
chr4:8219843-8219871 5.60714 
chr4:8220775-8220804 5.2069 
chr4:8224088-8224113 6 
chr4:8224403-8224418 6 
chr4:8225358-8225372 6 
chr4:8225906-8225924 5.72222 
chr4:8226705-8226741 5.44444 
chr4:8231121-8231272 5.35762 
chr4:8232015-8232040 5.8 
chr4:8232510-8232523 6 
chr4:8233898-8233944 5.30435 
chr4:8235284-8235313 5.55172 
chr4:8235353-8235380 5.92593 
chr4:8235410-8235453 5.62791 
chr4:8235465-8235511 5.69565 
chr4:8235530-8235646 5.50862 
chr4:8235656-8235683 5.40741 
chr4:8235699-8235826 5.54331 
chr4:8235846-8235977 5.70229 
chr4:8235993-8236039 5.41304 
chr4:8236095-8236183 5.27273 
chr4:8236199-8236263 5.67188 
chr4:8236295-8236328 5.81818 
chr4:8240938-8241370 5.4375 
chr4:8248610-8248646 5.41667 
chr4:8250718-8250740 6 
chr4:8250854-8250938 5.61905 
chr4:8251016-8251093 5.85714 
chr4:8251137-8251157 5.65 
chr4:8254804-8254922 5.41525 
chr4:8255445-8255464 5.94737 
chr4:8255816-8255901 5.43529 
chr4:8256432-8256452 5.6 
chr4:8258779-8258806 6 
chr4:8265333-8265688 5.70704 
chr4:8265713-8265771 5.53448 
chr4:8265817-8265832 6 
chr4:8266284-8266352 5.26471 
chr4:8271717-8271741 5.54167 
chr4:8275445-8275489 5.34091 
chr4:8280684-8280736 5.38462 
chr4:8284889-8284917 5.53571 
chr4:8286677-8286704 5.48148 
chr4:8290605-8290693 5.78409 
chr4:8296293-8296432 5.98561 
chr4:8296443-8296613 5.62941 
chr4:8296627-8296769 5.41549 
chr4:8296785-8296848 5.49206 
chr4:8296877-8296916 5.28205 
chr4:8297060-8297082 5.54545 
chr4:8299664-8299685 6 
chr4:8299776-8299788 6 
chr4:8302451-8302480 5.41379 
chr4:8302497-8302526 5.7931 
chr4:8302595-8302631 5.36111 
chr4:8302684-8302766 5.80488 
chr4:8302775-8302832 5.42105 
chr4:8302870-8302935 5.24615 
chr4:8302956-8303061 5.67619 
chr4:8303088-8303102 6 
chr4:8303146-8303190 5.5 
chr4:8303215-8303241 5.69231 
chr4:8303258-8303289 5.19355 
chr4:8304280-8304316 5.30556 
chr4:8305614-8305655 5.68293 
chr4:8306370-8306396 6 
chr4:8318248-8318318 5.91429 
chr4:8319673-8319690 5.94118 
chr4:8319752-8319765 6 
chr4:8320081-8320110 5.48276 
chr4:8322906-8322936 5.46667 
chr4:8322948-8322973 5.8 
chr4:8322999-8323105 5.51887 
chr4:8323116-8323138 5.72727 
chr4:8323146-8323307 5.51553 
chr4:8323340-8323389 5.63265 
chr4:8323804-8323819 6 
chr4:8329336-8329357 6 
chr4:8329992-8330014 5.63636 
chr4:8338004-8338056 5.86538 
chr4:8339394-8339413 6 
chr4:8340696-8340715 5.73684 
chr4:8341287-8341314 5.55556 
chr4:8342975-8343011 5.5 
chr4:8347692-8347717 5.52 
chr4:8349084-8349124 5.85 
chr4:8349588-8349605 6 
chr4:8350514-8350570 5.96429 
chr4:8352448-8352493 5.35556 
chr4:8361184-8361206 5.63636 
chr4:8362199-8362211 6 
chr4:8363152-8363179 6 
chr4:8369209-8369236 5.74074 
chr4:8369533-8369556 6 
chr4:8371514-8371536 5.90909 
chr4:8374591-8374608 5.88235 
chr4:8381916-8381929 6 
chr4:8384717-8384738 5.90476 
chr4:8386965-8386989 5.45833 
chr4:8387023-8387075 5.26923 
chr4:8387091-8387116 5.36 
chr4:8388292-8388304 6 
chr4:8391828-8391846 5.83333 
chr4:8392725-8392797 6 
chr4:8395217-8395239 6 
chr4:8395275-8395385 5.57273 
chr4:8396974-8397048 5.56757 
chr4:8397058-8397146 5.79545 
chr4:8398406-8398423 6 
chr4:8401977-8402007 6 
chr4:8404455-8404488 5.42424 
chr4:8404646-8404667 5.57143 
chr4:8406162-8406176 5.92857 
chr4:8406744-8406764 5.65 
chr4:8408196-8408222 5.34615 
chr4:8408420-8408442 5.5 
chr4:8409986-8410011 5.84 
chr4:8410617-8410646 5.86207 
chr4:8411357-8411407 5.62 
chr4:8411654-8411682 5.57143 
chr4:8411748-8411778 5.46667 
chr4:8412419-8412458 5.51282 
chr4:8412603-8412620 5.88235 
chr4:8414120-8414312 5.76562 
chr4:8415218-8415252 5.44118 
chr4:8415354-8415373 6 
chr4:8419447-8419470 5.43478 
chr4:8420185-8420201 6 
chr4:8420590-8420618 5.92857 
chr4:8421160-8421193 5.81818 
chr4:8423840-8423979 5.46763 
chr4:8432584-8432598 6 
chr4:8435775-8435793 6 
chr4:8436459-8436478 5.63158 
chr4:8436499-8436518 5.63158 
chr4:8437222-8437241 5.84211 
chr4:8438757-8438875 5.5678 
chr4:8446606-8446624 5.72222 
chr4:8448606-8448628 6 
chr4:8451653-8451696 5.95349 
chr4:8452519-8452537 6 
chr4:8454461-8454479 5.83333 
chr4:8455969-8455999 5.56667 
chr4:8460175-8460203 5.96429 
chr4:8462220-8462250 5.16667 
chr4:8464431-8464462 5.96774 
chr4:8465556-8465574 5.88889 
chr4:8469186-8469220 5.61765 
chr4:8474303-8474332 5.31034 
chr4:8474497-8474533 6 
chr4:8488184-8488254 5.72857 
chr4:8491176-8491212 5.80556 
chr4:8498504-8498526 6 
chr4:8498547-8498583 5.55556 
chr4:8499370-8499392 5.90909 
chr4:8500772-8500794 5.90909 
chr4:8501265-8501299 5.35294 
chr4:8501325-8501344 6 
chr4:8502225-8502251 6 
chr4:8503406-8503444 5.55263 
chr4:8509264-8509327 5.53968 
chr4:8509627-8509646 6 
chr4:8510923-8510965 5.52381 
chr4:8513738-8513779 5.80488 
chr4:8515978-8515994 6 
chr4:8518503-8518531 5.92857 
chr4:8520678-8520690 6 
chr4:8523418-8523463 5.91111 
chr4:8523964-8523997 5.24242 
chr4:8524427-8524453 6 
chr4:8526320-8526341 6 
chr4:8529440-8529460 5.65 
chr4:8529854-8529874 6 
chr4:8533034-8533074 6 
chr4:8533158-8533180 5.95455 
chr4:8533336-8533362 6 
chr4:8534541-8534565 5.41667 
chr4:8534911-8534935 5.95833 
chr4:8535272-8535303 5.87097 
chr4:8537500-8537514 6 
chr4:8544153-8544175 5.72727 
chr4:8545355-8545397 5.71429 
chr4:8545464-8545527 6 
chr4:8550433-8550500 5.91045 
chr4:8552936-8552961 5.4 
chr4:8557382-8557435 5.73585 
chr4:8557869-8557900 5.35484 
chr4:8558033-8558054 5.80952 
chr4:8561814-8561834 5.6 
chr4:8563284-8563308 6 
chr4:8564432-8564458 5.34615 
chr4:8565370-8565383 6 
chr4:8566238-8566263 5.92 
chr4:8566662-8566686 5.75 
chr4:8567133-8567174 5.39024 
chr4:8567203-8567229 6 
chr4:8568838-8568858 6 
chr4:8570848-8570899 5.45098 
chr4:8571031-8571058 5.22222 
chr4:8571272-8571303 5.3871 
chr4:8572169-8572184 5.86667 
chr4:8572254-8572267 6 
chr4:8576075-8576095 5.75 
chr4:8577641-8577866 5.84889 
chr4:8578251-8578337 5.65116 
chr4:8578497-8578535 6 
chr4:8579858-8579914 5.33929 
chr4:8581838-8581900 5.66129 
chr4:8582985-8583008 5.6087 
chr4:8585747-8585784 5.32432 
chr4:8585804-8585845 5.31707 
chr4:8587500-8587515 6 
chr4:8589218-8589230 6 
chr4:8590218-8590248 5.43333 
chr4:8591637-8591652 6 
chr4:8594667-8594683 6 
chr4:8597730-8597759 5.62069 
chr4:8601847-8601881 5.97059 
chr4:8606207-8606220 5.92308 
chr4:8607046-8607071 5.92 
chr4:8607096-8607156 5.31667 
chr4:8607173-8607278 5.15238 
chr4:8607295-8607316 5.85714 
chr4:8607325-8607348 6 
chr4:8609853-8609886 5.75758 
chr4:8610745-8610984 5.48954 
chr4:8611019-8611119 5.34 
chr4:8612694-8612834 5.58571 
chr4:8613913-8613951 5.55263 
chr4:8614860-8614872 6 
chr4:8623601-8623615 6 
chr4:8623891-8623905 6 
chr4:8624293-8624324 5.19355 
chr4:8624527-8624547 6 
chr4:8624684-8624706 5.68182 
chr4:8625719-8625737 6 
chr4:8626310-8626330 6 
chr4:8629239-8629256 6 
chr4:8629532-8629546 6 
chr4:8629934-8629965 5.19355 
chr4:8630168-8630188 6 
chr4:8630325-8630347 5.68182 
chr4:8631360-8631378 6 
chr4:8631951-8631966 6 
chr4:8634877-8634890 6 
chr4:8635166-8635180 6 
chr4:8635568-8635599 5.19355 
chr4:8635802-8635826 6 
chr4:8635963-8635985 5.68182 
chr4:8636998-8637020 6 
chr4:8637593-8637616 6 
chr4:8638637-8638656 5.73684 
chr4:8641063-8641084 5.71429 
chr4:8644695-8644708 6 
chr4:8645432-8645457 5.76 
chr4:8651482-8651504 5.63636 
chr4:8653863-8653887 6 
chr4:8654834-8654874 5.55 
chr4:8654893-8654940 5.51064 
chr4:8659564-8659587 5.56522 
chr4:8660393-8660416 5.56522 
chr4:8661146-8661226 5.9375 
chr4:8661399-8661414 6 
chr4:8661928-8661942 6 
chr4:8663403-8663428 5.4 
chr4:8665642-8665671 5.51724 
chr4:8668850-8668873 6 
chr4:8669344-8669373 5.41379 
chr4:8674034-8674051 5.94118 
chr4:8674654-8674682 5.46429 
chr4:8675324-8675360 5.75 
chr4:8675765-8675795 5.2 
chr4:8679676-8679698 5.72727 
chr4:8681855-8681896 5.46341 
chr4:8681910-8681978 5.64706 
chr4:8681992-8682011 6 
chr4:8684833-8684862 5.31034 
chr4:8685154-8685204 5.52 
chr4:8685269-8685333 5.46875 
chr4:8685346-8685437 5.54945 
chr4:8685450-8685465 6 
chr4:8685479-8685737 5.5155 
chr4:8686614-8686646 5.28125 
chr4:8688583-8689115 5.67105 
chr4:8691892-8691919 5.44444 
chr4:8693904-8693947 5.62791 
chr4:8694038-8694063 5.84 
chr4:8694891-8694930 5.61538 
chr4:8695141-8695174 5.81818 
chr4:8696276-8696312 5.25 
chr4:8697240-8697253 5.92308 
chr4:8699482-8699513 5.64516 
chr4:8701878-8701899 5.52381 
chr4:8702753-8702821 5.58824 
chr4:8703487-8703511 5.79167 
chr4:8712284-8712311 5.7037 
chr4:8713668-8713680 6 
chr4:8715286-8715325 5.58974 
chr4:8716268-8716313 5.22222 
chr4:8717035-8717054 5.78947 
chr4:8718004-8718023 5.73684 
chr4:8718319-8718335 6 
chr4:8718631-8718661 5.66667 
chr4:8719102-8719128 5.76923 
chr4:8719256-8719530 5.74818 
chr4:8719663-8719689 5.96154 
chr4:8720577-8720590 6 
chr4:8720742-8720771 5.17241 
chr4:8723832-8723858 5.5 
chr4:8723926-8723956 5.66667 
chr4:8725943-8726039 5.34375 
chr4:8726110-8726133 5.52174 
chr4:8726234-8726275 5.14634 
chr4:8728711-8728741 5.6 
chr4:8730586-8730599 6 
chr4:8730961-8730992 5.29032 
chr4:8731593-8731629 5.30556 
chr4:8735459-8735485 5.61538 
chr4:8736548-8736568 5.7 
chr4:8738358-8738384 5.42308 
chr4:8740002-8740032 5.43333 
chr4:8742703-8742729 5.65385 
chr4:8745718-8745744 5.46154 
chr4:8748109-8748137 5.53571 
chr4:8748258-8748394 5.44853 
chr4:8748460-8748491 5.19355 
chr4:8748585-8748660 5.33333 
chr4:8748697-8748731 5.35294 
chr4:8748848-8748998 5.46667 
chr4:8752065-8752078 5.92308 
chr4:8752679-8752710 5.32258 
chr4:8755312-8755368 5.23214 
chr4:8757041-8757064 5.78261 
chr4:8757990-8758014 5.75 
chr4:8758566-8758596 5.13333 
chr4:8759857-8759918 5.83607 
chr4:8760420-8760533 5.74336 
chr4:8760541-8761302 5.89488 
chr4:8764502-8764538 5.66667 
chr4:8764570-8764619 5.55102 
chr4:8767325-8767338 6 
chr4:8767441-8767472 5.51613 
chr4:8770015-8770028 6 
chr4:8771021-8771060 5.15385 
chr4:8771092-8771142 5.44 
chr4:8771276-8771303 5.33333 
chr4:8771345-8771374 6 
chr4:8771391-8771464 5.20548 
chr4:8771529-8771558 5.31034 
chr4:8772032-8772123 5.71429 
chr4:8772146-8772176 5.06667 
chr4:8777155-8777170 6 
chr4:8777452-8777464 6 
chr4:8778791-8778823 5.84375 
chr4:8779668-8779693 5.52 
chr4:8780757-8780788 5.54839 
chr4:8784788-8784801 6 
chr4:8792502-8792597 5.38947 
chr4:8792650-8792844 5.34536 
chr4:8793233-8793278 5.6 
chr4:8793803-8793817 6 
chr4:8793913-8793968 5.41818 
chr4:8793983-8794089 5.53774 
chr4:8794131-8794180 5.55102 
chr4:8794251-8794338 5.64368 
chr4:8794384-8794403 5.78947 
chr4:8794444-8794457 6 
chr4:8794469-8794507 5.31579 
chr4:8794533-8794577 5.63636 
chr4:8798400-8798437 5.86486 
chr4:8821825-8821859 5.5 
chr4:8823881-8823908 5.66667 
chr4:8824212-8824233 5.52381 
chr4:8825319-8825341 6 
chr4:8835495-8835513 6 
chr4:8836000-8836019 6 
chr4:8840498-8840551 6 
chr4:8841601-8841616 5.93333 
chr4:8841627-8841671 5.97727 
chr4:8842068-8842086 5.77778 
chr4:8843469-8843583 5.64912 
chr4:8843601-8843688 5.63218 
chr4:8843703-8843857 5.64286 
chr4:8843868-8844539 5.73025 
chr4:8846518-8846589 5.70423 
chr4:8847628-8847663 5.37143 
chr4:8848992-8849025 5.72727 
chr4:8859523-8859548 5.72 
chr4:8860636-8860648 6 
chr4:8862581-8862640 5.15254 
chr4:8862676-8862709 5.63636 
chr4:8870276-8870319 5.86047 
chr4:8873025-8873065 5.25 
chr4:8873132-8873156 5.375 
chr4:8873187-8873210 5.86957 
chr4:8873490-8873511 5.80952 
chr4:8876587-8876604 6 
chr4:8877528-8877556 5.5 
chr4:8878965-8879031 5.66667 
chr4:8879064-8879181 5.22222 
chr4:8879248-8879292 5.43182 
chr4:8882802-8882831 5.2069 
chr4:8882992-8883020 5.42857 
chr4:8883045-8883088 5.86047 
chr4:8884037-8884070 5.66667 
chr4:8888095-8888113 5.94444 
chr4:8890151-8890268 5.49573 
chr4:8891776-8891789 6 
chr4:8894226-8894289 5.44444 
chr4:8897129-8897156 5.59259 
chr4:8899325-8899401 5.34211 
chr4:8903213-8903243 5.8 
chr4:8904619-8904641 5.72727 
chr4:8908609-8908643 5.76471 
chr4:8910936-8910968 5.8125 
chr4:8913221-8913240 6 
chr4:8914606-8914639 5.42424 
chr4:8914649-8914798 5.54362 
chr4:8914906-8914939 5.78788 
chr4:8916402-8916444 5.19048 
chr4:8916569-8916616 5.31915 
chr4:8918847-8918879 6 
chr4:8919538-8919595 5.89474 
chr4:8920491-8920971 5.74792 
chr4:8923611-8923636 5.44 
chr4:8927073-8927085 6 
chr4:8928737-8928755 5.72222 
chr4:8929229-8929263 5.61765 
chr4:8929304-8929354 5.84 
chr4:8929721-8929739 5.88889 
chr4:8930878-8930898 6 
chr4:8932117-8932141 5.91667 
chr4:8932501-8932540 5.53846 
chr4:8933310-8933325 6 
chr4:8935794-8935824 5.4 
chr4:8936297-8936318 5.90476 
chr4:8939277-8939328 5.41176 
chr4:8942954-8943018 5.29688 
chr4:8943788-8943801 6 
chr4:8943834-8943855 5.85714 
chr4:8943905-8943939 5.35294 
chr4:8951458-8951471 6 
chr4:8953209-8953242 5.51515 
chr4:8954475-8954492 5.88235 
chr4:8954796-8954819 5.78261 
chr4:8956126-8956159 5.84848 
chr4:8958118-8958141 5.47826 
chr4:8959270-8959285 5.86667 
chr4:8959814-8959842 5.28571 
chr4:8959902-8959939 5.24324 
chr4:8964231-8964275 5.75 
chr4:8964575-8964600 5.8 
chr4:8968173-8968211 5.89474 
chr4:8968940-8968973 5.75758 
chr4:8970055-8970118 5.92063 
chr4:8971479-8971495 5.875 
chr4:8972026-8972051 5.48 
chr4:8974431-8974446 6 
chr4:8984827-8984841 6 
chr4:8985022-8985046 6 
chr4:8986288-8986308 6 
chr4:8986603-8986625 5.72727 
chr4:8987910-8987985 5.81333 
chr4:8989949-8989973 5.625 
chr4:8991211-8991224 6 
chr4:8992632-8992646 6 
chr4:8996163-8996175 6 
chr4:8997969-8997991 5.86364 
chr4:8998297-8998342 5.73333 
chr4:8999283-8999309 5.92308 
chr4:8999555-8999584 5.7931 
chr4:9001232-9001318 5.37209 
chr4:9002807-9002842 6 
chr4:9004641-9004656 6 
chr4:9004817-9004832 6 
chr4:9005664-9005698 5.73529 
chr4:9006583-9006601 5.77778 
chr4:9007109-9007138 5.2069 
chr4:9008952-9009003 5.33333 
chr4:9009364-9009392 5.85714 
chr4:9011114-9011132 5.88889 
chr4:9011626-9011648 5.95455 
chr4:9012481-9012659 5.92697 
chr4:9012717-9012750 6 
chr4:9012856-9012882 5.38462 
chr4:9015393-9015414 5.7619 
chr4:9017552-9017575 5.47826 
chr4:9017596-9017624 6 
chr4:9017639-9017714 5.82667 
chr4:9017748-9017797 5.34694 
chr4:9017956-9017994 5.31579 
chr4:9019203-9019228 5.88 
chr4:9020443-9020459 5.8125 
chr4:9023389-9023411 5.90909 
chr4:9028391-9028415 5.83333 
chr4:9028569-9028590 5.7619 
chr4:9033191-9033250 5.9661 
chr4:9037006-9037034 5.57143 
chr4:9037499-9037511 6 
chr4:9037552-9037591 5.20513 
chr4:9040085-9040121 5.94444 
chr4:9042311-9043051 5.78514 
chr4:9043213-9043226 6 
chr4:9043643-9043663 5.95 
chr4:9043847-9043863 6 
chr4:9045154-9045175 6 
chr4:9049116-9049135 5.89474 
chr4:9053503-9053534 5.41935 
chr4:9056994-9057009 5.93333 
chr4:9058592-9058633 5.95122 
chr4:9059403-9059424 6 
chr4:9062444-9062457 6 
chr4:9063111-9063131 6 
chr4:9063691-9063713 6 
chr4:9064775-9064802 5.7037 
chr4:9065259-9065288 5.89655 
chr4:9066228-9066243 6 
chr4:9068060-9068104 6 
chr4:9068417-9068447 5.76667 
chr4:9069696-9069713 6 
chr4:9071490-9071502 6 
chr4:9072497-9072518 5.85714 
chr4:9074807-9074823 5.8125 
chr4:9081590-9081623 5.48485 
chr4:9088389-9088406 6 
chr4:9089102-9089119 6 
chr4:9089721-9089742 5.66667 
chr4:9090979-9090994 5.86667 
chr4:9091602-9091620 6 
chr4:9091778-9091797 6 
chr4:9094540-9094568 5.39286 
chr4:9095899-9095912 6 
chr4:9099991-9100010 5.63158 
chr4:9110197-9110214 6 
chr4:9112625-9112662 6 
chr4:9113451-9113464 6 
chr4:9113894-9113944 5.68 
chr4:9116393-9116426 5.78788 
chr4:9116572-9116585 6 
chr4:9119247-9119272 5.48 
chr4:9120178-9120203 5.56 
chr4:9120360-9120411 6 
chr4:9122776-9122830 5.5 
chr4:9122983-9123010 5.25926 
chr4:9123639-9123674 5.51429 
chr4:9132195-9132223 5.57143 
chr4:9136889-9136971 5.85366 
chr4:9137380-9137409 5.7931 
chr4:9138178-9138203 6 
chr4:9139059-9139081 5.72727 
chr4:9141513-9141539 5.76923 
chr4:9141603-9141620 6 
chr4:9142030-9142049 6 
chr4:9142168-9142329 5.54658 
chr4:9143708-9143805 5.87629 
chr4:9144240-9144264 5.83333 
chr4:9146003-9146026 5.73913 
chr4:9147985-9148015 5.7 
chr4:9148592-9148611 5.68421 
chr4:9149230-9149255 5.8 
chr4:9150033-9150046 6 
chr4:9150929-9150949 6 
chr4:9151098-9151126 5.71429 
chr4:9159779-9159804 5.52 
chr4:9164837-9164854 6 
chr4:9164960-9164995 6 
chr4:9166338-9166363 6 
chr4:9166434-9166456 5.72727 
chr4:9170554-9170581 5.92593 
chr4:9170944-9170984 6 
chr4:9172905-9172926 6 
chr4:9173487-9173508 5.61905 
chr4:9178759-9178780 5.85714 
chr4:9182595-9182625 5.6 
chr4:9183574-9183588 6 
chr4:9186595-9186644 5.61224 
chr4:9186945-9186967 6 
chr4:9188822-9188838 5.8125 
chr4:9190483-9190511 5.60714 
chr4:9192235-9192249 6 
chr4:9193618-9193647 5.24138 
chr4:9195371-9195562 5.81675 
chr4:9196291-9196306 5.86667 
chr4:9196598-9196617 5.94737 
chr4:9196772-9196795 5.56522 
chr4:9199207-9199260 5.71698 
chr4:9200158-9200177 5.84211 
chr4:9201836-9201863 5.55556 
chr4:9204071-9204100 5.27586 
chr4:9205673-9205718 5.66667 
chr4:9208216-9208249 5.81818 
chr4:9209406-9209428 5.63636 
chr4:9211913-9211972 5.49153 
chr4:9214012-9214036 6 
chr4:9214065-9214087 5.54545 
chr4:9216659-9216693 5.64706 
chr4:9218756-9218784 5.64286 
chr4:9218813-9218835 5.54545 
chr4:9221406-9221468 5.45161 
chr4:9223503-9223531 5.64286 
chr4:9223560-9223582 5.54545 
chr4:9226170-9226212 5.5 
chr4:9228247-9228275 5.64286 
chr4:9228304-9228326 5.54545 
chr4:9230915-9230957 5.5 
chr4:9232992-9233020 5.64286 
chr4:9233049-9233071 5.54545 
chr4:9235641-9235703 5.48387 
chr4:9237736-9237764 5.64286 
chr4:9240385-9240446 5.52459 
chr4:9242481-9242509 5.64286 
chr4:9242538-9242560 5.54545 
chr4:9245132-9245163 5.6129 
chr4:9247230-9247258 5.64286 
chr4:9247287-9247309 5.54545 
chr4:9249881-9249945 5.46875 
chr4:9251981-9252009 5.64286 
chr4:9252038-9252060 5.54545 
chr4:9254631-9254694 5.46032 
chr4:9256729-9256757 5.64286 
chr4:9256786-9256808 5.54545 
chr4:9259380-9259440 5.51667 
chr4:9261475-9261503 5.64286 
chr4:9261532-9261554 5.54545 
chr4:9264126-9264188 5.45161 
chr4:9266223-9266251 5.64286 
chr4:9266280-9266302 5.54545 
chr4:9268875-9268935 5.51667 
chr4:9270970-9270998 5.64286 
chr4:9271027-9271049 5.54545 
chr4:9273620-9273680 5.51667 
chr4:9326422-9326481 5.50847 
chr4:9328516-9328544 5.64286 
chr4:9328573-9328595 5.54545 
chr4:9331167-9331227 5.51667 
chr4:9333262-9333290 5.64286 
chr4:9333319-9333341 5.54545 
chr4:9335913-9335974 5.52459 
chr4:9338009-9338037 5.64286 
chr4:9338066-9338088 5.54545 
chr4:9340660-9340719 5.50847 
chr4:9342754-9342782 5.64286 
chr4:9342811-9342833 5.54545 
chr4:9345405-9345464 5.50847 
chr4:9347499-9347527 5.64286 
chr4:9347556-9347578 5.54545 
chr4:9350150-9350209 5.50847 
chr4:9352244-9352272 5.64286 
chr4:9352301-9352323 5.54545 
chr4:9354895-9354954 5.50847 
chr4:9356989-9357017 5.64286 
chr4:9357046-9357068 5.54545 
chr4:9359642-9359699 5.49123 
chr4:9361734-9361762 5.64286 
chr4:9361791-9361813 5.54545 
chr4:9364385-9364445 5.51667 
chr4:9366480-9366508 5.64286 
chr4:9366537-9366559 5.54545 
chr4:9369148-9369190 5.5 
chr4:9373366-9373386 5.6 
chr4:9374212-9374235 5.43478 
chr4:9375580-9375607 5.44444 
chr4:9380146-9380206 5.78333 
chr4:9388685-9388698 6 
chr4:9393159-9393183 5.83333 
chr4:9394209-9394230 5.61905 
chr4:9397849-9397907 5.82759 
chr4:9399254-9399286 5.4375 
chr4:9402203-9402224 5.95238 
chr4:9404672-9404689 6 
chr4:9404974-9405017 5.81395 
chr4:9405316-9405356 5.7 
chr4:9408838-9408861 6 
chr4:9412720-9412733 6 
chr4:9412916-9412946 5.26667 
chr4:9416685-9416703 6 
chr4:9416908-9416940 5.3125 
chr4:9418703-9418728 6 
chr4:9423574-9423590 6 
chr4:9423642-9423667 5.88 
chr4:9430586-9430664 5.79487 
chr4:9432911-9432927 6 
chr4:9433642-9433667 6 
chr4:9434542-9434554 6 
chr4:9438247-9438277 5.66667 
chr4:9439428-9439453 5.4 
chr4:9442106-9442128 5.59091 
chr4:9443819-9443843 5.70833 
chr4:9445432-9445454 5.77273 
chr4:9446633-9446655 5.59091 
chr4:9446805-9446826 5.90476 
chr4:9449442-9449454 6 
chr4:9453328-9453342 6 
chr4:9453454-9453473 5.78947 
chr4:9461088-9461101 6 
chr4:9463019-9463033 6 
chr4:9464102-9464129 6 
chr4:9464432-9464456 5.41667 
chr4:9465764-9465794 5.93333 
chr4:9469161-9469191 5.9 
chr4:9469752-9469773 6 
chr4:9471204-9471228 6 
chr4:9472875-9472900 5.88 
chr4:9476815-9476836 5.52381 
chr4:9477785-9477805 5.8 
chr4:9485493-9485506 6 
chr4:9488508-9488523 5.86667 
chr4:9488827-9488850 5.78261 
chr4:9490159-9490195 6 
chr4:9492142-9492167 5.6 
chr4:9493375-9493390 5.86667 
chr4:9493922-9493950 5.39286 
chr4:9494010-9494047 5.24324 
chr4:9498246-9498278 5.65625 
chr4:9498578-9498603 6 
chr4:9502179-9502208 5.93103 
chr4:9502937-9502970 5.75758 
chr4:9504051-9504124 5.93151 
chr4:9505482-9505498 5.875 
chr4:9505991-9506013 5.5 
chr4:9506025-9506050 5.48 
chr4:9508413-9508428 6 
chr4:9517668-9517689 6 
chr4:9517989-9518013 5.5 
chr4:9519320-9519357 5.78378 
chr4:9522590-9522602 6 
chr4:9522755-9522772 5.82353 
chr4:9524006-9524031 5.72 
chr4:9524263-9524276 6 
chr4:9528581-9528605 6 
chr4:9529449-9529470 5.7619 
chr4:9529778-9529840 5.83871 
chr4:9530769-9530788 5.78947 
chr4:9531014-9531037 5.65217 
chr4:9531756-9531778 5.77273 
chr4:9532695-9532799 5.26923 
chr4:9535565-9535587 5.54545 
chr4:9538020-9538047 5.96296 
chr4:9540803-9540847 5.95455 
chr4:9543135-9543166 6 
chr4:9543999-9544104 5.87619 
chr4:9544282-9544295 5.92308 
chr4:9545984-9546008 6 
chr4:9546719-9546742 5.78261 
chr4:9546831-9546852 5.90476 
chr4:9549013-9549060 5.74468 
chr4:9549075-9549114 5.53846 
chr4:9549157-9549242 5.21176 
chr4:9549278-9549310 5.21875 
chr4:9549357-9549393 5.58333 
chr4:9550610-9550627 5.76471 
chr4:9550827-9550850 5.73913 
chr4:9551547-9551566 5.68421 
chr4:9553042-9553059 6 
chr4:9556101-9556135 5.91176 
chr4:9557642-9557659 5.82353 
chr4:9559575-9559615 5.325 
chr4:9560642-9560657 5.93333 
chr4:9561154-9561186 5.9375 
chr4:9561343-9561374 5.48387 
chr4:9565797-9565816 6 
chr4:9565975-9566050 5.78667 
chr4:9570329-9570368 5.20513 
chr4:9572863-9572882 6 
chr4:9575082-9575123 5.90244 
chr4:9575277-9575301 6 
chr4:9575916-9575935 6 
chr4:9577163-9577183 6 
chr4:9580806-9580835 5.13793 
chr4:9580874-9580892 5.88889 
chr4:9581090-9581115 6 
chr4:9582095-9582116 5.85714 
chr4:9584974-9584995 5.95238 
chr4:9585484-9585532 5.625 
chr4:9590612-9590642 5.76667 
chr4:9591411-9591433 6 
chr4:9593584-9593609 5.72 
chr4:9594472-9594491 5.89474 
chr4:9595212-9595224 6 
chr4:9595715-9595732 5.82353 
chr4:9598974-9598990 6 
chr4:9599303-9599332 5.7931 
chr4:9599861-9599884 5.43478 
chr4:9600586-9600603 6 
chr4:9602835-9602852 6 
chr4:9603600-9603614 6 
chr4:9611387-9611413 6 
chr4:9612799-9612826 5.96296 
chr4:9613129-9613142 6 
chr4:9615606-9615619 6 
chr4:9616467-9616481 6 
chr4:9616631-9616654 5.65217 
chr4:9616935-9616981 5.95652 
chr4:9617584-9617599 6 
chr4:9621230-9621254 5.58333 
chr4:9624823-9624863 5.875 
chr4:9626135-9626157 6 
chr4:9627447-9627480 5.72727 
chr4:9629964-9629999 5.85714 
chr4:9630151-9630186 6 
chr4:9633523-9633537 6 
chr4:9634139-9634173 5.88235 
chr4:9635012-9635029 5.88235 
chr4:9635415-9635449 5.94118 
chr4:9636219-9636244 6 
chr4:9648507-9648522 6 
chr4:9648818-9648859 5.82927 
chr4:9649635-9649654 6 
chr4:9650084-9650134 5.88 
chr4:9651685-9651698 6 
chr4:9652562-9652615 6 
chr4:9654070-9654090 5.95 
chr4:9655341-9655356 5.86667 
chr4:9656379-9656403 5.58333 
chr4:9656557-9656581 5.70833 
chr4:9658828-9658926 5.60204 
chr4:9659049-9659076 5.44444 
chr4:9659700-9659731 5.54839 
chr4:9662455-9662469 6 
chr4:9668283-9668304 5.61905 
chr4:9670630-9670650 6 
chr4:9671411-9671424 6 
chr4:9672983-9673022 6 
chr4:9674055-9674173 5.83051 
chr4:9674298-9674325 5.81481 
chr4:9675184-9675255 5.98592 
chr4:9676924-9676949 6 
chr4:9677697-9677724 6 
chr4:9678386-9678555 5.5858 
chr4:9679932-9679987 5.78182 
chr4:9680422-9680448 5.61538 
chr4:9682184-9682207 5.73913 
chr4:9683059-9683091 5.75 
chr4:9684083-9684111 6 
chr4:9684685-9684704 5.68421 
chr4:9685280-9685297 6 
chr4:9687750-9687773 6 
chr4:9688094-9688142 5.14583 
chr4:9689248-9689274 5.65385 
chr4:9690164-9690177 6 
chr4:9691619-9691632 6 
chr4:9697242-9697267 5.72 
chr4:9702271-9702307 5.91667 
chr4:9702411-9702426 6 
chr4:9703841-9703894 5.66038 
chr4:9707930-9707960 5.8 
chr4:9708319-9708361 5.92857 
chr4:9710229-9710245 6 
chr4:9710630-9710645 5.86667 
chr4:9713549-9713571 5.63636 
chr4:9713874-9713891 6 
chr4:9718949-9719057 5.71296 
chr4:9720465-9720493 5.78571 
chr4:9721588-9721600 6 
chr4:9723642-9723677 5.97143 
chr4:9725914-9725927 6 
chr4:9726619-9726642 5.47826 
chr4:9728199-9728218 5.84211 
chr4:9728741-9728776 5.94286 
chr4:9729961-9730149 5.73936 
chr4:9730201-9730223 6 
chr4:9730700-9730713 6 
chr4:9735917-9735968 6 
chr4:9736978-9737012 5.67647 
chr4:9737748-9737789 5.60976 
chr4:9737870-9737892 6 
chr4:9738234-9738246 6 
chr4:9739969-9740030 5.83607 
chr4:9741724-9741737 6 
chr4:9741830-9742054 5.76339 
chr4:9742716-9742755 5.48718 
chr4:9743511-9743537 5.88462 
chr4:9747330-9747467 5.60584 
chr4:9747478-9747508 5.5 
chr4:9747526-9747675 5.50336 
chr4:9747740-9747881 5.70213 
chr4:9747906-9747938 5.3125 
chr4:9747949-9748011 5.45161 
chr4:9751061-9751131 5.85714 
chr4:9751482-9751527 5.75556 
chr4:9753488-9753512 5.625 
chr4:9753958-9753991 5.24242 
chr4:9754906-9754929 5.73913 
chr4:9761697-9761724 5.51852 
chr4:9761792-9761840 5.54167 
chr4:9761903-9761924 5.52381 
chr4:9765319-9765395 5.89474 
chr4:9766005-9766018 6 
chr4:9770604-9770642 5.55263 
chr4:9770705-9770718 6 
chr4:9772382-9772448 5.56061 
chr4:9774432-9774457 6 
chr4:9775616-9775628 6 
chr4:9776320-9776408 5.38636 
chr4:9777801-9777821 5.9 
chr4:9778722-9778750 5.35714 
chr4:9779660-9779740 5.8625 
chr4:9780426-9780455 5.7931 
chr4:9781362-9781387 6 
chr4:9781617-9781633 5.8125 
chr4:9784457-9784486 5.34483 
chr4:9793766-9793805 5.48718 
chr4:9793967-9793987 5.7 
chr4:9794494-9794508 6 
chr4:9796631-9796648 6 
chr4:9798623-9798685 5.62903 
chr4:9800909-9800932 6 
chr4:9804166-9804197 5.64516 
chr4:9807311-9807324 6 
chr4:9810142-9810161 5.63158 
chr4:9810490-9810509 5.73684 
chr4:9811466-9811486 5.9 
chr4:9815556-9815611 5.81818 
chr4:9817798-9817820 6 
chr4:9820740-9820759 6 
chr4:9821559-9821571 6 
chr4:9821759-9821785 6 
chr4:9825718-9825750 5.4375 
chr4:9832571-9832600 5.34483 
chr4:9835384-9835399 5.93333 
chr4:9837712-9837732 5.95 
chr4:9837922-9837941 6 
chr4:9839825-9839867 5.40476 
chr4:9842980-9843018 5.42105 
chr4:9845772-9845799 5.81481 
chr4:9847051-9847066 6 
chr4:9848974-9848999 5.44 
chr4:9849979-9849992 6 
chr4:9850321-9850335 5.92857 
chr4:9852273-9852301 5.32143 
chr4:9853488-9853510 5.54545 
chr4:9854799-9854812 6 
chr4:9863327-9863355 6 
chr4:9866517-9866542 5.4 
chr4:9867833-9867876 5.55814 
chr4:9869115-9869147 5.6875 
chr4:9874840-9874856 5.8125 
chr4:9878216-9878242 5.76923 
chr4:9879757-9879779 5.81818 
chr4:9880977-9881020 5.76744 
chr4:9881098-9881117 5.73684 
chr4:9884335-9884352 5.82353 
chr4:9884756-9884776 6 
chr4:9888048-9888102 5.83333 
chr4:9889885-9889918 5.66667 
chr4:9890533-9890545 6 
chr4:9892819-9892852 5.24242 
chr4:9895170-9895223 5.54717 
chr4:9895517-9895529 6 
chr4:9900594-9900642 5.66667 
chr4:9902465-9902490 5.44 
chr4:9903465-9903493 5.60714 
chr4:9905422-9905541 5.42857 
chr4:9905576-9905616 5.3 
chr4:9910142-9910187 5.57778 
chr4:9912767-9912790 5.69565 
chr4:9913909-9913933 5.70833 
chr4:9914919-9915026 5.58879 
chr4:9918940-9918969 5.7931 
chr4:9924274-9924291 5.76471 
chr4:9925324-9925348 5.75 
chr4:9928654-9928668 6 
chr4:9929734-9929754 5.65 
chr4:9930362-9930381 6 
chr4:9931748-9931797 5.46939 
chr4:9933537-9933618 5.95062 
chr4:9935647-9935677 5.73333 
chr4:9939212-9939233 5.66667 
chr4:9939894-9939908 6 
chr4:9943313-9943354 5.29268 
chr4:9947860-9947881 5.71429 
chr4:9952516-9952538 6 
chr4:9954150-9954169 5.68421 
chr4:9955415-9955446 5.80645 
chr4:9957118-9957138 6 
chr4:9957491-9957513 6 
chr4:9958102-9958134 6 
chr4:9960261-9960287 5.5 
chr4:9960841-9960854 6 
chr4:9963187-9963218 5.77419 
chr4:9967265-9967280 5.86667 
chr4:9969199-9969233 5.23529 
chr4:9969806-9969841 5.37143 
chr4:9972418-9972467 5.30612 
chr4:9972845-9972875 5.9 
chr4:9974572-9974588 5.8125 
chr4:9975333-9975352 5.63158 
chr4:9976037-9976066 5.31034 
chr4:9976820-9976856 5.27778 
chr4:9977717-9977743 5.53846 
chr4:9979150-9979185 6 
chr4:9979496-9979522 5.38462 
chr4:9981123-9981146 5.65217 
chr4:9982601-9982642 5.43902 
chr4:9982650-9982863 5.58685 
chr4:9982875-9982906 5.54839 
chr4:9982925-9982988 5.7619 
chr4:9984012-9984045 5.39394 
chr4:9984476-9984500 5.58333 
chr4:9985744-9985763 5.68421 
chr4:9986023-9986078 5.72727 
chr4:9988214-9988251 5.54054 
chr4:9988738-9988756 5.72222 
chr4:9989451-9989479 5.96429 
chr4:9995000-9995034 5.5 
chr4:9996177-9996201 5.875 
chr4:10010524-10010536 6 
chr4:10011403-10011440 5.32432 
chr4:10013787-10013817 5.33333 
chr4:10014469-10014483 6 
chr4:10014852-10014882 5.33333 
chr4:10020170-10020228 5.84483 
chr4:10021663-10021692 6 
chr4:10023466-10023478 6 
chr4:10025323-10025351 5.46429 
chr4:10031172-10031253 5.82716 
chr4:10031407-10031434 6 
chr4:10031968-10031986 5.88889 
chr4:10037393-10037436 5.74419 
chr4:10037704-10037737 5.60606 
chr4:10038642-10038667 5.32 
chr4:10039576-10039601 5.88 
chr4:10040130-10040152 6 
chr4:10043395-10043415 5.65 
chr4:10043918-10043950 5.375 
chr4:10045832-10045850 5.83333 
chr4:10046665-10046734 5.82609 
chr4:10047653-10047681 5.89286 
chr4:10050299-10050311 6 
chr4:10053913-10053976 5.85714 
chr4:10054859-10054885 5.84615 
chr4:10055226-10055243 6 
chr4:10055266-10055293 5.25926 
chr4:10056882-10056895 6 
chr4:10057712-10057752 5.475 
chr4:10058309-10058325 5.875 
chr4:10059342-10059374 6 
chr4:10061291-10061305 6 
chr4:10061985-10062019 5.85294 
chr4:10064093-10064119 5.88462 
chr4:10066330-10066344 6 
chr4:10066498-10066519 5.57143 
chr4:10067651-10067665 6 
chr4:10071931-10071948 5.82353 
chr4:10074005-10074019 6 
chr4:10099542-10099555 6 
chr4:10101008-10101027 5.73684 
chr4:10102496-10102526 5.8 
chr4:10104172-10104197 5.6 
chr4:10104560-10104586 5.84615 
chr4:10104865-10104942 5.61039 
chr4:10105203-10105224 5.95238 
chr4:10105400-10105422 5.54545 
chr4:10118209-10118228 5.68421 
chr4:10118600-10118632 5.5 
chr4:10133155-10133344 5.9418 
chr4:10136107-10136716 6 
chr4:10137946-10137965 5.84211 
chr4:10141692-10141772 6 
chr4:10147094-10147343 5.9759 
chr4:10147411-10147448 5.83784 
chr4:10157724-10157747 5.56522 
chr4:10159859-10159903 5.93182 
chr4:10160596-10160638 6 
chr4:10182131-10182146 6 
chr4:10191502-10191532 5.86667 
chr4:10198395-10198415 5.6 
chr4:10199892-10199913 5.71429 
chr4:10201209-10201233 5.5 
chr4:10212870-10212894 5.70833 
chr4:10226741-10226773 5.25 
chr4:10232341-10232371 5.5 
chr4:10232919-10232932 6 
chr4:10274276-10274292 5.8125 
chr4:10283991-10284013 5.86364 
chr4:10287993-10288012 5.68421 
chr4:10290750-10290784 5.94118 
chr4:10292442-10292482 5.95 
chr4:10325689-10325716 5.7037 
chr4:10353352-10353376 5.5 
chr4:10357196-10357226 5.8 
chr4:10363709-10363732 6 
chr4:10365858-10365870 6 
chr4:10369259-10369285 5.73077 
chr4:10379142-10379175 5.90909 
chr4:10380988-10381161 5.97688 
chr4:10381253-10381935 5.7346 
chr4:10389298-10389329 5.58065 
chr4:10394227-10394250 5.43478 
chr4:10394410-10394446 5.83333 
chr4:10394602-10394642 5.725 
chr4:10395348-10395371 5.95652 
chr4:10396622-10396642 5.65 
chr4:10399142-10399181 5.58974 
chr4:10400600-10400645 5.4 
chr4:10401754-10401809 5.89091 
chr4:10402477-10402495 5.83333 
chr4:10407266-10407304 5.81579 
chr4:10407504-10407533 5.58621 
chr4:10407893-10407926 6 
chr4:10411447-10411469 5.90909 
chr4:10412334-10412368 5.67647 
chr4:10412988-10413014 6 
chr4:10415745-10415762 5.76471 
chr4:10418628-10418667 5.71795 
chr4:10421679-10421701 5.59091 
chr4:10422560-10422591 5.77419 
chr4:10422712-10422725 5.92308 
chr4:10427551-10427584 5.54545 
chr4:10430160-10430173 6 
chr4:10430329-10430353 5.70833 
chr4:10430806-10430840 5.29412 
chr4:10431797-10431827 5.9 
chr4:10431841-10431892 5.41176 
chr4:10436864-10436881 6 
chr4:10437670-10437695 5.84 
chr4:10438266-10438281 6 
chr4:10442480-10442498 5.94444 
chr4:10443063-10443075 6 
chr4:10449271-10449285 6 
chr4:10449792-10449816 5.54167 
chr4:10456492-10456517 5.4 
chr4:10457103-10457124 5.66667 
chr4:10461928-10461959 5.83871 
chr4:10465245-10465260 6 
chr4:10465805-10465838 5.63636 
chr4:10465856-10465868 6 
chr4:10469736-10469777 5.34146 
chr4:10469788-10469808 5.75 
chr4:10469827-10469875 5.16667 
chr4:10469979-10470010 5.6129 
chr4:10472642-10472678 5.36111 
chr4:10473202-10473218 6 
chr4:10474322-10474341 5.68421 
chr4:10474533-10474597 5.875 
chr4:10474660-10474673 6 
chr4:10475463-10475478 6 
chr4:10476790-10476812 5.63636 
chr4:10477289-10477308 5.94737 
chr4:10478094-10478109 6 
chr4:10479230-10479248 5.83333 
chr4:10479638-10479674 6 
chr4:10479862-10479884 5.5 
chr4:10480067-10480087 5.75 
chr4:10481138-10481159 5.61905 
chr4:10481458-10481517 5.9322 
chr4:10481971-10481985 6 
chr4:10482303-10482334 5.93548 
chr4:10483193-10483208 5.93333 
chr4:10484103-10484127 5.70833 
chr4:10484698-10484724 5.5 
chr4:10485212-10485241 5.86207 
chr4:10486476-10486497 5.90476 
chr4:10487061-10487093 5.53125 
chr4:10488285-10488326 5.68293 
chr4:10489244-10489267 5.47826 
chr4:10490677-10490697 5.8 
chr4:10492379-10492399 5.65 
chr4:10496842-10496854 6 
chr4:10500115-10500135 6 
chr4:10503551-10503574 5.86957 
chr4:10505244-10505272 5.39286 
chr4:10505396-10505419 6 
chr4:10505740-10505757 6 
chr4:10506473-10506497 5.625 
chr4:10509041-10509098 5.78947 
chr4:10509254-10509281 6 
chr4:10510729-10510743 6 
chr4:10511780-10511810 5.66667 
chr4:10514919-10514949 5.7 
chr4:10515443-10515504 5.54098 
chr4:10515622-10515642 5.9 
chr4:10517674-10517694 5.65 
chr4:10518856-10518880 5.375 
chr4:10521445-10521460 6 
chr4:10523566-10523592 5.46154 
chr4:10523881-10523900 5.73684 
chr4:10524196-10524221 5.92 
chr4:10525223-10525241 5.72222 
chr4:10525642-10525738 5.8125 
chr4:10527875-10527889 5.92857 
chr4:10531609-10531657 5.60417 
chr4:10533034-10533071 5.75676 
chr4:10534883-10534907 5.83333 
chr4:10536077-10536107 5.23333 
chr4:10536816-10536885 5.91304 
chr4:10539209-10539444 5.79149 
chr4:10539726-10539754 5.46429 
chr4:10539766-10539795 5.65517 
chr4:10540497-10540538 5.58537 
chr4:10542834-10542855 5.80952 
chr4:10543189-10543230 5.5122 
chr4:10543429-10543460 5.3871 
chr4:10544253-10544317 5.84375 
chr4:10545269-10545293 5.5 
chr4:10548637-10548662 5.84 
chr4:10549079-10549108 5.34483 
chr4:10549770-10549798 5.46429 
chr4:10552118-10552137 5.84211 
chr4:10553034-10553059 5.6 
chr4:10553254-10553273 6 
chr4:10553472-10553484 6 
chr4:10555059-10555086 5.88889 
chr4:10558700-10558744 6 
chr4:10562031-10562056 5.64 
chr4:10562685-10562727 5.2619 
chr4:10563705-10563737 5.96875 
chr4:10564017-10564043 6 
chr4:10565530-10565552 5.95455 
chr4:10566139-10566158 6 
chr4:10568755-10568770 6 
chr4:10570812-10570825 6 
chr4:10572015-10572041 5.57692 
chr4:10572069-10572096 5.33333 
chr4:10572169-10572211 5.40476 
chr4:10572298-10572318 5.7 
chr4:10572918-10572970 5.67308 
chr4:10574188-10574215 5.25926 
chr4:10574431-10574465 5.79412 
chr4:10580203-10580223 6 
chr4:10580986-10581061 5.52 
chr4:10581656-10581675 5.63158 
chr4:10582252-10582301 5.73469 
chr4:10582927-10583003 5.53947 
chr4:10583338-10583364 5.26923 
chr4:10584471-10584503 5.375 
chr4:10584891-10584914 5.82609 
chr4:10585606-10585629 5.43478 
chr4:10587946-10587973 5.92593 
chr4:10589942-10589959 6 
chr4:10590446-10590480 5.5 
chr4:10591825-10591856 5.32258 
chr4:10593131-10593155 5.58333 
chr4:10593925-10593937 6 
chr4:10594316-10594352 5.94444 
chr4:10595277-10595294 6 
chr4:10596377-10596403 5.92308 
chr4:10596705-10596733 5.92857 
chr4:10601041-10601079 5.23684 
chr4:10602931-10602956 5.72 
chr4:10607449-10607486 5.78378 
chr4:10608388-10608425 5.89189 
chr4:10611657-10611693 6 
chr4:10612395-10612438 6 
chr4:10612942-10612959 6 
chr4:10617026-10617041 5.93333 
chr4:10617142-10617204 5.53226 
chr4:10617642-10617668 5.42308 
chr4:10618388-10618443 5.92727 
chr4:10621223-10621265 5.57143 
chr4:10626217-10626237 6 
chr4:10627176-10627207 5.29032 
chr4:10627229-10627259 5.3 
chr4:10627271-10627350 5.36709 
chr4:10627363-10627400 5.48649 
chr4:10629201-10629291 5.3 
chr4:10631378-10631393 6 
chr4:10633046-10633063 5.76471 
chr4:10636484-10636496 6 
chr4:10638226-10638247 5.66667 
chr4:10639207-10639231 6 
chr4:10641273-10641306 5.18182 
chr4:10644142-10644171 5.24138 
chr4:10653221-10653240 6 
chr4:10653312-10653354 5.14286 
chr4:10654005-10654033 5.71429 
chr4:10654983-10655017 5.26471 
chr4:10655978-10656022 5.54545 
chr4:10656725-10656741 6 
chr4:10656958-10657016 5.72414 
chr4:10657261-10657286 6 
chr4:10657618-10657642 5.5 
chr4:10657955-10657971 6 
chr4:10665209-10665238 5.27586 
chr4:10667286-10667302 6 
chr4:10668997-10669019 5.63636 
chr4:10670746-10670773 5.2963 
chr4:10677664-10677713 5.67347 
chr4:10678430-10678482 5.21154 
chr4:10679461-10679481 6 
chr4:10682610-10682622 6 
chr4:10683745-10683772 5.77778 
chr4:10689073-10689104 5.58065 
chr4:10690000-10690024 5.375 
chr4:10690739-10690767 5.75 
chr4:10691369-10691381 6 
chr4:10693664-10693681 5.94118 
chr4:10700802-10700868 5.31818 
chr4:10700940-10700979 5.74359 
chr4:10701083-10701148 5.78462 
chr4:10701616-10701656 5.65 
chr4:10705780-10705826 5.63043 
chr4:10709725-10709746 5.71429 
chr4:10713933-10713954 5.85714 
chr4:10716307-10716331 6 
chr4:10717193-10717253 5.43333 
chr4:10720740-10720795 5.47273 
chr4:10725506-10725538 6 
chr4:10725767-10725813 5.21739 
chr4:10727476-10727497 6 
chr4:10730009-10730034 6 
chr4:10730203-10730240 5.94595 
chr4:10731172-10731197 5.52 
chr4:10735613-10735642 5.51724 
chr4:10737345-10737369 5.45833 
chr4:10737430-10737456 5.53846 
chr4:10740455-10740476 5.80952 
chr4:10741052-10741091 5.61538 
chr4:10741523-10741555 5.8125 
chr4:10748421-10748437 5.9375 
chr4:10749205-10749225 5.9 
chr4:10750375-10750407 5.3125 
chr4:10754508-10754520 6 
chr4:10756343-10756438 5.33684 
chr4:10759158-10759184 5.42308 
chr4:10759400-10759422 5.54545 
chr4:10768264-10768335 6 
chr4:10770324-10770339 6 
chr4:10773422-10773455 5.69697 
chr4:10776849-10776873 5.5 
chr4:10776941-10777006 6 
chr4:10783513-10783538 5.52 
chr4:10786506-10786536 5.53333 
chr4:10787240-10787254 6 
chr4:10788185-10788238 5.43396 
chr4:10788906-10789076 5.8 
chr4:10789087-10789268 5.8453 
chr4:10790814-10790838 5.91667 
chr4:10793410-10793465 5.32727 
chr4:10795936-10795959 6 
chr4:10802341-10802422 5.80247 
chr4:10805030-10805051 6 
chr4:10806567-10806591 6 
chr4:10810320-10810342 5.77273 
chr4:10812364-10812392 5.5 
chr4:10816892-10816922 5.93333 
chr4:10817175-10817209 5.94118 
chr4:10821296-10821327 5.51613 
chr4:10822103-10822212 5.34862 
chr4:10822537-10822556 5.73684 
chr4:10822577-10822611 6 
chr4:10823737-10823767 5.56667 
chr4:10824662-10824722 5.8 
chr4:10825172-10825200 5.5 
chr4:10825220-10825265 5.46667 
chr4:10836719-10836765 5.80435 
chr4:10838574-10838599 5.64 
chr4:10839976-10840040 5.76562 
chr4:10842532-10842571 5.66667 
chr4:10845814-10845876 5.95161 
chr4:10847485-10847605 5.825 
chr4:10849468-10849486 5.83333 
chr4:10849744-10849761 6 
chr4:10850791-10850818 5.48148 
chr4:10854906-10854960 5.25926 
chr4:10858646-10858680 5.58824 
chr4:10859157-10859172 5.86667 
chr4:10862187-10862201 6 
chr4:10863656-10863671 6 
chr4:10865851-10865878 6 
chr4:10866723-10866762 5.82051 
chr4:10870030-10870073 5.74419 
chr4:10871712-10871752 5.325 
chr4:10871768-10871806 5.28947 
chr4:10879553-10879578 5.4 
chr4:10879594-10879663 5.53623 
chr4:10880218-10880233 6 
chr4:10881048-10881121 5.52055 
chr4:10881167-10881189 5.54545 
chr4:10882929-10882966 5.27027 
chr4:10883995-10884024 5.2069 
chr4:10884760-10884783 5.52174 
chr4:10885615-10885658 5.74419 
chr4:10889020-10889048 5.35714 
chr4:10889604-10889617 6 
chr4:10889779-10889812 5.27273 
chr4:10892604-10892656 5.86538 
chr4:10896047-10896093 5.69565 
chr4:10899083-10899183 5.89 
chr4:10900464-10900495 6 
chr4:10901419-10901445 5.30769 
chr4:10902184-10902215 5.51613 
chr4:10902256-10902321 5.26154 
chr4:10903308-10903334 5.73077 
chr4:10903463-10903486 5.6087 
chr4:10904858-10904924 5.81818 
chr4:10905009-10905054 5.73333 
chr4:10908243-10908262 5.89474 
chr4:10913363-10913398 6 
chr4:10914550-10914575 5.76 
chr4:10914638-10914662 6 
chr4:10917544-10917556 6 
chr4:10917888-10917960 5.98611 
chr4:10921312-10921336 5.91667 
chr4:10925995-10926020 5.44 
chr4:10932421-10932482 5.78689 
chr4:10932502-10932758 5.86719 
chr4:10932774-10932804 5.76667 
chr4:10933727-10933757 5.46667 
chr4:10934569-10934592 6 
chr4:10936014-10936039 5.64 
chr4:10938871-10938912 5.36585 
chr4:10941794-10941817 6 
chr4:10941924-10941943 5.89474 
chr4:10943325-10943349 5.625 
chr4:10944597-10944759 5.29012 
chr4:10946079-10946116 5.40541 
chr4:10951682-10951704 5.54545 
chr4:10954599-10954629 5.46667 
chr4:10954736-10954998 5.78626 
chr4:10956013-10956037 5.875 
chr4:10956713-10956745 6 
chr4:10958564-10958593 5.34483 
chr4:10958960-10959039 5.73418 
chr4:10961727-10961755 5.32143 
chr4:10963320-10963343 5.86957 
chr4:10965223-10965259 5.63889 
chr4:10965666-10965742 5.47368 
chr4:10967377-10967405 5.35714 
chr4:10969922-10969942 5.95 
chr4:10971166-10971201 5.42857 
chr4:10972048-10972102 5.83333 
chr4:10974259-10974286 5.92593 
chr4:10977582-10977608 5.84615 
chr4:10978352-10978376 6 
chr4:10978400-10978420 5.65 
chr4:10984291-10984319 5.42857 
chr4:10989396-10989431 5.4 
chr4:10991114-10991175 5.59016 
chr4:10991498-10991533 5.22857 
chr4:10991653-10991674 5.95238 
chr4:10994738-10994782 5.81818 
chr4:10996114-10996142 5.64286 
chr4:10997164-10997199 5.51429 
chr4:10998830-10998926 5.70833 
chr4:11000771-11000804 5.15152 
chr4:11001142-11001180 5.31579 
chr4:11003427-11003481 5.75926 
chr4:11003548-11003560 6 
chr4:11004751-11004780 5.34483 
chr4:11005405-11005422 5.94118 
chr4:11007857-11007925 5.45588 
chr4:11007940-11007969 5.41379 
chr4:11012580-11012642 5.70968 
chr4:11014995-11015139 5.52778 
chr4:11015326-11015368 5.66667 
chr4:11016909-11016926 5.94118 
chr4:11017059-11017079 5.7 
chr4:11027222-11027258 5.41667 
chr4:11028731-11028751 5.9 
chr4:11029508-11029541 5.63636 
chr4:11032554-11032676 5.77049 
chr4:11035299-11035322 5.43478 
chr4:11037625-11037747 5.51639 
chr4:11037817-11037874 5.4386 
chr4:11038551-11038586 5.57143 
chr4:11041005-11041031 5.84615 
chr4:11043142-11043164 5.81818 
chr4:11049405-11049425 6 
chr4:11051695-11051709 6 
chr4:11052214-11052266 5.80769 
chr4:11053240-11053273 5.69697 
chr4:11054168-11054190 6 
chr4:11054368-11054398 5.8 
chr4:11056073-11056101 5.75 
chr4:11056726-11056815 5.94382 
chr4:11057271-11057331 5.61667 
chr4:11057768-11057830 5.72581 
chr4:11061592-11061606 6 
chr4:11062252-11062320 5.22059 
chr4:11062534-11062546 6 
chr4:11062680-11062699 5.63158 
chr4:11067853-11067873 5.65 
chr4:11069714-11069896 5.71429 
chr4:11073094-11073125 5.51613 
chr4:11073135-11073157 5.68182 
chr4:11073272-11073314 5.35714 
chr4:11073570-11073590 6 
chr4:11075691-11075713 5.5 
chr4:11077064-11077082 5.88889 
chr4:11077505-11077543 5.23684 
chr4:11078838-11078876 5.84211 
chr4:11080300-11080365 5.32308 
chr4:11080461-11080519 5.31034 
chr4:11081943-11081974 5.54839 
chr4:11083364-11083376 6 
chr4:11085642-11085659 5.94118 
chr4:11086147-11086178 5.41935 
chr4:11087029-11087046 5.88235 
chr4:11089896-11089915 6 
chr4:11093930-11093951 5.61905 
chr4:11094194-11094246 5.26923 
chr4:11094338-11094362 5.66667 
chr4:11096257-11096280 5.78261 
chr4:11099005-11099023 6 
chr4:11099944-11099976 5.5 
chr4:11102267-11102280 5.92308 
chr4:11103064-11103082 6 
chr4:11108300-11108323 5.43478 
chr4:11111777-11111813 5.63889 
chr4:11112707-11112734 5.44444 
chr4:11113950-11113974 5.75 
chr4:11114285-11114308 5.82609 
chr4:11114685-11114716 5.3871 
chr4:11117237-11117258 5.85714 
chr4:11119856-11119890 5.17647 
chr4:11120692-11120739 5.21277 
chr4:11123632-11123645 5.92308 
chr4:11124236-11124258 5.77273 
chr4:11126738-11126761 5.56522 
chr4:11127916-11127957 5.5122 
chr4:11128844-11128867 5.82609 
chr4:11130896-11130927 5.45161 
chr4:11131059-11131080 5.7619 
chr4:11134965-11134997 5.125 
chr4:11136663-11136742 5.68354 
chr4:11136922-11137041 5.84874 
chr4:11141120-11141176 5.60714 
chr4:11141190-11141235 5.4 
chr4:11141251-11141280 5.65517 
chr4:11142056-11142332 5.89493 
chr4:11144024-11144046 5.95455 
chr4:11145216-11145252 5.72222 
chr4:11145380-11145399 5.63158 
chr4:11147613-11147642 5.31034 
chr4:11153456-11153469 5.92308 
chr4:11153944-11153965 5.61905 
chr4:11155061-11155082 5.66667 
chr4:11155157-11155187 5.63333 
chr4:11157658-11157843 5.93514 
chr4:11158282-11158296 6 
chr4:11161134-11161152 6 
chr4:11161372-11161404 5.8125 
chr4:11164973-11165035 5.6129 
chr4:11165083-11165099 5.8125 
chr4:11167437-11167467 5.93333 
chr4:11167497-11167516 5.78947 
chr4:11167529-11167547 5.94444 
chr4:11167966-11168007 5.70732 
chr4:11173866-11173904 5.39474 
chr4:11179242-11179262 6 
chr4:11186153-11186195 5.71429 
chr4:11187176-11187231 5.67273 
chr4:11187765-11187787 5.5 
chr4:11193336-11193566 5.73043 
chr4:11194503-11194628 5.52 
chr4:11195441-11195492 5.2549 
chr4:11198508-11198534 5.76923 
chr4:11198946-11198970 5.54167 
chr4:11199902-11199932 5.66667 
chr4:11201729-11201763 5.67647 
chr4:11213952-11213983 5.77419 
chr4:11217151-11217180 6 
chr4:11217492-11217510 5.94444 
chr4:11226648-11226665 5.76471 
chr4:11232337-11232386 5.61224 
chr4:11236751-11236789 5.84211 
chr4:11242704-11242738 5.52941 
chr4:11245261-11245308 5.34043 
chr4:11245527-11245564 5.56757 
chr4:11246803-11246848 5.73333 
chr4:11247305-11247335 5.43333 
chr4:11251632-11251648 6 
chr4:11254609-11254642 5.90909 
chr4:11255170-11255273 5.50485 
chr4:11258981-11258993 6 
chr4:11259700-11259719 6 
chr4:11262224-11262248 5.875 
chr4:11263454-11263489 5.25714 
chr4:11263847-11263920 5.42466 
chr4:11264458-11264515 5.26316 
chr4:11265599-11265618 5.63158 
chr4:11269742-11269777 5.51429 
chr4:11271064-11271104 5.65 
chr4:11272218-11272243 5.84 
chr4:11278139-11278177 5.94737 
chr4:11282776-11282811 5.54286 
chr4:11285286-11285319 5.51515 
chr4:11287273-11287426 5.30719 
chr4:11287439-11287486 5.3617 
chr4:11287511-11287546 5.48571 
chr4:11287572-11287657 5.4 
chr4:11293697-11293724 6 
chr4:11293758-11293771 6 
chr4:11294599-11294642 5.69767 
chr4:11295080-11295127 6 
chr4:11295476-11295496 5.7 
chr4:11296573-11296600 5.66667 
chr4:11297978-11298196 5.65138 
chr4:11302352-11302374 5.86364 
chr4:11305110-11305153 6 
chr4:11307075-11307098 6 
chr4:11307236-11307251 6 
chr4:11310295-11310334 5.84615 
chr4:11316530-11316582 5.28846 
chr4:11316850-11316879 5.27586 
chr4:11317604-11317642 5.76316 
chr4:11322897-11322915 5.77778 
chr4:11327156-11327168 6 
chr4:11331420-11331450 5.2 
chr4:11331841-11331869 5.46429 
chr4:11332999-11333081 5.2439 
chr4:11337450-11337485 6 
chr4:11339842-11339877 5.62857 
chr4:11340389-11340417 5.35714 
chr4:11347612-11347634 5.59091 
chr4:11347642-11347713 5.4507 
chr4:11349382-11349435 5.58491 
chr4:11353196-11353228 5.8125 
chr4:11355246-11355284 5.97368 
chr4:11355633-11355652 5.63158 
chr4:11356595-11356651 5.78571 
chr4:11357765-11357782 5.94118 
chr4:11359342-11359369 5.44444 
chr4:11362799-11362844 5.86667 
chr4:11363148-11363167 5.68421 
chr4:11363809-11363829 5.6 
chr4:11368642-11368744 5.64706 
chr4:11369365-11369459 5.31915 
chr4:11373844-11373887 5.18605 
chr4:11373919-11373953 5.35294 
chr4:11378674-11378718 5.86364 
chr4:11387948-11387969 5.90476 
chr4:11389904-11389928 6 
chr4:11397069-11397114 5.6 
chr4:11401939-11401951 6 
chr4:11404185-11404214 5.72414 
chr4:11404702-11404755 5.30189 
chr4:11404764-11404821 5.08772 
chr4:11411670-11411684 6 
chr4:11412518-11412540 6 
chr4:11415926-11415952 5.65385 
chr4:11417980-11417998 5.88889 
chr4:11420739-11420778 5.17949 
chr4:11424645-11424668 6 
chr4:11425661-11425677 6 
chr4:11430552-11430580 5.82143 
chr4:11431267-11431292 6 
chr4:11432856-11432869 6 
chr4:11434748-11434778 5.2 
chr4:11438831-11438916 5.4 
chr4:11441046-11441064 5.88889 
chr4:11441394-11441424 5.33333 
chr4:11446679-11446882 5.84729 
chr4:11446988-11447006 5.72222 
chr4:11447020-11447048 5.46429 
chr4:11447777-11447789 6 
chr4:11449494-11449516 6 
chr4:11450264-11450297 5.69697 
chr4:11451396-11451435 5.25641 
chr4:11452134-11452152 5.72222 
chr4:11454227-11454253 5.53846 
chr4:11454714-11454737 5.78261 
chr4:11454764-11454790 5.88462 
chr4:11455996-11456012 6 
chr4:11456490-11456705 5.74884 
chr4:11457920-11457954 5.67647 
chr4:11458549-11458575 5.26923 
chr4:11459812-11459831 5.89474 
chr4:11464764-11464807 5.5814 
chr4:11467326-11467361 6 
chr4:11468598-11468642 5.5 
chr4:11468711-11468869 5.81013 
chr4:11469583-11469595 6 
chr4:11470048-11470220 5.77907 
chr4:11470948-11470974 5.53846 
chr4:11471489-11471537 5.91667 
chr4:11471806-11471831 5.92 
chr4:11472336-11472362 5.46154 
chr4:11472615-11472635 5.8 
chr4:11473251-11473265 6 
chr4:11479753-11479785 5.84375 
chr4:11479853-11479908 5.45455 
chr4:11492160-11492190 5.86667 
chr4:11492346-11492382 6 
chr4:11492973-11492989 6 
chr4:11494792-11494807 6 
chr4:11498776-11498794 5.83333 
chr4:11500429-11500508 5.92405 
chr4:11505625-11505673 5.8125 
chr4:11505974-11506004 5.2 
chr4:11507098-11507123 5.44 
chr4:11508920-11508969 5.34694 
chr4:11509189-11509222 5.81818 
chr4:11509475-11509497 5.5 
chr4:11517342-11517370 5.78571 
chr4:11518212-11518266 5.77778 
chr4:11518487-11518519 5.8125 
chr4:11519855-11519919 5.42188 
chr4:11520156-11520171 5.93333 
chr4:11521102-11521116 5.92857 
chr4:11523763-11523790 6 
chr4:11524977-11525003 5.65385 
chr4:11530093-11530135 5.2619 
chr4:11532657-11532682 5.8 
chr4:11533288-11533323 5.85714 
chr4:11534108-11534175 5.86567 
chr4:11535084-11535105 5.61905 
chr4:11535114-11535127 6 
chr4:11535600-11535618 5.88889 
chr4:11536614-11536632 5.77778 
chr4:11538526-11538548 5.5 
chr4:11538877-11538924 5.82979 
chr4:11540576-11540624 6 
chr4:11541636-11541667 6 
chr4:11542068-11542103 5.71429 
chr4:11542609-11542623 6 
chr4:11544914-11544935 5.85714 
chr4:11548544-11548609 5.72308 
chr4:11549384-11549417 5.66667 
chr4:11552795-11552823 5.71429 
chr4:11554102-11554146 5.90909 
chr4:11554296-11554320 5.625 
chr4:11557352-11557364 6 
chr4:11558413-11558438 5.32 
chr4:11565045-11565064 5.63158 
chr4:11565192-11565215 5.47826 
chr4:11565233-11565254 6 
chr4:11565586-11565620 5.44118 
chr4:11565958-11565970 6 
chr4:11566486-11566507 5.61905 
chr4:11566664-11566676 6 
chr4:11567333-11567530 5.8731 
chr4:11568864-11568892 5.35714 
chr4:11571720-11571756 5.47222 
chr4:11572299-11572332 5.24242 
chr4:11572359-11572395 5.27778 
chr4:11572977-11573001 5.58333 
chr4:11573953-11573969 6 
chr4:11574268-11574284 5.9375 
chr4:11579432-11579452 6 
chr4:11586423-11586448 5.64 
chr4:11588882-11588902 5.8 
chr4:11590793-11590818 5.56 
chr4:11591000-11591018 5.83333 
chr4:11593724-11593746 6 
chr4:11594711-11594740 6 
chr4:11596004-11596058 5.90741 
chr4:11596320-11596352 5.5625 
chr4:11597573-11597605 5.4375 
chr4:11601350-11601375 5.52 
chr4:11601397-11601504 5.53271 
chr4:11601814-11601838 5.875 
chr4:11602222-11602239 6 
chr4:11603424-11603444 6 
chr4:11604042-11604083 5.36585 
chr4:11605211-11605260 5.77551 
chr4:11606985-11607015 5.16667 
chr4:11608403-11608432 5.37931 
chr4:11609481-11609498 6 
chr4:11610399-11610426 5.7037 
chr4:11610510-11610529 5.63158 
chr4:11611023-11611051 5.46429 
chr4:11611142-11611198 5.55357 
chr4:11611463-11611519 5.375 
chr4:11611783-11611801 6 
chr4:11613142-11613172 5.9 
chr4:11614342-11614365 5.95652 
chr4:11616418-11616440 5.54545 
chr4:11618086-11618098 6 
chr4:11624142-11624175 5.42424 
chr4:11625142-11625168 5.38462 
chr4:11625633-11625655 5.59091 
chr4:11631609-11631658 5.53061 
chr4:11632737-11632800 5.19048 
chr4:11634945-11634960 6 
chr4:11635109-11635142 5.87879 
chr4:11638957-11638983 5.30769 
chr4:11645987-11646075 5.30682 
chr4:11648520-11648642 5.70492 
chr4:11648874-11648897 5.78261 
chr4:11651424-11651441 6 
chr4:11651941-11651967 5.5 
chr4:11653432-11653491 5.38983 
chr4:11653543-11653568 5.48 
chr4:11653586-11653611 5.48 
chr4:11653672-11653697 5.48 
chr4:11653876-11653916 5.45 
chr4:11653944-11653999 5.2 
chr4:11654021-11654057 5.47222 
chr4:11660272-11660310 5.13158 
chr4:11662374-11662393 6 
chr4:11662544-11662563 5.68421 
chr4:11663787-11663814 5.74074 
chr4:11664634-11664659 5.44 
chr4:11669933-11669947 6 
chr4:11670272-11670333 5.34426 
chr4:11671448-11671493 5.84444 
chr4:11671606-11671642 5.94444 
chr4:11676221-11676254 5.30303 
chr4:11680642-11680671 5.44828 
chr4:11683279-11683300 5.66667 
chr4:11683944-11683970 5.42308 
chr4:11684247-11684272 6 
chr4:11684382-11684410 5.71429 
chr4:11688963-11688984 5.85714 
chr4:11692576-11692622 5.17391 
chr4:11694047-11694071 5.95833 
chr4:11696414-11696426 6 
chr4:11699153-11699191 6 
chr4:11699758-11699771 6 
chr4:11700423-11700442 6 
chr4:11702192-11702215 5.65217 
chr4:11704277-11704302 5.76 
chr4:11704481-11704514 5.54545 
chr4:11706645-11706676 5.54839 
chr4:11708747-11708806 5.67797 
chr4:11709264-11709286 5.54545 
chr4:11713903-11713933 5.33333 
chr4:11714760-11714789 5.82759 
chr4:11715257-11715274 5.76471 
chr4:11718802-11718835 5.75758 
chr4:11719100-11719210 5.85455 
chr4:11719737-11719761 6 
chr4:11722292-11722340 5.5 
chr4:11722379-11722447 5.54412 
chr4:11726349-11726376 5.92593 
chr4:11730101-11730117 6 
chr4:11730295-11730319 5.58333 
chr4:11735458-11735492 5.5 
chr4:11737725-11737746 5.80952 
chr4:11741406-11741452 5.86957 
chr4:11744426-11744453 5.66667 
chr4:11746017-11746032 6 
chr4:11746812-11746899 5.49425 
chr4:11747709-11747722 6 
chr4:11748101-11748121 6 
chr4:11748151-11748181 6 
chr4:11749783-11749809 5.76923 
chr4:11752372-11752392 5.6 
chr4:11752600-11752625 5.32 
chr4:11753636-11753658 5.95455 
chr4:11755203-11755232 5.2069 
chr4:11755695-11755723 5.46429 
chr4:11756048-11756119 5.66197 
chr4:11756642-11756688 5.54348 
chr4:11756754-11756786 5.625 
chr4:11764501-11764532 5.48387 
chr4:11765157-11765247 5.31111 
chr4:11765870-11765891 5.71429 
chr4:11769076-11769092 6 
chr4:11769203-11769224 5.85714 
chr4:11769454-11769486 5.28125 
chr4:11769748-11769766 5.94444 
chr4:11772839-11772863 5.66667 
chr4:11775537-11775562 6 
chr4:11776142-11776169 5.7037 
chr4:11778539-11778555 6 
chr4:11778649-11778671 5.63636 
chr4:11786502-11786529 5.44444 
chr4:11787390-11787404 6 
chr4:11788727-11788756 6 
chr4:11790796-11790841 5.44444 
chr4:11791543-11791563 5.6 
chr4:11791751-11791780 5.48276 
chr4:11798817-11798852 5.82857 
chr4:11800360-11800383 5.69565 
chr4:11800418-11800436 5.88889 
chr4:11800660-11800679 5.63158 
chr4:11800807-11800852 5.75556 
chr4:11805674-11805739 5.76923 
chr4:11805772-11805794 5.5 
chr4:11813642-11813681 5.15385 
chr4:11815308-11815328 5.65 
chr4:11816142-11816160 6 
chr4:11818667-11818716 5.93878 
chr4:11820088-11820113 6 
chr4:11826479-11826496 5.82353 
chr4:11826765-11826785 5.6 
chr4:11826895-11826944 5.77551 
chr4:11829722-11829778 5.625 
chr4:11830292-11830356 5.6875 
chr4:11831969-11832009 5.375 
chr4:11833801-11833831 6 
chr4:11835539-11835562 5.52174 
chr4:11837658-11837697 5.41026 
chr4:11840602-11840624 5.77273 
chr4:11842600-11842634 5.52941 
chr4:11843540-11843572 5.34375 
chr4:11844002-11844023 5.7619 
chr4:11846556-11846605 5.61224 
chr4:11847148-11847166 6 
chr4:11847326-11847349 5.69565 
chr4:11849619-11849642 5.56522 
chr4:11849768-11849797 5.93103 
chr4:11851238-11851251 6 
chr4:11855340-11855398 5.77586 
chr4:11856293-11856308 5.86667 
chr4:11857090-11857125 5.31429 
chr4:11858796-11858817 5.61905 
chr4:11859225-11859246 6 
chr4:11863308-11863375 5.1791 
chr4:11864564-11864642 5.34615 
chr4:11866272-11866307 5.4 
chr4:11868372-11868412 5.8 
chr4:11871131-11871153 6 
chr4:11873471-11873515 5.25 
chr4:11874980-11875012 5.46875 
chr4:11875833-11875871 5.36842 
chr4:11876377-11876403 6 
chr4:11879307-11879328 6 
chr4:11880469-11880481 6 
chr4:11880635-11880664 6 
chr4:11880985-11880998 6 
chr4:11882224-11882322 5.33673 
chr4:11882388-11882422 5.58824 
chr4:11882516-11882544 5.42857 
chr4:11885807-11885846 5.97436 
chr4:11887945-11887981 5.75 
chr4:11890026-11890048 5.59091 
chr4:11890328-11890361 5.48485 
chr4:11892779-11892806 5.33333 
chr4:11893605-11893652 5.91489 
chr4:11900280-11900307 5.74074 
chr4:11900805-11900833 5.64286 
chr4:11903009-11903026 6 
chr4:11906263-11906288 6 
chr4:11907410-11907430 6 
chr4:11909666-11909685 6 
chr4:11910910-11910934 5.54167 
chr4:11913668-11913699 5.29032 
chr4:11913963-11913977 6 
chr4:11915142-11915205 5.85714 
chr4:11915257-11915276 5.73684 
chr4:11921218-11921241 5.47826 
chr4:11921376-11921400 5.70833 
chr4:11922622-11922659 6 
chr4:11926721-11926741 6 
chr4:11932167-11932199 5.5625 
chr4:11932354-11932378 5.625 
chr4:11933847-11933881 6 
chr4:11934638-11934657 5.68421 
chr4:11934739-11934768 5.2069 
chr4:11935595-11935656 5.7541 
chr4:11936022-11936130 5.7963 
chr4:11939157-11939188 6 
chr4:11945026-11945049 5.69565 
chr4:11947452-11947474 6 
chr4:11947925-11947981 5.55357 
chr4:11948503-11948540 6 
chr4:11951658-11951688 5.33333 
chr4:11952064-11952096 5.375 
chr4:11953800-11953813 6 
chr4:11957642-11957809 5.66467 
chr4:11958142-11958176 6 
chr4:11960673-11960726 5.32075 
chr4:11962332-11962357 6 
chr4:11967403-11967431 6 
chr4:11969475-11969523 5.45833 
chr4:11973573-11973592 6 
chr4:11979548-11979576 5.85714 
chr4:11979609-11979634 5.36 
chr4:11981819-11981850 5.3871 
chr4:11984236-11984256 5.7 
chr4:11985712-11985741 5.24138 
chr4:11986142-11986156 5.92857 
chr4:11987699-11987712 6 
chr4:11987727-11987760 5.69697 
chr4:11988694-11988723 5.7931 
chr4:11988930-11988958 6 
chr4:11996690-11996718 5.35714 
chr4:11997513-11997529 6 
chr4:11997788-11997811 6 
chr4:11999022-11999036 6 
chr4:11999134-11999155 5.57143 
chr4:11999523-11999540 6 
chr4:12002303-12002315 6 
chr4:12004265-12004278 5.92308 
chr4:12006111-12006131 5.75 
chr4:12006251-12006289 5.55263 
chr4:12010137-12010153 6 
chr4:12011275-12011315 5.375 
chr4:12014258-12014274 5.9375 
chr4:12014742-12014764 5.5 
chr4:12014952-12015064 5.58929 
chr4:12017267-12017286 5.63158 
chr4:12018670-12018697 5.48148 
chr4:12019788-12019811 5.78261 
chr4:12020456-12020493 5.56757 
chr4:12020505-12020529 5.58333 
chr4:12022556-12022579 5.78261 
chr4:12024768-12024792 5.66667 
chr4:12026236-12026260 6 
chr4:12028811-12028826 6 
chr4:12030775-12030817 5.78571 
chr4:12032763-12032800 5.2973 
chr4:12034927-12034953 5.53846 
chr4:12035330-12035352 5.68182 
chr4:12035400-12035416 5.8125 
chr4:12037371-12037406 5.31429 
chr4:12039354-12039374 5.65 
chr4:12039771-12039787 6 
chr4:12041914-12041939 5.44 
chr4:12043329-12043376 5.48936 
chr4:12045290-12045308 5.77778 
chr4:12046243-12046277 5.67647 
chr4:12047832-12047845 6 
chr4:12048149-12048175 5.53846 
chr4:12048227-12048251 6 
chr4:12050736-12050758 5.5 
chr4:12054322-12054337 6 
chr4:12057258-12057270 6 
chr4:12062142-12062167 5.44 
chr4:12063379-12063395 5.8125 
chr4:12064427-12064452 5.88 
chr4:12066031-12066076 5.66667 
chr4:12066611-12066629 6 
chr4:12067118-12067165 5.61702 
chr4:12069622-12069662 5.65 
chr4:12077762-12077798 6 
chr4:12081549-12081615 5.68182 
chr4:12083345-12083378 5.48485 
chr4:12085402-12085424 5.54545 
chr4:12085527-12085540 6 
chr4:12086970-12086997 5.85185 
chr4:12088436-12088455 5.89474 
chr4:12089684-12089720 5.44444 
chr4:12094850-12094868 5.83333 
chr4:12097762-12097796 5.70588 
chr4:12101762-12101777 6 
chr4:12101816-12101828 6 
chr4:12106079-12106103 5.875 
chr4:12107424-12107471 5.65957 
chr4:12107812-12107837 6 
chr4:12109509-12109594 5.29412 
chr4:12109605-12109633 5.46429 
chr4:12109860-12109888 5.28571 
chr4:12109899-12109927 5.28571 
chr4:12109938-12110137 5.36181 
chr4:12110142-12110709 5.47972 
chr4:12110721-12110871 5.57333 
chr4:12110935-12111064 5.67442 
chr4:12111104-12111142 5.57895 
chr4:12111162-12111309 5.56463 
chr4:12111351-12111366 6 
chr4:12111528-12111589 5.80328 
chr4:12113381-12113422 5.73171 
chr4:12117240-12117263 6 
chr4:12120956-12120979 5.47826 
chr4:12121338-12121357 5.94737 
chr4:12123594-12123637 5.67442 
chr4:12123675-12123744 5.57971 
chr4:12128542-12128590 5.6875 
chr4:12129444-12129534 5.53333 
chr4:12134493-12134523 5.23333 
chr4:12137182-12137207 6 
chr4:12137289-12137318 5.34483 
chr4:12139657-12139672 6 
chr4:12144692-12144723 5.3871 
chr4:12145415-12145440 6 
chr4:12151111-12151149 6 
chr4:12151978-12152026 6 
chr4:12154336-12154356 5.9 
chr4:12155752-12155781 5.37931 
chr4:12156008-12156042 5.17647 
chr4:12160585-12160598 6 
chr4:12163637-12163660 5.56522 
chr4:12169608-12169642 5.44118 
chr4:12170888-12170913 5.56 
chr4:12171435-12171448 5.92308 
chr4:12171949-12171994 5.86667 
chr4:12175841-12175872 5.54839 
chr4:12177928-12177940 6 
chr4:12180856-12180893 5.97297 
chr4:12182229-12182257 5.32143 
chr4:12182504-12182529 5.8 
chr4:12183555-12183616 5.72131 
chr4:12183625-12183642 6 
chr4:12183783-12183802 5.68421 
chr4:12184085-12184116 5.67742 
chr4:12185248-12185399 5.75497 
chr4:12186320-12186356 5.25 
chr4:12189080-12189100 6 
chr4:12195044-12195065 5.85714 
chr4:12195093-12195114 5.52381 
chr4:12199517-12199531 6 
chr4:12200376-12200452 5.89474 
chr4:12203393-12203409 6 
chr4:12203565-12203585 5.6 
chr4:12208258-12208303 5.33333 
chr4:12213938-12213971 5.84848 
chr4:12214967-12214990 6 
chr4:12218308-12218354 5.84783 
chr4:12218988-12219032 6 
chr4:12219041-12219067 5.5 
chr4:12222081-12222093 6 
chr4:12222515-12222544 5.44828 
chr4:12223387-12223417 5.16667 
chr4:12225289-12225315 5.34615 
chr4:12225438-12225457 5.63158 
chr4:12227882-12227912 5.86667 
chr4:12228751-12228779 5.53571 
chr4:12229518-12229543 5.64 
chr4:12229711-12229781 5.27143 
chr4:12232448-12232481 6 
chr4:12233642-12233668 5.34615 
chr4:12239077-12239134 5.92982 
chr4:12239616-12239718 5.7451 
chr4:12239939-12239988 5.57143 
chr4:12240314-12240334 5.65 
chr4:12244348-12244395 5.51064 
chr4:12244972-12244989 6 
chr4:12246433-12246456 6 
chr4:12247850-12247996 5.74658 
chr4:12249050-12249086 5.63889 
chr4:12250519-12250568 5.7551 
chr4:12252376-12252459 5.6506 
chr4:12261218-12261236 5.72222 
chr4:12262065-12262108 5.2093 
chr4:12264870-12264909 5.92308 
chr4:12265625-12265642 5.76471 
chr4:12265771-12265790 5.63158 
chr4:12267290-12267342 5.63462 
chr4:12267651-12267681 5.33333 
chr4:12270768-12270796 5.92857 
chr4:12276309-12276342 5.69697 
chr4:12283310-12283334 5.75 
chr4:12284515-12284546 6 
chr4:12284697-12284710 6 
chr4:12292968-12292989 5.57143 
chr4:12295020-12295040 5.9 
chr4:12296545-12296560 6 
chr4:12298162-12298180 5.72222 
chr4:12303695-12303721 5.76923 
chr4:12304203-12304258 5.61818 
chr4:12306573-12306593 5.7 
chr4:12307084-12307114 5.76667 
chr4:12311653-12311717 5.625 
chr4:12315120-12315146 5.76923 
chr4:12316331-12316360 5.2069 
chr4:12321116-12321137 5.95238 
chr4:12322369-12322397 5.32143 
chr4:12323702-12323725 5.56522 
chr4:12325578-12325605 5.85185 
chr4:12329110-12329123 6 
chr4:12332093-12332117 5.66667 
chr4:12335740-12335758 6 
chr4:12342213-12342243 5.66667 
chr4:12344527-12344559 5.21875 
chr4:12348512-12348532 5.7 
chr4:12348665-12348698 5.60606 
chr4:12348904-12348929 5.44 
chr4:12354683-12354714 6 
chr4:12356819-12356852 5.81818 
chr4:12358675-12358703 5.28571 
chr4:12365323-12365335 6 
chr4:12367412-12367438 5.38462 
chr4:12371988-12372026 5.42105 
chr4:12373798-12373825 6 
chr4:12374112-12374142 5.5 
chr4:12374308-12374336 5.25 
chr4:12375943-12375965 5.77273 
chr4:12378840-12378852 6 
chr4:12381799-12381825 5.57692 
chr4:12383271-12383315 5.97727 
chr4:12383481-12383523 6 
chr4:12383878-12383904 5.46154 
chr4:12386808-12386824 6 
chr4:12387608-12387631 5.56522 
chr4:12387685-12387708 5.47826 
chr4:12387720-12387767 5.80851 
chr4:12387782-12387849 5.56716 
chr4:12387858-12387899 5.70732 
chr4:12387960-12388029 5.56522 
chr4:12388038-12388051 6 
chr4:12388095-12388336 5.49378 
chr4:12394460-12394500 5.275 
chr4:12394574-12394636 5.32258 
chr4:12397482-12397507 5.56 
chr4:12398703-12398723 5.75 
chr4:12398871-12398890 5.78947 
chr4:12399572-12399604 5.34375 
chr4:12400642-12400661 6 
chr4:12405023-12405062 5.4359 
chr4:12407684-12407709 6 
chr4:12410361-12410381 5.65 
chr4:12410881-12410894 6 
chr4:12414204-12414233 5.31034 
chr4:12416672-12416731 5.55932 
chr4:12417183-12417205 6 
chr4:12417380-12417420 5.3 
chr4:12417642-12417673 5.35484 
chr4:12417992-12418010 6 
chr4:12418025-12418067 5.52381 
chr4:12418998-12419022 5.41667 
chr4:12422540-12422614 5.89189 
chr4:12430073-12430087 6 
chr4:12431160-12431185 6 
chr4:12431526-12431567 5.60976 
chr4:12431582-12431624 5.66667 
chr4:12431642-12431692 5.7 
chr4:12431712-12431734 6 
chr4:12431745-12431792 5.59574 
chr4:12433312-12433338 5.57692 
chr4:12438648-12438678 5.4 
chr4:12439017-12439029 6 
chr4:12439988-12440033 5.66667 
chr4:12440642-12440669 5.51852 
chr4:12442150-12442173 5.65217 
chr4:12446580-12446595 6 
chr4:12448591-12448616 5.68 
chr4:12452174-12452194 5.7 
chr4:12457051-12457094 5.86047 
chr4:12457142-12457171 5.17241 
chr4:12457920-12457937 5.88235 
chr4:12461507-12461554 5.6383 
chr4:12461705-12461733 5.89286 
chr4:12462840-12462870 5.46667 
chr4:12464357-12464383 5.46154 
chr4:12469081-12469116 5.54286 
chr4:12471192-12471230 5.76316 
chr4:12471942-12471963 5.7619 
chr4:12473690-12473724 5.5 
chr4:12477648-12477680 5.65625 
chr4:12480504-12480522 6 
chr4:12482263-12482284 5.7619 
chr4:12484725-12484751 5.42308 
chr4:12485721-12485759 5.28947 
chr4:12486673-12486700 6 
chr4:12487182-12487207 5.76 
chr4:12488497-12488512 5.93333 
chr4:12490558-12490570 6 
chr4:12493595-12493630 5.65714 
chr4:12498949-12498991 6 
chr4:12501341-12501369 5.57143 
chr4:12502928-12503020 5.47826 
chr4:12505204-12505234 5.73333 
chr4:12506953-12506966 6 
chr4:12509653-12509688 5.51429 
chr4:12510435-12510464 5.31034 
chr4:12517308-12517329 6 
chr4:12518158-12518195 6 
chr4:12524161-12524209 5.5625 
chr4:12524652-12524677 5.48 
chr4:12531799-12531821 5.81818 
chr4:12535188-12535207 5.63158 
chr4:12535463-12535481 5.77778 
chr4:12535608-12535631 5.47826 
chr4:12538029-12538055 5.38462 
chr4:12540149-12540162 6 
chr4:12540572-12540600 5.71429 
chr4:12541992-12542012 6 
chr4:12544827-12544854 5.62963 
chr4:12544867-12544914 5.70213 
chr4:12544988-12545033 5.33333 
chr4:12546491-12546518 5.48148 
chr4:12548300-12548315 6 
chr4:12552071-12552108 5.16216 
chr4:12553482-12553501 5.63158 
chr4:12553535-12553560 5.44 
chr4:12553582-12553605 5.56522 
chr4:12553614-12553642 5.42857 
chr4:12553716-12553748 5.40625 
chr4:12553951-12553974 5.73913 
chr4:12555201-12555239 5.57895 
chr4:12555630-12555651 6 
chr4:12558119-12558134 5.86667 
chr4:12558416-12558437 5.90476 
chr4:12558611-12558634 5.52174 
chr4:12559404-12559430 5.61538 
chr4:12561468-12561489 5.80952 
chr4:12563822-12563844 5.63636 
chr4:12564734-12564747 6 
chr4:12567142-12567170 5.32143 
chr4:12569588-12569652 5.53125 
chr4:12570709-12570769 5.66667 
chr4:12572240-12572278 5.73684 
chr4:12578823-12578837 6 
chr4:12579100-12579127 5.55556 
chr4:12582024-12582036 6 
chr4:12586872-12586891 6 
chr4:12588049-12588064 6 
chr4:12590931-12590955 5.79167 
chr4:12594274-12594292 6 
chr4:12598896-12598914 5.77778 
chr4:12603332-12603353 5.66667 
chr4:12603459-12603488 5.65517 
chr4:12604905-12604931 5.69231 
chr4:12606183-12606214 5.58065 
chr4:12607664-12607676 6 
chr4:12610299-12610317 6 
chr4:12610746-12610776 5.3 
chr4:12611557-12611594 5.67568 
chr4:12615846-12616096 5.756 
chr4:12618690-12618711 6 
chr4:12618862-12618879 5.76471 
chr4:12620992-12621020 5.39286 
chr4:12621978-12622017 5.97436 
chr4:12624574-12624586 6 
chr4:12626824-12626842 5.88889 
chr4:12627936-12627953 6 
chr4:12628497-12628521 6 
chr4:12629332-12629357 6 
chr4:12629518-12629531 6 
chr4:12630202-12630217 6 
chr4:12635320-12635349 5.48276 
chr4:12636752-12636769 5.94118 
chr4:12637616-12637672 5.89286 
chr4:12638075-12638102 5.55556 
chr4:12638254-12638283 5.24138 
chr4:12643281-12643302 6 
chr4:12647470-12647492 5.54545 
chr4:12649921-12649972 5.60784 
chr4:12649982-12650479 5.55533 
chr4:12650488-12650544 5.75 
chr4:12650611-12650649 5.60526 
chr4:12651545-12651570 5.44 
chr4:12652451-12652470 5.78947 
chr4:12653907-12653919 6 
chr4:12654290-12654311 5.52381 
chr4:12656668-12656687 5.63158 
chr4:12656814-12656842 5.78571 
chr4:12660934-12660958 6 
chr4:12662068-12662220 5.48684 
chr4:12665553-12665592 5.92308 
chr4:12665745-12665774 5.75862 
chr4:12666118-12666146 5.57143 
chr4:12667272-12668977 5.70381 
chr4:12670907-12670940 5.15152 
chr4:12672547-12672560 5.92308 
chr4:12673060-12673127 5.43284 
chr4:12673405-12673426 5.61905 
chr4:12674504-12674516 6 
chr4:12675858-12675883 5.44 
chr4:12676215-12676250 5.2 
chr4:12677443-12677460 5.88235 
chr4:12678177-12678226 5.4898 
chr4:12689008-12689025 6 
chr4:12690534-12690558 5.875 
chr4:12691267-12691294 5.55556 
chr4:12693913-12693955 5.16667 
chr4:12699661-12699677 5.875 
chr4:12700173-12700205 5.625 
chr4:12701005-12701036 5.19355 
chr4:12704446-12704472 5.69231 
chr4:12708841-12708863 5.5 
chr4:12710553-12710575 6 
chr4:12712228-12712256 6 
chr4:12712752-12712766 6 
chr4:12714255-12714307 5.80769 
chr4:12715109-12715314 5.42927 
chr4:12715336-12715417 5.28395 
chr4:12715663-12716034 5.37736 
chr4:12716049-12716088 5.41026 
chr4:12716142-12716185 5.37209 
chr4:12716246-12716359 5.29204 
chr4:12716488-12716509 5.61905 
chr4:12716524-12716619 5.37895 
chr4:12716634-12716655 5.61905 
chr4:12716670-12716691 5.61905 
chr4:12716706-12716727 5.61905 
chr4:12716742-12716763 5.61905 
chr4:12716778-12716799 5.61905 
chr4:12716814-12716872 5.34483 
chr4:12716887-12717076 5.30688 
chr4:12717118-12717202 5.65476 
chr4:12718288-12718321 5.18182 
chr4:12718393-12718414 5.52381 
chr4:12718896-12718917 6 
chr4:12720335-12720347 6 
chr4:12723064-12723100 5.58333 
chr4:12723391-12723414 5.91304 
chr4:12725547-12725561 6 
chr4:12726768-12726796 5.85714 
chr4:12728003-12728021 5.72222 
chr4:12729418-12729436 5.94444 
chr4:12729754-12729785 6 
chr4:12730813-12730832 5.68421 
chr4:12731126-12731164 5.65789 
chr4:12733249-12733283 5.47059 
chr4:12734961-12734975 6 
chr4:12739050-12739075 5.36 
chr4:12739228-12739272 5.43182 
chr4:12740292-12740309 6 
chr4:12742331-12742358 5.48148 
chr4:12742488-12742514 5.38462 
chr4:12743026-12743051 5.96 
chr4:12743500-12743535 5.28571 
chr4:12746142-12746173 5.25806 
chr4:12748230-12748270 6 
chr4:12749185-12749218 6 
chr4:12756072-12756091 5.73684 
chr4:12756329-12756371 5.64286 
chr4:12757923-12757960 5.62162 
chr4:12758112-12758125 6 
chr4:12758249-12758276 5.37037 
chr4:12758658-12758706 6 
chr4:12759096-12759137 5.80488 
chr4:12759175-12759215 5.55 
chr4:12762822-12762848 5.61538 
chr4:12764044-12764076 5.875 
chr4:12767179-12767202 5.43478 
chr4:12769772-12769830 5.32759 
chr4:12770549-12770627 5.91026 
chr4:12772759-12772802 5.95349 
chr4:12772934-12772968 5.76471 
chr4:12775485-12775510 5.4 
chr4:12777448-12777469 5.57143 
chr4:12777815-12777834 6 
chr4:12779107-12779127 5.65 
chr4:12779314-12779369 5.2 
chr4:12779857-12779881 6 
chr4:12782156-12782198 5.7381 
chr4:12783738-12783772 5.91176 
chr4:12784563-12784591 5.28571 
chr4:12785171-12785201 6 
chr4:12785354-12785380 6 
chr4:12786186-12786221 5.82857 
chr4:12789237-12789249 6 
chr4:12789300-12789332 5.71875 
chr4:12789753-12789783 5.93333 
chr4:12790495-12790510 6 
chr4:12791607-12791668 5.52459 
chr4:12795964-12796156 5.53646 
chr4:12798175-12798189 6 
chr4:12805095-12805116 6 
chr4:12805699-12805750 5.33333 
chr4:12806506-12806525 5.68421 
chr4:12807026-12807038 6 
chr4:12807750-12807773 5.56522 
chr4:12810810-12810920 5.68182 
chr4:12812766-12812785 5.63158 
chr4:12812992-12813018 5.46154 
chr4:12815087-12815117 5.4 
chr4:12815720-12815793 5.23288 
chr4:12818814-12818853 6 
chr4:12820380-12820409 5.31034 
chr4:12825522-12825561 5.41026 
chr4:12826308-12826329 5.85714 
chr4:12826813-12826867 5.94444 
chr4:12827021-12827041 5.85 
chr4:12829387-12829405 5.77778 
chr4:12836191-12836246 5.49091 
chr4:12836590-12836605 6 
chr4:12837052-12837081 5.27586 
chr4:12837151-12837180 5.82759 
chr4:12839445-12839468 6 
chr4:12839705-12839719 6 
chr4:12842951-12842991 5.35 
chr4:12843788-12843804 5.875 
chr4:12846772-12846794 5.81818 
chr4:12851900-12851932 5.1875 
chr4:12852093-12852136 5.25581 
chr4:12856763-12856786 5.69565 
chr4:12856947-12856977 5.53333 
chr4:12858364-12858386 5.68182 
chr4:12859142-12859176 5.44118 
chr4:12860325-12860348 5.91304 
chr4:12861543-12861565 5.72727 
chr4:12865456-12865483 5.25926 
chr4:12866734-12866789 5.50909 
chr4:12868507-12868520 5.92308 
chr4:12868848-12868873 5.48 
chr4:12869113-12869392 5.6595 
chr4:12872011-12872036 5.48 
chr4:12873992-12874080 5.51136 
chr4:12874114-12874151 5.81081 
chr4:12874857-12874940 5.66265 
chr4:12876187-12876229 5.5 
chr4:12877906-12877939 5.81818 
chr4:12878067-12878086 5.63158 
chr4:12879780-12879798 5.72222 
chr4:12881669-12881710 5.7561 
chr4:12881742-12881844 5.42157 
chr4:12883329-12883345 6 
chr4:12883809-12883831 5.63636 
chr4:12884458-12884627 5.56213 
chr4:12884642-12884702 5.4 
chr4:12888063-12888079 6 
chr4:12889108-12889123 5.86667 
chr4:12891206-12891254 5.875 
chr4:12891924-12891971 6 
chr4:12895295-12895330 6 
chr4:12900667-12900679 6 
chr4:12900845-12900907 5.51613 
chr4:12901251-12901351 5.76 
chr4:12903266-12903318 5.59615 
chr4:12910915-12910934 5.63158 
chr4:12911062-12911081 5.84211 
chr4:12911970-12911996 5.80769 
chr4:12912500-12912536 5.77778 
chr4:12915506-12915518 6 
chr4:12915797-12915819 5.63636 
chr4:12921723-12921756 6 
chr4:12921948-12921969 5.57143 
chr4:12922156-12922180 5.58333 
chr4:12927142-12927189 5.70213 
chr4:12927510-12927527 5.88235 
chr4:12930859-12930886 5.77778 
chr4:12932444-12932498 5.33333 
chr4:12932513-12932556 6 
chr4:12935177-12935199 5.54545 
chr4:12940179-12940204 5.8 
chr4:12940373-12940402 5.55172 
chr4:12940576-12940678 5.37255 
chr4:12945114-12945146 5.84375 
chr4:12945405-12945428 5.91304 
chr4:12946547-12946588 5.82927 
chr4:12947032-12947062 5.83333 
chr4:12947367-12947430 5.96825 
chr4:12947439-12947498 5.64407 
chr4:12947508-12947574 5.83333 
chr4:12947725-12947757 5.71875 
chr4:12951788-12951827 5.69231 
chr4:12953614-12953642 5.32143 
chr4:12954142-12954162 5.6 
chr4:12954662-12954711 6 
chr4:12954999-12955018 5.63158 
chr4:12961400-12961431 5.64516 
chr4:12964251-12964279 5.78571 
chr4:12964764-12964789 5.36 
chr4:12964804-12964834 6 
chr4:12969142-12969158 6 
chr4:12969749-12969781 5.5 
chr4:12973583-12973629 5.97826 
chr4:12974687-12974718 5.70968 
chr4:12975880-12975930 5.34 
chr4:12982154-12982235 5.82716 
chr4:12986786-12986824 6 
chr4:12988233-12988245 6 
chr4:12991025-12991069 5.65909 
chr4:12993204-12993272 5.58824 
chr4:12993567-12993604 5.89189 
chr4:12996622-12996650 5.60714 
chr4:13001726-13001745 5.73684 
chr4:13002197-13002223 6 
chr4:13003783-13003824 5.78049 
chr4:13004893-13004913 6 
chr4:13010838-13010851 6 
chr4:13014772-13014816 5.68182 
chr4:13015475-13015491 5.875 
chr4:13019623-13019642 5.68421 
chr4:13022651-13022685 5.41176 
chr4:13030142-13030158 6 
chr4:13031682-13031701 5.68421 
chr4:13032091-13032130 5.64103 
chr4:13037611-13037632 5.71429 
chr4:13038142-13038173 5.70968 
chr4:13038841-13038856 5.86667 
chr4:13039515-13039541 5.42308 
chr4:13041294-13041313 6 
chr4:13042360-13042383 5.6087 
chr4:13042440-13042489 5.59184 
chr4:13045338-13045400 5.54839 
chr4:13045586-13045612 5.57692 
chr4:13046431-13046444 5.92308 
chr4:13050997-13051033 5.30556 
chr4:13051811-13051827 5.875 
chr4:13053116-13053157 5.97561 
chr4:13058012-13058028 5.875 
chr4:13059322-13059346 5.58333 
chr4:13059479-13059505 5.5 
chr4:13062246-13062279 5.84848 
chr4:13063312-13063618 5.68627 
chr4:13063669-13063694 5.56 
chr4:13063707-13063732 5.52 
chr4:13063745-13063770 5.52 
chr4:13063783-13063808 5.52 
chr4:13063821-13063846 5.52 
chr4:13064061-13064137 5.61842 
chr4:13064148-13064235 5.71264 
chr4:13064248-13064274 5.61538 
chr4:13066296-13066346 5.48 
chr4:13073342-13073386 5.43182 
chr4:13073675-13073697 6 
chr4:13074999-13075022 5.47826 
chr4:13075722-13075763 5.87805 
chr4:13076844-13076862 6 
chr4:13077264-13077292 5.89286 
chr4:13078316-13078331 6 
chr4:13086098-13086123 5.52 
chr4:13089726-13089760 5.44118 
chr4:13093909-13093934 5.84 
chr4:13094293-13094308 6 
chr4:13098830-13098867 5.59459 
chr4:13103446-13103467 5.71429 
chr4:13105610-13105631 5.52381 
chr4:13107900-13107939 5.66667 
chr4:13108511-13108538 5.40741 
chr4:13113033-13113066 5.51515 
chr4:13115762-13115782 5.7 
chr4:13115888-13115991 5.47573 
chr4:13116014-13116033 5.94737 
chr4:13116384-13116432 5.54167 
chr4:13118069-13118091 5.5 
chr4:13120002-13120029 5.2963 
chr4:13124194-13124213 5.63158 
chr4:13129913-13129935 6 
chr4:13132799-13132812 6 
chr4:13139340-13139359 5.68421 
chr4:13139704-13139752 5.20833 
chr4:13140077-13140129 5.30769 
chr4:13140201-13140260 5.66102 
chr4:13140277-13140340 5.26984 
chr4:13140384-13140514 5.52308 
chr4:13143839-13143924 5.63529 
chr4:13143938-13143970 5.4375 
chr4:13144642-13144671 5.48276 
chr4:13146906-13146918 6 
chr4:13148479-13148497 6 
chr4:13149322-13149422 5.52 
chr4:13149539-13149575 5.75 
chr4:13157219-13157240 5.52381 
chr4:13157805-13157830 5.44 
chr4:13158115-13158142 5.22222 
chr4:13158482-13158550 5.83824 
chr4:13158564-13158617 5.64151 
chr4:13161356-13161378 6 
chr4:13167142-13167162 5.6 
chr4:13169593-13169619 5.80769 
chr4:13174916-13174976 5.43333 
chr4:13175003-13175033 5.2 
chr4:13175479-13175514 5.51429 
chr4:13180770-13180794 6 
chr4:13184080-13184108 5.78571 
chr4:13184417-13184452 5.25714 
chr4:13185638-13185691 5.83019 
chr4:13190620-13190642 5.54545 
chr4:13191242-13191263 5.66667 
chr4:13193016-13193038 5.72727 
chr4:13193710-13193744 5.38235 
chr4:13195129-13195172 5.72093 
chr4:13197010-13197027 5.82353 
chr4:13197731-13197781 5.6 
chr4:13197817-13197873 5.28571 
chr4:13197885-13197945 5.46667 
chr4:13205778-13205830 5.88462 
chr4:13210212-13210246 6 
chr4:13210542-13210562 5.95 
chr4:13212835-13212865 5.5 
chr4:13213831-13213857 5.34615 
chr4:13214317-13214344 5.62963 
chr4:13216362-13216378 5.8125 
chr4:13218663-13218685 6 
chr4:13219625-13219637 6 
chr4:13222753-13222799 5.56522 
chr4:13224072-13224085 6 
chr4:13224642-13224659 6 
chr4:13228963-13229028 5.87692 
chr4:13231537-13231559 5.54545 
chr4:13231837-13231864 5.77778 
chr4:13234448-13234688 5.82917 
chr4:13237647-13237689 5.2619 
chr4:13240303-13240321 6 
chr4:13240491-13240516 6 
chr4:13244827-13244954 5.69291 
chr4:13247918-13247943 5.44 
chr4:13248980-13249002 6 
chr4:13249164-13249211 5.46809 
chr4:13249234-13249510 5.68841 
chr4:13251994-13252062 5.58824 
chr4:13254665-13254691 5.65385 
chr4:13255642-13255688 5.17391 
chr4:13256906-13256931 5.76 
chr4:13262306-13262337 5.70968 
chr4:13263962-13263987 5.4 
chr4:13265566-13265584 5.88889 
chr4:13267061-13267084 6 
chr4:13267207-13267232 5.48 
chr4:13267376-13267390 6 
chr4:13272467-13272488 6 
chr4:13272904-13272948 5.93182 
chr4:13278860-13278897 5.27027 
chr4:13278918-13278945 5.40741 
chr4:13280274-13280303 5.82759 
chr4:13281840-13281867 5.40741 
chr4:13282176-13282202 5.34615 
chr4:13282757-13282789 5.28125 
chr4:13283551-13283572 5.66667 
chr4:13287522-13287555 5.51515 
chr4:13289372-13289403 6 
chr4:13290167-13290189 6 
chr4:13295049-13295067 5.72222 
chr4:13296358-13296370 6 
chr4:13296484-13296529 5.24444 
chr4:13296613-13296642 5.34483 
chr4:13297705-13297788 5.59036 
chr4:13299393-13299430 6 
chr4:13299791-13299830 5.69231 
chr4:13303000-13303019 5.68421 
chr4:13306002-13306131 5.70543 
chr4:13308679-13308849 5.74118 
chr4:13308860-13309016 5.92308 
chr4:13312835-13312847 6 
chr4:13313296-13313312 6 
chr4:13315015-13315048 5.24242 
chr4:13315878-13315910 5.28125 
chr4:13316780-13316817 5.83784 
chr4:13318045-13318080 5.82857 
chr4:13321220-13321261 6 
chr4:13321820-13321842 5.81818 
chr4:13322738-13322884 5.79452 
chr4:13324260-13324294 5.17647 
chr4:13327063-13327105 5.85714 
chr4:13328134-13328177 5.30233 
chr4:13329194-13329206 6 
chr4:13329322-13329361 5.28205 
chr4:13329990-13330016 5.46154 
chr4:13332402-13332446 6 
chr4:13335321-13335336 5.86667 
chr4:13337651-13337670 5.63158 
chr4:13337798-13337856 5.74138 
chr4:13342946-13342970 6 
chr4:13346354-13346393 5.23077 
chr4:13347234-13347285 5.68627 
chr4:13351768-13351821 6 
chr4:13353498-13353518 5.75 
chr4:13353642-13353672 5.73333 
chr4:13358625-13358645 5.8 
chr4:13358670-13358703 5.48485 
chr4:13359167-13359187 5.8 
chr4:13366306-13366327 6 
chr4:13368450-13368475 5.32 
chr4:13368523-13368546 5.82609 
chr4:13369005-13369024 6 
chr4:13371618-13371642 5.375 
chr4:13375231-13375261 5.46667 
chr4:13375544-13375618 5.89189 
chr4:13377392-13377428 5.88889 
chr4:13380829-13380852 6 
chr4:13381588-13381618 5.36667 
chr4:13382536-13382564 5.42857 
chr4:13384317-13384335 6 
chr4:13384624-13384650 5.80769 
chr4:13384866-13384924 5.51724 
chr4:13384972-13385006 5.20588 
chr4:13385996-13386013 6 
chr4:13386765-13386793 5.35714 
chr4:13393591-13393615 5.54167 
chr4:13395479-13395493 6 
chr4:13402815-13402834 5.63158 
chr4:13403375-13403405 5.2 
chr4:13404404-13404431 5.85185 
chr4:13405647-13405668 5.57143 
chr4:13406004-13406025 5.90476 
chr4:13408664-13408693 5.48276 
chr4:13412155-13412173 5.88889 
chr4:13414703-13414726 5.65217 
chr4:13427351-13427410 5.45763 
chr4:13430568-13430581 6 
chr4:13434757-13434785 6 
chr4:13435466-13435490 5.70833 
chr4:13436283-13436305 5.63636 
chr4:13436642-13436677 5.97143 
chr4:13438231-13438247 5.8125 
chr4:13442075-13442118 5.16279 
chr4:13442484-13442513 5.24138 
chr4:13445642-13445661 5.73684 
chr4:13449089-13449106 5.76471 
chr4:13450512-13450553 5.56098 
chr4:13451648-13451693 5.53333 
chr4:13453019-13453057 5.71053 
chr4:13453653-13453676 5.82609 
chr4:13453848-13453877 5.37931 
chr4:13455642-13455669 5.37037 
chr4:13457561-13457583 5.59091 
chr4:13459222-13459243 6 
chr4:13465827-13465851 5.375 
chr4:13466569-13466596 5.66667 
chr4:13467378-13467408 6 
chr4:13473763-13473785 5.54545 
chr4:13474008-13474050 5.42857 
chr4:13474455-13474468 6 
chr4:13475355-13475374 5.94737 
chr4:13476033-13476053 5.65 
chr4:13481441-13481465 5.58333 
chr4:13488363-13488378 5.86667 
chr4:13490689-13490712 5.86957 
chr4:13491215-13491289 5.62162 
chr4:13493107-13493123 5.875 
chr4:13493549-13493574 5.68 
chr4:13494663-13494690 5.55556 
chr4:13496404-13496428 5.95833 
chr4:13497695-13497721 5.76923 
chr4:13499104-13499137 5.42424 
chr4:13500118-13500152 5.82353 
chr4:13501610-13501629 5.89474 
chr4:13503736-13503748 6 
chr4:13504723-13504735 6 
chr4:13505972-13505996 6 
chr4:13507232-13507258 5.76923 
chr4:13508716-13508736 6 
chr4:13509393-13509420 5.37037 
chr4:13510969-13510984 6 
chr4:13513458-13513498 5.8 
chr4:13513982-13514005 5.65217 
chr4:13516420-13516435 6 
chr4:13517340-13517359 5.78947 
chr4:13517801-13517823 5.72727 
chr4:13522585-13522612 5.22222 
chr4:13522794-13522811 5.82353 
chr4:13530492-13530540 5.70833 
chr4:13531654-13531693 6 
chr4:13532012-13532025 6 
chr4:13534506-13534529 5.6087 
chr4:13535118-13535142 5.75 
chr4:13536784-13536803 6 
chr4:13539979-13540089 5.88182 
chr4:13540517-13540592 5.38667 
chr4:13544058-13544081 5.56522 
chr4:13546061-13546094 5.24242 
chr4:13546537-13546566 5.58621 
chr4:13549170-13549196 5.53846 
chr4:13549216-13549239 5.43478 
chr4:13549731-13549774 5.4186 
chr4:13551126-13551170 5.95455 
chr4:13553421-13553457 5.36111 
chr4:13554740-13554767 5.7037 
chr4:13555324-13555363 5.48718 
chr4:13555822-13555864 6 
chr4:13557600-13557625 5.76 
chr4:13562437-13562454 6 
chr4:13564883-13564923 5.8 
chr4:13565656-13565676 5.8 
chr4:13565970-13565990 5.95 
chr4:13567047-13567065 6 
chr4:13569551-13569584 5.33333 
chr4:13570182-13570221 5.53846 
chr4:13570811-13570846 5.62857 
chr4:13571142-13571178 5.41667 
chr4:13575034-13575114 5.9 
chr4:13575131-13575159 5.92857 
chr4:13575461-13575473 6 
chr4:13576530-13576555 6 
chr4:13576989-13577012 5.65217 
chr4:13577519-13577540 6 
chr4:13578512-13578533 5.85714 
chr4:13585970-13586008 5.65789 
chr4:13586047-13586102 5.81818 
chr4:13589809-13589831 5.72727 
chr4:13592655-13592718 5.36508 
chr4:13596517-13596555 5.81579 
chr4:13608906-13608933 5.66667 
chr4:13611194-13611218 5.5 
chr4:13611739-13611767 5.64286 
chr4:13615959-13616001 5.47619 
chr4:13618866-13618896 5.9 
chr4:13620929-13620943 6 
chr4:13623490-13623503 6 
chr4:13624043-13624092 5.44898 
chr4:13627943-13627962 6 
chr4:13629069-13629191 5.55738 
chr4:13631482-13631494 6 
chr4:13631635-13631652 6 
chr4:13632009-13632031 6 
chr4:13635320-13635340 6 
chr4:13636724-13636744 5.7 
chr4:13636984-13637010 5.76923 
chr4:13638312-13638335 5.73913 
chr4:13639388-13639408 5.7 
chr4:13642621-13642662 5.39024 
chr4:13642939-13642971 5.15625 
chr4:13643859-13643895 5.55556 
chr4:13644170-13644207 5.32432 
chr4:13644610-13644637 5.81481 
chr4:13645993-13646007 6 
chr4:13649240-13649272 6 
chr4:13650294-13650310 6 
chr4:13651038-13651064 5.80769 
chr4:13653491-13653531 5.875 
chr4:13654865-13654889 5.91667 
chr4:13656229-13656256 5.33333 
chr4:13658241-13658253 6 
chr4:13662848-13662871 6 
chr4:13662999-13663018 5.63158 
chr4:13666163-13666178 6 
chr4:13668328-13668351 5.73913 
chr4:13670882-13670900 5.94444 
chr4:13674397-13674409 6 
chr4:13677804-13677832 5.82143 
chr4:13678044-13678142 5.17347 
chr4:13678177-13678229 5.34615 
chr4:13678243-13678306 5.46032 
chr4:13680642-13680680 5.5 
chr4:13684208-13684230 5.63636 
chr4:13686512-13686538 5.38462 
chr4:13688784-13688811 5.2963 
chr4:13691317-13691352 5.34286 
chr4:13691942-13691960 6 
chr4:13692776-13692788 6 
chr4:13701003-13701039 5.38889 
chr4:13705031-13705048 5.94118 
chr4:13705302-13705337 5.74286 
chr4:13705993-13706057 5.35938 
chr4:13706885-13706930 5.44444 
chr4:13706971-13706991 5.75 
chr4:13707891-13707910 5.63158 
chr4:13711534-13711548 6 
chr4:13712059-13712084 5.6 
chr4:13712785-13712814 5.93103 
chr4:13713653-13713695 5.59524 
chr4:13719761-13719790 5.27586 
chr4:13721473-13721491 5.72222 
chr4:13723293-13723328 5.25714 
chr4:13723896-13723924 5.42857 
chr4:13725794-13725809 6 
chr4:13728051-13728073 5.81818 
chr4:13731494-13731507 6 
chr4:13731661-13731683 5.54545 
chr4:13734638-13734659 6 
chr4:13736695-13736749 5.62963 
chr4:13738404-13738419 6 
chr4:13738843-13738871 5.46429 
chr4:13739940-13739964 5.625 
chr4:13740407-13740427 5.8 
chr4:13740630-13740754 5.84677 
chr4:13747047-13747060 6 
chr4:13747778-13747805 5.22222 
chr4:13750137-13750158 5.85714 
chr4:13751019-13751046 6 
chr4:13753421-13753433 6 
chr4:13753487-13753582 5.93684 
chr4:13755601-13755642 5.31707 
chr4:13755786-13755813 5.40741 
chr4:13762275-13762309 6 
chr4:13763723-13763797 5.78378 
chr4:13766612-13766642 5.36667 
chr4:13769484-13769627 5.57343 
chr4:13769642-13769665 5.52174 
chr4:13771152-13771188 5.83333 
chr4:13771484-13771505 5.95238 
chr4:13775226-13775254 6 
chr4:13775889-13775913 5.41667 
chr4:13784177-13784208 5.90323 
chr4:13788093-13788132 5.53846 
chr4:13788766-13788783 5.88235 
chr4:13789153-13789165 6 
chr4:13789199-13789218 5.73684 
chr4:13789585-13789606 5.57143 
chr4:13793788-13793810 5.59091 
chr4:13793888-13793912 5.375 
chr4:13797863-13797880 6 
chr4:13799480-13799677 5.48223 
chr4:13799707-13799754 5.42553 
chr4:13801299-13801318 5.63158 
chr4:13801921-13801941 5.6 
chr4:13806022-13806041 5.63158 
chr4:13806171-13806195 5.70833 
chr4:13806571-13806591 5.95 
chr4:13807445-13807491 5.3913 
chr4:13809407-13809601 5.71134 
chr4:13810664-13810676 6 
chr4:13812000-13812052 5.63462 
chr4:13814273-13814405 5.59091 
chr4:13814421-13814449 5.64286 
chr4:13814467-13814774 5.69381 
chr4:13816193-13816295 5.42157 
chr4:13817249-13817293 5.5 
chr4:13823873-13823903 5.83333 
chr4:13828679-13828700 6 
chr4:13829479-13829504 5.32 
chr4:13833876-13833902 5.46154 
chr4:13835638-13835678 5.675 
chr4:13837444-13837463 5.68421 
chr4:13842934-13842956 6 
chr4:13845665-13845839 5.48276 
chr4:13849230-13849259 5.13793 
chr4:13849628-13849642 5.92857 
chr4:13852043-13852073 5.4 
chr4:13856401-13856510 5.74312 
chr4:13856869-13856883 6 
chr4:13856981-13857023 5.90476 
chr4:13863504-13863532 6 
chr4:13863718-13863741 5.6087 
chr4:13864142-13864159 5.82353 
chr4:13864359-13864403 5.5 
chr4:13866617-13866646 5.31034 
chr4:13866923-13866947 5.79167 
chr4:13869134-13869157 5.86957 
chr4:13871563-13871577 6 
chr4:13878399-13878416 6 
chr4:13883099-13883120 6 
chr4:13884562-13884576 5.92857 
chr4:13885935-13885948 6 
chr4:13886377-13886412 5.91429 
chr4:13886577-13886609 5.375 
chr4:13888606-13888633 5.44444 
chr4:13889887-13889910 5.6087 
chr4:13890656-13890714 5.53448 
chr4:13890735-13890760 5.44 
chr4:13894238-13894305 5.85075 
chr4:13900757-13900771 6 
chr4:13901460-13901514 5.88889 
chr4:13905136-13905155 5.73684 
chr4:13907177-13907199 5.90909 
chr4:13908631-13908655 5.75 
chr4:13909854-13909867 5.92308 
chr4:13914575-13914616 5.90244 
chr4:13915831-13915847 5.8125 
chr4:13916525-13916558 5.60606 
chr4:13917633-13917655 5.90909 
chr4:13918737-13918750 5.92308 
chr4:13920390-13920417 5.2963 
chr4:13920526-13920542 6 
chr4:13922847-13922884 5.81081 
chr4:13926669-13926693 6 
chr4:13926707-13926765 5.96552 
chr4:13931648-13931667 6 
chr4:13933571-13933588 6 
chr4:13938642-13938679 5.51351 
chr4:13939132-13939171 6 
chr4:13941630-13941652 5.77273 
chr4:13941740-13941766 5.38462 
chr4:13942386-13942471 5.54118 
chr4:13943363-13943394 5.64516 
chr4:13944430-13944470 5.375 
chr4:13944502-13944530 5.42857 
chr4:13946588-13946604 6 
chr4:13950872-13950898 6 
chr4:13952695-13952716 5.57143 
chr4:13952829-13953173 5.59302 
chr4:13954926-13954940 5.92857 
chr4:13956090-13956109 6 
chr4:13958253-13958267 6 
chr4:13960584-13960620 6 
chr4:13963033-13963092 5.79661 
chr4:13964763-13964783 5.65 
chr4:13965839-13965857 6 
chr4:13966484-13966520 5.52778 
chr4:13970885-13970903 6 
chr4:13972211-13972259 6 
chr4:13982476-13982514 5.28947 
chr4:13986794-13986829 6 
chr4:13989277-13989299 5.54545 
chr4:13995101-13995133 5.59375 
chr4:13996096-13996114 6 
chr4:13996245-13996257 6 
chr4:13998233-13998259 5.61538 
chr4:13998679-13998701 5.90909 
chr4:13998912-13998958 5.63043 
chr4:13999117-13999147 5.73333 
chr4:14001057-14001084 5.59259 
chr4:14001113-14001177 5.39062 
chr4:14009121-14009152 5.58065 
chr4:14011219-14011239 5.7 
chr4:14021381-14021419 6 
chr4:14025443-14025501 6 
chr4:14031122-14031134 6 
chr4:14031316-14031330 5.92857 
chr4:14033818-14033839 5.52381 
chr4:14035548-14035590 5.64286 
chr4:14040814-14040917 5.70874 
chr4:14044713-14044777 5.28125 
chr4:14044805-14044838 5.81818 
chr4:14046776-14046843 5.29851 
chr4:14049826-14049863 6 
chr4:14050279-14050304 5.6 
chr4:14055488-14055514 6 
chr4:14058302-14058315 5.92308 
chr4:14058401-14058428 5.88889 
chr4:14059441-14059473 6 
chr4:14064746-14064807 5.37705 
chr4:14064907-14064921 6 
chr4:14067148-14067161 6 
chr4:14074101-14074142 5.7561 
chr4:14075727-14075752 6 
chr4:14076734-14076757 5.52174 
chr4:14078694-14078718 5.58333 
chr4:14085642-14085679 5.67568 
chr4:14086642-14086664 5.81818 
chr4:14089064-14089084 6 
chr4:14099436-14099466 6 
chr4:14099718-14099762 5.68182 
chr4:14101767-14101793 5.76923 
chr4:14105282-14105294 6 
chr4:14105449-14105481 5.71875 
chr4:14105601-14105629 5.17857 
chr4:14106745-14106768 5.73913 
chr4:14111527-14111552 5.32 
chr4:14113571-14113606 5.91429 
chr4:14114230-14114263 5.66667 
chr4:14114792-14114810 6 
chr4:14115142-14115175 6 
chr4:14115360-14115419 5.32203 
chr4:14115454-14115480 5.5 
chr4:14118214-14118253 5.76923 
chr4:14118854-14118867 6 
chr4:14120354-14120380 5.46154 
chr4:14121477-14121496 5.84211 
chr4:14121913-14121936 5.78261 
chr4:14122032-14122058 5.46154 
chr4:14133390-14133418 5.78571 
chr4:14139092-14139106 6 
chr4:14142598-14142632 5.76471 
chr4:14143813-14143829 6 
chr4:14143987-14144014 5.7037 
chr4:14147087-14147148 5.39344 
chr4:14151147-14151177 5.86667 
chr4:14153414-14153451 5.37838 
chr4:14153862-14153878 6 
chr4:14154872-14154900 5.64286 
chr4:14156387-14156414 6 
chr4:14156777-14156819 5.66667 
chr4:14158553-14158589 5.5 
chr4:14160043-14160078 6 
chr4:14161168-14161193 5.44 
chr4:14162746-14162775 5.55172 
chr4:14167127-14167198 5.73239 
chr4:14167831-14167896 5.89231 
chr4:14169506-14169519 6 
chr4:14183295-14183308 6 
chr4:14185290-14185334 5.72727 
chr4:14186831-14186890 5.76271 
chr4:14190094-14190127 5.72727 
chr4:14190390-14190405 5.86667 
chr4:14190584-14190616 6 
chr4:14191926-14191964 5.39474 
chr4:14193794-14193812 6 
chr4:14193976-14194007 5.87097 
chr4:14194246-14194268 5.77273 
chr4:14195192-14195227 5.71429 
chr4:14195508-14195525 6 
chr4:14195670-14195702 5.75 
chr4:14195743-14195772 5.51724 
chr4:14196421-14196459 5.28947 
chr4:14196952-14196983 6 
chr4:14198304-14198345 5.53659 
chr4:14200681-14200721 6 
chr4:14204167-14204192 5.48 
chr4:14206324-14206436 5.98214 
chr4:14206820-14206853 5.30303 
chr4:14208686-14208733 5.46809 
chr4:14215402-14215431 5.37931 
chr4:14216803-14216859 5.58929 
chr4:14218330-14218353 6 
chr4:14219780-14219817 5.27027 
chr4:14220966-14220982 6 
chr4:14222006-14222021 6 
chr4:14223782-14223795 6 
chr4:14224210-14224245 5.4 
chr4:14224500-14224543 5.11628 
chr4:14225420-14225446 5.34615 
chr4:14226444-14226473 5.44828 
chr4:14226499-14226532 5.45455 
chr4:14227168-14227204 5.77778 
chr4:14227778-14227796 6 
chr4:14229052-14229087 5.51429 
chr4:14232963-14232986 6 
chr4:14236332-14236364 5.34375 
chr4:14238620-14238665 5.57778 
chr4:14246572-14246608 5.83333 
chr4:14247610-14247626 6 
chr4:14250376-14250408 5.21875 
chr4:14251334-14251391 5.2807 
chr4:14252804-14252829 5.64 
chr4:14260554-14260569 5.86667 
chr4:14262670-14262686 6 
chr4:14265594-14265614 5.65 
chr4:14266019-14266031 6 
chr4:14272112-14272145 5.24242 
chr4:14272839-14272865 5.65385 
chr4:14278112-14278157 5.62222 
chr4:14289269-14289303 5.29412 
chr4:14299299-14299357 5.86207 
chr4:14300080-14300115 5.77143 
chr4:14300771-14300805 6 
chr4:14301956-14302007 5.19608 
chr4:14303205-14303238 5.81818 
chr4:14304248-14304261 6 
chr4:14304908-14304992 5.4881 
chr4:14307642-14307659 5.94118 
chr4:14308193-14308229 5.33333 
chr4:14311813-14311833 6 
chr4:14312790-14312820 5.5 
chr4:14318732-14318769 6 
chr4:14321223-14321243 5.9 
chr4:14321400-14321412 6 
chr4:14321499-14321536 5.56757 
chr4:14323547-14323566 5.68421 
chr4:14324095-14324130 6 
chr4:14325108-14325142 5.5 
chr4:14325288-14325338 6 
chr4:14325349-14325440 5.48352 
chr4:14325578-14325604 5.80769 
chr4:14329605-14329632 5.37037 
chr4:14332381-14332404 5.56522 
chr4:14333978-14334010 5.34375 
chr4:14334450-14334483 6 
chr4:14336574-14336589 5.93333 
chr4:14338218-14338239 5.66667 
chr4:14339300-14339375 5.61333 
chr4:14344480-14344492 6 
chr4:14344598-14344626 5.42857 
chr4:14345852-14345924 5.43056 
chr4:14350103-14350138 5.68571 
chr4:14350145-14350176 5.3871 
chr4:14360957-14360969 6 
chr4:14362604-14362616 6 
chr4:14364377-14364404 6 
chr4:14364778-14364809 5.19355 
chr4:14365327-14365359 5.8125 
chr4:14366067-14366084 5.94118 
chr4:14370258-14370308 5.66 
chr4:14372197-14372209 6 
chr4:14372356-14372383 5.55556 
chr4:14372806-14372833 5.37037 
chr4:14373573-14373593 5.75 
chr4:14373826-14373852 5.57692 
chr4:14376613-14376642 5.24138 
chr4:14379257-14379300 5.60465 
chr4:14379364-14379483 5.58824 
chr4:14383498-14383526 5.39286 
chr4:14386388-14386407 5.68421 
chr4:14388904-14388918 6 
chr4:14390735-14390771 5.19444 
chr4:14391021-14391065 5.61364 
chr4:14391078-14391360 5.81206 
chr4:14392760-14392787 5.66667 
chr4:14398730-14398797 5.85075 
chr4:14399241-14399263 6 
chr4:14403438-14403497 5.67797 
chr4:14405291-14405303 6 
chr4:14408340-14408367 5.59259 
chr4:14408886-14408929 5.67442 
chr4:14411269-14411328 5.74576 
chr4:14413355-14413396 5.85366 
chr4:14413908-14413920 6 
chr4:14414388-14414424 5.61111 
chr4:14420363-14420384 6 
chr4:14422172-14422189 5.82353 
chr4:14437258-14437295 5.75676 
chr4:14437786-14437807 5.95238 
chr4:14437938-14437969 5.70968 
chr4:14438119-14438138 5.89474 
chr4:14439699-14439721 6 
chr4:14442897-14442916 5.73684 
chr4:14444493-14444507 5.92857 
chr4:14448768-14448780 6 
chr4:14449311-14449355 5.84091 
chr4:14451759-14451799 6 
chr4:14452980-14453000 6 
chr4:14457231-14457249 5.77778 
chr4:14457509-14457540 5.22581 
chr4:14457598-14457626 5.42857 
chr4:14459567-14459591 5.625 
chr4:14463507-14463532 5.6 
chr4:14464760-14464809 5.36735 
chr4:14469825-14469871 5.32609 
chr4:14472804-14472823 5.68421 
chr4:14488439-14488455 5.875 
chr4:14488695-14488719 5.54167 
chr4:14488779-14488802 5.91304 
chr4:14489317-14489345 5.32143 
chr4:14493096-14493123 5.22222 
chr4:14493191-14493437 5.52846 
chr4:14493448-14493485 5.48649 
chr4:14495670-14495751 5.40741 
chr4:14496819-14496840 5.52381 
chr4:14499202-14499244 5.66667 
chr4:14505786-14505814 5.78571 
chr4:14505948-14505983 5.25714 
chr4:14507943-14507956 5.92308 
chr4:14508598-14508629 5.32258 
chr4:14512929-14512950 5.71429 
chr4:14513043-14513062 6 
chr4:14514421-14514441 6 
chr4:14515195-14515221 5.69231 
chr4:14516269-14516291 6 
chr4:14518066-14518088 5.5 
chr4:14523983-14524070 5.6092 
chr4:14524088-14524108 5.65 
chr4:14524940-14525005 5.36923 
chr4:14525747-14525783 5.22222 
chr4:14529193-14529225 5.6875 
chr4:14532633-14532659 5.96154 
chr4:14537935-14537967 6 
chr4:14538120-14538137 5.76471 
chr4:14541471-14541501 5.4 
chr4:14546882-14546910 5.82143 
chr4:14547465-14547496 6 
chr4:14548413-14548436 5.43478 
chr4:14549844-14549863 5.94737 
chr4:14550727-14550758 5.25806 
chr4:14553244-14553261 5.76471 
chr4:14554402-14554415 6 
chr4:14556629-14556649 5.7 
chr4:14556782-14556807 5.48 
chr4:14558800-14558839 5.71795 
chr4:14562513-14562574 5.93443 
chr4:14562924-14562936 6 
chr4:14563236-14563264 6 
chr4:14563715-14563748 5.48485 
chr4:14564142-14564173 5.22581 
chr4:14566894-14566926 5.28125 
chr4:14567544-14567574 5.23333 
chr4:14569539-14569557 5.77778 
chr4:14570570-14570665 5.97895 
chr4:14572776-14572793 6 
chr4:14576884-14576907 5.95652 
chr4:14579458-14579479 5.52381 
chr4:14581832-14581848 6 
chr4:14585647-14585676 5.27586 
chr4:14589048-14589071 5.52174 
chr4:14589646-14589668 5.72727 
chr4:14589955-14589980 5.44 
chr4:14590048-14590065 6 
chr4:14591448-14591465 6 
chr4:14591723-14591754 5.54839 
chr4:14592418-14592445 5.40741 
chr4:14593289-14593318 5.75862 
chr4:14593329-14593355 5.69231 
chr4:14594339-14594359 5.85 
chr4:14599297-14599357 5.38333 
chr4:14601863-14601884 5.66667 
chr4:14610103-14610131 5.28571 
chr4:14612171-14612198 6 
chr4:14616214-14616241 5.96296 
chr4:14618477-14618550 5.94521 
chr4:14619015-14619051 5.27778 
chr4:14619282-14619328 5.69565 
chr4:14622713-14622735 6 
chr4:14629408-14629438 5.5 
chr4:14630776-14630803 5.2963 
chr4:14630942-14630993 5.47059 
chr4:14631191-14631230 5.84615 
chr4:14633561-14633574 6 
chr4:14635513-14635560 6 
chr4:14635845-14635858 5.92308 
chr4:14636335-14636374 6 
chr4:14639465-14639603 5.88406 
chr4:14641129-14641313 5.78261 
chr4:14642155-14642180 5.4 
chr4:14642886-14643112 5.87168 
chr4:14643338-14643412 5.89189 
chr4:14643432-14643479 5.61702 
chr4:14643488-14643502 6 
chr4:14643757-14643875 5.77966 
chr4:14643897-14643934 5.35135 
chr4:14649992-14650034 6 
chr4:14650520-14650558 5.42105 
chr4:14650780-14650833 5.64151 
chr4:14651032-14651046 6 
chr4:14651220-14651240 5.9 
chr4:14651393-14651428 5.68571 
chr4:14654441-14654539 5.64286 
chr4:14660827-14660853 5.92308 
chr4:14661614-14661659 5.55556 
chr4:14661909-14661927 5.94444 
chr4:14662060-14662080 5.7 
chr4:14670715-14670728 6 
chr4:14671960-14671988 5.64286 
chr4:14673066-14673089 5.73913 
chr4:14674359-14674379 5.9 
chr4:14676211-14676223 6 
chr4:14683480-14683492 6 
chr4:14684040-14684056 6 
chr4:14685711-14685788 5.18182 
chr4:14685871-14685915 5.84091 
chr4:14686273-14686298 5.84 
chr4:14689460-14689522 5.93548 
chr4:14690033-14690104 5.74648 
chr4:14692000-14692025 5.36 
chr4:14692070-14692096 5.46154 
chr4:14692679-14692704 5.44 
chr4:14696844-14696876 5.3125 
chr4:14697291-14697305 6 
chr4:14698872-14698903 5.48387 
chr4:14707265-14707295 6 
chr4:14708552-14708566 6 
chr4:14710348-14710388 5.625 
chr4:14710412-14710437 5.44 
chr4:14711196-14711214 5.88889 
chr4:14712530-14712559 5.17241 
chr4:14713340-14713368 5.39286 
chr4:14714913-14714935 5.5 
chr4:14715440-14715471 5.41935 
chr4:14717449-14717483 5.91176 
chr4:14718880-14718897 5.82353 
chr4:14719296-14719334 5.55263 
chr4:14726469-14726490 6 
chr4:14727083-14727113 5.2 
chr4:14728642-14728670 5.35714 
chr4:14729813-14729830 5.94118 
chr4:14729960-14729993 5.69697 
chr4:14730776-14730796 6 
chr4:14733186-14733227 5.90244 
chr4:14740502-14740516 6 
chr4:14742591-14742614 5.95652 
chr4:14742722-14742734 6 
chr4:14744367-14744396 5.68966 
chr4:14748438-14748572 5.8209 
chr4:14748639-14748679 5.625 
chr4:14755963-14755976 6 
chr4:14756260-14756323 5.85714 
chr4:14762755-14762771 5.9375 
chr4:14763303-14763333 5.16667 
chr4:14763733-14763763 5.16667 
chr4:14768486-14768512 5.61538 
chr4:14770233-14770257 5.375 
chr4:14770682-14770703 5.80952 
chr4:14771160-14771217 5.89474 
chr4:14774873-14774924 5.41176 
chr4:14775133-14775155 5.72727 
chr4:14776822-14776843 5.57143 
chr4:14781336-14781370 5.23529 
chr4:14783784-14783814 5.6 
chr4:14783947-14783979 5.78125 
chr4:14784059-14784117 5.36207 
chr4:14788385-14788700 5.32063 
chr4:14789092-14789131 5.94872 
chr4:14789921-14789939 5.77778 
chr4:14796345-14796379 5.55882 
chr4:14797792-14797871 5.49367 
chr4:14798391-14798412 6 
chr4:14801291-14801324 5.93939 
chr4:14802520-14802533 5.92308 
chr4:14808403-14808422 5.94737 
chr4:14810795-14810963 5.54762 
chr4:14813827-14813847 6 
chr4:14815166-14815181 6 
chr4:14815467-14815552 5.94118 
chr4:14818919-14818944 5.4 
chr4:14820566-14820602 5.77778 
chr4:14828580-14828609 6 
chr4:14829327-14829357 5.73333 
chr4:14830548-14830595 5.95745 
chr4:14832030-14832057 6 
chr4:14832891-14832937 5.41304 
chr4:14834381-14834396 6 
chr4:14835823-14835837 6 
chr4:14837976-14839109 5.81112 
chr4:14840829-14840855 5.76923 
chr4:14842636-14842652 5.8125 
chr4:14846639-14846807 5.80952 
chr4:14848466-14848509 5.48837 
chr4:14852010-14852058 5.47917 
chr4:14852096-14852130 5.47059 
chr4:14859886-14859916 5.5 
chr4:14860039-14860076 5.32432 
chr4:14860085-14860130 5.91111 
chr4:14862134-14862158 5.95833 
chr4:14864454-14864475 5.57143 
chr4:14865547-14865571 5.54167 
chr4:14868075-14868142 5.56716 
chr4:14868147-14868165 5.83333 
chr4:14868513-14868542 5.72414 
chr4:14873592-14873613 5.61905 
chr4:14885819-14885858 6 
chr4:14887279-14887296 6 
chr4:14887456-14887473 5.82353 
chr4:14889873-14889909 5.61111 
chr4:14893370-14893408 6 
chr4:14893553-14893577 5.625 
chr4:14895073-14895096 5.73913 
chr4:14898554-14898583 5.55172 
chr4:14900577-14900702 5.568 
chr4:14900913-14900942 5.48276 
chr4:14905395-14905453 5.82759 
chr4:14906560-14906588 5.32143 
chr4:14906642-14906663 5.95238 
chr4:14909194-14909216 5.54545 
chr4:14911204-14911219 6 
chr4:14911321-14911369 5.77083 
chr4:14911477-14911509 5.4375 
chr4:14915037-14915061 5.41667 
chr4:14916020-14916111 5.61538 
chr4:14916120-14916142 5.68182 
chr4:14916157-14916327 5.65882 
chr4:14916368-14916391 5.52174 
chr4:14916401-14916477 5.38158 
chr4:14916513-14916593 5.8 
chr4:14917365-14917397 5.5625 
chr4:14917642-14917679 5.27027 
chr4:14919469-14919501 5.34375 
chr4:14919966-14919996 5.23333 
chr4:14920508-14920558 5.54 
chr4:14920907-14920927 5.9 
chr4:14922219-14922235 6 
chr4:14922989-14923054 5.47692 
chr4:14923337-14923409 5.41667 
chr4:14923787-14925647 5.6 
chr4:14925657-14925701 5.40909 
chr4:14930065-14930092 5.59259 
chr4:14932012-14932035 5.86957 
chr4:14933599-14933781 5.63736 
chr4:14934994-14935091 5.47423 
chr4:14935688-14935727 5.30769 
chr4:14936294-14936321 5.44444 
chr4:14937378-14937403 5.48 
chr4:14944305-14944324 5.63158 
chr4:14944452-14944508 5.75 
chr4:14950434-14950536 5.78431 
chr4:14951211-14951236 5.36 
chr4:14952727-14952762 6 
chr4:14955666-14955704 5.94737 
chr4:14957970-14958003 5.93939 
chr4:14961826-14962016 5.58947 
chr4:14963254-14963302 5.875 
chr4:14964395-14964423 5.92857 
chr4:14965771-14965835 5.375 
chr4:14965902-14965920 5.72222 
chr4:14966505-14966517 6 
chr4:14972327-14972340 5.92308 
chr4:14972881-14972915 5.58824 
chr4:14974975-14975012 5.32432 
chr4:14976752-14976782 5.66667 
chr4:14976978-14976996 6 
chr4:14977795-14977822 5.37037 
chr4:14978745-14978772 5.66667 
chr4:14979303-14979406 5.72816 
chr4:14982079-14982138 5.25424 
chr4:14982941-14982979 5.84211 
chr4:14985086-14985098 6 
chr4:14985587-14985608 5.90476 
chr4:14985953-14985970 5.76471 
chr4:14991699-14991725 5.34615 
chr4:14992812-14992828 5.8125 
chr4:14995809-14995870 5.29508 
chr4:15004107-15004121 6 
chr4:15004736-15004778 5.52381 
chr4:15004924-15004957 5.42424 
chr4:15005347-15005373 5.92308 
chr4:15005470-15005552 5.62195 
chr4:15005738-15005762 5.625 
chr4:15008860-15008877 6 
chr4:15009807-15009826 5.94737 
chr4:15011317-15011341 5.95833 
chr4:15012716-15012739 5.86957 
chr4:15014020-15014052 5.15625 
chr4:15019962-15019989 5.22222 
chr4:15020560-15020624 5.71875 
chr4:15026367-15026381 6 
chr4:15026818-15026847 5.24138 
chr4:15027837-15027864 5.88889 
chr4:15028152-15028186 5.5 
chr4:15028754-15028774 5.7 
chr4:15031781-15031804 5.56522 
chr4:15032376-15032401 5.52 
chr4:15034701-15034727 6 
chr4:15040203-15040225 5.68182 
chr4:15042673-15042697 5.5 
chr4:15046448-15046478 5.23333 
chr4:15046983-15047038 5.2 
chr4:15053747-15053779 5.5625 
chr4:15054209-15054228 5.68421 
chr4:15054619-15054653 6 
chr4:15058875-15058907 5.28125 
chr4:15062328-15062358 5.56667 
chr4:15070530-15070544 6 
chr4:15071188-15071215 5.40741 
chr4:15073480-15073515 5.31429 
chr4:15075708-15075733 5.52 
chr4:15076416-15076433 5.76471 
chr4:15077219-15077249 5.23333 
chr4:15077976-15077996 5.65 
chr4:15078193-15078225 5.5 
chr4:15078249-15078296 5.29787 
chr4:15079280-15079292 6 
chr4:15079403-15079428 5.68 
chr4:15081558-15081618 5.38333 
chr4:15083363-15083397 5.85294 
chr4:15085650-15085680 5.8 
chr4:15089502-15089554 5.71154 
chr4:15089650-15089677 5.51852 
chr4:15090410-15090442 5.3125 
chr4:15090932-15090951 5.78947 
chr4:15091514-15091539 5.4 
chr4:15092092-15092112 5.95 
chr4:15094315-15094345 5.26667 
chr4:15094646-15094663 5.82353 
chr4:15096097-15096111 6 
chr4:15096767-15096788 5.80952 
chr4:15099109-15099124 6 
chr4:15100191-15100214 5.82609 
chr4:15105523-15105537 6 
chr4:15107582-15107620 5.63158 
chr4:15111090-15111111 5.57143 
chr4:15111336-15111348 6 
chr4:15112426-15112451 5.36 
chr4:15113671-15113691 5.85 
chr4:15114133-15114167 5.79412 
chr4:15116736-15116757 6 
chr4:15117296-15117421 5.624 
chr4:15117998-15118044 6 
chr4:15119831-15119884 5.56604 
chr4:15128295-15128368 5.69863 
chr4:15128550-15128577 5.51852 
chr4:15130757-15130778 5.61905 
chr4:15131186-15131202 6 
chr4:15133299-15133311 6 
chr4:15133649-15133682 5.54545 
chr4:15134744-15134794 5.86 
chr4:15134969-15134995 5.92308 
chr4:15139184-15139249 5.93846 
chr4:15143855-15143878 5.91304 
chr4:15151366-15151379 5.92308 
chr4:15154462-15154485 5.56522 
chr4:15156173-15156206 5.81818 
chr4:15161992-15162014 6 
chr4:15164172-15164394 5.7027 
chr4:15169160-15169264 5.55769 
chr4:15169466-15169512 5.67391 
chr4:15170675-15170695 6 
chr4:15172605-15172634 5.86207 
chr4:15172790-15172809 6 
chr4:15173381-15173404 5.91304 
chr4:15181621-15181642 6 
chr4:15181651-15181679 5.89286 
chr4:15183751-15183813 5.25806 
chr4:15185949-15185961 6 
chr4:15198058-15198078 5.8 
chr4:15198390-15198403 5.92308 
chr4:15202624-15202653 6 
chr4:15206709-15206745 5.72222 
chr4:15207744-15207773 5.48276 
chr4:15209017-15209038 5.57143 
chr4:15211234-15211265 5.41935 
chr4:15213094-15213115 6 
chr4:15214353-15214488 5.34074 
chr4:15217336-15217385 5.69388 
chr4:15217413-15217454 5.87805 
chr4:15217897-15217978 5.58025 
chr4:15217990-15218006 6 
chr4:15223912-15223935 6 
chr4:15225722-15225749 6 
chr4:15227041-15227068 5.40741 
chr4:15228727-15228757 5.46667 
chr4:15229866-15229892 5.42308 
chr4:15231473-15231499 5.76923 
chr4:15235941-15235962 5.90476 
chr4:15237205-15237244 6 
chr4:15237936-15237956 5.65 
chr4:15245819-15245855 5.47222 
chr4:15246333-15246351 5.83333 
chr4:15248612-15248627 6 
chr4:15250847-15250875 5.64286 
chr4:15251466-15251520 5.42593 
chr4:15252189-15252210 6 
chr4:15252366-15252389 6 
chr4:15253849-15253878 5.72414 
chr4:15254122-15254170 5.70833 
chr4:15254618-15254635 5.76471 
chr4:15255439-15255460 5.66667 
chr4:15256260-15256273 6 
chr4:15257025-15257049 5.58333 
chr4:15261100-15261137 5.97297 
chr4:15264306-15264347 5.46341 
chr4:15264494-15264519 5.44 
chr4:15267104-15267132 5.78571 
chr4:15267388-15267402 6 
chr4:15268092-15268125 5.84848 
chr4:15272376-15272400 5.79167 
chr4:15276153-15276186 5.93939 
chr4:15280082-15280099 6 
chr4:15280975-15280990 6 
chr4:15286129-15286148 5.63158 
chr4:15286276-15286327 5.94118 
chr4:15286642-15286668 5.30769 
chr4:15287827-15287877 5.88 
chr4:15290718-15290749 5.58065 
chr4:15291863-15291908 5.71111 
chr4:15293579-15293632 5.66038 
chr4:15293642-15293682 5.75 
chr4:15296696-15296725 5.51724 
chr4:15297009-15297030 6 
chr4:15314570-15314593 5.95652 
chr4:15314714-15314740 6 
chr4:15317368-15317395 6 
chr4:15320223-15320240 5.94118 
chr4:15320530-15320552 5.5 
chr4:15320580-15320606 5.42308 
chr4:15321148-15321178 5.4 
chr4:15322471-15322497 5.26923 
chr4:15323972-15324020 5.5 
chr4:15326617-15326711 5.59574 
chr4:15326851-15326880 5.93103 
chr4:15327391-15327424 5.48485 
chr4:15330104-15330130 5.42308 
chr4:15331603-15331635 5.875 
chr4:15337714-15337746 5.25 
chr4:15338657-15338696 5.89744 
chr4:15338887-15338910 5.47826 
chr4:15339132-15339161 5.82759 
chr4:15340893-15340928 6 
chr4:15343584-15343642 5.18966 
chr4:15351639-15351978 5.66667 
chr4:15352845-15352887 5.30952 
chr4:15357686-15357712 5.76923 
chr4:15358567-15358594 5.40741 
chr4:15364524-15364548 5.66667 
chr4:15368177-15368237 5.4 
chr4:15368253-15368289 5.27778 
chr4:15369891-15369911 5.65 
chr4:15373540-15373564 5.625 
chr4:15375319-15375335 5.875 
chr4:15375474-15375503 5.34483 
chr4:15376477-15376499 5.81818 
chr4:15382558-15382580 5.90909 
chr4:15386654-15386685 5.41935 
chr4:15387284-15387318 5.94118 
chr4:15389410-15389437 5.33333 
chr4:15389464-15389496 5.46875 
chr4:15399697-15399716 5.73684 
chr4:15401857-15401871 6 
chr4:15403407-15403436 5.2069 
chr4:15404586-15404617 5.51613 
chr4:15405181-15405206 5.36 
chr4:15405794-15405822 5.39286 
chr4:15409285-15409310 5.64 
chr4:15409550-15409568 6 
chr4:15409899-15409932 5.60606 
chr4:15409944-15409987 5.74419 
chr4:15410083-15410127 5.61364 
chr4:15410142-15410175 5.54545 
chr4:15413940-15413953 6 
chr4:15416905-15416925 5.7 
chr4:15417244-15417257 6 
chr4:15418649-15418675 5.26923 
chr4:15419352-15419369 5.82353 
chr4:15421429-15421453 5.625 
chr4:15421460-15421480 5.7 
chr4:15422450-15422479 6 
chr4:15423825-15423843 5.72222 
chr4:15424392-15424420 5.57143 
chr4:15424541-15424563 5.54545 
chr4:15425474-15425512 5.52632 
chr4:15427463-15427489 5.57692 
chr4:15427721-15427733 6 
chr4:15432664-15432726 5.90323 
chr4:15437996-15438019 5.52174 
chr4:15440552-15440618 5.33333 
chr4:15441468-15441498 5.56667 
chr4:15441521-15441549 5.25 
chr4:15442030-15442044 6 
chr4:15445937-15445954 5.76471 
chr4:15448204-15448224 5.6 
chr4:15452136-15452235 5.82828 
chr4:15457255-15457269 5.92857 
chr4:15457950-15457978 6 
chr4:15461680-15461706 5.80769 
chr4:15464905-15464925 6 
chr4:15466242-15466270 5.71429 
chr4:15469859-15469906 5.34043 
chr4:15470237-15470254 5.88235 
chr4:15470877-15470928 5.52941 
chr4:15472273-15472358 5.95294 
chr4:15474178-15474204 5.30769 
chr4:15478925-15478937 6 
chr4:15492491-15492503 6 
chr4:15494115-15494142 5.7037 
chr4:15494861-15494905 5.86364 
chr4:15501698-15501750 5.92308 
chr4:15502839-15502852 6 
chr4:15503992-15504043 5.84314 
chr4:15504756-15504771 5.93333 
chr4:15505651-15505686 5.42857 
chr4:15512989-15513011 5.54545 
chr4:15515608-15515660 5.44231 
chr4:15518567-15518585 6 
chr4:15522066-15522082 5.8125 
chr4:15523829-15523857 6 
chr4:15524781-15524865 5.35714 
chr4:15526061-15526086 5.72 
chr4:15528196-15528218 5.63636 
chr4:15531301-15531350 5.4898 
chr4:15531483-15531534 5.84314 
chr4:15531589-15531607 6 
chr4:15538081-15538107 5.73077 
chr4:15539818-15539834 5.8125 
chr4:15540660-15540673 5.92308 
chr4:15540773-15540798 5.44 
chr4:15541160-15541191 5.90323 
chr4:15542951-15542971 5.8 
chr4:15544839-15544869 5.36667 
chr4:15549663-15549687 5.91667 
chr4:15553323-15553363 5.475 
chr4:15554212-15554245 5.39394 
chr4:15557361-15557375 6 
chr4:15559415-15559459 5.38636 
chr4:15561287-15561311 5.625 
chr4:15561426-15561447 6 
chr4:15563160-15563199 5.38462 
chr4:15568597-15568618 5.52381 
chr4:15572513-15572538 5.92 
chr4:15573735-15573757 5.54545 
chr4:15578191-15578210 5.78947 
chr4:15578610-15578631 6 
chr4:15580410-15580437 6 
chr4:15582260-15582277 6 
chr4:15585573-15585597 5.95833 
chr4:15590040-15590069 5.27586 
chr4:15590494-15590543 5.53061 
chr4:15591389-15591434 5.4 
chr4:15591526-15591550 5.41667 
chr4:15591694-15591714 5.6 
chr4:15592346-15592369 5.82609 
chr4:15592842-15592854 6 
chr4:15602526-15602550 5.91667 
chr4:15603555-15603587 5.4375 
chr4:15610642-15610670 5.92857 
chr4:15615239-15615278 5.53846 
chr4:15619168-15619188 5.8 
chr4:15619598-15619625 5.51852 
chr4:15622285-15622307 5.72727 
chr4:15628754-15628770 6 
chr4:15630386-15630432 5.65217 
chr4:15635384-15635396 6 
chr4:15635978-15636003 5.68 
chr4:15636451-15636483 5.59375 
chr4:15637376-15637397 5.71429 
chr4:15640791-15640808 5.88235 
chr4:15642016-15642038 5.63636 
chr4:15642233-15642256 5.52174 
chr4:15647047-15647063 5.875 
chr4:15647466-15647494 5.32143 
chr4:15648168-15648182 6 
chr4:15648845-15648869 5.83333 
chr4:15648880-15648911 5.67742 
chr4:15650649-15650666 6 
chr4:15651201-15651242 5.70732 
chr4:15652284-15652303 6 
chr4:15653326-15653346 5.85 
chr4:15656917-15656950 5.30303 
chr4:15657005-15657034 5.34483 
chr4:15661866-15661881 6 
chr4:15663253-15663269 5.8125 
chr4:15666173-15666192 6 
chr4:15668443-15668463 5.65 
chr4:15669125-15669145 5.7 
chr4:15672537-15672559 6 
chr4:15674512-15674540 5.21429 
chr4:15675063-15675087 5.375 
chr4:15677195-15677216 6 
chr4:15678509-15678543 5.23529 
chr4:15680685-15680701 6 
chr4:15681182-15681211 6 
chr4:15682525-15682552 5.33333 
chr4:15686044-15686066 5.72727 
chr4:15690668-15690696 5.35714 
chr4:15696815-15696832 5.82353 
chr4:15697753-15697788 5.42857 
chr4:15698627-15698650 5.82609 
chr4:15699613-15699633 6 
chr4:15700325-15700367 5.7619 
chr4:15700749-15700772 5.82609 
chr4:15701747-15701777 5.8 
chr4:15703222-15703234 6 
chr4:15704295-15704321 5.76923 
chr4:15704792-15704871 5.26582 
chr4:15705184-15705207 5.6087 
chr4:15705340-15705354 6 
chr4:15705552-15705598 5.78261 
chr4:15705803-15705829 5.61538 
chr4:15705856-15705885 5.24138 
chr4:15705930-15706012 5.42683 
chr4:15706023-15706035 6 
chr4:15706053-15706084 5.80645 
chr4:15709086-15709114 5.25 
chr4:15709457-15709549 5.91304 
chr4:15711562-15711606 5.45455 
chr4:15711897-15711918 5.95238 
chr4:15714829-15714845 6 
chr4:15715314-15715339 5.8 
chr4:15719867-15719909 5.66667 
chr4:15722181-15722204 5.69565 
chr4:15722222-15722234 6 
chr4:15722453-15722476 6 
chr4:15723423-15723440 5.82353 
chr4:15724214-15724231 6 
chr4:15725350-15725374 5.45833 
chr4:15726311-15726350 5.74359 
chr4:15727570-15727590 6 
chr4:15727759-15727773 6 
chr4:15727946-15727982 5.52778 
chr4:15728492-15728506 6 
chr4:15730063-15730086 5.86957 
chr4:15730252-15730280 5.89286 
chr4:15730732-15730769 5.27027 
chr4:15731083-15731101 6 
chr4:15732639-15732662 5.95652 
chr4:15734373-15734385 6 
chr4:15734820-15734847 5.77778 
chr4:15740195-15740218 6 
chr4:15741177-15741212 6 
chr4:15741541-15741612 5.59155 
chr4:15749292-15749306 6 
chr4:15751550-15751569 5.78947 
chr4:15751677-15751694 5.94118 
chr4:15753263-15753325 5.24194 
chr4:15753359-15753392 5.69697 
chr4:15754542-15754576 5.94118 
chr4:15754632-15754668 5.75 
chr4:15754680-15754704 5.75 
chr4:15756755-15756774 6 
chr4:15757369-15757384 5.93333 
chr4:15757754-15757774 5.85 
chr4:15759257-15759276 6 
chr4:15761142-15761166 5.375 
chr4:15762285-15762325 5.65 
chr4:15762650-15762677 5.96296 
chr4:15763811-15763835 6 
chr4:15763874-15763891 5.76471 
chr4:15763905-15763944 5.41026 
chr4:15764043-15764080 5.40541 
chr4:15766496-15766515 6 
chr4:15768410-15768427 6 
chr4:15770103-15770122 6 
chr4:15771281-15771309 5.71429 
chr4:15772323-15772343 5.7 
chr4:15773630-15773650 6 
chr4:15775419-15775494 5.62667 
chr4:15776384-15776397 6 
chr4:15778867-15778891 5.625 
chr4:15782132-15782186 5.92593 
chr4:15782717-15782739 5.90909 
chr4:15787639-15787655 6 
chr4:15787919-15787949 5.4 
chr4:15791727-15791838 5.90991 
chr4:15794041-15794063 5.95455 
chr4:15794078-15794101 5.95652 
chr4:15794336-15794359 5.69565 
chr4:15796841-15796854 6 
chr4:15798071-15798088 5.94118 
chr4:15799395-15799420 5.6 
chr4:15804107-15804192 5.81176 
chr4:15805412-15805433 5.61905 
chr4:15806823-15806858 5.65714 
chr4:15807013-15807040 5.33333 
chr4:15814321-15814339 6 
chr4:15814523-15814586 5.60317 
chr4:15816399-15816447 5.8125 
chr4:15818601-15818624 5.65217 
chr4:15823317-15823330 6 
chr4:15823497-15823516 5.89474 
chr4:15825947-15825961 6 
chr4:15826049-15826081 5.1875 
chr4:15826304-15826328 5.91667 
chr4:15828082-15828116 6 
chr4:15830784-15830810 5.34615 
chr4:15830824-15830854 5.86667 
chr4:15832570-15832600 5.56667 
chr4:15836986-15837013 6 
chr4:15837593-15837626 5.45455 
chr4:15838965-15838983 6 
chr4:15839436-15839460 5.625 
chr4:15839800-15839827 5.25926 
chr4:15840138-15840154 6 
chr4:15840626-15840648 5.68182 
chr4:15841038-15841059 6 
chr4:15849179-15849199 6 
chr4:15849218-15849241 6 
chr4:15853571-15853588 5.76471 
chr4:15854432-15854445 6 
chr4:15855946-15855984 6 
chr4:15857108-15857142 5.88235 
chr4:15858040-15858061 6 
chr4:15858989-15859004 6 
chr4:15859382-15859397 5.93333 
chr4:15860594-15860623 5.55172 
chr4:15861814-15861854 6 
chr4:15862385-15862397 6 
chr4:15865035-15865052 5.88235 
chr4:15865875-15865898 5.73913 
chr4:15866204-15866237 5.21212 
chr4:15869295-15869754 5.75381 
chr4:15872384-15872448 5.67188 
chr4:15874661-15874697 5.91667 
chr4:15875299-15875318 6 
chr4:15876154-15876172 5.88889 
chr4:15876957-15876971 6 
chr4:15882697-15882710 6 
chr4:15886668-15886745 5.74026 
chr4:15888349-15888367 5.88889 
chr4:15889511-15889570 6 
chr4:15890771-15890795 5.70833 
chr4:15891484-15891503 5.94737 
chr4:15893920-15894024 5.79808 
chr4:15894129-15894145 5.8125 
chr4:15896445-15896461 5.875 
chr4:15897176-15897188 6 
chr4:15897594-15897635 6 
chr4:15897875-15897918 5.74419 
chr4:15897939-15897960 5.85714 
chr4:15898096-15898124 5.5 
chr4:15898445-15898470 6 
chr4:15900922-15900946 5.5 
chr4:15901735-15901779 5.45455 
chr4:15902156-15902224 5.73529 
chr4:15902731-15902797 5.66667 
chr4:15902812-15902871 5.72881 
chr4:15907731-15907761 5.26667 
chr4:15908409-15908438 5.44828 
chr4:15911270-15911295 5.44 
chr4:15918304-15918328 5.54167 
chr4:15918579-15918628 5.26531 
chr4:15921753-15921789 5.97222 
chr4:15924761-15924804 5.65116 
chr4:15924967-15925028 5.83607 
chr4:15925801-15925827 5.38462 
chr4:15926681-15926710 5.41379 
chr4:15926818-15926851 5.66667 
chr4:15927785-15927818 5.51515 
chr4:15930095-15930117 5.81818 
chr4:15934300-15934340 5.575 
chr4:15936751-15936770 5.63158 
chr4:15938538-15938564 5.34615 
chr4:15938905-15938940 5.51429 
chr4:15939987-15940021 5.41176 
chr4:15942067-15942187 5.5 
chr4:15942245-15942303 5.44828 
chr4:15943219-15943237 6 
chr4:15944806-15944818 6 
chr4:15949698-15949723 5.44 
chr4:15951485-15951507 5.72727 
chr4:15951937-15951954 6 
chr4:15953058-15953088 5.76667 
chr4:15959042-15959085 5.30233 
chr4:15962236-15962257 5.80952 
chr4:15966099-15966126 5.92593 
chr4:15969313-15969327 6 
chr4:15971194-15971222 5.67857 
chr4:15971559-15971577 6 
chr4:15971777-15971801 5.95833 
chr4:15972171-15972202 5.54839 
chr4:15975691-15975761 5.74286 
chr4:15976029-15976065 5.33333 
chr4:15980344-15980364 5.85 
chr4:15980600-15980672 5.79167 
chr4:15981917-15981938 5.66667 
chr4:15982229-15982248 6 
chr4:15982569-15982597 5.89286 
chr4:15983194-15983212 5.77778 
chr4:15989500-15989512 6 
chr4:15993557-15993579 6 
chr4:15994211-15994254 5.60465 
chr4:15996919-15997079 5.775 
chr4:15998135-15998163 6 
chr4:15998872-15998916 5.29545 
chr4:15998932-15998947 6 
chr4:16000315-16000355 5.45 
chr4:16000499-16000535 5.25 
chr4:16001949-16001978 5.48276 
chr4:16003830-16003881 5.31373 
chr4:16006428-16006599 5.7193 
chr4:16007106-16007160 5.85185 
chr4:16007803-16007819 6 
chr4:16007936-16007959 6 
chr4:16011557-16011575 6 
chr4:16011616-16011642 5.53846 
chr4:16013598-16013651 5.73585 
chr4:16014493-16014509 6 
chr4:16015618-16015639 5.7619 
chr4:16016968-16016994 5.88462 
chr4:16017314-16017339 6 
chr4:16020934-16020952 6 
chr4:16021489-16021516 5.88889 
chr4:16022115-16022166 5.70588 
chr4:16022278-16022301 5.86957 
chr4:16023709-16023800 5.71429 
chr4:16026313-16026345 5.75 
chr4:16027320-16027358 5.76316 
chr4:16028911-16028942 5.70968 
chr4:16030575-16030600 5.48 
chr4:16031541-16031568 5.37037 
chr4:16033266-16033302 5.47222 
chr4:16035209-16035225 6 
chr4:16035525-16035577 5.36538 
chr4:16040015-16040037 5.72727 
chr4:16040731-16040761 5.33333 
chr4:16042496-16042545 5.36735 
chr4:16043370-16043425 5.96364 
chr4:16044200-16044234 5.35294 
chr4:16044931-16044950 5.78947 
chr4:16049172-16049207 5.37143 
chr4:16051881-16051913 5.59375 
chr4:16059413-16059429 5.8125 
chr4:16062187-16062207 5.65 
chr4:16063511-16063527 6 
chr4:16066224-16066243 5.73684 
chr4:16066516-16066534 5.94444 
chr4:16070458-16070494 5.19444 
chr4:16070858-16070886 5.82143 
chr4:16074419-16074451 5.5625 
chr4:16077039-16077061 5.54545 
chr4:16081634-16081655 6 
chr4:16082642-16082694 5.76923 
chr4:16083446-16083492 5.58696 
chr4:16084142-16084175 5.27273 
chr4:16085928-16085970 6 
chr4:16091958-16092001 5.46512 
chr4:16093936-16093975 5.66667 
chr4:16095731-16095793 6 
chr4:16098365-16098427 5.46774 
chr4:16100277-16100298 5.57143 
chr4:16102079-16102117 6 
chr4:16103084-16103101 5.94118 
chr4:16107265-16107292 5.2963 
chr4:16108797-16108823 5.42308 
chr4:16111757-16111995 5.93277 
chr4:16114223-16114410 5.90374 
chr4:16114925-16114945 5.7 
chr4:16120836-16120851 5.93333 
chr4:16120866-16120907 5.53659 
chr4:16126326-16126342 6 
chr4:16131315-16131338 6 
chr4:16132604-16132664 5.76667 
chr4:16133417-16133439 6 
chr4:16142243-16142256 6 
chr4:16146709-16146721 6 
chr4:16151856-16151877 5.80952 
chr4:16152245-16152262 5.82353 
chr4:16154797-16154840 5.81395 
chr4:16156900-16156913 6 
chr4:16157298-16157319 6 
chr4:16160725-16160764 5.48718 
chr4:16163872-16163900 5.35714 
chr4:16164812-16164842 5.23333 
chr4:16167192-16167204 6 
chr4:16168614-16168630 6 
chr4:16172360-16172397 5.40541 
chr4:16174426-16174460 5.85294 
chr4:16179442-16179502 5.48333 
chr4:16181411-16181452 5.78049 
chr4:16183199-16183227 5.78571 
chr4:16184618-16184642 5.41667 
chr4:16187742-16187763 5.95238 
chr4:16189734-16189767 5.21212 
chr4:16196482-16196529 5.7234 
chr4:16200733-16200765 5.25 
chr4:16203915-16203937 5.5 
chr4:16209790-16209806 5.8125 
chr4:16215523-16215550 5.33333 
chr4:16216915-16216939 5.75 
chr4:16217110-16217126 5.9375 
chr4:16222823-16222836 6 
chr4:16228142-16228192 5.52 
chr4:16228255-16228269 6 
chr4:16230285-16230337 5.90385 
chr4:16230357-16230369 6 
chr4:16234931-16234976 5.88889 
chr4:16240884-16240909 5.68 
chr4:16242923-16242954 5.80645 
chr4:16243024-16243050 5.38462 
chr4:16243092-16243147 5.56364 
chr4:16243211-16243234 5.52174 
chr4:16245758-16245779 5.52381 
chr4:16248304-16248344 5.85 
chr4:16250197-16250233 5.52778 
chr4:16250588-16250600 6 
chr4:16253517-16253554 5.35135 
chr4:16254359-16254404 5.2 
chr4:16256490-16256511 6 
chr4:16256667-16256683 6 
chr4:16257859-16257872 6 
chr4:16260723-16260796 5.56164 
chr4:16260807-16260833 5.61538 
chr4:16262408-16262456 5.66667 
chr4:16262467-16262500 6 
chr4:16263715-16263803 5.79545 
chr4:16264374-16264396 6 
chr4:16265618-16265642 5.41667 
chr4:16266104-16266142 5.73684 
chr4:16267929-16267941 6 
chr4:16268112-16268136 5.5 
chr4:16268753-16268781 5.21429 
chr4:16269196-16269223 6 
chr4:16272324-16272346 6 
chr4:16273328-16273342 6 
chr4:16273544-16273574 5.8 
chr4:16274020-16274037 5.76471 
chr4:16275954-16275978 5.95833 
chr4:16276121-16276152 5.58065 
chr4:16277048-16277080 5.4375 
chr4:16282926-16282965 5.28205 
chr4:16286694-16286727 5.48485 
chr4:16287458-16287470 6 
chr4:16288683-16288707 6 
chr4:16291191-16291225 5.17647 
chr4:16292243-16292266 5.6087 
chr4:16293076-16293088 6 
chr4:16293715-16293730 6 
chr4:16297165-16297177 6 
chr4:16299568-16299634 5.62121 
chr4:16300879-16300900 6 
chr4:16303357-16303381 5.75 
chr4:16304590-16304618 5.39286 
chr4:16304642-16304714 5.56944 
chr4:16304725-16304828 5.59223 
chr4:16304858-16304892 5.5 
chr4:16304922-16304947 5.52 
chr4:16304958-16305055 5.7732 
chr4:16305073-16305109 5.75 
chr4:16305125-16305181 5.51786 
chr4:16305192-16305227 5.54286 
chr4:16306156-16306194 5.89474 
chr4:16306216-16306308 5.38043 
chr4:16307542-16307568 5.76923 
chr4:16307604-16307620 5.8125 
chr4:16308546-16308561 5.86667 
chr4:16308768-16308792 5.5 
chr4:16312041-16312053 6 
chr4:16314136-16314150 6 
chr4:16315044-16315069 5.64 
chr4:16318555-16318595 5.45 
chr4:16328289-16328313 6 
chr4:16328708-16328737 5.34483 
chr4:16333613-16333635 5.54545 
chr4:16334195-16334210 6 
chr4:16336742-16336773 5.54839 
chr4:16336906-16336931 5.32 
chr4:16337538-16337555 6 
chr4:16337712-16337745 6 
chr4:16338059-16338101 5.90476 
chr4:16339382-16339463 5.7037 
chr4:16339500-16339590 5.51111 
chr4:16341086-16341174 5.73864 
chr4:16341183-16341224 5.68293 
chr4:16343084-16343098 5.92857 
chr4:16344950-16344979 5.75862 
chr4:16347882-16347902 5.8 
chr4:16348197-16348226 5.27586 
chr4:16350033-16350055 5.5 
chr4:16351061-16351089 5.75 
chr4:16355351-16355388 5.24324 
chr4:16355812-16355840 5.32143 
chr4:16361294-16361353 5.62712 
chr4:16361383-16361406 5.52174 
chr4:16363940-16363977 6 
chr4:16364454-16364481 5.25926 
chr4:16366208-16366240 5.375 
chr4:16368483-16368500 6 
chr4:16368868-16368929 5.78689 
chr4:16375197-16375238 5.63415 
chr4:16377142-16377176 5.64706 
chr4:16377695-16377720 5.44 
chr4:16380043-16380057 5.92857 
chr4:16380409-16380424 6 
chr4:16384373-16384453 5.8375 
chr4:16385828-16385861 5.42424 
chr4:16395917-16395975 5.58621 
chr4:16398789-16398852 5.90476 
chr4:16401829-16401869 5.7 
chr4:16403969-16404015 5.8913 
chr4:16404142-16404169 5.74074 
chr4:16410010-16410033 5.65217 
chr4:16410495-16410560 5.41538 
chr4:16410570-16410593 5.65217 
chr4:16410822-16410842 5.8 
chr4:16411748-16411768 5.65 
chr4:16412356-16412397 5.60976 
chr4:16412859-16412896 5.32432 
chr4:16413774-16413786 6 
chr4:16417402-16417419 5.94118 
chr4:16417811-16417856 5.64444 
chr4:16421049-16421069 6 
chr4:16424763-16424796 5.9697 
chr4:16426943-16427010 5.8806 
chr4:16431933-16431964 5.3871 
chr4:16432181-16432204 5.6087 
chr4:16432688-16432714 5.65385 
chr4:16433852-16433878 5.53846 
chr4:16435139-16435166 6 
chr4:16438167-16438181 6 
chr4:16441855-16441874 5.89474 
chr4:16442270-16442361 5.89011 
chr4:16442419-16442466 5.31915 
chr4:16442598-16442633 5.34286 
chr4:16443073-16443095 5.72727 
chr4:16443314-16443365 5.58824 
chr4:16443485-16443587 5.60784 
chr4:16444728-16444774 5.23913 
chr4:16447986-16448001 5.93333 
chr4:16453026-16453043 6 
chr4:16453491-16453525 5.5 
chr4:16453594-16453617 5.86957 
chr4:16454406-16454427 5.57143 
chr4:16455356-16455384 5.28571 
chr4:16455473-16455521 6 
chr4:16456048-16456073 5.32 
chr4:16459263-16459373 5.69091 
chr4:16460325-16460360 5.65714 
chr4:16462654-16462677 5.47826 
chr4:16464158-16464194 5.72222 
chr4:16467829-16467854 6 
chr4:16469798-16469817 5.63158 
chr4:16470435-16470485 5.32 
chr4:16471499-16471561 5.29032 
chr4:16474475-16474503 5.64286 
chr4:16477184-16477207 5.52174 
chr4:16483314-16483493 5.74302 
chr4:16483860-16483904 5.56818 
chr4:16484167-16484190 5.86957 
chr4:16490456-16490478 6 
chr4:16493966-16494011 5.33333 
chr4:16495158-16495181 6 
chr4:16501373-16501420 5.55319 
chr4:16501455-16501477 5.5 
chr4:16501920-16501962 5.47619 
chr4:16504102-16504122 5.7 
chr4:16506956-16506994 5.68421 
chr4:16512457-16512497 5.275 
chr4:16513093-16513142 5.34694 
chr4:16513152-16513198 5.3913 
chr4:16513952-16513995 5.32558 
chr4:16514063-16514101 6 
chr4:16517452-16517501 5.83673 
chr4:16519502-16519546 6 
chr4:16523886-16523924 5.76316 
chr4:16528153-16528198 5.51111 
chr4:16529623-16529635 6 
chr4:16540037-16540069 6 
chr4:16544393-16544419 5.96154 
chr4:16544537-16544557 5.7 
chr4:16546737-16546849 5.30357 
chr4:16549568-16549593 5.92 
chr4:16550011-16550034 5.43478 
chr4:16551474-16551502 5.21429 
chr4:16553122-16553153 5.96774 
chr4:16555142-16555188 5.73913 
chr4:16555673-16555685 6 
chr4:16557064-16557084 5.85 
chr4:16559395-16559410 6 
chr4:16564834-16564852 5.88889 
chr4:16564921-16564938 6 
chr4:16565052-16565084 6 
chr4:16565237-16565249 6 
chr4:16567569-16567610 5.46341 
chr4:16568990-16569043 5.90566 
chr4:16571273-16571314 5.7561 
chr4:16572085-16572122 6 
chr4:16573845-16573863 6 
chr4:16574164-16574227 5.44444 
chr4:16574522-16574551 5.62069 
chr4:16576580-16576604 5.5 
chr4:16581956-16581971 5.93333 
chr4:16583514-16583670 5.73077 
chr4:16587395-16587407 6 
chr4:16588110-16588176 5.80303 
chr4:16594080-16594150 5.8 
chr4:16595087-16595104 6 
chr4:16595865-16595889 5.54167 
chr4:16600488-16600511 5.91304 
chr4:16601491-16601513 5.5 
chr4:16607087-16607108 6 
chr4:16609829-16609846 6 
chr4:16610506-16610531 5.44 
chr4:16610963-16610984 5.61905 
chr4:16614666-16614682 5.875 
chr4:16616187-16616222 5.68571 
chr4:16616692-16616710 6 
chr4:16620074-16620170 5.54167 
chr4:16623160-16623186 5.46154 
chr4:16625221-16625251 5.93333 
chr4:16625373-16625423 5.46 
chr4:16626025-16626069 5.52273 
chr4:16629098-16629124 5.61538 
chr4:16635919-16635933 6 
chr4:16635973-16636002 5.27586 
chr4:16638922-16638942 6 
chr4:16641083-16641096 6 
chr4:16644799-16644819 5.65 
chr4:16645108-16645132 5.54167 
chr4:16645629-16645657 5.35714 
chr4:16646042-16646062 5.7 
chr4:16647166-16647182 6 
chr4:16648559-16648583 5.625 
chr4:16651006-16651047 5.60976 
chr4:16653020-16653047 5.7037 
chr4:16657511-16657535 5.75 
chr4:16658476-16658510 5.26471 
chr4:16659443-16659458 5.93333 
chr4:16659653-16659667 6 
chr4:16660601-16660631 5.4 
chr4:16661254-16661329 5.56 
chr4:16662090-16662114 5.375 
chr4:16666874-16666901 5.55556 
chr4:16669772-16669789 5.82353 
chr4:16672729-16672750 5.95238 
chr4:16674435-16674634 5.48241 
chr4:16676410-16676450 5.65 
chr4:16677089-16677112 5.65217 
chr4:16678681-16678709 5.5 
chr4:16680917-16680966 5.81633 
chr4:16683231-16683262 5.74194 
chr4:16686994-16687045 6 
chr4:16688348-16688372 5.91667 
chr4:16690557-16690584 5.25926 
chr4:16692082-16692159 5.90909 
chr4:16692171-16692218 5.65957 
chr4:16694970-16694987 6 
chr4:16695963-16695992 5.24138 
chr4:16697082-16697106 5.91667 
chr4:16698889-16698921 6 
chr4:16699236-16699268 5.3125 
chr4:16700428-16700452 5.41667 
chr4:16701789-16701810 5.61905 
chr4:16709938-16709982 5.36364 
chr4:16714173-16714197 5.75 
chr4:16718782-16718815 5.87879 
chr4:16726865-16726894 5.96552 
chr4:16726911-16726936 5.52 
chr4:16727490-16727578 5.52273 
chr4:16729990-16730039 5.40816 
chr4:16732805-16732877 5.625 
chr4:16735965-16735978 6 
chr4:16736326-16736343 6 
chr4:16738843-16738862 5.63158 
chr4:16739984-16740023 5.41026 
chr4:16741196-16741378 5.62637 
chr4:16743652-16743710 6 
chr4:16745769-16745797 6 
chr4:16751181-16751225 5.95455 
chr4:16753590-16753607 5.88235 
chr4:16756148-16756160 6 
chr4:16756706-16756718 6 
chr4:16757095-16757142 6 
chr4:16757151-16757185 5.88235 
chr4:16760938-16760960 5.54545 
chr4:16761215-16761234 5.73684 
chr4:16763226-16763242 5.875 
chr4:16763325-16763353 5.39286 
chr4:16763624-16763637 5.92308 
chr4:16763642-16763659 5.82353 
chr4:16764696-16764741 6 
chr4:16765062-16765094 6 
chr4:16768021-16768142 5.55372 
chr4:16770908-16770931 6 
chr4:16775342-16775367 5.36 
chr4:16775776-16775795 6 
chr4:16776370-16776395 5.4 
chr4:16778360-16778380 5.6 
chr4:16781838-16781858 5.75 
chr4:16785711-16785738 5.74074 
chr4:16788706-16788733 6 
chr4:16790606-16790642 5.27778 
chr4:16791554-16791574 6 
chr4:16792861-16792888 5.74074 
chr4:16797206-16797236 5.3 
chr4:16797908-16797923 6 
chr4:16798970-16798992 5.72727 
chr4:16799658-16799671 6 
chr4:16800469-16800483 6 
chr4:16802287-16802311 5.95833 
chr4:16805900-16805923 5.47826 
chr4:16806646-16806724 5.4359 
chr4:16807195-16807210 5.86667 
chr4:16809716-16809748 5.75 
chr4:16811339-16811369 5.96667 
chr4:16814205-16814233 6 
chr4:16814249-16814282 5.87879 
chr4:16815480-16815508 5.96429 
chr4:16818015-16818044 5.89655 
chr4:16819531-16819548 5.82353 
chr4:16820715-16820745 6 
chr4:16821083-16821098 6 
chr4:16822998-16823018 5.75 
chr4:16823369-16823388 6 
chr4:16825832-16825859 5.88889 
chr4:16827589-16827624 5.48571 
chr4:16827764-16827816 5.38462 
chr4:16828430-16828455 5.36 
chr4:16831732-16831773 5.65854 
chr4:16832797-16832810 6 
chr4:16835165-16835179 5.92857 
chr4:16839343-16839359 6 
chr4:16841524-16841542 5.77778 
chr4:16845038-16845068 6 
chr4:16845241-16845255 5.92857 
chr4:16845710-16845725 6 
chr4:16845871-16845892 6 
chr4:16846298-16846322 5.95833 
chr4:16847736-16847748 6 
chr4:16849218-16849250 6 
chr4:16849628-16849645 5.88235 
chr4:16852570-16852595 6 
chr4:16853218-16853245 5.51852 
chr4:16855771-16855787 5.9375 
chr4:16856116-16856160 5.79545 
chr4:16856287-16856360 5.34247 
chr4:16860850-16860864 6 
chr4:16861972-16861996 5.5 
chr4:16863858-16863883 5.44 
chr4:16864256-16864282 6 
chr4:16864539-16864564 5.36 
chr4:16865279-16865296 6 
chr4:16865722-16865749 5.37037 
chr4:16868883-16868911 5.64286 
chr4:16870417-16870479 5.19355 
chr4:16870503-16870534 5.48387 
chr4:16872250-16872268 6 
chr4:16873917-16873960 5.83721 
chr4:16877087-16877102 5.93333 
chr4:16877552-16877600 6 
chr4:16878891-16878914 5.47826 
chr4:16882526-16882551 5.6 
chr4:16883225-16883237 6 
chr4:16884091-16884124 5.24242 
chr4:16886777-16886795 6 
chr4:16887842-16887863 5.61905 
chr4:16888655-16888678 6 
chr4:16888842-16888871 5.75862 
chr4:16890332-16890356 5.91667 
chr4:16890685-16890739 5.66667 
chr4:16892927-16892948 6 
chr4:16894553-16894571 6 
chr4:16895131-16895151 5.6 
chr4:16896659-16896674 5.93333 
chr4:16896743-16896755 6 
chr4:16897160-16897187 5.59259 
chr4:16897239-16897265 5.57692 
chr4:16897666-16897691 5.56 
chr4:16899518-16899614 5.6875 
chr4:16900197-16900242 5.53333 
chr4:16900289-16900338 5.7551 
chr4:16900346-16900365 5.73684 
chr4:16900406-16900520 5.86842 
chr4:16900942-16900978 5.19444 
chr4:16901123-16901142 5.94737 
chr4:16902642-16902712 5.45714 
chr4:16903405-16903424 6 
chr4:16903590-16903612 5.77273 
chr4:16904072-16904084 6 
chr4:16905523-16905547 5.91667 
chr4:16907581-16907610 5.93103 
chr4:16910059-16910079 5.6 
chr4:16910674-16910743 5.62319 
chr4:16912153-16912181 5.82143 
chr4:16913329-16913342 5.92308 
chr4:16913708-16913746 6 
chr4:16919169-16919189 6 
chr4:16919215-16919238 5.65217 
chr4:16920976-16920995 5.78947 
chr4:16921509-16921571 5.59677 
chr4:16922344-16922364 5.8 
chr4:16923287-16923311 6 
chr4:16923642-16923675 5.36364 
chr4:16923747-16923797 5.88 
chr4:16923842-16923881 5.94872 
chr4:16924561-16924601 5.25 
chr4:16925172-16925195 5.47826 
chr4:16927009-16927033 5.79167 
chr4:16928396-16928587 5.80628 
chr4:16929891-16929916 5.52 
chr4:16930418-16930441 5.73913 
chr4:16931681-16931704 5.43478 
chr4:16932118-16932130 6 
chr4:16935007-16935042 5.88571 
chr4:16935809-16935837 5.5 
chr4:16936430-16936453 5.91304 
chr4:16938378-16938410 5.4375 
chr4:16939014-16939031 5.94118 
chr4:16939608-16939636 5.35714 
chr4:16942868-16942897 5.2069 
chr4:16946519-16946548 6 
chr4:16950724-16950739 6 
chr4:16951174-16951189 5.86667 
chr4:16951815-16951837 5.54545 
chr4:16955122-16955142 5.85 
chr4:16956307-16956332 5.52 
chr4:16958673-16958700 5.2963 
chr4:16958948-16959060 5.60714 
chr4:16959404-16959437 5.90909 
chr4:16961647-16961690 5.88372 
chr4:16962181-16962195 6 
chr4:16964070-16964087 5.88235 
chr4:16969110-16969122 6 
chr4:16972157-16972176 5.68421 
chr4:16972564-16972587 6 
chr4:16973280-16973303 5.65217 
chr4:16979218-16979235 5.94118 
chr4:16979303-16979334 5.22581 
chr4:16979865-16979888 5.6087 
chr4:16980654-16980670 6 
chr4:16981769-16981784 6 
chr4:16983999-16984026 5.22222 
chr4:16984048-16984080 5.59375 
chr4:16984776-16984789 6 
chr4:16986852-16986880 5.5 
chr4:16987046-16987061 6 
chr4:16987567-16987746 5.60335 
chr4:16988685-16988721 6 
chr4:16992814-16992840 5.57692 
chr4:16998166-16998196 5.86667 
chr4:16998544-16998557 6 
chr4:17007642-17007669 6 
chr4:17008499-17008549 5.86 
chr4:17010010-17010033 5.82609 
chr4:17011343-17011377 5.88235 
chr4:17013423-17013440 6 
chr4:17014729-17014759 5.5 
chr4:17019789-17019833 5.47727 
chr4:17020290-17020343 5.79245 
chr4:17021806-17021894 5.73864 
chr4:17023337-17023358 5.61905 
chr4:17024089-17024111 6 
chr4:17028620-17028642 5.81818 
chr4:17030885-17030926 5.80488 
chr4:17033160-17033188 5.96429 
chr4:17036771-17036832 5.7377 
chr4:17037473-17037548 5.74667 
chr4:17039094-17039119 5.32 
chr4:17044811-17044826 6 
chr4:17045301-17045333 5.40625 
chr4:17046675-17046697 5.95455 
chr4:17049090-17049116 5.92308 
chr4:17049161-17049173 6 
chr4:17052637-17052738 5.75248 
chr4:17052763-17052796 5.36364 
chr4:17052999-17053036 6 
chr4:17055107-17055138 5.90323 
chr4:17059502-17059516 6 
chr4:17064956-17064976 6 
chr4:17066716-17066732 6 
chr4:17068199-17068214 5.93333 
chr4:17071433-17071543 5.90909 
chr4:17073642-17073705 5.36508 
chr4:17080668-17080696 5.46429 
chr4:17081358-17081393 5.34286 
chr4:17083376-17083432 5.69643 
chr4:17084928-17084951 5.52174 
chr4:17085297-17085319 6 
chr4:17088136-17088153 5.88235 
chr4:17090990-17091006 5.9375 
chr4:17091015-17091035 5.75 
chr4:17092117-17092150 6 
chr4:17095805-17095981 5.5 
chr4:17097614-17097756 5.71127 
chr4:17099585-17099634 5.91837 
chr4:17100645-17100662 6 
chr4:17101994-17102026 5.53125 
chr4:17103993-17104026 5.66667 
chr4:17105349-17105376 5.85185 
chr4:17109624-17109642 5.77778 
chr4:17110076-17110093 6 
chr4:17111965-17112005 5.725 
chr4:17113516-17113567 5.80392 
chr4:17114196-17114217 5.95238 
chr4:17117096-17117142 5.43478 
chr4:17118239-17118321 5.26829 
chr4:17118383-17118397 6 
chr4:17118699-17118719 5.65 
chr4:17119392-17119419 5.92593 
chr4:17120833-17120849 5.8125 
chr4:17125067-17125197 5.55385 
chr4:17126222-17126248 5.80769 
chr4:17126507-17126527 5.65 
chr4:17127112-17127142 5.6 
chr4:17127152-17127214 5.37097 
chr4:17128598-17128622 5.95833 
chr4:17132503-17132515 6 
chr4:17139816-17139840 5.79167 
chr4:17142399-17142417 5.88889 
chr4:17142554-17142569 5.86667 
chr4:17142722-17142737 6 
chr4:17143203-17143249 6 
chr4:17159823-17159875 5.46154 
chr4:17163598-17163612 6 
chr4:17164233-17164246 5.92308 
chr4:17170571-17170591 5.8 
chr4:17174930-17174956 5.42308 
chr4:17175829-17175844 6 
chr4:17176247-17176279 5.59375 
chr4:17178146-17178175 5.7931 
chr4:17178444-17178472 5.17857 
chr4:17183573-17183586 5.92308 
chr4:17183836-17183884 5.85417 
chr4:17185034-17185057 5.56522 
chr4:17191807-17191830 5.43478 
chr4:17194136-17194191 5.76364 
chr4:17197869-17197891 5.5 
chr4:17201112-17201142 5.43333 
chr4:17202761-17202776 6 
chr4:17208366-17208406 6 
chr4:17224874-17224904 5.6 
chr4:17225051-17225071 5.7 
chr4:17233610-17233638 5.78571 
chr4:17235369-17235383 6 
chr4:17237572-17237586 6 
chr4:17241521-17241547 5.42308 
chr4:17248126-17248139 6 
chr4:17248786-17248802 6 
chr4:17249680-17249701 5.52381 
chr4:17250955-17250972 6 
chr4:17251815-17251850 5.77143 
chr4:17254063-17254090 5.40741 
chr4:17257993-17258023 6 
chr4:17258407-17258425 5.88889 
chr4:17259335-17259360 5.48 
chr4:17260730-17260763 5.75758 
chr4:17262402-17262424 5.63636 
chr4:17263504-17263517 6 
chr4:17264735-17264769 5.29412 
chr4:17265151-17265172 6 
chr4:17269339-17269364 5.44 
chr4:17272535-17272575 5.675 
chr4:17275506-17275530 5.79167 
chr4:17278505-17278523 6 
chr4:17279479-17279522 5.76744 
chr4:17281000-17281049 5.95918 
chr4:17281079-17281142 5.33333 
chr4:17281152-17281178 5.92308 
chr4:17281560-17281629 5.86957 
chr4:17282415-17282484 5.31884 
chr4:17283847-17283863 6 
chr4:17287932-17287973 5.63415 
chr4:17289018-17289039 6 
chr4:17294284-17294301 6 
chr4:17294722-17294737 6 
chr4:17295760-17295779 5.78947 
chr4:17300011-17300035 5.625 
chr4:17300428-17300464 5.5 
chr4:17301386-17301405 6 
chr4:17302521-17302546 6 
chr4:17302565-17302589 5.375 
chr4:17303960-17303986 5.34615 
chr4:17304560-17304595 5.51429 
chr4:17306319-17306334 5.93333 
chr4:17309588-17309628 5.5 
chr4:17310370-17310417 5.87234 
chr4:17311340-17311379 5.4359 
chr4:17311542-17311558 6 
chr4:17312310-17312324 6 
chr4:17313320-17313490 5.64118 
chr4:17313995-17314023 5.46429 
chr4:17318958-17319012 5.53704 
chr4:17322770-17322791 5.95238 
chr4:17328647-17328677 5.43333 
chr4:17329802-17329861 5.55932 
chr4:17331385-17331420 6 
chr4:17332221-17332246 6 
chr4:17332973-17333040 5.58209 
chr4:17334112-17334134 6 
chr4:17336770-17336794 5.91667 
chr4:17340482-17340504 5.77273 
chr4:17342109-17342127 5.83333 
chr4:17343642-17343659 5.82353 
chr4:17347375-17347442 5.40299 
chr4:17347750-17347767 6 
chr4:17349822-17349838 6 
chr4:17352908-17352931 5.52174 
chr4:17353436-17353460 6 
chr4:17353580-17353604 6 
chr4:17355291-17355320 5.68966 
chr4:17358169-17358186 5.76471 
chr4:17359491-17359509 6 
chr4:17360142-17360173 5.41935 
chr4:17368705-17368722 6 
chr4:17370563-17370587 5.45833 
chr4:17371683-17371696 6 
chr4:17374805-17374863 5.55172 
chr4:17377598-17377617 5.78947 
chr4:17378809-17378842 5.75758 
chr4:17379974-17380036 5.54839 
chr4:17381108-17381152 5.47727 
chr4:17386207-17386226 5.84211 
chr4:17387845-17387857 6 
chr4:17388947-17388960 6 
chr4:17391187-17391209 5.63636 
chr4:17391360-17391397 5.86486 
chr4:17393960-17394106 5.69863 
chr4:17394364-17394492 5.85156 
chr4:17394502-17394673 5.63158 
chr4:17394957-17394998 5.78049 
chr4:17395355-17395378 6 
chr4:17396795-17396834 6 
chr4:17398222-17398255 5.69697 
chr4:17405906-17405945 5.5641 
chr4:17406183-17406198 6 
chr4:17406845-17406934 5.53933 
chr4:17407724-17407737 6 
chr4:17413098-17413255 5.3758 
chr4:17413779-17413818 5.38462 
chr4:17415426-17415478 5.65385 
chr4:17420481-17420513 5.34375 
chr4:17422324-17422359 5.65714 
chr4:17425592-17425614 6 
chr4:17428570-17428620 5.32 
chr4:17428763-17428776 6 
chr4:17431142-17431174 5.6875 
chr4:17435461-17435481 6 
chr4:17437358-17437392 5.47059 
chr4:17437891-17437904 6 
chr4:17438693-17438716 5.6087 
chr4:17439010-17439038 5.85714 
chr4:17439535-17439564 5.68966 
chr4:17439703-17439715 6 
chr4:17440442-17440457 5.86667 
chr4:17440613-17440652 5.46154 
chr4:17441663-17441687 5.625 
chr4:17442429-17442453 5.45833 
chr4:17442787-17442828 5.41463 
chr4:17442904-17442926 5.77273 
chr4:17443892-17443925 5.63636 
chr4:17447294-17447317 5.86957 
chr4:17447881-17447911 5.93333 
chr4:17449787-17449822 6 
chr4:17450971-17451007 5.33333 
chr4:17452496-17452532 5.52778 
chr4:17454792-17454811 6 
chr4:17458888-17458900 6 
chr4:17460447-17460526 5.77215 
chr4:17460790-17460835 5.22222 
chr4:17461557-17461634 5.35065 
chr4:17462624-17462638 6 
chr4:17462784-17462814 6 
chr4:17465142-17465196 5.81481 
chr4:17467313-17467327 6 
chr4:17467655-17467686 5.90323 
chr4:17468489-17468514 5.32 
chr4:17470253-17470294 5.19512 
chr4:17470500-17470530 6 
chr4:17471124-17471147 5.69565 
chr4:17471325-17471347 5.77273 
chr4:17475078-17475114 5.77778 
chr4:17476338-17476362 6 
chr4:17478048-17478142 5.88298 
chr4:17482959-17482978 5.73684 
chr4:17483621-17483660 5.53846 
chr4:17485431-17485455 5.70833 
chr4:17486384-17486404 6 
chr4:17487702-17487715 6 
chr4:17489260-17489288 5.67857 
chr4:17490607-17490627 5.75 
chr4:17491035-17491055 5.65 
chr4:17493252-17493298 5.34783 
chr4:17497645-17497669 6 
chr4:17498065-17498090 6 
chr4:17499180-17499201 5.52381 
chr4:17504460-17504481 5.80952 
chr4:17504846-17504873 5.37037 
chr4:17505584-17505624 5.625 
chr4:17506866-17506883 6 
chr4:17509217-17509234 5.76471 
chr4:17510784-17510831 5.61702 
chr4:17511342-17511363 5.90476 
chr4:17513779-17513803 5.41667 
chr4:17517304-17517331 5.48148 
chr4:17518343-17518366 5.47826 
chr4:17520383-17520413 5.63333 
chr4:17520793-17520844 5.82353 
chr4:17520854-17520879 5.88 
chr4:17521480-17521510 5.26667 
chr4:17522642-17522657 5.93333 
chr4:17522928-17522952 5.58333 
chr4:17524822-17524850 6 
chr4:17525827-17525861 5.85294 
chr4:17526075-17526114 5.30769 
chr4:17526567-17526581 6 
chr4:17527093-17527119 5.53846 
chr4:17527592-17527612 5.6 
chr4:17530374-17530419 5.86667 
chr4:17530668-17530694 5.57692 
chr4:17531674-17531692 6 
chr4:17535563-17535602 5.82051 
chr4:17536289-17536305 5.9375 
chr4:17536424-17536438 5.92857 
chr4:17536498-17536550 5.78846 
chr4:17537933-17537954 5.52381 
chr4:17538817-17538843 5.84615 
chr4:17540119-17540138 6 
chr4:17540290-17540304 6 
chr4:17540827-17540840 6 
chr4:17542087-17542114 5.62963 
chr4:17542898-17542927 5.75862 
chr4:17543390-17543405 5.86667 
chr4:17546282-17546294 6 
chr4:17548872-17548896 5.79167 
chr4:17548941-17548969 6 
chr4:17550258-17550293 5.65714 
chr4:17550452-17550478 5.34615 
chr4:17551615-17551642 5.96296 
chr4:17552286-17552331 5.46667 
chr4:17553026-17553074 5.85417 
chr4:17554740-17554793 5.84906 
chr4:17555594-17555639 5.82222 
chr4:17558072-17558096 5.45833 
chr4:17558347-17558377 5.23333 
chr4:17558864-17558896 5.53125 
chr4:17559176-17559191 6 
chr4:17561315-17561353 5.94737 
chr4:17561776-17561797 5.66667 
chr4:17562546-17562558 6 
chr4:17565659-17565692 5.93939 
chr4:17566435-17566454 6 
chr4:17568965-17569002 5.35135 
chr4:17569374-17569407 5.9697 
chr4:17569691-17569709 5.88889 
chr4:17571200-17571231 5.87097 
chr4:17571557-17571573 5.8125 
chr4:17572648-17572670 5.77273 
chr4:17573744-17573771 5.85185 
chr4:17573828-17573885 5.91228 
chr4:17575325-17575380 5.8 
chr4:17578354-17578383 5.44828 
chr4:17578800-17578867 5.80597 
chr4:17581788-17581816 5.64286 
chr4:17583200-17583217 5.76471 
chr4:17587058-17587072 6 
chr4:17589040-17589063 5.86957 
chr4:17590673-17590697 5.54167 
chr4:17592189-17592207 5.83333 
chr4:17592546-17592566 6 
chr4:17592696-17592710 6 
chr4:17593712-17593746 5.61765 
chr4:17595232-17595247 6 
chr4:17595568-17595598 5.33333 
chr4:17597934-17597975 5.78049 
chr4:17599772-17599796 5.75 
chr4:17601159-17601177 6 
chr4:17605436-17605462 5.88462 
chr4:17605893-17605910 6 
chr4:17606741-17606767 6 
chr4:17607950-17607975 5.96 
chr4:17611171-17611192 5.52381 
chr4:17611282-17611301 5.78947 
chr4:17613402-17613425 5.65217 
chr4:17613523-17613575 5.34615 
chr4:17615505-17615528 6 
chr4:17615664-17615688 5.875 
chr4:17617440-17617460 5.8 
chr4:17617908-17617920 6 
chr4:17619613-17619647 5.94118 
chr4:17622315-17622331 6 
chr4:17625021-17625033 6 
chr4:17628586-17628600 6 
chr4:17629451-17629474 6 
chr4:17629878-17629983 5.84762 
chr4:17632527-17632545 5.72222 
chr4:17633666-17633705 6 
chr4:17636437-17636464 5.37037 
chr4:17639757-17639781 6 
chr4:17639799-17639823 6 
chr4:17641939-17641953 6 
chr4:17642549-17642570 5.90476 
chr4:17643084-17643114 6 
chr4:17643266-17643289 6 
chr4:17643610-17643636 5.30769 
chr4:17644114-17644127 5.92308 
chr4:17648347-17648369 5.72727 
chr4:17648875-17648888 6 
chr4:17651206-17651218 6 
chr4:17651415-17651556 5.59574 
chr4:17651642-17651670 5.32143 
chr4:17651691-17651715 5.83333 
chr4:17651762-17651797 5.34286 
chr4:17651805-17651826 6 
chr4:17653160-17653193 5.81818 
chr4:17653670-17653693 5.82609 
chr4:17653752-17653766 6 
chr4:17655816-17655832 5.8125 
chr4:17656472-17656488 6 
chr4:17659278-17659292 6 
chr4:17660716-17660741 5.6 
chr4:17663952-17663973 5.52381 
chr4:17665237-17665262 6 
chr4:17666290-17666313 6 
chr4:17668092-17668112 6 
chr4:17668559-17668597 5.97368 
chr4:17670142-17670169 5.59259 
chr4:17671795-17671832 5.7027 
chr4:17673448-17673467 5.63158 
chr4:17675539-17675567 5.53571 
chr4:17676751-17676775 5.41667 
chr4:17682101-17682117 5.875 
chr4:17684069-17684095 5.46154 
chr4:17684105-17684134 5.58621 
chr4:17685693-17685859 5.65663 
chr4:17686821-17686836 6 
chr4:17687181-17687197 6 
chr4:17690303-17690325 6 
chr4:17691260-17691284 5.45833 
chr4:17693308-17693336 5.64286 
chr4:17693806-17693838 5.34375 
chr4:17695586-17695601 5.93333 
chr4:17696770-17696794 5.54167 
chr4:17698437-17698476 5.94872 
chr4:17699700-17699728 5.64286 
chr4:17705551-17705577 6 
chr4:17706541-17706565 5.375 
chr4:17708404-17708420 5.8125 
chr4:17708714-17708734 5.75 
chr4:17710286-17710361 5.81333 
chr4:17711947-17711972 5.68 
chr4:17713099-17713128 5.7931 
chr4:17714484-17714511 5.37037 
chr4:17716932-17716962 5.4 
chr4:17717097-17717124 5.88889 
chr4:17717962-17717981 5.89474 
chr4:17718430-17718456 5.92308 
chr4:17722506-17722549 5.86047 
chr4:17723006-17723024 6 
chr4:17725734-17725766 5.9375 
chr4:17727980-17728002 5.63636 
chr4:17729295-17729321 5.38462 
chr4:17731220-17731256 5.33333 
chr4:17736949-17736978 5.44828 
chr4:17736996-17737021 5.44 
chr4:17741974-17741991 6 
chr4:17743316-17743328 6 
chr4:17743736-17743798 5.77419 
chr4:17746071-17746133 5.80645 
chr4:17746342-17746365 6 
chr4:17748667-17748681 6 
chr4:17749543-17749568 6 
chr4:17749726-17749750 5.875 
chr4:17750128-17750155 6 
chr4:17750616-17750633 6 
chr4:17751438-17751473 5.74286 
chr4:17752929-17752947 6 
chr4:17753446-17753485 6 
chr4:17753580-17753603 5.47826 
chr4:17756176-17756209 5.54545 
chr4:17756478-17756509 5.54839 
chr4:17758893-17758913 5.9 
chr4:17760872-17760897 5.44 
chr4:17761112-17761138 6 
chr4:17762091-17762133 6 
chr4:17762866-17762881 6 
chr4:17763443-17763457 6 
chr4:17763642-17763662 6 
chr4:17765015-17765038 5.73913 
chr4:17767014-17767058 5.65909 
chr4:17767854-17767867 6 
chr4:17768954-17768970 5.8125 
chr4:17769757-17769780 5.65217 
chr4:17770421-17770439 5.88889 
chr4:17771977-17772003 5.38462 
chr4:17772059-17772093 6 
chr4:17775192-17775208 6 
chr4:17775994-17776018 6 
chr4:17776605-17776633 5.67857 
chr4:17776793-17776816 6 
chr4:17778341-17778362 5.71429 
chr4:17784742-17784764 5.90909 
chr4:17786459-17786484 5.52 
chr4:17786957-17786977 5.95 
chr4:17787945-17787976 5.67742 
chr4:17790262-17790302 5.7 
chr4:17791805-17791830 5.92 
chr4:17792470-17792495 5.32 
chr4:17792727-17792750 6 
chr4:17793187-17793202 5.93333 
chr4:17793725-17793769 5.81818 
chr4:17798507-17798530 5.69565 
chr4:17799933-17799949 6 
chr4:17800216-17800243 5.96296 
chr4:17801767-17801783 6 
chr4:17802476-17802492 5.875 
chr4:17803724-17803741 6 
chr4:17806707-17806727 6 
chr4:17808049-17808070 6 
chr4:17810222-17810243 5.95238 
chr4:17810651-17810671 5.85 
chr4:17812820-17812873 5.13208 
chr4:17813983-17814004 5.52381 
chr4:17823080-17823097 6 
chr4:17823386-17823415 5.31034 
chr4:17823813-17823829 6 
chr4:17825471-17825489 5.77778 
chr4:17826410-17826425 5.93333 
chr4:17829017-17829048 5.54839 
chr4:17829428-17829441 6 
chr4:17830803-17830821 5.77778 
chr4:17832015-17832039 5.95833 
chr4:17835081-17835142 5.65574 
chr4:17835730-17835765 5.2 
chr4:17836201-17836225 5.41667 
chr4:17840565-17840592 5.25926 
chr4:17842698-17842732 5.35294 
chr4:17847168-17847191 5.6087 
chr4:17852749-17852768 5.63158 
chr4:17854672-17854690 6 
chr4:17856307-17856325 6 
chr4:17858883-17858919 5.30556 
chr4:17859597-17859610 6 
chr4:17860021-17860036 5.86667 
chr4:17860352-17860375 6 
chr4:17861662-17861674 6 
chr4:17868252-17868274 5.5 
chr4:17870667-17870681 6 
chr4:17872207-17872234 5.88889 
chr4:17874041-17874073 5.8125 
chr4:17882215-17882246 5.80645 
chr4:17885280-17885311 5.6129 
chr4:17887130-17887147 5.88235 
chr4:17888651-17888677 5.42308 
chr4:17893820-17893844 5.75 
chr4:17895419-17895432 6 
chr4:17896627-17896666 5.61538 
chr4:17897868-17897915 5.57447 
chr4:17898836-17898869 6 
chr4:17899919-17899943 5.41667 
chr4:17900275-17900289 6 
chr4:17901702-17901719 5.94118 
chr4:17902983-17903015 5.3125 
chr4:17903200-17903229 5.7931 
chr4:17904613-17904633 5.6 
chr4:17908311-17908323 6 
chr4:17916708-17916737 5.27586 
chr4:17918266-17918290 6 
chr4:17918595-17918613 5.88889 
chr4:17918811-17918836 6 
chr4:17919456-17919486 5.4 
chr4:17919559-17919594 5.94286 
chr4:17922639-17922660 5.61905 
chr4:17927470-17927485 5.93333 
chr4:17927501-17927523 6 
chr4:17930474-17930501 5.2963 
chr4:17937201-17937245 5.38636 
chr4:17937983-17937995 6 
chr4:17938031-17938056 6 
chr4:17939626-17939639 6 
chr4:17940032-17940051 5.78947 
chr4:17940454-17940490 5.25 
chr4:17941502-17941824 5.57453 
chr4:17942046-17942142 5.55208 
chr4:17942903-17942945 5.59524 
chr4:17948772-17948802 5.23333 
chr4:17950448-17950482 5.82353 
chr4:17954037-17954051 6 
chr4:17955784-17955818 5.82353 
chr4:17958491-17958539 5.14583 
chr4:17963388-17963418 5.43333 
chr4:17964343-17964382 5.20513 
chr4:17969452-17969493 5.65854 
chr4:17969784-17969831 5.48936 
chr4:17971243-17971261 5.88889 
chr4:17974062-17974089 5.44444 
chr4:17978185-17978224 5.17949 
chr4:17978885-17978912 5.40741 
chr4:17980525-17980550 5.96 
chr4:17983722-17983763 6 
chr4:17988243-17988256 6 
chr4:17990055-17990071 5.875 
chr4:17991719-17991734 6 
chr4:17992265-17992279 6 
chr4:17992607-17992621 6 
chr4:17992721-17992754 5.30303 
chr4:17993500-17993513 6 
chr4:17994583-17994603 5.75 
chr4:17994814-17994840 5.34615 
chr4:18000042-18000092 5.48 
chr4:18000587-18000657 5.74286 
chr4:18002795-18002814 5.63158 
chr4:18010735-18010760 5.32 
chr4:18011997-18012083 5.77907 
chr4:18020959-18020971 6 
chr4:18022368-18022389 5.52381 
chr4:18022886-18022901 5.86667 
chr4:18023076-18023091 5.86667 
chr4:18023309-18023345 5.91667 
chr4:18023431-18023471 5.4 
chr4:18023886-18023901 5.86667 
chr4:18025702-18025752 5.64 
chr4:18027886-18027902 6 
chr4:18034087-18034118 5.74194 
chr4:18034598-18034622 6 
chr4:18035728-18035755 5.77778 
chr4:18036264-18036279 6 
chr4:18038399-18038417 5.88889 
chr4:18040349-18040393 5.29545 
chr4:18040986-18041028 5.71429 
chr4:18041630-18041671 5.85366 
chr4:18044290-18044321 5.29032 
chr4:18045050-18045077 5.2963 
chr4:18047882-18047894 6 
chr4:18053411-18053435 5.70833 
chr4:18055980-18056002 5.95455 
chr4:18056979-18057078 5.61616 
chr4:18058854-18058869 5.86667 
chr4:18059176-18059208 5.90625 
chr4:18061722-18061734 6 
chr4:18066299-18066333 5.44118 
chr4:18067279-18067303 5.375 
chr4:18067755-18067810 5.87273 
chr4:18068231-18068266 5.31429 
chr4:18068651-18068676 5.48 
chr4:18071092-18071119 5.40741 
chr4:18071722-18071745 5.78261 
chr4:18073112-18073131 5.94737 
chr4:18074031-18074056 5.6 
chr4:18076441-18076461 5.85 
chr4:18077213-18077239 6 
chr4:18080476-18080508 5.28125 
chr4:18090295-18090315 5.85 
chr4:18090466-18090478 6 
chr4:18100489-18100514 5.44 
chr4:18105798-18105836 5.28947 
chr4:18106373-18106395 6 
chr4:18106504-18106544 5.65 
chr4:18107576-18107599 5.86957 
chr4:18112270-18112297 5.77778 
chr4:18115452-18115494 5.97619 
chr4:18118039-18118078 6 
chr4:18118858-18118883 5.6 
chr4:18119236-18119257 5.71429 
chr4:18122128-18122148 6 
chr4:18125428-18125461 5.60606 
chr4:18129579-18129604 5.48 
chr4:18131749-18131784 5.42857 
chr4:18138223-18138242 5.63158 
chr4:18138375-18138396 6 
chr4:18139231-18139253 5.54545 
chr4:18140897-18140934 5.59459 
chr4:18141372-18141399 5.22222 
chr4:18143138-18143157 5.73684 
chr4:18143283-18143324 5.78049 
chr4:18144122-18144158 5.63889 
chr4:18145259-18145292 5.33333 
chr4:18146026-18146046 5.8 
chr4:18146958-18147089 5.82443 
chr4:18148467-18148496 5.51724 
chr4:18150947-18150964 5.94118 
chr4:18151538-18151559 5.52381 
chr4:18152680-18152708 6 
chr4:18154148-18154178 5.8 
chr4:18154288-18154321 5.84848 
chr4:18154476-18154505 5.41379 
chr4:18154726-18154745 5.63158 
chr4:18155128-18155150 5.81818 
chr4:18158717-18158752 5.62857 
chr4:18161936-18161962 5.42308 
chr4:18162368-18162388 5.75 
chr4:18164042-18164075 5.81818 
chr4:18165666-18165721 5.72727 
chr4:18174797-18174816 5.68421 
chr4:18176899-18176927 5.28571 
chr4:18180215-18180240 5.52 
chr4:18180715-18180731 5.875 
chr4:18180854-18180878 5.375 
chr4:18181583-18181608 5.44 
chr4:18184301-18184335 5.5 
chr4:18185088-18185115 5.66667 
chr4:18185788-18185806 5.94444 
chr4:18186951-18186967 5.8125 
chr4:18190378-18190411 5.63636 
chr4:18192376-18192389 5.92308 
chr4:18192570-18192585 6 
chr4:18193835-18193862 5.40741 
chr4:18195308-18195336 5.64286 
chr4:18198121-18198171 5.44 
chr4:18201374-18201407 5.69697 
chr4:18201845-18201867 5.72727 
chr4:18203723-18203750 5.62963 
chr4:18204906-18204932 5.42308 
chr4:18206727-18206745 5.88889 
chr4:18208915-18208970 5.70909 
chr4:18216723-18216749 5.69231 
chr4:18217060-18217125 5.35385 
chr4:18218755-18218775 5.95 
chr4:18220907-18220924 5.82353 
chr4:18221781-18221801 6 
chr4:18227487-18227509 5.72727 
chr4:18228424-18228462 5.13158 
chr4:18231691-18231706 6 
chr4:18232162-18232192 5.3 
chr4:18233394-18233434 5.525 
chr4:18234575-18234613 5.36842 
chr4:18236446-18236479 5.75758 
chr4:18239386-18239398 6 
chr4:18252915-18252930 6 
chr4:18256142-18256160 5.77778 
chr4:18256513-18256548 5.77143 
chr4:18257910-18257935 5.92 
chr4:18260214-18260228 5.92857 
chr4:18260867-18260891 5.41667 
chr4:18267567-18267589 6 
chr4:18271654-18271675 5.80952 
chr4:18273571-18273591 5.6 
chr4:18274202-18274286 5.72619 
chr4:18275178-18275202 5.66667 
chr4:18275255-18275297 5.80952 
chr4:18275481-18275502 5.57143 
chr4:18277239-18277259 6 
chr4:18277506-18277558 6 
chr4:18278950-18278967 6 
chr4:18286044-18286080 6 
chr4:18287494-18287513 5.89474 
chr4:18288739-18288782 5.83721 
chr4:18290384-18290439 5.30909 
chr4:18291338-18291376 5.97368 
chr4:18292503-18292529 5.69231 
chr4:18293915-18293952 5.86486 
chr4:18294028-18294061 5.93939 
chr4:18300181-18300212 5.51613 
chr4:18301902-18301937 5.48571 
chr4:18302000-18302015 5.93333 
chr4:18302798-18302817 5.68421 
chr4:18308033-18308080 5.55319 
chr4:18308719-18308732 6 
chr4:18309778-18309804 5.42308 
chr4:18312866-18312900 6 
chr4:18315127-18315142 6 
chr4:18315371-18315399 6 
chr4:18317439-18317462 5.52174 
chr4:18318413-18318454 5.39024 
chr4:18318563-18318591 5.53571 
chr4:18319242-18319275 5.63636 
chr4:18319838-18319850 6 
chr4:18321964-18322014 6 
chr4:18328796-18328826 5.93333 
chr4:18333031-18333071 5.425 
chr4:18333088-18333111 5.43478 
chr4:18333336-18333408 5.90278 
chr4:18334855-18334870 6 
chr4:18335813-18335857 5.72727 
chr4:18337068-18337094 5.30769 
chr4:18337749-18337766 5.88235 
chr4:18345229-18345248 5.89474 
chr4:18346460-18346509 5.44898 
chr4:18346916-18346937 5.80952 
chr4:18347543-18347574 5.64516 
chr4:18348632-18348663 5.45161 
chr4:18349013-18349041 5.82143 
chr4:18350499-18350525 6 
chr4:18354569-18354598 5.24138 
chr4:18358355-18358381 5.53846 
chr4:18361982-18362011 5.13793 
chr4:18363013-18363030 6 
chr4:18366032-18366056 5.75 
chr4:18366161-18366181 6 
chr4:18366581-18366609 5.46429 
chr4:18368718-18368788 5.97143 
chr4:18370467-18370521 5.81481 
chr4:18370593-18370633 5.575 
chr4:18370653-18370766 5.57522 
chr4:18370778-18371570 5.71465 
chr4:18372601-18372622 5.85714 
chr4:18372857-18372877 5.75 
chr4:18378082-18378152 5.45714 
chr4:18379415-18379428 6 
chr4:18382053-18382074 5.52381 
chr4:18382806-18382837 5.32258 
chr4:18383159-18383180 5.52381 
chr4:18385522-18385559 5.43243 
chr4:18385623-18385648 5.36 
chr4:18388747-18388779 6 
chr4:18388926-18388957 5.6129 
chr4:18393374-18393399 5.92 
chr4:18394022-18394038 5.875 
chr4:18398228-18398250 5.77273 
chr4:18400260-18400274 6 
chr4:18402548-18402606 5.63793 
chr4:18404848-18404874 5.92308 
chr4:18408883-18408916 5.33333 
chr4:18409725-18409755 5.53333 
chr4:18412822-18412835 6 
chr4:18413569-18413642 5.49315 
chr4:18413653-18413949 5.70946 
chr4:18415599-18415624 5.96 
chr4:18415708-18415741 5.33333 
chr4:18420942-18420999 5.24561 
chr4:18421438-18421465 5.44444 
chr4:18428183-18428212 5.65517 
chr4:18428460-18428502 5.80952 
chr4:18428579-18428591 6 
chr4:18430026-18430050 5.54167 
chr4:18432006-18432032 5.73077 
chr4:18438857-18438934 5.88312 
chr4:18439298-18439333 5.42857 
chr4:18441876-18441922 5.73913 
chr4:18442404-18442452 5.8125 
chr4:18445629-18445663 5.82353 
chr4:18449136-18449161 5.44 
chr4:18452037-18452049 6 
chr4:18454704-18454725 5.95238 
chr4:18459712-18459729 5.82353 
chr4:18461108-18461142 5.14706 
chr4:18464982-18465007 5.48 
chr4:18465756-18465777 5.61905 
chr4:18466642-18466672 5.83333 
chr4:18469929-18469946 5.94118 
chr4:18470095-18470142 5.21277 
chr4:18471260-18471294 6 
chr4:18472392-18472433 5.36585 
chr4:18474574-18474615 5.65854 
chr4:18474917-18474943 5.26923 
chr4:18477545-18477559 6 
chr4:18477921-18477935 6 
chr4:18480257-18480275 6 
chr4:18481839-18481860 6 
chr4:18484839-18484862 5.43478 
chr4:18487818-18487842 5.75 
chr4:18491903-18491919 5.875 
chr4:18493275-18493306 6 
chr4:18493434-18493466 5.3125 
chr4:18498177-18498217 6 
chr4:18502671-18502699 5.89286 
chr4:18503097-18503123 5.84615 
chr4:18506311-18506324 6 
chr4:18508375-18508418 5.95349 
chr4:18513913-18513967 5.40741 
chr4:18517570-18517602 5.875 
chr4:18517911-18517970 5.72881 
chr4:18526655-18526668 6 
chr4:18531875-18531894 5.63158 
chr4:18531939-18531956 6 
chr4:18534353-18534393 5.5 
chr4:18536383-18536430 5.91489 
chr4:18536439-18536489 5.58 
chr4:18537797-18537959 5.72222 
chr4:18540661-18540688 5.44444 
chr4:18545002-18545035 5.57576 
chr4:18546708-18546726 5.77778 
chr4:18548257-18548274 6 
chr4:18552723-18552738 5.86667 
chr4:18553671-18553698 5.37037 
chr4:18553797-18553812 5.86667 
chr4:18556344-18556366 6 
chr4:18559611-18559642 5.29032 
chr4:18564594-18564629 5.88571 
chr4:18565788-18565821 5.78788 
chr4:18573881-18573896 6 
chr4:18574528-18574540 6 
chr4:18576983-18577003 5.6 
chr4:18578584-18578611 6 
chr4:18578736-18578775 5.48718 
chr4:18579523-18579642 5.69748 
chr4:18581211-18581253 5.90476 
chr4:18581372-18581405 5.72727 
chr4:18586858-18586879 5.66667 
chr4:18590082-18590110 6 
chr4:18590792-18590820 5.60714 
chr4:18591992-18592032 5.825 
chr4:18594477-18594494 6 
chr4:18597109-18597164 5.81818 
chr4:18597436-18597461 5.32 
chr4:18597877-18597947 5.85714 
chr4:18598482-18598556 5.33784 
chr4:18604741-18604765 5.83333 
chr4:18605237-18605271 5.20588 
chr4:18609773-18609798 5.72 
chr4:18610835-18610861 5.30769 
chr4:18611249-18611266 5.82353 
chr4:18611404-18611431 5.7037 
chr4:18612154-18612199 5.46667 
chr4:18613142-18613248 5.60377 
chr4:18613257-18613470 5.69953 
chr4:18613479-18613708 5.73362 
chr4:18613717-18613946 5.74236 
chr4:18613955-18614377 5.64218 
chr4:18615522-18615534 6 
chr4:18616522-18616550 5.82143 
chr4:18616793-18616824 5.16129 
chr4:18617361-18617396 5.37143 
chr4:18618665-18618697 5.96875 
chr4:18623999-18624038 5.51282 
chr4:18624949-18624970 5.80952 
chr4:18626494-18626526 5.90625 
chr4:18631683-18631700 6 
chr4:18633991-18634006 5.86667 
chr4:18634991-18635009 5.88889 
chr4:18636467-18636498 6 
chr4:18639146-18639224 5.57692 
chr4:18639278-18639318 5.65 
chr4:18646120-18646156 5.88889 
chr4:18648806-18648842 5.33333 
chr4:18651865-18651889 5.45833 
chr4:18654067-18654098 5.51613 
chr4:18654316-18654380 5.78125 
chr4:18656876-18656897 5.71429 
chr4:18659810-18659831 5.85714 
chr4:18661893-18661996 5.24272 
chr4:18662228-18662250 5.54545 
chr4:18662998-18663033 6 
chr4:18663709-18663734 5.56 
chr4:18664830-18664883 5.62264 
chr4:18665454-18665496 5.59524 
chr4:18666824-18666852 5.35714 
chr4:18667044-18667072 5.53571 
chr4:18667529-18667555 5.84615 
chr4:18672125-18672191 5.65152 
chr4:18677102-18677124 5.72727 
chr4:18679066-18679089 5.52174 
chr4:18680931-18680952 6 
chr4:18683952-18683989 5.43243 
chr4:18687324-18687341 6 
chr4:18688231-18688280 5.46939 
chr4:18690701-18690728 5.55556 
chr4:18692212-18692229 6 
chr4:18692662-18692703 5.82927 
chr4:18694728-18694754 6 
chr4:18694849-18694862 6 
chr4:18695811-18695835 6 
chr4:18696881-18696896 6 
chr4:18696938-18696971 5.75758 
chr4:18696989-18697028 6 
chr4:18697331-18697352 6 
chr4:18698250-18698314 5.84375 
chr4:18698325-18698354 5.27586 
chr4:18699010-18699033 5.52174 
chr4:18701238-18701340 5.70588 
chr4:18701976-18702023 5.38298 
chr4:18703090-18703142 5.34615 
chr4:18705302-18705349 5.21277 
chr4:18705483-18705512 5.96552 
chr4:18706224-18706423 5.80402 
chr4:18709673-18709685 6 
chr4:18713072-18713154 5.39024 
chr4:18713491-18713544 5.37736 
chr4:18713563-18713642 5.48101 
chr4:18717871-18717922 5.43137 
chr4:18718310-18718358 5.58333 
chr4:18719492-18719536 5.81818 
chr4:18720520-18720541 5.80952 
chr4:18721428-18721485 5.42105 
chr4:18721592-18721616 5.625 
chr4:18728807-18728831 5.58333 
chr4:18729240-18729263 6 
chr4:18731242-18731267 5.32 
chr4:18733710-18733738 5.28571 
chr4:18733765-18733925 5.25 
chr4:18737069-18737106 5.64865 
chr4:18737304-18737324 5.8 
chr4:18738191-18738265 5.35135 
chr4:18738730-18738782 5.46154 
chr4:18738802-18738817 6 
chr4:18741142-18741273 5.48092 
chr4:18741787-18741852 5.4 
chr4:18741860-18741888 5.35714 
chr4:18741914-18741941 5.7037 
chr4:18742415-18742487 5.63889 
chr4:18742621-18742693 5.48611 
chr4:18742959-18743033 5.66216 
chr4:18748447-18748466 5.94737 
chr4:18749385-18749397 6 
chr4:18752371-18752396 5.4 
chr4:18755123-18755142 5.73684 
chr4:18757277-18757309 5.25 
chr4:18759711-18759742 5.58065 
chr4:18760773-18760840 5.8806 
chr4:18761303-18761324 5.71429 
chr4:18765981-18766012 5.93548 
chr4:18766567-18766612 5.37778 
chr4:18769191-18769221 5.73333 
chr4:18771515-18771569 5.61111 
chr4:18771806-18771837 5.64516 
chr4:18776910-18776952 5.66667 
chr4:18778960-18778986 5.69231 
chr4:18779000-18779068 5.41176 
chr4:18781068-18781108 6 
chr4:18783013-18783042 6 
chr4:18783088-18783108 6 
chr4:18785164-18785187 5.82609 
chr4:18786662-18786701 5.89744 
chr4:18789034-18789059 6 
chr4:18790440-18790456 5.875 
chr4:18790823-18790850 5.55556 
chr4:18792219-18792238 5.73684 
chr4:18797835-18797854 5.84211 
chr4:18804723-18804748 5.68 
chr4:18806544-18806560 6 
chr4:18809935-18809950 6 
chr4:18810285-18810319 5.17647 
chr4:18811038-18811080 5.45238 
chr4:18811139-18811160 5.52381 
chr4:18811815-18811845 5.46667 
chr4:18817550-18817586 5.86111 
chr4:18818673-18818686 6 
chr4:18820158-18820229 5.83099 
chr4:18820789-18820827 5.28947 
chr4:18825161-18825175 6 
chr4:18826373-18826398 5.32 
chr4:18827807-18827843 5.69444 
chr4:18830616-18830642 5.69231 
chr4:18838700-18838938 5.87395 
chr4:18839751-18839773 5.5 
chr4:18840938-18840958 5.85 
chr4:18841622-18841646 6 
chr4:18842450-18842472 5.54545 
chr4:18845291-18845372 5.66667 
chr4:18847390-18847458 5.51471 
chr4:18848810-18848838 6 
chr4:18849379-18849410 5.41935 
chr4:18849964-18849989 5.44 
chr4:18850635-18850677 5.35714 
chr4:18853353-18853382 5.96552 
chr4:18856255-18856304 5.89796 
chr4:18856430-18856454 5.75 
chr4:18859368-18859414 5.43478 
chr4:18860924-18860943 5.94737 
chr4:18861534-18861547 6 
chr4:18861762-18861795 5.30303 
chr4:18862267-18862285 5.72222 
chr4:18864240-18864282 6 
chr4:18864719-18864746 5.44444 
chr4:18868498-18868524 5.65385 
chr4:18868863-18868875 6 
chr4:18872724-18872738 6 
chr4:18875617-18875642 5.48 
chr4:18875835-18875849 6 
chr4:18877372-18877386 6 
chr4:18879308-18879362 5.88889 
chr4:18883568-18883593 5.64 
chr4:18883601-18883642 5.90244 
chr4:18884689-18884737 5.70833 
chr4:18884899-18884935 5.19444 
chr4:18885725-18885738 5.92308 
chr4:18885868-18885895 5.81481 
chr4:18887366-18887405 5.87179 
chr4:18887516-18887542 5.46154 
chr4:18891556-18891571 6 
chr4:18892252-18892266 6 
chr4:18892745-18892768 5.65217 
chr4:18893252-18893302 5.52 
chr4:18894595-18894628 5.30303 
chr4:18895424-18895453 5.55172 
chr4:18899171-18899189 5.72222 
chr4:18906742-18906761 5.84211 
chr4:18908121-18908142 6 
chr4:18911623-18911642 5.78947 
chr4:18913264-18913291 5.40741 
chr4:18918601-18918649 5.39583 
chr4:18919941-18919956 6 
chr4:18919983-18920022 5.64103 
chr4:18927565-18927593 5.35714 
chr4:18928671-18928696 5.68 
chr4:18929092-18929115 5.56522 
chr4:18930202-18930220 5.88889 
chr4:18932557-18932570 5.92308 
chr4:18934753-18934786 5.42424 
chr4:18935839-18935857 6 
chr4:18937304-18937331 5.2963 
chr4:18938142-18938162 5.85 
chr4:18942004-18942020 6 
chr4:18944952-18944966 6 
chr4:18948757-18948783 5.88462 
chr4:18950896-18950981 5.82353 
chr4:18951746-18951790 5.18182 
chr4:18952392-18952418 5.80769 
chr4:18952932-18952959 5.88889 
chr4:18955414-18955457 6 
chr4:18958725-18958767 5.2619 
chr4:18960365-18960394 5.62069 
chr4:18961953-18961976 6 
chr4:18962407-18962428 5.80952 
chr4:18965648-18965672 5.70833 
chr4:18968170-18968195 5.68 
chr4:18975298-18975338 5.825 
chr4:18975980-18976012 5.46875 
chr4:18979020-18979058 5.18421 
chr4:18979070-18979095 5.44 
chr4:18980587-18980620 5.42424 
chr4:18983323-18983357 5.55882 
chr4:18984567-18984604 5.83784 
chr4:18985072-18985084 6 
chr4:18989110-18989136 5.38462 
chr4:18990923-18990960 5.45946 
chr4:19001010-19001024 6 
chr4:19001761-19001856 5.30526 
chr4:19001957-19001983 5.88462 
chr4:19003840-19003866 5.46154 
chr4:19005056-19005093 5.37838 
chr4:19007347-19007368 5.90476 
chr4:19010262-19010281 5.63158 
chr4:19010409-19010452 5.46512 
chr4:19012967-19012992 5.68 
chr4:19013233-19013266 5.72727 
chr4:19014009-19014039 5.56667 
chr4:19014692-19014729 5.27027 
chr4:19015848-19015893 6 
chr4:19016873-19016892 5.63158 
chr4:19017593-19017615 6 
chr4:19017822-19017850 5.53571 
chr4:19022297-19022331 6 
chr4:19023061-19023079 6 
chr4:19024174-19024196 5.59091 
chr4:19024507-19024535 5.64286 
chr4:19025549-19025569 5.7 
chr4:19027306-19027335 5.48276 
chr4:19030142-19030166 5.875 
chr4:19034700-19034719 5.68421 
chr4:19036959-19037024 5.41538 
chr4:19038428-19038459 5.67742 
chr4:19039917-19039947 5.5 
chr4:19040501-19040540 5.61538 
chr4:19041904-19041920 5.8125 
chr4:19042281-19042304 5.73913 
chr4:19042331-19042358 5.2963 
chr4:19043658-19043687 5.65517 
chr4:19046200-19046241 5.56098 
chr4:19048497-19048555 5.96552 
chr4:19049303-19049334 5.25806 
chr4:19050496-19050538 5.90476 
chr4:19051049-19051080 5.3871 
chr4:19052597-19052612 6 
chr4:19053344-19053375 5.74194 
chr4:19055854-19055897 5.65116 
chr4:19058951-19058991 5.525 
chr4:19059363-19059395 5.71875 
chr4:19060074-19060148 5.41892 
chr4:19065091-19065120 5.24138 
chr4:19070298-19070319 5.71429 
chr4:19072086-19072106 5.95 
chr4:19074611-19074638 5.7037 
chr4:19076973-19077063 5.53333 
chr4:19077091-19077113 5.5 
chr4:19077870-19077900 5.86667 
chr4:19078568-19078691 5.39024 
chr4:19078734-19078839 5.4381 
chr4:19079273-19079308 5.14286 
chr4:19079462-19079532 5.91429 
chr4:19087024-19087036 6 
chr4:19087653-19087715 5.62903 
chr4:19087955-19087981 5.65385 
chr4:19094300-19094316 6 
chr4:19095029-19095050 6 
chr4:19095142-19095163 5.52381 
chr4:19097414-19097496 5.68293 
chr4:19105329-19105361 5.875 
chr4:19106289-19106331 6 
chr4:19113802-19113840 6 
chr4:19114035-19114073 5.63158 
chr4:19115387-19115432 5.33333 
chr4:19120649-19120769 5.8 
chr4:19121413-19121437 5.375 
chr4:19121451-19121513 5.45161 
chr4:19122262-19122278 5.875 
chr4:19123833-19123866 5.30303 
chr4:19126339-19126560 5.71493 
chr4:19128372-19128412 5.3 
chr4:19129033-19129045 6 
chr4:19130684-19130710 5.69231 
chr4:19131623-19131642 5.84211 
chr4:19132112-19132158 5.67391 
chr4:19132213-19132240 5.2963 
chr4:19136051-19136086 5.6 
chr4:19137309-19137356 6 
chr4:19137376-19137406 5.4 
chr4:19143412-19143431 6 
chr4:19143704-19143745 5.73171 
chr4:19143762-19143799 5.56757 
chr4:19144642-19144703 5.81967 
chr4:19144719-19144890 5.49123 
chr4:19144919-19145027 5.69444 
chr4:19146938-19146966 5.67857 
chr4:19149365-19149382 5.94118 
chr4:19149861-19149878 6 
chr4:19152153-19152190 5.67568 
chr4:19155216-19155267 5.5098 
chr4:19156408-19156425 6 
chr4:19156489-19156505 6 
chr4:19162719-19162744 5.56 
chr4:19162859-19162884 6 
chr4:19164108-19164131 5.73913 
chr4:19164185-19164220 5.65714 
chr4:19164253-19164288 5.65714 
chr4:19166901-19166936 6 
chr4:19170897-19170946 5.63265 
chr4:19172142-19172164 5.54545 
chr4:19173804-19173826 5.68182 
chr4:19174642-19174670 5.71429 
chr4:19176235-19176262 5.7037 
chr4:19176309-19176326 6 
chr4:19177863-19177880 5.82353 
chr4:19177899-19177932 5.63636 
chr4:19182530-19182546 5.9375 
chr4:19182556-19182622 5.31818 
chr4:19182696-19182718 5.63636 
chr4:19185047-19185073 5.38462 
chr4:19196811-19196865 5.59259 
chr4:19198165-19198217 5.42308 
chr4:19203054-19203079 5.44 
chr4:19203253-19203292 5.35897 
chr4:19203937-19203953 5.8125 
chr4:19208162-19208194 5.46875 
chr4:19209256-19209337 5.69136 
chr4:19210352-19210386 5.88235 
chr4:19210778-19210815 5.91892 
chr4:19215878-19215922 5.36364 
chr4:19215977-19216001 5.5 
chr4:19216983-19217033 5.3 
chr4:19217211-19217234 5.69565 
chr4:19217843-19217865 5.5 
chr4:19219690-19219708 5.88889 
chr4:19222108-19222142 5.26471 
chr4:19223639-19223680 5.60976 
chr4:19223722-19223747 5.48 
chr4:19224696-19224725 5.75862 
chr4:19225351-19225389 5.57895 
chr4:19226364-19226383 5.68421 
chr4:19227448-19227464 6 
chr4:19227810-19228077 5.62921 
chr4:19228087-19228136 5.59184 
chr4:19228142-19228354 5.6934 
chr4:19231070-19231089 6 
chr4:19232307-19232346 5.79487 
chr4:19234292-19234319 5.2963 
chr4:19234333-19234399 5.87879 
chr4:19234932-19235058 5.62698 
chr4:19237096-19237108 6 
chr4:19237815-19237849 6 
chr4:19240532-19240553 6 
chr4:19240678-19240696 6 
chr4:19245094-19245155 5.55738 
chr4:19245978-19245998 5.6 
chr4:19248086-19248129 6 
chr4:19249142-19249164 5.72727 
chr4:19249625-19249642 6 
chr4:19250816-19250829 5.92308 
chr4:19258273-19258296 5.52174 
chr4:19262562-19262586 5.95833 
chr4:19264480-19264493 6 
chr4:19265937-19265964 5.55556 
chr4:19266277-19266376 5.82828 
chr4:19268115-19268127 6 
chr4:19268816-19268859 5.2093 
chr4:19269112-19269124 6 
chr4:19274915-19274937 6 
chr4:19275549-19275578 5.72414 
chr4:19277063-19277086 5.73913 
chr4:19278847-19278884 5.81081 
chr4:19279722-19279768 5.15217 
chr4:19285716-19285735 6 
chr4:19290328-19290497 5.88757 
chr4:19290901-19290949 5.4375 
chr4:19294657-19294680 5.6087 
chr4:19298261-19298279 5.72222 
chr4:19298938-19298963 5.72 
chr4:19299074-19299099 5.88 
chr4:19299386-19299422 5.52778 
chr4:19300162-19300175 6 
chr4:19300570-19300584 6 
chr4:19304358-19304379 5.52381 
chr4:19304466-19304568 5.67647 
chr4:19304642-19304707 5.10769 
chr4:19304811-19304860 5.20408 
chr4:19307033-19307056 5.73913 
chr4:19307263-19307292 5.34483 
chr4:19309012-19309037 5.48 
chr4:19312941-19312958 5.76471 
chr4:19314665-19314705 5.575 
chr4:19316196-19316218 5.63636 
chr4:19316369-19316415 5.32609 
chr4:19316427-19316456 5.58621 
chr4:19317884-19317904 5.65 
chr4:19321642-19321675 5.72727 
chr4:19321880-19321905 5.36 
chr4:19322357-19322448 5.75824 
chr4:19325302-19325327 5.84 
chr4:19327240-19327254 6 
chr4:19330062-19330080 6 
chr4:19333702-19333746 5.59091 
chr4:19334875-19334940 5.93846 
chr4:19336075-19336103 6 
chr4:19340031-19340067 5.47222 
chr4:19341544-19341563 6 
chr4:19342991-19343008 6 
chr4:19344565-19344607 5.30952 
chr4:19345193-19345217 5.5 
chr4:19347469-19347495 5.46154 
chr4:19347787-19347815 5.35714 
chr4:19352907-19352951 5.45455 
chr4:19355897-19355924 5.48148 
chr4:19356172-19356200 5.89286 
chr4:19356698-19356716 6 
chr4:19358831-19358857 5.38462 
chr4:19365719-19365751 5.625 
chr4:19366180-19366214 5.32353 
chr4:19367725-19367748 5.69565 
chr4:19369852-19369864 6 
chr4:19374705-19374775 5.94286 
chr4:19378082-19378102 5.95 
chr4:19380427-19380443 5.875 
chr4:19384124-19384148 5.5 
chr4:19385162-19385178 5.875 
chr4:19385265-19385308 6 
chr4:19388472-19388500 5.46429 
chr4:19390172-19390190 6 
chr4:19391661-19391690 5.68966 
chr4:19393205-19393230 5.48 
chr4:19400525-19400544 5.63158 
chr4:19401280-19401377 5.43299 
chr4:19402584-19402602 5.72222 
chr4:19403947-19404017 5.18571 
chr4:19404069-19404090 5.80952 
chr4:19404853-19404892 5.84615 
chr4:19406288-19406317 5.37931 
chr4:19410253-19410265 6 
chr4:19412425-19412592 5.52695 
chr4:19414679-19414698 6 
chr4:19415324-19415337 6 
chr4:19415481-19415524 5.7907 
chr4:19418372-19418386 5.92857 
chr4:19418489-19418514 5.84 
chr4:19422410-19422451 5.82927 
chr4:19423511-19423558 5.82979 
chr4:19424111-19424136 5.48 
chr4:19424455-19424617 5.6358 
chr4:19426565-19426587 5.86364 
chr4:19428936-19428967 5.29032 
chr4:19434580-19434595 6 
chr4:19435100-19435122 6 
chr4:19435839-19435908 5.91304 
chr4:19436313-19436337 5.375 
chr4:19437350-19437367 5.82353 
chr4:19442592-19442614 5.90909 
chr4:19443803-19443823 5.7 
chr4:19447213-19447236 6 
chr4:19447582-19447609 5.92593 
chr4:19447858-19447877 6 
chr4:19450651-19450676 5.32 
chr4:19451002-19451018 6 
chr4:19453776-19453801 6 
chr4:19454200-19454220 5.65 
chr4:19454627-19454655 5.78571 
chr4:19454888-19454907 5.68421 
chr4:19457357-19457374 5.76471 
chr4:19458531-19458555 5.91667 
chr4:19458710-19458727 6 
chr4:19459764-19459798 5.32353 
chr4:19459973-19460038 5.35385 
chr4:19461642-19461669 6 
chr4:19462668-19462686 5.83333 
chr4:19464572-19464601 5.34483 
chr4:19465390-19465468 5.5 
chr4:19465868-19465884 6 
chr4:19469005-19469029 5.45833 
chr4:19469311-19469339 5.85714 
chr4:19475754-19475787 6 
chr4:19475996-19476017 5.52381 
chr4:19477306-19477344 5.39474 
chr4:19481611-19481635 6 
chr4:19482543-19482673 5.53846 
chr4:19484335-19484363 5.17857 
chr4:19485613-19485642 5.89655 
chr4:19486126-19486156 5.86667 
chr4:19489595-19489618 5.56522 
chr4:19491441-19491468 6 
chr4:19493755-19493789 6 
chr4:19494799-19494888 5.7191 
chr4:19496505-19496532 5.51852 
chr4:19498447-19498498 5.52941 
chr4:19498886-19498902 6 
chr4:19499757-19499798 5.53659 
chr4:19500255-19500270 5.93333 
chr4:19500716-19500734 5.83333 
chr4:19501271-19501312 5.36585 
chr4:19501448-19501469 5.7619 
chr4:19502185-19502264 5.55696 
chr4:19503022-19503079 6 
chr4:19504121-19504150 5.62069 
chr4:19504730-19504746 5.9375 
chr4:19505107-19505167 5.23333 
chr4:19505379-19505411 5.375 
chr4:19509173-19509189 6 
chr4:19510011-19510042 5.64516 
chr4:19510050-19510068 5.94444 
chr4:19510925-19510940 6 
chr4:19516199-19516211 6 
chr4:19516743-19516759 5.875 
chr4:19517036-19517052 6 
chr4:19521395-19522102 5.76521 
chr4:19524516-19524547 5.6129 
chr4:19527078-19527098 5.75 
chr4:19527394-19527415 6 
chr4:19529899-19529923 5.45833 
chr4:19530198-19530222 5.5 
chr4:19538208-19538235 5.2963 
chr4:19539206-19539221 6 
chr4:19541937-19541981 5.79545 
chr4:19542124-19542142 5.77778 
chr4:19542847-19542877 5.86667 
chr4:19544958-19544990 5.21875 
chr4:19545268-19545316 5.39583 
chr4:19547414-19547514 5.52 
chr4:19547533-19547562 5.13793 
chr4:19550314-19550328 6 
chr4:19550982-19551003 5.85714 
chr4:19551278-19551299 5.85714 
chr4:19551916-19551935 5.94737 
chr4:19554321-19554346 5.48 
chr4:19554769-19554785 5.875 
chr4:19554837-19554889 5.23077 
chr4:19555962-19556021 5.9322 
chr4:19556341-19556396 5.54545 
chr4:19556572-19556591 5.68421 
chr4:19556898-19556910 6 
chr4:19557035-19557102 5.97015 
chr4:19559045-19559071 5.80769 
chr4:19560896-19560920 5.91667 
chr4:19561200-19561221 5.57143 
chr4:19561792-19561816 5.41667 
chr4:19563964-19563976 6 
chr4:19566476-19566552 5.94737 
chr4:19570498-19570648 5.58667 
chr4:19578213-19578225 6 
chr4:19580360-19580378 5.94444 
chr4:19582367-19582424 5.42105 
chr4:19584059-19584110 5.62745 
chr4:19585720-19585755 5.91429 
chr4:19585970-19586002 5.9375 
chr4:19593570-19593587 5.76471 
chr4:19593737-19593755 6 
chr4:19593764-19593853 5.92135 
chr4:19594773-19594803 5.6 
chr4:19595031-19595074 5.51163 
chr4:19595980-19596018 5.92105 
chr4:19596534-19596560 6 
chr4:19597016-19597034 5.83333 
chr4:19597686-19597732 5.76087 
chr4:19599716-19599731 6 
chr4:19600021-19600052 6 
chr4:19602939-19602962 5.6087 
chr4:19605112-19605145 5.69697 
chr4:19606873-19606895 5.63636 
chr4:19610560-19610605 5.73333 
chr4:19613804-19613847 6 
chr4:19613943-19613971 5.60714 
chr4:19614178-19614190 6 
chr4:19615577-19615594 5.82353 
chr4:19617897-19617924 5.2963 
chr4:19618760-19618793 5.15152 
chr4:19618912-19618959 5.31915 
chr4:19619563-19619595 5.34375 
chr4:19619963-19620000 5.21622 
chr4:19623954-19623973 5.89474 
chr4:19626364-19626387 5.6087 
chr4:19630748-19630776 5.17857 
chr4:19632726-19632750 5.79167 
chr4:19633726-19633754 5.78571 
chr4:19635854-19635876 5.72727 
chr4:19636080-19636110 5.23333 
chr4:19637794-19637831 5.54054 
chr4:19638357-19638372 6 
chr4:19639182-19639235 5.5283 
chr4:19639308-19639329 5.61905 
chr4:19639598-19639694 5.52083 
chr4:19639994-19640013 5.63158 
chr4:19643407-19643450 6 
chr4:19644385-19644404 6 
chr4:19650621-19650661 5.925 
chr4:19651628-19651654 5.34615 
chr4:19654614-19654639 6 
chr4:19655268-19655297 5.75862 
chr4:19655688-19655701 5.92308 
chr4:19658500-19658528 5.85714 
chr4:19658795-19658820 5.4 
chr4:19663808-19663847 5.53846 
chr4:19665774-19665804 5.5 
chr4:19667476-19667504 6 
chr4:19668227-19668251 5.91667 
chr4:19672539-19672560 5.90476 
chr4:19674483-19674501 6 
chr4:19674623-19674681 5.43103 
chr4:19675977-19676008 5.93548 
chr4:19676833-19676852 5.89474 
chr4:19677027-19677041 6 
chr4:19677332-19677355 5.43478 
chr4:19678485-19678518 5.18182 
chr4:19681502-19681525 5.86957 
chr4:19684618-19684642 6 
chr4:19686254-19686280 5.76923 
chr4:19690328-19690370 5.28571 
chr4:19690783-19691030 5.8664 
chr4:19692145-19692172 5.7037 
chr4:19693725-19693752 5.37037 
chr4:19696901-19696930 5.37931 
chr4:19696983-19697025 5.19048 
chr4:19701573-19701588 5.93333 
chr4:19702229-19702255 5.46154 
chr4:19702444-19702466 5.68182 
chr4:19704151-19704166 6 
chr4:19705732-19705751 6 
chr4:19706267-19706285 5.88889 
chr4:19708859-19708874 5.93333 
chr4:19709262-19709276 6 
chr4:19711069-19711099 6 
chr4:19713968-19713991 5.95652 
chr4:19715656-19715669 6 
chr4:19719066-19719142 5.53947 
chr4:19719437-19719459 5.72727 
chr4:19724799-19724834 5.65714 
chr4:19725977-19725998 6 
chr4:19727295-19727317 6 
chr4:19729181-19729195 6 
chr4:19731183-19731223 5.65 
chr4:19735826-19735864 5.55263 
chr4:19738694-19738717 5.78261 
chr4:19743231-19743262 6 
chr4:19745233-19745264 5.29032 
chr4:19745456-19745498 5.80952 
chr4:19745766-19745808 5.2381 
chr4:19746880-19746900 6 
chr4:19747749-19747761 6 
chr4:19755449-19755470 6 
chr4:19758633-19758656 5.73913 
chr4:19758674-19758714 5.4 
chr4:19760089-19760105 6 
chr4:19761306-19761318 6 
chr4:19761754-19761768 6 
chr4:19761876-19761972 5.5 
chr4:19764348-19764361 6 
chr4:19765839-19765863 5.58333 
chr4:19766781-19766793 6 
chr4:19767059-19767105 5.21739 
chr4:19767589-19767604 6 
chr4:19768065-19768100 5.34286 
chr4:19768233-19768273 5.925 
chr4:19769005-19769061 5.75 
chr4:19770926-19770951 5.32 
chr4:19771949-19771974 6 
chr4:19774016-19774061 5.97778 
chr4:19775770-19775800 5.43333 
chr4:19775830-19775888 5.58621 
chr4:19777439-19777474 5.68571 
chr4:19779612-19779642 5.9 
chr4:19781340-19781380 5.825 
chr4:19784290-19784317 5.37037 
chr4:19786827-19786863 5.44444 
chr4:19786920-19786934 6 
chr4:19793460-19793476 6 
chr4:19796007-19796033 5.5 
chr4:19797966-19797989 5.69565 
chr4:19799362-19799397 5.4 
chr4:19800086-19800101 6 
chr4:19801713-19801756 5.48837 
chr4:19803855-19803880 5.56 
chr4:19806319-19806337 5.72222 
chr4:19806909-19806942 5.75758 
chr4:19809805-19809833 5.5 
chr4:19815894-19815923 5.93103 
chr4:19816198-19816236 5.73684 
chr4:19822984-19823003 5.63158 
chr4:19823137-19823170 6 
chr4:19826164-19826211 5.91489 
chr4:19827256-19827291 5.25714 
chr4:19828443-19828493 5.28 
chr4:19830683-19830706 5.43478 
chr4:19835027-19835062 5.94286 
chr4:19835596-19835646 5.88 
chr4:19843477-19843489 6 
chr4:19843592-19843634 5.28571 
chr4:19846535-19846571 5.30556 
chr4:19849938-19849962 5.58333 
chr4:19851465-19851494 5.89655 
chr4:19851786-19851806 6 
chr4:19857857-19857885 5.57143 
chr4:19861335-19861361 5.5 
chr4:19862595-19862609 6 
chr4:19867049-19867107 5.91379 
chr4:19869764-19869791 5.59259 
chr4:19872743-19872756 6 
chr4:19873521-19873545 5.58333 
chr4:19878383-19878426 5.16279 
chr4:19880365-19880381 6 
chr4:19883037-19883049 6 
chr4:19883156-19883186 5.4 
chr4:19883451-19883471 5.75 
chr4:19884402-19884431 5.58621 
chr4:19885081-19885096 5.86667 
chr4:19888895-19888932 5.16216 
chr4:19890072-19890101 5.96552 
chr4:19890276-19890299 5.86957 
chr4:19898681-19898720 5.87179 
chr4:19899304-19899355 5.33333 
chr4:19899382-19899453 5.1831 
chr4:19903088-19903104 5.9375 
chr4:19907356-19907381 6 
chr4:19907937-19908022 5.36471 
chr4:19908076-19908142 5.34848 
chr4:19908239-19908306 5.62687 
chr4:19908333-19908354 6 
chr4:19908673-19908815 5.19014 
chr4:19909503-19909530 5.2963 
chr4:19909553-19909591 5.34211 
chr4:19910960-19910996 5.94444 
chr4:19913893-19913911 5.83333 
chr4:19921884-19921905 5.66667 
chr4:19925226-19925260 5.44118 
chr4:19932192-19932218 5.57692 
chr4:19932364-19932408 5.22727 
chr4:19935123-19935160 6 
chr4:19936084-19936109 5.48 
chr4:19936156-19936176 6 
chr4:19937225-19937237 6 
chr4:19941296-19941323 6 
chr4:19948013-19948028 5.86667 
chr4:19950108-19950156 5.47917 
chr4:19950166-19950224 5.63793 
chr4:19950236-19950267 5.67742 
chr4:19950728-19950748 5.7 
chr4:19955010-19955044 5.52941 
chr4:19958172-19958203 5.32258 
chr4:19958361-19958378 6 
chr4:19961680-19961710 6 
chr4:19963923-19963948 6 
chr4:19966014-19966047 5.84848 
chr4:19966776-19966827 5.96078 
chr4:19969223-19969239 6 
chr4:19970153-19970175 5.90909 
chr4:19970719-19970734 6 
chr4:19975292-19975390 5.62245 
chr4:19975524-19975564 5.9 
chr4:19976842-19976871 5.75862 
chr4:19979111-19979142 5.51613 
chr4:19983064-19983106 5.21429 
chr4:19986538-19986562 6 
chr4:19987156-19987188 5.25 
chr4:19988101-19988120 5.68421 
chr4:19988831-19988885 5.75926 
chr4:19988901-19988941 6 
chr4:19990078-19990111 5.45455 
chr4:19990278-19990301 6 
chr4:19993333-19993375 5.45238 
chr4:19996061-19996089 5.42857 
chr4:19996867-19996906 5.46154 
chr4:20000084-20000110 5.61538 
chr4:20001179-20001212 5.39394 
chr4:20001258-20001272 6 
chr4:20001452-20001488 5.83333 
chr4:20009390-20009419 5.58621 
chr4:20010978-20011011 5.39394 
chr4:20012209-20012243 5.73529 
chr4:20013297-20013324 5.40741 
chr4:20015617-20015629 6 
chr4:20016132-20016156 5.79167 
chr4:20018000-20018020 5.85 
chr4:20020458-20020471 5.92308 
chr4:20022297-20022335 6 
chr4:20022667-20022692 5.36 
chr4:20026404-20026449 5.8 
chr4:20027929-20027974 5.44444 
chr4:20029142-20029176 5.52941 
chr4:20036081-20036104 5.69565 
chr4:20037348-20037386 5.52632 
chr4:20039323-20039340 5.88235 
chr4:20039908-20040131 5.97309 
chr4:20041087-20041099 6 
chr4:20041628-20041650 5.5 
chr4:20047028-20047053 5.68 
chr4:20048253-20048282 5.27586 
chr4:20049081-20049116 6 
chr4:20049453-20049496 5.51163 
chr4:20052344-20052371 5.66667 
chr4:20055217-20055230 6 
chr4:20055871-20055910 5.97436 
chr4:20058773-20058787 6 
chr4:20059964-20059992 6 
chr4:20060819-20060837 5.72222 
chr4:20064308-20064354 5.86957 
chr4:20064774-20064787 6 
chr4:20065444-20065467 5.73913 
chr4:20067832-20067852 5.9 
chr4:20072747-20072773 5.69231 
chr4:20076429-20076444 5.93333 
chr4:20076889-20076938 5.55102 
chr4:20078285-20078298 5.92308 
chr4:20079757-20079782 5.64 
chr4:20081372-20081405 5.60606 
chr4:20081453-20081571 5.90678 
chr4:20083478-20083500 5.95455 
chr4:20085694-20086221 5.56167 
chr4:20086448-20086838 5.51026 
chr4:20089219-20089245 5.76923 
chr4:20093250-20093355 5.68571 
chr4:20098793-20098808 5.93333 
chr4:20100614-20100634 5.6 
chr4:20103468-20103487 6 
chr4:20103650-20103710 5.8 
chr4:20105758-20105773 6 
chr4:20105963-20105988 5.96 
chr4:20110834-20110872 5.60526 
chr4:20113441-20113457 5.875 
chr4:20114246-20114286 5.8 
chr4:20114759-20114780 5.57143 
chr4:20115762-20115843 5.20988 
chr4:20116384-20116403 5.89474 
chr4:20119346-20119369 5.47826 
chr4:20124795-20124878 6 
chr4:20127550-20127572 5.63636 
chr4:20131982-20132025 5.34884 
chr4:20134250-20134269 5.63158 
chr4:20135917-20136203 5.75874 
chr4:20137327-20137356 5.48276 
chr4:20137475-20137493 6 
chr4:20143946-20143976 5.96667 
chr4:20144309-20144332 5.91304 
chr4:20144525-20144540 6 
chr4:20150926-20150987 5.67213 
chr4:20157272-20157285 6 
chr4:20160411-20160441 5.66667 
chr4:20160723-20160737 6 
chr4:20161193-20161230 5.64865 
chr4:20164900-20164929 5.62069 
chr4:20167255-20167283 5.28571 
chr4:20169829-20169843 6 
chr4:20170265-20170315 5.58 
chr4:20172670-20172712 5.64286 
chr4:20172734-20172859 5.32 
chr4:20172886-20172923 5.27027 
chr4:20176497-20176532 5.48571 
chr4:20179524-20179565 5.60976 
chr4:20180171-20180185 6 
chr4:20180725-20180757 5.25 
chr4:20181163-20181184 5.57143 
chr4:20181426-20181447 5.52381 
chr4:20184726-20184761 5.51429 
chr4:20185111-20185194 5.60241 
chr4:20186091-20186111 5.8 
chr4:20203328-20203353 5.36 
chr4:20204354-20204376 5.90909 
chr4:20207123-20207152 5.37931 
chr4:20209751-20209795 5.75 
chr4:20210249-20210313 5.39062 
chr4:20211642-20211711 5.55072 
chr4:20213401-20213440 5.89744 
chr4:20213867-20213901 5.20588 
chr4:20214049-20214078 5.96552 
chr4:20214481-20214493 6 
chr4:20218295-20218317 6 
chr4:20219397-20219424 6 
chr4:20219513-20219535 5.63636 
chr4:20221401-20221447 5.28261 
chr4:20221463-20221495 5.8125 
chr4:20224310-20224336 5.57692 
chr4:20232625-20232657 5.96875 
chr4:20232669-20232694 5.36 
chr4:20234002-20234024 6 
chr4:20236220-20236251 5.19355 
chr4:20238446-20238492 5.28261 
chr4:20239866-20239893 5.33333 
chr4:20240206-20240246 5.575 
chr4:20242972-20242994 6 
chr4:20244167-20244194 5.77778 
chr4:20244454-20244477 5.86957 
chr4:20253067-20253087 5.6 
chr4:20253608-20253648 5.7 
chr4:20261742-20261773 5.29032 
chr4:20262474-20262540 5.36364 
chr4:20266037-20266058 5.66667 
chr4:20273012-20273125 5.58407 
chr4:20274368-20274396 5.67857 
chr4:20278208-20278231 5.91304 
chr4:20278981-20279011 5.33333 
chr4:20279385-20279410 5.64 
chr4:20279849-20279867 5.83333 
chr4:20280246-20280281 5.77143 
chr4:20281955-20281988 5.75758 
chr4:20284708-20284762 5.68519 
chr4:20289489-20289516 5.2963 
chr4:20291938-20291961 5.65217 
chr4:20293070-20293146 5.94737 
chr4:20293527-20293580 5.73585 
chr4:20294114-20294130 5.9375 
chr4:20294142-20294160 5.72222 
chr4:20294399-20294418 5.63158 
chr4:20295642-20295661 5.68421 
chr4:20296177-20296204 5.66667 
chr4:20297360-20297382 5.72727 
chr4:20301270-20301312 5.52381 
chr4:20302227-20302240 6 
chr4:20302658-20302670 6 
chr4:20302802-20302830 5.60714 
chr4:20304592-20304636 5.86364 
chr4:20304946-20304974 5.32143 
chr4:20305890-20305916 5.42308 
chr4:20307495-20307541 6 
chr4:20308254-20308271 5.94118 
chr4:20308667-20308683 6 
chr4:20308724-20308812 5.94318 
chr4:20308854-20308904 6 
chr4:20310433-20310457 5.45833 
chr4:20311151-20311165 6 
chr4:20311363-20311395 5.6875 
chr4:20314394-20314425 5.87097 
chr4:20316634-20316659 5.52 
chr4:20318257-20318283 5.26923 
chr4:20321422-20321448 5.92308 
chr4:20322751-20322775 6 
chr4:20325907-20325986 6 
chr4:20327034-20327049 5.93333 
chr4:20328369-20328387 6 
chr4:20330208-20330233 5.4 
chr4:20330488-20330532 5.43182 
chr4:20330940-20330975 5.2 
chr4:20333817-20333835 5.72222 
chr4:20334295-20334321 6 
chr4:20337452-20337478 5.53846 
chr4:20338303-20338319 5.875 
chr4:20340713-20340730 6 
chr4:20341682-20341708 5.73077 
chr4:20342205-20342236 5.70968 
chr4:20344340-20344360 6 
chr4:20344494-20344566 5.63889 
chr4:20345425-20345440 6 
chr4:20345465-20345487 5.59091 
chr4:20347110-20347171 5.83607 
chr4:20347614-20347626 6 
chr4:20349706-20349737 5.45161 
chr4:20349853-20349880 5.88889 
chr4:20350025-20350046 5.52381 
chr4:20352663-20352683 5.9 
chr4:20356456-20356482 5.34615 
chr4:20356508-20356564 5.92857 
chr4:20357494-20357512 5.83333 
chr4:20358585-20358599 6 
chr4:20359214-20359229 6 
chr4:20362923-20362956 5.57576 
chr4:20363393-20363419 5.53846 
chr4:20368405-20368433 5.64286 
chr4:20369842-20369881 5.92308 
chr4:20369984-20370002 5.94444 
chr4:20372964-20372990 5.38462 
chr4:20376254-20376312 5.51724 
chr4:20377659-20377710 5.09804 
chr4:20377738-20377764 6 
chr4:20378642-20378674 5.53125 
chr4:20383295-20383313 5.72222 
chr4:20383515-20383565 5.44 
chr4:20384469-20384486 5.76471 
chr4:20388011-20388046 5.37143 
chr4:20390401-20390610 5.66507 
chr4:20392382-20392408 5.65385 
chr4:20394571-20394593 5.63636 
chr4:20398433-20398479 5.56522 
chr4:20398501-20398546 5.4 
chr4:20400725-20400770 5.44444 
chr4:20403556-20403581 5.6 
chr4:20405241-20405267 6 
chr4:20405520-20405536 5.9375 
chr4:20411843-20411884 5.90244 
chr4:20414255-20414278 5.86957 
chr4:20416172-20416199 5.2963 
chr4:20417033-20417051 6 
chr4:20418003-20418029 5.76923 
chr4:20419040-20419164 5.64516 
chr4:20420422-20420438 6 
chr4:20421290-20421333 6 
chr4:20422254-20422324 5.57143 
chr4:20425047-20425068 5.71429 
chr4:20426987-20427009 5.63636 
chr4:20429293-20429305 6 
chr4:20431191-20431209 5.88889 
chr4:20433002-20433029 6 
chr4:20433558-20433604 5.78261 
chr4:20433642-20433668 5.76923 
chr4:20433682-20433709 5.88889 
chr4:20436110-20436129 5.94737 
chr4:20439537-20439554 6 
chr4:20443107-20443130 5.65217 
chr4:20443142-20443166 6 
chr4:20444146-20444169 5.78261 
chr4:20445205-20445227 6 
chr4:20449905-20449937 5.34375 
chr4:20450249-20450272 5.91304 
chr4:20450711-20450753 5.2381 
chr4:20451337-20451351 5.92857 
chr4:20454208-20454245 5.2973 
chr4:20458427-20458439 6 
chr4:20459711-20459724 6 
chr4:20461486-20461498 6 
chr4:20465071-20465119 5.91667 
chr4:20465133-20465174 5.85366 
chr4:20465498-20465511 6 
chr4:20471374-20471391 6 
chr4:20472107-20472151 6 
chr4:20472187-20472212 6 
chr4:20473016-20473040 5.66667 
chr4:20473831-20474267 5.92202 
chr4:20476152-20476174 5.54545 
chr4:20483038-20483064 5.46154 
chr4:20486996-20487044 5.5 
chr4:20490091-20490115 5.5 
chr4:20491407-20491423 6 
chr4:20491712-20491747 5.77143 
chr4:20492044-20492086 5.80952 
chr4:20497475-20497516 5.26829 
chr4:20499491-20499510 6 
chr4:20499795-20499821 5.92308 
chr4:20501102-20501126 5.91667 
chr4:20503652-20503685 5.39394 
chr4:20510251-20510273 5.77273 
chr4:20510638-20510661 5.69565 
chr4:20510764-20510807 5.34884 
chr4:20512854-20512892 5.39474 
chr4:20513031-20513057 5.61538 
chr4:20513209-20513227 5.72222 
chr4:20513988-20514009 5.95238 
chr4:20516267-20516284 5.82353 
chr4:20517915-20517930 5.86667 
chr4:20518978-20519006 5.5 
chr4:20519693-20519888 5.7641 
chr4:20520180-20520240 5.93333 
chr4:20521656-20521676 6 
chr4:20522318-20522342 5.45833 
chr4:20530804-20530833 5.27586 
chr4:20532586-20532605 6 
chr4:20535467-20535497 5.36667 
chr4:20535557-20535579 6 
chr4:20536925-20536938 6 
chr4:20537811-20537835 5.5 
chr4:20538181-20538221 5.575 
chr4:20538427-20538446 5.84211 
chr4:20539575-20539595 5.65 
chr4:20540390-20540415 5.6 
chr4:20542118-20542133 6 
chr4:20544265-20544278 6 
chr4:20544435-20544480 6 
chr4:20545825-20545840 5.93333 
chr4:20547081-20547101 5.85 
chr4:20549326-20549382 5.21429 
chr4:20551041-20551070 5.72414 
chr4:20551355-20551412 5.15789 
chr4:20553983-20554008 5.76 
chr4:20554018-20554034 6 
chr4:20555358-20555399 6 
chr4:20556044-20556080 5.22222 
chr4:20556363-20556400 5.64865 
chr4:20558352-20558367 6 
chr4:20561430-20561467 5.21622 
chr4:20563195-20563225 5.66667 
chr4:20567419-20567437 5.83333 
chr4:20570911-20570941 5.36667 
chr4:20571264-20571279 6 
chr4:20572335-20572380 5.86667 
chr4:20574059-20574079 5.7 
chr4:20575557-20575590 5.87879 
chr4:20576409-20576425 6 
chr4:20578073-20578119 5.21739 
chr4:20580538-20580552 6 
chr4:20581585-20581708 5.7561 
chr4:20582015-20582054 5.61538 
chr4:20582569-20582590 5.85714 
chr4:20583357-20583386 5.96552 
chr4:20584835-20584853 6 
chr4:20585434-20585469 5.97143 
chr4:20586676-20586711 5.94286 
chr4:20591523-20591542 6 
chr4:20595473-20595497 5.66667 
chr4:20595522-20595556 5.91176 
chr4:20595564-20595679 5.61739 
chr4:20595720-20595937 5.65899 
chr4:20595988-20596033 5.95556 
chr4:20597012-20597043 5.25806 
chr4:20598673-20598702 5.7931 
chr4:20601764-20601784 5.95 
chr4:20602036-20602057 6 
chr4:20602577-20602631 5.2963 
chr4:20607319-20607380 5.93443 
chr4:20608291-20608312 5.80952 
chr4:20612316-20612358 5.52381 
chr4:20613868-20613880 6 
chr4:20613919-20613942 5.52174 
chr4:20614541-20614554 6 
chr4:20615324-20615347 5.95652 
chr4:20616033-20616056 5.65217 
chr4:20616401-20616414 6 
chr4:20618356-20618383 5.40741 
chr4:20618878-20618931 5.64151 
chr4:20619354-20619367 6 
chr4:20621531-20621546 6 
chr4:20622441-20622473 5.4375 
chr4:20622637-20622682 5.48889 
chr4:20625438-20625461 5.52174 
chr4:20626889-20626914 5.52 
chr4:20630766-20630818 5.92308 
chr4:20631178-20631190 6 
chr4:20638760-20638781 5.61905 
chr4:20640297-20640320 5.65217 
chr4:20641329-20641369 5.5 
chr4:20644410-20644439 5.65517 
chr4:20652261-20652283 5.63636 
chr4:20657844-20657873 5.93103 
chr4:20658458-20658482 5.45833 
chr4:20660986-20661003 5.82353 
chr4:20661619-20661662 5.51163 
chr4:20662000-20662071 5.3662 
chr4:20667153-20667165 6 
chr4:20670263-20670299 5.52778 
chr4:20674392-20674430 5.39474 
chr4:20675300-20675402 5.40196 
chr4:20677700-20677766 5.57576 
chr4:20677780-20677811 5.41935 
chr4:20678301-20678313 6 
chr4:20680864-20680884 6 
chr4:20685190-20685228 6 
chr4:20687616-20687666 5.7 
chr4:20690745-20690789 5.88636 
chr4:20691401-20691448 5.6383 
chr4:20691764-20691777 6 
chr4:20695149-20695175 5.69231 
chr4:20696342-20696363 5.80952 
chr4:20696862-20696921 5.50847 
chr4:20697061-20697078 6 
chr4:20700846-20700877 5.41935 
chr4:20701026-20701061 5.17143 
chr4:20705100-20705142 5.83333 
chr4:20710588-20710600 6 
chr4:20713760-20713832 5.25 
chr4:20713847-20713903 5.48214 
chr4:20714004-20714051 5.44681 
chr4:20717041-20717065 6 
chr4:20717956-20717978 5.90909 
chr4:20725026-20725067 5.87805 
chr4:20726975-20726994 6 
chr4:20730671-20730692 5.61905 
chr4:20730933-20730954 5.66667 
chr4:20731094-20731126 5.875 
chr4:20736397-20736423 6 
chr4:20737139-20737166 5.88889 
chr4:20744654-20744689 6 
chr4:20746384-20746413 5.82759 
chr4:20749234-20749260 5.42308 
chr4:20750172-20750228 5.82143 
chr4:20750492-20750535 5.86047 
chr4:20750778-20750790 6 
chr4:20753678-20753693 6 
chr4:20755529-20755556 6 
chr4:20761266-20761281 5.86667 
chr4:20762443-20762479 5.44444 
chr4:20765334-20765362 5.46429 
chr4:20766304-20766326 6 
chr4:20768187-20768208 6 
chr4:20770695-20770707 6 
chr4:20772243-20772270 5.74074 
chr4:20772557-20772596 5.46154 
chr4:20774213-20774281 5.57353 
chr4:20776899-20776914 5.86667 
chr4:20777159-20777176 6 
chr4:20780617-20780637 5.75 
chr4:20781191-20781235 5.31818 
chr4:20785517-20785535 5.72222 
chr4:20786191-20786212 5.52381 
chr4:20786941-20786969 5.64286 
chr4:20790756-20790770 6 
chr4:20792163-20792202 5.58974 
chr4:20793301-20793326 5.96 
chr4:20793986-20794006 6 
chr4:20794018-20794035 5.76471 
chr4:20797070-20797088 6 
chr4:20797913-20797944 5.45161 
chr4:20798227-20798239 6 
chr4:20798371-20798388 5.94118 
chr4:20800120-20800165 5.6 
chr4:20802911-20802932 5.90476 
chr4:20803705-20803946 5.91286 
chr4:20804697-20804721 6 
chr4:20805093-20805125 6 
chr4:20805283-20805389 5.83019 
chr4:20806809-20806834 6 
chr4:20808773-20808803 5.5 
chr4:20812070-20812109 5.61538 
chr4:20813090-20813142 5.63462 
chr4:20814070-20814104 5.67647 
chr4:20814548-20814572 5.75 
chr4:20817876-20817888 6 
chr4:20820543-20820560 6 
chr4:20823466-20823525 5.72881 
chr4:20826848-20826867 6 
chr4:20828033-20828055 5.5 
chr4:20828212-20828254 5.64286 
chr4:20829008-20829032 5.375 
chr4:20830820-20830843 5.91304 
chr4:20835107-20835124 6 
chr4:20835731-20835753 5.59091 
chr4:20837066-20837087 5.66667 
chr4:20839285-20839313 5.85714 
chr4:20840930-20840960 5.76667 
chr4:20841102-20841128 5.76923 
chr4:20841277-20841310 5.48485 
chr4:20844204-20844228 6 
chr4:20845355-20845374 6 
chr4:20848276-20848306 5.33333 
chr4:20849891-20849917 5.5 
chr4:20850110-20850135 5.64 
chr4:20853635-20853660 5.72 
chr4:20855228-20855244 6 
chr4:20859170-20859195 5.32 
chr4:20859834-20859866 5.84375 
chr4:20861744-20861774 5.73333 
chr4:20863593-20863626 6 
chr4:20865557-20865601 5.72727 
chr4:20865637-20866033 5.46465 
chr4:20878531-20878554 5.47826 
chr4:20882670-20882693 5.86957 
chr4:20883642-20883682 5.7 
chr4:20884202-20884220 5.88889 
chr4:20884631-20884645 6 
chr4:20886329-20886342 6 
chr4:20888706-20888731 5.4 
chr4:20889026-20889047 6 
chr4:20889084-20889117 5.21212 
chr4:20893228-20893242 6 
chr4:20893997-20894021 5.45833 
chr4:20894058-20894091 5.36364 
chr4:20896413-20896425 6 
chr4:20900363-20900424 5.44262 
chr4:20905930-20905986 5.60714 
chr4:20907124-20907142 5.77778 
chr4:20907633-20907764 5.72519 
chr4:20909721-20909735 6 
chr4:20911875-20911920 5.42222 
chr4:20914862-20914888 6 
chr4:20915780-20915800 5.9 
chr4:20917519-20917538 5.94737 
chr4:20918608-20918669 6 
chr4:20921325-20921341 6 
chr4:20922608-20922629 5.57143 
chr4:20924139-20924204 5.96923 
chr4:20924584-20924603 5.73684 
chr4:20926366-20926401 5.25714 
chr4:20927684-20927710 5.5 
chr4:20928586-20928609 5.6087 
chr4:20932799-20932831 5.8125 
chr4:20934087-20934105 5.88889 
chr4:20934871-20934892 5.71429 
chr4:20935358-20935381 5.86957 
chr4:20936665-20936680 5.93333 
chr4:20938845-20938870 6 
chr4:20940986-20941011 5.72 
chr4:20944283-20944306 6 
chr4:20948647-20948668 5.57143 
chr4:20948773-20948804 5.58065 
chr4:20950454-20950496 5.2619 
chr4:20951478-20951498 5.65 
chr4:20951626-20951672 5.63043 
chr4:20952722-20952746 5.75 
chr4:20953501-20953524 5.65217 
chr4:20955335-20955348 6 
chr4:20958642-20958711 5.36232 
chr4:20958811-20958847 5.61111 
chr4:20964948-20964973 5.88 
chr4:20970546-20970564 5.83333 
chr4:20971170-20971196 5.76923 
chr4:20972930-20972956 5.69231 
chr4:20972972-20972984 6 
chr4:20981013-20981034 5.85714 
chr4:20983470-20983501 5.35484 
chr4:20984668-20984693 5.36 
chr4:20989623-20989642 5.89474 
chr4:20991578-20991600 6 
chr4:20992805-20992825 5.85 
chr4:20994650-20994669 6 
chr4:20999375-20999408 5.30303 
chr4:21001019-21001074 5.72727 
chr4:21004924-21004936 6 
chr4:21006762-21006783 5.90476 
chr4:21010137-21010160 6 
chr4:21014038-21014056 6 
chr4:21014198-21014213 6 
chr4:21016902-21016920 5.94444 
chr4:21017052-21017110 5.51724 
chr4:21017142-21017294 5.42105 
chr4:21017308-21017563 5.59608 
chr4:21017903-21017934 5.96774 
chr4:21018225-21018244 6 
chr4:21019793-21019820 5.33333 
chr4:21020779-21020792 6 
chr4:21023471-21023530 5.89831 
chr4:21024432-21024456 5.75 
chr4:21027096-21027138 6 
chr4:21027166-21027189 6 
chr4:21028278-21028305 5.88889 
chr4:21029173-21029211 5.47368 
chr4:21032300-21032335 5.42857 
chr4:21034692-21034736 5.59091 
chr4:21036225-21036253 5.28571 
chr4:21038350-21038370 6 
chr4:21039587-21039614 5.92593 
chr4:21042853-21042883 6 
chr4:21044929-21044966 5.54054 
chr4:21048201-21048224 6 
chr4:21050234-21050253 5.63158 
chr4:21050507-21050522 6 
chr4:21050567-21050586 6 
chr4:21054543-21054603 5.4 
chr4:21054631-21054692 5.70492 
chr4:21055631-21055683 5.88462 
chr4:21056330-21056344 6 
chr4:21064142-21064173 5.74194 
chr4:21067349-21067389 6 
chr4:21067686-21067708 5.86364 
chr4:21068122-21068155 5.36364 
chr4:21072286-21072311 6 
chr4:21073245-21073272 5.44444 
chr4:21078749-21078792 5.90698 
chr4:21084488-21084531 6 
chr4:21084861-21084907 5.47826 
chr4:21086571-21086621 5.3 
chr4:21088485-21088621 5.63235 
chr4:21088769-21088809 6 
chr4:21097308-21097332 5.625 
chr4:21098612-21098642 5.26667 
chr4:21102175-21102196 5.90476 
chr4:21102517-21102546 5.31034 
chr4:21104915-21105013 5.67347 
chr4:21105200-21105219 6 
chr4:21111221-21111244 5.65217 
chr4:21112232-21112261 5.62069 
chr4:21113648-21113713 5.92308 
chr4:21115078-21115098 6 
chr4:21115870-21115882 6 
chr4:21116130-21116162 5.625 
chr4:21117978-21117997 5.68421 
chr4:21118920-21118937 5.94118 
chr4:21121819-21121838 5.89474 
chr4:21124080-21124094 6 
chr4:21125647-21125684 6 
chr4:21126200-21126216 5.875 
chr4:21126791-21126851 5.78333 
chr4:21128240-21128263 5.91304 
chr4:21133232-21133262 5.8 
chr4:21134476-21134493 6 
chr4:21135241-21135272 5.70968 
chr4:21139490-21139510 5.75 
chr4:21140135-21140158 5.82609 
chr4:21141473-21141499 5.30769 
chr4:21142016-21142033 5.76471 
chr4:21142064-21142079 5.93333 
chr4:21143773-21143811 5.73684 
chr4:21148572-21148624 5.57692 
chr4:21149562-21149587 5.8 
chr4:21153029-21153052 6 
chr4:21153875-21153893 6 
chr4:21154126-21154151 5.4 
chr4:21155058-21155160 5.60784 
chr4:21159470-21159490 5.6 
chr4:21167031-21167048 6 
chr4:21167072-21167101 5.7931 
chr4:21168561-21168582 6 
chr4:21168595-21168607 6 
chr4:21170781-21170794 6 
chr4:21171283-21171323 6 
chr4:21173642-21173664 5.77273 
chr4:21176524-21176544 5.75 
chr4:21178134-21178152 5.94444 
chr4:21179291-21179329 5.89474 
chr4:21179470-21179526 5.41071 
chr4:21180438-21180452 6 
chr4:21182282-21182428 5.4589 
chr4:21182450-21182480 5.36667 
chr4:21182881-21182911 5.73333 
chr4:21183135-21183152 6 
chr4:21184046-21184090 5.61364 
chr4:21184353-21184397 5.38636 
chr4:21184956-21184992 5.86111 
chr4:21185083-21185110 5.77778 
chr4:21187009-21187142 5.48872 
chr4:21191911-21191981 5.38571 
chr4:21194538-21194586 5.9375 
chr4:21195192-21195209 5.94118 
chr4:21197289-21197313 5.375 
chr4:21201905-21202043 5.49275 
chr4:21202410-21202441 5.70968 
chr4:21209423-21209483 5.75 
chr4:21211218-21211261 5.97674 
chr4:21211834-21211870 5.33333 
chr4:21214880-21214937 5.7193 
chr4:21217421-21217451 6 
chr4:21219610-21219651 5.70732 
chr4:21220638-21220662 5.54167 
chr4:21221832-21221847 5.93333 
chr4:21222176-21222201 5.88 
chr4:21223057-21223069 6 
chr4:21225402-21225421 5.68421 
chr4:21226201-21226227 6 
chr4:21227852-21228003 5.78146 
chr4:21229293-21229320 5.77778 
chr4:21234033-21234058 5.52 
chr4:21235395-21235463 5.57353 
chr4:21235500-21236069 5.60281 
chr4:21236160-21236283 5.10569 
chr4:21237764-21237781 5.76471 
chr4:21241845-21241864 5.63158 
chr4:21243786-21243804 6 
chr4:21244491-21244535 5.75 
chr4:21247066-21247087 5.66667 
chr4:21249228-21249342 5.69298 
chr4:21249358-21249378 6 
chr4:21249423-21249451 5.85714 
chr4:21249472-21249501 5.86207 
chr4:21249515-21249622 5.96262 
chr4:21249672-21249697 5.84 
chr4:21250843-21250862 5.78947 
chr4:21252531-21252566 5.34286 
chr4:21253181-21253211 5.36667 
chr4:21253629-21253642 6 
chr4:21253752-21253764 6 
chr4:21254379-21254392 6 
chr4:21255770-21255795 5.6 
chr4:21257485-21257511 5.38462 
chr4:21258041-21258075 5.67647 
chr4:21259372-21259401 5.93103 
chr4:21261508-21261541 5.9697 
chr4:21265284-21265303 5.63158 
chr4:21265579-21265610 5.67742 
chr4:21266722-21266756 5.76471 
chr4:21267615-21267639 5.54167 
chr4:21271017-21271038 5.85714 
chr4:21272609-21272634 5.56 
chr4:21277984-21277998 6 
chr4:21279958-21279985 5.48148 
chr4:21281108-21281154 5.93478 
chr4:21281200-21281230 5.5 
chr4:21282710-21282722 6 
chr4:21284075-21284113 5.84211 
chr4:21285273-21285290 6 
chr4:21285418-21285442 5.83333 
chr4:21285462-21285499 5.56757 
chr4:21285835-21285853 5.83333 
chr4:21286357-21286393 5.83333 
chr4:21287296-21287312 5.875 
chr4:21287463-21287487 5.75 
chr4:21292907-21292934 5.51852 
chr4:21293476-21293570 5.96809 
chr4:21294560-21294586 5.76923 
chr4:21297402-21297429 5.48148 
chr4:21297541-21297568 6 
chr4:21298015-21298037 5.81818 
chr4:21298585-21298638 5.43396 
chr4:21298725-21298741 6 
chr4:21300832-21300861 5.2069 
chr4:21302150-21302175 5.56 
chr4:21305653-21305755 5.90196 
chr4:21310334-21310357 6 
chr4:21311097-21311113 6 
chr4:21312242-21312267 5.84 
chr4:21316538-21316573 5.34286 
chr4:21321504-21321524 5.8 
chr4:21322587-21322600 6 
chr4:21323209-21323234 5.44 
chr4:21323257-21323301 5.34091 
chr4:21323313-21323642 5.48632 
chr4:21323658-21323809 5.68874 
chr4:21324766-21324794 5.85714 
chr4:21326315-21326328 5.92308 
chr4:21327439-21327464 5.36 
chr4:21327906-21327931 6 
chr4:21328128-21328152 5.75 
chr4:21328177-21328202 5.56 
chr4:21328318-21328363 5.28889 
chr4:21332937-21332974 5.37838 
chr4:21334975-21335009 5.26471 
chr4:21338709-21338753 5.47727 
chr4:21339887-21339905 6 
chr4:21340228-21340259 5.70968 
chr4:21342618-21342631 5.92308 
chr4:21347692-21347740 5.6875 
chr4:21347764-21347783 6 
chr4:21347796-21347961 5.57576 
chr4:21357708-21357740 5.375 
chr4:21361036-21361062 5.30769 
chr4:21361647-21361669 5.59091 
chr4:21362642-21362683 5.53659 
chr4:21367101-21367175 5.85135 
chr4:21368034-21368063 5.31034 
chr4:21368376-21368444 5.52941 
chr4:21369860-21369876 6 
chr4:21370581-21370595 6 
chr4:21370605-21370620 6 
chr4:21371441-21371458 6 
chr4:21372423-21372520 5.87629 
chr4:21373563-21373588 5.56 
chr4:21373976-21374082 5.79245 
chr4:21374957-21374998 5.29268 
chr4:21375302-21375339 5.48649 
chr4:21382042-21382118 5.78947 
chr4:21382462-21382477 6 
chr4:21385121-21385134 6 
chr4:21385474-21385520 5.23913 
chr4:21386292-21386315 5.65217 
chr4:21389709-21389758 5.91837 
chr4:21389878-21389912 5.73529 
chr4:21390093-21390108 5.93333 
chr4:21390346-21390376 5.3 
chr4:21391065-21391084 5.63158 
chr4:21396550-21396589 5.74359 
chr4:21397361-21397375 6 
chr4:21397679-21397702 5.43478 
chr4:21397724-21397747 5.43478 
chr4:21397769-21397795 5.57692 
chr4:21398167-21398186 5.73684 
chr4:21398721-21398741 5.85 
chr4:21399720-21399737 5.82353 
chr4:21400374-21400406 5.5625 
chr4:21402088-21402221 5.83459 
chr4:21407446-21407471 5.4 
chr4:21410196-21410233 5.35135 
chr4:21410709-21410742 5.54545 
chr4:21413275-21413308 5.78788 
chr4:21417152-21417173 5.57143 
chr4:21417323-21417351 5.46429 
chr4:21418897-21418941 5.5 
chr4:21419005-21419036 5.96774 
chr4:21419777-21419807 5.66667 
chr4:21420119-21420142 5.56522 
chr4:21420977-21421016 5.61538 
chr4:21423819-21423831 6 
chr4:21424272-21424308 5.83333 
chr4:21425431-21425443 6 
chr4:21426201-21426251 5.7 
chr4:21426293-21426323 5.23333 
chr4:21426814-21426835 5.66667 
chr4:21428514-21428542 5.67857 
chr4:21431354-21431387 5.30303 
chr4:21433714-21433756 6 
chr4:21439503-21439542 6 
chr4:21440784-21440798 6 
chr4:21442756-21442777 5.90476 
chr4:21443550-21443565 5.93333 
chr4:21448246-21448265 5.63158 
chr4:21448620-21448636 5.875 
chr4:21450889-21450918 5.55172 
chr4:21451249-21451270 5.71429 
chr4:21452203-21452219 5.875 
chr4:21454393-21454450 5.2807 
chr4:21457328-21457361 5.33333 
chr4:21457431-21457479 6 
chr4:21460681-21460699 5.77778 
chr4:21464388-21464442 5.81481 
chr4:21464471-21464525 5.62963 
chr4:21464987-21465017 5.23333 
chr4:21465788-21465827 5.33333 
chr4:21468206-21468227 5.52381 
chr4:21468662-21468741 5.82278 
chr4:21470650-21470695 5.44444 
chr4:21471928-21471964 5.36111 
chr4:21475642-21475687 5.31111 
chr4:21476642-21476678 5.58333 
chr4:21477826-21477863 5.48649 
chr4:21479857-21479883 5.57692 
chr4:21482374-21482425 5.13725 
chr4:21485412-21485456 5.84091 
chr4:21489484-21489497 5.92308 
chr4:21490944-21490956 6 
chr4:21491728-21491764 5.58333 
chr4:21494003-21494022 5.94737 
chr4:21495983-21496011 5.39286 
chr4:21496396-21496409 6 
chr4:21497395-21497422 5.22222 
chr4:21500498-21500516 5.83333 
chr4:21502846-21502892 5.91304 
chr4:21503311-21503334 6 
chr4:21503591-21503648 5.64912 
chr4:21503881-21503895 5.92857 
chr4:21506088-21506200 5.75893 
chr4:21508732-21508772 5.375 
chr4:21508877-21508900 5.65217 
chr4:21509502-21509534 5.8125 
chr4:21511701-21511718 6 
chr4:21512476-21512511 5.68571 
chr4:21512667-21512689 6 
chr4:21513642-21513842 5.635 
chr4:21520953-21521129 5.55114 
chr4:21521142-21521247 5.54286 
chr4:21521260-21521527 5.50562 
chr4:21525121-21525208 5.4023 
chr4:21527661-21527705 5.38636 
chr4:21528188-21528209 5.52381 
chr4:21529812-21529836 5.5 
chr4:21530298-21530490 6 
chr4:21532895-21533015 5.7 
chr4:21534596-21534649 5.58491 
chr4:21536601-21536639 5.28947 
chr4:21536654-21536683 5.65517 
chr4:21536779-21536801 5.72727 
chr4:21539130-21539158 5.60714 
chr4:21539634-21539657 6 
chr4:21541602-21541632 5.76667 
chr4:21542801-21542832 5.87097 
chr4:21543264-21543278 6 
chr4:21544310-21544337 5.77778 
chr4:21545855-21545902 5.68085 
chr4:21547005-21547020 5.86667 
chr4:21547896-21547914 6 
chr4:21549355-21549380 5.4 
chr4:21553654-21553694 5.875 
chr4:21558545-21558561 6 
chr4:21560116-21560142 5.76923 
chr4:21560848-21560865 5.82353 
chr4:21561050-21561079 5.44828 
chr4:21569118-21569132 6 
chr4:21570857-21570883 6 
chr4:21572358-21572390 5.625 
chr4:21574756-21574780 5.375 
chr4:21575873-21575889 6 
chr4:21577108-21577178 5.45714 
chr4:21579256-21579278 6 
chr4:21579955-21579976 6 
chr4:21583624-21583714 5.88889 
chr4:21587835-21587861 5.26923 
chr4:21589167-21589196 5.65517 
chr4:21590779-21590819 6 
chr4:21590851-21590990 5.58993 
chr4:21591781-21591809 5.5 
chr4:21592150-21592179 5.27586 
chr4:21592972-21592999 5.77778 
chr4:21594726-21594764 5.84211 
chr4:21596582-21596613 5.48387 
chr4:21598202-21598229 5.55556 
chr4:21600833-21600862 5.37931 
chr4:21604985-21605023 5.60526 
chr4:21608195-21608227 6 
chr4:21613254-21613292 5.94737 
chr4:21616097-21616129 5.46875 
chr4:21616191-21616245 5.7037 
chr4:21616257-21616291 5.47059 
chr4:21616336-21616363 5.51852 
chr4:21616673-21616695 5.68182 
chr4:21617167-21617194 5.96296 
chr4:21620151-21620172 5.52381 
chr4:21620183-21620205 5.72727 
chr4:21620225-21620277 5.82692 
chr4:21622115-21622138 5.43478 
chr4:21622225-21622258 5.57576 
chr4:21626770-21626797 5.7037 
chr4:21626970-21626990 5.75 
chr4:21628000-21628016 5.8125 
chr4:21628996-21629028 5.5 
chr4:21629211-21629226 5.93333 
chr4:21631457-21631486 5.89655 
chr4:21631642-21631655 6 
chr4:21635846-21635880 5.82353 
chr4:21637760-21637779 5.63158 
chr4:21637913-21637938 5.6 
chr4:21638899-21638929 5.53333 
chr4:21639406-21639422 6 
chr4:21642211-21642234 6 
chr4:21645462-21645539 5.85714 
chr4:21645548-21645560 6 
chr4:21646348-21646377 5.62069 
chr4:21648728-21648769 5.19512 
chr4:21649486-21649515 6 
chr4:21654350-21654370 5.8 
chr4:21655131-21655157 5.46154 
chr4:21656546-21656567 5.57143 
chr4:21658083-21658103 6 
chr4:21659464-21659476 6 
chr4:21660001-21660030 6 
chr4:21665549-21665580 5.45161 
chr4:21666408-21666423 6 
chr4:21670732-21670771 5.71795 
chr4:21671069-21671103 5.35294 
chr4:21673907-21673923 5.9375 
chr4:21679928-21679941 6 
chr4:21682887-21682909 5.77273 
chr4:21683496-21683524 6 
chr4:21685069-21685103 6 
chr4:21685597-21685622 5.6 
chr4:21688789-21688809 5.7 
chr4:21690545-21690574 5.34483 
chr4:21691706-21691778 5.79167 
chr4:21693314-21693332 6 
chr4:21694450-21694473 6 
chr4:21694880-21694896 5.8125 
chr4:21695187-21695204 6 
chr4:21696537-21696570 5.93939 
chr4:21697157-21697200 5.2093 
chr4:21698001-21698025 5.75 
chr4:21698932-21698964 5.8125 
chr4:21699106-21699124 6 
chr4:21700272-21700305 5.30303 
chr4:21702171-21702198 5.81481 
chr4:21703159-21703187 5.25 
chr4:21703321-21703341 5.9 
chr4:21704204-21704235 5.22581 
chr4:21709545-21709586 5.85366 
chr4:21710482-21710494 6 
chr4:21713102-21713126 5.66667 
chr4:21716127-21716176 5.44898 
chr4:21716409-21716715 5.99346 
chr4:21717851-21717872 5.7619 
chr4:21720069-21720090 6 
chr4:21721586-21721694 5.80556 
chr4:21722060-21722091 5.58065 
chr4:21722142-21722162 5.75 
chr4:21722957-21722984 5.33333 
chr4:21724593-21724612 5.94737 
chr4:21726135-21726168 5.72727 
chr4:21729460-21729483 5.73913 
chr4:21737230-21737251 6 
chr4:21739715-21739766 5.92157 
chr4:21741704-21741750 5.5 
chr4:21741776-21741818 5.28571 
chr4:21741968-21742018 5.42 
chr4:21743664-21743692 5.92857 
chr4:21745253-21745278 5.32 
chr4:21754375-21754387 6 
chr4:21758175-21758201 5.84615 
chr4:21758718-21758940 5.97297 
chr4:21760543-21760568 5.76 
chr4:21763426-21763462 5.19444 
chr4:21767235-21767255 5.95 
chr4:21767442-21767457 6 
chr4:21768436-21768459 5.47826 
chr4:21769193-21769219 5.46154 
chr4:21771613-21771642 5.17241 
chr4:21775353-21775399 5.91304 
chr4:21779813-21779870 5.7193 
chr4:21780630-21780653 5.91304 
chr4:21787214-21787247 5.90909 
chr4:21789897-21789915 5.94444 
chr4:21790693-21790714 6 
chr4:21792592-21792618 6 
chr4:21793623-21793647 6 
chr4:21796503-21796546 5.53488 
chr4:21796685-21796717 5.4375 
chr4:21797387-21797402 5.86667 
chr4:21798768-21798784 6 
chr4:21799689-21799713 5.58333 
chr4:21799740-21799777 5.21622 
chr4:21800008-21800044 5.61111 
chr4:21800129-21800206 5.77922 
chr4:21803209-21803242 5.72727 
chr4:21804040-21804052 6 
chr4:21806534-21806547 6 
chr4:21812312-21812338 6 
chr4:21820471-21820495 5.875 
chr4:21821875-21821973 5.7551 
chr4:21823351-21823366 6 
chr4:21824692-21824704 6 
chr4:21829734-21829760 5.30769 
chr4:21831524-21831557 5.51515 
chr4:21832295-21832318 5.82609 
chr4:21832905-21832941 5.22222 
chr4:21833286-21833303 6 
chr4:21834185-21834221 5.80556 
chr4:21834353-21834372 5.63158 
chr4:21837201-21837235 5.70588 
chr4:21838537-21838553 6 
chr4:21839155-21839227 5.86111 
chr4:21845277-21845303 5.46154 
chr4:21847593-21847619 5.73077 
chr4:21850569-21850597 6 
chr4:21851460-21851490 6 
chr4:21852024-21852048 5.41667 
chr4:21852960-21852984 5.58333 
chr4:21853619-21853659 5.85 
chr4:21861075-21861116 5.5122 
chr4:21861751-21861770 5.94737 
chr4:21863279-21863294 6 
chr4:21864583-21864600 5.76471 
chr4:21865298-21865332 5.23529 
chr4:21866591-21866622 5.19355 
chr4:21866918-21866942 5.75 
chr4:21866963-21867072 5.49541 
chr4:21867142-21867178 5.47222 
chr4:21867529-21867562 5.60606 
chr4:21868385-21868405 6 
chr4:21871349-21871486 5.75182 
chr4:21872857-21872898 5.65854 
chr4:21873382-21873408 5.69231 
chr4:21878978-21879000 6 
chr4:21879648-21879682 5.61765 
chr4:21883988-21884011 5.52174 
chr4:21884775-21884793 5.77778 
chr4:21885465-21885491 5.42308 
chr4:21886226-21886254 5.71429 
chr4:21890895-21890924 5.24138 
chr4:21894142-21894186 5.75 
chr4:21894788-21894815 5.59259 
chr4:21895957-21895979 6 
chr4:21896788-21896818 5.36667 
chr4:21897526-21897559 5.39394 
chr4:21898536-21898591 5.8 
chr4:21909697-21909715 5.83333 
chr4:21913131-21913152 6 
chr4:21913227-21913274 6 
chr4:21914427-21914478 5.56863 
chr4:21914969-21914993 5.625 
chr4:21918744-21918771 5.85185 
chr4:21922235-21922267 5.25 
chr4:21925203-21925222 6 
chr4:21925861-21925879 5.77778 
chr4:21926417-21926442 5.6 
chr4:21926684-21926719 5.54286 
chr4:21929731-21929770 5.89744 
chr4:21933031-21933050 5.63158 
chr4:21934465-21934508 5.2093 
chr4:21934646-21934685 5.41026 
chr4:21937585-21937597 6 
chr4:21937734-21937766 5.5 
chr4:21940138-21940202 5.625 
chr4:21942360-21942392 5.5 
chr4:21944368-21944392 5.75 
chr4:21945162-21945179 5.94118 
chr4:21946179-21946222 5.48837 
chr4:21953576-21953615 5.76923 
chr4:21955357-21955397 5.525 
chr4:21956091-21956119 6 
chr4:21957822-21957856 5.38235 
chr4:21962453-21962469 5.875 
chr4:21963253-21963277 5.375 
chr4:21966090-21966115 5.56 
chr4:21971268-21971318 5.56 
chr4:21980872-21980895 5.69565 
chr4:21987278-21987299 6 
chr4:21987454-21987476 5.77273 
chr4:21991554-21991586 5.4375 
chr4:21991996-21992034 6 
chr4:21992507-21992528 5.52381 
chr4:21995477-21995491 6 
chr4:21997489-21997519 5.46667 
chr4:21999071-21999100 5.37931 
chr4:22004377-22004419 5.2619 
chr4:22011299-22011320 5.52381 
chr4:22016223-22016255 5.40625 
chr4:22018340-22018379 5.48718 
chr4:22020150-22020187 5.48649 
chr4:22021459-22021477 6 
chr4:22024651-22024693 5.2381 
chr4:22027433-22027460 5.37037 
chr4:22027728-22027746 5.72222 
chr4:22029376-22029402 5.92308 
chr4:22030989-22031025 5.33333 
chr4:22032358-22032372 6 
chr4:22035001-22035036 5.94286 
chr4:22040766-22040807 5.87805 
chr4:22042121-22042153 5.9375 
chr4:22044563-22044583 6 
chr4:22047330-22047343 6 
chr4:22050403-22050428 5.84 
chr4:22055742-22055885 5.58042 
chr4:22060661-22060688 5.48148 
chr4:22064248-22064324 5.55263 
chr4:22065069-22065093 5.375 
chr4:22068700-22068777 5.77922 
chr4:22068789-22068818 6 
chr4:22069052-22069079 5.37037 
chr4:22070283-22070316 5.84848 
chr4:22070724-22070751 6 
chr4:22071554-22071575 5.85714 
chr4:22072599-22072642 5.97674 
chr4:22080155-22080168 6 
chr4:22084873-22084923 6 
chr4:22086024-22086046 5.54545 
chr4:22086461-22086475 5.92857 
chr4:22087016-22087042 5.30769 
chr4:22096881-22096923 5.35714 
chr4:22097032-22097070 5.39474 
chr4:22100614-22100632 6 
chr4:22102176-22102203 5.62963 
chr4:22102810-22102841 5.70968 
chr4:22104298-22104330 5.4375 
chr4:22108324-22108343 5.63158 
chr4:22111863-22111885 5.5 
chr4:22111959-22111988 5.48276 
chr4:22112082-22112107 5.48 
chr4:22114805-22114883 5.75641 
chr4:22116424-22116442 5.72222 
chr4:22116487-22116564 5.46753 
chr4:22119133-22119146 6 
chr4:22119773-22119804 5.41935 
chr4:22120095-22120142 5.65957 
chr4:22121467-22121502 5.34286 
chr4:22123068-22123105 5.21622 
chr4:22123699-22123728 6 
chr4:22123811-22123834 5.86957 
chr4:22123890-22123948 5.37931 
chr4:22123961-22123976 6 
chr4:22125442-22125474 5.3125 
chr4:22126878-22126922 5.75 
chr4:22128501-22128525 5.75 
chr4:22130926-22130958 5.71875 
chr4:22138877-22138902 5.44 
chr4:22145535-22145552 5.94118 
chr4:22147272-22147292 5.9 
chr4:22148803-22148816 5.92308 
chr4:22154064-22154103 5.5641 
chr4:22155105-22155118 6 
chr4:22157593-22157642 5.32653 
chr4:22159729-22159744 5.86667 
chr4:22159991-22160024 5.33333 
chr4:22167867-22167910 5.69767 
chr4:22168199-22168218 5.63158 
chr4:22169520-22169561 5.4878 
chr4:22169573-22169608 5.34286 
chr4:22176311-22176332 5.80952 
chr4:22183032-22183270 5.64706 
chr4:22183289-22183337 5.875 
chr4:22184400-22184421 5.80952 
chr4:22187069-22187095 6 
chr4:22189779-22189808 5.86207 
chr4:22191288-22191336 5.83333 
chr4:22193608-22193642 5.17647 
chr4:22198816-22198851 5.4 
chr4:22199324-22199343 5.63158 
chr4:22200320-22200382 5.70968 
chr4:22202392-22202414 5.54545 
chr4:22218260-22218310 5.7 
chr4:22218389-22218409 5.65 
chr4:22219926-22219953 5.96296 
chr4:22221544-22221573 5.51724 
chr4:22224486-22224515 5.51724 
chr4:22225419-22225461 5.85714 
chr4:22229369-22229401 5.75 
chr4:22229592-22229612 5.6 
chr4:22229704-22229732 5.25 
chr4:22229758-22229770 6 
chr4:22229924-22229942 6 
chr4:22232068-22232086 5.83333 
chr4:22232142-22232161 5.84211 
chr4:22234429-22234452 5.78261 
chr4:22234815-22234834 5.89474 
chr4:22235455-22235483 5.64286 
chr4:22235983-22236000 5.94118 
chr4:22242674-22242701 5.51852 
chr4:22247109-22247123 6 
chr4:22248515-22248537 5.68182 
chr4:22256465-22256539 5.36486 
chr4:22259105-22259129 5.375 
chr4:22259917-22259931 6 
chr4:22260796-22260837 5.90244 
chr4:22264442-22264468 5.76923 
chr4:22269492-22269523 5.29032 
chr4:22273990-22274012 5.86364 
chr4:22274713-22274779 5.89394 
chr4:22275203-22275246 6 
chr4:22276652-22276681 5.82759 
chr4:22277164-22277206 5.35714 
chr4:22279008-22279035 6 
chr4:22281037-22281060 6 
chr4:22287148-22287162 6 
chr4:22288159-22288186 5.37037 
chr4:22289902-22289922 6 
chr4:22295095-22295138 5.72093 
chr4:22297786-22297821 5.62857 
chr4:22298420-22298451 6 
chr4:22299429-22299441 6 
chr4:22301894-22301911 5.82353 
chr4:22304152-22304164 6 
chr4:22307485-22307554 5.37681 
chr4:22312239-22312255 5.875 
chr4:22314835-22314867 5.21875 
chr4:22317026-22317116 5.8 
chr4:22318314-22318344 5.9 
chr4:22319342-22319374 6 
chr4:22324464-22324491 5.40741 
chr4:22328067-22328093 5.84615 
chr4:22328914-22328932 5.77778 
chr4:22330810-22330875 5.50769 
chr4:22341105-22341145 5.375 
chr4:22342084-22342112 6 
chr4:22342142-22342167 5.44 
chr4:22342899-22342911 6 
chr4:22343770-22343789 6 
chr4:22350679-22350691 6 
chr4:22351741-22351765 5.41667 
chr4:22357193-22357213 5.9 
chr4:22362895-22362935 5.425 
chr4:22363205-22363247 5.45238 
chr4:22364367-22364398 5.67742 
chr4:22365937-22365960 5.56522 
chr4:22367229-22367284 5.6 
chr4:22367445-22367483 6 
chr4:22372806-22372844 5.31579 
chr4:22377305-22377330 5.92 
chr4:22384837-22384855 5.72222 
chr4:22385973-22386063 5.66667 
chr4:22387080-22387107 6 
chr4:22391109-22391133 5.54167 
chr4:22391943-22392085 5.82394 
chr4:22398798-22398818 6 
chr4:22407000-22407012 6 
chr4:22407169-22407198 5.86207 
chr4:22407452-22407478 5.69231 
chr4:22412278-22412315 5.45946 
chr4:22413385-22413404 5.94737 
chr4:22413567-22413586 5.84211 
chr4:22414168-22414194 5.5 
chr4:22414698-22414726 6 
chr4:22420916-22420929 5.92308 
chr4:22421376-22421397 5.95238 
chr4:22423504-22423524 6 
chr4:22424822-22424834 6 
chr4:22425594-22425624 5.9 
chr4:22425642-22425674 5.84375 
chr4:22426695-22426723 5.82143 
chr4:22433737-22433765 5.21429 
chr4:22435812-22435886 5.25676 
chr4:22439271-22439289 5.83333 
chr4:22440169-22440200 5.25806 
chr4:22440401-22440428 5.22222 
chr4:22445642-22445667 5.96 
chr4:22447780-22447802 5.5 
chr4:22449026-22449046 5.6 
chr4:22451754-22451773 5.68421 
chr4:22452559-22452590 5.87097 
chr4:22452744-22452771 5.51852 
chr4:22454823-22454846 5.78261 
chr4:22463912-22463944 5.6875 
chr4:22470418-22470430 6 
chr4:22474160-22474190 5.66667 
chr4:22475319-22475341 5.81818 
chr4:22477351-22477374 5.82609 
chr4:22478272-22478302 5.73333 
chr4:22482142-22482166 5.70833 
chr4:22482268-22482301 5.42424 
chr4:22484287-22484301 6 
chr4:22484862-22484892 5.83333 
chr4:22489572-22489598 5.76923 
chr4:22494235-22494266 5.67742 
chr4:22499382-22499400 6 
chr4:22499872-22499895 5.78261 
chr4:22500534-22500559 6 
chr4:22501679-22501709 5.33333 
chr4:22504516-22504531 6 
chr4:22508177-22508192 6 
chr4:22508695-22508711 5.8125 
chr4:22508862-22508882 5.85 
chr4:22511125-22511152 5.92593 
chr4:22511632-22511646 6 
chr4:22513505-22513532 5.92593 
chr4:22514762-22514780 5.83333 
chr4:22515468-22515492 6 
chr4:22517292-22517364 5.27778 
chr4:22517647-22517681 5.64706 
chr4:22517729-22517755 5.57692 
chr4:22517961-22517978 6 
chr4:22520022-22520045 5.65217 
chr4:22520384-22520417 5.72727 
chr4:22523131-22523146 6 
chr4:22525384-22525414 5.76667 
chr4:22525438-22525466 6 
chr4:22525923-22525943 5.7 
chr4:22527610-22527632 5.68182 
chr4:22531611-22531624 6 
chr4:22532239-22532262 5.86957 
chr4:22535244-22535269 5.84 
chr4:22535586-22535609 5.43478 
chr4:22536035-22536059 5.58333 
chr4:22537455-22537481 5.34615 
chr4:22537920-22537944 5.91667 
chr4:22542222-22542246 5.375 
chr4:22542620-22542642 5.68182 
chr4:22545269-22545292 6 
chr4:22549052-22549073 5.57143 
chr4:22550085-22550102 6 
chr4:22551192-22551204 6 
chr4:22551512-22551549 6 
chr4:22551776-22551810 5.76471 
chr4:22554255-22554280 5.32 
chr4:22554560-22554588 5.35714 
chr4:22562185-22562206 5.80952 
chr4:22563389-22563411 5.81818 
chr4:22564014-22564035 5.95238 
chr4:22564414-22564452 5.52632 
chr4:22566306-22566334 5.21429 
chr4:22568353-22568386 5.84848 
chr4:22569362-22569386 5.79167 
chr4:22569397-22569421 5.79167 
chr4:22570426-22570441 5.93333 
chr4:22570481-22570497 5.8125 
chr4:22571319-22571331 6 
chr4:22573620-22573642 5.63636 
chr4:22573730-22573838 5.53704 
chr4:22573846-22573888 5.83333 
chr4:22576995-22577041 5.86957 
chr4:22578892-22578920 5.60714 
chr4:22579385-22579406 5.52381 
chr4:22579489-22579536 5.17021 
chr4:22580799-22580822 5.47826 
chr4:22580911-22580986 5.25333 
chr4:22581001-22581057 5.21429 
chr4:22581084-22581130 5.56522 
chr4:22582497-22582526 5.58621 
chr4:22589784-22589820 5.27778 
chr4:22589859-22589896 5.2973 
chr4:22589947-22589999 5.15385 
chr4:22590053-22590124 5.39437 
chr4:22593448-22593472 6 
chr4:22594315-22594346 5.77419 
chr4:22599263-22599343 5.7375 
chr4:22600890-22600908 5.88889 
chr4:22601888-22601907 5.73684 
chr4:22601963-22601980 5.94118 
chr4:22605051-22605066 5.93333 
chr4:22605891-22605903 6 
chr4:22606255-22606276 5.80952 
chr4:22606630-22606648 5.88889 
chr4:22609282-22609303 5.80952 
chr4:22612550-22612568 5.77778 
chr4:22612836-22612851 5.93333 
chr4:22614128-22614142 5.92857 
chr4:22617252-22617269 6 
chr4:22617419-22617455 5.55556 
chr4:22619527-22619543 6 
chr4:22619891-22619911 6 
chr4:22620646-22620666 5.6 
chr4:22625129-22625155 5.92308 
chr4:22626107-22626199 5.8913 
chr4:22627869-22627902 6 
chr4:22631541-22631571 5.93333 
chr4:22633940-22633978 5.34211 
chr4:22634683-22634705 5.59091 
chr4:22634802-22634835 5.75758 
chr4:22636935-22636966 6 
chr4:22640387-22640413 5.38462 
chr4:22641847-22641864 6 
chr4:22647451-22647488 5.72973 
chr4:22649515-22649537 6 
chr4:22650652-22650713 5.55738 
chr4:22651657-22651680 5.52174 
chr4:22654072-22654097 5.56 
chr4:22657769-22657789 5.8 
chr4:22658833-22658924 5.50549 
chr4:22661902-22661937 6 
chr4:22664871-22664904 6 
chr4:22670855-22670898 5.90698 
chr4:22671031-22671050 5.63158 
chr4:22671881-22671924 5.90698 
chr4:22671942-22672038 5.45833 
chr4:22676414-22676427 6 
chr4:22676682-22676995 5.79233 
chr4:22679052-22679084 5.75 
chr4:22680112-22680192 5.6625 
chr4:22680482-22680512 5.86667 
chr4:22681269-22681287 6 
chr4:22682755-22682791 5.47222 
chr4:22682896-22682933 5.62162 
chr4:22683624-22683649 5.96 
chr4:22685713-22685741 5.21429 
chr4:22688479-22688527 5.8125 
chr4:22688537-22688555 5.72222 
chr4:22689732-22689744 6 
chr4:22690557-22690582 5.44 
chr4:22692894-22692914 6 
chr4:22694047-22694086 5.35897 
chr4:22698389-22698407 5.88889 
chr4:22699053-22699081 5.57143 
chr4:22703648-22703662 6 
chr4:22706530-22706543 5.92308 
chr4:22708104-22708137 6 
chr4:22710755-22710782 5.96296 
chr4:22711780-22711792 6 
chr4:22717334-22717362 5.35714 
chr4:22718296-22718358 5.80645 
chr4:22718524-22718570 5.86957 
chr4:22719334-22719420 5.17442 
chr4:22719524-22719593 5.18841 
chr4:22719845-22719883 5.34211 
chr4:22720322-22720379 5.68421 
chr4:22720507-22720533 5.80769 
chr4:22721655-22721676 5.57143 
chr4:22722632-22722647 6 
chr4:22724536-22724565 6 
chr4:22726517-22726544 5.59259 
chr4:22727026-22727043 6 
chr4:22728009-22728041 5.71875 
chr4:22728520-22728567 5.23404 
chr4:22728580-22728595 5.93333 
chr4:22728700-22728741 5.73171 
chr4:22729694-22729728 5.35294 
chr4:22729743-22729772 5.48276 
chr4:22740136-22740163 5.66667 
chr4:22743234-22743265 5.90323 
chr4:22744792-22744810 6 
chr4:22745884-22745903 5.78947 
chr4:22746663-22746693 5.5 
chr4:22749783-22749799 6 
chr4:22753659-22753674 6 
chr4:22756735-22756756 5.66667 
chr4:22758316-22758345 5.58621 
chr4:22758400-22758421 5.61905 
chr4:22758818-22758857 6 
chr4:22759344-22759380 5.27778 
chr4:22762748-22762763 6 
chr4:22770972-22771001 5.86207 
chr4:22771744-22771774 5.5 
chr4:22773355-22773390 5.74286 
chr4:22774178-22774194 6 
chr4:22775164-22775182 5.88889 
chr4:22776634-22776670 5.94444 
chr4:22777964-22777983 5.63158 
chr4:22778154-22778214 5.43333 
chr4:22779082-22779124 5.85714 
chr4:22779854-22779912 5.58621 
chr4:22784192-22784205 6 
chr4:22787183-22787213 5.86667 
chr4:22788739-22788757 5.77778 
chr4:22796845-22796884 5.51282 
chr4:22799471-22799494 5.82609 
chr4:22802583-22802600 6 
chr4:22802899-22802924 5.32 
chr4:22803031-22803063 5.875 
chr4:22803223-22803371 5.76351 
chr4:22804156-22804177 5.52381 
chr4:22806558-22806587 5.86207 
chr4:22807036-22807088 6 
chr4:22808048-22808080 5.4375 
chr4:22809567-22809580 6 
chr4:22815316-22815351 5.65714 
chr4:22815766-22815808 5.54762 
chr4:22816957-22817034 5.94805 
chr4:22818409-22818432 5.65217 
chr4:22825330-22825366 5.44444 
chr4:22826754-22826802 5.83333 
chr4:22827642-22827718 5.5 
chr4:22830431-22830455 5.625 
chr4:22834882-22834907 5.52 
chr4:22841357-22841370 6 
chr4:22841888-22841917 5.62069 
chr4:22843244-22843258 6 
chr4:22845926-22845989 5.4127 
chr4:22846519-22846603 5.55952 
chr4:22846682-22846702 5.7 
chr4:22848104-22848152 5.60417 
chr4:22850583-22850596 6 
chr4:22854080-22854135 5.63636 
chr4:22857491-22857514 5.52174 
chr4:22857608-22857689 5.8642 
chr4:22858136-22858161 5.8 
chr4:22859815-22859861 5.23913 
chr4:22861199-22861217 5.72222 
chr4:22861358-22861401 5.74419 
chr4:22864021-22864050 5.68966 
chr4:22865070-22865096 5.69231 
chr4:22865126-22865139 5.92308 
chr4:22866430-22866448 6 
chr4:22868027-22868056 6 
chr4:22870532-22870549 6 
chr4:22870610-22870622 6 
chr4:22873156-22873209 5.54717 
chr4:22873686-22873766 5.925 
chr4:22874182-22874200 6 
chr4:22878409-22878424 5.86667 
chr4:22882684-22882704 5.75 
chr4:22884007-22884050 5.39535 
chr4:22887763-22887787 5.54167 
chr4:22887915-22887934 5.63158 
chr4:22897214-22897258 5.88636 
chr4:22897575-22897608 5.72727 
chr4:22897871-22897889 5.77778 
chr4:22899642-22899678 5.69444 
chr4:22901518-22901542 5.66667 
chr4:22903116-22903129 5.92308 
chr4:22903383-22903396 6 
chr4:22906749-22906769 5.85 
chr4:22908906-22908929 5.95652 
chr4:22909142-22909172 5.83333 
chr4:22912111-22912142 5.41935 
chr4:22912180-22912260 5.4625 
chr4:22912841-22912862 5.90476 
chr4:22914004-22914052 5.375 
chr4:22916411-22916450 5.46154 
chr4:22920478-22920491 6 
chr4:22920697-22920720 5.47826 
chr4:22920838-22920865 5.2963 
chr4:22921177-22921199 6 
chr4:22922291-22922310 5.63158 
chr4:22927267-22927297 5.73333 
chr4:22928131-22928159 5.60714 
chr4:22929810-22929846 5.41667 
chr4:22933190-22933204 6 
chr4:22933740-22933757 5.76471 
chr4:22938357-22938387 5.8 
chr4:22938958-22939021 5.31746 
chr4:22939843-22939866 5.43478 
chr4:22940588-22940627 5.4359 
chr4:22942518-22942550 5.1875 
chr4:22943021-22943045 5.875 
chr4:22944207-22944221 6 
chr4:22944327-22944364 5.24324 
chr4:22947593-22947624 5.32258 
chr4:22953940-22953959 6 
chr4:22956363-22956383 5.85 
chr4:22956857-22956878 5.7619 
chr4:22958033-22958048 6 
chr4:22958096-22958133 5.59459 
chr4:22959197-22959233 5.55556 
chr4:22959253-22959303 5.42 
chr4:22959323-22959370 5.53191 
chr4:22959381-22959413 5.625 
chr4:22959645-22959671 5.53846 
chr4:22960114-22960139 5.36 
chr4:22964690-22964837 5.94558 
chr4:22966568-22966589 5.61905 
chr4:22970385-22970409 5.95833 
chr4:22970763-22970784 5.71429 
chr4:22980728-22980757 5.27586 
chr4:22982969-22982986 5.82353 
chr4:22985642-22985662 5.85 
chr4:22986165-22986179 6 
chr4:22986345-22986388 5.53488 
chr4:22990567-22990596 6 
chr4:22992784-22992820 5.38889 
chr4:22994331-22994355 6 
chr4:22994950-22994977 5.74074 
chr4:22995880-22995949 5.42029 
chr4:22999878-22999892 6 
chr4:23001078-23001122 5.36364 
chr4:23002853-23002951 5.7551 
chr4:23004016-23004047 5.32258 
chr4:23004058-23004100 5.57143 
chr4:23009860-23009878 6 
chr4:23010827-23010883 5.39286 
chr4:23012454-23012484 5.43333 
chr4:23013382-23013413 5.3871 
chr4:23018518-23018540 5.68182 
chr4:23019758-23019772 6 
chr4:23021189-23021232 5.60465 
chr4:23028595-23028620 5.4 
chr4:23031049-23031068 5.94737 
chr4:23032928-23032940 6 
chr4:23033843-23033866 5.73913 
chr4:23034947-23034986 5.41026 
chr4:23036335-23036379 5.45455 
chr4:23038238-23038259 5.61905 
chr4:23041253-23041283 5.63333 
chr4:23042843-23042879 5.25 
chr4:23044758-23044782 5.83333 
chr4:23045752-23045779 6 
chr4:23049687-23049704 6 
chr4:23050848-23050870 5.72727 
chr4:23053934-23053980 5.52174 
chr4:23055191-23055222 5.51613 
chr4:23055251-23055287 5.16667 
chr4:23057391-23057406 6 
chr4:23057895-23057912 6 
chr4:23058693-23058726 5.69697 
chr4:23059220-23059261 5.78049 
chr4:23060684-23060697 5.92308 
chr4:23062178-23062283 5.77143 
chr4:23062844-23062869 6 
chr4:23064280-23064297 6 
chr4:23064315-23064341 5.69231 
chr4:23064889-23064930 5.43902 
chr4:23073622-23073642 5.75 
chr4:23077486-23077499 5.92308 
chr4:23085443-23085473 6 
chr4:23085696-23085729 5.45455 
chr4:23086940-23087039 5.45455 
chr4:23087365-23087385 5.6 
chr4:23088563-23088583 5.8 
chr4:23089549-23089584 5.94286 
chr4:23090473-23090491 6 
chr4:23093117-23093142 5.56 
chr4:23094391-23094416 5.52 
chr4:23096029-23096047 6 
chr4:23098205-23098240 5.51429 
chr4:23098931-23098957 5.57692 
chr4:23100552-23100695 5.62937 
chr4:23100704-23100725 5.52381 
chr4:23100734-23100755 5.52381 
chr4:23100764-23100785 5.52381 
chr4:23100794-23100815 5.52381 
chr4:23100824-23100845 5.52381 
chr4:23100854-23100875 5.52381 
chr4:23100884-23100905 5.52381 
chr4:23100914-23100935 5.52381 
chr4:23100944-23100965 5.52381 
chr4:23100974-23100995 5.52381 
chr4:23101004-23101025 5.52381 
chr4:23101034-23101055 5.52381 
chr4:23101064-23101085 5.52381 
chr4:23101094-23101115 5.52381 
chr4:23101124-23101145 5.52381 
chr4:23101154-23101175 5.52381 
chr4:23101184-23101207 5.56522 
chr4:23101214-23101239 5.8 
chr4:23101419-23101471 5.67308 
chr4:23110097-23110142 5.53333 
chr4:23112963-23112977 6 
chr4:23114074-23114097 6 
chr4:23116255-23116273 6 
chr4:23123380-23123406 5.61538 
chr4:23125066-23125093 5.59259 
chr4:23126488-23126502 5.92857 
chr4:23126781-23126801 5.9 
chr4:23127123-23127139 5.875 
chr4:23128995-23129019 5.45833 
chr4:23130367-23130418 5.21569 
chr4:23132311-23132351 5.375 
chr4:23133053-23133071 6 
chr4:23133616-23133635 5.78947 
chr4:23135012-23135040 5.96429 
chr4:23136409-23136437 5.25 
chr4:23138484-23138498 6 
chr4:23138694-23138737 5.97674 
chr4:23143825-23143863 5.28947 
chr4:23147813-23147839 5.5 
chr4:23157903-23157922 5.78947 
chr4:23159210-23159249 6 
chr4:23160921-23160949 5.17857 
chr4:23161044-23161057 6 
chr4:23165361-23165384 5.78261 
chr4:23165442-23165462 5.65 
chr4:23165784-23166001 5.88479 
chr4:23166566-23166604 5.5 
chr4:23168423-23168459 5.83333 
chr4:23170185-23170210 5.88 
chr4:23175621-23175642 5.7619 
chr4:23177802-23177827 6 
chr4:23178256-23178271 6 
chr4:23180275-23180302 5.55556 
chr4:23180780-23180807 5.74074 
chr4:23182563-23182626 5.49206 
chr4:23187965-23187990 5.6 
chr4:23189938-23189960 5.95455 
chr4:23191164-23191211 5.57447 
chr4:23197398-23197417 5.78947 
chr4:23199237-23199264 5.51852 
chr4:23200860-23201053 5.96891 
chr4:23202055-23202093 5.5 
chr4:23202805-23202826 5.71429 
chr4:23203274-23203287 6 
chr4:23204904-23204919 6 
chr4:23209295-23209309 6 
chr4:23213909-23213932 6 
chr4:23214728-23214766 5.73684 
chr4:23218156-23218191 5.42857 
chr4:23222355-23222376 6 
chr4:23222634-23222659 5.68 
chr4:23222931-23222949 5.83333 
chr4:23224215-23224253 5.71053 
chr4:23224318-23224360 5.64286 
chr4:23226205-23226217 6 
chr4:23226525-23226544 5.78947 
chr4:23228479-23228502 5.95652 
chr4:23228655-23228667 6 
chr4:23231087-23231115 5.21429 
chr4:23234131-23234284 5.71242 
chr4:23240298-23240318 5.65 
chr4:23240962-23240988 5.65385 
chr4:23242382-23242416 5.55882 
chr4:23242772-23242788 6 
chr4:23243081-23243126 5.91111 
chr4:23246041-23246053 6 
chr4:23246178-23246195 5.76471 
chr4:23246755-23246780 5.48 
chr4:23249090-23249126 5.75 
chr4:23251564-23251610 6 
chr4:23251979-23252010 5.93548 
chr4:23253896-23253942 5.8913 
chr4:23254170-23254193 5.52174 
chr4:23257135-23257160 6 
chr4:23258007-23258057 5.3 
chr4:23260781-23260808 5.7037 
chr4:23262832-23262858 6 
chr4:23268411-23268429 5.83333 
chr4:23269050-23269073 5.73913 
chr4:23269288-23269306 6 
chr4:23269344-23269366 6 
chr4:23273072-23273089 6 
chr4:23274738-23274763 5.8 
chr4:23275448-23275464 5.875 
chr4:23276836-23276855 5.68421 
chr4:23277764-23277786 5.81818 
chr4:23280194-23280379 5.52973 
chr4:23284047-23284083 5.5 
chr4:23284950-23284974 6 
chr4:23286744-23286773 5.17241 
chr4:23291083-23291108 5.4 
chr4:23292802-23292815 6 
chr4:23293330-23293366 5.19444 
chr4:23294202-23294214 6 
chr4:23295958-23295975 5.76471 
chr4:23297046-23297067 6 
chr4:23299694-23299850 5.44231 
chr4:23300991-23301008 6 
chr4:23303930-23303983 5.5283 
chr4:23305642-23305704 5.14516 
chr4:23305729-23305753 5.375 
chr4:23309399-23309432 5.54545 
chr4:23310218-23310242 5.375 
chr4:23310880-23310906 5.38462 
chr4:23314233-23314257 5.70833 
chr4:23316993-23317006 6 
chr4:23318446-23318468 6 
chr4:23319948-23319999 5.62745 
chr4:23320835-23320868 6 
chr4:23321838-23321867 5.86207 
chr4:23323161-23323233 5.48611 
chr4:23324727-23324752 5.76 
chr4:23327055-23327083 5.60714 
chr4:23328379-23328422 5.7907 
chr4:23330824-23330845 6 
chr4:23330862-23330880 6 
chr4:23335404-23335434 5.66667 
chr4:23339786-23339804 5.88889 
chr4:23339879-23339907 5.39286 
chr4:23341939-23341959 5.85 
chr4:23342759-23342801 5.64286 
chr4:23346577-23346603 5.30769 
chr4:23347496-23347515 5.63158 
chr4:23351045-23351062 5.88235 
chr4:23353813-23353852 5.58974 
chr4:23354794-23354847 5.32075 
chr4:23355825-23355842 6 
chr4:23358721-23358762 5.56098 
chr4:23361003-23361020 5.82353 
chr4:23362054-23362080 5.46154 
chr4:23366111-23366142 5.35484 
chr4:23366150-23366184 5.61765 
chr4:23372098-23372142 5.40909 
chr4:23374152-23374192 5.9 
chr4:23374457-23374485 5.71429 
chr4:23374811-23374849 5.86842 
chr4:23377155-23377171 5.875 
chr4:23377724-23377737 6 
chr4:23380032-23380053 5.71429 
chr4:23382128-23382142 6 
chr4:23387111-23387156 5.33333 
chr4:23389363-23389387 5.54167 
chr4:23389864-23389882 5.88889 
chr4:23397255-23397287 6 
chr4:23398593-23398618 5.4 
chr4:23398663-23398688 5.48 
chr4:23399610-23399642 5.25 
chr4:23399901-23399961 5.88333 
chr4:23402090-23402132 5.21429 
chr4:23409097-23409136 5.12821 
chr4:23409619-23409642 5.47826 
chr4:23409710-23409734 5.54167 
chr4:23410355-23410395 6 
chr4:23411519-23411555 5.30556 
chr4:23422335-23422383 5.875 
chr4:23422539-23422618 5.59494 
chr4:23422894-23422949 5.70909 
chr4:23423690-23423729 5.15385 
chr4:23427111-23427210 5.60606 
chr4:23429491-23429508 6 
chr4:23439875-23439906 5.25806 
chr4:23441203-23441219 6 
chr4:23441563-23441595 5.84375 
chr4:23441608-23441635 5.77778 
chr4:23445755-23445782 5.37037 
chr4:23445957-23445981 6 
chr4:23451536-23451549 6 
chr4:23452322-23452342 5.65 
chr4:23452418-23452457 5.28205 
chr4:23453721-23453739 5.72222 
chr4:23457862-23457907 5.08889 
chr4:23458290-23458314 5.91667 
chr4:23459318-23459342 5.70833 
chr4:23459850-23459863 6 
chr4:23461071-23461156 5.83529 
chr4:23461166-23461187 5.57143 
chr4:23464519-23464543 5.54167 
chr4:23465245-23465278 5.87879 
chr4:23465966-23466018 5.57692 
chr4:23471350-23471372 5.90909 
chr4:23472491-23472504 6 
chr4:23473453-23473475 5.77273 
chr4:23474609-23474635 6 
chr4:23478021-23478037 5.875 
chr4:23485987-23486036 5.63265 
chr4:23487411-23487432 6 
chr4:23493188-23493205 5.88235 
chr4:23494151-23494203 5.51923 
chr4:23495661-23495687 5.30769 
chr4:23495841-23495878 5.43243 
chr4:23496012-23496075 5.28571 
chr4:23499131-23499267 5.85294 
chr4:23500203-23500264 5.98361 
chr4:23503854-23503866 6 
chr4:23504875-23504901 5.76923 
chr4:23505225-23505280 5.52727 
chr4:23507181-23507207 5.34615 
chr4:23507579-23507601 6 
chr4:23510852-23510937 5.45882 
chr4:23512276-23512309 5.21212 
chr4:23512357-23512376 6 
chr4:23513346-23513399 5.16981 
chr4:23515735-23515780 5.64444 
chr4:23517384-23517412 6 
chr4:23517800-23517815 6 
chr4:23521157-23521208 5.35294 
chr4:23521501-23521521 5.7 
chr4:23522289-23522319 5.33333 
chr4:23524330-23524361 5.74194 
chr4:23527335-23527351 6 
chr4:23527371-23527406 5.25714 
chr4:23527535-23527567 5.625 
chr4:23528975-23529006 5.90323 
chr4:23531048-23531061 6 
chr4:23541332-23541350 6 
chr4:23543962-23543992 5.5 
chr4:23544396-23544431 5.71429 
chr4:23544580-23544602 5.63636 
chr4:23545173-23545193 5.75 
chr4:23548142-23548154 6 
chr4:23548531-23548571 6 
chr4:23551939-23551952 5.92308 
chr4:23553263-23553284 5.95238 
chr4:23553594-23553630 5.27778 
chr4:23553983-23553999 6 
chr4:23554436-23554464 6 
chr4:23555208-23555252 5.43182 
chr4:23556484-23556510 5.46154 
chr4:23560799-23560855 5.73214 
chr4:23560872-23560914 5.59524 
chr4:23560952-23560979 5.85185 
chr4:23563298-23563337 6 
chr4:23565509-23565550 5.7561 
chr4:23565937-23565966 5.65517 
chr4:23566396-23566433 5.54054 
chr4:23567176-23567191 6 
chr4:23568130-23568159 5.89655 
chr4:23569184-23569234 5.9 
chr4:23572454-23572507 5.50943 
chr4:23572694-23572720 5.46154 
chr4:23578958-23578995 5.72973 
chr4:23582332-23582362 5.46667 
chr4:23586245-23586284 5.69231 
chr4:23586942-23586962 5.65 
chr4:23587039-23587085 5.47826 
chr4:23587182-23587198 5.875 
chr4:23593979-23594009 6 
chr4:23596105-23596142 5.13514 
chr4:23599421-23599464 5.95349 
chr4:23601441-23601459 5.72222 
chr4:23602417-23602453 5.25 
chr4:23602679-23602693 6 
chr4:23603232-23603264 5.1875 
chr4:23603688-23603714 5.53846 
chr4:23604164-23604271 5.76636 
chr4:23605142-23605164 5.90909 
chr4:23605373-23605397 6 
chr4:23611071-23611084 6 
chr4:23611150-23611177 5.7037 
chr4:23612482-23612506 5.41667 
chr4:23622409-23622451 5.95238 
chr4:23622564-23622597 5.75758 
chr4:23622850-23622887 6 
chr4:23624328-23624363 5.37143 
chr4:23625490-23625524 5.76471 
chr4:23628210-23628265 5.52727 
chr4:23629067-23629156 5.79775 
chr4:23630540-23630568 5.5 
chr4:23632375-23632390 5.86667 
chr4:23635395-23635415 6 
chr4:23639070-23639091 5.80952 
chr4:23640123-23640250 5.77165 
chr4:23641984-23642021 5.56757 
chr4:23643364-23643380 5.8125 
chr4:23643508-23643527 5.63158 
chr4:23652646-23652668 5.72727 
chr4:23653287-23653328 5.63415 
chr4:23654602-23654703 5.86139 
chr4:23655347-23655395 5.875 
chr4:23655572-23655594 5.68182 
chr4:23656142-23656182 6 
chr4:23657262-23657281 5.84211 
chr4:23660937-23660967 5.96667 
chr4:23664084-23664142 5.39655 
chr4:23664647-23664673 5.69231 
chr4:23664917-23664953 5.52778 
chr4:23671066-23671096 6 
chr4:23672279-23672317 5.5 
chr4:23675142-23675182 5.15 
chr4:23676902-23676961 5.30508 
chr4:23678040-23678061 5.57143 
chr4:23680113-23680142 5.75862 
chr4:23680435-23680487 5.28846 
chr4:23685010-23685034 5.75 
chr4:23686383-23686412 5.75862 
chr4:23689642-23689666 5.45833 
chr4:23690923-23690947 5.91667 
chr4:23694653-23694666 6 
chr4:23701463-23701491 5.96429 
chr4:23701660-23701680 6 
chr4:23701738-23701762 5.45833 
chr4:23701813-23701832 6 
chr4:23704189-23704290 5.69307 
chr4:23710308-23710350 5.88095 
chr4:23710846-23710890 5.63636 
chr4:23711437-23711459 5.90909 
chr4:23713226-23713272 6 
chr4:23713319-23713339 6 
chr4:23714720-23714752 5.96875 
chr4:23716154-23716178 5.66667 
chr4:23716758-23716785 5.62963 
chr4:23717637-23717658 6 
chr4:23720861-23720924 5.4127 
chr4:23721601-23721635 5.91176 
chr4:23723058-23723076 6 
chr4:23729621-23729642 5.71429 
chr4:23730021-23730045 5.45833 
chr4:23732585-23732611 5.30769 
chr4:23734653-23734678 5.8 
chr4:23737562-23737586 5.91667 
chr4:23749816-23749853 5.89189 
chr4:23753264-23753295 5.19355 
chr4:23753432-23753475 5.39535 
chr4:23754218-23754232 6 
chr4:23756049-23756065 6 
chr4:23756259-23756413 5.27273 
chr4:23760272-23760288 6 
chr4:23761440-23761466 5.76923 
chr4:23763899-23763921 5.63636 
chr4:23765137-23765152 6 
chr4:23765690-23765713 6 
chr4:23767007-23767025 6 
chr4:23768531-23768546 6 
chr4:23770598-23770627 5.75862 
chr4:23771005-23771030 5.76 
chr4:23773600-23773692 5.34783 
chr4:23776873-23776903 5.63333 
chr4:23780283-23780297 6 
chr4:23780477-23780503 5.65385 
chr4:23780656-23780691 6 
chr4:23782949-23782972 6 
chr4:23786812-23786832 5.7 
chr4:23787750-23787769 5.78947 
chr4:23788341-23788446 5.46667 
chr4:23791051-23791069 5.88889 
chr4:23794408-23794423 6 
chr4:23795766-23795792 5.38462 
chr4:23796660-23796698 5.86842 
chr4:23796864-23796886 6 
chr4:23796914-23796948 6 
chr4:23797105-23797156 5.56863 
chr4:23797268-23797322 5.68519 
chr4:23802217-23802243 5.84615 
chr4:23802582-23802602 5.8 
chr4:23802813-23802833 6 
chr4:23802968-23802989 5.52381 
chr4:23804299-23804324 6 
chr4:23807418-23807452 5.23529 
chr4:23809337-23809387 5.6 
chr4:23809873-23809886 6 
chr4:23813512-23813553 6 
chr4:23813732-23813764 5.375 
chr4:23815237-23815260 5.69565 
chr4:23816242-23816273 5.70968 
chr4:23819485-23819497 6 
chr4:23820462-23820486 6 
chr4:23821312-23821344 5.1875 
chr4:23823941-23823956 5.86667 
chr4:23825843-23825871 5.53571 
chr4:23829430-23829547 5.48718 
chr4:23834206-23834245 5.84615 
chr4:23835922-23835955 5.69697 
chr4:23836585-23836614 5.27586 
chr4:23837089-23837125 6 
chr4:23842413-23842425 6 
chr4:23843451-23843471 5.6 
chr4:23845546-23845600 5.27778 
chr4:23845955-23846002 5.46809 
chr4:23846027-23846533 5.66206 
chr4:23851591-23851631 5.225 
chr4:23852107-23852136 5.24138 
chr4:23852893-23852919 5.42308 
chr4:23854775-23854806 5.16129 
chr4:23858983-23859022 5.53846 
chr4:23859642-23859666 5.45833 
chr4:23860516-23860548 5.53125 
chr4:23860589-23860628 5.28205 
chr4:23861403-23861475 6 
chr4:23867575-23867598 5.65217 
chr4:23874820-23874854 5.82353 
chr4:23876425-23876453 5.21429 
chr4:23878429-23878455 5.46154 
chr4:23878983-23879006 6 
chr4:23879160-23879182 6 
chr4:23879971-23879983 6 
chr4:23881657-23881697 5.8 
chr4:23881754-23881774 5.6 
chr4:23887268-23887287 5.84211 
chr4:23888479-23888492 6 
chr4:23888826-23888838 6 
chr4:23891840-23891878 5.94737 
chr4:23892225-23892245 6 
chr4:23895085-23895128 5.55814 
chr4:23896175-23896188 5.92308 
chr4:23896782-23896795 6 
chr4:23896926-23896960 5.88235 
chr4:23897559-23897630 5.77465 
chr4:23900457-23900471 6 
chr4:23902992-23903008 6 
chr4:23903166-23903196 5.96667 
chr4:23903776-23903799 5.56522 
chr4:23908230-23908245 6 
chr4:23910337-23910360 5.69565 
chr4:23911721-23911894 5.65896 
chr4:23911927-23912073 5.89041 
chr4:23912360-23912373 5.92308 
chr4:23914583-23914605 5.63636 
chr4:23914756-23914778 5.54545 
chr4:23914786-23914820 5.55882 
chr4:23914843-23914934 5.85714 
chr4:23917093-23917124 5.45161 
chr4:23918986-23919010 5.95833 
chr4:23919838-23919855 5.82353 
chr4:23923580-23923604 5.75 
chr4:23924739-23924754 6 
chr4:23925013-23925037 5.41667 
chr4:23925182-23925203 5.90476 
chr4:23927459-23927482 5.6087 
chr4:23930374-23930413 5.92308 
chr4:23930754-23930796 5.7619 
chr4:23931411-23931440 5.51724 
chr4:23932950-23932977 5.66667 
chr4:23933905-23933926 5.85714 
chr4:23939116-23939176 5.85 
chr4:23940738-23940765 5.48148 
chr4:23941759-23941791 5.375 
chr4:23942666-23942686 5.7 
chr4:23945003-23945016 6 
chr4:23946739-23946763 6 
chr4:23948433-23948466 5.9697 
chr4:23948975-23949022 5.91489 
chr4:23954571-23954609 5.15789 
chr4:23954721-23954736 6 
chr4:23959829-23959855 5.30769 
chr4:23970045-23970069 5.54167 
chr4:23970534-23970566 5.9375 
chr4:23974785-23974809 5.45833 
chr4:23975560-23975611 5.72549 
chr4:23976422-23976445 6 
chr4:23978562-23978702 5.68571 
chr4:23981808-23981827 6 
chr4:23983378-23983405 5.62963 
chr4:23985314-23985353 5.41026 
chr4:23987091-23987105 6 
chr4:23987281-23987296 5.86667 
chr4:23990370-23990388 5.77778 
chr4:23990477-23990629 5.39474 
chr4:23991302-23991333 5.3871 
chr4:23991593-23991658 5.55385 
chr4:23991676-23991767 5.30769 
chr4:23991827-23991864 5.2973 
chr4:23993961-23993990 5.72414 
chr4:23994702-23994727 5.44 
chr4:23999120-23999137 6 
chr4:24001136-24001151 6 
chr4:24001663-24001743 5.3625 
chr4:24003689-24003744 5.92727 
chr4:24007634-24007679 5.64444 
chr4:24010756-24010777 5.80952 
chr4:24014382-24014405 5.43478 
chr4:24016794-24016846 5.38462 
chr4:24016887-24016909 6 
chr4:24019915-24019928 5.92308 
chr4:24022284-24022297 5.92308 
chr4:24028819-24028865 6 
chr4:24032352-24032377 5.32 
chr4:24033729-24033756 5.33333 
chr4:24035023-24035050 5.92593 
chr4:24037170-24037212 5.95238 
chr4:24041467-24041511 5.59091 
chr4:24043535-24043558 5.86957 
chr4:24050750-24050967 5.5576 
chr4:24052810-24052830 6 
chr4:24054477-24054499 6 
chr4:24055931-24055944 6 
chr4:24059079-24059091 6 
chr4:24062679-24062706 5.92593 
chr4:24066205-24066239 5.85294 
chr4:24068439-24068489 5.78 
chr4:24069615-24069646 5.6129 
chr4:24073738-24073821 5.62651 
chr4:24074650-24074678 5.42857 
chr4:24075219-24075250 5.51613 
chr4:24079247-24079300 5.81132 
chr4:24082001-24082054 5.22642 
chr4:24087836-24087857 5.80952 
chr4:24089983-24090044 5.68852 
chr4:24091103-24091146 5.93023 
chr4:24092377-24092390 5.92308 
chr4:24093551-24093571 6 
chr4:24096738-24096751 6 
chr4:24100910-24100927 6 
chr4:24101593-24101612 5.63158 
chr4:24106106-24106131 5.36 
chr4:24110040-24110081 5.26829 
chr4:24110619-24110681 6 
chr4:24110921-24110958 6 
chr4:24114869-24114944 5.56 
chr4:24115746-24115763 6 
chr4:24118600-24118642 5.47619 
chr4:24121332-24121350 5.83333 
chr4:24123981-24124079 5.84694 
chr4:24124635-24124657 5.63636 
chr4:24125532-24125554 5.86364 
chr4:24127890-24127921 6 
chr4:24129148-24129168 5.8 
chr4:24129208-24129225 6 
chr4:24130154-24130198 6 
chr4:24131766-24131787 5.71429 
chr4:24133919-24133950 5.19355 
chr4:24134207-24134230 5.47826 
chr4:24138736-24138750 6 
chr4:24144296-24144315 5.89474 
chr4:24145216-24145270 5.75926 
chr4:24146701-24146754 5.69811 
chr4:24149567-24149586 5.89474 
chr4:24151475-24151496 5.71429 
chr4:24158344-24158370 5.73077 
chr4:24160829-24160847 6 
chr4:24163584-24163631 6 
chr4:24163986-24164010 5.91667 
chr4:24164210-24164226 5.8125 
chr4:24166170-24166194 5.58333 
chr4:24166803-24166836 5.45455 
chr4:24170234-24170285 5.64706 
chr4:24174961-24174984 5.73913 
chr4:24176968-24177009 5.5122 
chr4:24177161-24177177 6 
chr4:24177393-24177413 5.6 
chr4:24179242-24179310 5.73529 
chr4:24179767-24179780 5.92308 
chr4:24182413-24182426 6
[truncated: 2,879,464 more chars]
