# Supplementary material for: MsDetector: toward a standard computational tool for DNA microsatellites detection
Source: Nucleic Acids Res. 2012 Oct 2;41(1):e22. doi: 10.1093/nar/gks881 (PMC3592430; doi:10.1093/nar/gks881)
Supplement: Supplementary Data [file supp_gks881_nar-01766-met-n-2012-File009.gz › dataset7HumanMs/chr4_fp.rep]

chr4:1514622-1514634 6 
chr4:1709323-1709344 5.57143 
chr4:2694530-2694550 5.65 
chr4:3532800-3532813 6 
chr4:3692877-3692889 6 
chr4:4997832-4997864 5.1875 
chr4:5891661-5891684 5.47826 
chr4:7222787-7222811 5.41667 
chr4:8407139-8407157 5.72222 
chr4:8429327-8429339 6 
chr4:8452826-8452852 5.5 
chr4:9520163-9520176 5.92308 
chr4:9602963-9602975 6 
chr4:9936385-9936416 5.48387 
chr4:10224977-10225003 5.38462 
chr4:10230891-10230916 5.48 
chr4:10296251-10296282 5.29032 
chr4:10874524-10874545 5.61905 
chr4:11516755-11516783 5.28571 
chr4:11647604-11647637 5.12121 
chr4:11771238-11771253 5.93333 
chr4:11850429-11850454 5.44 
chr4:12020892-12020920 5.35714 
chr4:12022276-12022300 5.5 
chr4:12121865-12121892 5.22222 
chr4:12448827-12448854 5.44444 
chr4:12482243-12482260 5.82353 
chr4:12487472-12487495 5.47826 
chr4:12681971-12682016 5.22222 
chr4:12812352-12812369 6 
chr4:13041096-13041125 5.2069 
chr4:13087184-13087205 5.52381 
chr4:13276079-13276105 5.26923 
chr4:13504023-13504035 6 
chr4:13557566-13557579 5.92308 
chr4:13620814-13620833 5.68421 
chr4:13929923-13929950 5.48148 
chr4:13930596-13930623 5.44444 
chr4:14188877-14188889 6 
chr4:14623811-14623824 5.92308 
chr4:14744044-14744074 5.3 
chr4:14760508-14760531 5.52174 
chr4:14769356-14769368 6 
chr4:14940004-14940027 5.47826 
chr4:15347197-15347215 5.77778 
chr4:15513416-15513437 5.61905 
chr4:15518142-15518171 5.24138 
chr4:15717900-15717916 5.875 
chr4:16054304-16054332 5.28571 
chr4:16059024-16059045 5.85714 
chr4:16316499-16316526 5.22222 
chr4:16357318-16357348 5.2 
chr4:16400518-16400536 5.72222 
chr4:16535625-16535642 5.82353 
chr4:17136607-17136619 6 
chr4:17163546-17163579 5.15152 
chr4:17215992-17216019 5.55556 
chr4:17284498-17284520 5.54545 
chr4:17285564-17285583 5.63158 
chr4:17414580-17414601 5.52381 
chr4:17580847-17580864 5.88235 
chr4:17714511-17714523 6 
chr4:17998800-17998824 5.375 
chr4:19396565-19396580 6 
chr4:19675370-19675396 5.34615 
chr4:19766227-19766262 5.37143 
chr4:19967922-19967946 5.41667 
chr4:20447803-20447815 6 
chr4:20873830-20873843 5.92308 
chr4:20948374-20948387 5.92308 
chr4:20959690-20959703 5.92308 
chr4:21241779-21241792 5.92308 
chr4:21324402-21324428 5.26923 
chr4:21869692-21869705 6 
chr4:22135245-22135273 5.25 
chr4:22482163-22482182 5.68421 
chr4:22504327-22504359 5.46875 
chr4:22846642-22846693 5.09804 
chr4:22917321-22917334 6 
chr4:23111781-23111816 5.14286 
chr4:23122685-23122698 5.92308 
chr4:23239698-23239730 5.21875 
chr4:23388785-23388801 6 
chr4:23453188-23453215 5.40741 
chr4:23582909-23582926 5.82353 
chr4:23722210-23722235 5.36 
chr4:23723129-23723155 5.38462 
chr4:24047844-24047862 5.77778 
chr4:24390767-24390791 5.375 
chr4:24639568-24639594 5.30769 
chr4:24774780-24774820 5.2 
chr4:25077733-25077747 5.92857 
chr4:25122567-25122586 5.63158 
chr4:25124468-25124481 5.92308 
chr4:25164672-25164684 6 
chr4:25281105-25281125 5.6 
chr4:25298525-25298541 5.875 
chr4:25508879-25508907 5.46429 
chr4:25848179-25848208 5.55172 
chr4:26021989-26022016 5.2963 
chr4:26313030-26313056 5.26923 
chr4:26360342-26360361 5.73684 
chr4:26823289-26823302 6 
chr4:26838542-26838568 5.42308 
chr4:26891687-26891709 5.54545 
chr4:27084586-27084617 5.48387 
chr4:27637946-27637981 5.45714 
chr4:27661024-27661049 5.44 
chr4:27710568-27710597 5.51724 
chr4:27744369-27744382 5.92308 
chr4:27744445-27744457 6 
chr4:27844456-27844475 5.63158 
chr4:28228404-28228416 6 
chr4:28248101-28248126 5.32 
chr4:28455509-28455530 5.61905 
chr4:28598992-28599017 5.56 
chr4:28661738-28661755 5.82353 
chr4:28685948-28685967 6 
chr4:29002113-29002142 5.27586 
chr4:29054512-29054540 5.28571 
chr4:29214928-29214964 5.22222 
chr4:29439325-29439345 5.7 
chr4:29492038-29492062 5.625 
chr4:29640754-29640789 5.17143 
chr4:29675691-29675704 5.92308 
chr4:30182856-30182883 5.33333 
chr4:30387332-30387364 5.21875 
chr4:30393654-30393677 5.52174 
chr4:31096454-31096484 5.23333 
chr4:31146416-31146432 5.875 
chr4:31258486-31258499 5.92308 
chr4:31661526-31661546 5.7 
chr4:31995576-31995598 5.59091 
chr4:32102396-32102409 6 
chr4:32124035-32124062 5.22222 
chr4:32132195-32132220 5.32 
chr4:32283202-32283233 5.22581 
chr4:32349458-32349485 5.22222 
chr4:32592645-32592672 5.2963 
chr4:32729089-32729128 5.17949 
chr4:32794400-32794417 5.76471 
chr4:32830236-32830271 5.14286 
chr4:32832321-32832334 5.92308 
chr4:33189108-33189129 5.52381 
chr4:33338238-33338263 5.36 
chr4:33627425-33627452 5.55556 
chr4:33628902-33628915 5.92308 
chr4:33736154-33736185 5.16129 
chr4:33899589-33899619 5.3 
chr4:34014774-34014786 6 
chr4:34131748-34131772 5.54167 
chr4:34144423-34144435 6 
chr4:34270514-34270530 5.875 
chr4:34420144-34420165 5.52381 
chr4:34715061-34715095 5.32353 
chr4:34786519-34786546 5.2963 
chr4:35391634-35391647 5.92308 
chr4:35521164-35521189 5.36 
chr4:35557406-35557421 6 
chr4:35638540-35638570 5.33333 
chr4:35828353-35828365 6 
chr4:35857556-35857588 5.25 
chr4:35898923-35898948 5.32 
chr4:35919727-35919740 6 
chr4:36014542-36014561 5.63158 
chr4:36028088-36028109 5.52381 
chr4:36149167-36149202 5.17143 
chr4:36193487-36193509 5.59091 
chr4:36225723-36225757 5.20588 
chr4:36834427-36834454 5.2963 
chr4:36873157-36873187 5.36667 
chr4:36893890-36893917 5.40741 
chr4:37291798-37291829 5.29032 
chr4:37341835-37341867 5.1875 
chr4:37530721-37530734 5.92308 
chr4:37631475-37631499 5.375 
chr4:37820050-37820063 5.92308 
chr4:37833951-37833971 5.6 
chr4:37881649-37881668 5.63158 
chr4:37889898-37889919 5.7619 
chr4:38075281-38075293 6 
chr4:38185244-38185268 5.625 
chr4:38353584-38353612 5.28571 
chr4:38607925-38607950 5.4 
chr4:38612065-38612091 5.34615 
chr4:38828369-38828398 5.17241 
chr4:39164830-39164853 5.56522 
chr4:39288606-39288638 5.125 
chr4:39372207-39372222 5.93333 
chr4:39666180-39666195 6 
chr4:39676090-39676118 5.17857 
chr4:39726485-39726516 5.09677 
chr4:39727917-39727935 5.72222 
chr4:40008241-40008262 5.57143 
chr4:40034579-40034601 5.59091 
chr4:40378314-40378334 5.6 
chr4:40445309-40445322 5.92308 
chr4:40707914-40707944 5.23333 
chr4:40738799-40738821 5.54545 
chr4:40790860-40790873 5.92308 
chr4:40875035-40875056 5.57143 
chr4:41027221-41027241 5.6 
chr4:41621654-41621682 5.21429 
chr4:41891294-41891313 5.68421 
chr4:42084302-42084317 5.93333 
chr4:42168091-42168104 5.92308 
chr4:42248458-42248484 5.26923 
chr4:42357159-42357188 5.41379 
chr4:42506519-42506550 5.19355 
chr4:42667148-42667175 5.48148 
chr4:42737502-42737523 5.57143 
chr4:42856576-42856593 5.76471 
chr4:42961437-42961466 5.34483 
chr4:43259401-43259429 5.21429 
chr4:43369107-43369134 5.22222 
chr4:43406296-43406327 5.29032 
chr4:43483268-43483291 5.56522 
chr4:43683621-43683647 5.26923 
chr4:43810980-43811008 5.39286 
chr4:44208847-44208875 5.25 
chr4:44439553-44439582 5.2069 
chr4:44649513-44649548 5.22857 
chr4:44691130-44691154 5.5 
chr4:44846229-44846254 5.36 
chr4:44874673-44874710 5.35135 
chr4:44887840-44887865 5.48 
chr4:44951602-44951629 5.37037 
chr4:45538206-45538227 5.57143 
chr4:45857781-45857802 5.57143 
chr4:45893970-45894000 5.26667 
chr4:46194336-46194365 5.24138 
chr4:46199396-46199416 5.75 
chr4:46559880-46559911 5.35484 
chr4:46705549-46705571 6 
chr4:46987938-46987964 5.38462 
chr4:47261671-47261683 6 
chr4:47330573-47330586 5.92308 
chr4:47452523-47452550 5.25926 
chr4:48123748-48123782 5.17647 
chr4:48168424-48168454 5.4 
chr4:48267222-48267258 5.30556 
chr4:48605510-48605536 5.38462 
chr4:48638216-48638230 6 
chr4:49214655-49214667 6 
chr4:49644477-49644507 5.16667 
chr4:53650948-53650970 5.68182 
chr4:54534432-54534460 5.53571 
chr4:54583283-54583295 6 
chr4:54622137-54622152 5.93333 
chr4:54944366-54944379 6 
chr4:55167894-55167918 5.75 
chr4:55230007-55230019 6 
chr4:55709503-55709531 5.57143 
chr4:55818378-55818401 5.52174 
chr4:55982088-55982111 5.47826 
chr4:56083858-56083877 5.63158 
chr4:56165262-56165291 5.41379 
chr4:56284602-56284624 5.54545 
chr4:56702990-56703010 5.7 
chr4:56852558-56852584 5.38462 
chr4:57003841-57003853 6 
chr4:57187706-57187718 6 
chr4:57615262-57615288 5.42308 
chr4:57966331-57966357 5.5 
chr4:58015556-58015581 5.32 
chr4:58564898-58564928 5.2 
chr4:58918433-58918458 5.4 
chr4:58977453-58977468 6 
chr4:59137021-59137054 5.21212 
chr4:59181093-59181117 5.45833 
chr4:59517956-59517968 6 
chr4:60216049-60216075 5.42308 
chr4:60275537-60275559 5.54545 
chr4:60341800-60341826 5.26923 
chr4:60454836-60454862 5.30769 
chr4:60461546-60461569 5.56522 
chr4:60471581-60471616 5.2 
chr4:60486449-60486478 5.55172 
chr4:60498859-60498875 5.8125 
chr4:60518235-60518260 5.32 
chr4:60598136-60598162 5.30769 
chr4:60662753-60662775 5.5 
chr4:60774933-60774958 5.52 
chr4:60997845-60997859 6 
chr4:61052556-61052575 5.63158 
chr4:61058944-61058964 5.7 
chr4:61113290-61113318 5.32143 
chr4:61192236-61192265 5.44828 
chr4:61334905-61334917 6 
chr4:61389129-61389158 5.31034 
chr4:61471649-61471670 5.52381 
chr4:61811549-61811567 5.77778 
chr4:61870145-61870161 5.8125 
chr4:61944987-61944999 6 
chr4:61969152-61969176 5.375 
chr4:62092570-62092607 5.24324 
chr4:62161414-62161440 5.38462 
chr4:62391472-62391502 5.26667 
chr4:62406881-62406913 5.21875 
chr4:62712155-62712188 5.15152 
chr4:62714786-62714813 5.37037 
chr4:62719346-62719372 5.30769 
chr4:62969511-62969530 5.68421 
chr4:63135191-63135216 5.32 
chr4:63137445-63137470 5.4 
chr4:63158663-63158689 5.34615 
chr4:63283841-63283870 5.24138 
chr4:63357842-63357865 5.47826 
chr4:63448208-63448225 5.82353 
chr4:63475417-63475443 5.26923 
chr4:63591390-63591432 5.09524 
chr4:63795440-63795461 5.57143 
chr4:63962384-63962408 5.58333 
chr4:64008285-64008314 5.44828 
chr4:64165279-64165323 5.04545 
chr4:64251270-64251291 5.80952 
chr4:64534913-64534941 5.57143 
chr4:64874159-64874188 5.24138 
chr4:65021972-65021997 5.32 
chr4:65201898-65201917 5.73684 
chr4:65219333-65219364 5.16129 
chr4:65524499-65524520 5.61905 
chr4:65712482-65712516 5.23529 
chr4:66182217-66182231 6 
chr4:66206789-66206816 5.22222 
chr4:66347095-66347121 5.46154 
chr4:66393511-66393556 5.11111 
chr4:66451470-66451500 5.2 
chr4:66521673-66521699 5.53846 
chr4:66533652-66533666 6 
chr4:66709671-66709693 5.72727 
chr4:66763306-66763333 5.22222 
chr4:66786207-66786229 5.5 
chr4:66789751-66789785 5.14706 
chr4:67119562-67119593 5.41935 
chr4:67163687-67163701 5.92857 
chr4:67226938-67226951 6 
chr4:67583971-67583987 5.9375 
chr4:67594182-67594207 5.44 
chr4:67934180-67934208 5.35714 
chr4:68240969-68241022 5.20755 
chr4:68482021-68482048 5.40741 
chr4:68492479-68492496 6 
chr4:68711505-68711548 5.13953 
chr4:68751856-68751880 5.45833 
chr4:68891261-68891280 5.73684 
chr4:68954430-68954461 5.25806 
chr4:68976961-68976974 6 
chr4:69015737-69015766 5.17241 
chr4:69090093-69090122 5.24138 
chr4:69174688-69174706 5.72222 
chr4:69319947-69319975 5.25 
chr4:69382543-69382570 5.37037 
chr4:69451943-69451960 5.82353 
chr4:69895001-69895039 5.21053 
chr4:69922443-69922479 5.22222 
chr4:70017521-70017535 6 
chr4:70032348-70032386 5.18421 
chr4:70036754-70036776 5.5 
chr4:70080648-70080660 6 
chr4:70403991-70404025 5.23529 
chr4:70464288-70464317 5.24138 
chr4:70522508-70522531 5.43478 
chr4:70714833-70714853 5.6 
chr4:70801127-70801156 5.2069 
chr4:71150604-71150635 5.29032 
chr4:71234539-71234561 5.5 
chr4:71241673-71241695 5.54545 
chr4:71444622-71444651 5.24138 
chr4:71528041-71528056 5.93333 
chr4:71737326-71737348 5.54545 
chr4:71892426-71892458 5.21875 
chr4:72057606-72057631 5.36 
chr4:72111757-72111774 5.94118 
chr4:72117104-72117131 5.25926 
chr4:72187968-72187995 5.81481 
chr4:72193306-72193333 5.25926 
chr4:72495220-72495240 5.75 
chr4:72496413-72496426 6 
chr4:72574227-72574257 5.33333 
chr4:72658228-72658254 5.30769 
chr4:72840556-72840586 5.33333 
chr4:72930213-72930225 6 
chr4:73123547-73123574 5.37037 
chr4:73209354-73209374 5.6 
chr4:73283242-73283265 5.47826 
chr4:73487045-73487072 5.22222 
chr4:73547694-73547714 5.7 
chr4:73686553-73686584 5.3871 
chr4:73860082-73860095 5.92308 
chr4:73890633-73890661 5.21429 
chr4:73916048-73916063 5.93333 
chr4:73974615-73974647 5.3125 
chr4:73994351-73994389 5.28947 
chr4:74020044-74020058 6 
chr4:74140897-74140927 5.26667 
chr4:74186570-74186582 6 
chr4:74195733-74195767 5.29412 
chr4:74456994-74457022 5.17857 
chr4:74644209-74644231 5.5 
chr4:74693333-74693371 5.18421 
chr4:74706946-74706966 5.6 
chr4:74943438-74943451 5.92308 
chr4:75049765-75049808 5.4186 
chr4:75134683-75134709 5.26923 
chr4:75143626-75143651 5.4 
chr4:75410895-75410917 5.77273 
chr4:75546902-75546932 5.33333 
chr4:75688517-75688547 5.43333 
chr4:75738500-75738526 5.34615 
chr4:75918677-75918690 5.92308 
chr4:76206320-76206353 5.33333 
chr4:76328939-76328965 5.46154 
chr4:76759512-76759537 5.44 
chr4:76984191-76984220 5.34483 
chr4:77297756-77297784 5.28571 
chr4:77564736-77564759 5.47826 
chr4:77720779-77720809 5.4 
chr4:78111078-78111111 5.27273 
chr4:78120260-78120279 5.78947 
chr4:78178851-78178882 5.32258 
chr4:78283636-78283661 5.32 
chr4:78510743-78510768 5.76 
chr4:78909714-78909740 5.34615 
chr4:79427702-79427742 5.15 
chr4:79642030-79642045 5.93333 
chr4:79654449-79654466 5.76471 
chr4:79755702-79755731 5.17241 
chr4:79794960-79794972 6 
chr4:80710304-80710320 5.875 
chr4:80818399-80818411 6 
chr4:81030475-81030506 5.16129 
chr4:81239400-81239436 5.27778 
chr4:81255816-81255828 6 
chr4:81302268-81302293 5.4 
chr4:81535056-81535074 5.72222 
chr4:81683105-81683138 5.30303 
chr4:81742961-81742977 6 
chr4:81876842-81876865 5.47826 
chr4:81981475-81981501 5.38462 
chr4:82318071-82318083 6 
chr4:82434310-82434337 5.44444 
chr4:82605094-82605107 5.92308 
chr4:82666920-82666933 5.92308 
chr4:82747682-82747710 5.32143 
chr4:82773892-82773926 5.17647 
chr4:82788126-82788139 5.92308 
chr4:83355090-83355104 6 
chr4:83498670-83498689 5.73684 
chr4:83997092-83997105 5.92308 
chr4:84180187-84180199 6 
chr4:84474134-84474149 5.93333 
chr4:85308495-85308520 5.52 
chr4:85381096-85381120 5.375 
chr4:85384903-85384917 6 
chr4:85397091-85397121 5.36667 
chr4:85443202-85443224 5.59091 
chr4:85528347-85528360 5.92308 
chr4:85585264-85585276 6 
chr4:85654066-85654084 5.77778 
chr4:85696078-85696109 5.32258 
chr4:85835140-85835160 5.6 
chr4:85897178-85897208 5.13333 
chr4:86092625-86092653 5.32143 
chr4:86123657-86123681 5.45833 
chr4:86730927-86730951 5.45833 
chr4:86847707-86847734 5.22222 
chr4:86994073-86994103 5.36667 
chr4:87236600-87236624 5.375 
chr4:87619253-87619274 5.61905 
chr4:87753177-87753189 6 
chr4:88030317-88030330 6 
chr4:88167547-88167561 6 
chr4:88514257-88514279 5.63636 
chr4:88967886-88967913 5.22222 
chr4:88974330-88974357 5.2963 
chr4:89112177-89112205 5.42857 
chr4:89135114-89135142 5.35714 
chr4:89486740-89486766 5.26923 
chr4:89585471-89585497 5.30769 
chr4:89655868-89655898 5.3 
chr4:89675875-89675887 6 
chr4:89866892-89866913 5.66667 
chr4:90034873-90034897 5.41667 
chr4:90130435-90130456 5.66667 
chr4:90276934-90276954 5.6 
chr4:90342359-90342377 5.72222 
chr4:90407799-90407837 5.34211 
chr4:90840611-90840642 5.32258 
chr4:90851617-90851644 5.55556 
chr4:90933215-90933240 5.32 
chr4:91283582-91283605 5.47826 
chr4:91301262-91301279 5.82353 
chr4:91547220-91547255 5.37143 
chr4:92509904-92509918 6 
chr4:92547745-92547779 5.52941 
chr4:92893674-92893688 6 
chr4:92897607-92897619 6 
chr4:92987146-92987166 5.7 
chr4:93011306-93011331 5.36 
chr4:93100915-93100928 6 
chr4:93263215-93263238 5.47826 
chr4:93664945-93664970 5.32 
chr4:93850481-93850521 5.3 
chr4:93899898-93899951 5.15094 
chr4:93918930-93918955 5.4 
chr4:94236075-94236093 5.72222 
chr4:94372859-94372887 5.39286 
chr4:94571490-94571503 5.92308 
chr4:94860415-94860428 5.92308 
chr4:94967448-94967479 5.22581 
chr4:94982328-94982353 5.32 
chr4:95127323-95127355 5.21875 
chr4:95267818-95267842 5.54167 
chr4:95315294-95315306 6 
chr4:95410022-95410047 5.36 
chr4:95448603-95448626 5.56522 
chr4:95489817-95489837 5.75 
chr4:95571828-95571857 5.2069 
chr4:95795327-95795352 5.56 
chr4:95848120-95848143 5.56522 
chr4:96336077-96336113 5.30556 
chr4:96420263-96420295 5.3125 
chr4:96503304-96503328 5.41667 
chr4:96769182-96769211 5.17241 
chr4:96888374-96888398 5.375 
chr4:96893892-96893907 5.93333 
chr4:96919439-96919457 5.77778 
chr4:97036835-97036863 5.5 
chr4:97384473-97384493 5.65 
chr4:97847598-97847626 5.17857 
chr4:97887871-97887898 5.22222 
chr4:98235209-98235240 5.19355 
chr4:98249026-98249049 5.52174 
chr4:98298511-98298524 6 
chr4:98379788-98379813 5.44 
chr4:98516819-98516831 6 
chr4:98540902-98540923 5.52381 
chr4:98617124-98617151 5.40741 
chr4:99119686-99119701 5.86667 
chr4:99394527-99394548 5.57143 
chr4:99536610-99536642 5.28125 
chr4:99881373-99881399 5.38462 
chr4:99939412-99939441 5.2069 
chr4:100030559-100030587 5.64286 
chr4:100228749-100228779 5.13333 
chr4:100349790-100349809 5.84211 
chr4:100760994-100761016 5.5 
chr4:100922837-100922850 5.92308 
chr4:100928071-100928099 5.32143 
chr4:100969523-100969546 5.56522 
chr4:101132219-101132248 5.24138 
chr4:101336814-101336841 5.22222 
chr4:101645911-101645927 5.875 
chr4:102265971-102265983 6 
chr4:102335362-102335375 5.92308 
chr4:102335792-102335819 5.22222 
chr4:102401626-102401651 5.44 
chr4:102899133-102899153 5.6 
chr4:103152325-103152352 5.44444 
chr4:103415332-103415366 5.23529 
chr4:103643490-103643520 5.3 
chr4:103774441-103774453 6 
chr4:103903867-103903886 5.63158 
chr4:104394090-104394105 6 
chr4:104458707-104458729 5.59091 
chr4:104713463-104713492 5.27586 
chr4:104818457-104818480 5.43478 
chr4:105073582-105073603 5.52381 
chr4:105088261-105088290 5.41379 
chr4:105101162-105101185 5.43478 
chr4:105161006-105161027 5.66667 
chr4:105172779-105172795 5.875 
chr4:105173850-105173867 5.82353 
chr4:105337053-105337077 5.41667 
chr4:105483415-105483441 5.53846 
chr4:105509967-105509994 5.33333 
chr4:105679987-105680017 5.26667 
chr4:106209201-106209220 5.63158 
chr4:106305022-106305059 5.16216 
chr4:106344413-106344440 5.7037 
chr4:106480074-106480086 6 
chr4:106531607-106531626 5.68421 
chr4:106854544-106854580 5.19444 
chr4:106891431-106891463 5.3125 
chr4:106897974-106897991 5.88235 
chr4:106944004-106944019 5.93333 
chr4:106960283-106960306 5.43478 
chr4:107195809-107195834 5.36 
chr4:107299569-107299584 5.93333 
chr4:107358779-107358806 5.22222 
chr4:107573005-107573028 5.43478 
chr4:107640333-107640348 5.86667 
chr4:107646665-107646682 5.82353 
chr4:107740577-107740607 5.33333 
chr4:107877527-107877557 5.3 
chr4:108006998-108007025 5.22222 
chr4:108058397-108058415 5.77778 
chr4:108732006-108732030 5.41667 
chr4:108802395-108802418 5.47826 
chr4:109043746-109043773 5.37037 
chr4:109118707-109118731 5.41667 
chr4:109373592-109373623 5.16129 
chr4:109611961-109611993 5.15625 
chr4:109895465-109895492 5.40741 
chr4:109979434-109979448 6 
chr4:110233540-110233561 5.52381 
chr4:110303329-110303367 5.47368 
chr4:110437228-110437244 5.8125 
chr4:110552867-110552895 5.21429 
chr4:110571393-110571422 5.24138 
chr4:110587518-110587530 6 
chr4:110603409-110603433 5.41667 
chr4:110663779-110663798 5.68421 
chr4:110687346-110687368 5.5 
chr4:110838498-110838526 5.57143 
chr4:111287009-111287034 5.44 
chr4:111351195-111351207 6 
chr4:111508389-111508422 5.24242 
chr4:111858084-111858104 5.8 
chr4:111950304-111950323 5.63158 
chr4:111984134-111984146 6 
chr4:112030992-112031004 6 
chr4:112066965-112066978 6 
chr4:112119701-112119736 5.34286 
chr4:112300272-112300297 5.64 
chr4:112366907-112366928 5.61905 
chr4:112421814-112421836 5.5 
chr4:112436217-112436235 5.88889 
chr4:112498904-112498937 5.18182 
chr4:112660133-112660147 6 
chr4:112718819-112718841 5.77273 
chr4:113253513-113253544 5.19355 
chr4:113275515-113275548 5.30303 
chr4:113279800-113279821 5.66667 
chr4:113627548-113627561 6 
chr4:113670470-113670488 5.77778 
chr4:113751718-113751731 5.92308 
chr4:113885412-113885437 5.44 
chr4:114266476-114266499 5.52174 
chr4:114496362-114496382 5.6 
chr4:114646859-114646871 6 
chr4:114706125-114706155 5.2 
chr4:114860900-114860913 6 
chr4:114928863-114928896 5.21212 
chr4:114934085-114934098 6 
chr4:115108124-115108139 5.86667 
chr4:115154396-115154423 5.33333 
chr4:115744403-115744426 5.43478 
chr4:116065679-116065691 6 
chr4:116364351-116364381 5.23333 
chr4:116931872-116931895 5.43478 
chr4:117235070-117235083 6 
chr4:117281565-117281586 5.52381 
chr4:117368062-117368082 5.6 
chr4:117405902-117405926 5.45833 
chr4:117436449-117436463 5.92857 
chr4:117520708-117520740 5.375 
chr4:117556995-117557031 5.38889 
chr4:117737426-117737452 5.30769 
chr4:118187767-118187792 5.4 
chr4:118379528-118379551 5.52174 
chr4:118537019-118537031 6 
chr4:118753670-118753694 5.375 
chr4:118887047-118887074 5.22222 
chr4:119398047-119398079 5.28125 
chr4:119411258-119411272 5.92857 
chr4:119466758-119466779 5.61905 
chr4:119555668-119555696 5.28571 
chr4:119905047-119905070 5.6087 
chr4:119971341-119971382 5.26829 
chr4:120070137-120070165 5.17857 
chr4:120505854-120505880 5.42308 
chr4:120822335-120822356 5.61905 
chr4:121004098-121004110 6 
chr4:121021584-121021608 5.375 
chr4:121098669-121098682 5.92308 
chr4:121257394-121257413 5.73684 
chr4:121537279-121537292 6 
chr4:121733046-121733088 5.21429 
chr4:121794292-121794304 6 
chr4:122263786-122263802 5.875 
chr4:122341687-122341706 5.94737 
chr4:122368339-122368356 5.82353 
chr4:122653014-122653031 5.76471 
chr4:122944654-122944676 5.5 
chr4:123104478-123104502 5.45833 
chr4:123107027-123107039 6 
chr4:123468562-123468597 5.17143 
chr4:123617448-123617472 5.375 
chr4:124103291-124103318 5.25926 
chr4:124737532-124737546 6 
chr4:124738403-124738429 5.34615 
chr4:124795687-124795716 5.27586 
chr4:124874104-124874127 5.6087 
chr4:125034532-125034553 5.7619 
chr4:125046884-125046913 5.2069 
chr4:125150807-125150839 5.21875 
chr4:125490915-125490937 5.5 
chr4:125560010-125560031 5.90476 
chr4:125900882-125900910 5.17857 
chr4:125910502-125910525 5.52174 
chr4:126779016-126779037 5.71429 
chr4:126838645-126838657 6 
chr4:126854239-126854253 6 
chr4:126862770-126862802 5.28125 
chr4:126930371-126930396 5.32 
chr4:127069085-127069112 5.2963 
chr4:127273228-127273250 5.72727 
chr4:127357458-127357490 5.28125 
chr4:127552078-127552110 5.4375 
chr4:127553183-127553212 5.34483 
chr4:127962977-127963004 5.22222 
chr4:127984284-127984299 6 
chr4:128223210-128223238 5.28571 
chr4:128287336-128287367 5.22581 
chr4:128381297-128381324 5.37037 
chr4:128560250-128560268 5.88889 
chr4:128601314-128601329 5.86667 
chr4:128714625-128714652 5.44444 
chr4:129029540-129029567 5.44444 
chr4:129272702-129272722 5.6 
chr4:129342070-129342083 5.92308 
chr4:129354112-129354139 5.37037 
chr4:129618969-129618983 5.92857 
chr4:129651000-129651033 5.27273 
chr4:129661062-129661083 6 
chr4:130011888-130011909 5.52381 
chr4:130147566-130147585 5.63158 
chr4:130204026-130204055 5.27586 
chr4:130228413-130228441 5.42857 
chr4:130281526-130281541 5.86667 
chr4:130461245-130461267 5.5 
chr4:130732139-130732171 5.3125 
chr4:130907141-130907163 5.68182 
chr4:130909183-130909210 5.33333 
chr4:130996391-130996421 5.4 
chr4:131060654-131060669 5.93333 
chr4:131063452-131063473 5.52381 
chr4:131720047-131720067 6 
chr4:131724645-131724658 5.92308 
chr4:131758965-131758977 6 
chr4:131819324-131819350 5.42308 
chr4:132384018-132384035 5.82353 
chr4:132390419-132390433 6 
chr4:132394422-132394440 5.77778 
chr4:132539154-132539185 5.29032 
chr4:132561348-132561366 5.88889 
chr4:132917947-132917965 5.77778 
chr4:132988955-132988976 5.90476 
chr4:132998090-132998115 5.32 
chr4:133265696-133265710 6 
chr4:133274289-133274319 5.4 
chr4:133511933-133511946 6 
chr4:134342049-134342084 5.17143 
chr4:134375426-134375443 5.82353 
chr4:134707985-134708011 5.46154 
chr4:134922539-134922565 5.57692 
chr4:134980823-134980842 5.68421 
chr4:135114138-135114165 5.44444 
chr4:135201896-135201919 5.6087 
chr4:135315439-135315463 5.375 
chr4:135721606-135721623 5.76471 
chr4:135868746-135868774 5.21429 
chr4:135874698-135874724 5.34615 
chr4:136149971-136149998 5.22222 
chr4:136160936-136160964 5.39286 
chr4:136300444-136300481 5.32432 
chr4:136338455-136338484 5.31034 
chr4:136565604-136565634 5.5 
chr4:136739011-136739026 5.93333 
chr4:136743311-136743343 5.3125 
chr4:136774392-136774417 5.32 
chr4:137143988-137144008 5.9 
chr4:137657648-137657691 5.16279 
chr4:137863101-137863125 5.45833 
chr4:137885576-137885608 5.34375 
chr4:137929584-137929619 5.2 
chr4:137974333-137974366 5.12121 
chr4:138521935-138521963 5.35714 
chr4:138591869-138591881 6 
chr4:138728995-138729027 5.34375 
chr4:139640387-139640406 6 
chr4:139688301-139688330 5.24138 
chr4:139695001-139695030 5.24138 
chr4:139738482-139738509 5.2963 
chr4:139764700-139764716 5.875 
chr4:140070858-140070882 5.625 
chr4:140127335-140127364 5.17241 
chr4:140438664-140438681 5.94118 
chr4:140564489-140564515 5.46154 
chr4:140574891-140574910 5.63158 
chr4:140640524-140640554 5.26667 
chr4:140653259-140653283 5.375 
chr4:140755122-140755134 6 
chr4:141291104-141291133 5.17241 
chr4:141613048-141613075 5.2963 
chr4:141682760-141682784 5.54167 
chr4:141683057-141683088 5.16129 
chr4:141742055-141742079 5.75 
chr4:141768074-141768096 5.54545 
chr4:141784232-141784257 5.32 
chr4:142121112-142121137 5.32 
chr4:142363383-142363406 5.43478 
chr4:142529448-142529471 5.43478 
chr4:142777193-142777217 5.75 
chr4:142915591-142915623 5.1875 
chr4:143032098-143032147 5.22449 
chr4:143036490-143036515 5.44 
chr4:143149821-143149847 5.5 
chr4:143384362-143384389 5.37037 
chr4:143475380-143475392 6 
chr4:143553010-143553027 5.94118 
chr4:143620052-143620076 5.54167 
chr4:143645580-143645592 6 
chr4:143743128-143743154 5.42308 
chr4:143805996-143806020 5.45833 
chr4:143927911-143927924 5.92308 
chr4:144060555-144060568 6 
chr4:144208091-144208123 5.34375 
chr4:144304059-144304081 5.59091 
chr4:144317813-144317835 5.5 
chr4:144358586-144358619 5.39394 
chr4:144616079-144616100 5.61905 
chr4:144637699-144637732 5.27273 
chr4:144842999-144843022 5.69565 
chr4:144906727-144906756 5.27586 
chr4:145297279-145297300 5.66667 
chr4:145353291-145353314 5.52174 
chr4:145452807-145452830 5.52174 
chr4:145467874-145467902 5.21429 
chr4:145599618-145599638 5.6 
chr4:145664255-145664268 5.92308 
chr4:145728601-145728629 5.42857 
chr4:145802868-145802889 5.57143 
chr4:145901437-145901468 5.19355 
chr4:146075986-146075998 6 
chr4:146299559-146299584 5.36 
chr4:146416983-146416998 5.93333 
chr4:146581598-146581628 5.26667 
chr4:146616856-146616882 5.30769 
chr4:146692631-146692653 5.63636 
chr4:146774928-146774950 5.5 
chr4:147106147-147106166 5.73684 
chr4:147203060-147203088 5.35714 
chr4:147272681-147272709 5.21429 
chr4:147390302-147390314 6 
chr4:147676294-147676322 5.25 
chr4:147765705-147765721 5.875 
chr4:147805817-147805843 5.30769 
chr4:147981719-147981734 5.93333 
chr4:148021906-148021934 5.28571 
chr4:148201861-148201878 5.88235 
chr4:148238325-148238347 5.5 
chr4:148313083-148313095 6 
chr4:148677596-148677619 5.43478 
chr4:148880244-148880279 5.17143 
chr4:149103400-149103431 5.3871 
chr4:149328167-149328186 5.73684 
chr4:149594874-149594894 5.7 
chr4:149819481-149819506 5.64 
chr4:149858853-149858882 5.2069 
chr4:149904806-149904827 5.52381 
chr4:150211587-150211611 5.5 
chr4:150385591-150385616 5.36 
chr4:151235450-151235476 5.38462 
chr4:151380207-151380232 5.48 
chr4:151389999-151390012 6 
chr4:151420712-151420730 5.83333 
chr4:151495071-151495095 5.41667 
chr4:151652124-151652151 5.37037 
chr4:152325279-152325308 5.17241 
chr4:152360421-152360453 5.625 
chr4:152483893-152483905 6 
chr4:152558767-152558795 5.57143 
chr4:152689594-152689608 6 
chr4:152721832-152721845 5.92308 
chr4:153042967-153042994 5.25926 
chr4:153120220-153120248 5.25 
chr4:153522583-153522599 5.875 
chr4:153555248-153555279 5.09677 
chr4:153647391-153647418 5.2963 
chr4:153653370-153653386 5.875 
chr4:153813526-153813553 5.22222 
chr4:153845053-153845072 5.78947 
chr4:153963430-153963461 5.22581 
chr4:154012984-154013010 5.42308 
chr4:154190289-154190315 5.61538 
chr4:154255072-154255085 6 
chr4:154307279-154307303 5.41667 
chr4:154352813-154352835 5.5 
chr4:154551578-154551602 5.41667 
chr4:154889622-154889635 5.92308 
chr4:154956323-154956347 5.58333 
chr4:155038449-155038463 6 
chr4:155266507-155266534 5.25926 
chr4:155284354-155284383 5.17241 
chr4:155926417-155926436 5.73684 
chr4:156013346-156013359 5.92308 
chr4:156123451-156123463 6 
chr4:156448373-156448393 5.65 
chr4:156475237-156475258 5.52381 
chr4:156563785-156563797 6 
chr4:156621398-156621411 6 
chr4:156788903-156788917 6 
chr4:156839192-156839214 5.54545 
chr4:156852673-156852698 5.32 
chr4:157233499-157233524 5.56 
chr4:157668187-157668211 5.375 
chr4:157892804-157892835 5.41935 
chr4:158138498-158138522 5.45833 
chr4:158139273-158139285 6 
chr4:158150343-158150356 5.92308 
chr4:158580344-158580364 5.65 
chr4:158715969-158716002 5.18182 
chr4:159134995-159135024 5.17241 
chr4:159438305-159438346 5.19512 
chr4:159448652-159448671 5.63158 
chr4:159917323-159917337 6 
chr4:160127948-160127962 5.92857 
chr4:160280671-160280689 5.72222 
chr4:160585330-160585347 5.82353 
chr4:160746465-160746491 5.42308 
chr4:160800436-160800468 5.25 
chr4:161034467-161034491 5.45833 
chr4:161063229-161063255 5.30769 
chr4:161240506-161240538 5.25 
chr4:161260855-161260876 5.61905 
chr4:161370220-161370244 5.58333 
chr4:161713814-161713831 5.94118 
chr4:161774651-161774663 6 
chr4:161975941-161975953 6 
chr4:162228955-162228986 5.19355 
chr4:162415448-162415461 6 
chr4:162831492-162831508 5.9375 
chr4:163230716-163230745 5.2069 
chr4:163533166-163533200 5.41176 
chr4:163734240-163734270 5.33333 
chr4:163813940-163813995 5.25455 
chr4:164102877-164102904 5.33333 
chr4:164134830-164134851 5.57143 
chr4:164182919-164182946 5.37037 
chr4:164268127-164268153 5.53846 
chr4:164288002-164288030 5.64286 
chr4:164428392-164428404 6 
chr4:164611425-164611441 5.8125 
chr4:164631563-164631575 6 
chr4:164656776-164656793 5.76471 
chr4:164657545-164657569 5.45833 
chr4:164666511-164666537 5.30769 
chr4:164692700-164692721 5.52381 
chr4:164857595-164857613 5.72222 
chr4:164865371-164865412 5.14634 
chr4:164885058-164885081 5.73913 
chr4:164898032-164898049 5.76471 
chr4:165310254-165310279 5.4 
chr4:165437628-165437641 5.92308 
chr4:165641024-165641038 6 
chr4:165641952-165641981 5.24138 
chr4:165866641-165866669 5.35714 
chr4:166272960-166272996 5.25 
chr4:166323357-166323377 5.7 
chr4:166815392-166815426 5.35294 
chr4:166879789-166879815 5.5 
chr4:166920057-166920084 5.51852 
chr4:166972351-166972374 5.52174 
chr4:167045614-167045631 5.76471 
chr4:167059250-167059279 5.13793 
chr4:167156527-167156552 5.4 
chr4:167288404-167288417 5.92308 
chr4:167306035-167306069 5.11765 
chr4:167468583-167468606 5.43478 
chr4:167511850-167511866 5.8125 
chr4:167733179-167733205 5.61538 
chr4:167826843-167826868 5.32 
chr4:167894787-167894806 5.68421 
chr4:168135665-168135694 5.24138 
chr4:168339551-168339572 5.61905 
chr4:168619729-168619752 5.56522 
chr4:168734905-168734934 5.27586 
chr4:168783898-168783931 5.33333 
chr4:168857030-168857059 5.37931 
chr4:168934952-168934972 5.6 
chr4:168956074-168956086 6 
chr4:169160048-169160074 5.42308 
chr4:169200847-169200859 6 
chr4:169253645-169253670 5.48 
chr4:169381391-169381403 6 
chr4:169401549-169401562 6 
chr4:169406331-169406354 5.47826 
chr4:169441733-169441754 5.57143 
chr4:169457092-169457115 5.47826 
chr4:169457239-169457264 5.36 
chr4:169727337-169727360 5.56522 
chr4:170695630-170695654 5.45833 
chr4:171524235-171524255 5.6 
chr4:171606153-171606172 5.63158 
chr4:171635248-171635260 6 
chr4:171679344-171679360 5.875 
chr4:172060252-172060270 5.72222 
chr4:172139676-172139702 5.30769 
chr4:172320574-172320601 5.62963 
chr4:172347719-172347746 5.2963 
chr4:172499827-172499852 5.52 
chr4:172658601-172658624 5.43478 
chr4:172805285-172805312 5.55556 
chr4:172948189-172948212 5.43478 
chr4:172964669-172964691 5.5 
chr4:173183529-173183559 5.2 
chr4:173660792-173660814 5.5 
chr4:173767327-173767353 5.38462 
chr4:173785694-173785733 5.20513 
chr4:173789305-173789325 5.7 
chr4:173815230-173815244 6 
chr4:173859664-173859678 6 
chr4:173998249-173998272 5.43478 
chr4:174088893-174088906 5.92308 
chr4:174390757-174390779 5.5 
chr4:174544060-174544080 5.6 
chr4:174647575-174647597 5.72727 
chr4:174697394-174697420 5.53846 
chr4:174839564-174839586 5.63636 
chr4:174941478-174941506 5.42857 
chr4:175263504-175263534 5.36667 
chr4:175336790-175336816 5.53846 
chr4:175355957-175355976 5.63158 
chr4:175859812-175859839 5.33333 
chr4:176037854-176037874 5.75 
chr4:176209801-176209827 5.30769 
chr4:176268111-176268133 5.77273 
chr4:176444519-176444531 6 
chr4:176860965-176860991 5.34615 
chr4:177064857-177064883 5.30769 
chr4:177143944-177143966 5.5 
chr4:177306635-177306658 5.69565 
chr4:177464120-177464140 5.65 
chr4:177533358-177533388 5.33333 
chr4:177537160-177537172 6 
chr4:177626419-177626436 5.76471 
chr4:177667512-177667534 5.5 
chr4:177692773-177692791 5.77778 
chr4:177704292-177704315 5.65217 
chr4:177820253-177820270 5.88235 
chr4:178055603-178055635 5.21875 
chr4:178100688-178100715 5.25926 
chr4:178135103-178135136 5.27273 
chr4:178435335-178435361 5.46154 
chr4:178570410-178570428 5.88889 
chr4:179004944-179004968 5.375 
chr4:179458310-179458338 5.28571 
chr4:179647141-179647154 5.92308 
chr4:179875132-179875160 5.21429 
chr4:180231712-180231751 5.12821 
chr4:180247368-180247383 6 
chr4:180478147-180478187 5.225 
chr4:180588805-180588832 5.2963 
chr4:180626360-180626406 5.15217 
chr4:180996859-180996881 5.90909 
chr4:181036551-181036579 5.28571 
chr4:181181726-181181750 5.41667 
chr4:181216046-181216058 6 
chr4:181267817-181267841 5.375 
chr4:181311331-181311344 6 
chr4:181400077-181400102 5.36 
chr4:181632623-181632643 5.7 
chr4:181888226-181888255 5.51724 
chr4:181944434-181944454 5.65 
chr4:182029321-182029347 5.42308 
chr4:182045598-182045621 5.52174 
chr4:182259808-182259825 5.76471 
chr4:182319279-182319329 5.04 
chr4:182340159-182340171 6 
chr4:182962522-182962536 6 
chr4:183005738-183005761 5.52174 
chr4:183067724-183067754 5.66667 
chr4:183142049-183142079 5.2 
chr4:183213015-183213034 5.94737 
chr4:183239679-183239691 6 
chr4:183290544-183290567 5.43478 
chr4:183294074-183294098 5.41667 
chr4:183467969-183467998 5.24138 
chr4:183554238-183554259 5.66667 
chr4:183763304-183763345 5.2439 
chr4:183991565-183991578 6 
chr4:184558109-184558141 5.25 
chr4:184588110-184588135 5.4 
chr4:184636519-184636542 5.43478 
chr4:184641755-184641779 5.45833 
chr4:185014428-185014443 5.93333 
chr4:185446617-185446647 5.26667 
chr4:185793586-185793610 5.41667 
chr4:186038031-186038047 5.875 
chr4:186151873-186151899 5.26923 
chr4:186481436-186481448 6 
chr4:186612072-186612087 5.86667 
chr4:186708567-186708594 5.22222 
chr4:186787346-186787358 6 
chr4:187059164-187059177 6 
chr4:187065325-187065348 5.56522 
chr4:187332230-187332255 5.32 
chr4:187615365-187615395 5.2 
chr4:187620103-187620123 5.75 
chr4:187816254-187816274 5.7 
chr4:188323496-188323524 5.32143 
chr4:188409034-188409046 6 
chr4:188640741-188640766 5.4 
chr4:188810166-188810199 5.45455 
chr4:188859160-188859192 5.25 
chr4:189323350-189323377 5.25926 
chr4:189683636-189683654 5.72222 
chr4:189771832-189771848 5.8125 
chr4:189924854-189924866 6 
chr4:190003362-190003387 5.36 
chr4:190013995-190014020 5.4 
chr4:190016336-190016356 5.65 
chr4:190042301-190042338 5.48649 
chr4:190138891-190138923 5.3125 
chr4:190225339-190225365 5.61538 
chr4:190370389-190370424 5.31429 
chr4:190481544-190481572 5.32143 
chr4:190549124-190549144 5.8 
