# Supplementary material for: MsDetector: toward a standard computational tool for DNA microsatellites detection
Source: Nucleic Acids Res. 2012 Oct 2;41(1):e22. doi: 10.1093/nar/gks881 (PMC3592430; doi:10.1093/nar/gks881)
Supplement: Supplementary Data [file supp_gks881_nar-01766-met-n-2012-File009.gz › dataset7HumanMs/chr5.rep]

chr5:10000-11875 5.9856 
chr5:12462-12942 5.3375 
chr5:20079-20099 6 
chr5:24439-24457 5.83333 
chr5:28059-28074 5.93333 
chr5:28593-28607 6 
chr5:33356-33383 5.62963 
chr5:35159-35189 5.66667 
chr5:36797-36809 6 
chr5:41362-41454 5.78261 
chr5:44386-44432 5.69565 
chr5:45188-45210 6 
chr5:47339-47355 6 
chr5:48956-48985 6 
chr5:49425-49446 5.90476 
chr5:49641-49684 5.86047 
chr5:49699-49722 5.95652 
chr5:49738-49767 5.96552 
chr5:49788-49830 5.97619 
chr5:49846-49899 5.88679 
chr5:50173-50207 5.52941 
chr5:50232-50271 5.23077 
chr5:50282-50309 5.66667 
chr5:50340-50441 5.25743 
chr5:50486-50518 5.625 
chr5:50617-50737 5.35833 
chr5:51383-51403 5.7 
chr5:52600-52630 6 
chr5:53655-53680 5.52 
chr5:53717-53753 5.30556 
chr5:59335-59376 5.26829 
chr5:59628-59650 5.72727 
chr5:60006-60061 5.85455 
chr5:67504-67524 6 
chr5:74439-74471 5.21875 
chr5:75520-75578 5.84483 
chr5:86392-86416 5.58333 
chr5:86425-86484 5.47458 
chr5:92446-92486 5.4 
chr5:92500-92532 5.5 
chr5:92579-92610 5.83871 
chr5:95445-95461 6 
chr5:98540-98563 6 
chr5:98718-98756 6 
chr5:98952-98981 5.51724 
chr5:99270-99327 5.73684 
chr5:102885-102904 5.68421 
chr5:103626-103656 5.63333 
chr5:108419-108445 5.34615 
chr5:108800-108833 5.51515 
chr5:109512-109531 6 
chr5:109679-109693 6 
chr5:111597-111619 5.59091 
chr5:118059-118088 5.2069 
chr5:118957-118978 5.66667 
chr5:121360-121377 5.94118 
chr5:122510-122546 5.88889 
chr5:127455-127490 6 
chr5:128613-128638 5.32 
chr5:130176-130196 5.8 
chr5:134028-134232 5.60784 
chr5:134880-134902 5.95455 
chr5:135302-135319 6 
chr5:135780-135838 5.93103 
chr5:136755-136815 5.55 
chr5:137651-137670 5.63158 
chr5:138808-138831 5.52174 
chr5:140884-140911 5.25926 
chr5:140947-141000 5.62264 
chr5:141008-141097 5.42697 
chr5:141113-141364 5.60956 
chr5:141818-141848 5.56667 
chr5:142665-142695 5.56667 
chr5:142735-142763 5.35714 
chr5:142948-142979 5.70968 
chr5:145883-145927 5.5 
chr5:148459-148480 5.80952 
chr5:152319-152338 5.63158 
chr5:153785-153811 5.57692 
chr5:154425-154444 6 
chr5:154718-154751 5.63636 
chr5:159320-159342 5.72727 
chr5:168980-168996 6 
chr5:174294-174352 5.41379 
chr5:174376-174411 5.57143 
chr5:176979-177004 5.44 
chr5:184068-184151 5.6506 
chr5:185782-185807 5.56 
chr5:190459-190485 5.57692 
chr5:190495-190627 5.37879 
chr5:190720-190751 5.70968 
chr5:193601-193629 5.28571 
chr5:193885-193930 5.6 
chr5:195563-195576 6 
chr5:198080-198115 5.14286 
chr5:199414-199478 5.8125 
chr5:201644-201682 5.31579 
chr5:203348-203369 5.66667 
chr5:210289-210309 5.6 
chr5:214614-214654 5.6 
chr5:216169-216189 5.75 
chr5:217241-217276 5.71429 
chr5:218414-218449 5.2 
chr5:222450-222474 5.91667 
chr5:227043-227057 6 
chr5:227113-227137 5.91667 
chr5:229000-229055 5.52727 
chr5:231674-231688 6 
chr5:234533-234554 6 
chr5:238527-238569 5.47619 
chr5:253547-253568 5.85714 
chr5:255559-255581 5.59091 
chr5:256921-256950 5.96552 
chr5:268292-268311 5.68421 
chr5:270822-270839 5.94118 
chr5:271132-271154 5.72727 
chr5:272080-272104 5.375 
chr5:274407-274432 5.48 
chr5:277415-277433 6 
chr5:278027-278050 5.65217 
chr5:278841-278864 5.56522 
chr5:278901-278936 5.45714 
chr5:278945-279007 5.58065 
chr5:279898-279916 6 
chr5:280805-280828 5.43478 
chr5:288397-288438 5.5122 
chr5:288719-288735 6 
chr5:289524-289545 5.57143 
chr5:298738-299277 5.65863 
chr5:299315-299383 5.51471 
chr5:299965-299983 5.88889 
chr5:302185-302218 6 
chr5:302306-302322 6 
chr5:302597-302624 5.85185 
chr5:305835-305875 5.55 
chr5:307333-307379 6 
chr5:307441-307472 6 
chr5:311790-311822 6 
chr5:312925-312949 5.54167 
chr5:314278-314302 6 
chr5:317668-317680 6 
chr5:317906-317993 5.34483 
chr5:318000-318059 5.28814 
chr5:318081-318138 5.38596 
chr5:318145-318256 5.40541 
chr5:318274-318315 5.39024 
chr5:318329-318367 5.5 
chr5:318378-318462 5.58333 
chr5:318763-318779 5.875 
chr5:321712-321737 5.48 
chr5:322546-322571 5.96 
chr5:324079-324187 5.68519 
chr5:324903-324927 5.75 
chr5:325875-325909 5.58824 
chr5:327884-327907 5.91304 
chr5:328370-328395 6 
chr5:329283-329317 5.61765 
chr5:330984-331000 6 
chr5:332312-332362 5.58 
chr5:332378-332395 6 
chr5:333044-333058 6 
chr5:333709-333726 5.94118 
chr5:334512-334544 5.5 
chr5:340779-340823 5.90909 
chr5:341118-341143 6 
chr5:341600-341656 5.80357 
chr5:343646-343688 5.21429 
chr5:344461-344500 5.20513 
chr5:344518-344933 5.35181 
chr5:344954-344993 5.4359 
chr5:345024-345132 5.39815 
chr5:345173-345212 5.69231 
chr5:345229-345268 5.69231 
chr5:345285-345332 5.74468 
chr5:345349-345393 5.59091 
chr5:345415-345463 5.75 
chr5:345527-345569 5.85714 
chr5:345591-345631 5.4 
chr5:345653-345730 5.84416 
chr5:347640-347661 5.66667 
chr5:349694-349731 5.54054 
chr5:362913-362938 5.52 
chr5:364448-364461 6 
chr5:364722-364748 5.34615 
chr5:366173-366198 5.36 
chr5:366539-366565 5.30769 
chr5:371712-371753 5.58537 
chr5:372743-372764 5.71429 
chr5:373343-373369 5.38462 
chr5:373920-373970 5.34 
chr5:377846-377903 5.15789 
chr5:380279-380308 5.2069 
chr5:381621-381643 6 
chr5:382845-382864 5.78947 
chr5:383669-383686 5.82353 
chr5:385206-385229 5.95652 
chr5:390000-390079 5.58228 
chr5:390116-390141 5.96 
chr5:391438-391471 5.78788 
chr5:391488-391520 5.59375 
chr5:391540-391569 5.58621 
chr5:391638-391667 5.41379 
chr5:391687-391716 5.41379 
chr5:391834-391863 5.41379 
chr5:391883-391912 5.41379 
chr5:392039-392067 5.71429 
chr5:392087-392116 5.44828 
chr5:392194-392222 5.71429 
chr5:392242-392271 5.44828 
chr5:392288-392320 5.59375 
chr5:392337-392361 5.54167 
chr5:392386-392418 5.59375 
chr5:392435-392467 5.59375 
chr5:392545-392573 5.71429 
chr5:393731-393765 5.41176 
chr5:394893-394918 5.32 
chr5:397102-398000 5.71269 
chr5:398010-398151 5.77305 
chr5:398164-398343 5.82123 
chr5:398356-398450 5.67021 
chr5:398504-398531 5.48148 
chr5:400479-400503 5.54167 
chr5:401359-401379 5.7 
chr5:406397-406424 5.77778 
chr5:407634-407665 5.58065 
chr5:410310-410325 5.93333 
chr5:411178-411202 5.58333 
chr5:412818-412846 5.85714 
chr5:413428-413446 5.83333 
chr5:414377-414399 6 
chr5:419282-419294 6 
chr5:420903-420996 5.68817 
chr5:421003-421053 5.54 
chr5:425428-425446 6 
chr5:426314-426633 5.50157 
chr5:426647-426688 5.41463 
chr5:426719-426928 5.44498 
chr5:426938-427000 5.6129 
chr5:427030-427104 5.39189 
chr5:427113-427193 5.775 
chr5:427210-427239 5.55172 
chr5:429594-429614 5.65 
chr5:431709-431767 5.27586 
chr5:432542-432558 5.8125 
chr5:433395-433429 5.32353 
chr5:436371-436399 5.64286 
chr5:436927-436962 5.34286 
chr5:439175-439200 6 
chr5:441612-441639 6 
chr5:442069-442090 5.71429 
chr5:443307-443388 5.76543 
chr5:443737-443764 5.33333 
chr5:443953-444000 5.31915 
chr5:444040-444073 5.90909 
chr5:444160-444187 5.55556 
chr5:445451-445477 6 
chr5:450362-450386 6 
chr5:454916-454936 5.75 
chr5:454983-455000 5.88235 
chr5:455127-455185 5.34483 
chr5:455761-455781 5.6 
chr5:456414-456439 5.48 
chr5:457972-457987 5.86667 
chr5:461274-461290 5.9375 
chr5:463221-463233 6 
chr5:465975-466000 5.36 
chr5:472366-472395 5.24138 
chr5:473248-473289 5.5122 
chr5:478540-478573 5.27273 
chr5:478722-478735 5.92308 
chr5:479548-479600 5.21154 
chr5:483071-483112 5.26829 
chr5:486982-487006 5.625 
chr5:487020-487074 5.66667 
chr5:487088-487112 5.625 
chr5:487126-487210 5.64286 
chr5:487228-487278 5.64 
chr5:487296-487346 5.64 
chr5:487364-487414 5.64 
chr5:487432-487482 5.64 
chr5:487500-487550 5.64 
chr5:487568-487618 5.64 
chr5:487632-487690 5.96552 
chr5:488806-488836 5.7 
chr5:492967-492992 5.4 
chr5:494073-494100 5.66667 
chr5:495415-495438 6 
chr5:500578-500665 5.49425 
chr5:500726-500750 5.5 
chr5:500764-500870 5.5283 
chr5:500881-500983 5.34314 
chr5:501671-501703 5.34375 
chr5:505333-505389 5.44643 
chr5:505603-505629 5.30769 
chr5:505637-505670 5.42424 
chr5:505722-505749 5.25926 
chr5:505762-505788 5.30769 
chr5:505796-505828 5.375 
chr5:505843-505869 5.38462 
chr5:505877-505946 5.30435 
chr5:507000-507032 5.8125 
chr5:507192-507234 6 
chr5:507270-507296 5.65385 
chr5:507751-508000 5.6506 
chr5:508008-508119 5.74775 
chr5:509560-509642 5.86585 
chr5:514431-514469 5.5 
chr5:515842-515880 5.31579 
chr5:516060-516072 6 
chr5:516116-516151 5.34286 
chr5:516707-516729 5.54545 
chr5:517135-517167 5.25 
chr5:517194-517228 5.64706 
chr5:517252-517320 5.41176 
chr5:517343-517442 5.44444 
chr5:517450-517545 5.43158 
chr5:517559-517888 5.56839 
chr5:517907-517958 5.78431 
chr5:517976-518099 5.49593 
chr5:518112-518149 5.45946 
chr5:518415-518458 5.53488 
chr5:518523-518557 5.61765 
chr5:522854-522879 5.92 
chr5:523719-523732 6 
chr5:524363-524421 5.39655 
chr5:524508-524530 5.5 
chr5:524675-524706 5.64516 
chr5:528683-528705 6 
chr5:528778-528811 5.66667 
chr5:534792-534819 5.51852 
chr5:539195-539220 5.68 
chr5:542448-542470 6 
chr5:544335-544349 6 
chr5:550138-550151 5.92308 
chr5:550471-550500 5.2069 
chr5:554630-554661 5.25806 
chr5:554758-554789 5.19355 
chr5:554869-554891 5.81818 
chr5:554977-555021 5.59091 
chr5:555047-555081 5.38235 
chr5:555159-555185 5.34615 
chr5:557254-557292 5.18421 
chr5:557535-557691 5.62821 
chr5:557819-557875 5.17857 
chr5:557889-557970 5.55556 
chr5:558195-558277 5.21951 
chr5:559750-559781 5.67742 
chr5:560598-560658 5.08333 
chr5:560826-560855 5.24138 
chr5:567557-567570 6 
chr5:570910-570945 5.91429 
chr5:571354-571388 6 
chr5:574011-574059 5.5 
chr5:574681-574706 5.36 
chr5:575853-575867 6 
chr5:577416-577474 5.44828 
chr5:579888-579902 5.92857 
chr5:582796-582833 5.62162 
chr5:583880-584018 5.57971 
chr5:584032-584378 5.48555 
chr5:584393-584500 5.42991 
chr5:584508-584572 5.28125 
chr5:584618-584952 5.65868 
chr5:584972-585026 5.53704 
chr5:585038-585390 5.55398 
chr5:586179-586370 5.50785 
chr5:587968-587991 5.47826 
chr5:588088-588114 5.38462 
chr5:588123-588159 5.36111 
chr5:593543-593562 6 
chr5:600109-600121 6 
chr5:602923-602957 5.52941 
chr5:604009-604053 5.56818 
chr5:604790-604803 5.92308 
chr5:605778-605801 5.6087 
chr5:608000-608026 5.34615 
chr5:610514-610544 5.53333 
chr5:610695-610727 5.5625 
chr5:610755-610782 5.2963 
chr5:610867-610899 5.1875 
chr5:610927-610957 6 
chr5:611014-611069 5.67273 
chr5:611100-611133 5.27273 
chr5:611375-611413 5.92105 
chr5:611422-611451 5.51724 
chr5:612345-612380 5.25714 
chr5:614559-614576 6 
chr5:615249-615262 6 
chr5:615822-615858 5.19444 
chr5:616910-616942 5.8125 
chr5:617036-617066 5.4 
chr5:617979-618000 5.71429 
chr5:621013-621034 6 
chr5:623227-623248 5.71429 
chr5:634996-635024 5.67857 
chr5:635855-635879 5.375 
chr5:636454-636479 5.36 
chr5:636924-636945 5.80952 
chr5:637459-637493 5.17647 
chr5:640145-640169 5.58333 
chr5:648391-648487 5.65625 
chr5:648562-649068 5.81225 
chr5:649143-650542 5.7005 
chr5:650562-650720 5.51899 
chr5:650740-651248 5.66142 
chr5:651268-651340 5.30556 
chr5:651360-651466 5.63208 
chr5:651924-651942 5.83333 
chr5:654067-654080 5.92308 
chr5:654091-654185 5.71277 
chr5:654195-654486 5.4433 
chr5:654512-654584 5.59722 
chr5:655705-655760 5.6 
chr5:656852-656885 5.48485 
chr5:658760-658796 6 
chr5:660319-660339 6 
chr5:665053-665081 5.25 
chr5:665308-665322 6 
chr5:666000-666058 5.17241 
chr5:672451-672475 5.41667 
chr5:675236-675274 6 
chr5:675328-675360 5.4375 
chr5:675428-675492 5.5625 
chr5:675500-675554 5.75926 
chr5:675577-675692 5.26087 
chr5:676913-676954 5.53659 
chr5:676971-677019 5.41667 
chr5:677063-677144 5.54321 
chr5:677159-677193 5.5 
chr5:682513-682546 5.24242 
chr5:685138-685185 5.34043 
chr5:685200-685240 5.5 
chr5:686829-686853 5.5 
chr5:689759-689813 5.48148 
chr5:689968-690073 5.85714 
chr5:691901-691922 5.57143 
chr5:693470-693578 5.41667 
chr5:694599-694623 5.41667 
chr5:695109-695123 6 
chr5:696839-696858 6 
chr5:696933-697000 5.41791 
chr5:697010-697047 5.37838 
chr5:697074-697201 5.43307 
chr5:702047-702072 6 
chr5:707024-707044 5.8 
chr5:710682-710808 5.48413 
chr5:710825-710871 5.32609 
chr5:710889-711045 5.55128 
chr5:711059-711117 5.37931 
chr5:711161-711195 5.41176 
chr5:711209-711306 5.27835 
chr5:711325-711367 5.45238 
chr5:711405-711480 5.4 
chr5:711513-711566 5.45283 
chr5:711628-711671 5.4186 
chr5:711680-711740 5.51667 
chr5:711804-711910 5.4434 
chr5:711928-712000 5.58333 
chr5:712069-712081 6 
chr5:713031-713053 5.81818 
chr5:714212-714241 5.37931 
chr5:718624-718658 5.94118 
chr5:718810-718842 5.78125 
chr5:720715-720727 6 
chr5:721483-721503 5.9 
chr5:724318-724332 6 
chr5:724486-724505 6 
chr5:724777-724809 5.875 
chr5:729637-729675 5.5 
chr5:733334-733378 5.40909 
chr5:737103-737118 5.93333 
chr5:739511-739537 5.88462 
chr5:740386-740402 5.9375 
chr5:740532-740550 5.77778 
chr5:740704-740724 6 
chr5:742260-742290 5.73333 
chr5:742426-742457 5.64516 
chr5:751419-751494 5.21333 
chr5:751519-751558 5.35897 
chr5:751648-751678 5.36667 
chr5:753034-753060 5.88462 
chr5:756977-757044 5.49254 
chr5:762048-762141 5.33333 
chr5:762176-762339 5.45399 
chr5:763488-763517 5.75862 
chr5:763870-763896 5.80769 
chr5:765617-765634 6 
chr5:771559-771583 5.41667 
chr5:771592-771625 5.84848 
chr5:774661-774710 5.18367 
chr5:774797-774830 5.24242 
chr5:778892-778916 5.5 
chr5:781818-781872 5.48148 
chr5:782027-782132 5.85714 
chr5:784864-784908 5.59091 
chr5:785931-785955 5.41667 
chr5:786441-786455 6 
chr5:788171-788189 5.94444 
chr5:788261-788373 5.33036 
chr5:788400-788527 5.47244 
chr5:795927-795976 5.63265 
chr5:796015-796204 5.48677 
chr5:796246-796305 5.79661 
chr5:796367-796379 6 
chr5:797329-797351 5.81818 
chr5:798509-798538 5.34483 
chr5:798993-799022 5.62069 
chr5:802924-802989 6 
chr5:803135-803152 5.88235 
chr5:803448-803467 5.84211 
chr5:805812-805834 5.54545 
chr5:808648-808662 6 
chr5:809099-809124 6 
chr5:813442-813464 6 
chr5:813964-814000 5.47222 
chr5:819144-819167 5.6087 
chr5:820906-820921 5.86667 
chr5:824738-824782 5.5 
chr5:827839-827871 5.75 
chr5:829285-829300 5.93333 
chr5:831696-831718 5.86364 
chr5:832563-832579 5.9375 
chr5:832709-832727 5.77778 
chr5:832881-832901 6 
chr5:834451-834481 5.73333 
chr5:834617-834644 5.59259 
chr5:841975-841994 5.68421 
chr5:843886-843945 5.37288 
chr5:844111-844167 5.21429 
chr5:848923-848956 5.51515 
chr5:848980-849118 5.54348 
chr5:849711-849757 5.43478 
chr5:852170-852191 5.90476 
chr5:852399-852412 5.92308 
chr5:856249-856453 5.33824 
chr5:856478-856547 5.36232 
chr5:856563-856634 5.43662 
chr5:856646-856708 5.43548 
chr5:856740-856763 5.73913 
chr5:856838-857045 5.43478 
chr5:857081-857123 5.38095 
chr5:857171-857207 5.19444 
chr5:860573-860618 5.33333 
chr5:861142-861206 5.5 
chr5:864534-864557 5.65217 
chr5:868451-868479 5.46429 
chr5:873281-873300 5.84211 
chr5:875312-875335 5.43478 
chr5:891802-891827 5.88 
chr5:892582-892619 5.18919 
chr5:892651-892690 5.12821 
chr5:892745-892762 5.94118 
chr5:901717-901742 6 
chr5:902290-902324 5.70588 
chr5:910110-910143 5.36364 
chr5:914835-914851 6 
chr5:922161-922194 5.75758 
chr5:924622-924652 5.7 
chr5:927403-927500 5.27835 
chr5:928703-928718 6 
chr5:935281-935307 5.84615 
chr5:940705-940728 5.65217 
chr5:942911-942946 5.48571 
chr5:944546-944584 5.36842 
chr5:944796-944844 5.375 
chr5:944883-944925 5.52381 
chr5:945000-945046 5.23913 
chr5:945114-945162 5.47917 
chr5:945258-945279 5.52381 
chr5:945899-945916 5.94118 
chr5:948032-948067 5.22857 
chr5:949801-949827 5.57692 
chr5:950516-950543 5.48148 
chr5:954149-954170 5.7619 
chr5:955536-955576 5.85 
chr5:955588-955924 5.55357 
chr5:955956-956000 5.38636 
chr5:959761-959804 5.7907 
chr5:960296-960343 5.89362 
chr5:960367-960389 5.72727 
chr5:960866-960893 5.22222 
chr5:966746-966774 5.46429 
chr5:968986-969013 5.88889 
chr5:969500-969525 5.36 
chr5:973644-973661 5.82353 
chr5:973978-973996 5.94444 
chr5:974916-974944 6 
chr5:979285-979430 5.48276 
chr5:979942-979974 5.59375 
chr5:982814-982836 5.59091 
chr5:983695-984047 5.64489 
chr5:984125-984139 5.92857 
chr5:986947-986978 5.48387 
chr5:987939-988187 5.70161 
chr5:989596-989623 6 
chr5:989776-989790 6 
chr5:991108-991123 5.86667 
chr5:992441-992453 6 
chr5:993590-993602 6 
chr5:994192-994318 5.28571 
chr5:994670-994698 5.28571 
chr5:996341-996357 5.8125 
chr5:996622-996642 5.9 
chr5:997679-997726 5.25532 
chr5:998347-998377 5.63333 
chr5:1000299-1000317 5.72222 
chr5:1001482-1001500 5.77778 
chr5:1001755-1001785 5.23333 
chr5:1003005-1003032 6 
chr5:1004310-1004346 6 
chr5:1004482-1004534 5.51923 
chr5:1004581-1004642 5.65574 
chr5:1004663-1004699 5.27778 
chr5:1005117-1005136 5.89474 
chr5:1009214-1009235 5.7619 
chr5:1012880-1012905 6 
chr5:1013541-1013569 5.25 
chr5:1013804-1013832 5.67857 
chr5:1015726-1015754 5.57143 
chr5:1020784-1020800 6 
chr5:1021482-1021542 5.55 
chr5:1027587-1027620 5.48485 
chr5:1029438-1029477 5.48718 
chr5:1030660-1030673 6 
chr5:1035101-1035190 5.51685 
chr5:1035201-1035237 5.41667 
chr5:1035245-1035383 5.73913 
chr5:1035391-1035471 5.7125 
chr5:1035658-1035676 6 
chr5:1035851-1035876 5.56 
chr5:1035905-1035964 5.52542 
chr5:1036000-1036057 5.61404 
chr5:1036592-1036638 5.67391 
chr5:1036916-1037237 5.50156 
chr5:1038422-1038468 5.95652 
chr5:1041236-1041324 5.125 
chr5:1041402-1041469 5.26866 
chr5:1041555-1041583 5.32143 
chr5:1041652-1041756 5.61538 
chr5:1041763-1041820 5.47368 
chr5:1041867-1041906 5.61538 
chr5:1041931-1041980 5.28571 
chr5:1042000-1042060 5.63333 
chr5:1042076-1042344 5.37313 
chr5:1042390-1042500 5.60909 
chr5:1042504-1042534 5.8 
chr5:1042550-1042800 5.388 
chr5:1042840-1042886 5.23913 
chr5:1042907-1043223 5.38924 
chr5:1043285-1043326 5.63415 
chr5:1043334-1043500 5.51807 
chr5:1043525-1043556 5.25806 
chr5:1043579-1043858 5.56631 
chr5:1043874-1043912 5.60526 
chr5:1044024-1044050 5.73077 
chr5:1044096-1044186 5.58889 
chr5:1044212-1044367 5.44516 
chr5:1044375-1044518 5.67133 
chr5:1044587-1044641 5.7963 
chr5:1044652-1044850 5.4596 
chr5:1044867-1044947 5.3875 
chr5:1044971-1045019 5.70833 
chr5:1045032-1045290 5.4186 
chr5:1045312-1045576 5.51515 
chr5:1045595-1045811 5.31019 
chr5:1045849-1045988 5.3741 
chr5:1046000-1046184 5.44022 
chr5:1046196-1046263 5.46269 
chr5:1046303-1046523 5.42273 
chr5:1046532-1046603 5.85915 
chr5:1046611-1046769 5.51266 
chr5:1046782-1046866 5.41667 
chr5:1046882-1046994 5.47321 
chr5:1047000-1047101 5.59406 
chr5:1047117-1047242 5.712 
chr5:1047267-1047291 5.91667 
chr5:1047325-1047518 5.58031 
chr5:1047526-1047553 5.77778 
chr5:1047565-1047639 5.31081 
chr5:1047651-1047721 5.47143 
chr5:1047737-1047789 5.61538 
chr5:1047854-1048216 5.46409 
chr5:1048227-1048317 5.52222 
chr5:1048326-1048493 5.43114 
chr5:1048500-1048579 5.44304 
chr5:1048597-1048844 5.37247 
chr5:1048852-1048907 5.52727 
chr5:1049447-1049469 5.68182 
chr5:1051500-1051514 6 
chr5:1056611-1056636 5.32 
chr5:1059873-1059890 6 
chr5:1061167-1061191 5.70833 
chr5:1061617-1061641 5.70833 
chr5:1062784-1062841 5.73684 
chr5:1063731-1063746 6 
chr5:1063902-1063934 5.53125 
chr5:1064734-1064770 5.52778 
chr5:1064785-1064863 5.4359 
chr5:1064887-1064995 5.44444 
chr5:1065125-1065157 5.375 
chr5:1065166-1065225 5.20339 
chr5:1065244-1065355 5.0991 
chr5:1065752-1065769 5.94118 
chr5:1068548-1068587 5.48718 
chr5:1069834-1069853 6 
chr5:1070149-1070175 6 
chr5:1070286-1070312 6 
chr5:1070627-1070653 6 
chr5:1070885-1070911 6 
chr5:1071390-1071416 6 
chr5:1072144-1072170 6 
chr5:1072239-1072265 6 
chr5:1072333-1072359 6 
chr5:1072427-1072453 6 
chr5:1072563-1072589 6 
chr5:1072616-1072642 6 
chr5:1072709-1072735 6 
chr5:1072762-1072788 6 
chr5:1072856-1072882 6 
chr5:1072950-1072976 6 
chr5:1073045-1073071 6 
chr5:1073182-1073208 6 
chr5:1073277-1073303 6 
chr5:1078121-1078147 5.84615 
chr5:1078928-1078956 5.92857 
chr5:1080663-1080682 5.94737 
chr5:1081098-1081201 5.84466 
chr5:1081241-1081293 5.23077 
chr5:1084274-1084316 5.61905 
chr5:1089686-1089701 6 
chr5:1094597-1094639 5.42857 
chr5:1095120-1095194 5.7027 
chr5:1096771-1097046 5.70545 
chr5:1103760-1103797 5.21622 
chr5:1104200-1104225 5.36 
chr5:1104791-1104815 6 
chr5:1105684-1105709 5.72 
chr5:1106566-1106584 6 
chr5:1107213-1107258 5.26667 
chr5:1108127-1108151 5.54167 
chr5:1111983-1112012 5.34483 
chr5:1112394-1112431 5.2973 
chr5:1112440-1112481 5.7561 
chr5:1112554-1112598 5.52273 
chr5:1112659-1112705 5.15217 
chr5:1112735-1112769 5.29412 
chr5:1115955-1116004 5.32653 
chr5:1116424-1116450 5.38462 
chr5:1123203-1123215 6 
chr5:1125383-1125405 6 
chr5:1126038-1126053 6 
chr5:1126197-1126214 5.82353 
chr5:1126589-1126612 5.56522 
chr5:1128821-1128867 5.54348 
chr5:1129629-1129647 6 
chr5:1132648-1132664 5.875 
chr5:1133713-1133735 5.72727 
chr5:1138073-1138093 5.6 
chr5:1140600-1140627 5.55556 
chr5:1141552-1141591 5.38462 
chr5:1142385-1142527 5.57042 
chr5:1142553-1142815 5.49618 
chr5:1143062-1143089 5.55556 
chr5:1143942-1143983 5.34146 
chr5:1144441-1144459 5.72222 
chr5:1145990-1146009 5.89474 
chr5:1147354-1147377 5.65217 
chr5:1148304-1148334 5.9 
chr5:1149691-1149718 5.51852 
chr5:1150149-1150168 5.63158 
chr5:1152225-1152238 6 
chr5:1152704-1152760 5.78571 
chr5:1154290-1154337 5.76596 
chr5:1154469-1154500 6 
chr5:1154617-1154665 5.35417 
chr5:1155191-1155210 5.73684 
chr5:1155715-1155741 5.30769 
chr5:1155872-1155897 5.32 
chr5:1156018-1156088 5.48571 
chr5:1156113-1156141 5.39286 
chr5:1157716-1157761 5.53333 
chr5:1157839-1157860 5.66667 
chr5:1157945-1157977 5.625 
chr5:1158390-1158410 5.7 
chr5:1160218-1160338 5.60833 
chr5:1160378-1160448 5.7 
chr5:1161136-1161158 5.81818 
chr5:1162875-1162899 5.5 
chr5:1164632-1164682 5.46 
chr5:1164694-1164788 5.56383 
chr5:1164798-1164819 5.85714 
chr5:1164958-1164996 5.68421 
chr5:1166007-1166036 5.75862 
chr5:1166061-1166191 5.57692 
chr5:1166200-1166227 6 
chr5:1166238-1166338 5.36 
chr5:1166354-1166628 5.46715 
chr5:1166675-1166694 6 
chr5:1166717-1166783 5.63636 
chr5:1166796-1166878 5.5 
chr5:1167407-1167421 6 
chr5:1168231-1168259 5.42857 
chr5:1169973-1170000 5.55556 
chr5:1170905-1170931 5.53846 
chr5:1171531-1171560 5.17241 
chr5:1173340-1173377 5.67568 
chr5:1175567-1175642 5.6 
chr5:1182242-1182275 5.90909 
chr5:1182714-1182767 5.64151 
chr5:1183666-1183700 5.67647 
chr5:1186383-1186512 5.44186 
chr5:1189125-1189143 6 
chr5:1192368-1192407 5.89744 
chr5:1192463-1192500 5.89189 
chr5:1192546-1192585 5.89744 
chr5:1196729-1196799 5.21429 
chr5:1196814-1196856 5.92857 
chr5:1196894-1196995 5.20792 
chr5:1197058-1197346 5.52431 
chr5:1197356-1197412 5.78571 
chr5:1197453-1197550 5.29897 
chr5:1197572-1197709 5.19708 
chr5:1197731-1197931 5.37 
chr5:1198433-1198456 5.91304 
chr5:1198469-1198926 5.51422 
chr5:1198935-1199093 5.60759 
chr5:1199102-1199500 5.50503 
chr5:1199505-1199580 5.78667 
chr5:1199611-1200014 5.55335 
chr5:1203522-1203543 6 
chr5:1206334-1206365 5.77419 
chr5:1206377-1206448 5.43662 
chr5:1206462-1206500 5.60526 
chr5:1206506-1206557 5.76471 
chr5:1209685-1209820 5.40741 
chr5:1209856-1209912 5.33929 
chr5:1211673-1211714 5.21951 
chr5:1211738-1211811 5.52055 
chr5:1211872-1211969 5.43299 
chr5:1212014-1212190 5.56818 
chr5:1212220-1212256 5.61111 
chr5:1212892-1212920 6 
chr5:1213480-1213518 5.55263 
chr5:1218117-1218173 5.44643 
chr5:1220524-1220539 5.93333 
chr5:1222246-1222285 5.25641 
chr5:1222638-1222675 5.45946 
chr5:1222762-1222826 5.64062 
chr5:1227058-1227122 5.85938 
chr5:1227140-1227296 5.8141 
chr5:1229385-1229426 5.2439 
chr5:1230011-1230024 6 
chr5:1232766-1232790 5.41667 
chr5:1233604-1233618 5.92857 
chr5:1237185-1237203 5.77778 
chr5:1237355-1237373 6 
chr5:1243587-1243630 5.2093 
chr5:1246106-1246185 5.50633 
chr5:1246937-1247000 5.20635 
chr5:1251015-1251106 5.78022 
chr5:1251567-1251588 5.90476 
chr5:1253663-1253689 5.57692 
chr5:1255659-1255703 5.36364 
chr5:1257633-1257651 5.72222 
chr5:1260063-1260082 5.68421 
chr5:1260536-1260561 5.44 
chr5:1265759-1265789 5.66667 
chr5:1269727-1269751 5.875 
chr5:1272156-1272188 5.25 
chr5:1275490-1275522 5.9375 
chr5:1278500-1278547 5.34043 
chr5:1279833-1279861 5.53571 
chr5:1281795-1281820 5.72 
chr5:1282202-1282224 5.72727 
chr5:1285680-1285698 6 
chr5:1287612-1287637 5.84 
chr5:1288119-1288153 5.35294 
chr5:1292235-1292254 6 
chr5:1295204-1295252 5.35417 
chr5:1297264-1297285 5.61905 
chr5:1298049-1298079 5.43333 
chr5:1301868-1301882 5.92857 
chr5:1304343-1304454 5.68468 
chr5:1305039-1305070 5.83871 
chr5:1306281-1306293 6 
chr5:1306925-1306964 5.30769 
chr5:1307428-1307494 5.59091 
chr5:1307500-1308142 5.79283 
chr5:1308838-1308863 5.44 
chr5:1310140-1310189 5.61224 
chr5:1314254-1314270 6 
chr5:1321200-1321224 5.5 
chr5:1334869-1334898 5.89655 
chr5:1342124-1342162 5.73684 
chr5:1344957-1344987 5.4 
chr5:1345006-1345046 5.375 
chr5:1345060-1345082 5.72727 
chr5:1346683-1346702 5.73684 
chr5:1346762-1346782 5.65 
chr5:1348093-1348113 6 
chr5:1354961-1354989 5.28571 
chr5:1356004-1356022 5.94444 
chr5:1360261-1360306 5.22222 
chr5:1365830-1365868 5.73684 
chr5:1366090-1366162 5.41667 
chr5:1367953-1368000 5.78723 
chr5:1368203-1368226 6 
chr5:1368843-1368873 5.56667 
chr5:1373663-1373675 6 
chr5:1374220-1374253 5.63636 
chr5:1376539-1376552 5.92308 
chr5:1380267-1380320 5.79245 
chr5:1381554-1381578 5.54167 
chr5:1381636-1381673 5.37838 
chr5:1381711-1381751 5.425 
chr5:1381827-1381852 5.6 
chr5:1381860-1381902 5.28571 
chr5:1382000-1382024 5.375 
chr5:1383067-1383100 5.36364 
chr5:1384102-1384149 5.93617 
chr5:1384889-1384916 5.37037 
chr5:1387182-1387212 5.33333 
chr5:1387282-1387317 5.62857 
chr5:1388437-1388500 5.33333 
chr5:1388516-1388589 5.47945 
chr5:1388630-1388667 5.72973 
chr5:1388683-1388699 6 
chr5:1388749-1388811 5.25806 
chr5:1388823-1388859 5.22222 
chr5:1388969-1388997 5.42857 
chr5:1389030-1389056 5.38462 
chr5:1389124-1389153 5.55172 
chr5:1389184-1389271 5.27586 
chr5:1391540-1391570 5.7 
chr5:1394522-1394545 6 
chr5:1397546-1397572 6 
chr5:1398475-1398487 6 
chr5:1399769-1399784 5.86667 
chr5:1401180-1401206 5.26923 
chr5:1402748-1402796 5.64583 
chr5:1402874-1402894 5.7 
chr5:1403396-1403443 5.57447 
chr5:1403490-1403508 5.83333 
chr5:1403517-1403548 5.41935 
chr5:1403571-1403622 5.64706 
chr5:1403644-1403669 5.76 
chr5:1408318-1408333 6 
chr5:1409404-1409417 6 
chr5:1410901-1411084 5.53005 
chr5:1412098-1412164 5.31818 
chr5:1418500-1418614 5.35088 
chr5:1418632-1418754 5.52459 
chr5:1418798-1418871 5.69863 
chr5:1418917-1418993 5.55263 
chr5:1419000-1419069 5.6087 
chr5:1419083-1419183 5.54 
chr5:1419212-1419280 5.58824 
chr5:1419294-1419420 5.21429 
chr5:1419438-1419479 6 
chr5:1419900-1419913 6 
chr5:1422517-1422538 5.52381 
chr5:1422816-1422866 5.18 
chr5:1422889-1422912 5.43478 
chr5:1422927-1422978 5.19608 
chr5:1423069-1423100 5.16129 
chr5:1423337-1423360 5.43478 
chr5:1423374-1423398 5.5 
chr5:1424234-1424261 5.7037 
chr5:1429556-1429568 6 
chr5:1433663-1433776 5.44248 
chr5:1433788-1433817 5.2069 
chr5:1433870-1433964 5.68085 
chr5:1434040-1434079 5.66667 
chr5:1434108-1434182 5.60811 
chr5:1437366-1437395 5.96552 
chr5:1437472-1437590 5.33051 
chr5:1439426-1439462 5.72222 
chr5:1440244-1440274 5.73333 
chr5:1440296-1440550 5.40551 
chr5:1440598-1440625 5.40741 
chr5:1441028-1441079 5.58824 
chr5:1441114-1441138 5.54167 
chr5:1442455-1442480 5.44 
chr5:1443779-1443801 6 
chr5:1443953-1443989 5.83333 
chr5:1444467-1444524 5.66667 
chr5:1444535-1444586 5.66667 
chr5:1445591-1445609 5.77778 
chr5:1446669-1446722 5.60377 
chr5:1454309-1454329 5.9 
chr5:1458811-1458876 5.27692 
chr5:1459117-1459158 5.46341 
chr5:1459383-1459424 5.56098 
chr5:1459533-1459557 5.75 
chr5:1464758-1464786 5.42857 
chr5:1464854-1464879 5.36 
chr5:1465035-1465061 5.38462 
chr5:1465221-1465238 5.94118 
chr5:1465273-1465307 5.23529 
chr5:1465527-1465543 5.9375 
chr5:1465627-1465652 5.32 
chr5:1465665-1465706 5.29268 
chr5:1465799-1465832 5.42424 
chr5:1466000-1466027 5.44444 
chr5:1469934-1469964 5.36667 
chr5:1472749-1472761 6 
chr5:1473148-1473180 5.875 
chr5:1479496-1479510 5.92857 
chr5:1480076-1480101 5.88 
chr5:1480343-1480371 5.17857 
chr5:1481333-1481358 5.32 
chr5:1482512-1482592 5.15 
chr5:1482607-1482720 5.53097 
chr5:1482735-1482752 5.82353 
chr5:1482831-1482869 5.71053 
chr5:1488081-1488097 6 
chr5:1491054-1491086 5.25 
chr5:1496530-1496557 5.44444 
chr5:1498646-1498711 5.29231 
chr5:1498868-1498926 5.41379 
chr5:1501874-1501906 5.84375 
chr5:1501942-1501997 5.74545 
chr5:1502004-1502087 5.6988 
chr5:1502639-1502670 5.3871 
chr5:1504829-1504842 6 
chr5:1508008-1508036 5.89286 
chr5:1514729-1514748 5.68421 
chr5:1516734-1516754 5.65 
chr5:1517989-1518010 5.61905 
chr5:1518360-1518388 5.17857 
chr5:1518448-1518467 5.68421 
chr5:1519408-1519471 5.30159 
chr5:1519591-1519613 5.72727 
chr5:1520975-1521016 6 
chr5:1523235-1523256 5.80952 
chr5:1523712-1523744 5.4375 
chr5:1524615-1524697 5.32927 
chr5:1527550-1527572 5.54545 
chr5:1528174-1528192 6 
chr5:1531160-1531189 5.31034 
chr5:1531883-1531913 5.93333 
chr5:1533282-1533330 5.72917 
chr5:1534425-1534446 6 
chr5:1535729-1535752 5.52174 
chr5:1536108-1536141 5.12121 
chr5:1539575-1540349 5.77907 
chr5:1542830-1542854 5.83333 
chr5:1543323-1543703 5.73947 
chr5:1543966-1543995 5.93103 
chr5:1544727-1544739 6 
chr5:1544804-1544830 5.73077 
chr5:1544988-1545012 5.83333 
chr5:1545057-1545089 5.4375 
chr5:1545112-1545151 5.5641 
chr5:1545167-1545219 5.40385 
chr5:1545236-1545267 5.93548 
chr5:1545317-1545348 5.48387 
chr5:1545399-1545434 5.77143 
chr5:1545500-1545521 6 
chr5:1545589-1545646 5.52632 
chr5:1545673-1545710 5.56757 
chr5:1545751-1545785 5.55882 
chr5:1545811-1545935 5.45161 
chr5:1546751-1546789 5.31579 
chr5:1548111-1548124 6 
chr5:1550508-1550527 5.73684 
chr5:1553515-1553597 5.28049 
chr5:1556902-1556921 5.73684 
chr5:1561654-1561684 5.36667 
chr5:1562161-1562184 5.47826 
chr5:1562427-1562439 6 
chr5:1562515-1562532 5.76471 
chr5:1562596-1562621 5.44 
chr5:1562680-1562694 6 
chr5:1564158-1564204 5.5 
chr5:1571906-1571938 5.9375 
chr5:1572799-1572822 5.43478 
chr5:1573400-1573422 5.81818 
chr5:1585517-1585544 5.55556 
chr5:1587434-1587461 5.92593 
chr5:1590051-1590101 5.36 
chr5:1591367-1591431 5.71875 
chr5:1595671-1595684 6 
chr5:1597931-1597958 5.81481 
chr5:1599012-1599030 5.72222 
chr5:1600034-1600065 5.90323 
chr5:1600558-1600590 5.71875 
chr5:1604211-1604231 5.7 
chr5:1606821-1607000 5.75419 
chr5:1607009-1607176 5.5509 
chr5:1615835-1615867 5.90625 
chr5:1616651-1616667 6 
chr5:1624053-1624071 6 
chr5:1627151-1627190 5.66667 
chr5:1627233-1627267 5.47059 
chr5:1627420-1627480 5.98333 
chr5:1628109-1628131 5.68182 
chr5:1628598-1628620 6 
chr5:1631449-1631474 5.48 
chr5:1633743-1633773 5.43333 
chr5:1634405-1634459 5.88889 
chr5:1634630-1634652 6 
chr5:1634943-1634961 6 
chr5:1636935-1636962 5.40741 
chr5:1642071-1642099 5.46429 
chr5:1648205-1648223 6 
chr5:1649800-1649979 5.77095 
chr5:1651651-1651714 5.42857 
chr5:1651731-1651763 5.25 
chr5:1651797-1651903 5.35849 
chr5:1651914-1651944 5.33333 
chr5:1652052-1652096 5.31818 
chr5:1652164-1652182 5.77778 
chr5:1653702-1653731 5.51724 
chr5:1654932-1654961 5.44828 
chr5:1657187-1657246 5.37288 
chr5:1657878-1657915 5.56757 
chr5:1660921-1660942 6 
chr5:1661009-1661029 5.7 
chr5:1661788-1661814 5.65385 
chr5:1662849-1662989 5.42143 
chr5:1663000-1663318 5.39937 
chr5:1665212-1665227 6 
chr5:1665705-1665786 5.40741 
chr5:1665821-1665867 5.52174 
chr5:1665898-1665928 5.3 
chr5:1665984-1666037 5.37736 
chr5:1666079-1666143 5.48438 
chr5:1666176-1666277 5.89109 
chr5:1666318-1666341 5.43478 
chr5:1666351-1666401 5.6 
chr5:1666500-1666526 5.30769 
chr5:1666591-1666619 6 
chr5:1667053-1667078 5.36 
chr5:1667392-1667459 5.76119 
chr5:1667689-1667709 5.65 
chr5:1667719-1667740 5.71429 
chr5:1671120-1671133 5.92308 
chr5:1673248-1673351 5.16505 
chr5:1673854-1673870 6 
chr5:1674191-1674221 5.86667 
chr5:1676106-1676128 5.5 
chr5:1677708-1677731 5.56522 
chr5:1678512-1678542 5.13333 
chr5:1678730-1678752 5.63636 
chr5:1681112-1681137 5.36 
chr5:1682758-1682775 6 
chr5:1683639-1683666 5.40741 
chr5:1684333-1684396 5.92063 
chr5:1684699-1684722 5.52174 
chr5:1685961-1685984 5.73913 
chr5:1687500-1687525 5.76 
chr5:1688333-1688417 5.5 
chr5:1688426-1688463 6 
chr5:1690483-1690496 6 
chr5:1690720-1690746 5.88462 
chr5:1691335-1691353 5.88889 
chr5:1691817-1691838 5.61905 
chr5:1694599-1694620 5.80952 
chr5:1696807-1696834 5.96296 
chr5:1700228-1700262 5.70588 
chr5:1700301-1700335 6 
chr5:1704210-1704222 6 
chr5:1704636-1704663 5.88889 
chr5:1708130-1708151 5.7619 
chr5:1708231-1708263 5.75 
chr5:1708372-1708388 5.875 
chr5:1709192-1709230 5.36842 
chr5:1716665-1716680 6 
chr5:1717725-1717774 5.87755 
chr5:1718500-1718516 5.875 
chr5:1722357-1722372 6 
chr5:1722738-1722777 5.94872 
chr5:1723470-1723687 5.46544 
chr5:1724041-1724065 5.41667 
chr5:1725178-1725206 5.78571 
chr5:1725680-1725699 6 
chr5:1728736-1728757 5.95238 
chr5:1731888-1731913 5.52 
chr5:1734062-1734076 6 
chr5:1735731-1735754 5.73913 
chr5:1741331-1741363 5.375 
chr5:1746741-1746790 5.81633 
chr5:1750285-1750307 5.54545 
chr5:1750673-1750718 5.2 
chr5:1754458-1754491 5.81818 
chr5:1757234-1757258 6 
chr5:1759082-1759103 5.80952 
chr5:1759331-1759362 5.48387 
chr5:1759375-1759443 5.67647 
chr5:1759757-1759782 5.88 
chr5:1762563-1762581 5.88889 
chr5:1763143-1763171 6 
chr5:1766565-1766584 6 
chr5:1768151-1768180 5.89655 
chr5:1768973-1769123 5.64 
chr5:1769142-1769349 5.61353 
chr5:1773741-1773795 5.24074 
chr5:1776353-1776375 5.63636 
chr5:1778534-1778551 5.88235 
chr5:1781508-1781920 5.95146 
chr5:1782952-1782992 5.2 
chr5:1783000-1783026 5.38462 
chr5:1786056-1786101 5.73333 
chr5:1788074-1788100 5.38462 
chr5:1788142-1788161 5.68421 
chr5:1791685-1791706 5.52381 
chr5:1792500-1792523 5.86957 
chr5:1807235-1807310 5.82667 
chr5:1809018-1809044 5.5 
chr5:1811469-1811491 5.63636 
chr5:1816772-1817070 5.81879 
chr5:1821814-1821897 5.18072 
chr5:1821913-1821938 5.4 
chr5:1822000-1822119 5.33613 
chr5:1822957-1822985 6 
chr5:1824048-1824070 5.90909 
chr5:1828181-1828261 5.85 
chr5:1828470-1828495 5.44 
chr5:1830803-1830886 5.3012 
chr5:1831754-1831772 6 
chr5:1841122-1841146 5.375 
chr5:1841927-1841971 5.27273 
chr5:1843810-1843829 5.94737 
chr5:1844633-1844675 5.38095 
chr5:1844732-1844883 5.4106 
chr5:1844905-1844942 5.64865 
chr5:1844967-1845105 5.41304 
chr5:1845136-1845221 5.41176 
chr5:1845233-1845359 5.43651 
chr5:1845374-1845402 5.57143 
chr5:1845412-1846110 5.47421 
chr5:1846141-1846165 5.45833 
chr5:1846837-1846898 5.36066 
chr5:1851186-1851209 5.52174 
chr5:1851221-1851258 5.48649 
chr5:1851657-1851700 5.32558 
chr5:1852453-1852481 5.64286 
chr5:1853459-1853611 5.79605 
chr5:1855412-1855435 5.47826 
chr5:1857279-1857291 6 
chr5:1859924-1859948 5.75 
chr5:1860537-1860554 5.82353 
chr5:1867364-1867587 5.57399 
chr5:1868011-1868056 6 
chr5:1870111-1870297 5.44086 
chr5:1870338-1871345 5.66733 
chr5:1872636-1872671 6 
chr5:1873749-1873787 5.36842 
chr5:1874481-1874521 5.5 
chr5:1874533-1874577 5.59091 
chr5:1874852-1874889 5.97297 
chr5:1876778-1876791 5.92308 
chr5:1878496-1878515 5.84211 
chr5:1879653-1879683 5.76667 
chr5:1881418-1881483 5.58462 
chr5:1883848-1883881 5.24242 
chr5:1884209-1884230 5.95238 
chr5:1884910-1884967 5.42105 
chr5:1886815-1886842 5.25926 
chr5:1891289-1891313 5.5 
chr5:1898611-1898623 6 
chr5:1900153-1900182 5.75862 
chr5:1900230-1900262 5.34375 
chr5:1902795-1902823 5.53571 
chr5:1903114-1903165 5.68627 
chr5:1903241-1903366 5.944 
chr5:1903379-1903407 5.46429 
chr5:1905593-1905615 5.95455 
chr5:1908831-1908897 5.63636 
chr5:1917140-1917206 5.25758 
chr5:1917705-1917746 6 
chr5:1921102-1921118 5.8125 
chr5:1926338-1926519 5.47514 
chr5:1926543-1926564 5.52381 
chr5:1926606-1926631 5.56 
chr5:1926653-1926695 5.42857 
chr5:1926717-1926787 5.42857 
chr5:1929164-1929509 5.36812 
chr5:1929520-1929581 5.44262 
chr5:1929660-1929701 5.34146 
chr5:1929709-1929742 5.39394 
chr5:1929756-1929882 5.51587 
chr5:1929891-1930000 5.43119 
chr5:1930008-1930038 5.56667 
chr5:1930060-1930073 5.92308 
chr5:1930115-1930264 5.32215 
chr5:1930281-1930331 5.46 
chr5:1930339-1930396 5.52632 
chr5:1930404-1930428 6 
chr5:1930438-1930469 5.80645 
chr5:1930477-1930500 5.73913 
chr5:1930519-1930540 5.66667 
chr5:1930551-1930587 5.41667 
chr5:1930643-1930661 5.72222 
chr5:1930731-1930749 5.83333 
chr5:1931933-1931962 5.24138 
chr5:1935311-1935323 6 
chr5:1940419-1940431 6 
chr5:1941137-1941165 5.5 
chr5:1941753-1941780 5.40741 
chr5:1942025-1942055 5.2 
chr5:1943015-1943045 5.4 
chr5:1944662-1944681 5.68421 
chr5:1950921-1951000 5.25316 
chr5:1951079-1951179 5.8 
chr5:1951209-1951506 5.7037 
chr5:1951518-1951640 5.44262 
chr5:1951654-1951728 5.39189 
chr5:1951736-1951770 5.52941 
chr5:1951856-1951868 6 
chr5:1951881-1951911 5.63333 
chr5:1954341-1954373 5.5625 
chr5:1960796-1960908 5.27679 
chr5:1960945-1960989 5.72727 
chr5:1961071-1961103 5.40625 
chr5:1961207-1961237 5.4 
chr5:1961265-1961300 5.51429 
chr5:1961372-1961408 5.36111 
chr5:1962642-1962679 5.32432 
chr5:1965040-1965052 6 
chr5:1965267-1965299 5.5 
chr5:1967418-1967442 5.54167 
chr5:1967594-1967622 5.78571 
chr5:1971554-1971581 6 
chr5:1972341-1972487 5.93151 
chr5:1972500-1972549 5.65306 
chr5:1972617-1972744 5.62205 
chr5:1973218-1973312 5.55319 
chr5:1973328-1973348 5.9 
chr5:1978737-1978757 5.7 
chr5:1981056-1981228 5.70349 
chr5:1981569-1981586 6 
chr5:1990090-1990122 5.25 
chr5:1990225-1990252 5.37037 
chr5:1993630-1993666 5.16667 
chr5:1998700-1998737 5.24324 
chr5:2017235-2017266 5.58065 
chr5:2017773-2017806 5.72727 
chr5:2021386-2021399 5.92308 
chr5:2022715-2022754 5.38462 
chr5:2025000-2025033 5.24242 
chr5:2026160-2026185 5.52 
chr5:2027599-2027616 6 
chr5:2029720-2029732 6 
chr5:2029942-2029963 6 
chr5:2033096-2033164 5.32353 
chr5:2033301-2033331 5.4 
chr5:2034665-2034689 5.91667 
chr5:2035863-2035893 5.4 
chr5:2036353-2036373 5.85 
chr5:2036911-2037004 5.23656 
chr5:2037807-2037839 5.71875 
chr5:2038830-2038850 5.7 
chr5:2038981-2039133 5.72368 
chr5:2039164-2039220 5.25 
chr5:2042717-2042749 5.46875 
chr5:2043112-2043125 6 
chr5:2043915-2043934 5.89474 
chr5:2046244-2046272 5.46429 
chr5:2050811-2050870 5.45763 
chr5:2052143-2052177 5.47059 
chr5:2053381-2053401 5.7 
chr5:2054651-2054674 5.95652 
chr5:2056326-2056349 5.91304 
chr5:2059695-2059728 5.24242 
chr5:2064026-2064059 5.57576 
chr5:2065898-2065920 5.5 
chr5:2066929-2066954 6 
chr5:2069134-2069179 5.48889 
chr5:2076825-2076853 5.21429 
chr5:2077480-2077507 5.55556 
chr5:2079594-2079617 6 
chr5:2083667-2083720 6 
chr5:2084583-2084606 5.6087 
chr5:2087247-2087270 5.69565 
chr5:2088534-2088559 5.56 
chr5:2088878-2088898 6 
chr5:2095765-2095784 5.63158 
chr5:2097715-2097778 5.69841 
chr5:2098084-2098180 5.51042 
chr5:2100693-2100706 6 
chr5:2107652-2107755 5.43689 
chr5:2107775-2107830 5.63636 
chr5:2107856-2108218 5.43923 
chr5:2108606-2108691 5.50588 
chr5:2108719-2108746 5.77778 
chr5:2109801-2109833 5.3125 
chr5:2110390-2110407 5.88235 
chr5:2115401-2115423 5.59091 
chr5:2118614-2118640 5.84615 
chr5:2120642-2120740 5.65306 
chr5:2128197-2128215 6 
chr5:2129055-2129076 5.57143 
chr5:2129626-2129652 5.26923 
chr5:2130904-2130931 5.22222 
chr5:2131094-2131126 5.4375 
chr5:2138338-2138521 5.74317 
chr5:2138530-2138558 5.71429 
chr5:2140173-2140219 5.6087 
chr5:2140520-2140559 6 
chr5:2142547-2142569 5.54545 
chr5:2143705-2143735 5.36667 
chr5:2151118-2151136 5.77778 
chr5:2152875-2153051 5.27841 
chr5:2153231-2153252 6 
chr5:2160507-2160941 5.59217 
chr5:2160956-2161049 5.52688 
chr5:2161100-2161197 5.60825 
chr5:2161235-2161438 5.66502 
chr5:2161449-2161463 6 
chr5:2161517-2161700 5.45355 
chr5:2165455-2165495 5.175 
chr5:2165921-2165961 5.475 
chr5:2165986-2166000 5.92857 
chr5:2167500-2167525 5.48 
chr5:2167624-2167639 5.93333 
chr5:2169514-2169526 6 
chr5:2172378-2172434 5.78571 
chr5:2172711-2172752 5.68293 
chr5:2173096-2173123 5.37037 
chr5:2178267-2178299 5.1875 
chr5:2181535-2181560 5.4 
chr5:2183102-2183125 5.52174 
chr5:2183159-2183176 5.76471 
chr5:2184400-2184442 5.71429 
chr5:2185124-2185314 5.57895 
chr5:2186031-2186072 5.95122 
chr5:2188423-2188447 5.625 
chr5:2191905-2191919 6 
chr5:2198813-2198837 5.70833 
chr5:2199356-2199373 5.94118 
chr5:2206955-2206976 6 
chr5:2208625-2208647 5.54545 
chr5:2209387-2209417 5.46667 
chr5:2209633-2209663 5.2 
chr5:2209900-2209940 5.175 
chr5:2210666-2210711 5.62222 
chr5:2210945-2210969 5.45833 
chr5:2211042-2211070 5.35714 
chr5:2211258-2211495 5.77637 
chr5:2212837-2212873 5.25 
chr5:2218329-2218423 5.30851 
chr5:2219145-2219203 5.96552 
chr5:2219232-2219291 5.42373 
chr5:2219324-2219358 5.35294 
chr5:2219376-2219461 5.57647 
chr5:2219473-2219573 5.54 
chr5:2219609-2219785 5.42045 
chr5:2219832-2219923 5.41758 
chr5:2223190-2223233 5.65116 
chr5:2225732-2225763 5.6129 
chr5:2225830-2226668 5.64558 
chr5:2227169-2227225 5.53571 
chr5:2228665-2228729 5.875 
chr5:2230423-2230444 5.95238 
chr5:2230959-2230986 5.51852 
chr5:2232172-2232192 6 
chr5:2232674-2232700 5.53846 
chr5:2238125-2238142 6 
chr5:2241652-2241665 6 
chr5:2242376-2242410 5.14706 
chr5:2242718-2242735 6 
chr5:2246198-2246509 5.87138 
chr5:2246533-2246603 5.57143 
chr5:2247546-2247591 5.31111 
chr5:2247741-2247781 6 
chr5:2253852-2253910 5.77586 
chr5:2254620-2254650 5.5 
chr5:2255378-2255419 5.73171 
chr5:2255781-2255807 5.53846 
chr5:2255939-2255965 5.61538 
chr5:2255989-2256022 5.63636 
chr5:2256127-2256150 5.56522 
chr5:2256237-2256295 5.32759 
chr5:2256324-2256374 5.34 
chr5:2256412-2256472 5.41667 
chr5:2259402-2259437 5.2 
chr5:2259457-2259473 5.8125 
chr5:2262508-2262557 6 
chr5:2263060-2263157 5.58763 
chr5:2265134-2265157 5.52174 
chr5:2266152-2266182 5.8 
chr5:2266495-2266543 5.5 
chr5:2269327-2269367 5.3 
chr5:2269744-2269815 5.38028 
chr5:2271685-2271902 5.73272 
chr5:2273117-2273137 6 
chr5:2274047-2274135 5.71591 
chr5:2274920-2274965 5.42222 
chr5:2275630-2275646 5.9375 
chr5:2276864-2276888 5.75 
chr5:2278762-2278777 6 
chr5:2279029-2279068 5.23077 
chr5:2280339-2280452 5.52212 
chr5:2280466-2280495 5.48276 
chr5:2280540-2280595 5.27273 
chr5:2280715-2280775 5.16667 
chr5:2280808-2281013 5.44878 
chr5:2281072-2281134 5.46774 
chr5:2281146-2281240 5.38298 
chr5:2281271-2281309 5.31579 
chr5:2281323-2281480 5.40127 
chr5:2281500-2281580 5.55 
chr5:2281599-2281667 5.66176 
chr5:2281677-2281742 5.63077 
chr5:2286354-2286414 5.23333 
chr5:2286578-2286609 5.12903 
chr5:2289943-2289987 5.77273 
chr5:2290510-2290567 6 
chr5:2290831-2290948 5.69231 
chr5:2290962-2291021 5.72881 
chr5:2291202-2291215 5.92308 
chr5:2293646-2293667 5.61905 
chr5:2298386-2298408 5.54545 
chr5:2299377-2299411 5.23529 
chr5:2299870-2299902 5.09375 
chr5:2301805-2301907 5.45098 
chr5:2301926-2301953 5.37037 
chr5:2304095-2304117 5.54545 
chr5:2305903-2305921 6 
chr5:2306433-2306460 6 
chr5:2308458-2308484 5.30769 
chr5:2311431-2311486 5.16364 
chr5:2311515-2311573 5.68966 
chr5:2311650-2311718 5.66176 
chr5:2312980-2313008 6 
chr5:2313958-2313995 5.97297 
chr5:2314561-2314593 5.5625 
chr5:2315741-2315762 5.71429 
chr5:2318636-2318671 5.37143 
chr5:2318736-2318761 5.76 
chr5:2322106-2322168 5.27419 
chr5:2324988-2325005 5.88235 
chr5:2325047-2325221 5.37356 
chr5:2326125-2326150 5.76 
chr5:2326357-2326389 6 
chr5:2326636-2326658 6 
chr5:2326993-2327009 6 
chr5:2327491-2328015 5.71947 
chr5:2332609-2332633 5.375 
chr5:2332646-2332705 5.27119 
chr5:2332830-2332886 5.125 
chr5:2332951-2333000 5.22449 
chr5:2338586-2338602 5.8125 
chr5:2343085-2343109 5.83333 
chr5:2345210-2345242 5.21875 
chr5:2347455-2347472 5.82353 
chr5:2347781-2347796 5.93333 
chr5:2349768-2349806 5.34211 
chr5:2350411-2350471 5.25 
chr5:2351288-2351317 5.34483 
chr5:2352245-2352304 5.9322 
chr5:2356067-2356086 5.78947 
chr5:2357196-2357217 5.57143 
chr5:2359147-2359206 5.37288 
chr5:2359635-2359653 5.77778 
chr5:2367918-2367950 5.9375 
chr5:2369000-2369048 5.22917 
chr5:2369123-2369160 5.13514 
chr5:2369452-2369509 5.31579 
chr5:2369568-2369651 5.3253 
chr5:2373834-2373865 5.74194 
chr5:2377883-2377898 5.93333 
chr5:2378048-2378127 5.94937 
chr5:2380266-2380286 6 
chr5:2384185-2384206 5.66667 
chr5:2389929-2389962 5.27273 
chr5:2392336-2392389 5.54717 
chr5:2392518-2392717 5.57286 
chr5:2392729-2392797 5.54412 
chr5:2398852-2398882 5.66667 
chr5:2403489-2403516 5.40741 
chr5:2404600-2404619 5.89474 
chr5:2406679-2406694 5.93333 
chr5:2407164-2407178 6 
chr5:2407419-2407441 5.72727 
chr5:2411773-2411785 6 
chr5:2414288-2414301 6 
chr5:2414771-2414819 5.54167 
chr5:2416774-2416814 5.35 
chr5:2420249-2420279 5.73333 
chr5:2422813-2422836 5.43478 
chr5:2423201-2423224 5.6087 
chr5:2424170-2424225 5.27273 
chr5:2427189-2427209 5.7 
chr5:2428724-2428762 5.78947 
chr5:2430451-2430470 5.89474 
chr5:2433704-2433739 5.31429 
chr5:2436645-2436671 5.42308 
chr5:2436972-2437000 5.21429 
chr5:2437510-2437535 5.84 
chr5:2437560-2437573 6 
chr5:2439395-2439424 5.86207 
chr5:2439595-2439906 5.30868 
chr5:2439923-2440012 5.52809 
chr5:2440048-2440093 5.86667 
chr5:2440141-2440225 5.4881 
chr5:2445037-2445066 6 
chr5:2446167-2446199 5.3125 
chr5:2446644-2446667 6 
chr5:2448121-2448135 6 
chr5:2451016-2451038 5.54545 
chr5:2454258-2454857 5.59933 
chr5:2454866-2454898 5.59375 
chr5:2454911-2454939 5.53571 
chr5:2454949-2454994 5.57778 
chr5:2455007-2455039 5.625 
chr5:2456749-2456788 5.76923 
chr5:2458865-2458913 5.75 
chr5:2460122-2460182 5.38333 
chr5:2460320-2460342 5.63636 
chr5:2460376-2460404 5.60714 
chr5:2460467-2460500 5.45455 
chr5:2461342-2461357 6 
chr5:2465664-2465703 5.35897 
chr5:2472665-2472689 6 
chr5:2476982-2477010 5.53571 
chr5:2477146-2477167 5.71429 
chr5:2477887-2477913 5.96154 
chr5:2478526-2478539 6 
chr5:2483371-2483411 5.5 
chr5:2483424-2483492 5.47059 
chr5:2485742-2485773 5.41935 
chr5:2486027-2486050 5.78261 
chr5:2487657-2487689 5.625 
chr5:2488603-2488635 5.40625 
chr5:2491948-2491982 5.61765 
chr5:2492136-2492178 5.90476 
chr5:2492799-2492819 5.95 
chr5:2494170-2494186 6 
chr5:2495033-2495058 5.48 
chr5:2497370-2497404 5.38235 
chr5:2500654-2500684 5.23333 
chr5:2501314-2501370 5.125 
chr5:2502191-2502224 5.81818 
chr5:2512775-2512799 5.91667 
chr5:2514218-2514258 6 
chr5:2521818-2521830 6 
chr5:2525756-2525937 5.50276 
chr5:2525968-2525996 5.60714 
chr5:2526000-2526026 5.61538 
chr5:2526052-2526114 5.24194 
chr5:2526130-2526211 5.45679 
chr5:2526224-2526400 5.40341 
chr5:2526410-2526435 5.6 
chr5:2526516-2526553 5.35135 
chr5:2531318-2531337 5.78947 
chr5:2531476-2531544 5.55882 
chr5:2531555-2531593 5.55263 
chr5:2531613-2531731 5.60169 
chr5:2531743-2531849 5.62264 
chr5:2531856-2531957 5.75248 
chr5:2531980-2532076 5.66667 
chr5:2532099-2532324 5.64 
chr5:2532339-2532406 5.55224 
chr5:2532423-2532506 5.49398 
chr5:2534641-2534676 5.91429 
chr5:2535509-2535528 5.89474 
chr5:2535972-2536000 5.71429 
chr5:2539575-2539609 6 
chr5:2539932-2540027 5.75789 
chr5:2540065-2540102 6 
chr5:2540130-2540166 5.58333 
chr5:2540181-2540266 5.72941 
chr5:2540278-2540574 5.64189 
chr5:2541518-2541553 5.31429 
chr5:2541831-2541858 5.25926 
chr5:2542130-2542173 5.30233 
chr5:2545211-2545225 6 
chr5:2547535-2547560 5.32 
chr5:2552575-2552605 5.33333 
chr5:2553495-2553545 5.48 
chr5:2554033-2554070 5.51351 
chr5:2559674-2559716 5.78571 
chr5:2561535-2561576 5.70732 
chr5:2562270-2562297 5.40741 
chr5:2566510-2566540 5.66667 
chr5:2568020-2568050 5.56667 
chr5:2570453-2570481 5.28571 
chr5:2574932-2575022 5.51111 
chr5:2578968-2579023 5.83636 
chr5:2580627-2580670 5.72093 
chr5:2580952-2581396 5.77252 
chr5:2581525-2581564 5.25641 
chr5:2581972-2581997 5.72 
chr5:2582000-2582032 5.65625 
chr5:2582041-2582156 5.53043 
chr5:2582825-2582884 5.35593 
chr5:2582901-2582939 5.42105 
chr5:2583183-2583211 5.53571 
chr5:2584412-2584452 6 
chr5:2584518-2584598 5.4375 
chr5:2584630-2584657 5.77778 
chr5:2584684-2584723 5.4359 
chr5:2584749-2584849 5.6 
chr5:2584937-2584994 5.35088 
chr5:2585000-2585154 5.67532 
chr5:2585218-2585500 5.55319 
chr5:2585560-2585632 5.38889 
chr5:2585726-2585773 5.80851 
chr5:2585793-2585842 5.5102 
chr5:2585882-2585946 5.375 
chr5:2589697-2589744 5.91489 
chr5:2593380-2593454 5.58108 
chr5:2593500-2593533 5.24242 
chr5:2593544-2593568 5.625 
chr5:2594285-2594742 5.53173 
chr5:2594776-2595000 5.45982 
chr5:2595041-2595170 5.60465 
chr5:2595854-2595943 5.7191 
chr5:2596858-2596889 5.80645 
chr5:2598179-2598198 5.68421 
chr5:2601180-2601241 5.55738 
chr5:2603962-2603990 5.39286 
chr5:2605380-2605405 5.48 
chr5:2609188-2609202 6 
chr5:2610104-2610125 6 
chr5:2610467-2610487 5.7 
chr5:2618728-2618740 6 
chr5:2619783-2619795 6 
chr5:2623367-2623384 5.82353 
chr5:2623417-2623442 5.32 
chr5:2623786-2623811 5.96 
chr5:2636328-2636375 5.7234 
chr5:2638483-2638508 5.36 
chr5:2639912-2639940 6 
chr5:2641403-2641434 5.96774 
chr5:2642806-2642822 5.8125 
chr5:2645475-2645514 5.48718 
chr5:2646395-2646421 5.65385 
chr5:2648809-2648854 5.13333 
chr5:2649288-2649324 5.77778 
chr5:2650952-2651094 5.85211 
chr5:2651757-2651777 5.95 
chr5:2652180-2652217 5.37838 
chr5:2659792-2659809 5.88235 
chr5:2659949-2659988 5.46154 
chr5:2661819-2661843 5.45833 
chr5:2663096-2663131 5.77143 
chr5:2663912-2663953 5.56098 
chr5:2665207-2665219 6 
chr5:2669265-2669341 5.46053 
chr5:2669374-2669407 5.36364 
chr5:2669441-2669564 5.53659 
chr5:2669589-2669625 5.44444 
chr5:2669646-2669810 5.40244 
chr5:2669818-2669843 5.72 
chr5:2670590-2670629 5.97436 
chr5:2677811-2677848 5.43243 
chr5:2677895-2677928 5.27273 
chr5:2677942-2677978 5.47222 
chr5:2678010-2678081 5.47887 
chr5:2678092-2678156 5.34375 
chr5:2678166-2678208 5.45238 
chr5:2678798-2678811 5.92308 
chr5:2680519-2680545 5.38462 
chr5:2681605-2681844 5.81172 
chr5:2683064-2683086 5.5 
chr5:2684596-2684634 5.34211 
chr5:2689143-2689185 5.21429 
chr5:2690152-2690185 5.75758 
chr5:2694500-2694521 5.95238 
chr5:2695163-2695187 6 
chr5:2697069-2697103 5.44118 
chr5:2704611-2704634 5.65217 
chr5:2705313-2705327 6 
chr5:2707906-2707934 5.60714 
chr5:2708209-2708262 5.45283 
chr5:2711099-2711111 6 
chr5:2715008-2715034 5.38462 
chr5:2715958-2715973 6 
chr5:2716634-2716666 5.1875 
chr5:2718149-2718174 6 
chr5:2718331-2718356 5.68 
chr5:2719427-2719442 6 
chr5:2719885-2719905 6 
chr5:2721758-2721770 6 
chr5:2723609-2723634 5.92 
chr5:2726921-2726943 5.90909 
chr5:2729561-2729603 5.85714 
chr5:2729893-2729924 5.93548 
chr5:2736512-2736536 5.625 
chr5:2738048-2738077 5.31034 
chr5:2743867-2743890 5.56522 
chr5:2744187-2744233 6 
chr5:2746859-2746874 6 
chr5:2747343-2747438 5.72632 
chr5:2748419-2748450 5.32258 
chr5:2749000-2749027 5.74074 
chr5:2751295-2751310 6 
chr5:2751530-2751543 5.92308 
chr5:2751669-2751711 5.5 
chr5:2751942-2751983 5.41463 
chr5:2752137-2752196 5.16949 
chr5:2753633-2753650 6 
chr5:2754678-2754697 5.63158 
chr5:2756203-2756238 5.54286 
chr5:2757059-2757075 5.875 
chr5:2757206-2757241 5.4 
chr5:2757586-2757614 5.64286 
chr5:2761184-2761198 6 
chr5:2761452-2761479 5.7037 
chr5:2762403-2762588 5.4973 
chr5:2762893-2762909 6 
chr5:2766538-2766572 5.47059 
chr5:2769005-2769047 6 
chr5:2769350-2769370 5.9 
chr5:2770804-2770829 5.68 
chr5:2771307-2771345 5.97368 
chr5:2771549-2771585 5.22222 
chr5:2772302-2772326 5.5 
chr5:2774580-2774605 6 
chr5:2777444-2777508 6 
chr5:2782405-2782425 5.9 
chr5:2788935-2788951 5.875 
chr5:2790702-2790729 5.55556 
chr5:2791745-2791770 5.56 
chr5:2795565-2795584 5.84211 
chr5:2798523-2798540 6 
chr5:2807187-2807218 5.74194 
chr5:2811647-2811669 6 
chr5:2820567-2820586 5.94737 
chr5:2820740-2820774 5.55882 
chr5:2821341-2821369 6 
chr5:2821532-2821550 5.88889 
chr5:2821659-2821684 5.6 
chr5:2827559-2827589 5.16667 
chr5:2827968-2828000 5.5625 
chr5:2828007-2828102 5.70526 
chr5:2836629-2836659 5.5 
chr5:2836704-2836717 6 
chr5:2837727-2837749 6 
chr5:2839526-2839554 6 
chr5:2842248-2842261 5.92308 
chr5:2843636-2843654 5.88889 
chr5:2845710-2845755 5.24444 
chr5:2846084-2846108 5.5 
chr5:2846274-2846286 6 
chr5:2846793-2846818 5.48 
chr5:2846987-2847008 5.7619 
chr5:2847310-2847381 5.94366 
chr5:2847558-2847590 5.25 
chr5:2849482-2849516 5.55882 
chr5:2855490-2855506 5.875 
chr5:2856185-2856219 5.52941 
chr5:2857307-2857340 5.78788 
chr5:2861160-2861174 6 
chr5:2862444-2862469 5.4 
chr5:2862484-2862589 5.45714 
chr5:2862604-2862619 6 
chr5:2862669-2862717 5.5625 
chr5:2862752-2862960 5.5 
chr5:2862972-2863166 5.62371 
chr5:2863201-2863353 5.5 
chr5:2863361-2863421 5.46667 
chr5:2864162-2864187 5.68 
chr5:2864281-2864293 6 
chr5:2865646-2865661 6 
chr5:2868133-2868160 5.51852 
chr5:2872482-2872496 6 
chr5:2876599-2876619 5.7 
chr5:2879046-2879074 5.35714 
chr5:2879617-2879693 5.48684 
chr5:2880217-2880243 5.30769 
chr5:2881598-2881619 5.95238 
chr5:2885155-2885209 5.72222 
chr5:2886358-2886370 6 
chr5:2888037-2888125 5.35227 
chr5:2888191-2888218 5.59259 
chr5:2888259-2888326 5.53731 
chr5:2888368-2888392 5.75 
chr5:2888475-2888635 5.4 
chr5:2888649-2888767 5.65254 
chr5:2888806-2888881 5.34667 
chr5:2888894-2888942 5.375 
chr5:2888959-2888989 5.6 
chr5:2889035-2889075 5.55 
chr5:2889092-2889130 5.89474 
chr5:2889146-2889192 5.86957 
chr5:2889209-2889245 5.83333 
chr5:2889260-2889290 5.4 
chr5:2891024-2891061 5.62162 
chr5:2891537-2891571 5.82353 
chr5:2891587-2891683 5.5625 
chr5:2891789-2891829 5.275 
chr5:2893226-2893248 5.90909 
chr5:2893621-2893633 6 
chr5:2898182-2898195 6 
chr5:2899251-2899263 6 
chr5:2900280-2900305 5.56 
chr5:2900623-2900728 5.40952 
chr5:2900783-2900834 5.41176 
chr5:2901584-2901599 5.86667 
chr5:2901940-2901953 6 
chr5:2909795-2909810 6 
chr5:2913715-2913760 5.24444 
chr5:2914811-2914825 6 
chr5:2916378-2916563 5.89189 
chr5:2921614-2921647 5.33333 
chr5:2922251-2922306 5.38182 
chr5:2922612-2922651 5.20513 
chr5:2924213-2924230 5.82353 
chr5:2924261-2924290 5.7931 
chr5:2925888-2925927 5.46154 
chr5:2926138-2926155 6 
chr5:2927602-2927652 5.3 
chr5:2929022-2929047 5.64 
chr5:2929292-2929335 5.39535 
chr5:2935639-2935675 5.61111 
chr5:2935803-2935843 5.3 
chr5:2939205-2939228 5.65217 
chr5:2949331-2949358 5.7037 
chr5:2950109-2950132 5.43478 
chr5:2950922-2950959 5.89189 
chr5:2953354-2953376 5.63636 
chr5:2953504-2953536 5.4375 
chr5:2955924-2955961 5.32432 
chr5:2956202-2956221 6 
chr5:2967029-2967067 5.39474 
chr5:2967726-2967747 5.7619 
chr5:2970963-2971000 5.13514 
chr5:2973420-2973455 5.31429 
chr5:2980018-2980040 6 
chr5:2985451-2985465 6 
chr5:2987982-2988021 6 
chr5:2988066-2988107 5.19512 
chr5:2990442-2990458 6 
chr5:2991375-2991406 5.54839 
chr5:2997304-2997334 6 
chr5:2999612-2999666 5.37037 
chr5:3002610-3002668 5.89655 
chr5:3003489-3003563 5.85135 
chr5:3012942-3012959 5.82353 
chr5:3013892-3013913 5.57143 
chr5:3014892-3014922 5.26667 
chr5:3015060-3015084 6 
chr5:3016083-3016122 5.35897 
chr5:3024850-3024873 5.56522 
chr5:3030130-3030158 5.53571 
chr5:3031217-3031252 5.37143 
chr5:3031382-3031415 5.57576 
chr5:3031443-3031543 5.33 
chr5:3031551-3031578 5.74074 
chr5:3031618-3031740 5.68033 
chr5:3037136-3037161 5.4 
chr5:3039276-3039292 5.9375 
chr5:3039685-3039708 5.52174 
chr5:3039982-3040012 5.8 
chr5:3040041-3040075 5.44118 
chr5:3040201-3040236 6 
chr5:3040412-3040463 6 
chr5:3040657-3040670 6 
chr5:3043699-3043816 5.66667 
chr5:3043847-3043879 5.5 
chr5:3043917-3043947 5.66667 
chr5:3043956-3043989 5.63636 
chr5:3044017-3044060 5.62791 
chr5:3044416-3044465 5.42857 
chr5:3044957-3044988 5.58065 
chr5:3050067-3050089 6 
chr5:3052634-3052646 6 
chr5:3053546-3053559 6 
chr5:3058407-3058429 6 
chr5:3060350-3060362 6 
chr5:3062986-3063010 5.45833 
chr5:3066992-3067014 5.72727 
chr5:3067368-3067597 5.82533 
chr5:3070732-3070774 5.57143 
chr5:3073035-3073055 5.8 
chr5:3073861-3073877 6 
chr5:3074853-3074879 5.76923 
chr5:3075532-3075552 5.95 
chr5:3076161-3076186 5.36 
chr5:3081057-3081085 5.78571 
chr5:3081114-3081128 6 
chr5:3085476-3085488 6 
chr5:3086075-3086092 5.76471 
chr5:3088510-3088534 5.91667 
chr5:3088722-3088759 6 
chr5:3091853-3091902 5.59184 
chr5:3096505-3096519 6 
chr5:3098687-3098711 5.79167 
chr5:3099195-3099534 5.35398 
chr5:3099563-3099590 5.40741 
chr5:3102445-3102484 6 
chr5:3106533-3106564 5.58065 
chr5:3106596-3106693 5.47423 
chr5:3106713-3106758 5.57778 
chr5:3107642-3107670 5.21429 
chr5:3109054-3109077 5.95652 
chr5:3110983-3111048 5.89231 
chr5:3112554-3112573 6 
chr5:3112729-3112773 5.56818 
chr5:3113058-3113087 5.75862 
chr5:3115254-3115271 6 
chr5:3116278-3116307 5.31034 
chr5:3117731-3117809 5.76923 
chr5:3121256-3121295 6 
chr5:3123921-3123948 5.44444 
chr5:3124151-3124196 5.86667 
chr5:3125672-3125709 5.56757 
chr5:3125893-3125913 5.6 
chr5:3126054-3126110 5.5 
chr5:3127500-3127529 5.27586 
chr5:3129296-3129318 6 
chr5:3129777-3129805 5.17857 
chr5:3129847-3129882 5.42857 
chr5:3130918-3130941 5.78261 
chr5:3131530-3131574 5.47727 
chr5:3134144-3134162 5.88889 
chr5:3136928-3136949 6 
chr5:3137112-3137130 5.83333 
chr5:3137824-3137838 6 
chr5:3138405-3138419 6 
chr5:3139438-3139456 6 
chr5:3141432-3141446 6 
chr5:3143329-3143350 5.57143 
chr5:3144560-3144584 5.625 
chr5:3145909-3145940 5.54839 
chr5:3147506-3147535 6 
chr5:3147678-3147733 5.8 
chr5:3148030-3148056 5.42308 
chr5:3149630-3149650 5.7 
chr5:3152385-3152407 5.90909 
chr5:3154916-3154957 5.17073 
chr5:3157962-3158042 5.5 
chr5:3160822-3160988 5.60241 
chr5:3161000-3161055 5.89091 
chr5:3164719-3164740 5.66667 
chr5:3167636-3167667 5.35484 
chr5:3167854-3167877 5.47826 
chr5:3168494-3168525 5.83871 
chr5:3168819-3168856 5.27027 
chr5:3171008-3171030 5.5 
chr5:3171947-3171982 5.42857 
chr5:3173596-3173615 5.63158 
chr5:3174972-3175000 5.67857 
chr5:3175078-3175389 5.27974 
chr5:3178845-3178873 5.53571 
chr5:3181688-3181720 5.28125 
chr5:3185075-3185096 5.95238 
chr5:3185611-3185623 6 
chr5:3188518-3188548 5.53333 
chr5:3188652-3188697 5.97778 
chr5:3190617-3190643 5.53846 
chr5:3190779-3190813 5.38235 
chr5:3190882-3190900 5.83333 
chr5:3193909-3193930 5.57143 
chr5:3195163-3195195 5.65625 
chr5:3197583-3197623 5.475 
chr5:3207226-3207266 5.625 
chr5:3207388-3207419 5.25806 
chr5:3208677-3208738 5.42623 
chr5:3208889-3208916 6 
chr5:3211890-3211915 5.4 
chr5:3212047-3212165 5.32203 
chr5:3212239-3212264 5.6 
chr5:3212549-3212583 5.55882 
chr5:3213598-3213611 5.92308 
chr5:3216820-3216853 5.78788 
chr5:3222109-3222127 6 
chr5:3224026-3224087 5.80328 
chr5:3230310-3230341 5.51613 
chr5:3233493-3233525 5.6875 
chr5:3233602-3233630 5.75 
chr5:3233643-3233726 5.6988 
chr5:3236206-3236248 5.7381 
chr5:3240071-3240090 5.68421 
chr5:3247435-3247479 5.45455 
chr5:3247800-3247813 6 
chr5:3249577-3249600 6 
chr5:3250244-3250275 5.6129 
chr5:3257606-3257630 6 
chr5:3258886-3258912 5.42308 
chr5:3259349-3259368 5.94737 
chr5:3261224-3261277 5.45283 
chr5:3263924-3263954 5.26667 
chr5:3264398-3264416 5.88889 
chr5:3267691-3267703 6 
chr5:3267861-3267941 5.425 
chr5:3268558-3268601 5.55814 
chr5:3269300-3269320 6 
chr5:3269450-3269468 5.77778 
chr5:3270452-3270468 6 
chr5:3276200-3276584 5.61458 
chr5:3277591-3277780 5.51852 
chr5:3278837-3279000 5.54601 
chr5:3279010-3279176 5.60241 
chr5:3279361-3279375 6 
chr5:3280623-3280648 5.8 
chr5:3282918-3282953 5.25714 
chr5:3283019-3283215 5.18367 
chr5:3283222-3283401 5.30168 
chr5:3284587-3284631 5.31818 
chr5:3288083-3288112 5.62069 
chr5:3288206-3288243 5.54054 
chr5:3289081-3289136 5.67273 
chr5:3289899-3289918 6 
chr5:3292198-3292225 6 
chr5:3292517-3292545 5.39286 
chr5:3292943-3292965 6 
chr5:3294812-3294875 5.44444 
chr5:3297000-3297086 5.45349 
chr5:3298306-3298343 5.91892 
chr5:3300000-3300038 5.68421 
chr5:3300192-3300207 6 
chr5:3300533-3300570 6 
chr5:3300702-3300724 6 
chr5:3303884-3303907 5.86957 
chr5:3312290-3312303 6 
chr5:3315071-3315090 6 
chr5:3319673-3319714 5.58537 
chr5:3320360-3320390 5.76667 
chr5:3321133-3321146 6 
chr5:3322411-3322454 5.51163 
chr5:3322470-3322505 5.34286 
chr5:3322523-3322563 5.55 
chr5:3322592-3322676 5.13095 
chr5:3322723-3322759 5.36111 
chr5:3322896-3322930 5.47059 
chr5:3322947-3322971 5.58333 
chr5:3323148-3323216 5.36765 
chr5:3323260-3323325 5.41538 
chr5:3323353-3323418 5.6 
chr5:3323554-3323601 5.34043 
chr5:3323668-3323690 5.72727 
chr5:3323712-3323746 5.38235 
chr5:3323754-3323833 5.41772 
chr5:3323841-3324000 5.25786 
chr5:3324011-3324092 5.23457 
chr5:3324146-3324308 5.25926 
chr5:3324327-3324355 5.25 
chr5:3324365-3324409 5.38636 
chr5:3324421-3324443 5.5 
chr5:3325349-3325373 5.66667 
chr5:3326930-3326980 5.9 
chr5:3327030-3327225 5.68718 
chr5:3327317-3327344 5.96296 
chr5:3334424-3334454 5.16667 
chr5:3337839-3337860 6 
chr5:3341557-3341597 5.725 
chr5:3343701-3343777 5.52632 
chr5:3344669-3344688 5.73684 
chr5:3349879-3349925 5.69565 
chr5:3349971-3350006 5.68571 
chr5:3350088-3350122 5.41176 
chr5:3350144-3350179 5.71429 
chr5:3355360-3355373 5.92308 
chr5:3356800-3356818 6 
chr5:3358710-3358741 5.3871 
chr5:3359095-3359214 5.31933 
chr5:3367088-3367111 5.52174 
chr5:3368949-3368972 5.69565 
chr5:3370645-3370666 5.66667 
chr5:3372370-3372400 5.9 
chr5:3372490-3372520 5.46667 
chr5:3378651-3378676 5.36 
chr5:3382000-3382053 5.88679 
chr5:3382100-3382124 6 
chr5:3382171-3382229 5.93103 
chr5:3383091-3383111 5.6 
chr5:3384205-3384231 5.96154 
chr5:3388992-3389007 6 
chr5:3391905-3391928 5.82609 
chr5:3392193-3392219 5.76923 
chr5:3392258-3392413 5.38065 
chr5:3392434-3392469 5.71429 
chr5:3392505-3392535 5.9 
chr5:3392548-3392706 5.34177 
chr5:3392719-3392770 5.62745 
chr5:3396653-3396688 5.88571 
chr5:3399016-3399073 5.68421 
chr5:3402565-3402595 5.6 
chr5:3402888-3402902 6 
chr5:3403856-3403888 5.78125 
chr5:3404017-3404036 5.63158 
chr5:3407383-3407408 5.68 
chr5:3409184-3409205 6 
chr5:3410148-3410170 5.54545 
chr5:3411012-3411033 6 
chr5:3411636-3411678 5.35714 
chr5:3413216-3413261 5.71111 
chr5:3413276-3413309 6 
chr5:3413324-3413346 6 
chr5:3413519-3413539 6 
chr5:3413640-3413654 6 
chr5:3421756-3421819 5.5873 
chr5:3424672-3424744 5.94444 
chr5:3424903-3424935 5.375 
chr5:3425290-3425306 5.9375 
chr5:3425593-3425618 5.76 
chr5:3427415-3427440 5.88 
chr5:3437480-3437516 5.83333 
chr5:3445158-3445175 5.94118 
chr5:3445748-3445793 5.8 
chr5:3445806-3447014 5.77152 
chr5:3447334-3447352 6 
chr5:3449774-3449821 5.78723 
chr5:3450162-3450198 5.88889 
chr5:3450220-3450285 5.83077 
chr5:3451000-3451026 5.76923 
chr5:3454000-3454026 5.80769 
chr5:3456655-3456684 5.34483 
chr5:3460277-3460322 5.82222 
chr5:3464415-3464436 6 
chr5:3466620-3466652 5.40625 
chr5:3466907-3467023 5.43966 
chr5:3468041-3468089 5.3125 
chr5:3468596-3468618 5.81818 
chr5:3469468-3469484 6 
chr5:3470128-3470156 5.28571 
chr5:3474844-3474856 6 
chr5:3475273-3475295 5.63636 
chr5:3476526-3476567 5.53659 
chr5:3477699-3477742 5.39535 
chr5:3479737-3479751 6 
chr5:3480960-3481000 5.825 
chr5:3482000-3482033 5.45455 
chr5:3482523-3482566 5.44186 
chr5:3482737-3482782 5.97778 
chr5:3483877-3484124 5.31579 
chr5:3484177-3484231 5.2963 
chr5:3484243-3484337 5.38298 
chr5:3484398-3484444 5.21739 
chr5:3484452-3484484 5.3125 
chr5:3484500-3484570 5.27143 
chr5:3484586-3484612 5.65385 
chr5:3484628-3484796 5.20833 
chr5:3486972-3487024 5.44231 
chr5:3487065-3487094 5.62069 
chr5:3488712-3488816 5.36538 
chr5:3488860-3488980 5.33333 
chr5:3489000-3489033 5.60606 
chr5:3489045-3489149 5.60577 
chr5:3489160-3489205 5.66667 
chr5:3489216-3489290 5.72973 
chr5:3490968-3491021 5.83019 
chr5:3491500-3491530 5.63333 
chr5:3493166-3493330 5.5 
chr5:3495215-3495286 5.59155 
chr5:3497922-3497934 6 
chr5:3499560-3499581 6 
chr5:3500378-3500399 6 
chr5:3501295-3501325 5.8 
chr5:3502313-3502348 5.85714 
chr5:3504000-3504035 5.68571 
chr5:3504965-3504991 6 
chr5:3505033-3505055 5.54545 
chr5:3507068-3507098 5.33333 
chr5:3508888-3508943 6 
chr5:3511934-3511967 5.81818 
chr5:3513584-3513627 5.2093 
chr5:3514496-3514508 6 
chr5:3514934-3514958 5.625 
chr5:3515556-3515581 5.88 
chr5:3519478-3519500 6 
chr5:3520130-3520193 5.71429 
chr5:3520697-3520709 6 
chr5:3521319-3521343 5.83333 
chr5:3522763-3522788 5.32 
chr5:3527187-3527225 6 
chr5:3528556-3528571 6 
chr5:3529077-3529101 5.375 
chr5:3536197-3536233 5.16667 
chr5:3536253-3536303 5.32 
chr5:3537235-3537257 5.72727 
chr5:3538209-3538245 5.61111 
chr5:3538559-3538590 5.16129 
chr5:3540891-3540913 5.90909 
chr5:3541716-3541771 5.58182 
chr5:3547258-3547285 5.40741 
chr5:3547500-3547537 5.35135 
chr5:3547759-3547786 5.62963 
chr5:3548494-3548511 5.82353 
chr5:3550539-3550570 5.96774 
chr5:3551053-3551074 5.61905 
chr5:3552736-3552774 5.78947 
chr5:3553730-3553747 5.94118 
chr5:3553990-3554030 5.55 
chr5:3554312-3554351 5.30769 
chr5:3558124-3558143 5.68421 
chr5:3568241-3568411 5.48235 
chr5:3568433-3568462 5.37931 
chr5:3568838-3568850 6 
chr5:3577805-3577947 5.83803 
chr5:3581391-3581430 5.51282 
chr5:3584682-3584745 5.39683 
chr5:3584853-3585000 5.2381 
chr5:3585006-3585268 5.37405 
chr5:3585279-3585323 5.59091 
chr5:3588023-3588044 5.61905 
chr5:3589580-3589609 5.93103 
chr5:3590479-3590500 6 
chr5:3591373-3591414 5.26829 
chr5:3593589-3593627 5.73684 
chr5:3595828-3595896 5.35294 
chr5:3596142-3596167 5.4 
chr5:3599264-3599309 5.37778 
chr5:3601178-3601207 5.41379 
chr5:3601554-3601627 5.35616 
chr5:3602662-3602697 5.57143 
chr5:3604529-3604557 5.46429 
chr5:3607180-3607214 5.91176 
chr5:3610429-3610460 5.67742 
chr5:3611412-3611440 5.42857 
chr5:3612053-3612075 6 
chr5:3614544-3614568 5.625 
chr5:3616165-3616197 5.28125 
chr5:3621613-3621630 6 
chr5:3623960-3624000 5.7 
chr5:3626209-3626246 5.10811 
chr5:3628708-3628724 6 
chr5:3630956-3631237 5.66192 
chr5:3631355-3631382 6 
chr5:3631715-3631769 5.46296 
chr5:3631906-3632159 5.78656 
chr5:3633245-3633257 6 
chr5:3633413-3633437 5.5 
chr5:3640726-3640753 5.44444 
chr5:3641621-3641634 6 
chr5:3642856-3642893 5.2973 
chr5:3645941-3645966 5.32 
chr5:3646440-3646472 6 
chr5:3646986-3647003 5.88235 
chr5:3647266-3647299 5.72727 
chr5:3647869-3647890 5.57143 
chr5:3648162-3648192 5.5 
chr5:3648968-3648989 5.57143 
chr5:3653303-3653853 5.76 
chr5:3655447-3655493 5.65217 
chr5:3656481-3656494 6 
chr5:3658277-3658291 6 
chr5:3659087-3659110 5.6087 
chr5:3674273-3674309 6 
chr5:3679397-3679436 5.38462 
chr5:3680093-3680116 6 
chr5:3683440-3683476 5.83333 
chr5:3684374-3684398 5.79167 
chr5:3686884-3686909 5.4 
chr5:3687817-3687841 5.41667 
chr5:3691623-3691678 5.6 
chr5:3695774-3695818 5.40909 
chr5:3695847-3695910 5.30159 
chr5:3695937-3695968 5.29032 
chr5:3698623-3698640 5.94118 
chr5:3700665-3701423 5.61873 
chr5:3701696-3701722 5.88462 
chr5:3703671-3703695 5.54167 
chr5:3703775-3703798 5.52174 
chr5:3703994-3704056 5.30645 
chr5:3706989-3707066 5.4026 
chr5:3707123-3707176 5.33962 
chr5:3708793-3708868 5.62667 
chr5:3712165-3712281 5.51724 
chr5:3712290-3712328 5.5 
chr5:3712338-3712435 5.37113 
chr5:3712452-3712500 5.77083 
chr5:3712507-3712647 5.33571 
chr5:3712671-3712701 5.36667 
chr5:3712714-3712777 5.84127 
chr5:3713339-3713366 5.59259 
chr5:3713939-3713957 5.83333 
chr5:3716382-3716418 5.52778 
chr5:3718025-3718045 5.6 
chr5:3718100-3718113 6 
chr5:3719103-3719138 5.31429 
chr5:3727545-3727627 5.31707 
chr5:3727636-3727845 5.48804 
chr5:3727853-3728057 5.40196 
chr5:3728065-3728116 5.43137 
chr5:3728144-3728169 5.4 
chr5:3728185-3728231 5.26087 
chr5:3728256-3728305 5.4898 
chr5:3728944-3728958 6 
chr5:3730679-3730705 5.65385 
chr5:3730879-3730899 5.8 
chr5:3735556-3735606 5.2 
chr5:3735620-3735697 5.57143 
chr5:3735907-3735932 5.52 
chr5:3735941-3735990 5.2449 
chr5:3736075-3736137 5.53226 
chr5:3743684-3743710 5.84615 
chr5:3746664-3746682 6 
chr5:3748653-3748692 5.74359 
chr5:3749596-3749616 5.9 
chr5:3751617-3751753 5.40441 
chr5:3751844-3751936 5.3913 
chr5:3752519-3752561 5.95238 
chr5:3755554-3755596 5.71429 
chr5:3755935-3755971 5.69444 
chr5:3756064-3756086 5.95455 
chr5:3758448-3758472 6 
chr5:3759266-3759279 6 
chr5:3762601-3762624 5.95652 
chr5:3764036-3764063 5.88889 
chr5:3764623-3764647 5.375 
chr5:3770062-3770338 5.73913 
chr5:3776468-3776500 5.46875 
chr5:3776850-3776957 5.78505 
chr5:3782013-3782035 5.95455 
chr5:3784771-3784839 5.29412 
chr5:3785041-3785668 5.61085 
chr5:3785682-3786082 5.5125 
chr5:3786093-3786211 5.4661 
chr5:3786219-3786462 5.69136 
chr5:3786484-3786616 5.52273 
chr5:3789552-3789831 5.64875 
chr5:3790572-3790601 5.41379 
chr5:3792054-3792070 6 
chr5:3795261-3795326 5.6 
chr5:3796956-3797056 5.43 
chr5:3797077-3797160 5.51807 
chr5:3797201-3797291 5.52222 
chr5:3797438-3797469 5.58065 
chr5:3801372-3801404 5.90625 
chr5:3804879-3804892 6 
chr5:3806296-3806324 5.57143 
chr5:3810737-3810767 5.56667 
chr5:3812413-3812439 5.5 
chr5:3813785-3813805 5.75 
chr5:3814363-3814380 5.94118 
chr5:3815463-3815505 5.59524 
chr5:3816458-3816490 6 
chr5:3817434-3817497 5.85714 
chr5:3817500-3817518 5.83333 
chr5:3817537-3817588 5.39216 
chr5:3817868-3817900 6 
chr5:3819316-3819339 5.43478 
chr5:3820391-3820427 6 
chr5:3821140-3821181 5.82927 
chr5:3827355-3827367 6 
chr5:3827561-3827593 5.875 
chr5:3828346-3828359 5.92308 
chr5:3828654-3828685 5.45161 
chr5:3829635-3829660 5.52 
chr5:3830222-3830256 5.26471 
chr5:3831196-3831230 5.73529 
chr5:3832078-3832101 5.65217 
chr5:3832336-3832398 5.58065 
chr5:3835949-3835964 6 
chr5:3841222-3841251 5.89655 
chr5:3848266-3848287 5.66667 
chr5:3848406-3848440 5.58824 
chr5:3852019-3852045 5.42308 
chr5:3852443-3852456 6 
chr5:3853899-3853931 5.625 
chr5:3856586-3856726 5.69286 
chr5:3856747-3857145 5.76884 
chr5:3857913-3857933 6 
chr5:3858813-3858834 5.66667 
chr5:3862480-3862500 5.8 
chr5:3863532-3863561 5.86207 
chr5:3865831-3865849 5.83333 
chr5:3866158-3866176 6 
chr5:3869665-3869694 5.24138 
chr5:3870805-3870832 5.33333 
chr5:3879578-3879606 5.67857 
chr5:3879919-3879968 5.30612 
chr5:3880768-3880792 5.70833 
chr5:3884803-3884822 5.94737 
chr5:3885796-3885906 6 
chr5:3887183-3887219 5.58333 
chr5:3887665-3887694 5.24138 
chr5:3887756-3887803 5.95745 
chr5:3892709-3892738 5.75862 
chr5:3897672-3897710 6 
chr5:3912560-3912586 6 
chr5:3917101-3917135 5.67647 
chr5:3917152-3917199 5.68085 
chr5:3917445-3917496 5.37255 
chr5:3919056-3919071 6 
chr5:3929853-3929885 5.3125 
chr5:3935704-3935729 5.44 
chr5:3938000-3938020 5.6 
chr5:3941838-3941866 5.82143 
chr5:3941907-3941988 5.80247 
chr5:3942518-3942553 5.82857 
chr5:3944485-3944500 6 
chr5:3944540-3944575 5.74286 
chr5:3945621-3945689 5.77941 
chr5:3946627-3946648 5.71429 
chr5:3946663-3946704 5.58537 
chr5:3947679-3947726 5.95745 
chr5:3953349-3953385 6 
chr5:3955353-3955380 5.62963 
chr5:3956322-3956346 6 
chr5:3957382-3957400 5.83333 
chr5:3957876-3958037 5.69565 
chr5:3958051-3958141 5.54444 
chr5:3959015-3959040 5.4 
chr5:3961362-3961405 5.65116 
chr5:3963000-3963027 5.59259 
chr5:3964427-3964456 5.31034 
chr5:3965057-3965091 5.20588 
chr5:3967500-3967537 5.56757 
chr5:3967689-3967722 5.21212 
chr5:3970055-3970109 5.87037 
chr5:3971237-3971260 5.43478 
chr5:3971322-3971542 5.85909 
chr5:3975323-3975344 5.61905 
chr5:3975535-3975577 5.85714 
chr5:3977601-3977626 5.68 
chr5:3978143-3978165 5.72727 
chr5:3983392-3983405 6 
chr5:3984440-3984484 5.77273 
chr5:3985296-3985320 5.54167 
chr5:3991987-3992000 5.92308 
chr5:3992441-3992464 5.73913 
chr5:3994742-3994759 5.76471 
chr5:3995959-3995974 6 
chr5:4002914-4002949 5.4 
chr5:4003208-4003246 5.44737 
chr5:4003376-4003414 5.44737 
chr5:4003558-4003581 5.69565 
chr5:4003592-4003620 5.35714 
chr5:4003641-4003664 5.56522 
chr5:4003724-4003747 5.6087 
chr5:4003781-4003827 5.47826 
chr5:4006017-4006045 5.28571 
chr5:4008985-4009018 5.54545 
chr5:4009072-4009103 5.6129 
chr5:4009179-4009221 5.40476 
chr5:4009312-4009340 5.64286 
chr5:4009404-4009476 5.98611 
chr5:4009522-4009556 5.73529 
chr5:4009615-4009674 5.84746 
chr5:4011020-4011033 6 
chr5:4011381-4011411 5.26667 
chr5:4015224-4015462 5.71429 
chr5:4017512-4017534 5.68182 
chr5:4020631-4020656 5.48 
chr5:4026465-4026500 5.42857 
chr5:4030489-4030506 6 
chr5:4030653-4030762 5.91743 
chr5:4034947-4034970 5.86957 
chr5:4040508-4040547 5.84615 
chr5:4041769-4041807 5.44737 
chr5:4042270-4042288 5.88889 
chr5:4042667-4042749 5.85366 
chr5:4045601-4045623 5.54545 
chr5:4052133-4052170 5.59459 
chr5:4055121-4055195 5.62162 
chr5:4059918-4059977 5.64407 
chr5:4060869-4060893 6 
chr5:4071609-4071632 6 
chr5:4072077-4072101 5.79167 
chr5:4072698-4072719 6 
chr5:4073550-4073569 5.68421 
chr5:4074492-4074528 5.5 
chr5:4075330-4075358 5.75 
chr5:4075885-4075913 5.32143 
chr5:4080445-4080551 5.36792 
chr5:4080561-4080665 5.31731 
chr5:4080677-4080729 5.26923 
chr5:4080738-4080773 5.17143 
chr5:4080791-4080837 5.47826 
chr5:4080955-4081150 5.26154 
chr5:4085688-4085701 6 
chr5:4087339-4087495 5.44872 
chr5:4089554-4089814 5.78077 
chr5:4095307-4095527 5.63182 
chr5:4095634-4095802 5.68452 
chr5:4095943-4095976 5.36364 
chr5:4097051-4097085 6 
chr5:4100846-4100872 5.76923 
chr5:4106870-4106912 5.90476 
chr5:4109963-4109982 5.78947 
chr5:4110642-4110671 5.2069 
chr5:4111721-4111743 6 
chr5:4112524-4112545 6 
chr5:4114000-4114016 6 
chr5:4114053-4114071 5.72222 
chr5:4116866-4116887 5.52381 
chr5:4119815-4119994 5.58659 
chr5:4121798-4121844 5.52174 
chr5:4123627-4123691 5.60938 
chr5:4127479-4127500 5.90476 
chr5:4135598-4135619 5.71429 
chr5:4136637-4136663 5.42308 
chr5:4136686-4136720 5.58824 
chr5:4143617-4143639 5.5 
chr5:4144237-4144262 5.84 
chr5:4146591-4146619 5.53571 
chr5:4147942-4147984 5.54762 
chr5:4149271-4149329 5.62069 
chr5:4150751-4150786 6 
chr5:4150855-4150932 5.49351 
chr5:4151135-4151166 5.32258 
chr5:4151176-4151200 5.625 
chr5:4152733-4152752 5.94737 
chr5:4153325-4153373 5.4375 
chr5:4155405-4155429 5.79167 
chr5:4155779-4155840 5.7377 
chr5:4156621-4156638 5.76471 
chr5:4156963-4157064 5.67327 
chr5:4158397-4158418 6 
chr5:4159451-4159465 6 
chr5:4159663-4159680 6 
chr5:4162407-4162427 5.9 
chr5:4163339-4163363 5.54167 
chr5:4164372-4164391 6 
chr5:4166422-4166507 5.71765 
chr5:4170245-4170276 5.70968 
chr5:4172105-4172155 5.22 
chr5:4175361-4175390 5.55172 
chr5:4180165-4180220 5.70909 
chr5:4188395-4188408 6 
chr5:4189682-4189715 5.63636 
chr5:4189833-4191213 5.8058 
chr5:4191653-4191687 5.88235 
chr5:4194761-4194797 5.69444 
chr5:4194858-4194915 5.29825 
chr5:4195528-4195552 5.75 
chr5:4195879-4195893 6 
chr5:4196184-4196197 6 
chr5:4196800-4196821 5.80952 
chr5:4197315-4197337 6 
chr5:4197687-4197727 5.5 
chr5:4198549-4198572 6 
chr5:4200193-4200207 6 
chr5:4200720-4200738 5.83333 
chr5:4201808-4201850 6 
chr5:4205308-4205334 5.80769 
chr5:4208778-4208933 5.70323 
chr5:4210890-4210904 6 
chr5:4211680-4211696 5.8125 
chr5:4211885-4211912 5.25926 
chr5:4212142-4212157 5.93333 
chr5:4213462-4213554 5.57609 
chr5:4214008-4214047 5.46154 
chr5:4215330-4215642 5.63782 
chr5:4215970-4215994 5.875 
chr5:4219685-4219697 6 
chr5:4222594-4222607 6 
chr5:4224018-4224059 6 
chr5:4228503-4228517 6 
chr5:4232325-4232352 5.88889 
chr5:4236250-4236272 6 
chr5:4236700-4236713 6 
chr5:4238897-4238913 6 
chr5:4239441-4239453 6 
chr5:4240210-4240236 5.92308 
chr5:4244849-4244877 5.57143 
chr5:4245219-4245278 5.28814 
chr5:4245293-4245368 5.24 
chr5:4245406-4245540 5.35821 
chr5:4245934-4245957 5.43478 
chr5:4247240-4247262 5.5 
chr5:4247599-4247632 5.63636 
chr5:4251115-4251138 5.95652 
chr5:4251495-4251509 6 
chr5:4257004-4257020 5.8125 
chr5:4257933-4257967 5.82353 
chr5:4258713-4258790 5.92208 
chr5:4259695-4259725 5.46667 
chr5:4260842-4260856 6 
chr5:4261436-4261573 5.41606 
chr5:4261594-4261616 5.72727 
chr5:4272414-4272436 5.90909 
chr5:4274995-4275060 5.93846 
chr5:4275796-4275903 5.46729 
chr5:4276186-4276204 6 
chr5:4278823-4278850 6 
chr5:4280178-4280199 6 
chr5:4281100-4281126 6 
chr5:4281262-4281316 5.35185 
chr5:4282449-4282473 5.95833 
chr5:4283194-4283371 5.30508 
chr5:4284548-4284581 6 
chr5:4285592-4285663 5.69014 
chr5:4285714-4285760 5.58696 
chr5:4285767-4285780 6 
chr5:4285792-4286297 5.94653 
chr5:4286349-4286394 5.42222 
chr5:4286404-4286445 5.5122 
chr5:4286468-4286548 5.55 
chr5:4287727-4287766 6 
chr5:4287780-4287793 6 
chr5:4289647-4289693 5.73913 
chr5:4291822-4291856 6 
chr5:4293265-4293299 5.5 
chr5:4296510-4296552 5.85714 
chr5:4299120-4299140 5.7 
chr5:4303164-4303184 5.6 
chr5:4304520-4304615 5.36842 
chr5:4304673-4304755 5.36585 
chr5:4310634-4310671 5.27027 
chr5:4321574-4321588 5.92857 
chr5:4323849-4323874 5.32 
chr5:4324913-4324940 5.48148 
chr5:4326249-4326267 6 
chr5:4326923-4327039 5.64655 
chr5:4328275-4328296 5.61905 
chr5:4329500-4329534 5.44118 
chr5:4330798-4330815 6 
chr5:4333202-4333228 5.61538 
chr5:4335316-4335457 5.62411 
chr5:4335976-4336000 5.66667 
chr5:4338460-4338482 5.59091 
chr5:4347214-4347257 6 
chr5:4348037-4348055 6 
chr5:4350965-4351000 5.37143 
chr5:4352628-4352651 5.52174 
chr5:4360179-4360288 5.76147 
chr5:4363352-4363523 5.55556 
chr5:4364402-4364421 5.89474 
chr5:4368148-4368168 5.9 
chr5:4377903-4377922 6 
chr5:4380049-4380071 5.72727 
chr5:4382470-4382493 5.73913 
chr5:4385469-4385500 5.32258 
chr5:4390279-4390309 5.3 
chr5:4391212-4391230 5.83333 
chr5:4391390-4391456 5.45455 
chr5:4401460-4401492 5.46875 
chr5:4401500-4401562 5.22581 
chr5:4403962-4404000 5.18421 
chr5:4404029-4404059 5.43333 
chr5:4404172-4404218 5.34783 
chr5:4404257-4404287 5.53333 
chr5:4406211-4406244 5.39394 
chr5:4407943-4407986 5.13953 
chr5:4409016-4409040 5.79167 
chr5:4409096-4409122 5.73077 
chr5:4412032-4412046 6 
chr5:4413680-4413710 6 
chr5:4414152-4414180 5.25 
chr5:4415023-4415044 6 
chr5:4416053-4416080 5.40741 
chr5:4417755-4417774 5.68421 
chr5:4418535-4418565 5.53333 
chr5:4418839-4418886 5.29787 
chr5:4419211-4419238 5.59259 
chr5:4420168-4420487 5.56113 
chr5:4425626-4425641 5.86667 
chr5:4429053-4429088 5.45714 
chr5:4430174-4430192 6 
chr5:4431144-4431165 6 
chr5:4434940-4435000 5.3 
chr5:4435203-4435227 5.54167 
chr5:4435460-4435483 5.52174 
chr5:4438390-4438477 5.91954 
chr5:4442322-4442338 5.8125 
chr5:4443903-4443944 5.34146 
chr5:4444468-4444539 5.78873 
chr5:4445017-4445047 5.23333 
chr5:4446374-4446398 6 
chr5:4446677-4446690 6 
chr5:4449000-4449059 5.42373 
chr5:4449877-4449917 5.825 
chr5:4451974-4451987 6 
chr5:4454328-4454355 5.2963 
chr5:4455230-4455286 5.28571 
chr5:4455626-4455665 5.33333 
chr5:4456631-4456678 5.97872 
chr5:4457518-4457550 5.28125 
chr5:4459391-4459510 5.39496 
chr5:4464926-4464938 6 
chr5:4465137-4465159 5.5 
chr5:4465770-4465882 5.73214 
chr5:4467712-4467749 5.94595 
chr5:4468690-4468732 5.47619 
chr5:4469396-4469434 5.68421 
chr5:4469500-4469537 5.37838 
chr5:4469724-4469755 5.45161 
chr5:4471162-4471187 6 
chr5:4471663-4471675 6 
chr5:4475795-4475860 5.83077 
chr5:4476601-4476640 5.94872 
chr5:4483465-4483480 5.86667 
chr5:4484830-4484863 5.9697 
chr5:4486231-4486255 5.83333 
chr5:4488103-4488123 5.65 
chr5:4489340-4489377 5.37838 
chr5:4493710-4493751 5.53659 
chr5:4493780-4493826 5.6087 
chr5:4495096-4495132 6 
chr5:4503395-4503416 6 
chr5:4503641-4503672 5.74194 
chr5:4507718-4507730 6 
chr5:4509750-4509770 5.6 
chr5:4510197-4510227 5.43333 
chr5:4511285-4511321 5.88889 
chr5:4515342-4515374 5.46875 
chr5:4516438-4516469 6 
chr5:4516933-4516963 5.5 
chr5:4517007-4517075 5.69118 
chr5:4517257-4517281 5.70833 
chr5:4520925-4520938 6 
chr5:4521916-4521943 5.74074 
chr5:4522021-4522067 5.69565 
chr5:4528332-4528346 5.92857 
chr5:4528563-4528586 5.91304 
chr5:4531851-4531869 6 
chr5:4532010-4532032 5.72727 
chr5:4547196-4547227 5.58065 
chr5:4547539-4547572 5.48485 
chr5:4549318-4549347 5.44828 
chr5:4549453-4549609 5.35897 
chr5:4549682-4549716 5.47059 
chr5:4549787-4549847 5.5 
chr5:4549906-4549931 5.76 
chr5:4551610-4551655 5.55556 
chr5:4554145-4554172 5.81481 
chr5:4554855-4555016 5.81366 
chr5:4555024-4555049 5.6 
chr5:4555057-4555379 5.61801 
chr5:4560912-4560937 5.6 
chr5:4561343-4561357 6 
chr5:4561521-4561542 5.7619 
chr5:4561800-4561828 5.39286 
chr5:4562237-4562262 5.96 
chr5:4564071-4564085 6 
chr5:4564648-4564664 5.9375 
chr5:4569311-4569335 5.375 
chr5:4570176-4570207 5.41935 
chr5:4571030-4571059 5.65517 
chr5:4571699-4571718 5.73684 
chr5:4572355-4572388 5.75758 
chr5:4573769-4573793 5.75 
chr5:4574534-4574629 5.62105 
chr5:4576959-4577013 5.33333 
chr5:4577781-4577799 5.72222 
chr5:4577917-4577939 5.77273 
chr5:4579129-4579253 5.79839 
chr5:4579265-4579492 5.55947 
chr5:4581088-4581106 5.94444 
chr5:4581274-4581305 5.25806 
chr5:4581368-4581380 6 
chr5:4581507-4581519 6 
chr5:4585877-4585911 5.73529 
chr5:4585925-4585974 5.28571 
chr5:4586000-4586045 5.42222 
chr5:4586372-4586433 5.54098 
chr5:4587587-4587608 5.80952 
chr5:4590866-4590891 5.36 
chr5:4592213-4592262 6 
chr5:4593508-4593530 5.86364 
chr5:4597853-4597920 5.74627 
chr5:4598054-4598094 6 
chr5:4598433-4598473 5.55 
chr5:4603108-4603163 5.90909 
chr5:4606101-4606163 5.54839 
chr5:4610524-4610542 5.83333 
chr5:4623574-4623606 5.40625 
chr5:4623991-4624035 5.59091 
chr5:4627942-4627987 5.62222 
chr5:4628038-4628050 6 
chr5:4628812-4628834 5.54545 
chr5:4630606-4630637 5.74194 
chr5:4635448-4635484 5.22222 
chr5:4635870-4635928 5.55172 
chr5:4637856-4637872 6 
chr5:4637913-4637972 5.69492 
chr5:4641520-4641592 5.63889 
chr5:4641609-4641629 5.7 
chr5:4642381-4642400 5.78947 
chr5:4642490-4642523 5.90909 
chr5:4643700-4643720 5.75 
chr5:4643891-4643911 5.65 
chr5:4645719-4645882 5.66871 
chr5:4646448-4646496 5.85417 
chr5:4657531-4657554 6 
chr5:4660110-4660136 5.53846 
chr5:4663395-4663420 5.44 
chr5:4665734-4665760 5.65385 
chr5:4667791-4667832 5.34146 
chr5:4669276-4669322 5.26087 
chr5:4678046-4678074 6 
chr5:4682675-4682693 6 
chr5:4683927-4683969 5.7381 
chr5:4685251-4685276 5.72 
chr5:4686935-4686954 5.63158 
chr5:4687082-4687127 5.75556 
chr5:4687654-4687691 5.67568 
chr5:4687791-4687816 5.56 
chr5:4689356-4689392 5.38889 
chr5:4690705-4690731 5.53846 
chr5:4692880-4692901 6 
chr5:4693188-4693201 6 
chr5:4693853-4693881 5.53571 
chr5:4695000-4695036 5.22222 
chr5:4696302-4696326 6 
chr5:4696481-4696493 6 
chr5:4698547-4698574 5.59259 
chr5:4700679-4700697 6 
chr5:4702035-4702057 5.59091 
chr5:4702311-4702348 6 
chr5:4702628-4702651 5.65217 
chr5:4703080-4703105 5.4 
chr5:4703887-4703901 6 
chr5:4704945-4705000 5.52727 
chr5:4705003-4705154 5.38411 
chr5:4716046-4716059 6 
chr5:4725448-4725479 5.25806 
chr5:4726735-4726760 5.6 
chr5:4729008-4729056 5.8125 
chr5:4729598-4729612 6 
chr5:4739713-4739778 5.67692 
chr5:4741706-4741740 5.17647 
chr5:4742244-4742268 5.375 
chr5:4742775-4742836 5.59016 
chr5:4745169-4745197 5.32143 
chr5:4745581-4745626 5.44444 
chr5:4747571-4747591 5.95 
chr5:4751105-4751125 6 
chr5:4753399-4753422 5.52174 
chr5:4754309-4754330 6 
chr5:4755230-4755247 6 
chr5:4755422-4755448 5.38462 
chr5:4755899-4755986 5.44828 
chr5:4756024-4756060 5.36111 
chr5:4758282-4758300 5.72222 
chr5:4758696-4758711 5.93333 
chr5:4762625-4762662 6 
chr5:4763265-4763286 6 
chr5:4764570-4764589 5.63158 
chr5:4765057-4765083 5.38462 
chr5:4766551-4766563 6 
chr5:4766778-4766824 6 
chr5:4772244-4772263 5.63158 
chr5:4772391-4772426 5.37143 
chr5:4772605-4772636 5.93548 
chr5:4775130-4775147 6 
chr5:4778650-4778681 5.67742 
chr5:4779721-4779737 6 
chr5:4779936-4779962 5.46154 
chr5:4781430-4781458 5.32143 
chr5:4787958-4787996 5.71053 
chr5:4789759-4789778 6 
chr5:4790068-4790094 5.57692 
chr5:4790473-4790487 6 
chr5:4791713-4791795 5.62195 
chr5:4792168-4792195 5.37037 
chr5:4793062-4793083 5.85714 
chr5:4794226-4794246 5.9 
chr5:4798720-4798734 6 
chr5:4803129-4803166 5.62162 
chr5:4804353-4804380 5.37037 
chr5:4806706-4806737 5.67742 
chr5:4806782-4806858 5.47368 
chr5:4808442-4808470 5.32143 
chr5:4810170-4810210 5.4 
chr5:4811131-4811151 5.85 
chr5:4811365-4811483 5.72881 
chr5:4814363-4814398 5.82857 
chr5:4817090-4817113 5.47826 
chr5:4818775-4818797 5.54545 
chr5:4819535-4819555 5.7 
chr5:4821897-4821922 5.32 
chr5:4824042-4824071 5.58621 
chr5:4824902-4824928 5.5 
chr5:4825585-4825614 5.31034 
chr5:4830332-4830370 5.63158 
chr5:4830709-4830734 5.88 
chr5:4830764-4830798 5.67647 
chr5:4832165-4832263 5.53061 
chr5:4835361-4835374 6 
chr5:4840816-4840838 5.72727 
chr5:4842707-4842731 6 
chr5:4844256-4844278 6 
chr5:4847557-4847574 6 
chr5:4849168-4849201 5.36364 
chr5:4849939-4850003 5.75 
chr5:4851765-4851791 5.76923 
chr5:4851879-4851904 5.76 
chr5:4859742-4859769 6 
chr5:4861728-4861766 5.81579 
chr5:4863073-4863123 5.6 
chr5:4864016-4864058 5.71429 
chr5:4870038-4870059 5.95238 
chr5:4873158-4873173 5.93333 
chr5:4887035-4887064 6 
chr5:4887367-4887404 5.48649 
chr5:4887663-4887703 5.75 
chr5:4895154-4895282 5.88281 
chr5:4897082-4897106 6 
chr5:4898610-4898627 6 
chr5:4899096-4899118 5.59091 
chr5:4899413-4899425 6 
chr5:4900604-4900709 5.86667 
chr5:4903212-4903232 6 
chr5:4904168-4904186 5.88889 
chr5:4912810-4912952 5.66901 
chr5:4916675-4916694 5.78947 
chr5:4917903-4917932 5.44828 
chr5:4919112-4919190 5.15385 
chr5:4920493-4920513 6 
chr5:4921564-4921597 5.54545 
chr5:4922338-4922396 5.74138 
chr5:4924375-4924405 5.4 
chr5:4928443-4928471 5.46429 
chr5:4929872-4929935 5.80952 
chr5:4929951-4929993 5.71429 
chr5:4930009-4930028 5.68421 
chr5:4930067-4930142 5.62667 
chr5:4930809-4930847 5.42105 
chr5:4931874-4931918 5.47727 
chr5:4931929-4931962 5.60606 
chr5:4932869-4932891 5.5 
chr5:4933114-4933134 5.85 
chr5:4939895-4939908 6 
chr5:4940520-4940534 6 
chr5:4941695-4941717 5.77273 
chr5:4945955-4945989 5.91176 
chr5:4946103-4946125 5.81818 
chr5:4946586-4946600 6 
chr5:4953382-4953399 5.82353 
chr5:4954275-4954295 6 
chr5:4957370-4957400 5.5 
chr5:4960903-4960930 5.66667 
chr5:4962845-4962874 5.34483 
chr5:4966443-4966456 6 
chr5:4971705-4971717 6 
chr5:4972032-4972056 6 
chr5:4972228-4972260 5.59375 
chr5:4973000-4973027 5.33333 
chr5:4973466-4973509 5.44186 
chr5:4973618-4973651 5.69697 
chr5:4973672-4973717 5.73333 
chr5:4973738-4973765 5.55556 
chr5:4973833-4973872 5.33333 
chr5:4974030-4974057 5.48148 
chr5:4974093-4974121 5.60714 
chr5:4974293-4974407 5.32456 
chr5:4977964-4977994 5.8 
chr5:4982012-4982031 5.63158 
chr5:4982459-4982500 5.17073 
chr5:4984402-4984425 5.73913 
chr5:4985530-4985573 5.81395 
chr5:4987051-4987071 5.95 
chr5:4988226-4988258 5.46875 
chr5:4992780-4992802 5.72727 
chr5:4994239-4994315 5.52632 
chr5:4996516-4996547 5.67742 
chr5:4996804-4996839 5.4 
chr5:5003163-5003187 5.45833 
chr5:5007764-5007784 5.65 
chr5:5011304-5011332 5.28571 
chr5:5014304-5014368 5.70312 
chr5:5016740-5016757 6 
chr5:5019212-5019243 5.32258 
chr5:5019314-5019336 6 
chr5:5020612-5020637 5.4 
chr5:5021265-5021299 5.58824 
chr5:5023657-5023686 5.65517 
chr5:5025572-5025602 5.6 
chr5:5025960-5025995 5.74286 
chr5:5031278-5031299 5.61905 
chr5:5034954-5034984 6 
chr5:5036707-5036720 6 
chr5:5037076-5037138 6 
chr5:5043428-5043621 5.65285 
chr5:5043655-5043698 5.34884 
chr5:5044146-5044174 5.75 
chr5:5046490-5046505 6 
chr5:5047142-5047160 5.88889 
chr5:5049636-5049663 5.55556 
chr5:5051383-5051408 5.44 
chr5:5053244-5053272 5.35714 
chr5:5054417-5054429 6 
chr5:5054776-5054819 5.69767 
chr5:5057841-5057896 5.49091 
chr5:5061480-5061500 5.6 
chr5:5063415-5063474 5.79661 
chr5:5066131-5066159 5.85714 
chr5:5066736-5066753 5.82353 
chr5:5069033-5069082 5.5102 
chr5:5073791-5073815 5.375 
chr5:5075361-5075375 6 
chr5:5076791-5076886 5.92632 
chr5:5076964-5077000 5.25 
chr5:5080789-5080813 5.45833 
chr5:5082626-5082654 6 
chr5:5089500-5089520 6 
chr5:5090365-5090388 5.52174 
chr5:5091249-5091276 5.37037 
chr5:5094375-5094402 5.37037 
chr5:5095339-5095359 5.65 
chr5:5097163-5097194 5.54839 
chr5:5097861-5097891 5.3 
chr5:5098627-5098643 5.875 
chr5:5100816-5100857 5.41463 
chr5:5102251-5102294 5.5814 
chr5:5105635-5105676 5.39024 
chr5:5108629-5108650 5.71429 
chr5:5110130-5110189 5.83051 
chr5:5111218-5111354 5.625 
chr5:5118630-5118673 5.46512 
chr5:5121611-5121640 6 
chr5:5123389-5123463 5.2973 
chr5:5124894-5124914 5.75 
chr5:5130306-5130329 6 
chr5:5130594-5130624 5.86667 
chr5:5132086-5132123 5.21622 
chr5:5133687-5133713 5.42308 
chr5:5135990-5136011 5.71429 
chr5:5138772-5138793 6 
chr5:5140324-5140401 5.23377 
chr5:5142176-5142188 6 
chr5:5151102-5151125 5.73913 
chr5:5151328-5151364 6 
chr5:5151709-5151731 5.72727 
chr5:5151791-5151842 5.88235 
chr5:5155409-5155456 5.3617 
chr5:5157325-5157354 5.55172 
chr5:5160840-5160880 5.25 
chr5:5162829-5162899 5.88571 
chr5:5164778-5164802 5.79167 
chr5:5166356-5166410 5.68519 
chr5:5168465-5168493 6 
chr5:5168648-5168889 5.78838 
chr5:5170469-5170504 5.8 
chr5:5172308-5172345 5.21622 
chr5:5173198-5173228 5.2 
chr5:5175106-5175135 5.89655 
chr5:5176835-5176855 5.6 
chr5:5181172-5181198 5.26923 
chr5:5186414-5186443 6 
chr5:5187362-5187398 5.27778 
chr5:5188394-5188416 5.59091 
chr5:5192088-5192111 5.6087 
chr5:5193251-5193280 5.86207 
chr5:5194211-5194227 5.9375 
chr5:5196252-5196280 5.46429 
chr5:5196350-5196364 6 
chr5:5200220-5200235 6 
chr5:5200766-5200851 5.56471 
chr5:5204750-5204773 5.82609 
chr5:5205421-5205438 5.76471 
chr5:5205882-5205903 5.66667 
chr5:5206538-5206555 6 
chr5:5206568-5206603 5.57143 
chr5:5212303-5212333 5.96667 
chr5:5214330-5214342 6 
chr5:5214500-5214527 5.44444 
chr5:5215255-5215292 5.24324 
chr5:5215810-5216023 5.87793 
chr5:5216859-5216878 5.63158 
chr5:5219000-5219026 5.42308 
chr5:5220269-5220285 6 
chr5:5222429-5222465 6 
chr5:5224308-5224355 5.48936 
chr5:5227618-5227656 6 
chr5:5228604-5228628 5.41667 
chr5:5229417-5229432 6 
chr5:5231697-5231713 5.875 
chr5:5232713-5232729 6 
chr5:5233433-5233448 5.93333 
chr5:5234982-5235000 5.72222 
chr5:5236245-5236277 5.4375 
chr5:5236894-5236921 5.59259 
chr5:5246623-5246649 5.57692 
chr5:5250822-5250845 6 
chr5:5253167-5253195 5.21429 
chr5:5257582-5257659 5.44156 
chr5:5258932-5258967 5.74286 
chr5:5261600-5261615 5.93333 
chr5:5266098-5266136 6 
chr5:5271500-5271528 5.78571 
chr5:5272473-5272487 6 
chr5:5274109-5274136 5.48148 
chr5:5274737-5274867 5.57692 
chr5:5276957-5276995 5.47368 
chr5:5277644-5277667 5.43478 
chr5:5278094-5278129 5.48571 
chr5:5279000-5279063 5.4127 
chr5:5279821-5279852 5.64516 
chr5:5279977-5280166 5.59788 
chr5:5280251-5280284 5.72727 
chr5:5283064-5283091 5.2963 
chr5:5286970-5286991 6 
chr5:5289533-5289559 5.5 
chr5:5291760-5291775 6 
chr5:5292611-5292669 5.7069 
chr5:5301160-5301188 5.89286 
chr5:5303951-5303972 5.71429 
chr5:5305075-5305089 6 
chr5:5305101-5305674 5.75393 
chr5:5308621-5308657 5.27778 
chr5:5309062-5309075 6 
chr5:5309471-5309491 5.8 
chr5:5309940-5309964 6 
chr5:5311412-5311443 6 
chr5:5311660-5311673 6 
chr5:5311825-5311857 5.75 
chr5:5312534-5312572 5.76316 
chr5:5316730-5316756 5.34615 
chr5:5317489-5317517 5.92857 
chr5:5320895-5320921 5.88462 
chr5:5322665-5322699 6 
chr5:5324671-5324693 5.5 
chr5:5330369-5330401 5.875 
chr5:5331041-5331063 5.54545 
chr5:5333237-5333252 5.86667 
chr5:5333811-5333893 5.20732 
chr5:5334397-5334436 6 
chr5:5342385-5342412 5.2963 
chr5:5342902-5342925 5.56522 
chr5:5343461-5343494 6 
chr5:5347856-5347927 5.71831 
chr5:5348351-5348376 5.52 
chr5:5351311-5351331 5.7 
chr5:5352774-5352789 6 
chr5:5352848-5353096 5.57661 
chr5:5353260-5353293 5.63636 
chr5:5353622-5353661 5.28205 
chr5:5356062-5356095 5.33333 
chr5:5356771-5356788 5.88235 
chr5:5359088-5359161 5.78082 
chr5:5359516-5359550 5.41176 
chr5:5363204-5363217 5.92308 
chr5:5365547-5365572 5.4 
chr5:5367207-5367243 5.25 
chr5:5367704-5367718 6 
chr5:5371016-5371055 6 
chr5:5374541-5374556 6 
chr5:5375692-5375738 5.86957 
chr5:5377378-5377405 5.88889 
chr5:5379164-5379188 5.83333 
chr5:5379513-5379548 5.45714 
chr5:5381276-5381303 6 
chr5:5384771-5384797 5.80769 
chr5:5389613-5389626 6 
chr5:5390167-5390203 5.19444 
chr5:5391361-5391383 5.72727 
chr5:5392577-5392591 6 
chr5:5395404-5395447 6 
chr5:5396573-5396603 5.23333 
chr5:5398122-5398144 5.63636 
chr5:5398624-5398662 5.23684 
chr5:5402813-5402857 5.65909 
chr5:5403619-5403636 5.94118 
chr5:5404249-5404278 5.72414 
chr5:5405971-5406000 5.44828 
chr5:5410570-5410590 6 
chr5:5411121-5411164 5.83721 
chr5:5412186-5412229 5.90698 
chr5:5414500-5414524 5.625 
chr5:5416802-5416819 5.76471 
chr5:5417039-5417140 5.66337 
chr5:5422732-5422777 6 
chr5:5423131-5423162 5.22581 
chr5:5424483-5424505 5.81818 
chr5:5426560-5426572 6 
chr5:5426804-5426831 5.51852 
chr5:5432833-5432860 5.40741 
chr5:5435768-5435802 5.94118 
chr5:5440708-5440779 5.6338 
chr5:5441016-5441035 5.78947 
chr5:5443260-5443287 5.2963 
chr5:5445509-5445559 5.46 
chr5:5452276-5452292 6 
chr5:5452922-5452943 5.71429 
chr5:5456116-5456135 5.68421 
chr5:5457367-5457386 5.89474 
chr5:5468657-5468699 5.7619 
chr5:5469603-5469631 5.67857 
chr5:5470277-5470313 5.5 
chr5:5470323-5470367 5.18182 
chr5:5477160-5477188 5.71429 
chr5:5480350-5480375 6 
chr5:5482873-5482919 5.78261 
chr5:5492937-5493160 5.80717 
chr5:5494810-5494865 5.49091 
chr5:5494918-5494993 5.24 
chr5:5497283-5497303 5.8 
chr5:5498212-5498225 6 
chr5:5498931-5498957 5.38462 
chr5:5500395-5500418 5.56522 
chr5:5503147-5503206 5.76271 
chr5:5503715-5503767 5.92308 
chr5:5504528-5504579 5.31373 
chr5:5505776-5505789 6 
chr5:5508809-5508848 5.71795 
chr5:5513272-5513295 5.56522 
chr5:5519576-5519607 5.22581 
chr5:5525044-5525065 5.80952 
chr5:5525880-5525904 5.375 
chr5:5528485-5528506 5.52381 
chr5:5528873-5528906 5.57576 
chr5:5529558-5529607 5.44898 
chr5:5530900-5530912 6 
chr5:5535435-5535454 5.68421 
chr5:5540248-5540423 5.35429 
chr5:5540453-5540517 5.65625 
chr5:5543799-5543841 5.47619 
chr5:5549234-5549303 5.6087 
chr5:5551965-5551989 5.625 
chr5:5552554-5552588 5.88235 
chr5:5553149-5553178 5.68966 
chr5:5554175-5554200 5.32 
chr5:5554397-5554441 5.81818 
chr5:5560000-5560019 5.89474 
chr5:5561232-5561290 5.86207 
chr5:5568414-5568437 5.86957 
chr5:5570265-5570285 5.6 
chr5:5571799-5571818 6 
chr5:5577329-5577352 5.73913 
chr5:5578143-5578164 5.95238 
chr5:5579460-5579481 5.80952 
chr5:5580757-5580771 6 
chr5:5585352-5585371 5.63158 
chr5:5588962-5588984 5.90909 
chr5:5592109-5592124 5.86667 
chr5:5594557-5594569 6 
chr5:5596644-5596717 5.24658 
chr5:5597259-5597313 5.33333 
chr5:5601968-5601992 5.375 
chr5:5613284-5613303 5.63158 
chr5:5619162-5619203 5.82927 
chr5:5620669-5620693 6 
chr5:5620772-5620797 5.4 
chr5:5621085-5621120 5.8 
chr5:5624279-5624293 6 
chr5:5631084-5631117 5.42424 
chr5:5634359-5634373 6 
chr5:5634803-5634853 5.68 
chr5:5637031-5637058 6 
chr5:5637879-5637916 5.7027 
chr5:5639387-5639409 6 
chr5:5640266-5640292 5.96154 
chr5:5641859-5641882 5.47826 
chr5:5641979-5642000 5.7619 
chr5:5642227-5642250 5.86957 
chr5:5642295-5642331 5.5 
chr5:5653452-5653480 5.53571 
chr5:5654202-5654224 5.5 
chr5:5655864-5655887 5.86957 
chr5:5657885-5657919 5.35294 
chr5:5658452-5658464 6 
chr5:5659383-5659410 5.48148 
chr5:5661270-5661291 5.7619 
chr5:5663108-5663129 6 
chr5:5663541-5663563 5.63636 
chr5:5670258-5670273 5.86667 
chr5:5672069-5672096 5.55556 
chr5:5672105-5672160 5.58182 
chr5:5672817-5672878 5.77049 
chr5:5673126-5673147 6 
chr5:5673786-5673805 5.73684 
chr5:5674084-5674100 5.875 
chr5:5674469-5674485 5.875 
chr5:5677707-5677746 5.84615 
chr5:5677758-5677790 5.59375 
chr5:5677803-5677836 5.81818 
chr5:5677848-5677860 6 
chr5:5677876-5677911 5.65714 
chr5:5677951-5678030 5.37975 
chr5:5678066-5678191 5.496 
chr5:5678205-5678233 5.46429 
chr5:5678544-5678579 5.42857 
chr5:5688097-5688115 5.88889 
chr5:5688190-5688219 5.24138 
chr5:5691708-5691721 6 
chr5:5692665-5692688 5.6087 
chr5:5693187-5693213 5.30769 
chr5:5693868-5693893 5.92 
chr5:5694146-5694158 6 
chr5:5697913-5697934 5.80952 
chr5:5699106-5699126 5.8 
chr5:5703565-5703588 5.43478 
chr5:5706014-5706059 5.48889 
chr5:5706091-5706329 5.36134 
chr5:5706354-5706379 5.44 
chr5:5706404-5706434 5.56667 
chr5:5708040-5708073 5.51515 
chr5:5713970-5714031 5.42623 
chr5:5714097-5714120 6 
chr5:5714682-5714696 6 
chr5:5718743-5718763 5.8 
chr5:5720613-5720638 5.76 
chr5:5722963-5723000 5.91892 
chr5:5725757-5725782 6 
chr5:5730521-5730533 6 
chr5:5732323-5732373 5.96 
chr5:5732765-5732787 5.59091 
chr5:5736000-5736026 5.80769 
chr5:5741068-5741103 5.4 
chr5:5741602-5741914 5.71154 
chr5:5743323-5743349 5.53846 
chr5:5746640-5746666 6 
chr5:5754952-5754982 5.9 
chr5:5756344-5756373 5.58621 
chr5:5756798-5756813 5.86667 
chr5:5758842-5758864 6 
chr5:5758972-5759000 5.35714 
chr5:5759875-5759919 5.27273 
chr5:5766876-5766892 6 
chr5:5769758-5769790 5.75 
chr5:5769844-5769921 5.88312 
chr5:5773976-5774016 5.925 
chr5:5774253-5774317 5.46875 
chr5:5774879-5774923 5.40909 
chr5:5774938-5775231 5.71331 
chr5:5778337-5778367 5.4 
chr5:5778404-5778457 5.5283 
chr5:5778546-5778586 5.525 
chr5:5778644-5778676 5.5 
chr5:5779878-5779944 5.68182 
chr5:5780362-5780388 5.92308 
chr5:5782901-5782940 5.30769 
chr5:5783699-5783718 5.63158 
chr5:5785016-5785044 5.42857 
chr5:5789753-5789799 5.45652 
chr5:5790314-5790407 5.66667 
chr5:5796660-5796677 6 
chr5:5804139-5804166 5.7037 
chr5:5807227-5807268 5.36585 
chr5:5810409-5810492 5.77108 
chr5:5810500-5810585 5.74118 
chr5:5810601-5810654 5.79245 
chr5:5811177-5811217 5.775 
chr5:5811678-5811712 5.73529 
chr5:5812157-5812183 5.96154 
chr5:5812432-5812468 5.66667 
chr5:5813299-5813316 6 
chr5:5814589-5814619 6 
chr5:5816063-5817113 5.94952 
chr5:5817134-5817333 5.68342 
chr5:5820670-5820710 5.925 
chr5:5823279-5823296 6 
chr5:5825614-5825637 5.56522 
chr5:5826805-5826833 5.78571 
chr5:5827953-5828017 5.32812 
chr5:5829298-5829315 5.94118 
chr5:5832579-5832612 5.66667 
chr5:5835880-5835920 5.45 
chr5:5836195-5836250 5.23636 
chr5:5836835-5836870 6 
chr5:5837621-5837641 5.6 
chr5:5837700-5837735 5.77143 
chr5:5839536-5839557 5.66667 
chr5:5842276-5842302 6 
chr5:5843856-5843882 5.84615 
chr5:5847178-5847202 5.45833 
chr5:5848340-5848387 5.93617 
chr5:5851813-5851859 5.56522 
chr5:5855095-5855112 5.88235 
chr5:5856513-5856529 6 
chr5:5856538-5856568 6 
chr5:5858148-5858166 5.72222 
chr5:5858346-5858386 5.575 
chr5:5862438-5862477 6 
chr5:5862740-5862758 6 
chr5:5864951-5864988 5.94595 
chr5:5866453-5866470 6 
chr5:5869745-5869772 5.85185 
chr5:5869843-5869870 6 
chr5:5871094-5871116 5.81818 
chr5:5873463-5873532 5.82609 
chr5:5874481-5874500 5.63158 
chr5:5876198-5876282 5.45238 
chr5:5876335-5876364 5.48276 
chr5:5876835-5876854 5.63158 
chr5:5876868-5876940 5.51389 
chr5:5877727-5877754 5.51852 
chr5:5878791-5878852 5.32787 
chr5:5878871-5878892 5.85714 
chr5:5886358-5886372 6 
chr5:5886401-5886437 5.38889 
chr5:5887286-5887298 6 
chr5:5890190-5890216 5.53846 
chr5:5892005-5892040 6 
chr5:5896458-5896476 5.72222 
chr5:5896632-5896657 5.6 
chr5:5897006-5897029 5.56522 
chr5:5897256-5897272 6 
chr5:5897730-5897766 5.5 
chr5:5898857-5898883 5.34615 
chr5:5899453-5899488 5.2 
chr5:5899529-5899641 5.42857 
chr5:5903229-5903254 6 
chr5:5904820-5904913 5.64516 
chr5:5907450-5907477 5.88889 
chr5:5908065-5908082 6 
chr5:5908352-5908379 5.62963 
chr5:5908979-5909040 5.86885 
chr5:5909191-5909203 6 
chr5:5918797-5918856 5.59322 
chr5:5920178-5920193 6 
chr5:5923279-5923299 5.7 
chr5:5925054-5925124 5.84286 
chr5:5925144-5925173 6 
chr5:5925789-5925820 5.25806 
chr5:5926691-5926711 5.75 
chr5:5928097-5928125 5.71429 
chr5:5929302-5929328 5.30769 
chr5:5934636-5934666 5.7 
chr5:5935395-5935414 5.78947 
chr5:5936530-5936554 5.79167 
chr5:5947649-5947689 5.3 
chr5:5948613-5948668 5.52727 
chr5:5949364-5949411 5.74468 
chr5:5950648-5950664 6 
chr5:5951288-5951314 5.84615 
chr5:5951709-5951737 5.42857 
chr5:5954774-5954994 5.42727 
chr5:5955000-5955244 5.59016 
chr5:5955278-5955424 5.5411 
chr5:5955449-5955500 5.43137 
chr5:5956086-5956120 5.41176 
chr5:5958609-5958643 5.73529 
chr5:5960618-5960634 6 
chr5:5960861-5960968 5.76636 
chr5:5961912-5961934 5.59091 
chr5:5974173-5974196 5.91304 
chr5:5985006-5985033 5.33333 
chr5:5985117-5985145 5.39286 
chr5:5986281-5986320 5.4359 
chr5:5986497-5986514 5.88235 
chr5:5986883-5986918 5.97143 
chr5:5988648-5988708 5.93333 
chr5:5990339-5990361 5.68182 
chr5:5991797-5991820 5.86957 
chr5:5994954-5994986 5.9375 
chr5:5997060-5997107 5.61702 
chr5:6000922-6000943 5.71429 
chr5:6002045-6002079 5.55882 
chr5:6003849-6003870 5.57143 
chr5:6005800-6005836 5.75 
chr5:6007091-6007302 5.80095 
chr5:6008817-6008855 5.76316 
chr5:6010000-6010029 5.27586 
chr5:6010246-6010259 6 
chr5:6013348-6013399 5.19608 
chr5:6014227-6014270 5.34884 
chr5:6015248-6015260 6 
chr5:6016946-6016958 6 
chr5:6027408-6027478 5.71429 
chr5:6031374-6031397 5.6087 
chr5:6036486-6036518 5.875 
chr5:6037000-6037023 5.65217 
chr5:6037182-6037222 5.85 
chr5:6038571-6038610 6 
chr5:6039053-6039072 5.68421 
chr5:6039734-6039760 5.84615 
chr5:6048279-6048291 6 
chr5:6053405-6053419 6 
chr5:6056093-6056122 5.41379 
chr5:6057720-6057756 5.61111 
chr5:6060983-6061033 5.32 
chr5:6061211-6061228 5.82353 
chr5:6064937-6064983 5.43478 
chr5:6067016-6067041 5.8 
chr5:6071283-6071305 5.95455 
chr5:6079706-6079723 6 
chr5:6080965-6081105 5.56429 
chr5:6081128-6081281 5.77124 
chr5:6081883-6081911 5.46429 
chr5:6082752-6082787 5.37143 
chr5:6084181-6084240 5.42373 
chr5:6089234-6089266 5.21875 
chr5:6089624-6089654 5.26667 
chr5:6095986-6096006 5.6 
chr5:6098743-6098777 5.73529 
chr5:6100565-6100608 5.88372 
chr5:6100624-6100692 5.26471 
chr5:6100743-6100784 5.39024 
chr5:6100792-6100823 5.35484 
chr5:6100942-6101046 5.43269 
chr5:6101093-6101252 5.67296 
chr5:6101275-6101336 5.27869 
chr5:6101387-6101467 5.3125 
chr5:6101586-6101704 5.45763 
chr5:6101737-6101968 5.82684 
chr5:6104500-6104527 5.88889 
chr5:6107860-6107888 6 
chr5:6116285-6116300 6 
chr5:6116395-6116426 6 
chr5:6117762-6117863 5.55446 
chr5:6117874-6117922 5.54167 
chr5:6117934-6117992 5.67241 
chr5:6119800-6119834 5.29412 
chr5:6125358-6125371 5.92308 
chr5:6130308-6130322 5.92857 
chr5:6135565-6135590 5.4 
chr5:6135624-6135650 5.61538 
chr5:6135673-6135742 5.3913 
chr5:6135920-6135962 5.19048 
chr5:6136188-6136228 5.5 
chr5:6138575-6138595 6 
chr5:6140410-6140432 5.5 
chr5:6140989-6141010 5.61905 
chr5:6141465-6141477 6 
chr5:6145415-6145445 5.7 
chr5:6145872-6145966 5.80851 
chr5:6147048-6147065 5.76471 
chr5:6147756-6147771 6 
chr5:6149167-6149184 6 
chr5:6149241-6149273 5.78125 
chr5:6150266-6150279 5.92308 
chr5:6150692-6150730 5.97368 
chr5:6156098-6156111 5.92308 
chr5:6168504-6168521 6 
chr5:6169007-6169046 5.53846 
chr5:6171660-6171901 5.34025 
chr5:6171931-6172000 5.6087 
chr5:6172028-6172072 5.43182 
chr5:6172144-6172165 5.57143 
chr5:6172373-6172403 6 
chr5:6173149-6173170 5.52381 
chr5:6173915-6173935 5.7 
chr5:6175487-6175510 5.47826 
chr5:6180799-6180829 5.46667 
chr5:6180940-6180960 6 
chr5:6183367-6183392 5.32 
chr5:6185140-6185160 6 
chr5:6186282-6186312 5.4 
chr5:6188862-6188889 5.25926 
chr5:6189320-6189344 6 
chr5:6189636-6189664 6 
chr5:6190036-6190056 6 
chr5:6194223-6194241 6 
chr5:6201565-6201591 6 
chr5:6204777-6204805 5.28571 
chr5:6205562-6205585 5.91304 
chr5:6207562-6207595 5.78788 
chr5:6212574-6212592 6 
chr5:6214845-6214866 5.57143 
chr5:6215466-6215539 5.61644 
chr5:6221973-6221992 5.68421 
chr5:6222604-6222618 6 
chr5:6228304-6228337 5.42424 
chr5:6229578-6229596 5.88889 
chr5:6231230-6231273 5.81395 
chr5:6231511-6231558 5.70213 
chr5:6234480-6234500 5.6 
chr5:6234539-6234559 5.75 
chr5:6235769-6235804 5.88571 
chr5:6237615-6237671 5.58929 
chr5:6238032-6238061 5.7931 
chr5:6238104-6238134 5.93333 
chr5:6238746-6238804 5.77586 
chr5:6238911-6238944 5.24242 
chr5:6239543-6239575 5.1875 
chr5:6239787-6239824 5.40541 
chr5:6241185-6241386 5.65672 
chr5:6241402-6241528 5.73016 
chr5:6241602-6241632 5.33333 
chr5:6241887-6241915 5.28571 
chr5:6245532-6245620 5.84091 
chr5:6246312-6246385 5.9726 
chr5:6247789-6247804 6 
chr5:6252019-6252037 6 
chr5:6255592-6255622 5.63333 
chr5:6259860-6259875 5.93333 
chr5:6259890-6259921 5.3871 
chr5:6259946-6259986 5.525 
chr5:6260786-6260854 5.70588 
chr5:6260933-6260975 5.7381 
chr5:6261771-6261786 6 
chr5:6269327-6269361 5.94118 
chr5:6269826-6269853 5.51852 
chr5:6277588-6277626 5.5 
chr5:6278186-6278219 6 
chr5:6278579-6278698 5.45378 
chr5:6280859-6280879 6 
chr5:6282351-6282376 5.48 
chr5:6285116-6285151 5.42857 
chr5:6285308-6285336 5.39286 
chr5:6286234-6286348 5.52632 
chr5:6288095-6288121 5.69231 
chr5:6290686-6290726 5.225 
chr5:6290898-6290930 6 
chr5:6292422-6292440 5.77778 
chr5:6292449-6292500 5.41176 
chr5:6292813-6292844 5.58065 
chr5:6294404-6294426 5.54545 
chr5:6298295-6298318 5.91304 
chr5:6298921-6298960 5.41026 
chr5:6299894-6299920 5.42308 
chr5:6304601-6304656 5.36364 
chr5:6308793-6308829 5.38889 
chr5:6308843-6308979 5.36765 
chr5:6309018-6309077 5.35593 
chr5:6309093-6309152 5.77966 
chr5:6309165-6309243 5.58974 
chr5:6310303-6310327 6 
chr5:6312844-6312895 5.92157 
chr5:6317103-6317127 5.45833 
chr5:6318807-6318830 5.78261 
chr5:6320315-6320366 5.78431 
chr5:6322196-6322249 5.86792 
chr5:6322298-6322336 5.47368 
chr5:6322346-6322470 5.85484 
chr5:6322500-6322546 5.45652 
chr5:6322557-6322667 5.54545 
chr5:6322677-6322736 5.33898 
chr5:6322759-6322796 5.40541 
chr5:6322819-6322895 5.82895 
chr5:6323236-6323263 5.33333 
chr5:6325471-6325522 5.88235 
chr5:6327944-6327958 6 
chr5:6331638-6331661 5.82609 
chr5:6336922-6336975 5.96226 
chr5:6337053-6337089 5.88889 
chr5:6340288-6340321 5.39394 
chr5:6341703-6341737 5.20588 
chr5:6341844-6341866 6 
chr5:6346573-6346602 5.82759 
chr5:6346634-6346686 5.63462 
chr5:6350548-6350568 5.6 
chr5:6350615-6350641 5.84615 
chr5:6357578-6357604 5.42308 
chr5:6361053-6361188 5.77778 
chr5:6364575-6364622 6 
chr5:6364762-6364798 6 
chr5:6364828-6364864 5.27778 
chr5:6368038-6368081 5.95349 
chr5:6368472-6368487 6 
chr5:6375397-6375413 6 
chr5:6377111-6377136 5.56 
chr5:6381714-6381757 5.67442 
chr5:6384921-6384948 5.66667 
chr5:6385930-6385967 5.67568 
chr5:6386558-6386596 5.73684 
chr5:6387139-6387182 5.86047 
chr5:6387938-6387976 5.68421 
chr5:6388272-6388306 6 
chr5:6388601-6388656 5.50909 
chr5:6388995-6389013 6 
chr5:6389625-6389640 6 
chr5:6391600-6391628 5.46429 
chr5:6392961-6392973 6 
chr5:6395270-6395289 6 
chr5:6396946-6397000 5.25926 
chr5:6397057-6397273 5.43056 
chr5:6399476-6399574 5.60204 
chr5:6400434-6400482 5.33333 
chr5:6405138-6405152 6 
chr5:6406122-6406166 5.79545 
chr5:6411823-6411846 5.47826 
chr5:6412289-6412309 5.6 
chr5:6413651-6413664 5.92308 
chr5:6413813-6413841 5.46429 
chr5:6414245-6414279 5.94118 
chr5:6414581-6414613 5.875 
chr5:6416638-6416678 5.45 
chr5:6419301-6419319 6 
chr5:6422132-6422200 5.85294 
chr5:6422620-6422756 5.75 
chr5:6423127-6423166 6 
chr5:6423988-6424020 5.375 
chr5:6424873-6425138 5.6 
chr5:6426603-6426685 5.23171 
chr5:6426794-6426825 5.25806 
chr5:6428659-6428714 5.67273 
chr5:6435399-6435425 6 
chr5:6437826-6437850 5.83333 
chr5:6438182-6438205 5.69565 
chr5:6438582-6438607 5.36 
chr5:6440709-6440741 5.34375 
chr5:6443022-6443045 5.43478 
chr5:6443643-6443677 5.26471 
chr5:6445737-6445790 5.98113 
chr5:6446693-6446751 5.60345 
chr5:6447079-6447109 5.33333 
chr5:6447294-6447826 5.66541 
chr5:6447836-6447929 5.49462 
chr5:6447945-6448061 5.51724 
chr5:6448072-6448349 5.43321 
chr5:6448360-6448560 5.38 
chr5:6448586-6448705 5.57983 
chr5:6448836-6448879 5.72093 
chr5:6448923-6448944 5.52381 
chr5:6449618-6449640 5.5 
chr5:6449677-6449732 5.21818 
chr5:6449981-6450000 5.73684 
chr5:6453185-6453199 6 
chr5:6453807-6453841 5.82353 
chr5:6463711-6463750 6 
chr5:6464315-6464339 5.375 
chr5:6466137-6466172 5.4 
chr5:6467260-6467322 5.5 
chr5:6469500-6469552 5.23077 
chr5:6469601-6469624 5.56522 
chr5:6469674-6469707 5.75758 
chr5:6470614-6470647 5.42424 
chr5:6480187-6480205 5.77778 
chr5:6486412-6486463 5.90196 
chr5:6489537-6489576 5.58974 
chr5:6500280-6500309 6 
chr5:6500647-6500686 5.48718 
chr5:6501378-6501461 5.6747 
chr5:6501478-6501561 5.93976 
chr5:6501578-6501648 5.92857 
chr5:6501673-6501701 5.67857 
chr5:6507098-6507111 6 
chr5:6510060-6510085 6 
chr5:6512098-6512110 6 
chr5:6515786-6515857 5.80282 
chr5:6516237-6516253 5.875 
chr5:6518803-6518837 5.94118 
chr5:6519698-6519738 6 
chr5:6519788-6519841 5.39623 
chr5:6519867-6520011 5.47222 
chr5:6522343-6522356 5.92308 
chr5:6524669-6524689 6 
chr5:6527598-6527622 5.58333 
chr5:6527652-6527666 6 
chr5:6530823-6530846 5.73913 
chr5:6531544-6531680 5.88971 
chr5:6533596-6533615 5.84211 
chr5:6534500-6534514 6 
chr5:6537621-6537641 6 
chr5:6539249-6539314 5.29231 
chr5:6539327-6539576 5.54217 
chr5:6542460-6542493 5.36364 
chr5:6544095-6544131 5.83333 
chr5:6544875-6544901 5.26923 
chr5:6546924-6546946 5.68182 
chr5:6552047-6552059 6 
chr5:6553574-6553592 5.72222 
chr5:6553935-6553958 6 
chr5:6559785-6559811 5.26923 
chr5:6560259-6560274 6 
chr5:6560749-6560768 5.94737 
chr5:6564401-6564431 5.3 
chr5:6564479-6564491 6 
chr5:6566405-6566447 5.14286 
chr5:6567763-6567777 6 
chr5:6567806-6567899 5.65591 
chr5:6569293-6569340 5.65957 
chr5:6569513-6569527 6 
chr5:6570112-6570135 5.52174 
chr5:6570189-6570210 5.61905 
chr5:6570220-6570332 5.96429 
chr5:6571118-6572019 5.58935 
chr5:6572072-6572136 5.54688 
chr5:6575848-6575864 5.875 
chr5:6576147-6576182 5.71429 
chr5:6576916-6576941 5.84 
chr5:6577062-6577091 5.44828 
chr5:6580802-6580825 5.91304 
chr5:6580929-6580959 5.63333 
chr5:6582492-6582511 5.68421 
chr5:6584051-6584077 5.46154 
chr5:6584262-6584290 5.53571 
chr5:6585298-6585310 6 
chr5:6586281-6586294 5.92308 
chr5:6591829-6591854 5.32 
chr5:6593587-6593600 5.92308 
chr5:6598228-6598249 5.52381 
chr5:6600429-6600465 5.25 
chr5:6606798-6606821 5.69565 
chr5:6610787-6610808 5.61905 
chr5:6611561-6611573 6 
chr5:6612055-6612091 5.58333 
chr5:6614208-6614245 5.59459 
chr5:6618773-6618789 6 
chr5:6619952-6619976 5.79167 
chr5:6621454-6621480 5.84615 
chr5:6622960-6622983 5.91304 
chr5:6623150-6623172 5.90909 
chr5:6625154-6625187 5.51515 
chr5:6625215-6625239 5.375 
chr5:6626430-6626452 6 
chr5:6631206-6631225 5.68421 
chr5:6633581-6633629 5.66667 
chr5:6633989-6634022 5.45455 
chr5:6643126-6643153 5.55556 
chr5:6645947-6645970 5.52174 
chr5:6646635-6646666 5.45161 
chr5:6648168-6648188 5.6 
chr5:6650895-6650915 5.65 
chr5:6651608-6651631 6 
chr5:6652986-6653000 6 
chr5:6653775-6653793 5.72222 
chr5:6654159-6654180 5.61905 
chr5:6654540-6654564 5.875 
chr5:6658435-6658453 6 
chr5:6661643-6661658 6 
chr5:6663972-6663994 5.63636 
chr5:6671772-6671803 5.19355 
chr5:6672380-6672402 5.86364 
chr5:6679625-6679651 5.80769 
chr5:6681845-6681883 5.55263 
chr5:6681894-6682102 5.48077 
chr5:6682500-6682540 5.65 
chr5:6685019-6685051 5.875 
chr5:6687702-6687756 5.38889 
chr5:6687848-6687879 5.19355 
chr5:6688051-6688106 5.29091 
chr5:6688694-6688732 6 
chr5:6690063-6690078 5.86667 
chr5:6691008-6691043 6 
chr5:6692562-6692585 5.73913 
chr5:6694247-6694303 5.92857 
chr5:6695159-6695187 5.46429 
chr5:6696423-6696500 5.62338 
chr5:6700552-6700571 5.73684 
chr5:6702368-6702393 5.32 
chr5:6703000-6703124 5.70968 
chr5:6703378-6703400 5.77273 
chr5:6703693-6703728 5.62857 
chr5:6704500-6704525 5.32 
chr5:6710092-6710174 5.71951 
chr5:6711905-6711925 5.6 
chr5:6713482-6713510 5.57143 
chr5:6713581-6713598 6 
chr5:6713759-6713792 5.54545 
chr5:6713949-6713976 5.92593 
chr5:6713993-6714015 5.77273 
chr5:6714027-6714107 5.3375 
chr5:6714244-6714270 5.53846 
chr5:6714300-6714356 5.33929 
chr5:6714419-6714442 5.86957 
chr5:6714510-6714533 5.52174 
chr5:6714830-6714844 6 
chr5:6719236-6719262 5.42308 
chr5:6720788-6720830 6 
chr5:6722657-6722676 5.94737 
chr5:6725433-6725451 5.94444 
chr5:6730868-6730882 6 
chr5:6735505-6735534 5.2069 
chr5:6738022-6738035 6 
chr5:6756774-6756790 5.875 
chr5:6757817-6757832 6 
chr5:6762667-6762708 5.34146 
chr5:6765338-6765359 5.95238 
chr5:6766784-6766808 5.58333 
chr5:6767368-6767405 5.51351 
chr5:6768750-6768776 5.34615 
chr5:6771495-6771511 6 
chr5:6771527-6771556 5.44828 
chr5:6773936-6774561 5.8368 
chr5:6775000-6775014 5.92857 
chr5:6777868-6777885 5.82353 
chr5:6778810-6778831 5.85714 
chr5:6781220-6781258 5.84211 
chr5:6781674-6781696 5.63636 
chr5:6782532-6782567 5.88571 
chr5:6783000-6783026 5.38462 
chr5:6783792-6783810 6 
chr5:6785388-6785412 5.54167 
chr5:6785575-6785593 6 
chr5:6785636-6785673 5.27027 
chr5:6785684-6785739 5.45455 
chr5:6785821-6785856 5.51429 
chr5:6785896-6785963 5.38806 
chr5:6785986-6786013 5.59259 
chr5:6787219-6787280 5.72131 
chr5:6790346-6790385 5.53846 
chr5:6792367-6792389 5.95455 
chr5:6792429-6792459 5.7 
chr5:6795236-6795251 6 
chr5:6797556-6797593 5.24324 
chr5:6797628-6797657 5.27586 
chr5:6797664-6797714 5.5 
chr5:6797818-6797850 5.15625 
chr5:6798855-6798884 5.24138 
chr5:6799154-6799173 5.63158 
chr5:6802270-6802290 5.7 
chr5:6807336-6807379 5.4186 
chr5:6808382-6808414 5.84375 
chr5:6809283-6809316 5.63636 
chr5:6812067-6812088 5.71429 
chr5:6814456-6814471 5.86667 
chr5:6814500-6814527 5.59259 
chr5:6816273-6816288 6 
chr5:6817747-6817781 5.73529 
chr5:6818400-6818425 5.32 
chr5:6819720-6819765 5.42222 
chr5:6825328-6825358 5.2 
chr5:6825438-6825484 5.71739 
chr5:6828370-6828390 5.6 
chr5:6829789-6829801 6 
chr5:6830635-6830941 5.46732 
chr5:6830967-6831046 5.4557 
chr5:6831055-6831099 5.27273 
chr5:6831122-6831140 5.72222 
chr5:6831166-6831231 5.23077 
chr5:6831252-6831306 5.51852 
chr5:6832157-6832188 5.80645 
chr5:6832441-6832465 5.91667 
chr5:6833936-6833953 5.82353 
chr5:6834530-6834545 6 
chr5:6835000-6835031 5.48387 
chr5:6836103-6836236 5.57143 
chr5:6838324-6838364 5.675 
chr5:6841292-6841380 5.54545 
chr5:6843602-6843631 5.68966 
chr5:6846416-6846428 6 
chr5:6849853-6849865 6 
chr5:6853526-6853552 5.96154 
chr5:6856509-6856521 6 
chr5:6859025-6859060 5.37143 
chr5:6862844-6862866 6 
chr5:6867839-6867865 5.34615 
chr5:6867926-6868000 5.28378 
chr5:6868040-6868099 5.55932 
chr5:6868116-6868137 6 
chr5:6869423-6869533 5.51818 
chr5:6869558-6869608 5.42 
chr5:6869776-6869789 5.92308 
chr5:6869801-6869834 5.27273 
chr5:6869956-6869988 5.28125 
chr5:6870029-6870066 5.40541 
chr5:6874874-6874938 5.20312 
chr5:6874972-6874992 5.6 
chr5:6875062-6875168 5.41509 
chr5:6875878-6875904 5.57692 
chr5:6876056-6876085 5.65517 
chr5:6876249-6876269 5.85 
chr5:6876318-6876334 6 
chr5:6876906-6876919 6 
chr5:6878038-6878073 5.71429 
chr5:6886118-6886154 5.38889 
chr5:6888363-6888419 5.85714 
chr5:6890007-6890046 6 
chr5:6890068-6890116 5.375 
chr5:6890425-6890466 5.53659 
chr5:6892548-6892560 6 
chr5:6894959-6894983 5.45833 
chr5:6901398-6901422 5.375 
chr5:6901593-6901641 5.39583 
chr5:6901664-6901780 5.25 
chr5:6903077-6903099 5.72727 
chr5:6904721-6904751 5.5 
chr5:6905958-6905972 6 
chr5:6908722-6908753 5.41935 
chr5:6914372-6914403 5.74194 
chr5:6917309-6917339 5.66667 
chr5:6918247-6918265 6 
chr5:6918423-6918436 6 
chr5:6920083-6920101 5.77778 
chr5:6927510-6927534 6 
chr5:6927842-6927868 5.61538 
chr5:6931130-6931162 6 
chr5:6934904-6934922 5.88889 
chr5:6936780-6936802 5.5 
chr5:6937021-6937050 5.48276 
chr5:6939694-6939714 5.9 
chr5:6943035-6943060 5.92 
chr5:6944683-6944754 5.84507 
chr5:6958390-6958431 5.70732 
chr5:6958609-6958659 5.66 
chr5:6959412-6959438 5.26923 
chr5:6961196-6961242 5.21739 
chr5:6961264-6961289 5.44 
chr5:6961349-6961418 5.44928 
chr5:6961438-6961464 5.38462 
chr5:6961547-6961643 5.63542 
chr5:6971775-6971798 6 
chr5:6978594-6978632 5.5 
chr5:6979043-6979064 5.57143 
chr5:6979574-6979594 5.75 
chr5:6980087-6980227 5.55 
chr5:6986843-6986871 5.21429 
chr5:6986941-6987016 5.49333 
chr5:6988572-6988619 5.82979 
chr5:6989008-6989099 5.76923 
chr5:6991663-6991723 5.81667 
chr5:6992122-6992158 5.38889 
chr5:6992453-6992508 5.41818 
chr5:6992553-6992580 5.7037 
chr5:6993214-6993247 5.66667 
chr5:6993313-6993351 5.31579 
chr5:6997129-6997144 5.86667 
chr5:7002204-7002243 5.48718 
chr5:7002606-7002628 5.90909 
chr5:7004204-7004289 5.87059 
chr5:7014433-7014452 5.78947 
chr5:7017060-7017074 6 
chr5:7024156-7024194 5.28947 
chr5:7025750-7025781 5.51613 
chr5:7028118-7028172 5.7963 
chr5:7030294-7030319 5.52 
chr5:7030632-7030674 5.61905 
chr5:7031718-7031782 5.90625 
chr5:7032072-7032109 5.2973 
chr5:7032277-7032308 5.67742 
chr5:7035033-7035045 6 
chr5:7037184-7037209 5.36 
chr5:7037695-7037753 5.93103 
chr5:7044981-7045034 5.79245 
chr5:7047453-7047486 5.54545 
chr5:7051885-7051916 5.51613 
chr5:7054651-7054668 6 
chr5:7056152-7056175 5.95652 
chr5:7057524-7057544 5.7 
chr5:7057677-7057711 5.55882 
chr5:7062939-7062960 5.61905 
chr5:7064065-7064096 5.64516 
chr5:7064121-7064145 5.375 
chr5:7071604-7071647 5.69767 
chr5:7071754-7071780 5.34615 
chr5:7073867-7073928 5.4918 
chr5:7073966-7074029 5.36508 
chr5:7074357-7074402 5.73333 
chr5:7075415-7075450 5.85714 
chr5:7076712-7076743 5.70968 
chr5:7076768-7076810 5.2619 
chr5:7080165-7080200 5.94286 
chr5:7081068-7081087 6 
chr5:7082112-7082140 5.57143 
chr5:7084053-7084068 6 
chr5:7085725-7085758 5.15152 
chr5:7087371-7087391 5.85 
chr5:7090060-7090084 5.875 
chr5:7090866-7090897 5.87097 
chr5:7092370-7092399 5.62069 
chr5:7095381-7095405 5.58333 
chr5:7095533-7095581 5.125 
chr5:7096428-7096474 5.52174 
chr5:7096518-7096598 5.25 
chr5:7096610-7096667 5.45614 
chr5:7096711-7096742 5.32258 
chr5:7096751-7096788 5.54054 
chr5:7096864-7096898 5.20588 
chr5:7097948-7097981 5.15152 
chr5:7102405-7102426 5.7619 
chr5:7102961-7102991 5.66667 
chr5:7109947-7109971 5.5 
chr5:7111320-7111353 5.24242 
chr5:7113031-7113052 6 
chr5:7113192-7113286 5.85106 
chr5:7114694-7114776 5.35366 
chr5:7115500-7115524 5.41667 
chr5:7117976-7118000 5.625 
chr5:7121124-7121157 5.18182 
chr5:7125282-7125318 5.33333 
chr5:7125384-7125408 5.45833 
chr5:7132698-7132734 5.58333 
chr5:7134192-7134233 5.78049 
chr5:7138544-7138568 5.41667 
chr5:7139481-7139653 5.59302 
chr5:7141256-7141286 5.93333 
chr5:7141462-7141482 5.7 
chr5:7143281-7143415 5.79851 
chr5:7153627-7153648 5.57143 
chr5:7153944-7153977 5.21212 
chr5:7166006-7166023 6 
chr5:7172107-7172128 5.52381 
chr5:7176657-7176676 5.63158 
chr5:7176807-7176844 5.72973 
chr5:7178561-7178585 5.375 
chr5:7180241-7180260 5.84211 
chr5:7183363-7183403 5.55 
chr5:7183800-7183819 5.78947 
chr5:7184152-7184167 6 
chr5:7185195-7185232 5.18919 
chr5:7185550-7185580 5.36667 
chr5:7186699-7186716 5.82353 
chr5:7188348-7188363 6 
chr5:7188657-7188671 6 
chr5:7189953-7189970 6 
chr5:7191708-7191734 5.53846 
chr5:7193333-7193355 5.54545 
chr5:7199745-7199765 5.7 
chr5:7199897-7199938 5.87805 
chr5:7200406-7200520 5.45614 
chr5:7201406-7201435 5.7931 
chr5:7203127-7203175 5.91667 
chr5:7206307-7206342 5.62857 
chr5:7206962-7206977 6 
chr5:7207123-7207262 5.86331 
chr5:7208288-7208301 6 
chr5:7212213-7212229 6 
chr5:7212942-7212956 5.92857 
chr5:7213814-7213853 6 
chr5:7214011-7214038 5.92593 
chr5:7215153-7215247 5.47872 
chr5:7215345-7215500 5.30323 
chr5:7219774-7219798 5.58333 
chr5:7219827-7219846 6 
chr5:7220120-7220151 5.67742 
chr5:7221853-7221888 5.28571 
chr5:7221938-7221955 6 
chr5:7236689-7236708 5.63158 
chr5:7236835-7236874 5.61538 
chr5:7238593-7238621 5.71429 
chr5:7241825-7241861 6 
chr5:7241887-7241914 5.37037 
chr5:7246375-7246424 5.40816 
chr5:7251684-7251740 5.5 
chr5:7252820-7252848 5.32143 
chr5:7254212-7254242 5.16667 
chr5:7259691-7259703 6 
chr5:7260614-7260769 5.82581 
chr5:7264907-7264942 5.14286 
chr5:7275539-7275573 5.70588 
chr5:7276254-7276279 6 
chr5:7277225-7277282 5.68421 
chr5:7277993-7278015 5.68182 
chr5:7278362-7278390 5.89286 
chr5:7279824-7279846 6 
chr5:7280939-7280967 6 
chr5:7281424-7281451 5.85185 
chr5:7282058-7282077 5.63158 
chr5:7282262-7282305 5.81395 
chr5:7283803-7283840 5.64865 
chr5:7287022-7287057 5.57143 
chr5:7287695-7287731 5.66667 
chr5:7288768-7289008 5.87083 
chr5:7291887-7291907 5.65 
chr5:7293831-7293868 5.32432 
chr5:7294000-7294024 5.625 
chr5:7294248-7294270 6 
chr5:7294926-7294943 6 
chr5:7296556-7296582 5.34615 
chr5:7298943-7298957 6 
chr5:7299599-7299613 6 
chr5:7300129-7300174 5.22222 
chr5:7300288-7300314 5.46154 
chr5:7300330-7300572 5.54959 
chr5:7300604-7300780 5.67614 
chr5:7300791-7301418 5.87081 
chr5:7301500-7301528 5.25 
chr5:7302552-7302575 5.91304 
chr5:7302826-7302849 5.43478 
chr5:7303253-7303285 5.84375 
chr5:7307333-7307351 5.83333 
chr5:7307669-7307687 6 
chr5:7308342-7308356 6 
chr5:7310261-7310285 5.91667 
chr5:7317752-7317773 5.66667 
chr5:7318464-7318489 5.44 
chr5:7321480-7321493 6 
chr5:7322584-7322652 5.72059 
chr5:7323445-7323477 5.46875 
chr5:7323682-7323706 5.375 
chr5:7325500-7325536 5.52778 
chr5:7327731-7327760 5.62069 
chr5:7331018-7331043 5.6 
chr5:7331837-7331862 5.52 
chr5:7331912-7331942 5.26667 
chr5:7332647-7332719 5.61111 
chr5:7332738-7332947 5.37321 
chr5:7332960-7333003 5.90698 
chr5:7339543-7339572 5.68966 
chr5:7340703-7340725 5.81818 
chr5:7341209-7341245 5.36111 
chr5:7344232-7344248 6 
chr5:7346826-7346857 5.93548 
chr5:7347432-7347445 6 
chr5:7348792-7348811 5.78947 
chr5:7349282-7349300 5.77778 
chr5:7351000-7351029 5.75862 
chr5:7352082-7352114 5.40625 
chr5:7352136-7352186 5.34 
chr5:7352413-7352428 5.93333 
chr5:7353330-7353362 5.8125 
chr5:7353373-7353389 6 
chr5:7356500-7356521 5.52381 
chr5:7358358-7358393 5.54286 
chr5:7358673-7358846 5.60116 
chr5:7358867-7358894 5.33333 
chr5:7359764-7359778 6 
chr5:7366038-7366078 5.675 
chr5:7369779-7369808 6 
chr5:7371097-7371128 5.58065 
chr5:7371453-7371488 5.51429 
chr5:7371500-7371681 5.50276 
chr5:7371729-7371869 5.37857 
chr5:7371890-7371992 5.52941 
chr5:7372000-7372034 5.26471 
chr5:7372055-7372131 5.65789 
chr5:7372142-7372324 5.56593 
chr5:7372332-7372385 5.58491 
chr5:7372416-7372452 5.55556 
chr5:7372472-7372693 5.70588 
chr5:7372709-7372975 5.53383 
chr5:7374927-7374944 6 
chr5:7376102-7376132 5.76667 
chr5:7378212-7378225 5.92308 
chr5:7385109-7385152 5.76744 
chr5:7385237-7385268 5.90323 
chr5:7385322-7385379 5.36842 
chr5:7385427-7385485 5.25862 
chr5:7385511-7385542 5.64516 
chr5:7387930-7387961 5.29032 
chr5:7388857-7388873 5.875 
chr5:7393041-7393062 5.71429 
chr5:7393215-7393238 5.52174 
chr5:7396166-7396185 5.94737 
chr5:7396706-7396754 6 
chr5:7397558-7397581 6 
chr5:7400035-7400063 5.82143 
chr5:7404014-7404031 5.94118 
chr5:7404050-7404084 6 
chr5:7405416-7405428 6 
chr5:7405972-7405984 6 
chr5:7407537-7407554 6 
chr5:7407585-7407597 6 
chr5:7407937-7407960 5.56522 
chr5:7407980-7407994 6 
chr5:7408793-7408840 5.68085 
chr5:7409339-7409360 5.52381 
chr5:7409500-7409515 6 
chr5:7410441-7410460 6 
chr5:7413401-7413420 6 
chr5:7414036-7414056 5.6 
chr5:7415078-7415165 5.62069 
chr5:7416159-7416180 5.61905 
chr5:7418760-7418781 6 
chr5:7422219-7422255 5.72222 
chr5:7429127-7429146 6 
chr5:7430635-7430655 5.7 
chr5:7431730-7431746 6 
chr5:7433036-7433049 6 
chr5:7433527-7433548 5.61905 
chr5:7434017-7434067 5.32 
chr5:7439642-7439670 6 
chr5:7443752-7443777 6 
chr5:7444205-7444239 5.5 
chr5:7446650-7446692 6 
chr5:7447474-7447506 5.84375 
chr5:7451789-7451817 5.21429 
chr5:7452012-7452034 5.63636 
chr5:7455738-7455791 5.20755 
chr5:7455861-7455934 5.26027 
chr5:7456064-7456112 5.47917 
chr5:7458481-7458513 5.5625 
chr5:7459885-7459918 6 
chr5:7463731-7463746 6 
chr5:7466398-7466410 6 
chr5:7469595-7469622 5.33333 
chr5:7469958-7469989 5.58065 
chr5:7470568-7470626 5.39655 
chr5:7470658-7470680 5.72727 
chr5:7470741-7470765 5.83333 
chr5:7475301-7475322 5.52381 
chr5:7479547-7479567 5.8 
chr5:7481885-7481909 6 
chr5:7482062-7482081 5.68421 
chr5:7482880-7482927 5.87234 
chr5:7486811-7486845 5.32353 
chr5:7488492-7488514 5.68182 
chr5:7489927-7489939 6 
chr5:7490745-7490808 5.7619 
chr5:7498136-7498164 5.42857 
chr5:7498336-7498374 5.76316 
chr5:7499122-7499135 6 
chr5:7499761-7499833 5.91667 
chr5:7501236-7501254 5.77778 
chr5:7504695-7504740 5.86667 
chr5:7504934-7504946 6 
chr5:7506902-7506931 6 
chr5:7507553-7507569 6 
chr5:7511324-7511363 5.30769 
chr5:7512331-7512348 6 
chr5:7513191-7513255 5.8125 
chr5:7521427-7521449 5.5 
chr5:7522852-7522884 6 
chr5:7523037-7523057 5.95 
chr5:7523428-7523440 6 
chr5:7525106-7525125 6 
chr5:7525650-7525669 6 
chr5:7525768-7525788 6 
chr5:7526396-7526440 5.27273 
chr5:7532383-7532402 5.78947 
chr5:7532758-7532776 6 
chr5:7532978-7532990 6 
chr5:7533119-7533243 5.69355 
chr5:7535149-7535165 5.9375 
chr5:7538582-7538616 5.23529 
chr5:7538941-7538989 5.95833 
chr5:7543416-7543469 5.28302 
chr5:7544126-7544146 6 
chr5:7548463-7548490 5.22222 
chr5:7551123-7551169 5.95652 
chr5:7553594-7553622 5.57143 
chr5:7555844-7555863 5.73684 
chr5:7555967-7555992 6 
chr5:7556491-7556504 6 
chr5:7557246-7557277 5.45161 
chr5:7558140-7558179 5.69231 
chr5:7562366-7562402 5.22222 
chr5:7562722-7562772 5.52 
chr5:7566435-7566457 6 
chr5:7566612-7566633 5.95238 
chr5:7566855-7566875 5.6 
chr5:7568035-7568073 5.78947 
chr5:7570733-7570745 6 
chr5:7573706-7573726 6 
chr5:7573845-7573883 5.81579 
chr5:7574013-7574032 5.63158 
chr5:7575276-7575303 5.37037 
chr5:7575601-7575652 5.29412 
chr5:7579539-7579559 5.8 
chr5:7581932-7581973 6 
chr5:7587090-7587119 5.55172 
chr5:7588858-7588889 5.19355 
chr5:7589492-7589691 5.71859 
chr5:7593764-7593785 5.66667 
chr5:7596158-7596187 5.75862 
chr5:7603897-7603936 5.69231 
chr5:7611373-7611408 5.82857 
chr5:7616301-7616361 5.71667 
chr5:7617578-7617602 5.875 
chr5:7623960-7624008 5.375 
chr5:7628075-7628088 6 
chr5:7630244-7630290 5.93478 
chr5:7633548-7633564 6 
chr5:7633591-7633605 6 
chr5:7637544-7637579 5.8 
chr5:7646428-7646453 5.44 
chr5:7650330-7650356 6 
chr5:7651904-7651930 5.84615 
chr5:7652422-7652446 5.70833 
chr5:7653054-7653073 5.63158 
chr5:7655320-7655346 5.34615 
chr5:7656153-7656179 5.53846 
chr5:7656992-7657017 5.76 
chr5:7657480-7657511 5.90323 
chr5:7658512-7658554 5.90476 
chr5:7660305-7660414 5.81651 
chr5:7665915-7665964 5.63265 
chr5:7668537-7668563 5.42308 
chr5:7673352-7673394 5.90476 
chr5:7673549-7673575 5.65385 
chr5:7675270-7675301 5.93548 
chr5:7676427-7676460 5.45455 
chr5:7677393-7677417 6 
chr5:7678626-7678681 5.49091 
chr5:7689828-7689880 5.40385 
chr5:7690596-7690609 5.92308 
chr5:7693517-7693545 5.85714 
chr5:7694538-7694562 5.375 
chr5:7699194-7699223 6 
chr5:7700804-7700865 5.67213 
chr5:7701611-7701641 5.5 
chr5:7702338-7702352 6 
chr5:7704991-7705004 6 
chr5:7711537-7711550 6 
chr5:7713606-7713629 5.6087 
chr5:7718258-7718274 6 
chr5:7719101-7719113 6 
chr5:7720255-7720290 5.34286 
chr5:7723073-7723094 6 
chr5:7724033-7724066 5.72727 
chr5:7724227-7724246 6 
chr5:7724521-7724533 6 
chr5:7726815-7726838 5.6087 
chr5:7729303-7729323 5.6 
chr5:7729663-7729676 5.92308 
chr5:7731366-7731378 6 
chr5:7732847-7732874 5.77778 
chr5:7734095-7734113 5.72222 
chr5:7736332-7736353 5.57143 
chr5:7741608-7741864 5.69141 
chr5:7741879-7742008 5.4186 
chr5:7742027-7742069 5.5 
chr5:7748632-7748672 6 
chr5:7752815-7752844 5.37931 
chr5:7753007-7753022 6 
chr5:7754822-7754851 5.7931 
chr5:7754974-7755011 5.81081 
chr5:7758745-7758765 5.6 
chr5:7761242-7761275 5.9697 
chr5:7763155-7763190 5.88571 
chr5:7765426-7765439 6 
chr5:7766040-7766084 5.47727 
chr5:7768423-7768442 5.78947 
chr5:7775288-7775355 5.76119 
chr5:7776306-7776329 6 
chr5:7781289-7781330 5.65854 
chr5:7784444-7784464 5.7 
chr5:7785354-7785372 5.72222 
chr5:7787747-7787819 5.47222 
chr5:7788275-7788306 5.32258 
chr5:7789115-7789136 5.57143 
chr5:7789923-7789947 5.79167 
chr5:7792330-7792353 6 
chr5:7798682-7798705 5.91304 
chr5:7804014-7804070 5.64286 
chr5:7804153-7804187 6 
chr5:7805556-7805585 5.86207 
chr5:7806715-7806748 6 
chr5:7810317-7810450 5.33083 
chr5:7810497-7810551 5.72222 
chr5:7810709-7810783 5.5 
chr5:7814603-7814620 5.76471 
chr5:7817936-7817961 6 
chr5:7818448-7818480 6 
chr5:7818671-7818701 5.63333 
chr5:7820606-7820622 6 
chr5:7822707-7822732 5.48 
chr5:7822814-7822853 5.66667 
chr5:7825112-7825168 5.64286 
chr5:7825279-7825454 5.61143 
chr5:7825500-7825527 5.40741 
chr5:7830192-7830214 6 
chr5:7832603-7832627 5.66667 
chr5:7833390-7833427 5.62162 
chr5:7833459-7833500 5.43902 
chr5:7833514-7833551 5.24324 
chr5:7833566-7833801 5.34468 
chr5:7836709-7836743 5.14706 
chr5:7837527-7837547 5.75 
chr5:7841233-7841258 5.32 
chr5:7842419-7842447 5.5 
chr5:7850871-7850949 5.74359 
chr5:7854463-7854485 5.59091 
chr5:7855764-7855798 5.76471 
chr5:7856862-7856893 5.6129 
chr5:7857062-7857101 5.38462 
chr5:7857242-7857270 5.35714 
chr5:7859356-7859379 5.6087 
chr5:7861830-7861851 5.66667 
chr5:7863518-7863544 5.5 
chr5:7863948-7863973 5.92 
chr5:7865699-7865724 5.48 
chr5:7868313-7868331 6 
chr5:7869491-7869510 5.78947 
chr5:7869730-7869764 5.5 
chr5:7873745-7873780 5.4 
chr5:7874701-7874718 6 
chr5:7877616-7877630 6 
chr5:7879575-7879593 6 
chr5:7882820-7882846 5.46154 
chr5:7884606-7884635 5.75862 
chr5:7887068-7887081 6 
chr5:7887643-7887689 5.56522 
chr5:7887822-7887939 5.77778 
chr5:7888965-7889007 5.33333 
chr5:7891114-7891140 5.76923 
chr5:7891402-7891420 6 
chr5:7894204-7894237 5.30303 
chr5:7901739-7901770 5.48387 
chr5:7907554-7907591 5.21622 
chr5:7909820-7909883 5.26984 
chr5:7910431-7910459 5.57143 
chr5:7915108-7915136 5.57143 
chr5:7918260-7918280 6 
chr5:7920000-7920026 5.69231 
chr5:7921927-7921958 5.58065 
chr5:7926020-7926032 6 
chr5:7930427-7930452 5.36 
chr5:7933058-7933104 5.56522 
chr5:7933258-7933284 5.34615 
chr5:7937767-7937786 6 
chr5:7939896-7939916 6 
chr5:7942727-7942772 5.42222 
chr5:7943978-7944000 5.68182 
chr5:7945022-7945059 5.72973 
chr5:7946400-7946419 6 
chr5:7949210-7949229 6 
chr5:7953198-7953236 5.68421 
chr5:7956424-7956437 5.92308 
chr5:7957643-7957711 5.64706 
chr5:7958214-7958241 6 
chr5:7959985-7960004 5.68421 
chr5:7960652-7960695 5.44186 
chr5:7961403-7961420 5.82353 
chr5:7962972-7962992 5.7 
chr5:7963422-7963450 5.39286 
chr5:7963474-7963520 5.6087 
chr5:7965296-7965316 5.65 
chr5:7965971-7966000 5.44828 
chr5:7971134-7971165 5.51613 
chr5:7977822-7977844 5.63636 
chr5:7979175-7979197 5.90909 
chr5:7980847-7980881 5.67647 
chr5:7981645-7981659 6 
chr5:7982823-7982857 5.73529 
chr5:7983000-7983023 5.65217 
chr5:7984623-7984649 5.92308 
chr5:7987529-7987576 5.40426 
chr5:7988712-7988736 5.66667 
chr5:7989040-7989069 5.24138 
chr5:7990012-7990051 5.84615 
chr5:7993021-7993053 5.375 
chr5:7993341-7993400 5.62712 
chr5:8002480-8002503 5.82609 
chr5:8003946-8003976 5.36667 
chr5:8004944-8005155 5.88152 
chr5:8007254-8007273 5.63158 
chr5:8011437-8011449 6 
chr5:8013147-8013177 5.5 
chr5:8015682-8015802 5.825 
chr5:8017193-8017235 5.14286 
chr5:8017340-8017362 5.68182 
chr5:8017949-8017976 5.40741 
chr5:8018558-8018615 5.42105 
chr5:8018840-8018882 5.7381 
chr5:8021065-8021083 6 
chr5:8022749-8022771 5.63636 
chr5:8023751-8023763 6 
chr5:8026987-8027034 5.93617 
chr5:8030139-8030169 5.7 
chr5:8030330-8030342 6 
chr5:8031121-8031156 5.54286 
chr5:8032064-8032110 5.69565 
chr5:8033016-8033064 5.875 
chr5:8035143-8035167 5.70833 
chr5:8035570-8035597 5.37037 
chr5:8039181-8039196 6 
chr5:8041119-8041134 6 
chr5:8046916-8046971 5.61818 
chr5:8047280-8047308 5.17857 
chr5:8048191-8048207 6 
chr5:8049700-8049733 5.60606 
chr5:8049930-8050348 5.70813 
chr5:8050356-8050693 5.71217 
chr5:8052005-8052031 6 
chr5:8054296-8054317 5.61905 
chr5:8057898-8057920 5.63636 
chr5:8058015-8058027 6 
chr5:8058037-8058086 5.2449 
chr5:8060381-8060394 5.92308 
chr5:8066411-8066500 5.26966 
chr5:8067237-8067263 6 
chr5:8069192-8069216 5.79167 
chr5:8069492-8069520 5.78571 
chr5:8069573-8069591 5.88889 
chr5:8070954-8070987 5.84848 
chr5:8071686-8071721 5.88571 
chr5:8072544-8072563 5.84211 
chr5:8078421-8078444 5.43478 
chr5:8079452-8079500 5.33333 
chr5:8079511-8080193 5.71261 
chr5:8082965-8083007 5.71429 
chr5:8084303-8084341 5.63158 
chr5:8090075-8090112 5.91892 
chr5:8090566-8090591 5.48 
chr5:8095242-8095257 6 
chr5:8095648-8095665 6 
chr5:8102810-8102843 5.36364 
chr5:8104058-8104070 6 
chr5:8104441-8104474 5.42424 
chr5:8104929-8104952 5.56522 
chr5:8106276-8106307 5.32258 
chr5:8106408-8106440 5.28125 
chr5:8110648-8110677 5.96552 
chr5:8112466-8112481 5.86667 
chr5:8116680-8116748 5.38235 
chr5:8117224-8117357 5.38346 
chr5:8117370-8117570 5.57 
chr5:8117585-8117637 5.38462 
chr5:8118173-8118199 5.34615 
chr5:8120639-8120662 5.73913 
chr5:8124077-8124111 5.5 
chr5:8125243-8125271 5.85714 
chr5:8126009-8126041 5.40625 
chr5:8126264-8126343 5.78481 
chr5:8127590-8127603 6 
chr5:8128297-8128321 5.875 
chr5:8131756-8131774 5.88889 
chr5:8132206-8132292 5.93023 
chr5:8132339-8132370 5.41935 
chr5:8133445-8133478 5.18182 
chr5:8133552-8133603 5.19608 
chr5:8133863-8133890 5.2963 
chr5:8137509-8137534 5.92 
chr5:8139267-8139290 5.91304 
chr5:8139843-8139870 5.7037 
chr5:8140134-8140211 5.32468 
chr5:8140588-8140677 5.77528 
chr5:8143126-8143143 5.82353 
chr5:8145946-8145989 5.65116 
chr5:8147418-8147463 5.26667 
chr5:8148370-8148386 6 
chr5:8148940-8148986 5.69565 
chr5:8149960-8149982 5.95455 
chr5:8150433-8150472 5.4359 
chr5:8150673-8150698 5.96 
chr5:8153516-8153570 5.88889 
chr5:8155471-8155500 5.31034 
chr5:8158315-8158334 6 
chr5:8164663-8164699 5.75 
chr5:8167419-8167447 5.82143 
chr5:8169316-8169338 5.90909 
chr5:8170580-8170608 6 
chr5:8171295-8171332 5.78378 
chr5:8173212-8173237 5.32 
chr5:8175882-8175901 5.94737 
chr5:8177085-8177097 6 
chr5:8179060-8179127 5.49254 
chr5:8179371-8179429 5.32759 
chr5:8187976-8187991 6 
chr5:8188000-8188106 5.24528 
chr5:8188532-8188564 5.3125 
chr5:8189099-8189114 6 
chr5:8194034-8194088 5.62963 
chr5:8194814-8194839 5.44 
chr5:8195094-8195131 5.45946 
chr5:8195480-8195500 5.8 
chr5:8197235-8197258 5.65217 
chr5:8197554-8197575 5.71429 
chr5:8201472-8201485 5.92308 
chr5:8208427-8208528 5.26733 
chr5:8208569-8208591 5.68182 
chr5:8208621-8208750 5.42636 
chr5:8208870-8208982 5.29464 
chr5:8209015-8209133 5.33051 
chr5:8209188-8209264 5.38158 
chr5:8210587-8210618 5.90323 
chr5:8211467-8211485 5.72222 
chr5:8217948-8217974 5.38462 
chr5:8218729-8218754 6 
chr5:8219257-8219283 5.38462 
chr5:8225428-8225451 5.47826 
chr5:8226285-8226313 5.64286 
chr5:8227839-8227860 5.57143 
chr5:8230473-8230506 5.57576 
chr5:8230674-8230696 5.59091 
chr5:8237970-8238000 5.83333 
chr5:8238798-8238858 5.48333 
chr5:8244385-8244414 5.62069 
chr5:8252605-8252644 5.64103 
chr5:8253790-8253804 5.92857 
chr5:8256000-8256020 5.85 
chr5:8256028-8256098 5.55714 
chr5:8256122-8256141 5.63158 
chr5:8256150-8256189 5.66667 
chr5:8256663-8256704 5.43902 
chr5:8256848-8256869 5.7619 
chr5:8260427-8260448 5.80952 
chr5:8261145-8261164 5.63158 
chr5:8262319-8262335 5.875 
chr5:8265393-8265437 5.88636 
chr5:8266744-8266761 6 
chr5:8268351-8268365 5.92857 
chr5:8269692-8269723 5.64516 
chr5:8272670-8272705 5.65714 
chr5:8274736-8274756 5.7 
chr5:8274888-8274907 5.68421 
chr5:8275849-8275882 5.36364 
chr5:8277511-8277542 5.22581 
chr5:8279099-8279137 6 
chr5:8280384-8280402 6 
chr5:8280551-8280585 5.79412 
chr5:8287000-8287168 5.68452 
chr5:8289747-8289775 5.39286 
chr5:8293959-8293987 5.78571 
chr5:8295572-8295585 6 
chr5:8296149-8296206 5.89474 
chr5:8301322-8301342 5.7 
chr5:8301433-8301451 6 
chr5:8302286-8302477 5.6178 
chr5:8305039-8305068 5.24138 
chr5:8307465-8307516 5.43137 
chr5:8310194-8310249 5.49091 
chr5:8311263-8311290 5.51852 
chr5:8314844-8314870 5.30769 
chr5:8315251-8315271 5.8 
chr5:8315443-8315475 5.40625 
chr5:8319120-8319166 5.58696 
chr5:8321508-8321531 5.6087 
chr5:8324577-8324613 5.72222 
chr5:8326176-8326199 5.47826 
chr5:8326262-8326280 6 
chr5:8328212-8328225 6 
chr5:8328684-8328709 5.52 
chr5:8341143-8341165 5.81818 
chr5:8341542-8341567 5.4 
chr5:8353969-8354000 5.12903 
chr5:8357868-8357904 5.33333 
chr5:8359282-8359334 5.40385 
chr5:8361645-8361696 5.94118 
chr5:8361759-8361781 5.90909 
chr5:8362896-8362928 5.375 
chr5:8363816-8363861 5.53333 
chr5:8363876-8363938 5.41935 
chr5:8364844-8364859 6 
chr5:8365459-8365528 5.91304 
chr5:8365741-8365760 5.89474 
chr5:8368197-8368222 5.48 
chr5:8369658-8369682 5.41667 
chr5:8370116-8370162 5.67391 
chr5:8370613-8370625 6 
chr5:8374052-8374069 6 
chr5:8375496-8375533 5.75676 
chr5:8375557-8375635 5.55128 
chr5:8376521-8376533 6 
chr5:8379532-8379551 5.68421 
chr5:8379679-8379724 5.91111 
chr5:8381608-8381642 5.91176 
chr5:8389393-8389415 5.72727 
chr5:8393325-8393480 5.50968 
chr5:8398393-8398428 5.88571 
chr5:8400429-8400465 5.63889 
chr5:8402412-8402446 5.97059 
chr5:8412170-8412203 5.51515 
chr5:8419229-8419260 6 
chr5:8420261-8420284 5.65217 
chr5:8420792-8420825 5.72727 
chr5:8421287-8421306 5.94737 
chr5:8423429-8423462 6 
chr5:8423657-8423673 5.8125 
chr5:8428767-8428791 6 
chr5:8432209-8432227 5.72222 
chr5:8432913-8432934 6 
chr5:8434382-8434406 5.75 
chr5:8437891-8437928 5.48649 
chr5:8441368-8441444 5.64474 
chr5:8445571-8445642 5.74648 
chr5:8446838-8446864 5.30769 
chr5:8448716-8448730 6 
chr5:8449354-8449369 6 
chr5:8449574-8449587 6 
chr5:8453925-8453944 5.68421 
chr5:8455035-8455069 5.91176 
chr5:8457051-8457073 5.77273 
chr5:8459475-8459497 5.63636 
chr5:8469238-8469261 5.65217 
chr5:8472312-8472333 5.61905 
chr5:8476636-8476663 5.59259 
chr5:8477786-8477840 5.90741 
chr5:8479526-8479544 6 
chr5:8479944-8479964 5.85 
chr5:8480994-8481015 6 
chr5:8485632-8485664 5.5625 
chr5:8485850-8485885 5.22857 
chr5:8488123-8488135 6 
chr5:8488374-8488386 6 
chr5:8490808-8490822 6 
chr5:8490972-8490991 5.63158 
chr5:8492237-8492250 5.92308 
chr5:8497068-8497106 6 
chr5:8497938-8497952 6 
chr5:8500176-8500222 5.65217 
chr5:8501954-8501967 6 
chr5:8505211-8505237 5.26923 
chr5:8506856-8506885 5.2069 
chr5:8507266-8507309 5.27907 
chr5:8507945-8507963 6 
chr5:8509560-8509590 5.63333 
chr5:8510144-8510187 5.60465 
chr5:8513505-8513529 5.70833 
chr5:8514513-8514555 5.5 
chr5:8514613-8514652 5.46154 
chr5:8515845-8515881 5.44444 
chr5:8516438-8516459 5.52381 
chr5:8518372-8518413 5.56098 
chr5:8518561-8518622 5.91803 
chr5:8519512-8519537 6 
chr5:8521325-8521387 5.79032 
chr5:8521563-8521588 5.32 
chr5:8524954-8524980 6 
chr5:8527991-8528037 5.8913 
chr5:8530900-8530935 5.2 
chr5:8533159-8533172 6 
chr5:8538478-8538535 5.66667 
chr5:8540889-8540908 5.78947 
chr5:8546402-8546441 5.92308 
chr5:8548512-8548536 6 
chr5:8548894-8548973 5.62025 
chr5:8549159-8549199 5.85 
chr5:8551035-8551055 6 
chr5:8553286-8553312 5.88462 
chr5:8553651-8553684 5.48485 
chr5:8557297-8557331 5.82353 
chr5:8558950-8558985 5.28571 
chr5:8559802-8559838 5.75 
chr5:8560305-8560323 5.77778 
chr5:8560709-8560731 5.72727 
chr5:8563789-8563820 6 
chr5:8565174-8565206 5.46875 
chr5:8565949-8566030 5.64198 
chr5:8568075-8568773 5.6361 
chr5:8572500-8572527 5.44444 
chr5:8573206-8573233 5.40741 
chr5:8573708-8573721 6 
chr5:8574399-8574411 6 
chr5:8577078-8577117 5.25641 
chr5:8577985-8578004 5.63158 
chr5:8579457-8579478 5.71429 
chr5:8580518-8580530 6 
chr5:8580800-8580825 5.52 
chr5:8581060-8581084 5.5 
chr5:8581270-8581297 5.51852 
chr5:8581338-8581367 5.37931 
chr5:8582852-8582875 5.78261 
chr5:8582889-8582920 5.45161 
chr5:8584377-8584408 5.80645 
chr5:8585260-8585316 5.625 
chr5:8588497-8588521 5.58333 
chr5:8589209-8589238 6 
chr5:8591414-8591440 5.46154 
chr5:8592167-8592223 5.57143 
chr5:8593000-8593024 5.66667 
chr5:8593054-8593088 6 
chr5:8606870-8606887 5.76471 
chr5:8611686-8611724 5.44737 
chr5:8613756-8613775 5.63158 
chr5:8614786-8614840 5.59259 
chr5:8615251-8615662 5.6472 
chr5:8617165-8617195 5.6 
chr5:8617238-8617250 6 
chr5:8622129-8622165 5.75 
chr5:8623243-8623267 5.45833 
chr5:8624469-8624500 5.54839 
chr5:8625337-8625364 5.51852 
chr5:8626561-8626604 5.76744 
chr5:8628173-8628205 5.40625 
chr5:8629503-8629522 5.78947 
chr5:8636171-8636198 5.37037 
chr5:8636410-8636467 5.5614 
chr5:8636500-8636532 5.46875 
chr5:8643418-8643440 5.72727 
chr5:8643727-8643770 5.69767 
chr5:8645293-8645320 5.55556 
chr5:8645549-8645568 5.63158 
chr5:8647144-8647171 5.44444 
chr5:8649342-8649374 5.71875 
chr5:8649940-8649965 6 
chr5:8651249-8651276 5.85185 
chr5:8654843-8654870 5.85185 
chr5:8659550-8659583 5.60606 
chr5:8660414-8660470 5.53571 
chr5:8666526-8666546 5.65 
chr5:8672241-8672293 5.23077 
chr5:8672400-8672434 5.35294 
chr5:8678000-8678054 5.40741 
chr5:8680429-8680463 5.35294 
chr5:8681875-8681893 5.88889 
chr5:8685386-8685446 5.83333 
chr5:8688232-8688248 6 
chr5:8689723-8689749 5.38462 
chr5:8690186-8690227 5.95122 
chr5:8691704-8691733 5.93103 
chr5:8693032-8693045 6 
chr5:8694530-8694552 6 
chr5:8701721-8701750 5.24138 
chr5:8702492-8702511 5.63158 
chr5:8702542-8702569 5.85185 
chr5:8706390-8706425 5.54286 
chr5:8708913-8708984 5.32394 
chr5:8709748-8709764 6 
chr5:8712565-8712589 5.375 
chr5:8715470-8715488 5.83333 
chr5:8717850-8717902 5.48077 
chr5:8720510-8720529 6 
chr5:8722213-8722241 5.46429 
chr5:8723117-8723131 6 
chr5:8724786-8724818 5.71875 
chr5:8726961-8726975 6 
chr5:8727056-8727148 5.75 
chr5:8727162-8727231 5.6087 
chr5:8727353-8727371 5.88889 
chr5:8728399-8728430 5.93548 
chr5:8728500-8728542 5.42857 
chr5:8736940-8736959 5.63158 
chr5:8737087-8737111 5.79167 
chr5:8738375-8738437 5.6129 
chr5:8739561-8739584 5.56522 
chr5:8741098-8741135 5.27027 
chr5:8746612-8746631 5.63158 
chr5:8746753-8746790 5.89189 
chr5:8746832-8746873 5.65854 
chr5:8748697-8748716 5.68421 
chr5:8750003-8750017 6 
chr5:8753268-8753299 5.58065 
chr5:8754705-8754745 5.65 
chr5:8755356-8755470 5.40351 
chr5:8755908-8755959 5.37255 
chr5:8755978-8756036 5.36207 
chr5:8756054-8756162 5.40741 
chr5:8763217-8763247 5.83333 
chr5:8764994-8765100 5.51887 
chr5:8765114-8765129 5.93333 
chr5:8765151-8765196 5.22222 
chr5:8765213-8765244 5.54839 
chr5:8771388-8771415 5.7037 
chr5:8775157-8775196 5.53846 
chr5:8775611-8775636 6 
chr5:8778210-8778249 5.28205 
chr5:8780865-8780898 5.72727 
chr5:8784889-8785216 5.57492 
chr5:8785372-8785407 5.37143 
chr5:8786300-8786348 5.35417 
chr5:8788744-8788914 5.51765 
chr5:8789279-8789304 6 
chr5:8791994-8792016 5.72727 
chr5:8795155-8795188 5.87879 
chr5:8801450-8801822 5.62366 
chr5:8807257-8807278 5.57143 
chr5:8808500-8808532 5.125 
chr5:8808664-8808704 5.45 
chr5:8817651-8817676 5.48 
chr5:8820528-8820550 5.54545 
chr5:8821157-8821183 5.42308 
chr5:8821195-8821217 5.68182 
chr5:8823015-8823045 5.36667 
chr5:8829867-8829882 5.93333 
chr5:8831529-8831541 6 
chr5:8833657-8833687 5.6 
chr5:8834689-8834727 5.44737 
chr5:8835321-8835335 6 
chr5:8836416-8836456 5.4 
chr5:8836874-8836899 5.56 
chr5:8837966-8838000 5.55882 
chr5:8838533-8838562 5.37931 
chr5:8841216-8841234 6 
chr5:8841447-8841476 5.27586 
chr5:8843220-8843246 5.42308 
chr5:8843618-8843661 5.48837 
chr5:8849009-8849033 5.45833 
chr5:8849815-8849876 5.96721 
chr5:8855661-8855686 5.36 
chr5:8856648-8856668 5.9 
chr5:8856801-8856820 5.63158 
chr5:8859799-8859820 5.66667 
chr5:8859924-8859957 5.21212 
chr5:8860023-8860046 5.6087 
chr5:8861173-8861199 5.30769 
chr5:8861243-8861260 5.76471 
chr5:8863102-8863168 5.43939 
chr5:8870100-8870115 5.93333 
chr5:8870620-8870673 5.43396 
chr5:8871919-8871958 5.66667 
chr5:8872000-8872017 5.76471 
chr5:8873605-8873625 6 
chr5:8877431-8877476 5.24444 
chr5:8877531-8877565 5.85294 
chr5:8878224-8878290 5.84848 
chr5:8886087-8886120 5.51515 
chr5:8886752-8886779 5.74074 
chr5:8886904-8886932 5.25 
chr5:8890367-8890393 5.42308 
chr5:8890760-8890785 5.92 
chr5:8895181-8895206 5.68 
chr5:8896855-8896878 5.43478 
chr5:8897089-8897106 5.88235 
chr5:8901453-8901489 5.16667 
chr5:8902613-8902627 6 
chr5:8910926-8910951 5.32 
chr5:8912273-8912290 5.94118 
chr5:8915403-8915422 5.89474 
chr5:8916588-8916607 5.68421 
chr5:8922703-8922754 5.72549 
chr5:8923012-8923031 6 
chr5:8925162-8925219 5.87719 
chr5:8927343-8927373 6 
chr5:8927534-8927554 5.7 
chr5:8929549-8929586 5.72973 
chr5:8935131-8935164 5.87879 
chr5:8936960-8936973 6 
chr5:8940274-8940308 6 
chr5:8941866-8941881 5.93333 
chr5:8942414-8942431 6 
chr5:8943085-8943116 5.41935 
chr5:8944944-8944974 5.7 
chr5:8948489-8948522 6 
chr5:8951291-8951308 6 
chr5:8951997-8952015 5.72222 
chr5:8953533-8953569 6 
chr5:8955335-8955359 5.5 
chr5:8958394-8958430 5.69444 
chr5:8960153-8960185 5.59375 
chr5:8962076-8962093 6 
chr5:8965768-8965822 5.40741 
chr5:8969131-8969162 5.35484 
chr5:8969372-8969418 5.82609 
chr5:8970191-8970257 5.31818 
chr5:8970965-8970990 5.68 
chr5:8971006-8971033 5.22222 
chr5:8972371-8972394 5.47826 
chr5:8979342-8979356 5.92857 
chr5:8983296-8983314 6 
chr5:8986570-8986610 6 
chr5:8987665-8987678 5.92308 
chr5:8988976-8989000 5.54167 
chr5:8990045-8990071 5.76923 
chr5:8996069-8996145 5.72368 
chr5:9002583-9002597 6 
chr5:9009912-9009927 6 
chr5:9011769-9011788 5.84211 
chr5:9014500-9014540 5.425 
chr5:9015231-9015268 5.91892 
chr5:9015325-9015360 5.51429 
chr5:9015644-9015673 5.55172 
chr5:9017542-9017567 5.4 
chr5:9017577-9017606 6 
chr5:9020377-9020408 5.87097 
chr5:9020734-9020759 5.32 
chr5:9024158-9024178 6 
chr5:9024481-9024640 5.59748 
chr5:9024959-9024995 5.36111 
chr5:9028784-9028801 5.82353 
chr5:9030202-9030218 6 
chr5:9030296-9030325 5.31034 
chr5:9034554-9034632 5.25641 
chr5:9036071-9036087 6 
chr5:9040261-9040324 5.46032 
chr5:9043395-9043408 6 
chr5:9044891-9044907 6 
chr5:9045619-9045652 5.78788 
chr5:9046169-9046208 5.94872 
chr5:9047015-9047030 6 
chr5:9049180-9049205 5.84 
chr5:9049263-9049284 6 
chr5:9051668-9051718 5.36 
chr5:9059268-9059290 5.77273 
chr5:9062565-9062585 5.7 
chr5:9067692-9067712 6 
chr5:9069695-9069710 5.93333 
chr5:9070481-9070500 5.73684 
chr5:9073272-9073299 5.62963 
chr5:9076315-9076330 6 
chr5:9076980-9077021 6 
chr5:9078698-9078718 6 
chr5:9079091-9079143 5.38462 
chr5:9081518-9081583 5.50769 
chr5:9083680-9083741 5.96721 
chr5:9087638-9087677 5.89744 
chr5:9088414-9088466 5.59615 
chr5:9088749-9088778 5.86207 
chr5:9090107-9090136 5.17241 
chr5:9093803-9093832 5.96552 
chr5:9095506-9095525 5.63158 
chr5:9096666-9096707 6 
chr5:9098349-9098386 6 
chr5:9109140-9109165 6 
chr5:9114503-9114524 5.57143 
chr5:9114570-9114591 5.61905 
chr5:9117289-9117301 6 
chr5:9120013-9120032 5.73684 
chr5:9121802-9121818 5.9375 
chr5:9122224-9122253 5.48276 
chr5:9123370-9123401 6 
chr5:9123473-9123500 5.33333 
chr5:9123509-9123590 5.50617 
chr5:9125049-9125075 5.46154 
chr5:9131719-9131765 6 
chr5:9133876-9133905 5.68966 
chr5:9135291-9135305 6 
chr5:9135932-9135960 5.71429 
chr5:9138696-9138723 5.55556 
chr5:9139946-9139969 5.69565 
chr5:9140056-9140092 5.41667 
chr5:9143065-9143081 6 
chr5:9145753-9145773 6 
chr5:9147386-9147422 5.83333 
chr5:9147835-9147849 6 
chr5:9148824-9148845 5.7619 
chr5:9154157-9154266 5.87156 
chr5:9160284-9160311 5.33333 
chr5:9162494-9162707 5.86854 
chr5:9164082-9164426 5.48256 
chr5:9164593-9164613 5.6 
chr5:9169272-9169303 5.41935 
chr5:9171147-9171170 5.47826 
chr5:9173391-9173407 6 
chr5:9173996-9174020 5.625 
chr5:9178426-9178454 5.64286 
chr5:9190287-9190299 6 
chr5:9194009-9194027 6 
chr5:9197840-9197896 5.96429 
chr5:9200475-9200487 6 
chr5:9204080-9204104 5.375 
chr5:9204299-9204327 5.67857 
chr5:9207214-9207241 6 
chr5:9207876-9207892 6 
chr5:9207957-9208032 5.81333 
chr5:9217130-9217161 5.16129 
chr5:9221411-9221427 6 
chr5:9223858-9223880 5.63636 
chr5:9225500-9225526 5.96154 
chr5:9225680-9225693 6 
chr5:9225808-9225835 5.48148 
chr5:9226609-9226645 5.47222 
chr5:9227086-9227117 5.6129 
chr5:9227189-9227224 5.31429 
chr5:9227663-9227675 6 
chr5:9230091-9230110 5.94737 
chr5:9230262-9230287 5.76 
chr5:9231577-9231600 6 
chr5:9231763-9231798 5.62857 
chr5:9232604-9232624 6 
chr5:9233953-9233975 5.5 
chr5:9235855-9235880 5.52 
chr5:9239584-9239609 5.4 
chr5:9239742-9239755 6 
chr5:9241674-9241690 5.875 
chr5:9248668-9248687 5.94737 
chr5:9249083-9249114 5.58065 
chr5:9258897-9258935 5.84211 
chr5:9263000-9263040 5.4 
chr5:9263068-9263096 5.64286 
chr5:9263289-9263314 5.44 
chr5:9268188-9268232 5.27273 
chr5:9279781-9279806 5.44 
chr5:9281789-9281812 5.78261 
chr5:9281935-9281949 6 
chr5:9284093-9284242 5.4698 
chr5:9286773-9286850 5.4026 
chr5:9288056-9288072 5.9375 
chr5:9291696-9291746 5.82 
chr5:9291873-9291919 5.76087 
chr5:9293302-9293315 6 
chr5:9293377-9293409 5.28125 
chr5:9294909-9294923 6 
chr5:9295651-9295671 5.8 
chr5:9297014-9297028 6 
chr5:9297263-9297334 5.91549 
chr5:9297956-9297975 5.68421 
chr5:9303189-9303241 5.75 
chr5:9305797-9305899 5.65686 
chr5:9309609-9309633 5.375 
chr5:9310905-9310970 5.44615 
chr5:9311858-9311887 5.72414 
chr5:9312456-9312471 6 
chr5:9315371-9315384 5.92308 
chr5:9315798-9315820 5.68182 
chr5:9316886-9316904 6 
chr5:9319317-9319344 5.66667 
chr5:9319377-9319390 6 
chr5:9322544-9322573 6 
chr5:9323690-9323721 5.45161 
chr5:9323759-9323785 5.76923 
chr5:9324174-9324193 5.94737 
chr5:9327251-9327283 5.375 
chr5:9327300-9327326 5.5 
chr5:9329849-9329861 6 
chr5:9330527-9330567 6 
chr5:9335199-9335226 5.22222 
chr5:9337925-9337956 5.51613 
chr5:9339705-9339744 5.61538 
chr5:9341260-9341338 5.61538 
chr5:9341757-9341794 5.86486 
chr5:9342192-9342239 5.46809 
chr5:9342323-9342344 5.71429 
chr5:9345935-9345982 5.21277 
chr5:9346994-9347041 5.74468 
chr5:9347654-9347672 5.83333 
chr5:9350013-9350045 5.875 
chr5:9352410-9352500 5.73333 
chr5:9353134-9353536 5.85572 
chr5:9354083-9354096 6 
chr5:9361431-9361443 6 
chr5:9369342-9369376 5.41176 
chr5:9372437-9372463 5.53846 
chr5:9372520-9372581 5.42623 
chr5:9372781-9372813 5.40625 
chr5:9373306-9373331 5.32 
chr5:9374734-9374777 5.76744 
chr5:9377651-9377670 5.63158 
chr5:9382054-9382100 5.91304 
chr5:9382411-9382428 6 
chr5:9384639-9384885 5.88211 
chr5:9385906-9385921 6 
chr5:9388578-9388604 6 
chr5:9389010-9389040 5.86667 
chr5:9389744-9389772 5.46429 
chr5:9392073-9392101 5.75 
chr5:9396349-9396385 5.75 
chr5:9400468-9400488 5.7 
chr5:9400613-9400631 6 
chr5:9404029-9404056 5.77778 
chr5:9407976-9408000 5.83333 
chr5:9408006-9408046 5.425 
chr5:9408076-9408290 5.35981 
chr5:9408299-9408323 5.75 
chr5:9412054-9412074 6 
chr5:9412602-9412614 6 
chr5:9412703-9412725 5.68182 
chr5:9416054-9416067 6 
chr5:9419073-9419090 5.76471 
chr5:9426536-9426586 5.94 
chr5:9428151-9428224 5.68493 
chr5:9428234-9428293 5.9661 
chr5:9430943-9430965 6 
chr5:9433674-9433739 5.52308 
chr5:9434538-9434565 5.2963 
chr5:9437438-9437479 5.80488 
chr5:9438258-9438306 5.35417 
chr5:9443448-9443500 5.38462 
chr5:9444268-9444303 5.51429 
chr5:9446875-9446902 5.55556 
chr5:9454726-9454740 6 
chr5:9455254-9455266 6 
chr5:9455341-9455380 5.97436 
chr5:9458012-9458032 6 
chr5:9463167-9463185 5.88889 
chr5:9465176-9465196 5.65 
chr5:9466476-9466505 5.58621 
chr5:9469105-9469132 5.96296 
chr5:9471500-9471536 5.69444 
chr5:9471887-9471909 5.72727 
chr5:9472950-9472968 5.72222 
chr5:9473215-9473248 5.60606 
chr5:9473495-9473511 6 
chr5:9473545-9473567 5.59091 
chr5:9473702-9473732 5.56667 
chr5:9477225-9477240 6 
chr5:9481041-9481071 5.86667 
chr5:9486556-9486580 5.5 
chr5:9489365-9489377 6 
chr5:9493311-9493332 5.7619 
chr5:9493350-9493366 5.875 
chr5:9493394-9493415 5.90476 
chr5:9493580-9493605 5.6 
chr5:9494272-9494303 5.3871 
chr5:9498538-9498566 5.17857 
chr5:9503235-9503263 5.67857 
chr5:9504324-9504365 5.70732 
chr5:9508115-9508144 5.96552 
chr5:9509371-9509396 6 
chr5:9513166-9513193 5.77778 
chr5:9515175-9515187 6 
chr5:9516381-9516410 5.44828 
chr5:9521520-9521543 5.86957 
chr5:9522689-9522704 5.86667 
chr5:9523768-9523788 5.6 
chr5:9525062-9525083 5.7619 
chr5:9532544-9532566 5.72727 
chr5:9536724-9536741 5.76471 
chr5:9540545-9540557 6 
chr5:9540961-9540976 6 
chr5:9545622-9545641 6 
chr5:9546192-9546246 5.46296 
chr5:9546267-9546325 5.74138 
chr5:9548726-9548749 5.56522 
chr5:9551163-9551176 6 
chr5:9552174-9552204 5.6 
chr5:9560522-9560542 6 
chr5:9561093-9561223 5.8 
chr5:9562105-9562122 5.76471 
chr5:9567049-9567094 5.93333 
chr5:9567596-9567621 5.52 
chr5:9568153-9568178 5.4 
chr5:9569468-9569487 6 
chr5:9573386-9573401 5.86667 
chr5:9573464-9573491 5.2963 
chr5:9574807-9574845 6 
chr5:9576308-9576348 5.425 
chr5:9579582-9579625 6 
chr5:9580041-9580152 5.38739 
chr5:9581637-9581676 6 
chr5:9584246-9584298 5.73077 
chr5:9590478-9590490 6 
chr5:9593080-9593097 5.76471 
chr5:9594009-9594027 5.72222 
chr5:9594036-9594076 5.725 
chr5:9598510-9598549 5.28205 
chr5:9601979-9602019 6 
chr5:9602464-9602486 5.86364 
chr5:9604132-9604157 5.8 
chr5:9604561-9604582 5.57143 
chr5:9609733-9609767 5.82353 
chr5:9611456-9611492 5.19444 
chr5:9612686-9612717 5.3871 
chr5:9614674-9614697 5.91304 
chr5:9616000-9616049 5.61224 
chr5:9616695-9616722 5.7037 
chr5:9621203-9621226 5.95652 
chr5:9622113-9622195 5.92683 
chr5:9622281-9622304 5.91304 
chr5:9622656-9622695 5.38462 
chr5:9626465-9626500 5.94286 
chr5:9628240-9628284 6 
chr5:9633256-9633279 5.6087 
chr5:9633378-9633427 5.7551 
chr5:9640609-9640629 6 
chr5:9640966-9640978 6 
chr5:9643047-9643168 5.45455 
chr5:9648370-9648428 5.25862 
chr5:9650166-9650194 5.21429 
chr5:9654381-9654411 5.86667 
chr5:9655554-9655581 5.62963 
chr5:9655693-9655714 5.66667 
chr5:9655969-9655992 5.43478 
chr5:9657185-9657234 5.59184 
chr5:9657337-9657362 5.52 
chr5:9660168-9660183 6 
chr5:9660337-9660356 6 
chr5:9663457-9663486 5.48276 
chr5:9666806-9666842 5.41667 
chr5:9673397-9673425 5.60714 
chr5:9674804-9674842 5.39474 
chr5:9675217-9675246 5.62069 
chr5:9675517-9675542 6 
chr5:9676656-9676687 5.45161 
chr5:9681000-9681021 5.95238 
chr5:9681171-9681219 5.625 
chr5:9681643-9681657 6 
chr5:9683887-9683914 5.37037 
chr5:9685974-9685990 5.875 
chr5:9686737-9686772 5.74286 
chr5:9689297-9689322 5.56 
chr5:9693073-9693105 5.53125 
chr5:9693636-9693681 5.91111 
chr5:9696675-9696728 5.50943 
chr5:9697173-9697222 5.44898 
chr5:9697311-9697360 5.36735 
chr5:9699026-9699066 5.325 
chr5:9700562-9700606 5.54545 
chr5:9701321-9701381 5.88333 
chr5:9707796-9707817 5.71429 
chr5:9709298-9709321 5.86957 
chr5:9710786-9710801 5.93333 
chr5:9710979-9711014 5.48571 
chr5:9711024-9711105 5.82716 
chr5:9711170-9711183 5.92308 
chr5:9711773-9711789 6 
chr5:9712089-9712173 5.69048 
chr5:9713024-9713053 5.31034 
chr5:9716657-9716671 6 
chr5:9718069-9718087 5.88889 
chr5:9718236-9718249 6 
chr5:9718733-9718761 5.85714 
chr5:9719346-9719381 5.4 
chr5:9720030-9720061 6 
chr5:9723564-9723585 5.61905 
chr5:9724448-9724469 5.80952 
chr5:9725521-9725544 6 
chr5:9730584-9730614 5.46667 
chr5:9733944-9733977 5.24242 
chr5:9739109-9739125 6 
chr5:9743025-9743054 5.7931 
chr5:9743420-9743443 5.56522 
chr5:9748343-9748357 6 
chr5:9755699-9755712 6 
chr5:9757092-9757111 5.68421 
chr5:9758191-9758230 5.30769 
chr5:9760912-9760936 5.66667 
chr5:9763615-9763630 5.86667 
chr5:9765166-9765193 5.40741 
chr5:9768035-9768049 6 
chr5:9770979-9771000 5.57143 
chr5:9771327-9771346 5.84211 
chr5:9773183-9773216 5.45455 
chr5:9779796-9779837 5.17073 
chr5:9780785-9780811 5.84615 
chr5:9782563-9782586 5.65217 
chr5:9788703-9788719 5.875 
chr5:9789952-9789976 5.75 
chr5:9790703-9790729 5.34615 
chr5:9790906-9790935 5.24138 
chr5:9791301-9791324 5.73913 
chr5:9791809-9791833 5.75 
chr5:9792344-9792385 5.29268 
chr5:9794148-9794186 5.5 
chr5:9794209-9794224 5.86667 
chr5:9796833-9796869 6 
chr5:9802226-9802251 5.48 
chr5:9802672-9802700 5.5 
chr5:9803012-9803025 6 
chr5:9806266-9806282 5.9375 
chr5:9807973-9808024 5.52941 
chr5:9812408-9812445 5.67568 
chr5:9815536-9815577 5.5122 
chr5:9816216-9816238 5.77273 
chr5:9817973-9818007 5.82353 
chr5:9821411-9821437 5.65385 
chr5:9822452-9822474 5.81818 
chr5:9822774-9822815 5.2439 
chr5:9823131-9823147 6 
chr5:9823549-9823824 5.70182 
chr5:9823838-9823870 5.8125 
chr5:9824984-9825003 5.68421 
chr5:9826176-9826230 5.7963 
chr5:9827710-9827733 6 
chr5:9828224-9828248 6 
chr5:9830082-9830106 5.83333 
chr5:9830289-9830346 5.94737 
chr5:9830366-9830480 5.35965 
chr5:9830515-9830601 5.5 
chr5:9830668-9830695 5.59259 
chr5:9830710-9830768 5.5 
chr5:9837134-9837147 6 
chr5:9837265-9837304 5.53846 
chr5:9840910-9841000 5.71111 
chr5:9842414-9842445 5.67742 
chr5:9846008-9846035 5.40741 
chr5:9846795-9846824 5.44828 
chr5:9847315-9847332 5.76471 
chr5:9848873-9848899 5.26923 
chr5:9852954-9852973 5.78947 
chr5:9855946-9855977 5.58065 
chr5:9860203-9860228 5.36 
chr5:9863376-9863392 6 
chr5:9866194-9866223 5.27586 
chr5:9874020-9874152 5.59848 
chr5:9877929-9877951 5.5 
chr5:9882745-9882767 5.72727 
chr5:9883494-9883516 6 
chr5:9884585-9884606 6 
chr5:9885924-9885952 5.60714 
chr5:9886443-9886460 6 
chr5:9887531-9887550 5.78947 
chr5:9892176-9892200 5.41667 
chr5:9892922-9892940 5.83333 
chr5:9893320-9893332 6 
chr5:9894503-9894522 6 
chr5:9894567-9894579 6 
chr5:9896628-9896651 5.86957 
chr5:9897247-9897261 6 
chr5:9897559-9897588 5.93103 
chr5:9900730-9900751 6 
chr5:9908861-9908908 5.76596 
chr5:9909284-9909404 5.29167 
chr5:9909427-9909461 5.17647 
chr5:9910121-9910147 5.57692 
chr5:9913235-9913258 5.78261 
chr5:9914182-9914203 6 
chr5:9914778-9914826 5.45833 
chr5:9914951-9914981 6 
chr5:9914997-9915049 5.55769 
chr5:9915066-9915141 5.69333 
chr5:9915177-9915210 5.93939 
chr5:9915246-9915279 5.93939 
chr5:9915296-9915309 6 
chr5:9915936-9915963 5.96296 
chr5:9917813-9917833 5.65 
chr5:9918295-9918324 5.7931 
chr5:9920056-9920083 5.55556 
chr5:9930410-9930430 6 
chr5:9932627-9932684 5.35088 
chr5:9932758-9932865 5.37383 
chr5:9933214-9933235 5.66667 
chr5:9935805-9935830 5.4 
chr5:9939392-9939418 5.61538 
chr5:9940277-9940306 5.41379 
chr5:9942310-9942359 5.38776 
chr5:9942611-9942642 5.6129 
chr5:9967705-9967728 5.82609 
chr5:9968749-9968761 6 
chr5:9969252-9969271 5.63158 
chr5:9969393-9969420 5.66667 
chr5:9971288-9971345 5.70175 
chr5:9972117-9972129 6 
chr5:9974628-9974662 5.70588 
chr5:9976195-9976225 6 
chr5:9976766-9976789 5.47826 
chr5:9982349-9982411 5.75806 
chr5:9982770-9982822 5.44231 
chr5:9986625-9986648 5.65217 
chr5:9987060-9987109 5.55102 
chr5:9987663-9987698 5.68571 
chr5:9996426-9996453 5.51852 
chr5:9997116-9997132 5.875 
chr5:10000269-10000301 5.71875 
chr5:10002641-10002662 5.57143 
chr5:10008791-10008810 5.63158 
chr5:10008939-10008973 6 
chr5:10009200-10009227 5.37037 
chr5:10012241-10012277 5.22222 
chr5:10019338-10019359 5.85714 
chr5:10024105-10024144 5.17949 
chr5:10028372-10028402 5.4 
chr5:10028510-10028525 6 
chr5:10045477-10045500 5.91304 
chr5:10046684-10046700 6 
chr5:10048240-10048259 6 
chr5:10051263-10051364 5.69307 
chr5:10051575-10051619 5.13636 
chr5:10053365-10053390 5.32 
chr5:10053561-10053618 5.59649 
chr5:10054694-10054736 5.42857 
chr5:10055049-10055079 6 
chr5:10055308-10055320 6 
chr5:10058226-10058239 5.92308 
chr5:10061642-10061680 5.97368 
chr5:10063632-10063655 5.43478 
chr5:10064042-10064076 5.26471 
chr5:10066461-10066491 5.6 
chr5:10068859-10068886 5.62963 
chr5:10075090-10075157 5.97015 
chr5:10075353-10075388 5.62857 
chr5:10076188-10076208 5.6 
chr5:10079413-10079440 5.66667 
chr5:10080143-10080166 5.6087 
chr5:10084495-10084594 5.67677 
chr5:10086113-10086149 5.5 
chr5:10086161-10086204 5.65116 
chr5:10088927-10088940 6 
chr5:10090208-10090239 6 
chr5:10091114-10091144 5.23333 
chr5:10092758-10092779 5.52381 
chr5:10093117-10093147 5.33333 
chr5:10097564-10097589 5.76 
chr5:10098753-10098773 5.8 
chr5:10100055-10100078 5.91304 
chr5:10101281-10101306 6 
chr5:10102233-10102258 5.32 
chr5:10103049-10103086 5.16216 
chr5:10103734-10103750 6 
chr5:10104522-10104568 5.58696 
chr5:10106410-10106439 5.7931 
chr5:10107252-10107313 5.42623 
chr5:10111064-10111108 5.86364 
chr5:10114878-10114897 5.78947 
chr5:10116241-10116274 5.87879 
chr5:10116673-10116709 5.66667 
chr5:10117903-10117929 5.26923 
chr5:10118602-10118624 5.90909 
chr5:10123182-10123200 5.83333 
chr5:10129800-10129821 5.80952 
chr5:10130170-10130207 5.83784 
chr5:10131944-10131972 5.5 
chr5:10132148-10132173 5.72 
chr5:10132526-10132557 5.6129 
chr5:10134682-10134695 6 
chr5:10134992-10135025 5.93939 
chr5:10135090-10135147 5.70175 
chr5:10135610-10135645 5.25714 
chr5:10137959-10137978 6 
chr5:10138428-10138457 6 
chr5:10139926-10139981 5.83636 
chr5:10143215-10143250 5.77143 
chr5:10143262-10143286 5.625 
chr5:10143294-10143320 5.61538 
chr5:10143328-10143356 5.64286 
chr5:10144680-10144701 5.52381 
chr5:10145358-10145371 6 
chr5:10148029-10148055 5.30769 
chr5:10151401-10151433 5.53125 
chr5:10152159-10152210 5.47059 
chr5:10152361-10152392 5.96774 
chr5:10153361-10153382 5.61905 
chr5:10153532-10153551 6 
chr5:10156224-10156250 5.46154 
chr5:10156353-10156378 5.44 
chr5:10161600-10161614 6 
chr5:10161702-10161730 5.17857 
chr5:10163451-10163469 6 
chr5:10170828-10170850 5.54545 
chr5:10184356-10184386 5.8 
chr5:10184674-10184687 6 
chr5:10185476-10185500 5.83333 
chr5:10186967-10187000 5.21212 
chr5:10187531-10187564 5.42424 
chr5:10187721-10187786 5.61538 
chr5:10188779-10188808 5.89655 
chr5:10191045-10191057 6 
chr5:10191616-10191630 6 
chr5:10193703-10193734 5.90323 
chr5:10194653-10194688 6 
chr5:10197989-10198010 5.71429 
chr5:10198733-10198745 6 
chr5:10200865-10200912 5.42553 
chr5:10204962-10204975 5.92308 
chr5:10205192-10205208 5.8125 
chr5:10205917-10205943 6 
chr5:10206370-10206392 5.54545 
chr5:10207511-10207540 5.82759 
chr5:10208671-10208713 5.38095 
chr5:10208722-10208773 5.43137 
chr5:10209603-10209625 6 
chr5:10209907-10209919 6 
chr5:10209975-10210000 5.64 
chr5:10212696-10212715 5.78947 
chr5:10214729-10214745 6 
chr5:10214907-10214933 5.38462 
chr5:10215974-10216000 5.46154 
chr5:10217053-10217082 5.48276 
chr5:10218664-10218725 5.54098 
chr5:10235672-10235696 5.5 
chr5:10238395-10238416 5.80952 
chr5:10241108-10241128 5.9 
chr5:10241707-10241739 5.40625 
chr5:10243588-10243605 5.88235 
chr5:10245533-10245556 5.91304 
chr5:10246556-10246582 5.84615 
chr5:10249373-10249389 6 
chr5:10250009-10250041 6 
chr5:10252726-10252738 6 
chr5:10253038-10253051 6 
chr5:10254504-10254516 6 
chr5:10256365-10256417 5.25 
chr5:10270289-10270306 6 
chr5:10272257-10272285 6 
chr5:10274628-10274650 5.63636 
chr5:10276818-10276836 5.88889 
chr5:10277201-10277220 5.73684 
chr5:10279383-10279400 5.94118 
chr5:10279981-10279997 5.8125 
chr5:10280026-10280058 5.75 
chr5:10282451-10282487 5.5 
chr5:10282890-10282908 6 
chr5:10283541-10283558 6 
chr5:10285100-10285124 5.83333 
chr5:10285282-10285295 5.92308 
chr5:10285782-10285822 5.85 
chr5:10287011-10287028 6 
chr5:10287796-10287835 5.48718 
chr5:10287989-10288011 5.68182 
chr5:10289763-10289784 5.57143 
chr5:10291771-10291804 5.81818 
chr5:10292320-10292337 5.88235 
chr5:10292938-10292952 6 
chr5:10297296-10297335 5.53846 
chr5:10297681-10297697 5.875 
chr5:10298159-10298189 5.43333 
chr5:10299003-10299020 5.82353 
chr5:10299946-10299965 5.78947 
chr5:10300903-10300981 5.97436 
chr5:10301692-10301726 5.61765 
chr5:10301929-10301967 6 
chr5:10302593-10302606 6 
chr5:10304309-10304330 5.66667 
chr5:10305670-10305697 6 
chr5:10308015-10308089 5.36486 
chr5:10308308-10308347 6 
chr5:10308500-10308523 5.91304 
chr5:10309383-10309404 5.95238 
chr5:10310096-10310123 6 
chr5:10311919-10311983 5.79688 
chr5:10312449-10312465 5.875 
chr5:10315739-10315767 5.71429 
chr5:10316804-10316828 5.58333 
chr5:10317213-10317643 5.75581 
chr5:10317794-10317820 5.26923 
chr5:10320828-10320840 6 
chr5:10320954-10320966 6 
chr5:10325251-10325367 5.37931 
chr5:10325526-10325539 6 
chr5:10327062-10327105 5.65116 
chr5:10327231-10327270 5.94872 
chr5:10328061-10328082 5.66667 
chr5:10330857-10330889 5.3125 
chr5:10332740-10332757 6 
chr5:10332908-10332930 5.63636 
chr5:10334333-10334370 5.67568 
chr5:10336270-10336290 5.7 
chr5:10336923-10336950 5.59259 
chr5:10337509-10337540 5.77419 
chr5:10337842-10337854 6 
chr5:10342615-10342627 6 
chr5:10343438-10343454 5.8125 
chr5:10343930-10343961 5.64516 
chr5:10344112-10344141 5.72414 
chr5:10344932-10344966 5.55882 
chr5:10345008-10345198 5.72105 
chr5:10345216-10345500 5.08099 
chr5:10345567-10345639 5.08333 
chr5:10345897-10346000 5.40777 
chr5:10346007-10346232 5.42667 
chr5:10346278-10346857 5.72884 
chr5:10346988-10347008 6 
chr5:10347536-10348005 5.48188 
chr5:10348942-10348980 5.71053 
chr5:10349790-10349804 6 
chr5:10350977-10351013 6 
chr5:10351180-10351202 6 
chr5:10352622-10352648 5.76923 
chr5:10353848-10353898 5.62 
chr5:10354247-10354274 5.55556 
chr5:10356051-10356077 5.46154 
chr5:10356450-10356523 5.9726 
chr5:10357325-10357338 6 
chr5:10358078-10358092 6 
chr5:10358721-10358748 5.25926 
chr5:10359522-10359548 5.57692 
chr5:10360246-10360273 5.85185 
chr5:10361244-10361269 5.44 
chr5:10364629-10364644 6 
chr5:10365405-10365421 6 
chr5:10366040-10366071 5.45161 
chr5:10367103-10367119 6 
chr5:10367793-10367815 5.63636 
chr5:10368682-10368701 5.63158 
chr5:10370204-10370225 6 
chr5:10372178-10372202 5.54167 
chr5:10373173-10373204 5.74194 
chr5:10379875-10379903 5.46429 
chr5:10380266-10380299 6 
chr5:10382938-10382962 5.375 
chr5:10387406-10387427 5.90476 
chr5:10387780-10387796 5.875 
chr5:10390924-10390949 5.4 
chr5:10391227-10391258 5.3871 
chr5:10391548-10391571 6 
chr5:10393348-10393360 6 
chr5:10393992-10394015 5.78261 
chr5:10394129-10394152 5.86957 
chr5:10394911-10394924 6 
chr5:10396258-10396287 5.55172 
chr5:10404143-10404197 5.94444 
chr5:10407439-10407476 5.45946 
chr5:10408642-10408663 5.71429 
chr5:10417829-10417845 6 
chr5:10427820-10427848 5.25 
chr5:10428013-10428027 5.92857 
chr5:10428392-10428419 5.33333 
chr5:10428443-10428464 6 
chr5:10429507-10429519 6 
chr5:10430395-10430431 5.83333 
chr5:10431728-10431778 5.66 
chr5:10432942-10432960 5.77778 
chr5:10433008-10433027 5.89474 
chr5:10434587-10434614 5.44444 
chr5:10435728-10435835 5.96262 
chr5:10436154-10436175 6 
chr5:10437966-10438000 5.38235 
chr5:10444398-10444412 6 
chr5:10445012-10445025 6 
chr5:10445675-10445711 5.19444 
chr5:10446033-10446058 5.6 
chr5:10450596-10450622 5.69231 
chr5:10452040-10452104 5.53125 
chr5:10452399-10452461 5.77419 
chr5:10458291-10458313 5.5 
chr5:10458534-10459011 5.53249 
chr5:10459027-10459095 5.48529 
chr5:10460773-10460797 5.54167 
chr5:10463000-10463035 5.65714 
chr5:10465625-10465664 5.71795 
chr5:10467386-10467418 5.625 
chr5:10469423-10469445 5.63636 
chr5:10470373-10470395 5.68182 
chr5:10471242-10471262 5.95 
chr5:10473859-10473894 5.17143 
chr5:10474263-10474289 5.96154 
chr5:10475713-10475742 5.7931 
chr5:10477442-10477469 5.33333 
chr5:10487698-10487760 5.59677 
chr5:10488152-10488176 6 
chr5:10488723-10488765 5.19048 
chr5:10489297-10489404 5.60748 
chr5:10490877-10490897 5.85 
chr5:10495520-10495532 6 
chr5:10495866-10495878 6 
chr5:10496950-10496966 6 
chr5:10497562-10497609 6 
chr5:10500270-10500308 6 
chr5:10500578-10500609 5.6129 
chr5:10502295-10502320 5.4 
chr5:10505029-10505052 5.73913 
chr5:10506005-10506018 6 
chr5:10506185-10506204 6 
chr5:10507075-10507099 6 
chr5:10508273-10508294 5.85714 
chr5:10508847-10508947 5.96 
chr5:10510021-10510125 5.61538 
chr5:10512976-10513134 5.8481 
chr5:10514262-10514283 5.7619 
chr5:10514711-10514760 5.42857 
chr5:10515885-10515905 5.8 
chr5:10516398-10516426 5.71429 
chr5:10516533-10516546 6 
chr5:10516846-10516865 6 
chr5:10520380-10520405 5.88 
chr5:10521274-10521301 5.48148 
chr5:10521368-10521382 6 
chr5:10523135-10523193 5.5 
chr5:10524361-10524380 6 
chr5:10526982-10527004 5.59091 
chr5:10527299-10527351 6 
chr5:10527713-10527734 5.7619 
chr5:10528601-10528617 6 
chr5:10528952-10528980 5.71429 
chr5:10530901-10530932 5.80645 
chr5:10533398-10533424 5.76923 
chr5:10534527-10534559 5.8125 
chr5:10535098-10535119 5.95238 
chr5:10536076-10536090 6 
chr5:10536562-10536597 5.2 
chr5:10536904-10536942 5.73684 
chr5:10538287-10538310 5.95652 
chr5:10538423-10538444 5.7619 
chr5:10540627-10540655 5.64286 
chr5:10540809-10540833 5.79167 
chr5:10540871-10540904 5.57576 
chr5:10542066-10542081 6 
chr5:10542848-10542896 5.41667 
chr5:10544996-10545008 6 
chr5:10545038-10545076 5.94737 
chr5:10545216-10545252 5.75 
chr5:10545393-10545489 5.85417 
chr5:10548685-10548728 5.65116 
chr5:10548747-10549222 5.56632 
chr5:10549250-10549277 5.33333 
chr5:10549292-10549427 5.58519 
chr5:10549436-10549492 5.51786 
chr5:10549500-10549530 5.56667 
chr5:10549543-10549605 5.87097 
chr5:10549850-10549884 5.35294 
chr5:10552148-10552172 6 
chr5:10553214-10553228 6 
chr5:10554213-10554257 5.52273 
chr5:10555148-10555211 5.79365 
chr5:10556300-10556338 5.81579 
chr5:10559888-10559917 5.58621 
chr5:10559936-10559972 5.94444 
chr5:10561817-10561852 5.74286 
chr5:10564332-10564351 5.78947 
chr5:10564539-10564568 5.86207 
chr5:10564761-10564829 5.32353 
chr5:10564972-10565000 5.21429 
chr5:10565739-10565768 5.75862 
chr5:10567076-10567094 5.83333 
chr5:10569150-10569167 5.82353 
chr5:10569709-10569733 6 
chr5:10569971-10570000 5.96552 
chr5:10571015-10571028 6 
chr5:10571305-10571327 5.63636 
chr5:10571992-10572012 5.95 
chr5:10572580-10572610 5.13333 
chr5:10573579-10573593 6 
chr5:10574216-10574233 5.82353 
chr5:10575203-10575224 6 
chr5:10576090-10576110 6 
chr5:10577176-10577253 5.8961 
chr5:10579276-10579288 6 
chr5:10580607-10580632 5.36 
chr5:10580706-10580730 5.54167 
chr5:10585873-10585910 5.67568 
chr5:10586597-10586641 6 
chr5:10587107-10587138 5.87097 
chr5:10587822-10587851 5.27586 
chr5:10590051-10590072 5.52381 
chr5:10590701-10590734 5.87879 
chr5:10592112-10592133 5.90476 
chr5:10592185-10592206 6 
chr5:10592562-10592584 6 
chr5:10592736-10592766 5.93333 
chr5:10593752-10593775 5.47826 
chr5:10594333-10594351 6 
chr5:10595537-10595557 5.65 
chr5:10598365-10598397 5.78125 
chr5:10598683-10598725 5.5 
chr5:10599585-10599607 5.54545 
chr5:10604302-10604316 6 
chr5:10604621-10604648 6 
chr5:10605621-10605652 5.70968 
chr5:10608298-10608321 5.56522 
chr5:10608468-10608481 6 
chr5:10611156-10611178 5.86364 
chr5:10611399-10611431 5.53125 
chr5:10613393-10613409 6 
chr5:10614102-10614133 6 
chr5:10616676-10616689 6 
chr5:10622889-10622928 5.71795 
chr5:10624216-10624266 5.64 
chr5:10630982-10631000 5.83333 
chr5:10632883-10632912 5.7931 
chr5:10633207-10633227 5.8 
chr5:10637537-10637596 5.67797 
chr5:10641319-10641355 5.91667 
chr5:10642812-10642834 5.59091 
chr5:10642969-10643030 5.68852 
chr5:10643931-10643948 6 
chr5:10650119-10650156 5.21622 
chr5:10650242-10650270 5.75 
chr5:10658929-10658946 5.88235 
chr5:10659092-10659116 5.625 
chr5:10660018-10660046 5.21429 
chr5:10661690-10661736 5.19565 
chr5:10663740-10663757 6 
chr5:10664207-10664232 5.52 
chr5:10668519-10668558 5.76923 
chr5:10670008-10670060 5.51923 
chr5:10670102-10670122 5.7 
chr5:10670135-10670298 5.58896 
chr5:10670309-10670500 5.79581 
chr5:10673192-10673212 6 
chr5:10673291-10673316 5.64 
chr5:10673377-10673406 5.96552 
chr5:10686037-10686055 5.77778 
chr5:10688017-10688043 5.88462 
chr5:10688477-10688500 5.82609 
chr5:10691056-10691083 5.48148 
chr5:10693229-10693275 5.71739 
chr5:10694500-10694529 5.58621 
chr5:10698394-10698414 6 
chr5:10698765-10698802 5.08108 
chr5:10699279-10699328 5.65306 
chr5:10701679-10701693 6 
chr5:10707616-10707653 5.40541 
chr5:10707735-10707767 5.34375 
chr5:10707809-10707842 5.45455 
chr5:10708404-10708571 5.48503 
chr5:10713134-10713175 5.85366 
chr5:10721986-10722010 5.45833 
chr5:10722591-10722756 5.82424 
chr5:10728298-10728335 5.24324 
chr5:10733267-10733314 6 
chr5:10737456-10737500 5.97727 
chr5:10739313-10739345 5.9375 
chr5:10739899-10739932 6 
chr5:10742638-10742653 6 
chr5:10743036-10743067 5.80645 
chr5:10745209-10745230 5.66667 
chr5:10746433-10746454 5.80952 
chr5:10749855-10749871 6 
chr5:10752750-10752801 5.37255 
chr5:10758456-10758565 5.79817 
chr5:10759293-10759308 5.93333 
chr5:10759856-10759875 6 
chr5:10761497-10761536 5.76923 
chr5:10761561-10761581 5.6 
chr5:10766235-10766274 5.46154 
chr5:10766344-10766372 5.57143 
chr5:10766463-10766481 5.88889 
chr5:10766649-10766699 5.52 
chr5:10768195-10768240 5.46667 
chr5:10768977-10768997 5.6 
chr5:10770674-10770763 5.91011 
chr5:10774791-10774810 6 
chr5:10777279-10777346 5.41791 
chr5:10777362-10777424 5.45161 
chr5:10779059-10779082 5.56522 
chr5:10780859-10780886 5.25926 
chr5:10784628-10784674 6 
chr5:10785914-10785927 6 
chr5:10787141-10787156 5.93333 
chr5:10787167-10787188 6 
chr5:10787623-10787673 5.8 
chr5:10788162-10788174 6 
chr5:10789489-10789508 6 
chr5:10790248-10790278 5.6 
chr5:10791311-10791357 5.5 
chr5:10793116-10793138 5.63636 
chr5:10794451-10794470 5.94737 
chr5:10800150-10800174 5.375 
chr5:10800831-10800859 5.53571 
chr5:10803323-10803347 5.41667 
chr5:10806981-10806993 6 
chr5:10807786-10807819 5.9697 
chr5:10809825-10809848 5.91304 
chr5:10813066-10813116 5.34 
chr5:10820705-10820718 6 
chr5:10823875-10823900 5.56 
chr5:10830145-10830175 5.33333 
chr5:10830885-10830933 5.54167 
chr5:10831122-10831140 5.72222 
chr5:10832803-10832865 5.69355 
chr5:10835981-10836000 5.78947 
chr5:10839579-10839592 5.92308 
chr5:10841749-10841765 6 
chr5:10849362-10849392 5.46667 
chr5:10852166-10852194 5.35714 
chr5:10854160-10854220 6 
chr5:10858050-10858082 5.3125 
chr5:10863085-10863103 5.83333 
chr5:10863390-10863407 6 
chr5:10864360-10864386 5.96154 
chr5:10864533-10864550 6 
chr5:10867578-10867605 5.2963 
chr5:10869562-10869597 5.65714 
chr5:10870279-10870293 6 
chr5:10870637-10870679 5.47619 
chr5:10875404-10875423 6 
chr5:10879822-10879847 5.64 
chr5:10883171-10883187 5.875 
chr5:10886321-10886346 5.92 
chr5:10892084-10892196 5.54464 
chr5:10894310-10894334 6 
chr5:10895211-10895231 5.95 
chr5:10901621-10901648 5.51852 
chr5:10901855-10901883 5.32143 
chr5:10905767-10905788 5.80952 
chr5:10908634-10908660 5.26923 
chr5:10910951-10910978 5.7037 
chr5:10913426-10913500 5.74324 
chr5:10913514-10913544 5.93333 
chr5:10913558-10913601 5.76744 
chr5:10913613-10913653 5.95 
chr5:10914682-10914743 5.31148 
chr5:10914759-10914886 5.4252 
chr5:10917919-10918000 5.87654 
chr5:10919055-10919079 5.70833 
chr5:10928900-10928928 5.17857 
chr5:10930034-10930070 5.25 
chr5:10938077-10938091 6 
chr5:10939204-10939217 6 
chr5:10940715-10940752 5.72973 
chr5:10942726-10942818 5.36957 
chr5:10957608-10957625 6 
chr5:10959845-10959863 6 
chr5:10960935-10960966 5.51613 
chr5:10962155-10962169 6 
chr5:10968065-10968084 6 
chr5:10971137-10971179 5.35714 
chr5:10971203-10971229 5.61538 
chr5:10972548-10972574 5.38462 
chr5:10972876-10972897 5.57143 
chr5:10975571-10975586 6 
chr5:10979755-10979780 5.48 
chr5:10981149-10981180 5.90323 
chr5:10981698-10981727 5.72414 
chr5:10985187-10985230 5.86047 
chr5:10986034-10986068 5.44118 
chr5:10987759-10987793 5.64706 
chr5:10987801-10987830 5.82759 
chr5:10988700-10988731 5.54839 
chr5:10992016-10992042 5.88462 
chr5:10994329-10994602 5.35165 
chr5:10996068-10996106 5.42105 
chr5:10997702-10997715 6 
chr5:11004882-11004897 6 
chr5:11006160-11006178 5.72222 
chr5:11011315-11011338 5.91304 
chr5:11011984-11012022 5.36842 
chr5:11012093-11012110 6 
chr5:11017665-11017733 5.86765 
chr5:11018819-11018835 6 
chr5:11020341-11020362 5.80952 
chr5:11025231-11025259 5.67857 
chr5:11026458-11026484 5.88462 
chr5:11027714-11027734 5.7 
chr5:11030866-11030898 5.625 
chr5:11031036-11031054 5.94444 
chr5:11033938-11033962 5.75 
chr5:11035124-11035143 5.63158 
chr5:11039183-11039217 5.94118 
chr5:11040356-11040382 5.84615 
chr5:11042124-11042176 5.65385 
chr5:11044487-11044500 5.92308 
chr5:11044642-11044671 5.68966 
chr5:11046824-11046855 5.64516 
chr5:11046936-11046975 5.89744 
chr5:11049564-11049593 5.44828 
chr5:11064286-11064303 5.82353 
chr5:11066145-11066165 5.65 
chr5:11067148-11067181 5.90909 
chr5:11069027-11069051 5.66667 
chr5:11069761-11069838 5.8961 
chr5:11071073-11071117 5.65909 
chr5:11071659-11071691 5.46875 
chr5:11078735-11078756 5.52381 
chr5:11081184-11081229 5.86667 
chr5:11081555-11081580 5.48 
chr5:11090120-11090147 5.77778 
chr5:11094592-11094605 6 
chr5:11096272-11096292 5.65 
chr5:11096864-11096931 5.61194 
chr5:11098240-11098262 6 
chr5:11100076-11100119 5.30233 
chr5:11102000-11102031 6 
chr5:11103082-11103106 6 
chr5:11103784-11103800 5.9375 
chr5:11109440-11109470 5.4 
chr5:11113251-11113281 5.46667 
chr5:11117138-11117162 5.79167 
chr5:11128833-11129441 5.72368 
chr5:11133449-11133476 5.77778 
chr5:11136385-11136402 5.76471 
chr5:11141056-11141079 6 
chr5:11142720-11142734 6 
chr5:11144445-11144471 5.61538 
chr5:11147158-11147180 5.68182 
chr5:11150729-11150751 6 
chr5:11159240-11159268 5.64286 
chr5:11162268-11162290 5.90909 
chr5:11162996-11163041 5.75556 
chr5:11166361-11166373 6 
chr5:11167808-11167820 6 
chr5:11167980-11167992 6 
chr5:11168926-11168955 5.58621 
chr5:11170673-11170711 6 
chr5:11172509-11172533 5.45833 
chr5:11175440-11175470 5.23333 
chr5:11175729-11175756 5.7037 
chr5:11177641-11177662 5.7619 
chr5:11179403-11179469 5.75758 
chr5:11181760-11181915 5.67742 
chr5:11181925-11181972 5.59574 
chr5:11182000-11182026 5.80769 
chr5:11182035-11182057 5.86364 
chr5:11182082-11182369 5.56794 
chr5:11182681-11182704 5.78261 
chr5:11183661-11183682 5.71429 
chr5:11184011-11184039 5.53571 
chr5:11188717-11188743 5.57692 
chr5:11189907-11189919 6 
chr5:11198430-11198449 5.63158 
chr5:11200763-11200803 5.9 
chr5:11201494-11201517 6 
chr5:11202899-11202928 6 
chr5:11203539-11203567 5.92857 
chr5:11205291-11205351 5.41667 
chr5:11206997-11207023 5.76923 
chr5:11208771-11208791 5.65 
chr5:11210030-11210047 5.82353 
chr5:11210507-11210531 5.95833 
chr5:11212890-11212904 6 
chr5:11218095-11218226 5.56489 
chr5:11224971-11225000 5.51724 
chr5:11227932-11227952 5.6 
chr5:11228451-11228486 5.77143 
chr5:11229289-11229352 5.1746 
chr5:11229637-11229669 5.25 
chr5:11229757-11229827 5.87143 
chr5:11229838-11229873 5.54286 
chr5:11229885-11229937 5.32692 
chr5:11230328-11230346 6 
chr5:11233828-11233876 5.6875 
chr5:11234292-11234363 5.43662 
chr5:11237120-11237145 5.84 
chr5:11238794-11238876 5.52439 
chr5:11239648-11239675 5.44444 
chr5:11239803-11239855 5.28846 
chr5:11240219-11240691 5.62924 
chr5:11240703-11240869 5.37952 
chr5:11240889-11241000 5.37838 
chr5:11241020-11241050 5.56667 
chr5:11241093-11241210 5.5812 
chr5:11241245-11241289 5.59091 
chr5:11243839-11243869 5.5 
chr5:11244392-11244411 6 
chr5:11246829-11246848 5.89474 
chr5:11248444-11248472 5.57143 
chr5:11248579-11248609 5.53333 
chr5:11249889-11249913 5.66667 
chr5:11250568-11250641 5.80822 
chr5:11262873-11262911 5.94737 
chr5:11263602-11263642 5.575 
chr5:11265048-11265060 6 
chr5:11265810-11265830 6 
chr5:11267391-11267415 5.54167 
chr5:11268725-11268758 5.48485 
chr5:11270365-11270417 5.55769 
chr5:11271286-11271313 5.2963 
chr5:11272056-11272086 5.33333 
chr5:11272117-11272157 5.55 
chr5:11274889-11274908 5.84211 
chr5:11277612-11277656 6 
chr5:11280397-11280418 5.52381 
chr5:11283785-11283821 5.88889 
chr5:11284374-11284393 5.94737 
chr5:11288047-11288060 5.92308 
chr5:11288911-11288969 5.67241 
chr5:11291140-11291158 5.88889 
chr5:11291355-11291370 5.93333 
chr5:11293977-11293990 5.92308 
chr5:11297711-11297750 5.25641 
chr5:11301037-11301071 5.58824 
chr5:11301155-11301173 6 
chr5:11301524-11301547 5.43478 
chr5:11304430-11304463 5.72727 
chr5:11304500-11304530 5.3 
chr5:11305064-11305094 5.6 
chr5:11307416-11307451 6 
chr5:11308560-11308582 5.72727 
chr5:11310175-11310191 5.875 
chr5:11310870-11310907 5.64865 
chr5:11311076-11311098 5.54545 
chr5:11311120-11311145 5.4 
chr5:11311193-11311238 5.24444 
chr5:11311381-11311430 5.16327 
chr5:11311888-11311909 5.90476 
chr5:11311988-11312015 5.37037 
chr5:11312199-11312226 5.44444 
chr5:11312286-11312333 5.2766 
chr5:11313799-11313839 5.35 
chr5:11316216-11316230 6 
chr5:11316580-11316615 6 
chr5:11319031-11319055 5.70833 
chr5:11319611-11319645 5.58824 
chr5:11321830-11321871 5.4878 
chr5:11323145-11323161 6 
chr5:11325396-11325416 5.65 
chr5:11328401-11328413 6 
chr5:11328565-11328594 5.68966 
chr5:11330427-11330442 6 
chr5:11330595-11330616 6 
chr5:11330894-11330907 6 
chr5:11332387-11332399 6 
chr5:11333357-11333389 5.65625 
chr5:11335148-11335169 5.80952 
chr5:11336756-11336796 5.275 
chr5:11336961-11336975 6 
chr5:11339036-11339064 6 
chr5:11339374-11339411 5.86486 
chr5:11344664-11344702 5.55263 
chr5:11344961-11344986 5.48 
chr5:11345878-11345924 5.56522 
chr5:11348549-11348575 5.96154 
chr5:11353174-11353189 6 
chr5:11361131-11361146 6 
chr5:11366777-11366799 5.5 
chr5:11374887-11374911 6 
chr5:11375496-11375519 5.47826 
chr5:11376424-11376454 6 
chr5:11382077-11382119 6 
chr5:11382707-11382753 6 
chr5:11384516-11384538 5.86364 
chr5:11385201-11385221 5.8 
chr5:11385274-11385293 6 
chr5:11386718-11386746 5.35714 
chr5:11389852-11389885 5.54545 
chr5:11390555-11390567 6 
chr5:11391086-11391107 5.61905 
chr5:11392183-11392206 5.52174 
chr5:11397488-11397517 5.7931 
chr5:11401661-11401693 5.625 
chr5:11402237-11402249 6 
chr5:11403136-11403161 5.36 
chr5:11404689-11404743 5.64815 
chr5:11408625-11408647 5.77273 
chr5:11413409-11413436 5.44444 
chr5:11418519-11418546 6 
chr5:11419106-11419189 5.6506 
chr5:11420433-11420455 6 
chr5:11421697-11421724 5.33333 
chr5:11424157-11424186 5.27586 
chr5:11424569-11424600 6 
chr5:11424925-11424976 5.39216 
chr5:11427387-11427402 6 
chr5:11430360-11430377 6 
chr5:11430534-11430547 6 
chr5:11432233-11432248 6 
chr5:11433356-11433386 5.53333 
chr5:11434401-11434416 6 
chr5:11435227-11435256 6 
chr5:11439607-11439633 5.61538 
chr5:11439844-11439960 5.75 
chr5:11441480-11441500 6 
chr5:11441739-11441756 5.82353 
chr5:11442889-11443008 5.4958 
chr5:11443037-11443086 5.42857 
chr5:11443285-11443481 5.83163 
chr5:11443491-11443601 5.66364 
chr5:11444811-11444831 5.9 
chr5:11446078-11446095 5.82353 
chr5:11447108-11447126 5.77778 
chr5:11447166-11447178 6 
chr5:11447454-11447483 5.72414 
chr5:11448416-11448454 5.21053 
chr5:11448589-11448626 5.54054 
chr5:11448944-11448988 5.56818 
chr5:11451010-11451030 6 
chr5:11451436-11451471 5.28571 
chr5:11451692-11451714 5.54545 
chr5:11454532-11454556 5.54167 
chr5:11456060-11456075 6 
chr5:11456401-11456437 5.27778 
chr5:11456826-11456839 5.92308 
chr5:11459039-11459056 5.82353 
chr5:11462750-11462776 5.30769 
chr5:11462839-11462873 5.79412 
chr5:11462945-11462971 5.5 
chr5:11471066-11471103 5.89189 
chr5:11473181-11473201 5.8 
chr5:11474335-11474358 5.95652 
chr5:11475955-11475977 6 
chr5:11476145-11476158 6 
chr5:11477373-11477394 5.95238 
chr5:11477493-11477534 5.70732 
chr5:11479957-11480000 5.39535 
chr5:11480758-11480782 6 
chr5:11481709-11481801 5.79348 
chr5:11485435-11485503 5.76471 
chr5:11486634-11486668 5.67647 
chr5:11490729-11490753 6 
chr5:11490790-11490811 5.71429 
chr5:11491100-11491129 5.27586 
chr5:11492603-11492655 5.84615 
chr5:11492813-11492845 5.46875 
chr5:11494576-11494614 5.39474 
chr5:11496782-11496811 5.27586 
chr5:11501927-11501961 5.82353 
chr5:11502139-11502160 6 
chr5:11504369-11504410 5.58537 
chr5:11510208-11510226 5.88889 
chr5:11514296-11514319 5.95652 
chr5:11514359-11514381 5.5 
chr5:11516448-11516477 5.89655 
chr5:11517066-11517079 6 
chr5:11517896-11517938 5.7619 
chr5:11518374-11518397 5.69565 
chr5:11518733-11518776 5.30233 
chr5:11519120-11519136 6 
chr5:11519854-11519882 5.92857 
chr5:11520261-11520305 5.72727 
chr5:11525858-11525880 5.54545 
chr5:11529344-11529388 5.52273 
chr5:11531734-11531751 5.94118 
chr5:11535299-11535311 6 
chr5:11536156-11536171 5.86667 
chr5:11540145-11540167 6 
chr5:11540626-11540640 6 
chr5:11545232-11545272 5.6 
chr5:11545429-11545450 5.7619 
chr5:11545774-11545792 6 
chr5:11546506-11546526 5.65 
chr5:11547380-11547430 6 
chr5:11549629-11549654 5.88 
chr5:11551500-11551560 5.5 
chr5:11551696-11551723 5.7037 
chr5:11552071-11552119 5.72917 
chr5:11555021-11555077 5.44643 
chr5:11555203-11555231 5.35714 
chr5:11557367-11557393 5.42308 
chr5:11558453-11558489 6 
chr5:11567254-11567279 5.72 
chr5:11570740-11570762 5.90909 
chr5:11576510-11576535 5.56 
chr5:11578781-11578812 6 
chr5:11579250-11579281 5.58065 
chr5:11582512-11582549 5.62162 
chr5:11584509-11584549 5.5 
chr5:11585571-11585630 5.76271 
chr5:11587525-11587548 5.73913 
chr5:11587827-11587858 5.3871 
chr5:11589394-11589441 5.76596 
chr5:11592222-11592317 5.93684 
chr5:11592331-11592444 5.69912 
chr5:11594779-11594813 5.5 
chr5:11599694-11599717 5.56522 
chr5:11600395-11600423 5.60714 
chr5:11600817-11600834 6 
chr5:11602735-11602933 5.50505 
chr5:11608946-11608973 5.62963 
chr5:11611207-11611231 5.375 
chr5:11613014-11613039 5.96 
chr5:11616623-11616734 5.76577 
chr5:11619518-11619546 5.60714 
chr5:11623901-11623960 5.76271 
chr5:11625500-11625537 5.81081 
chr5:11629371-11629398 6 
chr5:11633500-11633582 5.28049 
chr5:11639255-11639286 5.29032 
chr5:11641106-11641125 5.73684 
chr5:11641556-11641592 5.61111 
chr5:11641640-11641972 5.75301 
chr5:11643320-11643359 5.66667 
chr5:11644265-11644300 5.31429 
chr5:11645640-11645670 5.23333 
chr5:11646081-11646107 5.65385 
chr5:11646160-11646238 5.73077 
chr5:11648205-11648235 5.26667 
chr5:11648284-11648298 6 
chr5:11648629-11648663 5.23529 
chr5:11649417-11649448 5.80645 
chr5:11649986-11650010 5.58333 
chr5:11650378-11650390 6 
chr5:11651981-11652005 5.875 
chr5:11653182-11653221 6 
chr5:11657529-11657621 5.40217 
chr5:11659238-11659271 5.30303 
chr5:11660847-11660869 5.54545 
chr5:11662091-11662165 5.82432 
chr5:11662183-11662413 5.69565 
chr5:11670750-11670767 6 
chr5:11673514-11673543 5.31034 
chr5:11674811-11674849 5.89474 
chr5:11675651-11675682 5.32258 
chr5:11675816-11675887 5.69014 
chr5:11676709-11676721 6 
chr5:11682024-11682044 5.9 
chr5:11682077-11682107 6 
chr5:11684195-11684233 5.94737 
chr5:11684772-11684797 5.36 
chr5:11686317-11686343 5.65385 
chr5:11686872-11686933 5.47541 
chr5:11686945-11687000 5.45455 
chr5:11690854-11690881 6 
chr5:11691485-11691529 5.93182 
chr5:11692712-11692726 6 
chr5:11693560-11693594 5.79412 
chr5:11694539-11694568 5.7931 
chr5:11695925-11695948 5.56522 
chr5:11698393-11698413 5.75 
chr5:11699045-11699072 5.22222 
chr5:11699128-11699148 5.75 
chr5:11699196-11699221 5.36 
chr5:11700500-11700524 5.95833 
chr5:11701764-11701798 5.26471 
chr5:11710651-11710664 6 
chr5:11713695-11713736 5.56098 
chr5:11715024-11715044 5.9 
chr5:11715452-11715485 5.30303 
chr5:11715924-11715963 5.4359 
chr5:11716696-11716719 5.56522 
chr5:11716771-11716816 5.73333 
chr5:11716966-11716993 5.55556 
chr5:11718733-11718763 5.33333 
chr5:11719945-11719984 6 
chr5:11720805-11720835 5.4 
chr5:11728590-11728603 6 
chr5:11730639-11730655 5.875 
chr5:11741000-11741026 5.61538 
chr5:11741865-11741958 5.4086 
chr5:11742818-11742849 5.29032 
chr5:11744780-11744871 5.63736 
chr5:11746062-11746075 5.92308 
chr5:11746755-11746778 6 
chr5:11747821-11747847 6 
chr5:11752647-11752669 5.81818 
chr5:11754057-11754078 5.80952 
chr5:11756705-11756731 5.5 
chr5:11756743-11756780 5.89189 
chr5:11757249-11757276 5.7037 
chr5:11757286-11757312 5.92308 
chr5:11760161-11760177 6 
chr5:11765930-11765961 5.16129 
chr5:11768379-11768416 6 
chr5:11770515-11770595 5.8875 
chr5:11770906-11770953 5.40426 
chr5:11771304-11771316 6 
chr5:11772276-11772300 5.79167 
chr5:11773922-11773936 6 
chr5:11774509-11774529 5.7 
chr5:11775458-11775485 5.25926 
chr5:11776864-11776898 5.64706 
chr5:11779314-11779336 5.5 
chr5:11781380-11781395 5.93333 
chr5:11788784-11788803 5.73684 
chr5:11795190-11795210 5.6 
chr5:11798371-11798384 6 
chr5:11803430-11803467 5.35135 
chr5:11803941-11803975 5.29412 
chr5:11804773-11804785 6 
chr5:11805632-11805667 5.65714 
chr5:11813765-11813791 5.30769 
chr5:11815167-11815197 5.5 
chr5:11815360-11815398 5.28947 
chr5:11816713-11817571 5.92774 
chr5:11818093-11818116 6 
chr5:11818483-11818505 5.77273 
chr5:11819542-11819574 6 
chr5:11824205-11824220 6 
chr5:11825771-11825795 5.5 
chr5:11826000-11826030 5.6 
chr5:11828643-11828655 6 
chr5:11831353-11831386 5.42424 
chr5:11832534-11832557 5.52174 
chr5:11835551-11835569 5.77778 
chr5:11837779-11837813 5.76471 
chr5:11839866-11839918 5.5 
chr5:11841648-11841674 5.26923 
chr5:11844473-11844529 5.82143 
chr5:11845055-11845070 5.93333 
chr5:11847240-11847287 6 
chr5:11848468-11848516 5.47917 
chr5:11850184-11850222 5.28947 
chr5:11859040-11859072 5.3125 
chr5:11862352-11862374 5.72727 
chr5:11864982-11865023 5.80488 
chr5:11867745-11867766 6 
chr5:11873380-11873418 5.31579 
chr5:11876304-11876481 5.54802 
chr5:11877824-11877852 5.89286 
chr5:11879450-11879500 5.76 
chr5:11879858-11879890 5.75 
chr5:11880581-11881193 5.60948 
chr5:11881722-11881745 5.43478 
chr5:11887087-11887108 6 
chr5:11888860-11888872 6 
chr5:11892024-11892056 5.75 
chr5:11902888-11902908 5.85 
chr5:11904216-11904268 5.34615 
chr5:11904624-11904664 5.2 
chr5:11905669-11905690 6 
chr5:11910500-11910535 5.45714 
chr5:11911549-11911585 5.88889 
chr5:11912223-11912270 5.85106 
chr5:11912580-11912593 5.92308 
chr5:11913269-11913295 5.46154 
chr5:11914342-11914385 6 
chr5:11915063-11915102 5.74359 
chr5:11917322-11917366 5.27273 
chr5:11919763-11919778 6 
chr5:11922212-11922241 5.41379 
chr5:11923864-11923919 5.69091 
chr5:11924061-11924082 5.95238 
chr5:11927312-11927343 5.77419 
chr5:11928120-11928148 5.32143 
chr5:11930725-11930762 5.48649 
chr5:11932317-11932351 5.91176 
chr5:11932500-11932528 5.64286 
chr5:11933589-11933674 5.90588 
chr5:11936000-11936029 5.89655 
chr5:11937560-11937575 6 
chr5:11939224-11939272 5.58333 
chr5:11942321-11942342 6 
chr5:11942873-11942908 5.6 
chr5:11944962-11944979 5.88235 
chr5:11945695-11945740 5.55556 
chr5:11948240-11948359 5.47899 
chr5:11950493-11950508 6 
chr5:11951741-11951768 6 
chr5:11952337-11952362 5.44 
chr5:11954654-11954676 5.90909 
chr5:11960339-11960383 5.31818 
chr5:11962128-11962144 6 
chr5:11962490-11962503 6 
chr5:11963039-11963054 6 
chr5:11964471-11964500 5.31034 
chr5:11965410-11965456 5.67391 
chr5:11965681-11965705 6 
chr5:11966598-11966633 5.34286 
chr5:11968607-11968623 6 
chr5:11970132-11970300 5.75 
chr5:11972451-11972474 6 
chr5:11973598-11973620 5.59091 
chr5:11977522-11977536 6 
chr5:11980809-11980823 6 
chr5:11981151-11981193 5.90476 
chr5:11981348-11981437 5.59551 
chr5:11987362-11987385 5.6087 
chr5:11989772-11989793 5.52381 
chr5:11989878-11989907 5.2069 
chr5:11990346-11990379 5.39394 
chr5:11992201-11992259 5.13793 
chr5:11995354-11995379 5.44 
chr5:11996309-11996329 6 
chr5:11998493-11998521 5.92857 
chr5:12000063-12000089 5.69231 
chr5:12003169-12003258 5.82022 
chr5:12006134-12006154 6 
chr5:12006478-12006591 5.70796 
chr5:12006621-12006639 5.94444 
chr5:12010401-12010435 6 
chr5:12012383-12012405 5.54545 
chr5:12015381-12015398 5.76471 
chr5:12015851-12015865 6 
chr5:12016520-12016542 5.72727 
chr5:12016577-12016595 5.88889 
chr5:12016924-12016970 5.3913 
chr5:12017766-12017799 5.75758 
chr5:12021000-12021189 5.53968 
chr5:12021459-12021497 5.71053 
chr5:12024329-12024359 5.46667 
chr5:12024373-12024396 5.73913 
chr5:12031960-12032000 5.725 
chr5:12032154-12032177 5.82609 
chr5:12038520-12038548 5.39286 
chr5:12042872-12042911 6 
chr5:12045360-12045401 5.36585 
chr5:12046467-12046500 5.66667 
chr5:12046560-12046618 5.68966 
chr5:12046733-12046765 5.4375 
chr5:12048974-12049005 5.87097 
chr5:12051364-12051382 5.72222 
chr5:12053356-12053375 5.63158 
chr5:12053959-12053991 5.4375 
chr5:12059165-12059184 5.63158 
chr5:12059417-12059448 5.22581 
chr5:12062168-12062208 5.725 
chr5:12063881-12063917 5.80556 
chr5:12068532-12068556 5.375 
chr5:12069203-12069215 6 
chr5:12070123-12070169 6 
chr5:12074356-12074385 5.89655 
chr5:12074794-12074822 6 
chr5:12076488-12076505 5.76471 
chr5:12076519-12076550 5.77419 
chr5:12078144-12078185 5.53659 
chr5:12079463-12079481 5.83333 
chr5:12088029-12088071 5.54762 
chr5:12088411-12088435 5.79167 
chr5:12089514-12089549 5.48571 
chr5:12090889-12090909 5.75 
chr5:12092397-12092419 6 
chr5:12093871-12093912 6 
chr5:12094306-12094334 5.39286 
chr5:12097067-12097098 6 
chr5:12098000-12098012 6 
chr5:12099488-12099702 5.65888 
chr5:12103184-12103206 5.63636 
chr5:12104338-12104406 5.60294 
chr5:12106305-12106317 6 
chr5:12107581-12107625 5.54545 
chr5:12107669-12107707 5.78947 
chr5:12110136-12110188 5.32692 
chr5:12110374-12110397 5.56522 
chr5:12113790-12113834 5.5 
chr5:12113930-12113971 5.65854 
chr5:12116061-12116080 5.63158 
chr5:12119407-12119573 5.75904 
chr5:12120565-12120597 5.65625 
chr5:12123589-12123619 5.36667 
chr5:12123831-12123862 5.25806 
chr5:12124344-12124376 6 
chr5:12128208-12128231 5.69565 
chr5:12131742-12131761 5.63158 
chr5:12133254-12133295 6 
chr5:12138536-12138562 5.38462 
chr5:12139224-12139252 5.35714 
chr5:12142581-12142606 5.6 
chr5:12144629-12144656 5.37037 
chr5:12147620-12148035 5.63133 
chr5:12148972-12148991 5.68421 
chr5:12151537-12151559 6 
chr5:12152312-12152341 5.24138 
chr5:12152630-12152646 5.875 
chr5:12159750-12159779 5.75862 
chr5:12166632-12166682 5.98 
chr5:12167254-12167283 5.89655 
chr5:12171184-12171233 5.55102 
chr5:12171644-12171677 5.63636 
chr5:12173986-12174000 6 
chr5:12175389-12175425 5.5 
chr5:12175928-12175942 6 
chr5:12177526-12177547 5.71429 
chr5:12178273-12178297 6 
chr5:12180162-12180187 5.44 
chr5:12184256-12184281 5.64 
chr5:12186500-12186521 5.95238 
chr5:12189697-12189714 5.82353 
chr5:12191277-12191289 6 
chr5:12194467-12194500 5.51515 
chr5:12195280-12195306 5.26923 
chr5:12195584-12195607 6 
chr5:12197483-12197517 5.94118 
chr5:12199435-12199478 5.27907 
chr5:12200857-12200872 6 
chr5:12202268-12202360 6 
chr5:12202382-12202483 5.14851 
chr5:12205456-12205489 5.69697 
chr5:12205500-12205518 5.72222 
chr5:12209155-12209182 5.2963 
chr5:12210037-12210060 5.43478 
chr5:12210795-12210825 5.3 
chr5:12211322-12211353 5.3871 
chr5:12212326-12212366 5.45 
chr5:12212939-12212956 6 
chr5:12214010-12214049 6 
chr5:12214731-12214750 5.89474 
chr5:12216705-12216738 5.72727 
chr5:12217078-12217098 6 
chr5:12218537-12218576 5.66667 
chr5:12219592-12219621 5.58621 
chr5:12219861-12219888 5.88889 
chr5:12223925-12223951 5.69231 
chr5:12230131-12230173 6 
chr5:12233315-12233347 5.5 
chr5:12233667-12233680 6 
chr5:12236278-12236303 5.44 
chr5:12239839-12239852 6 
chr5:12247665-12247680 6 
chr5:12248599-12248634 5.37143 
chr5:12249616-12249656 5.375 
chr5:12254400-12254419 5.63158 
chr5:12254547-12254572 5.6 
chr5:12255571-12255609 5.23684 
chr5:12256034-12256075 5.65854 
chr5:12257567-12257586 6 
chr5:12260264-12260326 5.77419 
chr5:12261855-12261868 6 
chr5:12262891-12262920 5.2069 
chr5:12264859-12264886 5.74074 
chr5:12267426-12267459 5.42424 
chr5:12267794-12267815 5.57143 
chr5:12268577-12268601 6 
chr5:12269038-12269068 5.2 
chr5:12270836-12270856 5.6 
chr5:12270973-12271000 5.77778 
chr5:12272174-12272223 5.32653 
chr5:12272496-12272532 5.69444 
chr5:12279078-12279111 5.33333 
chr5:12279762-12279785 5.43478 
chr5:12289748-12289768 5.75 
chr5:12290009-12290074 5.69231 
chr5:12291201-12291269 5.85294 
chr5:12292042-12292068 5.76923 
chr5:12293871-12293901 5.63333 
chr5:12296306-12296330 5.83333 
chr5:12300475-12300504 5.44828 
chr5:12300583-12300658 5.68 
chr5:12300890-12300920 5.33333 
chr5:12301349-12301372 5.43478 
chr5:12302525-12302552 5.2963 
chr5:12308066-12308117 5.60784 
chr5:12308407-12308461 5.53704 
chr5:12310096-12310125 5.89655 
chr5:12310375-12310402 5.40741 
chr5:12314213-12314241 6 
chr5:12319253-12319266 6 
chr5:12319673-12319686 6 
chr5:12319851-12319876 5.64 
chr5:12324379-12324398 5.68421 
chr5:12325207-12325230 5.6087 
chr5:12325731-12325748 6 
chr5:12325973-12326034 5.32787 
chr5:12329950-12329985 5.77143 
chr5:12333317-12333330 6 
chr5:12333685-12333735 5.66 
chr5:12334739-12334751 6 
chr5:12339658-12339684 6 
chr5:12341883-12341900 5.82353 
chr5:12342815-12342838 5.47826 
chr5:12348616-12348633 6 
chr5:12349849-12349880 5.58065 
chr5:12351327-12351352 6 
chr5:12352357-12352396 5.58974 
chr5:12352436-12352450 5.92857 
chr5:12352926-12352956 5.23333 
chr5:12353218-12353281 5.20635 
chr5:12354770-12354782 6 
chr5:12359306-12359322 6 
chr5:12359380-12359411 5.83871 
chr5:12361698-12361732 5.44118 
chr5:12362031-12362069 5.84211 
chr5:12370029-12370042 6 
chr5:12370287-12370335 6 
chr5:12371760-12371783 5.69565 
chr5:12373950-12373985 5.25714 
chr5:12375580-12375635 5.30909 
chr5:12388245-12388269 5.54167 
chr5:12395006-12395042 5.66667 
chr5:12396000-12396029 5.89655 
chr5:12399079-12399100 5.71429 
chr5:12399945-12399983 5.55263 
chr5:12403680-12403697 6 
chr5:12409184-12409228 5.79545 
chr5:12409379-12409391 6 
chr5:12425886-12425917 5.51613 
chr5:12425941-12425985 5.70455 
chr5:12426000-12426023 6 
chr5:12426037-12426061 6 
chr5:12426075-12426099 6 
chr5:12426113-12426137 6 
chr5:12426151-12426175 6 
chr5:12426189-12426213 6 
chr5:12426227-12426251 6 
chr5:12426265-12426289 6 
chr5:12426303-12426327 6 
chr5:12426341-12426365 6 
chr5:12426379-12426403 6 
chr5:12426417-12426441 6 
chr5:12426455-12426479 6 
chr5:12426493-12426517 6 
chr5:12426531-12426555 6 
chr5:12426569-12426593 6 
chr5:12426607-12426627 5.95 
chr5:12426641-12426963 5.66149 
chr5:12431175-12431205 5.5 
chr5:12433489-12433526 5.91892 
chr5:12433549-12433793 5.65164 
chr5:12435016-12435076 5.3 
chr5:12435401-12435430 5.55172 
chr5:12435641-12435777 5.53676 
chr5:12435931-12435981 5.26 
chr5:12438563-12438618 5.65455 
chr5:12440504-12440546 5.78571 
chr5:12440578-12440618 5.275 
chr5:12440880-12440897 5.82353 
chr5:12441819-12441865 5.47826 
chr5:12443156-12443197 5.95122 
chr5:12444512-12444531 5.73684 
chr5:12444743-12444779 5.5 
chr5:12448802-12448815 5.92308 
chr5:12451583-12451606 5.56522 
chr5:12452895-12452923 5.60714 
chr5:12459270-12459289 5.68421 
chr5:12464516-12464534 5.88889 
chr5:12467086-12467170 5.69048 
chr5:12468597-12468621 5.66667 
chr5:12474826-12474855 5.2069 
chr5:12478731-12478762 5.54839 
chr5:12479138-12479151 5.92308 
chr5:12479712-12479750 5.92105 
chr5:12479906-12479929 5.65217 
chr5:12480471-12480484 6 
chr5:12481183-12481209 5.61538 
chr5:12482916-12482951 6 
chr5:12483460-12483492 5.28125 
chr5:12483841-12483878 5.24324 
chr5:12484745-12484764 6 
chr5:12486512-12486529 5.82353 
chr5:12486807-12486838 5.96774 
chr5:12494587-12494606 6 
chr5:12496309-12496343 5.29412 
chr5:12497010-12497049 5.48718 
chr5:12497511-12497535 5.5 
chr5:12500020-12500072 5.42308 
chr5:12500231-12500266 5.25714 
chr5:12501005-12501081 5.78947 
chr5:12501095-12501118 5.52174 
chr5:12519087-12519109 5.63636 
chr5:12519263-12519283 6 
chr5:12521312-12521349 5.27027 
chr5:12521531-12521544 5.92308 
chr5:12522150-12522182 5.375 
chr5:12524833-12524874 5.70732 
chr5:12529500-12529562 5.33871 
chr5:12531811-12531845 5.26471 
chr5:12533070-12533098 5.75 
chr5:12533858-12533882 5.5 
chr5:12541352-12541381 5.68966 
chr5:12542044-12542070 5.38462 
chr5:12542963-12543076 5.82301 
chr5:12545112-12545125 6 
chr5:12546831-12546926 5.57895 
chr5:12548140-12548168 5.71429 
chr5:12549166-12549187 5.71429 
chr5:12550415-12550444 5.48276 
chr5:12555361-12555416 5.56364 
chr5:12555892-12555936 6 
chr5:12556210-12556244 5.70588 
chr5:12556397-12556414 6 
chr5:12558637-12558668 5.77419 
chr5:12558972-12558986 6 
chr5:12561564-12561605 5.39024 
chr5:12561673-12561689 6 
chr5:12561698-12561720 5.81818 
chr5:12561924-12561943 5.68421 
chr5:12563256-12563315 5.37288 
chr5:12563380-12563431 5.62745 
chr5:12569306-12569330 5.54167 
chr5:12570024-12570045 5.66667 
chr5:12571874-12571891 6 
chr5:12578259-12578289 5.3 
chr5:12578618-12578640 5.5 
chr5:12578851-12578870 5.89474 
chr5:12580079-12580112 5.18182 
chr5:12580276-12580310 5.32353 
chr5:12591691-12591703 6 
chr5:12593850-12593870 5.75 
chr5:12595758-12595772 5.92857 
chr5:12599579-12599618 5.74359 
chr5:12599628-12599655 5.40741 
chr5:12599696-12599731 5.45714 
chr5:12599753-12599931 5.53933 
chr5:12603977-12604000 5.52174 
chr5:12606745-12606766 5.52381 
chr5:12610965-12610979 6 
chr5:12613654-12613684 5.33333 
chr5:12617045-12617067 5.77273 
chr5:12617400-12617437 5.67568 
chr5:12619572-12619585 6 
chr5:12628245-12628281 5.61111 
chr5:12631038-12631090 5.40385 
chr5:12632226-12632238 6 
chr5:12633018-12633065 5.93617 
chr5:12639053-12639103 5.22 
chr5:12640532-12640561 5.72414 
chr5:12644399-12644418 5.78947 
chr5:12646929-12646958 5.27586 
chr5:12647234-12647293 5.54237 
chr5:12648032-12648197 5.97576 
chr5:12649254-12649315 5.18033 
chr5:12653152-12653172 5.7 
chr5:12653401-12653431 5.26667 
chr5:12653453-12653466 6 
chr5:12655372-12655397 5.44 
chr5:12656507-12656530 5.43478 
chr5:12657084-12657107 5.69565 
chr5:12657775-12657790 5.93333 
chr5:12661548-12661566 5.83333 
chr5:12662741-12662786 5.51111 
chr5:12667244-12667284 5.425 
chr5:12672586-12672599 6 
chr5:12679910-12680000 5.31111 
chr5:12680006-12680062 5.75 
chr5:12681725-12681748 5.65217 
chr5:12681994-12682047 5.16981 
chr5:12683885-12683972 5.5977 
chr5:12684809-12684830 5.95238 
chr5:12685474-12685487 6 
chr5:12691066-12691098 5.5 
chr5:12691275-12691308 5.75758 
chr5:12693147-12693170 5.43478 
chr5:12693281-12693309 5.78571 
chr5:12693348-12693367 5.63158 
chr5:12694111-12694123 6 
chr5:12694595-12694627 5.625 
chr5:12695099-12695354 5.33725 
chr5:12698576-12698596 6 
chr5:12700336-12700375 5.17949 
chr5:12700764-12700810 5.91304 
chr5:12702577-12702597 6 
chr5:12704686-12704709 5.86957 
chr5:12709028-12709046 6 
chr5:12710651-12710674 6 
chr5:12711287-12711301 6 
chr5:12713500-12713552 5.23077 
chr5:12717995-12718016 5.71429 
chr5:12718705-12718734 5.41379 
chr5:12722417-12722447 5.83333 
chr5:12723548-12723575 6 
chr5:12723728-12723758 5.53333 
chr5:12723928-12723952 6 
chr5:12727145-12727176 5.6129 
chr5:12732741-12732763 6 
chr5:12735279-12735301 5.59091 
chr5:12739672-12739700 5.35714 
chr5:12743050-12743096 5.21739 
chr5:12743273-12743298 5.88 
chr5:12743445-12743470 5.48 
chr5:12744015-12744033 6 
chr5:12744735-12744797 5.80645 
chr5:12745129-12745193 5.5 
chr5:12745709-12745742 6 
chr5:12747470-12747500 5.36667 
chr5:12747965-12747993 5.39286 
chr5:12748021-12748060 5.23077 
chr5:12748275-12748322 5.74468 
chr5:12749978-12749997 6 
chr5:12750115-12750131 6 
chr5:12751545-12751640 5.31579 
chr5:12752300-12752333 5.24242 
chr5:12752653-12752679 5.5 
chr5:12756394-12756407 6 
chr5:12763313-12763345 5.375 
chr5:12763582-12763607 5.56 
chr5:12764897-12764926 5.51724 
chr5:12766444-12766472 5.78571 
chr5:12766812-12766849 5.81081 
chr5:12770068-12770084 6 
chr5:12772036-12772064 5.17857 
chr5:12777792-12777831 5.69231 
chr5:12781338-12781406 5.32353 
chr5:12782427-12782456 5.2069 
chr5:12782643-12782766 5.33333 
chr5:12788100-12788126 5.26923 
chr5:12789500-12789515 5.93333 
chr5:12795023-12795044 5.52381 
chr5:12795431-12795467 5.97222 
chr5:12798581-12798613 5.40625 
chr5:12801644-12801694 5.62 
chr5:12802684-12802713 5.82759 
chr5:12802873-12802885 6 
chr5:12803195-12803240 5.46667 
chr5:12804236-12804267 5.32258 
chr5:12804441-12804489 5.77083 
chr5:12807005-12807030 5.4 
chr5:12815013-12815036 5.52174 
chr5:12816180-12816197 5.76471 
chr5:12816500-12816522 5.72727 
chr5:12816901-12816926 5.56 
chr5:12817433-12817500 5.26866 
chr5:12818623-12818636 6 
chr5:12819950-12819970 5.75 
chr5:12821434-12821452 5.83333 
chr5:12831349-12831374 5.32 
chr5:12831393-12831424 5.45161 
chr5:12831462-12831592 5.33077 
chr5:12833817-12833833 5.9375 
chr5:12834442-12834461 6 
chr5:12835036-12835143 5.7757 
chr5:12836346-12836384 5.65789 
chr5:12836438-12836455 5.76471 
chr5:12837371-12837393 5.63636 
chr5:12842072-12842084 6 
chr5:12843053-12843087 5.5 
chr5:12844649-12844691 5.28571 
chr5:12844717-12844741 5.5 
chr5:12844784-12844819 5.6 
chr5:12845426-12845452 5.53846 
chr5:12847906-12847930 5.83333 
chr5:12848875-12848893 6 
chr5:12852668-12852710 5.83333 
chr5:12853487-12853581 5.75532 
chr5:12855606-12855625 6 
chr5:12856033-12856137 5.25962 
chr5:12860828-12860846 5.88889 
chr5:12864654-12864699 5.28889 
chr5:12868058-12868083 5.4 
chr5:12868914-12868980 5.33333 
chr5:12868996-12869023 5.51852 
chr5:12869037-12869055 6 
chr5:12870398-12870422 5.75 
chr5:12871115-12871168 5.30189 
chr5:12872683-12872703 6 
chr5:12872830-12872849 5.63158 
chr5:12873590-12873618 5.85714 
chr5:12875572-12875604 5.6875 
chr5:12878309-12878333 5.45833 
chr5:12879000-12879017 5.76471 
chr5:12879569-12879593 5.66667 
chr5:12879867-12879906 5.15385 
chr5:12880167-12880189 5.63636 
chr5:12881369-12881421 5.51923 
chr5:12883482-12883510 6 
chr5:12883959-12884020 5.52459 
chr5:12890964-12890982 5.94444 
chr5:12891977-12892019 5.59524 
chr5:12894334-12894373 6 
chr5:12897343-12897390 5.87234 
chr5:12897556-12897649 5.48387 
chr5:12899853-12899881 5.39286 
chr5:12900234-12900257 5.52174 
chr5:12900889-12900918 5.86207 
chr5:12905408-12905445 6 
chr5:12911070-12911092 5.72727 
chr5:12911793-12911816 5.73913 
chr5:12912544-12912575 5.90323 
chr5:12912948-12912983 5.97143 
chr5:12915209-12915244 5.77143 
chr5:12915724-12915767 5.27907 
chr5:12915987-12916007 5.8 
chr5:12916577-12916598 5.52381 
chr5:12921780-12921794 6 
chr5:12923826-12923874 5.66667 
chr5:12924870-12924968 5.55102 
chr5:12927713-12927736 5.6087 
chr5:12929942-12929963 5.71429 
chr5:12932176-12932200 5.875 
chr5:12939179-12939202 5.91304 
chr5:12940867-12940891 6 
chr5:12942362-12942384 6 
chr5:12946055-12946080 5.52 
chr5:12948406-12948460 5.37037 
chr5:12949183-12949202 5.89474 
chr5:12950461-12950500 5.5641 
chr5:12951381-12951397 5.9375 
chr5:12951759-12951780 5.61905 
chr5:12952780-12952814 5.38235 
chr5:12953168-12953206 5.42105 
chr5:12953521-12953575 5.81481 
chr5:12959220-12959293 5.86301 
chr5:12960080-12960109 5.48276 
chr5:12960237-12960270 5.84848 
chr5:12960735-12960763 5.25 
chr5:12961342-12961375 5.45455 
chr5:12961853-12961888 5.22857 
chr5:12970674-12970688 5.92857 
chr5:12974382-12974417 5.6 
chr5:12975028-12975045 6 
chr5:12975749-12975788 5.92308 
chr5:12982500-12982527 5.2963 
chr5:12982541-12982566 5.4 
chr5:12983976-12983989 5.92308 
chr5:12988754-12988796 5.33333 
chr5:12989124-12989171 5.74468 
chr5:12993016-12993043 5.7037 
chr5:12996727-12996741 6 
chr5:12997249-12997283 5.88235 
chr5:12997557-12997576 5.84211 
chr5:12998768-12998788 6 
chr5:12999236-12999306 5.8 
chr5:13002496-13002538 6 
chr5:13005249-13005284 5.34286 
chr5:13009892-13009933 5.87805 
chr5:13010091-13010117 5.38462 
chr5:13010265-13010322 5.33333 
chr5:13010351-13010389 5.42105 
chr5:13014100-13014164 5.21875 
chr5:13015333-13015365 5.75 
chr5:13015901-13015960 5.42373 
chr5:13018088-13018107 5.78947 
chr5:13019458-13019488 5.36667 
chr5:13019545-13019571 5.30769 
chr5:13022367-13022421 5.53704 
chr5:13026010-13026023 6 
chr5:13029195-13029508 5.95527 
chr5:13031271-13031297 5.57692 
chr5:13032850-13032881 5.54839 
chr5:13036358-13036387 6 
chr5:13038242-13038278 5.58333 
chr5:13038413-13038433 5.6 
chr5:13038568-13038607 5.48718 
chr5:13038898-13038928 5.63333 
chr5:13039444-13039492 5.64583 
chr5:13054173-13054189 6 
chr5:13056939-13056956 5.82353 
chr5:13057814-13057829 5.93333 
chr5:13058069-13058086 6 
chr5:13058693-13058754 5.31148 
chr5:13060091-13060122 6 
chr5:13060163-13060176 5.92308 
chr5:13061252-13061286 5.85294 
chr5:13063828-13063841 5.92308 
chr5:13066564-13066594 5.6 
chr5:13068632-13068651 5.84211 
chr5:13071971-13071992 5.71429 
chr5:13073000-13073016 5.9375 
chr5:13075718-13075742 5.45833 
chr5:13076232-13076264 5.28125 
chr5:13078352-13078386 5.29412 
chr5:13081379-13081405 5.30769 
chr5:13085385-13085426 5.26829 
chr5:13086560-13086588 5.57143 
chr5:13087454-13087466 6 
chr5:13087694-13087716 6 
chr5:13088806-13088836 5.43333 
chr5:13089697-13089735 5.21053 
chr5:13090045-13090077 5.1875 
chr5:13090747-13090769 5.54545 
chr5:13093229-13093248 5.94737 
chr5:13095796-13095816 6 
chr5:13095849-13095875 5.26923 
chr5:13098367-13098411 5.68182 
chr5:13102101-13102124 5.6087 
chr5:13103369-13103395 5.73077 
chr5:13104031-13104066 5.51429 
chr5:13105345-13105358 6 
chr5:13105858-13105885 5.92593 
chr5:13112320-13112359 5.74359 
chr5:13115120-13115150 6 
chr5:13117849-13117926 5.90909 
chr5:13119376-13119449 5.58904 
chr5:13119477-13119508 5.35484 
chr5:13120808-13120820 6 
chr5:13122481-13122532 5.41176 
chr5:13128881-13128903 5.95455 
chr5:13131753-13131785 5.53125 
chr5:13132899-13132933 6 
chr5:13134741-13134768 5.44444 
chr5:13135252-13135289 5.18919 
chr5:13136513-13136526 5.92308 
chr5:13136590-13136604 6 
chr5:13140271-13140294 5.65217 
chr5:13140734-13140749 5.93333 
chr5:13144803-13144821 6 
chr5:13145099-13145119 6 
chr5:13149582-13149655 5.83562 
chr5:13150728-13150758 5.86667 
chr5:13154018-13154067 5.14286 
chr5:13154091-13154131 5.9 
chr5:13154816-13154837 5.57143 
chr5:13155597-13155649 5.63462 
chr5:13155691-13155712 5.7619 
chr5:13158237-13158276 5.82051 
chr5:13159474-13159524 5.78 
chr5:13164109-13164137 5.39286 
chr5:13164509-13164521 6 
chr5:13165500-13165549 5.85714 
chr5:13165569-13165672 5.6699 
chr5:13169605-13169629 5.5 
chr5:13171939-13171958 5.63158 
chr5:13173170-13173213 5.62791 
chr5:13173762-13173778 5.875 
chr5:13174028-13174104 5.53947 
chr5:13174342-13174367 5.48 
chr5:13175751-13175772 5.57143 
chr5:13176366-13176399 5.45455 
chr5:13178354-13178381 5.7037 
chr5:13182812-13182857 5.91111 
chr5:13183000-13183056 5.32143 
chr5:13183068-13183089 6 
chr5:13184346-13184380 5.20588 
chr5:13186436-13186479 5.7907 
chr5:13186754-13186767 6 
chr5:13193076-13193116 5.8 
chr5:13195792-13195816 5.58333 
chr5:13198349-13198383 5.41176 
chr5:13204008-13204027 5.89474 
chr5:13205139-13205157 5.77778 
chr5:13208949-13208971 5.54545 
chr5:13210736-13210768 5.375 
chr5:13210900-13210949 5.81633 
chr5:13215200-13215218 6 
chr5:13217125-13217283 5.81646 
chr5:13223354-13223374 5.65 
chr5:13225333-13225376 5.55814 
chr5:13226629-13226645 6 
chr5:13228665-13228712 5.85106 
chr5:13229618-13229639 5.85714 
chr5:13233589-13233621 5.75 
chr5:13233984-13234000 5.9375 
chr5:13240222-13240263 5.60976 
chr5:13244165-13244191 5.30769 
chr5:13245422-13245457 5.57143 
chr5:13251134-13251172 5.39474 
chr5:13251932-13251974 5.38095 
chr5:13252711-13252726 6 
chr5:13253179-13253196 5.88235 
chr5:13254175-13254195 5.95 
chr5:13256986-13257004 5.83333 
chr5:13257707-13257734 5.88889 
chr5:13258758-13258772 6 
chr5:13258924-13258963 5.87179 
chr5:13260558-13260611 5.32075 
chr5:13263140-13263166 5.26923 
chr5:13264872-13264888 5.8125 
chr5:13265128-13265157 6 
chr5:13265415-13265459 5.86364 
chr5:13265500-13265544 5.59091 
chr5:13265646-13265676 5.73333 
chr5:13265688-13265887 5.27136 
chr5:13265945-13265975 5.5 
chr5:13266000-13266205 5.33171 
chr5:13266240-13266265 5.44 
chr5:13266375-13266434 5.28814 
chr5:13266500-13266540 5.425 
chr5:13273947-13273978 5.6129 
chr5:13277287-13277323 5.55556 
chr5:13277377-13277408 5.45161 
chr5:13277500-13277532 5.25 
chr5:13282438-13282465 5.96296 
chr5:13287093-13287205 5.55357 
chr5:13287240-13287258 6 
chr5:13288464-13288517 5.71698 
chr5:13289966-13289994 5.92857 
chr5:13292556-13292570 6 
chr5:13296155-13296189 5.85294 
chr5:13297345-13297365 5.7 
chr5:13298426-13298465 6 
chr5:13299425-13299445 5.95 
chr5:13304043-13304059 6 
chr5:13304774-13304803 5.48276 
chr5:13308881-13308913 5.59375 
chr5:13308940-13309061 5.38017 
chr5:13309679-13309866 5.68984 
chr5:13309942-13310028 5.51163 
chr5:13310078-13310246 5.56548 
chr5:13311175-13311271 5.69792 
chr5:13313715-13313745 6 
chr5:13314304-13314321 5.76471 
chr5:13314638-13314651 6 
chr5:13320162-13320191 5.65517 
chr5:13327486-13327536 5.2 
chr5:13329867-13329889 5.81818 
chr5:13329900-13329930 5.6 
chr5:13330037-13330482 5.34157 
chr5:13330494-13330558 5.54688 
chr5:13330582-13330638 5.51786 
chr5:13330941-13330961 6 
chr5:13331130-13331147 6 
chr5:13333226-13333269 5.53488 
chr5:13336945-13336963 6 
chr5:13339215-13339264 5.36735 
chr5:13339559-13339575 6 
chr5:13343949-13343973 6 
chr5:13347444-13347469 5.84 
chr5:13349566-13349649 5.87952 
chr5:13351326-13351359 5.45455 
chr5:13355404-13355436 5.8125 
chr5:13357400-13357524 5.80645 
chr5:13362311-13362342 5.3871 
chr5:13362821-13362834 6 
chr5:13363174-13363187 6 
chr5:13367510-13367579 5.21739 
chr5:13367741-13367753 6 
chr5:13367886-13367913 5.40741 
chr5:13368350-13368391 5.60976 
chr5:13372116-13372166 6 
chr5:13373646-13373682 5.63889 
chr5:13374233-13374288 5.78182 
chr5:13379175-13379193 6 
chr5:13379205-13379243 5.47368 
chr5:13379308-13379329 5.61905 
chr5:13379339-13379364 5.6 
chr5:13384581-13384603 5.81818 
chr5:13384904-13384925 6 
chr5:13389268-13389296 5.57143 
chr5:13389656-13389670 5.92857 
chr5:13395134-13395163 5.68966 
chr5:13395224-13395260 5.88889 
chr5:13395405-13395460 5.58182 
chr5:13396414-13396431 6 
chr5:13397038-13397062 5.58333 
chr5:13399020-13399040 5.9 
chr5:13406408-13406435 5.59259 
chr5:13407534-13407558 5.83333 
chr5:13412590-13412620 5.43333 
chr5:13413421-13413461 5.6 
chr5:13414050-13414063 6 
chr5:13422624-13422694 5.77143 
chr5:13422769-13422795 5.30769 
chr5:13422833-13422848 6 
chr5:13425148-13425178 5.46667 
chr5:13427679-13427761 5.97561 
chr5:13430125-13430165 5.7 
chr5:13432096-13432109 6 
chr5:13433976-13434008 5.5 
chr5:13437283-13437302 5.73684 
chr5:13438023-13438042 5.63158 
chr5:13439619-13439636 6 
chr5:13442128-13442164 5.25 
chr5:13444531-13444564 5.69697 
chr5:13444605-13444638 5.60606 
chr5:13445007-13445035 5.32143 
chr5:13448090-13448121 6 
chr5:13449150-13449171 5.80952 
chr5:13452645-13452709 5.21875 
chr5:13453025-13453046 5.57143 
chr5:13453863-13453887 5.625 
chr5:13455035-13455070 5.4 
chr5:13461084-13461107 5.52174 
chr5:13462000-13462022 5.72727 
chr5:13465504-13465518 6 
chr5:13465784-13465832 5.83333 
chr5:13466500-13466515 5.86667 
chr5:13467517-13467542 5.32 
chr5:13473466-13473489 5.43478 
chr5:13476838-13476864 6 
chr5:13477000-13477068 5.52941 
chr5:13485458-13485491 6 
chr5:13486315-13486340 5.6 
chr5:13488756-13488778 5.95455 
chr5:13489464-13489492 6 
chr5:13497299-13497342 5.97674 
chr5:13501531-13501546 6 
chr5:13506215-13506227 6 
chr5:13508000-13508032 5.5 
chr5:13508068-13508102 5.17647 
chr5:13513188-13513240 5.92308 
chr5:13517600-13517624 6 
chr5:13521662-13521695 5.21212 
chr5:13522194-13522211 6 
chr5:13523658-13523679 5.80952 
chr5:13526766-13526788 5.54545 
chr5:13527760-13527782 5.54545 
chr5:13531703-13531722 5.73684 
chr5:13536872-13536905 5.27273 
chr5:13537292-13537307 6 
chr5:13537899-13537927 5.67857 
chr5:13544388-13544408 5.65 
chr5:13546978-13547000 5.68182 
chr5:13547511-13547531 5.9 
chr5:13548170-13548201 5.58065 
chr5:13549063-13549077 6 
chr5:13551079-13551111 5.375 
chr5:13554569-13554700 5.82443 
chr5:13555474-13555489 5.93333 
chr5:13556754-13556776 5.86364 
chr5:13560040-13560070 6 
chr5:13564174-13564237 5.80952 
chr5:13566327-13566339 6 
chr5:13576240-13576253 5.92308 
chr5:13577125-13577167 5.21429 
chr5:13579562-13579622 5.55 
chr5:13583697-13583730 5.45455 
chr5:13585491-13585521 5.9 
chr5:13586885-13586905 5.75 
chr5:13587330-13587362 6 
chr5:13589893-13589906 6 
chr5:13592174-13592201 6 
chr5:13604026-13604049 5.86957 
chr5:13606057-13606091 5.26471 
chr5:13606593-13606613 5.9 
chr5:13606756-13606770 6 
chr5:13608763-13608787 5.41667 
chr5:13613515-13613540 5.68 
chr5:13623564-13623597 5.60606 
chr5:13626082-13626112 5.26667 
chr5:13626648-13626676 5.57143 
chr5:13628671-13628689 6 
chr5:13629245-13629265 5.9 
chr5:13630897-13630921 5.41667 
chr5:13631330-13631356 6 
chr5:13632004-13632019 6 
chr5:13633116-13633137 5.61905 
chr5:13633178-13633218 5.575 
chr5:13635052-13635065 6 
chr5:13635156-13635194 5.71053 
chr5:13635480-13635551 5.40845 
chr5:13636099-13636126 6 
chr5:13636145-13636166 5.66667 
chr5:13636296-13636315 5.63158 
chr5:13637402-13637464 5.1129 
chr5:13637861-13637905 5.65909 
chr5:13639187-13639220 5.45455 
chr5:13640785-13640825 5.35 
chr5:13648688-13648712 5.58333 
chr5:13649182-13649201 5.63158 
chr5:13649486-13649503 5.82353 
chr5:13650060-13650088 5.28571 
chr5:13653792-13653812 5.75 
chr5:13655521-13655703 5.84615 
chr5:13655742-13655969 5.82379 
chr5:13656008-13656063 5.32727 
chr5:13656111-13656186 5.38667 
chr5:13656433-13656459 6 
chr5:13657125-13657148 5.69565 
chr5:13658105-13658130 5.76 
chr5:13659314-13659332 6 
chr5:13660557-13660607 5.56 
chr5:13662275-13662300 5.64 
chr5:13663548-13663579 5.3871 
chr5:13664202-13664217 5.93333 
chr5:13664341-13664365 6 
chr5:13664585-13664612 6 
chr5:13665641-13665679 5.39474 
chr5:13665771-13665787 6 
chr5:13670100-13670129 5.75862 
chr5:13670257-13670276 5.63158 
chr5:13672171-13672210 5.4359 
chr5:13673283-13673329 6 
chr5:13674779-13674799 5.9 
chr5:13674820-13674838 5.83333 
chr5:13674865-13674884 5.84211 
chr5:13676813-13676860 5.74468 
chr5:13680030-13680044 6 
chr5:13686376-13686399 5.52174 
chr5:13686876-13686911 5.22857 
chr5:13687156-13687182 5.30769 
chr5:13687301-13687332 5.22581 
chr5:13691576-13691599 5.47826 
chr5:13695917-13696000 5.56627 
chr5:13699824-13699838 6 
chr5:13701161-13701193 5.40625 
chr5:13704385-13704448 5.74603 
chr5:13708579-13708611 5.75 
chr5:13708791-13708820 5.27586 
chr5:13709476-13709500 5.875 
chr5:13713205-13713578 5.78552 
chr5:13715227-13715254 5.2963 
chr5:13717942-13717969 5.37037 
chr5:13720203-13720233 5.46667 
chr5:13727533-13727581 5.1875 
chr5:13730428-13730471 5.46512 
chr5:13730538-13730555 6 
chr5:13732229-13732242 6 
chr5:13733807-13733863 5.44643 
chr5:13738169-13738188 5.94737 
chr5:13738195-13738215 5.8 
chr5:13743282-13743329 5.34043 
chr5:13744729-13744746 5.76471 
chr5:13746063-13746089 5.46154 
chr5:13747991-13748017 5.76923 
chr5:13749621-13749650 5.89655 
chr5:13750170-13750200 5.26667 
chr5:13751571-13751591 5.6 
chr5:13754108-13754149 5.4878 
chr5:13755221-13755244 5.47826 
chr5:13756814-13756826 6 
chr5:13758601-13758620 6 
chr5:13760322-13760335 6 
chr5:13762513-13762542 5.96552 
chr5:13769348-13769369 5.71429 
chr5:13770431-13770455 5.375 
chr5:13775507-13775656 5.49664 
chr5:13776081-13776096 5.93333 
chr5:13778567-13778734 5.77246 
chr5:13789597-13789614 6 
chr5:13795076-13795094 6 
chr5:13798312-13798329 5.82353 
chr5:13798740-13798767 5.40741 
chr5:13798838-13798895 5.98246 
chr5:13799980-13800000 5.7 
chr5:13800031-13800067 5.38889 
chr5:13803032-13803075 5.53488 
chr5:13808334-13808352 6 
chr5:13810693-13810709 6 
chr5:13810861-13810886 5.92 
chr5:13811442-13811465 5.78261 
chr5:13818282-13818306 5.91667 
chr5:13820933-13820948 6 
chr5:13821565-13821584 6 
chr5:13821893-13821914 5.90476 
chr5:13822346-13822370 5.66667 
chr5:13823650-13823673 5.47826 
chr5:13824202-13824226 5.41667 
chr5:13825455-13825484 5.89655 
chr5:13828653-13828676 5.86957 
chr5:13832245-13832273 5.28571 
chr5:13833605-13833617 6 
chr5:13837801-13837824 6 
chr5:13842027-13842042 6 
chr5:13842515-13842623 5.93519 
chr5:13845476-13845495 5.73684 
chr5:13845863-13845887 5.83333 
chr5:13845939-13845953 6 
chr5:13846108-13846122 6 
chr5:13847500-13847544 5.34091 
chr5:13847832-13847854 5.5 
chr5:13847877-13847911 5.79412 
chr5:13852271-13852286 5.93333 
chr5:13855313-13855330 6 
chr5:13862061-13862080 6 
chr5:13862950-13862970 5.8 
chr5:13865115-13865131 6 
chr5:13867366-13867388 5.63636 
chr5:13869914-13869942 5.75 
chr5:13873218-13873240 5.54545 
chr5:13873440-13873481 5.26829 
chr5:13873750-13873783 5.48485 
chr5:13875574-13875590 6 
chr5:13879881-13879898 5.82353 
chr5:13881600-13881624 5.45833 
chr5:13881956-13881994 5.26316 
chr5:13885009-13885038 5.93103 
chr5:13885352-13885417 5.73846 
chr5:13886244-13886258 6 
chr5:13889294-13889312 5.94444 
chr5:13893701-13893736 5.22857 
chr5:13893856-13893885 5.44828 
chr5:13899025-13899055 5.86667 
chr5:13903670-13903714 5.34091 
chr5:13904211-13904241 5.6 
chr5:13904279-13904312 5.21212 
chr5:13904494-13904656 5.40741 
chr5:13905021-13905047 5.73077 
chr5:13912514-13912535 5.61905 
chr5:13912583-13912605 5.5 
chr5:13912658-13912712 5.53704 
chr5:13912757-13912780 5.73913 
chr5:13918572-13918588 6 
chr5:13921182-13921204 5.59091 
chr5:13921521-13921563 5.71429 
chr5:13921575-13921623 5.91667 
chr5:13921849-13921875 5.76923 
chr5:13922836-13922852 6 
chr5:13927619-13927648 5.68966 
chr5:13933260-13933304 5.59091 
chr5:13933898-13933913 6 
chr5:13938567-13938582 5.86667 
chr5:13938630-13938694 5.4375 
chr5:13942035-13942056 5.61905 
chr5:13942457-13942480 5.52174 
chr5:13943334-13943370 5.33333 
chr5:13945103-13945122 5.94737 
chr5:13949116-13949143 5.40741 
chr5:13949430-13949475 5.4 
chr5:13951292-13951338 5.84783 
chr5:13953805-13953830 5.48 
chr5:13957669-13957696 5.74074 
chr5:13958054-13958090 5.58333 
chr5:13958516-13958536 5.6 
chr5:13959065-13959086 6 
chr5:13961751-13961779 6 
chr5:13962275-13962306 5.29032 
chr5:13963687-13963712 6 
chr5:13965900-13965921 5.80952 
chr5:13966309-13966340 5.93548 
chr5:13966953-13966991 5.94737 
chr5:13967730-13967756 5.96154 
chr5:13971086-13971110 5.83333 
chr5:13973830-13973849 5.73684 
chr5:13974235-13974258 5.91304 
chr5:13976786-13976849 5.84127 
chr5:13977653-13977681 5.39286 
chr5:13978595-13978624 5.72414 
chr5:13979866-13979911 5.51111 
chr5:13979940-13979963 5.65217 
chr5:13982693-13982717 6 
chr5:13985539-13985571 6 
chr5:13987948-13987979 5.29032 
chr5:13989528-13989561 5.60606 
chr5:13989591-13989605 6 
chr5:13990256-13990282 5.61538 
chr5:13991577-13991724 5.60544 
chr5:13991743-13991768 5.32 
chr5:13996248-13996272 6 
chr5:14001457-14001496 5.53846 
chr5:14001774-14001795 5.85714 
chr5:14006994-14007016 5.77273 
chr5:14008282-14008324 5.97619 
chr5:14008346-14008446 5.24 
chr5:14008741-14008770 5.72414 
chr5:14011963-14011987 5.875 
chr5:14016263-14016297 5.94118 
chr5:14018434-14018446 6 
chr5:14019685-14019711 5.42308 
chr5:14020061-14020105 5.86364 
chr5:14021053-14021072 5.63158 
chr5:14022197-14022224 5.81481 
chr5:14022584-14022704 5.78333 
chr5:14026026-14026057 5.48387 
chr5:14026811-14026825 6 
chr5:14031062-14031100 5.44737 
chr5:14033644-14033666 6 
chr5:14033881-14033904 5.52174 
chr5:14037602-14037621 5.84211 
chr5:14043683-14043707 5.70833 
chr5:14044663-14044930 5.92135 
chr5:14045350-14045372 5.68182 
chr5:14045880-14045899 6 
chr5:14047312-14047335 6 
chr5:14049595-14049628 5.57576 
chr5:14050564-14050580 6 
chr5:14051955-14051968 6 
chr5:14053435-14053466 5.93548 
chr5:14054115-14054149 5.73529 
chr5:14057074-14057096 5.81818 
chr5:14062269-14062289 5.9 
chr5:14064811-14064844 5.60606 
chr5:14067482-14067504 5.81818 
chr5:14067646-14067678 5.46875 
chr5:14068162-14068218 5.41071 
chr5:14068228-14068274 5.34783 
chr5:14072221-14072256 5.71429 
chr5:14074216-14074262 5.28261 
chr5:14074953-14074965 6 
chr5:14077368-14077410 6 
chr5:14078959-14079093 5.49254 
chr5:14080882-14080962 5.5 
chr5:14080975-14081000 5.68 
chr5:14083855-14083873 6 
chr5:14086333-14086355 6 
chr5:14087000-14087032 5.625 
chr5:14088027-14088044 5.76471 
chr5:14089157-14089169 6 
chr5:14090026-14090059 5.93939 
chr5:14090223-14090253 5.5 
chr5:14091450-14091483 5.93939 
chr5:14091672-14091685 5.92308 
chr5:14092865-14092879 6 
chr5:14095772-14095819 6 
chr5:14098007-14098032 6 
chr5:14099526-14099705 5.78212 
chr5:14100251-14100280 5.96552 
chr5:14100431-14100444 5.92308 
chr5:14101517-14101533 6 
chr5:14101673-14101697 5.91667 
chr5:14104243-14104257 6 
chr5:14105861-14105886 5.8 
chr5:14106714-14106731 5.76471 
chr5:14108621-14108640 5.68421 
chr5:14111724-14111748 5.45833 
chr5:14111783-14111802 5.94737 
chr5:14114212-14114258 5.95652 
chr5:14116449-14116468 6 
chr5:14117357-14117374 6 
chr5:14120930-14120942 6 
chr5:14121438-14121453 6 
chr5:14121593-14121615 6 
chr5:14125286-14125308 5.72727 
chr5:14125831-14125879 5.70833 
chr5:14126699-14126723 5.75 
chr5:14127344-14127378 5.94118 
chr5:14128357-14128431 5.60811 
chr5:14134190-14134215 6 
chr5:14136214-14136235 5.52381 
chr5:14137619-14137638 5.63158 
chr5:14139985-14140000 5.86667 
chr5:14140295-14140310 6 
chr5:14141866-14141923 5.19298 
chr5:14143424-14143445 5.61905 
chr5:14143674-14143696 5.77273 
chr5:14143804-14143825 5.52381 
chr5:14144692-14144720 5.28571 
chr5:14144933-14144957 5.91667 
chr5:14144991-14145029 5.84211 
chr5:14147038-14147057 5.63158 
chr5:14151476-14151526 5.86 
chr5:14152414-14152428 6 
chr5:14152465-14152491 5.92308 
chr5:14156517-14156551 5.44118 
chr5:14157472-14157711 5.88703 
chr5:14158943-14158960 5.76471 
chr5:14159430-14159450 5.8 
chr5:14163081-14163112 5.83871 
chr5:14165220-14165248 5.60714 
chr5:14169306-14169318 6 
chr5:14169532-14169558 5.65385 
chr5:14170117-14170134 6 
chr5:14170609-14170630 5.80952 
chr5:14173299-14173319 6 
chr5:14173696-14173717 5.95238 
chr5:14180209-14180232 6 
chr5:14185252-14185286 5.38235 
chr5:14187445-14187466 5.66667 
chr5:14190464-14190489 5.52 
chr5:14191643-14191673 5.63333 
chr5:14192200-14192225 5.44 
chr5:14192352-14192377 5.68 
chr5:14196531-14196545 6 
chr5:14199304-14199323 6 
chr5:14200302-14200323 5.52381 
chr5:14201369-14201393 5.91667 
chr5:14202075-14202094 5.63158 
chr5:14202402-14202434 6 
chr5:14205842-14205854 6 
chr5:14206167-14206183 5.875 
chr5:14207371-14207395 6 
chr5:14207427-14207466 6 
chr5:14207500-14207535 6 
chr5:14207572-14207598 6 
chr5:14207632-14207666 6 
chr5:14207820-14207835 6 
chr5:14209058-14209074 6 
chr5:14210061-14210084 5.47826 
chr5:14210706-14210725 5.84211 
chr5:14211016-14211051 5.28571 
chr5:14211699-14211712 6 
chr5:14212058-14212098 5.9 
chr5:14213332-14213367 5.22857 
chr5:14218608-14218629 5.52381 
chr5:14220130-14220168 5.68421 
chr5:14222239-14222266 5.92593 
chr5:14224275-14224303 5.60714 
chr5:14226107-14226131 5.45833 
chr5:14226334-14226355 5.85714 
chr5:14228979-14229000 5.80952 
chr5:14230449-14230479 6 
chr5:14233425-14233449 6 
chr5:14233654-14233687 5.48485 
chr5:14233865-14233919 5.87037 
chr5:14235043-14235073 5.4 
chr5:14235920-14235947 5.62963 
chr5:14237266-14237289 5.43478 
chr5:14264269-14264295 5.26923 
chr5:14265547-14265577 5.6 
chr5:14266126-14266183 5.64912 
chr5:14274813-14274826 6 
chr5:14275975-14276118 5.6993 
chr5:14277439-14277464 5.72 
chr5:14283862-14283894 5.8125 
chr5:14289957-14289973 5.8125 
chr5:14291897-14291920 6 
chr5:14293847-14293863 5.8125 
chr5:14294118-14294141 5.56522 
chr5:14305248-14305264 5.875 
chr5:14308389-14308470 5.41975 
chr5:14308483-14308500 5.76471 
chr5:14308508-14308541 5.63636 
chr5:14308595-14308648 5.28302 
chr5:14308713-14308788 5.56 
chr5:14308828-14308863 6 
chr5:14308873-14308906 5.27273 
chr5:14308932-14308957 5.6 
chr5:14309109-14309199 5.28889 
chr5:14309901-14309951 5.22 
chr5:14315360-14315372 6 
chr5:14318388-14318409 6 
chr5:14318563-14318575 6 
chr5:14322283-14322319 5.25 
chr5:14324850-14324873 5.47826 
chr5:14325762-14325802 5.65 
chr5:14327259-14327286 5.85185 
chr5:14328183-14328214 5.90323 
chr5:14328346-14328370 5.54167 
chr5:14329797-14329831 5.26471 
chr5:14335131-14335146 6 
chr5:14340505-14340525 5.8 
chr5:14341125-14341145 5.6 
chr5:14341323-14341351 5.25 
chr5:14343198-14343218 5.8 
chr5:14349322-14349347 5.4 
chr5:14349816-14349845 5.17241 
chr5:14353379-14353395 6 
chr5:14358122-14358148 5.57692 
chr5:14358609-14358645 5.30556 
chr5:14360105-14360195 5.27778 
chr5:14363110-14363122 6 
chr5:14363644-14363668 5.5 
chr5:14370205-14370240 5.91429 
chr5:14371326-14371350 5.66667 
chr5:14372362-14372380 6 
chr5:14374628-14374666 5.44737 
chr5:14374931-14374965 5.26471 
chr5:14377345-14377368 5.52174 
chr5:14378561-14378586 5.44 
chr5:14378657-14378680 5.65217 
chr5:14380371-14380473 5.94118 
chr5:14383051-14383070 5.68421 
chr5:14388788-14388810 5.59091 
chr5:14391197-14391242 5.86667 
chr5:14391341-14391370 5.34483 
chr5:14391989-14392006 5.82353 
chr5:14393155-14393176 5.7619 
chr5:14393776-14393801 5.92 
chr5:14396153-14396171 6 
chr5:14396552-14396591 6 
chr5:14401252-14401286 5.73529 
chr5:14402949-14402974 5.36 
chr5:14403098-14404202 5.78986 
chr5:14409943-14409957 6 
chr5:14412073-14412109 5.75 
chr5:14419308-14419323 6 
chr5:14421300-14421389 5.76404 
chr5:14421712-14421724 6 
chr5:14424033-14424051 6 
chr5:14424155-14424169 6 
chr5:14424975-14424988 5.92308 
chr5:14426329-14426361 5.46875 
chr5:14426457-14426469 6 
chr5:14430325-14430339 6 
chr5:14430793-14430835 6 
chr5:14433929-14433941 6 
chr5:14439120-14439144 5.95833 
chr5:14444166-14444198 5.4375 
chr5:14446244-14446263 5.68421 
chr5:14447338-14447350 6 
chr5:14448223-14448241 6 
chr5:14453156-14453187 5.29032 
chr5:14457482-14457504 5.90909 
chr5:14457855-14457883 5.32143 
chr5:14460009-14460036 5.96296 
chr5:14461644-14461662 5.88889 
chr5:14469988-14470012 5.375 
chr5:14471309-14471338 5.37931 
chr5:14474764-14474785 5.57143 
chr5:14474885-14474902 5.76471 
chr5:14476545-14476574 5.34483 
chr5:14476900-14476928 6 
chr5:14478895-14478919 5.79167 
chr5:14481880-14481922 5.47619 
chr5:14484005-14484062 5.70175 
chr5:14484107-14484133 5.65385 
chr5:14484143-14484169 5.5 
chr5:14484199-14484233 5.79412 
chr5:14486952-14486970 5.83333 
chr5:14487613-14487729 5.51724 
chr5:14489936-14489957 5.52381 
chr5:14493207-14493228 6 
chr5:14495767-14495790 6 
chr5:14500159-14500173 6 
chr5:14500997-14501017 6 
chr5:14511731-14511834 5.94175 
chr5:14512737-14512752 6 
chr5:14515305-14515361 5.71429 
chr5:14516474-14516486 6 
chr5:14516668-14516683 6 
chr5:14519277-14519302 5.56 
chr5:14519856-14519885 5.51724 
chr5:14520978-14521000 5.86364 
chr5:14523517-14523554 5.54054 
chr5:14524641-14524667 5.30769 
chr5:14525174-14525204 5.8 
chr5:14527024-14527045 5.61905 
chr5:14529029-14529061 5.25 
chr5:14529896-14529909 6 
chr5:14530940-14530961 6 
chr5:14533206-14533223 6 
chr5:14533936-14533959 6 
chr5:14535302-14535324 5.86364 
chr5:14536973-14536988 6 
chr5:14538380-14538507 5.85827 
chr5:14539280-14539309 5.7931 
chr5:14540797-14540822 6 
chr5:14541694-14541738 5.70455 
chr5:14542092-14542122 5.56667 
chr5:14543447-14543462 6 
chr5:14545659-14545698 5.33333 
chr5:14545713-14545736 5.6087 
chr5:14546350-14546392 5.59524 
chr5:14547809-14547824 6 
chr5:14548534-14548574 6 
chr5:14550358-14550370 6 
chr5:14551813-14551844 5.35484 
chr5:14554250-14554268 5.88889 
chr5:14555326-14555347 5.85714 
chr5:14556864-14556876 6 
chr5:14557168-14557193 5.92 
chr5:14558842-14558872 5.86667 
chr5:14559623-14559637 6 
chr5:14560134-14560152 5.77778 
chr5:14563084-14563130 5.73913 
chr5:14563187-14563220 5.18182 
chr5:14564257-14564282 5.32 
chr5:14564454-14564480 5.80769 
chr5:14568589-14568736 5.81633 
chr5:14569637-14569665 5.35714 
chr5:14569677-14569698 5.71429 
chr5:14574013-14574049 5.88889 
chr5:14574635-14574659 5.66667 
chr5:14575585-14575606 5.90476 
chr5:14577449-14577478 5.24138 
chr5:14578266-14578297 5.32258 
chr5:14581176-14581196 5.7 
chr5:14581866-14581900 5.29412 
chr5:14582081-14582098 5.82353 
chr5:14582712-14582744 5.34375 
chr5:14582923-14582943 6 
chr5:14587973-14587986 5.92308 
chr5:14590169-14590193 5.91667 
chr5:14591007-14591049 5.78571 
chr5:14595749-14595771 6 
chr5:14601041-14601055 6 
chr5:14606527-14606539 6 
chr5:14609610-14609650 5.775 
chr5:14609730-14609752 6 
chr5:14610938-14610981 5.30233 
chr5:14613584-14613625 5.2439 
chr5:14617516-14617532 6 
chr5:14618459-14618545 5.86047 
chr5:14619015-14619044 5.55172 
chr5:14622318-14622340 5.77273 
chr5:14623138-14623166 5.60714 
chr5:14624043-14624059 6 
chr5:14624093-14624124 5.25806 
chr5:14624500-14624530 5.83333 
chr5:14625769-14625795 5.34615 
chr5:14627667-14627704 5.83784 
chr5:14631533-14631549 5.875 
chr5:14632189-14632211 5.95455 
chr5:14632585-14632612 5.48148 
chr5:14633316-14633347 6 
chr5:14633898-14633930 6 
chr5:14635767-14635789 5.72727 
chr5:14638046-14638066 6 
chr5:14638718-14638738 5.8 
chr5:14641611-14641629 6 
chr5:14641988-14642016 5.67857 
chr5:14642094-14642116 6 
chr5:14642956-14642973 6 
chr5:14647913-14647947 5.64706 
chr5:14648163-14648206 5.65116 
chr5:14649776-14649815 5.5641 
chr5:14650326-14650361 5.51429 
chr5:14651028-14651112 5.65476 
chr5:14651573-14651590 5.82353 
chr5:14656137-14656162 5.36 
chr5:14658392-14658404 6 
chr5:14658557-14658595 5.76316 
chr5:14658793-14658812 5.89474 
chr5:14659652-14659664 6 
chr5:14660194-14660214 5.65 
chr5:14660680-14660710 5.63333 
chr5:14660941-14660960 5.78947 
chr5:14661901-14661925 5.625 
chr5:14665015-14665040 5.52 
chr5:14665093-14665110 5.82353 
chr5:14671202-14671232 5.63333 
chr5:14674861-14674881 6 
chr5:14679736-14679759 5.43478 
chr5:14682819-14682848 5.89655 
chr5:14686356-14686397 5.58537 
chr5:14689796-14689823 5.40741 
chr5:14696579-14696609 5.53333 
chr5:14697155-14697176 5.61905 
chr5:14700667-14700682 5.93333 
chr5:14700768-14700796 5.28571 
chr5:14703433-14703467 6 
chr5:14704438-14704459 6 
chr5:14711197-14711211 5.92857 
chr5:14711955-14711980 5.36 
chr5:14716601-14716628 5.92593 
chr5:14718000-14718030 5.23333 
chr5:14722038-14722063 6 
chr5:14723458-14723483 5.52 
chr5:14724428-14724440 6 
chr5:14736115-14736142 6 
chr5:14751798-14751831 5.90909 
chr5:14753904-14753923 6 
chr5:14754680-14754711 5.54839 
chr5:14755170-14755182 6 
chr5:14757522-14757553 5.87097 
chr5:14757984-14758000 5.875 
chr5:14759868-14760000 5.65152 
chr5:14764185-14764210 5.96 
chr5:14765713-14765730 5.82353 
chr5:14766506-14766525 6 
chr5:14767595-14767626 5.22581 
chr5:14769733-14769748 6 
chr5:14770526-14770551 5.68 
chr5:14772022-14772076 5.75926 
chr5:14773462-14773487 6 
chr5:14774526-14774555 5.51724 
chr5:14775330-14775353 5.43478 
chr5:14777393-14777418 5.96 
chr5:14780162-14780174 6 
chr5:14783398-14783435 6 
chr5:14783584-14783618 5.91176 
chr5:14786154-14786172 6 
chr5:14789341-14789354 6 
chr5:14789822-14789835 6 
chr5:14790655-14790673 5.77778 
chr5:14793084-14793226 5.85211 
chr5:14796562-14796599 5.43243 
chr5:14800827-14800848 5.71429 
chr5:14803373-14803399 5.30769 
chr5:14803725-14803754 5.68966 
chr5:14805477-14805523 5.71739 
chr5:14805539-14805580 5.58537 
chr5:14805594-14805641 5.74468 
chr5:14806651-14806675 5.75 
chr5:14807222-14807236 6 
chr5:14808341-14808365 5.375 
chr5:14809444-14809507 5.68254 
chr5:14811327-14811345 5.88889 
chr5:14812226-14812243 6 
chr5:14814716-14814728 6 
chr5:14818172-14818199 5.62963 
chr5:14818753-14818794 5.63415 
chr5:14819973-14820048 5.77333 
chr5:14820185-14820207 5.5 
chr5:14823454-14823500 5.28261 
chr5:14824041-14824066 5.6 
chr5:14828439-14828466 5.92593 
chr5:14828630-14828663 5.9697 
chr5:14828674-14828702 5.89286 
chr5:14829293-14829316 5.91304 
chr5:14830619-14830663 5.72727 
chr5:14834890-14834902 6 
chr5:14838489-14838560 5.46479 
chr5:14840160-14840188 5.57143 
chr5:14841375-14841419 5.22727 
chr5:14843284-14843298 6 
chr5:14843658-14843673 6 
chr5:14845457-14845481 5.83333 
chr5:14845952-14845973 6 
chr5:14846942-14846963 5.52381 
chr5:14847114-14847126 6 
chr5:14848366-14848386 5.7 
chr5:14853765-14853786 5.90476 
chr5:14854623-14854647 5.95833 
chr5:14855939-14855971 6 
chr5:14856348-14856383 5.2 
chr5:14857762-14857781 6 
chr5:14858824-14858878 6 
chr5:14860853-14860882 5.55172 
chr5:14862342-14862357 5.86667 
chr5:14864458-14864484 5.38462 
chr5:14865000-14865048 5.625 
chr5:14865373-14865409 5.61111 
chr5:14867264-14867282 6 
chr5:14870867-14870926 5.91525 
chr5:14871616-14871651 5.74286 
chr5:14871666-14871717 5.37255 
chr5:14871826-14871843 6 
chr5:14871920-14871937 6 
chr5:14872391-14872414 5.47826 
chr5:14873508-14873530 5.77273 
chr5:14874347-14874369 5.68182 
chr5:14874851-14874894 5.5814 
chr5:14875557-14875580 5.43478 
chr5:14876777-14876809 5.96875 
chr5:14878105-14878124 6 
chr5:14878160-14878184 5.5 
chr5:14878547-14878563 6 
chr5:14879289-14879330 5.68293 
chr5:14880310-14880337 5.77778 
chr5:14881707-14881720 6 
chr5:14882802-14882828 5.61538 
chr5:14885753-14885792 5.89744 
chr5:14886978-14886997 5.78947 
chr5:14888135-14888147 6 
chr5:14890588-14890628 5.7 
chr5:14891199-14891228 5.89655 
chr5:14893075-14893100 5.88 
chr5:14893438-14893457 6 
chr5:14895966-14896022 5.75 
chr5:14896295-14896311 6 
chr5:14899038-14899076 5.57895 
chr5:14900130-14900165 5.97143 
chr5:14900478-14900618 5.59286 
chr5:14902099-14902119 5.95 
chr5:14904104-14904144 5.625 
chr5:14908039-14908088 5.4898 
chr5:14909101-14909131 5.93333 
chr5:14909167-14909251 5.7381 
chr5:14911119-14911135 5.875 
chr5:14911518-14911533 6 
chr5:14912454-14912480 5.30769 
chr5:14913880-14913920 5.85 
chr5:14919280-14919349 5.69565 
chr5:14919361-14919476 5.71304 
chr5:14921342-14921362 6 
chr5:14922041-14922077 5.88889 
chr5:14923177-14923193 5.8125 
chr5:14924487-14924616 5.89147 
chr5:14928189-14928206 6 
chr5:14929084-14929103 6 
chr5:14931115-14931140 5.8 
chr5:14931976-14931990 6 
chr5:14932031-14932047 6 
chr5:14932526-14932538 6 
chr5:14932764-14932781 6 
chr5:14933589-14933629 5.7 
chr5:14934302-14934329 5.2963 
chr5:14934889-14934926 5.97297 
chr5:14934987-14935007 5.75 
chr5:14936149-14936167 5.94444 
chr5:14936792-14936818 5.42308 
chr5:14943090-14943121 6 
chr5:14943967-14943981 6 
chr5:14944452-14944464 6 
chr5:14948976-14949083 5.7757 
chr5:14952718-14952732 6 
chr5:14953048-14953072 5.5 
chr5:14955696-14955719 5.6087 
chr5:14957766-14957790 5.83333 
chr5:14958246-14958359 5.46018 
chr5:14958390-14958402 6 
chr5:14958685-14958718 6 
chr5:14960506-14960536 5.93333 
chr5:14963759-14963776 5.76471 
chr5:14964406-14964449 5.48837 
chr5:14964988-14965010 5.81818 
chr5:14965554-14965580 5.46154 
chr5:14966838-14966862 5.95833 
chr5:14969668-14969686 5.77778 
chr5:14971847-14971899 5.5 
chr5:14974374-14974406 5.34375 
chr5:14974472-14974520 5.4375 
chr5:14979901-14979932 5.48387 
chr5:14980305-14980343 6 
chr5:14982349-14982374 6 
chr5:14982727-14982761 5.73529 
chr5:14986334-14986346 6 
chr5:14987853-14987890 5.94595 
chr5:14988167-14988191 5.625 
chr5:14989126-14989161 6 
chr5:14989310-14989340 5.53333 
chr5:14990445-14990464 5.84211 
chr5:14994508-14994520 6 
chr5:14994896-14994923 5.88889 
chr5:14996647-14996684 5.86486 
chr5:14999466-14999495 5.86207 
chr5:15000774-15000818 5.15909 
chr5:15002283-15002320 5.18919 
chr5:15003205-15003232 5.44444 
chr5:15005271-15005733 5.83117 
chr5:15010132-15010194 5.58065 
chr5:15010574-15010596 5.90909 
chr5:15013595-15013638 5.86047 
chr5:15014592-15014617 5.56 
chr5:15015221-15015237 5.875 
chr5:15016921-15016963 5.71429 
chr5:15017667-15017700 5.48485 
chr5:15018569-15018601 5.65625 
chr5:15019252-15019278 5.76923 
chr5:15023120-15023153 5.45455 
chr5:15024529-15024547 5.83333 
chr5:15029470-15029500 6 
chr5:15029622-15029649 5.40741 
chr5:15032216-15032228 6 
chr5:15033129-15033144 6 
chr5:15035273-15035303 5.6 
chr5:15039206-15039223 5.76471 
chr5:15040575-15040600 5.32 
chr5:15042899-15042951 5.28846 
chr5:15043594-15043628 5.88235 
chr5:15045799-15045825 5.76923 
chr5:15047138-15047189 5.68627 
chr5:15047199-15047236 5.51351 
chr5:15048433-15048476 5.5814 
chr5:15048733-15048799 5.19697 
chr5:15048814-15048852 5.47368 
chr5:15050989-15051017 5.78571 
chr5:15066846-15066872 5.30769 
chr5:15072005-15072072 5.85075 
chr5:15073500-15073517 6 
chr5:15079566-15079582 6 
chr5:15082135-15082158 5.73913 
chr5:15088606-15088684 5.66667 
chr5:15091433-15091536 5.93204 
chr5:15093268-15093309 6 
chr5:15093640-15093670 5.46667 
chr5:15093677-15093719 5.33333 
chr5:15094147-15094166 6 
chr5:15096715-15096758 5.83721 
chr5:15097762-15097899 5.47445 
chr5:15103574-15103593 6 
chr5:15107425-15107438 6 
chr5:15108589-15108617 5.5 
chr5:15109811-15109824 6 
chr5:15113644-15113661 6 
chr5:15117543-15117561 6 
chr5:15119348-15119415 5.9403 
chr5:15121302-15121333 5.74194 
chr5:15122153-15122179 6 
chr5:15123280-15123337 5.63158 
chr5:15124632-15124660 5.32143 
chr5:15124954-15124997 5.93023 
chr5:15129636-15129657 5.71429 
chr5:15134572-15134605 5.21212 
chr5:15138053-15138068 6 
chr5:15138163-15138193 5.46667 
chr5:15138206-15138272 5.59091 
chr5:15140215-15140238 5.43478 
chr5:15140496-15140511 5.93333 
chr5:15144417-15144442 5.72 
chr5:15145193-15145219 5.61538 
chr5:15154462-15154480 6 
chr5:15156331-15156355 5.58333 
chr5:15160886-15160906 5.75 
chr5:15161574-15161608 5.38235 
chr5:15163871-15163894 5.52174 
chr5:15164465-15164503 6 
chr5:15164627-15164682 5.56364 
chr5:15165226-15165240 5.92857 
chr5:15168409-15168430 5.52381 
chr5:15169789-15169817 5.85714 
chr5:15170377-15170662 5.78947 
chr5:15170967-15171004 6 
chr5:15171309-15171327 5.94444 
chr5:15172025-15172044 6 
chr5:15172582-15172606 5.5 
chr5:15173413-15173467 5.25926 
chr5:15173482-15173500 5.77778 
chr5:15178760-15178781 5.52381 
chr5:15179310-15179342 5.8125 
chr5:15185536-15185561 5.36 
chr5:15185698-15185730 5.46875 
chr5:15186358-15186393 5.94286 
chr5:15187171-15187199 5.64286 
chr5:15192710-15192732 5.54545 
chr5:15193214-15193241 6 
chr5:15195020-15195035 6 
chr5:15201698-15201715 6 
chr5:15201951-15201980 5.65517 
chr5:15204953-15204972 5.84211 
chr5:15208034-15208057 5.82609 
chr5:15208211-15208234 6 
chr5:15209839-15209860 5.57143 
chr5:15211281-15211309 5.53571 
chr5:15216226-15216270 5.75 
chr5:15216641-15216669 6 
chr5:15216989-15217009 6 
chr5:15217481-15217511 5.36667 
chr5:15220296-15220310 5.92857 
chr5:15222995-15223025 5.9 
chr5:15225788-15225811 5.65217 
chr5:15229037-15229080 6 
chr5:15231810-15231827 6 
chr5:15242143-15242166 5.43478 
chr5:15242623-15242654 5.45161 
chr5:15243126-15243151 5.64 
chr5:15245848-15245875 5.44444 
chr5:15248558-15248651 5.92473 
chr5:15253267-15253303 5.77778 
chr5:15261295-15261317 5.59091 
chr5:15265336-15265373 5.40541 
chr5:15265386-15265627 5.53527 
chr5:15269979-15270008 5.62069 
chr5:15271105-15271134 5.31034 
chr5:15277368-15277394 5.80769 
chr5:15277522-15277564 5.54762 
chr5:15283553-15283611 5.7931 
chr5:15284543-15284566 5.47826 
chr5:15288086-15288106 6 
chr5:15290718-15290750 5.875 
chr5:15298199-15298245 5.97826 
chr5:15299423-15299435 6 
chr5:15301339-15301383 5.13636 
chr5:15302122-15302142 6 
chr5:15302500-15302532 5.4375 
chr5:15305803-15305822 5.73684 
chr5:15309626-15309728 5.86275 
chr5:15316618-15316644 5.84615 
chr5:15318538-15318557 5.84211 
chr5:15320641-15320691 5.92 
chr5:15323505-15323548 5.2093 
chr5:15324562-15324594 5.375 
chr5:15328444-15328479 5.77143 
chr5:15328704-15328719 6 
chr5:15329013-15329052 5.89744 
chr5:15329149-15329177 5.78571 
chr5:15335712-15335725 6 
chr5:15341483-15341500 5.76471 
chr5:15342589-15342610 5.71429 
chr5:15343500-15343518 5.77778 
chr5:15343553-15343566 6 
chr5:15346533-15346550 5.88235 
chr5:15349284-15349314 5.26667 
chr5:15349386-15349420 5.32353 
chr5:15357000-15357056 5.60714 
chr5:15366097-15366111 5.92857 
chr5:15367156-15367185 5.82759 
chr5:15371434-15371446 6 
chr5:15371723-15371743 5.75 
chr5:15379760-15379966 5.67961 
chr5:15383894-15383918 5.70833 
chr5:15383986-15384051 5.41538 
chr5:15384081-15384108 5.22222 
chr5:15384158-15384228 5.21429 
chr5:15385061-15385086 5.36 
chr5:15385724-15385751 5.33333 
chr5:15389862-15389882 5.95 
chr5:15392933-15392956 5.73913 
chr5:15393066-15393102 5.52778 
chr5:15394236-15394293 5.85965 
chr5:15394535-15394817 5.29078 
chr5:15395133-15395158 5.4 
chr5:15395242-15395267 5.6 
chr5:15395283-15395305 5.5 
chr5:15395321-15395343 5.5 
chr5:15395359-15395381 5.5 
chr5:15395438-15395540 5.55882 
chr5:15397674-15397695 5.52381 
chr5:15401949-15401968 5.63158 
chr5:15402096-15402134 5.84211 
chr5:15404911-15404930 5.63158 
chr5:15407940-15407958 6 
chr5:15408680-15408720 6 
chr5:15409420-15409455 5.68571 
chr5:15410443-15410494 5.84314 
chr5:15411014-15411119 5.9619 
chr5:15411196-15411235 5.48718 
chr5:15413452-15413467 5.86667 
chr5:15413758-15413781 6 
chr5:15414876-15414952 5.17105 
chr5:15415012-15415043 5.3871 
chr5:15415057-15415242 5.62162 
chr5:15419201-15419235 5.88235 
chr5:15426229-15426257 5.92857 
chr5:15428781-15428808 5.77778 
chr5:15428852-15428880 5.35714 
chr5:15431950-15431974 5.83333 
chr5:15434648-15434669 5.80952 
chr5:15436179-15436205 5.65385 
chr5:15436229-15436255 5.30769 
chr5:15440348-15440369 5.57143 
chr5:15442500-15442547 5.74468 
chr5:15445284-15445310 5.26923 
chr5:15451392-15451413 6 
chr5:15456349-15456368 5.68421 
chr5:15460728-15460771 5.37209 
chr5:15464269-15464287 5.83333 
chr5:15466257-15466395 5.76087 
chr5:15467239-15467271 5.65625 
chr5:15469152-15469185 5.84848 
chr5:15470174-15470202 5.60714 
chr5:15470675-15470699 6 
chr5:15473681-15473702 5.61905 
chr5:15476678-15476712 5.70588 
chr5:15479897-15479911 5.92857 
chr5:15484271-15484301 5.53333 
chr5:15485912-15485955 5.2093 
chr5:15488139-15488167 5.25 
chr5:15491175-15491194 5.78947 
chr5:15494083-15494109 5.69231 
chr5:15494155-15494182 5.25926 
chr5:15495727-15495744 6 
chr5:15498533-15498559 5.80769 
chr5:15501961-15502000 5.66667 
chr5:15503531-15503566 5.85714 
chr5:15509693-15509731 5.47368 
chr5:15513805-15513833 5.35714 
chr5:15514011-15514033 5.63636 
chr5:15515712-15515733 5.66667 
chr5:15516179-15516209 5.76667 
chr5:15517107-15517148 6 
chr5:15518070-15518106 5.55556 
chr5:15519548-15519582 5.85294 
chr5:15525707-15525728 5.80952 
chr5:15525745-15525766 5.57143 
chr5:15531278-15531320 5.33333 
chr5:15534048-15534078 5.26667 
chr5:15535714-15535738 5.58333 
chr5:15537072-15537097 5.44 
chr5:15541158-15541188 5.7 
chr5:15541469-15541500 5.96774 
chr5:15541505-15541585 5.65 
chr5:15541652-15541666 6 
chr5:15544666-15544679 6 
chr5:15546838-15546853 5.86667 
chr5:15549250-15549271 5.57143 
chr5:15550474-15550489 6 
chr5:15553188-15553238 5.64 
chr5:15555297-15555327 5.96667 
chr5:15555893-15555945 5.63462 
chr5:15556045-15556218 5.61272 
chr5:15562777-15562805 5.21429 
chr5:15564487-15564527 5.9 
chr5:15565696-15565719 5.56522 
chr5:15567692-15567714 5.72727 
chr5:15570578-15570601 5.43478 
chr5:15571201-15571225 5.91667 
chr5:15572496-15572514 6 
chr5:15576181-15576203 6 
chr5:15577703-15577741 6 
chr5:15581829-15581848 5.63158 
chr5:15585145-15585172 5.7037 
chr5:15586359-15586384 5.96 
chr5:15586398-15586500 5.46078 
chr5:15588493-15588506 6 
chr5:15589505-15589525 5.6 
chr5:15597604-15597631 5.7037 
chr5:15599449-15599508 5.62712 
chr5:15602934-15602957 5.47826 
chr5:15603455-15603490 5.31429 
chr5:15604458-15604476 6 
chr5:15606400-15606413 6 
chr5:15609535-15609559 5.91667 
chr5:15611419-15611440 5.80952 
chr5:15612088-15612116 5.53571 
chr5:15614360-15614391 5.96774 
chr5:15616330-15616343 6 
chr5:15617531-15617578 6 
chr5:15620328-15620350 5.86364 
chr5:15620508-15620532 6 
chr5:15622357-15622406 5.87755 
chr5:15624811-15624839 5.5 
chr5:15625033-15625056 5.56522 
chr5:15625762-15625799 5.45946 
chr5:15626653-15626684 5.83871 
chr5:15631362-15631392 5.8 
chr5:15631776-15631799 6 
chr5:15633577-15633605 5.53571 
chr5:15633848-15633901 6 
chr5:15634422-15634441 6 
chr5:15637065-15637082 5.76471 
chr5:15640627-15640648 5.95238 
chr5:15642050-15642090 6 
chr5:15642787-15642824 6 
chr5:15643615-15643642 5.22222 
chr5:15644413-15644431 6 
chr5:15644647-15644659 6 
chr5:15646274-15646306 5.1875 
chr5:15649097-15649113 6 
chr5:15649784-15649813 5.55172 
chr5:15650937-15650949 6 
chr5:15651194-15651218 5.875 
chr5:15653125-15653152 6 
chr5:15655602-15655630 5.75 
chr5:15657428-15657449 6 
chr5:15661287-15661300 6 
chr5:15661652-15661664 6 
chr5:15664557-15664595 5.65789 
chr5:15666344-15666375 5.48387 
chr5:15668469-15668517 5.875 
chr5:15669130-15669143 6 
chr5:15670909-15670945 5.94444 
chr5:15672056-15672077 5.52381 
chr5:15672387-15672403 5.875 
chr5:15672658-15672678 5.8 
chr5:15673424-15673444 6 
chr5:15673875-15673894 5.84211 
chr5:15677573-15677671 5.76531 
chr5:15679667-15679681 6 
chr5:15682633-15682665 6 
chr5:15689361-15689387 5.53846 
chr5:15694756-15694786 5.83333 
chr5:15697486-15697506 5.6 
chr5:15698735-15698762 5.44444 
chr5:15699088-15699122 5.91176 
chr5:15702344-15702357 6 
chr5:15705076-15705099 5.43478 
chr5:15705941-15705987 5.41304 
chr5:15706787-15706811 5.625 
chr5:15707265-15707301 5.72222 
chr5:15709642-15709661 5.73684 
chr5:15712789-15712836 5.61702 
chr5:15714622-15714644 5.63636 
chr5:15714957-15714973 6 
chr5:15715598-15715616 6 
chr5:15717974-15717992 5.77778 
chr5:15721622-15721660 5.52632 
chr5:15721932-15721954 6 
chr5:15723029-15723057 5.53571 
chr5:15723969-15724007 5.5 
chr5:15725743-15725756 6 
chr5:15726800-15726834 6 
chr5:15727604-15727629 5.76 
chr5:15727755-15727769 5.92857 
chr5:15733193-15733217 5.58333 
chr5:15734223-15734238 6 
chr5:15734714-15734752 5.26316 
chr5:15739366-15739395 5.55172 
chr5:15739993-15740020 5.59259 
chr5:15743308-15743331 5.47826 
chr5:15748806-15748821 5.86667 
chr5:15749353-15749377 5.91667 
chr5:15752374-15752393 5.84211 
chr5:15752613-15752631 5.88889 
chr5:15755500-15755528 5.39286 
chr5:15755535-15755553 5.77778 
chr5:15761647-15761664 5.76471 
chr5:15766123-15766178 5.87273 
chr5:15767084-15767108 5.75 
chr5:15768639-15768657 5.77778 
chr5:15771879-15771896 6 
chr5:15775493-15775507 6 
chr5:15777829-15777850 6 
chr5:15778949-15778974 5.52 
chr5:15781534-15781574 5.65 
chr5:15786373-15786385 6 
chr5:15788218-15788243 5.32 
chr5:15788963-15788975 6 
chr5:15795053-15795069 6 
chr5:15798565-15798591 5.30769 
chr5:15799465-15799482 6 
chr5:15801743-15801801 5.77586 
chr5:15804579-15804604 5.68 
chr5:15805591-15805625 5.20588 
chr5:15806495-15806508 5.92308 
chr5:15807047-15807071 5.75 
chr5:15807764-15807798 5.5 
chr5:15812609-15812635 6 
chr5:15816358-15816400 5.66667 
chr5:15817000-15817030 5.36667 
chr5:15818812-15818861 5.91837 
chr5:15822297-15822318 5.61905 
chr5:15822471-15822494 5.56522 
chr5:15822731-15822745 6 
chr5:15824183-15824215 5.8125 
chr5:15827334-15827370 5.58333 
chr5:15829351-15829374 5.69565 
chr5:15830594-15830629 6 
chr5:15836496-15836508 6 
chr5:15839723-15839760 5.27027 
chr5:15839832-15839883 5.60784 
chr5:15840954-15840971 6 
chr5:15841269-15841305 5.33333 
chr5:15841585-15841618 5.45455 
chr5:15843951-15844031 5.3375 
chr5:15846081-15846095 6 
chr5:15846831-15846850 5.63158 
chr5:15848477-15848504 5.77778 
chr5:15851922-15851954 6 
chr5:15853060-15853090 5.46667 
chr5:15854698-15854736 5.23684 
chr5:15856830-15856861 5.77419 
chr5:15857989-15858005 6 
chr5:15858297-15858357 5.18333 
chr5:15865743-15865767 5.54167 
chr5:15865802-15865827 5.4 
chr5:15868211-15868228 6 
chr5:15872515-15872537 6 
chr5:15880807-15880855 5.4375 
chr5:15880955-15880974 5.68421 
chr5:15881129-15881161 5.34375 
chr5:15883414-15883438 5.45833 
chr5:15884358-15884388 5.9 
chr5:15885981-15886005 5.625 
chr5:15886319-15886336 5.94118 
chr5:15886362-15886409 5.46809 
chr5:15888305-15888347 6 
chr5:15890357-15890374 6 
chr5:15894371-15894401 6 
chr5:15895741-15895763 6 
chr5:15897232-15897266 5.32353 
chr5:15899668-15899684 5.875 
chr5:15902005-15902048 6 
chr5:15903867-15903883 6 
chr5:15905688-15905723 5.37143 
chr5:15905973-15905986 6 
chr5:15906545-15906559 6 
chr5:15913343-15913388 5.57778 
chr5:15914494-15914509 6 
chr5:15917722-15917823 5.72277 
chr5:15920614-15920642 5.71429 
chr5:15921489-15921503 6 
chr5:15922247-15922281 5.26471 
chr5:15924741-15924757 6 
chr5:15926269-15926316 5.51064 
chr5:15926414-15926500 5.46512 
chr5:15927873-15927924 5.98039 
chr5:15929734-15929755 5.7619 
chr5:15934049-15934077 5.21429 
chr5:15934575-15934611 5.36111 
chr5:15942433-15942449 6 
chr5:15943015-15943062 6 
chr5:15945074-15945097 6 
chr5:15945475-15945496 5.85714 
chr5:15946098-15946144 5.28261 
chr5:15947866-15947894 5.85714 
chr5:15949437-15949462 5.52 
chr5:15952397-15952436 5.20513 
chr5:15953561-15953579 6 
chr5:15957217-15957232 6 
chr5:15961452-15961500 5.4375 
chr5:15961509-15961540 5.48387 
chr5:15963174-15963208 5.61765 
chr5:15966005-15966036 5.93548 
chr5:15968833-15968857 5.75 
chr5:15970393-15970500 5.27103 
chr5:15970771-15970789 6 
chr5:15973551-15973563 6 
chr5:15973955-15973980 5.68 
chr5:15976685-15976704 6 
chr5:15979102-15979122 6 
chr5:15980389-15980419 5.8 
chr5:15981983-15982024 5.2439 
chr5:15983030-15983057 5.48148 
chr5:15984063-15984164 5.40594 
chr5:15985674-15985710 5.97222 
chr5:15986577-15986599 5.59091 
chr5:15987390-15987420 6 
chr5:15991272-15991286 6 
chr5:15991368-15991396 5.35714 
chr5:16001020-16001036 6 
chr5:16001503-16001517 6 
chr5:16003518-16003569 5.98039 
chr5:16006681-16006715 5.67647 
chr5:16007455-16007472 5.82353 
chr5:16009113-16009179 5.71212 
chr5:16009402-16009432 5.26667 
chr5:16011689-16011705 6 
chr5:16016489-16016515 6 
chr5:16017636-16017656 5.85 
chr5:16018518-16018535 5.76471 
chr5:16018781-16018803 5.90909 
chr5:16019315-16019329 6 
chr5:16019705-16019718 6 
chr5:16020181-16020206 5.36 
chr5:16020283-16020378 5.78947 
chr5:16022167-16022208 5.26829 
chr5:16024668-16024722 5.92593 
chr5:16027299-16027333 5.79412 
chr5:16033168-16033190 5.95455 
chr5:16037977-16038000 5.6087 
chr5:16038808-16038896 5.17045 
chr5:16040165-16040219 5.81481 
chr5:16044779-16044806 5.85185 
chr5:16050500-16050536 5.69444 
chr5:16052403-16052424 5.7619 
chr5:16052761-16052783 5.90909 
chr5:16055612-16055694 5.90244 
chr5:16057930-16058003 5.32877 
chr5:16058468-16058497 5.48276 
chr5:16058633-16058662 5.41379 
chr5:16060326-16060350 5.45833 
chr5:16062398-16062418 5.95 
chr5:16063164-16063222 5.41379 
chr5:16063712-16063740 5.64286 
chr5:16064272-16064311 5.51282 
chr5:16065225-16065251 5.96154 
chr5:16065605-16065646 5.7561 
chr5:16066622-16066650 5.21429 
chr5:16071441-16071471 5.23333 
chr5:16072047-16072082 5.77143 
chr5:16072600-16072651 5.80392 
chr5:16073676-16073721 5.62222 
chr5:16073737-16073761 5.375 
chr5:16075688-16075716 5.67857 
chr5:16083179-16083205 5.5 
chr5:16084750-16084769 5.63158 
chr5:16085074-16085116 5.52381 
chr5:16085512-16085527 5.93333 
chr5:16086048-16086081 6 
chr5:16092297-16092320 5.52174 
chr5:16092847-16092867 5.85 
chr5:16094607-16094652 5.4 
chr5:16094896-16094931 5.65714 
chr5:16095541-16095617 5.68421 
chr5:16099702-16099732 5.4 
chr5:16104808-16104841 5.72727 
chr5:16105023-16105061 5.94737 
chr5:16105885-16105905 5.9 
chr5:16106747-16106762 6 
chr5:16107850-16107907 5.21053 
chr5:16109212-16109245 6 
chr5:16110326-16110358 5.15625 
chr5:16125728-16125774 6 
chr5:16128853-16128880 5.2963 
chr5:16130109-16130131 5.54545 
chr5:16130360-16130386 6 
chr5:16133743-16133772 5.62069 
chr5:16135086-16135133 5.91489 
chr5:16135504-16135537 5.27273 
chr5:16135857-16135877 5.75 
chr5:16135989-16136038 5.38776 
chr5:16137131-16137162 5.25806 
chr5:16141665-16141690 5.48 
chr5:16141867-16141889 5.95455 
chr5:16142798-16142812 6 
chr5:16142993-16143015 6 
chr5:16147054-16147084 5.56667 
chr5:16148909-16148938 5.37931 
chr5:16151647-16151661 6 
chr5:16151758-16151796 6 
chr5:16151960-16151991 5.77419 
chr5:16159748-16159778 5.4 
chr5:16160332-16160547 5.66047 
chr5:16167000-16167047 5.68085 
chr5:16167266-16167287 6 
chr5:16171204-16171226 5.95455 
chr5:16176048-16176077 5.17241 
chr5:16179182-16179200 5.83333 
chr5:16179218-16179246 5.42857 
chr5:16179576-16179616 5.55 
chr5:16179755-16179788 5.21212 
chr5:16179967-16179993 5.34615 
chr5:16180000-16180032 5.3125 
chr5:16185675-16185696 5.61905 
chr5:16188810-16188834 5.5 
chr5:16189754-16189773 5.63158 
chr5:16192873-16192895 5.77273 
chr5:16199205-16199232 5.85185 
chr5:16200210-16200225 6 
chr5:16204924-16204945 5.85714 
chr5:16205766-16205781 6 
chr5:16208456-16208500 5.40909 
chr5:16210557-16210578 6 
chr5:16214448-16214478 5.9 
chr5:16215023-16215054 5.19355 
chr5:16216790-16216812 5.72727 
chr5:16218415-16218442 5.62963 
chr5:16218741-16218774 5.27273 
chr5:16221331-16221362 5.25806 
chr5:16222416-16222453 5.81081 
chr5:16230245-16230274 5.37931 
chr5:16232151-16232169 6 
chr5:16237351-16237378 5.66667 
chr5:16239748-16239777 5.62069 
chr5:16242664-16242680 6 
chr5:16243787-16243808 5.61905 
chr5:16247038-16247106 5.66176 
chr5:16249255-16249280 5.68 
chr5:16251267-16251307 5.7 
chr5:16252291-16252328 5.78378 
chr5:16255720-16255744 5.5 
chr5:16258744-16258762 6 
chr5:16259342-16259355 6 
chr5:16266952-16266997 5.64444 
chr5:16273805-16273841 5.25 
chr5:16276280-16276305 5.64 
chr5:16277972-16278011 5.71795 
chr5:16278172-16278200 5.64286 
chr5:16278634-16278663 5.65517 
chr5:16278785-16278818 5.24242 
chr5:16280319-16280340 5.52381 
chr5:16283421-16283449 5.42857 
chr5:16284574-16284616 5.80952 
chr5:16285830-16285857 5.37037 
chr5:16285990-16286024 6 
chr5:16286178-16286198 5.6 
chr5:16286348-16286363 6 
chr5:16292983-16293000 5.76471 
chr5:16293367-16293413 5.36957 
chr5:16295406-16295478 5.5 
chr5:16299669-16299701 5.28125 
chr5:16299977-16300021 5.61364 
chr5:16303281-16303317 5.52778 
chr5:16305893-16305915 5.72727 
chr5:16309997-16310019 5.72727 
chr5:16310557-16310622 5.81538 
chr5:16310886-16310899 6 
chr5:16311815-16311842 5.48148 
chr5:16319520-16319542 5.59091 
chr5:16321982-16322017 5.65714 
chr5:16324775-16324796 6 
chr5:16328534-16328565 5.41935 
chr5:16328878-16328892 6 
chr5:16329126-16329158 5.53125 
chr5:16329445-16329496 5.54902 
chr5:16330276-16330308 5.5625 
chr5:16330668-16330687 5.68421 
chr5:16334210-16334235 5.56 
chr5:16335224-16335245 5.57143 
chr5:16341384-16341403 5.63158 
chr5:16341533-16341561 5.75 
chr5:16343596-16343608 6 
chr5:16343982-16344000 5.77778 
chr5:16346798-16346830 5.34375 
chr5:16346916-16346954 5.84211 
chr5:16348169-16348232 5.66667 
chr5:16351311-16351336 6 
chr5:16351732-16351763 5.48387 
chr5:16352309-16352336 5.74074 
chr5:16354106-16354119 6 
chr5:16355327-16355350 5.91304 
chr5:16356086-16356112 6 
chr5:16356861-16356878 5.88235 
chr5:16357799-16357823 5.5 
chr5:16359398-16359427 5.44828 
chr5:16361630-16361659 5.2069 
chr5:16367103-16367192 5.91011 
chr5:16367712-16367736 5.54167 
chr5:16368707-16368725 6 
chr5:16373026-16373098 5.56944 
chr5:16373467-16373491 5.45833 
chr5:16374072-16374094 5.72727 
chr5:16376617-16376661 5.56818 
chr5:16377416-16377437 6 
chr5:16377796-16377839 5.86047 
chr5:16378557-16378579 5.68182 
chr5:16381889-16381922 5.60606 
chr5:16381935-16381963 5.21429 
chr5:16382244-16382270 5.26923 
chr5:16383550-16383571 6 
chr5:16383702-16383722 6 
chr5:16385618-16385642 5.41667 
chr5:16387236-16387260 5.5 
chr5:16388826-16388853 5.66667 
chr5:16389810-16389846 5.88889 
chr5:16390790-16390823 5.84848 
chr5:16391380-16391410 5.23333 
chr5:16394109-16394126 5.94118 
chr5:16394699-16394734 5.77143 
chr5:16407801-16407820 6 
chr5:16410282-16410301 5.84211 
chr5:16411695-16411720 5.76 
chr5:16415609-16415637 5.25 
chr5:16419296-16419353 5.59649 
chr5:16419580-16419593 6 
chr5:16419746-16419759 6 
chr5:16421116-16421137 5.52381 
chr5:16427507-16427521 6 
chr5:16428245-16428268 6 
chr5:16429398-16429412 6 
chr5:16429724-16429736 6 
chr5:16430716-16430767 5.66667 
chr5:16433400-16433432 5.34375 
chr5:16433551-16433600 5.71429 
chr5:16435722-16435743 5.57143 
chr5:16438890-16438902 6 
chr5:16442093-16442196 5.49515 
chr5:16443015-16443065 6 
chr5:16445303-16445332 5.17241 
chr5:16448662-16448682 5.6 
chr5:16449953-16449977 5.54167 
chr5:16450242-16450266 5.45833 
chr5:16453645-16453706 5.83607 
chr5:16454597-16454614 6 
chr5:16456983-16457009 6 
chr5:16460668-16460687 5.68421 
chr5:16462975-16462987 6 
chr5:16468949-16468968 6 
chr5:16474764-16474792 5.57143 
chr5:16477023-16477038 6 
chr5:16481666-16481703 5.59459 
chr5:16489191-16489219 6 
chr5:16490659-16490693 5.67647 
chr5:16491968-16492000 5.75 
chr5:16492308-16492361 5.92453 
chr5:16499165-16499211 5.36957 
chr5:16501485-16501500 5.86667 
chr5:16501627-16501664 6 
chr5:16503771-16503804 5.93939 
chr5:16506572-16506596 6 
chr5:16509146-16509158 6 
chr5:16510112-16510146 5.64706 
chr5:16510903-16510946 5.7907 
chr5:16515009-16515083 5.68919 
chr5:16518198-16518280 5.32927 
chr5:16518296-16518401 5.25714 
chr5:16518465-16518526 5.36066 
chr5:16520406-16520451 5.62222 
chr5:16520808-16520835 5.55556 
chr5:16523105-16523180 5.64 
chr5:16523347-16523366 5.94737 
chr5:16525861-16525886 5.44 
chr5:16526445-16526464 5.84211 
chr5:16526834-16526861 5.55556 
chr5:16527685-16527720 5.37143 
chr5:16527909-16527931 6 
chr5:16535269-16535294 5.4 
chr5:16537874-16537900 6 
chr5:16538799-16538822 5.65217 
chr5:16541801-16541914 5.9115 
chr5:16544079-16544095 6 
chr5:16545684-16545701 6 
chr5:16552479-16552500 5.57143 
chr5:16552677-16552701 5.375 
chr5:16553585-16553613 5.21429 
chr5:16553635-16553688 5.30189 
chr5:16556261-16556279 5.72222 
chr5:16558145-16558203 5.25862 
chr5:16558370-16558392 5.59091 
chr5:16561607-16561660 5.96226 
chr5:16562424-16562446 5.90909 
chr5:16564169-16564192 5.73913 
chr5:16566472-16566500 5.46429 
chr5:16567027-16567042 5.93333 
chr5:16568075-16568087 6 
chr5:16569388-16569411 5.82609 
chr5:16570970-16571000 5.3 
chr5:16571612-16571625 5.92308 
chr5:16572322-16572334 6 
chr5:16573289-16573313 6 
chr5:16573806-16573866 5.66667 
chr5:16574791-16574817 5.5 
chr5:16576390-16576415 6 
chr5:16576578-16576606 6 
chr5:16577146-16577163 6 
chr5:16579585-16579614 5.37931 
chr5:16581634-16581682 5.83333 
chr5:16581944-16581962 5.88889 
chr5:16582756-16582779 5.56522 
chr5:16583602-16583646 5.34091 
chr5:16590890-16591027 5.62044 
chr5:16591044-16591078 5.61765 
chr5:16594827-16594848 5.85714 
chr5:16598827-16598851 5.66667 
chr5:16599052-16599084 5.625 
chr5:16599570-16599599 5.24138 
chr5:16601464-16601518 5.57407 
chr5:16603120-16603141 5.90476 
chr5:16603600-16603626 5.30769 
chr5:16606739-16606752 6 
chr5:16607948-16607967 6 
chr5:16607982-16608000 5.88889 
chr5:16608773-16608799 5.42308 
chr5:16609468-16609500 5.90625 
chr5:16612623-16612645 5.68182 
chr5:16612840-16612874 5.29412 
chr5:16615183-16615214 5.6129 
chr5:16615508-16615546 5.92105 
chr5:16616940-16616965 5.48 
chr5:16617111-16617127 5.8125 
chr5:16617811-16617913 5.57843 
chr5:16619707-16619724 5.88235 
chr5:16623677-16623711 6 
chr5:16624320-16624475 5.9871 
chr5:16629679-16629721 6 
chr5:16630132-16630144 6 
chr5:16631374-16631434 5.78333 
chr5:16632593-16632611 6 
chr5:16641171-16641207 5.61111 
chr5:16645348-16645370 5.5 
chr5:16649779-16649794 5.86667 
chr5:16650495-16650507 6 
chr5:16654467-16654479 6 
chr5:16656628-16656649 5.57143 
chr5:16659177-16659191 6 
chr5:16660406-16660424 5.83333 
chr5:16662425-16662444 6 
chr5:16663437-16663476 6 
chr5:16669320-16669337 5.88235 
chr5:16674578-16674592 5.92857 
chr5:16674672-16674684 6 
chr5:16675845-16675863 5.88889 
chr5:16677525-16677537 6 
chr5:16679632-16679647 6 
chr5:16682898-16682919 6 
chr5:16685628-16685649 5.52381 
chr5:16686412-16686425 5.92308 
chr5:16687429-16687457 5.46429 
chr5:16688849-16688870 5.80952 
chr5:16690240-16690265 5.4 
chr5:16690432-16690453 5.57143 
chr5:16691807-16691819 6 
chr5:16692528-16692558 6 
chr5:16696277-16696291 6 
chr5:16696964-16696978 6 
chr5:16697472-16697500 5.28571 
chr5:16697839-16697861 5.68182 
chr5:16698173-16698188 5.93333 
chr5:16698468-16698500 5.4375 
chr5:16698732-16698745 6 
chr5:16699130-16699185 5.29091 
chr5:16699895-16699934 5.69231 
chr5:16700457-16700469 6 
chr5:16700787-16700813 5.88462 
chr5:16703050-16703086 5.66667 
chr5:16703989-16704010 6 
chr5:16705201-16705220 5.63158 
chr5:16705966-16706000 5.35294 
chr5:16706297-16706400 5.70874 
chr5:16706409-16706428 5.89474 
chr5:16706870-16706882 6 
chr5:16710102-16710139 5.27027 
chr5:16711874-16711902 5.82143 
chr5:16712216-16712237 5.7619 
chr5:16713657-16713672 5.93333 
chr5:16714921-16714942 5.85714 
chr5:16715202-16715227 5.32 
chr5:16715254-16715267 6 
chr5:16715500-16715521 5.95238 
chr5:16720085-16720143 5.7931 
chr5:16720527-16720573 5.84783 
chr5:16725177-16725208 5.90323 
chr5:16726389-16726407 5.72222 
chr5:16727984-16728000 5.8125 
chr5:16729011-16729061 5.74 
chr5:16729560-16729573 5.92308 
chr5:16731153-16731166 6 
chr5:16731448-16731463 6 
chr5:16732329-16732361 5.75 
chr5:16733246-16733285 5.69231 
chr5:16734217-16734235 5.88889 
chr5:16735794-16735817 5.69565 
chr5:16736838-16736857 5.78947 
chr5:16738127-16738152 5.48 
chr5:16738693-16738712 5.68421 
chr5:16739000-16739015 6 
chr5:16739300-16739333 5.48485 
chr5:16745798-16745833 5.8 
chr5:16748027-16748064 5.89189 
chr5:16748075-16748092 5.76471 
chr5:16748676-16748749 5.79452 
chr5:16749593-16749606 6 
chr5:16751103-16751122 6 
chr5:16751757-16751770 6 
chr5:16753260-16753290 5.96667 
chr5:16753575-16753591 6 
chr5:16754098-16754190 5.31522 
chr5:16755269-16755287 6 
chr5:16755829-16755846 6 
chr5:16756155-16756194 5.5641 
chr5:16757228-16757247 6 
chr5:16757397-16757460 5.61905 
chr5:16760404-16760416 6 
chr5:16760568-16760599 5.80645 
chr5:16761071-16761110 5.87179 
chr5:16762224-16762248 6 
chr5:16763077-16763092 6 
chr5:16764255-16764273 5.77778 
chr5:16764791-16764811 6 
chr5:16766879-16766891 6 
chr5:16767276-16767292 6 
chr5:16768761-16768793 5.75 
chr5:16770015-16770054 5.61538 
chr5:16771656-16771698 6 
chr5:16772000-16772013 6 
chr5:16772095-16772122 5.51852 
chr5:16773770-16773782 6 
chr5:16774517-16774543 5.76923 
chr5:16775698-16775720 6 
chr5:16776401-16776419 6 
chr5:16777948-16777971 6 
chr5:16778797-16778814 6 
chr5:16781188-16781201 6 
chr5:16782719-16782735 6 
chr5:16785990-16786024 5.70588 
chr5:16787701-16787738 5.64865 
chr5:16791000-16791038 5.68421 
chr5:16791644-16791674 6 
chr5:16792205-16792301 5.8125 
chr5:16793433-16793446 6 
chr5:16794492-16794507 6 
chr5:16795764-16795793 5.72414 
chr5:16796295-16796621 5.65337 
chr5:16796787-16796814 5.44444 
chr5:16797356-16797369 5.92308 
chr5:16798573-16798600 5.33333 
chr5:16799036-16799061 5.4 
chr5:16802764-16802802 5.71053 
chr5:16803214-16803247 5.84848 
chr5:16804258-16804279 6 
chr5:16805567-16805602 5.94286 
chr5:16806380-16806406 5.46154 
chr5:16808405-16808429 5.41667 
chr5:16808574-16808600 5.92308 
chr5:16811176-16811195 5.78947 
chr5:16813030-16813048 5.72222 
chr5:16813463-16813488 5.72 
chr5:16813520-16813551 5.3871 
chr5:16813660-16813688 5.64286 
chr5:16816149-16816163 6 
chr5:16817708-16817734 5.30769 
chr5:16818440-16818530 5.77778 
chr5:16818544-16818556 6 
chr5:16821041-16821121 5.425 
chr5:16821148-16821277 5.37984 
chr5:16821349-16821390 5.53659 
chr5:16821552-16821588 6 
chr5:16822772-16822809 5.78378 
chr5:16823577-16823591 6 
chr5:16823880-16823897 6 
chr5:16824979-16825000 6 
chr5:16828729-16828742 6 
chr5:16828838-16828857 6 
chr5:16829995-16830025 6 
chr5:16830788-16830805 6 
chr5:16832042-16832063 5.80952 
chr5:16832523-16832544 5.7619 
chr5:16833099-16833141 5.30952 
chr5:16835601-16835619 6 
chr5:16838370-16838397 5.66667 
chr5:16839849-16839874 5.56 
chr5:16839944-16839956 6 
chr5:16840520-16840560 5.925 
chr5:16842112-16842137 5.52 
chr5:16843006-16843054 5.83333 
chr5:16843427-16843464 5.48649 
chr5:16845046-16845082 5.83333 
chr5:16848264-16848288 5.66667 
chr5:16850372-16850396 5.875 
chr5:16852159-16852181 6 
chr5:16852205-16852260 5.69091 
chr5:16854829-16854849 6 
chr5:16858550-16858562 6 
chr5:16859855-16859868 6 
chr5:16860861-16860888 5.37037 
chr5:16861511-16861526 6 
chr5:16864257-16864270 6 
chr5:16864581-16864604 5.43478 
chr5:16865920-16865954 5.58824 
chr5:16866123-16866163 6 
chr5:16867787-16867799 6 
chr5:16869035-16869056 5.7619 
chr5:16869129-16869146 6 
chr5:16869300-16869316 6 
chr5:16870020-16870072 5.65385 
chr5:16876223-16876246 5.91304 
chr5:16879094-16879114 5.85 
chr5:16883017-16883037 5.85 
chr5:16884494-16884514 6 
chr5:16885779-16885797 5.77778 
chr5:16886681-16886706 5.44 
chr5:16887041-16887074 5.75758 
chr5:16887598-16887610 6 
chr5:16889281-16889317 5.97222 
chr5:16889513-16889639 5.77778 
chr5:16889650-16889679 6 
chr5:16890949-16890966 5.94118 
chr5:16891405-16891511 5.89623 
chr5:16892750-16892767 5.76471 
chr5:16893305-16893319 6 
chr5:16893742-16893756 6 
chr5:16893866-16893881 6 
chr5:16895778-16895807 5.48276 
chr5:16895852-16895907 5.85455 
chr5:16896024-16896053 5.41379 
chr5:16896701-16896724 5.69565 
chr5:16897037-16897145 5.5463 
chr5:16897411-16897423 6 
chr5:16899243-16899257 6 
chr5:16899736-16899756 5.9 
chr5:16900106-16900128 6 
chr5:16902144-16902168 5.75 
chr5:16903519-16903532 6 
chr5:16905646-16905661 6 
chr5:16906061-16906081 5.7 
chr5:16907222-16907248 5.96154 
chr5:16908635-16908647 6 
chr5:16908802-16908820 5.77778 
chr5:16909614-16909627 6 
chr5:16912145-16912178 5.54545 
chr5:16912911-16912953 6 
chr5:16916514-16916532 6 
chr5:16917803-16917828 5.64 
chr5:16918599-16918623 5.91667 
chr5:16919487-16919509 5.59091 
chr5:16921228-16921266 5.68421 
chr5:16921724-16921754 5.83333 
chr5:16923140-16923176 5.5 
chr5:16923325-16923344 5.63158 
chr5:16923772-16923799 6 
chr5:16924925-16924952 5.74074 
chr5:16927421-16927446 5.92 
chr5:16928291-16928322 5.32258 
chr5:16928952-16928984 5.8125 
chr5:16931385-16931409 5.75 
chr5:16936413-16936477 5.82812 
chr5:16937667-16937679 6 
chr5:16941620-16941633 6 
chr5:16942209-16942227 6 
chr5:16943105-16943145 5.775 
chr5:16943578-16943592 6 
chr5:16944203-16944382 5.95531 
chr5:16944814-16944860 5.56522 
chr5:16946440-16946460 5.7 
chr5:16946602-16946631 5.72414 
chr5:16948116-16948147 5.70968 
chr5:16949026-16949050 5.75 
chr5:16951646-16951665 5.84211 
chr5:16951782-16951887 5.69524 
chr5:16952238-16952257 6 
chr5:16953054-16953076 6 
chr5:16953193-16953210 6 
chr5:16954362-16954385 5.65217 
chr5:16954757-16954772 5.93333 
chr5:16955363-16955384 5.66667 
chr5:16957563-16957604 5.41463 
chr5:16958842-16958888 5.82609 
chr5:16959979-16960007 5.75 
chr5:16960177-16960195 6 
chr5:16960348-16960397 5.69388 
chr5:16961065-16961088 5.78261 
chr5:16962167-16962192 5.72 
chr5:16962512-16962540 5.25 
chr5:16964318-16964384 5.92424 
chr5:16965687-16965713 5.5 
chr5:16966571-16966585 6 
chr5:16967366-16967407 5.92683 
chr5:16967776-16967797 5.90476 
chr5:16968305-16968319 6 
chr5:16969728-16969740 6 
chr5:16972424-16972451 5.92593 
chr5:16973069-16973086 5.76471 
chr5:16973325-16973382 5.85965 
chr5:16974855-16974875 5.8 
chr5:16975909-16975937 6 
chr5:16977547-16977602 5.74545 
chr5:16978535-16978750 5.66047 
chr5:16978915-16978936 5.7619 
chr5:16979856-16979869 6 
chr5:16980024-16980062 5.44737 
chr5:16981256-16981281 6 
chr5:16982310-16982327 5.94118 
chr5:16982479-16982541 5.82258 
chr5:16982900-16983033 5.96992 
chr5:16983983-16984000 5.76471 
chr5:16985534-16985547 6 
chr5:16987197-16987251 5.53704 
chr5:16988612-16988633 5.7619 
chr5:16989500-16989548 5.66667 
chr5:16992086-16992109 5.86957 
chr5:16992922-16992945 6 
chr5:16993314-16993338 5.41667 
chr5:16994129-16994152 5.91304 
chr5:16994433-16994445 6 
chr5:16997026-16997039 6 
chr5:16997267-16997286 5.63158 
chr5:16997955-16997967 6 
chr5:16998149-16998187 5.78947 
chr5:17000275-17000306 5.80645 
chr5:17001275-17001305 5.76667 
chr5:17003258-17003273 6 
chr5:17004291-17004313 5.54545 
chr5:17004354-17004396 5.33333 
chr5:17006659-17006689 5.8 
chr5:17007011-17007048 5.32432 
chr5:17009449-17009555 5.29245 
chr5:17009605-17009721 5.61207 
chr5:17009744-17009792 5.47917 
chr5:17009956-17009974 5.88889 
chr5:17010849-17010866 5.76471 
chr5:17011382-17011444 5.93548 
chr5:17012237-17012258 6 
chr5:17014444-17014477 5.24242 
chr5:17014785-17014801 6 
chr5:17015589-17015610 6 
chr5:17016351-17016376 5.48 
chr5:17016544-17016566 5.77273 
chr5:17017266-17017283 6 
chr5:17020451-17020477 6 
chr5:17023184-17023201 6 
chr5:17024266-17024280 6 
chr5:17024560-17024572 6 
chr5:17026149-17026167 5.83333 
chr5:17026929-17026970 5.53659 
chr5:17027031-17027064 5.60606 
chr5:17028107-17028137 5.56667 
chr5:17030134-17030159 5.72 
chr5:17033165-17033177 6 
chr5:17033312-17033329 6 
chr5:17034134-17034148 6 
chr5:17034942-17034963 6 
chr5:17035272-17035320 5.91667 
chr5:17036320-17036339 6 
chr5:17038517-17038571 5.75926 
chr5:17038635-17038656 5.57143 
chr5:17039834-17039856 5.54545 
chr5:17039914-17040094 5.65556 
chr5:17040534-17040556 5.68182 
chr5:17041611-17041633 5.95455 
chr5:17041920-17041940 5.85 
chr5:17042574-17042598 5.83333 
chr5:17043300-17043342 5.69048 
chr5:17045543-17045620 5.63636 
chr5:17046353-17046392 5.71795 
chr5:17047393-17047438 5.97778 
chr5:17048133-17048185 5.92308 
chr5:17048528-17048555 5.96296 
chr5:17048995-17049019 6 
chr5:17050062-17050088 5.73077 
chr5:17051747-17051874 5.51969 
chr5:17051883-17051993 5.43636 
chr5:17052000-17052167 5.5509 
chr5:17052376-17052391 5.93333 
chr5:17052533-17052553 6 
chr5:17052862-17052884 5.59091 
chr5:17052962-17053000 5.60526 
chr5:17053131-17053162 5.16129 
chr5:17054705-17054722 5.88235 
chr5:17055349-17055390 5.17073 
chr5:17055695-17055718 5.47826 
chr5:17057015-17057047 5.96875 
chr5:17057649-17057665 5.9375 
chr5:17059056-17059085 5.86207 
chr5:17059333-17059377 5.45455 
chr5:17059818-17059835 6 
chr5:17060968-17060989 5.71429 
chr5:17061447-17061461 6 
chr5:17062322-17062344 5.72727 
chr5:17065500-17065519 5.63158 
chr5:17066828-17066849 6 
chr5:17067163-17067179 5.9375 
chr5:17067768-17067791 5.82609 
chr5:17068079-17068097 6 
chr5:17069148-17069177 5.55172 
chr5:17069466-17069484 6 
chr5:17072101-17072116 6 
chr5:17072841-17072862 5.71429 
chr5:17072878-17072901 5.73913 
chr5:17075921-17075939 6 
chr5:17078832-17078851 6 
chr5:17081609-17081628 5.63158 
chr5:17081673-17081689 5.9375 
chr5:17082553-17082568 5.93333 
chr5:17083314-17083328 6 
chr5:17083797-17083816 5.73684 
chr5:17084196-17084233 6 
chr5:17084387-17084400 6 
chr5:17085787-17085804 5.76471 
chr5:17086208-17086231 5.73913 
chr5:17086830-17086852 6 
chr5:17087149-17087198 5.83673 
chr5:17087763-17087779 5.875 
chr5:17087936-17087949 6 
chr5:17088973-17088987 6 
chr5:17089735-17089770 5.82857 
chr5:17091154-17091172 6 
chr5:17091882-17091902 5.8 
chr5:17092010-17092027 6 
chr5:17093116-17093155 5.53846 
chr5:17093620-17093644 5.70833 
chr5:17094135-17094169 5.41176 
chr5:17096944-17096969 6 
chr5:17097828-17097855 5.92593 
chr5:17098657-17098687 5.93333 
chr5:17099321-17099357 5.5 
chr5:17099607-17099635 5.60714 
chr5:17100674-17100713 5.74359 
chr5:17100994-17101048 5.62963 
chr5:17102830-17102842 6 
chr5:17103491-17103508 5.82353 
chr5:17104154-17104200 5.95652 
chr5:17104490-17104527 5.72973 
chr5:17105347-17105360 6 
chr5:17106832-17106856 5.58333 
chr5:17107088-17107109 6 
chr5:17107828-17107851 5.56522 
chr5:17108473-17108485 6 
chr5:17110307-17110325 6 
chr5:17111270-17111291 5.66667 
chr5:17111607-17111704 5.75258 
chr5:17112648-17112660 6 
chr5:17113157-17113172 6 
chr5:17116685-17116698 6 
chr5:17116851-17116863 6 
chr5:17117598-17117610 6 
chr5:17117662-17117681 5.73684 
chr5:17119152-17119176 5.66667 
chr5:17119407-17119420 6 
chr5:17119580-17119606 5.96154 
chr5:17120171-17120204 5.24242 
chr5:17121656-17121689 6 
chr5:17121834-17121855 6 
chr5:17122823-17122848 5.92 
chr5:17122995-17123009 6 
chr5:17124240-17124283 5.74419 
chr5:17124915-17125082 5.8024 
chr5:17127316-17127341 5.4 
chr5:17127467-17127579 5.75893 
chr5:17129155-17129197 6 
chr5:17130118-17130132 6 
chr5:17131670-17131687 5.82353 
chr5:17132489-17132514 6 
chr5:17133638-17133654 6 
chr5:17135885-17135910 5.64 
chr5:17137638-17137657 5.73684 
chr5:17138723-17138745 5.72727 
chr5:17140403-17140422 5.89474 
chr5:17140717-17140733 6 
chr5:17141283-17141301 5.72222 
chr5:17141707-17141719 6 
chr5:17143300-17143340 5.55 
chr5:17144454-17144470 6 
chr5:17144920-17144949 5.55172 
chr5:17145065-17145081 6 
chr5:17145266-17145279 6 
chr5:17145483-17145514 5.51613 
chr5:17145572-17145610 5.71053 
chr5:17146693-17146923 5.78696 
chr5:17149277-17149303 6 
chr5:17151065-17151091 5.96154 
chr5:17151370-17151390 5.75 
chr5:17152313-17152363 5.36 
chr5:17153500-17153521 5.90476 
chr5:17154256-17154286 6 
chr5:17156409-17156429 6 
chr5:17158746-17158764 6 
chr5:17159407-17159437 5.73333 
chr5:17160681-17160693 6 
chr5:17161491-17161515 5.83333 
chr5:17162154-17162183 5.89655 
chr5:17163154-17163200 5.45652 
chr5:17165754-17165787 5.87879 
chr5:17166688-17166705 6 
chr5:17169331-17169351 5.8 
chr5:17171673-17171731 5.56897 
chr5:17171871-17171896 5.76 
chr5:17173135-17173162 5.40741 
chr5:17173413-17173425 6 
chr5:17174530-17174555 6 
chr5:17174581-17174601 5.6 
chr5:17174850-17174885 5.54286 
chr5:17175106-17175123 6 
chr5:17175233-17175259 5.30769 
chr5:17176151-17176179 5.64286 
chr5:17177642-17177656 6 
chr5:17177682-17177694 6 
chr5:17179392-17179408 6 
chr5:17180164-17180194 5.7 
chr5:17180486-17180515 5.75862 
chr5:17183113-17183143 5.33333 
chr5:17183591-17183609 5.88889 
chr5:17184019-17184035 6 
chr5:17184605-17184683 5.62821 
chr5:17185255-17185286 5.67742 
chr5:17185565-17185662 5.4433 
chr5:17186428-17186448 5.75 
chr5:17187004-17187060 5.69643 
chr5:17189092-17189108 5.8125 
chr5:17191994-17192022 5.71429 
chr5:17193189-17193212 6 
chr5:17194473-17194489 6 
chr5:17198299-17198319 6 
chr5:17198973-17198985 6 
chr5:17199127-17199151 6 
chr5:17202053-17202107 5.7963 
chr5:17204012-17204037 6 
chr5:17205133-17205153 5.9 
chr5:17206859-17206872 6 
chr5:17207744-17207767 6 
chr5:17208049-17208122 5.19178 
chr5:17208628-17208642 6 
chr5:17208656-17208701 5.95556 
chr5:17210932-17210970 5.63158 
chr5:17213105-17213125 6 
chr5:17213682-17213695 6 
chr5:17213798-17213825 5.51852 
chr5:17215281-17215307 5.46154 
chr5:17215638-17215660 5.81818 
chr5:17217162-17217222 5.86667 
chr5:17217722-17217772 5.5 
chr5:17221116-17221135 5.68421 
chr5:17221474-17221489 6 
chr5:17222422-17222434 6 
chr5:17227034-17227058 6 
chr5:17227500-17227512 6 
chr5:17228581-17228618 5.40541 
chr5:17229893-17229907 6 
chr5:17230660-17230688 5.71429 
chr5:17232819-17232847 5.75 
chr5:17233862-17233883 5.57143 
chr5:17234240-17234270 5.86667 
chr5:17237451-17237479 5.85714 
chr5:17240224-17240273 5.83673 
chr5:17240643-17240673 5.7 
chr5:17245416-17245429 6 
chr5:17247293-17247321 5.53571 
chr5:17250697-17250718 6 
chr5:17251755-17251786 5.80645 
chr5:17255188-17255202 6 
chr5:17263386-17263418 5.40625 
chr5:17266749-17266770 5.57143 
chr5:17266923-17266943 6 
chr5:17267926-17267965 5.48718 
chr5:17269198-17269222 5.70833 
chr5:17270914-17270962 5.20833 
chr5:17271223-17271265 5.85714 
chr5:17272177-17272210 5.81818 
chr5:17274131-17274163 5.625 
chr5:17274930-17274975 5.08889 
chr5:17275287-17275299 6 
chr5:17275694-17275724 5.23333 
chr5:17276053-17276135 5.90244 
chr5:17276742-17276756 6 
chr5:17276827-17276861 5.76471 
chr5:17280228-17280253 5.56 
chr5:17280805-17280842 5.51351 
chr5:17281426-17281439 6 
chr5:17281943-17282006 5.7619 
chr5:17282722-17282753 5.70968 
chr5:17282849-17282864 6 
chr5:17283120-17283236 5.91379 
chr5:17283633-17283654 5.61905 
chr5:17284889-17284908 6 
chr5:17286101-17286147 5.41304 
chr5:17287139-17287152 6 
chr5:17290703-17290719 5.875 
chr5:17291316-17291341 5.96 
chr5:17292216-17292242 6 
chr5:17293278-17293301 6 
chr5:17295336-17295354 6 
chr5:17297261-17297283 5.54545 
chr5:17297533-17297568 6 
chr5:17297584-17297617 5.87879 
chr5:17297633-17297661 5.25 
chr5:17298033-17298050 5.88235 
chr5:17298118-17298151 5.66667 
chr5:17301410-17301481 5.40845 
chr5:17303346-17303396 5.34 
chr5:17307146-17307194 5.89583 
chr5:17308859-17308903 5.54545 
chr5:17308921-17309057 5.80147 
chr5:17315252-17315282 5.46667 
chr5:17315967-17315985 5.77778 
chr5:17318404-17318437 5.45455 
chr5:17318765-17318780 6 
chr5:17320110-17320136 6 
chr5:17320294-17320332 5.63158 
chr5:17321219-17321253 5.97059 
chr5:17322640-17322662 5.68182 
chr5:17324928-17324969 6 
chr5:17330097-17330150 5.60377 
chr5:17331330-17331351 5.95238 
chr5:17332403-17332424 5.90476 
chr5:17333171-17333190 6 
chr5:17335524-17335547 5.56522 
chr5:17336142-17336163 6 
chr5:17339439-17339561 5.79508 
chr5:17340667-17340704 5.81081 
chr5:17342309-17342323 6 
chr5:17342458-17342505 5.3617 
chr5:17343096-17343121 6 
chr5:17343464-17343492 6 
chr5:17343628-17343640 6 
chr5:17344788-17344809 5.66667 
chr5:17346086-17346109 5.47826 
chr5:17350308-17350547 5.76569 
chr5:17351006-17351049 5.39535 
chr5:17353062-17353099 6 
chr5:17353803-17353816 6 
chr5:17355017-17355043 5.84615 
chr5:17355365-17355397 5.53125 
chr5:17356380-17356416 5.52778 
chr5:17357305-17357320 6 
chr5:17357330-17357346 6 
chr5:17358819-17358857 5.63158 
chr5:17359266-17359346 5.5 
chr5:17362466-17362496 5.53333 
chr5:17364259-17364284 5.36 
chr5:17364835-17364863 5.64286 
chr5:17366959-17366974 6 
chr5:17368702-17368732 5.43333 
chr5:17368804-17368836 5.53125 
chr5:17369836-17369856 5.9 
chr5:17372000-17372025 5.6 
chr5:17372386-17372408 6 
chr5:17375318-17375359 5.58537 
chr5:17375846-17375861 6 
chr5:17380313-17380335 5.72727 
chr5:17381305-17381320 5.93333 
chr5:17384140-17384179 5.25641 
chr5:17386358-17386384 5.53846 
chr5:17386821-17386885 5.78125 
chr5:17389344-17389376 5.625 
chr5:17389683-17389717 5.67647 
chr5:17390183-17390215 5.84375 
chr5:17390468-17390504 5.86111 
chr5:17390658-17390717 6 
chr5:17390767-17390783 6 
chr5:17391160-17391181 5.52381 
chr5:17392757-17392774 6 
chr5:17393798-17393822 6 
chr5:17395660-17395693 5.63636 
chr5:17396159-17396176 5.76471 
chr5:17397283-17397311 5.21429 
chr5:17400345-17400456 5.94595 
chr5:17400790-17400816 5.61538 
chr5:17400848-17400918 5.47143 
chr5:17402281-17402298 5.82353 
chr5:17405081-17405115 5.52941 
chr5:17405637-17405659 5.81818 
chr5:17407309-17407329 5.6 
chr5:17408510-17408537 5.88889 
chr5:17408845-17408866 5.57143 
chr5:17409442-17409478 5.38889 
chr5:17410477-17410525 5.45833 
chr5:17411416-17411446 5.46667 
chr5:17414820-17414943 5.38211 
chr5:17415333-17415365 5.875 
chr5:17416053-17416067 6 
chr5:17419277-17419330 5.71698 
chr5:17419500-17419519 5.73684 
chr5:17420230-17420265 5.88571 
chr5:17420954-17420981 5.66667 
chr5:17421247-17421279 6 
chr5:17421577-17421622 6 
chr5:17422122-17422134 6 
chr5:17422410-17422444 5.52941 
chr5:17427406-17427426 6 
chr5:17431103-17431122 5.89474 
chr5:17431394-17431429 5.6 
chr5:17431623-17431679 5.35714 
chr5:17432076-17432218 5.76761 
chr5:17433975-17434011 5.44444 
chr5:17434763-17434823 5.45 
chr5:17434874-17434961 5.85057 
chr5:17435364-17435412 5.20833 
chr5:17437778-17437812 5.67647 
chr5:17439610-17439626 5.8125 
chr5:17441830-17441853 5.43478 
chr5:17445059-17445074 6 
chr5:17446395-17446433 5.42105 
chr5:17447446-17447474 6 
chr5:17450919-17450954 5.82857 
chr5:17453393-17453421 5.35714 
chr5:17454247-17454280 5.33333 
chr5:17454395-17454436 5.60976 
chr5:17457095-17457115 5.85 
chr5:17457817-17457842 5.76 
chr5:17457892-17457939 5.80851 
chr5:17458097-17458151 5.62963 
chr5:17461932-17461949 5.76471 
chr5:17463288-17463355 5.40299 
chr5:17463852-17463867 6 
chr5:17464471-17464508 5.94595 
chr5:17464964-17465000 5.25 
chr5:17466646-17466670 5.625 
chr5:17466682-17466696 6 
chr5:17468077-17468095 5.72222 
chr5:17468955-17468980 6 
chr5:17469515-17469533 5.72222 
chr5:17472296-17472338 5.92857 
chr5:17472645-17472668 5.65217 
chr5:17473427-17473447 6 
chr5:17476779-17476792 6 
chr5:17478892-17478912 6 
chr5:17480308-17480320 6 
chr5:17480892-17480939 5.87234 
chr5:17481006-17481049 5.25581 
chr5:17481439-17481466 5.33333 
chr5:17481876-17481899 5.73913 
chr5:17483127-17483142 6 
chr5:17486152-17486176 5.45833 
chr5:17494522-17494541 5.63158 
chr5:17495362-17495378 6 
chr5:17497297-17497325 5.5 
chr5:17503500-17503526 5.61538 
chr5:17507016-17507028 6 
chr5:17507332-17507360 5.92857 
chr5:17507833-17507871 5.21053 
chr5:17517397-17517427 5.6 
chr5:17517539-17517562 5.69565 
chr5:17517608-17517628 5.9 
chr5:17520840-17520870 5.66667 
chr5:17524274-17524304 5.76667 
chr5:17527708-17527738 5.66667 
chr5:17581433-17581463 5.76667 
chr5:17583467-17583497 5.66667 
chr5:17586901-17586931 5.76667 
chr5:17588667-17588699 5.6875 
chr5:17592103-17592133 5.66667 
chr5:17595537-17595567 5.66667 
chr5:17599701-17599723 6 
chr5:17601654-17601675 6 
chr5:17602809-17602828 5.73684 
chr5:17603016-17603035 5.63158 
chr5:17603163-17603198 5.51429 
chr5:17603848-17603880 5.625 
chr5:17610049-17610082 5.42424 
chr5:17616241-17616266 5.64 
chr5:17619551-17619564 6 
chr5:17620088-17620116 5.5 
chr5:17621539-17621581 5.33333 
chr5:17624645-17624668 5.47826 
chr5:17628404-17628424 6 
chr5:17631136-17631152 6 
chr5:17631330-17631350 5.9 
chr5:17638625-17638657 5.25 
chr5:17641004-17641026 5.72727 
chr5:17644511-17644583 5.81944 
chr5:17652024-17652239 5.61395 
chr5:17654483-17654531 5.72917 
chr5:17657337-17657372 5.77143 
chr5:17657735-17657792 5.78947 
chr5:17657825-17657853 6 
chr5:17660549-17660573 5.83333 
chr5:17661716-17661756 5.7 
chr5:17661888-17661907 5.63158 
chr5:17662197-17662218 5.7619 
chr5:17662487-17662533 5.41304 
chr5:17663688-17663703 6 
chr5:17663795-17663817 5.90909 
chr5:17665458-17665475 6 
chr5:17668093-17668105 6 
chr5:17668873-17668906 5.69697 
chr5:17676780-17676821 5.78049 
chr5:17677243-17677256 5.92308 
chr5:17678133-17678147 6 
chr5:17683093-17683157 5.64062 
chr5:17683336-17683357 5.85714 
chr5:17683733-17683750 5.82353 
chr5:17683811-17683879 5.64706 
chr5:17684657-17684684 5.48148 
chr5:17684814-17684843 5.34483 
chr5:17685591-17685628 5.2973 
chr5:17685657-17685694 5.2973 
chr5:17685916-17685938 6 
chr5:17686417-17686429 6 
chr5:17691384-17691419 5.28571 
chr5:17694878-17694894 5.8125 
chr5:17696011-17696077 5.89394 
chr5:17701183-17701212 5.37931 
chr5:17702573-17702587 5.92857 
chr5:17703564-17703612 5.6875 
chr5:17704858-17704871 5.92308 
chr5:17705985-17706014 5.17241 
chr5:17709032-17709055 5.56522 
chr5:17709111-17709137 5.38462 
chr5:17709199-17709236 5.59459 
chr5:17712130-17712183 5.92453 
chr5:17714941-17714961 6 
chr5:17715208-17715234 5.69231 
chr5:17718420-17718449 5.86207 
chr5:17720923-17720942 5.68421 
chr5:17725423-17725492 5.7971 
chr5:17726246-17726323 5.84416 
chr5:17728761-17728792 5.58065 
chr5:17729552-17729599 5.95745 
chr5:17729726-17729747 5.71429 
chr5:17731345-17731364 5.73684 
chr5:17734966-17734988 5.63636 
chr5:17736586-17736616 5.73333 
chr5:17736842-17736873 5.54839 
chr5:17739235-17739266 5.3871 
chr5:17739790-17739826 5.36111 
chr5:17745525-17745560 5.57143 
chr5:17747510-17747527 5.82353 
chr5:17749562-17749612 5.24 
chr5:17749682-17749721 5.76923 
chr5:17749849-17749868 5.63158 
chr5:17758205-17758217 6 
chr5:17759117-17759138 5.7619 
chr5:17759937-17759965 5.28571 
chr5:17759989-17760035 6 
chr5:17761862-17761888 5.69231 
chr5:17763899-17763919 5.65 
chr5:17764037-17764059 5.81818 
chr5:17764292-17764319 5.96296 
chr5:17765832-17765863 5.6129 
chr5:17767657-17767682 5.56 
chr5:17769199-17769226 5.66667 
chr5:17772204-17772229 5.32 
chr5:17773372-17773516 5.875 
chr5:17775241-17775274 5.81818 
chr5:17777276-17777300 6 
chr5:17778260-17778308 5.58333 
chr5:17779770-17779799 5.62069 
chr5:17779939-17779980 5.85366 
chr5:17781212-17781254 5.57143 
chr5:17781462-17781490 5.60714 
chr5:17782973-17783005 5.75 
chr5:17785263-17785289 5.80769 
chr5:17786657-17786675 5.77778 
chr5:17786976-17787087 5.68468 
chr5:17787276-17787293 5.88235 
chr5:17787500-17787526 5.5 
chr5:17787968-17787999 5.3871 
chr5:17789569-17789597 5.42857 
chr5:17792134-17792157 5.47826 
chr5:17792685-17792704 6 
chr5:17793657-17793688 5.54839 
chr5:17796368-17796380 6 
chr5:17797195-17797211 6 
chr5:17798922-17798951 5.44828 
chr5:17799103-17799128 5.32 
chr5:17800837-17800867 5.46667 
chr5:17801487-17801507 5.7 
chr5:17802183-17802207 6 
chr5:17804458-17804492 5.35294 
chr5:17805337-17805403 5.30303 
chr5:17807029-17807073 5.15909 
chr5:17807881-17807909 5.42857 
chr5:17810022-17810044 6 
chr5:17812068-17812142 5.5 
chr5:17812187-17812512 5.98769 
chr5:17812592-17812657 5.2 
chr5:17814780-17814837 5.26316 
chr5:17816405-17816417 6 
chr5:17817708-17817720 6 
chr5:17818034-17818050 6 
chr5:17820838-17820859 5.57143 
chr5:17820918-17820969 5.70588 
chr5:17823187-17823215 5.42857 
chr5:17823254-17823310 5.60714 
chr5:17823328-17823422 5.56383 
chr5:17825120-17825135 5.93333 
chr5:17826997-17827019 5.54545 
chr5:17829481-17829496 5.93333 
chr5:17829651-17829668 6 
chr5:17831744-17831767 5.47826 
chr5:17835081-17835129 5.79167 
chr5:17838460-17838517 5.14035 
chr5:17841252-17841297 5.86667 
chr5:17843985-17844007 5.54545 
chr5:17844157-17844215 5.81034 
chr5:17844227-17844335 5.50926 
chr5:17846700-17846719 5.89474 
chr5:17847120-17847138 6 
chr5:17849165-17849354 5.67725 
chr5:17849686-17849731 5.46667 
chr5:17852082-17852101 6 
chr5:17852901-17852929 5.5 
chr5:17854222-17854234 6 
chr5:17855126-17855145 5.84211 
chr5:17855641-17855734 5.51613 
chr5:17859394-17859436 5.57143 
chr5:17861928-17861986 5.81034 
chr5:17863867-17863886 5.84211 
chr5:17864189-17864211 5.77273 
chr5:17866612-17866646 6 
chr5:17880606-17880651 5.26667 
chr5:17880927-17880959 5.46875 
chr5:17881257-17881283 5.42308 
chr5:17881542-17881558 5.875 
chr5:17881670-17881706 5.75 
chr5:17881722-17881761 5.87179 
chr5:17883877-17884101 5.80357 
chr5:17886571-17886600 5.89655 
chr5:17888478-17888537 5.62712 
chr5:17891712-17891735 5.69565 
chr5:17891989-17892022 5.54545 
chr5:17898513-17898538 5.32 
chr5:17898685-17898718 5.24242 
chr5:17899796-17899854 5.74138 
chr5:17900237-17900260 5.52174 
chr5:17900617-17900913 5.53041 
chr5:17902267-17902286 5.78947 
chr5:17903963-17903982 6 
chr5:17904371-17904406 5.25714 
chr5:17905233-17905245 6 
chr5:17907637-17907657 5.75 
chr5:17908870-17908883 6 
chr5:17911462-17911486 5.75 
chr5:17914968-17915007 5.33333 
chr5:17916057-17916079 6 
chr5:17916503-17916523 5.8 
chr5:17916953-17916974 6 
chr5:17917683-17917710 5.48148 
chr5:17917732-17917772 5.775 
chr5:17919385-17919423 5.60526 
chr5:17919845-17919884 5.61538 
chr5:17920769-17920797 5.92857 
chr5:17923758-17923784 5.38462 
chr5:17924322-17924350 6 
chr5:17924523-17924537 6 
chr5:17925504-17925551 5.48936 
chr5:17926374-17926390 5.875 
chr5:17926894-17926923 5.24138 
chr5:17933942-17933972 5.36667 
chr5:17935732-17935752 5.95 
chr5:17936223-17936239 6 
chr5:17938152-17938165 6 
chr5:17939978-17940021 5.76744 
chr5:17940318-17940334 5.9375 
chr5:17943046-17943068 5.81818 
chr5:17943080-17943222 5.9507 
chr5:17943367-17943379 6 
chr5:17947193-17947214 5.57143 
chr5:17947618-17947644 5.53846 
chr5:17948343-17948361 5.94444 
chr5:17948536-17948549 6 
chr5:17948792-17948822 5.33333 
chr5:17954146-17954168 5.68182 
chr5:17957140-17957162 5.54545 
chr5:17958295-17958309 5.92857 
chr5:17959715-17959764 5.85714 
chr5:17965046-17965079 5.39394 
chr5:17965811-17965854 6 
chr5:17966514-17966544 5.16667 
chr5:17967861-17967876 6 
chr5:17967887-17967913 5.76923 
chr5:17968878-17968901 5.65217 
chr5:17969259-17969277 5.77778 
chr5:17973268-17973290 5.63636 
chr5:17979551-17979566 5.93333 
chr5:17979593-17979642 5.63265 
chr5:17982906-17982952 5.86957 
chr5:17984696-17984719 5.86957 
chr5:17987932-17987952 5.8 
chr5:17989458-17989484 5.96154 
chr5:17989823-17989875 5.69231 
chr5:17990793-17990840 5.40426 
chr5:17994282-17994315 5.39394 
chr5:17995114-17995130 6 
chr5:18004503-18004547 5.79545 
chr5:18007394-18007426 6 
chr5:18008504-18008519 6 
chr5:18010204-18010242 5.55263 
chr5:18011657-18011683 5.26923 
chr5:18012615-18012667 5.69231 
chr5:18014308-18014354 5.95652 
chr5:18014927-18014947 5.9 
chr5:18021667-18021694 5.88889 
chr5:18024091-18024106 6 
chr5:18024124-18024147 5.47826 
chr5:18025600-18025622 5.95455 
chr5:18029536-18029557 6 
chr5:18030593-18030610 5.94118 
chr5:18030744-18030763 5.63158 
chr5:18031079-18031105 5.61538 
chr5:18031299-18031325 5.38462 
chr5:18032289-18032311 5.5 
chr5:18038232-18038253 5.7619 
chr5:18039792-18039842 5.62 
chr5:18040642-18040667 5.6 
chr5:18043796-18043855 5.49153 
chr5:18044451-18044475 5.45833 
chr5:18046535-18046598 5.92063 
chr5:18049084-18049110 5.46154 
chr5:18049323-18049335 6 
chr5:18050965-18050987 5.68182 
chr5:18051550-18051576 5.96154 
chr5:18055032-18055053 6 
chr5:18056883-18056896 6 
chr5:18056940-18056983 5.67442 
chr5:18059184-18059213 5.24138 
chr5:18059378-18059413 5.34286 
chr5:18060657-18060690 5.90909 
chr5:18061127-18061146 5.63158 
chr5:18065217-18065242 5.68 
chr5:18065942-18065974 5.46875 
chr5:18066199-18066226 5.33333 
chr5:18067083-18067123 5.975 
chr5:18067275-18067295 5.6 
chr5:18067443-18067478 5.25714 
chr5:18071122-18071157 6 
chr5:18071984-18072029 5.77778 
chr5:18076431-18076454 5.82609 
chr5:18077411-18077446 5.6 
chr5:18077951-18077991 5.725 
chr5:18080434-18080474 5.3 
chr5:18087978-18087993 5.86667 
chr5:18088746-18088758 6 
chr5:18096836-18096885 5.40816 
chr5:18098385-18098420 5.37143 
chr5:18104998-18105021 5.52174 
chr5:18106463-18106515 5.51923 
chr5:18109060-18109078 6 
chr5:18109139-18109180 5.2439 
chr5:18112515-18112563 5.83333 
chr5:18116434-18116451 5.88235 
chr5:18118597-18118625 6 
chr5:18118729-18118774 5.55556 
chr5:18120256-18120276 5.95 
chr5:18122675-18122689 6 
chr5:18127134-18127180 5.71739 
chr5:18128727-18128744 6 
chr5:18129198-18129212 5.92857 
chr5:18130085-18130109 5.375 
chr5:18130909-18130928 6 
chr5:18131705-18131731 5.38462 
chr5:18132306-18132334 5.85714 
chr5:18135302-18135332 5.5 
chr5:18136668-18136690 5.72727 
chr5:18145561-18145581 5.7 
chr5:18147026-18147059 5.24242 
chr5:18147709-18147728 6 
chr5:18149246-18149299 5.69811 
chr5:18150266-18150294 6 
chr5:18157097-18157117 6 
chr5:18161191-18161223 5.1875 
chr5:18163479-18163502 6 
chr5:18165029-18165052 5.52174 
chr5:18171886-18171906 5.6 
chr5:18173984-18174017 5.42424 
chr5:18175459-18175494 5.28571 
chr5:18175886-18175924 5.73684 
chr5:18178569-18178612 5.34884 
chr5:18179483-18179506 6 
chr5:18185024-18185048 5.5 
chr5:18185710-18185726 6 
chr5:18190663-18190699 5.52778 
chr5:18191792-18191820 5.39286 
chr5:18191954-18191982 5.46429 
chr5:18193749-18193775 5.61538 
chr5:18195592-18195625 5.27273 
chr5:18198566-18198590 5.91667 
chr5:18199943-18199971 5.53571 
chr5:18200084-18200149 5.86154 
chr5:18202617-18202645 5.57143 
chr5:18203979-18204002 5.69565 
chr5:18204331-18204364 6 
chr5:18206748-18206779 5.93548 
chr5:18209867-18209888 6 
chr5:18214799-18214821 5.54545 
chr5:18215235-18215303 5.20588 
chr5:18215320-18215359 5.51282 
chr5:18220005-18220031 5.42308 
chr5:18220530-18220567 5.37838 
chr5:18221115-18221138 5.47826 
chr5:18222201-18222228 5.51852 
chr5:18229023-18229087 5.3125 
chr5:18229973-18229994 5.52381 
chr5:18232591-18232623 5.25 
chr5:18232774-18232789 6 
chr5:18236474-18236495 5.71429 
chr5:18240993-18241020 5.25926 
chr5:18241055-18241080 5.36 
chr5:18245001-18245048 5.87234 
chr5:18249622-18249664 5.80952 
chr5:18254595-18254804 5.71292 
chr5:18258011-18258024 6 
chr5:18259279-18259295 6 
chr5:18264081-18264103 5.90909 
chr5:18264262-18264279 5.94118 
chr5:18265594-18265625 5.3871 
chr5:18270463-18270481 5.72222 
chr5:18274515-18274527 6 
chr5:18278529-18278559 5.73333 
chr5:18280175-18280188 6 
chr5:18280274-18280299 5.36 
chr5:18281436-18281476 5.825 
chr5:18281905-18282007 5.43137 
chr5:18283433-18283456 5.78261 
chr5:18284157-18284204 5.2766 
chr5:18285757-18285780 5.6087 
chr5:18285900-18285926 5.53846 
chr5:18286802-18286822 6 
chr5:18287172-18287187 6 
chr5:18287476-18287512 5.83333 
chr5:18287750-18287780 5.2 
chr5:18291471-18291489 5.83333 
chr5:18291642-18291671 6 
chr5:18293631-18293657 5.53846 
chr5:18294310-18294342 5.59375 
chr5:18294393-18294428 5.71429 
chr5:18296157-18296198 5.73171 
chr5:18301674-18301686 6 
chr5:18302267-18302288 6 
chr5:18303408-18303464 5.64286 
chr5:18304427-18304452 5.44 
chr5:18304736-18304756 5.65 
chr5:18304920-18304933 6 
chr5:18306835-18306856 5.61905 
chr5:18307009-18307040 6 
chr5:18308841-18308864 5.95652 
chr5:18309070-18309090 6 
chr5:18309725-18309754 5.51724 
chr5:18310828-18310869 5.82927 
chr5:18312069-18312088 5.63158 
chr5:18312630-18312642 6 
chr5:18313062-18313081 5.73684 
chr5:18315720-18315750 5.16667 
chr5:18316514-18316533 6 
chr5:18327906-18327939 5.66667 
chr5:18334182-18334208 5.34615 
chr5:18335190-18335223 5.33333 
chr5:18335280-18335331 5.58824 
chr5:18335559-18335590 5.35484 
chr5:18339004-18339034 5.96667 
chr5:18339864-18339893 5.93103 
chr5:18340851-18340881 5.86667 
chr5:18341516-18341546 5.4 
chr5:18343715-18343729 5.92857 
chr5:18345820-18345843 5.47826 
chr5:18346569-18346651 5.65854 
chr5:18346657-18346710 5.79245 
chr5:18347362-18347403 5.19512 
chr5:18347908-18347924 5.875 
chr5:18349234-18349246 6 
chr5:18349680-18349706 5.30769 
chr5:18350876-18350888 6 
chr5:18353788-18353813 5.92 
chr5:18356219-18356251 5.3125 
chr5:18357353-18357378 5.88 
chr5:18358537-18358560 5.43478 
chr5:18359534-18359563 5.34483 
chr5:18359673-18359700 5.44444 
chr5:18359816-18359840 5.5 
chr5:18360383-18360411 6 
chr5:18361468-18361485 6 
chr5:18361828-18361863 5.2 
chr5:18363391-18363409 5.77778 
chr5:18364903-18364917 6 
chr5:18369069-18369189 5.55 
chr5:18371073-18371095 5.63636 
chr5:18371509-18371544 5.31429 
chr5:18372278-18372298 5.95 
chr5:18373328-18373380 5.5 
chr5:18374368-18374401 6 
chr5:18380348-18380381 5.90909 
chr5:18380459-18380471 6 
chr5:18380713-18380767 5.90741 
chr5:18381762-18381781 6 
chr5:18383152-18383177 5.92 
chr5:18386371-18386432 5.70492 
chr5:18386457-18386549 5.61957 
chr5:18387108-18387132 6 
chr5:18387426-18387442 5.8125 
chr5:18387780-18387847 5.9403 
chr5:18390347-18390370 5.43478 
chr5:18391469-18391499 6 
chr5:18394709-18394738 5.58621 
chr5:18402513-18402527 5.92857 
chr5:18403564-18403577 6 
chr5:18403640-18403670 5.93333 
chr5:18404035-18404062 6 
chr5:18405300-18405321 6 
chr5:18405341-18405368 5.55556 
chr5:18405904-18405926 5.81818 
chr5:18408175-18408208 6 
chr5:18408426-18408438 6 
chr5:18411704-18411721 6 
chr5:18411874-18411893 5.63158 
chr5:18412819-18412841 5.63636 
chr5:18412856-18412929 5.79452 
chr5:18414899-18414930 5.90323 
chr5:18415252-18415272 5.75 
chr5:18415855-18415880 5.4 
chr5:18417164-18417181 6 
chr5:18418580-18418638 5.27586 
chr5:18419611-18419633 5.72727 
chr5:18421224-18421244 6 
chr5:18421415-18421448 5.42424 
chr5:18423677-18423701 5.375 
chr5:18426614-18426635 5.71429 
chr5:18427347-18427371 5.58333 
chr5:18430900-18430923 5.6087 
chr5:18431598-18431612 5.92857 
chr5:18432778-18432792 6 
chr5:18432976-18432998 5.54545 
chr5:18434006-18434028 5.59091 
chr5:18435846-18435870 5.41667 
chr5:18436811-18436830 5.84211 
chr5:18437978-18438000 5.54545 
chr5:18441384-18441407 5.73913 
chr5:18441932-18442079 5.57823 
chr5:18442791-18442814 5.43478 
chr5:18444026-18444051 5.48 
chr5:18444083-18444622 5.66605 
chr5:18446530-18446547 5.76471 
chr5:18446648-18446673 5.44 
chr5:18447841-18447880 5.64103 
chr5:18447896-18448043 5.66667 
chr5:18449066-18449097 5.77419 
chr5:18450047-18450091 5.68182 
chr5:18450284-18450310 5.46154 
chr5:18451396-18451424 5.67857 
chr5:18452036-18452048 6 
chr5:18452195-18452213 6 
chr5:18452994-18453014 6 
chr5:18454269-18454287 5.77778 
chr5:18456315-18456347 5.59375 
chr5:18457985-18458031 5.86957 
chr5:18461256-18461278 6 
chr5:18465426-18465448 6 
chr5:18466157-18466180 5.95652 
chr5:18467593-18467620 5.66667 
chr5:18468743-18468763 5.85 
chr5:18469147-18469173 6 
chr5:18477925-18477946 6 
chr5:18478616-18478635 5.63158 
chr5:18478794-18478832 5.36842 
chr5:18479636-18479657 5.90476 
chr5:18480682-18480713 5.19355 
chr5:18481914-18481961 5.46809 
chr5:18483216-18483237 5.66667 
chr5:18484181-18484211 5.36667 
chr5:18486378-18486408 5.2 
chr5:18487451-18487477 5.53846 
chr5:18493373-18493438 5.86154 
chr5:18495828-18495849 5.66667 
chr5:18496561-18496579 6 
chr5:18497010-18497036 5.34615 
chr5:18497981-18498018 5.37838 
chr5:18498516-18498546 5.2 
chr5:18500047-18500094 5.25532 
chr5:18500145-18500157 6 
chr5:18500293-18500321 5.42857 
chr5:18501869-18501885 6 
chr5:18504478-18504525 5.21277 
chr5:18505780-18505803 5.56522 
chr5:18506997-18507020 5.52174 
chr5:18510323-18510342 5.84211 
chr5:18510865-18510897 5.875 
chr5:18511983-18512002 5.68421 
chr5:18512841-18512855 6 
chr5:18514935-18514984 5.4898 
chr5:18516357-18516379 5.86364 
chr5:18517308-18517339 5.80645 
chr5:18520786-18520811 5.88 
chr5:18525139-18525175 5.36111 
chr5:18526946-18526974 6 
chr5:18527921-18527948 5.22222 
chr5:18529306-18529336 5.46667 
chr5:18529667-18529702 5.31429 
chr5:18532050-18532065 5.93333 
chr5:18534822-18534850 5.82143 
chr5:18539090-18539127 5.35135 
chr5:18547849-18547877 5.42857 
chr5:18548338-18548363 5.72 
chr5:18550401-18550485 5.61905 
chr5:18553399-18553414 6 
chr5:18554537-18554552 5.86667 
chr5:18556342-18556367 5.64 
chr5:18556454-18556484 5.7 
chr5:18559102-18559127 5.48 
chr5:18560246-18560268 5.95455 
chr5:18560592-18560636 6 
chr5:18561521-18561549 5.60714 
chr5:18561563-18561599 5.63889 
chr5:18563734-18563759 5.4 
chr5:18564057-18564081 5.70833 
chr5:18565264-18565405 5.70213 
chr5:18568105-18568128 5.43478 
chr5:18569365-18569386 5.61905 
chr5:18570805-18570819 6 
chr5:18571128-18571157 5.13793 
chr5:18571419-18571448 5.58621 
chr5:18572418-18572461 5.34884 
chr5:18575764-18575791 5.59259 
chr5:18584284-18584301 6 
chr5:18585279-18585298 6 
chr5:18585615-18585638 5.56522 
chr5:18586589-18586606 5.88235 
chr5:18587110-18587142 5.78125 
chr5:18587348-18587400 5.28846 
chr5:18590338-18590363 5.84 
chr5:18599601-18599670 5.50725 
chr5:18601093-18601114 6 
chr5:18602433-18602466 5.42424 
chr5:18602977-18603010 5.36364 
chr5:18604500-18604523 5.6087 
chr5:18604890-18604905 6 
chr5:18605773-18605788 5.86667 
chr5:18605872-18605989 5.53846 
chr5:18606738-18606750 6 
chr5:18609208-18609234 5.46154 
chr5:18609265-18609277 6 
chr5:18613220-18613250 5.3 
chr5:18613949-18613970 6 
chr5:18614102-18614123 5.71429 
chr5:18620393-18620409 5.875 
chr5:18621819-18621853 5.76471 
chr5:18622768-18622787 5.84211 
chr5:18624157-18624193 5.25 
chr5:18624318-18624331 6 
chr5:18627712-18627725 6 
chr5:18629640-18629652 6 
chr5:18634115-18634140 5.52 
chr5:18634297-18634320 6 
chr5:18635978-18635994 5.875 
chr5:18636157-18636178 5.61905 
chr5:18636884-18636914 5.93333 
chr5:18637083-18637107 6 
chr5:18638331-18638350 5.68421 
chr5:18639703-18639719 5.875 
chr5:18641062-18641096 5.20588 
chr5:18641208-18641223 6 
chr5:18642304-18642333 6 
chr5:18645579-18645657 5.73077 
chr5:18646085-18646114 5.41379 
chr5:18646741-18646756 6 
chr5:18649101-18649124 5.95652 
chr5:18653939-18653977 5.84211 
chr5:18659721-18659737 6 
chr5:18660386-18660423 5.35135 
chr5:18661512-18661554 5.28571 
chr5:18662230-18662261 5.32258 
chr5:18664750-18664779 5.72414 
chr5:18665773-18665795 5.86364 
chr5:18666402-18666426 5.41667 
chr5:18677694-18677733 5.12821 
chr5:18678991-18679006 5.86667 
chr5:18684914-18684940 5.73077 
chr5:18685730-18685770 5.6 
chr5:18685806-18685831 5.36 
chr5:18686287-18686321 6 
chr5:18686350-18686369 5.89474 
chr5:18687392-18687417 5.76 
chr5:18690667-18690697 5.4 
chr5:18691783-18691799 5.875 
chr5:18692426-18692442 6 
chr5:18696962-18696978 6 
chr5:18697427-18697450 6 
chr5:18697597-18697621 5.5 
chr5:18699213-18699244 5.77419 
chr5:18701584-18701599 5.86667 
chr5:18702576-18702601 5.4 
chr5:18704214-18704242 5.85714 
chr5:18704777-18704856 5.3038 
chr5:18705061-18705099 5.84211 
chr5:18706677-18706710 5.63636 
chr5:18714394-18714409 6 
chr5:18715370-18715395 5.36 
chr5:18715991-18716010 5.68421 
chr5:18718278-18718290 6 
chr5:18718339-18718365 5.80769 
chr5:18720996-18721027 5.67742 
chr5:18723191-18723218 5.2963 
chr5:18727733-18727764 5.96774 
chr5:18730110-18730138 5.17857 
chr5:18730674-18730701 6 
chr5:18730991-18731015 5.375 
chr5:18731487-18731509 5.77273 
chr5:18735863-18735888 5.8 
chr5:18736096-18736142 5.63043 
chr5:18736780-18736804 5.91667 
chr5:18737174-18737215 5.46341 
chr5:18739606-18739626 6 
chr5:18739772-18739849 5.38961 
chr5:18742421-18742439 6 
chr5:18746299-18746333 5.64706 
chr5:18752886-18752906 5.65 
chr5:18755514-18755540 5.42308 
chr5:18756440-18756509 5.47826 
chr5:18756593-18756618 5.44 
chr5:18756657-18756684 5.74074 
chr5:18756732-18756779 5.59574 
chr5:18757480-18757505 5.36 
chr5:18757838-18757889 5.45098 
chr5:18758884-18758908 6 
chr5:18758994-18759040 6 
chr5:18759337-18759384 5.55319 
chr5:18761627-18761641 6 
chr5:18762212-18762234 5.63636 
chr5:18762560-18762711 5.54967 
chr5:18762722-18762750 5.89286 
chr5:18762761-18762789 5.89286 
chr5:18762800-18762828 5.89286 
chr5:18762867-18763084 5.64516 
chr5:18765348-18765379 6 
chr5:18766451-18766463 6 
chr5:18766973-18767004 5.51613 
chr5:18768301-18768347 6 
chr5:18770236-18770287 5.41176 
chr5:18772195-18772223 5.32143 
chr5:18778323-18778348 5.48 
chr5:18780783-18780797 6 
chr5:18781241-18781267 5.34615 
chr5:18786563-18786593 5.86667 
chr5:18787150-18787185 5.31429 
chr5:18787428-18787496 5.48529 
chr5:18787534-18787561 5.7037 
chr5:18787588-18787622 5.47059 
chr5:18792226-18792253 5.88889 
chr5:18796504-18796528 5.5 
chr5:18797848-18797881 5.36364 
chr5:18801055-18801109 5.72222 
chr5:18803618-18803654 5.44444 
chr5:18803739-18803769 5.56667 
chr5:18803959-18804019 5.35 
chr5:18804859-18804886 5.40741 
chr5:18804928-18805011 5.6506 
chr5:18807241-18807266 6 
chr5:18811087-18811113 5.69231 
chr5:18811689-18811715 5.57692 
chr5:18812673-18812698 5.56 
chr5:18819663-18819686 5.69565 
chr5:18820869-18820881 6 
chr5:18822216-18822261 5.13333 
chr5:18823232-18823266 5.85294 
chr5:18823875-18823909 5.38235 
chr5:18825445-18825469 6 
chr5:18830240-18830259 5.63158 
chr5:18830271-18830403 5.78788 
chr5:18831343-18831378 5.17143 
chr5:18831388-18831406 5.77778 
chr5:18831804-18831835 5.58065 
chr5:18832491-18832521 5.23333 
chr5:18836475-18836577 5.56863 
chr5:18836837-18836872 6 
chr5:18838265-18838300 5.88571 
chr5:18840989-18841012 5.47826 
chr5:18841294-18841325 5.51613 
chr5:18842398-18842421 5.86957 
chr5:18842454-18842496 5.69048 
chr5:18842626-18842645 5.63158 
chr5:18844157-18844269 5.63393 
chr5:18845977-18846001 5.45833 
chr5:18851860-18851900 5.35 
chr5:18852666-18852694 5.64286 
chr5:18854168-18854181 6 
chr5:18854760-18854805 5.4 
chr5:18855034-18855055 5.66667 
chr5:18856057-18856076 6 
chr5:18858184-18858243 5.52542 
chr5:18861045-18861077 5.96875 
chr5:18861231-18861273 5.88095 
chr5:18864974-18864992 6 
chr5:18865706-18865730 5.91667 
chr5:18867025-18867056 5.19355 
chr5:18872365-18872379 6 
chr5:18874955-18874982 5.92593 
chr5:18875953-18875981 5.89286 
chr5:18877894-18877932 5.42105 
chr5:18878447-18878508 5.34426 
chr5:18878736-18878861 5.52 
chr5:18879191-18879215 5.45833 
chr5:18880556-18880586 5.23333 
chr5:18880601-18880641 5.875 
chr5:18883858-18883872 6 
chr5:18883980-18884000 6 
chr5:18887804-18887825 5.71429 
chr5:18888805-18888854 6 
chr5:18892424-18892462 5.39474 
chr5:18894403-18894442 5.66667 
chr5:18896899-18896918 6 
chr5:18899124-18899157 5.39394 
chr5:18899204-18899239 5.57143 
chr5:18899853-18899876 5.73913 
chr5:18899975-18900002 5.62963 
chr5:18900526-18900550 5.66667 
chr5:18900926-18900998 5.40278 
chr5:18901848-18901902 6 
chr5:18902400-18902413 5.92308 
chr5:18902701-18902742 6 
chr5:18904560-18904583 5.43478 
chr5:18905767-18905795 5.53571 
chr5:18906368-18906391 5.47826 
chr5:18906548-18906578 5.83333 
chr5:18906780-18906798 6 
chr5:18909914-18909941 5.2963 
chr5:18910951-18910984 5.48485 
chr5:18911214-18911249 6 
chr5:18913157-18913212 5.23636 
chr5:18914926-18914965 5.38462 
chr5:18919237-18919280 5.32558 
chr5:18923071-18923098 5.48148 
chr5:18924194-18924280 5.51163 
chr5:18924339-18924351 6 
chr5:18925740-18925777 5.56757 
chr5:18925791-18925808 6 
chr5:18930066-18930096 5.46667 
chr5:18934005-18934029 5.875 
chr5:18935590-18935603 5.92308 
chr5:18936393-18936431 6 
chr5:18942662-18942682 6 
chr5:18942835-18942852 5.82353 
chr5:18943408-18943428 5.6 
chr5:18948117-18948157 5.55 
chr5:18948239-18948428 5.71429 
chr5:18950256-18950293 5.35135 
chr5:18953761-18953791 5.56667 
chr5:18953817-18953843 6 
chr5:18954184-18954226 6 
chr5:18955085-18955115 5.26667 
chr5:18955810-18955838 5.64286 
chr5:18957125-18957157 5.375 
chr5:18960440-18960471 5.58065 
chr5:18963223-18963258 5.28571 
chr5:18964281-18964294 6 
chr5:18965592-18965642 5.66 
chr5:18966686-18966704 5.88889 
chr5:18971502-18971557 5.49091 
chr5:18973574-18973592 6 
chr5:18974157-18974202 5.71111 
chr5:18975365-18975386 5.66667 
chr5:18976426-18976559 5.8797 
chr5:18977816-18977852 5.72222 
chr5:18981004-18981029 5.84 
chr5:18985433-18985464 5.22581 
chr5:18986220-18986278 5.81034 
chr5:18986323-18986347 5.41667 
chr5:18986627-18986657 5.46667 
chr5:18988800-18988825 5.48 
chr5:18989623-18989686 5.42857 
chr5:18990352-18990404 5.73077 
chr5:18990595-18990624 6 
chr5:18991138-18991189 5.98039 
chr5:18997173-18997199 5.76923 
chr5:19004106-19004259 5.8366 
chr5:19005854-19005887 5.51515 
chr5:19006336-19006376 5.7 
chr5:19006393-19006406 5.92308 
chr5:19007731-19007767 6 
chr5:19009210-19009236 5.84615 
chr5:19009591-19009660 5.14493 
chr5:19011450-19011477 5.51852 
chr5:19012042-19012078 5.38889 
chr5:19012710-19012728 5.77778 
chr5:19014072-19014113 5.46341 
chr5:19016039-19016059 6 
chr5:19020951-19020982 5.19355 
chr5:19021529-19021557 5.39286 
chr5:19024129-19024157 5.21429 
chr5:19024956-19024977 5.90476 
chr5:19028274-19028293 5.63158 
chr5:19029206-19029247 5.85366 
chr5:19030711-19030757 5.65217 
chr5:19032432-19032453 5.90476 
chr5:19033604-19033649 5.26667 
chr5:19034236-19034280 5.31818 
chr5:19034810-19034831 6 
chr5:19035450-19035582 5.85606 
chr5:19036769-19036805 5.22222 
chr5:19038957-19038969 6 
chr5:19043095-19043290 5.43077 
chr5:19043336-19043383 5.46809 
chr5:19046543-19046577 5.47059 
chr5:19048210-19048249 5.41026 
chr5:19049837-19049856 5.68421 
chr5:19053136-19053157 5.52381 
chr5:19054429-19054471 5.59524 
chr5:19054872-19054897 5.96 
chr5:19056814-19056844 5.73333 
chr5:19057163-19057216 5.69811 
chr5:19057299-19057316 6 
chr5:19059368-19059399 5.51613 
chr5:19060991-19061021 5.73333 
chr5:19062146-19062177 5.41935 
chr5:19066394-19066427 5.45455 
chr5:19067712-19067726 6 
chr5:19067777-19067796 5.94737 
chr5:19068505-19068540 5.42857 
chr5:19069015-19069060 5.55556 
chr5:19069607-19069632 6 
chr5:19070489-19070528 5.33333 
chr5:19070862-19070875 6 
chr5:19071056-19071076 5.7 
chr5:19074211-19074236 5.4 
chr5:19077215-19077258 5.37209 
chr5:19078603-19078624 5.85714 
chr5:19085468-19085490 5.63636 
chr5:19086325-19086351 5.65385 
chr5:19090730-19090762 5.5 
chr5:19093483-19093508 5.4 
chr5:19100495-19100512 5.88235 
chr5:19101338-19101388 5.24 
chr5:19101718-19101747 5.89655 
chr5:19105758-19105781 5.6087 
chr5:19106479-19106516 5.59459 
chr5:19107157-19107177 5.7 
chr5:19107215-19107242 5.77778 
chr5:19107479-19107510 5.22581 
chr5:19108285-19108330 5.75556 
chr5:19113029-19113046 5.76471 
chr5:19116901-19116925 5.91667 
chr5:19119734-19119761 5.92593 
chr5:19121238-19121308 5.34286 
chr5:19124854-19124873 5.68421 
chr5:19128569-19128609 5.375 
chr5:19134538-19134582 5.59091 
chr5:19136476-19136515 5.30769 
chr5:19137245-19137403 5.55696 
chr5:19138106-19138157 5.72549 
chr5:19140428-19140449 5.52381 
chr5:19144842-19144863 5.90476 
chr5:19148440-19148474 5.67647 
chr5:19148485-19148503 5.83333 
chr5:19148674-19148697 5.52174 
chr5:19149800-19149890 5.8 
chr5:19151574-19151606 5.75 
chr5:19153583-19153624 5.5122 
chr5:19154235-19154258 5.43478 
chr5:19157256-19157316 5.71667 
chr5:19157326-19157347 5.52381 
chr5:19158514-19158532 6 
chr5:19158565-19158605 5.725 
chr5:19158616-19158693 5.62338 
chr5:19158835-19158864 5.34483 
chr5:19173571-19173608 5.27027 
chr5:19174762-19174780 6 
chr5:19175554-19175591 5.2973 
chr5:19175700-19175713 5.92308 
chr5:19175759-19175844 5.15294 
chr5:19176963-19177003 5.325 
chr5:19177802-19177827 5.48 
chr5:19178139-19178168 6 
chr5:19178479-19178556 5.54545 
chr5:19179460-19179496 5.83333 
chr5:19180039-19180059 5.85 
chr5:19182647-19182678 5.6129 
chr5:19182836-19182855 5.63158 
chr5:19182896-19182923 5.55556 
chr5:19188273-19188287 6 
chr5:19191198-19191235 5.62162 
chr5:19192786-19192825 5.30769 
chr5:19197304-19197328 5.41667 
chr5:19197915-19198031 5.37931 
chr5:19199273-19199302 5.34483 
chr5:19199315-19199341 5.76923 
chr5:19202358-19202374 5.875 
chr5:19203486-19203514 5.71429 
chr5:19204337-19204375 6 
chr5:19205204-19205239 5.17143 
chr5:19205729-19205822 5.43011 
chr5:19208407-19208427 5.65 
chr5:19211747-19211784 5.32432 
chr5:19212298-19212312 5.92857 
chr5:19216248-19216288 5.85 
chr5:19217515-19217534 6 
chr5:19218111-19218141 5.66667 
chr5:19219987-19220001 5.92857 
chr5:19220054-19220157 5.35922 
chr5:19220175-19220657 5.52282 
chr5:19220661-19220816 5.4 
chr5:19220839-19220871 5.375 
chr5:19221105-19221320 5.44651 
chr5:19221354-19221427 5.06849 
chr5:19221516-19221673 5.38854 
chr5:19221682-19221713 5.54839 
chr5:19221746-19221769 5.6087 
chr5:19222448-19222472 5.45833 
chr5:19222817-19222834 5.76471 
chr5:19227021-19227033 6 
chr5:19227053-19227086 5.63636 
chr5:19227168-19227188 5.9 
chr5:19227217-19227245 5.57143 
chr5:19229157-19229192 5.28571 
chr5:19229558-19229638 5.4875 
chr5:19229657-19229694 5.21622 
chr5:19243200-19243236 5.27778 
chr5:19244425-19244454 5.93103 
chr5:19247567-19247618 5.96078 
chr5:19250821-19250838 5.82353 
chr5:19252015-19252037 5.5 
chr5:19253618-19253644 5.53846 
chr5:19253706-19253858 5.73026 
chr5:19258716-19258734 5.88889 
chr5:19259458-19259490 5.59375 
chr5:19259991-19260018 5.25926 
chr5:19265987-19266003 5.875 
chr5:19267549-19267586 5.45946 
chr5:19268870-19268917 5.42553 
chr5:19272666-19272704 5.36842 
chr5:19276648-19276660 6 
chr5:19277678-19277695 5.82353 
chr5:19278878-19278918 6 
chr5:19280548-19280590 6 
chr5:19281247-19281277 5.4 
chr5:19282629-19282694 5.84615 
chr5:19283609-19283624 6 
chr5:19285574-19285612 5.94737 
chr5:19289621-19289638 6 
chr5:19290363-19290400 5.16216 
chr5:19293278-19293347 5.75362 
chr5:19294828-19294849 5.95238 
chr5:19295657-19295677 5.8 
chr5:19297304-19297362 5.58621 
chr5:19301090-19301110 5.7 
chr5:19308275-19308298 6 
chr5:19309419-19309441 5.68182 
chr5:19313266-19313289 5.65217 
chr5:19314562-19314882 5.7875 
chr5:19318691-19318707 5.9375 
chr5:19321963-19321999 6 
chr5:19322686-19322716 5.66667 
chr5:19324850-19324880 5.8 
chr5:19325204-19325239 5.51429 
chr5:19325449-19325478 5.89655 
chr5:19325651-19325676 5.44 
chr5:19326444-19326485 5.43902 
chr5:19328451-19328486 5.65714 
chr5:19330616-19330651 5.88571 
chr5:19331289-19331311 5.63636 
chr5:19332986-19333007 5.52381 
chr5:19334377-19334416 5.71795 
chr5:19337076-19337110 5.35294 
chr5:19337751-19337769 5.77778 
chr5:19338391-19338406 6 
chr5:19338542-19338573 5.32258 
chr5:19341422-19341449 5.51852 
chr5:19342466-19342500 5.61765 
chr5:19343544-19343657 5.45133 
chr5:19343666-19343712 5.69565 
chr5:19344847-19344867 5.6 
chr5:19346740-19346759 5.94737 
chr5:19348497-19348534 5.54054 
chr5:19349184-19349210 5.30769 
chr5:19350172-19350195 5.52174 
chr5:19351479-19351502 5.6087 
chr5:19352019-19352045 5.30769 
chr5:19353768-19353950 5.85714 
chr5:19354505-19354527 5.59091 
chr5:19356011-19356024 6 
chr5:19359373-19359391 6 
chr5:19361027-19361079 5.88462 
chr5:19364486-19364522 5.22222 
chr5:19366138-19366207 5.5942 
chr5:19366651-19366663 6 
chr5:19367101-19367121 6 
chr5:19367136-19367172 5.72222 
chr5:19370603-19370637 5.29412 
chr5:19370744-19370786 5.83333 
chr5:19371737-19371760 5.82609 
chr5:19372583-19372622 6 
chr5:19373276-19373315 5.25641 
chr5:19374849-19374862 6 
chr5:19378336-19378382 6 
chr5:19378670-19378707 5.37838 
chr5:19379255-19379267 6 
chr5:19379991-19380007 6 
chr5:19380157-19380185 5.57143 
chr5:19380915-19380997 5.23171 
chr5:19381811-19381833 5.77273 
chr5:19382690-19382792 5.77451 
chr5:19385034-19385050 6 
chr5:19385686-19385716 5.23333 
chr5:19386500-19386545 5.22222 
chr5:19386897-19386932 5.54286 
chr5:19387473-19387503 5.93333 
chr5:19387983-19388008 5.4 
chr5:19388657-19388698 5.17073 
chr5:19389306-19389327 6 
chr5:19389779-19389795 5.875 
chr5:19391615-19391639 5.54167 
chr5:19394332-19394351 5.84211 
chr5:19396614-19396636 5.72727 
chr5:19400353-19400403 5.18 
chr5:19401750-19401779 5.55172 
chr5:19402871-19402895 5.41667 
chr5:19404827-19404840 6 
chr5:19405430-19405444 6 
chr5:19408766-19408789 5.69565 
chr5:19409917-19409938 5.52381 
chr5:19410032-19410050 5.72222 
chr5:19411889-19411901 6 
chr5:19413367-19413396 5.17241 
chr5:19414420-19414450 5.66667 
chr5:19416123-19416166 5.72093 
chr5:19420297-19420331 5.5 
chr5:19420364-19420452 5.73864 
chr5:19420460-19420492 5.59375 
chr5:19420788-19420811 5.43478 
chr5:19421147-19421191 5.68182 
chr5:19421450-19421477 5.7037 
chr5:19424234-19424278 5.47727 
chr5:19424986-19425018 5.6875 
chr5:19427136-19427206 5.62857 
chr5:19428623-19428645 5.63636 
chr5:19428798-19428834 5.80556 
chr5:19430246-19430288 5.42857 
chr5:19430725-19430744 5.89474 
chr5:19430904-19430928 6 
chr5:19431367-19431389 5.90909 
chr5:19431727-19431739 6 
chr5:19433876-19433911 6 
chr5:19436904-19436936 5.3125 
chr5:19438144-19438167 6 
chr5:19439462-19439487 5.6 
chr5:19440148-19440182 5.79412 
chr5:19440321-19440337 6 
chr5:19440723-19440762 5.76923 
chr5:19445453-19445470 6 
chr5:19446622-19446661 5.46154 
chr5:19446801-19446867 5.40909 
chr5:19447227-19447467 5.65417 
chr5:19450781-19450803 5.63636 
chr5:19456157-19456183 5.73077 
chr5:19456545-19456572 6 
chr5:19458121-19458157 6 
chr5:19458367-19458416 5.42857 
chr5:19459157-19459176 5.84211 
chr5:19461753-19461788 5.97143 
chr5:19462664-19462697 5.42424 
chr5:19463887-19463923 5.77778 
chr5:19469280-19469347 6 
chr5:19473138-19473151 6 
chr5:19475301-19475322 6 
chr5:19475642-19475678 6 
chr5:19475797-19475847 5.22 
chr5:19477238-19477261 5.73913 
chr5:19480455-19480498 5.93023 
chr5:19480844-19480870 5.69231 
chr5:19482203-19482237 5.79412 
chr5:19486378-19486482 5.56731 
chr5:19486903-19486921 6 
chr5:19487319-19487375 5.33929 
chr5:19489345-19489369 5.875 
chr5:19490503-19490529 6 
chr5:19493646-19493678 6 
chr5:19495136-19495157 5.7619 
chr5:19495825-19495866 5.92683 
chr5:19496920-19496935 6 
chr5:19497241-19497264 5.52174 
chr5:19497326-19497354 5.25 
chr5:19497669-19497694 5.4 
chr5:19499499-19499547 5.45833 
chr5:19500334-19500364 5.26667 
chr5:19501242-19501365 5.50407 
chr5:19501550-19501576 5.61538 
chr5:19501616-19501637 5.85714 
chr5:19501770-19501796 5.30769 
chr5:19508816-19508833 6 
chr5:19508958-19508986 5.89286 
chr5:19510790-19510820 5.63333 
chr5:19513203-19513226 5.82609 
chr5:19517520-19517546 5.57692 
chr5:19522010-19522028 6 
chr5:19523003-19523020 6 
chr5:19523231-19523247 5.8125 
chr5:19524404-19524429 5.6 
chr5:19527530-19527560 5.3 
chr5:19528588-19528615 5.2963 
chr5:19528767-19528786 5.68421 
chr5:19529625-19529684 5.76271 
chr5:19530485-19530511 5.42308 
chr5:19530536-19530554 5.77778 
chr5:19531057-19531080 5.78261 
chr5:19531718-19531743 6 
chr5:19531923-19531952 5.58621 
chr5:19537477-19537514 5.64865 
chr5:19537571-19537583 6 
chr5:19537779-19537806 5.33333 
chr5:19538612-19538626 6 
chr5:19538657-19538685 5.32143 
chr5:19545470-19545487 5.82353 
chr5:19545641-19545665 5.375 
chr5:19547615-19547630 6 
chr5:19548861-19548874 6 
chr5:19549709-19549939 5.73478 
chr5:19550242-19550270 5.71429 
chr5:19550370-19550384 6 
chr5:19553510-19553545 5.71429 
chr5:19553742-19553760 6 
chr5:19556982-19556998 5.875 
chr5:19560023-19560040 5.76471 
chr5:19563271-19563294 5.73913 
chr5:19567458-19567485 5.33333 
chr5:19569392-19569417 5.44 
chr5:19569664-19569687 5.56522 
chr5:19575137-19575166 5.89655 
chr5:19582280-19582334 5.22222 
chr5:19584902-19584950 6 
chr5:19586291-19586322 5.51613 
chr5:19590593-19590642 5.91837 
chr5:19592287-19592326 5.58974 
chr5:19593629-19593668 5.58974 
chr5:19593732-19593865 5.71429 
chr5:19594250-19594280 5.96667 
chr5:19598694-19598724 5.36667 
chr5:19599998-19600028 5.63333 
chr5:19600459-19600480 5.90476 
chr5:19602569-19602583 6 
chr5:19602641-19602660 5.89474 
chr5:19603074-19603092 5.88889 
chr5:19603915-19603962 5.59574 
chr5:19604639-19604681 6 
chr5:19606508-19606535 5.85185 
chr5:19606737-19606763 5.76923 
chr5:19607854-19607880 5.46154 
chr5:19612058-19612107 5.73469 
chr5:19613084-19613102 5.72222 
chr5:19613252-19613269 5.82353 
chr5:19613923-19614001 5.20513 
chr5:19614484-19614504 5.75 
chr5:19619113-19619157 5.15909 
chr5:19620626-19620657 5.35484 
chr5:19621948-19621972 5.45833 
chr5:19623157-19623191 5.26471 
chr5:19624090-19624128 6 
chr5:19627008-19627044 5.36111 
chr5:19627756-19627790 5.17647 
chr5:19630030-19630058 5.96429 
chr5:19630584-19630612 5.57143 
chr5:19635046-19635072 5.84615 
chr5:19635732-19635750 6 
chr5:19637215-19637301 5.60465 
chr5:19639085-19639127 5.7381 
chr5:19641945-19641962 5.94118 
chr5:19642052-19642069 5.82353 
chr5:19643080-19643108 5.28571 
chr5:19643943-19643962 6 
chr5:19647636-19647663 6 
chr5:19648041-19648071 5.3 
chr5:19648523-19648550 5.85185 
chr5:19650119-19650157 5.10526 
chr5:19652622-19652645 5.43478 
chr5:19655325-19655351 5.26923 
chr5:19656095-19656113 6 
chr5:19656958-19657007 5.46939 
chr5:19658754-19658783 5.55172 
chr5:19661138-19661166 5.53571 
chr5:19662986-19663013 5.40741 
chr5:19664480-19664499 5.73684 
chr5:19666346-19666388 6 
chr5:19666541-19666567 5.42308 
chr5:19667194-19667228 5.23529 
chr5:19667589-19667646 5.70175 
chr5:19668100-19668132 5.4375 
chr5:19669214-19669331 5.64957 
chr5:19669342-19669408 5.5 
chr5:19669965-19669993 5.35714 
chr5:19674046-19674071 5.4 
chr5:19676248-19676274 5.65385 
chr5:19683212-19683231 6 
chr5:19684455-19684468 5.92308 
chr5:19684603-19684641 5.28947 
chr5:19684687-19684704 5.76471 
chr5:19685406-19685435 5.72414 
chr5:19690154-19690211 5.70175 
chr5:19694004-19694017 6 
chr5:19694758-19694800 5.61905 
chr5:19696097-19696125 5.21429 
chr5:19696330-19696365 5.91429 
chr5:19698856-19698873 5.82353 
chr5:19699721-19699769 5.875 
chr5:19700527-19700559 5.28125 
chr5:19701031-19701094 5.5873 
chr5:19702236-19702270 5.82353 
chr5:19703814-19703840 5.84615 
chr5:19708604-19708626 5.68182 
chr5:19709113-19709139 6 
chr5:19709231-19709291 5.81667 
chr5:19709673-19709845 5.69767 
chr5:19711504-19711533 5.89655 
chr5:19711759-19711772 6 
chr5:19712748-19712796 5.66667 
chr5:19712831-19712863 5.53125 
chr5:19714990-19715008 5.72222 
chr5:19715924-19715936 6 
chr5:19719954-19719998 5.90909 
chr5:19720012-19720070 5.89655 
chr5:19720766-19720805 5.64103 
chr5:19722138-19722166 5.5 
chr5:19723163-19723192 5.2069 
chr5:19723800-19723833 5.9697 
chr5:19724608-19724645 5.7027 
chr5:19725877-19725890 6 
chr5:19730075-19730125 5.62 
chr5:19732612-19732636 5.875 
chr5:19735304-19735328 5.5 
chr5:19735505-19735518 6 
chr5:19741207-19741466 5.6139 
chr5:19742516-19742531 6 
chr5:19742843-19742861 6 
chr5:19744030-19744055 6 
chr5:19744612-19744649 6 
chr5:19746017-19746050 5.87879 
chr5:19748221-19748251 5.66667 
chr5:19749428-19749455 5.44444 
chr5:19749559-19749588 5.48276 
chr5:19749769-19749810 5.46341 
chr5:19754178-19754219 5.68293 
chr5:19754370-19754397 5.33333 
chr5:19755213-19755238 5.44 
chr5:19755291-19755339 5.77083 
chr5:19755540-19755626 5.83721 
chr5:19755641-19755725 5.67857 
chr5:19764103-19764122 6 
chr5:19764733-19764784 5.76471 
chr5:19767589-19767624 5.17143 
chr5:19767975-19768032 5.78947 
chr5:19768383-19768415 5.15625 
chr5:19770720-19770742 5.63636 
chr5:19773123-19773147 5.375 
chr5:19774518-19774563 5.86667 
chr5:19774917-19774953 6 
chr5:19775537-19775563 5.57692 
chr5:19776567-19776594 5.37037 
chr5:19778638-19778653 5.93333 
chr5:19785763-19785837 5.85135 
chr5:19787918-19787969 5.43137 
chr5:19788108-19788125 5.94118 
chr5:19789961-19790025 5.125 
chr5:19791465-19791495 6 
chr5:19792657-19792684 5.40741 
chr5:19794657-19794693 5.52778 
chr5:19797083-19797113 5.36667 
chr5:19797553-19797565 6 
chr5:19798825-19798846 5.52381 
chr5:19799389-19799408 5.78947 
chr5:19799544-19799577 6 
chr5:19803808-19803832 5.45833 
chr5:19804229-19804248 5.73684 
chr5:19804410-19804438 5.89286 
chr5:19805035-19805067 5.5625 
chr5:19807414-19807443 5.24138 
chr5:19808408-19808438 5.93333 
chr5:19808941-19808959 6 
chr5:19810439-19810465 5.96154 
chr5:19810690-19810740 5.68 
chr5:19811131-19811346 5.73488 
chr5:19812694-19812724 5.46667 
chr5:19813983-19814008 5.92 
chr5:19814044-19814071 5.25926 
chr5:19814480-19814510 5.23333 
chr5:19814956-19814995 5.71795 
chr5:19821031-19821045 5.92857 
chr5:19821500-19821525 6 
chr5:19824134-19824163 5.58621 
chr5:19828510-19828543 5.57576 
chr5:19834913-19834932 5.63158 
chr5:19835563-19835578 5.86667 
chr5:19835749-19835769 5.65 
chr5:19840197-19840223 5.88462 
chr5:19840383-19840405 5.72727 
chr5:19847019-19847035 5.9375 
chr5:19848956-19849012 5.26786 
chr5:19849035-19849078 5.51163 
chr5:19849690-19849712 5.81818 
chr5:19849749-19849770 5.57143 
chr5:19849779-19849800 5.57143 
chr5:19849809-19849830 5.57143 
chr5:19849865-19849922 5.57895 
chr5:19851482-19851507 5.52 
chr5:19851530-19851574 5.59091 
chr5:19851841-19851882 5.82927 
chr5:19854858-19854891 5.54545 
chr5:19855587-19855601 5.92857 
chr5:19857356-19857369 5.92308 
chr5:19860098-19860127 6 
chr5:19860524-19860549 5.88 
chr5:19864632-19864657 5.44 
chr5:19867750-19867814 5.5625 
chr5:19872803-19872825 5.63636 
chr5:19874768-19874792 5.54167 
chr5:19875504-19875593 5.69663 
chr5:19875713-19875730 5.88235 
chr5:19878710-19878725 5.93333 
chr5:19879204-19879220 5.875 
chr5:19881615-19881629 6 
chr5:19887247-19887274 6 
chr5:19888606-19888657 5.5098 
chr5:19889200-19889225 5.32 
chr5:19893667-19893702 5.51429 
chr5:19896464-19896483 5.84211 
chr5:19898237-19898294 5.29825 
chr5:19898748-19898767 5.73684 
chr5:19900335-19900366 5.3871 
chr5:19903304-19903341 5.45946 
chr5:19903354-19903383 5.48276 
chr5:19903638-19903670 5.875 
chr5:19903726-19903743 6 
chr5:19904379-19904538 5.7044 
chr5:19905512-19905539 5.37037 
chr5:19905858-19905890 5.53125 
chr5:19906908-19906927 5.78947 
chr5:19909409-19909422 6 
chr5:19912692-19912714 5.54545 
chr5:19914615-19914653 5.26316 
chr5:19914668-19914693 5.36 
chr5:19915861-19915906 5.33333 
chr5:19920619-19920640 6 
chr5:19921002-19921025 6 
chr5:19924740-19924761 5.80952 
chr5:19926942-19926977 5.4 
chr5:19927693-19927721 5.25 
chr5:19933110-19933127 5.76471 
chr5:19934264-19934335 5.40845 
chr5:19935904-19935943 5.84615 
chr5:19938116-19938171 5.61818 
chr5:19938452-19938479 5.55556 
chr5:19939341-19939367 5.61538 
chr5:19940336-19940367 5.67742 
chr5:19941896-19941917 6 
chr5:19943293-19943325 5.34375 
chr5:19947694-19947719 6 
chr5:19947871-19947889 5.94444 
chr5:19947937-19947965 5.57143 
chr5:19951492-19951522 5.63333 
chr5:19952148-19952169 5.90476 
chr5:19953576-19953596 5.75 
chr5:19954806-19954861 5.21818 
chr5:19957381-19957492 5.25225 
chr5:19958488-19958504 6 
chr5:19958568-19958599 5.54839 
chr5:19960134-19960157 5.47826 
chr5:19960657-19960951 5.63605 
chr5:19961208-19961224 6 
chr5:19961795-19961823 5.25 
chr5:19962479-19962501 5.77273 
chr5:19964526-19964552 5.96154 
chr5:19964756-19964786 5.86667 
chr5:19965825-19965894 5.68116 
chr5:19970319-19970359 5.375 
chr5:19971657-19971689 5.5 
chr5:19971957-19971979 5.81818 
chr5:19972954-19973011 5.42105 
chr5:19974629-19974647 6 
chr5:19976477-19976505 5.42857 
chr5:19979324-19979351 6 
chr5:19982501-19982536 5.37143 
chr5:19987362-19987399 5.86486 
chr5:19990874-19990910 5.72222 
chr5:19991951-19991973 6 
chr5:19992126-19992142 6 
chr5:19993000-19993028 5.57143 
chr5:19993709-19993774 5.56923 
chr5:19993802-19993871 5.43478 
chr5:19994305-19994443 5.71739 
chr5:19994810-19994897 5.95402 
chr5:19994938-19995009 5.60563 
chr5:19995711-19995727 6 
chr5:19996982-19997005 5.65217 
chr5:19999326-19999351 5.76 
chr5:19999710-19999748 5.68421 
chr5:20003051-20003078 5.44444 
chr5:20003406-20003420 6 
chr5:20004004-20004063 5.67797 
chr5:20005509-20005558 5.79592 
chr5:20005657-20005740 5.6506 
chr5:20007780-20007820 6 
chr5:20010268-20010295 6 
chr5:20010345-20010364 6 
chr5:20012481-20012495 6 
chr5:20014668-20014688 5.7 
chr5:20023767-20023782 6 
chr5:20027067-20027089 5.81818 
chr5:20027110-20027141 5.74194 
chr5:20027264-20027331 5.8209 
chr5:20028313-20028341 5.21429 
chr5:20031751-20031766 5.93333 
chr5:20032301-20032365 5.375 
chr5:20034893-20034961 5.47059 
chr5:20036051-20036074 5.47826 
chr5:20036507-20036541 5.55882 
chr5:20043070-20043096 5.88462 
chr5:20043254-20043290 5.41667 
chr5:20046704-20046806 5.48039 
chr5:20049390-20049433 5.34884 
chr5:20051557-20051571 5.92857 
chr5:20053329-20053435 5.23585 
chr5:20056096-20056123 5.96296 
chr5:20056492-20056514 5.90909 
chr5:20056548-20056608 5.7 
chr5:20056789-20056807 6 
chr5:20062249-20062285 6 
chr5:20063086-20063110 5.83333 
chr5:20063423-20063450 5.59259 
chr5:20064840-20064864 5.66667 
chr5:20067119-20067157 5.21053 
chr5:20069275-20069303 5.53571 
chr5:20069502-20069534 5.84375 
chr5:20072799-20072839 5.625 
chr5:20075611-20075633 5.90909 
chr5:20078022-20078038 6 
chr5:20078571-20078599 6 
chr5:20078709-20078722 6 
chr5:20082461-20082494 5.33333 
chr5:20083479-20083515 5.47222 
chr5:20089332-20089358 5.26923 
chr5:20090642-20090684 5.57143 
chr5:20090828-20090847 5.89474 
chr5:20090976-20090995 5.94737 
chr5:20091168-20091194 5.53846 
chr5:20091623-20091638 6 
chr5:20091780-20091815 5.25714 
chr5:20093316-20093354 5.84211 
chr5:20095408-20095734 5.84969 
chr5:20095963-20095990 5.40741 
chr5:20096675-20096707 5.15625 
chr5:20102182-20102206 6 
chr5:20102322-20102357 5.97143 
chr5:20103678-20103690 6 
chr5:20104168-20104232 5.35938 
chr5:20104249-20104281 5.375 
chr5:20106103-20106138 5.2 
chr5:20106768-20106792 5.375 
chr5:20107865-20107886 5.80952 
chr5:20108165-20108205 5.625 
chr5:20108354-20108376 6 
chr5:20109827-20109855 5.35714 
chr5:20110766-20110782 5.9375 
chr5:20111606-20111672 5.83333 
chr5:20112311-20112335 5.79167 
chr5:20112821-20112846 5.96 
chr5:20115379-20115401 6 
chr5:20117118-20117157 5.74359 
chr5:20120030-20120045 5.86667 
chr5:20122919-20122945 5.76923 
chr5:20123129-20123157 5.60714 
chr5:20123995-20124010 6 
chr5:20125394-20125439 5.37778 
chr5:20129311-20129330 5.63158 
chr5:20130167-20130200 5.81818 
chr5:20131317-20131338 5.95238 
chr5:20131983-20132009 5.76923 
chr5:20132590-20132611 6 
chr5:20133773-20133801 5.28571 
chr5:20134820-20134861 5.34146 
chr5:20137385-20137436 5.13725 
chr5:20140572-20140595 5.78261 
chr5:20141985-20142022 5.43243 
chr5:20142690-20142716 5.73077 
chr5:20143460-20143488 5.78571 
chr5:20145261-20145318 5.15789 
chr5:20146374-20146402 5.32143 
chr5:20146726-20146754 5.64286 
chr5:20147157-20147190 5.33333 
chr5:20148093-20148115 5.68182 
chr5:20148188-20148213 5.72 
chr5:20148367-20148383 6 
chr5:20150727-20150759 5.25 
chr5:20151110-20151138 5.53571 
chr5:20152180-20152237 5.49123 
chr5:20152248-20152395 5.60544 
chr5:20152766-20152778 6 
chr5:20153048-20153064 6 
chr5:20157537-20157567 5.7 
chr5:20162517-20162571 5.48148 
chr5:20162587-20162624 5.89189 
chr5:20162796-20162868 5.36111 
chr5:20163166-20163191 6 
chr5:20164380-20164407 5.66667 
chr5:20166548-20166608 5.86667 
chr5:20167584-20167626 5.40476 
chr5:20169391-20169409 6 
chr5:20170081-20170142 5.2459 
chr5:20170602-20170632 5.4 
chr5:20171148-20171166 5.77778 
chr5:20172299-20172361 6 
chr5:20173099-20173127 5.92857 
chr5:20175299-20175353 5.31481 
chr5:20178441-20178468 5.37037 
chr5:20178681-20178707 5.92308 
chr5:20182706-20182726 6 
chr5:20186542-20186567 5.48 
chr5:20188588-20188618 5.73333 
chr5:20191493-20191520 5.22222 
chr5:20197102-20197133 5.32258 
chr5:20201602-20201634 6 
chr5:20202760-20202791 5.74194 
chr5:20202835-20202867 5.1875 
chr5:20203021-20203039 6 
chr5:20203690-20203704 6 
chr5:20204062-20204109 5.29787 
chr5:20204886-20204932 5.32609 
chr5:20213147-20213189 5.57143 
chr5:20214666-20214687 5.61905 
chr5:20215340-20215371 5.70968 
chr5:20215542-20215576 6 
chr5:20221869-20221903 5.70588 
chr5:20225014-20225049 5.65714 
chr5:20226952-20226968 5.8125 
chr5:20227741-20227771 5.63333 
chr5:20230748-20230765 6 
chr5:20231709-20231761 5.73077 
chr5:20233696-20233774 5.23077 
chr5:20234815-20234839 5.375 
chr5:20236342-20236367 5.56 
chr5:20236961-20236988 5.44444 
chr5:20237065-20237080 5.86667 
chr5:20237707-20237743 5.36111 
chr5:20238970-20239001 6 
chr5:20240959-20240983 5.375 
chr5:20241960-20242013 5.83019 
chr5:20242705-20242758 5.86792 
chr5:20249310-20249332 5.54545 
chr5:20249491-20249504 6 
chr5:20250317-20250335 5.88889 
chr5:20250382-20250415 5.90909 
chr5:20250698-20250728 6 
chr5:20251320-20251359 5.69231 
chr5:20252458-20252481 6 
chr5:20254217-20254232 6 
chr5:20255123-20255143 5.7 
chr5:20255505-20255529 5.45833 
chr5:20255618-20255640 5.5 
chr5:20257042-20257130 5.78409 
chr5:20258740-20258777 5.40541 
chr5:20263016-20263161 5.55862 
chr5:20264529-20264557 5.21429 
chr5:20265760-20265784 5.41667 
chr5:20266680-20266704 6 
chr5:20271257-20271285 5.75 
chr5:20271671-20271702 5.25806 
chr5:20272033-20272055 6 
chr5:20272476-20272495 5.84211 
chr5:20277436-20277455 5.68421 
chr5:20279808-20279832 6 
chr5:20280281-20280309 5.89286 
chr5:20284486-20284513 5.25926 
chr5:20285489-20285565 5.72368 
chr5:20288553-20288568 6 
chr5:20288849-20288872 5.43478 
chr5:20289796-20289815 5.73684 
chr5:20293424-20293455 6 
chr5:20293560-20293575 5.93333 
chr5:20293970-20293998 5.35714 
chr5:20294931-20294968 5.54054 
chr5:20295952-20295992 5.9 
chr5:20296338-20296376 6 
chr5:20299512-20299554 6 
chr5:20299866-20299879 6 
chr5:20300401-20300437 5.83333 
chr5:20301278-20301311 6 
chr5:20301887-20301911 5.91667 
chr5:20306935-20306972 5.24324 
chr5:20307853-20307874 5.66667 
chr5:20308188-20308208 6 
chr5:20311192-20311221 5.93103 
chr5:20318342-20318368 5.38462 
chr5:20321744-20321809 5.32308 
chr5:20321873-20321890 5.82353 
chr5:20324649-20324664 6 
chr5:20326646-20326660 6 
chr5:20327986-20328018 5.65625 
chr5:20328582-20328634 5.92308 
chr5:20329877-20329898 6 
chr5:20331416-20331457 5.34146 
chr5:20333171-20333193 5.54545 
chr5:20333614-20333684 5.58571 
chr5:20334240-20334256 6 
chr5:20334838-20334896 5.82759 
chr5:20335429-20335452 5.82609 
chr5:20335492-20335524 5.4375 
chr5:20336833-20336859 6 
chr5:20345360-20345378 5.88889 
chr5:20351269-20351305 5.83333 
chr5:20352733-20352755 6 
chr5:20352901-20352923 6 
chr5:20354716-20354745 5.51724 
chr5:20355710-20355728 5.88889 
chr5:20356490-20356519 5.62069 
chr5:20356828-20356896 5.73529 
chr5:20356911-20357054 5.64336 
chr5:20358720-20358744 5.375 
chr5:20359029-20359053 5.79167 
chr5:20360189-20360253 5.28125 
chr5:20361253-20361279 5.53846 
chr5:20363586-20363601 6 
chr5:20364353-20364413 5.4 
chr5:20364669-20364691 5.63636 
chr5:20364732-20364744 6 
chr5:20366392-20366404 6 
chr5:20366463-20366490 5.74074 
chr5:20370278-20370385 5.42991 
chr5:20373743-20373773 5.86667 
chr5:20374864-20374882 6 
chr5:20376197-20376215 5.88889 
chr5:20376672-20376706 5.44118 
chr5:20378276-20378294 5.88889 
chr5:20381769-20381789 5.65 
chr5:20384936-20384957 5.71429 
chr5:20386983-20387027 5.36364 
chr5:20389292-20389313 5.52381 
chr5:20391240-20391263 5.78261 
chr5:20391296-20391342 5.73913 
chr5:20393892-20393925 5.81818 
chr5:20395022-20395050 5.85714 
chr5:20397212-20397252 5.7 
chr5:20398064-20398085 5.57143 
chr5:20399157-20399185 5.17857 
chr5:20400587-20400607 6 
chr5:20400895-20400965 5.55714 
chr5:20407812-20407843 5.35484 
chr5:20412743-20412758 5.93333 
chr5:20415465-20415479 5.92857 
chr5:20415884-20415918 5.82353 
chr5:20418166-20418195 5.89655 
chr5:20418351-20418370 6 
chr5:20419571-20419597 6 
chr5:20421313-20421336 5.47826 
chr5:20421902-20421970 5.35294 
chr5:20422983-20423004 5.52381 
chr5:20424055-20424076 6 
chr5:20424854-20424876 6 
chr5:20425516-20425542 5.69231 
chr5:20427216-20427235 5.68421 
chr5:20431596-20431643 5.80851 
chr5:20432987-20433013 5.57692 
chr5:20433039-20433068 5.34483 
chr5:20433340-20433396 5.39286 
chr5:20436712-20436758 5.41304 
chr5:20436777-20436801 5.79167 
chr5:20436907-20436931 5.58333 
chr5:20438345-20438371 5.76923 
chr5:20439559-20439582 5.52174 
chr5:20440119-20440157 5.18421 
chr5:20441573-20441609 5.91667 
chr5:20442737-20442766 5.68966 
chr5:20443318-20443335 6 
chr5:20444644-20444671 6 
chr5:20444876-20444899 5.86957 
chr5:20447224-20447247 5.6087 
chr5:20447508-20447542 5.17647 
chr5:20447990-20448022 5.5625 
chr5:20449101-20449114 6 
chr5:20449743-20449769 5.30769 
chr5:20453645-20453750 5.8381 
chr5:20454701-20454724 5.52174 
chr5:20456512-20456530 5.88889 
chr5:20458202-20458240 5.57895 
chr5:20458730-20458750 5.6 
chr5:20459253-20459269 5.875 
chr5:20460500-20460547 5.87234 
chr5:20467390-20467417 5.22222 
chr5:20468024-20468134 5.51818 
chr5:20468491-20468534 5.2093 
chr5:20471942-20471964 5.68182 
chr5:20473327-20473350 5.82609 
chr5:20477297-20477339 5.45238 
chr5:20479760-20479810 5.36 
chr5:20480522-20480542 5.95 
chr5:20486790-20486844 5.62963 
chr5:20487433-20487504 5.80282 
chr5:20487612-20487638 5.26923 
chr5:20487867-20487912 5.37778 
chr5:20488782-20488813 5.87097 
chr5:20490175-20490220 5.33333 
chr5:20491304-20491326 6 
chr5:20492052-20492095 5.18605 
chr5:20493465-20493489 6 
chr5:20494030-20494064 5.73529 
chr5:20494198-20494228 5.6 
chr5:20497015-20497034 6 
chr5:20499196-20499244 5.4375 
chr5:20499460-20499502 5.52381 
chr5:20501508-20501723 5.90698 
chr5:20501826-20501860 6 
chr5:20501996-20502022 5.80769 
chr5:20504147-20504168 5.80952 
chr5:20504869-20504889 6 
chr5:20505725-20505738 6 
chr5:20506928-20506973 5.46667 
chr5:20508432-20508470 6 
chr5:20509681-20509704 5.73913 
chr5:20511372-20511402 5.86667 
chr5:20512993-20513005 6 
chr5:20514715-20514738 5.43478 
chr5:20514931-20514947 5.875 
chr5:20515380-20515425 5.33333 
chr5:20519724-20519741 5.94118 
chr5:20519973-20519996 5.52174 
chr5:20520051-20520086 6 
chr5:20521902-20521928 5.80769 
chr5:20523990-20524037 5.17021 
chr5:20525910-20525936 6 
chr5:20526786-20526833 5.34043 
chr5:20531991-20532034 5.51163 
chr5:20532095-20532121 5.46154 
chr5:20534938-20534963 6 
chr5:20539005-20539030 5.92 
chr5:20539831-20539885 5.75926 
chr5:20542046-20542068 6 
chr5:20542417-20542444 5.59259 
chr5:20542548-20542587 5.74359 
chr5:20542596-20542668 5.52778 
chr5:20544419-20544458 5.35897 
chr5:20546845-20546873 5.71429 
chr5:20548300-20548325 5.32 
chr5:20548548-20548583 5.77143 
chr5:20551650-20551673 5.82609 
chr5:20551963-20551993 5.86667 
chr5:20552584-20552608 5.58333 
chr5:20553539-20553565 5.65385 
chr5:20555503-20555565 5.77419 
chr5:20557489-20557515 5.57692 
chr5:20557947-20558161 5.76168 
chr5:20560577-20560616 6 
chr5:20562342-20562354 6 
chr5:20563561-20563587 5.84615 
chr5:20563602-20563627 5.44 
chr5:20564369-20564399 6 
chr5:20565391-20565406 6 
chr5:20566454-20566482 6 
chr5:20566635-20566652 6 
chr5:20569726-20569748 6 
chr5:20571657-20571687 5.63333 
chr5:20572485-20572498 5.92308 
chr5:20573717-20573733 6 
chr5:20573913-20573961 5.75 
chr5:20575859-20575874 5.86667 
chr5:20575884-20575912 5.89286 
chr5:20579286-20579333 5.29787 
chr5:20579463-20579482 6 
chr5:20580157-20580183 5.34615 
chr5:20582459-20582484 5.32 
chr5:20583842-20583883 5.78049 
chr5:20583899-20583945 5.86957 
chr5:20584091-20584104 6 
chr5:20585519-20585531 6 
chr5:20586120-20586139 5.68421 
chr5:20586328-20586359 5.22581 
chr5:20586776-20586816 5.725 
chr5:20587199-20587240 5.2439 
chr5:20588403-20588430 5.66667 
chr5:20591657-20591820 5.4908 
chr5:20592297-20592316 5.84211 
chr5:20593582-20593753 5.70175 
chr5:20593786-20593841 5.89091 
chr5:20593984-20594049 5.72308 
chr5:20594731-20594747 5.875 
chr5:20594755-20594788 5.30303 
chr5:20597072-20597115 5.23256 
chr5:20597961-20597985 5.5 
chr5:20598195-20598234 5.28205 
chr5:20598601-20598644 5.74419 
chr5:20598986-20599011 5.52 
chr5:20601103-20601125 5.77273 
chr5:20601249-20601281 5.5 
chr5:20601904-20601932 5.5 
chr5:20603784-20603798 6 
chr5:20605365-20605378 6 
chr5:20617327-20617346 5.63158 
chr5:20620741-20620762 5.61905 
chr5:20621498-20621521 5.6087 
chr5:20621530-20621572 5.52381 
chr5:20621591-20621622 5.87097 
chr5:20622823-20622837 6 
chr5:20623345-20623364 5.63158 
chr5:20623492-20623529 5.81081 
chr5:20623839-20623877 5.18421 
chr5:20625539-20625553 5.92857 
chr5:20627319-20627345 5.96154 
chr5:20631618-20631657 5.23077 
chr5:20631675-20631752 5.71429 
chr5:20633176-20633195 5.68421 
chr5:20637090-20637116 5.26923 
chr5:20639196-20639233 6 
chr5:20639564-20639595 5.87097 
chr5:20639942-20639979 5.97297 
chr5:20640514-20640537 5.69565 
chr5:20641793-20641827 5.85294 
chr5:20644380-20644396 6 
chr5:20647988-20648016 5.60714 
chr5:20650142-20650173 5.41935 
chr5:20654297-20654363 5.62121 
chr5:20658821-20658849 5.64286 
chr5:20659026-20659052 5.26923 
chr5:20659733-20659765 5.6875 
chr5:20660294-20660326 5.40625 
chr5:20660376-20660399 5.6087 
chr5:20660406-20660468 5.45161 
chr5:20662790-20662821 5.80645 
chr5:20663256-20663281 5.32 
chr5:20668745-20668787 5.21429 
chr5:20669157-20669184 5.48148 
chr5:20674922-20675018 5.95833 
chr5:20676076-20676105 5.93103 
chr5:20678053-20678084 5.35484 
chr5:20678565-20678595 5.83333 
chr5:20679936-20679948 6 
chr5:20680922-20680952 5.3 
chr5:20684205-20684233 5.21429 
chr5:20688668-20688692 5.5 
chr5:20689873-20689892 5.73684 
chr5:20691657-20691686 5.65517 
chr5:20692328-20692346 6 
chr5:20697603-20697628 5.48 
chr5:20700678-20700726 5.66667 
chr5:20702561-20702581 5.75 
chr5:20702846-20702883 5.43243 
chr5:20703592-20703657 5.63077 
chr5:20704173-20704202 6 
chr5:20704267-20704298 5.3871 
chr5:20705539-20705566 5.51852 
chr5:20705581-20705606 5.32 
chr5:20708206-20708237 5.19355 
chr5:20710932-20710946 6 
chr5:20712890-20712914 5.54167 
chr5:20713803-20713828 5.48 
chr5:20716509-20716535 5.96154 
chr5:20717253-20717284 5.32258 
chr5:20720527-20720549 5.86364 
chr5:20720898-20720919 5.66667 
chr5:20722332-20722368 5.19444 
chr5:20722423-20722477 5.14815 
chr5:20723136-20723157 5.61905 
chr5:20725923-20725953 5.86667 
chr5:20728961-20728973 6 
chr5:20729162-20729210 5.91667 
chr5:20731411-20731469 5.56897 
chr5:20731965-20731993 5.46429 
chr5:20733981-20734010 5.72414 
chr5:20738199-20738249 5.4 
chr5:20740303-20740322 5.73684 
chr5:20742621-20742657 5.58333 
chr5:20744195-20744214 5.84211 
chr5:20745832-20745860 6 
chr5:20746944-20746983 5.33333 
chr5:20747902-20747939 5.56757 
chr5:20749092-20749109 6 
chr5:20752104-20752140 5.25 
chr5:20753546-20753576 5.53333 
chr5:20753943-20753973 5.66667 
chr5:20754016-20754062 5.84783 
chr5:20755362-20755394 5.15625 
chr5:20757058-20757079 5.57143 
chr5:20758310-20758351 5.41463 
chr5:20758995-20759024 5.34483 
chr5:20761034-20761061 5.40741 
chr5:20765033-20765077 5.61364 
chr5:20766320-20766343 5.56522 
chr5:20766580-20766609 5.62069 
chr5:20769193-20769222 5.24138 
chr5:20770157-20770203 5.30435 
chr5:20770221-20770247 5.38462 
chr5:20772926-20772951 5.84 
chr5:20773115-20773143 5.53571 
chr5:20774018-20774030 6 
chr5:20775142-20775168 5.73077 
chr5:20776597-20776619 6 
chr5:20776794-20776842 5.89583 
chr5:20777778-20777820 5.30952 
chr5:20782502-20782522 5.6 
chr5:20784033-20784080 5.17021 
chr5:20785615-20785631 5.8125 
chr5:20786014-20786060 5.82609 
chr5:20787083-20787117 5.82353 
chr5:20788592-20788606 6 
chr5:20789524-20789604 5.8125 
chr5:20792318-20792349 5.80645 
chr5:20793468-20793550 5.80488 
chr5:20795398-20795423 5.36 
chr5:20799274-20799370 5.625 
chr5:20802686-20802734 5.83333 
chr5:20804336-20804348 6 
chr5:20807559-20807582 6 
chr5:20807641-20807722 5.75309 
chr5:20808865-20808949 5.39286 
chr5:20809243-20809282 5.46154 
chr5:20810175-20810228 5.28302 
chr5:20812746-20812786 5.7 
chr5:20817038-20817062 5.54167 
chr5:20818716-20818733 5.82353 
chr5:20825091-20825150 5.83051 
chr5:20825999-20826011 6 
chr5:20828894-20828916 5.63636 
chr5:20831331-20831357 5.53846 
chr5:20838252-20838291 5.97436 
chr5:20840470-20840536 5.66667 
chr5:20840675-20840696 5.7619 
chr5:20841019-20841045 5.53846 
chr5:20843872-20843899 5.2963 
chr5:20843969-20844033 5.75 
chr5:20846306-20846321 5.86667 
chr5:20847310-20847336 5.38462 
chr5:20848002-20848057 5.96364 
chr5:20848565-20848600 5.65714 
chr5:20848854-20848885 5.80645 
chr5:20851208-20851241 5.21212 
chr5:20860500-20860512 6 
chr5:20860914-20860941 5.92593 
chr5:20861460-20861493 5.9697 
chr5:20861932-20861964 5.21875 
chr5:20863533-20863550 5.76471 
chr5:20865997-20866014 6 
chr5:20869342-20869419 5.76623 
chr5:20869428-20869511 5.57831 
chr5:20872208-20872236 5.82143 
chr5:20874890-20874936 5.41304 
chr5:20874953-20874965 6 
chr5:20877421-20877445 5.95833 
chr5:20880055-20880085 5.26667 
chr5:20882671-20882693 5.59091 
chr5:20883344-20883392 5.3125 
chr5:20883551-20883577 5.5 
chr5:20884429-20884462 5.45455 
chr5:20885681-20885737 5.92857 
chr5:20885888-20885922 6 
chr5:20887550-20887586 5.44444 
chr5:20889226-20889257 5.87097 
chr5:20889779-20889792 6 
chr5:20891075-20891095 6 
chr5:20893408-20893423 6 
chr5:20896546-20896576 5.4 
chr5:20899712-20899744 6 
chr5:20900303-20900326 5.78261 
chr5:20902971-20902983 6 
chr5:20903950-20903985 5.25714 
chr5:20906013-20906053 5.5 
chr5:20909129-20909143 6 
chr5:20909279-20909345 5.71212 
chr5:20914797-20914840 5.55814 
chr5:20915091-20915125 5.55882 
chr5:20917317-20917333 6 
chr5:20919812-20919824 6 
chr5:20924662-20924674 6 
chr5:20925779-20925809 5.4 
chr5:20926665-20926706 5.87805 
chr5:20931304-20931324 5.65 
chr5:20933559-20933591 5.1875 
chr5:20933607-20933621 6 
chr5:20936237-20936251 6 
chr5:20936866-20936889 6 
chr5:20938285-20938307 5.90909 
chr5:20940825-20940847 5.95455 
chr5:20942065-20942093 5.46429 
chr5:20948307-20948327 5.8 
chr5:20949460-20949485 5.52 
chr5:20950945-20950970 5.48 
chr5:20952715-20952747 5.15625 
chr5:20959082-20959100 6 
chr5:20964117-20964135 5.83333 
chr5:20965248-20965281 6 
chr5:20965335-20965352 6 
chr5:20969470-20969489 5.73684 
chr5:20975386-20975401 6 
chr5:20976479-20976511 5.21875 
chr5:20976580-20976603 5.73913 
chr5:20980401-20980465 5.28125 
chr5:20980475-20980540 5.43077 
chr5:20980577-20980611 5.61765 
chr5:20983537-20983558 5.90476 
chr5:20983642-20983676 5.61765 
chr5:20983800-20983828 5.25 
chr5:20984657-20984676 5.73684 
chr5:20986261-20986284 5.56522 
chr5:20991664-20991686 5.68182 
chr5:20992581-20992597 5.8125 
chr5:20999376-20999394 6 
chr5:20999706-20999829 5.39837 
chr5:20999943-21000020 5.41558 
chr5:21000391-21000417 5.5 
chr5:21000938-21000959 5.66667 
chr5:21001843-21001867 5.54167 
chr5:21006637-21006671 5.29412 
chr5:21006716-21006778 5.29032 
chr5:21009070-21009097 5.2963 
chr5:21009170-21009207 5.83784 
chr5:21011774-21011835 5.55738 
chr5:21015775-21015808 5.45455 
chr5:21018404-21018424 5.75 
chr5:21020566-21020602 5.38889 
chr5:21021417-21021457 5.675 
chr5:21025520-21025537 5.82353 
chr5:21026488-21026504 6 
chr5:21027314-21027346 5.4375 
chr5:21027740-21027791 5.43137 
chr5:21031687-21031718 5.29032 
chr5:21033951-21033977 5.42308 
chr5:21035572-21035593 5.90476 
chr5:21035613-21035641 5.25 
chr5:21036161-21036186 5.92 
chr5:21038179-21038202 5.6087 
chr5:21038560-21038586 5.30769 
chr5:21045081-21045113 6 
chr5:21045374-21045399 5.76 
chr5:21045482-21045496 6 
chr5:21048157-21048182 5.48 
chr5:21048388-21048429 5.36585 
chr5:21051138-21051163 6 
chr5:21051483-21051532 5.7551 
chr5:21051585-21051598 6 
chr5:21051912-21051963 6 
chr5:21052431-21052448 5.88235 
chr5:21054906-21054945 5.30769 
chr5:21055242-21055270 5.25 
chr5:21055586-21055604 6 
chr5:21056771-21056828 5.35088 
chr5:21059087-21059118 5.25806 
chr5:21061029-21061041 6 
chr5:21065583-21065601 6 
chr5:21068774-21068828 5.75926 
chr5:21072167-21072185 5.83333 
chr5:21072958-21072993 5.45714 
chr5:21073008-21073055 5.65957 
chr5:21073657-21073680 5.56522 
chr5:21076027-21076062 5.22857 
chr5:21076105-21076120 5.86667 
chr5:21080257-21080272 5.93333 
chr5:21082166-21082185 5.94737 
chr5:21083565-21083592 5.55556 
chr5:21083945-21083975 5.4 
chr5:21085699-21085718 5.78947 
chr5:21086353-21086394 5.21951 
chr5:21087396-21087419 6 
chr5:21088042-21088058 5.8125 
chr5:21088067-21088104 5.27027 
chr5:21089522-21089559 5.48649 
chr5:21090487-21090499 6 
chr5:21092975-21092998 5.78261 
chr5:21093977-21093998 5.57143 
chr5:21095657-21095754 5.75258 
chr5:21097415-21097480 5.58462 
chr5:21099730-21099756 5.42308 
chr5:21101182-21101245 5.63492 
chr5:21101627-21101652 5.72 
chr5:21101923-21101997 5.44595 
chr5:21102389-21102504 5.53043 
chr5:21103409-21103461 5.92308 
chr5:21105899-21105924 5.36 
chr5:21106061-21106084 5.47826 
chr5:21113386-21113406 5.7 
chr5:21113539-21113587 6 
chr5:21113670-21113688 6 
chr5:21114476-21114516 5.35 
chr5:21114673-21114692 5.73684 
chr5:21116033-21116051 6 
chr5:21116171-21116190 5.84211 
chr5:21116217-21116234 5.82353 
chr5:21116952-21116984 6 
chr5:21120165-21120232 5.50746 
chr5:21122432-21122452 5.8 
chr5:21123147-21123182 5.51429 
chr5:21124620-21124671 5.88235 
chr5:21126185-21126218 5.48485 
chr5:21127984-21128008 5.375 
chr5:21129390-21129417 5.25926 
chr5:21129935-21129963 5.89286 
chr5:21131330-21131348 5.77778 
chr5:21134863-21134999 5.68382 
chr5:21135673-21135719 5.21739 
chr5:21137934-21137947 6 
chr5:21140762-21140786 5.875 
chr5:21141230-21141445 5.66977 
chr5:21141461-21142413 5.6271 
chr5:21142427-21142475 5.91667 
chr5:21142732-21142772 5.425 
chr5:21144112-21144132 5.9 
chr5:21144270-21144310 5.35 
chr5:21146444-21146473 5.31034 
chr5:21146491-21146511 5.6 
chr5:21148246-21148283 5.18919 
chr5:21150126-21150153 5.37037 
chr5:21152265-21152292 5.44444 
chr5:21153437-21153488 5.76471 
chr5:21156165-21156185 6 
chr5:21156390-21156411 5.95238 
chr5:21157421-21157454 5.36364 
chr5:21157596-21157610 6 
chr5:21158606-21158637 5.3871 
chr5:21160153-21160170 5.94118 
chr5:21160181-21160205 5.83333 
chr5:21161456-21161478 6 
chr5:21162947-21162968 6 
chr5:21166380-21166405 5.84 
chr5:21166446-21166472 5.34615 
chr5:21167729-21167752 5.47826 
chr5:21168043-21168066 5.47826 
chr5:21169816-21169884 5.67647 
chr5:21170589-21170612 5.43478 
chr5:21171915-21171949 5.17647 
chr5:21175062-21175193 5.77099 
chr5:21179316-21179332 5.875 
chr5:21179807-21179835 5.21429 
chr5:21181157-21181230 5.53425 
chr5:21183396-21183457 5.83607 
chr5:21183979-21184009 5.9 
chr5:21186776-21186795 5.68421 
chr5:21188157-21188170 5.92308 
chr5:21188668-21188685 5.88235 
chr5:21189095-21189118 5.6087 
chr5:21189555-21189572 6 
chr5:21192362-21192387 6 
chr5:21192545-21192569 6 
chr5:21194857-21194907 5.94 
chr5:21195157-21195170 5.92308 
chr5:21198921-21198959 5.5 
chr5:21198970-21198992 5.54545 
chr5:21204157-21204172 6 
chr5:21207143-21207164 5.52381 
chr5:21208134-21208157 5.6087 
chr5:21208183-21208206 5.52174 
chr5:21209166-21209203 5.78378 
chr5:21210452-21210476 5.91667 
chr5:21210811-21210837 5.34615 
chr5:21213709-21213751 5.21429 
chr5:21214133-21214166 5.9697 
chr5:21217881-21217917 5.58333 
chr5:21221516-21221583 5.44776 
chr5:21221608-21221666 5.43103 
chr5:21222334-21222367 5.66667 
chr5:21223051-21223178 5.83465 
chr5:21225456-21225483 5.88889 
chr5:21227697-21227714 6 
chr5:21231502-21231522 5.8 
chr5:21231556-21231587 5.35484 
chr5:21231617-21231637 6 
chr5:21233057-21233095 6 
chr5:21233389-21233410 6 
chr5:21233423-21233444 5.80952 
chr5:21236738-21236754 6 
chr5:21236826-21236846 6 
chr5:21238354-21238382 5.96429 
chr5:21240628-21240649 5.57143 
chr5:21243516-21243529 6 
chr5:21243693-21243709 6 
chr5:21243859-21243912 5.4717 
chr5:21244245-21244274 5.37931 
chr5:21247047-21247093 5.86957 
chr5:21248061-21248078 5.94118 
chr5:21249582-21249599 5.76471 
chr5:21249869-21249903 5.47059 
chr5:21249944-21249962 5.88889 
chr5:21250953-21250974 5.80952 
chr5:21252430-21252458 5.42857 
chr5:21254163-21254189 5.73077 
chr5:21256064-21256079 5.86667 
chr5:21256132-21256157 5.44 
chr5:21259470-21259494 5.58333 
chr5:21262114-21262149 5.82857 
chr5:21262574-21262593 5.68421 
chr5:21265438-21265485 5.25532 
chr5:21265641-21265671 5.56667 
chr5:21266024-21266054 5.76667 
chr5:21269829-21269858 5.48276 
chr5:21271749-21271772 5.86957 
chr5:21272332-21272348 6 
chr5:21272497-21272520 5.69565 
chr5:21272694-21272725 5.16129 
chr5:21277589-21277622 6 
chr5:21278050-21278064 6 
chr5:21279959-21279990 5.22581 
chr5:21282928-21282949 5.90476 
chr5:21284400-21284419 6 
chr5:21284575-21284593 5.88889 
chr5:21284617-21284675 5.74138 
chr5:21284699-21284726 5.2963 
chr5:21285223-21285280 5.68421 
chr5:21286900-21286951 5.64706 
chr5:21288309-21288353 5.36364 
chr5:21289671-21289695 5.75 
chr5:21291871-21291913 5.83333 
chr5:21292613-21292633 5.7 
chr5:21293556-21293584 5.71429 
chr5:21294121-21294150 5.48276 
chr5:21295738-21295758 5.8 
chr5:21298044-21298067 5.47826 
chr5:21300715-21300744 5.86207 
chr5:21303017-21303059 5.7381 
chr5:21304228-21304256 5.96429 
chr5:21312619-21312652 5.45455 
chr5:21312657-21312677 5.8 
chr5:21315855-21315895 5.475 
chr5:21316823-21316843 6 
chr5:21318194-21318221 5.25926 
chr5:21319614-21319683 5.63768 
chr5:21320431-21320487 5.44643 
chr5:21320542-21320680 5.52899 
chr5:21321745-21321803 5.27586 
chr5:21321865-21321896 5.35484 
chr5:21323625-21323657 5.21875 
chr5:21324272-21324300 5.35714 
chr5:21324586-21324623 5.48649 
chr5:21325873-21325898 5.36 
chr5:21327417-21327472 5.21818 
chr5:21330987-21331012 5.32 
chr5:21333502-21333526 5.79167 
chr5:21334108-21334120 6 
chr5:21334210-21334236 5.69231 
chr5:21337763-21337790 5.44444 
chr5:21338228-21338259 5.83871 
chr5:21339290-21339360 5.72857 
chr5:21340319-21340364 5.64444 
chr5:21341795-21341828 5.75758 
chr5:21343713-21343748 5.65714 
chr5:21344663-21344929 5.8797 
chr5:21345725-21345742 5.88235 
chr5:21348216-21348235 5.68421 
chr5:21349376-21349413 5.18919 
chr5:21350224-21350257 6 
chr5:21350396-21350422 5.80769 
chr5:21351253-21351280 5.85185 
chr5:21353086-21353114 5.92857 
chr5:21357162-21357200 6 
chr5:21360086-21360100 6 
chr5:21361139-21361163 5.41667 
chr5:21363440-21363458 5.72222 
chr5:21369091-21369121 5.33333 
chr5:21371062-21371108 5.52174 
chr5:21374463-21374501 5.73684 
chr5:21378696-21378739 5.30233 
chr5:21380380-21380393 6 
chr5:21384954-21384994 5.45 
chr5:21386032-21386044 6 
chr5:21389925-21389957 5.90625 
chr5:21393406-21393419 5.92308 
chr5:21393634-21393679 5.91111 
chr5:21395278-21395296 5.77778 
chr5:21397407-21397433 5.42308 
chr5:21397657-21397714 5.4386 
chr5:21399157-21399198 5.92683 
chr5:21399488-21399536 5.27083 
chr5:21401255-21401288 5.63636 
chr5:21402353-21402410 5.96491 
chr5:21402514-21402527 6 
chr5:21407723-21407826 5.36893 
chr5:21407882-21407909 5.40741 
chr5:21409406-21409426 5.75 
chr5:21410405-21410436 6 
chr5:21410741-21410765 5.375 
chr5:21412367-21412403 5.22222 
chr5:21415273-21415295 6 
chr5:21415909-21415921 6 
chr5:21416585-21416630 6 
chr5:21418272-21418311 5.38462 
chr5:21418331-21418403 5.54167 
chr5:21418416-21418446 5.4 
chr5:21418488-21418532 5.47727 
chr5:21419414-21419444 5.93333 
chr5:21423068-21423120 5.63462 
chr5:21423423-21423438 6 
chr5:21425724-21425759 6 
chr5:21427011-21427045 6 
chr5:21428377-21428404 5.40741 
chr5:21429341-21429358 5.88235 
chr5:21430868-21430895 5.66667 
chr5:21431050-21431086 6 
chr5:21433793-21433822 5.86207 
chr5:21434903-21434928 5.4 
chr5:21436316-21436343 5.92593 
chr5:21436947-21436990 5.34884 
chr5:21438381-21438398 6 
chr5:21440928-21440974 5.32609 
chr5:21441458-21441474 5.9375 
chr5:21444477-21444528 5.33333 
chr5:21446672-21446703 5.77419 
chr5:21449984-21450129 5.56552 
chr5:21450625-21450643 6 
chr5:21452171-21452316 5.64828 
chr5:21457025-21457083 5.72414 
chr5:21458933-21458956 6 
chr5:21459232-21459259 5.92593 
chr5:21460366-21460394 5.46429 
chr5:21462688-21462718 5.6 
chr5:21463305-21463329 5.91667 
chr5:21463359-21463419 5.38333 
chr5:21464577-21464594 5.82353 
chr5:21465021-21465037 6 
chr5:21465653-21465681 5.64286 
chr5:21468222-21468251 5.89655 
chr5:21468707-21468726 5.84211 
chr5:21469056-21469091 6 
chr5:21469322-21469340 6 
chr5:21471090-21471115 5.88 
chr5:21473383-21473415 6 
chr5:21475147-21475172 6 
chr5:21477454-21477488 5.58824 
chr5:21478381-21478411 5.9 
chr5:21478900-21478931 6 
chr5:21479211-21479235 6 
chr5:21479807-21479837 5.3 
chr5:21481459-21481497 5.28947 
chr5:21482290-21482317 5.48148 
chr5:21485049-21485069 6 
chr5:21487770-21487794 6 
chr5:21488884-21488923 5.51282 
chr5:21489076-21489101 6 
chr5:21489566-21489582 6 
chr5:21490954-21490997 5.67442 
chr5:21491294-21491319 5.88 
chr5:21491719-21491738 5.68421 
chr5:21491775-21491813 6 
chr5:21493506-21493527 6 
chr5:21494749-21494816 5.86567 
chr5:21495849-21495875 6 
chr5:21496176-21496194 5.72222 
chr5:21498837-21498850 6 
chr5:21499624-21499642 6 
chr5:21500247-21500262 6 
chr5:21500857-21500888 6 
chr5:21501320-21501351 5.67742 
chr5:21502989-21503011 5.95455 
chr5:21504633-21504657 5.41667 
chr5:21504974-21504990 5.875 
chr5:21507379-21507404 5.56 
chr5:21510067-21510092 6 
chr5:21510131-21510164 6 
chr5:21511239-21511268 5.48276 
chr5:21511585-21511609 5.5 
chr5:21511698-21511721 5.43478 
chr5:21512261-21512277 5.8125 
chr5:21513238-21513308 5.64286 
chr5:21515604-21515639 6 
chr5:21516506-21516519 6 
chr5:21518533-21518562 5.82759 
chr5:21520763-21520794 5.48387 
chr5:21525202-21525252 5.94 
chr5:21528051-21528072 5.57143 
chr5:21528539-21528563 5.95833 
chr5:21532324-21532340 5.9375 
chr5:21532523-21532537 6 
chr5:21532698-21532728 5.63333 
chr5:21532971-21532990 6 
chr5:21533395-21533446 5.4902 
chr5:21536818-21536830 6 
chr5:21539479-21539512 6 
chr5:21542542-21542555 6 
chr5:21545769-21545790 5.7619 
chr5:21546959-21546998 5.89744 
chr5:21548267-21548280 5.92308 
chr5:21553858-21553885 5.88889 
chr5:21554436-21554474 5.18421 
chr5:21555834-21555863 5.48276 
chr5:21556062-21556096 5.44118 
chr5:21556222-21556255 5.57576 
chr5:21556319-21556348 5.44828 
chr5:21557397-21557437 5.85 
chr5:21559307-21559334 5.25926 
chr5:21560677-21560706 5.44828 
chr5:21565537-21565566 5.72414 
chr5:21568297-21568325 5.85714 
chr5:21568416-21568444 5.21429 
chr5:21569283-21569313 5.16667 
chr5:21570181-21570205 5.54167 
chr5:21570910-21570928 5.83333 
chr5:21573276-21573300 5.5 
chr5:21573312-21573353 5.26829 
chr5:21573544-21573599 5.41818 
chr5:21577062-21577110 5.9375 
chr5:21577398-21577434 5.72222 
chr5:21578095-21578129 5.76471 
chr5:21579176-21579195 5.63158 
chr5:21582800-21582829 5.72414 
chr5:21584517-21584543 5.88462 
chr5:21585499-21585545 5.63043 
chr5:21588492-21588695 5.71429 
chr5:21590674-21590720 5.73913 
chr5:21591295-21591324 5.2069 
chr5:21597174-21597236 5.87097 
chr5:21597595-21597614 5.63158 
chr5:21599918-21599954 5.77778 
chr5:21602142-21602227 5.43529 
chr5:21602720-21602756 5.33333 
chr5:21603493-21603519 5.38462 
chr5:21606438-21606464 5.34615 
chr5:21607843-21607880 5.64865 
chr5:21608120-21608144 5.83333 
chr5:21608597-21608630 5.63636 
chr5:21608782-21608799 5.82353 
chr5:21609592-21609620 5.71429 
chr5:21610976-21610993 6 
chr5:21611018-21611042 5.95833 
chr5:21613741-21613767 5.80769 
chr5:21614867-21614914 5.23404 
chr5:21615939-21615964 5.64 
chr5:21617587-21617602 6 
chr5:21619199-21619219 5.7 
chr5:21619715-21619734 5.78947 
chr5:21619951-21619984 5.51515 
chr5:21622243-21622272 6 
chr5:21628061-21628083 5.72727 
chr5:21628243-21628274 6 
chr5:21630358-21630385 5.40741 
chr5:21633583-21633606 6 
chr5:21634490-21634502 6 
chr5:21638912-21638928 5.8125 
chr5:21639395-21639427 5.40625 
chr5:21639768-21639798 5.53333 
chr5:21640953-21640993 5.375 
chr5:21643171-21643183 6 
chr5:21645073-21645096 5.73913 
chr5:21646068-21646100 5.25 
chr5:21646587-21646627 5.25 
chr5:21646871-21646921 5.36 
chr5:21647238-21647252 6 
chr5:21648979-21649016 5.67568 
chr5:21650453-21650477 5.41667 
chr5:21650843-21650947 5.39423 
chr5:21650956-21651157 5.89552 
chr5:21651575-21651604 6 
chr5:21654435-21654467 5.34375 
chr5:21655727-21655747 5.75 
chr5:21658398-21658472 5.7027 
chr5:21659157-21659257 5.49 
chr5:21660202-21660248 5.63043 
chr5:21666949-21666963 6 
chr5:21667460-21667497 5.45946 
chr5:21667683-21667706 5.43478 
chr5:21668187-21668218 5.58065 
chr5:21671805-21671920 5.47826 
chr5:21673413-21673441 5.28571 
chr5:21674657-21674685 5.82143 
chr5:21675994-21676010 6 
chr5:21677208-21677256 5.375 
chr5:21679134-21679163 5.89655 
chr5:21681191-21681207 6 
chr5:21681798-21681827 5.62069 
chr5:21681939-21681982 5.48837 
chr5:21682970-21682988 6 
chr5:21683590-21683621 5.22581 
chr5:21683665-21683706 5.21951 
chr5:21690296-21690324 5.21429 
chr5:21691229-21691269 5.525 
chr5:21699233-21699251 6 
chr5:21702502-21702539 5.32432 
chr5:21703254-21703287 5.27273 
chr5:21705994-21706013 6 
chr5:21706558-21706585 5.2963 
chr5:21707318-21707359 5.29268 
chr5:21708574-21708591 6 
chr5:21710447-21711229 5.74936 
chr5:21711242-21711265 6 
chr5:21711284-21711301 5.82353 
chr5:21711320-21711337 5.82353 
chr5:21711356-21711373 5.82353 
chr5:21711392-21711409 5.82353 
chr5:21711422-21711625 5.8867 
chr5:21711657-21711767 5.24545 
chr5:21711823-21711878 5.74545 
chr5:21714769-21714788 5.78947 
chr5:21716825-21716838 6 
chr5:21719654-21719693 5.84615 
chr5:21721176-21721207 5.96774 
chr5:21722067-21722088 5.90476 
chr5:21726110-21726122 6 
chr5:21726277-21726295 5.77778 
chr5:21726685-21726706 6 
chr5:21728374-21728412 5.89474 
chr5:21729133-21729184 5.5098 
chr5:21732182-21732209 5.51852 
chr5:21732913-21732943 5.8 
chr5:21733038-21733067 5.41379 
chr5:21733673-21733714 5.85366 
chr5:21734157-21734179 6 
chr5:21734208-21734256 5.14583 
chr5:21734525-21734563 5.71053 
chr5:21735778-21735801 6 
chr5:21736975-21737009 5.41176 
chr5:21737163-21737185 5.90909 
chr5:21738499-21738511 6 
chr5:21739454-21739474 5.85 
chr5:21744506-21744523 6 
chr5:21744534-21744564 5.63333 
chr5:21745390-21745413 5.47826 
chr5:21746271-21746306 5.51429 
chr5:21746530-21746550 5.6 
chr5:21747525-21747560 6 
chr5:21748382-21748401 5.68421 
chr5:21748952-21748991 5.61538 
chr5:21751048-21751073 5.92 
chr5:21751584-21751600 5.8125 
chr5:21751718-21751763 5.75556 
chr5:21752836-21752943 5.79439 
chr5:21755616-21755657 5.34146 
chr5:21756400-21756446 5.45652 
chr5:21757275-21757297 5.54545 
chr5:21758459-21758485 5.57692 
chr5:21759229-21759260 5.6129 
chr5:21759513-21759539 5.61538 
chr5:21759772-21759791 5.84211 
chr5:21761821-21761898 5.74026 
chr5:21762492-21762517 5.44 
chr5:21762613-21762631 5.77778 
chr5:21762983-21762995 6 
chr5:21764483-21764517 5.52941 
chr5:21764757-21764791 5.76471 
chr5:21767674-21767704 5.76667 
chr5:21772697-21772720 5.56522 
chr5:21773820-21773849 5.86207 
chr5:21778575-21778600 6 
chr5:21779288-21779314 5.53846 
chr5:21780959-21780985 5.53846 
chr5:21787511-21787531 5.95 
chr5:21788691-21788720 5.72414 
chr5:21792707-21792722 6 
chr5:21794362-21794398 5.36111 
chr5:21797293-21797340 6 
chr5:21798358-21798386 6 
chr5:21800253-21800276 5.69565 
chr5:21802214-21802234 5.7 
chr5:21802692-21802713 5.71429 
chr5:21803430-21803454 5.41667 
chr5:21803996-21804015 6 
chr5:21804752-21804798 6 
chr5:21808226-21808265 5.51282 
chr5:21809367-21809395 5.57143 
chr5:21811883-21811902 6 
chr5:21811989-21812013 6 
chr5:21813589-21813616 5.92593 
chr5:21814251-21814290 6 
chr5:21814409-21814437 5.28571 
chr5:21814680-21814715 5.34286 
chr5:21814754-21814787 5.54545 
chr5:21815394-21815417 5.65217 
chr5:21816733-21816757 6 
chr5:21817618-21817681 5.80952 
chr5:21822326-21822366 5.85 
chr5:21825261-21825281 5.7 
chr5:21829017-21829041 6 
chr5:21829415-21829444 5.65517 
chr5:21830308-21830334 6 
chr5:21831146-21831203 5.66667 
chr5:21832864-21833657 5.59773 
chr5:21833700-21833749 5.36735 
chr5:21834351-21834374 5.43478 
chr5:21835381-21835402 5.71429 
chr5:21835468-21835507 5.66667 
chr5:21836072-21836124 5.28846 
chr5:21836571-21836602 6 
chr5:21838667-21838690 5.95652 
chr5:21841965-21841984 5.63158 
chr5:21843386-21843431 5.17778 
chr5:21844144-21844162 5.88889 
chr5:21844904-21844957 5.28302 
chr5:21845101-21845157 5.78571 
chr5:21845664-21845676 6 
chr5:21845762-21845786 5.5 
chr5:21851515-21851550 5.34286 
chr5:21855728-21855779 5.78431 
chr5:21856147-21856170 5.52174 
chr5:21856225-21856257 5.65625 
chr5:21858057-21858103 5.78261 
chr5:21862008-21862031 6 
chr5:21864238-21864255 6 
chr5:21867464-21867479 5.93333 
chr5:21867569-21867588 5.68421 
chr5:21868263-21868297 5.73529 
chr5:21868904-21868919 6 
chr5:21871841-21871854 6 
chr5:21872021-21872042 5.52381 
chr5:21872892-21873025 5.64662 
chr5:21877311-21877332 5.7619 
chr5:21877507-21877535 5.78571 
chr5:21878682-21878698 6 
chr5:21878860-21879089 5.78603 
chr5:21880543-21880830 5.8676 
chr5:21881224-21881251 5.66667 
chr5:21884366-21884406 5.625 
chr5:21884989-21885004 5.93333 
chr5:21886535-21886560 5.8 
chr5:21886627-21886690 5.69841 
chr5:21886823-21886846 5.52174 
chr5:21888131-21888150 5.68421 
chr5:21891667-21891706 5.89744 
chr5:21891968-21891991 5.69565 
chr5:21894491-21894512 5.90476 
chr5:21896319-21896344 5.56 
chr5:21898305-21898342 5.48649 
chr5:21898809-21898844 5.51429 
chr5:21902373-21902425 5.67308 
chr5:21902441-21902471 5.43333 
chr5:21903220-21903248 5.67857 
chr5:21903832-21903858 5.73077 
chr5:21904714-21904735 5.95238 
chr5:21904886-21904940 5.83333 
chr5:21913775-21913795 5.7 
chr5:21914565-21914611 5.5 
chr5:21915931-21915970 6 
chr5:21916600-21916626 5.69231 
chr5:21916770-21916788 5.88889 
chr5:21920779-21920794 6 
chr5:21923034-21923104 5.65714 
chr5:21924625-21924667 5.7619 
chr5:21932694-21932711 6 
chr5:21934214-21934248 5.64706 
chr5:21935210-21935251 5.41463 
chr5:21935560-21935574 6 
chr5:21937665-21937694 5.2069 
chr5:21938784-21938853 5.68116 
chr5:21939325-21939349 5.375 
chr5:21940168-21940186 5.88889 
chr5:21940928-21940978 5.84 
chr5:21941001-21941025 5.41667 
chr5:21942443-21942501 5.84483 
chr5:21942724-21942771 5.2766 
chr5:21945536-21945562 6 
chr5:21949558-21949571 6 
chr5:21949787-21949815 5.53571 
chr5:21949920-21949959 5.4359 
chr5:21949990-21950019 5.27586 
chr5:21950533-21950554 5.90476 
chr5:21950653-21950678 5.36 
chr5:21950858-21950905 5.95745 
chr5:21951353-21951369 6 
chr5:21956820-21956835 5.93333 
chr5:21959861-21959880 6 
chr5:21960033-21960049 6 
chr5:21960806-21960856 5.64 
chr5:21963202-21963251 5.69388 
chr5:21964673-21964697 5.95833 
chr5:21964852-21964871 5.63158 
chr5:21965983-21965995 6 
chr5:21966267-21966279 6 
chr5:21969239-21969271 5.46875 
chr5:21970948-21970990 5.97619 
chr5:21973157-21973170 6 
chr5:21974590-21974629 5.61538 
chr5:21975500-21975544 5.47727 
chr5:21976541-21976580 5.58974 
chr5:21976635-21976661 5.61538 
chr5:21977683-21977706 5.86957 
chr5:21978662-21978693 5.35484 
chr5:21980257-21980279 5.77273 
chr5:21980290-21980303 6 
chr5:21982540-21982775 5.42979 
chr5:21988600-21988630 6 
chr5:21990384-21990408 5.45833 
chr5:21991494-21991525 5.29032 
chr5:21991559-21991584 5.72 
chr5:21991595-21991644 5.36735 
chr5:21991657-21991705 5.0625 
chr5:21992323-21992362 5.23077 
chr5:21992606-21992619 6 
chr5:21994521-21994549 5.35714 
chr5:21996204-21996236 5.6875 
chr5:22000216-22000232 5.875 
chr5:22003933-22003952 6 
chr5:22005116-22005157 5.58537 
chr5:22010048-22010108 5.83333 
chr5:22013600-22013624 5.45833 
chr5:22021945-22021959 6 
chr5:22023606-22023636 5.66667 
chr5:22023678-22023707 5.72414 
chr5:22024431-22024445 6 
chr5:22024602-22024631 5.55172 
chr5:22026745-22026759 5.92857 
chr5:22030369-22030392 5.95652 
chr5:22031437-22031472 5.62857 
chr5:22032191-22032222 5.41935 
chr5:22032816-22032950 5.47015 
chr5:22034143-22034166 5.73913 
chr5:22035495-22035507 6 
chr5:22035795-22035855 5.61667 
chr5:22036652-22036691 5.48718 
chr5:22040062-22040081 5.78947 
chr5:22041042-22041066 5.79167 
chr5:22042998-22043016 6 
chr5:22043709-22043727 5.77778 
chr5:22044321-22044341 5.95 
chr5:22046539-22046556 6 
chr5:22049272-22049306 5.32353 
chr5:22052853-22052874 5.52381 
chr5:22055820-22055869 5.26531 
chr5:22058108-22058157 5.85714 
chr5:22058162-22058180 6 
chr5:22058758-22058930 5.60465 
chr5:22059362-22059505 5.85315 
chr5:22059595-22059608 6 
chr5:22060590-22060609 5.63158 
chr5:22064097-22064143 5.86957 
chr5:22068087-22068120 5.66667 
chr5:22071233-22071267 5.73529 
chr5:22071278-22071313 5.45714 
chr5:22072639-22072671 6 
chr5:22075418-22075437 5.63158 
chr5:22077157-22077191 5.76471 
chr5:22080876-22080903 6 
chr5:22083438-22083455 5.94118 
chr5:22086424-22086466 5.80952 
chr5:22086619-22086648 5.82759 
chr5:22090091-22090112 5.52381 
chr5:22090695-22090732 5.89189 
chr5:22091291-22091325 5.88235 
chr5:22091372-22091420 5.75 
chr5:22100761-22100791 6 
chr5:22101434-22101461 5.51852 
chr5:22101513-22101528 5.86667 
chr5:22102771-22102811 5.85 
chr5:22104539-22104570 5.32258 
chr5:22104590-22104623 5.24242 
chr5:22105199-22105214 5.93333 
chr5:22105806-22105855 5.87755 
chr5:22106236-22106261 5.4 
chr5:22107550-22107598 5.64583 
chr5:22115798-22115814 6 
chr5:22116973-22116991 6 
chr5:22117058-22117082 5.58333 
chr5:22117535-22117672 5.84672 
chr5:22117994-22118021 5.22222 
chr5:22119394-22119410 6 
chr5:22120812-22120834 5.59091 
chr5:22122511-22122540 6 
chr5:22124027-22124087 5.65 
chr5:22124241-22124278 5.81081 
chr5:22125056-22125075 5.63158 
chr5:22127587-22127606 5.68421 
chr5:22135318-22135337 5.78947 
chr5:22136992-22137026 5.55882 
chr5:22138897-22138922 5.68 
chr5:22138954-22138980 6 
chr5:22140629-22140641 6 
chr5:22143477-22143491 6 
chr5:22144864-22144887 5.47826 
chr5:22150098-22150122 5.91667 
chr5:22150564-22150657 5.49462 
chr5:22152350-22152386 5.30556 
chr5:22153265-22153302 5.78378 
chr5:22153941-22154122 5.67403 
chr5:22154514-22154536 5.81818 
chr5:22154545-22154795 5.656 
chr5:22159906-22159939 5.33333 
chr5:22160018-22160058 5.675 
chr5:22160336-22160372 5.13889 
chr5:22161643-22161660 6 
chr5:22161800-22161867 5.28358 
chr5:22163000-22163018 6 
chr5:22164680-22164697 5.76471 
chr5:22165586-22165636 6 
chr5:22169200-22169233 5.30303 
chr5:22169285-22169311 5.38462 
chr5:22170664-22170708 5.36364 
chr5:22173345-22173474 5.51163 
chr5:22173490-22173543 5.88679 
chr5:22175576-22175607 5.22581 
chr5:22180590-22180634 5.77273 
chr5:22185294-22185319 5.84 
chr5:22186573-22186593 5.6 
chr5:22187120-22187148 5.46429 
chr5:22187763-22187787 5.875 
chr5:22190455-22190526 5.73239 
chr5:22191663-22191686 6 
chr5:22192035-22192058 5.43478 
chr5:22193255-22193286 6 
chr5:22194390-22194454 5.85938 
chr5:22195993-22196017 5.58333 
chr5:22196190-22196222 5.46875 
chr5:22196256-22196269 6 
chr5:22197556-22197589 5.54545 
chr5:22198978-22199016 5.73684 
chr5:22202205-22202306 5.62376 
chr5:22203053-22203081 5.53571 
chr5:22204249-22204295 5.93478 
chr5:22206788-22206806 6 
chr5:22207325-22207355 6 
chr5:22209621-22209633 6 
chr5:22214018-22214075 5.54386 
chr5:22218101-22218128 5.48148 
chr5:22219780-22219800 5.7 
chr5:22220014-22220038 5.625 
chr5:22220329-22220358 5.44828 
chr5:22221100-22221137 5.94595 
chr5:22222897-22222923 5.38462 
chr5:22226010-22226041 5.54839 
chr5:22229555-22229567 6 
chr5:22229969-22229990 6 
chr5:22230582-22230595 6 
chr5:22232959-22233021 5.56452 
chr5:22234742-22234775 5.24242 
chr5:22234796-22234821 5.68 
chr5:22235687-22235718 5.45161 
chr5:22236316-22236344 5.42857 
chr5:22236479-22236538 5.27119 
chr5:22238472-22238511 5.58974 
chr5:22239950-22239975 5.44 
chr5:22241011-22241084 5.28767 
chr5:22241119-22241152 5.15152 
chr5:22243573-22243604 5.3871 
chr5:22244603-22244907 5.84211 
chr5:22245494-22245518 5.41667 
chr5:22245750-22245780 5.46667 
chr5:22246801-22246836 5.57143 
chr5:22247781-22247801 5.95 
chr5:22248411-22248435 5.75 
chr5:22250288-22250309 5.66667 
chr5:22251582-22251595 5.92308 
chr5:22253414-22253457 5.37209 
chr5:22253792-22253838 5.43478 
chr5:22253854-22253901 5.40426 
chr5:22254833-22254852 5.94737 
chr5:22255709-22255748 5.46154 
chr5:22256895-22256916 5.80952 
chr5:22257426-22257470 5.56818 
chr5:22257574-22257620 5.97826 
chr5:22258647-22258667 5.7 
chr5:22260333-22260366 5.39394 
chr5:22261150-22261178 5.85714 
chr5:22262367-22262386 5.63158 
chr5:22263441-22263462 5.71429 
chr5:22264169-22264214 5.42222 
chr5:22266147-22266192 6 
chr5:22270703-22270785 5.52439 
chr5:22276765-22276808 5.5814 
chr5:22277942-22277970 6 
chr5:22282123-22282148 6 
chr5:22283312-22283400 5.86364 
chr5:22283439-22283479 5.775 
chr5:22285005-22285066 5.18033 
chr5:22285497-22285517 5.7 
chr5:22286080-22286106 5.46154 
chr5:22286775-22286796 5.61905 
chr5:22287831-22287845 6 
chr5:22292410-22292464 5.57407 
chr5:22292653-22292683 5.93333 
chr5:22292732-22292756 5.95833 
chr5:22293121-22293168 5.74468 
chr5:22293715-22293742 5.81481 
chr5:22294216-22294258 5.30952 
chr5:22297076-22297137 5.4918 
chr5:22298244-22298261 5.76471 
chr5:22298300-22298326 5.30769 
chr5:22298343-22298372 5.44828 
chr5:22299348-22299375 5.37037 
chr5:22301904-22301944 5.9 
chr5:22302103-22302151 5.70833 
chr5:22306443-22306519 5.38158 
chr5:22307982-22308002 6 
chr5:22308918-22309092 5.77011 
chr5:22310262-22310282 5.7 
chr5:22310571-22310600 5.58621 
chr5:22311811-22311828 6 
chr5:22312733-22312754 5.61905 
chr5:22315050-22315075 6 
chr5:22315216-22315247 5.64516 
chr5:22317537-22317577 5.35 
chr5:22319952-22320023 5.38028 
chr5:22321601-22321620 5.63158 
chr5:22322634-22322668 5.5 
chr5:22324707-22324743 5.19444 
chr5:22325839-22325863 5.75 
chr5:22326018-22326036 6 
chr5:22326337-22326356 5.68421 
chr5:22327537-22327576 6 
chr5:22330848-22330869 5.7619 
chr5:22334764-22334783 5.63158 
chr5:22335698-22335719 6 
chr5:22338817-22338858 5.34146 
chr5:22340059-22340082 5.56522 
chr5:22342613-22342971 5.67318 
chr5:22343392-22343468 5.92105 
chr5:22346214-22346227 6 
chr5:22346437-22346470 5.39394 
chr5:22352500-22352528 5.5 
chr5:22353188-22353204 6 
chr5:22353670-22353719 5.30612 
chr5:22355623-22355646 5.82609 
chr5:22357152-22357200 5.35417 
chr5:22363038-22363057 5.63158 
chr5:22366064-22366081 5.94118 
chr5:22366466-22366493 5.37037 
chr5:22368369-22368408 5.38462 
chr5:22368575-22368588 6 
chr5:22369236-22369277 5.80488 
chr5:22375896-22375922 5.84615 
chr5:22376792-22376809 6 
chr5:22376994-22377025 5.3871 
chr5:22379851-22379878 5.59259 
chr5:22380028-22380043 6 
chr5:22382172-22382340 5.22024 
chr5:22382379-22382446 5.16418 
chr5:22382928-22382947 6 
chr5:22384225-22384249 5.625 
chr5:22384634-22384666 5.96875 
chr5:22385993-22386012 6 
chr5:22387180-22387192 6 
chr5:22387354-22387426 5.45833 
chr5:22387675-22387704 5.37931 
chr5:22389758-22389770 6 
chr5:22390123-22390141 6 
chr5:22390670-22390756 5.62791 
chr5:22393641-22393669 5.57143 
chr5:22399128-22399141 6 
chr5:22399299-22399346 5.89362 
chr5:22404006-22404032 5.61538 
chr5:22404294-22404316 5.63636 
chr5:22405316-22405339 5.69565 
chr5:22408684-22408710 5.53846 
chr5:22408895-22408926 5.19355 
chr5:22409525-22409538 5.92308 
chr5:22413102-22413131 5.2069 
chr5:22413808-22413835 5.40741 
chr5:22416169-22416196 6 
chr5:22417532-22417557 5.6 
chr5:22418986-22419018 5.625 
chr5:22420102-22420138 5.72222 
chr5:22422157-22422183 5.65385 
chr5:22423315-22423327 6 
chr5:22424111-22424164 5.96226 
chr5:22424203-22424233 5.73333 
chr5:22425171-22425206 5.88571 
chr5:22425229-22425293 5.60938 
chr5:22425799-22425837 5.28947 
chr5:22426294-22426315 5.7619 
chr5:22426409-22426462 5.62264 
chr5:22428258-22428335 5.44156 
chr5:22428543-22428587 5.65909 
chr5:22429203-22429252 5.87755 
chr5:22430367-22430399 5.1875 
chr5:22432235-22432291 5.30357 
chr5:22432624-22432644 5.7 
chr5:22432657-22432682 5.72 
chr5:22435499-22435643 5.59028 
chr5:22436383-22436416 6 
chr5:22437657-22437682 5.72 
chr5:22437821-22437836 6 
chr5:22439001-22439037 5.27778 
chr5:22441794-22441827 5.27273 
chr5:22443985-22444010 5.4 
chr5:22444633-22444657 5.625 
chr5:22446543-22446556 6 
chr5:22447369-22447395 5.65385 
chr5:22448094-22448109 6 
chr5:22448266-22448292 5.42308 
chr5:22449083-22449108 5.44 
chr5:22449168-22449180 6 
chr5:22450986-22451000 6 
chr5:22451350-22451385 5.4 
chr5:22452989-22453008 6 
chr5:22456216-22456239 6 
chr5:22456345-22456377 5.875 
chr5:22457464-22457541 5.7013 
chr5:22458995-22459027 5.46875 
chr5:22460078-22460095 6 
chr5:22460822-22460847 6 
chr5:22461139-22461157 6 
chr5:22465109-22465183 5.67568 
chr5:22465753-22465771 5.88889 
chr5:22465780-22465801 6 
chr5:22466381-22466415 5.70588 
chr5:22466885-22466911 6 
chr5:22470074-22470092 5.72222 
chr5:22470501-22470533 5.875 
chr5:22473889-22473916 5.7037 
chr5:22474098-22474128 5.26667 
chr5:22478526-22478549 5.82609 
chr5:22480691-22480703 6 
chr5:22482952-22482982 5.26667 
chr5:22483857-22483881 5.5 
chr5:22485282-22485302 5.95 
chr5:22486555-22486572 6 
chr5:22487672-22487692 5.75 
chr5:22489165-22489179 6 
chr5:22489799-22489817 6 
chr5:22491718-22491763 5.86667 
chr5:22493662-22493693 5.32258 
chr5:22494422-22494448 5.46154 
chr5:22495682-22495734 5.30769 
chr5:22497747-22497764 6 
chr5:22498670-22498696 5.38462 
chr5:22498923-22498957 5.52941 
chr5:22498989-22499025 5.83333 
chr5:22502746-22502778 5.625 
chr5:22505689-22505719 5.66667 
chr5:22506403-22506436 5.33333 
chr5:22512042-22512062 6 
chr5:22513150-22513162 6 
chr5:22514060-22514073 6 
chr5:22515589-22515613 5.58333 
chr5:22519533-22519545 6 
chr5:22521085-22521106 5.90476 
chr5:22524069-22524103 5.70588 
chr5:22524395-22524422 5.2963 
chr5:22524888-22524930 5.97619 
chr5:22525572-22525667 5.62105 
chr5:22529132-22529190 5.72414 
chr5:22529237-22529344 5.75701 
chr5:22532185-22532229 5.52273 
chr5:22532459-22532495 5.77778 
chr5:22533033-22533059 5.38462 
chr5:22533198-22533214 6 
chr5:22535003-22535042 5.41026 
chr5:22535064-22535094 5.5 
chr5:22535247-22535278 5.96774 
chr5:22536511-22536562 5.52941 
chr5:22545813-22545845 5.3125 
chr5:22546035-22546060 6 
chr5:22549038-22549059 5.85714 
chr5:22549215-22549259 5.77273 
chr5:22552382-22552413 5.74194 
chr5:22552532-22552551 5.89474 
chr5:22555829-22555853 5.54167 
chr5:22560691-22560737 5.19565 
chr5:22561504-22561539 5.34286 
chr5:22562424-22562458 6 
chr5:22562565-22562585 5.9 
chr5:22562977-22563013 5.55556 
chr5:22563038-22563064 5.57692 
chr5:22563145-22563193 5.58333 
chr5:22564238-22564259 5.57143 
chr5:22564733-22564755 5.5 
chr5:22565033-22565062 5.75862 
chr5:22566323-22566359 5.63889 
chr5:22570144-22570177 6 
chr5:22570781-22570801 5.7 
chr5:22572393-22572413 5.8 
chr5:22574172-22574201 5.86207 
chr5:22575672-22575686 6 
chr5:22575976-22576015 5.4359 
chr5:22578804-22578842 5.47368 
chr5:22579197-22579226 5.48276 
chr5:22579720-22579734 6 
chr5:22584190-22584220 5.9 
chr5:22586599-22586622 5.73913 
chr5:22586946-22586963 6 
chr5:22587956-22587989 5.45455 
chr5:22587998-22588045 5.31915 
chr5:22588060-22588095 5.31429 
chr5:22588186-22588218 5.59375 
chr5:22593138-22593169 5.83871 
chr5:22595761-22595773 6 
chr5:22596021-22596065 5.93182 
chr5:22596216-22596259 5.95349 
chr5:22602233-22602266 5.42424 
chr5:22603349-22603377 5.46429 
chr5:22615709-22615745 5.13889 
chr5:22616680-22616728 5.27083 
chr5:22616777-22616822 5.22222 
chr5:22617137-22617161 5.54167 
chr5:22620335-22620358 5.56522 
chr5:22622299-22622322 5.78261 
chr5:22629396-22629422 5.46154 
chr5:22631821-22631847 5.61538 
chr5:22632321-22632346 5.44 
chr5:22632453-22632490 5.32432 
chr5:22634301-22634318 5.88235 
chr5:22636023-22636045 5.95455 
chr5:22636061-22636123 5.29032 
chr5:22639157-22639192 5.91429 
chr5:22639532-22639556 5.83333 
chr5:22643842-22643864 6 
chr5:22654097-22654377 5.575 
chr5:22654388-22654406 5.77778 
chr5:22654717-22654758 5.73171 
chr5:22656935-22656963 5.32143 
chr5:22657528-22657556 5.82143 
chr5:22658567-22658588 5.66667 
chr5:22659777-22659832 5.25455 
chr5:22659847-22659880 5.45455 
chr5:22662077-22662092 5.93333 
chr5:22663993-22664014 5.52381 
chr5:22664969-22664987 5.77778 
chr5:22666391-22666412 5.7619 
chr5:22668756-22668781 5.64 
chr5:22668954-22668981 5.51852 
chr5:22668992-22669038 5.47826 
chr5:22670279-22670313 5.52941 
chr5:22671135-22671147 6 
chr5:22672114-22672291 5.50282 
chr5:22673118-22673142 5.54167 
chr5:22675979-22675991 6 
chr5:22681337-22681368 6 
chr5:22682909-22682931 5.68182 
chr5:22683588-22683625 5.48649 
chr5:22687399-22687439 5.55 
chr5:22687514-22687530 5.875 
chr5:22693112-22693138 5.5 
chr5:22693650-22693674 5.54167 
chr5:22694029-22694059 5.63333 
chr5:22694878-22694939 5.7377 
chr5:22696479-22696501 5.77273 
chr5:22697680-22697701 5.80952 
chr5:22698785-22698888 5.85437 
chr5:22704338-22704363 5.36 
chr5:22705126-22705157 5.51613 
chr5:22705220-22705267 5.89362 
chr5:22705608-22705642 5.82353 
chr5:22705987-22706017 5.73333 
chr5:22706471-22706497 5.69231 
chr5:22706591-22706624 5.24242 
chr5:22709702-22709725 5.73913 
chr5:22713241-22713263 6 
chr5:22713762-22713792 5.5 
chr5:22715908-22715947 5.92308 
chr5:22716244-22716266 5.90909 
chr5:22720140-22720164 5.83333 
chr5:22721309-22721331 5.5 
chr5:22721988-22722000 6 
chr5:22722600-22722622 5.77273 
chr5:22724330-22724353 5.73913 
chr5:22730290-22730311 5.71429 
chr5:22730908-22730937 5.27586 
chr5:22732557-22732606 5.83673 
chr5:22735883-22735916 5.45455 
chr5:22736406-22736438 5.25 
chr5:22736824-22736838 6 
chr5:22737657-22737671 5.92857 
chr5:22741589-22741604 6 
chr5:22742290-22742390 5.6 
chr5:22742761-22742782 5.52381 
chr5:22742819-22742839 6 
chr5:22743369-22743426 6 
chr5:22744536-22744555 5.78947 
chr5:22745119-22745157 5.5 
chr5:22746019-22746044 5.44 
chr5:22747566-22747588 5.59091 
chr5:22747716-22747748 5.71875 
chr5:22748547-22748564 5.76471 
chr5:22751026-22751055 5.41379 
chr5:22751429-22751464 5.62857 
chr5:22752654-22752693 5.84615 
chr5:22756207-22756240 5.90909 
chr5:22758354-22758366 6 
chr5:22760787-22760816 5.82759 
chr5:22762039-22762059 6 
chr5:22775121-22775146 5.36 
chr5:22775177-22775213 5.36111 
chr5:22776531-22776552 5.57143 
chr5:22777705-22777745 5.55 
chr5:22778310-22778328 5.77778 
chr5:22779183-22779200 6 
chr5:22785608-22785641 5.51515 
chr5:22786803-22786839 5.77778 
chr5:22787235-22787264 5.75862 
chr5:22787678-22787728 5.56 
chr5:22788497-22788514 5.76471 
chr5:22788622-22788652 5.43333 
chr5:22788678-22788706 5.42857 
chr5:22788809-22788848 5.17949 
chr5:22789253-22789280 5.55556 
chr5:22790731-22790759 5.64286 
chr5:22792195-22792208 6 
chr5:22795025-22795074 5.42857 
chr5:22795621-22795657 5.58333 
chr5:22795661-22795721 5.75 
chr5:22796623-22796641 6 
chr5:22797292-22797310 6 
chr5:22799224-22799249 6 
chr5:22799874-22799906 5.5625 
chr5:22800353-22800378 5.32 
chr5:22801745-22801789 6 
chr5:22802228-22802243 6 
chr5:22805332-22805372 5.35 
chr5:22806460-22806474 6 
chr5:22808694-22808728 5.79412 
chr5:22808871-22808892 6 
chr5:22809488-22809502 6 
chr5:22810989-22811240 5.62948 
chr5:22811253-22811282 5.7931 
chr5:22815878-22815925 5.74468 
chr5:22818592-22818611 5.63158 
chr5:22819960-22820157 5.69036 
chr5:22824964-22824992 5.39286 
chr5:22825335-22825384 5.32653 
chr5:22828368-22828387 5.78947 
chr5:22829651-22829681 5.83333 
chr5:22830709-22830760 5.2549 
chr5:22831460-22831500 5.85 
chr5:22834926-22834949 5.47826 
chr5:22836304-22836345 5.90244 
chr5:22837516-22837541 5.76 
chr5:22838760-22838792 6 
chr5:22839461-22839475 6 
chr5:22840212-22840243 5.67742 
chr5:22840603-22840662 5.33898 
chr5:22842560-22842582 5.54545 
chr5:22843722-22843751 6 
chr5:22846092-22846133 5.5122 
chr5:22847967-22848003 5.83333 
chr5:22850131-22850157 5.5 
chr5:22857857-22857902 5.66667 
chr5:22859834-22859947 5.29204 
chr5:22860055-22860088 5.27273 
chr5:22860609-22860628 5.68421 
chr5:22860954-22860972 5.77778 
chr5:22862204-22862260 5.53571 
chr5:22862928-22862953 5.36 
chr5:22863998-22864012 6 
chr5:22866206-22866240 5.55882 
chr5:22869569-22869607 5.68421 
chr5:22870843-22870871 5.32143 
chr5:22871446-22871473 5.81481 
chr5:22871620-22871640 5.9 
chr5:22871857-22871901 5.38636 
chr5:22872678-22872690 6 
chr5:22876683-22876707 5.58333 
chr5:22877198-22877218 5.75 
chr5:22877397-22877454 5.33333 
chr5:22877660-22877687 5.40741 
chr5:22878053-22878070 6 
chr5:22883893-22883919 5.30769 
chr5:22885809-22885906 5.60825 
chr5:22891028-22891051 5.52174 
chr5:22893144-22893169 6 
chr5:22894744-22894776 5.71875 
chr5:22894894-22894934 6 
chr5:22895523-22895538 6 
chr5:22898141-22898167 5.88462 
chr5:22898212-22898261 5.55102 
chr5:22899936-22899963 5.92593 
chr5:22903042-22903064 5.59091 
chr5:22903096-22903126 5.5 
chr5:22903378-22903407 5.48276 
chr5:22910083-22910111 5.28571 
chr5:22915863-22915875 6 
chr5:22916089-22916108 6 
chr5:22916193-22916209 5.9375 
chr5:22917593-22917623 5.6 
chr5:22918162-22918243 5.30864 
chr5:22919258-22919283 6 
chr5:22923055-22923094 5.69231 
chr5:22924343-22924372 5.68966 
chr5:22927261-22927293 5.84375 
chr5:22927605-22927617 6 
chr5:22928759-22928801 5.14286 
chr5:22937022-22937064 5.83333 
chr5:22937178-22937191 6 
chr5:22938844-22938903 5.57627 
chr5:22939534-22939608 5.16216 
chr5:22940101-22940138 5.40541 
chr5:22940879-22940910 5.74194 
chr5:22941449-22941504 5.85455 
chr5:22942636-22942657 5.52381 
chr5:22942779-22942798 5.63158 
chr5:22949964-22950002 5.94737 
chr5:22950956-22950990 5.41176 
chr5:22951010-22951024 6 
chr5:22952051-22952142 5.45055 
chr5:22952190-22952222 5.34375 
chr5:22953178-22953209 5.54839 
chr5:22953238-22953261 5.69565 
chr5:22954515-22954540 5.92 
chr5:22956872-22956898 5.53846 
chr5:22960149-22960200 5.92157 
chr5:22960822-22960858 5.77778 
chr5:22961291-22961317 6 
chr5:22961476-22961494 6 
chr5:22961814-22961846 5.28125 
chr5:22967895-22967916 5.90476 
chr5:22972490-22972503 6 
chr5:22973524-22973544 5.95 
chr5:22975408-22975441 5.75758 
chr5:22975929-22975956 5.48148 
chr5:22976662-22976826 5.39024 
chr5:22976848-22976873 5.6 
chr5:22978722-22978797 5.36 
chr5:22978810-22978849 5.76923 
chr5:22984594-22984613 5.68421 
chr5:22984938-22984950 6 
chr5:22988129-22988189 5.85 
chr5:22995408-22995471 5.88889 
chr5:22995529-22995544 5.93333 
chr5:22996781-22996811 6 
chr5:23006604-23006623 6 
chr5:23006810-23006841 5.90323 
chr5:23007864-23007887 5.78261 
chr5:23010190-23010222 5.53125 
chr5:23010702-23010721 5.89474 
chr5:23011249-23011295 5.23913 
chr5:23012115-23012131 6 
chr5:23012572-23012612 5.7 
chr5:23012686-23012723 5.48649 
chr5:23013273-23013299 5.38462 
chr5:23013865-23013896 5.32258 
chr5:23014476-23014508 5.3125 
chr5:23016031-23016058 5.40741 
chr5:23018982-23019004 5.81818 
chr5:23019657-23019682 5.64 
chr5:23020130-23020150 6 
chr5:23021216-23021237 5.7619 
chr5:23021417-23021437 5.8 
chr5:23022992-23023022 5.76667 
chr5:23023174-23023191 6 
chr5:23029115-23029142 5.59259 
chr5:23032617-23032649 5.375 
chr5:23038007-23038036 5.48276 
chr5:23040895-23040924 5.17241 
chr5:23041743-23041762 5.68421 
chr5:23042211-23042223 6 
chr5:23044180-23044193 6 
chr5:23046017-23046044 5.7037 
chr5:23046091-23046108 6 
chr5:23050090-23050148 5.74138 
chr5:23050947-23050962 6 
chr5:23055333-23055413 5.975 
chr5:23058231-23058246 6 
chr5:23058602-23058632 5.53333 
chr5:23060849-23060875 5.26923 
chr5:23060890-23060904 6 
chr5:23061915-23061927 6 
chr5:23063815-23063849 5.5 
chr5:23065906-23065919 6 
chr5:23066157-23066180 5.56522 
chr5:23067231-23067249 6 
chr5:23068511-23068541 5.16667 
chr5:23071466-23071563 5.96907 
chr5:23073294-23073336 5.33333 
chr5:23074438-23074451 6 
chr5:23076210-23076238 5.39286 
chr5:23078771-23078785 6 
chr5:23090080-23090108 5.85714 
chr5:23091676-23091688 6 
chr5:23096322-23096336 6 
chr5:23097042-23097080 5.31579 
chr5:23098566-23098601 5.54286 
chr5:23100873-23100903 5.63333 
chr5:23100974-23100996 5.5 
chr5:23102110-23102147 5.40541 
chr5:23102978-23103000 6 
chr5:23104640-23104676 5.30556 
chr5:23106113-23106151 5.84211 
chr5:23106733-23106761 5.67857 
chr5:23108502-23108540 5.84211 
chr5:23108723-23108748 5.32 
chr5:23109959-23109982 5.86957 
chr5:23114375-23114413 6 
chr5:23118409-23118480 5.85915 
chr5:23119404-23119421 5.94118 
chr5:23120360-23120389 5.72414 
chr5:23122349-23122380 5.22581 
chr5:23124116-23124149 5.9697 
chr5:23127157-23127172 5.93333 
chr5:23128131-23128157 5.34615 
chr5:23128753-23128765 6 
chr5:23133347-23133370 5.52174 
chr5:23134123-23134157 5.61765 
chr5:23134716-23134738 6 
chr5:23134999-23135032 6 
chr5:23135559-23135582 5.95652 
chr5:23135972-23136010 5.60526 
chr5:23137396-23137431 5.17143 
chr5:23139092-23139127 5.25714 
chr5:23139255-23139284 5.34483 
chr5:23143184-23143202 6 
chr5:23145728-23145741 6 
chr5:23147153-23147175 5.86364 
chr5:23148195-23148225 5.2 
chr5:23149657-23149697 5.475 
chr5:23149720-23149744 5.45833 
chr5:23149888-23149900 6 
chr5:23150339-23150369 5.6 
chr5:23153645-23153673 5.67857 
chr5:23155008-23155038 5.23333 
chr5:23157607-23157632 5.44 
chr5:23158788-23158814 5.61538 
chr5:23160256-23160283 6 
chr5:23161643-23161688 6 
chr5:23165148-23165223 5.62667 
chr5:23165401-23165427 5.84615 
chr5:23166598-23166614 6 
chr5:23166778-23166818 6 
chr5:23169616-23169637 6 
chr5:23169710-23169735 5.96 
chr5:23170417-23170433 5.875 
chr5:23171122-23171144 5.54545 
chr5:23172736-23172758 5.59091 
chr5:23175216-23175233 6 
chr5:23175585-23175612 6 
chr5:23178620-23178664 5.72727 
chr5:23180938-23180970 5.8125 
chr5:23182153-23182166 6 
chr5:23182772-23182788 6 
chr5:23185676-23185704 5.78571 
chr5:23187035-23187065 5.43333 
chr5:23194402-23194419 5.76471 
chr5:23196317-23196358 5.43902 
chr5:23197374-23197453 5.88608 
chr5:23200533-23200564 5.70968 
chr5:23200690-23200712 5.59091 
chr5:23201307-23201332 5.44 
chr5:23204370-23204395 6 
chr5:23204449-23204466 5.82353 
chr5:23204615-23204657 5.54762 
chr5:23208448-23208473 5.4 
chr5:23208623-23208663 5.4 
chr5:23210546-23210573 5.48148 
chr5:23211233-23211250 6 
chr5:23211555-23211578 5.52174 
chr5:23212168-23212189 5.57143 
chr5:23212506-23212544 5.84211 
chr5:23213977-23214001 6 
chr5:23216730-23216754 5.625 
chr5:23217842-23217871 6 
chr5:23218701-23218720 5.68421 
chr5:23219819-23219841 5.86364 
chr5:23222436-23222480 5.77273 
chr5:23227105-23227132 5.33333 
chr5:23227298-23227327 5.44828 
chr5:23228306-23228325 6 
chr5:23229260-23229413 5.41176 
chr5:23229421-23229438 6 
chr5:23229453-23229502 5.30612 
chr5:23229526-23229637 5.32432 
chr5:23229645-23229662 6 
chr5:23229677-23229719 5.45238 
chr5:23229803-23229835 5.34375 
chr5:23230200-23230224 5.75 
chr5:23230333-23230371 5.39474 
chr5:23230782-23230819 5.83784 
chr5:23232833-23232866 5.9697 
chr5:23233972-23233994 5.63636 
chr5:23237985-23238003 5.88889 
chr5:23238942-23238959 6 
chr5:23240798-23240842 5.59091 
chr5:23241471-23241511 5.225 
chr5:23241954-23241980 5.69231 
chr5:23244279-23244303 5.91667 
chr5:23245182-23245206 6 
chr5:23245712-23245747 5.28571 
chr5:23248223-23248249 5.34615 
chr5:23248335-23248347 6 
chr5:23249576-23249597 5.7619 
chr5:23252605-23252627 6 
chr5:23253395-23253432 6 
chr5:23257504-23257559 5.54545 
chr5:23257588-23257623 5.48571 
chr5:23258079-23258101 5.5 
chr5:23259123-23259193 5.6 
chr5:23259927-23259950 5.56522 
chr5:23261891-23261925 5.70588 
chr5:23261983-23262009 5.5 
chr5:23262358-23262384 6 
chr5:23266511-23266526 5.93333 
chr5:23266707-23266732 5.32 
chr5:23266815-23266841 5.26923 
chr5:23268207-23268248 5.2439 
chr5:23268260-23268285 5.4 
chr5:23269061-23269082 5.95238 
chr5:23271459-23271487 5.32143 
chr5:23272122-23272144 6 
chr5:23273406-23273447 5.90244 
chr5:23273635-23273662 6 
chr5:23275112-23275141 5.2069 
chr5:23278313-23278354 5.78049 
chr5:23284128-23284165 6 
chr5:23284244-23284265 5.52381 
chr5:23287362-23287387 5.44 
chr5:23287778-23287835 5.29825 
chr5:23291403-23291426 5.43478 
chr5:23292438-23292474 5.97222 
chr5:23297263-23297324 5.65574 
chr5:23299368-23299388 6 
chr5:23307128-23307152 5.70833 
chr5:23308422-23308451 6 
chr5:23308843-23308879 5.33333 
chr5:23309786-23309839 5.81132 
chr5:23310189-23310220 5.6129 
chr5:23313397-23313419 5.81818 
chr5:23313626-23313657 5.35484 
chr5:23315182-23315206 5.58333 
chr5:23315233-23315247 6 
chr5:23323029-23323043 6 
chr5:23323355-23323368 6 
chr5:23324763-23324792 6 
chr5:23324948-23324969 6 
chr5:23326128-23326157 5.93103 
chr5:23327251-23327293 5.71429 
chr5:23330013-23330036 5.52174 
chr5:23330172-23330253 5.5679 
chr5:23338450-23338475 5.44 
chr5:23339052-23339067 6 
chr5:23339129-23339157 5.35714 
chr5:23339355-23339389 6 
chr5:23341692-23341715 5.95652 
chr5:23342905-23342947 5.61905 
chr5:23351542-23351592 5.46 
chr5:23353071-23353093 6 
chr5:23358783-23358834 5.5098 
chr5:23363005-23363028 5.56522 
chr5:23363581-23363611 6 
chr5:23363776-23363805 5.13793 
chr5:23363878-23363923 5.57778 
chr5:23364988-23365008 6 
chr5:23366304-23366331 5.25926 
chr5:23370331-23370363 6 
chr5:23370624-23370657 5.18182 
chr5:23371969-23371988 6 
chr5:23372222-23372247 6 
chr5:23374050-23374117 5.23881 
chr5:23374550-23374562 6 
chr5:23375530-23375579 5.65306 
chr5:23376105-23376128 6 
chr5:23377947-23377960 6 
chr5:23383985-23384024 5.4359 
chr5:23386610-23386634 6 
chr5:23389991-23390015 6 
chr5:23390711-23390735 5.95833 
chr5:23391695-23391715 5.7 
chr5:23392310-23392326 6 
chr5:23396285-23396319 5.20588 
chr5:23397393-23397424 6 
chr5:23397561-23397582 5.7619 
chr5:23398335-23398361 5.26923 
chr5:23399396-23399415 5.73684 
chr5:23401746-23401773 5.25926 
chr5:23405251-23405303 5.44231 
chr5:23408501-23408516 6 
chr5:23409657-23409688 5.29032 
chr5:23410584-23410635 5.37255 
chr5:23412382-23412425 5.76744 
chr5:23414046-23414064 6 
chr5:23414968-23414994 5.69231 
chr5:23415574-23415596 5.5 
chr5:23417446-23417470 5.91667 
chr5:23418363-23418394 5.35484 
chr5:23418424-23418438 6 
chr5:23418447-23418549 5.30392 
chr5:23420626-23420644 5.88889 
chr5:23425157-23425184 5.62963 
chr5:23430593-23430625 5.84375 
chr5:23433193-23433215 5.81818 
chr5:23434467-23434481 6 
chr5:23434949-23434975 6 
chr5:23435256-23435268 6 
chr5:23437711-23437738 5.51852 
chr5:23439730-23439753 5.73913 
chr5:23440468-23440496 5.67857 
chr5:23441459-23441483 5.75 
chr5:23442036-23442053 5.76471 
chr5:23443556-23443589 6 
chr5:23443783-23443818 5.97143 
chr5:23444808-23444824 5.875 
chr5:23450288-23450313 5.44 
chr5:23451449-23451469 5.7 
chr5:23455557-23455579 6 
chr5:23457042-23457073 5.6129 
chr5:23457839-23457864 5.36 
chr5:23460573-23460591 6 
chr5:23461637-23461657 5.9 
chr5:23463918-23463950 5.75 
chr5:23464834-23464856 5.63636 
chr5:23466212-23466234 5.90909 
chr5:23468693-23468727 5.52941 
chr5:23469799-23469821 5.63636 
chr5:23471672-23471746 5.86486 
chr5:23473173-23473198 5.96 
chr5:23476472-23476499 5.40741 
chr5:23479098-23479110 6 
chr5:23480325-23480371 5.41304 
chr5:23480560-23480580 5.65 
chr5:23480807-23480839 5.71875 
chr5:23485278-23485300 6 
chr5:23486758-23486787 5.51724 
chr5:23486946-23486967 6 
chr5:23487322-23487340 5.72222 
chr5:23489048-23489074 5.61538 
chr5:23489329-23489341 6 
chr5:23491186-23491220 5.38235 
chr5:23495344-23495377 5.24242 
chr5:23496218-23496255 5.21622 
chr5:23496547-23496591 5.22727 
chr5:23496819-23496922 5.5534 
chr5:23503227-23503245 6 
chr5:23504847-23504867 5.7 
chr5:23504997-23505034 5.40541 
chr5:23505157-23505213 5.76786 
chr5:23510157-23510175 5.94444 
chr5:23510469-23510486 6 
chr5:23510736-23510774 6 
chr5:23511091-23511130 5.64103 
chr5:23511429-23511468 5.92308 
chr5:23511920-23511946 5.42308 
chr5:23513987-23514020 5.78788 
chr5:23515007-23515033 5.42308 
chr5:23517082-23517130 5.64583 
chr5:23517261-23517275 6 
chr5:23517895-23517917 6 
chr5:23518449-23518477 5.5 
chr5:23520473-23520490 6 
chr5:23529189-23529215 5.42308 
chr5:23538229-23538258 5.65517 
chr5:23541944-23541972 5.57143 
chr5:23542126-23542157 6 
chr5:23544052-23544112 5.65 
chr5:23544610-23544640 5.6 
chr5:23545750-23545764 6 
chr5:23547764-23547782 6 
chr5:23548876-23548918 6 
chr5:23548964-23549003 5.4359 
chr5:23550045-23550067 5.72727 
chr5:23550963-23550987 5.41667 
chr5:23552140-23552160 5.6 
chr5:23552703-23552749 5.52174 
chr5:23554201-23554216 6 
chr5:23554348-23554362 6 
chr5:23555858-23555896 5.68421 
chr5:23556910-23556936 5.57692 
chr5:23559750-23559785 6 
chr5:23559906-23559954 5.33333 
chr5:23560127-23560150 5.73913 
chr5:23560372-23560400 5.32143 
chr5:23560735-23560765 5.23333 
chr5:23561489-23561578 5.58427 
chr5:23562265-23562307 5.71429 
chr5:23563892-23563911 6 
chr5:23563958-23563976 5.88889 
chr5:23564464-23564490 5.34615 
chr5:23566355-23566381 5.61538 
chr5:23567725-23567838 5.45133 
chr5:23567864-23567891 5.48148 
chr5:23568054-23568076 5.5 
chr5:23569789-23569817 5.92857 
chr5:23570511-23570540 5.27586 
chr5:23570856-23570893 5.2973 
chr5:23571302-23571352 5.92 
chr5:23572118-23572163 5.91111 
chr5:23573325-23573386 5.81967 
chr5:23573545-23573563 5.72222 
chr5:23573731-23573760 5.55172 
chr5:23574016-23574029 5.92308 
chr5:23574061-23574115 5.88889 
chr5:23574133-23574165 5.625 
chr5:23579438-23579460 6 
chr5:23588400-23588431 5.3871 
chr5:23590080-23590107 5.59259 
chr5:23591262-23591348 5.65116 
chr5:23592768-23592803 5.34286 
chr5:23595657-23595693 5.16667 
chr5:23596475-23596527 5.80769 
chr5:23597517-23597546 5.72414 
chr5:23597556-23597569 6 
chr5:23598776-23598790 6 
chr5:23599293-23599326 5.87879 
chr5:23599346-23599371 5.6 
chr5:23601135-23601174 5.64103 
chr5:23601519-23601548 6 
chr5:23601692-23601714 5.86364 
chr5:23606523-23606544 5.52381 
chr5:23606704-23606723 6 
chr5:23607391-23607418 5.7037 
chr5:23607736-23607778 5.5 
chr5:23609766-23609790 5.41667 
chr5:23613257-23613282 5.36 
chr5:23616781-23616816 5.71429 
chr5:23618437-23618680 5.67901 
chr5:23618949-23618981 5.8125 
chr5:23619139-23619167 5.92857 
chr5:23619965-23619978 6 
chr5:23621032-23621045 5.92308 
chr5:23623735-23623756 5.90476 
chr5:23626199-23626236 5.48649 
chr5:23626675-23626705 5.46667 
chr5:23627343-23627393 5.44 
chr5:23627406-23627485 5.48101 
chr5:23628895-23628952 5.84211 
chr5:23630262-23630298 5.33333 
chr5:23633185-23633353 5.54167 
chr5:23633393-23633474 5.34568 
chr5:23633483-23633664 5.41989 
chr5:23633676-23633725 5.79592 
chr5:23633751-23633811 5.48333 
chr5:23633843-23633906 5.49206 
chr5:23634269-23634303 5.58824 
chr5:23635234-23635254 6 
chr5:23636536-23636584 5.58333 
chr5:23637135-23637157 5.5 
chr5:23637531-23637561 5.26667 
chr5:23637654-23637712 5.58621 
chr5:23638442-23638470 6 
chr5:23639108-23639129 6 
chr5:23639147-23639201 5.74074 
chr5:23640123-23640157 5.47059 
chr5:23640606-23640649 5.88372 
chr5:23640668-23640742 5.63514 
chr5:23641833-23641858 5.36 
chr5:23642351-23642396 5.48889 
chr5:23645867-23645883 6 
chr5:23647429-23647453 6 
chr5:23650620-23650657 5.86486 
chr5:23653050-23653087 5.64865 
chr5:23657332-23657371 5.58974 
chr5:23657524-23657538 5.92857 
chr5:23658036-23658063 6 
chr5:23658114-23658127 6 
chr5:23658631-23658657 5.26923 
chr5:23658691-23658749 5.39655 
chr5:23661714-23661733 5.63158 
chr5:23662860-23662897 5.51351 
chr5:23663697-23663711 6 
chr5:23664976-23664994 6 
chr5:23671966-23671981 6 
chr5:23672019-23672046 5.88889 
chr5:23673075-23673092 5.94118 
chr5:23676052-23676080 5.28571 
chr5:23677414-23677497 5.79518 
chr5:23677839-23677852 6 
chr5:23683834-23683889 5.49091 
chr5:23686205-23686222 5.82353 
chr5:23686680-23686707 5.7037 
chr5:23687351-23687364 5.92308 
chr5:23689532-23689594 5.79032 
chr5:23689646-23689661 6 
chr5:23690785-23690806 5.66667 
chr5:23695685-23695701 6 
chr5:23698282-23698328 5.6087 
chr5:23698575-23698604 6 
chr5:23699928-23699960 5.28125 
chr5:23701994-23702010 6 
chr5:23703055-23703081 5.53846 
chr5:23710005-23710018 6 
chr5:23712796-23712813 5.94118 
chr5:23713272-23713295 5.43478 
chr5:23715726-23715763 5.75676 
chr5:23717338-23717377 5.41026 
chr5:23717885-23717898 6 
chr5:23718738-23718752 6 
chr5:23719207-23719241 5.35294 
chr5:23720983-23721016 5.21212 
chr5:23721394-23721416 5.81818 
chr5:23726964-23727002 5.78947 
chr5:23727973-23728001 5.39286 
chr5:23728013-23728038 5.88 
chr5:23729252-23729271 5.94737 
chr5:23732014-23732056 5.28571 
chr5:23732693-23732712 6 
chr5:23734022-23734078 5.30357 
chr5:23734388-23734413 5.8 
chr5:23736937-23736978 5.39024 
chr5:23737206-23737230 5.54167 
chr5:23739682-23739746 5.5625 
chr5:23743440-23743481 5.21951 
chr5:23744030-23744102 5.44444 
chr5:23745531-23745567 5.41667 
chr5:23746939-23746968 5.62069 
chr5:23747589-23747611 5.5 
chr5:23753050-23753081 5.22581 
chr5:23753185-23753203 6 
chr5:23753871-23753904 5.87879 
chr5:23754399-23754416 5.82353 
chr5:23756339-23756358 5.89474 
chr5:23757603-23757638 5.91429 
chr5:23763905-23763926 5.7619 
chr5:23764697-23764730 5.48485 
chr5:23765930-23765945 5.86667 
chr5:23768252-23768290 6 
chr5:23768627-23768657 5.26667 
chr5:23769008-23769024 6 
chr5:23769905-23769931 5.46154 
chr5:23772832-23772875 6 
chr5:23774061-23774081 5.6 
chr5:23774207-23774239 5.40625 
chr5:23779041-23779071 5.23333 
chr5:23780089-23780114 6 
chr5:23780128-23780183 5.89091 
chr5:23782805-23782829 5.375 
chr5:23783649-23783682 5.51515 
chr5:23785283-23785308 5.36 
chr5:23786349-23786420 5.73239 
chr5:23789309-23789333 6 
chr5:23790093-23790157 5.75 
chr5:23790183-23790262 5.51899 
chr5:23792082-23792134 5.38462 
chr5:23792835-23792879 5.25 
chr5:23793188-23793218 5.26667 
chr5:23797087-23797115 5.46429 
chr5:23797532-23797564 5.875 
chr5:23799072-23799095 6 
chr5:23803777-23803800 6 
chr5:23804625-23804726 5.66337 
chr5:23809009-23809048 5.5641 
chr5:23810262-23810276 5.92857 
chr5:23811256-23811277 5.57143 
chr5:23812906-23812949 6 
chr5:23813385-23813427 5.16667 
chr5:23813628-23813642 6 
chr5:23815623-23815649 5.42308 
chr5:23816421-23816475 5.2037 
chr5:23822179-23822196 5.82353 
chr5:23824398-23824420 5.59091 
chr5:23824588-23824609 5.71429 
chr5:23825053-23825077 5.95833 
chr5:23825796-23825821 5.44 
chr5:23826518-23826548 5.4 
chr5:23833348-23833379 5.48387 
chr5:23835391-23835410 6 
chr5:23836053-23836079 5.26923 
chr5:23842918-23842941 5.52174 
chr5:23844181-23844210 5.2069 
chr5:23847521-23847555 5.61765 
chr5:23847706-23847733 6 
chr5:23848110-23848129 6 
chr5:23851684-23851699 5.86667 
chr5:23852765-23852780 6 
chr5:23852818-23852859 5.41463 
chr5:23857268-23857290 5.90909 
chr5:23859188-23859220 5.84375 
chr5:23859903-23859921 6 
chr5:23859937-23859970 5.30303 
chr5:23860558-23860586 5.21429 
chr5:23863083-23863103 5.6 
chr5:23863145-23863195 5.8 
chr5:23863527-23863551 6 
chr5:23863612-23863636 5.66667 
chr5:23865853-23865866 6 
chr5:23867737-23867786 5.55102 
chr5:23868108-23868132 5.41667 
chr5:23871203-23871284 5.44444 
chr5:23871304-23871334 5.46667 
chr5:23871345-23871379 5.35294 
chr5:23871589-23871602 6 
chr5:23872381-23872416 6 
chr5:23873381-23873417 6 
chr5:23873491-23873525 5.82353 
chr5:23874964-23874987 6 
chr5:23878435-23878461 5.34615 
chr5:23878568-23878585 6 
chr5:23878919-23878948 5.27586 
chr5:23879096-23879144 5.45833 
chr5:23879636-23879672 5.5 
chr5:23880785-23880805 5.85 
chr5:23881245-23881277 5.34375 
chr5:23884821-23884849 5.85714 
chr5:23887416-23887435 6 
chr5:23890695-23890715 6 
chr5:23901666-23901745 5.39241 
chr5:23908846-23908881 5.31429 
chr5:23908899-23908918 5.78947 
chr5:23910694-23910709 6 
chr5:23912827-23912843 6 
chr5:23918799-23918814 6 
chr5:23921441-23921474 5.33333 
chr5:23922417-23922461 5.27273 
chr5:23927403-23927441 5.89474 
chr5:23929157-23929179 5.5 
chr5:23929477-23929512 5.65714 
chr5:23929689-23929720 6 
chr5:23930897-23930923 5.69231 
chr5:23931584-23931622 6 
chr5:23932561-23932607 5.78261 
chr5:23933802-23933829 5.77778 
chr5:23934590-23934622 5.65625 
chr5:23937287-23937316 5.27586 
chr5:23940592-23940627 5.17143 
chr5:23945503-23945532 5.44828 
chr5:23948574-23948617 5.46512 
chr5:23949432-23949544 5.63393 
chr5:23949846-23949863 5.94118 
chr5:23951426-23951441 5.86667 
chr5:23953081-23953107 5.69231 
chr5:23953747-23953773 5.92308 
chr5:23954698-23954717 5.78947 
chr5:23955558-23955586 5.28571 
chr5:23955977-23955998 6 
chr5:23958231-23958276 5.37778 
chr5:23958426-23958438 6 
chr5:23961405-23961418 5.92308 
chr5:23962981-23963019 5.57895 
chr5:23963134-23963160 5.42308 
chr5:23964307-23964341 5.38235 
chr5:23964383-23964415 5.28125 
chr5:23968047-23968071 6 
chr5:23968964-23968996 5.625 
chr5:23971215-23971246 5.48387 
chr5:23971288-23971312 6 
chr5:23972855-23972883 5.89286 
chr5:23973119-23973157 5.89474 
chr5:23973350-23973391 5.46341 
chr5:23974739-23974771 5.40625 
chr5:23975509-23975538 5.2069 
chr5:23977328-23977355 5.2963 
chr5:23981436-23981457 5.52381 
chr5:23981871-23981898 5.81481 
chr5:23982500-23982512 6 
chr5:23982725-23982783 5.7069 
chr5:23983723-23983748 5.32 
chr5:23983961-23984001 5.425 
chr5:23984247-23984264 5.94118 
chr5:23985944-23985963 6 
chr5:23987823-23987838 5.86667 
chr5:23988457-23988557 5.86 
chr5:23989218-23989240 5.5 
chr5:23991235-23991258 5.78261 
chr5:23991376-23991397 5.71429 
chr5:23991800-23991812 6 
chr5:23994167-23994185 5.88889 
chr5:23994549-23994609 5.63333 
chr5:23995102-23995157 5.18182 
chr5:23995236-23995285 5.91837 
chr5:23996260-23996300 5.325 
chr5:23998211-23998291 5.9 
chr5:24001110-24001245 5.8 
chr5:24001441-24001480 5.28205 
chr5:24007204-24007238 5.35294 
chr5:24007479-24007529 5.74 
chr5:24008250-24008267 5.82353 
chr5:24013100-24013165 5.84615 
chr5:24015029-24015101 5.22222 
chr5:24015157-24015225 5.25 
chr5:24015557-24015575 5.88889 
chr5:24016507-24016534 5.55556 
chr5:24016923-24016956 5.39394 
chr5:24017471-24017504 5.21212 
chr5:24018253-24018278 6 
chr5:24024059-24024074 6 
chr5:24025963-24025993 5.5 
chr5:24026162-24026186 5.41667 
chr5:24029218-24029244 5.65385 
chr5:24030668-24030709 5.43902 
chr5:24032458-24032500 6 
chr5:24036914-24036944 5.73333 
chr5:24043038-24043070 5.46875 
chr5:24044737-24044769 5.75 
chr5:24049986-24050004 5.83333
[truncated: 2,650,036 more chars]
