# Supplementary material for: MsDetector: toward a standard computational tool for DNA microsatellites detection
Source: Nucleic Acids Res. 2012 Oct 2;41(1):e22. doi: 10.1093/nar/gks881 (PMC3592430; doi:10.1093/nar/gks881)
Supplement: Supplementary Data [file supp_gks881_nar-01766-met-n-2012-File009.gz › dataset7HumanMs/chr5_fp.rep]

chr5:182219-182232 5.92308 
chr5:1041916-1041943 5.22222 
chr5:1394180-1394209 5.55172 
chr5:1402642-1402668 5.34615 
chr5:1476948-1476961 5.92308 
chr5:1591454-1591467 5.92308 
chr5:1654236-1654248 6 
chr5:1815342-1815355 5.92308 
chr5:2435821-2435838 5.76471 
chr5:2727661-2727673 6 
chr5:3383097-3383120 5.43478 
chr5:4134381-4134394 5.92308 
chr5:4337587-4337613 5.26923 
chr5:4711234-4711267 5.30303 
chr5:5179440-5179467 5.25926 
chr5:5410543-5410567 5.5 
chr5:5499285-5499311 5.42308 
chr5:5847920-5847950 5.36667 
chr5:6851204-6851228 5.83333 
chr5:7480395-7480411 5.8125 
chr5:7908769-7908796 5.40741 
chr5:8559410-8559450 5.15 
chr5:9121847-9121860 6 
chr5:9886431-9886444 5.92308 
chr5:10145370-10145395 5.48 
chr5:10200256-10200272 5.875 
chr5:10435720-10435732 6 
chr5:10745048-10745074 5.46154 
chr5:10783918-10783944 5.26923 
chr5:11024172-11024185 6 
chr5:11441408-11441440 5.1875 
chr5:12306940-12306960 6 
chr5:12333407-12333433 5.30769 
chr5:12491450-12491470 5.65 
chr5:12815962-12815974 6 
chr5:13412495-13412510 6 
chr5:13541990-13542012 5.5 
chr5:14498876-14498900 5.58333 
chr5:14521058-14521071 5.92308 
chr5:15170697-15170729 5.3125 
chr5:15406118-15406138 5.6 
chr5:15601127-15601153 5.38462 
chr5:15743336-15743355 6 
chr5:16581546-16581558 6 
chr5:16825635-16825652 5.82353 
chr5:16850119-16850146 5.44444 
chr5:17135213-17135236 5.56522 
chr5:17155595-17155611 5.875 
chr5:17191926-17191949 5.47826 
chr5:17241331-17241357 5.46154 
chr5:17303855-17303867 6 
chr5:17322269-17322294 5.36 
chr5:17373466-17373484 5.72222 
chr5:17866287-17866300 6 
chr5:17914475-17914501 5.5 
chr5:17916620-17916644 5.375 
chr5:18254096-18254119 5.65217 
chr5:18322804-18322831 5.25926 
chr5:18377970-18377993 5.47826 
chr5:18467210-18467235 5.52 
chr5:18573184-18573210 5.26923 
chr5:18592769-18592784 5.86667 
chr5:18631354-18631387 5.21212 
chr5:18755567-18755593 5.61538 
chr5:18838605-18838631 5.42308 
chr5:18856079-18856091 6 
chr5:18862270-18862310 5.15 
chr5:18908059-18908088 5.2069 
chr5:18911132-18911150 5.77778 
chr5:18944737-18944764 5.25926 
chr5:19262225-19262250 5.32 
chr5:19356706-19356731 5.32 
chr5:19382863-19382891 5.5 
chr5:19609724-19609752 5.28571 
chr5:19616519-19616544 5.48 
chr5:19626806-19626818 6 
chr5:19928808-19928827 5.63158 
chr5:20037916-20037943 5.22222 
chr5:20319277-20319298 5.61905 
chr5:20516869-20516896 5.22222 
chr5:20854280-20854325 5.06667 
chr5:20907114-20907134 5.9 
chr5:21067475-21067496 5.71429 
chr5:21379420-21379447 5.37037 
chr5:22083748-22083761 5.92308 
chr5:22213958-22213987 5.34483 
chr5:22432988-22433034 5.1087 
chr5:22484070-22484112 5.14286 
chr5:22566393-22566417 5.375 
chr5:22585980-22585996 5.875 
chr5:22640614-22640629 6 
chr5:23049424-23049458 5.14706 
chr5:23194320-23194353 5.27273 
chr5:23337401-23337417 5.875 
chr5:23364418-23364453 5.25714 
chr5:23634324-23634355 5.16129 
chr5:23676996-23677009 6 
chr5:23722143-23722169 5.30769 
chr5:24016351-24016377 5.42308 
chr5:24025495-24025526 5.25806 
chr5:24484189-24484221 5.28125 
chr5:24732099-24732121 5.77273 
chr5:24862267-24862295 5.17857 
chr5:24967108-24967135 5.2963 
chr5:25001850-25001876 5.42308 
chr5:25101407-25101431 5.66667 
chr5:25245625-25245651 5.38462 
chr5:25392080-25392112 5.4375 
chr5:25560760-25560772 6 
chr5:25599792-25599825 5.21212 
chr5:25906501-25906525 5.54167 
chr5:25953782-25953806 5.5 
chr5:26282386-26282408 5.54545 
chr5:26302083-26302119 5.38889 
chr5:26417018-26417042 5.45833 
chr5:26758952-26758978 5.46154 
chr5:26768653-26768674 5.52381 
chr5:26805353-26805365 6 
chr5:27144052-27144080 5.28571 
chr5:27250709-27250741 5.3125 
chr5:27394612-27394629 5.82353 
chr5:27561367-27561396 5.41379 
chr5:27636912-27636925 5.92308 
chr5:27668898-27668922 5.41667 
chr5:27678840-27678882 5.2381 
chr5:27852110-27852141 5.32258 
chr5:27919040-27919053 5.92308 
chr5:27920901-27920922 5.57143 
chr5:28255298-28255318 6 
chr5:28357461-28357492 5.32258 
chr5:28371178-28371190 6 
chr5:28397551-28397577 5.30769 
chr5:28706271-28706297 5.38462 
chr5:29270598-29270625 5.2963 
chr5:29326516-29326534 5.77778 
chr5:29407640-29407662 5.54545 
chr5:29437196-29437222 5.61538 
chr5:29533767-29533782 6 
chr5:29881240-29881272 5.25 
chr5:29971444-29971485 5.26829 
chr5:30034452-30034474 5.54545 
chr5:30221644-30221677 5.18182 
chr5:30323730-30323754 5.41667 
chr5:30472187-30472211 5.66667 
chr5:30513403-30513419 5.875 
chr5:30523249-30523278 5.2069 
chr5:30618082-30618105 5.6087 
chr5:30679981-30679994 5.92308 
chr5:30809270-30809298 5.17857 
chr5:30832391-30832407 6 
chr5:30887774-30887803 5.13793 
chr5:30965447-30965472 5.32 
chr5:31102963-31102983 5.6 
chr5:31200532-31200558 5.38462 
chr5:31207594-31207607 5.92308 
chr5:31278519-31278543 5.875 
chr5:31649551-31649586 5.31429 
chr5:31705091-31705115 5.41667 
chr5:31740342-31740355 5.92308 
chr5:31784273-31784290 5.76471 
chr5:31941992-31942012 5.6 
chr5:32345386-32345407 5.57143 
chr5:32470245-32470257 6 
chr5:32616607-32616636 5.34483 
chr5:32651516-32651535 5.63158 
chr5:32775320-32775345 5.32 
chr5:33128555-33128581 5.30769 
chr5:33265857-33265887 5.26667 
chr5:33326538-33326570 5.5625 
chr5:33611670-33611701 5.19355 
chr5:33617657-33617674 5.76471 
chr5:33646278-33646301 5.47826 
chr5:33887955-33887967 6 
chr5:33980091-33980111 5.9 
chr5:34006043-34006062 5.73684 
chr5:34019550-34019579 5.17241 
chr5:34153302-34153327 5.44 
chr5:34166076-34166106 5.33333 
chr5:34263710-34263738 5.25 
chr5:34445013-34445045 5.25 
chr5:34496385-34496416 5.32258 
chr5:34536538-34536567 5.34483 
chr5:34692217-34692240 5.86957 
chr5:34762392-34762416 5.41667 
chr5:35041601-35041621 5.6 
chr5:35435354-35435381 5.25926 
chr5:35495567-35495590 5.43478 
chr5:36003210-36003232 5.59091 
chr5:36097935-36097949 6 
chr5:36136215-36136240 5.32 
chr5:36299256-36299281 5.72 
chr5:36344348-36344375 5.2963 
chr5:36436417-36436442 5.48 
chr5:36465949-36465979 5.16667 
chr5:36511471-36511498 5.22222 
chr5:36542175-36542213 5.15789 
chr5:36873733-36873764 5.22581 
chr5:36880434-36880477 5.16279 
chr5:36905267-36905283 5.875 
chr5:37004286-37004308 5.5 
chr5:37019433-37019456 5.6087 
chr5:37169028-37169050 5.5 
chr5:37248397-37248425 5.35714 
chr5:37311017-37311030 6 
chr5:37534680-37534708 5.28571 
chr5:37854789-37854811 5.5 
chr5:38084453-38084465 6 
chr5:38146027-38146039 6 
chr5:38184127-38184157 5.3 
chr5:38263809-38263822 5.92308 
chr5:38390751-38390778 5.2963 
chr5:38914580-38914597 5.82353 
chr5:39200654-39200670 5.875 
chr5:39556628-39556657 5.2069 
chr5:39850687-39850712 5.32 
chr5:39910799-39910822 5.56522 
chr5:39931245-39931273 5.28571 
chr5:39980366-39980385 5.78947 
chr5:40104867-40104892 5.32 
chr5:40314809-40314829 5.6 
chr5:40646253-40646269 5.875 
chr5:40650349-40650373 5.45833 
chr5:40946775-40946805 5.46667 
chr5:41010315-41010327 6 
chr5:41059623-41059653 5.23333 
chr5:41102202-41102227 5.32 
chr5:41208882-41208908 5.46154 
chr5:42046570-42046588 5.77778 
chr5:42170367-42170393 5.34615 
chr5:42300923-42300954 5.41935 
chr5:42593363-42593375 6 
chr5:42782479-42782509 5.33333 
chr5:42826771-42826795 5.375 
chr5:42847179-42847198 5.63158 
chr5:42852903-42852915 6 
chr5:42865252-42865283 5.35484 
chr5:42914868-42914889 5.57143 
chr5:42929805-42929833 5.21429 
chr5:42958926-42958947 5.66667 
chr5:43129502-43129521 5.68421 
chr5:43451589-43451613 5.41667 
chr5:43678907-43678930 5.47826 
chr5:43856014-43856041 5.37037 
chr5:44007556-44007576 5.6 
chr5:44009030-44009046 5.8125 
chr5:44472346-44472375 5.2069 
chr5:44607754-44607774 5.8 
chr5:44685402-44685432 5.13333 
chr5:44890891-44890904 6 
chr5:45351440-45351471 5.32258 
chr5:45617429-45617461 5.28125 
chr5:46181805-46181833 5.32143 
chr5:46224100-46224122 5.5 
chr5:46271968-46271997 5.37931 
chr5:49708152-49708175 5.43478 
chr5:50044947-50044971 5.41667 
chr5:50074669-50074705 5 
chr5:50200845-50200882 5.21622 
chr5:50216017-50216049 5.25 
chr5:50257378-50257396 5.72222 
chr5:50385506-50385536 5.4 
chr5:50423052-50423065 5.92308 
chr5:50585857-50585890 5.15152 
chr5:50793330-50793342 6 
chr5:50807484-50807509 5.32 
chr5:50990436-50990459 5.52174 
chr5:51219661-51219679 5.88889 
chr5:51225915-51225936 5.52381 
chr5:51414717-51414744 5.25926 
chr5:51579484-51579504 5.8 
chr5:52318942-52318967 5.36 
chr5:52440567-52440584 5.76471 
chr5:52458309-52458337 5.25 
chr5:52988885-52988919 5.35294 
chr5:53587376-53587401 5.32 
chr5:53928240-53928252 6 
chr5:54040435-54040450 5.93333 
chr5:54062792-54062805 6 
chr5:54148135-54148147 6 
chr5:54155240-54155268 5.35714 
chr5:54243117-54243150 5.51515 
chr5:54385344-54385361 5.94118 
chr5:54587709-54587733 5.41667 
chr5:54629550-54629563 5.92308 
chr5:54698075-54698098 5.56522 
chr5:54774766-54774790 5.375 
chr5:54854385-54854404 5.73684 
chr5:55274186-55274204 5.77778 
chr5:55641134-55641160 5.46154 
chr5:55730570-55730583 5.92308 
chr5:55775527-55775561 5.26471 
chr5:55867301-55867330 5.17241 
chr5:56536602-56536637 5.4 
chr5:56637877-56637897 5.8 
chr5:56876836-56876858 5.59091 
chr5:56920789-56920802 5.92308 
chr5:56990782-56990812 5.26667 
chr5:57216275-57216295 5.65 
chr5:57238223-57238271 5.22917 
chr5:57262594-57262609 6 
chr5:57372995-57373028 5.15152 
chr5:57513203-57513223 5.7 
chr5:57630230-57630249 5.68421 
chr5:57653007-57653028 5.52381 
chr5:57706881-57706904 5.6087 
chr5:57932275-57932301 5.30769 
chr5:58393192-58393205 6 
chr5:58610516-58610533 5.94118 
chr5:58808778-58808802 5.45833 
chr5:58955769-58955781 6 
chr5:59284323-59284346 5.47826 
chr5:59557038-59557050 6 
chr5:59688608-59688634 5.26923 
chr5:60122272-60122298 5.34615 
chr5:60348495-60348535 5.2 
chr5:60502745-60502771 5.38462 
chr5:60720222-60720234 6 
chr5:60744823-60744854 5.25806 
chr5:60812711-60812731 5.75 
chr5:60929015-60929056 5.36585 
chr5:61302445-61302459 6 
chr5:61344641-61344671 5.33333 
chr5:61403589-61403604 5.86667 
chr5:61633168-61633202 5.44118 
chr5:61663890-61663921 5.25806 
chr5:62085732-62085759 5.22222 
chr5:62278691-62278705 6 
chr5:62736633-62736647 6 
chr5:62796421-62796447 5.30769 
chr5:62889959-62889988 5.27586 
chr5:62931433-62931462 5.27586 
chr5:63235079-63235097 5.77778 
chr5:63277711-63277723 6 
chr5:63369119-63369141 5.5 
chr5:63379175-63379196 5.57143 
chr5:64018813-64018847 5.23529 
chr5:64077913-64077944 5.25806 
chr5:64172160-64172184 5.375 
chr5:64619858-64619888 5.16667 
chr5:64651920-64651945 5.32 
chr5:65042063-65042099 5.36111 
chr5:65890948-65890961 5.92308 
chr5:66689614-66689626 6 
chr5:66974044-66974066 5.63636 
chr5:67190665-67190689 5.45833 
chr5:67208824-67208847 5.43478 
chr5:67274452-67274469 5.76471 
chr5:67451239-67451256 5.76471 
chr5:67501861-67501892 5.35484 
chr5:68200171-68200192 5.61905 
chr5:68203136-68203159 5.6087 
chr5:68652570-68652588 5.77778 
chr5:68714488-68714507 5.89474 
chr5:68835010-68835040 5.33333 
chr5:68838875-68838909 5.26471 
chr5:69053798-69053821 5.43478 
chr5:70481224-70481243 5.73684 
chr5:70534101-70534125 5.375 
chr5:70660736-70660763 5.2963 
chr5:71130798-71130822 5.58333 
chr5:71213839-71213864 5.52 
chr5:71298501-71298542 5.29268 
chr5:71322503-71322530 5.51852 
chr5:71860609-71860622 5.92308 
chr5:71865001-71865020 5.63158 
chr5:71967962-71967981 5.68421 
chr5:72006580-72006601 5.57143 
chr5:72070724-72070752 5.42857 
chr5:72136828-72136853 5.36 
chr5:72307432-72307463 5.12903 
chr5:72870833-72870877 5.22727 
chr5:73012930-73012958 5.32143 
chr5:73361865-73361891 5.30769 
chr5:73535749-73535762 6 
chr5:73541772-73541797 5.4 
chr5:73613656-73613668 6 
chr5:73646920-73646933 5.92308 
chr5:73706587-73706611 5.41667 
chr5:74126686-74126706 5.8 
chr5:74240931-74240959 5.21429 
chr5:74596652-74596672 5.65 
chr5:74718792-74718804 6 
chr5:74822279-74822305 5.34615 
chr5:75202378-75202405 5.25926 
chr5:75532019-75532046 5.25926 
chr5:75542819-75542836 5.76471 
chr5:75725462-75725490 5.17857 
chr5:75888282-75888306 5.375 
chr5:75904380-75904407 5.40741 
chr5:76450307-76450338 5.29032 
chr5:76965516-76965530 5.92857 
chr5:77212936-77212960 5.41667 
chr5:77424254-77424275 5.7619 
chr5:77613068-77613095 5.25926 
chr5:77854161-77854187 5.38462 
chr5:77913791-77913817 5.26923 
chr5:78538979-78539011 5.3125 
chr5:78587505-78587517 6 
chr5:78831111-78831130 5.63158 
chr5:79067148-79067162 6 
chr5:79290013-79290026 6 
chr5:79306184-79306206 5.68182 
chr5:79374684-79374712 5.32143 
chr5:79617525-79617537 6 
chr5:79769691-79769724 5.21212 
chr5:79940556-79940591 5.17143 
chr5:80141463-80141493 5.26667 
chr5:80182778-80182805 5.22222 
chr5:80195747-80195767 5.75 
chr5:80214821-80214845 5.41667 
chr5:80299674-80299686 6 
chr5:80780141-80780166 5.44 
chr5:80999031-80999064 5.39394 
chr5:81299557-81299579 5.54545 
chr5:81566603-81566635 5.375 
chr5:81585812-81585838 5.46154 
chr5:81754157-81754195 5.36842 
chr5:81830034-81830057 5.47826 
chr5:81973313-81973331 5.83333 
chr5:82003072-82003108 5.27778 
chr5:82082496-82082523 5.2963 
chr5:82159081-82159099 5.72222 
chr5:82316656-82316680 5.79167 
chr5:82514995-82515017 5.54545 
chr5:82632536-82632558 5.63636 
chr5:82795759-82795783 5.58333 
chr5:83093491-83093519 5.25 
chr5:83319768-83319789 5.52381 
chr5:83476513-83476532 5.63158 
chr5:85128848-85128878 5.13333 
chr5:85258450-85258476 5.5 
chr5:85509429-85509450 5.66667 
chr5:85542981-85543006 5.32 
chr5:85596141-85596165 5.58333 
chr5:85892345-85892374 5.24138 
chr5:86165160-86165185 5.4 
chr5:86338558-86338577 5.68421 
chr5:86503069-86503083 5.92857 
chr5:86827721-86827747 5.26923 
chr5:86882371-86882398 5.2963 
chr5:87226568-87226590 5.63636 
chr5:87840322-87840347 5.32 
chr5:88130801-88130824 5.69565 
chr5:88308276-88308293 5.82353 
chr5:88848083-88848100 5.88235 
chr5:89161549-89161572 5.47826 
chr5:89715967-89715989 5.59091 
chr5:90196043-90196073 5.46667 
chr5:90302338-90302362 5.375 
chr5:90371829-90371851 5.54545 
chr5:90556104-90556132 5.28571 
chr5:90831414-90831437 5.56522 
chr5:91201450-91201466 5.875 
chr5:91706687-91706711 5.41667 
chr5:91838346-91838370 5.45833 
chr5:92168598-92168612 5.92857 
chr5:92293601-92293628 5.55556 
chr5:92453802-92453824 5.59091 
chr5:92600206-92600243 5.16216 
chr5:92649503-92649529 5.5 
chr5:92778503-92778532 5.48276 
chr5:92844347-92844363 5.8125 
chr5:93026887-93026919 5.21875 
chr5:93072245-93072272 5.33333 
chr5:93325058-93325088 5.16667 
chr5:93481340-93481370 5.16667 
chr5:94062207-94062235 5.28571 
chr5:94533345-94533359 5.92857 
chr5:94668300-94668327 5.33333 
chr5:94737566-94737587 5.61905 
chr5:95175580-95175597 5.82353 
chr5:95503256-95503277 5.80952 
chr5:96052315-96052338 5.56522 
chr5:96160713-96160739 5.38462 
chr5:96253857-96253881 5.41667 
chr5:96576032-96576045 5.92308 
chr5:97512722-97512743 5.52381 
chr5:97655658-97655671 5.92308 
chr5:97665050-97665068 5.88889 
chr5:97701443-97701455 6 
chr5:97861706-97861719 6 
chr5:97948789-97948810 5.52381 
chr5:97971661-97971682 5.57143 
chr5:97979790-97979802 6 
chr5:98380930-98380957 5.25926 
chr5:98533790-98533807 5.76471 
chr5:98884536-98884553 5.82353 
chr5:99022764-99022779 5.93333 
chr5:99158334-99158362 5.35714 
chr5:99324234-99324257 5.47826 
chr5:99374175-99374202 5.37037 
chr5:99427326-99427343 5.94118 
chr5:99582198-99582222 5.75 
chr5:99602139-99602162 5.43478 
chr5:99969672-99969685 5.92308 
chr5:100493355-100493380 5.32 
chr5:100515145-100515178 5.39394 
chr5:100645821-100645849 5.46429 
chr5:100899292-100899308 5.875 
chr5:100999311-100999339 5.32143 
chr5:101175344-101175358 6 
chr5:101208829-101208852 5.47826 
chr5:101249880-101249892 6 
chr5:101274742-101274772 5.36667 
chr5:101466683-101466704 6 
chr5:101896142-101896163 5.61905 
chr5:101957236-101957248 6 
chr5:102464092-102464116 5.79167 
chr5:102556028-102556048 5.6 
chr5:102648565-102648589 5.375 
chr5:102648853-102648886 5.39394 
chr5:102729204-102729231 5.2963 
chr5:102761597-102761610 5.92308 
chr5:102781265-102781278 5.92308 
chr5:102855371-102855392 5.80952 
chr5:102869199-102869226 5.25926 
chr5:103423898-103423917 5.63158 
chr5:103480505-103480534 5.2069 
chr5:103647779-103647791 6 
chr5:104712951-104712963 6 
chr5:104916660-104916675 5.86667 
chr5:105534251-105534278 5.44444 
chr5:105602463-105602478 5.93333 
chr5:105965327-105965348 5.66667 
chr5:105996636-105996657 5.61905 
chr5:106006628-106006658 5.26667 
chr5:106037242-106037279 5.32432 
chr5:106061273-106061303 5.16667 
chr5:106210140-106210162 5.59091 
chr5:106251069-106251094 5.56 
chr5:106803220-106803241 5.7619 
chr5:107238165-107238179 6 
chr5:107339632-107339653 5.61905 
chr5:107557496-107557519 5.65217 
chr5:107576628-107576652 5.5 
chr5:107761033-107761062 5.24138 
chr5:107979747-107979774 5.25926 
chr5:108067387-108067417 5.2 
chr5:108405622-108405634 6 
chr5:108747349-108747371 5.59091 
chr5:108826984-108827011 5.51852 
chr5:108872648-108872666 5.88889 
chr5:109048762-109048784 5.54545 
chr5:109211916-109211946 5.46667 
chr5:109260549-109260570 5.71429 
chr5:109711976-109711998 5.54545 
chr5:109730519-109730547 5.21429 
chr5:109990495-109990511 5.875 
chr5:110321937-110321962 5.32 
chr5:110556288-110556318 5.26667 
chr5:111020341-111020368 5.22222 
chr5:111066537-111066561 5.70833 
chr5:112165181-112165195 6 
chr5:112189560-112189587 5.33333 
chr5:112288966-112289000 5.55882 
chr5:112360162-112360196 5.29412 
chr5:112391003-112391026 5.56522 
chr5:112425628-112425649 5.57143 
chr5:112437282-112437314 5.15625 
chr5:112511920-112511938 5.77778 
chr5:112614424-112614448 5.54167 
chr5:112676591-112676612 5.61905 
chr5:112706128-112706153 5.52 
chr5:112964603-112964628 5.44 
chr5:113636032-113636066 5.23529 
chr5:113978829-113978860 5.35484 
chr5:114002798-114002815 5.76471 
chr5:114279803-114279830 5.25926 
chr5:114464880-114464933 5.24528 
chr5:114540258-114540284 5.53846 
chr5:114553172-114553218 5.1087 
chr5:114908927-114908944 5.82353 
chr5:115047314-115047341 5.25926 
chr5:115142441-115142469 5.21429 
chr5:115162581-115162606 5.72 
chr5:115283282-115283301 5.68421 
chr5:115963924-115963950 5.53846 
chr5:116287908-116287933 5.52 
chr5:116294022-116294035 5.92308 
chr5:116800915-116800941 5.57692 
chr5:116850556-116850585 5.37931 
chr5:117338364-117338379 5.93333 
chr5:117357705-117357722 5.82353 
chr5:117721838-117721867 5.17241 
chr5:117808876-117808899 5.43478 
chr5:118198628-118198650 5.5 
chr5:118248892-118248921 5.2069 
chr5:118339156-118339189 5.33333 
chr5:118624897-118624919 5.59091 
chr5:118685944-118685969 5.36 
chr5:118811674-118811699 5.4 
chr5:119135253-119135285 5.125 
chr5:119284025-119284059 5.14706 
chr5:119455162-119455183 5.57143 
chr5:119806069-119806094 5.4 
chr5:119951321-119951336 5.86667 
chr5:120504796-120504808 6 
chr5:120924276-120924304 5.21429 
chr5:121039454-121039476 5.5 
chr5:121383359-121383385 5.46154 
chr5:121572579-121572607 5.21429 
chr5:121598266-121598291 5.44 
chr5:121877344-121877387 5.09302 
chr5:121890889-121890910 5.57143 
chr5:122568979-122569007 5.28571 
chr5:122573324-122573336 6 
chr5:122583156-122583183 5.33333 
chr5:122772595-122772628 5.12121 
chr5:123286565-123286592 5.2963 
chr5:123499730-123499743 5.92308 
chr5:123722649-123722692 5.09302 
chr5:124238886-124238912 5.42308 
chr5:124268191-124268216 5.32 
chr5:124470152-124470176 5.45833 
chr5:125037732-125037773 5.2439 
chr5:125188210-125188244 5.17647 
chr5:125314475-125314504 5.68966 
chr5:125683336-125683365 5.37931 
chr5:125733298-125733320 5.5 
chr5:125960433-125960468 5.17143 
chr5:126002086-126002113 5.37037 
chr5:126032486-126032514 5.25 
chr5:126206471-126206490 5.63158 
chr5:126304883-126304901 5.88889 
chr5:126328091-126328119 5.28571 
chr5:126459536-126459549 6 
chr5:126461361-126461380 5.84211 
chr5:126556052-126556064 6 
chr5:126814134-126814155 5.52381 
chr5:126926666-126926686 5.6 
chr5:127335082-127335128 5.19565 
chr5:127657819-127657846 5.2963 
chr5:127817576-127817601 5.52 
chr5:128313249-128313261 6 
chr5:128526103-128526122 5.63158 
chr5:128566880-128566903 5.65217 
chr5:128572013-128572025 6 
chr5:128592143-128592172 5.17241 
chr5:128768214-128768245 5.22581 
chr5:129156304-129156319 5.93333 
chr5:129172775-129172795 5.6 
chr5:129620958-129620980 5.63636 
chr5:129919815-129919848 5.27273 
chr5:129927288-129927306 5.94444 
chr5:130791679-130791710 5.19355 
chr5:130850352-130850387 5.17143 
chr5:130878394-130878413 5.63158 
chr5:131000357-131000370 5.92308 
chr5:131248397-131248427 5.16667 
chr5:131290111-131290128 5.88235 
chr5:131495328-131495341 5.92308 
chr5:131505502-131505521 5.84211 
chr5:131799940-131799964 5.41667 
chr5:131907680-131907710 5.23333 
chr5:132061801-132061832 5.19355 
chr5:132736879-132736904 5.44 
chr5:132866820-132866846 5.34615 
chr5:133708081-133708115 5.14706 
chr5:133749578-133749590 6 
chr5:133773121-133773146 5.32 
chr5:134123090-134123113 5.47826 
chr5:134181835-134181858 5.52174 
chr5:134208149-134208170 5.85714 
chr5:134415498-134415524 5.30769 
chr5:134852727-134852748 5.52381 
chr5:134853324-134853344 5.65 
chr5:134902098-134902113 5.86667 
chr5:135162082-135162107 5.48 
chr5:135273189-135273218 5.24138 
chr5:135614661-135614688 5.2963 
chr5:135793146-135793176 5.3 
chr5:136226700-136226731 5.54839 
chr5:136325475-136325487 6 
chr5:136414646-136414676 5.3 
chr5:136417360-136417386 5.34615 
chr5:136590431-136590449 5.72222 
chr5:136666101-136666128 5.2963 
chr5:136885138-136885151 5.92308 
chr5:136954169-136954191 5.5 
chr5:137206936-137206955 5.73684 
chr5:137383656-137383679 5.6087 
chr5:137474883-137474913 5.13333 
chr5:137595340-137595352 6 
chr5:137661528-137661555 5.22222 
chr5:137903561-137903583 5.59091 
chr5:138262704-138262732 5.35714 
chr5:138290958-138290979 5.61905 
chr5:138306883-138306917 5.05882 
chr5:138583918-138583943 5.36 
chr5:138740538-138740557 5.73684 
chr5:139221445-139221470 5.32 
chr5:139552764-139552789 5.36 
chr5:139689516-139689529 5.92308 
chr5:139902852-139902865 5.92308 
chr5:140059298-140059321 5.82609 
chr5:141132802-141132823 5.61905 
chr5:141136734-141136749 6 
chr5:141197120-141197140 5.65 
chr5:141342581-141342595 6 
chr5:141525982-141526002 5.65 
chr5:141657726-141657757 5.16129 
chr5:141826881-141826902 5.57143 
chr5:142510115-142510127 6 
chr5:142605585-142605615 5.13333 
chr5:142644837-142644859 5.59091 
chr5:143171267-143171280 5.92308 
chr5:143336368-143336393 5.48 
chr5:143592860-143592881 5.57143 
chr5:143722966-143722978 6 
chr5:144229073-144229092 5.68421 
chr5:144424914-144424927 5.92308 
chr5:144690137-144690150 6 
chr5:144704994-144705025 5.32258 
chr5:144992269-144992294 5.32 
chr5:145403137-145403164 5.44444 
chr5:145735967-145735989 5.77273 
chr5:145883642-145883665 5.43478 
chr5:146464157-146464182 5.44 
chr5:147299264-147299306 5.11905 
chr5:147309483-147309499 5.9375 
chr5:147434629-147434654 5.36 
chr5:147524823-147524846 5.43478 
chr5:147740166-147740194 5.25 
chr5:148287149-148287174 5.36 
chr5:149020139-149020154 5.93333 
chr5:149493605-149493634 5.2069 
chr5:149796857-149796892 5.17143 
chr5:149875917-149875934 5.94118 
chr5:149881043-149881057 6 
chr5:150517916-150517942 5.34615 
chr5:150537197-150537222 5.36 
chr5:150695308-150695333 5.52 
chr5:150908831-150908858 5.22222 
chr5:151526434-151526461 5.33333 
chr5:151875649-151875670 5.52381 
chr5:152239975-152239997 5.54545 
chr5:152577718-152577750 5.5625 
chr5:152854857-152854882 5.76 
chr5:152977997-152978009 6 
chr5:154123916-154123945 5.34483 
chr5:154257790-154257818 5.28571 
chr5:154730175-154730202 5.33333 
chr5:154732227-154732246 5.68421 
chr5:155296880-155296897 5.76471 
chr5:156136405-156136436 5.16129 
chr5:156967024-156967038 6 
chr5:157199154-157199173 5.84211 
chr5:157604128-157604141 5.92308 
chr5:158322386-158322412 5.26923 
chr5:158420071-158420098 5.48148 
chr5:158575445-158575469 5.625 
chr5:158921188-158921207 5.84211 
chr5:158925875-158925896 5.61905 
chr5:159519971-159519998 5.25926 
chr5:159706766-159706790 5.375 
chr5:159993455-159993484 5.37931 
chr5:160900623-160900636 5.92308 
chr5:161001419-161001445 5.34615 
chr5:161329567-161329592 5.36 
chr5:162060599-162060628 5.89655 
chr5:162097710-162097736 5.30769 
chr5:162141477-162141490 5.92308 
chr5:162385669-162385681 6 
chr5:162806370-162806383 5.92308 
chr5:162825564-162825587 5.47826 
chr5:162914553-162914578 5.48 
chr5:163202439-163202470 5.19355 
chr5:163981159-163981185 5.53846 
chr5:164557153-164557166 6 
chr5:164709972-164709987 5.93333 
chr5:164871557-164871576 5.63158 
chr5:165431926-165431947 5.57143 
chr5:165800646-165800679 5.33333 
chr5:165916071-165916083 6 
chr5:166159166-166159194 5.25 
chr5:166242252-166242264 6 
chr5:167387951-167387974 5.43478 
chr5:167390118-167390147 5.31034 
chr5:167657065-167657096 5.19355 
chr5:167800619-167800644 5.36 
chr5:167833727-167833747 5.65 
chr5:167897930-167897954 5.41667 
chr5:167984115-167984132 6 
chr5:168244081-168244100 5.63158 
chr5:168551436-168551464 5.32143 
chr5:169888197-169888224 5.44444 
chr5:169910703-169910727 5.41667 
chr5:170014592-170014612 5.6 
chr5:170673640-170673667 5.59259 
chr5:171083075-171083094 5.68421 
chr5:171114533-171114559 5.30769 
chr5:171576549-171576567 5.72222 
chr5:171586380-171586393 5.92308 
chr5:171674343-171674386 5.2093 
chr5:172039069-172039094 5.32 
chr5:172195304-172195327 5.43478 
chr5:172237762-172237777 5.86667 
chr5:172754299-172754327 5.28571 
chr5:172966644-172966659 5.93333 
chr5:174433897-174433914 5.94118 
chr5:175874446-175874458 6 
chr5:176730781-176730814 5.24242 
chr5:177046681-177046704 5.56522 
chr5:177321054-177321083 5.27586 
chr5:177354723-177354753 5.5 
chr5:177830511-177830523 6 
chr5:177912898-177912911 5.92308 
chr5:178228882-178228895 5.92308 
chr5:179978840-179978854 6 
chr5:180039558-180039585 5.33333 
chr5:180459895-180459916 5.57143 
chr5:180713017-180713044 5.25926 
chr5:180733056-180733081 5.32 
chr5:180799460-180799486 5.42308 
chr5:180835720-180835732 6 
