# Supplementary material for: MsDetector: toward a standard computational tool for DNA microsatellites detection
Source: Nucleic Acids Res. 2012 Oct 2;41(1):e22. doi: 10.1093/nar/gks881 (PMC3592430; doi:10.1093/nar/gks881)
Supplement: Supplementary Data [file supp_gks881_nar-01766-met-n-2012-File009.gz › dataset7HumanMs/chr6.rep]

chr6:62082-62159 5.79221 
chr6:67175-67192 6 
chr6:68406-68427 5.61905 
chr6:73786-74008 5.8018 
chr6:77296-77322 5.57692 
chr6:78000-78028 5.32143 
chr6:81000-81025 5.8 
chr6:82677-82715 5.21053 
chr6:88107-88235 5.69531 
chr6:88246-88284 5.73684 
chr6:90655-90667 6 
chr6:90788-90825 5.48649 
chr6:93678-93697 5.63158 
chr6:93831-93859 5.96429 
chr6:105764-105782 5.77778 
chr6:111248-111305 5.35088 
chr6:111313-111346 5.66667 
chr6:113434-113459 5.72 
chr6:115817-115841 5.375 
chr6:116475-116488 5.92308 
chr6:117168-117196 5.25 
chr6:122554-122574 5.7 
chr6:123140-123176 5.52778 
chr6:123899-123930 5.19355 
chr6:125728-125778 5.36 
chr6:132152-132291 5.56835 
chr6:132795-132845 5.48 
chr6:134247-134285 5.65789 
chr6:134559-134613 5.2963 
chr6:139742-139762 6 
chr6:141122-141148 5.5 
chr6:141439-141459 5.95 
chr6:142117-142149 5.9375 
chr6:144896-144930 5.26471 
chr6:145229-145247 6 
chr6:147635-147981 5.65607 
chr6:153431-153497 5.40909 
chr6:153687-153717 5.5 
chr6:155578-155597 6 
chr6:156484-156525 5.70732 
chr6:160265-160287 5.90909 
chr6:162102-162133 5.35484 
chr6:163046-163084 5.42105 
chr6:164280-164299 5.89474 
chr6:166731-166752 5.80952 
chr6:167861-167886 5.32 
chr6:168608-168631 5.91304 
chr6:171198-171260 5.58065 
chr6:175427-175452 5.76 
chr6:175540-175563 5.47826 
chr6:175822-175917 5.52632 
chr6:177349-177365 6 
chr6:179631-179669 5.78947 
chr6:182321-182337 6 
chr6:187523-187543 5.9 
chr6:193296-193431 5.63704 
chr6:196513-196545 5.40625 
chr6:196571-196641 5.74286 
chr6:196671-196721 5.54 
chr6:196733-196773 5.725 
chr6:196814-196851 5.37838 
chr6:196871-196911 5.425 
chr6:196938-196954 5.875 
chr6:197420-197435 5.86667 
chr6:198109-198133 5.75 
chr6:198991-199017 5.76923 
chr6:200473-200500 5.2963 
chr6:201139-201165 6 
chr6:201976-201988 6 
chr6:206602-206662 5.76667 
chr6:207542-207560 5.94444 
chr6:207611-207625 5.92857 
chr6:208238-208258 6 
chr6:209455-209472 5.94118 
chr6:216847-216885 5.34211 
chr6:217218-217243 5.36 
chr6:220029-220052 5.69565 
chr6:220690-220719 5.58621 
chr6:224124-224150 5.73077 
chr6:225752-225768 6 
chr6:228861-228883 5.86364 
chr6:229888-229922 5.32353 
chr6:230145-230249 5.68269 
chr6:231068-231090 5.63636 
chr6:232527-232539 6 
chr6:233787-233820 5.45455 
chr6:233861-233879 6 
chr6:235198-235222 5.75 
chr6:235734-235894 5.6625 
chr6:235995-236034 5.64103 
chr6:239054-239070 5.9375 
chr6:240831-240862 5.32258 
chr6:240900-240919 5.73684 
chr6:245132-245156 5.83333 
chr6:246965-247000 5.77143 
chr6:248934-248961 5.59259 
chr6:249202-249227 5.32 
chr6:249238-249293 5.38182 
chr6:256463-256476 6 
chr6:262013-262068 5.90909 
chr6:262420-262442 5.95455 
chr6:264447-264469 5.81818 
chr6:264667-264689 5.77273 
chr6:265521-265546 5.36 
chr6:267140-267152 6 
chr6:268380-268405 5.4 
chr6:270059-270077 6 
chr6:270755-270777 6 
chr6:270835-270859 5.91667 
chr6:272442-272476 5.35294 
chr6:273220-273239 5.78947 
chr6:273395-273428 5.21212 
chr6:274074-274094 5.9 
chr6:274390-274418 5.67857 
chr6:276787-276834 5.21277 
chr6:276859-276873 6 
chr6:280084-280105 6 
chr6:286497-286520 6 
chr6:287444-287465 5.57143 
chr6:287756-287803 5.82979 
chr6:292444-292469 5.44 
chr6:293797-293813 6 
chr6:294509-294537 5.28571 
chr6:294767-294792 5.36 
chr6:295799-295826 5.66667 
chr6:307260-307313 5.35849 
chr6:307325-307359 5.58824 
chr6:309679-309713 6 
chr6:309940-309970 5.8 
chr6:322077-322169 5.82609 
chr6:323240-323258 6 
chr6:332635-332658 5.56522 
chr6:335007-335022 6 
chr6:340518-340559 5.14634 
chr6:343655-343699 5.93182 
chr6:345216-345235 5.78947 
chr6:346429-346453 6 
chr6:349196-349228 5.25 
chr6:353068-353091 6 
chr6:364795-364820 6 
chr6:365584-365602 6 
chr6:367318-367369 5.37255 
chr6:367568-367604 5.22222 
chr6:367641-367666 5.52 
chr6:371238-371293 5.30909 
chr6:371424-371482 5.31034 
chr6:371643-371694 5.37255 
chr6:371796-371818 5.5 
chr6:371949-371971 5.5 
chr6:372526-372555 5.37931 
chr6:374836-374858 5.5 
chr6:375675-375699 6 
chr6:377927-377950 5.86957 
chr6:390615-390627 6 
chr6:391682-391707 5.68 
chr6:393800-393829 5.27586 
chr6:393930-393944 5.92857 
chr6:395108-395120 6 
chr6:395280-395298 5.94444 
chr6:400771-400811 5.575 
chr6:407621-407660 5.48718 
chr6:409267-409291 5.5 
chr6:417223-417253 5.36667 
chr6:417881-417918 6 
chr6:421770-421795 5.48 
chr6:423068-423091 6 
chr6:423416-423448 5.21875 
chr6:430334-430392 5.2931 
chr6:431259-431283 5.45833 
chr6:433463-433488 6 
chr6:433822-433847 5.92 
chr6:434017-434040 5.73913 
chr6:437793-437813 5.7 
chr6:440297-440322 5.4 
chr6:440343-440414 5.46479 
chr6:440441-440500 5.40678 
chr6:440537-440626 5.41573 
chr6:440638-440692 5.38889 
chr6:440704-440783 5.92405 
chr6:440817-440844 5.40741 
chr6:440860-440908 5.27083 
chr6:440917-440970 5.35849 
chr6:443758-443786 5.53571 
chr6:444517-444545 5.85714 
chr6:446799-446835 5.58333 
chr6:450989-451024 6 
chr6:455547-455571 6 
chr6:458012-458045 5.72727 
chr6:459327-459349 5.68182 
chr6:459379-459442 5.49206 
chr6:460349-460387 5.5 
chr6:464770-464803 5.78788 
chr6:468518-468532 6 
chr6:469000-469731 5.94802 
chr6:476598-476626 5.32143 
chr6:477175-477201 5.26923 
chr6:489182-489196 5.92857 
chr6:496250-496275 5.68 
chr6:497090-497102 6 
chr6:499430-499489 5.9322 
chr6:500038-500110 5.625 
chr6:501014-501085 5.67606 
chr6:501099-501734 5.95118 
chr6:507011-507047 5.55556 
chr6:507116-507147 6 
chr6:507187-507203 5.875 
chr6:507215-507236 6 
chr6:507270-507314 6 
chr6:507355-507375 6 
chr6:514826-514877 5.29412 
chr6:524363-524388 5.6 
chr6:526432-526452 6 
chr6:530588-530617 5.31034 
chr6:530728-530757 5.96552 
chr6:531385-531422 5.91892 
chr6:534422-534461 5.84615 
chr6:535364-535392 5.32143 
chr6:536350-536376 5.30769 
chr6:539069-539087 5.77778 
chr6:542271-542300 5.24138 
chr6:545153-545173 6 
chr6:546105-546125 5.6 
chr6:552860-552880 5.8 
chr6:553329-553357 5.53571 
chr6:553390-553411 6 
chr6:557617-557644 5.85185 
chr6:558811-558833 6 
chr6:562407-562428 5.61905 
chr6:567666-567705 5.53846 
chr6:573671-573731 5.51667 
chr6:575445-575527 5.81707 
chr6:577954-577976 5.72727 
chr6:580038-580055 5.76471 
chr6:581295-581307 6 
chr6:582623-582638 6 
chr6:582727-582762 5.74286 
chr6:593029-593063 5.70588 
chr6:599000-599028 5.5 
chr6:606445-606463 5.83333 
chr6:607586-607611 5.36 
chr6:607837-607871 5.41176 
chr6:610632-610656 5.79167 
chr6:613438-613472 5.61765 
chr6:613882-613920 5.89474 
chr6:615171-615226 5.8 
chr6:615719-615740 5.95238 
chr6:616602-616618 6 
chr6:616648-616672 5.75 
chr6:616729-616756 5.81481 
chr6:624466-624491 5.44 
chr6:625518-625535 6 
chr6:627243-627259 6 
chr6:631548-631564 5.875 
chr6:631798-631832 5.41176 
chr6:634231-634262 5.77419 
chr6:636061-636091 5.36667 
chr6:638928-638946 5.83333 
chr6:642677-642713 5.25 
chr6:643200-643219 5.63158 
chr6:644282-644314 5.5 
chr6:647834-647865 5.29032 
chr6:648716-648734 6 
chr6:651656-651696 5.925 
chr6:654803-654832 6 
chr6:657764-657777 6 
chr6:658583-658674 5.48352 
chr6:660149-660181 5.46875 
chr6:662760-662785 5.88 
chr6:664191-664207 6 
chr6:665927-665941 6 
chr6:666434-666453 5.78947 
chr6:667860-667909 6 
chr6:668818-668841 5.43478 
chr6:671048-671065 6 
chr6:671336-671373 5.78378 
chr6:671834-671863 5.48276 
chr6:671899-671927 6 
chr6:673252-673286 6 
chr6:674712-674739 6 
chr6:677934-677960 6 
chr6:682199-682212 6 
chr6:685127-685147 6 
chr6:685869-685888 6 
chr6:687171-687189 6 
chr6:689814-689841 5.33333 
chr6:693903-693935 5.375 
chr6:695351-695384 5.63636 
chr6:697079-697101 5.63636 
chr6:697857-697872 6 
chr6:701592-701624 5.59375 
chr6:702770-702815 5.95556 
chr6:706943-706987 5.29545 
chr6:707000-707035 5.17143 
chr6:707071-707174 5.4466 
chr6:707213-707292 5.44304 
chr6:712279-712309 5.66667 
chr6:712437-712456 5.63158 
chr6:718973-718988 6 
chr6:723945-723975 5.93333 
chr6:727451-727512 5.37705 
chr6:729929-729950 6 
chr6:735427-735440 6 
chr6:736332-736355 5.91304 
chr6:738273-738309 5.13889 
chr6:738973-739174 5.73134 
chr6:739833-739926 5.33333 
chr6:740308-740334 6 
chr6:741550-741571 5.80952 
chr6:744321-744348 5.37037 
chr6:746232-746292 5.51667 
chr6:750188-750215 5.37037 
chr6:752326-752405 5.53165 
chr6:752729-752747 6 
chr6:753957-754000 5.65116 
chr6:754037-754064 5.33333 
chr6:759416-759429 6 
chr6:760536-760558 5.59091 
chr6:764077-764107 5.36667 
chr6:768017-768072 5.43636 
chr6:768096-768218 5.46721 
chr6:768262-768284 5.63636 
chr6:768293-768327 5.29412 
chr6:768392-768413 5.71429 
chr6:769962-770153 5.71728 
chr6:770520-770548 5.89286 
chr6:771060-771169 5.88073 
chr6:771800-771831 5.12903 
chr6:773728-773756 5.89286 
chr6:778220-778237 5.76471 
chr6:779317-779335 5.88889 
chr6:780778-780808 5.73333 
chr6:786727-786749 5.90909 
chr6:788727-788769 5.40476 
chr6:791081-791142 5.80328 
chr6:791793-791812 6 
chr6:796781-796800 5.89474 
chr6:800563-800584 6 
chr6:800949-800964 6 
chr6:803181-803214 5.54545 
chr6:803293-803399 5.4717 
chr6:803459-803558 5.68687 
chr6:809033-809089 5.82143 
chr6:810908-810930 5.90909 
chr6:812455-812483 6 
chr6:813547-813607 6 
chr6:813994-814011 5.88235 
chr6:815991-816018 6 
chr6:817100-817140 5.9 
chr6:817477-817520 6 
chr6:820544-820637 5.5914 
chr6:823930-823959 5.82759 
chr6:831942-831979 5.62162 
chr6:834342-834431 6 
chr6:835528-835551 5.6087 
chr6:836443-836482 5.28205 
chr6:842350-842385 5.85714 
chr6:843132-843161 5.82759 
chr6:843201-843318 5.83761 
chr6:843667-843690 5.56522 
chr6:848650-848683 5.90909 
chr6:849169-849199 5.26667 
chr6:849924-849947 5.73913 
chr6:851213-851233 6 
chr6:854715-854771 5.25 
chr6:856433-856445 6 
chr6:857355-857409 5.77778 
chr6:857427-857469 5.64286 
chr6:857526-857586 5.85 
chr6:857606-857648 5.64286 
chr6:857681-857748 5.46269 
chr6:857759-857824 5.66154 
chr6:857834-857876 5.66667 
chr6:857886-857921 5.71429 
chr6:859924-859945 6 
chr6:860768-860870 6 
chr6:861189-861210 6 
chr6:865437-865453 5.875 
chr6:871957-871973 6 
chr6:874947-874969 6 
chr6:881297-881322 5.76 
chr6:881477-881489 6 
chr6:882914-882928 6 
chr6:885649-885677 5.57143 
chr6:885918-886005 5.77011 
chr6:886287-886353 5.83333 
chr6:889743-889761 6 
chr6:894644-894664 5.85 
chr6:895453-895467 6 
chr6:898027-898122 5.76842 
chr6:898485-898500 5.86667 
chr6:898542-898562 5.65 
chr6:899853-899901 6 
chr6:900188-900213 5.6 
chr6:902839-902870 5.45161 
chr6:903432-903445 6 
chr6:904628-904794 5.68072 
chr6:904804-904911 5.65421 
chr6:904920-905280 5.66389 
chr6:906219-906308 5.47191 
chr6:906332-907046 5.56863 
chr6:907055-907082 5.37037 
chr6:908144-908162 5.77778 
chr6:912602-912636 5.55882 
chr6:913354-913389 5.37143 
chr6:916020-916040 5.65 
chr6:928648-928674 5.38462 
chr6:929426-929445 5.63158 
chr6:929611-929625 6 
chr6:932909-932934 5.4 
chr6:933654-933688 5.35294 
chr6:933964-933990 6 
chr6:937569-937688 5.52941 
chr6:937726-937846 5.7 
chr6:937856-937946 5.65556 
chr6:944109-944138 5.31034 
chr6:946029-946085 5.32143 
chr6:946097-946145 5.4375 
chr6:964087-964113 5.57692 
chr6:966412-966441 5.34483 
chr6:973072-973093 6 
chr6:973723-973754 5.74194 
chr6:974279-974328 5.57143 
chr6:974367-974416 5.83673 
chr6:974426-974460 5.5 
chr6:974505-974570 5.44615 
chr6:975975-976012 5.2973 
chr6:977189-977213 6 
chr6:978772-978785 5.92308 
chr6:982446-982465 5.94737 
chr6:983709-983724 6 
chr6:983878-983890 6 
chr6:989474-989500 5.30769 
chr6:990321-990347 5.34615 
chr6:994140-994234 5.37234 
chr6:994252-994279 6 
chr6:994309-994335 5.73077 
chr6:994376-994423 5.70213 
chr6:994455-994553 5.78571 
chr6:1000732-1000772 5.9 
chr6:1003320-1003373 5.30189 
chr6:1003417-1003508 5.3956 
chr6:1004886-1004905 5.89474 
chr6:1005276-1005343 5.56716 
chr6:1009283-1009345 5.54839 
chr6:1010741-1010761 5.65 
chr6:1010778-1010817 5.84615 
chr6:1012576-1012609 5.87879 
chr6:1015838-1015851 5.92308 
chr6:1027892-1028000 5.58333 
chr6:1028017-1028079 5.67742 
chr6:1028373-1028403 5.43333 
chr6:1030055-1030117 5.90323 
chr6:1030785-1030840 6 
chr6:1031370-1031392 5.68182 
chr6:1033754-1033788 5.67647 
chr6:1037778-1037799 6 
chr6:1039007-1039029 6 
chr6:1039095-1039115 5.75 
chr6:1042338-1042373 5.71429 
chr6:1047088-1047135 5.85106 
chr6:1047507-1047520 6 
chr6:1053415-1053441 6 
chr6:1053917-1054005 5.32955 
chr6:1054034-1054110 5.51316 
chr6:1054121-1054168 5.38298 
chr6:1054194-1054375 5.40331 
chr6:1054423-1054454 5.51613 
chr6:1054506-1054543 5.18919 
chr6:1060449-1060461 6 
chr6:1060775-1060807 5.46875 
chr6:1060824-1060925 5.27723 
chr6:1060945-1060972 5.74074 
chr6:1065919-1065936 6 
chr6:1069069-1069101 5.71875 
chr6:1069118-1069138 5.8 
chr6:1069155-1069483 5.39329 
chr6:1069500-1069543 5.86047 
chr6:1071635-1071649 6 
chr6:1073122-1073154 5.40625 
chr6:1073314-1073353 5.30769 
chr6:1076346-1076365 5.78947 
chr6:1088371-1088383 6 
chr6:1090773-1090800 6 
chr6:1093032-1093046 6 
chr6:1094561-1094574 5.92308 
chr6:1095195-1095211 5.8125 
chr6:1095694-1095708 6 
chr6:1096237-1096300 6 
chr6:1097158-1097268 5.83636 
chr6:1099882-1099914 5.9375 
chr6:1101000-1101029 5.34483 
chr6:1105078-1105120 5.40476 
chr6:1106422-1106448 5.76923 
chr6:1111831-1111864 5.90909 
chr6:1113216-1113229 6 
chr6:1113659-1113741 5.28049 
chr6:1114989-1115023 5.82353 
chr6:1121214-1121251 5.83784 
chr6:1126983-1127188 5.80488 
chr6:1128292-1128374 5.76829 
chr6:1128432-1128470 5.28947 
chr6:1130283-1130311 5.46429 
chr6:1130665-1130684 5.73684 
chr6:1131786-1131816 5.73333 
chr6:1131942-1132012 5.34286 
chr6:1137630-1137663 5.87879 
chr6:1138681-1138709 5.71429 
chr6:1140939-1140976 5.64865 
chr6:1144373-1144397 6 
chr6:1146655-1146995 5.46471 
chr6:1147028-1147088 5.7 
chr6:1147110-1147146 5.19444 
chr6:1150961-1150994 5.72727 
chr6:1153839-1153873 5.61765 
chr6:1157635-1157647 6 
chr6:1160889-1160914 6 
chr6:1162418-1162452 5.82353 
chr6:1165415-1165433 5.77778 
chr6:1170228-1170240 6 
chr6:1171629-1171660 5.70968 
chr6:1172979-1173000 5.80952 
chr6:1180689-1180715 5.5 
chr6:1181762-1181778 6 
chr6:1184313-1184348 5.62857 
chr6:1185415-1185441 5.38462 
chr6:1185459-1185488 5.34483 
chr6:1185546-1185595 5.55102 
chr6:1185648-1185692 5.34091 
chr6:1185705-1185775 5.72857 
chr6:1186494-1186536 5.40476 
chr6:1191860-1191928 5.32353 
chr6:1192596-1192635 5.66667 
chr6:1193183-1193220 5.2973 
chr6:1199356-1199377 5.71429 
chr6:1205351-1205512 5.67081 
chr6:1205522-1205767 5.78367 
chr6:1205828-1206086 5.81395 
chr6:1210827-1211061 5.82906 
chr6:1212783-1212809 5.30769 
chr6:1212874-1212900 5.30769 
chr6:1212943-1212988 5.33333 
chr6:1213805-1213840 5.51429 
chr6:1214800-1214832 5.75 
chr6:1220271-1220317 5.86957 
chr6:1224831-1224858 5.77778 
chr6:1225854-1225870 5.8125 
chr6:1226130-1226145 5.86667 
chr6:1233893-1233907 6 
chr6:1235610-1235631 5.66667 
chr6:1236771-1236805 5.82353 
chr6:1237050-1237067 5.94118 
chr6:1237399-1237412 6 
chr6:1240943-1241000 5.5614 
chr6:1246547-1246564 6 
chr6:1247302-1247328 5.42308 
chr6:1248558-1248586 5.32143 
chr6:1252370-1252393 5.56522 
chr6:1252579-1252593 6 
chr6:1253265-1253287 6 
chr6:1256225-1256251 5.88462 
chr6:1257022-1257072 5.28 
chr6:1257629-1257652 5.82609 
chr6:1260709-1260730 5.95238 
chr6:1262852-1262875 5.43478 
chr6:1268417-1268441 5.79167 
chr6:1280724-1280748 5.66667 
chr6:1282814-1282848 5.32353 
chr6:1286459-1286487 5.57143 
chr6:1287902-1287930 5.53571 
chr6:1291780-1291868 5.39773 
chr6:1291886-1291990 5.48077 
chr6:1293439-1293472 6 
chr6:1294430-1294450 5.75 
chr6:1297104-1297134 5.43333 
chr6:1298452-1298476 5.70833 
chr6:1298687-1298710 5.86957 
chr6:1299409-1299463 5.25926 
chr6:1300991-1301014 5.91304 
chr6:1302444-1302467 5.56522 
chr6:1303086-1303115 5.17241 
chr6:1304659-1304702 5.7907 
chr6:1306916-1306934 6 
chr6:1307150-1307188 6 
chr6:1310087-1310119 5.75 
chr6:1311526-1311555 5.2069 
chr6:1312200-1312241 5.34146 
chr6:1313200-1313253 5.33962 
chr6:1313632-1313683 5.54902 
chr6:1313841-1313876 5.28571 
chr6:1314877-1314899 5.54545 
chr6:1317208-1317545 5.273 
chr6:1321450-1321495 5.75556 
chr6:1326924-1326949 5.36 
chr6:1327545-1327562 6 
chr6:1329083-1329111 5.32143 
chr6:1330262-1330277 5.93333 
chr6:1331888-1331926 6 
chr6:1332693-1332712 5.84211 
chr6:1333849-1333881 5.46875 
chr6:1334717-1334740 5.43478 
chr6:1334764-1334799 5.62857 
chr6:1337406-1337440 5.35294 
chr6:1337888-1337911 6 
chr6:1339720-1339776 6 
chr6:1343674-1343710 5.5 
chr6:1345810-1345824 5.92857 
chr6:1345929-1345941 6 
chr6:1346599-1346670 5.66197 
chr6:1348283-1348310 6 
chr6:1350933-1350954 6 
chr6:1355968-1356104 5.66912 
chr6:1357818-1357843 5.72 
chr6:1360950-1360979 5.34483 
chr6:1361076-1361096 6 
chr6:1363927-1363939 6 
chr6:1366132-1366145 5.92308 
chr6:1368000-1368035 5.57143 
chr6:1369671-1369693 5.54545 
chr6:1377436-1377471 5.65714 
chr6:1382291-1382360 6 
chr6:1383489-1383511 5.54545 
chr6:1383812-1383835 5.52174 
chr6:1387572-1387602 6 
chr6:1388935-1388996 5.59016 
chr6:1389736-1389792 5.51786 
chr6:1389980-1390000 5.85 
chr6:1390134-1390164 5.33333 
chr6:1390267-1390300 5.9697 
chr6:1390315-1390366 5.60784 
chr6:1390405-1390441 5.52778 
chr6:1390977-1390993 6 
chr6:1391062-1391096 5.47059 
chr6:1392669-1392707 6 
chr6:1394095-1394116 5.57143 
chr6:1395437-1395451 6 
chr6:1396863-1396889 5.53846 
chr6:1397564-1397598 5.76471 
chr6:1399317-1399362 5.51111 
chr6:1399408-1399459 5.56863 
chr6:1399500-1399523 5.86957 
chr6:1399581-1399609 5.53571 
chr6:1399647-1399735 5.35227 
chr6:1401872-1401886 6 
chr6:1402137-1402156 5.63158 
chr6:1402918-1403664 5.5067 
chr6:1403672-1403684 6 
chr6:1403734-1403842 5.52778 
chr6:1403924-1403983 5.20339 
chr6:1404015-1404103 5.38636 
chr6:1404157-1404172 6 
chr6:1411161-1411196 6 
chr6:1411831-1411845 6 
chr6:1412008-1412035 5.81481 
chr6:1413223-1413235 6 
chr6:1417000-1417032 6 
chr6:1418027-1418066 5.82051 
chr6:1418166-1418205 5.46154 
chr6:1418491-1418509 6 
chr6:1422186-1422207 5.61905 
chr6:1422221-1422278 5.26316 
chr6:1422320-1422404 5.35714 
chr6:1422732-1422778 5.86957 
chr6:1423723-1423763 5.925 
chr6:1425452-1425532 5.7125 
chr6:1427339-1427360 6 
chr6:1428258-1428283 5.6 
chr6:1428832-1428854 5.54545 
chr6:1438269-1438283 6 
chr6:1438325-1438350 6 
chr6:1439493-1439517 5.54167 
chr6:1440382-1440394 6 
chr6:1440919-1440948 5.65517 
chr6:1444855-1444874 6 
chr6:1445931-1445960 5.55172 
chr6:1447838-1447855 6 
chr6:1448056-1448096 5.925 
chr6:1452396-1452436 5.5 
chr6:1458117-1458354 5.46414 
chr6:1463973-1463995 5.90909 
chr6:1465879-1465904 5.56 
chr6:1467983-1468012 5.86207 
chr6:1468837-1468850 6 
chr6:1472941-1472966 5.64 
chr6:1472976-1473286 5.54839 
chr6:1473319-1473386 5.46269 
chr6:1476242-1476280 5.52632 
chr6:1476381-1476394 6 
chr6:1476928-1476956 5.32143 
chr6:1478209-1478292 5.6506 
chr6:1478325-1478458 5.57895 
chr6:1478491-1478714 5.48879 
chr6:1478768-1478895 5.55906 
chr6:1478924-1478963 5.66667 
chr6:1480094-1480112 5.88889 
chr6:1481043-1481066 6 
chr6:1481535-1481570 5.54286 
chr6:1483610-1483847 5.85232 
chr6:1484133-1484146 6 
chr6:1485000-1485056 5.46429 
chr6:1492279-1492305 5.61538 
chr6:1492333-1492406 5.53425 
chr6:1492662-1492687 5.32 
chr6:1493132-1493153 6 
chr6:1501628-1501643 6 
chr6:1503220-1503245 5.32 
chr6:1506689-1506708 5.63158 
chr6:1507840-1507905 5.33846 
chr6:1508557-1508577 6 
chr6:1509289-1509301 6 
chr6:1509954-1509971 6 
chr6:1512557-1512592 5.51429 
chr6:1512727-1512827 5.7 
chr6:1512837-1513000 5.82209 
chr6:1521593-1521606 6 
chr6:1524104-1524121 5.76471 
chr6:1525420-1525433 6 
chr6:1530175-1530206 5.80645 
chr6:1531137-1531201 5.46875 
chr6:1531634-1531656 5.90909 
chr6:1532308-1532328 5.65 
chr6:1532899-1532962 5.60317 
chr6:1535640-1535676 5.75 
chr6:1536127-1536144 5.94118 
chr6:1536273-1536450 5.50847 
chr6:1536620-1536671 5.37255 
chr6:1539754-1539779 5.72 
chr6:1540767-1540803 5.94444 
chr6:1541027-1541054 5.40741 
chr6:1542102-1542546 5.83333 
chr6:1544280-1544310 5.3 
chr6:1544332-1544427 5.35789 
chr6:1544437-1544610 5.72254 
chr6:1544662-1544674 6 
chr6:1547204-1547252 5.54167 
chr6:1547407-1547420 6 
chr6:1547638-1547655 5.82353 
chr6:1547912-1547939 5.88889 
chr6:1549105-1549134 5.48276 
chr6:1550348-1550381 5.69697 
chr6:1550449-1550478 5.37931 
chr6:1551510-1551529 5.84211 
chr6:1551811-1551841 5.16667 
chr6:1552291-1552317 5.88462 
chr6:1552932-1552973 5.70732 
chr6:1553332-1553344 6 
chr6:1555225-1555256 5.22581 
chr6:1556182-1556197 6 
chr6:1556226-1556255 5.62069 
chr6:1557309-1557350 5.80488 
chr6:1558251-1558283 5.8125 
chr6:1558549-1558575 5.65385 
chr6:1564757-1564792 6 
chr6:1565943-1565978 5.85714 
chr6:1566698-1566722 5.66667 
chr6:1569359-1569385 5.65385 
chr6:1571204-1571236 5.40625 
chr6:1572050-1572065 5.93333 
chr6:1577747-1577779 5.4375 
chr6:1582471-1582483 6 
chr6:1583155-1583169 6 
chr6:1583923-1583974 5.31373 
chr6:1586879-1586903 5.79167 
chr6:1587394-1587438 5.38636 
chr6:1587514-1587562 5.20833 
chr6:1587632-1587657 5.68 
chr6:1588525-1588566 5.4878 
chr6:1589370-1589389 5.68421 
chr6:1591543-1591580 5.51351 
chr6:1592551-1592596 6 
chr6:1594064-1594097 5.87879 
chr6:1597407-1597419 6 
chr6:1600725-1600806 5.81481 
chr6:1602735-1602749 6 
chr6:1607077-1607093 5.9375 
chr6:1609627-1609672 5.28889 
chr6:1609916-1609965 5.2449 
chr6:1610235-1610259 5.45833 
chr6:1610580-1610625 5.55556 
chr6:1610641-1610672 5.54839 
chr6:1610760-1610783 5.56522 
chr6:1611258-1611292 5.47059 
chr6:1611462-1611474 6 
chr6:1611548-1611582 5.55882 
chr6:1611802-1611838 5.75 
chr6:1612017-1612044 5.7037 
chr6:1612141-1612156 6 
chr6:1614992-1615013 5.66667 
chr6:1617707-1617743 5.16667 
chr6:1618923-1618957 5.26471 
chr6:1621809-1621833 5.41667 
chr6:1625062-1625084 6 
chr6:1625918-1625974 5.55357 
chr6:1631868-1631895 5.66667 
chr6:1634742-1634771 5.48276 
chr6:1640110-1640125 6 
chr6:1641938-1641983 5.57778 
chr6:1642387-1642407 6 
chr6:1644683-1644710 5.25926 
chr6:1645164-1645178 6 
chr6:1652604-1653006 5.85075 
chr6:1654196-1654217 5.61905 
chr6:1655293-1655307 6 
chr6:1655706-1655762 5.76786 
chr6:1658087-1658109 5.95455 
chr6:1662782-1662812 5.26667 
chr6:1664144-1664165 5.57143 
chr6:1668939-1668962 5.91304 
chr6:1670151-1670174 6 
chr6:1670592-1670613 5.71429 
chr6:1671897-1671912 5.93333 
chr6:1673756-1673782 5.26923 
chr6:1674776-1674818 5.85714 
chr6:1675162-1675183 5.66667 
chr6:1677519-1677565 5.71739 
chr6:1678028-1678047 5.63158 
chr6:1678176-1678207 5.3871 
chr6:1681279-1681308 5.48276 
chr6:1681351-1681394 5.48837 
chr6:1682794-1682816 6 
chr6:1685597-1685620 5.78261 
chr6:1691742-1691763 6 
chr6:1693809-1693834 5.72 
chr6:1696141-1696167 5.80769 
chr6:1699021-1699034 6 
chr6:1701801-1701818 5.88235 
chr6:1701954-1701990 5.36111 
chr6:1703467-1703494 5.37037 
chr6:1708255-1708301 5.3913 
chr6:1713839-1713853 6 
chr6:1717988-1718007 5.68421 
chr6:1718429-1718445 5.875 
chr6:1718994-1719051 5.4386 
chr6:1722296-1722313 6 
chr6:1722466-1722492 5.88462 
chr6:1726248-1726267 5.73684 
chr6:1727087-1727162 5.50667 
chr6:1729048-1729127 5.3038 
chr6:1729179-1729218 5.97436 
chr6:1732559-1732591 5.65625 
chr6:1736559-1736598 5.28205 
chr6:1737721-1738113 5.59439 
chr6:1738124-1738446 5.81366 
chr6:1742045-1742066 6 
chr6:1743776-1743789 6 
chr6:1745200-1745232 5.34375 
chr6:1746923-1746945 6 
chr6:1747724-1747750 5.53846 
chr6:1751680-1751706 5.30769 
chr6:1751727-1751742 6 
chr6:1755112-1755131 5.78947 
chr6:1768824-1768837 5.92308 
chr6:1769929-1769949 6 
chr6:1777633-1777659 5.42308 
chr6:1783388-1783410 5.95455 
chr6:1784624-1784643 6 
chr6:1789746-1789782 6 
chr6:1790790-1790817 5.2963 
chr6:1790832-1790902 5.3 
chr6:1795258-1795279 5.7619 
chr6:1795675-1795710 5.31429 
chr6:1798471-1798513 6 
chr6:1800278-1800315 5.37838 
chr6:1800667-1800683 5.9375 
chr6:1800837-1800871 6 
chr6:1803807-1803827 6 
chr6:1806673-1806701 6 
chr6:1809131-1809156 5.8 
chr6:1811789-1811802 6 
chr6:1812722-1812788 5.34848 
chr6:1813457-1813477 6 
chr6:1817342-1817373 5.51613 
chr6:1818124-1818142 5.88889 
chr6:1818842-1818856 6 
chr6:1818924-1818990 5.43939 
chr6:1819268-1819307 5.74359 
chr6:1819994-1820027 5.87879 
chr6:1821845-1821867 6 
chr6:1826330-1826343 6 
chr6:1827299-1827358 5.77966 
chr6:1827368-1827403 5.68571 
chr6:1828317-1828352 5.17143 
chr6:1828483-1828504 5.80952 
chr6:1829526-1829562 5.16667 
chr6:1829662-1829678 5.875 
chr6:1830306-1830339 5.66667 
chr6:1831012-1831041 5.55172 
chr6:1833360-1833378 6 
chr6:1834869-1834933 5.4375 
chr6:1835293-1835315 5.63636 
chr6:1836086-1836131 5.88889 
chr6:1843343-1843380 6 
chr6:1844000-1844023 5.65217 
chr6:1846314-1846329 6 
chr6:1851944-1851976 5.59375 
chr6:1853297-1853310 5.92308 
chr6:1853751-1853769 6 
chr6:1856107-1856136 5.41379 
chr6:1858428-1858451 5.6087 
chr6:1859781-1859797 5.875 
chr6:1861852-1861871 5.68421 
chr6:1863714-1863738 5.41667 
chr6:1865855-1865882 5.37037 
chr6:1871292-1871316 6 
chr6:1875551-1875580 6 
chr6:1876249-1876275 5.92308 
chr6:1876924-1876946 5.68182 
chr6:1877878-1877896 6 
chr6:1878548-1878572 6 
chr6:1878729-1878755 5.30769 
chr6:1879432-1879456 5.58333 
chr6:1880518-1880543 6 
chr6:1881622-1881645 5.78261 
chr6:1883623-1883649 5.73077 
chr6:1888162-1888200 5.73684 
chr6:1888346-1888379 5.87879 
chr6:1893427-1893441 6 
chr6:1894681-1894709 5.64286 
chr6:1899509-1899535 5.38462 
chr6:1912815-1912828 5.92308 
chr6:1912904-1912930 5.26923 
chr6:1913245-1913273 5.42857 
chr6:1913613-1913638 5.88 
chr6:1914353-1914386 5.84848 
chr6:1914700-1914720 5.8 
chr6:1916670-1916727 5.42105 
chr6:1916767-1916810 5.27907 
chr6:1918363-1918389 5.26923 
chr6:1918979-1919010 5.35484 
chr6:1929204-1929232 6 
chr6:1930595-1930614 5.68421 
chr6:1932771-1932784 6 
chr6:1937200-1937214 6 
chr6:1939012-1939048 5.16667 
chr6:1939154-1939253 5.86869 
chr6:1939722-1939848 5.83333 
chr6:1940409-1940430 5.85714 
chr6:1940762-1940790 5.25 
chr6:1944225-1944251 5.30769 
chr6:1944903-1944923 6 
chr6:1946735-1946762 5.2963 
chr6:1952691-1952704 6 
chr6:1956000-1956023 5.82609 
chr6:1958349-1958363 6 
chr6:1959096-1959122 5.34615 
chr6:1960460-1960483 5.43478 
chr6:1962985-1963021 5.77778 
chr6:1963088-1963123 5.91429 
chr6:1965893-1965915 5.54545 
chr6:1966081-1966101 5.6 
chr6:1969495-1969541 5.86957 
chr6:1970808-1970836 5.5 
chr6:1972402-1972460 5.18966 
chr6:1972489-1972507 5.72222 
chr6:1973702-1973725 5.43478 
chr6:1975271-1975288 5.94118 
chr6:1979224-1979260 5.58333 
chr6:1979714-1979744 5.36667 
chr6:1984342-1984354 6 
chr6:1988223-1988287 5.21875 
chr6:1988932-1988980 5.22917 
chr6:1990527-1990553 5.88462 
chr6:1991192-1991223 5.19355 
chr6:1996289-1996400 5.90991 
chr6:1997741-1997756 6 
chr6:1998618-1998656 5.39474 
chr6:1999554-1999574 5.8 
chr6:1999890-1999930 5.25 
chr6:2000128-2000281 5.71895 
chr6:2002422-2002440 5.77778 
chr6:2007781-2007821 5.625 
chr6:2010560-2010589 5.86207 
chr6:2010979-2011000 5.85714 
chr6:2011985-2012004 6 
chr6:2014159-2014188 6 
chr6:2014347-2014374 5.77778 
chr6:2016058-2016084 5.73077 
chr6:2016300-2016330 5.63333 
chr6:2016492-2016513 5.71429 
chr6:2020539-2020575 5.77778 
chr6:2024924-2024949 5.36 
chr6:2025446-2025458 6 
chr6:2025591-2025636 6 
chr6:2025721-2025749 5.46429 
chr6:2029216-2029238 5.81818 
chr6:2029447-2029491 5.40909 
chr6:2030075-2030095 5.65 
chr6:2031748-2031774 5.26923 
chr6:2031881-2031908 5.51852 
chr6:2034315-2034342 5.55556 
chr6:2035903-2035930 5.85185 
chr6:2038127-2038153 5.65385 
chr6:2039408-2039428 5.75 
chr6:2041875-2041907 5.40625 
chr6:2043215-2043235 5.6 
chr6:2045106-2045136 5.6 
chr6:2045827-2045857 5.26667 
chr6:2052350-2052385 5.77143 
chr6:2055032-2055057 6 
chr6:2055488-2055508 5.8 
chr6:2056252-2056288 5.19444 
chr6:2059409-2059434 6 
chr6:2059941-2059961 6 
chr6:2060532-2060557 5.4 
chr6:2061246-2061290 5.77273 
chr6:2061952-2061977 6 
chr6:2065340-2065355 6 
chr6:2070500-2070519 5.63158 
chr6:2072294-2072349 5.54545 
chr6:2079253-2079274 6 
chr6:2081440-2081457 5.94118 
chr6:2082397-2082435 5.36842 
chr6:2089734-2089767 5.54545 
chr6:2097304-2097336 5.375 
chr6:2098155-2098171 5.875 
chr6:2098288-2098304 5.8125 
chr6:2101528-2101558 5.7 
chr6:2105415-2105433 6 
chr6:2111425-2111458 5.33333 
chr6:2115182-2115210 5.92857 
chr6:2125509-2125533 6 
chr6:2126865-2126877 6 
chr6:2129484-2129513 5.41379 
chr6:2130419-2130449 5.33333 
chr6:2134954-2134985 5.87097 
chr6:2135827-2135857 5.96667 
chr6:2137140-2137161 5.80952 
chr6:2137567-2137580 6 
chr6:2142099-2142153 5.55556 
chr6:2142652-2142670 5.77778 
chr6:2144135-2144152 6 
chr6:2145772-2145803 5.87097 
chr6:2148638-2148667 6 
chr6:2150615-2150651 5.55556 
chr6:2151541-2151583 5.35714 
chr6:2153293-2153307 6 
chr6:2155097-2155115 6 
chr6:2158449-2158470 5.90476 
chr6:2159736-2159765 5.96552 
chr6:2162893-2162939 6 
chr6:2163640-2163681 5.63415 
chr6:2167684-2167710 5.46154 
chr6:2169854-2169875 5.7619 
chr6:2170437-2170461 5.66667 
chr6:2170859-2170877 5.72222 
chr6:2171681-2171696 5.93333 
chr6:2174779-2174807 5.96429 
chr6:2176489-2176515 5.73077 
chr6:2178717-2178744 5.59259 
chr6:2180017-2180039 5.77273 
chr6:2180871-2180890 5.84211 
chr6:2181408-2181424 6 
chr6:2183558-2183571 6 
chr6:2184193-2184239 5.5 
chr6:2187272-2187299 5.25926 
chr6:2191018-2191071 5.22642 
chr6:2193954-2193971 6 
chr6:2196054-2196095 5.41463 
chr6:2198782-2198805 5.56522 
chr6:2202619-2202643 5.75 
chr6:2205916-2205937 5.57143 
chr6:2206000-2206023 5.47826 
chr6:2209780-2209856 5.93421 
chr6:2212941-2212958 6 
chr6:2215445-2215489 5.38636 
chr6:2215905-2215932 5.74074 
chr6:2218435-2218461 5.38462 
chr6:2222845-2222873 5.25 
chr6:2223333-2223359 6 
chr6:2223370-2223423 5.64151 
chr6:2225563-2225587 5.83333 
chr6:2226239-2226273 5.38235 
chr6:2227417-2227450 5.30303 
chr6:2229642-2229666 5.75 
chr6:2232162-2232188 5.5 
chr6:2232274-2232300 5.34615 
chr6:2234059-2234073 6 
chr6:2234843-2234860 5.94118 
chr6:2235358-2235381 6 
chr6:2236038-2236073 5.82857 
chr6:2237730-2237768 5.36842 
chr6:2238093-2238118 5.68 
chr6:2238456-2238468 6 
chr6:2239563-2239576 6 
chr6:2240835-2240865 5.93333 
chr6:2244077-2244110 6 
chr6:2245834-2245880 5.17391 
chr6:2247467-2247480 6 
chr6:2251699-2251721 5.77273 
chr6:2252224-2252236 6 
chr6:2252500-2252522 5.90909 
chr6:2253381-2253402 5.80952 
chr6:2253653-2253683 6 
chr6:2255334-2255364 5.4 
chr6:2257238-2257275 5.67568 
chr6:2257909-2257929 6 
chr6:2258092-2258123 5.3871 
chr6:2258304-2258339 6 
chr6:2259950-2259962 6 
chr6:2260117-2260139 5.95455 
chr6:2260549-2260561 6 
chr6:2262717-2262735 6 
chr6:2266478-2266500 5.54545 
chr6:2267039-2267057 6 
chr6:2268461-2268500 5.92308 
chr6:2272650-2272673 5.78261 
chr6:2277256-2277273 6 
chr6:2277513-2277559 5.93478 
chr6:2277810-2277829 6 
chr6:2278541-2278576 5.85714 
chr6:2283322-2283342 6 
chr6:2283500-2283513 6 
chr6:2284313-2284342 5.24138 
chr6:2285488-2285505 6 
chr6:2287633-2287660 5.37037 
chr6:2292920-2292937 5.94118 
chr6:2294006-2294035 5.34483 
chr6:2294409-2294437 5.92857 
chr6:2295119-2295138 6 
chr6:2297220-2297235 6 
chr6:2299605-2299623 6 
chr6:2303240-2303260 6 
chr6:2305311-2305331 5.8 
chr6:2307737-2307759 6 
chr6:2309660-2309690 5.56667 
chr6:2316125-2316149 5.41667 
chr6:2316875-2316917 5.35714 
chr6:2316943-2316989 5.71739 
chr6:2317400-2317442 5.16667 
chr6:2318364-2318382 6 
chr6:2322433-2322448 5.93333 
chr6:2323201-2323248 5.89362 
chr6:2327167-2327198 6 
chr6:2327208-2327242 5.88235 
chr6:2327677-2327701 5.58333 
chr6:2327934-2327948 6 
chr6:2328452-2328566 5.7807 
chr6:2329065-2329089 6 
chr6:2330692-2330749 5.75439 
chr6:2330908-2330957 5.95918 
chr6:2331678-2331693 6 
chr6:2334792-2334805 5.92308 
chr6:2335452-2335473 5.7619 
chr6:2335482-2335500 6 
chr6:2337232-2337246 6 
chr6:2337463-2337500 5.81081 
chr6:2337511-2337551 5.5 
chr6:2337560-2337590 5.5 
chr6:2338023-2338045 5.63636 
chr6:2338187-2338336 5.66443 
chr6:2340361-2340389 5.21429 
chr6:2344096-2344144 6 
chr6:2345554-2345583 5.93103 
chr6:2348942-2349000 5.25862 
chr6:2349726-2349761 5.22857 
chr6:2350480-2350497 6 
chr6:2355317-2355335 5.77778 
chr6:2357286-2357301 6 
chr6:2358211-2358229 6 
chr6:2364679-2364731 5.82692 
chr6:2366567-2366712 5.5931 
chr6:2366913-2366926 6 
chr6:2368582-2368599 5.88235 
chr6:2371821-2371866 5.73333 
chr6:2372979-2373009 5.43333 
chr6:2376355-2376400 5.35556 
chr6:2376427-2376453 5.61538 
chr6:2376507-2376625 5.47458 
chr6:2376671-2376708 5.37838 
chr6:2376787-2376840 5.37736 
chr6:2377824-2377866 5.52381 
chr6:2378387-2378460 5.58904 
chr6:2379585-2379603 6 
chr6:2381517-2381531 5.92857 
chr6:2382162-2382186 5.91667 
chr6:2384000-2384027 5.33333 
chr6:2387569-2387650 5.88889 
chr6:2389206-2389231 6 
chr6:2389270-2389312 5.33333 
chr6:2389347-2389395 5.39583 
chr6:2389472-2389487 5.86667 
chr6:2389888-2389920 5.375 
chr6:2407527-2407587 5.83333 
chr6:2408010-2408051 5.26829 
chr6:2413461-2413511 5.5 
chr6:2414593-2414605 6 
chr6:2416370-2416775 5.71605 
chr6:2416926-2417037 5.85586 
chr6:2424720-2424735 6 
chr6:2425093-2425117 6 
chr6:2426686-2426706 5.65 
chr6:2431852-2431873 5.71429 
chr6:2432791-2432806 5.86667 
chr6:2437441-2437469 5.39286 
chr6:2443265-2443294 6 
chr6:2445136-2445157 5.52381 
chr6:2446188-2446257 5.82609 
chr6:2446636-2446678 5.40476 
chr6:2450421-2450445 5.375 
chr6:2452251-2452288 5.43243 
chr6:2454264-2454283 5.73684 
chr6:2457395-2457449 5.92593 
chr6:2458251-2458276 5.6 
chr6:2458849-2458884 5.48571 
chr6:2460950-2460962 6 
chr6:2462048-2462065 6 
chr6:2468366-2468387 5.66667 
chr6:2468456-2468487 5.48387 
chr6:2468500-2468527 5.96296 
chr6:2468600-2468768 5.72024 
chr6:2468785-2468845 5.9 
chr6:2469840-2469881 5.7561 
chr6:2469895-2469953 5.48276 
chr6:2472313-2472348 5.54286 
chr6:2473555-2473589 6 
chr6:2477350-2477372 5.81818 
chr6:2484250-2484275 5.76 
chr6:2484455-2484491 5.83333 
chr6:2486734-2486765 5.3871 
chr6:2487119-2487141 5.63636 
chr6:2489449-2489474 5.56 
chr6:2491492-2491551 5.44068 
chr6:2491560-2491751 5.79581 
chr6:2491875-2491903 6 
chr6:2493508-2493558 5.68 
chr6:2493767-2493800 6 
chr6:2495100-2495127 6 
chr6:2498233-2498267 6 
chr6:2499026-2499062 5.55556 
chr6:2500462-2500479 5.76471 
chr6:2501273-2501290 5.94118 
chr6:2501955-2501982 5.55556 
chr6:2504849-2504954 5.61905 
chr6:2505000-2505259 5.52896 
chr6:2505296-2505443 5.32653 
chr6:2507652-2507673 5.90476 
chr6:2511673-2511706 5.33333 
chr6:2514380-2514396 5.875 
chr6:2518519-2518573 5.74074 
chr6:2520570-2520587 5.76471 
chr6:2525610-2525629 5.73684 
chr6:2530229-2530260 5.41935 
chr6:2531321-2531348 5.55556 
chr6:2534268-2534297 6 
chr6:2539807-2539846 5.87179 
chr6:2540500-2540522 5.59091 
chr6:2541446-2541500 5.7037 
chr6:2545536-2545567 5.6129 
chr6:2545869-2545889 5.8 
chr6:2549606-2549626 5.85 
chr6:2552487-2552509 5.95455 
chr6:2554377-2554403 5.57692 
chr6:2554644-2554671 5.81481 
chr6:2555480-2555514 6 
chr6:2555687-2555717 5.3 
chr6:2557610-2557660 5.54 
chr6:2565937-2565960 6 
chr6:2566000-2566025 5.36 
chr6:2566430-2566495 5.73846 
chr6:2566521-2566627 5.43396 
chr6:2568212-2568247 5.51429 
chr6:2571758-2571773 6 
chr6:2574704-2574751 5.12766 
chr6:2574906-2574934 5.46429 
chr6:2576318-2576332 6 
chr6:2577046-2577079 5.45455 
chr6:2577280-2577310 5.7 
chr6:2578364-2578452 5.94318 
chr6:2581187-2581221 5.5 
chr6:2583600-2583640 5.925 
chr6:2584080-2584151 5.71831 
chr6:2585533-2585549 6 
chr6:2586778-2586793 6 
chr6:2586846-2586869 5.52174 
chr6:2587871-2587884 5.92308 
chr6:2591725-2591748 5.6087 
chr6:2591875-2591921 5.15217 
chr6:2591938-2591993 5.25455 
chr6:2594174-2594198 6 
chr6:2598021-2598041 6 
chr6:2598948-2598994 5.8913 
chr6:2599795-2599812 6 
chr6:2603966-2603996 5.63333 
chr6:2604612-2604626 6 
chr6:2605262-2605459 5.79188 
chr6:2605497-2605593 5.86458 
chr6:2608438-2608461 6 
chr6:2609065-2609077 6 
chr6:2612185-2612198 6 
chr6:2613377-2613404 5.33333 
chr6:2614075-2614094 5.63158 
chr6:2616279-2616292 6 
chr6:2619846-2619878 5.5 
chr6:2621610-2621636 6 
chr6:2625882-2625902 6 
chr6:2629195-2629211 6 
chr6:2633747-2633785 5.52632 
chr6:2635682-2635694 6 
chr6:2637730-2637793 5.50794 
chr6:2639696-2639764 5.55882 
chr6:2640088-2640108 5.75 
chr6:2641786-2641840 5.61111 
chr6:2646622-2646684 5.32258 
chr6:2646768-2646840 5.45833 
chr6:2646926-2646971 5.42222 
chr6:2647357-2647377 5.65 
chr6:2648318-2648335 5.76471 
chr6:2649074-2649111 5.67568 
chr6:2649736-2649759 5.65217 
chr6:2650255-2650290 5.82857 
chr6:2653443-2653456 6 
chr6:2653510-2653527 5.76471 
chr6:2653786-2653860 5.7027 
chr6:2653972-2653984 6 
chr6:2654893-2654909 5.875 
chr6:2654950-2654964 6 
chr6:2656692-2656706 6 
chr6:2660862-2660885 5.52174 
chr6:2663618-2663637 5.73684 
chr6:2666145-2666170 5.76 
chr6:2668985-2669000 5.93333 
chr6:2669306-2669324 5.88889 
chr6:2670602-2670623 6 
chr6:2671080-2671104 5.75 
chr6:2674655-2674687 5.40625 
chr6:2676325-2676365 5.65 
chr6:2678810-2678823 6 
chr6:2678945-2678958 6 
chr6:2683625-2683663 6 
chr6:2684851-2684888 5.35135 
chr6:2686301-2686341 5.775 
chr6:2688278-2688306 5.96429 
chr6:2691057-2691076 6 
chr6:2692863-2692883 5.75 
chr6:2693990-2694003 6 
chr6:2694695-2694903 5.50481 
chr6:2697293-2697324 5.83871 
chr6:2699505-2699543 5.97368 
chr6:2703899-2703918 6 
chr6:2705589-2705615 5.53846 
chr6:2706584-2706621 5.16216 
chr6:2713608-2713635 5.96296 
chr6:2716788-2716800 6 
chr6:2718413-2718452 5.79487 
chr6:2721396-2721418 5.72727 
chr6:2722746-2722785 6 
chr6:2724093-2724123 5.93333 
chr6:2725708-2725901 5.76684 
chr6:2726839-2726858 6 
chr6:2728180-2728201 6 
chr6:2728914-2728929 5.93333 
chr6:2734833-2734907 5.39189 
chr6:2738192-2738223 5.45161 
chr6:2742950-2742969 5.63158 
chr6:2743097-2743116 5.73684 
chr6:2746158-2746185 5.74074 
chr6:2746321-2746347 5.57692 
chr6:2746500-2746542 5.7619 
chr6:2747742-2747766 5.625 
chr6:2753802-2753829 5.62963 
chr6:2754232-2754244 6 
chr6:2755154-2755188 5.35294 
chr6:2755768-2755782 6 
chr6:2757113-2757125 6 
chr6:2758567-2758598 5.80645 
chr6:2765416-2765441 5.72 
chr6:2766130-2766181 5.21569 
chr6:2766330-2766354 5.625 
chr6:2766363-2766395 5.5625 
chr6:2776232-2776260 5.60714 
chr6:2777135-2777167 5.34375 
chr6:2781509-2781530 5.61905 
chr6:2783868-2783882 6 
chr6:2788525-2788539 6 
chr6:2789150-2789167 6 
chr6:2790124-2790150 5.76923 
chr6:2791936-2791970 5.85294 
chr6:2792169-2792192 5.69565 
chr6:2795374-2795417 5.72093 
chr6:2796900-2796912 6 
chr6:2798078-2798178 5.74 
chr6:2798334-2798358 5.66667 
chr6:2798664-2798684 6 
chr6:2799305-2799328 5.95652 
chr6:2801724-2801771 5.76596 
chr6:2806039-2806079 5.85 
chr6:2808670-2808687 5.88235 
chr6:2811791-2811814 5.86957 
chr6:2812961-2812985 6 
chr6:2813283-2813300 5.94118 
chr6:2814550-2814576 5.5 
chr6:2815078-2815118 5.3 
chr6:2815557-2815579 5.54545 
chr6:2816064-2816080 6 
chr6:2821630-2821646 6 
chr6:2824209-2824230 5.66667 
chr6:2825116-2825141 5.52 
chr6:2825513-2825534 5.66667 
chr6:2825689-2825715 6 
chr6:2827261-2827314 5.66038 
chr6:2828638-2828663 5.88 
chr6:2828764-2828780 6 
chr6:2829642-2829672 5.53333 
chr6:2831088-2831145 5.29825 
chr6:2833040-2833085 5.88889 
chr6:2834481-2834515 5.70588 
chr6:2834529-2834607 5.64103 
chr6:2834626-2834757 5.35115 
chr6:2834766-2834816 5.84 
chr6:2837090-2837118 6 
chr6:2837492-2837526 6 
chr6:2838238-2838262 5.66667 
chr6:2841789-2841804 6 
chr6:2845229-2845251 5.68182 
chr6:2845564-2845592 5.89286 
chr6:2845600-2845670 5.42857 
chr6:2846033-2846059 5.30769 
chr6:2846308-2846345 5.89189 
chr6:2848246-2848262 5.875 
chr6:2850053-2850102 5.69388 
chr6:2850878-2850897 6 
chr6:2851352-2851387 5.91429 
chr6:2851545-2851574 5.72414 
chr6:2856654-2856676 5.72727 
chr6:2858490-2858515 5.76 
chr6:2858564-2858578 6 
chr6:2859506-2859528 5.77273 
chr6:2861484-2861589 5.65714 
chr6:2864740-2864768 5.89286 
chr6:2865525-2865608 5.3253 
chr6:2868440-2868473 5.30303 
chr6:2869736-2869779 5.72093 
chr6:2870489-2870518 5.82759 
chr6:2870675-2870699 5.45833 
chr6:2871611-2871640 5.62069 
chr6:2872096-2872125 5.62069 
chr6:2873017-2873041 5.625 
chr6:2874252-2874287 5.85714 
chr6:2876080-2876096 6 
chr6:2876323-2876369 5.30435 
chr6:2876406-2876435 5.27586 
chr6:2878264-2878315 5.4902 
chr6:2880000-2880037 5.48649 
chr6:2881888-2881900 6 
chr6:2882119-2882142 5.73913 
chr6:2883367-2883393 5.76923 
chr6:2883520-2883550 5.26667 
chr6:2883821-2883833 6 
chr6:2883864-2883880 5.9375 
chr6:2885834-2885881 5.6383 
chr6:2886709-2886736 5.51852 
chr6:2888080-2888099 6 
chr6:2888386-2888408 5.68182 
chr6:2889626-2889639 5.92308 
chr6:2889932-2889945 6 
chr6:2892339-2892370 6 
chr6:2893287-2893300 6 
chr6:2893421-2893460 5.46154 
chr6:2894988-2895012 5.91667 
chr6:2895476-2895536 5.51667 
chr6:2895944-2895967 5.82609 
chr6:2897356-2897377 5.66667 
chr6:2897702-2897716 6 
chr6:2898312-2898343 5.90323 
chr6:2901108-2901140 5.6875 
chr6:2902718-2902766 5.54167 
chr6:2907384-2907397 6 
chr6:2907427-2907446 6 
chr6:2907715-2907735 6 
chr6:2908335-2908357 6 
chr6:2911309-2911328 5.68421 
chr6:2912632-2912654 6 
chr6:2913389-2913408 5.63158 
chr6:2915043-2915056 6 
chr6:2917391-2917415 5.45833 
chr6:2917474-2917500 5.26923 
chr6:2918940-2918961 5.52381 
chr6:2920388-2920401 6 
chr6:2927603-2927623 5.6 
chr6:2929587-2929611 5.58333 
chr6:2930000-2930032 5.5625 
chr6:2930814-2930837 5.86957 
chr6:2934021-2934055 5.94118 
chr6:2934653-2934678 5.44 
chr6:2937237-2937260 5.73913 
chr6:2941591-2941616 5.56 
chr6:2942612-2942624 6 
chr6:2942985-2943006 5.71429 
chr6:2943270-2943300 5.53333 
chr6:2944243-2944267 6 
chr6:2944952-2945144 5.88542 
chr6:2946070-2946085 6 
chr6:2947420-2947433 6 
chr6:2950766-2950778 6 
chr6:2951622-2951646 6 
chr6:2954351-2954365 6 
chr6:2955422-2955454 5.65625 
chr6:2965057-2965082 5.56 
chr6:2966689-2966711 5.54545 
chr6:2968531-2968556 5.36 
chr6:2968997-2969032 5.8 
chr6:2969148-2969173 5.32 
chr6:2970000-2970032 5.5625 
chr6:2970291-2970318 5.66667 
chr6:2970958-2970973 6 
chr6:2972440-2972466 6 
chr6:2972784-2972806 5.63636 
chr6:2973762-2973805 5.25581 
chr6:2974821-2974833 6 
chr6:2975454-2975489 5.45714 
chr6:2975596-2975634 5.78947 
chr6:2978352-2978368 6 
chr6:2979492-2979513 6 
chr6:2982209-2982358 5.79195 
chr6:2983069-2983083 6 
chr6:2983348-2983385 5.2973 
chr6:2983523-2983552 5.41379 
chr6:2984048-2984076 5.32143 
chr6:2984707-2984724 5.94118 
chr6:2984877-2984903 5.73077 
chr6:2985703-2985720 5.82353 
chr6:2988113-2988127 6 
chr6:2991704-2991725 5.61905 
chr6:2993378-2993391 6 
chr6:2995321-2995350 5.65517 
chr6:2997063-2997159 5.82292 
chr6:2997609-2997623 6 
chr6:2998042-2998064 5.63636 
chr6:2999958-3000000 5.16667 
chr6:3000007-3000040 5.30303 
chr6:3001071-3001096 6 
chr6:3001304-3001335 5.64516 
chr6:3003015-3003045 5.63333 
chr6:3005093-3005119 5.84615 
chr6:3008646-3008683 5.81081 
chr6:3010103-3010130 5.59259 
chr6:3013052-3013143 5.73626 
chr6:3013180-3013202 6 
chr6:3013750-3013773 5.65217 
chr6:3014810-3014861 5.19608 
chr6:3016664-3016679 6 
chr6:3017253-3017311 5.53448 
chr6:3018740-3018766 5.61538 
chr6:3020000-3020024 5.41667 
chr6:3020698-3020729 6 
chr6:3021187-3021222 5.34286 
chr6:3022345-3022358 6 
chr6:3022949-3022973 5.54167 
chr6:3023159-3023185 5.53846 
chr6:3025733-3025747 6 
chr6:3028933-3028958 5.8 
chr6:3034896-3034932 5.66667 
chr6:3039074-3039088 6 
chr6:3039215-3039234 5.63158 
chr6:3041118-3041141 5.86957 
chr6:3043912-3043928 6 
chr6:3044594-3044631 5.94595 
chr6:3045233-3045257 5.79167 
chr6:3046523-3046535 6 
chr6:3047446-3047473 5.55556 
chr6:3048022-3048054 6 
chr6:3048149-3048168 5.78947 
chr6:3048201-3048231 5.6 
chr6:3050816-3050842 5.38462 
chr6:3054100-3054114 6 
chr6:3054490-3054507 6 
chr6:3056530-3056560 5.9 
chr6:3056712-3056725 6 
chr6:3056780-3056809 5.55172 
chr6:3058398-3058428 5.26667 
chr6:3060485-3060539 6 
chr6:3062755-3062808 5.83019 
chr6:3065500-3065520 6 
chr6:3067281-3067303 5.81818 
chr6:3072624-3072645 5.61905 
chr6:3072745-3072761 6 
chr6:3073329-3073381 5.38462 
chr6:3073427-3073555 5.27344 
chr6:3074897-3074922 5.64 
chr6:3076073-3076085 6 
chr6:3076921-3076955 5.76471 
chr6:3077270-3077307 5.43243 
chr6:3077761-3077790 5.72414 
chr6:3082094-3082134 6 
chr6:3082363-3082388 5.48 
chr6:3087645-3087677 5.9375 
chr6:3094796-3094829 5.57576 
chr6:3095129-3095145 5.9375 
chr6:3095293-3095309 5.875 
chr6:3096784-3096806 6 
chr6:3097097-3097116 6 
chr6:3097962-3098015 5.37736 
chr6:3098033-3098069 5.55556 
chr6:3098411-3098428 6 
chr6:3099776-3099831 5.41818 
chr6:3102412-3102439 5.37037 
chr6:3103517-3103543 5.96154 
chr6:3107634-3107647 6 
chr6:3107796-3107816 6 
chr6:3110437-3110454 6 
chr6:3111487-3111500 6 
chr6:3116414-3116441 5.48148 
chr6:3121525-3121547 6 
chr6:3121762-3121788 5.92308 
chr6:3122514-3122539 6 
chr6:3125283-3125295 6 
chr6:3127155-3127172 6 
chr6:3128938-3128962 5.41667 
chr6:3130039-3130064 5.84 
chr6:3133064-3133113 5.5102 
chr6:3134632-3134685 5.77358 
chr6:3134837-3134852 6 
chr6:3140409-3140433 5.41667 
chr6:3142345-3142365 5.8 
chr6:3142751-3142780 5.24138 
chr6:3143453-3143475 5.90909 
chr6:3144599-3144631 5.65625 
chr6:3145263-3145500 5.61181 
chr6:3145508-3146000 5.65854 
chr6:3146027-3146175 5.72973 
chr6:3146184-3146313 5.65116 
chr6:3146323-3146602 5.68459 
chr6:3146614-3146710 5.625 
chr6:3146719-3146912 5.49741 
chr6:3146924-3147124 5.6 
chr6:3147494-3147515 5.85714 
chr6:3149860-3149877 6 
chr6:3151102-3151138 5.55556 
chr6:3153261-3153291 5.8 
chr6:3158551-3158584 6 
chr6:3159886-3159911 5.32 
chr6:3162070-3162094 5.58333 
chr6:3162744-3162786 5.59524 
chr6:3163296-3163313 5.76471 
chr6:3163398-3163421 6 
chr6:3163628-3163643 6 
chr6:3167152-3167177 6 
chr6:3174305-3174321 6 
chr6:3174898-3174914 6 
chr6:3178570-3178598 6 
chr6:3181277-3181317 5.8 
chr6:3185403-3185423 6 
chr6:3188162-3188184 5.59091 
chr6:3189323-3189343 5.75 
chr6:3191821-3192199 5.81481 
chr6:3192870-3192887 6 
chr6:3194327-3194351 5.58333 
chr6:3194767-3194797 6 
chr6:3196119-3196139 6 
chr6:3196466-3196487 5.95238 
chr6:3197850-3197865 5.86667 
chr6:3197931-3197948 5.76471 
chr6:3202239-3202261 5.90909 
chr6:3204475-3204500 5.92 
chr6:3205513-3205547 5.85294 
chr6:3207731-3207757 5.76923 
chr6:3208915-3208938 6 
chr6:3210114-3210142 5.39286 
chr6:3210873-3210899 5.26923 
chr6:3211555-3211580 5.44 
chr6:3213542-3213571 5.89655 
chr6:3214536-3214550 6 
chr6:3215864-3215887 5.91304 
chr6:3216250-3216266 5.875 
chr6:3217208-3217229 6 
chr6:3222185-3222500 5.69524 
chr6:3222508-3222555 5.59574 
chr6:3229228-3229282 5.74074 
chr6:3230453-3230469 6 
chr6:3231306-3231346 5.85 
chr6:3233229-3233267 5.63158 
chr6:3235043-3235129 5.84884 
chr6:3235436-3235475 5.58974 
chr6:3237288-3237315 5.66667 
chr6:3241730-3241757 5.33333 
chr6:3241806-3241821 5.93333 
chr6:3242460-3242476 6 
chr6:3245114-3245126 6 
chr6:3245180-3245219 5.4359 
chr6:3246107-3246142 5.82857 
chr6:3249358-3249395 5.91892 
chr6:3249431-3249461 5.4 
chr6:3252399-3252429 5.36667 
chr6:3254490-3254577 5.72414 
chr6:3259455-3259478 5.73913 
chr6:3260511-3260538 5.85185 
chr6:3261439-3261486 5.74468 
chr6:3263063-3263082 5.94737 
chr6:3265096-3265124 5.35714 
chr6:3266434-3266458 5.5 
chr6:3267388-3267420 5.53125 
chr6:3273500-3273519 5.63158 
chr6:3276343-3276357 6 
chr6:3279743-3279765 6 
chr6:3280724-3280742 6 
chr6:3287907-3287932 5.96 
chr6:3290215-3290236 6 
chr6:3292961-3292994 5.33333 
chr6:3293451-3293487 5.47222 
chr6:3294698-3294725 5.44444 
chr6:3299212-3299225 6 
chr6:3300232-3300257 6 
chr6:3309179-3309202 5.69565 
chr6:3310445-3310497 5.57692 
chr6:3310504-3310576 5.61111 
chr6:3310583-3310675 5.88043 
chr6:3313030-3313094 5.14062 
chr6:3316097-3316131 5.76471 
chr6:3321596-3321652 5.71429 
chr6:3321814-3321831 5.88235 
chr6:3325325-3325373 5.66667 
chr6:3328315-3328334 5.68421 
chr6:3334393-3334407 6 
chr6:3335553-3335576 5.43478 
chr6:3336919-3336948 6 
chr6:3337033-3337045 6 
chr6:3337136-3337158 5.81818 
chr6:3337680-3337692 6 
chr6:3341925-3341949 5.45833 
chr6:3343694-3343736 5.42857 
chr6:3345590-3345611 5.7619 
chr6:3352464-3352520 5.46429 
chr6:3352543-3352638 5.44211 
chr6:3352652-3352678 5.69231 
chr6:3356282-3356356 5.45946 
chr6:3357288-3357313 5.96 
chr6:3358972-3358995 5.73913 
chr6:3360147-3360181 5.35294 
chr6:3361530-3361542 6 
chr6:3362638-3362671 5.9697 
chr6:3364686-3364726 5.25 
chr6:3365559-3365573 6 
chr6:3366056-3366083 5.55556 
chr6:3366566-3366604 5.94737 
chr6:3368631-3368647 5.8125 
chr6:3369514-3369533 5.68421 
chr6:3373847-3373947 5.8 
chr6:3374068-3374095 5.2963 
chr6:3378868-3378903 5.97143 
chr6:3380192-3380206 6 
chr6:3387089-3387122 5.48485 
chr6:3388514-3388566 5.86538 
chr6:3389500-3389537 5.7027 
chr6:3390620-3390647 5.40741 
chr6:3396782-3396804 6 
chr6:3398688-3398704 6 
chr6:3399265-3399299 5.58824 
chr6:3401571-3401608 5.89189 
chr6:3404024-3404045 5.7619 
chr6:3405852-3405865 6 
chr6:3406760-3406806 5.65217 
chr6:3414955-3414978 6 
chr6:3418061-3418077 5.9375 
chr6:3420466-3420478 6 
chr6:3420839-3420869 5.26667 
chr6:3421333-3421362 5.7931 
chr6:3423523-3423548 5.44 
chr6:3423838-3423858 6 
chr6:3425519-3425533 6 
chr6:3426886-3426910 5.79167 
chr6:3429703-3429726 5.73913 
chr6:3431300-3431333 5.9697 
chr6:3434542-3434561 6 
chr6:3435512-3435535 5.52174 
chr6:3435590-3435637 5.3617 
chr6:3437480-3437517 5.59459 
chr6:3437746-3437771 5.64 
chr6:3437925-3437945 6 
chr6:3437979-3437993 6 
chr6:3439338-3439357 5.68421 
chr6:3440169-3440201 5.21875 
chr6:3444856-3444877 5.57143 
chr6:3447817-3447831 6 
chr6:3448120-3448145 5.84 
chr6:3448714-3448740 6 
chr6:3449119-3449149 5.6 
chr6:3451772-3451798 5.92308 
chr6:3452664-3452679 6 
chr6:3452833-3452867 6 
chr6:3453885-3453921 5.19444 
chr6:3457000-3457032 5.46875 
chr6:3457125-3457156 5.3871 
chr6:3457325-3457386 5.5082 
chr6:3461935-3461960 6 
chr6:3464302-3464315 6 
chr6:3466209-3466235 5.69231 
chr6:3471301-3471331 6 
chr6:3472687-3472709 5.90909 
chr6:3473548-3473581 6 
chr6:3473806-3473845 6 
chr6:3474759-3474791 5.28125 
chr6:3479404-3479443 5.28205 
chr6:3479795-3479815 5.85 
chr6:3480681-3480721 5.275 
chr6:3480803-3480820 6 
chr6:3489234-3489255 5.52381 
chr6:3494317-3494347 5.9 
chr6:3496079-3496093 6 
chr6:3496764-3496891 5.62992 
chr6:3497994-3498007 6 
chr6:3499067-3499081 6 
chr6:3499235-3499251 6 
chr6:3499931-3499963 5.4375 
chr6:3501363-3501379 5.9375 
chr6:3502468-3502496 5.89286 
chr6:3505099-3505135 5.44444 
chr6:3505308-3505327 5.68421 
chr6:3505382-3505419 5.83784 
chr6:3509121-3509143 5.63636 
chr6:3510572-3510588 5.875 
chr6:3511553-3511656 5.76699 
chr6:3514155-3514183 5.28571 
chr6:3515434-3515474 5.95 
chr6:3516280-3516296 6 
chr6:3516634-3516722 5.39773 
chr6:3516735-3517057 5.57453 
chr6:3517066-3517500 5.6106 
chr6:3517503-3517575 5.51389 
chr6:3519801-3519821 5.7 
chr6:3520536-3520611 5.21333 
chr6:3526849-3526901 5.69231 
chr6:3527651-3527673 5.54545 
chr6:3531815-3531859 5.36364 
chr6:3542106-3542123 6 
chr6:3543875-3543947 5.48611 
chr6:3543964-3543996 5.46875 
chr6:3544000-3544066 5.75758 
chr6:3544169-3544201 5.25 
chr6:3546145-3546240 5.4 
chr6:3547583-3547608 5.36 
chr6:3548333-3548417 5.70238 
chr6:3550431-3550654 5.9148 
chr6:3553466-3553496 5.43333 
chr6:3555325-3555339 6 
chr6:3556017-3556050 6 
chr6:3556371-3556415 5.72727 
chr6:3557198-3557239 6 
chr6:3557500-3557539 5.17949 
chr6:3559473-3559520 5.89362 
chr6:3560896-3560955 5.83051 
chr6:3561434-3561484 5.76 
chr6:3561587-3561612 5.96 
chr6:3561802-3561837 5.34286 
chr6:3562162-3562188 5.34615 
chr6:3562255-3562268 6 
chr6:3563596-3563627 6 
chr6:3564472-3564508 5.94444 
chr6:3564655-3564668 6 
chr6:3565997-3566029 6 
chr6:3566054-3566069 6 
chr6:3569809-3569823 6 
chr6:3570176-3570208 5.40625 
chr6:3570220-3570297 5.41558 
chr6:3570307-3570342 5.42857 
chr6:3574020-3574078 5.22414 
chr6:3574117-3574155 5.39474 
chr6:3574457-3574492 5.91429 
chr6:3578279-3578295 6 
chr6:3582478-3582491 5.92308 
chr6:3583823-3583846 6 
chr6:3584484-3584503 5.73684 
chr6:3584788-3584833 5.31111 
chr6:3586132-3586154 5.72727 
chr6:3586793-3586821 5.39286 
chr6:3586833-3586869 5.33333 
chr6:3587264-3587286 5.5 
chr6:3588747-3588761 6 
chr6:3589137-3589165 5.78571 
chr6:3589226-3589241 5.93333 
chr6:3591968-3591985 6 
chr6:3592616-3592638 5.59091 
chr6:3599176-3599203 5.48148 
chr6:3599654-3599669 6 
chr6:3606049-3606064 5.93333 
chr6:3606657-3606730 5.63014 
chr6:3614353-3614378 6 
chr6:3615071-3615094 5.43478 
chr6:3615215-3615353 5.75362 
chr6:3615378-3615420 5.92857 
chr6:3616142-3616160 6 
chr6:3620619-3620641 6 
chr6:3620791-3620821 5.26667 
chr6:3620836-3620871 5.34286 
chr6:3622203-3622223 6 
chr6:3625215-3625227 6 
chr6:3627129-3627224 5.57895 
chr6:3627242-3627337 5.6 
chr6:3631855-3631898 5.18605 
chr6:3632203-3632216 6 
chr6:3635183-3635374 5.71728 
chr6:3640228-3640285 5.7193 
chr6:3644624-3644647 5.78261 
chr6:3645986-3646010 5.75 
chr6:3646750-3646785 6 
chr6:3648608-3648643 6 
chr6:3651568-3651596 5.46429 
chr6:3655120-3655133 5.92308 
chr6:3656217-3656240 6 
chr6:3664556-3664588 5.4375 
chr6:3669405-3669424 5.73684 
chr6:3669845-3669886 5.85366 
chr6:3670550-3670572 5.63636 
chr6:3677723-3677755 5.9375 
chr6:3681861-3681878 6 
chr6:3685469-3685582 5.35398 
chr6:3685644-3685670 5.26923 
chr6:3690562-3690590 5.25 
chr6:3691573-3691614 6 
chr6:3692137-3692149 6 
chr6:3692554-3692567 6 
chr6:3693361-3693377 6 
chr6:3703078-3703104 5.53846 
chr6:3703123-3703164 5.39024 
chr6:3706974-3707005 5.3871 
chr6:3707809-3707984 5.38286 
chr6:3712638-3712721 5.72289 
chr6:3717931-3717962 5.22581 
chr6:3721690-3721713 5.65217 
chr6:3722859-3722885 5.26923 
chr6:3723298-3723322 5.66667 
chr6:3725778-3725805 5.48148 
chr6:3735292-3735332 5.775 
chr6:3736127-3736166 5.61538 
chr6:3744929-3744943 6 
chr6:3751798-3751814 5.8125 
chr6:3752029-3752048 5.78947 
chr6:3752183-3752216 5.36364 
chr6:3752880-3752900 5.6 
chr6:3754915-3754934 5.78947 
chr6:3757298-3757312 6 
chr6:3763693-3763705 6 
chr6:3764918-3764938 6 
chr6:3766200-3766230 6 
chr6:3768670-3768692 6 
chr6:3769154-3769173 5.84211 
chr6:3774367-3774388 6 
chr6:3774674-3774693 6 
chr6:3775500-3775528 5.85714 
chr6:3776647-3776688 5.63415 
chr6:3776702-3776797 5.65263 
chr6:3777000-3777144 5.57639 
chr6:3777210-3777364 5.40909 
chr6:3777385-3777448 5.2381 
chr6:3778716-3778728 6 
chr6:3784054-3784084 5.93333 
chr6:3784605-3784620 6 
chr6:3791057-3791076 5.78947 
chr6:3795127-3795146 6 
chr6:3795552-3795585 5.84848 
chr6:3803232-3803254 6 
chr6:3805500-3805525 5.8 
chr6:3807933-3807952 5.73684 
chr6:3809695-3809735 5.55 
chr6:3810067-3810114 5.31915 
chr6:3810779-3810802 6 
chr6:3812579-3812602 5.65217 
chr6:3814709-3814749 5.475 
chr6:3815491-3815516 5.92 
chr6:3815772-3815801 5.89655 
chr6:3819432-3819460 5.85714 
chr6:3822017-3822029 6 
chr6:3822779-3822816 5.83784 
chr6:3824813-3824839 5.30769 
chr6:3828032-3828054 5.54545 
chr6:3833085-3833102 5.76471 
chr6:3834469-3834500 5.35484 
chr6:3834547-3834576 5.72414 
chr6:3834592-3834630 5.73684 
chr6:3835393-3835409 5.8125 
chr6:3838062-3838111 5.36735 
chr6:3839074-3839124 5.52 
chr6:3840202-3840236 6 
chr6:3844575-3844589 6 
chr6:3844946-3844966 5.6 
chr6:3845820-3845841 5.7619 
chr6:3846115-3846139 6 
chr6:3850328-3850371 5.46512 
chr6:3852172-3852313 5.6383 
chr6:3857775-3857876 5.61386 
chr6:3857909-3857937 5.25 
chr6:3860271-3860304 5.63636 
chr6:3860433-3860452 6 
chr6:3860905-3860923 6 
chr6:3863139-3863156 5.76471 
chr6:3863391-3863404 6 
chr6:3864699-3864725 5.65385 
chr6:3866574-3866594 6 
chr6:3871717-3871749 5.375 
chr6:3875153-3875166 6 
chr6:3877673-3877696 6 
chr6:3877739-3877800 5.93443 
chr6:3879304-3879366 5.20968 
chr6:3879592-3879625 5.39394 
chr6:3880379-3880396 6 
chr6:3891968-3891984 5.875 
chr6:3893970-3893983 6 
chr6:3896464-3896477 6 
chr6:3897179-3897197 5.83333 
chr6:3898085-3898106 5.52381 
chr6:3902184-3902224 5.875 
chr6:3904251-3904274 5.86957 
chr6:3904286-3904317 5.83871 
chr6:3906098-3906147 5.89796 
chr6:3911938-3911964 5.34615 
chr6:3914085-3914107 5.68182 
chr6:3915057-3915128 5.85915 
chr6:3921623-3921647 5.95833 
chr6:3921949-3921972 5.6087 
chr6:3922927-3922957 5.8 
chr6:3923856-3923884 5.57143 
chr6:3925269-3925285 6 
chr6:3926482-3926503 5.57143 
chr6:3927606-3927638 5.75 
chr6:3931691-3931712 6 
chr6:3933617-3933636 6 
chr6:3933924-3933968 5.27273 
chr6:3934007-3934041 5.38235 
chr6:3935775-3935788 6 
chr6:3936202-3936232 5.83333 
chr6:3936892-3936909 5.88235 
chr6:3938771-3938805 5.58824 
chr6:3942243-3942257 6 
chr6:3943543-3943569 5.38462 
chr6:3946140-3946159 6 
chr6:3946810-3946844 5.85294 
chr6:3953451-3953505 6 
chr6:3954986-3955013 6 
chr6:3955438-3955474 6 
chr6:3955770-3955782 6 
chr6:3956655-3956668 5.92308 
chr6:3959694-3959746 5.34615 
chr6:3963467-3963494 5.77778 
chr6:3966838-3966856 6 
chr6:3967532-3967554 5.54545 
chr6:3970276-3970292 6 
chr6:3971605-3971629 5.83333 
chr6:3972700-3972732 5.90625 
chr6:3973807-3973843 5.86111 
chr6:3976325-3976359 5.94118 
chr6:3980245-3980258 6 
chr6:3981628-3981645 6 
chr6:3985369-3985387 5.77778 
chr6:3985652-3985685 5.75758 
chr6:3986550-3986622 5.56944 
chr6:3989601-3989627 5.65385 
chr6:3990436-3990454 6 
chr6:3990690-3990702 6 
chr6:3992718-3992742 6 
chr6:3994597-3994617 5.8 
chr6:3995465-3995480 6 
chr6:3998894-3998911 5.76471 
chr6:3998938-3998993 5.76364 
chr6:4001515-4001529 6 
chr6:4002566-4002590 5.54167 
chr6:4005776-4005791 6 
chr6:4006082-4006124 5.85714 
chr6:4007839-4007862 5.73913 
chr6:4010314-4010331 5.82353 
chr6:4010899-4010930 5.45161 
chr6:4014947-4014971 5.875 
chr6:4015836-4015866 6 
chr6:4016589-4016605 5.9375 
chr6:4017169-4017195 5.96154 
chr6:4018049-4018068 6 
chr6:4022291-4022304 6 
chr6:4022388-4022410 6 
chr6:4022526-4022547 5.95238 
chr6:4022686-4022717 5.96774 
chr6:4027829-4027848 5.94737 
chr6:4029246-4029262 6 
chr6:4029565-4029589 5.66667 
chr6:4030164-4030183 5.78947 
chr6:4031223-4031243 5.7 
chr6:4031880-4031923 5.23256 
chr6:4031952-4031991 5.53846 
chr6:4034736-4034748 6 
chr6:4034914-4034958 5.86364 
chr6:4035305-4035369 5.71875 
chr6:4035518-4035546 6 
chr6:4035763-4035792 5.82759 
chr6:4036203-4036215 6 
chr6:4037219-4037236 6 
chr6:4038516-4038540 6 
chr6:4039153-4039176 5.91304 
chr6:4040056-4040147 5.50549 
chr6:4043011-4043023 6 
chr6:4045079-4045107 5.89286 
chr6:4048135-4048175 6 
chr6:4048612-4048626 6 
chr6:4048730-4048749 5.63158 
chr6:4050252-4050273 6 
chr6:4051119-4051149 5.9 
chr6:4051520-4051560 6 
chr6:4051890-4051914 5.54167 
chr6:4052486-4052513 6 
chr6:4053566-4053579 6 
chr6:4054114-4054157 5.69767 
chr6:4057985-4058000 6 
chr6:4058242-4058261 5.84211 
chr6:4061827-4061860 5.39394 
chr6:4065846-4065870 5.91667 
chr6:4067455-4067471 6 
chr6:4071229-4071262 5.81818 
chr6:4072686-4072708 5.54545 
chr6:4075570-4075601 5.64516 
chr6:4076562-4076584 5.86364 
chr6:4077107-4077139 5.71875 
chr6:4078283-4078300 6 
chr6:4079667-4079685 5.88889 
chr6:4079757-4079800 5.23256 
chr6:4081513-4081550 5.67568 
chr6:4083768-4083798 5.9 
chr6:4085537-4085577 5.625 
chr6:4086334-4086395 5.67213 
chr6:4086680-4086728 5.5 
chr6:4089582-4089597 6 
chr6:4093600-4093641 5.26829 
chr6:4094638-4094659 5.95238 
chr6:4095042-4095077 5.68571 
chr6:4095561-4095594 5.30303 
chr6:4098814-4098831 5.82353 
chr6:4100135-4100167 5.9375 
chr6:4101454-4101484 5.23333 
chr6:4103787-4103827 5.975 
chr6:4104117-4104136 5.89474 
chr6:4110234-4110247 6 
chr6:4110961-4110982 5.57143 
chr6:4115603-4115625 5.63636 
chr6:4119553-4119565 6 
chr6:4123388-4123423 5.48571 
chr6:4123770-4123843 5.26027 
chr6:4127638-4127661 6 
chr6:4129323-4129358 5.94286 
chr6:4132090-4132129 5.82051 
chr6:4133631-4133650 5.78947 
chr6:4135816-4135851 5.25714 
chr6:4135867-4135915 5.41667 
chr6:4135941-4135983 5.2619 
chr6:4136019-4136044 5.52 
chr6:4136107-4136151 5.18182 
chr6:4136737-4136762 5.52 
chr6:4136932-4136959 5.59259 
chr6:4138061-4138076 6 
chr6:4140366-4140379 6 
chr6:4140861-4140893 5.8125 
chr6:4142046-4142064 6 
chr6:4143121-4143146 5.96 
chr6:4143456-4143481 6 
chr6:4143915-4143957 5.5 
chr6:4148042-4148062 5.7 
chr6:4148355-4148374 5.78947 
chr6:4148669-4148691 5.54545 
chr6:4151313-4151350 5.75676 
chr6:4151911-4151927 6 
chr6:4152408-4152437 5.62069 
chr6:4153556-4153586 5.86667 
chr6:4153737-4153760 5.6087 
chr6:4157333-4157355 5.59091 
chr6:4164076-4164100 5.5 
chr6:4166486-4166515 5.55172 
chr6:4167273-4167315 5.78571 
chr6:4167557-4167574 6 
chr6:4168422-4168456 5.38235 
chr6:4170461-4170477 6 
chr6:4171566-4171581 6 
chr6:4173073-4173091 6 
chr6:4175370-4175387 6 
chr6:4176347-4176365 6 
chr6:4180124-4180150 5.5 
chr6:4180261-4180444 5.60109 
chr6:4183655-4183685 5.23333 
chr6:4184738-4184778 5.3 
chr6:4195384-4195405 6 
chr6:4197718-4197753 5.42857 
chr6:4198890-4198909 5.63158 
chr6:4204973-4205000 5.59259 
chr6:4207320-4207440 5.68333 
chr6:4209895-4209911 5.875 
chr6:4210041-4210065 5.625 
chr6:4211146-4211175 5.48276 
chr6:4212652-4212700 5.72917 
chr6:4212909-4212925 6 
chr6:4216426-4216455 5.55172 
chr6:4217786-4217808 5.86364 
chr6:4221206-4221256 5.44 
chr6:4224623-4224666 5.4186 
chr6:4227391-4227418 5.77778 
chr6:4227869-4227913 6 
chr6:4228289-4228327 5.47368 
chr6:4241607-4241632 6 
chr6:4242120-4242160 5.9 
chr6:4245297-4245310 6 
chr6:4245635-4245680 5.86667 
chr6:4246423-4246436 6 
chr6:4247448-4247461 6 
chr6:4247641-4247664 6 
chr6:4250932-4250965 5.42424 
chr6:4253183-4253222 5.51282 
chr6:4258660-4258709 6 
chr6:4259096-4259108 6 
chr6:4259266-4259287 5.71429 
chr6:4264027-4264062 5.85714 
chr6:4267737-4267769 5.28125 
chr6:4270489-4270504 5.93333 
chr6:4273527-4273545 6 
chr6:4274635-4274664 5.93103 
chr6:4275034-4275054 5.85 
chr6:4276840-4276871 5.58065 
chr6:4278098-4278256 5.77848 
chr6:4280447-4280464 6 
chr6:4282597-4282643 5.43478 
chr6:4283103-4283115 6 
chr6:4285622-4285649 5.55556 
chr6:4286742-4286779 5.27027 
chr6:4286849-4286885 5.16667 
chr6:4290652-4290687 5.4 
chr6:4290756-4290788 5.4375 
chr6:4291419-4291455 5.38889 
chr6:4293861-4293874 6 
chr6:4295261-4295273 6 
chr6:4297713-4297754 5.31707 
chr6:4305121-4305142 5.71429 
chr6:4308935-4308965 5.93333 
chr6:4312223-4312241 5.83333 
chr6:4312813-4312832 5.68421 
chr6:4314262-4314283 5.90476 
chr6:4318401-4318432 5.41935 
chr6:4319821-4319851 5.9 
chr6:4329129-4329148 5.63158 
chr6:4338550-4338577 5.40741 
chr6:4340339-4340395 6 
chr6:4340690-4340715 5.44 
chr6:4343656-4343702 5.36957 
chr6:4346476-4346503 6 
chr6:4348690-4348724 5.35294 
chr6:4349133-4349156 5.65217 
chr6:4354996-4355020 5.91667 
chr6:4356492-4356530 6 
chr6:4357885-4357944 5.61017 
chr6:4358400-4358419 5.63158 
chr6:4370657-4370682 5.44 
chr6:4370694-4370719 6 
chr6:4379680-4379715 5.77143 
chr6:4391518-4391539 5.61905 
chr6:4393468-4393496 5.75 
chr6:4396138-4396153 6 
chr6:4396180-4396212 5.28125 
chr6:4396675-4396706 5.3871 
chr6:4403522-4403544 5.59091 
chr6:4406806-4406843 5.45946 
chr6:4408680-4408711 5.96774 
chr6:4411609-4411627 6 
chr6:4413270-4413288 5.88889 
chr6:4413452-4413466 6 
chr6:4413919-4413946 5.33333 
chr6:4414535-4414574 5.38462 
chr6:4417194-4417230 5.33333 
chr6:4418708-4418735 5.2963 
chr6:4419963-4419975 6 
chr6:4421721-4421754 5.48485 
chr6:4422605-4422637 5.46875 
chr6:4424398-4424421 5.65217 
chr6:4425388-4425443 5.54545 
chr6:4425526-4425539 6 
chr6:4426242-4426265 6 
chr6:4428507-4428526 5.63158 
chr6:4433123-4433161 5.92105 
chr6:4434821-4434845 6 
chr6:4436785-4436830 5.77778 
chr6:4439215-4439263 5.4375 
chr6:4440946-4440968 6 
chr6:4441943-4441959 6 
chr6:4443279-4443329 5.44 
chr6:4445326-4445369 5.46512 
chr6:4445496-4445515 5.63158 
chr6:4446918-4446944 5.26923 
chr6:4448008-4448023 6 
chr6:4448618-4448647 5.89655 
chr6:4448857-4448969 5.51786 
chr6:4449592-4449621 5.75862 
chr6:4451037-4451105 5.51471 
chr6:4451208-4451247 5.69231 
chr6:4453244-4453272 5.39286 
chr6:4453601-4453633 5.21875 
chr6:4453645-4453714 5.76812 
chr6:4463051-4463086 5.37143 
chr6:4465644-4465671 5.51852 
chr6:4466000-4466025 6 
chr6:4468221-4468245 5.91667 
chr6:4470208-4470246 5.78947 
chr6:4470941-4470967 5.96154 
chr6:4472483-4472512 5.82759 
chr6:4476515-4476537 5.5 
chr6:4479737-4479761 6 
chr6:4483187-4483254 5.9403 
chr6:4483449-4483541 5.73913 
chr6:4484013-4484065 5.36538 
chr6:4488005-4488031 5.61538 
chr6:4489178-4489205 5.2963 
chr6:4491387-4491403 6 
chr6:4492500-4492521 5.85714 
chr6:4493118-4493148 5.73333 
chr6:4495463-4495481 6 
chr6:4498968-4498987 5.63158 
chr6:4500205-4500229 5.625 
chr6:4505604-4505647 5.81395 
chr6:4509605-4509635 5.5 
chr6:4510442-4510461 6 
chr6:4512652-4512684 5.25 
chr6:4512742-4512779 5.94595 
chr6:4512911-4512942 5.90323 
chr6:4520045-4520058 5.92308 
chr6:4528184-4528211 5.85185 
chr6:4534899-4534920 5.85714 
chr6:4535045-4535065 5.65 
chr6:4535219-4535244 5.76 
chr6:4535510-4535540 5.8 
chr6:4537063-4537092 5.51724 
chr6:4537769-4537799 5.76667 
chr6:4539529-4539607 5.92308 
chr6:4540518-4540580 5.54839 
chr6:4544056-4544070 5.92857 
chr6:4545661-4545691 5.16667 
chr6:4546095-4546116 5.57143 
chr6:4546864-4546877 5.92308 
chr6:4547779-4547806 6 
chr6:4549390-4549650 5.66538 
chr6:4550530-4550582 5.80769 
chr6:4550612-4550682 5.47143 
chr6:4552038-4552131 5.91398 
chr6:4554606-4554619 6 
chr6:4555780-4555803 6 
chr6:4558259-4558300 5.65854 
chr6:4559613-4559693 5.4125 
chr6:4559904-4559929 5.52 
chr6:4560155-4560192 5.35135 
chr6:4564919-4564931 6 
chr6:4567260-4567274 6 
chr6:4569909-4569941 5.875 
chr6:4570709-4570735 6 
chr6:4570892-4570932 5.35 
chr6:4573993-4574063 5.5 
chr6:4574100-4574195 5.56842 
chr6:4575686-4575735 5.91837 
chr6:4579568-4579594 5.84615 
chr6:4579778-4579815 5.21622 
chr6:4580544-4580561 6 
chr6:4581511-4581539 5.64286 
chr6:4582832-4582853 5.61905 
chr6:4584771-4584813 6 
chr6:4585679-4585707 5.39286 
chr6:4588387-4588415 5.60714 
chr6:4588565-4588605 5.775 
chr6:4590908-4590934 5.53846 
chr6:4592956-4593035 5.49367 
chr6:4595576-4595601 5.88 
chr6:4596062-4596098 6 
chr6:4597222-4597250 5.92857 
chr6:4598170-4598184 6 
chr6:4599217-4599241 5.66667 
chr6:4599684-4599747 5.66667 
chr6:4601301-4601333 6 
chr6:4604351-4604487 5.625 
chr6:4611426-4611467 5.36585 
chr6:4612317-4612346 6 
chr6:4612530-4612560 5.9 
chr6:4613598-4613623 5.36 
chr6:4615810-4615823 6 
chr6:4618721-4618734 6 
chr6:4620161-4620182 6 
chr6:4622572-4622605 5.54545 
chr6:4625041-4625061 5.65 
chr6:4627357-4627383 5.46154 
chr6:4628272-4628295 6 
chr6:4628580-4628601 5.95238 
chr6:4632058-4632070 6 
chr6:4633446-4633467 6 
chr6:4634610-4634648 6 
chr6:4638301-4638323 5.77273 
chr6:4639832-4639844 6 
chr6:4644869-4644886 5.88235 
chr6:4646024-4646059 5.62857 
chr6:4647328-4647344 5.875 
chr6:4647500-4647525 5.76 
chr6:4653774-4653814 5.325 
chr6:4654416-4654445 5.86207 
chr6:4656757-4656817 5.5 
chr6:4658473-4658500 5.62963 
chr6:4659329-4659350 5.52381 
chr6:4662584-4662616 5.59375 
chr6:4665434-4665471 5.45946 
chr6:4666264-4666287 5.56522 
chr6:4669719-4669737 6 
chr6:4671565-4671586 5.71429 
chr6:4672567-4672584 5.88235 
chr6:4672709-4672734 5.64 
chr6:4673500-4673536 5.5 
chr6:4676175-4676197 5.5 
chr6:4684150-4684279 5.73643 
chr6:4687369-4687392 5.43478 
chr6:4688290-4688308 6 
chr6:4688874-4688900 5.53846 
chr6:4689500-4689519 5.73684 
chr6:4690063-4690084 6 
chr6:4690107-4690129 5.63636 
chr6:4694110-4694125 6 
chr6:4694276-4694294 6 
chr6:4695976-4695992 6 
chr6:4696291-4696321 5.96667 
chr6:4696354-4696373 5.63158 
chr6:4698197-4698212 6 
chr6:4700460-4700479 5.63158 
chr6:4700927-4700960 6 
chr6:4702201-4702226 5.64 
chr6:4704231-4704264 6 
chr6:4705473-4705491 5.83333 
chr6:4706662-4706688 5.5 
chr6:4708379-4708422 5.90698 
chr6:4709240-4709265 5.96 
chr6:4710458-4710471 6 
chr6:4710553-4710637 5.79762 
chr6:4710791-4710805 6 
chr6:4711151-4711176 6 
chr6:4712296-4712323 5.44444 
chr6:4713080-4713098 5.77778 
chr6:4716827-4716842 6 
chr6:4717937-4717978 5.87805 
chr6:4718495-4718546 5.4902 
chr6:4719146-4719169 5.86957 
chr6:4721591-4721629 5.39474 
chr6:4722088-4722110 5.5 
chr6:4722625-4722658 5.21212 
chr6:4726765-4726780 6 
chr6:4730908-4730929 6 
chr6:4732570-4732590 6 
chr6:4734053-4734098 5.97778 
chr6:4734898-4734951 5.43396 
chr6:4739399-4739454 5.83636 
chr6:4740866-4740885 5.68421 
chr6:4742424-4742445 5.71429 
chr6:4742598-4742622 5.91667 
chr6:4745810-4745832 5.68182 
chr6:4746594-4746608 6 
chr6:4747540-4747552 6 
chr6:4748890-4748910 6 
chr6:4749515-4749569 5.88889 
chr6:4749588-4749607 5.68421 
chr6:4749615-4749742 5.55118 
chr6:4750420-4750447 5.88889 
chr6:4751070-4751099 5.96552 
chr6:4753070-4753164 5.75532 
chr6:4755258-4755306 6 
chr6:4756807-4756844 5.83784 
chr6:4758575-4758600 5.92 
chr6:4759191-4759214 5.95652 
chr6:4760113-4760204 5.9011 
chr6:4761079-4761110 5.6129 
chr6:4762879-4762898 6 
chr6:4763520-4763539 5.94737 
chr6:4764511-4764542 5.6129 
chr6:4766433-4766455 5.68182 
chr6:4767804-4767844 5.7 
chr6:4769531-4769557 5.57692 
chr6:4770013-4770044 5.93548 
chr6:4770199-4770239 6 
chr6:4771938-4771957 5.78947 
chr6:4775853-4775907 5.27778 
chr6:4776451-4776482 5.22581 
chr6:4776513-4776534 6 
chr6:4776690-4776728 5.55263 
chr6:4776956-4776996 5.3 
chr6:4777066-4777154 5.36364 
chr6:4780432-4780479 5.70213 
chr6:4780630-4780657 6 
chr6:4786379-4786401 5.54545 
chr6:4788000-4788017 6 
chr6:4788714-4788731 6 
chr6:4789305-4789323 5.88889 
chr6:4792117-4792129 6 
chr6:4792282-4792294 6 
chr6:4792646-4792678 5.65625 
chr6:4795010-4795023 6 
chr6:4795933-4795948 5.86667 
chr6:4797638-4797669 5.77419 
chr6:4798195-4798218 5.52174 
chr6:4799676-4799703 6 
chr6:4800067-4800080 6 
chr6:4803967-4803982 6 
chr6:4804153-4804178 5.32 
chr6:4805275-4805298 5.69565 
chr6:4807810-4807849 5.64103 
chr6:4811842-4811856 6 
chr6:4814170-4814185 6 
chr6:4815438-4815477 5.48718 
chr6:4815907-4815935 5.75 
chr6:4816720-4816745 5.92 
chr6:4818490-4818517 5.85185 
chr6:4819350-4819417 5.9403 
chr6:4821494-4821518 6 
chr6:4822200-4822217 5.76471 
chr6:4822368-4822393 5.72 
chr6:4824037-4824056 5.73684 
chr6:4824804-4824825 5.52381 
chr6:4826082-4826095 6 
chr6:4828466-4828500 5.5 
chr6:4829465-4829482 5.76471 
chr6:4829634-4829649 6 
chr6:4830814-4830840 5.73077 
chr6:4830977-4830996 5.63158 
chr6:4835742-4835757 6 
chr6:4837682-4837710 5.46429 
chr6:4838387-4838400 5.92308 
chr6:4841070-4841115 5.77778 
chr6:4842188-4842351 5.57055 
chr6:4842363-4842500 5.60584 
chr6:4843736-4843765 5.51724 
chr6:4845525-4845540 6 
chr6:4852548-4852580 5.8125 
chr6:4852588-4852642 5.62963 
chr6:4852650-4852852 5.9802 
chr6:4853705-4853746 5.53659 
chr6:4860119-4860148 5.65517 
chr6:4860728-4860890 5.5 
chr6:4869062-4869109 6 
chr6:4869302-4869341 5.30769 
chr6:4870269-4870284 5.93333 
chr6:4870439-4870468 5.65517 
chr6:4871307-4871329 5.5 
chr6:4871630-4871644 6 
chr6:4872558-4872570 6 
chr6:4876363-4876380 5.82353 
chr6:4877014-4877041 5.44444 
chr6:4877560-4877598 5.26316 
chr6:4879786-4879804 6 
chr6:4881450-4881475 5.44 
chr6:4889851-4889870 5.63158 
chr6:4895068-4895276 5.48558 
chr6:4895297-4895794 5.36419 
chr6:4901013-4901059 6 
chr6:4902638-4902650 6 
chr6:4906000-4906029 5.34483 
chr6:4907572-4907601 5.34483 
chr6:4909968-4909985 5.82353 
chr6:4910243-4910276 5.42424 
chr6:4912804-4912823 5.73684 
chr6:4914509-4914532 5.43478 
chr6:4915453-4915467 6 
chr6:4918533-4918553 5.6 
chr6:4921229-4921250 5.71429 
chr6:4923208-4923234 5.26923 
chr6:4924132-4924160 5.71429 
chr6:4925318-4925357 5.5641 
chr6:4925633-4925658 5.88 
chr6:4927662-4927689 6 
chr6:4928232-4928271 5.64103 
chr6:4928486-4928505 5.68421 
chr6:4929727-4929766 5.84615 
chr6:4936936-4936954 5.83333 
chr6:4937069-4937087 6 
chr6:4938442-4938478 5.77778 
chr6:4951165-4951177 6 
chr6:4960205-4960223 6 
chr6:4961534-4961647 5.80531 
chr6:4962191-4962233 6 
chr6:4962662-4962686 5.91667 
chr6:4967190-4967247 5.38596 
chr6:4968262-4968334 5.88889 
chr6:4969270-4969284 6 
chr6:4970548-4970564 6 
chr6:4970701-4970725 6 
chr6:4971257-4971273 5.9375 
chr6:4971634-4971682 5.54167 
chr6:4974326-4974350 5.58333 
chr6:4975708-4975734 5.73077 
chr6:4976491-4976524 5.90909 
chr6:4976931-4976949 5.83333 
chr6:4977641-4977673 5.53125 
chr6:4978731-4978800 5.85507 
chr6:4980337-4980361 6 
chr6:4981781-4981808 5.88889 
chr6:4982950-4982962 6 
chr6:4984608-4984641 5.57576 
chr6:4986632-4986658 6 
chr6:4989675-4989697 5.77273 
chr6:4989718-4989751 5.39394 
chr6:4990884-4990898 6 
chr6:4991310-4991350 5.2 
chr6:4992407-4992449 5.64286 
chr6:4992602-4992629 5.88889 
chr6:4994478-4994500 5.54545 
chr6:4997879-4997903 6 
chr6:4999525-4999546 6 
chr6:5000724-5000738 6 
chr6:5001030-5001237 5.88889 
chr6:5003579-5003596 6 
chr6:5004280-5004308 5.78571 
chr6:5007584-5007618 5.94118 
chr6:5008394-5008423 5.89655 
chr6:5009072-5009084 6 
chr6:5009385-5009419 5.5 
chr6:5010218-5010255 5.18919 
chr6:5010573-5010592 6 
chr6:5011384-5011410 6 
chr6:5012076-5012102 6 
chr6:5014617-5014642 5.68 
chr6:5018611-5018626 6 
chr6:5021585-5021608 5.69565 
chr6:5021986-5022009 6 
chr6:5022458-5022488 6 
chr6:5023393-5023419 5.53846 
chr6:5025372-5025442 5.52857 
chr6:5027127-5027171 5.77273 
chr6:5027330-5027375 5.71111 
chr6:5028677-5028704 6 
chr6:5028738-5028772 5.94118 
chr6:5030092-5030125 5.21212 
chr6:5030696-5030710 6 
chr6:5033130-5033151 5.52381 
chr6:5034987-5035000 5.92308 
chr6:5035763-5036042 5.7491 
chr6:5037243-5037257 6 
chr6:5039090-5039163 5.71233 
chr6:5040550-5040630 5.9375 
chr6:5044336-5044374 5.65789 
chr6:5046797-5046817 6 
chr6:5048524-5048563 6 
chr6:5050761-5050785 5.375 
chr6:5051534-5051561 5.88889 
chr6:5051772-5051790 5.88889 
chr6:5052688-5052705 5.88235 
chr6:5052899-5052929 5.2 
chr6:5053865-5053896 5.87097 
chr6:5056162-5056248 5.65116 
chr6:5059574-5059594 6 
chr6:5062283-5062331 5.5 
chr6:5062481-5062572 5.42857 
chr6:5064569-5064588 5.73684 
chr6:5065538-5065565 5.44444 
chr6:5069012-5069034 5.68182 
chr6:5069687-5069731 5.81818 
chr6:5070017-5070045 5.39286 
chr6:5070725-5070767 5.11905 
chr6:5071103-5071119 6 
chr6:5071766-5071886 5.9 
chr6:5072810-5072824 6 
chr6:5072978-5073000 5.72727 
chr6:5073689-5073772 5.55422 
chr6:5073787-5073844 5.2807 
chr6:5074631-5074668 5.94595 
chr6:5074945-5074967 5.77273 
chr6:5075013-5075045 5.625 
chr6:5079152-5079181 5.34483 
chr6:5079891-5079925 5.32353 
chr6:5084755-5084786 5.19355 
chr6:5085944-5085963 5.63158 
chr6:5086332-5086368 5.33333 
chr6:5088307-5088337 5.53333 
chr6:5090249-5090285 5.97222 
chr6:5093479-5093503 5.91667 
chr6:5096212-5096243 6 
chr6:5097657-5097701 5.45455 
chr6:5098181-5098215 5.38235 
chr6:5099607-5099657 5.64 
chr6:5103864-5103882 6 
chr6:5105306-5105324 6 
chr6:5106047-5106071 5.95833 
chr6:5106474-5106491 6 
chr6:5107735-5107762 5.37037 
chr6:5110251-5110288 5.13514 
chr6:5113944-5113978 5.55882 
chr6:5114979-5115003 5.625 
chr6:5118313-5118355 5.85714 
chr6:5120028-5120049 6 
chr6:5120882-5120943 5.80328 
chr6:5127178-5127200 5.5 
chr6:5132644-5132661 6 
chr6:5133304-5133340 5.22222 
chr6:5138721-5138752 6 
chr6:5144858-5144884 6 
chr6:5146113-5146134 5.71429 
chr6:5148884-5148918 5.79412 
chr6:5151303-5151331 5.46429 
chr6:5155053-5155077 5.70833 
chr6:5156030-5156051 5.57143 
chr6:5156959-5156979 5.75 
chr6:5158295-5158323 5.42857 
chr6:5158382-5158403 5.57143 
chr6:5158681-5158722 5.65854 
chr6:5162714-5162761 5.7234 
chr6:5163732-5163744 6 
chr6:5163854-5163867 6 
chr6:5165201-5165216 6 
chr6:5165760-5165789 5.37931 
chr6:5168880-5168896 6 
chr6:5170585-5170611 5.38462 
chr6:5170707-5170739 5.71875 
chr6:5179038-5179062 6 
chr6:5179274-5179329 5.8 
chr6:5179370-5179384 6 
chr6:5187984-5188006 6 
chr6:5188423-5188449 5.34615 
chr6:5189485-5189677 5.68229 
chr6:5190674-5190706 5.1875 
chr6:5194296-5194341 5.57778 
chr6:5194959-5194971 6 
chr6:5195678-5195705 5.74074 
chr6:5195871-5195885 6 
chr6:5197907-5197928 5.90476 
chr6:5198247-5198280 6 
chr6:5199912-5199940 5.35714 
chr6:5207095-5207124 5.7931 
chr6:5209309-5209339 5.6 
chr6:5219937-5219969 5.78125 
chr6:5221927-5221944 6 
chr6:5222508-5222541 5.45455 
chr6:5225480-5225495 6 
chr6:5229236-5229254 6 
chr6:5230397-5230410 5.92308 
chr6:5231435-5231470 5.45714 
chr6:5237014-5237038 5.83333 
chr6:5243000-5243012 6 
chr6:5243941-5243973 5.40625 
chr6:5245322-5245392 5.94286 
chr6:5246244-5246279 5.34286 
chr6:5252302-5252330 5.39286 
chr6:5256724-5256758 6 
chr6:5260030-5260075 5.42222 
chr6:5260824-5260860 5.44444 
chr6:5261221-5261244 5.43478 
chr6:5264491-5264503 6 
chr6:5264710-5264738 5.96429 
chr6:5266732-5266758 5.42308 
chr6:5267984-5268000 5.8125 
chr6:5269692-5269724 5.34375 
chr6:5271793-5271808 6 
chr6:5272591-5272619 5.35714 
chr6:5272748-5272764 5.8125 
chr6:5277437-5277455 5.94444 
chr6:5279607-5279639 6 
chr6:5279756-5279829 5.63014 
chr6:5283607-5283623 6 
chr6:5283781-5283794 6 
chr6:5286873-5286894 5.52381 
chr6:5288504-5288517 6 
chr6:5291036-5291064 5.42857 
chr6:5294216-5294238 5.59091 
chr6:5296299-5296318 5.63158 
chr6:5296362-5296387 6 
chr6:5297558-5297585 5.22222 
chr6:5297887-5297934 5.53191 
chr6:5299095-5299111 6 
chr6:5300288-5300324 5.33333 
chr6:5300893-5300916 5.86957 
chr6:5301069-5301093 5.41667 
chr6:5302024-5302075 5.88235 
chr6:5304860-5304888 5.78571 
chr6:5313249-5313274 5.76 
chr6:5314072-5314108 5.86111 
chr6:5315944-5315994 5.74 
chr6:5317235-5317270 5.65714 
chr6:5318597-5318637 5.675 
chr6:5322792-5322822 5.36667 
chr6:5324676-5324694 6 
chr6:5328624-5328641 5.82353 
chr6:5329640-5329660 5.95 
chr6:5331336-5331350 6 
chr6:5335239-5335267 5.64286 
chr6:5336713-5336743 5.56667 
chr6:5337382-5337432 5.66 
chr6:5339285-5339302 5.82353 
chr6:5341421-5341485 5.9375 
chr6:5341732-5341764 5.6875 
chr6:5342984-5343005 6 
chr6:5343436-5343456 5.7 
chr6:5345000-5345034 5.82353 
chr6:5347736-5347755 5.68421 
chr6:5348078-5348101 5.65217 
chr6:5348714-5348744 5.8 
chr6:5350286-5350311 5.52 
chr6:5350341-5350358 5.82353 
chr6:5350402-5350416 6 
chr6:5352354-5352383 5.44828 
chr6:5352963-5352993 5.73333 
chr6:5353957-5353976 6 
chr6:5355600-5355619 5.73684 
chr6:5355939-5355968 5.62069 
chr6:5356683-5356731 5.66667 
chr6:5359263-5359285 6 
chr6:5360509-5360536 5.7037 
chr6:5362430-5362444 5.92857 
chr6:5363148-5363172 5.91667 
chr6:5363771-5363815 5.31818 
chr6:5365286-5365310 5.79167 
chr6:5365550-5365579 6 
chr6:5365743-5365760 6 
chr6:5366244-5366272 5.46429 
chr6:5369935-5369974 5.69231 
chr6:5372562-5372600 5.28947 
chr6:5377759-5377772 6 
chr6:5378477-5378508 5.74194 
chr6:5381204-5381244 6 
chr6:5381603-5381649 5.86957 
chr6:5385638-5385668 5.96667 
chr6:5390055-5390107 5.67308 
chr6:5392082-5392107 5.4 
chr6:5392956-5393180 5.66518 
chr6:5393216-5393248 5.25 
chr6:5394772-5394793 5.61905 
chr6:5399347-5399420 5.86301 
chr6:5400850-5400873 5.86957 
chr6:5403254-5403271 6 
chr6:5403736-5403763 5.81481 
chr6:5405713-5405733 6 
chr6:5407276-5407295 6 
chr6:5408937-5408954 5.88235 
chr6:5410373-5410400 5.81481 
chr6:5410555-5410568 5.92308 
chr6:5411340-5411352 6 
chr6:5411514-5411538 6 
chr6:5411563-5411584 5.85714 
chr6:5415044-5415061 6 
chr6:5415528-5415560 5.96875 
chr6:5419105-5419126 5.95238 
chr6:5421158-5421175 5.76471 
chr6:5422593-5422616 5.82609 
chr6:5425743-5425756 6 
chr6:5430043-5430076 5.57576 
chr6:5430405-5430439 5.41176 
chr6:5432224-5432257 5.45455 
chr6:5432547-5432737 5.71053 
chr6:5432749-5432766 5.76471 
chr6:5434337-5434352 6 
chr6:5439065-5439085 5.9 
chr6:5439407-5439436 5.17241 
chr6:5440347-5440371 5.625 
chr6:5441143-5441167 5.875 
chr6:5442333-5442357 5.79167 
chr6:5442632-5442657 5.84 
chr6:5444325-5444364 5.79487 
chr6:5444699-5444742 5.90698 
chr6:5446435-5446458 5.52174 
chr6:5449585-5449614 6 
chr6:5449807-5449832 5.44 
chr6:5454561-5454587 5.69231 
chr6:5456445-5456472 5.44444 
chr6:5456963-5456976 6 
chr6:5458359-5458381 5.59091 
chr6:5461199-5461233 5.70588 
chr6:5465020-5465038 6 
chr6:5467427-5467455 5.96429 
chr6:5468578-5468608 5.63333 
chr6:5470111-5470125 6 
chr6:5470292-5470322 5.2 
chr6:5472252-5472270 5.83333 
chr6:5473758-5473790 6 
chr6:5474463-5474508 5.35556 
chr6:5474896-5474908 6 
chr6:5476766-5476798 5.59375 
chr6:5477888-5477912 5.54167 
chr6:5478254-5478277 5.82609 
chr6:5481031-5481044 5.92308 
chr6:5483902-5483937 5.62857 
chr6:5486448-5486471 5.78261 
chr6:5489688-5489700 6 
chr6:5493442-5493470 5.85714 
chr6:5494347-5494370 5.73913 
chr6:5496972-5496990 5.72222 
chr6:5497052-5497105 5.50943 
chr6:5497434-5497465 5.12903 
chr6:5500409-5500435 5.61538 
chr6:5501166-5501224 5.65517 
chr6:5501705-5501742 6 
chr6:5503395-5503431 5.33333 
chr6:5503606-5503662 5.92857 
chr6:5503781-5503810 5.37931 
chr6:5504670-5504686 6 
chr6:5508014-5508053 5.28205 
chr6:5510342-5510375 5.78788 
chr6:5510987-5511013 5.61538 
chr6:5511847-5511874 5.74074 
chr6:5514322-5514342 6 
chr6:5515165-5515191 6 
chr6:5515647-5515673 6 
chr6:5517866-5517889 5.86957 
chr6:5519948-5519967 6 
chr6:5526828-5526864 5.69444 
chr6:5527974-5528000 5.30769 
chr6:5530875-5530950 5.58667 
chr6:5530971-5531000 5.34483 
chr6:5531037-5531101 5.15625 
chr6:5531129-5531169 5.575 
chr6:5532986-5533040 5.88889 
chr6:5535000-5535119 5.31092 
chr6:5536283-5536297 6 
chr6:5536563-5536591 5.85714 
chr6:5536883-5536908 5.6 
chr6:5538083-5538116 5.42424 
chr6:5538381-5538394 6 
chr6:5539606-5539641 5.6 
chr6:5543601-5543620 5.78947 
chr6:5544103-5544127 5.66667 
chr6:5545657-5545681 5.91667 
chr6:5546488-5546503 6 
chr6:5547162-5547197 6 
chr6:5550888-5550917 5.34483 
chr6:5553541-5553571 5.23333 
chr6:5556909-5556928 6 
chr6:5558750-5558782 5.46875 
chr6:5558933-5558961 5.78571 
chr6:5561362-5561385 6 
chr6:5562928-5562956 6 
chr6:5563012-5563050 6 
chr6:5563203-5563232 5.7931 
chr6:5563266-5563292 5.34615 
chr6:5567592-5567617 5.36 
chr6:5569792-5569828 5.38889 
chr6:5573628-5573649 5.61905 
chr6:5574363-5574378 6 
chr6:5576777-5576875 5.32653 
chr6:5577577-5577603 5.69231 
chr6:5578006-5578044 5.76316 
chr6:5578721-5578750 5.27586 
chr6:5579041-5579079 5.71053 
chr6:5579626-5579658 5.34375 
chr6:5580145-5580207 5.46774 
chr6:5580522-5580570 5.72917 
chr6:5584318-5584370 5.71154 
chr6:5584754-5584813 5.22034 
chr6:5585968-5586017 5.42857 
chr6:5586880-5586898 6 
chr6:5592062-5592085 5.52174 
chr6:5592619-5592664 5.73333 
chr6:5598618-5598662 5.45455 
chr6:5601757-5601779 6 
chr6:5602878-5602898 6 
chr6:5607518-5607558 6 
chr6:5610043-5610068 5.88 
chr6:5612708-5612730 5.72727 
chr6:5616243-5616288 5.68889 
chr6:5620435-5620461 5.42308 
chr6:5623944-5623964 5.85 
chr6:5628236-5628257 5.57143 
chr6:5632776-5632887 5.68468 
chr6:5633170-5633243 5.34247 
chr6:5633495-5633521 6 
chr6:5634533-5634548 6 
chr6:5638796-5638819 5.73913 
chr6:5640372-5640398 6 
chr6:5641516-5641542 5.96154 
chr6:5642335-5642401 5.60606 
chr6:5644435-5644464 5.7931 
chr6:5646363-5646381 6 
chr6:5647112-5647135 5.6087 
chr6:5648857-5648894 5.21622 
chr6:5650492-5650507 6 
chr6:5657304-5657331 5.37037 
chr6:5660883-5660897 6 
chr6:5665196-5665217 5.57143 
chr6:5667430-5667462 5.65625 
chr6:5668919-5668938 6 
chr6:5670583-5670628 5.82222 
chr6:5674065-5674090 5.4 
chr6:5674426-5674457 5.70968 
chr6:5675432-5675472 6 
chr6:5678112-5678135 5.52174 
chr6:5678212-5678259 5.25532 
chr6:5680075-5680089 5.92857 
chr6:5683814-5683849 5.97143 
chr6:5692411-5692435 5.58333 
chr6:5694759-5694778 5.73684 
chr6:5704190-5704212 5.86364 
chr6:5709904-5709926 6 
chr6:5709949-5710000 5.5098 
chr6:5711524-5711548 6 
chr6:5715257-5715270 5.92308 
chr6:5717581-5717618 5.94595 
chr6:5718141-5718164 6 
chr6:5719619-5719710 5.58242 
chr6:5720636-5720677 6 
chr6:5726382-5726413 5.3871 
chr6:5728602-5728617 5.93333 
chr6:5729966-5729979 5.92308 
chr6:5731496-5731521 5.68 
chr6:5735032-5735075 5.81395 
chr6:5735394-5735413 5.84211 
chr6:5738182-5738194 6 
chr6:5741873-5741897 5.45833 
chr6:5743115-5743158 5.67442 
chr6:5745068-5745086 5.77778 
chr6:5753379-5753403 5.375 
chr6:5756232-5756248 6 
chr6:5759667-5759683 5.875 
chr6:5762041-5762056 6 
chr6:5762927-5762951 5.45833 
chr6:5763690-5763704 6 
chr6:5764000-5764014 5.92857 
chr6:5769345-5769386 5.2439 
chr6:5770284-5770306 5.54545 
chr6:5770625-5770658 5.90909 
chr6:5774207-5774227 6 
chr6:5778304-5778326 6 
chr6:5778362-5778422 5.83333 
chr6:5779677-5779703 6 
chr6:5782875-5782942 5.28358 
chr6:5787904-5787923 5.94737 
chr6:5788061-5788090 5.41379 
chr6:5789193-5789227 5.61765 
chr6:5789332-5789363 6 
chr6:5791479-5791496 6 
chr6:5793626-5793644 5.77778 
chr6:5794173-5794190 6 
chr6:5798294-5798320 5.53846 
chr6:5799180-5799206 5.5 
chr6:5800552-5800569 5.88235 
chr6:5801784-5801834 5.9 
chr6:5803966-5803987 6 
chr6:5809319-5809345 5.26923 
chr6:5809550-5809651 5.90099 
chr6:5810000-5810024 5.54167 
chr6:5810395-5810430 5.31429 
chr6:5810919-5810944 6 
chr6:5813362-5813374 6 
chr6:5814582-5814605 5.52174 
chr6:5819727-5819844 5.88034 
chr6:5820162-5820182 5.65 
chr6:5820797-5820810 5.92308 
chr6:5825566-5825594 5.89286 
chr6:5825935-5825956 5.61905 
chr6:5826949-5826970 5.61905 
chr6:5831497-5831516 6 
chr6:5832660-5832839 5.76536 
chr6:5833528-5833620 5.45652 
chr6:5836895-5836933 6 
chr6:5837484-5837521 5.81081 
chr6:5839264-5839291 5.48148 
chr6:5839329-5839361 5.5625 
chr6:5839488-5839538 5.5 
chr6:5839562-5839586 5.45833 
chr6:5839597-5839618 5.71429 
chr6:5845174-5845208 5.88235 
chr6:5848443-5848462 6 
chr6:5849787-5849804 5.82353 
chr6:5850918-5850933 6 
chr6:5852480-5852544 5.6875 
chr6:5853068-5853096 5.67857 
chr6:5855846-5855859 6 
chr6:5857768-5857814 5.69565 
chr6:5858011-5858023 6 
chr6:5867396-5867425 5.27586 
chr6:5869076-5869101 5.32 
chr6:5870000-5870051 5.37255 
chr6:5874510-5874562 5.86538 
chr6:5875760-5875802 5.7381 
chr6:5877767-5877799 5.5 
chr6:5880285-5880315 5.56667 
chr6:5881689-5881711 5.90909 
chr6:5882656-5882672 5.8125 
chr6:5886527-5886546 5.63158 
chr6:5892147-5892185 5.92105 
chr6:5894137-5894166 5.72414 
chr6:5896981-5897000 6 
chr6:5897635-5897719 5.88095 
chr6:5898611-5898636 5.8 
chr6:5901436-5901460 5.70833 
chr6:5901471-5901520 5.63265 
chr6:5901893-5901923 5.5 
chr6:5903888-5903929 5.70732 
chr6:5904617-5904633 6 
chr6:5918762-5918783 5.52381 
chr6:5923233-5923259 5.53846 
chr6:5923385-5923424 5.10256 
chr6:5923902-5923989 5.49425 
chr6:5925681-5925698 6 
chr6:5926064-5926078 5.92857 
chr6:5927656-5927876 5.80909 
chr6:5932480-5932493 6 
chr6:5933018-5933039 5.80952 
chr6:5939325-5939407 5.2561 
chr6:5939819-5939856 5.62162 
chr6:5940006-5940029 5.78261 
chr6:5940591-5940649 5.89655 
chr6:5943047-5943076 5.13793 
chr6:5944634-5944664 5.26667 
chr6:5946730-5946749 5.63158 
chr6:5946978-5946993 6 
chr6:5948733-5948751 5.77778 
chr6:5949331-5949353 5.95455 
chr6:5957550-5957575 5.48 
chr6:5959149-5959165 6 
chr6:5961328-5961343 6 
chr6:5961495-5961508 6 
chr6:5964956-5964990 5.29412 
chr6:5965512-5965537 5.92 
chr6:5966948-5966970 5.68182 
chr6:5968705-5968719 6 
chr6:5972080-5972120 5.425 
chr6:5972433-5972452 6 
chr6:5975203-5975221 6 
chr6:5975718-5975744 5.61538 
chr6:5975903-5975928 6 
chr6:5977727-5977759 5.875 
chr6:5978658-5978671 6 
chr6:5979698-5979730 5.3125 
chr6:5980412-5980428 5.9375 
chr6:5980700-5980736 6 
chr6:5987788-5987814 5.42308 
chr6:5990171-5990190 5.89474 
chr6:5991646-5991669 5.95652 
chr6:5992046-5992072 5.57692 
chr6:5992401-5992422 5.57143 
chr6:5993766-5993787 5.66667 
chr6:5997437-5997473 5.33333 
chr6:5998894-5998921 5.66667 
chr6:6000955-6000976 6 
chr6:6003820-6003836 6 
chr6:6003861-6003881 5.9 
chr6:6007113-6007185 5.54167 
chr6:6007799-6007839 5.75 
chr6:6008201-6008257 5.33929 
chr6:6011232-6011260 5.78571 
chr6:6012169-6012206 6 
chr6:6014205-6014224 5.84211 
chr6:6014648-6014684 5.41667 
chr6:6014903-6014924 5.7619 
chr6:6015885-6015919 5.85294 
chr6:6016786-6016812 5.65385 
chr6:6018324-6018351 5.55556 
chr6:6020526-6020583 5.59649 
chr6:6023126-6023445 5.73668 
chr6:6023587-6023616 6 
chr6:6025054-6025084 6 
chr6:6027811-6027830 5.84211 
chr6:6035326-6035357 5.3871 
chr6:6036144-6036317 5.56647 
chr6:6036782-6036809 5.48148 
chr6:6037709-6037742 5.81818 
chr6:6045951-6045993 5.71429 
chr6:6046000-6046208 5.49519 
chr6:6046217-6046442 5.38667 
chr6:6046485-6046848 5.72176 
chr6:6046922-6046960 5.55263 
chr6:6047376-6047393 5.94118 
chr6:6048462-6048476 6 
chr6:6049764-6049801 5.72973 
chr6:6055747-6055796 5.32653 
chr6:6058164-6058193 5.62069 
chr6:6064693-6064714 5.80952 
chr6:6065096-6065112 5.875 
chr6:6068840-6068893 5.84906 
chr6:6069711-6069731 6 
chr6:6073293-6073332 5.76923 
chr6:6075385-6075423 5.13158 
chr6:6076685-6076711 5.5 
chr6:6079547-6079582 5.54286 
chr6:6080755-6080781 6 
chr6:6088734-6088757 6 
chr6:6089015-6089035 6 
chr6:6089114-6089153 5.48718 
chr6:6089514-6089549 5.28571 
chr6:6092401-6092435 5.76471 
chr6:6094925-6095007 5.91463 
chr6:6095141-6095172 5.96774 
chr6:6095264-6095299 5.57143 
chr6:6095311-6095393 5.71951 
chr6:6095509-6095522 5.92308 
chr6:6096438-6096463 5.48 
chr6:6099897-6099926 6 
chr6:6103226-6103239 6 
chr6:6104360-6104387 5.2963 
chr6:6108873-6108985 5.48214 
chr6:6109353-6109378 5.36 
chr6:6109544-6109571 5.25926 
chr6:6112641-6112658 6 
chr6:6113521-6113559 5.94737 
chr6:6117415-6117429 6 
chr6:6119374-6119391 5.88235 
chr6:6120641-6120673 5.375 
chr6:6126565-6126601 5.75 
chr6:6129590-6129613 5.65217 
chr6:6131995-6132009 6 
chr6:6136058-6136071 5.92308 
chr6:6140625-6140695 5.91429 
chr6:6141028-6141073 5.46667 
chr6:6141150-6141177 5.40741 
chr6:6148000-6148024 5.66667 
chr6:6150233-6150260 5.88889 
chr6:6151081-6151093 6 
chr6:6154374-6154389 5.93333 
chr6:6159125-6159147 5.81818 
chr6:6160508-6160528 5.65 
chr6:6160564-6160586 5.72727 
chr6:6161500-6161528 5.25 
chr6:6161757-6161807 5.92 
chr6:6164739-6164755 6 
chr6:6164858-6164886 5.17857 
chr6:6164920-6164943 5.47826 
chr6:6164959-6165092 5.49624 
chr6:6167558-6167579 6 
chr6:6173634-6173653 5.78947 
chr6:6174622-6174639 6 
chr6:6176760-6176783 5.47826 
chr6:6182851-6182875 5.625 
chr6:6185500-6185522 5.54545 
chr6:6193030-6193061 5.3871 
chr6:6196468-6196508 5.375 
chr6:6200782-6200795 6 
chr6:6201932-6201955 5.86957 
chr6:6203977-6203997 5.85 
chr6:6204181-6204201 5.7 
chr6:6206026-6206067 5.70732 
chr6:6208109-6208146 5.56757 
chr6:6209546-6209567 5.52381 
chr6:6210459-6210484 5.6 
chr6:6210557-6210591 5.70588 
chr6:6210954-6210971 5.88235 
chr6:6217759-6217778 5.63158 
chr6:6217906-6217938 5.875 
chr6:6219552-6219571 6 
chr6:6220773-6220822 5.95918 
chr6:6224560-6224599 5.38462 
chr6:6225700-6225753 5.83019 
chr6:6228964-6228986 6 
chr6:6232259-6232276 6 
chr6:6238948-6238962 6 
chr6:6243329-6243361 5.59375 
chr6:6243372-6243384 6 
chr6:6243395-6243569 5.52299 
chr6:6243590-6243626 5.36111 
chr6:6244587-6244607 5.6 
chr6:6252605-6252653 5.66667 
chr6:6253375-6253409 5.88235 
chr6:6253598-6253623 5.68 
chr6:6254321-6254340 5.68421 
chr6:6256046-6256073 5.33333 
chr6:6258239-6258265 5.76923 
chr6:6261186-6261215 5.89655 
chr6:6265336-6265351 5.86667 
chr6:6268920-6268933 6 
chr6:6269927-6269960 5.69697 
chr6:6273857-6273885 5.28571 
chr6:6275583-6275615 5.78125 
chr6:6277568-6277599 6 
chr6:6282226-6282244 6 
chr6:6284528-6284544 5.875 
chr6:6289664-6289690 5.76923 
chr6:6292712-6292744 5.1875 
chr6:6293929-6294053 5.80645 
chr6:6294757-6294825 5.55882 
chr6:6294944-6294986 5.59524 
chr6:6295117-6295136 5.63158 
chr6:6302710-6302781 5.32394 
chr6:6303528-6303549 5.57143 
chr6:6303668-6303700 5.75 
chr6:6305093-6305108 6 
chr6:6308839-6308858 6 
chr6:6309012-6309031 5.89474 
chr6:6310736-6310761 5.76 
chr6:6311832-6311927 5.35789 
chr6:6311941-6312047 5.53774 
chr6:6312067-6312091 5.75 
chr6:6312152-6312189 5.24324 
chr6:6312212-6312246 5.32353 
chr6:6312261-6312291 5.8 
chr6:6312910-6312923 5.92308 
chr6:6313513-6313528 6 
chr6:6316300-6316371 5.88732 
chr6:6317156-6317173 5.94118 
chr6:6318337-6318361 5.625 
chr6:6320393-6320422 5.68966 
chr6:6321582-6321639 5.45614 
chr6:6326858-6326880 5.5 
chr6:6327138-6327180 5.54762 
chr6:6327582-6327611 5.75862 
chr6:6328086-6328133 5.82979 
chr6:6329580-6329706 5.59524 
chr6:6332975-6333000 5.68 
chr6:6339647-6339673 5.34615 
chr6:6344035-6344050 6 
chr6:6345461-6345488 5.81481 
chr6:6346305-6346360 6 
chr6:6351595-6351648 5.86792 
chr6:6352192-6352211 5.68421 
chr6:6353096-6353126 5.63333 
chr6:6353189-6353224 5.68571 
chr6:6353268-6353300 5.625 
chr6:6353435-6353494 5.9322 
chr6:6354057-6354083 5.96154 
chr6:6354177-6354219 5.5 
chr6:6354977-6355000 6 
chr6:6358175-6358191 5.875 
chr6:6364118-6364194 5.76316 
chr6:6368809-6368849 5.8 
chr6:6369391-6369536 5.82069 
chr6:6371465-6371480 6 
chr6:6373436-6373465 5.37931 
chr6:6376450-6376500 5.28 
chr6:6377050-6377076 6 
chr6:6377802-6377821 6 
chr6:6378697-6378812 5.46957 
chr6:6378892-6378912 5.6 
chr6:6378926-6378941 6 
chr6:6380445-6380539 5.60638 
chr6:6381108-6381137 5.37931 
chr6:6385479-6385504 5.48 
chr6:6386612-6386641 5.86207 
chr6:6390078-6390101 5.43478 
chr6:6391833-6391901 5.72059 
chr6:6394119-6394169 5.34 
chr6:6394960-6394993 6 
chr6:6396364-6396382 5.94444 
chr6:6399024-6399046 5.59091 
chr6:6404931-6404956 5.8 
chr6:6410274-6410296 6 
chr6:6412095-6412115 5.8 
chr6:6413997-6414028 5.83871 
chr6:6415383-6415395 6 
chr6:6418451-6418481 5.26667 
chr6:6419225-6419252 5.40741 
chr6:6430449-6430482 5.72727 
chr6:6431652-6431671 6 
chr6:6432575-6432596 5.71429 
chr6:6434404-6434421 5.82353 
chr6:6436421-6436456 5.71429 
chr6:6441013-6441061 5.79167 
chr6:6443487-6443506 5.63158 
chr6:6444043-6444072 5.51724 
chr6:6444238-6444257 5.68421 
chr6:6448790-6448815 5.4 
chr6:6449366-6449401 5.48571 
chr6:6450058-6450103 5.44444 
chr6:6450190-6450210 5.7 
chr6:6450406-6450443 6 
chr6:6454710-6454782 5.88889 
chr6:6462779-6462806 5.44444 
chr6:6463938-6463963 5.44 
chr6:6470380-6470404 6 
chr6:6472094-6472113 5.63158 
chr6:6472418-6472440 5.77273 
chr6:6473607-6473619 6 
chr6:6482613-6482638 5.44 
chr6:6483549-6483569 5.9 
chr6:6484047-6484106 5.42373 
chr6:6484459-6484492 6 
chr6:6484633-6484678 5.57778 
chr6:6484965-6485010 5.55556 
chr6:6488269-6488293 5.45833 
chr6:6489755-6489780 5.72 
chr6:6494315-6494347 5.375 
chr6:6494427-6494479 5.71154 
chr6:6499701-6499748 5.59574 
chr6:6502211-6502236 5.8 
chr6:6503007-6503027 6 
chr6:6507629-6507812 5.78689 
chr6:6510650-6510683 5.24242 
chr6:6516813-6516834 5.7619 
chr6:6520709-6520729 5.95 
chr6:6520960-6520997 5.94595 
chr6:6522405-6522431 5.69231 
chr6:6523851-6523870 5.68421 
chr6:6524300-6524331 5.16129 
chr6:6524813-6524840 6 
chr6:6533972-6534000 5.75 
chr6:6534659-6534681 6 
chr6:6536742-6536754 6 
chr6:6537602-6537630 5.75 
chr6:6537782-6537899 5.70085 
chr6:6538685-6538706 5.66667 
chr6:6544096-6544115 6 
chr6:6544622-6544636 6 
chr6:6549259-6549280 6 
chr6:6553308-6553322 6 
chr6:6553885-6553910 5.96 
chr6:6554168-6554188 6 
chr6:6561129-6561149 5.7 
chr6:6561729-6561756 6 
chr6:6568402-6568436 5.61765 
chr6:6570957-6571027 5.72857 
chr6:6571386-6571403 5.76471 
chr6:6572808-6572839 5.54839 
chr6:6573465-6573496 5.64516 
chr6:6576107-6576136 5.55172 
chr6:6576156-6576221 5.43077 
chr6:6577864-6577969 5.5619 
chr6:6579462-6579489 5.81481 
chr6:6579941-6579978 5.32432 
chr6:6581170-6581202 5.4375 
chr6:6581890-6581914 5.375 
chr6:6585302-6585339 5.64865 
chr6:6585886-6585916 5.73333 
chr6:6590351-6590370 6 
chr6:6595345-6595470 5.32 
chr6:6595484-6595709 5.34222 
chr6:6595743-6595765 5.59091 
chr6:6600820-6600856 6 
chr6:6601952-6601971 5.94737 
chr6:6603796-6603883 5.83908 
chr6:6604064-6604107 5.23256 
chr6:6607713-6607742 5.37931 
chr6:6608127-6608152 6 
chr6:6610909-6610934 5.4 
chr6:6615952-6615972 6 
chr6:6618046-6618083 6 
chr6:6619176-6619189 6 
chr6:6620052-6620092 5.475 
chr6:6624043-6624081 5.52632 
chr6:6624607-6624654 5.87234 
chr6:6628477-6628578 5.75248 
chr6:6628763-6628802 5.94872 
chr6:6629430-6629458 5.64286 
chr6:6635641-6635695 5.5 
chr6:6637237-6637253 6 
chr6:6639031-6639050 5.63158 
chr6:6640627-6640646 6 
chr6:6640947-6640978 5.93548 
chr6:6643089-6643105 5.9375 
chr6:6643888-6643927 5.23077 
chr6:6643947-6644013 5.39394 
chr6:6645768-6645780 6 
chr6:6645804-6645820 5.875 
chr6:6645835-6645851 6 
chr6:6648201-6648240 6 
chr6:6649947-6649984 5.35135 
chr6:6651099-6651125 5.26923 
chr6:6652288-6652318 5.76667 
chr6:6656341-6656372 5.54839 
chr6:6659153-6659166 6 
chr6:6664475-6664500 5.44 
chr6:6665281-6665303 6 
chr6:6667804-6667826 5.59091 
chr6:6669189-6669218 5.72414 
chr6:6674708-6674738 6 
chr6:6678794-6678829 5.48571 
chr6:6680271-6680304 5.48485 
chr6:6683352-6683384 5.65625 
chr6:6683398-6683513 5.43478 
chr6:6688739-6688767 5.42857 
chr6:6688777-6688793 6 
chr6:6689465-6689519 5.85185 
chr6:6689752-6689778 5.30769 
chr6:6693867-6693886 5.89474 
chr6:6696795-6696818 5.43478 
chr6:6698572-6698590 6 
chr6:6698866-6698905 5.33333 
chr6:6702945-6702967 6 
chr6:6704545-6704564 6 
chr6:6706415-6706436 6 
chr6:6707182-6707237 5.34545 
chr6:6708649-6708675 5.80769 
chr6:6714326-6714342 5.9375 
chr6:6715198-6715218 6 
chr6:6716479-6716519 5.775 
chr6:6717080-6717092 6 
chr6:6719427-6719445 6 
chr6:6720121-6720140 5.63158 
chr6:6722893-6722919 6 
chr6:6725215-6725236 5.66667 
chr6:6727725-6727739 5.92857 
chr6:6738119-6738136 5.82353 
chr6:6741885-6741934 5.34694 
chr6:6742000-6742025 5.6 
chr6:6742655-6742725 5.81429 
chr6:6747205-6747482 5.46209 
chr6:6747500-6747524 5.58333 
chr6:6748078-6748144 5.51515 
chr6:6748716-6748754 6 
chr6:6750723-6750752 5.93103 
chr6:6751931-6751948 6 
chr6:6752179-6752206 5.33333 
chr6:6752774-6752831 5.66667 
chr6:6753308-6753332 5.75 
chr6:6755287-6755312 5.96 
chr6:6756666-6756679 6 
chr6:6756769-6756798 5.89655 
chr6:6757126-6757158 5.9375 
chr6:6758000-6758024 5.79167 
chr6:6759053-6759076 5.65217 
chr6:6764793-6764849 5.60714 
chr6:6766418-6766443 5.64 
chr6:6767381-6767423 5.30952 
chr6:6768024-6768036 6 
chr6:6769398-6769424 5.92308 
chr6:6769466-6769500 5.32353 
chr6:6770178-6770194 6 
chr6:6771465-6771718 5.75099 
chr6:6774934-6774951 6 
chr6:6778771-6778796 6 
chr6:6782000-6782014 6 
chr6:6782930-6782972 5.66667 
chr6:6783379-6783414 5.31429 
chr6:6783516-6783528 6 
chr6:6784605-6784629 5.75 
chr6:6784654-6784669 6 
chr6:6785846-6785870 6 
chr6:6785943-6785972 5.2069 
chr6:6786428-6786445 5.76471 
chr6:6786865-6786892 5.33333 
chr6:6787663-6787679 6 
chr6:6788288-6788312 5.375 
chr6:6789386-6789430 5.93182 
chr6:6791013-6791042 5.68966 
chr6:6791972-6791988 6 
chr6:6794567-6794585 6 
chr6:6796658-6796696 6 
chr6:6796859-6796879 6 
chr6:6799603-6799618 6 
chr6:6800645-6800677 5.5 
chr6:6800719-6800759 5.475 
chr6:6800804-6800862 5.84483 
chr6:6804637-6804651 6 
chr6:6808871-6808899 5.60714 
chr6:6811920-6811937 6 
chr6:6813225-6813290 5.87692 
chr6:6814267-6814327 5.5 
chr6:6814731-6814751 5.85 
chr6:6817265-6817287 5.63636 
chr6:6818083-6818127 5.97727 
chr6:6818286-6818308 6 
chr6:6819920-6819940 5.8 
chr6:6821526-6821549 5.91304 
chr6:6821701-6821720 5.84211 
chr6:6821834-6821868 5.52941 
chr6:6822000-6822039 5.46154 
chr6:6822051-6822123 6 
chr6:6822136-6822327 5.89529 
chr6:6823715-6823813 5.54082 
chr6:6823823-6823844 5.7619 
chr6:6826285-6826321 5.94444 
chr6:6827643-6827675 5.40625 
chr6:6828379-6828444 5.66154 
chr6:6828922-6828936 5.92857 
chr6:6829172-6829191 5.68421 
chr6:6829357-6829381 5.58333 
chr6:6830158-6830242 5.47619 
chr6:6830602-6830664 5.53226 
chr6:6830711-6830746 5.8 
chr6:6831180-6831210 5.86667 
chr6:6834849-6834914 5.64615 
chr6:6834962-6834983 5.52381 
chr6:6835598-6835656 5.53448 
chr6:6837193-6837423 5.66957 
chr6:6838280-6838293 5.92308 
chr6:6838732-6838755 6 
chr6:6839228-6839306 5.89744 
chr6:6841745-6841776 5.58065 
chr6:6842288-6842314 5.30769 
chr6:6842336-6842422 5.48837 
chr6:6845671-6845733 5.46774 
chr6:6847532-6847551 6 
chr6:6847716-6847756 5.85 
chr6:6849418-6849459 5.82927 
chr6:6851142-6851160 5.77778 
chr6:6851838-6851875 5.97297 
chr6:6854056-6854085 5.68966 
chr6:6856307-6856335 5.78571 
chr6:6856522-6856539 5.82353 
chr6:6860380-6860413 5.93939 
chr6:6860653-6860665 6 
chr6:6861215-6861231 5.875 
chr6:6861643-6861671 5.85714 
chr6:6861954-6861971 6 
chr6:6864290-6864324 5.23529 
chr6:6866571-6866609 5.52632 
chr6:6866934-6866959 6 
chr6:6868730-6868752 5.72727 
chr6:6869844-6869864 5.75 
chr6:6875740-6875790 5.78 
chr6:6875813-6875843 5.5 
chr6:6876872-6876893 5.66667 
chr6:6877411-6877486 5.45333 
chr6:6880360-6880385 6 
chr6:6880548-6880583 6 
chr6:6880964-6880984 6 
chr6:6882432-6882460 5.85714 
chr6:6882822-6882894 5.83333 
chr6:6883173-6883188 5.86667 
chr6:6883226-6883267 5.5122 
chr6:6884286-6884304 5.88889 
chr6:6887889-6887918 5.37931 
chr6:6888572-6888592 6 
chr6:6892030-6892063 5.33333 
chr6:6894680-6894697 5.76471 
chr6:6896000-6896028 5.60714 
chr6:6896946-6896976 5.76667 
chr6:6899849-6899892 5.76744 
chr6:6900306-6900321 5.86667 
chr6:6901878-6901908 5.8 
chr6:6903203-6903229 5.61538 
chr6:6906688-6906711 5.91304 
chr6:6906756-6906769 6 
chr6:6906965-6907000 5.91429 
chr6:6910110-6910126 6 
chr6:6912246-6912270 6 
chr6:6913994-6914035 5.41463 
chr6:6914891-6914951 5.9 
chr6:6916631-6916702 6 
chr6:6919958-6920000 5.61905 
chr6:6924707-6924719 6 
chr6:6926065-6926093 5.60714 
chr6:6927561-6927583 5.90909 
chr6:6928079-6928091 6 
chr6:6929316-6929335 5.78947 
chr6:6931210-6931238 5.39286 
chr6:6932536-6933044 5.80118 
chr6:6935528-6935556 5.89286 
chr6:6936155-6936173 5.72222 
chr6:6937287-6937306 6 
chr6:6937599-6937628 5.75862 
chr6:6939557-6939591 5.58824 
chr6:6940420-6940443 5.52174 
chr6:6943100-6943135 5.85714 
chr6:6943492-6943516 5.79167 
chr6:6943607-6943639 5.53125 
chr6:6944218-6944238 5.65 
chr6:6946486-6946509 5.73913 
chr6:6946873-6946892 5.94737 
chr6:6947288-6947330 5.28571 
chr6:6947869-6947905 6 
chr6:6948083-6948113 6 
chr6:6949653-6949669 6 
chr6:6951467-6951500 5.18182 
chr6:6952049-6952064 6 
chr6:6956777-6956810 5.24242 
chr6:6958053-6958080 5.51852 
chr6:6960243-6960270 5.2963 
chr6:6961847-6961866 5.68421 
chr6:6963851-6963876 5.88 
chr6:6964311-6964337 5.88462 
chr6:6966052-6966073 5.61905 
chr6:6968032-6968064 5.6875 
chr6:6973577-6973613 5.47222 
chr6:6976339-6976360 6 
chr6:6977601-6977628 5.85185 
chr6:6977800-6977820 6 
chr6:6980875-6980900 5.52 
chr6:6981220-6981242 5.63636 
chr6:6981260-6981285 5.56 
chr6:6983072-6983098 5.30769 
chr6:6984295-6984360 5.6 
chr6:6984384-6984459 5.33333 
chr6:6988753-6988771 5.72222 
chr6:6989158-6989194 5.86111 
chr6:6990115-6990136 5.80952 
chr6:6990457-6990505 5.95833 
chr6:6990736-6990754 5.77778 
chr6:6991212-6991240 5.39286 
chr6:6991841-6991877 5.33333 
chr6:6992167-6992184 5.88235 
chr6:6992579-6992623 5.70455 
chr6:6993176-6993200 5.95833 
chr6:6993788-6993811 5.95652 
chr6:6994148-6994189 5.87805 
chr6:6994757-6994795 5.65789 
chr6:6998495-6998519 5.70833 
chr6:6999333-6999353 6 
chr6:6999642-6999657 5.93333 
chr6:7000838-7000886 5.85417 
chr6:7001075-7001100 5.36 
chr6:7001956-7001993 5.83784 
chr6:7002116-7002135 6 
chr6:7007426-7007445 5.63158 
chr6:7007715-7007729 6 
chr6:7007890-7007914 5.875 
chr6:7008229-7008253 5.875 
chr6:7010077-7010097 5.9 
chr6:7010241-7010259 5.77778 
chr6:7010409-7010522 5.75221 
chr6:7012434-7012685 5.5259 
chr6:7014095-7014110 5.86667 
chr6:7014216-7014255 5.15385 
chr6:7014351-7014390 5.53846 
chr6:7015605-7015617 6 
chr6:7017163-7017188 5.56 
chr6:7017207-7017230 5.43478 
chr6:7017557-7017580 5.6087 
chr6:7018869-7018893 5.95833 
chr6:7021103-7021130 5.77778 
chr6:7021566-7021600 5.64706 
chr6:7021798-7021839 5.80488 
chr6:7021854-7021904 5.64 
chr6:7022681-7022716 5.68571 
chr6:7023182-7023211 5.37931 
chr6:7023240-7023280 5.925 
chr6:7023751-7023784 5.33333 
chr6:7024991-7025018 5.85185 
chr6:7026063-7026176 5.90265 
chr6:7026307-7026327 5.6 
chr6:7032862-7032899 5.37838 
chr6:7034858-7034882 5.5 
chr6:7035000-7035029 5.86207 
chr6:7035958-7035972 5.92857 
chr6:7036259-7036281 5.68182 
chr6:7039694-7039717 5.82609 
chr6:7040663-7040686 5.82609 
chr6:7040899-7040916 5.94118 
chr6:7041199-7041216 6 
chr6:7041369-7041386 6 
chr6:7041850-7041866 6 
chr6:7043653-7043677 5.58333 
chr6:7043760-7043788 5.71429 
chr6:7044125-7044149 5.66667 
chr6:7044418-7044446 5.28571 
chr6:7046252-7046270 6 
chr6:7046667-7046692 6 
chr6:7046975-7047032 5.33333 
chr6:7049201-7049216 6 
chr6:7050332-7050365 5.90909 
chr6:7052683-7052703 5.8 
chr6:7052824-7052851 5.59259 
chr6:7053449-7053465 5.8125 
chr6:7055535-7055556 6 
chr6:7056823-7056848 5.32 
chr6:7057842-7057903 5.34426 
chr6:7058114-7058131 6 
chr6:7059625-7059642 6 
chr6:7060371-7060388 5.76471 
chr6:7061529-7061563 6 
chr6:7063579-7063605 5.5 
chr6:7064894-7064921 5.92593 
chr6:7065279-7065301 6 
chr6:7066059-7066079 6 
chr6:7066524-7066546 5.72727 
chr6:7067013-7067046 5.93939 
chr6:7067197-7067217 5.6 
chr6:7067337-7067350 6 
chr6:7068272-7068289 5.94118 
chr6:7068586-7068602 5.875 
chr6:7068889-7068936 5.61702 
chr6:7071201-7071219 6 
chr6:7072962-7072989 5.33333 
chr6:7073423-7073462 5.84615 
chr6:7073883-7073913 5.73333 
chr6:7074384-7074415 5.93548 
chr6:7074646-7074665 5.63158 
chr6:7075248-7075295 5.7234 
chr6:7075791-7075812 5.66667 
chr6:7077686-7077713 5.55556 
chr6:7077725-7077755 5.4 
chr6:7077967-7077980 6 
chr6:7078857-7078881 5.875 
chr6:7079237-7079391 5.54545 
chr6:7079709-7079726 5.82353 
chr6:7080516-7080537 5.52381 
chr6:7081339-7081376 5.94595 
chr6:7082177-7082205 6 
chr6:7083596-7083620 5.91667 
chr6:7088978-7088990 6 
chr6:7090637-7090667 6 
chr6:7091560-7091590 5.6 
chr6:7091888-7091921 5.69697 
chr6:7092190-7092214 6 
chr6:7093803-7093826 6 
chr6:7094342-7094378 5.83333 
chr6:7094779-7094804 5.4 
chr6:7095973-7095988 6 
chr6:7096074-7096099 5.6 
chr6:7096679-7096715 5.27778 
chr6:7096759-7096808 5.14286 
chr6:7096861-7096893 5.625 
chr6:7096955-7096973 6 
chr6:7097270-7097313 5.23256 
chr6:7097479-7097500 5.61905 
chr6:7098161-7098177 6 
chr6:7099984-7100000 6 
chr6:7102752-7102774 6 
chr6:7102971-7102992 5.90476 
chr6:7103000-7103017 5.82353 
chr6:7103311-7103332 5.57143 
chr6:7103456-7103538 5.54878 
chr6:7103589-7103688 5.77778 
chr6:7103935-7103958 5.78261 
chr6:7104113-7104130 6 
chr6:7104684-7104757 5.35616 
chr6:7106732-7106749 5.82353 
chr6:7107906-7107931 6 
chr6:7108549-7108577 5.71429 
chr6:7108939-7108989 5.2 
chr6:7110712-7110725 6 
chr6:7112680-7112707 5.48148 
chr6:7117621-7117653 6 
chr6:7117963-7117979 6 
chr6:7119024-7119059 5.71429 
chr6:7120319-7120338 5.63158 
chr6:7121046-7121065 6 
chr6:7122481-7122509 5.71429 
chr6:7123843-7123856 6 
chr6:7126220-7126246 6 
chr6:7131162-7131184 6 
chr6:7132910-7132946 5.30556 
chr6:7133798-7133813 6 
chr6:7136667-7136680 6 
chr6:7138362-7138382 5.85 
chr6:7141446-7141477 5.64516 
chr6:7143376-7143394 5.77778 
chr6:7144071-7144100 5.82759 
chr6:7146199-7146224 5.72 
chr6:7146333-7146356 5.47826 
chr6:7146986-7147031 5.51111 
chr6:7147605-7147647 5.35714 
chr6:7149910-7149932 5.5 
chr6:7152810-7152827 5.76471 
chr6:7153338-7153354 6 
chr6:7153646-7153672 6 
chr6:7155531-7155550 5.94737 
chr6:7160909-7160933 6 
chr6:7163052-7163094 5.85714 
chr6:7163613-7163637 6 
chr6:7167582-7167598 6 
chr6:7168487-7168504 6 
chr6:7174016-7174050 5.76471 
chr6:7174384-7174396 6 
chr6:7174706-7174740 5.47059 
chr6:7174833-7174858 5.56 
chr6:7175141-7175157 6 
chr6:7177451-7177470 6 
chr6:7177584-7177624 5.5 
chr6:7177930-7177971 5.80488 
chr6:7179471-7179520 5.44898 
chr6:7183574-7183598 5.54167 
chr6:7184493-7184521 5.85714 
chr6:7187773-7187818 6 
chr6:7188211-7188223 6 
chr6:7188396-7188435 5.84615 
chr6:7188459-7188500 5.63415 
chr6:7190896-7190936 5.15 
chr6:7192347-7192376 5.96552 
chr6:7192410-7192438 5.60714 
chr6:7193824-7193852 5.89286 
chr6:7194099-7194112 5.92308 
chr6:7196430-7196475 5.66667 
chr6:7199872-7199915 5.83721 
chr6:7200411-7200530 5.83193 
chr6:7206658-7206676 5.77778 
chr6:7209805-7209819 6 
chr6:7211535-7211619 5.7619 
chr6:7213380-7213412 5.65625 
chr6:7215571-7215585 6 
chr6:7217980-7218009 5.7931 
chr6:7219058-7219075 6 
chr6:7219325-7219351 6 
chr6:7219500-7219522 5.63636 
chr6:7223490-7223507 6 
chr6:7227775-7227803 5.57143 
chr6:7228287-7228306 5.73684 
chr6:7228728-7228749 6 
chr6:7231663-7231691 5.28571 
chr6:7232982-7233009 6 
chr6:7233860-7233884 5.5 
chr6:7236208-7236243 5.17143 
chr6:7237119-7237140 6 
chr6:7238464-7238485 5.71429 
chr6:7239627-7239663 5.33333 
chr6:7244495-7244507 6 
chr6:7249295-7249332 6 
chr6:7250023-7250053 5.8 
chr6:7251199-7251253 5.61111 
chr6:7251710-7251739 5.72414 
chr6:7253038-7253070 5.4375 
chr6:7253686-7253703 6 
chr6:7257613-7257641 6 
chr6:7258111-7258135 5.70833 
chr6:7259031-7259055 5.45833 
chr6:7260513-7260528 6 
chr6:7261048-7261067 5.68421 
chr6:7262599-7262628 5.41379 
chr6:7263694-7263722 5.60714 
chr6:7264000-7264067 5.8209 
chr6:7265468-7265483 6 
chr6:7266859-7266871 6 
chr6:7270863-7270875 6 
chr6:7274550-7274666 5.87931 
chr6:7277295-7277318 5.65217 
chr6:7278562-7278617 5.92727 
chr6:7279743-7279760 6 
chr6:7281268-7281284 5.8125 
chr6:7285744-7285758 5.92857 
chr6:7285911-7285938 6 
chr6:7287149-7287171 5.81818 
chr6:7289265-7289285 5.6 
chr6:7290866-7290914 5.29167 
chr6:7292771-7292792 5.61905 
chr6:7293145-7293160 6 
chr6:7294923-7294947 6 
chr6:7297449-7297477 5.60714 
chr6:7302992-7303009 5.82353 
chr6:7303371-7303392 6 
chr6:7309524-7309543 5.78947 
chr6:7310457-7310470 6 
chr6:7311143-7311163 6 
chr6:7312079-7312112 5.51515 
chr6:7319366-7319383 6 
chr6:7319650-7319668 6 
chr6:7321750-7321772 6 
chr6:7322957-7322971 6 
chr6:7325508-7325588 5.65 
chr6:7326346-7326369 5.73913 
chr6:7328165-7328190 6 
chr6:7329106-7329177 5.88732 
chr6:7330619-7330642 5.56522 
chr6:7331352-7331378 5.46154 
chr6:7331992-7332013 5.90476 
chr6:7333174-7333195 5.90476 
chr6:7333834-7333914 5.65 
chr6:7334949-7335000 5.52941 
chr6:7337558-7337574 6 
chr6:7343423-7343454 5.93548 
chr6:7345382-7345399 6 
chr6:7347090-7347114 5.875 
chr6:7349085-7349109 5.79167 
chr6:7349736-7349748 6 
chr6:7350165-7350207 5.78571 
chr6:7351759-7351780 5.90476 
chr6:7352522-7352557 6 
chr6:7353918-7353975 5.82456 
chr6:7354319-7354354 5.82857 
chr6:7354394-7354423 5.24138 
chr6:7357029-7357046 5.82353 
chr6:7358000-7358040 5.575 
chr6:7358260-7358304 6 
chr6:7361663-7361687 5.41667 
chr6:7364694-7364715 5.85714 
chr6:7365260-7365295 5.14286 
chr6:7366478-7366492 6 
chr6:7367511-7367569 5.5 
chr6:7368485-7368500 6 
chr6:7368874-7368907 5.18182 
chr6:7369227-7369254 5.59259 
chr6:7370524-7370539 6 
chr6:7371543-7371567 5.5 
chr6:7372701-7372713 6 
chr6:7372891-7372914 6 
chr6:7375268-7375303 5.77143 
chr6:7375640-7375678 6 
chr6:7376622-7376670 5.95833 
chr6:7377968-7377990 5.81818 
chr6:7383142-7383163 6 
chr6:7385228-7385251 5.6087 
chr6:7388096-7388118 6 
chr6:7388265-7388290 5.96 
chr6:7392476-7392490 6 
chr6:7393452-7393473 5.66667 
chr6:7395746-7395764 5.72222 
chr6:7397125-7397148 6 
chr6:7398374-7398402 6 
chr6:7401922-7401936 6 
chr6:7405671-7405684 5.92308 
chr6:7406010-7406036 5.73077 
chr6:7406182-7406243 5.91803 
chr6:7407563-7407580 5.82353 
chr6:7408942-7408967 6 
chr6:7409401-7409430 5.55172 
chr6:7409446-7409500 5.96296 
chr6:7410028-7410043 6 
chr6:7416876-7416888 6 
chr6:7417111-7417124 6 
chr6:7417481-7417509 6 
chr6:7423261-7423285 6 
chr6:7423843-7423867 5.58333 
chr6:7424266-7424301 5.6 
chr6:7425206-7425230 5.45833 
chr6:7425543-7425562 6 
chr6:7427008-7427031 5.43478 
chr6:7429633-7429655 5.59091 
chr6:7430422-7430434 6 
chr6:7431153-7431185 5.90625 
chr6:7431959-7431984 5.48 
chr6:7434190-7434207 5.76471 
chr6:7434441-7434462 5.80952 
chr6:7434608-7434622 6 
chr6:7435091-7435121 5.6 
chr6:7436228-7436287 5.16949 
chr6:7436730-7436754 5.83333 
chr6:7436912-7436926 6 
chr6:7437728-7437911 5.57923 
chr6:7438311-7438336 6 
chr6:7438694-7438708 6 
chr6:7439676-7439704 5.25 
chr6:7440813-7440844 5.80645 
chr6:7444641-7444663 5.77273 
chr6:7447853-7447870 6 
chr6:7449236-7449277 5.73171 
chr6:7449948-7449966 6 
chr6:7450370-7450384 6 
chr6:7450700-7450716 6 
chr6:7450814-7450863 5.79592 
chr6:7452495-7452531 5.91667 
chr6:7452802-7452826 5.375 
chr6:7452853-7452878 5.32 
chr6:7453925-7453941 5.9375 
chr6:7456096-7456126 5.33333 
chr6:7459895-7459912 6 
chr6:7462106-7462126 6 
chr6:7462254-7462270 5.875 
chr6:7463005-7463025 6 
chr6:7466784-7466797 6 
chr6:7469376-7469404 6 
chr6:7469841-7469856 6 
chr6:7472657-7472669 6 
chr6:7473770-7473793 6 
chr6:7474049-7474071 5.95455 
chr6:7475126-7475143 6 
chr6:7475327-7475365 5.94737 
chr6:7475581-7475598 5.88235 
chr6:7478227-7478241 6 
chr6:7478758-7478793 5.65714 
chr6:7480096-7480113 6 
chr6:7480663-7480689 5.96154 
chr6:7480793-7480808 6 
chr6:7481217-7481256 6 
chr6:7486678-7486706 5.92857 
chr6:7488701-7488713 6 
chr6:7491530-7491558 5.42857 
chr6:7496305-7496329 5.58333 
chr6:7496494-7496517 5.52174 
chr6:7497249-7497263 6 
chr6:7500041-7500079 5.84211 
chr6:7500224-7500249 5.48 
chr6:7502589-7502618 5.82759 
chr6:7503867-7503890 5.47826 
chr6:7506849-7506883 5.32353 
chr6:7507659-7507675 5.9375 
chr6:7508252-7508283 5.70968 
chr6:7508930-7509005 5.82667 
chr6:7510718-7510763 5.97778 
chr6:7510791-7510828 5.89189 
chr6:7514111-7514136 6 
chr6:7516141-7516164 5.73913 
chr6:7519047-7519071 6 
chr6:7521567-7521581 6 
chr6:7521799-7521815 6 
chr6:7523112-7523148 6 
chr6:7524119-7524149 5.66667 
chr6:7526778-7526798 5.9 
chr6:7526932-7526960 6 
chr6:7527460-7527487 5.37037 
chr6:7528579-7528611 5.90625 
chr6:7530796-7530835 5.71795 
chr6:7531435-7531462 6 
chr6:7533909-7533927 6 
chr6:7534363-7534436 5.68493 
chr6:7535209-7535233 5.91667 
chr6:7535392-7535413 5.57143 
chr6:7536924-7536941 5.82353 
chr6:7537909-7537927 6 
chr6:7538870-7538904 5.52941 
chr6:7539371-7539388 6 
chr6:7540860-7540874 6 
chr6:7541576-7541606 5.23333 
chr6:7541863-7541889 5.38462 
chr6:7543626-7543643 6 
chr6:7544693-7544732 5.66667 
chr6:7547654-7547672 6 
chr6:7548497-7548515 5.88889 
chr6:7549985-7550026 5.56098 
chr6:7550208-7550234 5.34615 
chr6:7550371-7550399 5.78571 
chr6:7550444-7550461 5.88235 
chr6:7551017-7551036 5.94737 
chr6:7552797-7552809 6 
chr6:7554302-7554354 5.78846 
chr6:7557912-7557934 6 
chr6:7558740-7558760 6 
chr6:7562543-7562590 5.21277 
chr6:7563546-7563558 6 
chr6:7564178-7564195 5.82353 
chr6:7571409-7571422 6 
chr6:7573342-7573399 5.52632 
chr6:7573810-7573829 5.89474 
chr6:7577554-7577575 6 
chr6:7578665-7578686 5.52381 
chr6:7581743-7581778 5.2 
chr6:7582372-7582484 5.60714 
chr6:7585956-7586015 5.54237 
chr6:7588842-7588854 6 
chr6:7592106-7592146 5.475 
chr6:7592174-7592209 5.82857 
chr6:7592605-7592617 6 
chr6:7592961-7592994 5.54545 
chr6:7594069-7594110 5.14634 
chr6:7597268-7597296 5.46429 
chr6:7598098-7598111 6 
chr6:7602073-7602100 5.66667 
chr6:7605241-7605254 6 
chr6:7606759-7606791 5.5625 
chr6:7608788-7608813 5.32 
chr6:7613662-7613691 6 
chr6:7613788-7613817 5.51724 
chr6:7616598-7616610 6 
chr6:7620087-7620132 5.31111 
chr6:7620324-7620357 6 
chr6:7623173-7623198 5.48 
chr6:7623759-7623779 5.95 
chr6:7625836-7625867 5.67742 
chr6:7626058-7626132 5.77027 
chr6:7626833-7626858 5.72 
chr6:7628211-7628264 5.86792 
chr6:7628719-7628740 5.90476 
chr6:7628942-7628969 5.55556 
chr6:7633479-7633503 5.91667 
chr6:7634791-7634821 5.16667 
chr6:7634958-7634988 5.73333 
chr6:7637528-7637545 5.94118 
chr6:7637592-7637634 5.2381 
chr6:7639655-7639685 5.33333 
chr6:7641079-7641121 5.19048 
chr6:7642334-7642370 5.91667 
chr6:7642638-7642664 6 
chr6:7643934-7643961 6 
chr6:7648913-7648932 5.73684 
chr6:7652384-7652398 6 
chr6:7655768-7655805 5.94595 
chr6:7656596-7656610 6 
chr6:7658556-7658585 5.65517 
chr6:7659572-7659590 6 
chr6:7664194-7664219 5.56 
chr6:7664429-7664459 5.16667 
chr6:7664889-7664906 6 
chr6:7666594-7666621 5.37037 
chr6:7669010-7669039 5.27586 
chr6:7669667-7669694 6 
chr6:7669715-7669742 5.2963 
chr6:7669894-7669919 5.88 
chr6:7672227-7672256 5.31034 
chr6:7676318-7676338 5.95 
chr6:7677611-7677737 5.65079 
chr6:7681404-7681438 6 
chr6:7683258-7683276 5.72222 
chr6:7683645-7683666 5.85714 
chr6:7684058-7684079 5.52381 
chr6:7687122-7687154 5.46875 
chr6:7691531-7691584 5.22642 
chr6:7693000-7693056 5.625 
chr6:7694092-7694109 5.82353 
chr6:7694342-7694383 5.14634 
chr6:7695622-7695648 5.65385 
chr6:7695661-7695703 5.54762 
chr6:7695730-7695756 5.46154 
chr6:7696658-7696696 5.52632 
chr6:7697140-7697154 6 
chr6:7697680-7697716 5.63889 
chr6:7698024-7698050 5.34615 
chr6:7699653-7699673 5.7 
chr6:7700642-7700662 6 
chr6:7700935-7700971 5.58333 
chr6:7705220-7705232 6 
chr6:7705438-7705487 5.65306 
chr6:7706789-7706819 5.43333 
chr6:7716663-7716679 5.8125 
chr6:7717664-7717700 6 
chr6:7718269-7718286 5.82353 
chr6:7719545-7719562 6 
chr6:7722500-7722512 6 
chr6:7722679-7722697 6 
chr6:7725426-7725446 5.6 
chr6:7727122-7727154 5.25 
chr6:7727224-7727267 5.30233 
chr6:7727282-7727301 5.68421 
chr6:7727511-7727538 5.66667 
chr6:7729527-7729567 5.4 
chr6:7732886-7732941 5.67273 
chr6:7738178-7738216 5.60526 
chr6:7741516-7741537 5.71429 
chr6:7746881-7746900 5.63158 
chr6:7752792-7752805 6 
chr6:7754345-7754363 5.88889 
chr6:7754944-7754964 6 
chr6:7756422-7756437 6 
chr6:7759915-7759948 5.87879 
chr6:7760295-7760311 6 
chr6:7760691-7760704 6 
chr6:7762040-7762053 5.92308 
chr6:7762127-7762143 5.9375 
chr6:7762215-7762229 6 
chr6:7762609-7762645 5.83333 
chr6:7762762-7762787 5.36 
chr6:7764630-7764655 5.32 
chr6:7765572-7765594 5.63636 
chr6:7766850-7766872 5.86364 
chr6:7767073-7767102 5.31034 
chr6:7767169-7767204 6 
chr6:7767216-7767232 5.8125 
chr6:7772283-7772326 5.72093 
chr6:7780926-7780957 5.48387 
chr6:7782935-7782960 5.76 
chr6:7784636-7784692 5.89286 
chr6:7786693-7786709 6 
chr6:7789104-7789116 6 
chr6:7790747-7790784 5.78378 
chr6:7792219-7792262 6 
chr6:7794837-7794861 5.66667 
chr6:7800312-7800355 6 
chr6:7804613-7804643 5.5 
chr6:7806820-7806846 6 
chr6:7807507-7807539 5.9375 
chr6:7808146-7808166 6 
chr6:7809147-7809166 6 
chr6:7809333-7809355 5.63636 
chr6:7813319-7813377 5.93103 
chr6:7813691-7813724 5.60606 
chr6:7813875-7813901 5.92308 
chr6:7815752-7815776 5.75 
chr6:7815899-7815942 5.30233 
chr6:7823130-7823170 6 
chr6:7824870-7824909 5.69231 
chr6:7825512-7825537 5.44 
chr6:7825954-7825980 5.65385 
chr6:7828282-7828305 5.65217 
chr6:7829500-7829527 5.7037 
chr6:7833507-7833533 5.42308 
chr6:7834418-7834433 6 
chr6:7834546-7834567 5.7619 
chr6:7835352-7835366 6 
chr6:7838020-7838034 6 
chr6:7838298-7838335 5.43243 
chr6:7839174-7839190 6 
chr6:7842303-7842328 5.32 
chr6:7842866-7842893 5.37037 
chr6:7843651-7843685 5.88235 
chr6:7846235-7846259 5.41667 
chr6:7850361-7850389 5.75 
chr6:7852810-7852846 5.27778 
chr6:7855768-7855808 5.875 
chr6:7856353-7856372 6 
chr6:7856828-7856842 6 
chr6:7858318-7858330 6 
chr6:7859391-7859424 5.24242 
chr6:7861317-7861346 5.37931 
chr6:7863221-7863243 5.81818 
chr6:7863585-7863611 5.38462 
chr6:7864243-7864255 6 
chr6:7866863-7866882 5.73684 
chr6:7868000-7868032 5.53125 
chr6:7869095-7869131 5.77778 
chr6:7870848-7870880 5.65625 
chr6:7871308-7871320 6 
chr6:7872497-7872537 5.5 
chr6:7873031-7873058 5.81481 
chr6:7876875-7876902 5.40741 
chr6:7877108-7877164 5.55357 
chr6:7879257-7879289 6 
chr6:7893768-7893798 5.7 
chr6:7899758-7899786 5.78571 
chr6:7902250-7902277 5.88889 
chr6:7903072-7903115 5.5814 
chr6:7906768-7906785 6 
chr6:7907232-7907244 6 
chr6:7908514-7908532 6 
chr6:7908896-7908915 5.78947 
chr6:7909072-7909101 5.41379 
chr6:7910580-7910605 5.4 
chr6:7910678-7910705 5.25926 
chr6:7910870-7910885 6 
chr6:7910929-7910945 5.9375 
chr6:7911057-7911076 5.73684 
chr6:7913457-7913480 5.65217 
chr6:7918601-7918615 6 
chr6:7918667-7918705 5.84211 
chr6:7919000-7919013 6 
chr6:7922454-7922583 5.83721 
chr6:7924089-7924102 6 
chr6:7925547-7925581 5.17647 
chr6:7925716-7925741 6 
chr6:7928226-7928248 5.90909 
chr6:7932078-7932103 5.8 
chr6:7932228-7932263 5.71429 
chr6:7932407-7932443 5.44444 
chr6:7933767-7933815 5.54167 
chr6:7934421-7934439 5.83333 
chr6:7936699-7936743 6 
chr6:7940721-7940912 5.65969 
chr6:7948106-7948125 5.73684 
chr6:7950630-7950657 6 
chr6:7953531-7953550 5.84211 
chr6:7954872-7954895 5.82609 
chr6:7956348-7956361 6 
chr6:7957251-7957282 6 
chr6:7957301-7957342 5.41463 
chr6:7957363-7957438 5.33333 
chr6:7958359-7958385 5.92308 
chr6:7959052-7959083 5.51613 
chr6:7960318-7960331 6 
chr6:7961373-7961394 5.85714 
chr6:7961550-7961571 5.57143 
chr6:7961790-7961837 5.46809 
chr6:7962051-7962083 6 
chr6:7962531-7962560 5.2069 
chr6:7964980-7965000 5.85 
chr6:7965291-7965305 5.92857 
chr6:7968871-7968898 5.33333 
chr6:7969571-7969602 5.70968 
chr6:7973500-7973556 5.21429 
chr6:7977570-7977598 5.67857 
chr6:7979815-7979854 5.48718 
chr6:7981745-7981794 5.36735 
chr6:7982831-7982856 5.68 
chr6:7984171-7984192 6 
chr6:7986292-7986319 6 
chr6:7990361-7990389 5.17857 
chr6:7991014-7991039 5.84 
chr6:7994107-7994126 5.94737 
chr6:7995830-7995855 6 
chr6:8000764-8000778 6 
chr6:8002813-8002858 5.26667 
chr6:8002979-8002993 6 
chr6:8003038-8003057 5.68421 
chr6:8005910-8005945 5.71429 
chr6:8006481-8006493 6 
chr6:8007558-8007582 5.45833 
chr6:8008856-8008881 5.8 
chr6:8009161-8009192 6 
chr6:8012504-8012567 5.47619 
chr6:8012581-8012599 5.88889 
chr6:8013449-8013462 6 
chr6:8016972-8016995 5.43478 
chr6:8017109-8017123 6 
chr6:8017618-8017635 6 
chr6:8022248-8022276 5.85714 
chr6:8022795-8022830 5.97143 
chr6:8024040-8024095 5.85455 
chr6:8024159-8024178 5.94737 
chr6:8024747-8024763 6 
chr6:8028055-8028067 6 
chr6:8028578-8028605 5.44444 
chr6:8032670-8032690 5.95 
chr6:8035161-8035220 5.72881 
chr6:8035578-8035595 5.76471 
chr6:8038712-8038730 6 
chr6:8041545-8041558 6 
chr6:8041871-8041892 5.90476 
chr6:8042854-8042877 5.43478 
chr6:8044516-8044532 6 
chr6:8047375-8047428 5.92453 
chr6:8049242-8049316 5.56757 
chr6:8049604-8049626 5.68182 
chr6:8049721-8049737 5.8125 
chr6:8049895-8049918 5.43478 
chr6:8052202-8052218 6 
chr6:8057452-8057496 5.75 
chr6:8058590-8058619 6 
chr6:8058921-8058935 5.92857 
chr6:8060099-8060128 5.48276 
chr6:8061458-8061495 5.40541 
chr6:8061500-8061531 5.12903 
chr6:8066346-8066385 5.33333 
chr6:8068161-8068174 5.92308 
chr6:8072198-8072216 6 
chr6:8072748-8072763 6 
chr6:8073667-8073690 5.69565 
chr6:8077159-8077189 6 
chr6:8081793-8081813 5.75 
chr6:8081963-8081981 5.77778 
chr6:8082500-8082520 5.7 
chr6:8090207-8090227 5.65 
chr6:8093102-8093120 6 
chr6:8093557-8093571 6 
chr6:8094802-8094815 6 
chr6:8095730-8095763 5.54545 
chr6:8097950-8097966 6 
chr6:8098764-8098797 5.45455 
chr6:8099984-8100029 5.91111 
chr6:8100336-8100372 5.33333 
chr6:8101458-8101516 5.93103 
chr6:8103536-8103558 5.72727 
chr6:8104263-8104289 5.26923 
chr6:8110385-8110430 5.75556 
chr6:8110608-8110679 5.47887 
chr6:8112472-8112489 6 
chr6:8113518-8113544 5.57692 
chr6:8116752-8116785 5.81818 
chr6:8118476-8118506 5.93333 
chr6:8119522-8119542 5.8 
chr6:8120237-8120251 6 
chr6:8120642-8120683 5.85366 
chr6:8121343-8121356 6 
chr6:8125775-8125799 5.83333 
chr6:8127664-8127676 6 
chr6:8128257-8128275 5.77778 
chr6:8129200-8129214 6 
chr6:8129449-8129487 5.73684 
chr6:8130413-8130429 6 
chr6:8130618-8130643 5.96 
chr6:8132909-8132929 6 
chr6:8134075-8134093 6 
chr6:8135068-8135087 6 
chr6:8136380-8136414 6 
chr6:8137006-8137023 5.76471 
chr6:8138239-8138278 5.48718 
chr6:8140197-8140226 5.82759 
chr6:8140649-8140677 5.25 
chr6:8140723-8140750 5.48148 
chr6:8141991-8142017 5.5 
chr6:8142528-8142548 5.9 
chr6:8142955-8143006 5.84314 
chr6:8144347-8144391 5.90909 
chr6:8144669-8144704 5.17143 
chr6:8145000-8145025 5.84 
chr6:8146677-8146701 5.95833 
chr6:8147893-8147910 5.94118 
chr6:8148183-8148206 5.6087 
chr6:8150989-8151029 6 
chr6:8154109-8154135 5.34615 
chr6:8154836-8154861 5.8 
chr6:8155324-8155355 5.29032 
chr6:8159118-8159175 5.45614 
chr6:8161187-8161205 6 
chr6:8162392-8162407 6 
chr6:8163823-8163847 5.625 
chr6:8165110-8165131 6 
chr6:8165894-8165919 6 
chr6:8166817-8166859 5.59524 
chr6:8167967-8167991 5.45833 
chr6:8168916-8168936 5.7 
chr6:8171723-8171739 6 
chr6:8172110-8172131 5.57143 
chr6:8172658-8172679 5.7619 
chr6:8172776-8172822 5.5 
chr6:8173966-8173991 5.44 
chr6:8174361-8174392 5.64516 
chr6:8175703-8175730 5.62963 
chr6:8176624-8176729 5.26667 
chr6:8177252-8177269 5.76471 
chr6:8177281-8177325 5.52273 
chr6:8177927-8177969 5.35714 
chr6:8181516-8181713 5.48731 
chr6:8184090-8184117 5.59259 
chr6:8185258-8185279 5.90476 
chr6:8185312-8185337 5.64 
chr6:8186317-8186344 5.85185 
chr6:8191162-8191190 5.96429 
chr6:8192913-8193058 5.38621 
chr6:8193546-8193561 5.86667 
chr6:8193848-8193878 5.93333 
chr6:8197540-8197617 5.4026 
chr6:8197628-8197677 5.42857 
chr6:8198658-8198677 5.68421 
chr6:8199280-8199300 6 
chr6:8203105-8203125 6 
chr6:8203743-8203757 6 
chr6:8206140-8206179 5.71795 
chr6:8206992-8207007 5.86667 
chr6:8209267-8209279 6 
chr6:8210872-8210890 5.83333 
chr6:8215680-8215702 5.77273 
chr6:8217489-8217509 5.7 
chr6:8220823-8220844 6 
chr6:8223326-8223368 6 
chr6:8225156-8225189 6 
chr6:8225482-8225500 5.72222 
chr6:8226138-8226172 5.26471 
chr6:8226401-8226416 6 
chr6:8226833-8226860 5.96296 
chr6:8227340-8227370 5.3 
chr6:8227933-8227948 6 
chr6:8228374-8228403 5.31034 
chr6:8228952-8228970 5.77778 
chr6:8231335-8231349 6 
chr6:8231722-8231751 6 
chr6:8232579-8232593 6 
chr6:8234147-8234161 6 
chr6:8234594-8234640 5.3913 
chr6:8236124-8236147 5.47826 
chr6:8236381-8236423 6 
chr6:8237144-8237166 5.59091 
chr6:8238230-8238264 5.67647 
chr6:8238799-8238828 5.89655 
chr6:8242598-8242622 5.91667 
chr6:8243433-8243450 5.76471 
chr6:8244414-8244433 6 
chr6:8247616-8247636 5.6 
chr6:8249733-8249789 5.80357 
chr6:8253704-8253740 5.66667 
chr6:8254053-8254689 5.56447 
chr6:8258063-8258097 5.44118 
chr6:8258150-8258176 5.53846 
chr6:8258589-8258668 5.4557 
chr6:8258983-8259000 6 
chr6:8259479-8259507 5.5 
chr6:8261759-8261786 6 
chr6:8263352-8263591 5.72803 
chr6:8263962-8263994 5.34375 
chr6:8264793-8264816 5.82609 
chr6:8265537-8265551 6 
chr6:8265926-8265952 5.34615 
chr6:8266004-8266032 5.35714 
chr6:8267478-8267500 5.63636 
chr6:8271805-8271820 6 
chr6:8273063-8273084 5.57143 
chr6:8273430-8273453 5.6087 
chr6:8275512-8275539 5.62963 
chr6:8277120-8277188 5.73529 
chr6:8280551-8280597 5.32609 
chr6:8281546-8281564 5.72222 
chr6:8283380-8283395 6 
chr6:8283500-8283525 5.96 
chr6:8284620-8284660 5.85 
chr6:8287132-8287151 6 
chr6:8289481-8289534 6 
chr6:8291051-8291077 5.30769 
chr6:8291612-8291642 5.6 
chr6:8294804-8294829 5.76 
chr6:8297742-8297780 5.34211 
chr6:8297979-8298019 5.65 
chr6:8299527-8299590 5.65079 
chr6:8300048-8300135 5.55172 
chr6:8305667-8305694 5.66667 
chr6:8305940-8305972 5.28125 
chr6:8307847-8307885 5.42105 
chr6:8308605-8308636 5.48387 
chr6:8311369-8311385 6 
chr6:8312446-8312482 6 
chr6:8314758-8314785 5.48148 
chr6:8317075-8317096 5.85714 
chr6:8317523-8317535 6 
chr6:8317701-8317720 5.89474 
chr6:8318383-8318415 6 
chr6:8322443-8322489 6 
chr6:8323232-8323334 5.82353 
chr6:8325655-8325667 6 
chr6:8326558-8326585 5.74074 
chr6:8327046-8327064 6 
chr6:8327475-8327503 5.75 
chr6:8331233-8331252 5.78947 
chr6:8331310-8331324 6 
chr6:8331777-8331802 5.64 
chr6:8332261-8332298 5.45946 
chr6:8332309-8332339 5.63333 
chr6:8333014-8333038 6 
chr6:8336004-8336041 5.54054 
chr6:8338193-8338242 6 
chr6:8339649-8339677 5.53571 
chr6:8343000-8343028 5.46429 
chr6:8343122-8343156 5.26471 
chr6:8347327-8347364 5.91892 
chr6:8348687-8348728 5.34146 
chr6:8348832-8348855 5.56522 
chr6:8353599-8353647 5.6875 
chr6:8354604-8354633 5.7931 
chr6:8355226-8355262 5.55556 
chr6:8358223-8358317 5.85106 
chr6:8358478-8358515 5.40541 
chr6:8359701-8359727 5.42308 
chr6:8368653-8368694 5.39024 
chr6:8369106-8369132 5.53846 
chr6:8369583-8369607 5.375 
chr6:8370284-8370316 5.875 
chr6:8370469-8370494 5.48 
chr6:8370852-8370876 6 
chr6:8372047-8372080 5.39394 
chr6:8376938-8376976 5.71053 
chr6:8379469-8379481 6 
chr6:8380534-8380573 5.51282 
chr6:8381290-8381307 5.94118 
chr6:8387034-8387072 5.39474 
chr6:8388811-8388847 5.63889 
chr6:8390679-8390692 5.92308 
chr6:8395971-8395984 6 
chr6:8400077-8400124 5.38298 
chr6:8401096-8401126 5.16667 
chr6:8402944-8402979 6 
chr6:8403539-8403663 5.70968 
chr6:8409702-8409715 6 
chr6:8410866-8410888 6 
chr6:8412640-8412665 5.52 
chr6:8415042-8415075 5.27273 
chr6:8418209-8418232 6 
chr6:8418703-8418731 5.85714 
chr6:8422225-8422249 6 
chr6:8422939-8422992 5.15094 
chr6:8428612-8428659 5.2766 
chr6:8428992-8429012 5.65 
chr6:8430950-8430976 5.96154 
chr6:8437693-8437709 6 
chr6:8438915-8439319 5.75 
chr6:8439818-8439857 6 
chr6:8441600-8441613 6 
chr6:8442048-8442069 5.95238 
chr6:8442228-8442271 5.65116 
chr6:8443415-8443435 5.85 
chr6:8443737-8443758 5.71429 
chr6:8447460-8447475 6 
chr6:8449345-8449371 5.84615 
chr6:8449664-8449692 5.42857 
chr6:8452165-8452211 5.56522 
chr6:8452801-8452820 5.84211 
chr6:8456757-8456776 5.78947 
chr6:8459202-8459244 5.52381 
chr6:8459880-8459902 5.86364 
chr6:8461385-8461408 5.52174 
chr6:8463519-8463538 5.63158 
chr6:8464134-8464154 5.7 
chr6:8465015-8465032 6 
chr6:8466877-8466890 5.92308 
chr6:8466926-8466950 5.54167 
chr6:8471304-8471317 5.92308 
chr6:8472391-8472451 5.61667 
chr6:8472500-8472541 5.04878 
chr6:8472674-8472702 5.17857 
chr6:8472810-8472838 6 
chr6:8473743-8473775 5.5 
chr6:8478574-8478599 5.56 
chr6:8478713-8478738 5.76 
chr6:8479994-8480031 5.81081 
chr6:8480785-8480812 5.55556 
chr6:8482577-8482616 6 
chr6:8483623-8483651 5.28571 
chr6:8488354-8488368 6 
chr6:8488489-8488508 5.63158 
chr6:8489071-8489100 5.68966 
chr6:8489461-8489500 6 
chr6:8491345-8491374 5.24138 
chr6:8494094-8494134 5.375 
chr6:8495939-8495975 5.63889 
chr6:8500398-8500410 6 
chr6:8504696-8504736 5.8 
chr6:8509039-8509071 5.78125 
chr6:8512479-8512500 5.57143 
chr6:8513073-8513087 6 
chr6:8516798-8516819 6 
chr6:8517837-8517864 5.40741 
chr6:8520633-8520664 5.6129 
chr6:8521171-8521194 6 
chr6:8523596-8523639 5.44186 
chr6:8523958-8523974 6 
chr6:8528000-8528023 5.52174 
chr6:8531441-8531500 5.72881 
chr6:8531663-8531694 5.64516 
chr6:8532092-8532105 6 
chr6:8538117-8538130 6 
chr6:8539118-8539150 5.4375 
chr6:8541209-8541221 6 
chr6:8541553-8541587 5.23529 
chr6:8542265-8542285 5.7 
chr6:8542500-8542527 5.37037 
chr6:8546551-8546588 5.94595 
chr6:8547470-8547490 5.7 
chr6:8549877-8549907 6 
chr6:8557175-8557192 5.76471 
chr6:8560363-8560386 5.78261 
chr6:8562208-8562237 5.62069 
chr6:8564995-8565018 5.43478 
chr6:8565599-8565626 6 
chr6:8566747-8566769 5.59091 
chr6:8568629-8568641 6 
chr6:8569125-8569157 5.4375 
chr6:8569586-8569603 6 
chr6:8575074-8575241 5.68263 
chr6:8576644-8576741 5.63918 
chr6:8577261-8577315 5.2963 
chr6:8578063-8578085 5.54545 
chr6:8578127-8578150 5.82609 
chr6:8580170-8580195 6 
chr6:8584481-8584527 6 
chr6:8590083-8590113 5.56667 
chr6:8590665-8590713 5.70833 
chr6:8591103-8591116 6 
chr6:8591124-8591167 5.55814 
chr6:8591264-8591282 6 
chr6:8595084-8595115 6 
chr6:8595892-8595974 5.19512 
chr6:8596443-8596455 6 
chr6:8596463-8596475 6 
chr6:8596519-8596545 5.34615 
chr6:8596553-8596577 5.5 
chr6:8596733-8596766 5.57576 
chr6:8597080-8597094 6 
chr6:8597443-8597568 5.56 
chr6:8600153-8600308 5.65806 
chr6:8601350-8601370 5.6 
chr6:8602000-8602025 5.4 
chr6:8603549-8603570 5.90476 
chr6:8603620-8603661 5.80488 
chr6:8603945-8604308 5.66391 
chr6:8605291-8605321 5.36667 
chr6:8605644-8605657 5.92308 
chr6:8605806-8605857 5.84314 
chr6:8605907-8605960 5.69811 
chr6:8605997-8606052 5.90909 
chr6:8608100-8608127 5.48148 
chr6:8608180-8608197 5.82353 
chr6:8621313-8621338 5.6 
chr6:8623283-8623323 5.9 
chr6:8624064-8624091 5.40741 
chr6:8626132-8626148 5.875 
chr6:8626326-8626345 5.63158 
chr6:8628620-8628890 5.76296 
chr6:8630629-8630663 5.91176 
chr6:8631292-8631321 5.27586 
chr6:8634697-8634723 5.96154 
chr6:8638716-8638755 5.28205 
chr6:8644931-8645000 5.73913 
chr6:8646034-8646046 6 
chr6:8647572-8647609 5.45946 
chr6:8647737-8647756 5.63158 
chr6:8652676-8652703 5.37037 
chr6:8654030-8654061 5.32258 
chr6:8654443-8654472 5.82759 
chr6:8657466-8657504 5.81579 
chr6:8661183-8661210 5.44444 
chr6:8663142-8663161 5.78947 
chr6:8663493-8663550 5.52632 
chr6:8665702-8665735 5.15152 
chr6:8670059-8670090 5.45161 
chr6:8670106-8670128 5.63636 
chr6:8670609-8670656 5.46809 
chr6:8672487-8672534 5.38298 
chr6:8673138-8673161 6 
chr6:8675437-8675471 6 
chr6:8677248-8677284 5.88889 
chr6:8679100-8679127 5.44444 
chr6:8679965-8679984 5.73684 
chr6:8682372-8682407 6 
chr6:8686105-8686128 5.73913 
chr6:8689047-8689074 5.37037 
chr6:8690074-8690117 5.34884 
chr6:8690782-8690830 5.45833 
chr6:8697500-8697517 5.94118 
chr6:8697742-8697765 6 
chr6:8699493-8699514 5.71429 
chr6:8701493-8701527 5.32353 
chr6:8701899-8701942 5.7907 
chr6:8702750-8702772 5.72727 
chr6:8704277-8704294 6 
chr6:8704345-8704366 5.71429 
chr6:8706471-8706500 5.82759 
chr6:8707278-8707303 5.68 
chr6:8710354-8710387 5.69697 
chr6:8710792-8710831 5.53846 
chr6:8711440-8711476 5.80556 
chr6:8718222-8718271 5.63265 
chr6:8721529-8721559 5.33333 
chr6:8723281-8723316 5.48571 
chr6:8724568-8724594 5.76923 
chr6:8725911-8725944 5.57576 
chr6:8728769-8728828 5.59322 
chr6:8728838-8728868 5.36667 
chr6:8729936-8729965 5.24138 
chr6:8742445-8742469 5.625 
chr6:8745342-8745360 5.77778 
chr6:8745836-8745866 5.86667 
chr6:8746948-8746975 5.33333 
chr6:8751643-8751656 6 
chr6:8751742-8751797 5.89091 
chr6:8751987-8752183 5.77551 
chr6:8754701-8754770 5.85507 
chr6:8755083-8755129 5.19565 
chr6:8757130-8757161 6 
chr6:8760422-8760445 5.78261 
chr6:8761411-8761500 5.64045 
chr6:8763224-8763257 5.81818 
chr6:8768042-8768069 5.44444 
chr6:8769589-8769619 5.33333 
chr6:8770708-8770739 5.87097 
chr6:8770869-8770888 5.63158 
chr6:8779951-8779975 6 
chr6:8780240-8780303 5.77778 
chr6:8780794-8780834 5.325 
chr6:8781500-8781521 5.85714 
chr6:8782398-8782419 5.71429 
chr6:8782597-8782610 6 
chr6:8783593-8783615 6 
chr6:8785958-8785993 5.65714 
chr6:8787112-8787213 5.45545 
chr6:8787263-8787293 5.43333 
chr6:8788322-8788348 5.57692 
chr6:8790481-8790494 6 
chr6:8794828-8794865 6 
chr6:8795775-8795823 5.58333 
chr6:8798716-8798735 5.63158 
chr6:8799061-8799105 5.65909 
chr6:8799780-8799855 5.8 
chr6:8800950-8800982 5.375 
chr6:8801469-8801486 5.82353 
chr6:8802059-8802072 6 
chr6:8804028-8804052 6 
chr6:8806016-8806034 6 
chr6:8808888-8809048 5.9 
chr6:8810853-8810884 5.64516 
chr6:8812234-8812261 5.37037 
chr6:8812327-8812401 5.31081 
chr6:8816141-8816212 5.80282 
chr6:8816242-8816268 5.26923 
chr6:8816928-8817000 5.73611 
chr6:8817015-8817038 5.95652 
chr6:8819570-8819630 5.81667 
chr6:8820097-8820121 5.41667 
chr6:8821801-8821845 5.86364 
chr6:8822057-8822088 5.48387 
chr6:8822105-8822148 5.27907 
chr6:8823487-8823500 5.92308 
chr6:8823650-8823668 6 
chr6:8827164-8827183 5.68421 
chr6:8827834-8827892 5.32759 
chr6:8828313-8828371 5.67241 
chr6:8830957-8830983 5.69231 
chr6:8833102-8833152 5.9 
chr6:8835030-8835052 5.68182 
chr6:8837968-8838000 5.15625 
chr6:8838517-8838550 5.33333 
chr6:8841927-8841950 5.95652 
chr6:8843083-8843105 5.5 
chr6:8844164-8844194 5.73333 
chr6:8847084-8847107 6 
chr6:8847662-8847690 5.35714 
chr6:8847701-8847754 5.69811 
chr6:8850037-8850061 5.375 
chr6:8850491-8850519 5.67857 
chr6:8852661-8852694 5.21212 
chr6:8853879-8853969 5.93333 
chr6:8854755-8854774 5.94737 
chr6:8855174-8855207 5.21212 
chr6:8856408-8856422 6 
chr6:8856589-8856624 5.94286 
chr6:8858249-8858264 6 
chr6:8858800-8858812 6 
chr6:8861252-8861273 6 
chr6:8862527-8862636 5.33028 
chr6:8862869-8862901 6 
chr6:8863240-8863260 5.7 
chr6:8865356-8865391 5.82857 
chr6:8866570-8866587 5.82353 
chr6:8868143-8868159 6 
chr6:8872129-8872145 5.875 
chr6:8874107-8874119 6 
chr6:8877328-8877390 6 
chr6:8882491-8882510 5.78947 
chr6:8883997-8884031 6 
chr6:8886509-8886625 5.71552 
chr6:8888970-8888996 5.34615 
chr6:8892933-8892959 5.42308 
chr6:8894017-8894045 5.71429 
chr6:8897043-8897128 5.4 
chr6:8898992-8899007 6 
chr6:8899563-8899646 5.72289 
chr6:8901402-8901419 6 
chr6:8903808-8903836 5.39286 
chr6:8905283-8905304 5.95238 
chr6:8907393-8907434 5.53659 
chr6:8912731-8912746 6 
chr6:8916383-8916402 5.78947 
chr6:8916638-8916669 5.22581 
chr6:8919142-8919167 5.72 
chr6:8921070-8921085 5.86667 
chr6:8921544-8921573 6 
chr6:8923734-8923746 6 
chr6:8924933-8924958 5.92 
chr6:8925247-8925310 5.7619 
chr6:8926021-8926035 6 
chr6:8928026-8928045 5.84211 
chr6:8929008-8929048 5.225 
chr6:8929690-8929702 6 
chr6:8929760-8929796 6 
chr6:8931884-8931917 5.93939 
chr6:8932602-8932643 5.73171 
chr6:8936765-8936816 5.2549 
chr6:8937206-8937264 5.51724 
chr6:8937276-8937598 5.38509 
chr6:8938011-8938030 5.89474 
chr6:8941155-8941209 5.46296 
chr6:8942664-8942688 5.70833 
chr6:8946500-8946522 5.95455 
chr6:8946892-8946904 6 
chr6:8947065-8947089 5.91667 
chr6:8949265-8949283 5.88889 
chr6:8950744-8950798 5.24074 
chr6:8953504-8953528 5.91667 
chr6:8955092-8955121 5.82759 
chr6:8955356-8955373 6 
chr6:8956317-8956340 5.69565 
chr6:8958721-8958748 5.33333 
chr6:8960040-8960056 5.875 
chr6:8960523-8960549 5.53846 
chr6:8961659-8961679 5.85 
chr6:8961963-8961988 5.96 
chr6:8963904-8963924 6 
chr6:8964638-8964686 5.33333 
chr6:8965521-8965559 5.57895 
chr6:8967807-8967819 6 
chr6:8976453-8976469 5.875 
chr6:8978165-8978196 5.51613 
chr6:8978488-8978622 5.96269 
chr6:8979131-8979153 5.72727 
chr6:8979280-8979314 5.52941 
chr6:8979713-8979752 5.53846 
chr6:8984486-8984503 6 
chr6:8985870-8985930 5.73333 
chr6:8986544-8986581 5.27027 
chr6:8987230-8987268 5.60526 
chr6:8988804-8988832 5.39286 
chr6:8988923-8988966 5.67442 
chr6:8989119-8989132 6 
chr6:8993316-8993343 5.77778 
chr6:8995540-8995662 5.56557 
chr6:8997798-8997939 5.43262 
chr6:8997956-8997982 5.38462 
chr6:8999596-8999609 6 
chr6:9001432-9001454 5.90909 
chr6:9004168-9004208 5.525 
chr6:9006889-9006915 6 
chr6:9009971-9010000 5.13793 
chr6:9010405-9010417 6 
chr6:9011555-9011599 5.86364 
chr6:9012952-9012969 5.94118 
chr6:9013270-9013411 5.82979 
chr6:9013945-9013972 5.2963 
chr6:9014898-9014925 6 
chr6:9015668-9015695 5.37037 
chr6:9016184-9016198 6 
chr6:9017126-9017147 5.57143 
chr6:9017213-9017231 6 
chr6:9018200-9018223 5.91304 
chr6:9023989-9024022 5.51515 
chr6:9026872-9026908 6 
chr6:9028383-9028410 5.66667 
chr6:9032439-9032471 5.8125 
chr6:9033192-9033206 6 
chr6:9035781-9035801 5.7 
chr6:9036540-9036554 5.92857 
chr6:9037706-9037735 5.89655 
chr6:9038678-9038693 5.86667 
chr6:9038844-9038870 5.92308 
chr6:9040071-9040110 5.64103 
chr6:9040589-9040605 6 
chr6:9040623-9040647 5.41667 
chr6:9040676-9040701 6 
chr6:9041767-9041797 5.4 
chr6:9043396-9043437 5.65854 
chr6:9047656-9047680 5.95833 
chr6:9048622-9048648 5.92308 
chr6:9055227-9055252 5.96 
chr6:9059904-9059932 5.28571 
chr6:9061604-9061624 5.65 
chr6:9061785-9061808 5.52174 
chr6:9062681-9062700 5.73684 
chr6:9063178-9063191 6 
chr6:9065527-9065561 6 
chr6:9066669-9066700 5.74194 
chr6:9069213-9069259 6 
chr6:9070144-9070169 5.56 
chr6:9070358-9070376 5.77778 
chr6:9073888-9073910 5.90909 
chr6:9075291-9075323 6 
chr6:9075738-9075837 5.39394 
chr6:9076114-9076136 5.63636 
chr6:9076328-9076358 5.56667 
chr6:9077237-9077353 5.21552 
chr6:9077462-9077484 5.54545 
chr6:9078178-9078206 5.35714 
chr6:9081737-9081749 6 
chr6:9081897-9081919 5.81818 
chr6:9083195-9083228 5.36364 
chr6:9083709-9083829 5.75833 
chr6:9088528-9088595 5.41791 
chr6:9088804-9088827 5.43478 
chr6:9094011-9094055 5.18182 
chr6:9094873-9094895 5.68182 
chr6:9095100-9095178 5.87179 
chr6:9096485-9096512 5.51852 
chr6:9096890-9096922 5.3125 
chr6:9100608-9100924 5.76266 
chr6:9102659-9102689 5.33333 
chr6:9106663-9106701 5.5 
chr6:9107228-9107262 5.20588 
chr6:9109637-9109663 5.76923 
chr6:9110179-9110201 5.59091 
chr6:9111636-9111667 5.93548 
chr6:9111715-9111765 5.48 
chr6:9113878-9113904 5.30769 
chr6:9120597-9120652 5.92727 
chr6:9122372-9122384 6 
chr6:9124126-9124151 5.32 
chr6:9124273-9124286 5.92308 
chr6:9124297-9124391 5.68085 
chr6:9129199-9129215 5.9375 
chr6:9130159-9130185 5.30769 
chr6:9130224-9130308 5.36905 
chr6:9130568-9130601 5.72727 
chr6:9133077-9133089 6 
chr6:9134565-9134581 6 
chr6:9135378-9135398 5.85 
chr6:9136869-9136898 6 
chr6:9142646-9142680 5.41176 
chr6:9144242-9144254 6 
chr6:9145480-9145495 6 
chr6:9145673-9145687 6 
chr6:9146103-9146483 5.71842 
chr6:9146493-9146855 5.74033 
chr6:9146865-9146952 5.50575 
chr6:9153115-9153181 5.28788 
chr6:9153211-9153237 5.53846 
chr6:9154147-9154166 5.94737 
chr6:9155146-9155173 5.44444 
chr6:9155889-9156033 5.75 
chr6:9157061-9157087 5.76923 
chr6:9157687-9157728 5.90244 
chr6:9159717-9159791 5.91892 
chr6:9161643-9161665 5.86364 
chr6:9162836-9163181 5.52754 
chr6:9163830-9163901 5.29577 
chr6:9164533-9164577 5.36364 
chr6:9168348-9168450 5.51961 
chr6:9171876-9171895 5.84211 
chr6:9172253-9172281 5.28571 
chr6:9179893-9180057 5.68902 
chr6:9181665-9181682 5.82353 
chr6:9184706-9184920 5.68692 
chr6:9184952-9184974 5.72727 
chr6:9185178-9185203 5.36 
chr6:9186176-9186200 5.45833 
chr6:9189468-9189480 6 
chr6:9191061-9191083 5.59091 
chr6:9194727-9194779 5.32692 
chr6:9195929-9195952 5.56522 
chr6:9197251-9197281 5.73333 
chr6:9200244-9200294 5.52 
chr6:9200645-9200669 5.54167 
chr6:9201884-9201917 5.21212 
chr6:9204064-9204091 5.51852 
chr6:9204129-9204178 5.65306 
chr6:9210766-9210828 5.37097 
chr6:9213203-9213243 5.25 
chr6:9213406-9213433 5.55556 
chr6:9216573-9216587 6 
chr6:9217788-9217806 6 
chr6:9220877-9220894 6 
chr6:9221510-9221548 5.63158 
chr6:9221588-9221621 5.30303 
chr6:9222485-9222500 6 
chr6:9222775-9222802 5.44444 
chr6:9223653-9223672 6 
chr6:9225511-9225543 5.53125 
chr6:9226653-9226665 6 
chr6:9227414-9227427 6 
chr6:9232736-9232749 6 
chr6:9233422-9233441 5.84211 
chr6:9235774-9235800 5.34615 
chr6:9237193-9237224 5.64516 
chr6:9237875-9237891 6 
chr6:9238187-9238222 5.4 
chr6:9240979-9241000 5.71429 
chr6:9243130-9243152 5.54545 
chr6:9244524-9244550 5.42308 
chr6:9245282-9245303 5.90476 
chr6:9247516-9247537 5.57143 
chr6:9249960-9249984 5.83333 
chr6:9250087-9250178 5.81319 
chr6:9251387-9251411 5.75 
chr6:9255857-9255875 5.77778 
chr6:9255888-9255930 5.64286 
chr6:9256393-9256426 5.39394 
chr6:9256496-9256511 6 
chr6:9256867-9256880 6 
chr6:9260130-9260161 5.67742 
chr6:9260776-9260806 5.23333 
chr6:9263736-9263753 6 
chr6:9266389-9266421 5.84375 
chr6:9266915-9266942 5.51852 
chr6:9267935-9267960 5.32 
chr6:9268407-9268426 5.68421 
chr6:9269420-9269447 5.48148 
chr6:9271007-9271030 6 
chr6:9271679-9271727 5.52083 
chr6:9274038-9274068 5.8 
chr6:9275774-9275811 5.64865 
chr6:9277311-9277334 5.91304 
chr6:9277444-9277471 5.59259 
chr6:9279321-9279345 5.91667 
chr6:9280528-9280546 5.88889 
chr6:9281916-9281929 5.92308 
chr6:9286021-9286136 5.86087 
chr6:9300163-9300175 6 
chr6:9303745-9303790 5.37778 
chr6:9304144-9304174 6 
chr6:9307194-9307235 5.73171 
chr6:9307249-9307269 5.7 
chr6:9307958-9308000 5.19048 
chr6:9311145-9311159 6 
chr6:9314662-9314734 5.63889 
chr6:9315775-9315795 6 
chr6:9316142-9316159 5.82353 
chr6:9320182-9320216 5.41176 
chr6:9320251-9320275 5.375 
chr6:9323112-9323147 6 
chr6:9323194-9323256 5.70968 
chr6:9323271-9323304 5.81818 
chr6:9323314-9323346 5.9375 
chr6:9323403-9323467 5.57812 
chr6:9326510-9326549 5.61538 
chr6:9328162-9328184 5.59091 
chr6:9328309-9328334 5.68 
chr6:9330177-9330203 5.26923 
chr6:9330327-9330339 6 
chr6:9330500-9330526 5.5 
chr6:9332364-9332390 6 
chr6:9332938-9332955 5.82353 
chr6:9334059-9334094 5.77143 
chr6:9336935-9336947 6 
chr6:9337431-9337472 5.90244 
chr6:9338781-9338802 6 
chr6:9338959-9338976 6 
chr6:9341470-9341490 5.9 
chr6:9341832-9341858 6 
chr6:9341981-9342007 5.76923 
chr6:9342262-9342288 5.34615 
chr6:9343446-9343462 6 
chr6:9344397-9344429 5.375 
chr6:9353580-9353634 5.92593 
chr6:9360897-9360938 5.2439 
chr6:9361793-9361822 5.48276 
chr6:9363017-9363052 5.77143 
chr6:9367971-9367984 6 
chr6:9368140-9368162 6 
chr6:9371808-9371832 5.41667 
chr6:9373521-9373554 5.9697 
chr6:9380004-9380026 5.72727 
chr6:9380309-9380334 5.6 
chr6:9382344-9382483 5.15827 
chr6:9382635-9382712 5.71429 
chr6:9383720-9383739 5.84211 
chr6:9384664-9384751 5.81609 
chr6:9385611-9385629 5.88889 
chr6:9387564-9387593 5.86207 
chr6:9393740-9393760 5.6 
chr6:9396143-9396185 5.40476 
chr6:9396418-9396443 5.72 
chr6:9402681-9402703 5.68182 
chr6:9403162-9403202 5.725 
chr6:9404664-9404680 6 
chr6:9406172-9406184 6 
chr6:9406764-9406783 5.63158 
chr6:9406826-9406872 5.19565 
chr6:9408623-9408635 6 
chr6:9411386-9411427 5.19512 
chr6:9411685-9411705 5.75 
chr6:9418912-9418942 5.3 
chr6:9422794-9422816 5.72727 
chr6:9423226-9423252 5.76923 
chr6:9426698-9426723 5.4 
chr6:9427599-9427645 5.65217 
chr6:9432342-9432394 5.86538 
chr6:9433638-9433662 5.66667 
chr6:9433845-9433862 6 
chr6:9437117-9437149 5.59375 
chr6:9439876-9439934 5.36207 
chr6:9441868-9441907 6 
chr6:9442159-9442177 5.77778 
chr6:9442318-9442349 5.22581 
chr6:9442756-9442790 5.5 
chr6:9443126-9443158 5.6875 
chr6:9444098-9444121 5.65217 
chr6:9450160-9450174 6 
chr6:9450513-9450526 6 
chr6:9454234-9454263 6 
chr6:9455000-9455047 5.93617 
chr6:9456415-9456458 5.65116 
chr6:9460687-9460714 6 
chr6:9464472-9464500 5.53571 
chr6:9469767-9469793 5.53846 
chr6:9470265-9470329 5.71875 
chr6:9471034-9471123 5.92135 
chr6:9471862-9471899 5.40541 
chr6:9472725-9472756 5.51613 
chr6:9475066-9475091 6 
chr6:9477149-9477172 5.6087 
chr6:9477761-9477782 5.95238 
chr6:9480890-9480902 6 
chr6:9483638-9483667 5.51724 
chr6:9485366-9485438 5.52778 
chr6:9488617-9488636 5.84211 
chr6:9488773-9488806 5.33333 
chr6:9489336-9489376 5.4 
chr6:9489783-9489798 5.93333 
chr6:9490755-9490792 5.89189 
chr6:9491000-9491030 5.1 
chr6:9492434-9492478 5.75 
chr6:9494688-9494711 6 
chr6:9496166-9496180 6 
chr6:9497683-9497700 6 
chr6:9498966-9498991 5.84 
chr6:9499324-9499350 6 
chr6:9504282-9504306 5.75 
chr6:9505902-9505941 5.76923 
chr6:9506096-9506113 6 
chr6:9509145-9509339 5.63402 
chr6:9510351-9510369 5.77778 
chr6:9511008-9511030 5.95455 
chr6:9513991-9514010 5.63158 
chr6:9514143-9514166 6 
chr6:9514799-9514848 5.83673 
chr6:9515222-9515368 5.39041 
chr6:9517573-9517603 5.36667 
chr6:9518941-9518969 5.32143 
chr6:9519674-9519740 5.87879 
chr6:9520500-9520513 5.92308 
chr6:9522465-9522500 5.68571 
chr6:9523338-9523370 5.71875 
chr6:9524661-9524688 5.85185 
chr6:9525091-9525110 6 
chr6:9525264-9525285 6 
chr6:9526045-9526087 5.2381 
chr6:9527433-9527451 5.72222 
chr6:9531465-9531486 6 
chr6:9531629-9531708 5.35443 
chr6:9531716-9531748 5.4375 
chr6:9531834-9531867 5.54545 
chr6:9532154-9532211 5.35088 
chr6:9535208-9535228 5.65 
chr6:9536084-9536111 5.48148 
chr6:9536550-9536572 5.68182 
chr6:9545516-9545540 6 
chr6:9546773-9546810 5.56757 
chr6:9549832-9549940 6 
chr6:9552827-9552850 5.73913 
chr6:9554246-9554267 6 
chr6:9554405-9554439 5.47059 
chr6:9557898-9557919 6 
chr6:9560582-9560622 5.3 
chr6:9561470-9561508 5.52632 
chr6:9562749-9562775 5.76923 
chr6:9564560-9564595 5.8 
chr6:9565786-9565801 5.86667 
chr6:9567888-9567900 6 
chr6:9568726-9568756 5.33333 
chr6:9569079-9569655 5.43056 
chr6:9569689-9569707 5.72222 
chr6:9570314-9570337 5.43478 
chr6:9573006-9573029 5.43478 
chr6:9574909-9574936 5.74074 
chr6:9578773-9578814 5.73171 
chr6:9585954-9585969 5.86667 
chr6:9586544-9586569 5.44 
chr6:9591626-9591654 5.5 
chr6:9594098-9594123 5.64 
chr6:9594921-9594935 6 
chr6:9594948-9594992 5.63636 
chr6:9602624-9602638 5.92857 
chr6:9604454-9604500 5.23913 
chr6:9606946-9606975 5.34483 
chr6:9610728-9610782 5.72222 
chr6:9611070-9611122 5.5 
chr6:9613038-9613068 5.33333 
chr6:9614480-9614515 6 
chr6:9615598-9615644 5.6087 
chr6:9615684-9615703 5.89474 
chr6:9616200-9616260 5.85 
chr6:9618363-9618387 5.95833 
chr6:9619615-9619651 5.91667 
chr6:9619721-9619755 5.5 
chr6:9620280-9620293 6 
chr6:9621426-9621441 5.86667 
chr6:9622359-9622379 5.95 
chr6:9622609-9622648 5.76923 
chr6:9623263-9623284 5.7619 
chr6:9623473-9623493 5.6 
chr6:9627995-9628020 5.76 
chr6:9631569-9631713 5.25 
chr6:9631776-9631811 5.6 
chr6:9632616-9632647 5.25806 
chr6:9634320-9634340 5.7 
chr6:9640758-9640784 5.80769 
chr6:9641717-9641733 6 
chr6:9641763-9641804 5.21951 
chr6:9643472-9643500 5.28571 
chr6:9643656-9643685 5.86207 
chr6:9644889-9644942 5.56604 
chr6:9644958-9644979 6 
chr6:9647269-9647309 5.6 
chr6:9651140-9651189 5.7551 
chr6:9652609-9652654 5.33333 
chr6:9652840-9652873 5.33333 
chr6:9653540-9653553 6 
chr6:9654568-9654614 5.58696 
chr6:9661352-9661378 5.46154 
chr6:9663661-9663679 6 
chr6:9664203-9664254 5.76471 
chr6:9664265-9664444 5.39106 
chr6:9665482-9665524 5.7619 
chr6:9667424-9667453 5.72414 
chr6:9672528-9672562 5.58824 
chr6:9673672-9673707 5.77143 
chr6:9675010-9675037 5.77778 
chr6:9676030-9676056 5.65385 
chr6:9676208-9676240 5.25 
chr6:9676684-9676711 6 
chr6:9677030-9677049 5.89474 
chr6:9679234-9679307 5.34247 
chr6:9687869-9687888 5.63158 
chr6:9688016-9688047 5.54839 
chr6:9693067-9693091 5.45833 
chr6:9699603-9699633 6 
chr6:9699772-9699794 5.59091 
chr6:9703120-9703171 6 
chr6:9705099-9705123 5.41667 
chr6:9706693-9706708 5.93333 
chr6:9708795-9708836 6 
chr6:9710419-9710436 5.82353 
chr6:9710909-9710924 6 
chr6:9712163-9712195 5.65625 
chr6:9714633-9714715 5.95122 
chr6:9719364-9719383 5.78947 
chr6:9720600-9720627 5.2963 
chr6:9722404-9722434 5.8 
chr6:9726191-9726322 5.35115 
chr6:9726363-9726407 5.25 
chr6:9730198-9730288 5.71111 
chr6:9730770-9730795 5.44 
chr6:9731726-9731758 5.40625 
chr6:9735611-9735626 6 
chr6:9740757-9740783 5.76923 
chr6:9747078-9747107 5.2069 
chr6:9750730-9750755 6 
chr6:9751751-9751767 6 
chr6:9752153-9752183 5.8 
chr6:9753442-9753482 5.55 
chr6:9754215-9754228 6 
chr6:9760348-9760378 5.3 
chr6:9762717-9762763 6 
chr6:9772444-9772503 5.45763 
chr6:9774971-9775000 5.13793 
chr6:9776730-9776753 6 
chr6:9777356-9777370 6 
chr6:9778202-9778233 5.54839 
chr6:9778345-9778378 5.24242 
chr6:9778539-9778578 6 
chr6:9780380-9780412 6 
chr6:9780504-9780542 5.36842 
chr6:9781188-9781215 6 
chr6:9783519-9783546 5.85185 
chr6:9787764-9787871 5.25234 
chr6:9787924-9787971 5.25532 
chr6:9791039-9791060 6 
chr6:9795375-9795626 5.83267 
chr6:9797115-9797213 5.65306 
chr6:9805368-9805391 5.86957 
chr6:9805521-9805541 5.75 
chr6:9807614-9807640 5.34615 
chr6:9808163-9808181 6 
chr6:9809044-9809057 5.92308 
chr6:9809586-9809598 6 
chr6:9818551-9818574 5.65217 
chr6:9818786-9818798 6 
chr6:9824267-9824345 5.94872 
chr6:9833813-9833834 5.57143 
chr6:9840301-9840322 6 
chr6:9842550-9842620 5.91429 
chr6:9844302-9844338 5.22222 
chr6:9845067-9845086 6 
chr6:9846121-9846152 5.29032 
chr6:9846223-9846252 5.37931 
chr6:9846339-9846370 5.25806 
chr6:9856675-9856690 5.93333 
chr6:9860076-9860238 5.50617 
chr6:9860514-9860601 5.85057 
chr6:9867546-9867575 5.37931 
chr6:9867706-9867726 6 
chr6:9867828-9867857 6 
chr6:9868143-9868169 5.34615 
chr6:9874009-9874074 5.78462 
chr6:9874493-9874557 5.3125 
chr6:9877189-9877203 6 
chr6:9879744-9879767 5.43478 
chr6:9880907-9880923 5.875 
chr6:9881025-9881051 5.38462 
chr6:9882526-9882539 6 
chr6:9890588-9890623 6 
chr6:9892301-9892322 5.66667 
chr6:9893698-9893712 6 
chr6:9893861-9893885 5.875 
chr6:9898093-9898141 5.9375 
chr6:9898289-9898318 6 
chr6:9899824-9899868 6 
chr6:9904232-9904257 6 
chr6:9905109-9905127 5.88889 
chr6:9906029-9906065 5.61111 
chr6:9906098-9906145 5.89362 
chr6:9909188-9909209 5.57143 
chr6:9909311-9909376 5.55385 
chr6:9913652-9913666 6 
chr6:9914109-9914132 5.95652 
chr6:9914172-9914195 5.47826 
chr6:9914722-9914755 5.93939 
chr6:9916015-9916037 5.68182 
chr6:9916517-9916557 5.575 
chr6:9917409-9917455 5.56522 
chr6:9919161-9919192 6 
chr6:9923480-9923500 5.85 
chr6:9923683-9923709 5.5 
chr6:9924702-9924727 5.6 
chr6:9925472-9925484 6 
chr6:9926652-9926679 5.59259 
chr6:9926915-9926929 6 
chr6:9928296-9928313 6 
chr6:9929077-9929094 5.82353 
chr6:9931825-9931837 6 
chr6:9931882-9931918 5.63889 
chr6:9934356-9934384 5.25 
chr6:9935379-9935406 5.51852 
chr6:9936140-9936161 5.52381 
chr6:9937954-9937977 6 
chr6:9938052-9938079 6 
chr6:9940608-9940642 5.52941 
chr6:9942244-9942270 5.34615 
chr6:9942688-9942718 5.46667 
chr6:9943156-9943183 5.55556 
chr6:9945694-9945711 5.88235 
chr6:9948580-9948595 6 
chr6:9949858-9949918 5.26667 
chr6:9950253-9950269 5.875 
chr6:9950678-9950695 5.76471 
chr6:9951770-9951807 5.16216 
chr6:9952062-9952085 5.43478 
chr6:9953155-9953169 6 
chr6:9953314-9953335 5.95238 
chr6:9953797-9953811 6 
chr6:9956016-9956030 6 
chr6:9956878-9956905 5.33333 
chr6:9963893-9963929 5.83333 
chr6:9965259-9965281 5.77273 
chr6:9965613-9965675 5.51613 
chr6:9972500-9972521 5.61905 
chr6:9973879-9973918 5.64103 
chr6:9975166-9975185 5.84211 
chr6:9977483-9977512 5.82759 
chr6:9980390-9980422 5.96875 
chr6:9985188-9985209 5.71429 
chr6:9985317-9985342 5.88 
chr6:9985608-9985648 6 
chr6:9987390-9987419 5.51724 
chr6:9988937-9989000 5.22222 
chr6:9990026-9990056 5.9 
chr6:9991539-9991630 5.61538 
chr6:9992146-9992158 6 
chr6:9992784-9992819 6 
chr6:9994012-9994025 6 
chr6:9999804-9999922 5.57627 
chr6:10001256-10001322 5.63636 
chr6:10003141-10003170 5.82759 
chr6:10006299-10006338 5.76923 
chr6:10007067-10007094 5.37037 
chr6:10007968-10007980 6 
chr6:10011367-10011392 6 
chr6:10014185-10014205 5.8 
chr6:10014272-10014319 5.65957 
chr6:10015252-10015282 5.63333 
chr6:10017543-10017568 6 
chr6:10018165-10018196 5.80645 
chr6:10019352-10019384 5.6875 
chr6:10021267-10021288 5.71429 
chr6:10021778-10021794 5.875 
chr6:10025068-10025088 5.8 
chr6:10025285-10025306 6 
chr6:10025847-10025874 6 
chr6:10028936-10028957 5.61905 
chr6:10035207-10035231 6 
chr6:10035471-10035500 5.75862 
chr6:10035509-10035562 5.84906 
chr6:10040215-10040235 5.75 
chr6:10044220-10044273 5.77358 
chr6:10045590-10045628 5.60526 
chr6:10046618-10046641 5.43478 
chr6:10048036-10048092 5.66071 
chr6:10048236-10048273 5.86486 
chr6:10049817-10049834 6 
chr6:10050651-10050678 5.44444 
chr6:10050813-10050843 5.36667 
chr6:10050979-10050991 6 
chr6:10051136-10051163 5.37037 
chr6:10052466-10052479 6 
chr6:10053577-10053608 5.19355 
chr6:10054445-10054477 5.3125 
chr6:10056901-10056939 5.31579 
chr6:10065085-10065102 5.94118 
chr6:10065114-10065129 6 
chr6:10068008-10068036 5.67857 
chr6:10068489-10068506 6 
chr6:10071086-10071100 6 
chr6:10073113-10073128 5.93333 
chr6:10076693-10076716 5.52174 
chr6:10076730-10076765 6 
chr6:10076794-10076878 5.5119 
chr6:10076905-10076941 5.44444 
chr6:10076963-10076988 5.6 
chr6:10078266-10078287 5.7619 
chr6:10080900-10080914 6 
chr6:10083370-10083396 6 
chr6:10084088-10084170 5.46341 
chr6:10084975-10085011 5.63889 
chr6:10085741-10085778 6 
chr6:10086560-10086587 6 
chr6:10087337-10087351 6 
chr6:10088061-10088090 6 
chr6:10089668-10089702 5.20588 
chr6:10090076-10090104 5.71429 
chr6:10092236-10092253 6 
chr6:10096476-10096500 5.70833 
chr6:10096526-10096549 5.82609 
chr6:10097456-10097486 5.8 
chr6:10103163-10103192 6 
chr6:10105523-10105556 6 
chr6:10105669-10105682 6 
chr6:10106872-10106890 5.88889 
chr6:10106936-10106948 6 
chr6:10107494-10107520 5.80769 
chr6:10112219-10112252 5.93939 
chr6:10112996-10113022 5.73077 
chr6:10115275-10115289 6 
chr6:10115585-10115622 5.86486 
chr6:10116433-10116456 6 
chr6:10120173-10120195 6 
chr6:10120665-10120688 6 
chr6:10120984-10121009 5.32 
chr6:10122585-10122616 5.29032 
chr6:10123805-10123826 6 
chr6:10125387-10125410 6 
chr6:10125471-10125500 5.7931 
chr6:10127216-10127239 5.65217 
chr6:10130177-10130204 5.37037 
chr6:10130686-10130700 6 
chr6:10131032-10131052 5.6 
chr6:10132301-10132323 5.72727 
chr6:10133392-10133422 5.33333 
chr6:10135476-10135500 5.41667 
chr6:10138220-10138295 5.64 
chr6:10138925-10138948 5.78261 
chr6:10139210-10139222 6 
chr6:10142618-10142636 6 
chr6:10145143-10145160 6 
chr6:10145666-10145684 6 
chr6:10147434-10147454 6 
chr6:10148983-10149004 5.52381 
chr6:10154813-10154847 5.94118 
chr6:10156076-10156136 5.88333 
chr6:10156320-10156346 5.84615 
chr6:10157435-10157469 5.41176 
chr6:10158062-10158088 5.53846 
chr6:10158863-10158920 5.50877 
chr6:10159472-10159500 5.53571 
chr6:10161868-10161882 6 
chr6:10164409-10164453 5.31818 
chr6:10164528-10164552 5.95833 
chr6:10165176-10165197 5.61905 
chr6:10167848-10167887 5.35897 
chr6:10168242-10168272 5.6 
chr6:10168429-10168456 5.77778 
chr6:10168609-10168655 5.73913 
chr6:10168790-10168832 5.80952 
chr6:10169771-10169804 5.39394 
chr6:10169965-10169989 5.75 
chr6:10170248-10170350 5.43137 
chr6:10170513-10170580 5.52239 
chr6:10175108-10175124 5.875 
chr6:10176197-10176234 6 
chr6:10179851-10179863 6 
chr6:10180014-10180086 5.375 
chr6:10181631-10181652 5.52381 
chr6:10181757-10181773 6 
chr6:10183884-10183911 5.55556 
chr6:10185646-10185683 5.18919 
chr6:10192321-10192365 5.47727 
chr6:10194454-10194481 5.55556 
chr6:10195802-10195819 5.82353 
chr6:10195881-10195913 5.875 
chr6:10197582-10197617 6 
chr6:10199433-10199458 5.92 
chr6:10200262-10200299 5.97297 
chr6:10201356-10201376 5.95 
chr6:10203837-10203875 6 
chr6:10206495-10206530 5.57143 
chr6:10207595-10207635 5.25 
chr6:10208674-10208686 6 
chr6:10213545-10213585 5.725 
chr6:10214042-10214075 5.81818 
chr6:10215258-10215297 5.58974 
chr6:10215343-10215367 5.70833 
chr6:10218089-10218122 5.72727 
chr6:10219593-10219611 5.72222 
chr6:10220315-10220365 5.38 
chr6:10220960-10220977 5.82353 
chr6:10221771-10221797 5.30769 
chr6:10222391-10222410 5.84211 
chr6:10223036-10223053 5.82353 
chr6:10224949-10224980 5.6129 
chr6:10226371-10226387 5.875 
chr6:10226443-10226500 5.61404 
chr6:10226505-10226748 5.67078 
chr6:10230371-10230390 5.63158 
chr6:10230518-10230545 5.55556 
chr6:10230564-10230581 5.94118 
chr6:10232000-10232024 5.58333 
chr6:10232312-10232327 6 
chr6:10233834-10233861 5.81481 
chr6:10236082-10236098 6 
chr6:10237604-10237624 5.85 
chr6:10238320-10238445 5.576 
chr6:10238529-10238643 5.26316 
chr6:10243845-10243875 5.53333 
chr6:10243897-10243910 6 
chr6:10244718-10244737 6 
chr6:10246087-10246110 5.65217 
chr6:10248935-10248947 6 
chr6:10252262-10252295 5.60606 
chr6:10254718-10254740 5.63636 
chr6:10257031-10257054 5.52174 
chr6:10259711-10259729 5.77778 
chr6:10263710-10263736 5.61538 
chr6:10265623-10265645 5.54545 
chr6:10266604-10266628 5.41667 
chr6:10266704-10266923 5.6895 
chr6:10269320-10269336 6 
chr6:10269930-10269949 5.94737 
chr6:10270025-10270050 5.88 
chr6:10270820-10270863 5.74419 
chr6:10273377-10273402 5.6 
chr6:10275764-10275803 5.48718 
chr6:10276571-10276605 5.82353 
chr6:10276854-10276883 5.34483 
chr6:10278025-10278045 5.9 
chr6:10278324-10278347 6 
chr6:10278540-10278552 6 
chr6:10278852-10278868 5.9375 
chr6:10280302-10280332 5.83333 
chr6:10281093-10281129 5.36111 
chr6:10284299-10284321 5.5 
chr6:10284345-10284367 6 
chr6:10285696-10285820 5.64516 
chr6:10286252-10286610 5.78212 
chr6:10287298-10287317 6 
chr6:10287607-10287620 6 
chr6:10287788-10287887 5.49495 
chr6:10290896-10290913 5.88235 
chr6:10291240-10291267 5.88889 
chr6:10292141-10292164 5.73913 
chr6:10292443-10292461 5.83333 
chr6:10292616-10292632 6 
chr6:10293231-10293254 5.52174 
chr6:10294457-10294471 5.92857 
chr6:10295527-10295547 6 
chr6:10296102-10296114 6 
chr6:10296163-10296179 6 
chr6:10299840-10299875 5.94286 
chr6:10300820-10300850 5.46667 
chr6:10301126-10301143 5.88235 
chr6:10301707-10301749 5.54762 
chr6:10301761-10301781 5.8 
chr6:10301930-10301959 5.44828 
chr6:10302566-10302581 5.93333 
chr6:10304337-10304349 6 
chr6:10306963-10306978 5.86667 
chr6:10307284-10307319 5.6 
chr6:10307428-10307468 5.25 
chr6:10308078-10308194 5.82759 
chr6:10308613-10308633 5.95 
chr6:10310875-10310904 5.44828 
chr6:10312297-10312309 6 
chr6:10312678-10312715 5.94595 
chr6:10313395-10313421 5.69231 
chr6:10314583-10314610 5.48148 
chr6:10317181-10317194 6 
chr6:10319089-10319124 5.74286 
chr6:10320285-10320332 5.82979 
chr6:10321549-10321574 5.36 
chr6:10321588-10321615 6 
chr6:10322137-10322155 5.83333 
chr6:10322699-10322716 6 
chr6:10325382-10325426 5.93182 
chr6:10326231-10326259 5.21429 
chr6:10327117-10327151 5.82353 
chr6:10327759-10327776 6 
chr6:10330342-10330369 5.48148 
chr6:10332739-10332757 5.72222 
chr6:10334061-10334083 5.90909 
chr6:10334572-10334636 5.4375 
chr6:10337333-10337370 5.86486 
chr6:10341412-10341447 5.57143 
chr6:10343000-10343038 5.60526 
chr6:10343861-10343885 5.5 
chr6:10345286-10345377 5.83516 
chr6:10349065-10349128 5.96825 
chr6:10349424-10349439 6 
chr6:10350387-10350422 5.6 
chr6:10351261-10351282 5.57143 
chr6:10353859-10353887 5.64286 
chr6:10354190-10354243 5.88679 
chr6:10354865-10354918 5.83019 
chr6:10355053-10355065 6 
chr6:10356568-10356589 5.57143 
chr6:10358509-10358543 5.94118 
chr6:10359940-10360056 5.74138 
chr6:10360787-10360812 5.88 
chr6:10360983-10361011 5.92857 
chr6:10361832-10361873 6 
chr6:10363345-10363365 5.7 
chr6:10364055-10364076 6 
chr6:10366492-10366544 5.73077 
chr6:10367231-10367269 5.81579 
chr6:10368928-10368944 6 
chr6:10369481-10369504 5.69565 
chr6:10369756-10369771 5.93333 
chr6:10371129-10371144 6 
chr6:10371561-10371608 5.87234 
chr6:10372326-10372345 5.78947 
chr6:10373030-10373045 6 
chr6:10373181-10373200 6 
chr6:10374856-10374884 6 
chr6:10375223-10375265 5.90476 
chr6:10375527-10375549 6 
chr6:10376917-10376933 6 
chr6:10377282-10377300 6 
chr6:10378026-10378053 5.48148 
chr6:10379183-10379228 5.28889 
chr6:10379539-10379574 5.91429 
chr6:10380084-10380115 6 
chr6:10380834-10380847 6 
chr6:10382148-10382169 5.61905 
chr6:10382367-10382411 5.15909 
chr6:10385079-10385108 5.24138 
chr6:10385460-10385488 5.39286 
chr6:10385717-10385733 6 
chr6:10386283-10386311 5.5 
chr6:10390083-10390107 5.79167 
chr6:10391994-10392022 5.75 
chr6:10392331-10392357 5.53846 
chr6:10397451-10397473 5.86364 
chr6:10398276-10398321 5.53333 
chr6:10398511-10398552 5.80488 
chr6:10400129-10400173 5.81818 
chr6:10404696-10404720 5.58333 
chr6:10407716-10407751 5.97143 
chr6:10412115-10412158 5.46512 
chr6:10412430-10412475 5.28889 
chr6:10412648-10412674 5.69231 
chr6:10412685-10412735 5.66 
chr6:10412756-10412799 5.23256 
chr6:10414460-10414480 5.6 
chr6:10414677-10414720 5.60465 
chr6:10415097-10415111 5.92857 
chr6:10415319-10415452 5.6391 
chr6:10415749-10415774 5.44 
chr6:10416646-10416674 5.39286 
chr6:10420434-10420475 5.5122 
chr6:10423824-10423877 5.73585 
chr6:10425090-10425112 5.90909 
chr6:10427379-10427401 5.77273 
chr6:10430698-10430713 6 
chr6:10432625-10432641 6 
chr6:10435544-10435568 5.91667 
chr6:10437258-10437293 5.68571 
chr6:10439150-10439188 5.5 
chr6:10439329-10439343 6 
chr6:10440087-10440119 5.875 
chr6:10440210-10440248 5.76316 
chr6:10440376-10440395 5.63158 
chr6:10445218-10445238 5.7 
chr6:10446787-10446807 5.75 
chr6:10450358-10450389 6 
chr6:10451972-10451984 6 
chr6:10453068-10453189 5.44628 
chr6:10453789-10453813 5.83333 
chr6:10454537-10454566 5.68966 
chr6:10455204-10455228 5.91667 
chr6:10455759-10455782 5.6087 
chr6:10456230-10456244 6 
chr6:10457405-10457431 5.38462 
chr6:10457589-10457627 6 
chr6:10457937-10457952 6 
chr6:10458406-10458426 6 
chr6:10459157-10459203 5.58696 
chr6:10459331-10459350 5.63158 
chr6:10461242-10461277 5.17143 
chr6:10461435-10461455 5.9 
chr6:10462061-10462483 5.7109 
chr6:10463876-10463899 6 
chr6:10465703-10465736 5.51515 
chr6:10467116-10467131 6 
chr6:10468545-10468592 5.78723 
chr6:10472356-10472404 5.95833 
chr6:10472922-10472955 5.33333 
chr6:10473151-10473216 5.73846 
chr6:10474580-10474597 5.82353 
chr6:10481582-10481605 5.69565 
chr6:10482294-10482355 5.80328 
chr6:10484524-10484542 6 
chr6:10486962-10487000 5.5 
chr6:10488916-10488945 5.55172 
chr6:10489120-10489141 5.85714 
chr6:10490795-10490808 6 
chr6:10492335-10492394 5.69492 
chr6:10494242-10494260 5.77778 
chr6:10495561-10495599 5.78947 
chr6:10495765-10495780 6 
chr6:10498205-10498224 5.73684 
chr6:10498483-10498506 5.52174 
chr6:10498581-10498628 5.6383 
chr6:10500016-10500032 6 
chr6:10502187-10502199 6 
chr6:10506490-10506543 5.81132 
chr6:10508575-10508589 5.92857 
chr6:10509540-10509559 5.68421 
chr6:10512651-10512679 6 
chr6:10515641-10515668 5.81481 
chr6:10516183-10516199 6 
chr6:10517527-10517555 5.75 
chr6:10519863-10519884 5.90476 
chr6:10520176-10520203 5.7037 
chr6:10520497-10520515 6 
chr6:10520589-10520611 5.72727 
chr6:10521877-10521899 5.59091 
chr6:10522446-10522475 5.48276 
chr6:10523659-10523678 5.73684 
chr6:10524205-10524221 6 
chr6:10524484-10524496 6 
chr6:10525059-10525102 5.60465 
chr6:10527190-10527202 6 
chr6:10527658-10527678 6 
chr6:10530597-10530612 6 
chr6:10530957-10530980 5.69565 
chr6:10531273-10531285 6 
chr6:10532107-10532122 6 
chr6:10533147-10533163 6 
chr6:10534033-10534054 6 
chr6:10534374-10534387 6 
chr6:10535102-10535126 5.41667 
chr6:10537931-10537978 5.7234 
chr6:10538641-10538685 5.90909 
chr6:10539413-10539434 6 
chr6:10540310-10540394 5.58333 
chr6:10542364-10542378 6 
chr6:10543126-10543146 6 
chr6:10544837-10544887 5.66 
chr6:10545178-10545209 6 
chr6:10546890-10546904 6 
chr6:10549786-10549817 5.87097 
chr6:10550723-10550736 6 
chr6:10551632-10551691 5.76271 
chr6:10551974-10551994 5.9 
chr6:10552512-10552544 5.53125 
chr6:10559305-10559317 6 
chr6:10561390-10561410 5.9 
chr6:10562889-10562930 5.7561 
chr6:10563974-10564037 5.93651 
chr6:10565927-10565948 5.57143 
chr6:10567689-10567702 5.92308 
chr6:10569468-10569500 6 
chr6:10570057-10570217 5.825 
chr6:10571557-10571588 5.64516 
chr6:10572966-10572994 6 
chr6:10574917-10574937 5.8 
chr6:10575591-10575605 6 
chr6:10577142-10577168 5.73077 
chr6:10577762-10577785 5.95652 
chr6:10578678-10578694 6 
chr6:10579054-10579066 6 
chr6:10580047-10580079 5.78125 
chr6:10581464-10581515 5.62745 
chr6:10582193-10582275 5.37805 
chr6:10582364-10582858 5.53441 
chr6:10583037-10583049 6 
chr6:10585265-10585307 6 
chr6:10588149-10588177 5.39286 
chr6:10588978-10589000 5.81818 
chr6:10589006-10589049 5.69767 
chr6:10589059-10589112 5.86792 
chr6:10589123-10589410 5.64111 
chr6:10589422-10589446 5.70833 
chr6:10589500-10589658 5.78481 
chr6:10592951-10592988 5.75676 
chr6:10593334-10593363 5.62069 
chr6:10593564-10593584 5.65 
chr6:10595500-10595524 5.375 
chr6:10597386-10597401 6 
chr6:10597846-10597869 5.6087 
chr6:10600986-10601012 5.88462 
chr6:10601087-10601099 6 
chr6:10602176-10602199 5.82609 
chr6:10604050-10604067 6 
chr6:10604089-10604141 5.67308 
chr6:10605091-10605116 5.92 
chr6:10605380-10605400 6 
chr6:10605441-10605461 6 
chr6:10607161-10607192 5.93548 
chr6:10608306-10608322 6 
chr6:10611555-10611577 5.90909 
chr6:10612199-10612233 5.38235 
chr6:10614858-10614888 5.73333 
chr6:10617983-10618000 6 
chr6:10621325-10621361 5.61111 
chr6:10622975-10623000 5.88 
chr6:10624601-10624624 5.86957 
chr6:10626145-10626182 5.59459 
chr6:10628100-10628128 5.32143 
chr6:10630146-10630174 5.21429 
chr6:10630752-10630772 5.75 
chr6:10631144-10631163 5.78947 
chr6:10631259-10631294 5.97143 
chr6:10631866-10631883 6 
chr6:10634960-10634972 6 
chr6:10636203-10636232 5.62069 
chr6:10636558-10636576 5.72222 
chr6:10637731-10637767 6 
chr6:10638107-10638144 6 
chr6:10638481-10638494 6 
chr6:10641280-10641317 5.83784 
chr6:10642431-10642463 5.21875 
chr6:10644605-10644758 5.82353 
chr6:10646146-10646169 6 
chr6:10647649-10647666 5.82353 
chr6:10648349-10648374 5.96 
chr6:10648524-10648547 5.52174 
chr6:10649377-10649411 5.79412 
chr6:10649429-10649442 6 
chr6:10652246-10652258 6 
chr6:10652631-10652643 6 
chr6:10654659-10654681 6 
chr6:10655506-10655529 5.43478 
chr6:10655964-10655977 6 
chr6:10657824-10657862 6 
chr6:10659060-10659081 5.7619 
chr6:10659817-10659919 5.57843 
chr6:10661872-10661887 6 
chr6:10664163-10664178 6 
chr6:10664630-10664646 6 
chr6:10666719-10666742 5.6087 
chr6:10666964-10666988 5.375 
chr6:10668137-10668155 5.72222 
chr6:10674860-10674885 5.92 
chr6:10676362-10676392 5.96667 
chr6:10678274-10678303 5.68966 
chr6:10678416-10678435 6 
chr6:10679012-10679030 5.72222 
chr6:10679670-10679696 5.73077 
chr6:10679801-10679822 6 
chr6:10680962-10680983 5.66667 
chr6:10682795-10682836 5.43902 
chr6:10685473-10685493 5.7 
chr6:10686640-10686664 5.375 
chr6:10689021-10689063 5.69048 
chr6:10694492-10694507 6 
chr6:10695136-10695150 6 
chr6:10696694-10696713 5.89474 
chr6:10698830-10698842 6 
chr6:10699433-10699468 5.71429 
chr6:10700258-10700312 5.2963 
chr6:10701000-10701025 5.6 
chr6:10701036-10701057 5.95238 
chr6:10701283-10701321 5.60526 
chr6:10702473-10702497 6 
chr6:10704218-10704268 5.66 
chr6:10705549-10705565 5.8125 
chr6:10707124-10707153 5.86207 
chr6:10708270-10708288 5.88889 
chr6:10709828-10709847 5.73684 
chr6:10710293-10710313 5.9 
chr6:10710641-10710660 5.89474 
chr6:10711732-10711751 6 
chr6:10712931-10712957 5.84615 
chr6:10713344-10713365 6 
chr6:10714422-10714435 6 
chr6:10714877-10714905 5.28571 
chr6:10715264-10715288 5.58333 
chr6:10716956-10716981 5.36 
chr6:10717766-10717806 5.425 
chr6:10719244-10719256 6 
chr6:10723827-10723839 6 
chr6:10730013-10730031 6 
chr6:10730335-10730368 5.51515 
chr6:10732437-10732457 5.95 
chr6:10734767-10734781 6 
chr6:10735073-10735086 6 
chr6:10737272-10737298 5.26923 
chr6:10737443-10737463 6 
chr6:10738144-10738177 5.51515 
chr6:10739035-10739058 5.91304 
chr6:10739855-10739880 5.96 
chr6:10740605-10740625 6 
chr6:10740928-10740942 6 
chr6:10741693-10741707 6 
chr6:10742025-10742055 5.8 
chr6:10744698-10744720 5.68182 
chr6:10748643-10748657 6 
chr6:10749819-10749837 5.72222 
chr6:10752685-10752702 6 
chr6:10759142-10759163 6 
chr6:10761177-10761200 5.95652 
chr6:10761255-10761269 6 
chr6:10761780-10761802 5.68182 
chr6:10761923-10761942 6 
chr6:10763779-10763791 6 
chr6:10765673-10765701 6 
chr6:10768023-10768056 6 
chr6:10772563-10772590 5.74074 
chr6:10773923-10773937 6 
chr6:10774087-10774108 5.57143 
chr6:10774671-10774691 5.6 
chr6:10776011-10776040 5.96552 
chr6:10777799-10777831 5.1875 
chr6:10777865-10777884 5.73684 
chr6:10779360-10779382 6 
chr6:10780686-10780701 6 
chr6:10780993-10781012 5.89474 
chr6:10781102-10781124 5.86364 
chr6:10781654-10781669 6 
chr6:10782435-10782487 5.88462 
chr6:10782810-10782826 6 
chr6:10784250-10784278 6 
chr6:10784851-10784890 5.97436 
chr6:10786129-10786157 5.35714 
chr6:10787451-10787495 5.31818 
chr6:10788091-10788103 6 
chr6:10788592-10788628 5.77778 
chr6:10788968-10788986 6 
chr6:10789388-10789409 5.85714 
chr6:10790482-10790508 5.53846 
chr6:10791172-10791196 5.79167 
chr6:10791362-10791381 5.68421 
chr6:10791493-10791512 6 
chr6:10795227-10795250 5.91304 
chr6:10795977-10796000 5.82609 
chr6:10797038-10797051 6 
chr6:10797661-10797674 5.92308 
chr6:10798347-10798363 6 
chr6:10799032-10799073 6 
chr6:10800279-10800316 5.81081 
chr6:10800494-10800517 5.47826 
chr6:10802525-10802552 5.77778 
chr6:10806689-10806706 5.82353 
chr6:10806738-10806758 6 
chr6:10807569-10807588 6 
chr6:10810330-10810363 5.87879 
chr6:10810561-10810592 5.74194 
chr6:10811223-10811242 6 
chr6:10812433-10812460 5.55556 
chr6:10812977-10813008 5.25806 
chr6:10813295-10813394 5.76768 
chr6:10815269-10815297 5.53571 
chr6:10815364-10815393 5.27586 
chr6:10815508-10815553 5.22222 
chr6:10816145-10816175 6 
chr6:10817362-10817381 6 
chr6:10818846-10818859 6 
chr6:10819978-10819994 5.8125 
chr6:10821037-10821050 5.92308 
chr6:10821177-10821194 5.76471 
chr6:10822379-10822401 6 
chr6:10823513-10823526 6 
chr6:10823762-10823775 6 
chr6:10825887-10825911 5.66667 
chr6:10827341-10827355 6 
chr6:10827895-10827922 5.62963 
chr6:10830357-10830392 5.85714 
chr6:10833839-10833873 6 
chr6:10835012-10835031 6 
chr6:10840314-10840326 6 
chr6:10840625-10840642 5.82353 
chr6:10841441-10841476 5.88571 
chr6:10843337-10843363 5.5 
chr6:10844687-10844776 5.48315 
chr6:10845159-10845174 6 
chr6:10846356-10846373 5.82353 
chr6:10847358-10847373 6 
chr6:10848012-10848031 5.68421 
chr6:10848208-10848238 5.6 
chr6:10848524-10848537 6 
chr6:10848692-10848713 5.61905 
chr6:10850510-10850526 6 
chr6:10851768-10851785 5.88235 
chr6:10855904-10855948 5.29545 
chr6:10856542-10856555 6 
chr6:10857862-10857892 5.7 
chr6:10857990-10858043 5.86792 
chr6:10858610-10858639 6 
chr6:10858938-10858957 6 
chr6:10863105-10863141 5.36111 
chr6:10863992-10864015 5.95652 
chr6:10866822-10866844 5.63636 
chr6:10867466-10867487 6 
chr6:10868092-10868109 5.76471 
chr6:10869015-10869043 5.57143 
chr6:10870126-10870160 5.70588 
chr6:10870853-10870865 6 
chr6:10872098-10872163 5.66154 
chr6:10872968-10872994 5.92308 
chr6:10873582-10873604 5.95455 
chr6:10877294-10877324 5.93333 
chr6:10880491-10880539 5.77083 
chr6:10881380-10881403 5.86957 
chr6:10881787-10881835 6 
chr6:10882500-10882526 5.76923 
chr6:10883221-10883279 5.63793 
chr6:10883413-10883429 6 
chr6:10883929-10883979 5.88 
chr6:10884561-10884577 6 
chr6:10884719-10884842 5.63415 
chr6:10886423-10886454 5.80645 
chr6:10887954-10887969 5.93333 
chr6:10888299-10888342 6 
chr6:10889500-10889527 5.66667 
chr6:10889849-10889865 6 
chr6:10891651-10891666 6 
chr6:10891838-10891912 5.78378 
chr6:10895841-10895866 5.4 
chr6:10896652-10896675 6 
chr6:10897265-10897284 5.68421 
chr6:10900000-10900031 5.45161 
chr6:10900552-10900599 5.76596 
chr6:10903983-10904016 5.93939 
chr6:10905375-10905402 5.85185 
chr6:10907533-10907559 5.53846 
chr6:10908125-10908138 6 
chr6:10909349-10909369 6 
chr6:10912127-10912147 6 
chr6:10914971-10914987 6 
chr6:10918430-10918457 5.66667 
chr6:10918696-10918720 5.41667 
chr6:10918765-10918783 5.88889 
chr6:10920438-10920466 5.89286 
chr6:10920923-10920943 5.9 
chr6:10922255-10922275 6 
chr6:10922698-10922711 6 
chr6:10923088-10923125 5.48649 
chr6:10923613-10923631 6 
chr6:10923897-10923934 5.94595 
chr6:10927005-10927025 5.85 
chr6:10930172-10930192 6 
chr6:10931481-10931507 5.76923 
chr6:10932223-10932235 6 
chr6:10933796-10933819 5.86957 
chr6:10935751-10935770 5.89474 
chr6:10936268-10936292 5.58333 
chr6:10938994-10939006 6 
chr6:10942378-10942397 5.63158 
chr6:10944934-10944960 5.80769 
chr6:10946000-10946022 5.90909 
chr6:10946586-10946611 5.4 
chr6:10949045-10949064 5.84211 
chr6:10953350-10953387 5.45946 
chr6:10960102-10960130 5.92857 
chr6:10960741-10960773 5.25 
chr6:10962108-10962142 5.32353 
chr6:10962505-10962530 5.92 
chr6:10964767-10964836 5.6087 
chr6:10966345-10966382 5.94595 
chr6:10967218-10967246 5.92857 
chr6:10967687-10967724 6 
chr6:10969591-10969606 6 
chr6:10971690-10971717 5.92593 
chr6:10971913-10971930 6 
chr6:10973765-10973779 6 
chr6:10978511-10978561 5.92 
chr6:10979411-10979423 6 
chr6:10979552-10979568 6 
chr6:10984581-10984606 5.6 
chr6:10984733-10984752 5.63158 
chr6:10988797-10988815 5.88889 
chr6:10993018-10993049 5.96774 
chr6:10993915-10993934 5.94737 
chr6:10994090-10994114 6 
chr6:10994245-10994257 6 
chr6:11004622-11004659 5.32432 
chr6:11010256-11010269 6 
chr6:11012969-11013003 5.26471 
chr6:11014709-11014746 5.72973 
chr6:11016333-11016366 5.36364 
chr6:11016379-11016409 5.66667 
chr6:11019954-11019991 5.72973 
chr6:11023694-11023717 5.47826 
chr6:11026884-11026912 5.42857 
chr6:11029290-11029314 6 
chr6:11029456-11029476 6 
chr6:11030715-11030737 5.90909 
chr6:11032575-11032595 6 
chr6:11034915-11034931 6 
chr6:11035236-11035263 5.81481 
chr6:11035411-11035438 5.33333 
chr6:11037144-11037487 5.54519 
chr6:11037772-11037784 6 
chr6:11038106-11038145 5.46154 
chr6:11038714-11038745 6 
chr6:11039615-11039637 5.63636 
chr6:11043637-11043661 6 
chr6:11043700-11043721 6 
chr6:11044198-11044225 5.22222 
chr6:11044237-11044263 5.26923 
chr6:11044570-11044602 5.375 
chr6:11045646-11045665 6 
chr6:11047738-11047759 5.66667 
chr6:11049242-11049278 5.27778 
chr6:11049704-11049728 5.58333 
chr6:11051816-11051850 5.67647 
chr6:11052041-11052054 6 
chr6:11053000-11053013 6 
chr6:11056364-11056379 6 
chr6:11057506-11057527 5.7619 
chr6:11057690-11057740 5.9 
chr6:11058240-11058267 5.2963 
chr6:11059478-11059495 5.88235 
chr6:11059546-11059569 5.86957 
chr6:11060192-11060209 6 
chr6:11064892-11064906 6 
chr6:11069949-11069972 5.65217 
chr6:11071573-11071596 6 
chr6:11072336-11072369 5.36364 
chr6:11073416-11073430 6 
chr6:11073565-11073585 5.65 
chr6:11074114-11074128 6 
chr6:11078868-11078914 5.34783 
chr6:11079027-11079056 5.51724 
chr6:11079351-11079368 5.94118 
chr6:11079752-11079781 5.48276 
chr6:11081679-11081700 6 
chr6:11085647-11085685 5.28947 
chr6:11086017-11086050 5.42424 
chr6:11089532-11089567 6 
chr6:11089960-11089992 5.25 
chr6:11090442-11090461 6 
chr6:11090690-11090713 6 
chr6:11091654-11091668 6 
chr6:11092542-11092569 5.96296 
chr6:11094419-11094460 5.12195 
chr6:11094680-11094700 5.65 
chr6:11096905-11096944 5.61538 
chr6:11100274-11100307 6 
chr6:11101260-11101278 5.72222 
chr6:11113027-11113053 5.61538 
chr6:11113207-11113238 5.54839 
chr6:11113351-11113377 5.69231 
chr6:11113420-11113449 5.62069 
chr6:11113807-11113821 6 
chr6:11114816-11114844 5.75 
chr6:11115893-11115929 5.94444 
chr6:11116216-11116265 5.71429 
chr6:11117215-11117237 6 
chr6:11117397-11117410 6 
chr6:11117571-11117585 6 
chr6:11117977-11117995 5.77778 
chr6:11119477-11119511 5.58824 
chr6:11119962-11119995 5.42424 
chr6:11124238-11124262 5.41667 
chr6:11125435-11125465 5.3 
chr6:11125527-11125541 6 
chr6:11125834-11125869 5.74286 
chr6:11126278-11126295 5.88235 
chr6:11130303-11130328 5.52 
chr6:11130486-11130521 5.91429 
chr6:11139171-11139192 5.71429 
chr6:11140277-11140290 6 
chr6:11141935-11141962 5.66667 
chr6:11142246-11142271 5.68 
chr6:11143043-11143149 5.78302 
chr6:11147331-11147348 5.94118 
chr6:11148013-11148032 6 
chr6:11148917-11149035 5.50847 
chr6:11149191-11149216 5.48 
chr6:11149527-11149551 5.45833 
chr6:11150524-11150553 5.93103 
chr6:11151109-11151134 5.64 
chr6:11152262-11152281 6 
chr6:11155579-11155627 5.47917 
chr6:11157895-11157925 5.4 
chr6:11159130-11159151 6 
chr6:11164142-11164188 5.67391 
chr6:11170016-11170031 6 
chr6:11170057-11170078 5.66667 
chr6:11170421-11170448 5.92593 
chr6:11174051-11174184 5.68421 
chr6:11174484-11174508 5.41667 
chr6:11175174-11175195 6 
chr6:11175640-11175669 6 
chr6:11176743-11176782 5.94872 
chr6:11178500-11178528 5.92857 
chr6:11179071-11179110 5.64103 
chr6:11186839-11186863 5.58333 
chr6:11187476-11187513 5.40541 
chr6:11187770-11187813 5.72093 
chr6:11192522-11192540 5.72222 
chr6:11193165-11193187 6 
chr6:11193543-11193565 6 
chr6:11196226-11196250 5.625 
chr6:11196535-11196562 6 
chr6:11199725-11199738 6 
chr6:11199870-11199906 6 
chr6:11200704-11200724 5.7 
chr6:11204952-11205000 5.85417 
chr6:11207315-11207345 5.23333 
chr6:11207575-11207612 5.72973 
chr6:11208410-11208422 6 
chr6:11210949-11211020 5.64789 
chr6:11218578-11218590 6 
chr6:11221615-11221646 6 
chr6:11223241-11223270 5.58621 
chr6:11223718-11223742 5.54167 
chr6:11224833-11224863 5.3 
chr6:11225716-11225748 5.75 
chr6:11226033-11226047 6 
chr6:11226954-11226989 5.34286 
chr6:11227209-11227232 5.82609 
chr6:11228407-11228419 6 
chr6:11228762-11228777 5.93333 
chr6:11229015-11229045 5.63333 
chr6:11230514-11230526 6 
chr6:11231798-11231829 5.32258 
chr6:11234944-11234960 6 
chr6:11235483-11235506 5.47826 
chr6:11239234-11239249 5.86667 
chr6:11239399-11239418 6 
chr6:11240275-11240291 6 
chr6:11243563-11243588 5.72 
chr6:11244480-11244504 5.625 
chr6:11244721-11244745 5.58333 
chr6:11248457-11248479 5.81818 
chr6:11253071-11253087 5.9375 
chr6:11256714-11256737 5.65217 
chr6:11257649-11257665 5.875 
chr6:11258008-11258039 6 
chr6:11258062-11258098 5.38889 
chr6:11260168-11260197 5.82759 
chr6:11261089-11261154 5.58462 
chr6:11265088-11265100 6 
chr6:11265838-11265883 5.46667 
chr6:11268958-11269000 5.83333 
chr6:11270038-11270068 5.83333 
chr6:11270600-11270613 6 
chr6:11272748-11272769 5.52381 
chr6:11274827-11274850 5.52174 
chr6:11275768-11275806 5.84211 
chr6:11276564-11276652 5.5 
chr6:11277175-11277198 6 
chr6:11281970-11282000 5.63333 
chr6:11283646-11283667 5.71429 
chr6:11284624-11284644 6 
chr6:11284798-11284818 6 
chr6:11285764-11285801 5.40541 
chr6:11287659-11287674 6 
chr6:11287757-11287778 6 
chr6:11289673-11289697 6 
chr6:11291500-11291520 6 
chr6:11294232-11294274 5.85714 
chr6:11296839-11296972 5.86466 
chr6:11297356-11297375 5.84211 
chr6:11298129-11298152 5.86957 
chr6:11298514-11298542 5.57143 
chr6:11307172-11307193 5.90476 
chr6:11307865-11307886 5.80952 
chr6:11308594-11308615 6 
chr6:11309652-11309680 5.57143 
chr6:11312900-11312940 5.8 
chr6:11313295-11313392 5.6701 
chr6:11313447-11313500 5.45283 
chr6:11313516-11313581 5.27692 
chr6:11313593-11313694 5.48515 
chr6:11313716-11313871 5.54194 
chr6:11314066-11314095 5.27586 
chr6:11317648-11317677 5.34483 
chr6:11318560-11318594 5.58824 
chr6:11319550-11319607 5.63158 
chr6:11319615-11319630 5.93333 
chr6:11319652-11319704 5.36538 
chr6:11319722-11319829 5.66355 
chr6:11319837-11320032 5.62051 
chr6:11320064-11320120 5.48214 
chr6:11321136-11321170 5.23529 
chr6:11321328-11321474 5.72603 
chr6:11322839-11322873 5.79412 
chr6:11326378-11326419 5.56098 
chr6:11331746-11331775 5.34483 
chr6:11333256-11333329 5.90411 
chr6:11337449-11337470 5.95238 
chr6:11339153-11339166 6 
chr6:11342144-11342171 5.37037 
chr6:11342479-11342491 6 
chr6:11343906-11343939 5.48485 
chr6:11343997-11344022 5.44 
chr6:11345688-11345712 5.83333 
chr6:11347703-11347725 6 
chr6:11350000-11350026 5.42308 
chr6:11351403-11351431 5.21429 
chr6:11351451-11351466 6 
chr6:11354399-11354423 5.41667 
chr6:11355576-11355595 5.63158 
chr6:11358479-11358500 6 
chr6:11366500-11366600 5.68 
chr6:11366617-11366714 5.63918 
chr6:11369251-11369276 5.56 
chr6:11369506-11369580 5.28378 
chr6:11374277-11374326 5.71429 
chr6:11375129-11375155 5.46154 
chr6:11376048-11376070 5.90909 
chr6:11381031-11381059 6 
chr6:11381720-11381749 5.51724 
chr6:11383609-11383646 5.94595 
chr6:11383834-11383861 5.74074 
chr6:11384574-11384598 5.41667 
chr6:11384982-11385009 5.59259 
chr6:11387508-11387535 5.77778 
chr6:11387882-11387922 5.3 
chr6:11390943-11390977 5.88235 
chr6:11393164-11393192 5.21429 
chr6:11395423-11395442 5.78947 
chr6:11397757-11397782 5.8 
chr6:11399576-11399597 5.52381 
chr6:11399626-11399639 6 
chr6:11400647-11400683 5.94444 
chr6:11401374-11401386 6 
chr6:11406247-11406289 5.28571 
chr6:11406572-11406594 5.72727 
chr6:11409315-11409358 5.86047 
chr6:11410288-11410307 5.68421 
chr6:11410691-11410708 5.94118 
chr6:11415911-11415928 6 
chr6:11418198-11418233 5.31429 
chr6:11419716-11419731 5.93333 
chr6:11422147-11422178 5.32258 
chr6:11426744-11426756 6 
chr6:11427209-11427237 5.67857 
chr6:11427407-11427468 5.21311 
chr6:11427500-11427556 5.46429 
chr6:11427594-11427619 5.68 
chr6:11427641-11427694 5.26415 
chr6:11427728-11427774 5.3913 
chr6:11427866-11427934 5.20588 
chr6:11430236-11430249 6 
chr6:11433699-11433725 5.53846 
chr6:11434637-11434672 5.94286 
chr6:11435894-11435954 5.46667 
chr6:11436676-11436717 5.19512 
chr6:11441978-11442013 5.94286 
chr6:11444349-11444365 6 
chr6:11445759-11445789 5.2 
chr6:11447354-11447376 5.63636 
chr6:11450138-11450164 5.46154 
chr6:11451351-11451375 5.41667 
chr6:11452831-11452855 5.54167 
chr6:11454360-11454382 5.81818 
chr6:11459605-11459646 6 
chr6:11459896-11459971 5.74667 
chr6:11460015-11460054 5.48718 
chr6:11460088-11460182 5.29787 
chr6:11464705-11464724 5.63158 
chr6:11464852-11464874 5.54545 
chr6:11465447-11465471 5.95833 
chr6:11467064-11467100 5.66667 
chr6:11469015-11469035 5.7 
chr6:11470527-11470545 6 
chr6:11470969-11470990 5.80952 
chr6:11471000-11471030 5.53333 
chr6:11478190-11478213 5.65217 
chr6:11479937-11479955 6 
chr6:11486144-11486156 6 
chr6:11487509-11487531 5.72727 
chr6:11488544-11488562 5.88889 
chr6:11489426-11489451 5.4 
chr6:11489682-11489705 6 
chr6:11491283-11491311 5.5 
chr6:11491321-11491391 5.37143 
chr6:11491402-11491468 5.42424 
chr6:11491479-11491562 5.43373 
chr6:11491606-11491695 5.55056 
chr6:11491734-11491826 5.6413 
chr6:11491836-11491878 5.42857 
chr6:11491902-11491930 5.64286 
chr6:11491953-11492000 5.34043 
chr6:11492011-11492061 5.52 
chr6:11493708-11493722 6 
chr6:11495581-11495618 5.56757 
chr6:11498054-11498085 5.6129 
chr6:11502779-11502817 5.36842 
chr6:11504255-11504272 6 
chr6:11504423-11504444 5.57143 
chr6:11507426-11507452 5.34615 
chr6:11507666-11507720 5.7037 
chr6:11508795-11508816 5.85714 
chr6:11511221-11511259 5.15789 
chr6:11511410-11511430 5.9 
chr6:11511658-11511679 6 
chr6:11518011-11518053 5.28571 
chr6:11519066-11519083 6 
chr6:11519922-11519963 5.34146 
chr6:11525488-11525512 5.375 
chr6:11526486-11526530 5.61364 
chr6:11526571-11526608 5.56757 
chr6:11528188-11528204 6 
chr6:11530435-11530463 5.28571 
chr6:11530489-11530530 5.60976 
chr6:11534586-11534617 5.29032 
chr6:11534663-11534685 5.59091 
chr6:11537553-11537584 5.41935 
chr6:11538358-11538379 5.52381 
chr6:11539671-11539688 5.76471 
chr6:11542167-11542186 5.73684 
chr6:11542218-11542266 5.60417 
chr6:11545497-11545578 5.7284 
chr6:11546245-11546263 6 
chr6:11546588-11546609 5.52381 
chr6:11549895-11549912 5.76471 
chr6:11556388-11556409 6 
chr6:11557738-11557774 5.25 
chr6:11558119-11558152 5.30303 
chr6:11559412-11559439 5.92593 
chr6:11560051-11560084 5.75758 
chr6:11560379-11560412 6 
chr6:11560562-11560582 5.7 
chr6:11560815-11560827 6 
chr6:11568328-11568405 5.25974 
chr6:11571407-11571424 5.76471 
chr6:11573000-11573059 5.35593 
chr6:11574365-11574388 5.43478 
chr6:11578403-11578429 5.42308 
chr6:11581139-11581155 5.8125 
chr6:11584089-11584103 6 
chr6:11590525-11590541 5.875 
chr6:11591289-11591309 6 
chr6:11591693-11591706 6 
chr6:11594889-11594922 5.72727 
chr6:11595970-11595993 5.43478 
chr6:11596561-11596593 6 
chr6:11598121-11598155 5.61765 
chr6:11601019-11601066 5.40426 
chr6:11601732-11601762 5.83333 
chr6:11605031-11605235 5.53922 
chr6:11610867-11610897 5.4 
chr6:11611118-11611140 5.54545 
chr6:11611682-11611716 5.97059 
chr6:11611855-11611891 5.63889 
chr6:11616100-11616131 5.64516 
chr6:11616364-11616402 6 
chr6:11616928-11616948 5.75 
chr6:11616962-11616984 5.72727 
chr6:11617000-11617054 5.14815 
chr6:11617069-11617131 5.46774 
chr6:11617160-11617253 5.5914 
chr6:11617319-11617509 5.37895 
chr6:11617536-11617572 5.58333 
chr6:11617593-11617656 5.39683 
chr6:11617682-11617751 5.49275 
chr6:11617777-11617885 5.4537 
chr6:11617902-11618000 5.55102 
chr6:11619492-11619527 5.77143 
chr6:11623827-11623847 5.8 
chr6:11623972-11623994 5.59091 
chr6:11629839-11629858 5.78947 
chr6:11632315-11632365 5.3 
chr6:11633149-11633170 6 
chr6:11636251-11636266 6 
chr6:11639401-11639428 5.48148 
chr6:11639632-11639660 5.67857 
chr6:11643318-11643348 5.53333 
chr6:11644577-11644590 5.92308 
chr6:11645454-11645472 5.88889 
chr6:11648292-11648316 5.70833 
chr6:11651447-11651474 5.77778 
chr6:11653596-11653651 6 
chr6:11655758-11655790 6 
chr6:11656062-11656078 6 
chr6:11656688-11656716 5.53571 
chr6:11657267-11657294 6 
chr6:11659010-11659031 5.85714 
chr6:11661510-11661534 5.95833 
chr6:11662118-11662141 5.73913 
chr6:11666244-11666265 5.61905 
chr6:11668614-11668626 6 
chr6:11668841-11668857 6 
chr6:11669084-11669105 5.52381 
chr6:11671851-11671864 5.92308 
chr6:11672043-11672057 6 
chr6:11678446-11678474 5.75 
chr6:11686058-11686080 5.90909 
chr6:11686730-11686768 5.44737 
chr6:11686926-11686955 5.89655 
chr6:11687500-11687537 5.48649 
chr6:11688311-11688370 5.84746 
chr6:11691294-11691316 6 
chr6:11696135-11696175 5.425 
chr6:11696458-11696472 6 
chr6:11696519-11696532 6 
chr6:11697848-11697880 5.71875 
chr6:11698000-11698021 5.57143 
chr6:11698170-11698212 5.45238 
chr6:11699836-11699883 5.95745 
chr6:11700438-11700455 5.82353 
chr6:11700653-11700682 6 
chr6:11701191-11701236 5.86667 
chr6:11704697-11704726 6 
chr6:11706250-11706263 6 
chr6:11707754-11707795 5.63415 
chr6:11714616-11714648 5.5 
chr6:11715881-11715898 6 
chr6:11716039-11716067 6 
chr6:11716931-11716960 6 
chr6:11717113-11717125 6 
chr6:11722355-11722372 5.76471 
chr6:11723421-11723442 5.85714 
chr6:11723938-11723953 5.93333 
chr6:11724295-11724319 6 
chr6:11728114-11728236 5.58197 
chr6:11731500-11731525 5.44 
chr6:11731642-11731669 5.77778 
chr6:11734939-11734952 6 
chr6:11736453-11736476 5.73913 
chr6:11736500-11736525 5.32 
chr6:11736672-11736692 5.95 
chr6:11741090-11741103 5.92308 
chr6:11745403-11745452 5.69388 
chr6:11751073-11751092 5.63158 
chr6:11756567-11756586 6 
chr6:11757434-11757450 5.9375 
chr6:11757666-11757691 5.48 
chr6:11758946-11758987 5.85366 
chr6:11765127-11765145 6 
chr6:11765556-11765572 6 
chr6:11770675-11770717 5.19048 
chr6:11773435-11773481 5.23913 
chr6:11774544-11774568 6 
chr6:11775935-11775962 5.92593 
chr6:11777479-11777495 6 
chr6:11777686-11777729 5.39535 
chr6:11780182-11780200 6 
chr6:11782258-11782313 5.23636 
chr6:11782351-11782428 5.38961 
chr6:11784521-11784557 5.91667 
chr6:11785487-11785500 6 
chr6:11791179-11791195 5.875 
chr6:11792219-11792238 5.68421 
chr6:11792953-11792978 6 
chr6:11795035-11795062 5.7037 
chr6:11796871-11796898 6 
chr6:11798205-11798242 5.59459 
chr6:11800167-11800196 5.75862 
chr6:11801514-11801711 5.77157 
chr6:11803192-11803208 5.9375 
chr6:11803680-11803704 5.41667 
chr6:11803807-11803834 5.25926 
chr6:11805869-11805883 6 
chr6:11809143-11809217 5.7973 
chr6:11809230-11809253 6 
chr6:11816964-11816980 6 
chr6:11817674-11817696 5.86364 
chr6:11819223-11819244 5.90476 
chr6:11822381-11822399 5.83333 
chr6:11823288-11823308 5.75 
chr6:11824706-11824727 5.90476 
chr6:11826557-11826577 6 
chr6:11828097-11828144 5.3617 
chr6:11829466-11829482 6 
chr6:11831427-11831450 5.56522 
chr6:11833434-11833446 6 
chr6:11834091-11834122 5.35484 
chr6:11836708-11836734 5.92308 
chr6:11839754-11839776 5.81818 
chr6:11842212-11842248 5.16667 
chr6:11843565-11843585 6 
chr6:11847811-11847829 5.77778 
chr6:11853660-11853723 5.49206 
chr6:11855420-11855473 5.84906 
chr6:11865254-11865273 5.63158 
chr6:11865402-11865432 5.8 
chr6:11867202-11867229 5.55556 
chr6:11869555-11869571 5.8125 
chr6:11872130-11872217 5.74713 
chr6:11872939-11872972 5.42424 
chr6:11873206-11873240 5.55882 
chr6:11873592-11873609 6 
chr6:11874559-11874591 5.875 
chr6:11876478-11876541 5.53968 
chr6:11876569-11876662 6 
chr6:11879529-11879555 5.76923 
chr6:11880818-11880870 5.61538 
chr6:11888918-11888940 6 
chr6:11889702-11889737 5.31429 
chr6:11889785-11889808 5.69565 
chr6:11890324-11890356 5.40625 
chr6:11899396-11899417 5.7619 
chr6:11900929-11900950 5.7619 
chr6:11902155-11902263 5.80556 
chr6:11902427-11902457 5.26667 
chr6:11903733-11903747 6 
chr6:11905146-11905172 5.46154 
chr6:11909566-11909591 5.92 
chr6:11911186-11911222 5.61111 
chr6:11916479-11916500 5.7619 
chr6:11916654-11916671 5.76471 
chr6:11917963-11917976 6 
chr6:11918677-11918713 5.97222 
chr6:11922325-11922357 5.21875 
chr6:11923388-11923419 5.6129 
chr6:11925292-11925311 6 
chr6:11925495-11925519 5.5 
chr6:11926742-11926819 5.67532 
chr6:11926926-11927143 5.65899 
chr6:11929142-11929170 6 
chr6:11929309-11929344 5.71429 
chr6:11929668-11929738 5.68571 
chr6:11931274-11931347 5.80822 
chr6:11932456-11932478 6 
chr6:11932642-11932655 6 
chr6:11932959-11932973 6 
chr6:11933285-11933324 5.38462 
chr6:11935782-11935837 5.89091 
chr6:11936308-11936350 5.16667 
chr6:11936890-11937057 5.93413 
chr6:11939192-11939218 5.76923 
chr6:11939259-11939278 6 
chr6:11939923-11939953 5.7 
chr6:11941129-11941287 5.51266 
chr6:11945463-11945486 5.52174 
chr6:11945738-11945774 5.36111 
chr6:11946435-11946448 6 
chr6:11947208-11947239 6 
chr6:11950756-11950775 5.73684 
chr6:11952279-11952310 5.80645 
chr6:11954660-11954875 5.6 
chr6:11956182-11956225 6 
chr6:11956880-11956907 5.22222 
chr6:11964032-11964055 5.73913 
chr6:11964331-11964362 5.70968 
chr6:11964385-11964509 5.51613 
chr6:11964520-11964555 5.74286 
chr6:11964566-11964597 5.45161 
chr6:11967179-11967215 6 
chr6:11967361-11967402 5.87805 
chr6:11967874-11967890 6 
chr6:11971238-11971259 5.85714 
chr6:11971751-11971772 5.95238 
chr6:11975783-11975815 5.71875 
chr6:11976439-11976468 5.72414 
chr6:11978495-11978559 5.5 
chr6:11980346-11980379 5.81818 
chr6:11986308-11986354 5.84783 
chr6:11986961-11986978 6 
chr6:11990201-11990226 6 
chr6:11992741-11992798 5.14035 
chr6:11993205-11993223 5.94444 
chr6:11994661-11994683 5.59091 
chr6:11995659-11995695 5.83333 
chr6:11996213-11996246 5.18182 
chr6:11996306-11996338 5.375 
chr6:11998951-11998971 5.95 
chr6:12001791-12001823 5.5625 
chr6:12002750-12002780 5.8 
chr6:12002801-12002826 6 
chr6:12002902-12002978 5.44737 
chr6:12004727-12004761 5.64706 
chr6:12005080-12005112 5.375 
chr6:12009254-12009278 5.91667 
chr6:12009345-12009376 5.80645 
chr6:12011500-12011527 5.55556 
chr6:12012340-12012382 5.30952 
chr6:12012462-12012500 5.47368 
chr6:12012680-12012693 6 
chr6:12012837-12012862 5.44 
chr6:12012884-12012933 5.57143 
chr6:12017852-12017879 5.55556 
chr6:12019099-12019124 5.4 
chr6:12021107-12021136 5.93103 
chr6:12023707-12023719 6 
chr6:12024472-12024496 5.83333 
chr6:12029938-12029959 5.57143 
chr6:12031255-12031272 5.76471 
chr6:12032372-12032386 6 
chr6:12033555-12033577 6 
chr6:12037135-12037166 5.90323 
chr6:12038903-12038986 5.72289 
chr6:12041653-12041672 6 
chr6:12041892-12041909 5.76471 
chr6:12042305-12042318 6 
chr6:12043588-12043606 6 
chr6:12047078-12047104 6 
chr6:12051234-12051259 6 
chr6:12051825-12051853 5.42857 
chr6:12051979-12052007 5.46429 
chr6:12053458-12053480 5.72727 
chr6:12057062-12057082 6 
chr6:12059058-12059090 5.34375 
chr6:12059665-12059701 5.30556 
chr6:12062427-12062445 5.83333 
chr6:12065902-12065942 5.85 
chr6:12067099-12067135 5.75 
chr6:12067367-12067392 5.44 
chr6:12069802-12069822 5.6 
chr6:12069950-12069981 5.74194 
chr6:12070134-12070169 5.25714 
chr6:12072309-12072339 5.56667 
chr6:12074852-12074880 5.85714 
chr6:12078838-12078958 5.73333 
chr6:12079162-12079185 5.6087 
chr6:12080166-12080207 6 
chr6:12086309-12086338 5.86207 
chr6:12089798-12089821 5.43478 
chr6:12090968-12090987 6 
chr6:12093695-12093717 5.81818 
chr6:12103417-12103444 6 
chr6:12104594-12104677 5.6747 
chr6:12104820-12104842 5.95455 
chr6:12105797-12105822 5.72 
chr6:12106215-12106327 5.89286 
chr6:12109196-12109225 5.7931 
chr6:12109377-12109399 6 
chr6:12112595-12112619 5.41667 
chr6:12114164-12114210 5.47826 
chr6:12115383-12115406 5.43478 
chr6:12115583-12115605 6 
chr6:12118826-12118856 5.5 
chr6:12120093-12120110 5.82353 
chr6:12127819-12127835 6 
chr6:12130769-12130784 5.86667 
chr6:12131374-12131393 5.84211 
chr6:12132000-12132034 5.58824 
chr6:12136284-12136305 5.57143 
chr6:12141920-12141948 5.92857 
chr6:12145748-12145761 6 
chr6:12145853-12145881 5.67857 
chr6:12146833-12146863 5.4 
chr6:12147747-12147785 5.63158 
chr6:12152395-12152423 5.64286 
chr6:12153804-12153821 6 
chr6:12154964-12155000 5.36111 
chr6:12159424-12159471 5.55319 
chr6:12160834-12160859 5.76 
chr6:12162433-12162465 5.53125 
chr6:12164698-12164721 5.43478 
chr6:12167753-12167789 5.55556 
chr6:12167803-12167907 5.64423 
chr6:12167919-12167970 5.62745 
chr6:12168167-12168359 5.57292 
chr6:12168409-12168644 5.65532 
chr6:12172546-12172575 5.68966 
chr6:12174794-12174811 5.88235 
chr6:12175098-12175149 5.33333 
chr6:12176465-12176478 6 
chr6:12177075-12177104 5.27586 
chr6:12177395-12177420 5.4 
chr6:12178008-12178026 5.72222 
chr6:12179909-12179950 5.29268 
chr6:12180067-12180100 5.54545 
chr6:12181592-12181634 5.83333 
chr6:12182539-12182561 5.59091 
chr6:12184207-12184290 5.9759 
chr6:12186474-12186525 5.56863 
chr6:12187826-12187839 6 
chr6:12188864-12188897 5.51515 
chr6:12189420-12189447 5.37037 
chr6:12190199-12190219 5.95 
chr6:12191823-12191872 5.53061 
chr6:12192482-12192494 6 
chr6:12194594-12194617 6 
chr6:12195033-12195054 5.7619 
chr6:12197785-12197819 5.76471 
chr6:12198693-12198714 5.85714 
chr6:12199593-12199606 6 
chr6:12201708-12201750 5.85714 
chr6:12202375-12202399 5.66667 
chr6:12202819-12202845 5.38462 
chr6:12204308-12204340 5.375 
chr6:12206356-12206374 6 
chr6:12206683-12206724 5.85366 
chr6:12207975-12207994 6 
chr6:12208136-12208149 6 
chr6:12211632-12211657 6 
chr6:12211697-12211746 5.46939 
chr6:12211770-12211819 5.28571 
chr6:12212700-12212718 6 
chr6:12213286-12213317 5.80645 
chr6:12215241-12215256 6 
chr6:12215755-12215789 5.67647 
chr6:12216169-12216190 6 
chr6:12216310-12216339 6 
chr6:12219195-12219209 6 
chr6:12220267-12220282 6 
chr6:12220581-12220624 5.74419 
chr6:12221565-12221595 5.16667 
chr6:12225782-12225810 5.92857 
chr6:12227017-12227034 6 
chr6:12229694-12229724 5.8 
chr6:12232309-12232401 5.44565 
chr6:12232411-12232439 5.75 
chr6:12232463-12232493 5.33333 
chr6:12233308-12233329 5.57143 
chr6:12233799-12233830 5.3871 
chr6:12238404-12238418 6 
chr6:12240124-12240168 5.70455 
chr6:12241373-12241408 5.91429 
chr6:12243519-12243568 6 
chr6:12243600-12243642 5.42857 
chr6:12244349-12244401 5.44231 
chr6:12244425-12244455 5.23333 
chr6:12247745-12247785 5.95 
chr6:12248545-12248558 5.92308 
chr6:12253123-12253162 5.64103 
chr6:12253925-12253946 5.57143 
chr6:12255025-12255045 5.9 
chr6:12256419-12256432 6 
chr6:12256583-12256608 5.44 
chr6:12258682-12258704 6 
chr6:12259583-12259668 5.34118 
chr6:12263104-12263119 6 
chr6:12270720-12270752 5.34375 
chr6:12272685-12272702 6 
chr6:12273837-12273859 6 
chr6:12275164-12275249 5.75294 
chr6:12276035-12276070 5.74286 
chr6:12276394-12276415 6 
chr6:12278069-12278103 5.88235 
chr6:12279126-12279150 5.875 
chr6:12281128-12281146 6 
chr6:12282806-12282852 5.69565 
chr6:12284738-12285031 5.88737 
chr6:12285313-12285369 5.17857 
chr6:12285804-12285817 6 
chr6:12287880-12288000 5.78333 
chr6:12288791-12288814 6 
chr6:12291450-12291472 5.54545 
chr6:12295153-12295168 6 
chr6:12298103-12298123 5.65 
chr6:12299757-12299779 6 
chr6:12304754-12304784 5.3 
chr6:12307449-12307476 5.33333 
chr6:12309827-12309841 6 
chr6:12311860-12311888 6 
chr6:12312688-12312881 5.4456 
chr6:12314138-12314192 5.5 
chr6:12318086-12318251 5.82424 
chr6:12318688-12318731 5.27907 
chr6:12321896-12321918 6 
chr6:12322384-12322412 6 
chr6:12322933-12322961 5.28571 
chr6:12324287-12324306 6 
chr6:12327703-12327735 5.96875 
chr6:12328370-12328399 5.89655 
chr6:12333008-12333023 6 
chr6:12334632-12334652 6 
chr6:12335768-12335808 5.475 
chr6:12337186-12337237 5.70588 
chr6:12337663-12337698 6 
chr6:12338773-12338797 5.41667 
chr6:12341079-12341095 5.875 
chr6:12341880-12341907 6 
chr6:12343571-12343594 5.6087 
chr6:12345912-12345947 5.65714 
chr6:12347281-12347301 6 
chr6:12348033-12348069 5.88889 
chr6:12348249-12348540 5.90378 
chr6:12348692-12348708 6 
chr6:12352346-12352370 5.83333 
chr6:12353491-12353505 6 
chr6:12353791-12353813 6 
chr6:12357304-12357345 5.39024 
chr6:12358009-12358021 6 
chr6:12358095-12358116 5.80952 
chr6:12363848-12363868 6 
chr6:12364723-12364822 5.83838 
chr6:12365203-12365222 5.94737 
chr6:12365233-12365293 5.3 
chr6:12365319-12365344 5.6 
chr6:12366159-12366192 6 
chr6:12367417-12367443 5.84615 
chr6:12371646-12371672 5.92308 
chr6:12376382-12376422 5.75 
chr6:12379744-12379771 5.25926 
chr6:12380708-12380727 6 
chr6:12383850-12383876 5.38462 
chr6:12386137-12386160 6 
chr6:12386982-12387000 5.77778 
chr6:12389140-12389154 6 
chr6:12389246-12389279 5.30303 
chr6:12395169-12395201 5.9375 
chr6:12399365-12399418 5.83019 
chr6:12399699-12399729 5.9 
chr6:12400434-12400449 5.86667 
chr6:12401102-12401126 5.83333 
chr6:12402780-12402807 6 
chr6:12403349-12403380 5.83871 
chr6:12405747-12405804 5.52632 
chr6:12406683-12406712 5.65517 
chr6:12409524-12409556 5.28125 
chr6:12410241-12410275 5.91176 
chr6:12412220-12412249 5.55172 
chr6:12412971-12413004 5.9697 
chr6:12414287-12414299 6 
chr6:12415088-12415102 5.92857 
chr6:12415356-12415385 5.48276 
chr6:12417838-12417879 5.4878 
chr6:12419859-12419888 5.65517 
chr6:12420137-12420164 5.66667 
chr6:12428773-12428790 5.82353 
chr6:12429439-12429469 5.3 
chr6:12429579-12429598 6 
chr6:12429670-12429689 5.68421 
chr6:12429708-12429761 5.16981 
chr6:12431635-12431652 5.76471 
chr6:12433954-12433976 5.63636 
chr6:12435746-12435784 5.5 
chr6:12440855-12440878 5.43478 
chr6:12446627-12446670 5.76744 
chr6:12448277-12448314 5.7027 
chr6:12448974-12448986 6 
chr6:12449859-12449895 5.36111 
chr6:12451823-12451868 6 
chr6:12452616-12452687 5.76056 
chr6:12454356-12454378 6 
chr6:12454943-12455046 5.71845 
chr6:12455402-12455423 5.7619 
chr6:12455447-12455488 6 
chr6:12456366-12456385 5.78947 
chr6:12457261-12457378 5.64103 
chr6:12460941-12460971 5.23333 
chr6:12461407-12461430 5.6087 
chr6:12462562-12462586 5.75 
chr6:12463333-12463355 5.72727 
chr6:12467393-12467419 5.73077 
chr6:12467946-12467967 6 
chr6:12470349-12470368 5.78947 
chr6:12470644-12470684 5.375 
chr6:12471848-12471863 6 
chr6:12472797-12472827 5.8 
chr6:12473337-12473352 6 
chr6:12475139-12475153 5.92857 
chr6:12476262-12476300 5.86842 
chr6:12477500-12477543 5.46512 
chr6:12480441-12480464 5.6087 
chr6:12481692-12481730 6 
chr6:12485440-12485466 5.80769 
chr6:12486617-12486632 5.86667 
chr6:12488954-12489030 5.73684 
chr6:12492339-12492375 5.88889 
chr6:12493148-12493193 5.91111 
chr6:12496041-12496055 6 
chr6:12496267-12496287 5.65 
chr6:12497332-12497407 5.89333 
chr6:12498465-12498481 6 
chr6:12500984-12501009 5.88 
chr6:12501791-12501814 5.82609 
chr6:12503765-12503792 5.66667 
chr6:12509816-12509845 6 
chr6:12512677-12512723 5.84783 
chr6:12514197-12514257 5.86667 
chr6:12515006-12515018 6 
chr6:12516309-12516335 5.65385 
chr6:12518513-12518541 5.85714 
chr6:12519067-12519098 5.16129 
chr6:12519252-12519279 5.33333 
chr6:12519290-12519330 5.4 
chr6:12519929-12519980 5.19608 
chr6:12520532-12520551 5.78947 
chr6:12521679-12521692 6 
chr6:12522917-12522947 5.36667 
chr6:12524348-12524366 5.94444 
chr6:12528015-12528039 5.875 
chr6:12538196-12538240 5.63636 
chr6:12538395-12538414 6 
chr6:12538701-12538720 6 
chr6:12542423-12542461 5.31579 
chr6:12543383-12543408 6 
chr6:12548574-12548599 6 
chr6:12551338-12551362 6 
chr6:12555561-12555592 5.90323 
chr6:12559461-12559500 5.79487 
chr6:12562804-12562827 5.56522 
chr6:12563360-12563397 5.91892 
chr6:12565185-12565252 5.91045 
chr6:12566613-12566634 5.80952 
chr6:12569808-12569825 6 
chr6:12570705-12570734 5.62069 
chr6:12571671-12571726 5.61818 
chr6:12573135-12573162 5.48148 
chr6:12577337-12577362 5.6 
chr6:12577451-12577500 5.2449 
chr6:12577686-12577715 5.41379 
chr6:12578184-12578230 5.36957 
chr6:12578883-12578910 5.62963 
chr6:12580239-12580252 6 
chr6:12583856-12583889 5.90909 
chr6:12584197-12584223 6 
chr6:12584648-12584669 5.95238 
chr6:12587638-12587653 5.93333 
chr6:12587840-12587852 6 
chr6:12589834-12589848 6 
chr6:12591819-12591839 6 
chr6:12597313-12597344 5.48387 
chr6:12598060-12598088 5.46429 
chr6:12603158-12603222 5.53125 
chr6:12604508-12604530 5.68182 
chr6:12605286-12605382 5.28125 
chr6:12607900-12607957 5.54386 
chr6:12608302-12608321 6 
chr6:12608741-12608775 5.29412 
chr6:12615297-12615343 5.73913 
chr6:12616425-12616446 6 
chr6:12617623-12617643 6 
chr6:12619315-12619337 5.54545 
chr6:12623685-12623712 5.37037 
chr6:12624148-12624200 5.51923 
chr6:12624381-12624423 5.69048 
chr6:12628801-12628886 5.88235 
chr6:12629500-12629540 5.65 
chr6:12630592-12630625 5.9697 
chr6:12631594-12631612 6 
chr6:12633157-12633177 6 
chr6:12641812-12641834 5.90909 
chr6:12642014-12642027 5.92308 
chr6:12642884-12642902 6 
chr6:12644828-12644844 6 
chr6:12647547-12647629 5.37805 
chr6:12647747-12647772 5.4 
chr6:12647880-12647906 5.84615 
chr6:12648060-12648085 5.32 
chr6:12650412-12650443 5.54839 
chr6:12650899-12650924 5.48 
chr6:12653096-12653118 5.63636 
chr6:12653681-12653704 5.82609 
chr6:12654407-12654468 5.68852 
chr6:12654511-12654712 5.51244 
chr6:12655741-12655775 5.20588 
chr6:12658078-12658128 5.28 
chr6:12658934-12658962 5.42857 
chr6:12659441-12659480 6 
chr6:12660332-12660353 5.80952 
chr6:12663091-12663105 6 
chr6:12663305-12663346 5.17073 
chr6:12663749-12663790 5.2439 
chr6:12664201-12664224 6 
chr6:12665651-12665669 5.94444 
chr6:12665931-12665949 5.72222 
chr6:12666304-12666328 5.70833 
chr6:12667081-12667105 5.625 
chr6:12675034-12675103 5.63768 
chr6:12675173-12675186 5.92308 
chr6:12677351-12677461 5.73636 
chr6:12677606-12677621 5.86667 
chr6:12679307-12679328 6 
chr6:12680140-12680162 5.95455 
chr6:12680318-12680390 5.77778 
chr6:12681032-12681235 5.5468 
chr6:12683462-12683484 5.63636 
chr6:12684435-12684466 5.80645 
chr6:12684500-12684527 5.74074 
chr6:12684647-12684685 5.52632 
chr6:12685423-12685483 5.98333 
chr6:12686885-12686899 6 
chr6:12687157-12687189 5.28125 
chr6:12688483-12688507 6 
chr6:12692069-12692096 5.51852 
chr6:12692175-12692208 5.63636 
chr6:12696960-12697000 5.45 
chr6:12698909-12698921 6 
chr6:12699950-12699987 5.21622 
chr6:12702772-12702796 5.41667 
chr6:12704286-12704302 5.9375 
chr6:12705258-12705379 5.69421 
chr6:12705390-12705423 6 
chr6:12706032-12706052 5.8 
chr6:12707849-12707888 5.53846 
chr6:12711082-12711095 5.92308 
chr6:12712722-12712755 5.84848 
chr6:12713910-12713938 5.39286 
chr6:12715226-12715253 5.7037 
chr6:12723720-12723745 5.68 
chr6:12724559-12724590 5.80645 
chr6:12726097-12726137 5.425 
chr6:12727248-12727280 5.5625 
chr6:12728646-12728664 6 
chr6:12729430-12729442 6 
chr6:12730705-12730718 6 
chr6:12731218-12731260 6 
chr6:12732696-12732715 5.63158 
chr6:12736751-12736793 5.14286 
chr6:12736938-12736964 5.38462 
chr6:12737138-12737194 5.17857 
chr6:12737212-12737251 5.89744 
chr6:12737627-12737647 5.9 
chr6:12737708-12737754 5.26087 
chr6:12737814-12737837 5.91304 
chr6:12739096-12739116 6 
chr6:12739759-12739782 5.78261 
chr6:12741536-12741583 5.25532 
chr6:12741606-12741632 5.69231 
chr6:12743421-12743435 6 
chr6:12747539-12747585 5.56522 
chr6:12749662-12749794 5.44697 
chr6:12749817-12749868 5.33333 
chr6:12750043-12750070 5.62963 
chr6:12750735-12750811 5.72368 
chr6:12751208-12751241 5.84848 
chr6:12754175-12754207 5.875 
chr6:12754360-12754381 5.61905 
chr6:12758609-12758647 5.44737 
chr6:12758698-12758713 6 
chr6:12759354-12759372 6 
chr6:12760772-12760805 5.21212 
chr6:12761166-12761179 6 
chr6:12762430-12762451 5.7619 
chr6:12763447-12763483 6 
chr6:12768341-12768359 6 
chr6:12769041-12769089 6 
chr6:12772593-12772617 5.41667 
chr6:12774612-12774633 6 
chr6:12774848-12774866 6 
chr6:12777453-12777487 5.70588 
chr6:12777848-12777876 5.89286 
chr6:12779759-12779781 6 
chr6:12780481-12780525 5.77273 
chr6:12784052-12784077 5.32 
chr6:12784179-12784291 5.44643 
chr6:12784333-12784389 5.30357 
chr6:12784419-12784478 5.38983 
chr6:12784511-12784556 5.35556 
chr6:12784565-12784595 5.56667 
chr6:12784621-12784734 5.61947 
chr6:12784768-12784842 5.33784 
chr6:12784860-12784901 5.68293 
chr6:12784920-12784963 5.55814 
chr6:12785240-12785302 5.64516 
chr6:12785313-12785337 5.58333 
chr6:12786045-12786069 5.66667 
chr6:12789963-12790020 5.94737 
chr6:12792696-12792720 6 
chr6:12793072-12793085 6 
chr6:12797240-12797284 5.90909 
chr6:12798271-12798296 6 
chr6:12798416-12798465 5.5102 
chr6:12799628-12799657 5.34483 
chr6:12801120-12801139 6 
chr6:12802316-12802339 5.43478 
chr6:12805796-12805846 5.76 
chr6:12808268-12808288 5.6 
chr6:12808975-12809102 5.7874 
chr6:12810540-12810580 5.875 
chr6:12818056-12818068 6 
chr6:12820401-12820427 5.96154 
chr6:12820782-12820825 5.25581 
chr6:12821694-12821731 5.89189 
chr6:12823044-12823056 6 
chr6:12825345-12825387 5.71429 
chr6:12825537-12825558 5.66667 
chr6:12826133-12826157 6 
chr6:12829351-12829373 5.59091 
chr6:12830187-12830387 5.8 
chr6:12830816-12830833 5.76471 
chr6:12833486-12833503 5.82353 
chr6:12842314-12842336 5.81818 
chr6:12842763-12842782 6 
chr6:12843694-12843730 5.36111 
chr6:12844636-12844664 5.57143 
chr6:12844978-12845011 5.57576 
chr6:12846297-12846329 6 
chr6:12847030-12847056 6 
chr6:12847516-12847538 5.77273 
chr6:12847758-12847782 5.5 
chr6:12848540-12848563 5.47826 
chr6:12850085-12850103 5.72222 
chr6:12852045-12852080 5.97143 
chr6:12852803-12852820 6 
chr6:12856448-12856495 5.97872 
chr6:12857927-12857948 5.57143 
chr6:12859031-12859072 5.73171 
chr6:12860219-12860258 5.92308 
chr6:12862097-12862133 5.19444 
chr6:12865418-12865451 5.57576 
chr6:12865689-12865707 6 
chr6:12868487-12868506 5.73684 
chr6:12870812-12870852 5.6 
chr6:12872256-12872284 5.5 
chr6:12873137-12873251 5.62281 
chr6:12874375-12874405 5.5 
chr6:12875262-12875288 5.65385 
chr6:12876969-12876991 5.63636 
chr6:12880452-12880473 5.7619 
chr6:12880978-12880993 5.86667 
chr6:12882708-12882727 5.73684 
chr6:12883442-12883459 5.82353 
chr6:12883834-12883872 5.94737 
chr6:12884140-12884399 5.33591 
chr6:12884634-12884646 6 
chr6:12884973-12884990 5.88235 
chr6:12885036-12885076 5.7 
chr6:12886327-12886358 5.74194 
chr6:12887235-12887258 5.6087 
chr6:12888304-12888322 6 
chr6:12889382-12889409 5.55556 
chr6:12889956-12890041 5.85882 
chr6:12895394-12895425 5.83871 
chr6:12897930-12897959 6 
chr6:12900758-12900774 5.875 
chr6:12901642-12901692 5.32 
chr6:12912212-12912243 5.90323 
chr6:12914178-12914215 5.97297 
chr6:12915729-12915762 5.57576 
chr6:12916772-12916784 6 
chr6:12916841-12916862 5.71429 
chr6:12917995-12918013 5.72222 
chr6:12919372-12919387 6 
chr6:12920938-12920955 5.76471 
chr6:12921686-12922000 5.60191 
chr6:12922012-12922094 5.42683 
chr6:12924424-12924471 5.42553 
chr6:12925008-12925021 6 
chr6:12928829-12928867 5.89474 
chr6:12931235-12931253 6 
chr6:12933166-12933180 6 
chr6:12935066-12935087 5.80952 
chr6:12935461-12935494 5.84848 
chr6:12935860-12935909 5.59184 
chr6:12938684-12938706 5.63636 
chr6:12942403-12942432 5.34483 
chr6:12944986-12945027 5.95122 
chr6:12946196-12946227 6 
chr6:12947037-12947057 6 
chr6:12949500-12949543 5.7907 
chr6:12953554-12953577 5.69565 
chr6:12955424-12955439 6 
chr6:12955588-12955613 5.64 
chr6:12957487-12957500 6 
chr6:12959408-12959448 5.975 
chr6:12962150-12962168 5.83333 
chr6:12963212-12963236 5.5 
chr6:12964964-12965000 5.69444 
chr6:12965682-12965696 6 
chr6:12969112-12969136 5.875 
chr6:12970194-12970229 5.71429 
chr6:12970986-12971005 5.68421 
chr6:12972861-12972896 5.94286 
chr6:12974094-12974115 5.7619 
chr6:12974148-12974166 6 
chr6:12974841-12974873 5.625 
chr6:12977597-12977633 5.72222 
chr6:12977986-12978009 5.65217 
chr6:12980443-12980487 5.65909 
chr6:12982885-12982908 5.6087 
chr6:12983754-12983786 5.75 
chr6:12984557-12984575 5.72222 
chr6:12985760-12985804 5.77273 
chr6:12987274-12987305 5.25806 
chr6:12992354-12992393 5.28205 
chr6:12995880-12995910 5.43333 
chr6:12997467-12997500 5.39394 
chr6:12997526-12997637 5.34234 
chr6:12998845-12998873 5.75 
chr6:13000785-13000918 5.60902 
chr6:13002723-13002745 5.5 
chr6:13004183-13004221 5.63158 
chr6:13005198-13005234 5.33333 
chr6:13005407-13005435 5.78571 
chr6:13005491-13005522 5.70968 
chr6:13005533-13005594 5.36066 
chr6:13006892-13006914 6 
chr6:13007421-13007433 6 
chr6:13007890-13007905 6 
chr6:13008218-13008263 5.57778 
chr6:13008829-13008890 5.40984 
chr6:13009326-13009349 5.65217 
chr6:13010092-13010119 6 
chr6:13013277-13013298 5.95238 
chr6:13017417-13017450 5.72727 
chr6:13019101-13019123 5.72727 
chr6:13019285-13019319 5.85294 
chr6:13022831-13022861 5.83333 
chr6:13023250-13023275 5.88 
chr6:13025903-13025959 5.78571 
chr6:13026604-13026629 5.4 
chr6:13027139-13027172 6 
chr6:13028364-13028385 5.80952 
chr6:13034241-13034262 6 
chr6:13038713-13038734 5.71429 
chr6:13040495-13040515 6 
chr6:13041571-13041617 5.80435 
chr6:13044321-13044359 5.5 
chr6:13047041-13047073 5.65625 
chr6:13047609-13047629 6 
chr6:13048754-13048786 6 
chr6:13059690-13059722 6 
chr6:13063842-13063860 5.72222 
chr6:13064691-13064745 5.66667 
chr6:13064779-13064849 5.95714 
chr6:13068547-13068570 5.78261 
chr6:13071042-13071108 5.33333 
chr6:13072915-13072935 5.6 
chr6:13073563-13073588 6 
chr6:13074095-13074122 6 
chr6:13077173-13077193 5.7 
chr6:13077320-13077346 5.53846 
chr6:13084219-13084246 5.51852 
chr6:13084603-13084622 5.63158 
chr6:13084752-13084786 5.35294 
chr6:13086315-13086333 6 
chr6:13087350-13087417 5.37313 
chr6:13090277-13090299 5.81818 
chr6:13095981-13096007 6 
chr6:13099812-13099840 6 
chr6:13101456-13101484 5.5 
chr6:13104316-13104341 5.56 
chr6:13107318-13107333 6 
chr6:13110065-13110098 5.81818 
chr6:13111139-13111182 5.67442 
chr6:13113431-13113445 5.92857 
chr6:13115609-13115635 5.53846 
chr6:13118703-13118723 6 
chr6:13120436-13120509 5.38356 
chr6:13122174-13122205 5.32258 
chr6:13125792-13125826 5.32353 
chr6:13130506-13130534 6 
chr6:13131359-13131473 5.80702 
chr6:13133431-13133488 5.89474 
chr6:13133527-13133562 5.77143 
chr6:13135027-13135049 6 
chr6:13135871-13135910 5.30769 
chr6:13136087-13136122 5.65714 
chr6:13141945-13141970 5.72 
chr6:13142380-13142401 5.57143 
chr6:13143884-13143908 5.54167 
chr6:13145004-13145018 6 
chr6:13149284-13149320 5.83333 
chr6:13150048-13150072 5.625 
chr6:13150577-13150592 6 
chr6:13154386-13154402 6 
chr6:13158103-13158127 5.95833 
chr6:13160922-13160942 5.8 
chr6:13161546-13161588 5.59524 
chr6:13162324-13162345 6 
chr6:13162500-13162529 5.89655 
chr6:13164075-13164102 5.59259 
chr6:13165588-13165618 5.46667 
chr6:13168146-13168160 6 
chr6:13169589-13169607 5.77778 
chr6:13171395-13171411 6 
chr6:13174948-13174976 5.57143 
chr6:13175096-13175115 5.84211 
chr6:13176890-13176906 5.8125 
chr6:13176938-13176970 5.125 
chr6:13177404-13177435 6 
chr6:13177561-13177587 5.80769 
chr6:13177596-13177694 5.73469 
chr6:13179466-13179492 5.65385 
chr6:13179637-13179680 5.81395 
chr6:13179884-13179975 5.81319 
chr6:13182134-13182163 5.24138 
chr6:13183852-13183879 5.48148 
chr6:13184820-13184844 5.58333 
chr6:13190255-13190269 6 
chr6:13190429-13190441 6 
chr6:13193589-13193612 6 
chr6:13194633-13194666 5.72727 
chr6:13195989-13196012 6 
chr6:13196644-13196666 5.59091 
chr6:13197772-13197791 5.84211 
chr6:13198672-13198689 5.94118 
chr6:13198854-13198879 5.6 
chr6:13199615-13199639 6 
chr6:13201175-13201210 5.6 
chr6:13202713-13202726 6 
chr6:13206987-13207011 5.83333 
chr6:13207271-13207323 5.75 
chr6:13207817-13207838 5.7619 
chr6:13208365-13208395 5.36667 
chr6:13210233-13210252 5.78947 
chr6:13211037-13211062 5.6 
chr6:13211143-13211160 6 
chr6:13211337-13211361 5.75 
chr6:13212147-13212159 6 
chr6:13212934-13212960 5.69231 
chr6:13213320-13213346 6 
chr6:13219000-13219156 5.76282 
chr6:13226971-13226983 6 
chr6:13228243-13228274 5.54839 
chr6:13230777-13230793 6 
chr6:13231229-13231722 5.80325 
chr6:13239229-13239267 5.71053 
chr6:13240650-13240690 6 
chr6:13242267-13242282 6 
chr6:13247558-13247597 6 
chr6:13250029-13250045 6 
chr6:13251019-13251049 5.8 
chr6:13251232-13251246 6 
chr6:13252286-13252311 5.92 
chr6:13252444-13252466 5.59091 
chr6:13252559-13252598 5.82051 
chr6:13252637-13252671 5.20588 
chr6:13254460-13254491 5.6129 
chr6:13257401-13257428 5.62963 
chr6:13257754-13257770 5.875 
chr6:13263470-13263488 6 
chr6:13265256-13265291 5.82857 
chr6:13268070-13268099 6 
chr6:13271234-13271255 5.7619 
chr6:13271916-13271936 5.8 
chr6:13274127-13274152 5.76 
chr6:13277000-13277039 5.5641 
chr6:13283500-13283528 5.53571 
chr6:13284749-13284797 5.91667 
chr6:13284810-13284823 6 
chr6:13288350-13288386 6 
chr6:13289041-13289054 6 
chr6:13290687-13290711 5.625 
chr6:13291417-13291432 6 
chr6:13292217-13292229 6 
chr6:13294032-13294051 5.84211 
chr6:13295628-13295653 5.72 
chr6:13295754-13295782 5.46429 
chr6:13299416-13299428 6 
chr6:13308769-13308799 5.76667 
chr6:13310869-13310886 5.82353 
chr6:13311148-13311182 5.85294 
chr6:13312158-13312220 5.54839 
chr6:13314436-13314456 5.8 
chr6:13315964-13315987 5.65217 
chr6:13319690-13319723 5.9697 
chr6:13320718-13320760 5.61905 
chr6:13322365-13322392 5.55556 
chr6:13322485-13322517 5.875 
chr6:13324343-13324372 5.93103 
chr6:13325891-13325910 6 
chr6:13327150-13327173 5.43478 
chr6:13328734-13328760 6 
chr6:13328786-13328806 5.9 
chr6:13331478-13331495 6 
chr6:13334366-13334384 6 
chr6:13335945-13335959 6 
chr6:13337428-13337444 5.8125 
chr6:13337765-13337777 6 
chr6:13343269-13343290 5.66667 
chr6:13343472-13343531 5.71186 
chr6:13345095-13345110 6 
chr6:13346311-13346354 5.60465 
chr6:13347654-13347678 5.79167 
chr6:13348868-13348886 6 
chr6:13352031-13352056 6 
chr6:13352085-13352114 5.7931 
chr6:13352524-13352566 5.5 
chr6:13352629-13352674 5.64444 
chr6:13354116-13354145 5.34483 
chr6:13354432-13354454 6 
chr6:13357629-13357647 5.88889 
chr6:13357694-13357728 5.5 
chr6:13358548-13358566 5.77778 
chr6:13361321-13361349 5.82143 
chr6:13362338-13362351 6 
chr6:13362693-13362716 5.86957 
chr6:13363443-13363487 5.68182 
chr6:13363787-13363811 6 
chr6:13366110-13366150 6 
chr6:13366263-13366282 6 
chr6:13366324-13366348 5.625 
chr6:13366405-13366428 5.78261 
chr6:13368930-13368975 5.33333 
chr6:13370140-13370167 5.40741 
chr6:13370802-13370831 5.27586 
chr6:13370919-13370970 5.7451 
chr6:13373973-13374020 5.80851 
chr6:13374496-13374548 5.76923 
chr6:13374960-13374979 6 
chr6:13382004-13382020 6 
chr6:13382130-13382180 5.84 
chr6:13384459-13384482 5.73913 
chr6:13386130-13386156 5.42308 
chr6:13386292-13386305 6 
chr6:13386685-13386700 6 
chr6:13390507-13390522 6 
chr6:13390953-13391056 5.83495 
chr6:13391728-13391772 5.72727 
chr6:13392575-13392609 5.82353 
chr6:13393124-13393142 5.72222 
chr6:13393599-13393619 6 
chr6:13393996-13394024 5.92857 
chr6:13394698-13394719 6 
chr6:13401628-13401657 5.82759 
chr6:13403308-13403371 5.53968 
chr6:13404257-13404291 5.17647 
chr6:13409314-13409626 5.8109 
chr6:13410154-13410179 5.92 
chr6:13410237-13410254 6 
chr6:13410797-13410901 5.71154 
chr6:13418215-13418248 5.36364 
chr6:13422317-13422340 5.56522 
chr6:13424081-13424102 5.90476 
chr6:13424574-13424591 6 
chr6:13425188-13425203 6 
chr6:13426104-13426136 6 
chr6:13430669-13430706 5.64865 
chr6:13432447-13432470 5.95652 
chr6:13432611-13432623 6 
chr6:13433350-13433363 6 
chr6:13438173-13438219 5.34783 
chr6:13438791-13438811 5.9 
chr6:13442192-13442220 5.60714 
chr6:13444048-13444065 6 
chr6:13447972-13448000 5.92857 
chr6:13455339-13455370 5.41935 
chr6:13458337-13458361 6 
chr6:13458989-13459013 6 
chr6:13460366-13460378 6 
chr6:13460945-13460958 6 
chr6:13463950-13463976 5.42308 
chr6:13464016-13464046 5.2 
chr6:13464201-13464230 5.24138 
chr6:13465093-13465134 6 
chr6:13467137-13467200 5.49206 
chr6:13468312-13468349 5.18919 
chr6:13473248-13473277 5.7931 
chr6:13474615-13474638 6 
chr6:13475951-13475995 6 
chr6:13477448-13477481 6 
chr6:13477553-13477575 5.72727 
chr6:13477865-13477887 5.90909 
chr6:13478295-13478327 5.71875 
chr6:13478360-13478380 5.85 
chr6:13479420-13479441 5.85714 
chr6:13481334-13481354 5.7 
chr6:13481790-13481825 6 
chr6:13482298-13482346 5.45833 
chr6:13482531-13482600 5.33333 
chr6:13482981-13483012 5.77419 
chr6:13483158-13483179 5.52381 
chr6:13484725-13484742 5.82353 
chr6:13485300-13485328 5.46429 
chr6:13485367-13485389 5.5 
chr6:13485679-13485706 5.62963 
chr6:13486470-13486500 5.53333 
chr6:13487925-13487954 5.96552 
chr6:13488009-13488037 5.25 
chr6:13490922-13490947 5.48 
chr6:13492166-13492201 5.85714 
chr6:13492881-13492919 5.73684 
chr6:13494755-13494770 6 
chr6:13496913-13496953 5.8 
chr6:13498363-13498378 6 
chr6:13499786-13499838 5.84615 
chr6:13500325-13500357 5.90625 
chr6:13501186-13501219 5.90909 
chr6:13503451-13503481 5.36667 
chr6:13503780-13503807 5.25926 
chr6:13503910-13503954 5.20455 
chr6:13504000-13504036 5.27778 
chr6:13504642-13504673 5.87097 
chr6:13505218-13505243 5.32 
chr6:13506439-13506460 5.66667 
chr6:13507562-13507599 5.78378 
chr6:13507796-13507815 6 
chr6:13508418-13508436 6 
chr6:13518056-13518112 5.625 
chr6:13520560-13520572 6 
chr6:13521407-13521437 5.93333 
chr6:13522750-13522779 6 
chr6:13523588-13523653 5.55385 
chr6:13523772-13523805 5.63636 
chr6:13527195-13527229 6 
chr6:13528304-13528431 5.62992 
chr6:13531491-13531509 5.72222 
chr6:13531851-13531899 5.79167 
chr6:13532910-13532937 5.40741 
chr6:13533003-13533075 5.75 
chr6:13533510-13533547 5.45946 
chr6:13533659-13533686 5.37037 
chr6:13535869-13535913 5.22727 
chr6:13535955-13535990 6 
chr6:13543879-13543911 5.40625 
chr6:13545487-13545553 5.59091 
chr6:13548320-13548346 5.61538 
chr6:13549310-13549353 5.72093 
chr6:13549888-13549901 5.92308 
chr6:13550277-13550289 6 
chr6:13552649-13552775 5.87302 
chr6:13553529-13553549 6 
chr6:13555872-13555884 6 
chr6:13556851-13556863 6 
chr6:13557103-13557128 5.68 
chr6:13558568-13558580 6 
chr6:13563160-13563183 6 
chr6:13564849-13564875 5.88462 
chr6:13568144-13568167 5.47826 
chr6:13568754-13568766 6 
chr6:13570416-13570446 5.86667 
chr6:13570734-13570768 5.70588 
chr6:13571067-13571081 6 
chr6:13571380-13571406 5.61538 
chr6:13574373-13574390 6 
chr6:13576734-13576765 5.41935 
chr6:13577856-13577895 5.4359 
chr6:13577938-13578005 5.52239 
chr6:13578848-13578864 6 
chr6:13580831-13580878 5.53191 
chr6:13582843-13582858 6 
chr6:13583500-13583538 5.71053 
chr6:13585430-13585485 5.43636 
chr6:13590007-13590043 5.36111 
chr6:13590659-13590723 5.25 
chr6:13590736-13590807 5.38028 
chr6:13590819-13591091 5.48162 
chr6:13591163-13591254 5.3956 
chr6:13591265-13591419 5.34416 
chr6:13591863-13591894 5.25806 
chr6:13593115-13593158 5.69767 
chr6:13596039-13596061 6 
chr6:13596222-13596245 5.91304 
chr6:13596610-13596623 6 
chr6:13597665-13597680 6 
chr6:13597772-13597790 5.94444 
chr6:13599057-13599073 6 
chr6:13599436-13599485 5.32653 
chr6:13602070-13602093 5.86957 
chr6:13602837-13602863 5.5 
chr6:13603508-13603523 6 
chr6:13606900-13606931 5.87097 
chr6:13608817-13608837 5.8 
chr6:13611242-13611276 5.35294 
chr6:13611427-13611512 5.90588 
chr6:13611576-13611607 5.41935 
chr6:13612572-13612584 6 
chr6:13618447-13618485 6 
chr6:13627862-13627881 6 
chr6:13630096-13630170 5.66216 
chr6:13630229-13630253 5.41667 
chr6:13630728-13630765 5.48649 
chr6:13632350-13632394 6 
chr6:13633070-13633084 6 
chr6:13634160-13634190 5.36667 
chr6:13638905-13638925 5.7 
chr6:13642395-13642428 5.39394 
chr6:13642616-13642649 5.33333 
chr6:13646151-13646178 5.2963 
chr6:13646641-13646684 5.69767 
chr6:13648373-13648394 6 
chr6:13649693-13649708 6 
chr6:13650371-13650407 5.86111 
chr6:13651604-13651640 5.97222 
chr6:13655704-13655730 5.65385 
chr6:13658840-13658860 6 
chr6:13659474-13659522 5.875 
chr6:13666832-13666855 6 
chr6:13666992-13667004 6 
chr6:13667500-13667533 5.21212 
chr6:13668910-13668929 5.73684 
chr6:13671033-13671048 6 
chr6:13671722-13671746 5.70833 
chr6:13675871-13675892 6 
chr6:13676849-13676881 5.65625 
chr6:13678348-13678364 5.8125 
chr6:13679451-13679476 5.56 
chr6:13680809-13680832 5.95652 
chr6:13680989-13681010 5.90476 
chr6:13681562-13681574 6 
chr6:13682627-13682640 6 
chr6:13685735-13685761 5.65385 
chr6:13686324-13686350 5.57692 
chr6:13686500-13686529 5.75862 
chr6:13688190-13688228 5.44737 
chr6:13688893-13688919 5.53846 
chr6:13689214-13689231 6 
chr6:13689388-13689410 5.95455 
chr6:13691395-13691409 6 
chr6:13691879-13691908 5.72414 
chr6:13692759-13692796 5.83784 
chr6:13693083-13693100 5.82353 
chr6:13693948-13693976 5.42857 
chr6:13694277-13694307 5.8 
chr6:13695633-13695652 6 
chr6:13700091-13700120 5.51724 
chr6:13702000-13702026 5.61538 
chr6:13705638-13705662 6 
chr6:13706100-13706113 6 
chr6:13707237-13707250 6 
chr6:13708654-13708696 5.47619 
chr6:13708955-13708970 6 
chr6:13709051-13709074 6 
chr6:13709144-13709173 5.27586 
chr6:13711069-13711099 5.36667 
chr6:13711468-13711491 6 
chr6:13711500-13711519 5.68421 
chr6:13711682-13711721 5.76923 
chr6:13713331-13713346 6 
chr6:13715398-13715418 5.8 
chr6:13720475-13720494 6 
chr6:13721000-13721071 5.23944 
chr6:13722390-13722411 6 
chr6:13724069-13724081 6 
chr6:13724799-13724812 6 
chr6:13726507-13726524 6 
chr6:13730165-13730187 5.59091 
chr6:13730624-13730748 5.65323 
chr6:13733774-13733801 6 
chr6:13733960-13733979 6 
chr6:13735693-13735723 6 
chr6:13736500-13736524 5.875 
chr6:13738594-13738614 5.95 
chr6:13738916-13738931 6 
chr6:13739213-13739244 5.35484 
chr6:13739323-13739340 5.94118 
chr6:13739628-13739738 5.8 
chr6:13739763-13739789 5.34615 
chr6:13739802-13739861 5.25424 
chr6:13740602-13740617 6 
chr6:13740910-13740949 5.69231 
chr6:13740992-13741016 5.45833 
chr6:13741341-13741391 5.92 
chr6:13741552-13741572 5.95 
chr6:13744100-13744127 5.77778 
chr6:13746067-13746087 5.9 
chr6:13746667-13746688 5.85714 
chr6:13747449-13747477 5.35714 
chr6:13747959-13747979 6 
chr6:13748080-13748106 5.38462 
chr6:13748250-13748264 6 
chr6:13748928-13748963 5.14286 
chr6:13749555-13749596 5.65854 
chr6:13750975-13751000 5.76 
chr6:13751910-13751923 6 
chr6:13752785-13752817 5.875 
chr6:13752894-13752909 6 
chr6:13757539-13757559 6 
chr6:13758548-13758583 5.82857 
chr6:13758702-13758723 5.71429 
chr6:13762223-13762346 5.89431 
chr6:13763413-13763451 5.84211 
chr6:13764722-13764745 5.91304 
chr6:13765007-13765032 5.68 
chr6:13765652-13765685 5.84848 
chr6:13765836-13765870 6 
chr6:13768247-13768278 5.96774 
chr6:13769152-13769175 5.69565 
chr6:13769226-13769238 6 
chr6:13769265-13769351 5.86047 
chr6:13770270-13770287 5.94118 
chr6:13770443-13770461 5.72222 
chr6:13770612-13770642 5.83333 
chr6:13771778-13771805 5.40741 
chr6:13774544-13774557 6 
chr6:13775020-13775043 6 
chr6:13775336-13775372 5.77778 
chr6:13775738-13775760 6 
chr6:13775909-13775930 5.85714 
chr6:13776229-13776247 5.88889 
chr6:13777321-13777347 5.84615 
chr6:13777643-13777672 5.68966 
chr6:13777808-13777821 6 
chr6:13777972-13778000 5.64286 
chr6:13778868-13778885 5.76471 
chr6:13779575-13779610 6 
chr6:13780006-13780024 5.83333 
chr6:13781091-13781111 5.6 
chr6:13781563-13781593 5.86667 
chr6:13781867-13781886 6 
chr6:13782181-13782201 6 
chr6:13784073-13784103 5.86667 
chr6:13784764-13784785 5.90476 
chr6:13785074-13785111 5.62162 
chr6:13786642-13786659 5.88235 
chr6:13791158-13791185 5.44444 
chr6:13793357-13793384 5.74074 
chr6:13794868-13794892 5.45833 
chr6:13795353-13795413 5.78333 
chr6:13796509-13796532 5.86957 
chr6:13797939-13797960 5.61905 
chr6:13798253-13798282 5.55172 
chr6:13798663-13798695 5.3125 
chr6:13800059-13800077 6 
chr6:13802091-13802114 5.52174 
chr6:13804210-13804234 5.66667 
chr6:13804554-13804583 5.7931 
chr6:13805022-13805041 6 
chr6:13806483-13806514 5.93548 
chr6:13808769-13808791 5.72727 
chr6:13809495-13809535 5.675 
chr6:13809959-13809971 6 
chr6:13810434-13810459 5.52 
chr6:13813619-13813651 5.40625 
chr6:13814815-13814841 5.53846 
chr6:13819724-13819745 6 
chr6:13820869-13821000 5.52672 
chr6:13822120-13822135 6 
chr6:13822734-13822773 5.38462 
chr6:13823475-13823500 5.88 
chr6:13824773-13824787 6 
chr6:13825997-13826014 5.76471 
chr6:13827953-13827966 6 
chr6:13828291-13828316 6 
chr6:13830700-13830726 5.69231 
chr6:13831309-13831402 5.6129 
chr6:13834780-13834808 5.75 
chr6:13835081-13835120 5.89744 
chr6:13835817-13835859 5.85714 
chr6:13837632-13837664 6 
chr6:13838038-13838055 5.76471 
chr6:13840007-13840032 5.52 
chr6:13840911-13840942 6 
chr6:13844777-13844794 6 
chr6:13845274-13845300 6 
chr6:13845573-13845619 5.65217 
chr6:13846097-13846109 6 
chr6:13846413-13846425 6 
chr6:13849611-13849630 6 
chr6:13849921-13849948 5.96296 
chr6:13850795-13850816 5.85714 
chr6:13852151-13852330 5.55307 
chr6:13853779-13853804 6 
chr6:13861366-13861390 5.45833 
chr6:13864902-13864921 5.63158 
chr6:13867513-13867529 6 
chr6:13867681-13867704 6 
chr6:13867781-13867794 6 
chr6:13869341-13869358 6 
chr6:13870146-13870188 5.95238 
chr6:13871003-13871032 5.2069 
chr6:13873592-13873621 5.65517 
chr6:13874523-13874546 5.6087 
chr6:13875922-13875952 5.23333 
chr6:13877294-13877307 6 
chr6:13879853-13879965 5.33036 
chr6:13882096-13882115 6 
chr6:13882910-13882924 5.92857 
chr6:13883954-13884000 5.6087 
chr6:13884741-13884759 5.72222 
chr6:13884944-13884968 5.45833 
chr6:13886392-13886417 5.4 
chr6:13886733-13886762 5.72414 
chr6:13887873-13887956 5.68675 
chr6:13889874-13890000 5.62698 
chr6:13892793-13892825 5.34375 
chr6:13893110-13893135 5.4 
chr6:13893144-13893307 5.69325 
chr6:13896591-13896626 5.37143 
chr6:13897225-13897242 6 
chr6:13898201-13898221 5.95 
chr6:13900328-13900361 5.42424 
chr6:13900446-13900472 6 
chr6:13900510-13900526 6 
chr6:13901014-13901035 5.95238 
chr6:13901184-13901214 5.9 
chr6:13902301-13902330 5.7931 
chr6:13903573-13903599 5.84615 
chr6:13904872-13904894 6 
chr6:13906381-13906420 5.38462 
chr6:13908109-13908250 5.83688 
chr6:13913713-13913735 6 
chr6:13913926-13913954 6 
chr6:13914934-13914958 5.70833 
chr6:13917691-13917723 5.8125 
chr6:13924618-13924646 5.53571 
chr6:13925134-13925175 5.36585 
chr6:13926995-13927030 5.88571 
chr6:13930331-13930371 5.65 
chr6:13933748-13933770 5.68182 
chr6:13938235-13938253 6 
chr6:13938405-13938424 6 
chr6:13939734-13939787 5.77358 
chr6:13941826-13941847 5.52381 
chr6:13946371-13946408 6 
chr6:13946738-13946776 5.5 
chr6:13949069-13949093 5.5 
chr6:13950027-13950054 5.2963 
chr6:13950729-13950743 6 
chr6:13954771-13954804 5.93939 
chr6:13956542-13956568 5.57692 
chr6:13958617-13958632 6 
chr6:13960712-13960732 5.8 
chr6:13960877-13960919 5.90476 
chr6:13962212-13962260 5.5625 
chr6:13963196-13963214 5.94444 
chr6:13966990-13967016 5.73077 
chr6:13967045-13967079 5.64706 
chr6:13969010-13969048 5.28947 
chr6:13969336-13969362 6 
chr6:13969492-13969511 5.63158 
chr6:13971141-13971173 5.46875 
chr6:13972535-13972547 6 
chr6:13973529-13973559 5.23333 
chr6:13978150-13978181 5.32258 
chr6:13980429-13980480 5.98039 
chr6:13983213-13983238 5.52 
chr6:13985253-13985288 5.77143 
chr6:13988427-13988454 6 
chr6:13989453-13989474 5.52381 
chr6:13991481-13991504 6 
chr6:13991940-13991953 6 
chr6:13992558-13992570 6 
chr6:13993500-13993528 5.92857 
chr6:13993839-13993941 5.83333 
chr6:13995942-13995981 6 
chr6:13996298-13996313 6 
chr6:13996804-13996824 5.65 
chr6:13997092-13997116 5.54167 
chr6:13997439-13997462 5.69565 
chr6:14003388-14003414 5.46154 
chr6:14003885-14003919 6 
chr6:14006301-14006322 5.80952 
chr6:14007396-14007421 5.72 
chr6:14008064-14008086 6 
chr6:14008294-14008322 5.42857 
chr6:14008971-14009027 5.39286 
chr6:14009041-14009214 5.45665 
chr6:14011408-14011421 6 
chr6:14011832-14011889 5.92982 
chr6:14013616-14013681 5.61538 
chr6:14014284-14014303 6 
chr6:14015852-14015874 5.68182 
chr6:14018116-14018150 5.29412 
chr6:14018955-14018977 5.54545 
chr6:14021918-14022008 5.85556 
chr6:14024356-14024375 5.73684 
chr6:14027469-14027548 5.3038 
chr6:14027560-14027608 5.39583 
chr6:14028228-14028255 5.37037 
chr6:14030016-14030047 5.48387 
chr6:14030138-14030167 5.44828 
chr6:14031147-14031170 5.91304 
chr6:14031525-14031593 5.79412 
chr6:14037400-14037423 6 
chr6:14042187-14042216 5.7931 
chr6:14043593-14043614 5.85714 
chr6:14044167-14044188 5.80952 
chr6:14045329-14045349 6 
chr6:14046027-14046055 6 
chr6:14046338-14046373 5.54286 
chr6:14048460-14048475 6 
chr6:14051468-14051488 6 
chr6:14054681-14054718 5.45946 
chr6:14055476-14055500 5.95833 
chr6:14056252-14056293 5.92683 
chr6:14057341-14057373 6 
chr6:14057660-14057709 5.73469 
chr6:14057975-14058010 5.68571 
chr6:14061755-14061774 5.84211 
chr6:14064500-14064522 5.81818 
chr6:14064814-14064828 6 
chr6:14065673-14065844 5.32749 
chr6:14066541-14066560 5.63158 
chr6:14066859-14066936 5.94805 
chr6:14067589-14067607 5.88889 
chr6:14069500-14069545 5.53333 
chr6:14070084-14070100 6 
chr6:14070392-14070522 5.78462 
chr6:14072016-14072044 6 
chr6:14072315-14072332 6 
chr6:14072913-14072933 6 
chr6:14074605-14074653 5.91667 
chr6:14080591-14080609 5.94444 
chr6:14080775-14080788 6 
chr6:14082063-14082082 5.68421 
chr6:14083000-14083024 5.70833 
chr6:14084161-14084181 5.9 
chr6:14084424-14084530 5.82075 
chr6:14086515-14086541 5.92308 
chr6:14086556-14086628 5.84722 
chr6:14087645-14087663 5.77778 
chr6:14089730-14089743 6 
chr6:14094947-14094979 5.84375 
chr6:14098035-14098146 5.92793 
chr6:14099088-14099126 6 
chr6:14099613-14099636 5.43478 
chr6:14106034-14106058 5.41667 
chr6:14106248-14106271 6 
chr6:14108242-14108255 6 
chr6:14108538-14108588 5.94 
chr6:14112546-14112566 6 
chr6:14113151-14113175 5.54167 
chr6:14113330-14113347 6 
chr6:14114071-14114090 6 
chr6:14116485-14116505 6 
chr6:14117222-14117235 5.92308 
chr6:14117760-14117869 5.44037 
chr6:14118093-14118120 5.37037 
chr6:14121847-14121867 6 
chr6:14123307-14123341 6 
chr6:14123982-14123995 6 
chr6:14124332-14124357 5.56 
chr6:14127215-14127238 6 
chr6:14130064-14130090 6 
chr6:14133574-14133588 6 
chr6:14133715-14133746 5.29032 
chr6:14137082-14137109 5.40741 
chr6:14138725-14138746 5.61905 
chr6:14138755-14138776 6 
chr6:14140739-14140752 6 
chr6:14144096-14144111 6 
chr6:14147245-14147263 6 
chr6:14151722-14151791 5.86957 
chr6:14152234-14152404 5.71176 
chr6:14153946-14153958 6 
chr6:14155111-14155172 5.81967 
chr6:14157274-14157421 5.85714 
chr6:14158178-14158234 5.625 
chr6:14158267-14158308 5.5122 
chr6:14161672-14161700 6 
chr6:14163688-14163702 6 
chr6:14164066-14164092 5.80769 
chr6:14166817-14166859 5.90476 
chr6:14168266-14168288 5.86364 
chr6:14169874-14169905 5.45161 
chr6:14172456-14172488 5.8125 
chr6:14176700-14176721 5.85714 
chr6:14179309-14179336 6 
chr6:14181203-14181225 5.63636 
chr6:14181475-14181500 5.36 
chr6:14182425-14182454 5.62069 
chr6:14183289-14183313 5.75 
chr6:14186932-14186948 5.9375 
chr6:14187542-14187564 5.63636 
chr6:14192395-14192439 5.72727 
chr6:14196827-14196848 5.52381 
chr6:14197593-14197609 5.9375 
chr6:14200586-14200612 5.26923 
chr6:14202450-14202555 5.46667 
chr6:14202573-14202657 5.58333 
chr6:14205413-14205433 5.6 
chr6:14210005-14210030 5.48 
chr6:14210533-14210569 5.36111 
chr6:14211786-14211802 6 
chr6:14214679-14214710 5.96774 
chr6:14220806-14220829 6 
chr6:14221663-14221684 5.90476 
chr6:14224700-14224713 6 
chr6:14227323-14227348 5.64 
chr6:14230500-14230596 5.34375 
chr6:14232980-14233048 5.44118 
chr6:14238237-14238267 6 
chr6:14238392-14238410 6 
chr6:14240222-14240254 6 
chr6:14240318-14240334 5.875 
chr6:14241130-14241150 6 
chr6:14242555-14242587 6 
chr6:14245475-14245515 5.775 
chr6:14246607-14246639 5.21875 
chr6:14248298-14248329 5.45161 
chr6:14249015-14249030 6 
chr6:14251626-14251655 5.27586 
chr6:14251892-14251915 6 
chr6:14252117-14252196 5.64557 
chr6:14253718-14253761 5.90698 
chr6:14255643-14255657 6 
chr6:14257631-14257671 5.575 
chr6:14258083-14258112 5.93103 
chr6:14259088-14259134 5.67391 
chr6:14265180-14265211 5.67742 
chr6:14270261-14270284 5.6087 
chr6:14271617-14271632 6 
chr6:14277097-14277224 5.56693 
chr6:14279677-14279750 5.89041 
chr6:14283514-14283531 6 
chr6:14283836-14283876 6 
chr6:14284105-14284119 6 
chr6:14284426-14284493 5.44776 
chr6:14284564-14284592 5.85714 
chr6:14290959-14291005 5.34783 
chr6:14294088-14294176 5.56818 
chr6:14308938-14308957 5.63158 
chr6:14313522-14313542 5.65 
chr6:14314200-14314244 6 
chr6:14315724-14315843 5.71429 
chr6:14316650-14316697 5.55319 
chr6:14317802-14317820 6 
chr6:14321878-14321914 6 
chr6:14323856-14323878 6 
chr6:14323907-14323925 5.83333 
chr6:14324005-14324042 6 
chr6:14324344-14324356 6 
chr6:14324722-14324738 5.8125 
chr6:14326318-14326361 5.95349 
chr6:14327783-14327797 5.92857 
chr6:14328950-14328973 5.43478 
chr6:14329727-14329753 5.38462 
chr6:14332291-14332358 5.70149 
chr6:14337702-14337730 5.96429 
chr6:14337890-14337910 5.9 
chr6:14344278-14344298 5.85 
chr6:14344352-14344371 5.78947 
chr6:14348916-14348946 5.7 
chr6:14354769-14354783 6 
chr6:14355811-14355845 5.58824 
chr6:14355957-14355984 5.62963 
chr6:14358943-14358966 5.6087 
chr6:14363165-14363194 5.82759 
chr6:14363347-14363367 5.6 
chr6:14371882-14371899 5.76471 
chr6:14373193-14373215 5.90909 
chr6:14377184-14377252 5.94118 
chr6:14383139-14383276 5.78102 
chr6:14383315-14383334 5.73684 
chr6:14383601-14383614 5.92308 
chr6:14386261-14386281 5.85 
chr6:14387655-14387673 6 
chr6:14389760-14389790 5.76667 
chr6:14392311-14392331 5.6 
chr6:14392694-14392711 5.82353 
chr6:14393682-14393708 5.42308 
chr6:14394216-14394249 5.87879 
chr6:14399813-14399847 5.5 
chr6:14402524-14402545 5.90476 
chr6:14402762-14402783 6 
chr6:14404345-14404363 6 
chr6:14404679-14404695 5.875 
chr6:14405070-14405082 6 
chr6:14405144-14405190 5.69565 
chr6:14409205-14409220 6 
chr6:14409469-14409550 5.90123 
chr6:14411760-14411780 5.6 
chr6:14414178-14414199 5.95238 
chr6:14414661-14414681 6 
chr6:14418063-14418084 6 
chr6:14418668-14418687 5.68421 
chr6:14419629-14419666 6 
chr6:14423035-14423064 5.72414 
chr6:14423413-14423426 6 
chr6:14424135-14424163 5.57143 
chr6:14425000-14425041 6 
chr6:14425773-14425793 5.85 
chr6:14428337-14428361 6 
chr6:14431426-14431491 5.47692 
chr6:14432312-14432333 5.71429 
chr6:14433230-14433267 5.54054 
chr6:14441083-14441098 6 
chr6:14442172-14442205 5.69697 
chr6:14443518-14443544 5.73077 
chr6:14446962-14447008 5.43478 
chr6:14448997-14449112 5.89565 
chr6:14449264-14449352 5.86364 
chr6:14452299-14452317 5.72222 
chr6:14457468-14457503 5.82857 
chr6:14463162-14463187 6 
chr6:14463975-14463994 6 
chr6:14464047-14464065 6 
chr6:14464318-14464340 6 
chr6:14466335-14466367 5.375 
chr6:14467746-14467807 5.27869 
chr6:14468195-14468216 5.52381 
chr6:14472832-14472855 5.43478 
chr6:14473758-14473780 5.90909 
chr6:14473905-14473923 5.83333 
chr6:14475934-14475950 6 
chr6:14477149-14477162 6 
chr6:14486205-14486224 5.63158 
chr6:14486352-14486389 5.78378 
chr6:14491330-14491355 5.96 
chr6:14492221-14492269 6 
chr6:14494159-14494186 5.74074 
chr6:14498077-14498096 6 
chr6:14498809-14498900 5.8022 
chr6:14499348-14499374 5.30769 
chr6:14500707-14500729 5.5 
chr6:14501904-14501949 5.42222 
chr6:14502934-14502960 5.5 
chr6:14503663-14503687 5.75 
chr6:14504660-14504686 5.76923 
chr6:14508000-14508014 6 
chr6:14508500-14508530 5.16667 
chr6:14509083-14509109 5.73077 
chr6:14509953-14509985 5.53125 
chr6:14513824-14513839 6 
chr6:14515637-14515664 5.37037 
chr6:14518253-14518281 5.39286 
chr6:14522367-14522398 6 
chr6:14523033-14523063 5.56667 
chr6:14523972-14523985 6 
chr6:14528587-14528837 5.74 
chr6:14529234-14529252 6 
chr6:14530235-14530258 5.47826 
chr6:14531362-14531382 5.85 
chr6:14531405-14531417 6 
chr6:14531692-14531717 6 
chr6:14532296-14532311 6 
chr6:14532634-14532659 5.44 
chr6:14533165-14533177 6 
chr6:14534143-14534168 6 
chr6:14534294-14534321 5.25926 
chr6:14534580-14534611 5.12903 
chr6:14534944-14534979 5.74286 
chr6:14541753-14541790 5.2973 
chr6:14542973-14542993 5.9 
chr6:14545430-14545455 6 
chr6:14548359-14548427 5.13235 
chr6:14552138-14552182 5.86364 
chr6:14559805-14559818 6 
chr6:14561414-14561433 5.73684 
chr6:14567900-14567926 5.92308 
chr6:14568514-14568538 5.625 
chr6:14568745-14568772 5.25926 
chr6:14571911-14571940 5.7931 
chr6:14573090-14573122 5.34375 
chr6:14574508-14574542 5.61765 
chr6:14575151-14575166 6 
chr6:14576763-14576799 6 
chr6:14577566-14577609 5.18605 
chr6:14578308-14578350 5.92857 
chr6:14578653-14578679 5.61538 
chr6:14578711-14578762 5.78431 
chr6:14579522-14579550 5.78571 
chr6:14583711-14583745 5.70588 
chr6:14585311-14585344 5.93939 
chr6:14587052-14587070 6 
chr6:14591333-14591367 6 
chr6:14591597-14591624 5.59259 
chr6:14598556-14598570 6 
chr6:14601960-14601986 5.38462 
chr6:14604444-14604459 5.86667 
chr6:14607229-14607246 6 
chr6:14608507-14608534 6 
chr6:14609617-14609646 5.68966 
chr6:14610230-14610255 6 
chr6:14610996-14611008 6 
chr6:14613068-14613099 5.67742 
chr6:14618953-14619000 5.57447 
chr6:14620186-14620205 5.89474 
chr6:14625032-14625052 5.65 
chr6:14626130-14626152 5.54545 
chr6:14626608-14626662 5.66667 
chr6:14632277-14632328 5.96078 
chr6:14632386-14632404 5.88889 
chr6:14635318-14635338 5.75 
chr6:14635347-14635439 5.6087 
chr6:14635629-14635658 5.58621 
chr6:14638707-14638721 5.92857 
chr6:14641791-14641831 5.6 
chr6:14642640-14642673 5.57576 
chr6:14645230-14645271 5.60976 
chr6:14647613-14647630 6 
chr6:14647995-14648017 5.81818 
chr6:14654872-14654886 6 
chr6:14657338-14657351 6 
chr6:14659538-14659556 6 
chr6:14661876-14661889 6 
chr6:14662244-14662269 6 
chr6:14663833-14663856 5.65217 
chr6:14664372-14664391 5.78947 
chr6:14664406-14664423 5.82353 
chr6:14667403-14667433 5.36667 
chr6:14667493-14667531 5.36842 
chr6:14669096-14669123 5.81481 
chr6:14669719-14669735 6 
chr6:14674414-14674438 5.75 
chr6:14677072-14677087 5.93333 
chr6:14677354-14677458 5.75962 
chr6:14677642-14677666 5.54167 
chr6:14681818-14681838 6 
chr6:14681886-14681901 5.93333 
chr6:14683482-14683528 5.91304 
chr6:14683658-14683671 6 
chr6:14685731-14685750 6 
chr6:14687661-14687681 6 
chr6:14688807-14688834 5.25926 
chr6:14690435-14690459 5.54167 
chr6:14692950-14693216 5.70677 
chr6:14695415-14695438 5.73913 
chr6:14697442-14697459 6 
chr6:14697835-14697861 6 
chr6:14698191-14698229 5.65789 
chr6:14698661-14698681 5.95 
chr6:14698986-14699014 5.89286 
chr6:14699157-14699187 5.8 
chr6:14701630-14701643 6 
chr6:14702332-14702351 5.63158 
chr6:14702803-14702874 5.49296 
chr6:14703048-14703093 5.51111 
chr6:14712186-14712201 5.86667 
chr6:14712815-14712842 6 
chr6:14714638-14714747 5.65138 
chr6:14715029-14715044 5.86667 
chr6:14716677-14716770 5.74194 
chr6:14718788-14718804 6 
chr6:14722440-14722452 6 
chr6:14723582-14723602 6 
chr6:14723874-14724000 5.69048 
chr6:14725518-14725550 5.40625 
chr6:14726244-14726263 5.68421 
chr6:14726766-14726789 5.65217 
chr6:14728940-14728968 5.25 
chr6:14729157-14729180 5.43478 
chr6:14729855-14729881 5.34615 
chr6:14736000-14736043 5.81395 
chr6:14736927-14736955 5.32143 
chr6:14744059-14744098 5.33333 
chr6:14745036-14745062 6 
chr6:14745195-14745208 6 
chr6:14746710-14746722 6 
chr6:14747277-14747290 6 
chr6:14751630-14751662 5.9375 
chr6:14753108-14753123 6 
chr6:14754755-14754784 6 
chr6:14758980-14759000 5.9 
chr6:14759883-14759918 6 
chr6:14761464-14761500 5.47222 
chr6:14764191-14764210 5.63158 
chr6:14766648-14766663 6 
chr6:14766884-14766917 5.69697 
chr6:14767113-14767128 6 
chr6:14768334-14768353 5.89474 
chr6:14769500-14769531 5.19355 
chr6:14770689-14770703 6 
chr6:14771494-14771515 6 
chr6:14771681-14771709 5.78571 
chr6:14772260-14772275 6 
chr6:14773226-14773261 5.31429 
chr6:14775362-14775393 5.77419 
chr6:14777622-14777647 5.92 
chr6:14783446-14783458 6 
chr6:14783514-14783535 5.66667 
chr6:14784515-14784547 5.625 
chr6:14785437-14785454 5.82353 
chr6:14788141-14788158 5.76471 
chr6:14789010-14789039 6 
chr6:14789465-14789484 5.84211 
chr6:14790119-14790133 6 
chr6:14795572-14795606 5.67647 
chr6:14797604-14797616 6 
chr6:14797864-14797877 6 
chr6:14798329-14798447 5.44915 
chr6:14799369-14799400 5.74194 
chr6:14799490-14799596 5.68868 
chr6:14802009-14802040 5.87097 
chr6:14803563-14803575 6 
chr6:14805838-14805868 5.66667 
chr6:14807464-14807484 6 
chr6:14809750-14809846 5.55208 
chr6:14809856-14809892 5.61111 
chr6:14811167-14811179 6 
chr6:14812573-14812606 5.60606 
chr6:14813464-14813495 5.96774 
chr6:14814595-14814755 5.73125 
chr6:14816143-14816162 5.84211 
chr6:14816699-14816722 5.69565 
chr6:14820500-14820522 5.86364 
chr6:14821537-14821559 6 
chr6:14823878-14823901 5.95652 
chr6:14825059-14825101 5.38095 
chr6:14825561-14825587 5.96154 
chr6:14825993-14826009 6 
chr6:14827523-14827583 5.33333 
chr6:14829658-14829693 5.48571 
chr6:14830041-14830066 5.72 
chr6:14833014-14833044 5.33333 
chr6:14833054-14833069 6 
chr6:14835534-14835556 6 
chr6:14835697-14835731 5.82353 
chr6:14838756-14838775 5.89474 
chr6:14840936-14840955 6 
chr6:14841164-14841193 5.72414 
chr6:14841724-14841739 6 
chr6:14843585-14843624 5.82051 
chr6:14844452-14844468 6 
chr6:14845280-14845306 5.76923 
chr6:14845626-14845651 5.96 
chr6:14846635-14846676 5.34146 
chr6:14847425-14847448 5.6087 
chr6:14849000-14849018 5.83333 
chr6:14850598-14850650 6 
chr6:14853238-14853259 6 
chr6:14854417-14854443 5.96154 
chr6:14854736-14854752 6 
chr6:14856036-14856059 5.69565 
chr6:14857042-14857062 6 
chr6:14858812-14858856 5.70455 
chr6:14866864-14866901 6 
chr6:14867111-14867130 5.78947 
chr6:14870184-14870211 5.81481 
chr6:14871942-14871954 6 
chr6:14873447-14873475 5.85714 
chr6:14873714-14873734 5.8 
chr6:14876914-14876930 6 
chr6:14877096-14877117 6 
chr6:14879744-14879766 6 
chr6:14885646-14885673 6 
chr6:14889435-14889458 5.6087 
chr6:14891073-14891091 6 
chr6:14891385-14891409 5.83333 
chr6:14891535-14891562 5.74074 
chr6:14891633-14891659 5.57692 
chr6:14895091-14895104 6 
chr6:14897486-14897504 5.72222 
chr6:14897532-14897554 5.81818 
chr6:14898232-14898254 5.5 
chr6:14902147-14902166 5.89474 
chr6:14903213-14903231 6 
chr6:14905062-14905141 5.58228 
chr6:14907533-14907553 6 
chr6:14907704-14907720 6 
chr6:14907865-14907882 6 
chr6:14908317-14908351 5.55882 
chr6:14909051-14909064 6 
chr6:14909347-14909366 5.68421 
chr6:14909615-14909634 5.63158 
chr6:14909717-14909734 5.82353 
chr6:14909769-14909798 5.41379 
chr6:14915511-14915524 6 
chr6:14915671-14915697 5.61538 
chr6:14920068-14920082 5.92857 
chr6:14920391-14920417 5.46154 
chr6:14926964-14926987 5.86957 
chr6:14927097-14927120 6 
chr6:14927500-14927521 6 
chr6:14928179-14928192 6 
chr6:14929219-14929238 5.84211 
chr6:14931108-14931150 5.83333 
chr6:14932467-14932495 5.67857 
chr6:14933019-14933047 5.96429 
chr6:14933837-14933868 5.6129 
chr6:14935834-14935863 5.96552 
chr6:14936017-14936029 6 
chr6:14936188-14936216 5.67857 
chr6:14937768-14937787 6 
chr6:14938473-14938544 5.83099 
chr6:14939514-14939543 5.31034 
chr6:14940393-14940423 5.3 
chr6:14940711-14940724 6 
chr6:14941102-14941116 6 
chr6:14943041-14943056 5.86667 
chr6:14944275-14944302 5.92593 
chr6:14945764-14945957 5.78238 
chr6:14946960-14946987 5.62963 
chr6:14947180-14947203 5.69565 
chr6:14947624-14947637 6 
chr6:14953681-14953695 6 
chr6:14954926-14954938 6 
chr6:14955691-14955766 5.57333 
chr6:14956012-14956062 6 
chr6:14956306-14956345 5.61538 
chr6:14956564-14956586 5.72727 
chr6:14957949-14957983 5.58824 
chr6:14958442-14958464 6 
chr6:14958610-14958628 6 
chr6:14959217-14959241 5.58333 
chr6:14959467-14959489 5.54545 
chr6:14960544-14960562 6 
chr6:14960715-14960739 6 
chr6:14961111-14961149 5.57895 
chr6:14962789-14962810 5.95238 
chr6:14963802-14963825 6 
chr6:14963858-14963876 6 
chr6:14963896-14963925 5.89655 
chr6:14964475-14964494 6 
chr6:14965580-14965608 5.17857 
chr6:14967091-14967113 5.59091 
chr6:14969254-14969277 5.86957 
chr6:14969317-14969342 5.36 
chr6:14970686-14970708 5.59091 
chr6:14970832-14970867 5.62857 
chr6:14972667-14972696 5.82759 
chr6:14972851-14972873 6 
chr6:14973310-14973337 5.88889 
chr6:14974172-14974189 5.76471 
chr6:14974340-14974360 5.9 
chr6:14975404-14975420 6 
chr6:14975844-14975884 5.15 
chr6:14976191-14976223 5.5625 
chr6:14977910-14977954 5.68182 
chr6:14978107-14978135 5.67857 
chr6:14979249-14979282 5.69697 
chr6:14980366-14980394 6 
chr6:14981496-14981513 6 
chr6:14983196-14983215 6 
chr6:14983798-14983823 6 
chr6:14985941-14985969 5.85714 
chr6:14986254-14986271 6 
chr6:14987164-14987203 5.89744 
chr6:14988437-14988500 5.60317 
chr6:14989573-14989594 5.61905 
chr6:14990205-14990228 5.82609 
chr6:14990364-14990394 6 
chr6:14991146-14991163 6 
chr6:14993010-14993022 6 
chr6:14993155-14993194 6 
chr6:14994720-14994774 5.37037 
chr6:14996665-14996694 5.65517 
chr6:14996986-14997015 5.51724 
chr6:14997219-14997246 5.22222 
chr6:14998438-14998450 6 
chr6:14998463-14998489 5.84615 
chr6:14998648-14998683 6 
chr6:14999892-14999935 5.53488 
chr6:15000974-15001000 5.57692 
chr6:15002730-15002750 6 
chr6:15004573-15004762 5.57143 
chr6:15004959-15004991 5.5 
chr6:15006129-15006159 5.46667 
chr6:15009781-15009815 5.61765 
chr6:15010199-15010218 5.73684 
chr6:15011336-15011356 6 
chr6:15012448-15012479 5.96774 
chr6:15013741-15013761 5.8 
chr6:15019171-15019198 5.7037 
chr6:15019745-15019774 5.86207 
chr6:15021401-15021427 5.92308 
chr6:15021485-15021524 5.79487 
chr6:15022236-15022284 5.35417 
chr6:15023046-15023072 6 
chr6:15023480-15023519 5.94872 
chr6:15024157-15024184 5.74074 
chr6:15024573-15024595 5.95455 
chr6:15025106-15025139 5.48485 
chr6:15026547-15026586 5.71795 
chr6:15026879-15026898 6 
chr6:15028279-15028312 5.48485 
chr6:15030120-15030138 5.83333 
chr6:15030658-15030691 5.9697 
chr6:15031219-15031248 5.41379 
chr6:15031536-15031577 5.68293 
chr6:15032078-15032105 5.62963 
chr6:15035268-15035313 5.73333 
chr6:15036412-15036437 6 
chr6:15036745-15036764 6 
chr6:15036891-15036914 6 
chr6:15038233-15038250 5.82353 
chr6:15040304-15040337 5.78788 
chr6:15040500-15040520 5.8 
chr6:15040892-15040922 5.93333 
chr6:15041403-15041422 5.84211 
chr6:15042496-15042519 6 
chr6:15042901-15042920 5.84211 
chr6:15046974-15046994 5.6 
chr6:15048256-15048291 5.48571 
chr6:15050230-15050251 6 
chr6:15051091-15051113 5.59091 
chr6:15052559-15052655 5.89583 
chr6:15054259-15054277 6 
chr6:15055095-15055111 5.9375 
chr6:15055402-15055416 6 
chr6:15055465-15055527 5.83871 
chr6:15055814-15055858 5.54545 
chr6:15056011-15056028 5.76471 
chr6:15056151-15056187 6 
chr6:15056208-15056230 5.95455 
chr6:15056652-15056664 6 
chr6:15058255-15058293 5.71053 
chr6:15058478-15058506 5.85714 
chr6:15059048-15059068 5.8 
chr6:15060355-15060382 5.96296 
chr6:15060972-15061029 5.85965 
chr6:15061821-15061837 6 
chr6:15062131-15062149 6 
chr6:15063221-15063236 6 
chr6:15064322-15064344 5.77273 
chr6:15065224-15065250 5.69231 
chr6:15066766-15066793 5.59259 
chr6:15067713-15067741 5.78571 
chr6:15067894-15067925 6 
chr6:15069305-15069379 5.89189 
chr6:15071355-15071374 5.84211 
chr6:15072120-15072159 5.69231 
chr6:15072995-15073023 5.71429 
chr6:15074904-15074931 5.37037 
chr6:15077212-15077230 5.72222 
chr6:15078570-15078588 5.88889 
chr6:15079140-15079168 6 
chr6:15079323-15079342 5.94737 
chr6:15080611-15080623 6 
chr6:15081126-15081140 6 
chr6:15081410-15081427 6 
chr6:15082131-15082148 6 
chr6:15083246-15083271 5.72 
chr6:15083569-15083591 5.54545 
chr6:15084700-15084892 5.86979 
chr6:15085940-15085966 5.84615 
chr6:15087108-15087125 5.82353 
chr6:15087780-15087806 5.34615 
chr6:15088301-15088343 5.80952 
chr6:15088617-15088645 5.85714 
chr6:15089308-15089349 5.56098 
chr6:15089359-15089397 5.55263 
chr6:15091095-15091123 5.85714 
chr6:15091872-15091902 5.46667 
chr6:15093319-15093369 5.88 
chr6:15093517-15093529 6 
chr6:15094748-15094776 5.85714 
chr6:15095469-15095492 5.78261 
chr6:15097062-15097075 6 
chr6:15098500-15098550 5.4 
chr6:15099700-15099717 6 
chr6:15100261-15100311 5.68 
chr6:15100354-15100382 5.21429 
chr6:15100530-15100562 5.5625 
chr6:15101287-15101310 5.56522 
chr6:15101695-15101719 5.75 
chr6:15101793-15101815 5.95455 
chr6:15101970-15102000 5.46667 
chr6:15102105-15102226 5.80165 
chr6:15103036-15103060 5.45833 
chr6:15103272-15103290 6 
chr6:15103445-15103477 5.875 
chr6:15108579-15108654 5.76 
chr6:15109917-15110086 5.53846 
chr6:15110131-15110244 5.76106 
chr6:15110373-15110402 5.96552 
chr6:15111968-15112081 5.84071 
chr6:15112224-15112244 5.8 
chr6:15112879-15112909 6 
chr6:15113768-15113825 5.54386 
chr6:15114920-15114952 5.9375 
chr6:15116484-15116503 5.78947 
chr6:15117357-15117374 5.94118 
chr6:15118150-15118180 5.6 
chr6:15118336-15118348 6 
chr6:15119065-15119079 6 
chr6:15119261-15119293 5.875 
chr6:15121087-15121102 6 
chr6:15121821-15121847 5.84615 
chr6:15122147-15122171 5.5 
chr6:15124845-15124875 5.4 
chr6:15125328-15125611 5.87633 
chr6:15125947-15125976 6 
chr6:15126305-15126328 5.78261 
chr6:15126843-15127082 5.82427 
chr6:15128382-15128427 5.93333 
chr6:15129235-15129262 5.62963 
chr6:15129793-15129808 6 
chr6:15131839-15131928 5.69663 
chr6:15134067-15134081 6 
chr6:15134922-15134943 5.80952 
chr6:15136308-15136320 6 
chr6:15138091-15138129 5.92105 
chr6:15138516-15138534 5.72222 
chr6:15138543-15138562 6 
chr6:15140230-15140254 5.70833 
chr6:15140725-15140759 5.79412 
chr6:15141839-15141878 5.33333 
chr6:15142484-15142503 5.84211 
chr6:15142949-15142962 6 
chr6:15144550-15144806 5.78906 
chr6:15145345-15145386 5.39024 
chr6:15145739-15145783 5.56818 
chr6:15146797-15146810 6 
chr6:15147393-15147440 5.38298 
chr6:15147592-15147619 5.48148 
chr6:15147902-15147944 5.69048 
chr6:15149795-15149826 5.22581 
chr6:15149885-15149924 5.69231 
chr6:15150210-15150253 5.88372 
chr6:15150394-15150411 6 
chr6:15150980-15151000 5.65 
chr6:15154326-15154345 5.78947 
chr6:15154503-15154565 5.87097 
chr6:15155103-15155117 5.92857 
chr6:15155862-15155887 5.84 
chr6:15156459-15156496 5.78378 
chr6:15156799-15156811 6 
chr6:15158104-15158122 5.83333 
chr6:15159033-15159078 5.8 
chr6:15159466-15159489 5.73913 
chr6:15159590-15159604 6 
chr6:15160263-15160288 5.44 
chr6:15162257-15162274 6 
chr6:15162508-15162529 6 
chr6:15164255-15164275 5.65 
chr6:15164293-15164319 5.69231 
chr6:15165164-15165225 6 
chr6:15165704-15165746 5.7619 
chr6:15166840-15166891 5.82353 
chr6:15167752-15167780 5.67857 
chr6:15169385-15169406 5.90476 
chr6:15169667-15169685 6 
chr6:15172503-15172524 5.7619 
chr6:15173430-15173475 5.97778 
chr6:15174246-15174262 6 
chr6:15174562-15174590 5.85714 
chr6:15175097-15175129 5.59375 
chr6:15175277-15175295 6 
chr6:15175683-15175707 5.70833 
chr6:15178000-15178038 5.84211 
chr6:15178632-15178675 5.55814 
chr6:15179206-15179232 6 
chr6:15179509-15179530 6 
chr6:15180128-15180194 5.63636 
chr6:15180356-15180374 6 
chr6:15181842-15181868 5.57692 
chr6:15182771-15182784 6 
chr6:15182918-15182935 5.88235 
chr6:15183224-15183237 6 
chr6:15183313-15183371 5.48276 
chr6:15183772-15183798 5.88462 
chr6:15184229-15184253 5.54167 
chr6:15185294-15185410 5.93103 
chr6:15185541-15185594 5.92453 
chr6:15185882-15186014 5.75758 
chr6:15186707-15186770 5.57143 
chr6:15186805-15186836 6 
chr6:15186984-15187023 6 
chr6:15187741-15187753 6 
chr6:15188017-15188037 6 
chr6:15190795-15190821 5.57692 
chr6:15191004-15191036 5.53125 
chr6:15191270-15191285 6 
chr6:15191931-15191951 5.9 
chr6:15192132-15192182 6 
chr6:15192323-15192349 5.69231 
chr6:15192489-15192531 5.7381 
chr6:15193014-15193045 5.67742 
chr6:15193974-15193990 6 
chr6:15194788-15194811 5.82609 
chr6:15194977-15194997 5.95 
chr6:15196904-15196926 5.68182 
chr6:15197798-15197813 5.93333 
chr6:15198338-15198368 6 
chr6:15199327-15199345 5.94444 
chr6:15199570-15199591 5.85714 
chr6:15201524-15201537 6 
chr6:15202030-15202050 6 
chr6:15202578-15202597 6 
chr6:15203000-15203062 5.40323 
chr6:15203493-15203526 5.90909 
chr6:15203568-15203600 5.90625 
chr6:15205428-15205453 5.68 
chr6:15205945-15205960 6 
chr6:15206360-15206375 6 
chr6:15207154-15207167 6 
chr6:15207963-15207985 6 
chr6:15208313-15208344 5.77419 
chr6:15209251-15209275 5.5 
chr6:15209775-15209796 5.90476 
chr6:15211000-15211021 5.61905 
chr6:15211756-15211784 6 
chr6:15212173-15212190 6 
chr6:15213578-15213627 5.81633 
chr6:15216314-15216340 6 
chr6:15216634-15216662 6 
chr6:15218115-15218148 5.24242 
chr6:15218968-15218985 5.88235 
chr6:15219504-15219521 5.94118 
chr6:15219949-15219966 6 
chr6:15220117-15220150 5.81818 
chr6:15220438-15220450 6 
chr6:15220655-15220673 6 
chr6:15221667-15221711 6 
chr6:15222251-15222275 5.58333 
chr6:15223012-15223043 5.54839 
chr6:15223164-15223185 5.71429 
chr6:15223465-15223486 5.52381 
chr6:15223705-15223722 5.94118 
chr6:15225486-15225507 5.90476 
chr6:15225870-15225885 6 
chr6:15226247-15226287 6 
chr6:15226784-15226798 6 
chr6:15227082-15227094 6 
chr6:15229118-15229140 6 
chr6:15229553-15229584 5.90323 
chr6:15230286-15230337 5.62745 
chr6:15230812-15230825 6 
chr6:15230977-15231000 5.78261 
chr6:15231456-15231481 5.84 
chr6:15233385-15233410 6 
chr6:15233862-15233879 6 
chr6:15233918-15233957 5.92308 
chr6:15234954-15234976 5.95455 
chr6:15235114-15235146 5.8125 
chr6:15236108-15236120 6 
chr6:15236593-15236606 6 
chr6:15237117-15237140 5.78261 
chr6:15237344-15237357 6 
chr6:15237696-15237732 5.97222 
chr6:15238036-15238056 5.8 
chr6:15239185-15239227 5.7619 
chr6:15239684-15239712 5.53571 
chr6:15241069-15241081 6 
chr6:15243305-15243320 6 
chr6:15245430-15245500 5.22857 
chr6:15245617-15245644 5.55556 
chr6:15246275-15246293 6 
chr6:15248476-15248509 5.66667 
chr6:15248629-15248689 5.51667 
chr6:15249055-15249099 5.45455 
chr6:15249126-15249142 5.8125 
chr6:15255234-15255289 5.70909 
chr6:15255369-15255385 6 
chr6:15259011-15259023 6 
chr6:15260435-15260462 5.7037 
chr6:15260785-15260810 5.48 
chr6:15261526-15261558 5.8125 
chr6:15262015-15262027 6 
chr6:15262764-15262778 6 
chr6:15263296-15263349 5.88679 
chr6:15263822-15263836 6 
chr6:15264843-15264896 5.81132 
chr6:15265597-15265616 5.73684 
chr6:15269803-15269816 6 
chr6:15270329-15270374 5.42222 
chr6:15272355-15272397 5.57143 
chr6:15273935-15273956 5.61905 
chr6:15275752-15275771 5.89474 
chr6:15278816-15278832 6 
chr6:15278875-15278889 6 
chr6:15279364-15279387 5.65217 
chr6:15280860-15280872 6 
chr6:15281171-15281195 5.58333 
chr6:15282155-15282191 6 
chr6:15282744-15282854 5.55455 
chr6:15283185-15283222 5.94595 
chr6:15283572-15283584 6 
chr6:15283936-15283949 6 
chr6:15284740-15284753 5.92308 
chr6:15285337-15285353 6 
chr6:15285507-15285531 5.66667 
chr6:15285785-15285805 5.6 
chr6:15286235-15286290 5.32727 
chr6:15287358-15287393 5.6 
chr6:15295335-15295365 5.86667 
chr6:15295888-15295905 6 
chr6:15297368-15297394 5.34615 
chr6:15298141-15298156 5.86667 
chr6:15300914-15300983 5.85507 
chr6:15302957-15302978 5.90476 
chr6:15304467-15304493 5.34615 
chr6:15306559-15306577 6 
chr6:15307101-15307166 5.32308 
chr6:15309856-15309922 5.42424 
chr6:15311809-15311827 5.94444 
chr6:15311966-15311983 5.82353 
chr6:15315949-15315978 5.75862 
chr6:15317576-15317588 6 
chr6:15321069-15321109 5.9 
chr6:15321421-15321453 5.59375 
chr6:15322014-15322036 6 
chr6:15324716-15324738 6 
chr6:15324874-15324893 5.63158 
chr6:15325080-15325097 5.76471 
chr6:15327414-15327437 5.43478 
chr6:15327759-15327808 5.77551 
chr6:15331565-15331603 6 
chr6:15333147-15333184 5.97297 
chr6:15335315-15335342 5.55556 
chr6:15336313-15336359 5.91304 
chr6:15342293-15342310 5.82353 
chr6:15343458-15343476 6 
chr6:15344335-15344356 6 
chr6:15348044-15348067 5.43478 
chr6:15348285-15348336 5.47059 
chr6:15350961-15350975 6 
chr6:15355439-15355459 5.8 
chr6:15355656-15355672 5.875 
chr6:15355826-15355855 5.48276 
chr6:15357241-15357267 5.92308 
chr6:15360873-15360910 5.37838 
chr6:15362123-15362139 6 
chr6:15366733-15366764 5.96774 
chr6:15370561-15370578 6 
chr6:15372588-15372600 6 
chr6:15372932-15372953 5.90476 
chr6:15377201-15377238 5.32432 
chr6:15378092-15378130 5.65789 
chr6:15378420-15378440 5.7 
chr6:15381241-15381274 5.81818 
chr6:15381572-15381594 6 
chr6:15384324-15384342 6 
chr6:15384602-15384614 6 
chr6:15384820-15384833 6 
chr6:15385697-15385784 5.63218 
chr6:15386455-15386500 5.33333 
chr6:15386507-15386525 5.77778 
chr6:15386717-15386733 6 
chr6:15388802-15388827 5.52 
chr6:15388849-15388883 5.61765 
chr6:15392270-15392304 6 
chr6:15392911-15392925 6 
chr6:15394136-15394149 5.92308 
chr6:15399722-15399772 5.46 
chr6:15401120-15401157 5.45946 
chr6:15401385-15401399 6 
chr6:15402129-15402146 6 
chr6:15404750-15404799 6 
chr6:15411966-15411985 5.73684 
chr6:15413231-15413263 6 
chr6:15413813-15413849 5.27778 
chr6:15414953-15414967 5.92857 
chr6:15415032-15415062 5.66667 
chr6:15415772-15415804 5.78125 
chr6:15416933-15416976 5.90698 
chr6:15418447-15418461 6 
chr6:15421544-15421573 5.17241 
chr6:15423216-15423231 6 
chr6:15425090-15425117 6 
chr6:15428488-15428511 5.47826 
chr6:15429135-15429180 5.68889 
chr6:15429483-15429504 5.52381 
chr6:15432680-15432707 6 
chr6:15433641-15433677 6 
chr6:15434152-15434197 6 
chr6:15434370-15434390 6 
chr6:15435231-15435281 5.34 
chr6:15439262-15439274 6 
chr6:15441324-15441346 5.5 
chr6:15442000-15442034 5.91176 
chr6:15443101-15443125 5.41667 
chr6:15444966-15444983 6 
chr6:15446858-15446880 6 
chr6:15449714-15449736 5.54545 
chr6:15451370-15451393 5.73913 
chr6:15452202-15452229 5.2963 
chr6:15454874-15454886 6 
chr6:15457109-15457124 6 
chr6:15457832-15457845 6 
chr6:15460911-15460942 5.90323 
chr6:15463656-15463671 6 
chr6:15465790-15465808 6 
chr6:15466000-15466047 5.65957 
chr6:15468384-15468412 5.64286 
chr6:15469491-15469675 5.81522 
chr6:15472219-15472271 5.69231 
chr6:15477735-15477751 6 
chr6:15480666-15480686 5.65 
chr6:15487037-15487050 6 
chr6:15490100-15490123 5.6087 
chr6:15491555-15491570 6 
chr6:15493880-15493906 5.42308 
chr6:15494644-15494659 6 
chr6:15496721-15496765 5.52273 
chr6:15505578-15505591 6 
chr6:15508942-15508971 5.62069 
chr6:15508993-15509023 5.73333 
chr6:15514853-15514872 6 
chr6:15515264-15515294 5.53333 
chr6:15515982-15516000 6 
chr6:15520768-15520794 5.5 
chr6:15520911-15520933 5.68182 
chr6:15521302-15521328 5.69231 
chr6:15532928-15532945 6 
chr6:15534890-15534911 6 
chr6:15542591-15542622 5.96774 
chr6:15546294-15546309 6 
chr6:15547138-15547169 5.90323 
chr6:15548659-15548708 5.87755 
chr6:15549722-15549743 6 
chr6:15554462-15554485 5.86957 
chr6:15556979-15557011 5.71875 
chr6:15557477-15557491 6 
chr6:15564296-15564309 6 
chr6:15564615-15564653 5.34211 
chr6:15566545-15566562 6 
chr6:15566932-15566946 6 
chr6:15567688-15567723 6 
chr6:15568648-15568678 5.23333 
chr6:15571021-15571041 5.9 
chr6:15573913-15573947 5.64706 
chr6:15577000-15577016 6 
chr6:15578107-15578133 5.46154 
chr6:15580038-15580055 5.88235 
chr6:15580845-15580869 5.41667 
chr6:15581709-15581724 6 
chr6:15584936-15584954 6 
chr6:15585183-15585205 5.5 
chr6:15585295-15585343 6 
chr6:15589142-15589177 5.45714 
chr6:15593319-15593338 5.68421 
chr6:15593548-15593584 5.25 
chr6:15594695-15594739 5.86364 
chr6:15595481-15595508 6 
chr6:15600036-15600072 5.47222 
chr6:15602075-15602104 5.82759 
chr6:15602311-15602330 6 
chr6:15604975-15605000 5.72 
chr6:15606435-15606461 5.53846 
chr6:15606644-15606658 5.92857 
chr6:15607232-15607254 5.77273 
chr6:15608571-15608597 6 
chr6:15613534-15613563 6 
chr6:15613588-15613610 6 
chr6:15616562-15616583 5.85714 
chr6:15618740-15618772 5.375 
chr6:15623782-15623811 5.44828 
chr6:15626981-15626993 6 
chr6:15628021-15628042 6 
chr6:15628060-15628085 5.4 
chr6:15628629-15628648 6 
chr6:15630367-15630393 5.38462 
chr6:15637012-15637028 6 
chr6:15637064-15637082 5.77778 
chr6:15639069-15639081 6 
chr6:15641420-15641469 5.53061 
chr6:15645511-15645527 5.8125 
chr6:15646380-15646411 5.77419 
chr6:15646489-15646513 6 
chr6:15647136-15647162 5.42308 
chr6:15650500-15650512 6 
chr6:15655815-15655842 5.7037 
chr6:15655870-15655896 5.57692 
chr6:15656980-15657000 5.75 
chr6:15659778-15659796 5.77778 
chr6:15662911-15662923 6 
chr6:15663101-15663142 5.26829 
chr6:15664706-15664721 6 
chr6:15665061-15665107 5.17391 
chr6:15666398-15666428 5.63333 
chr6:15668007-15668036 5.48276 
chr6:15669628-15669662 5.94118 
chr6:15678207-15678227 6 
chr6:15680607-15680625 5.88889 
chr6:15681403-15681424 5.90476 
chr6:15684500-15684547 5.42553 
chr6:15684716-15684750 5.38235 
chr6:15685655-15685692 5.24324 
chr6:15686407-15686439 5.75 
chr6:15687530-15687548 5.88889 
chr6:15688965-15688993 5.35714 
chr6:15689461-15689492 5.48387 
chr6:15692245-15692260 6 
chr6:15693616-15693664 5.70833 
chr6:15694220-15694247 6 
chr6:15694774-15694798 6 
chr6:15696164-15696185 5.7619 
chr6:15696480-15696510 5.76667 
chr6:15700485-15700507 5.81818 
chr6:15703346-15703363 5.82353 
chr6:15705241-15705273 5.84375 
chr6:15706763-15706834 5.46479 
chr6:15707170-15707205 5.65714 
chr6:15707739-15707792 5.18868 
chr6:15709888-15709902 6 
chr6:15710339-15710476 5.78832 
chr6:15711646-15711671 5.92 
chr6:15714634-15714654 5.7 
chr6:15717007-15717044 5.64865 
chr6:15718680-15718723 5.72093 
chr6:15718888-15718925 5.54054 
chr6:15719301-15719313 6 
chr6:15724260-15724275 6 
chr6:15725778-15725805 5.92593 
chr6:15727562-15727583 6 
chr6:15728086-15728107 5.66667 
chr6:15728145-15728162 5.94118 
chr6:15729163-15729195 6 
chr6:15733774-15733810 6 
chr6:15735379-15735407 5.82143 
chr6:15737129-15737166 5.21622 
chr6:15737930-15737956 5.46154 
chr6:15738220-15738244 5.625 
chr6:15739665-15739683 5.83333 
chr6:15740368-15740384 6 
chr6:15740580-15740604 5.41667 
chr6:15742255-15742276 5.80952 
chr6:15744652-15744700 5.20833 
chr6:15744710-15744754 5.56818 
chr6:15747090-15747122 5.9375 
chr6:15748307-15748324 5.88235 
chr6:15749507-15749535 5.42857 
chr6:15751420-15751460 5.75 
chr6:15753736-15753817 5.4321 
chr6:15756638-15756651 6 
chr6:15759887-15759912 5.88 
chr6:15760712-15760747 5.82857 
chr6:15762037-15762052 6 
chr6:15762804-15762823 5.63158 
chr6:15767199-15767220 5.85714 
chr6:15767778-15767808 5.96667 
chr6:15774835-15774861 5.53846 
chr6:15777013-15777046 5.87879 
chr6:15779515-15779551 5.94444 
chr6:15782551-15782585 5.58824 
chr6:15784200-15784216 5.8125 
chr6:15790899-15790926 5.62963 
chr6:15795877-15795897 6 
chr6:15796041-15796060 6 
chr6:15800424-15800457 5.39394 
chr6:15802684-15802701 6 
chr6:15804985-15805024 5.41026 
chr6:15805779-15805822 5.67442 
chr6:15809390-15809422 5.75 
chr6:15813897-15813916 5.63158 
chr6:15814172-15814194 6 
chr6:15814467-15814491 5.54167 
chr6:15816574-15816634 5.83333 
chr6:15819169-15819192 5.43478 
chr6:15819287-15819300 6 
chr6:15819677-15819704 5.22222 
chr6:15819880-15819900 5.7 
chr6:15820619-15820645 5.46154 
chr6:15820789-15820863 5.45946 
chr6:15826458-15826493 5.28571 
chr6:15827609-15827641 5.59375 
chr6:15829575-15829616 5.2439 
chr6:15832570-15832594 5.75 
chr6:15832935-15832970 6 
chr6:15835138-15835195 5.38596 
chr6:15835941-15835956 6 
chr6:15837621-15837659 6 
chr6:15838922-15838941 5.89474 
chr6:15841087-15841113 5.96154 
chr6:15841801-15841814 6 
chr6:15845030-15845052 5.5 
chr6:15847028-15847046 5.88889 
chr6:15847198-15847235 5.83784 
chr6:15850933-15850983 5.58 
chr6:15852336-15852356 6 
chr6:15853577-15853865 5.80208 
chr6:15854187-15854225 5.28947 
chr6:15857431-15857443 6 
chr6:15858031-15858053 6 
chr6:15863855-15863889 5.52941 
chr6:15863905-15863958 5.54717 
chr6:15864142-15864179 5.83784 
chr6:15873597-15873616 6 
chr6:15873698-15873720 5.90909 
chr6:15877539-15877569 5.76667 
chr6:15878614-15878636 6 
chr6:15880198-15880218 6 
chr6:15884083-15884206 5.5122 
chr6:15884865-15884892 5.7037 
chr6:15886617-15886652 5.6 
chr6:15888798-15888828 5.53333 
chr6:15889137-15889158 5.85714 
chr6:15890412-15890426 5.92857 
chr6:15891967-15892000 5.42424 
chr6:15892601-15892628 5.77778 
chr6:15893101-15893113 6 
chr6:15894655-15894670 6 
chr6:15894753-15894766 5.92308 
chr6:15895056-15895069 6 
chr6:15899978-15900008 6 
chr6:15900793-15900809 6 
chr6:15902491-15902511 5.7 
chr6:15903029-15903057 5.67857 
chr6:15906159-15906184 5.32 
chr6:15909279-15909306 5.77778 
chr6:15910524-15910543 6 
chr6:15910991-15911009 5.77778 
chr6:15911492-15911511 5.94737 
chr6:15913224-15913258 5.91176 
chr6:15913971-15914076 5.6381 
chr6:15914697-15914716 6 
chr6:15919225-15919249 5.58333 
chr6:15919700-15919738 5.86842 
chr6:15924395-15924419 6 
chr6:15933065-15933084 6 
chr6:15933101-15933176 5.6 
chr6:15936257-15936279 5.86364 
chr6:15937937-15937966 5.51724 
chr6:15939634-15939655 5.90476 
chr6:15939810-15939835 5.56 
chr6:15940765-15940780 6 
chr6:15942714-15942753 5.41026 
chr6:15944671-15944707 5.88889 
chr6:15948424-15948460 5.97222 
chr6:15950220-15950233 6 
chr6:15950588-15950605 6 
chr6:15957680-15957704 5.79167 
chr6:15958727-15958747 5.75 
chr6:15960629-15960647 5.88889 
chr6:15962606-15962629 6 
chr6:15962679-15962736 5.77193 
chr6:15967762-15967798 5.77778 
chr6:15967948-15967965 5.82353 
chr6:15971447-15971476 5.7931 
chr6:15972889-15972912 6 
chr6:15976093-15976106 5.92308 
chr6:15976256-15976297 5.56098 
chr6:15980814-15980835 6 
chr6:15980886-15980903 6 
chr6:15982037-15982069 5.53125 
chr6:15983194-15983233 5.5641 
chr6:15984023-15984043 5.9 
chr6:15984576-15984651 5.73333 
chr6:15984697-15984741 5.40909 
chr6:15984772-15984799 5.7037 
chr6:15985930-15985963 5.24242 
chr6:15987331-15987346 6 
chr6:15987709-15987733 6 
chr6:15988761-15988776 5.93333 
chr6:15991225-15991264 5.30769 
chr6:15993325-15993343 5.72222 
chr6:15993699-15993712 5.92308 
chr6:15996759-15996852 5.73118 
chr6:15997006-15997029 5.6087 
chr6:15997167-15997207 5.325 
chr6:15998554-15998597 5.86047 
chr6:15998979-15999000 5.80952 
chr6:15999182-15999199 5.82353 
chr6:16001205-16001223 5.72222 
chr6:16001249-16001262 6 
chr6:16005360-16005373 6 
chr6:16006688-16006702 5.92857 
chr6:16009424-16009443 5.63158 
chr6:16009571-16009593 5.68182 
chr6:16009827-16009845 5.83333 
chr6:16010702-16010715 6 
chr6:16010902-16010921 5.63158 
chr6:16019887-16019927 5.5 
chr6:16021208-16021225 6 
chr6:16021707-16021725 5.94444 
chr6:16022116-16022137 6 
chr6:16022173-16022275 5.28431 
chr6:16022504-16022521 6 
chr6:16023461-16023581 5.86667 
chr6:16024746-16024759 6 
chr6:16027461-16027500 5.4359 
chr6:16028444-16028475 5.19355 
chr6:16029512-16029542 6 
chr6:16034199-16034219 6 
chr6:16035816-16035992 5.68182 
chr6:16038033-16038058 5.92 
chr6:16041979-16042000 5.66667 
chr6:16042313-16042334 5.7619 
chr6:16042980-16043000 5.75 
chr6:16045687-16045699 6 
chr6:16048231-16048268 5.40541 
chr6:16049840-16049866 6 
chr6:16052130-16052188 5.51724 
chr6:16052462-16052500 5.57895 
chr6:16053311-16053332 6 
chr6:16053497-16053513 6 
chr6:16055399-16055426 6 
chr6:16056469-16056482 6 
chr6:16057121-16057142 5.95238 
chr6:16057814-16057840 5.53846 
chr6:16063081-16063100 6 
chr6:16063850-16064000 5.52667 
chr6:16065583-16065604 6 
chr6:16066807-16066848 5.85366 
chr6:16067423-16067460 5.78378 
chr6:16070677-16070701 5.54167 
chr6:16070772-16070804 5.75 
chr6:16070967-16071117 5.64 
chr6:16071494-16071515 5.61905 
chr6:16072461-16072481 6 
chr6:16072781-16072813 5.71875 
chr6:16075017-16075066 5.95918 
chr6:16078701-16078739 5.68421 
chr6:16080299-16080326 5.59259 
chr6:16081000-16081022 5.59091 
chr6:16081720-16081734 6 
chr6:16084185-16084215 6 
chr6:16085474-16085487 6 
chr6:16087166-16087185 5.63158 
chr6:16088558-16088581 5.78261 
chr6:16090430-16090468 6 
chr6:16091558-16091579 5.7619 
chr6:16091992-16092010 6 
chr6:16093830-16093853 5.86957 
chr6:16096404-16096417 6 
chr6:16099745-16100147 5.8806 
chr6:16103624-16103639 6 
chr6:16105889-16105930 5.82927 
chr6:16106841-16106866 5.96 
chr6:16107372-16107408 5.88889 
chr6:16107727-16107748 5.66667 
chr6:16109024-16109054 5.26667 
chr6:16110748-16110772 5.41667 
chr6:16111393-16111424 6 
chr6:16111749-16111776 5.55556 
chr6:16112270-16112290 6 
chr6:16112549-16112561 6 
chr6:16112840-16112864 5.54167 
chr6:16120056-16120080 5.75 
chr6:16120465-16120480 6 
chr6:16125481-16125497 6 
chr6:16126349-16126367 6 
chr6:16126390-16126411 5.80952 
chr6:16126883-16126906 5.6087 
chr6:16127638-16127684 5.56522 
chr6:16128505-16128577 5.93056 
chr6:16129590-16129603 6 
chr6:16131260-16131274 6 
chr6:16135966-16136046 5.3875 
chr6:16136096-16136119 5.56522 
chr6:16151587-16151613 6 
chr6:16154897-16154916 5.63158 
chr6:16156300-16156332 5.25 
chr6:16159099-16159123 6 
chr6:16163016-16163031 6 
chr6:16164674-16164692 5.83333 
chr6:16165133-16165162 5.7931 
chr6:16165338-16165355 6 
chr6:16169511-16169535 5.79167 
chr6:16170717-16170756 5.38462 
chr6:16172932-16172955 5.47826 
chr6:16174057-16174092 5.71429 
chr6:16175393-16175413 5.6 
chr6:16177372-16177392 5.65 
chr6:16178973-16179010 5.2973 
chr6:16180500-16180528 5.60714 
chr6:16182752-16182775 6 
chr6:16182961-16182986 5.88 
chr6:16187047-16187067 5.7 
chr6:16188919-16188971 5.26923 
chr6:16189023-16189044 5.52381 
chr6:16189101-16189202 5.20792 
chr6:16189932-16189961 5.7931 
chr6:16191651-16191680 6 
chr6:16191808-16191827 5.63158 
chr6:16192280-16192308 6 
chr6:16196093-16196114 6 
chr6:16197661-16197688 5.48148 
chr6:16201485-16201514 5.7931 
chr6:16202500-16202524 5.375 
chr6:16204243-16204270 5.2963 
chr6:16205191-16205240 5.77551 
chr6:16207871-16207891 5.85 
chr6:16209604-16209620 6 
chr6:16211054-16211085 5.51613 
chr6:16211429-16211500 5.43662 
chr6:16213773-16213789 6 
chr6:16214310-16214339 5.44828 
chr6:16214404-16214436 5.78125 
chr6:16215063-16215092 6 
chr6:16216072-16216096 6 
chr6:16220136-16220151 5.93333 
chr6:16220664-16220684 6 
chr6:16221035-16221057 5.72727 
chr6:16221693-16221706 6 
chr6:16222092-16222123 6 
chr6:16222520-16222540 6 
chr6:16227233-16227266 5.9697 
chr6:16229485-16229509 5.41667 
chr6:16232360-16232397 5.72973 
chr6:16232444-16232458 6 
chr6:16233793-16233812 5.68421 
chr6:16238481-16238494 6 
chr6:16238855-16238900 5.46667 
chr6:16241971-16241985 6 
chr6:16242563-16242575 6 
chr6:16242856-16242881 5.88 
chr6:16244441-16244455 6 
chr6:16247032-16247058 5.46154 
chr6:16248463-16248485 6 
chr6:16248525-16248555 5.86667 
chr6:16249397-16249415 6 
chr6:16254971-16254993 5.81818 
chr6:16256582-16256599 6 
chr6:16256759-16256777 6 
chr6:16263843-16263858 6 
chr6:16265864-16265903 5.69231 
chr6:16267018-16267036 5.83333 
chr6:16269133-16269177 5.59091 
chr6:16269216-16269250 5.35294 
chr6:16270029-16270042 6 
chr6:16272442-16272465 6 
chr6:16273049-16273068 6 
chr6:16274042-16274059 6 
chr6:16279582-16279600 5.72222 
chr6:16281698-16281749 5.66667 
chr6:16283030-16283052 5.59091 
chr6:16285247-16285289 5.83333 
chr6:16286087-16286109 5.77273 
chr6:16286822-16286846 5.79167 
chr6:16287134-16287163 5.68966 
chr6:16290079-16290111 6 
chr6:16291441-16291467 6 
chr6:16293247-16293270 6 
chr6:16294154-16294197 5.55814 
chr6:16295680-16295723 5.51163 
chr6:16296891-16296916 6 
chr6:16297420-16297433 6 
chr6:16298417-16298444 6 
chr6:16300796-16300823 5.48148 
chr6:16302175-16302189 6 
chr6:16305334-16305351 6 
chr6:16307906-16307918 6 
chr6:16308553-16308600 6 
chr6:16309459-16309500 5.85366 
chr6:16310200-16310252 6 
chr6:16313620-16313653 5.66667 
chr6:16314841-16314859 5.83333 
chr6:16316977-16317003 5.96154 
chr6:16317096-16317118 6 
chr6:16317544-16317568 5.91667 
chr6:16323756-16323781 6 
chr6:16327864-16327950 6 
chr6:16328726-16328763 5.32432 
chr6:16328977-16328991 6 
chr6:16329165-16329191 5.96154 
chr6:16329628-16329651 5.73913 
chr6:16330300-16330322 6 
chr6:16330599-16330635 5.83333 
chr6:16332633-16332662 5.58621 
chr6:16341745-16341762 6 
chr6:16341967-16341995 5.21429 
chr6:16342108-16342125 6 
chr6:16342274-16342289 6 
chr6:16342565-16342589 5.70833 
chr6:16343574-16343590 6 
chr6:16346293-16346310 6 
chr6:16349732-16349754 5.81818 
chr6:16355497-16355522 5.56 
chr6:16357440-16357507 5.89552 
chr6:16360299-16360318 5.84211 
chr6:16362522-16362549 5.51852 
chr6:16365268-16365295 5.7037 
chr6:16367010-16367035 6 
chr6:16367564-16367628 5.75 
chr6:16367956-16367979 5.73913 
chr6:16368400-16368424 5.875 
chr6:16368564-16368593 5.93103 
chr6:16371944-16371983 5.94872 
chr6:16373145-16373195 5.96 
chr6:16374369-16374383 6 
chr6:16377212-16377227 6 
chr6:16378768-16378803 6 
chr6:16379807-16379819 6 
chr6:16383130-16383161 5.48387 
chr6:16389568-16389598 5.73333 
chr6:16390911-16390933 6 
chr6:16391392-16391410 6 
chr6:16393453-16393500 5.51064 
chr6:16394134-16394146 6 
chr6:16394618-16394641 5.43478 
chr6:16395500-16395547 5.70213 
chr6:16396244-16396265 6 
chr6:16396748-16396787 5.48718 
chr6:16397479-16397515 5.97222 
chr6:16398750-16398775 5.4 
chr6:16400649-16400677 5.32143 
chr6:16401668-16401685 5.88235 
chr6:16402473-16402506 6 
chr6:16403344-16403368 5.54167 
chr6:16404917-16404947 5.66667 
chr6:16409883-16409896 6 
chr6:16411356-16411394 5.94737 
chr6:16413817-16413838 5.90476 
chr6:16415447-16415474 5.81481 
chr6:16416322-16416335 6 
chr6:16416524-16416537 5.92308 
chr6:16418777-16418801 5.95833 
chr6:16418929-16418955 5.80769 
chr6:16419664-16419703 5.46154 
chr6:16421056-16421081 5.76 
chr6:16426815-16426872 5.5614 
chr6:16426954-16427000 5.3913 
chr6:16429656-16429670 6 
chr6:16430551-16430593 5.47619 
chr6:16430924-16430979 5.6 
chr6:16432911-16432951 5.775 
chr6:16436120-16436140 6 
chr6:16439569-16439607 5.84211 
chr6:16440871-16440895 5.91667 
chr6:16443245-16443260 5.86667 
chr6:16443412-16443424 6 
chr6:16443439-16443459 6 
chr6:16444346-16444358 6 
chr6:16444376-16444388 6 
chr6:16445740-16445766 5.34615 
chr6:16445894-16445913 5.63158 
chr6:16447424-16447468 5.59091 
chr6:16453692-16453705 6 
chr6:16453808-16453832 5.95833 
chr6:16454356-16454380 6 
chr6:16456125-16456161 6 
chr6:16464500-16464525 5.52 
chr6:16464977-16464989 6 
chr6:16465298-16465317 5.84211 
chr6:16465690-16465710 6 
chr6:16466548-16466576 6 
chr6:16468393-16468429 5.94444 
chr6:16469346-16469373 5.55556 
chr6:16470191-16470213 5.68182 
chr6:16470228-16470244 5.8125 
chr6:16471422-16471448 6 
chr6:16471895-16471955 5.45 
chr6:16475055-16475102 5.70213 
chr6:16476753-16476778 5.84 
chr6:16480385-16480403 6 
chr6:16482535-16482561 5.53846 
chr6:16485171-16485237 5.65152 
chr6:16485281-16485305 5.625 
chr6:16486036-16486069 5.21212 
chr6:16490362-16490400 5.78947 
chr6:16491321-16491341 6 
chr6:16491489-16491527 5.92105 
chr6:16492650-16492682 5.5 
chr6:16493677-16493707 5.6 
chr6:16496084-16496111 5.7037 
chr6:16497515-16497527 6 
chr6:16500969-16500986 6 
chr6:16501340-16501384 5.25 
chr6:16504018-16504040 5.54545 
chr6:16505224-16505246 5.72727 
chr6:16507136-16507190 5.42593 
chr6:16509324-16509352 5.85714 
chr6:16510968-16511000 5.53125 
chr6:16515214-16515244 5.83333 
chr6:16515635-16515669 5.38235 
chr6:16518006-16518036 5.43333 
chr6:16521355-16521388 5.72727 
chr6:16521791-16521812 5.57143 
chr6:16525270-16525296 5.84615 
chr6:16526029-16526052 6 
chr6:16526272-16526301 5.93103 
chr6:16527251-16527264 6 
chr6:16528531-16528543 6 
chr6:16529431-16529452 5.85714 
chr6:16531854-16531868 6 
chr6:16533452-16533466 6 
chr6:16536267-16536293 6 
chr6:16536450-16536484 5.82353 
chr6:16536925-16536962 5.54054 
chr6:16537937-16537972 6 
chr6:16538641-16538672 5.45161 
chr6:16540186-16540211 5.48 
chr6:16543863-16543892 5.86207 
chr6:16548829-16548859 5.46667 
chr6:16549151-16549187 5.41667 
chr6:16550127-16550143 6 
chr6:16550365-16550400 5.77143 
chr6:16553945-16553973 5.28571 
chr6:16557557-16557572 6 
chr6:16558531-16558556 5.8 
chr6:16560660-16560686 6 
chr6:16562603-16562783 5.78889 
chr6:16566777-16566797 6 
chr6:16567089-16567110 6 
chr6:16569586-16569602 6 
chr6:16569759-16569772 6 
chr6:16571702-16571734 5.46875 
chr6:16574254-16574273 5.94737 
chr6:16574432-16574454 6 
chr6:16577754-16577777 5.56522 
chr6:16580078-16580092 6 
chr6:16581233-16581261 5.60714 
chr6:16581426-16581500 5.56757 
chr6:16584454-16584551 5.82474 
chr6:16585662-16585687 5.56 
chr6:16585717-16585739 5.63636 
chr6:16585892-16585916 5.66667 
chr6:16586244-16586293 5.4898 
chr6:16589014-16589058 5.63636 
chr6:16589633-16589707 5.37838 
chr6:16591064-16591085 5.7619 
chr6:16593089-16593117 5.57143 
chr6:16594050-16594107 5.66667 
chr6:16594189-16594224 5.45714 
chr6:16594250-16594309 5.33898 
chr6:16594350-16594397 5.53191 
chr6:16594691-16594727 5.80556 
chr6:16602138-16602164 5.88462 
chr6:16602594-16602627 5.90909 
chr6:16603174-16603195 5.85714 
chr6:16604554-16604573 5.73684 
chr6:16604730-16604762 5.3125 
chr6:16604819-16604832 6 
chr6:16606710-16606772 5.75806 
chr6:16607098-16607127 5.86207 
chr6:16610076-16610101 5.4 
chr6:16610485-16610510 6 
chr6:16610552-16610578 5.65385 
chr6:16611089-16611102 6 
chr6:16612080-16612103 6 
chr6:16613500-16613521 5.85714 
chr6:16613603-16613620 5.88235 
chr6:16615156-16615180 5.75 
chr6:16616774-16616918 5.52778 
chr6:16618283-16618302 5.73684 
chr6:16618952-16618964 6 
chr6:16620112-16620132 5.75 
chr6:16620463-16620527 5.70312 
chr6:16620699-16620743 5.59091 
chr6:16622579-16622621 5.57143 
chr6:16624585-16624598 6 
chr6:16625339-16625352 6 
chr6:16627961-16627976 5.86667 
chr6:16628465-16628506 5.63415 
chr6:16630146-16630171 5.56 
chr6:16633228-16633250 5.77273 
chr6:16633516-16633544 5.53571 
chr6:16634681-16634706 5.32 
chr6:16637723-16637767 5.63636 
chr6:16638676-16638694 6 
chr6:16639321-16639359 5.52632 
chr6:16640913-16640930 5.82353 
chr6:16642626-16642648 5.90909 
chr6:16643858-16643886 5.85714 
chr6:16644744-16644844 5.57 
chr6:16647216-16647248 5.875 
chr6:16648312-16648326 6 
chr6:16649173-16649219 5.36957 
chr6:16654772-16654808 5.88889 
chr6:16655922-16655953 5.83871 
chr6:16656318-16656336 5.72222 
chr6:16657212-16657227 6 
chr6:16657727-16657754 5.40741 
chr6:16658334-16658350 5.875 
chr6:16661063-16661082 6 
chr6:16661500-16661534 5.35294 
chr6:16663200-16663215 6 
chr6:16663866-16663908 5.83333 
chr6:16664932-16664956 5.58333 
chr6:16665773-16665786 5.92308 
chr6:16666732-16666755 5.95652 
chr6:16667782-16667810 5.60714 
chr6:16668402-16668435 5.72727 
chr6:16669000-16669052 5.73077 
chr6:16669898-16669915 6 
chr6:16671525-16671550 5.88 
chr6:16673251-16673281 5.9 
chr6:16673852-16673902 5.66 
chr6:16674567-16674586 6 
chr6:16676120-16676149 5.96552 
chr6:16679289-16679327 5.57895 
chr6:16679343-16679492 5.51007 
chr6:16679507-16679638 5.71756 
chr6:16680584-16680605 5.52381 
chr6:16685251-16685294 5.55814 
chr6:16686205-16686236 5.12903 
chr6:16686250-16686293 5.04651 
chr6:16687888-16687921 6 
chr6:16689159-16689206 5.29787 
chr6:16689238-16689298 5.38333 
chr6:16689710-16689761 5.76471 
chr6:16690295-16690314 5.73684 
chr6:16692838-16692862 5.54167 
chr6:16694467-16694494 5.88889 
chr6:16695311-16695345 5.64706 
chr6:16696024-16696048 5.45833 
chr6:16696192-16696235 5.55814 
chr6:16697436-16697454 5.77778 
chr6:16698881-16698896 6 
chr6:16706954-16706980 5.69231 
chr6:16708132-16708147 6 
chr6:16709256-16709301 5.73333 
chr6:16709954-16709966 6 
chr6:16711757-16711799 5.95238 
chr6:16711819-16711860 5.29268 
chr6:16714380-16714452 5.84722 
chr6:16715011-16715038 5.33333 
chr6:16719249-16719266 6 
chr6:16721862-16721874 6 
chr6:16723144-16723167 5.65217 
chr6:16724988-16725007 5.68421 
chr6:16726611-16726623 6 
chr6:16730718-16730771 5.37736 
chr6:16731669-16731709 5.95 
chr6:16734629-16734686 5.24561 
chr6:16735211-16735240 5.34483 
chr6:16738034-16738051 5.82353 
chr6:16738431-16738443 6 
chr6:16739400-16739415 6 
chr6:16740918-16740942 5.875 
chr6:16743679-16743705 5.57692 
chr6:16746164-16746199 6 
chr6:16748636-16748660 5.375 
chr6:16750373-16750391 5.72222 
chr6:16751178-16751212 5.58824 
chr6:16754213-16754257 5.47727 
chr6:16758052-16758072 5.65 
chr6:16759761-16759784 6 
chr6:16759929-16759948 5.94737 
chr6:16760226-16760259 5.78788 
chr6:16760473-16760500 5.48148 
chr6:16760561-16760586 5.32 
chr6:16761132-16761202 5.32857 
chr6:16761287-16761324 5.7027 
chr6:16761715-16761837 5.82787 
chr6:16766507-16766536 5.2069 
chr6:16766936-16766985 5.26531 
chr6:16767173-16767192 5.63158 
chr6:16767838-16767850 6 
chr6:16770208-16770222 6 
chr6:16770759-16770787 5.25 
chr6:16773556-16773591 5.6 
chr6:16778545-16778566 5.57143 
chr6:16780111-16780145 5.70588 
chr6:16780286-16780309 5.82609 
chr6:16783340-16783405 5.52308 
chr6:16785728-16785761 5.30303 
chr6:16786793-16786821 5.92857 
chr6:16791608-16791695 5.64368 
chr6:16791853-16791876 5.86957 
chr6:16795601-16795635 5.08824 
chr6:16797073-16797096 5.91304 
chr6:16798914-16798934 6 
chr6:16799552-16799590 5.76316 
chr6:16802289-16802318 5.65517 
chr6:16807726-16807756 5.83333 
chr6:16807910-16807934 5.75 
chr6:16808241-16808255 6 
chr6:16809579-16809603 5.625 
chr6:16809850-16809862 6 
chr6:16811289-16811320 5.48387 
chr6:16812063-16812139 5.19737 
chr6:16814148-16814199 5.68627 
chr6:16814806-16814823 6 
chr6:16815868-16815891 5.65217 
chr6:16816222-16816341 5.59664 
chr6:16817166-16817189 6 
chr6:16817423-16817449 6 
chr6:16818426-16818473 5.51064 
chr6:16819069-16819082 6 
chr6:16819115-16819148 5.63636 
chr6:16819170-16819196 5.53846 
chr6:16820380-16820399 5.63158 
chr6:16821406-16821427 5.95238 
chr6:16821837-16821858 5.7619 
chr6:16827112-16827143 5.16129 
chr6:16830825-16830849 5.45833 
chr6:16831263-16831283 5.8 
chr6:16831646-16831666 6 
chr6:16835141-16835182 5.46341 
chr6:16835809-16835835 5.84615 
chr6:16837166-16837184 5.88889 
chr6:16839744-16839767 5.82609 
chr6:16840440-16840481 5.39024 
chr6:16843907-16843953 5.17391 
chr6:16844931-16844955 5.58333 
chr6:16850775-16850809 5.41176 
chr6:16850930-16850947 6 
chr6:16850958-16850976 6 
chr6:16854308-16854322 6 
chr6:16857792-16857843 5.13725 
chr6:16858122-16858157 5.91429 
chr6:16858338-16858513 5.68571 
chr6:16860223-16860242 5.84211 
chr6:16862316-16862355 5.76923 
chr6:16862370-16862384 6 
chr6:16862426-16862457 5.67742 
chr6:16863154-16863170 5.875 
chr6:16864635-16864662 5.48148 
chr6:16865712-16865744 5.21875 
chr6:16865885-16865908 6 
chr6:16867560-16867586 6 
chr6:16867919-16867945 5.61538 
chr6:16869169-16869191 6 
chr6:16870540-16870554 6 
chr6:16871783-16871796 6 
chr6:16871829-16871852 6 
chr6:16872053-16872069 5.875 
chr6:16880725-16880764 6 
chr6:16881204-16881231 5.33333 
chr6:16881353-16881388 5.28571 
chr6:16885186-16885223 5.21622 
chr6:16894276-16894295 5.84211 
chr6:16895268-16895290 5.95455 
chr6:16896715-16896750 5.45714 
chr6:16897584-16897601 6 
chr6:16898386-16898432 5.6087 
chr6:16902911-16902988 5.76623 
chr6:16904250-16904288 5.86842 
chr6:16905658-16905681 6 
chr6:16905856-16905875 5.94737 
chr6:16906250-16906282 6 
chr6:16907013-16907147 5.5 
chr6:16911219-16911251 5.90625 
chr6:16912088-16912114 5.84615 
chr6:16914300-16914323 5.82609 
chr6:16915172-16915200 5.46429 
chr6:16915591-16915622 5.22581 
chr6:16916237-16916261 5.625 
chr6:16917210-16917234 6 
chr6:16918659-16918681 5.68182 
chr6:16919286-16919318 5.53125 
chr6:16919669-16919692 5.56522 
chr6:16920136-16920153 6 
chr6:16920696-16920711 6 
chr6:16920865-16920912 6 
chr6:16923329-16923401 5.72222 
chr6:16923920-16923946 5.57692 
chr6:16924191-16924214 5.47826 
chr6:16925331-16925384 5.32075 
chr6:16925851-16925883 5.46875 
chr6:16926727-16926751 5.75 
chr6:16927059-16927092 5.9697 
chr6:16927593-16927704 5.83784 
chr6:16928162-16928229 5.59701 
chr6:16930625-16930644 5.63158 
chr6:16930766-16930808 5.54762 
chr6:16930910-16930933 5.6087 
chr6:16932036-16932080 5.29545 
chr6:16933013-16933032 5.84211 
chr6:16934721-16934769 6 
chr6:16936989-16937011 5.72727 
chr6:16938566-16938596 6 
chr6:16942766-16942795 5.41379 
chr6:16944684-16944706 5.72727 
chr6:16945263-16945302 5.5641 
chr6:16946947-16946964 5.88235 
chr6:16948194-16948212 6 
chr6:16950552-16950598 5.65217 
chr6:16951953-16952000 5.25532 
chr6:16952507-16952522 6 
chr6:16953378-16953404 5.92308 
chr6:16954832-16954852 5.95 
chr6:16955690-16955714 5.95833 
chr6:16957571-16957597 5.61538 
chr6:16957863-16957897 5.61765 
chr6:16958856-16958887 5.35484 
chr6:16966238-16966253 6 
chr6:16969328-16969373 6 
chr6:16969849-16970277 5.62617 
chr6:16970297-16970405 5.35185 
chr6:16971185-16971219 6 
chr6:16972623-16972780 5.84076 
chr6:16975601-16975626 5.4 
chr6:16976351-16976418 5.50746 
chr6:16982174-16982197 5.73913 
chr6:16985732-16985746 6 
chr6:16987098-16987145 6 
chr6:16989706-16989724 5.77778 
chr6:16994417-16994441 5.41667 
chr6:16996124-16996136 6 
chr6:17000318-17000510 5.56771 
chr6:17002775-17002807 6 
chr6:17006403-17006418 5.86667 
chr6:17006703-17006720 6 
chr6:17010129-17010171 5.88095 
chr6:17010301-17010341 5.275 
chr6:17011468-17011494 5.92308 
chr6:17013872-17013895 5.43478 
chr6:17014777-17014803 6 
chr6:17015869-17015909 5.6 
chr6:17018545-17018584 5.30769 
chr6:17019629-17019688 5.47458 
chr6:17020711-17020750 6 
chr6:17028614-17028650 5.97222 
chr6:17032153-17032169 6 
chr6:17032215-17032242 5.51852 
chr6:17034593-17034607 5.92857 
chr6:17036647-17036676 5.58621 
chr6:17036738-17036752 6 
chr6:17039124-17039144 5.65 
chr6:17040113-17040168 5.81818 
chr6:17040754-17040800 5.30435 
chr6:17041258-17041276 6 
chr6:17041806-17041874 5.61765 
chr6:17042410-17042448 5.94737 
chr6:17045343-17045388 5.37778 
chr6:17045405-17045423 6 
chr6:17046777-17046800 5.43478 
chr6:17052224-17052240 6 
chr6:17052737-17052766 5.58621 
chr6:17052840-17052867 6 
chr6:17053525-17053546 5.61905 
chr6:17054547-17054592 5.86667 
chr6:17056315-17056354 5.5641 
chr6:17057055-17057081 5.42308 
chr6:17057243-17057288 5.6 
chr6:17057945-17057963 5.94444 
chr6:17059163-17059184 5.61905 
chr6:17062334-17062359 5.48 
chr6:17062431-17062462 5.25806 
chr6:17076799-17076830 5.96774 
chr6:17083392-17083476 5.65476 
chr6:17084020-17084049 5.31034 
chr6:17084235-17084252 6 
chr6:17088600-17088656 5.96429 
chr6:17089603-17089630 5.44444 
chr6:17093652-17093672 6 
chr6:17094286-17094322 5.69444 
chr6:17094767-17094791 5.5 
chr6:17095767-17095792 6 
chr6:17096184-17096206 5.77273 
chr6:17097905-17097929 5.625 
chr6:17100339-17100356 5.82353 
chr6:17102574-17102598 6 
chr6:17103797-17103815 6 
chr6:17106155-17106182 5.66667 
chr6:17107500-17107534 5.55882 
chr6:17107794-17107839 5.66667 
chr6:17108912-17108951 5.76923 
chr6:17109204-17109257 5.41509 
chr6:17113441-17113469 5.46429 
chr6:17113865-17113877 6 
chr6:17115603-17115620 6 
chr6:17117295-17117312 5.76471 
chr6:17117898-17117918 6 
chr6:17119931-17119948 5.82353 
chr6:17120807-17120827 5.75 
chr6:17122094-17122106 6 
chr6:17122461-17122493 5.40625 
chr6:17122597-17122620 5.6087 
chr6:17124230-17124253 5.65217 
chr6:17124707-17124730 5.86957 
chr6:17125384-17125397 6 
chr6:17126265-17126324 5.9322 
chr6:17127780-17127799 6 
chr6:17128933-17128956 5.73913 
chr6:17129588-17129614 5.26923 
chr6:17133413-17133427 6 
chr6:17134494-17134514 5.85 
chr6:17136962-17136984 5.90909 
chr6:17137414-17137427 6 
chr6:17139261-17139292 5.29032 
chr6:17140000-17140013 6 
chr6:17140145-17140201 5.375 
chr6:17140254-17140271 5.76471 
chr6:17143108-17143157 5.95918 
chr6:17144341-17144370 5.44828 
chr6:17146382-17146405 5.43478 
chr6:17147942-17147964 5.59091 
chr6:17150839-17150863 5.58333 
chr6:17152153-17152181 5.67857 
chr6:17152887-17152913 5.46154 
chr6:17153151-17153176 5.52 
chr6:17155000-17155022 5.95455 
chr6:17155148-17155166 6 
chr6:17157687-17157712 6 
chr6:17158722-17158770 5.75 
chr6:17162942-17163014 5.80556 
chr6:17163049-17163127 5.73077 
chr6:17163427-17163447 5.85 
chr6:17164784-17164823 5.82051 
chr6:17164918-17164939 5.71429 
chr6:17166594-17166609 6 
chr6:17167136-17167200 5.76562 
chr6:17168171-17168196 5.32 
chr6:17168218-17168256 5.34211 
chr6:17168572-17168609 6 
chr6:17169340-17169370 5.56667 
chr6:17171568-17171604 5.75 
chr6:17172482-17172526 5.79545 
chr6:17174303-17174333 5.83333 
chr6:17174929-17174954 6 
chr6:17175144-17175163 6 
chr6:17175811-17175825 5.92857 
chr6:17179809-17179830 5.66667 
chr6:17181071-17181114 5.67442 
chr6:17182283-17182300 6 
chr6:17184703-17184743 5.9 
chr6:17185241-17185271 5.66667 
chr6:17187134-17187152 5.77778 
chr6:17191211-17191234 5.6087 
chr6:17195940-17195977 6 
chr6:17196083-17196099 6 
chr6:17196743-17196794 5.72549 
chr6:17197712-17197726 6 
chr6:17198678-17198693 6 
chr6:17199268-17199293 5.64 
chr6:17200415-17200448 5.78788 
chr6:17203459-17203471 6 
chr6:17203936-17203954 5.72222 
chr6:17206246-17206276 5.8 
chr6:17206625-17206790 5.50303 
chr6:17208066-17208083 5.76471 
chr6:17208506-17208525 6 
chr6:17209469-17209486 6 
chr6:17211964-17211987 6 
chr6:17212140-17212166 5.61538 
chr6:17213677-17213690 6 
chr6:17213843-17213855 6 
chr6:17214508-17214520 6 
chr6:17215804-17215820 5.875 
chr6:17217248-17217273 5.72 
chr6:17217369-17217387 5.88889 
chr6:17217404-17217449 5.91111 
chr6:17218071-17218092 5.52381 
chr6:17218137-17218164 5.25926 
chr6:17218201-17218250 5.34694 
chr6:17223829-17223855 6 
chr6:17224015-17224046 6 
chr6:17226306-17226338 5.25 
chr6:17227991-17228041 5.96 
chr6:17231170-17231197 5.51852 
chr6:17231337-17231360 5.65217 
chr6:17232182-17232201 6 
chr6:17232650-17232672 5.95455 
chr6:17232959-17232972 6 
chr6:17233420-17233523 5.8932 
chr6:17234264-17234282 6 
chr6:17238535-17238562 6 
chr6:17239489-17239524 5.82857 
chr6:17242665-17242696 5.22581 
chr6:17243154-17243189 5.82857 
chr6:17243589-17243610 5.71429 
chr6:17245353-17245387 6 
chr6:17247718-17247760 5.35714 
chr6:17250013-17250035 5.90909 
chr6:17252197-17252220 5.78261 
chr6:17252626-17252639 6 
chr6:17253856-17253869 6 
chr6:17256179-17256220 5.34146 
chr6:17256765-17256778 6 
chr6:17256873-17256889 6 
chr6:17258155-17258282 5.51181 
chr6:17260252-17260305 6 
chr6:17261102-17261150 5.85417 
chr6:17261433-17261446 6 
chr6:17261651-17261684 5.33333 
chr6:17262051-17262080 5.58621 
chr6:17262174-17262249 5.4 
chr6:17265044-17265072 5.71429 
chr6:17265267-17265292 5.56 
chr6:17266687-17266715 5.17857 
chr6:17267227-17267248 6 
chr6:17267802-17267824 5.63636 
chr6:17268500-17268520 5.65 
chr6:17271020-17271059 6 
chr6:17272167-17272179 6 
chr6:17272601-17272623 5.5 
chr6:17273700-17273715 6 
chr6:17274652-17274669 5.88235 
chr6:17276439-17276482 5.90698 
chr6:17281051-17281075 5.41667 
chr6:17281640-17281704 5.39062 
chr6:17281741-17281792 5.5098 
chr6:17282837-17282861 5.58333 
chr6:17283000-17283023 5.69565 
chr6:17285595-17285626 5.41935 
chr6:17286408-17286432 5.70833 
chr6:17292124-17292154 5.7 
chr6:17292266-17292297 5.80645 
chr6:17293665-17293689 5.58333 
chr6:17294509-17294525 6 
chr6:17295243-17295313 5.61429 
chr6:17295500-17295540 5.85 
chr6:17296416-17296440 5.375 
chr6:17299000-17299028 5.28571 
chr6:17299178-17299197 5.63158 
chr6:17299591-17299624 5.39394 
chr6:17299758-17299786 5.82143 
chr6:17302250-17302269 5.89474 
chr6:17303521-17303536 6 
chr6:17303702-17303900 5.5303 
chr6:17306315-17306341 5.96154 
chr6:17307062-17307074 6 
chr6:17308418-17308448 5.83333 
chr6:17308602-17308615 6 
chr6:17309454-17309480 5.76923 
chr6:17309500-17309519 5.78947 
chr6:17309806-17309849 6 
chr6:17310774-17310796 5.5 
chr6:17314327-17314340 6 
chr6:17316267-17316307 5.85 
chr6:17316956-17316976 5.6 
chr6:17317549-17317591 5.83333 
chr6:17321151-17321176 5.44 
chr6:17324357-17324385 6 
chr6:17325109-17325147 6 
chr6:17328088-17328115 5.96296 
chr6:17329111-17329135 6 
chr6:17329194-17329217 5.56522 
chr6:17329823-17329840 6 
chr6:17330167-17330186 5.84211 
chr6:17330942-17330955 6 
chr6:17331986-17332018 6 
chr6:17332395-17332413 5.94444 
chr6:17332873-17332892 6 
chr6:17333687-17333729 6 
chr6:17333882-17333904 5.63636 
chr6:17334183-17334224 5.29268 
chr6:17334941-17334986 5.97778 
chr6:17335670-17335686 5.875 
chr6:17336242-17336263 5.85714 
chr6:17336416-17336431 6 
chr6:17338095-17338125 5.76667 
chr6:17340301-17340358 5.7193 
chr6:17341385-17341413 5.5 
chr6:17343731-17343750 5.68421 
chr6:17344134-17344157 5.78261 
chr6:17344696-17344714 6 
chr6:17346318-17346340 5.86364 
chr6:17347755-17347768 5.92308 
chr6:17348221-17348267 5.34783 
chr6:17348516-17348534 5.72222 
chr6:17349428-17349443 6 
chr6:17351879-17351898 6 
chr6:17354806-17354835 5.96552 
chr6:17357285-17357341 5.53571 
chr6:17360193-17360210 6 
chr6:17360592-17360629 5.75676 
chr6:17362667-17362681 6 
chr6:17363022-17363073 5.80392 
chr6:17363383-17363403 6 
chr6:17365635-17365649 6 
chr6:17366938-17366970 5.8125 
chr6:17367127-17367147 5.6 
chr6:17367690-17367720 5.43333 
chr6:17367936-17367955 5.89474 
chr6:17370046-17370186 5.39286 
chr6:17370236-17370318 5.41463 
chr6:17371012-17371024 6 
chr6:17372549-17372569 5.7 
chr6:17372821-17372849 5.82143 
chr6:17374784-17374802 6 
chr6:17375264-17375288 5.58333 
chr6:17375371-17375383 6 
chr6:17376115-17376158 5.13953 
chr6:17377022-17377050 5.96429 
chr6:17377187-17377208 5.52381 
chr6:17377361-17377389 5.57143 
chr6:17377533-17377585 5.78846 
chr6:17377871-17377895 6 
chr6:17378011-17378041 5.86667 
chr6:17378165-17378198 5.18182 
chr6:17380655-17380667 6 
chr6:17380809-17380828 6 
chr6:17381546-17381568 5.90909 
chr6:17382593-17382613 5.8 
chr6:17382912-17383039 5.86614 
chr6:17384908-17384965 5.61404 
chr6:17385245-17385264 5.89474 
chr6:17385299-17385406 5.42991 
chr6:17386360-17386379 5.84211 
chr6:17388569-17388584 6 
chr6:17389319-17389336 6 
chr6:17390036-17390057 5.61905 
chr6:17390863-17390893 5.23333 
chr6:17392679-17392698 5.84211 
chr6:17393871-17393898 5.44444 
chr6:17394169-17394189 5.95 
chr6:17397925-17397943 6 
chr6:17403311-17403345 5.88235 
chr6:17405000-17405015 5.93333 
chr6:17405729-17405756 6 
chr6:17405922-17405954 5.75 
chr6:17408009-17408028 6 
chr6:17408891-17408905 6 
chr6:17414480-17414531 5.29412 
chr6:17417505-17417517 6 
chr6:17418362-17418388 5.57692 
chr6:17420083-17420115 5.875 
chr6:17422577-17422593 6 
chr6:17423043-17423094 5.17647 
chr6:17423982-17424000 5.94444 
chr6:17426326-17426355 5.7931 
chr6:17426457-17426476 5.78947 
chr6:17429000-17429023 5.6087 
chr6:17429918-17429981 5.28571 
chr6:17432934-17433000 5.45455 
chr6:17433008-17433028 5.7 
chr6:17433045-17433242 5.35025 
chr6:17434425-17434472 5.70213 
chr6:17435912-17435930 6 
chr6:17435948-17435972 5.875 
chr6:17436296-17436366 5.87143 
chr6:17438664-17438682 6 
chr6:17439341-17439380 5.82051 
chr6:17440837-17440871 5.76471 
chr6:17443797-17443832 5.57143 
chr6:17444207-17444238 5.29032 
chr6:17444870-17444884 6 
chr6:17445025-17445070 5.82222 
chr6:17447406-17447419 6 
chr6:17449626-17449649 5.82609 
chr6:17451462-17451481 5.84211 
chr6:17454120-17454145 5.64 
chr6:17454221-17454266 6 
chr6:17459117-17459134 5.76471 
chr6:17461391-17461426 5.62857 
chr6:17462223-17462285 5.54839 
chr6:17463526-17463545 5.78947 
chr6:17465410-17465429 5.73684 
chr6:17469261-17469276 6 
chr6:17469619-17469673 6 
chr6:17472564-17472579 6 
chr6:17474416-17474436 6 
chr6:17475425-17475443 5.77778 
chr6:17477095-17477115 6 
chr6:17478213-17478279 5.4697 
chr6:17478528-17478543 6 
chr6:17478853-17478879 5.76923 
chr6:17479426-17479471 5.2 
chr6:17479745-17479817 5.47222 
chr6:17479838-17479855 6 
chr6:17480992-17481019 5.85185 
chr6:17481183-17481204 6 
chr6:17482738-17482765 6 
chr6:17487683-17487710 6 
chr6:17488004-17488023 5.94737 
chr6:17488177-17488198 5.95238 
chr6:17489662-17489694 5.78125 
chr6:17493040-17493062 5.5 
chr6:17494863-17494890 5.48148 
chr6:17495351-17495363 6 
chr6:17496700-17496732 5.59375 
chr6:17498936-17498972 5.86111 
chr6:17499629-17499646 6 
chr6:17500079-17500107 6 
chr6:17500541-17500610 5.95652 
chr6:17503835-17503851 6 
chr6:17504945-17504966 5.71429 
chr6:17506109-17506137 5.32143 
chr6:17510320-17510373 5.64151 
chr6:17510571-17510594 5.56522 
chr6:17514667-17514686 5.73684 
chr6:17514978-17515000 5.5 
chr6:17517741-17517763 5.68182 
chr6:17518133-17518153 6 
chr6:17518853-17518882 5.65517 
chr6:17520314-17520352 5.60526 
chr6:17520607-17520632 5.52 
chr6:17522338-17522383 5.33333 
chr6:17523020-17523040 5.75 
chr6:17524305-17524322 6 
chr6:17525105-17525136 5.96774 
chr6:17525592-17525621 5.31034 
chr6:17525699-17525720 5.80952 
chr6:17527187-17527204 6 
chr6:17527825-17527840 6 
chr6:17529871-17529897 5.84615 
chr6:17530575-17530598 5.73913 
chr6:17532365-17532383 6 
chr6:17532971-17532997 5.73077 
chr6:17533309-17533324 6 
chr6:17533795-17533813 5.77778 
chr6:17535505-17535517 6 
chr6:17537403-17537424 5.80952 
chr6:17537731-17537747 6 
chr6:17538516-17538535 5.73684 
chr6:17539463-17539491 5.53571 
chr6:17540678-17540690 6 
chr6:17540987-17541003 6 
chr6:17543855-17543872 6 
chr6:17544355-17544377 5.90909 
chr6:17547510-17547549 5.33333 
chr6:17547692-17547713 5.90476 
chr6:17548596-17548630 5.97059 
chr6:17549696-17549719 5.86957 
chr6:17550477-17550500 5.78261 
chr6:17550625-17550647 6 
chr6:17552860-17552876 6 
chr6:17554322-17554348 5.76923 
chr6:17555767-17555802 6 
chr6:17556532-17556568 5.88889 
chr6:17559767-17559782 6 
chr6:17560915-17560928 6 
chr6:17561216-17561243 5.40741 
chr6:17565351-17565379 5.67857 
chr6:17565535-17565556 5.7619 
chr6:17567893-17567920 5.74074 
chr6:17568240-17568268 6 
chr6:17568522-17568536 6 
chr6:17568561-17568599 5.63158 
chr6:17568794-17568824 5.26667 
chr6:17569610-17569625 6 
chr6:17570117-17570138 6 
chr6:17571933-17571957 5.75 
chr6:17574311-17574334 5.52174 
chr6:17574836-17574855 6 
chr6:17575682-17575699 6 
chr6:17576260-17576300 6 
chr6:17579671-17579727 5.125 
chr6:17579925-17579948 5.82609 
chr6:17580308-17580377 5.7971 
chr6:17580675-17580692 5.76471 
chr6:17586763-17586808 5.51111 
chr6:17586855-17586981 5.50794 
chr6:17587020-17587272 5.38095 
chr6:17587319-17587473 5.42208 
chr6:17587590-17587628 5.28947 
chr6:17587691-17587734 5.37209 
chr6:17588522-17588543 5.52381 
chr6:17590188-17590208 5.8 
chr6:17591241-17591264 5.69565 
chr6:17591340-17591353 6 
chr6:17593631-17593835 5.64706 
chr6:17594122-17594148 5.69231 
chr6:17594408-17594442 5.47059 
chr6:17594466-17594500 5.70588 
chr6:17595491-17595523 6 
chr6:17596300-17596339 5.5641 
chr6:17597269-17597302 6 
chr6:17598346-17598371 5.52 
chr6:17600766-17600789 5.47826 
chr6:17603704-17603731 5.2963 
chr6:17606428-17606442 6 
chr6:17607489-17607510 5.95238 
chr6:17607699-17607758 5.9322 
chr6:17608821-17608855 5.73529 
chr6:17615115-17615133 5.88889 
chr6:17615903-17615934 5.90323 
chr6:17616133-17616154 5.57143 
chr6:17616971-17616994 5.91304 
chr6:17617696-17617712 6 
chr6:17618081-17618106 6 
chr6:17618793-17618808 6 
chr6:17620326-17620361 5.71429 
chr6:17622329-17622348 5.73684 
chr6:17623585-17623602 5.88235 
chr6:17625765-17625781 5.9375 
chr6:17627710-17627731 5.52381 
chr6:17628818-17628865 5.6383 
chr6:17630892-17631059 5.64671 
chr6:17632531-17632573 6 
chr6:17632606-17632620 5.92857 
chr6:17633077-17633089 6 
chr6:17633289-17633304 6 
chr6:17635201-17635221 5.95 
chr6:17635335-17635353 6 
chr6:17636565-17636577 6 
chr6:17639285-17639320 5.6 
chr6:17641765-17641795 6 
chr6:17642080-17642101 5.7619 
chr6:17645473-17645486 6 
chr6:17645517-17645538 5.52381 
chr6:17645688-17645709 5.95238 
chr6:17647149-17647162 6 
chr6:17648847-17648877 5.53333 
chr6:17651530-17651597 5.50746 
chr6:17652265-17652299 5.5 
chr6:17655302-17655338 5.94444 
chr6:17657611-17657643 6 
chr6:17657792-17657806 5.92857 
chr6:17658623-17658652 5.75862 
chr6:17659696-17659718 6 
chr6:17660779-17660797 5.77778 
chr6:17663145-17663170 5.4 
chr6:17663455-17663500 5.73333 
chr6:17664161-17664183 5.68182 
chr6:17667946-17667966 5.95 
chr6:17668300-17668319 6 
chr6:17670326-17670346 6 
chr6:17671036-17671056 6 
chr6:17671754-17671785 5.64516 
chr6:17672905-17672929 6 
chr6:17673265-17673289 5.625 
chr6:17675003-17675034 5.58065 
chr6:17676708-17676730 5.63636 
chr6:17677951-17677975 5.58333 
chr6:17678583-17678601 6 
chr6:17683146-17683168 5.59091 
chr6:17685779-17685791 6 
chr6:17686379-17686406 5.92593 
chr6:17687111-17687146 5.51429 
chr6:17687531-17687559 5.28571 
chr6:17688347-17688386 5.79487 
chr6:17689620-17689654 5.73529 
chr6:17690891-17690919 5.32143 
chr6:17693414-17693443 6 
chr6:17694890-17694910 5.95 
chr6:17698968-17698982 6 
chr6:17700449-17700476 5.22222 
chr6:17700667-17700694 5.66667 
chr6:17701890-17701903 6 
chr6:17702188-17702200 6 
chr6:17702737-17702752 5.86667 
chr6:17703428-17703453 5.76 
chr6:17707058-17707082 5.58333 
chr6:17708186-17708221 5.8 
chr6:17708569-17708588 5.78947 
chr6:17710226-17710240 6 
chr6:17710394-17710447 5.69811 
chr6:17711391-17711415 5.83333 
chr6:17712309-17712321 6 
chr6:17712669-17712693 6 
chr6:17713592-17713627 5.34286 
chr6:17713987-17714006 5.78947 
chr6:17715075-17715096 5.95238 
chr6:17716240-17716283 5.76744 
chr6:17717967-17717991 6 
chr6:17718398-17718410 6 
chr6:17719730-17719777 5.87234 
chr6:17720378-17720425 5.91489 
chr6:17721372-17721388 6 
chr6:17721774-17721808 5.5 
chr6:17722594-17722615 6 
chr6:17723000-17723025 5.92 
chr6:17723671-17723687 6 
chr6:17724259-17724299 5.675 
chr6:17725770-17725802 5.78125 
chr6:17726160-17726177 6 
chr6:17727343-17727365 5.5 
chr6:17728407-17728432 6 
chr6:17728716-17728736 6 
chr6:17730957-17731017 5.33333 
chr6:17731052-17731085 5.30303 
chr6:17731192-17731216 5.625 
chr6:17731591-17731607 6 
chr6:17731907-17731924 6 
chr6:17732199-17732233 5.76471 
chr6:17736702-17736771 5.72464 
chr6:17739920-17739936 6 
chr6:17741453-17741480 5.66667 
chr6:17742775-17742805 5.93333 
chr6:17743239-17743258 6 
chr6:17744363-17744375 6 
chr6:17746415-17746434 5.73684 
chr6:17747953-17747974 5.71429 
chr6:17748000-17748036 5.94444 
chr6:17748064-17748076 6 
chr6:17748814-17748827 6 
chr6:17750179-17750205 6 
chr6:17750488-17750510 6 
chr6:17751000-17751024 5.91667 
chr6:17752242-17752269 5.96296 
chr6:17752353-17752371 5.77778 
chr6:17753642-17753662 5.6 
chr6:17755024-17755040 6 
chr6:17755707-17755724 6 
chr6:17757339-17757361 6 
chr6:17757490-17757531 5.90244 
chr6:17757886-17757907 6 
chr6:17759516-17759528 6 
chr6:17760048-17760077 5.31034 
chr6:17760092-17760107 5.86667 
chr6:17762164-17762192 5.32143 
chr6:17762273-17762312 5.48718 
chr6:17762430-17762456 5.65385 
chr6:17763706-17763733 5.96296 
chr6:17766450-17766481 6 
chr6:17766771-17766797 5.96154 
chr6:17770592-17770610 6 
chr6:17771136-17771157 5.7619 
chr6:17772644-17772701 5.63158 
chr6:17775113-17775129 6 
chr6:17778370-17778392 5.72727 
chr6:17779467-17779514 5.91489 
chr6:17779971-17779985 5.92857 
chr6:17781854-17781871 6 
chr6:17782864-17782893 6 
chr6:17784270-17784283 5.92308 
chr6:17784648-17784671 5.91304 
chr6:17785249-17785272 5.56522 
chr6:17786830-17786851 6 
chr6:17787883-17787901 6 
chr6:17788155-17788172 5.76471 
chr6:17789747-17789771 5.58333 
chr6:17792132-17792146 6 
chr6:17792427-17792443 6 
chr6:17793671-17793692 5.80952 
chr6:17794145-17794172 5.55556 
chr6:17795658-17795672 6 
chr6:17796409-17796444 5.74286 
chr6:17796529-17796579 5.76 
chr6:17796774-17796786 6 
chr6:17798423-17798453 5.93333 
chr6:17801732-17801768 5.69444 
chr6:17803144-17803178 5.88235 
chr6:17804381-17804400 6 
chr6:17804525-17804547 5.59091 
chr6:17805042-17805071 6 
chr6:17805601-17805634 6 
chr6:17806314-17806343 5.86207 
chr6:17808617-17808639 6 
chr6:17812023-17812093 5.48571 
chr6:17812319-17812345 5.26923 
chr6:17814179-17814196 6 
chr6:17814480-17814494 6 
chr6:17815919-17815957 5.26316 
chr6:17816135-17816150 5.93333 
chr6:17819229-17819243 6 
chr6:17819824-17819850 5.46154 
chr6:17821783-17821827 5.72727 
chr6:17823265-17823278 6 
chr6:17823605-17823711 5.46226 
chr6:17824991-17825013 5.77273 
chr6:17826829-17826856 5.51852 
chr6:17827292-17827331 5.61538 
chr6:17832054-17832068 6 
chr6:17832868-17832909 5.82927 
chr6:17833245-17833274 6 
chr6:17833728-17833750 6 
chr6:17834086-17834099 6 
chr6:17835426-17835482 5.875 
chr6:17836099-17836118 5.89474 
chr6:17838180-17838213 5.48485 
chr6:17838864-17838894 5.3 
chr6:17838965-17839000 5.08571 
chr6:17839041-17839059 5.83333 
chr6:17841302-17841323 5.66667 
chr6:17842158-17842212 5.44444 
chr6:17842231-17842265 5.88235 
chr6:17844275-17844306 5.90323 
chr6:17844592-17844628 5.55556 
chr6:17846272-17846291 6 
chr6:17846835-17846851 6 
chr6:17848038-17848054 5.8125 
chr6:17848789-17848809 6 
chr6:17854126-17854146 6 
chr6:17854777-17854799 6 
chr6:17858309-17858339 5.93333 
chr6:17858354-17858378 5.83333 
chr6:17859851-17859880 5.89655 
chr6:17862231-17862259 5.39286 
chr6:17863180-17863211 5.90323 
chr6:17864016-17864049 5.81818 
chr6:17864887-17864903 6 
chr6:17865544-17865564 5.6 
chr6:17867059-17867135 5.71053 
chr6:17869220-17869262 5.69048 
chr6:17874494-17874532 5.81579 
chr6:17874591-17874616 5.64 
chr6:17875208-17875256 5.95833 
chr6:17876854-17876883 6 
chr6:17877375-17877389 6 
chr6:17877884-17877908 5.75 
chr6:17880858-17880876 6 
chr6:17883575-17883604 5.82759 
chr6:17887035-17887074 5.61538 
chr6:17888090-17888103 6 
chr6:17889082-17889111 5.41379 
chr6:17890197-17890240 5.48837 
chr6:17890419-17890432 6 
chr6:17890847-17890868 5.52381 
chr6:17891021-17891069 5.72917 
chr6:17894062-17894081 6 
chr6:17898762-17898806 5.38636 
chr6:17900465-17900500 5.14286 
chr6:17900908-17900972 5.48438 
chr6:17901312-17901330 6 
chr6:17901693-17901740 5.21277 
chr6:17904139-17904165 5.53846 
chr6:17904697-17904721 5.66667 
chr6:17906578-17906693 5.6087 
chr6:17909766-17909788 5.81818 
chr6:17913167-17913194 5.59259 
chr6:17913327-17913346 5.78947 
chr6:17914893-17914917 5.5 
chr6:17916167-17916204 6 
chr6:17917466-17917484 6 
chr6:17919457-17919494 5.59459 
chr6:17921104-17921117 6 
chr6:17922839-17922858 5.78947 
chr6:17923336-17923353 5.76471 
chr6:17923505-17923555 5.84 
chr6:17924314-17924344 5.36667 
chr6:17929287-17929309 5.95455 
chr6:17929429-17929459 5.73333 
chr6:17933635-17933650 6 
chr6:17937406-17937427 5.57143 
chr6:17937970-17937994 6 
chr6:17939050-17939064 6 
chr6:17939362-17939391 5.41379 
chr6:17940279-17940292 6 
chr6:17940365-17940434 5.7971 
chr6:17941048-17941069 6 
chr6:17941538-17941564 5.42308 
chr6:17942544-17942585 5.68293 
chr6:17942757-17942787 5.76667 
chr6:17943208-17943244 5.97222 
chr6:17943631-17943645 6 
chr6:17945339-17945371 5.34375 
chr6:17946535-17946564 5.24138 
chr6:17946673-17946707 5.35294 
chr6:17948337-17948364 5.2963 
chr6:17948788-17948807 6 
chr6:17951171-17951208 5.35135 
chr6:17952534-17952558 5.70833 
chr6:17953159-17953216 5.61404 
chr6:17954534-17954549 6 
chr6:17955548-17955562 6 
chr6:17959093-17959125 6 
chr6:17959242-17959259 5.76471 
chr6:17960252-17960279 6 
chr6:17963649-17963668 5.89474 
chr6:17964351-17964373 6 
chr6:17965040-17965067 5.37037 
chr6:17965539-17965567 5.46429 
chr6:17966184-17966216 5.5 
chr6:17966497-17966531 5.64706 
chr6:17966674-17966689 6 
chr6:17970798-17970822 5.625 
chr6:17973051-17973080 5.68966 
chr6:17974310-17974325 6 
chr6:17975411-17975430 6 
chr6:17977032-17977045 6 
chr6:17977331-17977362 5.83871 
chr6:17977784-17977796 6 
chr6:17977914-17977940 5.65385 
chr6:17979875-17979891 5.9375 
chr6:17980061-17980086 5.6 
chr6:17981644-17981669 6 
chr6:17983403-17983415 6 
chr6:17983657-17983697 5.55 
chr6:17983713-17983736 5.73913 
chr6:17987421-17987439 5.72222 
chr6:17987528-17987546 5.83333 
chr6:17987702-17987728 5.34615 
chr6:17987891-17987939 5.8125 
chr6:17989341-17989365 5.375 
chr6:17990195-17990216 5.52381 
chr6:17990500-17990514 6 
chr6:17991378-17991431 5.4717 
chr6:17992343-17992365 6 
chr6:17992683-17992705 6 
chr6:17994323-17994351 5.85714 
chr6:17995278-17995291 6 
chr6:17995908-17995936 6 
chr6:17997516-17997532 5.9375 
chr6:17998150-17998166 5.875 
chr6:17999564-17999583 6 
chr6:18001321-18001365 5.86364 
chr6:18001470-18001500 6 
chr6:18001954-18001970 6 
chr6:18002217-18002244 5.2963 
chr6:18002837-18002851 6 
chr6:18003406-18003433 5.7037 
chr6:18004055-18004086 5.6129 
chr6:18004221-18004253 5.9375 
chr6:18004446-18004468 6 
chr6:18005538-18005552 5.92857 
chr6:18006227-18006241 6 
chr6:18006254-18006296 6 
chr6:18006363-18006386 5.52174 
chr6:18006790-18006843 5.43396 
chr6:18007732-18007765 5.60606 
chr6:18008234-18008246 6 
chr6:18008366-18008395 5.24138 
chr6:18010505-18010533 6 
chr6:18013227-18013250 5.56522 
chr6:18013741-18013760 5.84211 
chr6:18015305-18015338 5.60606 
chr6:18017442-18017463 6 
chr6:18018211-18018238 5.40741 
chr6:18023060-18023090 6 
chr6:18025972-18025989 6 
chr6:18027519-18027544 6 
chr6:18028207-18028228 5.61905 
chr6:18030589-18030606 6 
chr6:18031749-18031769 5.95 
chr6:18032599-18032633 5.73529 
chr6:18033844-18033873 5.27586 
chr6:18034437-18034456 6 
chr6:18034510-18034530 5.9 
chr6:18035661-18035688 5.96296 
chr6:18036352-18036373 5.90476 
chr6:18037013-18037040 5.44444 
chr6:18040297-18040318 5.57143 
chr6:18041167-18041209 5.7381 
chr6:18041547-18041602 5.29091 
chr6:18042037-18042060 6 
chr6:18043723-18043745 5.90909 
chr6:18044107-18044132 5.88 
chr6:18045653-18045675 5.72727 
chr6:18045970-18046085 5.72174 
chr6:18049596-18049644 5.125 
chr6:18050008-18050030 5.77273 
chr6:18050155-18050182 5.7037 
chr6:18051563-18051629 5.81818 
chr6:18054569-18054602 5.48485 
chr6:18055279-18055302 6 
chr6:18055612-18055651 5.46154 
chr6:18056950-18056981 5.96774 
chr6:18057818-18057853 6 
chr6:18058831-18058858 5.7037 
chr6:18059023-18059042 5.73684 
chr6:18059376-18059415 5.25641 
chr6:18060255-18060286 5.48387 
chr6:18060818-18060837 6 
chr6:18061137-18061163 5.80769 
chr6:18062230-18062254 6 
chr6:18063894-18063916 6 
chr6:18064623-18064664 5.80488 
chr6:18066676-18066714 6 
chr6:18068021-18068059 6 
chr6:18068152-18068174 6 
chr6:18069428-18069449 6 
chr6:18071347-18071370 5.65217 
chr6:18071531-18071550 6 
chr6:18077295-18077319 6 
chr6:18077608-18077663 5.25455 
chr6:18078248-18078262 6 
chr6:18080207-18080227 5.65 
chr6:18080859-18080893 5.88235 
chr6:18081263-18081290 6 
chr6:18083965-18083982 6 
chr6:18084320-18084336 6 
chr6:18084800-18084814 6 
chr6:18085192-18085211 5.73684 
chr6:18087238-18087264 5.69231 
chr6:18090025-18090066 5.70732 
chr6:18092024-18092045 5.66667 
chr6:18092251-18092265 6 
chr6:18092760-18092809 5.83673 
chr6:18092880-18092905 5.8 
chr6:18094102-18094129 5.55556 
chr6:18095310-18095322 6 
chr6:18095479-18095500 5.57143 
chr6:18095911-18095934 6 
chr6:18096784-18096807 5.82609 
chr6:18097642-18097684 6 
chr6:18097922-18097938 6 
chr6:18098710-18098749 5.94872 
chr6:18099326-18099356 5.8 
chr6:18099899-18099920 5.61905 
chr6:18101198-18101213 6 
chr6:18101963-18101975 6 
chr6:18102641-18102681 5.575 
chr6:18104000-18104024 5.375 
chr6:18104088-18104123 5.54286 
chr6:18104552-18104585 5.9697 
chr6:18105951-18105973 5.63636 
chr6:18107182-18107222 5.925 
chr6:18108066-18108097 5.29032 
chr6:18108703-18108728 5.4 
chr6:18109004-18109028 5.66667 
chr6:18109441-18109463 5.95455 
chr6:18109656-18109682 5.26923 
chr6:18109985-18110000 5.86667 
chr6:18111207-18111221 6 
chr6:18111360-18111388 5.5 
chr6:18111493-18111521 5.71429 
chr6:18111946-18111961 6 
chr6:18114943-18114984 5.70732 
chr6:18116088-18116120 5.75 
chr6:18118006-18118018 6 
chr6:18119385-18119409 6 
chr6:18123448-18123467 5.84211 
chr6:18124459-18124490 5.93548 
chr6:18127361-18127397 5.83333 
chr6:18128934-18128963 5.89655 
chr6:18129670-18129690 5.6 
chr6:18131811-18131831 5.6 
chr6:18131873-18131905 5.5 
chr6:18133322-18133342 6 
chr6:18137357-18137382 5.72 
chr6:18139951-18139980 5.58621 
chr6:18140943-18140963 5.8 
chr6:18141570-18141583 6 
chr6:18142423-18142440 5.76471 
chr6:18144598-18144616 6 
chr6:18144951-18144964 5.92308 
chr6:18146202-18146223 5.66667 
chr6:18147161-18147201 5.4 
chr6:18148621-18148640 6 
chr6:18149504-18149522 5.83333 
chr6:18151415-18151427 6 
chr6:18151804-18151852 6 
chr6:18152799-18152831 5.71875 
chr6:18155004-18155020 5.9375 
chr6:18155351-18155495 5.75 
chr6:18155667-18155682 6 
chr6:18156864-18156899 5.65714 
chr6:18157817-18157852 5.45714 
chr6:18158039-18158056 6 
chr6:18158554-18158571 6 
chr6:18161057-18161073 6 
chr6:18162164-18162180 5.8125 
chr6:18162552-18162575 5.47826 
chr6:18163319-18163341 5.63636 
chr6:18164187-18164216 5.75862 
chr6:18164888-18164901 6 
chr6:18165359-18165377 6 
chr6:18166062-18166084 5.86364 
chr6:18166454-18166481 5.74074 
chr6:18169451-18169476 5.68 
chr6:18170136-18170153 5.88235 
chr6:18171889-18171922 5.81818 
chr6:18174012-18174036 6 
chr6:18174684-18174706 6 
chr6:18175054-18175076 5.72727 
chr6:18177776-18177813 5.64865 
chr6:18178303-18178322 5.78947 
chr6:18178616-18178637 5.7619 
chr6:18180071-18180109 5.73684 
chr6:18180787-18180809 5.63636 
chr6:18182756-18182782 5.30769 
chr6:18183489-18183510 6 
chr6:18184426-18184452 5.69231 
chr6:18184500-18184518 5.77778 
chr6:18184966-18184986 6 
chr6:18187191-18187234 5.65116 
chr6:18188449-18188469 5.6 
chr6:18188827-18188857 5.73333 
chr6:18189465-18189477 6 
chr6:18190667-18190679 6 
chr6:18193425-18193441 6 
chr6:18193529-18193547 6 
chr6:18198156-18198169 6 
chr6:18198569-18198595 5.38462 
chr6:18198868-18198883 6 
chr6:18199239-18199274 5.68571 
chr6:18199930-18199942 6 
chr6:18201361-18201377 6 
chr6:18204083-18204096 6 
chr6:18204706-18204739 5.54545 
chr6:18205556-18205577 5.57143 
chr6:18206205-18206223 5.88889 
chr6:18206242-18206259 5.82353 
chr6:18206382-18206394 6 
chr6:18208813-18208888 5.72 
chr6:18210544-18210598 5.90741 
chr6:18213113-18213138 5.32 
chr6:18213666-18213705 5.79487 
chr6:18215144-18215169 5.96 
chr6:18216296-18216322 5.46154 
chr6:18217609-18217622 6 
chr6:18219096-18219146 5.68 
chr6:18221552-18221579 5.40741 
chr6:18223564-18223582 5.77778 
chr6:18228397-18228430 5.78788 
chr6:18229908-18229929 5.52381 
chr6:18234500-18234527 5.55556 
chr6:18237394-18237424 5.66667 
chr6:18238091-18238110 6 
chr6:18238914-18238926 6 
chr6:18239569-18239595 5.80769 
chr6:18245952-18245982 5.8 
chr6:18250698-18250725 5.55556 
chr6:18250799-18250822 6 
chr6:18252740-18252761 6 
chr6:18254563-18254595 6 
chr6:18256215-18256232 5.76471 
chr6:18257413-18257431 5.77778 
chr6:18257946-18257982 5.94444 
chr6:18259625-18259659 6 
chr6:18261216-18261237 5.80952 
chr6:18261805-18261854 5.7551 
chr6:18262977-18263004 5.25926 
chr6:18264078-18264127 5.67347 
chr6:18264831-18264856 5.44 
chr6:18265012-18265034 5.54545 
chr6:18265421-18265445 5.58333 
chr6:18266675-18266707 5.34375 
chr6:18266732-18266750 6 
chr6:18270492-18270506 6 
chr6:18271245-18271283 5.55263 
chr6:18271968-18271982 6 
chr6:18273204-18273228 5.5 
chr6:18275045-18275082 5.7027 
chr6:18275766-18275803 5.91892 
chr6:18276716-18276801 5.16471 
chr6:18277468-18277500 5.25 
chr6:18277551-18277592 5.17073 
chr6:18278455-18278488 5.54545 
chr6:18281154-18281177 5.47826 
chr6:18281490-18281507 6 
chr6:18281663-18281676 6 
chr6:18281880-18282063 5.53552 
chr6:18282875-18282892 6 
chr6:18283487-18283500 6 
chr6:18284189-18284255 5.86364 
chr6:18284556-18284585 5.68966 
chr6:18285101-18285143 5.85714 
chr6:18285945-18285967 6 
chr6:18286122-18286151 5.72414 
chr6:18286781-18286822 5.70732 
chr6:18288617-18288632 6 
chr6:18288988-18289009 5.80952 
chr6:18289640-18289662 5.59091 
chr6:18290039-18290091 5.40385 
chr6:18290860-18290882 6 
chr6:18291766-18291792 5.84615 
chr6:18292401-18292429 5.75 
chr6:18292717-18292741 5.75 
chr6:18293032-18293062 5.36667 
chr6:18293532-18293554 5.63636 
chr6:18294107-18294130 5.47826 
chr6:18294289-18294321 5.78125 
chr6:18294555-18294590 5.31429 
chr6:18295621-18295639 6 
chr6:18295923-18295940 6 
chr6:18296113-18296130 6 
chr6:18296628-18296722 5.53191 
chr6:18297963-18297986 6 
chr6:18298152-18298170 6 
chr6:18298961-18298973 6 
chr6:18299458-18299477 5.78947 
chr6:18301880-18301900 5.6 
chr6:18306585-18306607 5.54545 
chr6:18307952-18307979 5.96296 
chr6:18308659-18308673 6 
chr6:18308945-18309245 5.61667 
chr6:18310631-18310665 5.38235 
chr6:18311082-18311118 5.75 
chr6:18311209-18311267 5.5 
chr6:18311971-18312000 5.86207 
chr6:18312594-18312621 5.22222 
chr6:18313538-18313596 5.86207 
chr6:18314845-18314875 5.56667 
chr6:18316355-18316372 5.94118 
chr6:18318500-18318524 5.66667 
chr6:18319070-18319096 5.69231 
chr6:18319603-18319616 6 
chr6:18321527-18321543 5.875 
chr6:18321747-18321759 6 
chr6:18323015-18323029 6 
chr6:18323465-18323500 5.31429 
chr6:18324206-18324218 6 
chr6:18326915-18326932 6 
chr6:18327698-18327812 5.85088 
chr6:18329336-18329349 6 
chr6:18329809-18329826 6 
chr6:18330776-18330788 6 
chr6:18331525-18331542 6 
chr6:18332031-18332075 6 
chr6:18333585-18333602 6 
chr6:18334902-18334916 5.92857 
chr6:18335674-18335697 5.78261 
chr6:18337452-18337474 5.90909 
chr6:18338573-18338596 5.91304 
chr6:18340608-18340632 5.79167 
chr6:18341953-18342007 5.88889 
chr6:18342517-18342529 6 
chr6:18342847-18342872 6 
chr6:18344661-18344682 6 
chr6:18344821-18344842 5.90476 
chr6:18345056-18345111 5.14545 
chr6:18345635-18345651 6 
chr6:18346726-18346746 5.65 
chr6:18347423-18347450 5.55556 
chr6:18352443-18352486 5.27907 
chr6:18352636-18352657 5.7619 
chr6:18360262-18360374 5.67857 
chr6:18360840-18360852 6 
chr6:18365305-18365331 5.84615 
chr6:18367283-18367311 5.92857 
chr6:18368069-18368099 5.13333 
chr6:18369816-18369841 5.4 
chr6:18369931-18369955 5.95833 
chr6:18370430-18370443 6 
chr6:18372964-18372985 5.71429 
chr6:18374658-18374683 6 
chr6:18374933-18374955 5.86364 
chr6:18376425-18376445 6 
chr6:18376915-18376936 5.66667 
chr6:18377233-18377349 5.67241 
chr6:18379575-18379618 6 
chr6:18381457-18381491 5.94118 
chr6:18381532-18381549 6 
chr6:18383063-18383094 5.45161 
chr6:18389213-18389251 5.39474 
chr6:18392266-18392288 6 
chr6:18393350-18393362 6 
chr6:18398767-18398799 5.78125 
chr6:18400503-18400515 6 
chr6:18401726-18401740 6 
chr6:18405372-18405414 5.64286 
chr6:18406688-18406727 6 
chr6:18408189-18408228 6 
chr6:18409169-18409182 6 
chr6:18409259-18409289 5.26667 
chr6:18409606-18409629 6 
chr6:18409792-18409806 6 
chr6:18411193-18411229 5.86111 
chr6:18411693-18411747 5.92593 
chr6:18417637-18417650 6 
chr6:18419008-18419060 5.32692 
chr6:18420513-18420549 5.47222 
chr6:18421482-18421559 5.71429 
chr6:18423024-18423036 6 
chr6:18425267-18425300 5.78788 
chr6:18427207-18427250 5.34884 
chr6:18429539-18429560 5.52381 
chr6:18430691-18430733 5.69048 
chr6:18430878-18430900 5.90909 
chr6:18431456-18431478 6 
chr6:18434843-18434866 5.91304 
chr6:18436248-18436262 6 
chr6:18439063-18439093 5.93333 
chr6:18443483-18443507 5.66667 
chr6:18447071-18447120 5.77551 
chr6:18448368-18448393 5.88 
chr6:18448919-18448951 5.8125 
chr6:18453000-18453028 5.5 
chr6:18453368-18453382 6 
chr6:18454891-18454918 5.81481 
chr6:18455162-18455188 5.26923 
chr6:18456122-18456167 5.93333 
chr6:18458160-18458182 6 
chr6:18460831-18460866 5.4 
chr6:18467631-18467645 6 
chr6:18467869-18467884 6 
chr6:18469605-18469630 5.68 
chr6:18473227-18473240 6 
chr6:18474797-18474825 5.60714 
chr6:18475227-18475250 6 
chr6:18476118-18476142 5.79167 
chr6:18477289-18477304 6 
chr6:18478632-18478682 6 
chr6:18481137-18481156 5.89474 
chr6:18481537-18481570 5.75758 
chr6:18481821-18481839 5.72222 
chr6:18482182-18482198 6 
chr6:18482409-18482427 5.72222 
chr6:18482752-18482767 5.93333 
chr6:18483412-18483436 6 
chr6:18483994-18484023 5.96552 
chr6:18486028-18486064 5.36111 
chr6:18487813-18487875 5.30645 
chr6:18489153-18489183 6 
chr6:18492426-18492447 5.57143 
chr6:18492603-18492631 6 
chr6:18497731-18497750 6 
chr6:18499051-18499147 5.54167 
chr6:18499490-18499517 6 
chr6:18505855-18505891 5.41667 
chr6:18507839-18507867 5.85714 
chr6:18509231-18509258 5.88889 
chr6:18509788-18509813 5.44 
chr6:18510265-18510289 5.375 
chr6:18512292-18512304 6 
chr6:18512572-18512595 5.56522 
chr6:18512706-18512744 5.89474 
chr6:18513197-18513229 5.59375 
chr6:18514479-18514500 5.95238 
chr6:18516119-18516145 5.5 
chr6:18517055-18517092 5.48649 
chr6:18520390-18520411 6 
chr6:18523477-18523496 6 
chr6:18529656-18529673 5.88235 
chr6:18533883-18533895 6 
chr6:18534100-18534123 5.91304 
chr6:18534848-18534870 6 
chr6:18538383-18538395 6 
chr6:18538771-18538858 5.54023 
chr6:18540741-18540759 5.94444 
chr6:18543703-18543729 5.38462 
chr6:18544232-18544268 5.30556 
chr6:18544500-18544523 5.56522 
chr6:18545986-18546018 6 
chr6:18552402-18552424 6 
chr6:18558156-18558184 5.78571 
chr6:18559855-18559883 5.57143 
chr6:18560544-18560561 5.82353 
chr6:18562050-18562165 5.48696 
chr6:18562569-18562596 5.7037 
chr6:18564735-18564763 5.57143 
chr6:18564866-18564905 5.51282 
chr6:18565538-18565568 5.46667 
chr6:18565584-18566035 5.62084 
chr6:18566056-18566305 5.55422 
chr6:18566348-18566497 5.54362 
chr6:18566708-18566738 5.4 
chr6:18567735-18567765 5.4 
chr6:18567964-18568000 5.52778 
chr6:18569596-18569649 5.88679 
chr6:18569823-18569864 5.85366 
chr6:18571059-18571096 5.86486 
chr6:18574253-18574281 5.25 
chr6:18574491-18574510 5.63158 
chr6:18574638-18574662 5.58333 
chr6:18576401-18576436 5.51429 
chr6:18577356-18577401 5.64444 
chr6:18578739-18578758 5.89474 
chr6:18581799-18581826 5.92593 
chr6:18581836-18581930 5.90426 
chr6:18583641-18583665 6 
chr6:18588361-18588396 6 
chr6:18589295-18589318 5.69565 
chr6:18589506-18589532 5.96154 
chr6:18589807-18589830 5.73913 
chr6:18591532-18591549 6 
chr6:18592725-18592744 6 
chr6:18593317-18593331 6 
chr6:18594369-18594397 6 
chr6:18597117-18597145 5.92857 
chr6:18598039-18598058 6 
chr6:18599226-18599259 5.81818 
chr6:18600124-18600144 5.9 
chr6:18604683-18604712 5.58621 
chr6:18605379-18605398 5.63158 
chr6:18606610-18606638 5.21429 
chr6:18607954-18607986 5.3125 
chr6:18608276-18608291 6 
chr6:18608950-18608974 5.375 
chr6:18614921-18614996 5.90667 
chr6:18616637-18616659 6 
chr6:18619206-18619223 6 
chr6:18620318-18620341 5.65217 
chr6:18622809-18622851 6 
chr6:18622887-18622902 6 
chr6:18623135-18623174 5.17949 
chr6:18625560-18625600 5.7 
chr6:18625669-18625700 5.19355 
chr6:18626846-18626884 5.89474 
chr6:18627420-18627468 6 
chr6:18628209-18628223 6 
chr6:18628531-18628574 5.46512 
chr6:18631935-18631951 5.9375 
chr6:18632039-18632096 5.75439 
chr6:18632376-18632409 5.90909 
chr6:18633839-18633871 5.78125 
chr6:18644639-18644689 5.92 
chr6:18645241-18645255 6 
chr6:18647315-18647344 5.31034 
chr6:18647486-18647500 6 
chr6:18649730-18649776 6 
chr6:18653440-18653456 6 
chr6:18654274-18654304 5.8 
chr6:18657540-18657583 5.16279 
chr6:18658947-18658986 5.76923 
chr6:18662717-18662742 5.64 
chr6:18665612-18665631 5.94737 
chr6:18666885-18666939 5.24074 
chr6:18666950-18666976 5.5 
chr6:18667024-18667070 5.76087 
chr6:18667843-18667974 5.30534 
chr6:18668873-18668901 5.5 
chr6:18670961-18671066 5.57143 
chr6:18671087-18671175 5.93182 
chr6:18671323-18671338 6 
chr6:18673058-18673083 5.32 
chr6:18676464-18676485 5.52381 
chr6:18679091-18679117 5.57692 
chr6:18680031-18680045 6 
chr6:18681403-18681427 5.83333 
chr6:18684067-18684089 5.5 
chr6:18684312-18684393 5.19753 
chr6:18687000-18687031 5.64516 
chr6:18687872-18687923 5.96078 
chr6:18688295-18688327 5.875 
chr6:18691756-18691785 5.62069 
chr6:18697663-18697695 6 
chr6:18699819-18699847 5.17857 
chr6:18700326-18700366 5.7 
chr6:18703578-18703625 5.68085 
chr6:18709030-18709046 5.875 
chr6:18709691-18709713 5.5 
chr6:18710508-18710544 5.52778 
chr6:18713572-18713596 5.625 
chr6:18714542-18714570 5.89286 
chr6:18717545-18717576 5.64516 
chr6:18718617-18718666 5.83673 
chr6:18719348-18719433 5.29412 
chr6:18720641-18720653 6 
chr6:18723129-18723142 6 
chr6:18724038-18724074 5.30556 
chr6:18727647-18727675 5.78571 
chr6:18728288-18728329 5.17073 
chr6:18729575-18729616 5.85366 
chr6:18730470-18730487 5.76471 
chr6:18733619-18733643 5.66667 
chr6:18734490-18734569 5.89873 
chr6:18735192-18735268 5.30263 
chr6:18735825-18735856 5.29032 
chr6:18737848-18737885 5.59459 
chr6:18739428-18739511 5.62651 
chr6:18741063-18741126 5.20635 
chr6:18745812-18745832 6 
chr6:18746924-18746981 5.12281 
chr6:18749782-18749909 5.8189 
chr6:18753989-18754003 6 
chr6:18760651-18760676 5.68 
chr6:18761647-18761698 5.23529 
chr6:18762390-18762436 5.32609 
chr6:18763824-18763856 6 
chr6:18764149-18764167 5.77778 
chr6:18766411-18766448 5.32432 
chr6:18768855-18768992 5.83212 
chr6:18769280-18769335 5.81818 
chr6:18770382-18770394 6 
chr6:18775860-18775914 5.42593 
chr6:18778184-18778200 6 
chr6:18778854-18778867 6 
chr6:18779972-18779992 6 
chr6:18780941-18780981 5.475 
chr6:18785389-18785406 6 
chr6:18786093-18786114 5.57143 
chr6:18786304-18786488 5.77717 
chr6:18794174-18794200 5.26923 
chr6:18795342-18795384 5.71429 
chr6:18796383-18796841 5.74891 
chr6:18798273-18798312 6 
chr6:18802000-18802019 5.94737 
chr6:18804271-18804288 6 
chr6:18804374-18804407 5.78788 
chr6:18807044-18807093 5.87755 
chr6:18807150-18807234 5.38095 
chr6:18807264-18807290 5.53846 
chr6:18807322-18807343 5.61905 
chr6:18807355-18807374 5.63158 
chr6:18808780-18808795 5.86667 
chr6:18809890-18809974 5.77381 
chr6:18810322-18810357 5.2 
chr6:18815238-18815275 5.37838 
chr6:18819660-18819677 5.76471 
chr6:18822807-18822835 5.35714 
chr6:18822991-18823013 5.63636 
chr6:18823054-18823093 5.74359 
chr6:18826535-18826560 6 
chr6:18827504-18827571 5.85075 
chr6:18828072-18828086 6 
chr6:18828142-18828180 5.60526 
chr6:18831080-18831102 5.59091 
chr6:18832060-18832081 5.80952 
chr6:18833530-18833561 5.70968 
chr6:18836879-18836902 5.52174 
chr6:18838526-18838549 5.86957 
chr6:18839299-18839343 5.40909 
chr6:18843861-18843888 5.55556 
chr6:18847958-18848421 5.85097 
chr6:18848959-18849000 6 
chr6:18851321-18851417 5.76042 
chr6:18853364-18853388 5.54167 
chr6:18855078-18855098 6 
chr6:18856289-18856301 6 
chr6:18863000-18863024 5.375 
chr6:18863905-18863933 5.17857 
chr6:18866754-18866785 5.58065 
chr6:18868444-18868483 5.53846 
chr6:18868534-18868551 5.94118 
chr6:18869774-18869810 6 
chr6:18870670-18870690 6 
chr6:18871840-18871870 5.6 
chr6:18875084-18875113 5.62069 
chr6:18876175-18876210 6 
chr6:18876363-18876397 5.82353 
chr6:18876731-18876788 5.45614 
chr6:18879392-18879464 5.55556 
chr6:18883639-18883658 5.73684 
chr6:18884135-18884168 5.42424 
chr6:18884628-18884659 5.48387 
chr6:18885246-18885285 5.51282 
chr6:18885305-18885434 5.86047 
chr6:18887029-18887057 5.32143 
chr6:18887423-18887485 5.53226 
chr6:18888048-18888497 5.71938 
chr6:18888504-18888946 5.70362 
chr6:18888986-18889024 5.92105 
chr6:18889307-18889337 5.43333 
chr6:18890675-18890702 5.7037 
chr6:18896418-18896449 5.74194 
chr6:18898072-18898171 5.69697 
chr6:18899155-18899186 5.93548 
chr6:18900809-18900863 5.59259 
chr6:18905314-18905341 5.33333 
chr6:18908231-18908264 5.33333 
chr6:18909162-18909178 5.875 
chr6:18915511-18915536 5.64 
chr6:18916325-18916349 5.875 
chr6:18916840-18916858 5.94444 
chr6:18918088-18918111 5.73913 
chr6:18920036-18920081 5.71111 
chr6:18922851-18922879 5.21429 
chr6:18925838-18925856 5.77778 
chr6:18929757-18929803 6 
chr6:18929963-18930003 5.475 
chr6:18930043-18930094 5.86275 
chr6:18931881-18931894 6 
chr6:18932799-18932820 5.85714 
chr6:18935113-18935135 5.5 
chr6:18937482-18937559 5.72727 
chr6:18937729-18937750 5.61905 
chr6:18940136-18940181 5.73333 
chr6:18940265-18940278 6 
chr6:18940434-18940446 6 
chr6:18942445-18942468 5.95652 
chr6:18945537-18945572 5.8 
chr6:18946737-18946752 5.86667 
chr6:18949341-18949363 5.72727 
chr6:18950908-18950994 5.77907 
chr6:18951145-18951168 5.86957 
chr6:18953282-18953482 5.74 
chr6:18953893-18953926 5.39394 
chr6:18953934-18953946 6 
chr6:18957327-18957355 5.82143 
chr6:18957874-18957900 5.30769 
chr6:18958711-18958742 6 
chr6:18959902-18959939 5.81081 
chr6:18961103-18961136 6 
chr6:18966933-18967010 5.66234 
chr6:18970534-18970570 5.83333 
chr6:18977044-18977066 6 
chr6:18977802-18977833 5.29032 
chr6:18983239-18983288 5.95918 
chr6:18985040-18985086 5.56522 
chr6:18991236-18991276 5.875 
chr6:18992704-18992739 5.31429 
chr6:18993660-18993693 5.72727 
chr6:18996629-18996658 5.62069 
chr6:18997022-18997042 5.6 
chr6:18997525-18997541 5.8125 
chr6:18997575-18997610 5.31429 
chr6:18997964-18997980 6 
chr6:19001154-19001182 5.53571 
chr6:19004522-19004553 5.45161 
chr6:19005513-19005531 6 
chr6:19005613-19005650 5.40541 
chr6:19005784-19005796 6 
chr6:19006864-19006888 5.45833 
chr6:19008033-19008068 5.88571 
chr6:19009693-19009720 5.55556 
chr6:19010422-19010449 5.22222 
chr6:19014648-19014708 5.68333 
chr6:19016551-19016579 6 
chr6:19019230-19019267 5.75676 
chr6:19019934-19020000 5.54545 
chr6:19020124-19020147 5.56522 
chr6:19021134-19021182 5.5 
chr6:19023577-19023597 6 
chr6:19023743-19023789 5.21739 
chr6:19023980-19024014 5.82353 
chr6:19024052-19024068 6 
chr6:19024335-19024360 5.64 
chr6:19027284-19027304 6 
chr6:19029387-19029408 6 
chr6:19031087-19031126 5.94872 
chr6:19033895-19033919 5.45833 
chr6:19036488-19036511 5.43478 
chr6:19041186-19041242 5.78571 
chr6:19043570-19043588 6 
chr6:19044772-19044824 5.46154 
chr6:19046097-19046157 5.66667 
chr6:19046858-19046887 5.68966 
chr6:19047038-19047061 5.65217 
chr6:19049373-19049420 6 
chr6:19050879-19050895 5.875 
chr6:19052122-19052163 5.68293 
chr6:19052896-19052922 5.53846 
chr6:19054303-19054332 5.7931 
chr6:19061041-19061090 5.63265 
chr6:19061146-19061180 5.73529 
chr6:19064989-19065021 5.75 
chr6:19067137-19067172 5.28571 
chr6:19067920-19067970 5.34 
chr6:19077098-19077130 6 
chr6:19077234-19077254 5.7 
chr6:19078513-19078554 6 
chr6:19078660-19078673 6 
chr6:19080236-19080248 6 
chr6:19082061-19082087 5.42308 
chr6:19086780-19086803 5.91304 
chr6:19088097-19088127 5.23333 
chr6:19089195-19089221 5.38462 
chr6:19091821-19091887 5.9697 
chr6:19096285-19096302 6 
chr6:19096500-19096536 5.30556 
chr6:19097018-19097035 6 
chr6:19097165-19097186 5.66667 
chr6:19097388-19097415 6 
chr6:19097586-19097608 6 
chr6:19103121-19103142 5.85714 
chr6:19104190-19104218 5.82143 
chr6:19104274-19104304 5.9 
chr6:19105919-19105947 5.67857 
chr6:19108332-19108388 5.30357 
chr6:19108411-19108428 5.82353 
chr6:19108456-19108525 5.63768 
chr6:19108616-19108662 5.71739 
chr6:19109294-19109317 6 
chr6:19109329-19109387 5.2931 
chr6:19111676-19111692 5.875 
chr6:19112199-19112224 5.72 
chr6:19113218-19113512 5.7585 
chr6:19113815-19113843 5.53571 
chr6:19114391-19114413 5.90909 
chr6:19116969-19117017 5.375 
chr6:19119942-19120052 5.66364 
chr6:19120062-19120089 6 
chr6:19120135-19120192 5.73684 
chr6:19127963-19127981 5.83333 
chr6:19128539-19128554 6 
chr6:19129479-19129519 5.825 
chr6:19137077-19137102 5.4 
chr6:19138943-19138970 5.2963 
chr6:19143138-19143160 5.5 
chr6:19147289-19147339 5.66 
chr6:19148590-19148640 5.76 
chr6:19149436-19149460 6 
chr6:19149972-19150000 5.96429 
chr6:19153111-19153150 5.25641 
chr6:19154580-19154613 5.42424 
chr6:19155635-19155672 6 
chr6:19162728-19162750 5.5 
chr6:19162766-19162806 5.45 
chr6:19163678-19163700 5.72727 
chr6:19166315-19166339 5.54167 
chr6:19170303-19170326 5.47826 
chr6:19173400-19173427 5.66667 
chr6:19173661-19173692 5.70968 
chr6:19173812-19173847 5.88571 
chr6:19177939-19177962 5.78261 
chr6:19180849-19180874 5.52 
chr6:19182372-19182387 6 
chr6:19183091-19183123 5.6875 
chr6:19183400-19183422 5.77273 
chr6:19185389-19185405 5.875 
chr6:19186217-19186230 6 
chr6:19186730-19186757 5.48148 
chr6:19196518-19196540 5.90909 
chr6:19197173-19197206 5.33333 
chr6:19198513-19198531 5.72222 
chr6:19207096-19207119 5.43478 
chr6:19207407-19207434 5.74074 
chr6:19207921-19207946 5.96 
chr6:19208662-19208680 6 
chr6:19211930-19211960 5.86667 
chr6:19215470-19215500 5.83333 
chr6:19217445-19217476 5.80645 
chr6:19218902-19218920 5.77778 
chr6:19221888-19221926 5.42105 
chr6:19227193-19227220 5.74074 
chr6:19227329-19227352 6 
chr6:19229284-19229305 5.52381 
chr6:19235600-19235645 5.2 
chr6:19237452-19237479 5.37037 
chr6:19241292-19241318 5.26923 
chr6:19247306-19247334 5.53571 
chr6:19248573-19248606 5.33333 
chr6:19253308-19253330 5.59091 
chr6:19254931-19254961 5.86667 
chr6:19256362-19256375 6 
chr6:19256529-19256574 5.93333 
chr6:19258110-19258131 5.57143 
chr6:19261528-19261542 6 
chr6:19264478-19264503 5.44 
chr6:19264782-19264806 5.54167 
chr6:19266087-19266104 5.76471 
chr6:19267481-19267510 6 
chr6:19271866-19271885 5.68421 
chr6:19276902-19276986 5.66667 
chr6:19277000-19277056 5.23214 
chr6:19277098-19277113 6 
chr6:19281253-19281274 5.66667 
chr6:19288599-19288615 6 
chr6:19294072-19294102 5.96667 
chr6:19296868-19296900 5.75 
chr6:19297613-19297626 6 
chr6:19298500-19298521 5.57143 
chr6:19298612-19298627 6 
chr6:19299062-19299109 5.34043 
chr6:19299160-19299192 5.8125 
chr6:19301406-19301454 5.77083 
chr6:19301805-19301833 5.75 
chr6:19302987-19303010 6 
chr6:19304323-19304350 6 
chr6:19306302-19306340 5.84211 
chr6:19307390-19307412 6 
chr6:19308075-19308098 6 
chr6:19309084-19309119 5.65714 
chr6:19309554-19309608 5.75926 
chr6:19310311-19310332 5.90476 
chr6:19310743-19310769 5.76923 
chr6:19310912-19310939 5.62963 
chr6:19311111-19311133 5.59091 
chr6:19312442-19312460 6 
chr6:19313149-19313166 6 
chr6:19313637-19313661 6 
chr6:19316455-19316477 6 
chr6:19317555-19317599 5.84091 
chr6:19319270-19319526 5.5625 
chr6:19319538-19319568 5.63333 
chr6:19320279-19320296 5.76471 
chr6:19321043-19321070 5.48148 
chr6:19321265-19321281 6 
chr6:19323500-19323513 5.92308 
chr6:19326740-19326770 5.83333 
chr6:19326953-19326970 5.94118 
chr6:19328637-19328708 5.94366 
chr6:19328870-19328883 6 
chr6:19329961-19329987 5.26923 
chr6:19331179-19331203 5.875 
chr6:19331806-19331827 6 
chr6:19332796-19332815 5.63158 
chr6:19333558-19333574 6 
chr6:19333628-19333665 5.89189 
chr6:19333728-19333762 6 
chr6:19336007-19336033 5.84615 
chr6:19336122-19336180 5.53448 
chr6:19336566-19336605 5.64103 
chr6:19337230-19337382 5.52632 
chr6:19337653-19337685 5.6875 
chr6:19337748-19337790 5.97619 
chr6:19340601-19340618 6 
chr6:19341267-19341291 5.58333 
chr6:19342644-19342677 5.9697 
chr6:19344351-19344386 5.94286 
chr6:19345058-19345300 5.89256 
chr6:19347379-19347416 5.56757 
chr6:19347864-19347941 5.51948 
chr6:19348277-19348307 5.96667 
chr6:19351184-19351210 5.76923 
chr6:19353957-19353986 5.72414 
chr6:19356505-19356518 6 
chr6:19356914-19356934 5.65 
chr6:19359977-19360000 5.52174 
chr6:19360465-19360492 5.62963 
chr6:19360500-19360539 5.46154 
chr6:19362114-19362142 5.32143 
chr6:19364069-19364095 5.65385 
chr6:19370059-19370081 5.68182 
chr6:19371351-19371377 5.80769 
chr6:19376866-19376880 6 
chr6:19377878-19377904 5.80769 
chr6:19381700-19381727 6 
chr6:19383514-19383532 5.88889 
chr6:19388895-19388919 5.91667 
chr6:19389027-19389051 5.54167 
chr6:19389407-19389434 5.25926 
chr6:19391055-19391079 5.5 
chr6:19393581-19393597 6 
chr6:19394866-19394897 5.41935 
chr6:19397584-19397608 5.375 
chr6:19399575-19399587 6 
chr6:19399602-19399632 5.4 
chr6:19400312-19400337 6 
chr6:19401695-19401754 5.81356 
chr6:19406793-19406871 5.70513 
chr6:19412394-19412408 6 
chr6:19413116-19413135 5.73684 
chr6:19413295-19413307 6 
chr6:19414554-19414586 5.5 
chr6:19415500-19415523 5.82609 
chr6:19417564-19417592 5.92857 
chr6:19418500-19418517 5.76471 
chr6:19418605-19418647 5.7381 
chr6:19418657-19418683 5.30769 
chr6:19418860-19418884 5.75 
chr6:19420794-19420857 5.73016 
chr6:19423303-19423317 5.92857 
chr6:19423611-19423626 6 
chr6:19424050-19424094 5.36364 
chr6:19425349-19425391 5.28571 
chr6:19428453-19428472 5.73684 
chr6:19429174-19429205 5.22581 
chr6:19430432-19430454 5.72727 
chr6:19431094-19431123 5.65517 
chr6:19432126-19432144 6 
chr6:19432161-19432182 6 
chr6:19433676-19433707 5.35484 
chr6:19435292-19435309 5.82353 
chr6:19435528-19435547 6 
chr6:19436253-19436281 5.25 
chr6:19444000-19444029 5.17241 
chr6:19445394-19445408 6 
chr6:19445884-19445912 5.67857 
chr6:19447611-19447637 5.30769 
chr6:19448454-19448468 6 
chr6:19448958-19448989 6 
chr6:19453141-19453175 6 
chr6:19453794-19453844 5.72 
chr6:19454780-19454806 5.42308 
chr6:19460461-19460473 6 
chr6:19466884-19466916 5.90625 
chr6:19467635-19467665 5.26667 
chr6:19470184-19470259 5.54667 
chr6:19470483-19470500 5.82353 
chr6:19470507-19470591 5.35714 
chr6:19470602-19470633 5.41935 
chr6:19470668-19470776 5.40741 
chr6:19470814-19470940 5.35714 
chr6:19470951-19471000 5.61224 
chr6:19473023-19473067 5.5 
chr6:19473455-19473474 6 
chr6:19473765-19473784 5.78947 
chr6:19476767-19476802 5.88571 
chr6:19477661-19477692 5.32258 
chr6:19478849-19478874 5.4 
chr6:19480153-19480182 5.2069 
chr6:19481393-19481446 5.4717 
chr6:19483364-19483418 5.27778 
chr6:19488213-19488248 6 
chr6:19488420-19488490 5.87143 
chr6:19490153-19490179 5.84615 
chr6:19491812-19491825 6 
chr6:19494970-19495007 5.51351 
chr6:19495180-19495206 5.69231 
chr6:19495500-19495524 5.375 
chr6:19496071-19496104 5.24242 
chr6:19498009-19498035 5.92308 
chr6:19501465-19501493 5.92857 
chr6:19504172-19504206 5.85294 
chr6:19504919-19504939 5.75 
chr6:19507871-19507923 5.44231 
chr6:19508821-19508842 5.61905 
chr6:19509292-19509324 5.5 
chr6:19512679-19512719 5.65 
chr6:19514424-19514448 6 
chr6:19519058-19519132 5.36486 
chr6:19522364-19522379 5.93333 
chr6:19522712-19522733 6 
chr6:19522769-19522789 5.7 
chr6:19526589-19526641 5.61538 
chr6:19527388-19527400 6 
chr6:19528555-19528577 5.68182 
chr6:19528781-19528803 6 
chr6:19529875-19529891 6 
chr6:19531544-19531578 5.55882 
chr6:19531949-19531969 5.65 
chr6:19533274-19533293 5.84211 
chr6:19533718-19533760 5.2619 
chr6:19538197-19538209 6 
chr6:19549237-19549263 6 
chr6:19550331-19550367 5.52778 
chr6:19550711-19550741 5.96667 
chr6:19551589-19551617 5.32143 
chr6:19551680-19551705 5.48 
chr6:19554259-19554287 5.39286 
chr6:19554747-19554768 6 
chr6:19556064-19556089 5.6 
chr6:19556821-19556847 5.42308 
chr6:19560976-19560994 6 
chr6:19561939-19561965 5.38462 
chr6:19562556-19562667 5.89189 
chr6:19563672-19563720 6 
chr6:19564480-19564506 5.42308 
chr6:19564975-19564995 6 
chr6:19565721-19565743 5.68182 
chr6:19566983-19567014 5.70968 
chr6:19568146-19568169 6 
chr6:19571046-19571062 6 
chr6:19572700-19572733 6 
chr6:19577128-19577168 5.6 
chr6:19578080-19578103 5.78261 
chr6:19578365-19578442 5.85714 
chr6:19580358-19580376 6 
chr6:19582226-19582267 5.39024 
chr6:19584128-19584152 5.375 
chr6:19584922-19584944 5.63636 
chr6:19584973-19584997 5.5 
chr6:19585309-19585359 5.56 
chr6:19586178-19586210 5.46875 
chr6:19586966-19587000 5.64706 
chr6:19588512-19588544 5.53125 
chr6:19588837-19588862 5.6 
chr6:19591964-19591997 5.81818 
chr6:19592543-19592572 5.7931 
chr6:19593423-19593442 5.68421 
chr6:19597553-19597593 5.85 
chr6:19606817-19607146 5.65957 
chr6:19607457-19607495 5.34211 
chr6:19609868-19609883 5.86667 
chr6:19610187-19610214 5.25926 
chr6:19613979-19613992 5.92308 
chr6:19614325-19614378 5.9434 
chr6:19617322-19617348 5.61538 
chr6:19618887-19618933 5.78261 
chr6:19620277-19620297 5.65 
chr6:19624713-19624760 5.44681 
chr6:19626197-19626210 5.92308 
chr6:19627843-19627870 5.51852 
chr6:19630330-19630375 5.84444 
chr6:19630471-19630494 5.43478 
chr6:19631434-19631464 6 
chr6:19631488-19631509 5.52381 
chr6:19632073-19632089 6 
chr6:19633696-19633744 6 
chr6:19636730-19636761 5.25806 
chr6:19637098-19637333 5.94043 
chr6:19639958-19639982 5.95833 
chr6:19646033-19646068 5.65714 
chr6:19648184-19648197 6 
chr6:19648350-19648392 5.97619 
chr6:19650186-19650217 5.87097 
chr6:19650425-19650440 5.93333 
chr6:19651584-19651615 5.45161 
chr6:19654195-19654210 6 
chr6:19656788-19656809 5.66667 
chr6:19656820-19656832 6 
chr6:19657495-19657507 6 
chr6:19657664-19657729 5.26154 
chr6:19657751-19657781 5.43333 
chr6:19661396-19661419 5.43478 
chr6:19661467-19661500 5.33333 
chr6:19662239-19662266 5.96296 
chr6:19666798-19666851 5.96226 
chr6:19668000-19668025 5.84 
chr6:19668599-19668636 5.24324 
chr6:19670140-19670164 5.54167 
chr6:19674818-19674847 5.7931 
chr6:19675054-19675069 5.93333 
chr6:19675564-19675584 5.6 
chr6:19676589-19676619 5.83333 
chr6:19677025-19677046 5.80952 
chr6:19677634-19677679 5.77778 
chr6:19679730-19679766 5.86111 
chr6:19681670-19681696 5.65385 
chr6:19681731-19681783 5.26923 
chr6:19681950-19682000 5.5 
chr6:19682369-19682435 5.95455 
chr6:19683546-19683599 5.41509 
chr6:19685373-19685394 6 
chr6:19685434-19685464 5.4 
chr6:19685492-19685506 5.92857 
chr6:19685522-19685573 5.43137 
chr6:19688440-19688494 5.7963 
chr6:19689423-19689448 5.92 
chr6:19690918-19690950 5.4375 
chr6:19691106-19691128 5.54545 
chr6:19692259-19692297 5.76316 
chr6:19694335-19694361 5.96154 
chr6:19697367-19697400 5.75758 
chr6:19698198-19698228 5.36667 
chr6:19698729-19698742 5.92308 
chr6:19698766-19698807 5.65854 
chr6:19699674-19699703 5.24138 
chr6:19700938-19700950 6 
chr6:19701696-19701730 5.35294 
chr6:19702809-19702828 5.63158 
chr6:19703912-19703939 5.77778 
chr6:19705779-19705822 5.97674 
chr6:19709195-19709213 5.88889 
chr6:19710430-19710470 5.8 
chr6:19712237-19712284 5.59574 
chr6:19712500-19712526 5.84615 
chr6:19713540-19713592 5.92308 
chr6:19715076-19715110 5.52941 
chr6:19715366-19715387 6 
chr6:19716890-19716932 5.66667 
chr6:19718162-19718186 5.75 
chr6:19721044-19721067 5.43478 
chr6:19722032-19722073 5.70732 
chr6:19723017-19723056 5.4359 
chr6:19725143-19725178 5.71429 
chr6:19725595-19725619 5.58333 
chr6:19726321-19726351 5.6 
chr6:19727059-19727091 5.5 
chr6:19727367-19727382 5.86667 
chr6:19728654-19728687 5.42424 
chr6:19731480-19731505 5.48 
chr6:19736810-19736829 5.68421 
chr6:19737594-19737614 5.9 
chr6:19738006-19738021 6 
chr6:19740588-19740621 5.87879 
chr6:19740799-19740832 5.81818 
chr6:19742184-19742205 5.90476 
chr6:19744235-19744247 6 
chr6:19747885-19747899 6 
chr6:19751111-19751131 5.75 
chr6:19757259-19757285 5.53846 
chr6:19757743-19757785 5.38095 
chr6:19759342-19759371 5.51724 
chr6:19760852-19760884 5.40625 
chr6:19761134-19761161 5.77778 
chr6:19764301-19764394 5.78495 
chr6:19771133-19771190 5.89474 
chr6:19771349-19771372 6 
chr6:19771657-19771677 5.7 
chr6:19772934-19772969 6 
chr6:19774726-19774750 5.875 
chr6:19774878-19774899 6 
chr6:19775535-19775597 5.62903 
chr6:19776700-19776718 6 
chr6:19777679-19777711 5.53125 
chr6:19783029-19783051 5.54545 
chr6:19783727-19783756 5.27586 
chr6:19784823-19784849 5.96154 
chr6:19786610-19786635 5.76 
chr6:19786645-19786673 5.67857 
chr6:19786849-19786874 5.76 
chr6:19787642-19787693 5.56863 
chr6:19789441-19789465 6 
chr6:19792505-19792551 5.30435 
chr6:19792896-19792909 6 
chr6:19793283-19793303 5.65 
chr6:19793882-19793904 6 
chr6:19794100-19794139 5.41026 
chr6:19797966-19797980 6 
chr6:19798046-19798059 5.92308 
chr6:19799988-19800031 5.5814 
chr6:19800677-19800700 6 
chr6:19800867-19800889 6 
chr6:19800907-19800932 5.52 
chr6:19801234-19801258 6 
chr6:19802592-19802611 5.89474 
chr6:19804318-19804335 5.76471 
chr6:19807948-19808000 5.67308 
chr6:19811113-19811137 5.83333 
chr6:19816138-19816167 5.2069 
chr6:19817391-19817408 5.88235 
chr6:19820589-19820628 5.46154 
chr6:19823389-19823426 5.64865 
chr6:19824464-19824503 6 
chr6:19828634-19828669 5.54286 
chr6:19829174-19829210 6 
chr6:19832227-19832244 6 
chr6:19832344-19832368 5.70833 
chr6:19838105-19838120 6 
chr6:19838542-19838571 5.2069 
chr6:19840026-19840072 5.45652 
chr6:19846542-19846571 5.93103 
chr6:19850266-19850285 5.94737 
chr6:19856780-19856820 5.325 
chr6:19857761-19857782 5.85714 
chr6:19858590-19858615 5.92 
chr6:19863028-19863052 5.79167 
chr6:19867800-19867832 5.625 
chr6:19868344-19868398 5.38889 
chr6:19870628-19870640 6 
chr6:19871243-19871260 5.88235 
chr6:19872192-19872210 5.83333 
chr6:19874114-19874154 5.65 
chr6:19874368-19874393 5.36 
chr6:19876793-19876818 5.52 
chr6:19878580-19878605 5.48 
chr6:19878874-19878899 5.96 
chr6:19883681-19883708 5.2963 
chr6:19884352-19884386 6 
chr6:19885627-19885640 6 
chr6:19886181-19886233 5.26923 
chr6:19890943-19891044 5.50495 
chr6:19892084-19892101 5.94118 
chr6:19892305-19892336 5.96774 
chr6:19892488-19892509 5.57143 
chr6:19893322-19893339 6 
chr6:19893500-19893519 5.84211 
chr6:19893696-19893719 6 
chr6:19895471-19895489 6 
chr6:19897893-19897905 6 
chr6:19899828-19899845 6 
chr6:19900712-19900729 6 
chr6:19901004-19901022 6 
chr6:19901500-19901520 5.7 
chr6:19901534-19901584 6 
chr6:19904483-19904507 5.83333 
chr6:19906242-19906267 5.4 
chr6:19907530-19907557 5.44444 
chr6:19912127-19912190 5.90476 
chr6:19913929-19913979 5.82 
chr6:19914452-19914521 5.69565 
chr6:19915113-19915134 5.85714 
chr6:19915865-19915881 5.8125 
chr6:19923334-19923368 6 
chr6:19923967-19923979 6 
chr6:19927500-19927527 5.66667 
chr6:19930708-19930744 5.97222 
chr6:19931455-19931476 5.71429 
chr6:19932466-19932487 5.71429 
chr6:19934885-19934907 6 
chr6:19937809-19937851 5.7381 
chr6:19938800-19938837 5.56757 
chr6:19938864-19938967 5.87379 
chr6:19941380-19941550 5.93529 
chr6:19945776-19945794 6 
chr6:19946639-19946664 5.88 
chr6:19947065-19947097 5.28125 
chr6:19951197-19951216 5.84211 
chr6:19951534-19951564 5.9 
chr6:19953000-19953028 5.96429 
chr6:19953644-19953695 5.09804 
chr6:19953936-19953972 5.30556 
chr6:19956372-19956392 6 
chr6:19958458-19958477 5.63158 
chr6:19964961-19964976 5.93333 
chr6:19966775-19966801 6 
chr6:19967118-19967133 6 
chr6:19967529-19967557 5.78571 
chr6:19967844-19967868 5.625 
chr6:19968354-19968375 6 
chr6:19970508-19970533 5.64 
chr6:19971045-19971075 5.56667 
chr6:19971110-19971125 5.93333 
chr6:19973135-19973156 6 
chr6:19973744-19973783 5.5641 
chr6:19975175-19975210 5.6 
chr6:19975510-19975545 5.48571 
chr6:19975992-19976006 5.92857 
chr6:19980764-19980787 5.43478 
chr6:19981550-19981576 5.53846 
chr6:19984840-19984859 5.73684 
chr6:19985064-19985079 5.86667 
chr6:19989645-19989676 5.22581 
chr6:19994547-19994578 5.45161 
chr6:19995837-19995863 5.38462 
chr6:19996107-19996134 5.85185 
chr6:19997397-19997575 5.82022 
chr6:19998234-19998259 5.92 
chr6:20000965-20000991 5.38462 
chr6:20001224-20001249 5.48 
chr6:20002720-20002748 5.92857 
chr6:20005419-20005436 5.88235 
chr6:20006857-20006888 5.35484 
chr6:20008161-20008175 6 
chr6:20008639-20008667 6 
chr6:20009885-20009985 5.79 
chr6:20011639-20011668 5.31034 
chr6:20013055-20013138 5.51807 
chr6:20017119-20017139 5.7 
chr6:20017189-20017211 5.77273 
chr6:20021719-20021736 5.88235 
chr6:20026989-20027013 6 
chr6:20027754-20027778 5.5 
chr6:20027967-20028009 5.80952 
chr6:20028025-20028045 5.7 
chr6:20032126-20032157 5.93548 
chr6:20033392-20033424 5.6875 
chr6:20034477-20034510 5.69697 
chr6:20038899-20038930 5.41935 
chr6:20040179-20040212 6 
chr6:20041353-20041377 6 
chr6:20042756-20042803 5.44681 
chr6:20043570-20043595 5.4 
chr6:20045074-20045107 5.93939 
chr6:20049703-20049736 6 
chr6:20051212-20051258 5.58696 
chr6:20052697-20052738 5.46341 
chr6:20053258-20053277 6 
chr6:20053883-20053903 6 
chr6:20055413-20055433 5.65 
chr6:20055495-20055550 5.89091 
chr6:20055807-20055823 6 
chr6:20058364-20058387 5.69565 
chr6:20060644-20060682 5.52632 
chr6:20061245-20061288 5.83721 
chr6:20062952-20062980 5.67857 
chr6:20066421-20066475 5.35185 
chr6:20066497-20066516 5.84211 
chr6:20068626-20068689 5.44444 
chr6:20073218-20073233 6 
chr6:20077770-20077783 6 
chr6:20079053-20079073 5.8 
chr6:20081467-20081492 6 
chr6:20081923-20081986 5.63492 
chr6:20082030-20082145 5.64348 
chr6:20083263-20083303 5.7 
chr6:20088577-20088600 5.86957 
chr6:20088671-20088692 5.57143 
chr6:20089952-20089982 5.16667 
chr6:20090018-20090039 6 
chr6:20092292-20092308 5.875 
chr6:20092360-20092389 6 
chr6:20093712-20093737 5.44 
chr6:20094202-20094218 5.875 
chr6:20095650-20095669 6 
chr6:20102345-20102371 6 
chr6:20103629-20103675 5.78261 
chr6:20104160-20104183 5.47826 
chr6:20105887-20105914 6 
chr6:20106507-20106528 5.52381 
chr6:20108395-20108423 5.32143 
chr6:20110133-20110153 6 
chr6:20110761-20110778 6 
chr6:20112035-20112119 5.88095 
chr6:20114020-20114086 5.78788 
chr6:20115114-20115128 6 
chr6:20116562-20116593 6 
chr6:20120220-20120250 5.8 
chr6:20120579-20120601 5.68182 
chr6:20121962-20121981 5.63158 
chr6:20122029-20122041 6 
chr6:20122052-20122070 5.77778 
chr6:20126934-20126967 5.18182 
chr6:20129469-20129485 6 
chr6:20130579-20130600 6 
chr6:20130931-20130949 5.77778 
chr6:20134309-20134336 5.33333 
chr6:20135133-20135149 6 
chr6:20135337-20135360 5.82609 
chr6:20135661-20135673 6 
chr6:20136676-20136721 5.2 
chr6:20137948-20137974 6 
chr6:20139339-20139368 5.37931 
chr6:20139777-20139798 6 
chr6:20141562-20141605 5.88372 
chr6:20141757-20141781 5.66667 
chr6:20142682-20142696 5.92857 
chr6:20143979-20144000 5.52381 
chr6:20145227-20145252 5.4 
chr6:20149331-20149358 5.55556 
chr6:20150775-20150805 5.83333 
chr6:20152557-20152628 5.83099 
chr6:20153050-20153077 5.88889 
chr6:20154763-20154797 5.73529 
chr6:20156500-20156514 5.92857 
chr6:20157351-20157369 6 
chr6:20158386-20158422 5.55556 
chr6:20162242-20162270 5.75 
chr6:20164265-20164438 5.25434 
chr6:20164633-20164662 5.2069 
chr6:20167169-20167232 5.7619 
chr6:20168694-20169072 5.76455 
chr6:20169838-20169867 5.75862 
chr6:20171123-20171157 6 
chr6:20171613-20171636 6 
chr6:20172264-20172326 5.69355 
chr6:20172656-20172679 5.73913 
chr6:20175668-20175690 5.90909 
chr6:20175850-20175870 5.9 
chr6:20177580-20177602 5.72727 
chr6:20178003-20178025 5.81818 
chr6:20178602-20178653 5.58824 
chr6:20178666-20178690 5.875 
chr6:20178880-20178896 5.875 
chr6:20179314-20179339 5.36 
chr6:20185111-20185138 6 
chr6:20185483-20185500 5.82353 
chr6:20186406-20186425 5.78947 
chr6:20190209-20190232 5.47826 
chr6:20192004-20192029 5.32 
chr6:20193226-20193249 6 
chr6:20193835-20193850 6 
chr6:20195156-20195196 5.175 
chr6:20195836-20195863 5.96296 
chr6:20197092-20197119 5.92593 
chr6:20198458-20198495 5.97297 
chr6:20199729-20199750 5.85714 
chr6:20201560-20201595 5.74286 
chr6:20202157-20202178 5.52381 
chr6:20203368-20203390 5.77273 
chr6:20205433-20205474 5.4878 
chr6:20206402-20206417 5.93333 
chr6:20210809-20210838 6 
chr6:20212200-20212230 6 
chr6:20212617-20212652 6 
chr6:20213904-20213932 5.5 
chr6:20214237-20214326 5.40449 
chr6:20214394-20214459 5.41538 
chr6:20214816-20214835 6 
chr6:20216278-20216301 5.82609 
chr6:20217500-20217518 5.77778 
chr6:20220050-20220085 5.57143 
chr6:20220253-20220267 6 
chr6:20221015-20221040 5.36 
chr6:20222394-20222422 5.60714 
chr6:20222712-20222793 5.60494 
chr6:20222964-20222984 6 
chr6:20224604-20224631 5.48148 
chr6:20225440-20225474 5.61765 
chr6:20226561-20226623 5.82258 
chr6:20226849-20226866 5.88235 
chr6:20227672-20227698 5.88462 
chr6:20228533-20228560 5.85185 
chr6:20228608-20228621 6 
chr6:20229331-20229358 5.96296 
chr6:20230374-20230392 5.72222 
chr6:20231034-20231060 5.26923 
chr6:20232203-20232333 5.76154 
chr6:20232497-20232509 6 
chr6:20233226-20233249 5.91304 
chr6:20236269-20236299 5.73333 
chr6:20239389-20239409 5.8 
chr6:20241500-20241562 5.67742 
chr6:20245818-20245841 5.6087 
chr6:20246299-20246329 5.13333 
chr6:20247309-20247335 5.76923 
chr6:20247904-20247939 5.54286 
chr6:20248436-20248466 5.63333 
chr6:20249214-20249230 6 
chr6:20249894-20249955 5.2459 
chr6:20251351-20251385 5.64706 
chr6:20251856-20251870 5.92857 
chr6:20252420-20252451 5.70968 
chr6:20255853-20255880 5.2963 
chr6:20256012-20256027 6 
chr6:20258151-20258170 6 
chr6:20259436-20259450 6 
chr6:20259894-20259916 5.63636 
chr6:20262203-20262228 5.56 
chr6:20263026-20263065 6 
chr6:20263223-20263242 6 
chr6:20263395-20263414 6 
chr6:20264494-20264513 5.84211 
chr6:20265702-20265727 6 
chr6:20266495-20266544 5.91837 
chr6:20267244-20267265 5.66667 
chr6:20268893-20268924 5.74194 
chr6:20271393-20271410 6 
chr6:20273255-20273281 6 
chr6:20274100-20274142 5.97619 
chr6:20280231-20280274 5.74419 
chr6:20284674-20284696 5.81818 
chr6:20287850-20287871 5.7619 
chr6:20288328-20288341 6 
chr6:20288400-20288433 5.9697 
chr6:20288790-20288804 6 
chr6:20290291-20290308 6 
chr6:20295660-20295675 6 
chr6:20297500-20297524 5.41667 
chr6:20299901-20299929 5.60714 
chr6:20300666-20300680 6 
chr6:20306424-20306436 6 
chr6:20308073-20308091 5.72222 
chr6:20308110-20308149 5.61538 
chr6:20308948-20308987 5.76923 
chr6:20309761-20309811 5.4 
chr6:20310322-20310381 5.83051 
chr6:20316140-20316159 5.89474 
chr6:20317228-20317264 5.75 
chr6:20324166-20324207 5.78049 
chr6:20325318-20325359 5.26829 
chr6:20325593-20325640 5.31915 
chr6:20330850-20330878 5.92857 
chr6:20331107-20331132 5.44 
chr6:20331291-20331311 5.95 
chr6:20333570-20333590 5.8 
chr6:20339209-20339232 5.82609 
chr6:20341250-20341356 5.89623 
chr6:20342707-20342744 5.10811 
chr6:20343798-20343818 5.75 
chr6:20344718-20344783 5.72308 
chr6:20347130-20347156 5.38462 
chr6:20347310-20347332 6 
chr6:20349264-20349278 6 
chr6:20350987-20351011 5.58333 
chr6:20351756-20351802 5.43478 
chr6:20353117-20353135 5.94444 
chr6:20353318-20353337 6 
chr6:20353348-20353362 6 
chr6:20354042-20354061 6 
chr6:20354958-20355000 5.80952 
chr6:20355299-20355326 5.66667 
chr6:20355740-20355777 5.94595 
chr6:20359218-20359231 5.92308 
chr6:20361191-20361229 5.73684 
chr6:20362589-20362620 5.22581 
chr6:20365314-20365360 5.69565 
chr6:20368748-20368780 5.4375 
chr6:20369171-20369213 6 
chr6:20370174-20370235 5.93443 
chr6:20370292-20370317 5.52 
chr6:20371772-20371786 6 
chr6:20377130-20377147 6 
chr6:20379193-20379215 6 
chr6:20379836-20379856 5.75 
chr6:20380973-20380991 6 
chr6:20383121-20383137 6 
chr6:20384593-20384679 5.72093 
chr6:20385440-20385490 5.28 
chr6:20386779-20386793 6 
chr6:20387132-20387272 5.88571 
chr6:20387655-20387683 5.89286 
chr6:20388867-20388900 5.45455 
chr6:20389706-20389736 5.53333 
chr6:20391099-20391125 5.96154 
chr6:20391540-20391570 5.7 
chr6:20394713-20394749 5.94444 
chr6:20395041-20395070 5.51724 
chr6:20395576-20395600 5.75 
chr6:20395650-20395705 5.67273 
chr6:20397267-20397298 5.45161 
chr6:20399114-20399128 6 
chr6:20402594-20402617 5.73913 
chr6:20402824-20402845 5.71429 
chr6:20403793-20403835 5.33333 
chr6:20403913-20403941 5.42857 
chr6:20405575-20405590 6 
chr6:20419760-20419806 5.91304 
chr6:20420345-20420368 5.52174 
chr6:20420669-20420690 6 
chr6:20424441-20424476 6 
chr6:20424587-20424681 5.45745 
chr6:20425618-20425632 6 
chr6:20428441-20428467 5.96154 
chr6:20430114-20430137 5.52174 
chr6:20430299-20430329 5.36667 
chr6:20431255-20431270 6 
chr6:20435980-20436000 5.6 
chr6:20436205-20436222 6 
chr6:20436683-20436721 5.89474 
chr6:20437658-20437683 5.48 
chr6:20437711-20437764 5.41509 
chr6:20441800-20441819 6 
chr6:20441956-20441973 6 
chr6:20443194-20443216 5.63636 
chr6:20444958-20444982 5.625 
chr6:20447546-20447596 5.88 
chr6:20448681-20448709 5.78571 
chr6:20449347-20449376 5.2069 
chr6:20453200-20453248 5.6875 
chr6:20453632-20453657 5.96 
chr6:20457572-20457594 5.72727 
chr6:20461227-20461255 6 
chr6:20463032-20463122 5.61111 
chr6:20470496-20470514 5.88889 
chr6:20470818-20470842 5.375 
chr6:20471810-20471829 5.78947 
chr6:20472256-20472295 6 
chr6:20474318-20474349 5.3871 
chr6:20482562-20482583 5.90476 
chr6:20482819-20482847 5.82143 
chr6:20483266-20483308 5.42857 
chr6:20485183-20485195 6 
chr6:20489222-20489248 5.96154 
chr6:20494000-20494042 5.80952 
chr6:20494913-20494946 5.75758 
chr6:20495234-20495268 5.97059 
chr6:20495688-20495708 5.75 
chr6:20495741-20495753 6 
chr6:20496374-20496391 6 
chr6:20496769-20496789 6 
chr6:20497382-20497417 5.71429 
chr6:20499636-20499676 6 
chr6:20500055-20500075 5.75 
chr6:20501359-20501371 6 
chr6:20501770-20501792 5.77273 
chr6:20503686-20503710 5.75 
chr6:20505796-20505829 5.9697 
chr6:20507366-20507400 6 
chr6:20508826-20508902 5.76316 
chr6:20509765-20509784 6 
chr6:20511465-20511483 6 
chr6:20511540-20511569 5.27586 
chr6:20512164-20512188 5.5 
chr6:20512835-20512848 6 
chr6:20513945-20513957 6 
chr6:20514042-20514067 5.88 
chr6:20514933-20514958 5.84 
chr6:20515260-20515284 5.875 
chr6:20517895-20517927 5.90625 
chr6:20518791-20518814 5.95652 
chr6:20520109-20520131 5.68182 
chr6:20520291-20520315 6 
chr6:20520597-20520625 5.35714 
chr6:20521109-20521133 5.70833 
chr6:20522875-20522896 5.85714 
chr6:20524062-20524085 5.52174 
chr6:20524740-20524786 5.82609 
chr6:20527061-20527089 5.71429 
chr6:20528129-20528142 6 
chr6:20528703-20528720 6 
chr6:20529300-20529313 6 
chr6:20530009-20530027 5.77778 
chr6:20530541-20530564 5.82609 
chr6:20532025-20532037 6 
chr6:20533310-20533337 6 
chr6:20533599-20533621 6 
chr6:20533736-20533748 6 
chr6:20534165-20534179 5.92857 
chr6:20534434-20534453 5.94737 
chr6:20537253-20537283 5.9 
chr6:20537845-20537857 6 
chr6:20538459-20538476 5.76471 
chr6:20543963-20543980 6 
chr6:20544826-20544847 6 
chr6:20545196-20545229 5.90909 
chr6:20549806-20549848 5.90476 
chr6:20550199-20550223 5.75 
chr6:20551091-20551110 6 
chr6:20552111-20552136 5.6 
chr6:20553738-20553754 5.8125 
chr6:20554994-20555022 5.92857 
chr6:20555532-20555562 5.83333 
chr6:20557272-20557342 5.72857 
chr6:20557770-20557812 5.57143 
chr6:20558161-20558194 5.72727 
chr6:20560522-20560564 5.85714 
chr6:20561670-20561697 5.77778 
chr6:20567929-20567955 5.73077 
chr6:20568964-20569000 5.88889 
chr6:20570301-20570353 5.86538 
chr6:20571815-20571838 5.47826 
chr6:20572075-20572105 5.33333 
chr6:20575672-20575688 6 
chr6:20584277-20584289 6 
chr6:20585288-20585300 6 
chr6:20586973-20587000 5.22222 
chr6:20587209-20587229 6 
chr6:20587964-20587979 6 
chr6:20588017-20588033 5.9375 
chr6:20588326-20588373 5.46809 
chr6:20589407-20589423 5.875 
chr6:20589441-20589492 5.37255 
chr6:20589925-20589958 5.93939 
chr6:20590563-20590595 5.71875 
chr6:20591774-20591806 5.53125 
chr6:20592699-20592712 6 
chr6:20595645-20595661 5.875 
chr6:20597338-20597372 5.91176 
chr6:20599237-20599263 5.30769 
chr6:20600979-20601026 5.6383 
chr6:20602720-20602741 5.71429 
chr6:20604000-20604020 6 
chr6:20607842-20607864 5.81818 
chr6:20607915-20607946 6 
chr6:20608556-20608603 5.46809 
chr6:20609446-20609639 5.84456 
chr6:20610850-20610874 5.375 
chr6:20613221-20613271 6 
chr6:20613304-20613330 5.69231 
chr6:20613472-20613518 5.91304 
chr6:20613883-20613913 5.7 
chr6:20615150-20615170 5.7 
chr6:20617070-20617108 6 
chr6:20630084-20630098 6 
chr6:20630250-20630281 5.51613 
chr6:20633264-20633283 6 
chr6:20635208-20635240 5.75 
chr6:20637267-20637296 6 
chr6:20642051-20642070 5.68421 
chr6:20642687-20642721 5.70588 
chr6:20643130-20643176 6 
chr6:20644036-20644068 5.34375 
chr6:20644366-20644397 5.80645 
chr6:20644898-20644929 5.80645 
chr6:20645960-20646049 5.75281 
chr6:20646279-20646298 6 
chr6:20646587-20646614 5.55556 
chr6:20646969-20646985 5.9375 
chr6:20648305-20648325 5.6 
chr6:20649775-20649800 5.8 
chr6:20659216-20659235 5.84211 
chr6:20659368-20659391 5.43478 
chr6:20660705-20660728 5.43478 
chr6:20666919-20666931 6 
chr6:20668299-20668339 5.375 
chr6:20672355-20672600 5.78776 
chr6:20673309-20673332 5.43478 
chr6:20674470-20674496 5.5 
chr6:20676896-20676947 6 
chr6:20677603-20677641 5.42105 
chr6:20679129-20679144 6 
chr6:20679302-20679321 5.78947 
chr6:20680183-20680209 5.38462 
chr6:20680285-20680309 5.83333 
chr6:20683165-20683195 5.86667 
chr6:20685909-20685941 5.59375 
chr6:20687726-20687787 5.39344 
chr6:20692064-20692099 5.51429 
chr6:20693360-20693383 6 
chr6:20694273-20694319 5.86957 
chr6:20694399-20694439 5.775 
chr6:20697629-20697649 5.85 
chr6:20698500-20698517 5.76471 
chr6:20700586-20700606 5.8 
chr6:20701117-20701138 5.61905 
chr6:20702820-20702836 6 
chr6:20703936-20703984 5.375 
chr6:20712735-20712790 5.52727 
chr6:20713918-20713946 5.42857 
chr6:20714500-20714525 5.44 
chr6:20714609-20714632 6 
chr6:20715157-20715187 5.2 
chr6:20720321-20720346 5.6 
chr6:20721170-20721203 5.51515 
chr6:20721956-20721976 6 
chr6:20723059-20723093 5.64706 
chr6:20724928-20724948 6 
chr6:20726014-20726037 5.78261 
chr6:20729075-20729109 5.67647 
chr6:20730378-20730400 5.59091 
chr6:20730523-20730562 5.87179 
chr6:20730578-20730595 5.82353 
chr6:20730613-20730741 5.75781 
chr6:20731074-20731087 6 
chr6:20732255-20732289 5.29412 
chr6:20732447-20732521 5.85135 
chr6:20732670-20732692 5.63636 
chr6:20734380-20734407 5.92593 
chr6:20735094-20735113 6 
chr6:20736392-20736411 5.78947 
chr6:20738716-20738732 6 
chr6:20748556-20748583 5.66667 
chr6:20748667-20748712 5.73333 
chr6:20748786-20748821 6 
chr6:20749175-20749237 5.90323 
chr6:20749766-20749791 5.92 
chr6:20750082-20750110 5.53571 
chr6:20751182-20751211 6 
chr6:20752725-20752746 6 
chr6:20754188-20754216 6 
chr6:20755643-20755682 5.38462 
chr6:20757035-20757190 5.84516 
chr6:20757775-20757797 5.63636 
chr6:20759121-20759149 5.89286 
chr6:20759773-20759786 6 
chr6:20760306-20760329 5.47826 
chr6:20760347-20760381 5.35294 
chr6:20765376-20765400 6 
chr6:20768158-20768182 5.5 
chr6:20768365-20768386 5.7619 
chr6:20769488-20769500 6 
chr6:20770306-20770331 5.4 
chr6:20773757-20773791 5.82353 
chr6:20774126-20774143 6 
chr6:20780312-20780346 5.61765 
chr6:20780562-20780586 5.625 
chr6:20780870-20780917 5.74468 
chr6:20783006-20783029 5.52174 
chr6:20784639-20784667 5.89286 
chr6:20785083-20785149 5.30303 
chr6:20785535-20785559 5.91667 
chr6:20786455-20786480 5.52 
chr6:20786725-20786741 6 
chr6:20790174-20790199 5.48 
chr6:20791035-20791058 5.47826 
chr6:20792924-20792970 5.28261 
chr6:20793783-20793851 5.45588 
chr6:20794059-20794088 5.51724 
chr6:20797085-20797098 5.92308 
chr6:20797972-20798054 5.78049 
chr6:20798617-20798642 5.32 
chr6:20799148-20799170 5.90909 
chr6:20799271-20799295 6 
chr6:20800381-20800395 6 
chr6:20801315-20801330 6 
chr6:20802531-20802571 5.925 
chr6:20802801-20802827 5.38462 
chr6:20805652-20805674 5.54545 
chr6:20807417-20807430 6 
chr6:20807855-20807880 6 
chr6:20808503-20808523 5.85 
chr6:20810598-20810671 5.86301 
chr6:20810843-20810891 5.77083 
chr6:20812016-20812029 6 
chr6:20813321-20813358 5.64865 
chr6:20817560-20817577 5.82353 
chr6:20817590-20817602 6 
chr6:20818921-20818988 5.1791 
chr6:20820059-20820082 5.91304 
chr6:20825392-20825415 5.47826 
chr6:20825646-20825665 5.94737 
chr6:20828457-20828470 6 
chr6:20830914-20830937 5.47826 
chr6:20833032-20833053 5.61905 
chr6:20835691-20835790 5.76768 
chr6:20837970-20837991 5.7619 
chr6:20838089-20838125 5.25 
chr6:20838168-20838211 5.95349 
chr6:20838255-20838312 5.57895 
chr6:20838417-20838444 5.33333 
chr6:20841960-20842004 5.61364 
chr6:20843061-20843086 5.72 
chr6:20843527-20843565 5.28947 
chr6:20843719-20843731 6 
chr6:20844918-20844956 5.57895 
chr6:20849000-20849033 5.75758 
chr6:20849813-20849827 6 
chr6:20850678-20850698 5.95 
chr6:20853609-20853640 5.96774 
chr6:20855673-20855698 6 
chr6:20857580-20857599 5.68421 
chr6:20859022-20859039 5.88235 
chr6:20860632-20860663 5.45161 
chr6:20861164-20861179 6 
chr6:20862866-20862926 5.63333 
chr6:20864449-20864484 5.45714 
chr6:20869599-20869637 5.21053 
chr6:20870980-20871010 5.7 
chr6:20871706-20871726 6 
chr6:20874519-20874546 5.88889 
chr6:20874700-20874746 5.69565 
chr6:20875536-20875557 6 
chr6:20879312-20879344 5.59375 
chr6:20884523-20884555 5.6875 
chr6:20888589-20888613 5.58333 
chr6:20888741-20888760 5.63158 
chr6:20891747-20891779 5.5625 
chr6:20892805-20892823 6 
chr6:20894078-20894092 6 
chr6:20894622-20894636 6 
chr6:20895166-20895180 6 
chr6:20896299-20896345 6 
chr6:20899292-20899310 6 
chr6:20901333-20901360 5.51852 
chr6:20901912-20901938 5.88462 
chr6:20901994-20902018 5.625 
chr6:20902542-20902590 6 
chr6:20905020-20905040 6 
chr6:20905147-20905171 5.95833 
chr6:20906014-20906047 5.75758 
chr6:20907208-20907233 5.32 
chr6:20909384-20909444 5.66667 
chr6:20909806-20909837 5.12903 
chr6:20911302-20911326 5.41667 
chr6:20913226-20913247 5.52381 
chr6:20913347-20913390 6 
chr6:20914045-20914064 5.73684 
chr6:20915399-20915428 5.44828 
chr6:20915528-20915548 5.6 
chr6:20917202-20917223 5.90476 
chr6:20921658-20921685 5.7037 
chr6:20927110-20927177 5.50746 
chr6:20928916-20928931 6 
chr6:20929664-20929685 5.57143 
chr6:20934135-20934164 5.37931 
chr6:20935131-20935143 6 
chr6:20936472-20936494 6 
chr6:20937306-20937331 5.56 
chr6:20942586-20942610 5.625 
chr6:20943184-20943220 5.36111 
chr6:20943559-20943595 6 
chr6:20945291-20945322 5.64516 
chr6:20945425-20945445 5.9 
chr6:20945935-20945961 5.76923 
chr6:20946824-20946840 6 
chr6:20947323-20947347 6 
chr6:20947409-20947432 5.65217 
chr6:20947505-20947525 5.65 
chr6:20947822-20947862 5.9 
chr6:20948241-20948258 6 
chr6:20949645-20949704 5.40678 
chr6:20951198-20951225 5.92593 
chr6:20952169-20952202 5.54545 
chr6:20953795-20953824 5.24138 
chr6:20957239-20957256 6 
chr6:20958199-20958215 6 
chr6:20961997-20962028 5.80645 
chr6:20965029-20965054 5.52 
chr6:20965537-20965583 5.76087 
chr6:20965648-20965669 6 
chr6:20968366-20968403 5.45946 
chr6:20969597-20969634 5.08108 
chr6:20971068-20971094 5.88462 
chr6:20973521-20973552 5.64516 
chr6:20975209-20975227 6 
chr6:20979206-20979238 5.21875 
chr6:20980417-20980481 5.89062 
chr6:20982279-20982315 6 
chr6:20982795-20982848 5.32075 
chr6:20985510-20985536 5.80769 
chr6:20987493-20987506 6 
chr6:20988010-20988023 5.92308 
chr6:20988174-20988187 6 
chr6:20988413-20988450 6 
chr6:20988863-20988894 5.54839 
chr6:20990473-20990500 5.48148 
chr6:20991937-20991957 6 
chr6:20992246-20992279 5.9697 
chr6:20992427-20992475 5.58333 
chr6:20994701-20994725 5.70833 
chr6:20998841-20998866 6 
chr6:20999449-20999509 5.68333 
chr6:20999894-20999921 5.85185 
chr6:21001613-21001633 5.65 
chr6:21002888-21002900 6 
chr6:21003574-21003630 5.89286 
chr6:21003802-21003830 5.60714 
chr6:21005022-21005038 6 
chr6:21007713-21007735 6 
chr6:21013516-21013561 5.75556 
chr6:21014124-21014152 5.64286 
chr6:21016178-21016196 5.72222 
chr6:21016360-21016394 6 
chr6:21016843-21016898 6 
chr6:21020685-21020710 5.92 
chr6:21021003-21021018 6 
chr6:21025616-21025639 5.65217 
chr6:21029271-21029286 5.93333 
chr6:21029444-21029465 6 
chr6:21029846-21029872 5.26923 
chr6:21034199-21034225 5.92308 
chr6:21043552-21043592 5.75 
chr6:21048572-21048598 5.34615 
chr6:21048721-21048747 5.61538 
chr6:21051907-21051933 5.46154 
chr6:21055579-21055620 5.41463 
chr6:21060399-21060418 5.68421 
chr6:21060715-21060749 5.20588 
chr6:21063129-21063159 5.86667 
chr6:21066834-21066861 5.74074 
chr6:21067538-21067567 5.41379 
chr6:21070000-21070030 5.9 
chr6:21070575-21070636 5.42623 
chr6:21072785-21072826 5.63415 
chr6:21073604-21073625 5.52381 
chr6:21073712-21073733 5.85714 
chr6:21074058-21074090 5.84375 
chr6:21075014-21075049 5.34286 
chr6:21079385-21079404 5.84211 
chr6:21080207-21080235 6 
chr6:21081803-21081815 6 
chr6:21083105-21083117 6 
chr6:21087960-21088000 5.35 
chr6:21088014-21088040 5.57692 
chr6:21091022-21091047 6 
chr6:21092088-21092130 6 
chr6:21093911-21093960 5.87755 
chr6:21094125-21094138 6 
chr6:21094798-21094824 5.42308 
chr6:21095786-21095828 5.16667 
chr6:21096930-21096944 6 
chr6:21097697-21097732 5.6 
chr6:21098765-21098784 6 
chr6:21099598-21099625 5.37037 
chr6:21107072-21107087 5.86667 
chr6:21107171-21107185 6 
chr6:21107634-21107668 5.85294 
chr6:21108511-21108524 6 
chr6:21108601-21108621 6 
chr6:21108959-21108980 5.61905 
chr6:21111026-21111047 5.71429 
chr6:21113724-21113746 6 
chr6:21114171-21114188 6 
chr6:21114478-21114493 6 
chr6:21114969-21114997 5.75 
chr6:21122851-21122878 6 
chr6:21123034-21123050 6 
chr6:21123210-21123258 5.39583 
chr6:21123685-21123705 5.9 
chr6:21125425-21125449 5.375 
chr6:21125909-21125932 5.91304 
chr6:21127993-21128019 5.57692 
chr6:21128521-21128533 6 
chr6:21128569-21128592 5.43478 
chr6:21129913-21129931 6 
chr6:21130278-21130312 5.38235 
chr6:21130452-21130467 6 
chr6:21138446-21138500 5.44444 
chr6:21142252-21142284 5.4375 
chr6:21142545-21142557 6 
chr6:21144861-21144873 6 
chr6:21147081-21147098 6 
chr6:21150085-21150100 6 
chr6:21153466-21153484 6 
chr6:21155217-21155238 5.57143 
chr6:21156655-21156668 6 
chr6:21159332-21159355 5.78261 
chr6:21160516-21160541 6 
chr6:21160860-21160938 5.51282 
chr6:21163174-21163225 5.35294 
chr6:21164181-21164205 5.70833 
chr6:21165687-21165720 5.15152 
chr6:21166963-21166991 5.21429 
chr6:21170549-21170576 5.92593 
chr6:21172985-21173006 5.7619 
chr6:21173420-21173452 5.625 
chr6:21174314-21174335 5.71429 
chr6:21174965-21174977 6 
chr6:21175309-21175322 5.92308 
chr6:21176912-21176939 5.85185 
chr6:21178300-21178324 5.58333 
chr6:21181273-21181307 5.44118 
chr6:21184872-21184895 5.82609 
chr6:21185054-21185071 6 
chr6:21187965-21187989 5.66667 
chr6:21190594-21190611 5.76471 
chr6:21191833-21191854 6 
chr6:21192216-21192258 5.85714 
chr6:21193041-21193057 6 
chr6:21193535-21193561 5.61538 
chr6:21195703-21195754 5.96078 
chr6:21197388-21197412 5.875 
chr6:21198743-21198803 5.56667 
chr6:21202359-21202376 6 
chr6:21202768-21202785 5.94118 
chr6:21203279-21203292 6 
chr6:21203446-21203478 6 
chr6:21203922-21203943 6 
chr6:21204427-21204452 5.4 
chr6:21205701-21205721 6 
chr6:21205759-21205774 5.93333 
chr6:21206061-21206078 6 
chr6:21207140-21207171 5.58065 
chr6:21212923-21212947 5.375 
chr6:21215105-21215138 6 
chr6:21217397-21217421 5.58333 
chr6:21217515-21217537 5.95455 
chr6:21217693-21217742 5.97959 
chr6:21218943-21218968 5.8 
chr6:21220419-21220445 5.92308 
chr6:21224746-21224773 5.66667 
chr6:21226511-21226528 5.88235 
chr6:21226915-21226962 5.82979 
chr6:21228852-21228865 6 
chr6:21230383-21230403 5.6 
chr6:21232222-21232251 6 
chr6:21234145-21234162 5.76471 
chr6:21234183-21234221 6 
chr6:21235414-21235441 5.66667 
chr6:21235740-21235804 5.5 
chr6:21236289-21236324 5.28571 
chr6:21238803-21238824 5.52381 
chr6:21241923-21241945 5.72727 
chr6:21242359-21242376 5.94118 
chr6:21242532-21242579 5.82979 
chr6:21244362-21244384 5.77273 
chr6:21244717-21244745 5.78571 
chr6:21244803-21244816 6 
chr6:21245600-21245624 6 
chr6:21247812-21247838 5.84615 
chr6:21248771-21248788 6 
chr6:21251743-21251766 5.6087 
chr6:21252154-21252204 5.32 
chr6:21252710-21252743 5.84848 
chr6:21253729-21253746 5.82353 
chr6:21257705-21257842 5.43796 
chr6:21259856-21259879 6 
chr6:21261532-21261565 5.63636 
chr6:21262602-21262621 6 
chr6:21266954-21267000 5.76087 
chr6:21267923-21267945 6 
chr6:21270020-21270053 6 
chr6:21273434-21273456 5.68182 
chr6:21274142-21274177 5.54286 
chr6:21274474-21274516 5.71429 
chr6:21276088-21276120 5.90625 
chr6:21278363-21278391 6 
chr6:21283175-21283200 5.6 
chr6:21283354-21283375 6 
chr6:21288493-21288519 5.88462 
chr6:21290834-21290863 6 
chr6:21291153-21291205 5.59615 
chr6:21291272-21291284 6 
chr6:21291770-21291787 6 
chr6:21293644-21293669 5.6 
chr6:21297759-21297780 6 
chr6:21297884-21297907 5.91304 
chr6:21299366-21299471 5.5619 
chr6:21301427-21301457 5.63333 
chr6:21301885-21301908 5.65217 
chr6:21302380-21302410 5.4 
chr6:21303763-21303786 5.52174 
chr6:21304864-21304885 6 
chr6:21305780-21305815 5.91429 
chr6:21308176-21308191 6 
chr6:21314074-21314090 6 
chr6:21315719-21315737 5.72222 
chr6:21317205-21317247 6 
chr6:21318994-21319021 6 
chr6:21319285-21319304 5.73684 
chr6:21321311-21321330 6 
chr6:21322298-21322327 5.65517 
chr6:21323332-21323351 5.78947 
chr6:21324276-21324310 5.85294 
chr6:21324359-21324384 6 
chr6:21324778-21324797 5.94737 
chr6:21325977-21326059 5.67073 
chr6:21326076-21326107 5.3871 
chr6:21326412-21326439 5.22222 
chr6:21326536-21326579 5.55814 
chr6:21328964-21328986 5.77273 
chr6:21329284-21329302 6 
chr6:21329865-21329886 5.71429 
chr6:21330439-21330453 6 
chr6:21331110-21331140 5.7 
chr6:21331954-21331978 5.625 
chr6:21332867-21332896 5.96552 
chr6:21336614-21336633 6 
chr6:21336663-21336691 5.28571 
chr6:21337469-21337665 5.67857 
chr6:21337687-21337801 5.64035 
chr6:21341067-21341089 6 
chr6:21346891-21346927 5.80556 
chr6:21348129-21348145 5.875 
chr6:21348183-21348265 5.71951 
chr6:21351981-21352000 5.94737 
chr6:21353204-21353224 5.6 
chr6:21354189-21354228 5.84615 
chr6:21354380-21354413 6 
chr6:21354741-21354762 5.52381 
chr6:21358818-21358846 5.75 
chr6:21359144-21359156 6 
chr6:21366369-21366395 5.53846 
chr6:21368000-21368023 5.69565 
chr6:21370051-21370075 5.66667 
chr6:21372785-21372814 5.68966 
chr6:21374642-21374672 5.76667 
chr6:21378509-21378591 5.85366 
chr6:21379854-21379869 6 
chr6:21379939-21379951 6 
chr6:21380620-21380635 6 
chr6:21381829-21381847 6 
chr6:21382715-21382739 6 
chr6:21383667-21383697 6 
chr6:21384290-21384328 5.21053 
chr6:21385447-21385481 5.58824 
chr6:21386500-21386529 5.7931 
chr6:21387702-21387717 6 
chr6:21389175-21389212 5.83784 
chr6:21389595-21389645 5.8 
chr6:21390244-21390258 6 
chr6:21392350-21392378 5.67857 
chr6:21396156-21396196 5.375 
chr6:21397034-21397052 5.88889 
chr6:21398652-21398723 5.59155 
chr6:21399778-21399794 5.8125 
chr6:21400818-21400838 5.8 
chr6:21402542-21402559 5.88235 
chr6:21403101-21403124 5.95652 
chr6:21404596-21404633 5.91892 
chr6:21407603-21407631 6 
chr6:21410594-21410616 6 
chr6:21415342-21415369 5.96296 
chr6:21416374-21416402 5.57143 
chr6:21417260-21417286 5.76923 
chr6:21417357-21417369 6 
chr6:21418287-21418315 5.82143 
chr6:21418555-21418585 5.96667 
chr6:21419658-21419679 5.90476 
chr6:21426727-21426765 5.47368 
chr6:21428167-21428190 6 
chr6:21429880-21429942 5.79032 
chr6:21431118-21431142 5.91667 
chr6:21432355-21432404 5.4898 
chr6:21432679-21432698 5.78947 
chr6:21432921-21432943 5.86364 
chr6:21433946-21433972 5.76923 
chr6:21434737-21434752 5.86667 
chr6:21434764-21434802 5.39474 
chr6:21435199-21435226 5.40741 
chr6:21435807-21435827 6 
chr6:21437333-21437345 6 
chr6:21445849-21445959 5.48182 
chr6:21447042-21447061 6 
chr6:21447765-21447812 6 
chr6:21448970-21449077 5.28037 
chr6:21451020-21451035 6 
chr6:21453091-21453105 6 
chr6:21453903-21453918 6 
chr6:21454505-21454520 6 
chr6:21455063-21455096 5.72727 
chr6:21455511-21455535 5.54167 
chr6:21456436-21456500 5.45312 
chr6:21456505-21456824 5.41379 
chr6:21456851-21456910 5.38983 
chr6:21456933-21456979 5.26087 
chr6:21457725-21457761 5.83333 
chr6:21460985-21461000 5.93333 
chr6:21461143-21461160 6 
chr6:21463409-21463425 6 
chr6:21464380-21464396 6 
chr6:21465055-21465097 6 
chr6:21465188-21465239 5.80392 
chr6:21466662-21466677 5.86667 
chr6:21469858-21469888 5.53333 
chr6:21471278-21471313 5.77143 
chr6:21473893-21473926 5.54545 
chr6:21475626-21475646 5.9 
chr6:21477014-21477034 6 
chr6:21479994-21480035 5.5122 
chr6:21484681-21484694 6 
chr6:21485275-21485308 5.72727 
chr6:21486193-21486217 6 
chr6:21486338-21486368 5.7 
chr6:21486921-21486958 5.16216 
chr6:21487788-21487807 5.73684 
chr6:21488405-21488425 5.9 
chr6:21490718-21490744 5.76923 
chr6:21492281-21492307 5.76923 
chr6:21493071-21493087 5.875 
chr6:21494625-21494646 5.95238 
chr6:21495651-21495671 5.95 
chr6:21497344-21497377 5.81818 
chr6:21498110-21498140 5.6 
chr6:21499231-21499248 6 
chr6:21499882-21499905 5.82609 
chr6:21504395-21504421 6 
chr6:21505537-21505558 5.66667 
chr6:21505657-21505711 5.85185 
chr6:21506842-21506893 5.90196 
chr6:21507597-21507613 6 
chr6:21509439-21509452 6 
chr6:21509747-21509759 6 
chr6:21510522-21510534 6 
chr6:21511188-21511204 5.875 
chr6:21512289-21512323 6 
chr6:21512665-21512693 6 
chr6:21513530-21513558 5.5 
chr6:21514537-21514562 6 
chr6:21515006-21515175 5.71006 
chr6:21516000-21516027 5.77778 
chr6:21517401-21517418 5.82353 
chr6:21517500-21517524 5.95833 
chr6:21517549-21517586 5.56757 
chr6:21517617-21517664 5.74468 
chr6:21518505-21518523 6 
chr6:21520210-21520226 6 
chr6:21520965-21521000 6 
chr6:21521359-21521411 5.5 
chr6:21522405-21522429 5.95833 
chr6:21523091-21523122 5.6129 
chr6:21526303-21526332 5.96552 
chr6:21527861-21527874 6 
chr6:21528907-21528942 5.77143 
chr6:21529404-21529426 5.59091 
chr6:21530650-21530662 6 
chr6:21531182-21531205 6 
chr6:21532615-21532628 6 
chr6:21532915-21532943 5.96429 
chr6:21534848-21534862 6 
chr6:21535535-21535555 6 
chr6:21538041-21538073 5.25 
chr6:21539843-21539862 5.63158 
chr6:21542236-21542261 5.72 
chr6:21543828-21543851 5.95652 
chr6:21544297-21544324 5.88889 
chr6:21545994-21546010 6 
chr6:21546312-21546331 5.63158 
chr6:21550042-21550076 5.58824 
chr6:21553161-21553182 6 
chr6:21554117-21554132 6 
chr6:21554301-21554323 5.72727 
chr6:21554910-21554933 5.78261 
chr6:21555196-21555213 6 
chr6:21557458-21557476 5.72222 
chr6:21558875-21558894 6 
chr6:21560935-21560970 6 
chr6:21561856-21561869 6 
chr6:21562776-21562793 6 
chr6:21565338-21565352 6 
chr6:21565830-21565853 5.56522 
chr6:21565861-21565876 6 
chr6:21567022-21567089 5.58209 
chr6:21567494-21567525 6 
chr6:21569063-21569155 5.91304 
chr6:21572842-21572864 6 
chr6:21573764-21573784 6 
chr6:21574085-21574120 5.91429 
chr6:21575078-21575110 5.75 
chr6:21576716-21576732 6 
chr6:21577138-21577165 5.96296 
chr6:21578567-21578592 5.92 
chr6:21579452-21579486 5.52941 
chr6:21580000-21580041 5.4878 
chr6:21580554-21580571 5.82353 
chr6:21581440-21581452 6 
chr6:21581833-21581847 6 
chr6:21582037-21582051 5.92857 
chr6:21582219-21582234 6 
chr6:21582894-21582918 5.54167 
chr6:21583783-21583828 5.42222 
chr6:21585352-21585375 5.78261 
chr6:21585697-21585717 5.85 
chr6:21589195-21589221 6 
chr6:21589539-21589583 5.27273 
chr6:21592414-21592434 6 
chr6:21593687-21593725 5.89474 
chr6:21594349-21594369 5.85 
chr6:21595263-21595278 6 
chr6:21595428-21595440 6 
chr6:21595562-21595596 5.5 
chr6:21595919-21595959 5.25 
chr6:21596208-21596250 5.21429 
chr6:21596471-21596493 5.5 
chr6:21597191-21597229 6 
chr6:21597664-21597767 5.63107 
chr6:21600225-21600258 5.45455 
chr6:21601336-21601360 5.41667 
chr6:21603519-21603545 6 
chr6:21605621-21605634 6 
chr6:21606260-21606272 6 
chr6:21606558-21606571 6 
chr6:21608890-21608916 5.96154 
chr6:21611017-21611067 5.92 
chr6:21611175-21611210 5.51429 
chr6:21613526-21613599 5.56164 
chr6:21615725-21615757 6 
chr6:21616664-21616705 5.80488 
chr6:21617176-21617191 6 
chr6:21617442-21617454 6 
chr6:21617596-21617621 6 
chr6:21618729-21618743 5.92857 
chr6:21620347-21620366 5.68421 
chr6:21621628-21621644 6 
chr6:21623116-21623131 6 
chr6:21623643-21623674 5.6129 
chr6:21624198-21624211 6 
chr6:21625431-21625445 6 
chr6:21625866-21625889 5.91304 
chr6:21626500-21626522 5.86364 
chr6:21627800-21627813 6 
chr6:21629304-21629324 6 
chr6:21629812-21629833 5.7619 
chr6:21631194-21631222 6 
chr6:21631698-21631714 5.875 
chr6:21631740-21631771 5.41935 
chr6:21632115-21632196 5.7284 
chr6:21632488-21632519 5.3871 
chr6:21633662-21633708 5.95652 
chr6:21634038-21634055 6 
chr6:21635305-21635339 6 
chr6:21636175-21636211 5.66667 
chr6:21636643-21636668 6 
chr6:21636963-21636985 5.59091 
chr6:21637928-21638038 5.83636 
chr6:21638824-21638836 6 
chr6:21639993-21640020 5.96296 
chr6:21640541-21640579 5.71053 
chr6:21640875-21640905 6 
chr6:21641441-21641602 5.78882 
chr6:21642745-21642759 6 
chr6:21645500-21645518 6 
chr6:21645912-21645946 5.55882 
chr6:21646229-21646254 5.88 
chr6:21648926-21648942 6 
chr6:21649276-21649294 5.83333 
chr6:21649454-21649470 6 
chr6:21651764-21651788 5.5 
chr6:21651801-21651813 6 
chr6:21653022-21653035 6 
chr6:21655243-21655268 5.92 
chr6:21655856-21655881 5.44 
chr6:21657694-21657734 6 
chr6:21658525-21658576 5.76471 
chr6:21659325-21659345 5.65 
chr6:21660080-21660111 5.6129 
chr6:21660396-21660440 5.88636 
chr6:21660600-21660629 5.82759 
chr6:21660784-21660802 6 
chr6:21662393-21662424 5.80645 
chr6:21663201-21663213 6 
chr6:21666177-21666211 5.76471 
chr6:21666585-21666643 5.48276 
chr6:21668318-21668332 6 
chr6:21668695-21668723 5.67857 
chr6:21670182-21670201 6 
chr6:21672675-21672696 6 
chr6:21675664-21675692 5.85714 
chr6:21675982-21676007 6 
chr6:21677101-21677288 5.84492 
chr6:21677843-21677870 5.88889 
chr6:21678928-21678956 5.57143 
chr6:21679678-21679705 5.96296 
chr6:21680958-21680975 6 
chr6:21681363-21681377 6 
chr6:21682127-21682154 6 
chr6:21683991-21684036 5.44444 
chr6:21684629-21684647 6 
chr6:21686609-21686625 6 
chr6:21686666-21686702 6 
chr6:21686856-21686886 5.83333 
chr6:21687353-21687379 5.53846 
chr6:21689105-21689125 5.8 
chr6:21689796-21689808 6 
chr6:21689849-21689862 5.92308 
chr6:21691263-21691283 5.95 
chr6:21692500-21692522 5.54545 
chr6:21692531-21692545 6 
chr6:21695537-21695555 5.72222 
chr6:21696202-21696240 5.73684 
chr6:21696379-21696393 6 
chr6:21699379-21699414 5.22857 
chr6:21700481-21700632 5.76159 
chr6:21701325-21701345 6 
chr6:21704997-21705019 5.5 
chr6:21705551-21705580 5.37931 
chr6:21705982-21706000 6 
chr6:21707096-21707117 5.66667 
chr6:21707771-21707840 5.21739 
chr6:21709377-21709397 6 
chr6:21709537-21709572 5.94286 
chr6:21710263-21710277 6 
chr6:21712086-21712114 5.96429 
chr6:21715187-21715205 5.77778 
chr6:21716175-21716199 5.95833 
chr6:21717885-21717911 6 
chr6:21718654-21718743 5.70787 
chr6:21720465-21720486 6 
chr6:21721841-21721866 5.84 
chr6:21723151-21723186 5.48571 
chr6:21723244-21723257 6 
chr6:21724853-21724870 6 
chr6:21725044-21725059 6 
chr6:21725406-21725437 5.58065 
chr6:21725764-21725794 5.43333 
chr6:21726335-21726403 5.79412 
chr6:21727841-21727878 5.54054 
chr6:21728993-21729025 5.625 
chr6:21729322-21729353 5.87097 
chr6:21730489-21730507 5.77778 
chr6:21731160-21731215 5.81818 
chr6:21733127-21733170 5.48837 
chr6:21733569-21733595 5.42308 
chr6:21735040-21735064 5.91667 
chr6:21738489-21738518 5.75862 
chr6:21741530-21741560 5.83333 
chr6:21743442-21743476 5.85294 
chr6:21743783-21743805 5.59091 
chr6:21744865-21744888 6 
chr6:21745668-21745682 6 
chr6:21746398-21746429 5.93548 
chr6:21746591-21746608 6 
chr6:21749393-21749415 5.77273 
chr6:21750749-21750761 6 
chr6:21750991-21751008 6 
chr6:21752673-21752686 6 
chr6:21753449-21753487 5.44737 
chr6:21754710-21754744 5.70588 
chr6:21756323-21756349 6 
chr6:21758106-21758124 5.77778 
chr6:21758278-21758302 6 
chr6:21758431-21758450 6 
chr6:21759397-21759420 6 
chr6:21761114-21761153 5.41026 
chr6:21763032-21763070 5.89474 
chr6:21763474-21763492 5.72222 
chr6:21764103-21764125 5.81818 
chr6:21764321-21764340 5.73684 
chr6:21765301-21765315 6 
chr6:21765557-21765576 5.78947 
chr6:21766493-21766528 5.57143 
chr6:21767596-21767631 5.65714 
chr6:21771020-21771093 5.82192 
chr6:21772507-21772541 5.29412 
chr6:21774085-21774111 6 
chr6:21774264-21774278 6 
chr6:21774757-21774795 5.42105 
chr6:21775490-21775523 5.87879 
chr6:21775776-21775801 6 
chr6:21776491-21776510 6 
chr6:21777355-21777390 5.88571 
chr6:21777639-21777664 5.68 
chr6:21778786-21778941 5.74839 
chr6:21779876-21779891 6 
chr6:21779938-21779965 5.40741 
chr6:21781403-21781416 6 
chr6:21782241-21782262 6 
chr6:21782288-21782311 5.73913 
chr6:21783370-21783401 5.80645 
chr6:21784281-21784317 5.58333 
chr6:21784802-21784845 5.90698 
chr6:21785016-21785050 5.76471 
chr6:21787976-21788000 5.66667 
chr6:21788251-21788265 6 
chr6:21789820-21789837 5.94118 
chr6:21790038-21790059 5.71429 
chr6:21791826-21791845 5.94737 
chr6:21792414-21792438 5.70833 
chr6:21792806-21792900 5.93617 
chr6:21793889-21793914 5.72 
chr6:21794629-21794800 5.75439 
chr6:21795100-21795112 6 
chr6:21795673-21795707 5.82353 
chr6:21795816-21795838 6 
chr6:21796250-21796273 5.82609 
chr6:21796352-21796384 5.78125 
chr6:21798616-21798634 6 
chr6:21799700-21799715 6 
chr6:21799877-21799921 5.47727 
chr6:21803808-21803839 6 
chr6:21804026-21804038 6 
chr6:21804664-21804694 5.86667 
chr6:21806169-21806199 5.6 
chr6:21806868-21806889 5.71429 
chr6:21809723-21809762 5.48718 
chr6:21810235-21810263 5.67857 
chr6:21811477-21811500 5.43478 
chr6:21811659-21811698 5.46154 
chr6:21812375-21812390 5.86667 
chr6:21812497-21812510 6 
chr6:21812793-21812812 6 
chr6:21813461-21813487 6 
chr6:21814005-21814017 6 
chr6:21814892-21814927 6 
chr6:21816787-21816810 5.47826 
chr6:21816940-21816965 6 
chr6:21818678-21818722 5.65909 
chr6:21819148-21819169 5.71429 
chr6:21819614-21819631 6 
chr6:21819870-21819891 5.85714 
chr6:21820655-21820678 6 
chr6:21820980-21821000 5.6 
chr6:21822000-21822041 5.85366 
chr6:21822202-21822214 6 
chr6:21823539-21823560 5.66667 
chr6:21824959-21824971 6 
chr6:21825971-21826014 6 
chr6:21826749-21826798 5.77551 
chr6:21830610-21830627 5.94118 
chr6:21830686-21830767 5.46914 
chr6:21833205-21833225 5.65 
chr6:21834207-21834237 5.9 
chr6:21834932-21834957 5.64 
chr6:21836390-21836415 5.32 
chr6:21837736-21837767 5.93548 
chr6:21838230-21838271 5.26829 
chr6:21838809-21838829 5.65 
chr6:21839595-21839620 5.84 
chr6:21839971-21839993 5.72727 
chr6:21841521-21841533 6 
chr6:21841736-21841790 5.51852 
chr6:21842380-21842403 5.95652 
chr6:21845633-21845660 5.77778 
chr6:21846168-21846184 6 
chr6:21848904-21848928 6 
chr6:21851015-21851038 5.43478 
chr6:21851276-21851296 6 
chr6:21853529-21853575 5.86957 
chr6:21854716-21854770 5.85185 
chr6:21858313-21858335 6 
chr6:21860168-21860202 5.82353 
chr6:21861833-21861853 6 
chr6:21862429-21862468 5.94872 
chr6:21863241-21863254 6 
chr6:21863814-21863833 6 
chr6:21864246-21864270 5.54167 
chr6:21865180-21865215 6 
chr6:21866111-21866142 5.96774 
chr6:21867611-21867636 6 
chr6:21869133-21869149 6 
chr6:21875844-21875882 5.31579 
chr6:21878670-21878684 6 
chr6:21879284-21879300 6 
chr6:21879401-21879418 6 
chr6:21880003-21880040 5.64865 
chr6:21883284-21883315 5.93548 
chr6:21889570-21889589 6 
chr6:21890674-21890689 6 
chr6:21891328-21891359 5.93548 
chr6:21892112-21892128 5.875 
chr6:21893879-21893913 5.64706 
chr6:21894674-21894717 5.53488 
chr6:21895313-21895335 5.95455 
chr6:21895627-21895660 5.81818 
chr6:21897193-21897221 5.89286 
chr6:21897549-21897569 5.9 
chr6:21897722-21897735 6 
chr6:21900801-21900840 5.97436 
chr6:21901972-21902000 5.78571 
chr6:21903915-21903954 5.71795 
chr6:21906256-21906283 5.85185 
chr6:21906330-21906363 5.9697 
chr6:21909997-21910028 5.90323 
chr6:21910822-21910837 6 
chr6:21911042-21911055 5.92308 
chr6:21912698-21912724 5.38462 
chr6:21914137-21914157 6 
chr6:21916736-21916771 5.77143 
chr6:21919798-21919816 5.77778 
chr6:21919834-21919849 6 
chr6:21922000-21922035 5.71429 
chr6:21922097-21922131 5.47059 
chr6:21923430-21923454 5.45833 
chr6:21923462-21923492 5.23333 
chr6:21923565-21923582 6 
chr6:21924876-21925216 5.48824 
chr6:21925232-21925292 5.6 
chr6:21926060-21926078 5.77778 
chr6:21926805-21926817 6 
chr6:21928592-21928613 6 
chr6:21930068-21930146 5.51282 
chr6:21931043-21931062 5.94737 
chr6:21932752-21932772 6 
chr6:21933084-21933115 5.6129 
chr6:21933386-21933416 5.33333 
chr6:21933975-21934008 5.87879 
chr6:21934749-21934768 6 
chr6:21935834-21935846 6 
chr6:21937287-21937305 5.88889 
chr6:21939423-21939439 6 
chr6:21939872-21939894 5.59091 
chr6:21940731-21940747 5.9375 
chr6:21944034-21944053 6 
chr6:21946000-21946039 5.64103 
chr6:21948090-21948117 5.55556 
chr6:21949272-21949284 6 
chr6:21950488-21950500 6 
chr6:21951500-21951546 5.91304 
chr6:21954707-21954727 5.95 
chr6:21956799-21956869 5.45714 
chr6:21958084-21958119 5.51429 
chr6:21959522-21959550 5.42857 
chr6:21960133-21960152 5.84211 
chr6:21961104-21961153 5.91837 
chr6:21961977-21962000 6 
chr6:21965500-21965662 5.93827 
chr6:21965778-21965799 5.7619 
chr6:21966780-21966805 5.8 
chr6:21968708-21968720 6 
chr6:21970709-21970724 5.86667 
chr6:21972133-21972149 6 
chr6:21974062-21974085 5.56522 
chr6:21974939-21974962 5.47826 
chr6:21975017-21975070 5.84906 
chr6:21975437-21975456 5.73684 
chr6:21976691-21976736 5.4 
chr6:21977149-21977171 6 
chr6:21977281-21977303 5.54545 
chr6:21978961-21978976 5.86667 
chr6:21979729-21979761 5.90625 
chr6:21979853-21979870 5.94118 
chr6:21983844-21983865 5.95238 
chr6:21986136-21986148 6 
chr6:21988938-21988952 6 
chr6:21989585-21989623 5.52632 
chr6:21991389-21991448 5.59322 
chr6:21994200-21994223 5.56522 
chr6:21994644-21994682 5.89474 
chr6:21995577-21995616 5.38462 
chr6:22002310-22002334 5.58333 
chr6:22003364-22003401 5.81081 
chr6:22004436-22004469 5.39394 
chr6:22004610-22004639 5.93103 
chr6:22005230-22005246 6 
chr6:22005884-22005915 5.90323 
chr6:22008096-22008108 6 
chr6:22008291-22008317 5.57692 
chr6:22008331-22008369 5.28947 
chr6:22010476-22010495 5.84211 
chr6:22014275-22014291 6 
chr6:22015782-22015797 5.93333 
chr6:22016144-22016164 5.75 
chr6:22016859-22016901 5.64286 
chr6:22021885-22021905 5.85 
chr6:22023412-22023442 5.26667 
chr6:22023686-22023698 6 
chr6:22024763-22024796 5.27273 
chr6:22029997-22030032 5.2 
chr6:22032290-22032330 5.55 
chr6:22032612-22032629 6 
chr6:22033059-22033071 6 
chr6:22033225-22033254 5.41379 
chr6:22034880-22034914 5.58824 
chr6:22035774-22035813 5.53846 
chr6:22036898-22036940 6 
chr6:22037853-22037884 5.54839 
chr6:22038633-22038656 5.78261 
chr6:22038717-22038745 5.75 
chr6:22038762-22038807 5.2 
chr6:22041598-22041612 6 
chr6:22041674-22041690 6 
chr6:22042439-22042546 5.48598 
chr6:22044419-22044453 6 
chr6:22044714-22044733 5.68421 
chr6:22045484-22045525 5.85366 
chr6:22045608-22045621 5.92308 
chr6:22047555-22047567 6 
chr6:22047864-22047878 6 
chr6:22048350-22048372 5.54545 
chr6:22049739-22049751 6 
chr6:22054082-22054116 5.79412 
chr6:22054212-22054251 5.82051 
chr6:22055458-22055507 5.79592 
chr6:22057265-22057295 5.86667 
chr6:22057756-22057774 5.83333 
chr6:22058212-22058234 6 
chr6:22061793-22061821 6 
chr6:22062519-22062538 5.63158 
chr6:22063895-22063934 5.41026 
chr6:22064089-22064109 5.75 
chr6:22065620-22065644 5.75 
chr6:22066953-22066995 5.59524 
chr6:22070306-22070343 5.72973 
chr6:22070859-22070883 6 
chr6:22071601-22071646 5.62222 
chr6:22072746-22072778 5.71875 
chr6:22076824-22076844 6 
chr6:22078030-22078064 5.91176 
chr6:22080526-22080548 5.95455 
chr6:22081743-22081773 5.8 
chr6:22081829-22081844 5.93333 
chr6:22085145-22085163 5.77778 
chr6:22086975-22087000 5.68 
chr6:22092473-22092500 5.2963 
chr6:22092511-22092549 5.21053 
chr6:22092574-22092603 5.2069 
chr6:22093136-22093186 5.78 
chr6:22096881-22096895 6 
chr6:22098258-22098287 5.48276 
chr6:22099262-22099278 6 
chr6:22102157-22102171 6 
chr6:22102270-22102300 5.9 
chr6:22102562-22102603 5.70732 
chr6:22103372-22103391 5.89474 
chr6:22105590-22105608 6 
chr6:22106044-22106066 5.72727 
chr6:22108175-22108245 5.62857 
chr6:22108289-22108326 6 
chr6:22108340-22108356 5.875 
chr6:22109139-22109163 5.45833 
chr6:22109310-22109338 5.39286 
chr6:22111007-22111027 5.9 
chr6:22111573-22111590 6 
chr6:22114116-22114132 6 
chr6:22119292-22119315 5.86957 
chr6:22120593-22120644 6 
chr6:22121109-22121175 5.89394 
chr6:22121316-22121342 6 
chr6:22121633-22121658 5.64 
chr6:22122857-22123139 5.87589 
chr6:22123203-22123230 5.2963 
chr6:22124708-22124722 6 
chr6:22124813-22124836 5.95652 
chr6:22127894-22127910 5.875 
chr6:22128280-22128297 5.82353 
chr6:22130414-22130431 5.76471 
chr6:22131777-22131795 6 
chr6:22134396-22134431 5.37143 
chr6:22137776-22137805 5.7931 
chr6:22140191-22140218 5.44444 
chr6:22140448-22140471 5.47826 
chr6:22140991-22141019 5.96429 
chr6:22142223-22142239 6 
chr6:22142887-22142921 5.52941 
chr6:22146689-22146704 6 
chr6:22146798-22146825 5.7037 
chr6:22154629-22154642 6 
chr6:22158306-22158322 5.875 
chr6:22161101-22161126 6 
chr6:22162550-22162574 5.58333 
chr6:22162724-22162752 5.46429 
chr6:22163150-22163355 5.67805 
chr6:22166486-22166529 5.93023 
chr6:22166565-22166593 6 
chr6:22167171-22167196 5.56 
chr6:22171285-22171307 5.54545 
chr6:22174575-22174593 5.83333 
chr6:22175657-22175684 5.81481 
chr6:22181400-22181431 5.25806 
chr6:22182164-22182186 5.5 
chr6:22184386-22184403 6 
chr6:22185423-22185448 6 
chr6:22193446-22193473 5.74074 
chr6:22193663-22193693 5.6 
chr6:22195359-22195390 5.22581 
chr6:22196780-22196795 6 
chr6:22201602-22201629 5.96296 
chr6:22207946-22207965 5.68421 
chr6:22210440-22210452 6 
chr6:22213991-22214004 6 
chr6:22215868-22215891 5.47826 
chr6:22216975-22217000 5.32 
chr6:22218712-22218744 6 
chr6:22221006-22221026 6 
chr6:22222943-22222973 5.33333 
chr6:22227724-22227755 5.90323 
chr6:22228049-22228062 6 
chr6:22229340-22229373 5.33333 
chr6:22233494-22233511 6 
chr6:22235525-22235545 5.9 
chr6:22243066-22243096 5.66667 
chr6:22244500-22244557 5.61404 
chr6:22244919-22244950 5.3871 
chr6:22245397-22245418 6 
chr6:22247827-22247840 6 
chr6:22248000-22248034 5.32353 
chr6:22248136-22248152 5.8125 
chr6:22261303-22261348 5.28889 
chr6:22261609-22261622 6 
chr6:22262141-22262160 5.78947 
chr6:22266064-22266106 5.40476 
chr6:22266491-22266507 6 
chr6:22267429-22267449 6 
chr6:22272182-22272204 5.90909 
chr6:22272302-22272345 5.5814 
chr6:22272613-22272631 5.83333 
chr6:22274444-22274466 5.77273 
chr6:22276767-22276791 5.66667 
chr6:22276972-22276986 6 
chr6:22277860-22277885 5.6 
chr6:22279069-22279093 5.83333 
chr6:22280564-22280595 5.83871 
chr6:22284549-22284566 6 
chr6:22284813-22284848 5.62857 
chr6:22285902-22285937 5.45714 
chr6:22289088-22289195 5.7757 
chr6:22291742-22291755 5.92308 
chr6:22291869-22291930 5.45902 
chr6:22293793-22294060 5.68165 
chr6:22296102-22296132 5.33333 
chr6:22306560-22306575 5.86667 
chr6:22307296-22307322 5.96154 
chr6:22307844-22307856 6 
chr6:22308253-22308270 6 
chr6:22308720-22308750 5.33333 
chr6:22309180-22309207 5.25926 
chr6:22310084-22310131 6 
chr6:22310361-22310382 5.61905 
chr6:22311634-22311684 5.84 
chr6:22312000-22312045 5.26667 
chr6:22312088-22312211 5.30081 
chr6:22314667-22314700 5.90909 
chr6:22316524-22316548 5.79167 
chr6:22318227-22318259 6 
chr6:22319669-22319694 5.88 
chr6:22319992-22320007 6 
chr6:22320553-22320606 5.60377 
chr6:22321054-22321072 5.94444 
chr6:22324982-22325011 5.58621 
chr6:22325182-22325200 5.88889 
chr6:22327344-22327362 5.94444 
chr6:22327876-22327905 5.93103 
chr6:22329373-22329397 6 
chr6:22331444-22331475 6 
chr6:22331801-22331818 6 
chr6:22335219-22335247 5.5 
chr6:22339804-22339856 6 
chr6:22341021-22341062 5.43902 
chr6:22342920-22343000 5.45 
chr6:22345513-22345551 5.52632 
chr6:22349187-22349207 6 
chr6:22350613-22350625 6 
chr6:22352034-22352056 6 
chr6:22354763-22354785 5.95455 
chr6:22356000-22356032 5.65625 
chr6:22356713-22356734 5.95238 
chr6:22360219-22360235 5.875 
chr6:22362407-22362422 5.93333 
chr6:22362963-22362977 6 
chr6:22364173-22364203 5.53333 
chr6:22365035-22365072 5.78378 
chr6:22368833-22368848 6 
chr6:22378670-22378698 5.32143 
chr6:22379557-22379583 5.88462 
chr6:22380232-22380286 5.27778 
chr6:22381257-22381328 5.69014 
chr6:22382042-22382058 5.875 
chr6:22382185-22382219 5.35294 
chr6:22390934-22390964 5.93333 
chr6:22391720-22391774 5.92593 
chr6:22392043-22392071 5.32143 
chr6:22392593-22392607 5.92857 
chr6:22392896-22392930 5.76471 
chr6:22393949-22393990 5.60976 
chr6:22398000-22398042 5.61905 
chr6:22398519-22398532 6 
chr6:22398803-22398829 5.57692 
chr6:22401473-22401512 5.69231 
chr6:22404185-22404216 5.87097 
chr6:22408082-22408103 6 
chr6:22410399-22410423 5.66667 
chr6:22413311-22413349 5.15789 
chr6:22418257-22418308 5.7451 
chr6:22421252-22421278 6 
chr6:22424696-22424713 5.94118 
chr6:22426692-22426716 5.83333 
chr6:22428234-22428257 6 
chr6:22432848-22432878 5.43333 
chr6:22432895-22432943 5.5625 
chr6:22434856-22434888 5.46875 
chr6:22435043-22435071 5.60714 
chr6:22435173-22435194 6 
chr6:22436111-22436140 5.93103 
chr6:22436640-22436686 5.5 
chr6:22436953-22436970 6 
chr6:22437202-22437261 5.71186 
chr6:22437551-22437572 6 
chr6:22437858-22437895 5.37838 
chr6:22439199-22439213 6 
chr6:22439751-22439790 5.25641 
chr6:22439827-22439855 5.5 
chr6:22441680-22441721 5.85366 
chr6:22443029-22443057 5.46429 
chr6:22443609-22443647 5.63158 
chr6:22445573-22445618 5.17778 
chr6:22446629-22446663 5.55882 
chr6:22446679-22446734 5.65455 
chr6:22449830-22449847 5.76471 
chr6:22450325-22450364 5.89744 
chr6:22453290-22453302 6 
chr6:22453602-22453629 6 
chr6:22455425-22455445 5.65 
chr6:22456549-22456573 6 
chr6:22459080-22459105 5.68 
chr6:22459949-22459979 5.7 
chr6:22464827-22464950 5.77236 
chr6:22465080-22465283 5.56158 
chr6:22471930-22471955 5.48 
chr6:22473000-22473028 5.39286 
chr6:22475865-22475896 5.80645 
chr6:22478197-22478222 5.48 
chr6:22480314-22480331 5.94118 
chr6:22481819-22481897 5.79487 
chr6:22483438-22483481 5.30233 
chr6:22484409-22484434 5.44 
chr6:22486432-22486448 6 
chr6:22487452-22487484 5.1875 
chr6:22487523-22487569 5.32609 
chr6:22489609-22489621 6 
chr6:22491847-22491888 5.41463 
chr6:22494549-22494592 5.37209 
chr6:22495483-22495535 5.80769 
chr6:22496327-22496362 5.97143 
chr6:22498148-22498170 5.81818 
chr6:22499677-22499720 5.97674 
chr6:22502431-22502469 5.84211 
chr6:22504075-22504104 5.51724 
chr6:22505508-22505532 5.83333 
chr6:22508761-22508839 5.52564 
chr6:22509552-22509571 5.63158 
chr6:22511177-22511190 6 
chr6:22514578-22514629 5.27451 
chr6:22515873-22515899 6 
chr6:22517230-22517249 5.63158 
chr6:22519328-22519340 6 
chr6:22520683-22520812 5.60465 
chr6:22521749-22521779 5.9 
chr6:22522236-22522250 6 
chr6:22524884-22524966 5.42683 
chr6:22527405-22527435 5.8 
chr6:22529890-22529926 5.83333 
chr6:22531389-22531418 5.51724 
chr6:22531562-22531594 5.25 
chr6:22534118-22534231 5.41593 
chr6:22539305-22539356 5.82353 
chr6:22542427-22542444 6 
chr6:22547235-22547256 5.85714 
chr6:22547386-22547408 5.81818 
chr6:22548582-22548609 5.2963 
chr6:22553010-22553045 5.31429 
chr6:22554413-22554440 6 
chr6:22558303-22558363 5.38333 
chr6:22562859-22562875 5.8125 
chr6:22565000-22565037 5.32432 
chr6:22565891-22565932 5.29268 
chr6:22570305-22570363 5.86207 
chr6:22570847-22570868 5.80952 
chr6:22576751-22576800 6 
chr6:22584369-22584392 5.78261 
chr6:22584698-22584720 5.72727 
chr6:22586604-22586622 5.77778 
chr6:22587296-22587371 5.34667 
chr6:22587529-22587558 5.31034 
chr6:22589194-22589216 5.54545 
chr6:22594306-22594345 6 
chr6:22597150-22597170 6 
chr6:22598361-22598397 5.55556 
chr6:22599039-22599068 5.96552 
chr6:22600278-22600331 5.69811 
chr6:22602807-22602835 6 
chr6:22603182-22603220 5.89474 
chr6:22603865-22603894 5.72414 
chr6:22604040-22604057 6 
chr6:22605332-22605374 6 
chr6:22609207-22609239 5.5 
chr6:22610954-22610980 5.80769 
chr6:22614218-22614245 6 
chr6:22616034-22616080 5.17391 
chr6:22617619-22617649 5.2 
chr6:22618268-22618297 5.48276 
chr6:22619914-22620396 5.62656 
chr6:22620407-22620534 5.81102 
chr6:22621846-22621869 5.56522 
chr6:22625159-22625191 5.78125 
chr6:22627450-22627470 5.95 
chr6:22628188-22628224 5.44444 
chr6:22628456-22628500 5.54545 
chr6:22629107-22629131 5.45833 
chr6:22631288-22631310 5.63636 
chr6:22634415-22634436 5.66667 
chr6:22635740-22635764 5.70833 
chr6:22638491-22638504 6 
chr6:22645030-22645060 5.56667 
chr6:22645107-22645129 5.5 
chr6:22645143-22645190 5.14894 
chr6:22645729-22645747 5.88889 
chr6:22646361-22646401 5.825 
chr6:22650735-22650747 6 
chr6:22652458-22652476 5.88889 
chr6:22653377-22653390 6 
chr6:22658907-22658936 5.31034 
chr6:22660466-22660485 5.78947 
chr6:22662399-22662418 5.89474 
chr6:22663662-22663687 6 
chr6:22668391-22668417 5.96154 
chr6:22670623-22670644 5.57143 
chr6:22670868-22670899 5.22581 
chr6:22675827-22675839 6 
chr6:22676281-22676319 5.42105 
chr6:22678556-22678592 5.72222 
chr6:22681464-22681485 5.71429 
chr6:22683026-22683061 5.22857 
chr6:22683644-22683666 5.54545 
chr6:22690512-22690524 6 
chr6:22690610-22690629 5.73684 
chr6:22694078-22694114 5.41667 
chr6:22695190-22695217 5.25926 
chr6:22703094-22703106 6 
chr6:22704141-22704208 5.52239 
chr6:22705172-22705190 5.72222 
chr6:22706015-22706051 5.25 
chr6:22709585-22709597 6 
chr6:22712598-22712695 5.53608 
chr6:22713084-22713125 5.92683 
chr6:22714283-22714303 5.75 
chr6:22715507-22715528 5.52381 
chr6:22716508-22716523 6 
chr6:22717543-22717573 5.5 
chr6:22717669-22717702 5.42424 
chr6:22720735-22720836 5.16832 
chr6:22721541-22721556 6 
chr6:22722274-22722305 5.41935 
chr6:22725481-22725500 5.94737 
chr6:22727208-22727232 5.5 
chr6:22727675-22727695 5.75 
chr6:22728329-22728349 5.7 
chr6:22729340-22729352 6 
chr6:22730025-22730067 5.71429 
chr6:22731783-22731823 5.625 
chr6:22731835-22731875 5.375 
chr6:22733489-22733504 5.86667 
chr6:22736199-22736266 5.40299 
chr6:22738099-22738120 5.57143 
chr6:22738149-22738180 5.29032 
chr6:22739883-22739898 6 
chr6:22741010-22741029 5.68421 
chr6:22743725-22743768 5.44186 
chr6:22745295-22745319 5.58333 
chr6:22748268-22748282 6 
chr6:22748818-22748838 6 
chr6:22752953-22752965 6 
chr6:22753656-22753682 5.65385 
chr6:22756829-22756873 5.77273 
chr6:22761763-22761789 5.5 
chr6:22762997-22763018 5.90476 
chr6:22765179-22765207 5.39286 
chr6:22769267-22769292 5.56 
chr6:22769311-22769338 5.51852 
chr6:22771213-22771232 5.68421 
chr6:22771464-22771478 6 
chr6:22773882-22773922 5.85 
chr6:22782500-22782527 5.33333 
chr6:22782665-22782686 6 
chr6:22785857-22785874 6 
chr6:22786822-22786844 5.86364 
chr6:22792175-22792376 5.85572 
chr6:22793410-22793431 5.95238 
chr6:22794948-22794985 5.51351 
chr6:22795158-22795181 6 
chr6:22795996-22796022 5.34615 
chr6:22796178-22796198 5.8 
chr6:22796229-22796246 5.88235 
chr6:22796929-22796984 5.45455 
chr6:22800066-22800141 5.92 
chr6:22800229-22800263 5.61765 
chr6:22804635-22804662 5.51852 
chr6:22804895-22805012 5.73504 
chr6:22807765-22807798 6 
chr6:22808506-22808535 5.31034 
chr6:22809159-22809217 5.24138 
chr6:22810750-22810775 5.32 
chr6:22811352-22811372 5.7 
chr6:22812570-22812599 5.7931 
chr6:22814703-22814731 5.89286 
chr6:22815318-22815350 6 
chr6:22821176-22821249 5.76712 
chr6:22823070-22823098 5.71429 
chr6:22826970-22827000 5.4 
chr6:22828355-22828388 6 
chr6:22829704-22829732 5.64286 
chr6:22830521-22830614 5.8172 
chr6:22831438-22831587 5.45638 
chr6:22835905-22835983 5.94872 
chr6:22838102-22838161 5.83051 
chr6:22841447-22841460 6 
chr6:22844967-22845007 5.9 
chr6:22845545-22845569 5.41667 
chr6:22846724-22846784 5.78333 
chr6:22847513-22847539 5.5 
chr6:22848275-22848309 5.32353 
chr6:22848752-22848770 6 
chr6:22849175-22849199 5.375 
chr6:22849494-22849533 5.66667 
chr6:22849741-22849773 6 
chr6:22850074-22850147 5.75342 
chr6:22851586-22851606 5.7 
chr6:22853863-22853907 5.31818 
chr6:22854045-22854079 5.41176 
chr6:22858765-22858795 5.63333 
chr6:22858985-22859014 5.89655 
chr6:22861405-22861425 5.65 
chr6:22864793-22864834 5.21951 
chr6:22865103-22865115 6 
chr6:22865990-22866017 5.51852 
chr6:22866500-22866524 5.41667 
chr6:22867036-22867051 6 
chr6:22867479-22867510 5.87097 
chr6:22868239-22868279 6 
chr6:22868511-22868527 6 
chr6:22869252-22869284 5.40625 
chr6:22869405-22869424 5.68421 
chr6:22870667-22870696 5.65517 
chr6:22871067-22871091 5.58333 
chr6:22873382-22873406 6 
chr6:22874772-22874789 6 
chr6:22878866-22878898 5.6875 
chr6:22878943-22878975 5.6875 
chr6:22883343-22883367 5.66667 
chr6:22884480-22884500 5.95 
chr6:22886086-22886138 5.92308
[truncated: 2,533,673 more chars]
