# Supplementary material for: MsDetector: toward a standard computational tool for DNA microsatellites detection
Source: Nucleic Acids Res. 2012 Oct 2;41(1):e22. doi: 10.1093/nar/gks881 (PMC3592430; doi:10.1093/nar/gks881)
Supplement: Supplementary Data [file supp_gks881_nar-01766-met-n-2012-File009.gz › dataset7HumanMs/chr6_fp.rep]

chr6:167842-167872 5.4 
chr6:673272-673300 5.21429 
chr6:817186-817199 6 
chr6:856934-856965 5.35484 
chr6:882281-882293 6 
chr6:1202465-1202487 5.5 
chr6:1303747-1303768 5.52381 
chr6:1526427-1526446 5.78947 
chr6:1548903-1548934 5.51613 
chr6:1956322-1956348 5.42308 
chr6:2299280-2299293 5.92308 
chr6:2433880-2433899 5.63158 
chr6:2474121-2474151 5.26667 
chr6:2551209-2551221 6 
chr6:2695725-2695753 5.25 
chr6:2801573-2801590 5.82353 
chr6:2864249-2864271 5.5 
chr6:2873182-2873199 5.82353 
chr6:3826467-3826479 6 
chr6:4594745-4594769 5.375 
chr6:4679951-4679963 6 
chr6:5755322-5755347 5.56 
chr6:6074430-6074456 5.80769 
chr6:6264466-6264492 5.26923 
chr6:6388978-6388990 6 
chr6:6576287-6576316 5.27586 
chr6:7070777-7070801 5.375 
chr6:7651784-7651804 6 
chr6:8385115-8385137 5.5 
chr6:8577902-8577925 5.43478 
chr6:8856543-8856564 5.52381 
chr6:9158301-9158325 5.41667 
chr6:9555629-9555651 5.59091 
chr6:10047543-10047556 5.92308 
chr6:11606304-11606318 6 
chr6:12838416-12838428 6 
chr6:13453530-13453555 5.32 
chr6:13512356-13512377 5.85714 
chr6:13746226-13746246 5.6 
chr6:13751877-13751906 5.2069 
chr6:14155028-14155064 5.25 
chr6:14296116-14296140 5.66667 
chr6:14346284-14346306 5.54545 
chr6:15181641-15181661 5.6 
chr6:15837610-15837632 5.5 
chr6:15839793-15839824 5.29032 
chr6:16264179-16264202 5.43478 
chr6:16528284-16528300 6 
chr6:16838689-16838718 5.2069 
chr6:16943405-16943427 5.5 
chr6:17042204-17042216 6 
chr6:17075554-17075573 5.68421 
chr6:17180006-17180030 5.83333 
chr6:17659686-17659711 5.36 
chr6:17898500-17898527 5.37037 
chr6:18105000-18105028 5.42857 
chr6:18603900-18603928 5.25 
chr6:18786317-18786345 5.17857 
chr6:19103487-19103516 5.44828 
chr6:19153958-19153986 5.53571 
chr6:19561541-19561563 5.54545 
chr6:19793934-19793961 5.40741 
chr6:20296260-20296272 6 
chr6:20355775-20355797 5.63636 
chr6:21157296-21157309 5.92308 
chr6:21556597-21556610 5.92308 
chr6:21687542-21687569 5.33333 
chr6:21825109-21825128 5.68421 
chr6:21982259-21982280 5.57143 
chr6:22392606-22392618 6 
chr6:23486024-23486052 5.5 
chr6:23747206-23747237 5.25806 
chr6:24863529-24863541 6 
chr6:25151901-25151928 5.2963 
chr6:25227916-25227943 5.2963 
chr6:25366465-25366480 5.93333 
chr6:26075009-26075035 5.5 
chr6:26280098-26280114 6 
chr6:27025615-27025640 5.32 
chr6:27033514-27033561 5.21277 
chr6:29017287-29017304 5.76471 
chr6:29226932-29226973 5.17073 
chr6:29462938-29462974 5.22222 
chr6:29823372-29823393 5.57143 
chr6:30475147-30475169 5.59091 
chr6:30786615-30786627 6 
chr6:31241733-31241746 6 
chr6:31705056-31705069 5.92308 
chr6:31729782-31729809 5.25926 
chr6:32096612-32096625 5.92308 
chr6:32510898-32510924 5.53846 
chr6:32811282-32811308 5.38462 
chr6:33742246-33742262 5.875 
chr6:33804772-33804789 5.94118 
chr6:34047450-34047463 6 
chr6:34865481-34865509 5.35714 
chr6:35160500-35160527 5.22222 
chr6:36437514-36437543 5.17241 
chr6:36870119-36870141 5.5 
chr6:37048372-37048397 5.36 
chr6:38393215-38393229 6 
chr6:38611613-38611643 5.23333 
chr6:38654106-38654143 5.35135 
chr6:38664546-38664565 5.78947 
chr6:39186702-39186729 5.2963 
chr6:39218813-39218845 5.40625 
chr6:39894080-39894095 5.93333 
chr6:40013193-40013213 5.65 
chr6:40655669-40655689 5.75 
chr6:40787694-40787710 5.875 
chr6:40796282-40796297 6 
chr6:40903422-40903441 5.63158 
chr6:41103667-41103680 6 
chr6:41408309-41408343 5.20588 
chr6:42968172-42968188 6 
chr6:43167140-43167162 5.72727 
chr6:43349000-43349025 5.48 
chr6:44115305-44115326 5.66667 
chr6:44177444-44177472 5.25 
chr6:44362541-44362568 5.48148 
chr6:44733590-44733611 5.66667 
chr6:44874107-44874119 6 
chr6:45099212-45099235 5.56522 
chr6:45241611-45241631 5.75 
chr6:45255661-45255683 5.5 
chr6:45601274-45601292 5.77778 
chr6:46805278-46805290 6 
chr6:46977415-46977442 5.25926 
chr6:47113741-47113772 5.29032 
chr6:47351454-47351466 6 
chr6:47449756-47449771 5.93333 
chr6:47477879-47477902 5.43478 
chr6:47648710-47648723 5.92308 
chr6:48983507-48983533 5.26923 
chr6:49571957-49571970 5.92308 
chr6:49932588-49932615 5.25926 
chr6:50067474-50067500 5.42308 
chr6:50272900-50272927 5.2963 
chr6:51410059-51410080 5.71429 
chr6:51416931-51416945 6 
chr6:51991126-51991141 5.93333 
chr6:51991276-51991298 5.54545 
chr6:52545547-52545560 5.92308 
chr6:52604718-52604730 6 
chr6:52786403-52786429 5.34615 
chr6:53586021-53586044 5.6087 
chr6:53664044-53664074 5.2 
chr6:53773896-53773925 5.41379 
chr6:53834144-53834169 5.44 
chr6:54292257-54292276 5.84211 
chr6:56093766-56093782 5.875 
chr6:56533131-56533150 5.63158 
chr6:56560785-56560808 5.43478 
chr6:56647377-56647390 5.92308 
chr6:56688110-56688128 5.72222 
chr6:56852610-56852646 5.22222 
chr6:57876124-57876158 5.20588 
chr6:58196611-58196635 5.375 
chr6:58434169-58434200 5.25806 
chr6:58572742-58572768 5.30769 
chr6:58655794-58655824 5.2 
chr6:58730785-58730810 5.44 
chr6:62470193-62470216 5.6087 
chr6:62512015-62512041 5.30769 
chr6:62722443-62722455 6 
chr6:62846723-62846744 5.66667 
chr6:62929745-62929774 5.2069 
chr6:62991035-62991053 5.72222 
chr6:63169276-63169289 6 
chr6:63304276-63304308 5.28125 
chr6:63428707-63428741 5.26471 
chr6:63446994-63447022 5.60714 
chr6:63513882-63513906 5.66667 
chr6:63654540-63654564 5.5 
chr6:63781033-63781060 5.33333 
chr6:64392874-64392902 5.39286 
chr6:64532005-64532033 5.21429 
chr6:64535809-64535831 5.54545 
chr6:64747983-64748003 5.6 
chr6:64855794-64855822 5.17857 
chr6:65002483-65002510 5.33333 
chr6:65107974-65108001 5.33333 
chr6:65194532-65194557 5.4 
chr6:65254697-65254710 6 
chr6:65270136-65270152 5.875 
chr6:65636757-65636773 5.8125 
chr6:65716239-65716259 5.85 
chr6:65730430-65730459 5.37931 
chr6:65798179-65798199 5.6 
chr6:65816381-65816410 5.48276 
chr6:65863532-65863560 5.5 
chr6:65968332-65968364 5.28125 
chr6:66114913-66114926 5.92308 
chr6:66158810-66158823 5.92308 
chr6:66435881-66435893 6 
chr6:66741660-66741681 5.52381 
chr6:66943179-66943214 5.28571 
chr6:66994362-66994374 6 
chr6:67106291-67106322 5.22581 
chr6:67215509-67215532 5.43478 
chr6:67441434-67441453 5.63158 
chr6:67504546-67504571 5.52 
chr6:67617521-67617546 5.32 
chr6:67756326-67756349 5.43478 
chr6:67817351-67817381 5.23333 
chr6:68046547-68046573 5.38462 
chr6:68435170-68435188 5.77778 
chr6:68464155-68464187 5.625 
chr6:68837145-68837172 5.2963 
chr6:68851270-68851299 5.13793 
chr6:68990895-68990924 5.27586 
chr6:69079385-69079402 5.76471 
chr6:69104332-69104356 5.375 
chr6:69291046-69291077 5.22581 
chr6:69569191-69569219 5.5 
chr6:69575348-69575367 5.68421 
chr6:69680223-69680249 5.38462 
chr6:69690063-69690089 5.26923 
chr6:69856589-69856612 5.65217 
chr6:70000445-70000457 6 
chr6:70012052-70012076 5.41667 
chr6:70683304-70683317 5.92308 
chr6:70814540-70814571 5.25806 
chr6:70835326-70835345 5.63158 
chr6:70925024-70925047 5.56522 
chr6:71545649-71545672 5.47826 
chr6:71639940-71639976 5.61111 
chr6:71957650-71957676 5.5 
chr6:72188251-72188275 5.375 
chr6:72283274-72283292 5.77778 
chr6:72454804-72454830 5.30769 
chr6:72636005-72636020 5.93333 
chr6:72703103-72703126 5.47826 
chr6:72831899-72831914 5.86667 
chr6:72842084-72842097 5.92308 
chr6:73046063-73046089 5.30769 
chr6:73209180-73209205 5.56 
chr6:73264606-73264633 5.2963 
chr6:73303771-73303798 5.44444 
chr6:73321322-73321339 5.76471 
chr6:73555926-73555940 6 
chr6:73742918-73742948 5.23333 
chr6:73836113-73836147 5.32353 
chr6:74330716-74330742 5.30769 
chr6:74344982-74345013 5.32258 
chr6:74841471-74841504 5.27273 
chr6:75059547-75059592 5.4 
chr6:75336359-75336389 5.5 
chr6:75634171-75634194 5.52174 
chr6:75711842-75711860 5.72222 
chr6:75887065-75887085 5.9 
chr6:76098800-76098829 5.34483 
chr6:76151606-76151618 6 
chr6:76208797-76208810 5.92308 
chr6:76256440-76256453 6 
chr6:76419785-76419814 5.27586 
chr6:76428308-76428337 5.44828 
chr6:76499969-76499981 6 
chr6:76543064-76543089 5.36 
chr6:76546605-76546634 5.13793 
chr6:77000691-77000706 5.93333 
chr6:77054925-77054938 5.92308 
chr6:77136951-77136977 5.42308 
chr6:77160832-77160869 5.40541 
chr6:77201058-77201092 5.29412 
chr6:77218671-77218698 5.2963 
chr6:77525485-77525499 5.92857 
chr6:78040882-78040910 5.25 
chr6:78113206-78113230 5.41667 
chr6:78402009-78402040 5.16129 
chr6:78661337-78661361 5.375 
chr6:78727890-78727920 5.13333 
chr6:78732990-78733006 5.8125 
chr6:78742487-78742499 6 
chr6:78781551-78781565 6 
chr6:79059042-79059062 5.65 
chr6:79339198-79339229 5.35484 
chr6:79503407-79503428 5.71429 
chr6:79717398-79717411 6 
chr6:79990203-79990235 5.25 
chr6:80132709-80132731 5.5 
chr6:80775755-80775785 5.36667 
chr6:81126046-81126072 5.30769 
chr6:81147412-81147440 5.25 
chr6:81197878-81197924 5.17391 
chr6:81398980-81399007 5.37037 
chr6:81464171-81464189 5.77778 
chr6:81560377-81560389 6 
chr6:81851860-81851883 5.43478 
chr6:81907849-81907875 5.53846 
chr6:81940714-81940726 6 
chr6:82145020-82145052 5.21875 
chr6:82211532-82211555 5.47826 
chr6:82436174-82436211 5.10811 
chr6:82465637-82465660 5.47826 
chr6:82789171-82789195 5.375 
chr6:82868631-82868662 5.29032 
chr6:83005855-83005888 5.12121 
chr6:83091625-83091646 5.85714 
chr6:83120299-83120326 5.25926 
chr6:83417173-83417190 5.76471 
chr6:83540644-83540669 5.36 
chr6:83712247-83712259 6 
chr6:83764534-83764565 5.25806 
chr6:84012305-84012339 5.20588 
chr6:84049183-84049204 5.71429 
chr6:84185063-84185089 5.26923 
chr6:84272335-84272364 5.27586 
chr6:84285536-84285555 5.63158 
chr6:84294836-84294871 5.4 
chr6:84554643-84554671 5.17857 
chr6:84738525-84738552 5.2963 
chr6:84758599-84758626 5.22222 
chr6:84828844-84828868 5.41667 
chr6:84847623-84847650 5.48148 
chr6:84862631-84862661 5.2 
chr6:84919105-84919129 5.41667 
chr6:85007205-85007230 5.6 
chr6:85299833-85299853 5.65 
chr6:85508769-85508804 5.42857 
chr6:85760543-85760567 5.375 
chr6:85843239-85843257 5.72222 
chr6:85847929-85847963 5.20588 
chr6:85916492-85916511 5.63158 
chr6:86468184-86468216 5.4375 
chr6:86673755-86673772 5.76471 
chr6:86674035-86674064 5.27586 
chr6:86806350-86806391 5.19512 
chr6:86999343-86999370 5.51852 
chr6:87047311-87047330 5.78947 
chr6:87387241-87387267 5.30769 
chr6:87443378-87443403 5.36 
chr6:87501895-87501916 5.52381 
chr6:87690691-87690716 5.32 
chr6:87901928-87901950 5.68182 
chr6:87930243-87930268 5.36 
chr6:88020472-88020499 5.22222 
chr6:88128367-88128397 5.23333 
chr6:88206512-88206552 5.225 
chr6:88440956-88440984 5.46429 
chr6:88669421-88669453 5.40625 
chr6:88687593-88687632 5.20513 
chr6:88820181-88820209 5.60714 
chr6:89041437-89041460 5.43478 
chr6:89207905-89207933 5.35714 
chr6:89368804-89368818 5.92857 
chr6:89501752-89501764 6 
chr6:89715065-89715089 5.41667 
chr6:89751449-89751461 6 
chr6:89825494-89825522 5.46429 
chr6:90315405-90315432 5.37037 
chr6:90572029-90572054 5.32 
chr6:90647228-90647249 5.66667 
chr6:91064313-91064325 6 
chr6:91800997-91801024 5.37037 
chr6:91826773-91826807 5.44118 
chr6:92095048-92095072 5.41667 
chr6:92150685-92150709 5.41667 
chr6:92312374-92312401 5.2963 
chr6:92381631-92381657 5.26923 
chr6:92398186-92398210 5.45833 
chr6:92565876-92565901 5.32 
chr6:92680947-92680971 5.54167 
chr6:93058731-93058757 5.30769 
chr6:93104721-93104749 5.21429 
chr6:93151519-93151539 5.6 
chr6:93245926-93245952 5.34615 
chr6:93337124-93337150 5.26923 
chr6:93416876-93416902 5.34615 
chr6:93602772-93602785 5.92308 
chr6:93799285-93799311 5.46154 
chr6:93881421-93881449 5.21429 
chr6:93979124-93979154 5.36667 
chr6:94962679-94962693 6 
chr6:95077033-95077047 6 
chr6:95314298-95314329 5.51613 
chr6:95414115-95414127 6 
chr6:95474438-95474461 5.43478 
chr6:95534310-95534341 5.22581 
chr6:95546218-95546246 5.5 
chr6:96027264-96027277 6 
chr6:96310745-96310765 5.6 
chr6:96557529-96557559 5.46667 
chr6:96644192-96644208 5.8125 
chr6:96655381-96655401 5.6 
chr6:96749437-96749449 6 
chr6:96832759-96832784 5.48 
chr6:96871549-96871562 5.92308 
chr6:97067226-97067246 5.6 
chr6:97322448-97322481 5.21212 
chr6:97463376-97463413 5.16216 
chr6:98008578-98008607 5.31034 
chr6:98635948-98635973 5.32 
chr6:98836227-98836246 5.84211 
chr6:99064244-99064268 5.66667 
chr6:99128895-99128914 6 
chr6:99187842-99187870 5.28571 
chr6:99311221-99311246 5.56 
chr6:99691871-99691894 5.43478 
chr6:99917755-99917767 6 
chr6:100179921-100179944 5.52174 
chr6:100383939-100383976 5.24324 
chr6:100390043-100390073 5.16667 
chr6:100581942-100581969 5.40741 
chr6:100812998-100813017 5.63158 
chr6:101063177-101063198 5.61905 
chr6:101212467-101212497 5.26667 
chr6:101311908-101311936 5.28571 
chr6:101355024-101355046 5.68182 
chr6:101429362-101429374 6 
chr6:101563571-101563584 5.92308 
chr6:101567465-101567491 5.30769 
chr6:101793107-101793133 5.38462 
chr6:101822631-101822659 5.35714 
chr6:102108543-102108565 5.54545 
chr6:102692276-102692289 5.92308 
chr6:102708329-102708345 5.875 
chr6:102784369-102784393 5.41667 
chr6:102958450-102958463 6 
chr6:103073303-103073332 5.17241 
chr6:103219468-103219500 5.28125 
chr6:103334315-103334339 5.5 
chr6:103626733-103626755 5.59091 
chr6:103705727-103705739 6 
chr6:103759175-103759201 5.5 
chr6:103761981-103762016 5.14286 
chr6:103878939-103878952 5.92308 
chr6:103975218-103975239 5.71429 
chr6:104033181-104033210 5.17241 
chr6:104057059-104057087 5.39286 
chr6:104151828-104151852 5.45833 
chr6:104327621-104327644 5.47826 
chr6:104398934-104398960 5.26923 
chr6:104900516-104900539 5.47826 
chr6:105051471-105051502 5.41935 
chr6:105072953-105072978 5.32 
chr6:105313397-105313423 5.30769 
chr6:105903784-105903813 5.2069 
chr6:105948039-105948053 6 
chr6:106036576-106036598 5.63636 
chr6:106225647-106225663 6 
chr6:106311749-106311776 5.2963 
chr6:106585260-106585283 5.43478 
chr6:106613215-106613237 5.5 
chr6:106642419-106642443 5.41667 
chr6:106762635-106762660 5.36 
chr6:107242442-107242454 6 
chr6:107296721-107296747 5.30769 
chr6:107343153-107343168 5.86667 
chr6:107535104-107535120 5.875 
chr6:107624072-107624094 5.5 
chr6:107721888-107721911 5.43478 
chr6:108014424-108014450 5.42308 
chr6:108160331-108160348 5.76471 
chr6:108218246-108218268 5.63636 
chr6:108753186-108753211 5.44 
chr6:108831286-108831299 5.92308 
chr6:108835069-108835091 5.54545 
chr6:108943076-108943101 5.52 
chr6:109005769-109005813 5.29545 
chr6:109421950-109421980 5.3 
chr6:109523834-109523864 5.1 
chr6:109769433-109769465 5.4375 
chr6:109844735-109844748 6 
chr6:109962413-109962440 5.33333 
chr6:110117943-110117972 5.31034 
chr6:110307519-110307543 5.45833 
chr6:110387640-110387664 5.41667 
chr6:111316727-111316755 5.28571 
chr6:111321141-111321169 5.42857 
chr6:111801687-111801704 5.76471 
chr6:112089319-112089348 5.41379 
chr6:112091539-112091556 5.82353 
chr6:112148108-112148129 5.95238 
chr6:112258833-112258852 5.63158 
chr6:112555803-112555827 5.375 
chr6:112728491-112728504 5.92308 
chr6:113042579-113042592 6 
chr6:113237160-113237185 5.36 
chr6:113297336-113297349 5.92308 
chr6:113360928-113360960 5.25 
chr6:113550610-113550639 5.37931 
chr6:113614917-113614946 5.34483 
chr6:113704767-113704793 5.5 
chr6:113765589-113765611 5.59091 
chr6:113905803-113905828 5.44 
chr6:114138154-114138174 5.6 
chr6:114182960-114182986 5.38462 
chr6:114202835-114202869 5.29412 
chr6:114252814-114252834 5.6 
chr6:114638450-114638467 5.82353 
chr6:114713656-114713669 6 
chr6:114745356-114745392 5.19444 
chr6:114811165-114811185 5.6 
chr6:114987158-114987181 5.52174 
chr6:115064826-115064849 5.52174 
chr6:115462185-115462212 5.22222 
chr6:115660161-115660189 5.21429 
chr6:116075493-116075509 5.875 
chr6:116430318-116430346 5.5 
chr6:116854874-116854893 5.63158 
chr6:116983718-116983743 5.4 
chr6:116985637-116985665 5.32143 
chr6:117019577-117019598 5.61905 
chr6:117186109-117186125 6 
chr6:117668453-117668482 5.24138 
chr6:117737130-117737148 5.77778 
chr6:117787205-117787237 5.21875 
chr6:117787282-117787301 5.73684 
chr6:117856216-117856234 5.72222 
chr6:118276367-118276396 5.13793 
chr6:118421491-118421514 5.43478 
chr6:118647836-118647863 5.51852 
chr6:118753121-118753152 5.32258 
chr6:118907922-118907937 5.93333 
chr6:119239825-119239852 5.2963 
chr6:119427889-119427901 6 
chr6:119459161-119459192 5.19355 
chr6:120081521-120081533 6 
chr6:120092689-120092704 5.86667 
chr6:120147193-120147217 5.41667 
chr6:120333243-120333270 5.25926 
chr6:120759394-120759421 5.33333 
chr6:120815110-120815133 5.52174 
chr6:120937199-120937212 5.92308 
chr6:121388309-121388340 5.19355 
chr6:121458756-121458768 6 
chr6:121464588-121464609 5.52381 
chr6:121759748-121759770 5.5 
chr6:121829817-121829830 5.92308 
chr6:121989472-121989491 5.89474 
chr6:122023036-122023061 5.32 
chr6:122068873-122068899 5.26923 
chr6:122464510-122464542 5.4375 
chr6:122538288-122538301 5.92308 
chr6:122645765-122645793 5.32143 
chr6:123077320-123077332 6 
chr6:123104050-123104073 5.43478 
chr6:123186163-123186175 6 
chr6:123204251-123204281 5.23333 
chr6:123342692-123342718 5.5 
chr6:123563578-123563598 5.6 
chr6:123593923-123593935 6 
chr6:123609072-123609094 5.63636 
chr6:123697542-123697567 5.36 
chr6:124009746-124009774 5.42857 
chr6:124042392-124042418 5.46154 
chr6:124246494-124246524 5.3 
chr6:124344436-124344460 5.58333 
chr6:124429154-124429167 6 
chr6:124533440-124533464 5.5 
chr6:124562680-124562706 5.38462 
chr6:124726377-124726403 5.53846 
chr6:125110157-125110184 5.33333 
chr6:125118403-125118429 5.26923 
chr6:125136557-125136577 5.7 
chr6:125481422-125481447 5.32 
chr6:125620743-125620772 5.2069 
chr6:125622522-125622540 6 
chr6:126086535-126086555 5.65 
chr6:126398621-126398633 6 
chr6:126416920-126416940 5.7 
chr6:126645604-126645628 5.375 
chr6:126712904-126712927 5.43478 
chr6:127047365-127047377 6 
chr6:127147339-127147363 5.375 
chr6:127210617-127210633 5.875 
chr6:127518781-127518797 5.875 
chr6:127557807-127557820 5.92308 
chr6:127708842-127708864 5.54545 
chr6:127769135-127769161 5.42308 
chr6:128067243-128067278 5.28571 
chr6:128459767-128459779 6 
chr6:128560415-128560440 5.48 
chr6:128580514-128580539 5.32 
chr6:128636628-128636652 5.375 
chr6:128677986-128678011 5.36 
chr6:128819576-128819600 5.375 
chr6:128992227-128992254 5.37037 
chr6:129040057-129040081 5.41667 
chr6:129091415-129091440 5.32 
chr6:129375327-129375346 5.94737 
chr6:129375880-129375898 5.88889 
chr6:129601243-129601270 5.40741 
chr6:129605396-129605416 5.6 
chr6:129631556-129631588 5.21875 
chr6:130171814-130171837 5.47826 
chr6:130416404-130416432 5.28571 
chr6:130558072-130558093 5.66667 
chr6:130814322-130814354 5.25 
chr6:130951318-130951343 5.44 
chr6:130966574-130966602 5.39286 
chr6:131092108-131092135 5.2963 
chr6:131225876-131225890 6 
chr6:131454243-131454282 5.20513 
chr6:131528602-131528628 5.38462 
chr6:131532193-131532205 6 
chr6:131987081-131987109 5.42857 
chr6:132087924-132087945 5.71429 
chr6:132153625-132153652 5.25926 
chr6:132186578-132186591 5.92308 
chr6:132558029-132558064 5.2 
chr6:132635932-132635956 5.375 
chr6:132773840-132773863 5.43478 
chr6:132932265-132932295 5.33333 
chr6:133326423-133326437 6 
chr6:133721649-133721673 5.54167 
chr6:133873035-133873047 6 
chr6:133905588-133905616 5.17857 
chr6:134180960-134180992 5.1875 
chr6:134327944-134327980 5.36111 
chr6:134480188-134480209 5.85714 
chr6:134602358-134602386 5.17857 
chr6:134771111-134771135 5.375 
chr6:135051543-135051575 5.125 
chr6:135184267-135184283 5.875 
chr6:135256195-135256223 5.35714 
chr6:135258347-135258376 5.31034 
chr6:135456054-135456081 5.2963 
chr6:135570897-135570926 5.24138 
chr6:135575629-135575656 5.22222 
chr6:135608857-135608870 5.92308 
chr6:136045143-136045165 5.5 
chr6:136081617-136081629 6 
chr6:136245589-136245611 5.63636 
chr6:136277278-136277308 5.33333 
chr6:136303261-136303293 5.25 
chr6:136375243-136375282 5.12821 
chr6:136473402-136473427 5.36 
chr6:136675314-136675353 5.28205 
chr6:137336984-137337009 5.52 
chr6:137453473-137453498 5.44 
chr6:137762319-137762336 5.94118 
chr6:137819188-137819201 5.92308 
chr6:138170041-138170063 5.59091 
chr6:138173460-138173477 6 
chr6:138381487-138381514 5.22222 
chr6:138381751-138381768 5.76471 
chr6:138551247-138551273 5.30769 
chr6:138697943-138697963 5.85 
chr6:138752528-138752544 6 
chr6:139089494-139089513 5.63158 
chr6:139089588-139089613 5.4 
chr6:139316751-139316770 5.68421 
chr6:139348388-139348410 5.63636 
chr6:139492130-139492156 5.30769 
chr6:139922810-139922848 5.28947 
chr6:140069695-140069707 6 
chr6:140164132-140164153 5.52381 
chr6:140179592-140179604 6 
chr6:140225450-140225469 5.63158 
chr6:140250170-140250197 5.25926 
chr6:140828074-140828098 5.54167 
chr6:141224632-141224660 5.39286 
chr6:141388743-141388770 5.44444 
chr6:141458274-141458286 6 
chr6:141779987-141780002 5.86667 
chr6:141784472-141784505 5.30303 
chr6:141847475-141847500 5.36 
chr6:142250900-142250935 5.22857 
chr6:142385278-142385303 5.36 
chr6:142479163-142479179 5.8125 
chr6:142737399-142737416 5.76471 
chr6:143044976-143045000 5.375 
chr6:143145401-143145424 5.47826 
chr6:143510435-143510455 5.9 
chr6:143645836-143645864 5.42857 
chr6:143731641-143731654 5.92308 
chr6:144071103-144071115 6 
chr6:144179120-144179132 6 
chr6:144386346-144386385 5.15385 
chr6:144637337-144637377 5.225 
chr6:144858132-144858149 5.76471 
chr6:145115874-145115893 5.63158 
chr6:145441554-145441573 5.63158 
chr6:145609470-145609497 5.25926 
chr6:145752066-145752078 6 
chr6:145768396-145768408 6 
chr6:145818360-145818387 5.44444 
chr6:146017118-146017138 5.65 
chr6:146148700-146148725 5.4 
chr6:146220557-146220582 5.56 
chr6:146676018-146676049 5.48387 
chr6:146731808-146731833 5.36 
chr6:146775178-146775208 5.2 
chr6:147527201-147527214 5.92308 
chr6:147650603-147650622 5.68421 
chr6:147658364-147658393 5.24138 
chr6:148010826-148010867 5.14634 
chr6:148168133-148168148 5.86667 
chr6:148363066-148363088 5.5 
chr6:148533773-148533785 6 
chr6:148562095-148562121 5.34615 
chr6:148589781-148589806 5.44 
chr6:148812058-148812078 5.65 
chr6:149485601-149485619 5.72222 
chr6:149601906-149601935 5.2069 
chr6:150076566-150076578 6 
chr6:150753456-150753480 5.375 
chr6:150785441-150785475 5.23529 
chr6:150865743-150865776 5.09091 
chr6:151335336-151335349 5.92308 
chr6:151534352-151534383 5.19355 
chr6:151588606-151588626 5.65 
chr6:151821795-151821814 5.63158 
chr6:151863253-151863278 5.4 
chr6:151957188-151957215 5.44444 
chr6:152290446-152290461 5.86667 
chr6:152695516-152695545 5.24138 
chr6:152763343-152763361 5.77778 
chr6:152951814-152951841 5.22222 
chr6:153332951-153332972 5.66667 
chr6:153368992-153369016 5.41667 
chr6:153420560-153420584 5.375 
chr6:153456523-153456553 5.43333 
chr6:153634268-153634292 5.45833 
chr6:153792884-153792897 5.92308 
chr6:153911664-153911691 5.37037 
chr6:153978501-153978523 5.59091 
chr6:155014802-155014837 5.25714 
chr6:155144977-155144990 5.92308 
chr6:155460518-155460555 5.40541 
chr6:155530351-155530382 5.3871 
chr6:156551937-156551954 5.76471 
chr6:156669507-156669533 5.5 
chr6:156881639-156881664 5.32 
chr6:157089627-157089654 5.22222 
chr6:157251463-157251491 5.25 
chr6:157375078-157375111 5.21212 
chr6:157419590-157419622 5.375 
chr6:157438152-157438178 5.42308 
chr6:157444010-157444026 5.875 
chr6:157449529-157449544 6 
chr6:158375559-158375590 5.41935 
chr6:159149851-159149865 6 
chr6:159505856-159505887 5.48387 
chr6:159891268-159891289 5.52381 
chr6:160663753-160663781 5.35714 
chr6:162418362-162418393 5.29032 
chr6:162533252-162533277 5.4 
chr6:163183733-163183766 5.27273 
chr6:163370028-163370054 5.46154 
chr6:163620408-163620428 5.75 
chr6:163624822-163624844 5.5 
chr6:164236003-164236033 5.43333 
chr6:164267644-164267657 5.92308 
chr6:165402252-165402266 6 
chr6:165544341-165544359 5.77778 
chr6:165583980-165584009 5.34483 
chr6:165671134-165671151 5.82353 
chr6:165706685-165706718 5.18182 
chr6:166703069-166703090 5.52381 
chr6:166739601-166739614 5.92308 
chr6:166770355-166770386 5.09677 
chr6:166849849-166849865 5.8125 
chr6:167545311-167545341 5.46667 
