# Supplementary material for: MsDetector: toward a standard computational tool for DNA microsatellites detection
Source: Nucleic Acids Res. 2012 Oct 2;41(1):e22. doi: 10.1093/nar/gks881 (PMC3592430; doi:10.1093/nar/gks881)
Supplement: Supplementary Data [file supp_gks881_nar-01766-met-n-2012-File009.gz › dataset7HumanMs/chr7.rep]

chr7:10000-10236 5.89831 
chr7:11211-11250 5.84615 
chr7:11743-11774 5.80645 
chr7:12500-12525 5.96 
chr7:12553-12585 5.40625 
chr7:14579-14623 5.36364 
chr7:14818-14848 5.5 
chr7:16383-16981 5.67224 
chr7:19678-19691 6 
chr7:21836-21857 5.57143 
chr7:26405-26423 6 
chr7:28337-28363 5.65385 
chr7:31608-31629 6 
chr7:35442-35484 5.92857 
chr7:39584-39621 5.51351 
chr7:45267-45290 5.56522 
chr7:45930-45967 5.67568 
chr7:49836-49860 5.875 
chr7:52512-52573 5.19672 
chr7:52620-52650 5.2 
chr7:61960-61981 5.52381 
chr7:68765-68791 5.34615 
chr7:71680-71697 6 
chr7:75360-75384 5.91667 
chr7:76728-77119 5.40409 
chr7:78931-79000 5.71014 
chr7:82059-82075 5.875 
chr7:85185-85253 5.41176 
chr7:85378-85399 5.66667 
chr7:86309-86399 5.44444 
chr7:86474-86533 5.55932 
chr7:89211-89288 5.32468 
chr7:89345-89373 5.28571 
chr7:90710-90878 5.29762 
chr7:91000-91043 5.32558 
chr7:91142-91211 5.44928 
chr7:92771-92813 5.57143 
chr7:98218-98238 5.9 
chr7:102378-102398 5.7 
chr7:102925-102967 5.35714 
chr7:102996-103015 6 
chr7:103102-103123 6 
chr7:103154-103195 5.56098 
chr7:103229-103273 6 
chr7:103389-103435 6 
chr7:104073-104096 6 
chr7:105179-105201 6 
chr7:106212-106229 5.82353 
chr7:106403-106424 6 
chr7:107860-107889 5.55172 
chr7:108094-108106 6 
chr7:108153-108182 5.37931 
chr7:108407-108432 5.52 
chr7:108465-108500 5.45714 
chr7:110864-110879 5.93333 
chr7:114146-114174 5.64286 
chr7:115908-116000 5.5 
chr7:117248-117278 5.86667 
chr7:120833-120870 5.24324 
chr7:121496-121575 5.37975 
chr7:121598-121625 5.62963 
chr7:121642-121749 5.27103 
chr7:125817-125910 5.32258 
chr7:125989-126008 6 
chr7:130300-130322 5.54545 
chr7:131568-131590 5.77273 
chr7:132840-133254 5.69324 
chr7:133793-133909 5.5 
chr7:134000-134018 5.72222 
chr7:150281-150294 6 
chr7:155569-155591 5.54545 
chr7:156657-156688 5.32258 
chr7:162283-162320 6 
chr7:163667-163706 5.69231 
chr7:164989-165010 5.66667 
chr7:165571-165605 5.47059 
chr7:166091-166227 5.76471 
chr7:166240-166312 5.45833 
chr7:168373-168422 5.81633 
chr7:168438-168472 6 
chr7:168497-168520 5.56522 
chr7:169147-169168 5.61905 
chr7:170466-170500 5.20588 
chr7:171471-171546 5.98667 
chr7:173854-173879 6 
chr7:174237-174276 5.25641 
chr7:176029-176069 5.825 
chr7:182187-182209 5.5 
chr7:182960-182979 5.68421 
chr7:183290-183311 5.52381 
chr7:185545-185582 5.32432 
chr7:186716-186745 5.24138 
chr7:189500-189595 5.43158 
chr7:189603-189713 5.54545 
chr7:189771-189813 5.2381 
chr7:189887-189967 5.5 
chr7:190070-190204 5.47761 
chr7:191746-191853 5.43925 
chr7:192640-192678 5.31579 
chr7:199122-199150 5.25 
chr7:205382-205414 5.375 
chr7:208125-208152 5.2963 
chr7:208174-208201 5.22222 
chr7:208214-208237 5.47826 
chr7:208325-208374 5.28571 
chr7:208514-208586 5.59722 
chr7:211151-211214 5.60317 
chr7:211243-211273 5.26667 
chr7:211301-211356 5.41818 
chr7:211386-211441 5.29091 
chr7:216605-216721 5.76724 
chr7:219328-219447 5.62185 
chr7:222799-222843 5.22727 
chr7:222891-222926 5.28571 
chr7:229013-229040 5.51852 
chr7:282911-282984 5.94521 
chr7:282992-283737 5.62148 
chr7:283885-283923 5.92105 
chr7:285557-285584 5.77778 
chr7:286969-287001 5.3125 
chr7:289705-289723 5.94444 
chr7:293183-293220 5.27027 
chr7:299371-299433 5.45161 
chr7:299450-299606 5.51923 
chr7:302625-302669 6 
chr7:305065-305096 5.80645 
chr7:306037-306073 5.86111 
chr7:306110-306132 5.68182 
chr7:306171-306200 5.55172 
chr7:308809-309024 5.68837 
chr7:310058-310083 5.68 
chr7:310922-310949 5.66667 
chr7:311289-311336 5.44681 
chr7:313029-313054 5.56 
chr7:313588-313609 5.57143 
chr7:317937-317960 5.43478 
chr7:319133-319157 5.54167 
chr7:319580-319609 5.24138 
chr7:322126-322143 6 
chr7:323341-323368 6 
chr7:323960-324018 6 
chr7:324029-324155 5.95238 
chr7:326821-326836 5.86667 
chr7:327295-327311 6 
chr7:327967-328015 5.64583 
chr7:331127-331142 6 
chr7:336222-336250 5.53571 
chr7:336394-336427 5.15152 
chr7:337016-337048 5.28125 
chr7:340780-340805 5.76 
chr7:340946-340984 5.21053 
chr7:344550-344605 5.49091 
chr7:344618-344777 5.31447 
chr7:344830-344874 5.5 
chr7:344909-345011 5.47059 
chr7:346355-346368 6 
chr7:348029-348062 5.30303 
chr7:350265-350309 5.56818 
chr7:350907-350946 5.53846 
chr7:352304-352329 5.84 
chr7:356313-356329 6 
chr7:356830-356856 5.53846 
chr7:362333-362366 5.48485 
chr7:363391-363428 5.54054 
chr7:364813-364832 6 
chr7:364929-364944 5.93333 
chr7:369132-369153 5.85714 
chr7:371461-371496 5.65714 
chr7:373702-373979 5.42238 
chr7:374001-374124 5.43902 
chr7:374136-374250 5.42982 
chr7:374292-374333 5.41463 
chr7:374344-374484 5.41429 
chr7:374527-374574 5.57447 
chr7:374598-374674 5.32895 
chr7:374735-374814 5.37975 
chr7:374857-374897 5.625 
chr7:374915-374978 5.42857 
chr7:375010-375167 5.35669 
chr7:375239-375263 5.375 
chr7:377578-377592 6 
chr7:381510-381542 5.6875 
chr7:383552-383592 6 
chr7:383919-383938 5.63158 
chr7:384306-384329 5.52174 
chr7:384388-384412 5.66667 
chr7:385799-385832 5.66667 
chr7:385884-385920 5.16667 
chr7:386192-386215 5.69565 
chr7:387401-387428 5.37037 
chr7:387489-387560 5.39437 
chr7:389820-389847 5.2963 
chr7:390304-390401 5.13402 
chr7:390523-390542 5.68421 
chr7:390580-390644 5.28125 
chr7:390831-390910 5.26582 
chr7:391137-391170 5.33333 
chr7:392543-392569 6 
chr7:395596-395626 5.83333 
chr7:395668-395701 5.81818 
chr7:395710-395752 5.47619 
chr7:395774-396119 5.84348 
chr7:405038-405073 5.8 
chr7:406600-406639 5.79487 
chr7:407078-407104 6 
chr7:409963-409994 5.93548 
chr7:412064-412088 5.41667 
chr7:413853-414125 5.50368 
chr7:414246-414272 5.69231 
chr7:416792-416819 5.25926 
chr7:420494-420629 5.44444 
chr7:420644-420659 5.93333 
chr7:422440-422553 5.57522 
chr7:424788-424804 6 
chr7:426763-426804 5.70732 
chr7:430550-430581 5.25806 
chr7:432769-432798 6 
chr7:433302-433326 5.5 
chr7:433456-433475 5.63158 
chr7:434945-434973 5.85714 
chr7:435634-435646 6 
chr7:435729-435755 6 
chr7:436130-436158 5.5 
chr7:436382-436406 5.5 
chr7:438272-438304 6 
chr7:441745-441762 5.82353 
chr7:447964-448000 5.77778 
chr7:448012-448180 5.6369 
chr7:448189-448275 5.76744 
chr7:448293-448388 5.62105 
chr7:448600-448632 5.28125 
chr7:449751-449780 5.44828 
chr7:452386-452418 5.375 
chr7:452501-452531 5.93333 
chr7:453303-453319 6 
chr7:454037-454093 5.5 
chr7:454101-454156 5.72727 
chr7:454168-454396 5.83333 
chr7:454431-454569 5.42029 
chr7:454585-454611 5.38462 
chr7:465761-465796 5.71429 
chr7:466325-466462 5.93431 
chr7:470830-470863 6 
chr7:473984-474009 5.36 
chr7:474301-474326 5.56 
chr7:479381-479401 5.6 
chr7:482071-482096 5.4 
chr7:482579-483122 5.62983 
chr7:483144-483381 5.41772 
chr7:483394-483477 5.54217 
chr7:483484-483651 5.59281 
chr7:483662-483693 5.83871 
chr7:483764-483798 5.97059 
chr7:484577-484599 5.54545 
chr7:485777-485793 5.9375 
chr7:485838-485976 5.46377 
chr7:485994-486042 5.54167 
chr7:486869-486912 5.25581 
chr7:487064-487084 5.6 
chr7:488074-488098 5.75 
chr7:489136-489186 5.58 
chr7:491079-491251 5.33721 
chr7:491266-491502 5.69068 
chr7:491736-491786 5.36 
chr7:492250-492265 5.93333 
chr7:495888-495913 5.4 
chr7:496031-496056 5.4 
chr7:496316-496341 5.4 
chr7:496530-496555 5.4 
chr7:496601-496626 5.4 
chr7:496832-496857 5.4 
chr7:497208-497236 5.57143 
chr7:502126-502153 5.7037 
chr7:503538-503563 5.48 
chr7:506017-506134 5.84615 
chr7:506144-506200 5.75 
chr7:506224-506328 5.33654 
chr7:506340-506476 5.54412 
chr7:506484-506532 5.60417 
chr7:506926-506973 5.78723 
chr7:507009-507059 5.34 
chr7:507107-507210 5.6699 
chr7:507289-507303 5.92857 
chr7:507313-507373 5.5 
chr7:507386-507543 5.38854 
chr7:507568-507629 5.19672 
chr7:507729-507791 5.51613 
chr7:507884-507921 6 
chr7:507936-507969 5.9697 
chr7:507989-508013 5.375 
chr7:508043-508080 5.48649 
chr7:508132-508161 5.72414 
chr7:512495-512520 6 
chr7:516976-517036 5.68333 
chr7:517945-518931 5.85091 
chr7:519111-519130 5.78947 
chr7:521197-521311 5.52632 
chr7:521897-521941 5.90909 
chr7:521951-522019 5.70588 
chr7:522104-522155 5.21569 
chr7:522234-522246 6 
chr7:522311-522458 5.47619 
chr7:522472-522502 5.53333 
chr7:522524-522571 5.46809 
chr7:522579-522713 5.36567 
chr7:522731-522804 5.47945 
chr7:523052-523139 5.74713 
chr7:525888-526110 5.40991 
chr7:526138-526339 5.33333 
chr7:526351-526379 5.25 
chr7:527939-527955 5.875 
chr7:528664-528694 5.86667 
chr7:533232-533245 6 
chr7:534218-534370 5.55263 
chr7:535951-535984 5.27273 
chr7:537506-537525 6 
chr7:537576-537629 5.98113 
chr7:537938-537969 5.87097 
chr7:542405-542444 5.97436 
chr7:543863-543877 6 
chr7:547434-547461 5.88889 
chr7:548196-548220 6 
chr7:549580-549592 6 
chr7:550127-550141 6 
chr7:550225-550259 5.82353 
chr7:550342-550440 6 
chr7:556294-556325 5.22581 
chr7:556981-557004 5.43478 
chr7:557631-557667 5.58333 
chr7:557960-557984 5.95833 
chr7:558232-558284 5.32692 
chr7:559067-559083 6 
chr7:559109-559136 5.40741 
chr7:559515-559568 5.69811 
chr7:559700-559732 5.3125 
chr7:563202-563245 5.83721 
chr7:567869-567974 5.30476 
chr7:568012-568108 5.73958 
chr7:568195-568215 5.95 
chr7:568227-568303 5.52632 
chr7:568315-568401 5.23256 
chr7:568499-568643 5.45833 
chr7:569787-569802 6 
chr7:570096-570116 5.7 
chr7:570797-570843 5.91304 
chr7:571147-571198 5.76471 
chr7:571218-571241 5.56522 
chr7:571257-571403 5.91781 
chr7:571517-571542 5.64 
chr7:573684-573774 5.41111 
chr7:575658-575674 6 
chr7:577150-577213 5.74603 
chr7:578692-578723 5.32258 
chr7:579324-579370 5.95652 
chr7:580984-581004 5.7 
chr7:583528-583564 5.36111 
chr7:584552-584569 5.82353 
chr7:585996-586008 6 
chr7:586899-586927 5.71429 
chr7:587416-587431 5.93333 
chr7:591170-591213 5.25581 
chr7:591671-591706 5.22857 
chr7:591732-591767 5.22857 
chr7:591854-591889 5.22857 
chr7:592038-592073 5.22857 
chr7:592103-592135 5.1875 
chr7:595957-595984 5.2963 
chr7:597965-598026 5.70492 
chr7:598389-598408 5.73684 
chr7:599996-600023 6 
chr7:600741-600782 5.4878 
chr7:600815-600856 5.4878 
chr7:600910-600924 6 
chr7:602489-602525 5.27778 
chr7:603170-603217 5.29787 
chr7:603302-603356 5.33333 
chr7:603477-603545 5.63235 
chr7:603957-604008 5.60784 
chr7:605783-605947 5.45732 
chr7:605962-606160 5.42929 
chr7:606170-606271 5.28713 
chr7:606284-606439 5.82581 
chr7:606984-607226 5.74793 
chr7:610780-610809 5.48276 
chr7:615169-615201 5.84375 
chr7:616613-616644 5.6129 
chr7:616730-616783 5.32075 
chr7:618287-618331 5.59091 
chr7:619867-619902 5.85714 
chr7:620028-620051 5.65217 
chr7:620381-620395 6 
chr7:620939-620962 6 
chr7:622984-623028 5.27273 
chr7:623044-623069 5.88 
chr7:623077-623094 5.76471 
chr7:623104-623150 5.5 
chr7:623195-623220 5.4 
chr7:623231-623316 5.35294 
chr7:623419-623468 5.5102 
chr7:626523-626535 6 
chr7:628078-628124 6 
chr7:628153-628205 5.88462 
chr7:628221-628289 5.86765 
chr7:628305-628361 5.80357 
chr7:628377-628424 6 
chr7:628453-628508 5.78182 
chr7:628524-628556 5.78125 
chr7:628568-628592 6 
chr7:628608-628699 5.2967 
chr7:634296-634328 5.28125 
chr7:634429-634469 5.575 
chr7:638229-638268 5.25641 
chr7:641245-641264 5.94737 
chr7:641546-641593 5.46809 
chr7:642017-642031 6 
chr7:644484-644523 5.84615 
chr7:645188-645205 5.94118 
chr7:646099-646128 5.72414 
chr7:646404-646476 5.36111 
chr7:646508-646625 5.33333 
chr7:649540-649558 6 
chr7:650898-650917 5.68421 
chr7:651327-651357 5.36667 
chr7:651406-651430 6 
chr7:651502-651537 5.62857 
chr7:651553-651593 5.675 
chr7:651609-651669 5.58333 
chr7:651685-651826 5.4539 
chr7:651842-651886 5.56818 
chr7:651902-652153 5.37849 
chr7:652163-652204 5.63415 
chr7:652857-652886 5.82759 
chr7:654729-654775 5.43478 
chr7:655067-655189 5.72131 
chr7:655462-655682 5.57727 
chr7:656628-656643 6 
chr7:656936-656951 6 
chr7:659446-659499 5.71698 
chr7:659654-659668 6 
chr7:665645-665671 5.92308 
chr7:666135-666159 5.75 
chr7:666514-666527 6 
chr7:668478-668522 5.97727 
chr7:670021-670047 5.57692 
chr7:670587-670601 6 
chr7:675592-676115 5.81836 
chr7:677469-677490 5.90476 
chr7:679494-679512 5.88889 
chr7:680402-680440 6 
chr7:681445-681493 5.375 
chr7:682369-682389 5.8 
chr7:687442-687463 6 
chr7:688246-688265 5.84211 
chr7:688422-688437 6 
chr7:688801-688815 6 
chr7:689197-689226 5.93103 
chr7:689616-689629 6 
chr7:693473-693619 5.5 
chr7:693647-693674 5.48148 
chr7:693693-693778 5.77647 
chr7:693804-693984 5.6 
chr7:694037-694104 5.46269 
chr7:694152-694277 5.504 
chr7:694308-694446 5.4058 
chr7:694465-694484 5.73684 
chr7:694497-694520 5.52174 
chr7:695771-695792 5.52381 
chr7:695818-695920 5.39216 
chr7:695941-696143 5.36139 
chr7:696175-696228 5.50943 
chr7:696265-696334 5.26087 
chr7:696377-696398 5.80952 
chr7:696449-696505 5.48214 
chr7:696513-696784 5.53875 
chr7:696862-696944 5.7561 
chr7:697006-697072 5.60606 
chr7:699346-699364 6 
chr7:704549-704564 6 
chr7:706581-706886 5.49508 
chr7:712682-712722 5.9 
chr7:712959-712988 5.86207 
chr7:713835-713862 5.44444 
chr7:713902-713932 5.7 
chr7:713965-714010 5.35556 
chr7:714155-714311 5.33974 
chr7:714340-714385 5.22222 
chr7:718100-718116 6 
chr7:719794-719818 5.83333 
chr7:720557-720596 5.23077 
chr7:720612-720632 6 
chr7:720960-720972 6 
chr7:721674-721723 5.59184 
chr7:721953-721977 5.66667 
chr7:723724-723752 5.57143 
chr7:723811-723842 5.6129 
chr7:724505-724534 5.7931 
chr7:724889-725044 5.78065 
chr7:727732-727751 6 
chr7:730130-730142 6 
chr7:732037-732117 5.8125 
chr7:733041-733071 5.36667 
chr7:734236-734256 5.7 
chr7:735289-735314 6 
chr7:735601-735618 6 
chr7:737521-737736 5.75814 
chr7:737877-737937 5.5 
chr7:738522-738555 5.48485 
chr7:740304-740361 5.47368 
chr7:740820-740991 5.81871 
chr7:741892-741967 5.38667 
chr7:742460-742498 5.63158 
chr7:742514-742550 5.63889 
chr7:743292-743304 6 
chr7:744943-744971 6 
chr7:746059-746073 6 
chr7:746222-746238 6 
chr7:747188-747217 6 
chr7:748427-748440 6 
chr7:748745-748767 6 
chr7:748858-748889 5.19355 
chr7:748928-749022 5.62766 
chr7:750272-750295 5.73913 
chr7:751390-751411 5.85714 
chr7:752084-752105 5.66667 
chr7:752250-752292 5.45238 
chr7:752336-752359 5.43478 
chr7:753719-753733 6 
chr7:754815-754834 5.78947 
chr7:755670-755695 5.4 
chr7:755859-755882 5.6087 
chr7:756926-756997 5.67606 
chr7:757892-757984 5.84783 
chr7:758500-758518 6 
chr7:759687-759705 6 
chr7:761733-761750 6 
chr7:765698-765745 6 
chr7:766984-767009 5.44 
chr7:768632-768646 6 
chr7:769909-769922 6 
chr7:770898-770962 5.5625 
chr7:772860-772890 5.63333 
chr7:773019-773049 5.73333 
chr7:774491-774584 5.52688 
chr7:774641-774732 5.37363 
chr7:774784-774846 5.77419 
chr7:774942-775044 5.41176 
chr7:775089-775153 5.29688 
chr7:775397-775422 5.36 
chr7:776704-776745 5.85366 
chr7:781921-781984 5.71429 
chr7:781990-782584 5.58418 
chr7:783010-783030 5.8 
chr7:783279-783293 6 
chr7:783466-783484 5.72222 
chr7:783537-783588 5.96078 
chr7:785064-785122 5.34483 
chr7:785135-785157 5.5 
chr7:785206-785244 5.31579 
chr7:785278-785322 5.36364 
chr7:785351-785393 5.5 
chr7:789881-789908 5.44444 
chr7:791207-791223 6 
chr7:794710-794733 5.86957 
chr7:796875-796893 6 
chr7:798302-798326 5.95833 
chr7:799249-799273 5.375 
chr7:802127-802151 5.625 
chr7:805335-805353 6 
chr7:805904-805938 5.47059 
chr7:806875-806888 6 
chr7:809582-809602 6 
chr7:812597-812621 5.79167 
chr7:815148-815171 6 
chr7:817880-817905 5.44 
chr7:818628-818657 5.48276 
chr7:820451-820489 5.78947 
chr7:823655-823676 6 
chr7:826664-826699 5.97143 
chr7:829654-829667 6 
chr7:830828-830861 5.81818 
chr7:833201-833223 5.63636 
chr7:834160-834194 5.82353 
chr7:834996-835039 5.74419 
chr7:835689-835705 6 
chr7:835900-835935 5.74286 
chr7:838089-838117 5.78571 
chr7:838546-838569 5.73913 
chr7:839614-839660 5.52174 
chr7:839864-839891 5.92593 
chr7:842053-842073 5.65 
chr7:842529-842815 5.61888 
chr7:843274-843291 5.76471 
chr7:844156-844172 6 
chr7:844209-844230 5.66667 
chr7:844582-844617 5.74286 
chr7:844925-844964 5.51282 
chr7:845800-845816 6 
chr7:846106-846120 6 
chr7:846411-846444 5.9697 
chr7:847233-847249 5.9375 
chr7:848748-848760 6 
chr7:850038-850063 6 
chr7:850582-850597 6 
chr7:850921-850956 5.62857 
chr7:851810-851830 5.7 
chr7:852044-852067 6 
chr7:852471-852495 5.41667 
chr7:852886-852909 5.82609 
chr7:854123-854147 6 
chr7:854360-854395 5.62857 
chr7:855057-855072 6 
chr7:855633-855675 5.19048 
chr7:855740-855766 5.46154 
chr7:855816-855890 5.91892 
chr7:855899-855922 5.6087 
chr7:856064-856097 5.69697 
chr7:858484-858513 5.34483 
chr7:858962-859009 5.3617 
chr7:859346-859358 6 
chr7:860790-860819 5.86207 
chr7:865869-865895 5.38462 
chr7:865987-866011 5.41667 
chr7:866655-866673 5.94444 
chr7:867103-867119 6 
chr7:867537-867560 5.69565 
chr7:867866-867922 5.82143 
chr7:869184-869205 5.80952 
chr7:880276-880291 6 
chr7:880881-880893 6 
chr7:882813-882835 5.81818 
chr7:885304-885329 5.56 
chr7:885737-885759 5.90909 
chr7:886640-886664 5.625 
chr7:890404-890425 5.85714 
chr7:894345-894363 5.77778 
chr7:897680-897700 5.8 
chr7:898789-898813 6 
chr7:902777-902794 6 
chr7:904191-904205 6 
chr7:906347-906370 5.56522 
chr7:909842-909855 6 
chr7:909898-909921 5.69565 
chr7:910222-910245 5.56522 
chr7:910503-910539 5.80556 
chr7:916280-916300 5.7 
chr7:916839-916854 6 
chr7:917376-917400 5.5 
chr7:917449-917484 5.14286 
chr7:918211-918223 6 
chr7:920975-920989 6 
chr7:932587-932614 5.37037 
chr7:937287-937320 5.9697 
chr7:940298-940335 5.91892 
chr7:940501-940536 5.97143 
chr7:942095-942125 5.93333 
chr7:944904-944951 5.59574 
chr7:944992-946370 5.91292 
chr7:946383-946484 5.46535 
chr7:946682-946695 5.92308 
chr7:947532-947555 5.6087 
chr7:952835-952850 6 
chr7:953561-953578 5.82353 
chr7:954854-954881 5.22222 
chr7:958572-958590 6 
chr7:958624-958668 5.90909 
chr7:959158-959213 5.52727 
chr7:959221-959484 5.48289 
chr7:959491-959562 5.83099 
chr7:960157-960187 5.73333 
chr7:960645-960669 5.41667 
chr7:962484-962503 5.68421 
chr7:964997-965014 6 
chr7:965062-965088 5.5 
chr7:965971-965997 5.30769 
chr7:967687-967701 6 
chr7:968015-968034 5.89474 
chr7:969150-969166 6 
chr7:969737-969758 6 
chr7:970615-970800 5.58378 
chr7:971897-971920 5.86957 
chr7:973150-973166 6 
chr7:977792-977823 5.64516 
chr7:977874-977887 5.92308 
chr7:979963-980005 5.97619 
chr7:981908-983526 5.84116 
chr7:983545-983564 5.68421 
chr7:983891-983903 6 
chr7:984539-984561 5.81818 
chr7:984681-984705 5.70833 
chr7:986668-986693 5.56 
chr7:986850-986869 6 
chr7:990121-990137 6 
chr7:990492-990509 6 
chr7:993759-993786 5.37037 
chr7:993984-994020 5.44444 
chr7:994115-994152 5.56757 
chr7:995450-995484 5.79412 
chr7:996038-996090 5.80769 
chr7:996386-996407 5.95238 
chr7:999282-999303 5.61905 
chr7:1002751-1002809 5.17241 
chr7:1005775-1005796 5.80952 
chr7:1009592-1009610 6 
chr7:1010075-1010091 6 
chr7:1011191-1011220 6 
chr7:1011506-1011531 5.88 
chr7:1013655-1013679 5.625 
chr7:1013834-1013847 6 
chr7:1013886-1013903 6 
chr7:1014282-1014307 5.88 
chr7:1015265-1015301 5.66667 
chr7:1018455-1018467 6 
chr7:1019843-1019866 5.47826 
chr7:1020320-1020336 6 
chr7:1020932-1020960 5.96429 
chr7:1021501-1021513 6 
chr7:1022739-1022757 5.72222 
chr7:1022869-1022908 5.28205 
chr7:1027454-1027681 5.72687 
chr7:1028509-1028530 5.52381 
chr7:1028745-1028775 5.16667 
chr7:1030882-1030894 6 
chr7:1032995-1033018 5.95652 
chr7:1034627-1034653 5.53846 
chr7:1038093-1038111 6 
chr7:1038750-1038774 5.5 
chr7:1039070-1039087 6 
chr7:1039213-1039231 5.83333 
chr7:1040957-1041349 5.58929 
chr7:1041358-1041484 5.65873 
chr7:1041492-1041669 5.77966 
chr7:1041678-1041994 5.64873 
chr7:1042002-1043297 5.71274 
chr7:1043306-1043672 5.68579 
chr7:1048359-1048459 5.44 
chr7:1048469-1048484 5.93333 
chr7:1048531-1048577 5.21739 
chr7:1048607-1048701 5.75532 
chr7:1048763-1048791 5.71429 
chr7:1050776-1050917 5.48227 
chr7:1050930-1051313 5.35248 
chr7:1051322-1051409 5.1954 
chr7:1051677-1051695 5.88889 
chr7:1054424-1054451 5.74074 
chr7:1055677-1056654 5.78813 
chr7:1058829-1058871 5.40476 
chr7:1060817-1060848 5.3871 
chr7:1063260-1063309 6 
chr7:1067816-1067851 5.2 
chr7:1068374-1068407 5.42424 
chr7:1068453-1068518 5.27692 
chr7:1068536-1068580 5.38636 
chr7:1070334-1070381 5.29787 
chr7:1070402-1070460 5.62069 
chr7:1072056-1072090 5.29412 
chr7:1074390-1074429 5.41026 
chr7:1075723-1075749 5.38462 
chr7:1079802-1079835 5.54545 
chr7:1080129-1080155 5.69231 
chr7:1082727-1082739 6 
chr7:1086686-1086706 5.75 
chr7:1087488-1087517 5.75862 
chr7:1088062-1088079 5.76471 
chr7:1089568-1089594 5.84615 
chr7:1093461-1093484 5.82609 
chr7:1096496-1096512 6 
chr7:1096685-1096698 6 
chr7:1099114-1099223 5.48624 
chr7:1099254-1099374 5.29167 
chr7:1099438-1099573 5.73333 
chr7:1099607-1099695 5.71591 
chr7:1102508-1102532 5.54167 
chr7:1102572-1102610 5.57895 
chr7:1103724-1103792 5.36765 
chr7:1106220-1106250 5.6 
chr7:1108984-1109019 5.94286 
chr7:1110094-1110163 5.36232 
chr7:1110181-1110484 5.43564 
chr7:1110492-1110671 5.58101 
chr7:1111186-1111209 5.6087 
chr7:1112298-1112330 5.6875 
chr7:1113387-1113415 5.53571 
chr7:1115875-1115927 5.48077 
chr7:1116784-1116804 5.9 
chr7:1123262-1123289 6 
chr7:1125305-1125328 5.78261 
chr7:1127680-1127699 5.84211 
chr7:1128511-1128535 5.58333 
chr7:1129343-1129367 5.66667 
chr7:1132783-1132810 5.7037 
chr7:1137845-1137876 5.19355 
chr7:1138129-1138163 5.47059 
chr7:1140355-1140382 5.40741 
chr7:1140406-1140423 5.94118 
chr7:1141780-1141822 5.30952 
chr7:1148531-1148545 6 
chr7:1150716-1150739 5.47826 
chr7:1150869-1150887 5.94444 
chr7:1152341-1152361 5.75 
chr7:1158435-1158454 6 
chr7:1164195-1164216 5.61905 
chr7:1164344-1164392 5.47917 
chr7:1165995-1166014 6 
chr7:1170167-1170197 5.33333 
chr7:1170827-1170846 6 
chr7:1172330-1172347 6 
chr7:1173028-1173044 6 
chr7:1173422-1173435 6 
chr7:1174204-1174217 6 
chr7:1174514-1174530 6 
chr7:1174953-1175001 5.45833 
chr7:1175063-1175116 5.26415 
chr7:1175408-1176270 5.79234 
chr7:1176293-1176359 5.40909 
chr7:1176830-1176856 5.46154 
chr7:1177094-1177127 5.51515 
chr7:1177634-1177653 6 
chr7:1177800-1177850 5.38 
chr7:1178649-1178681 5.84375 
chr7:1179347-1179370 5.47826 
chr7:1179736-1179752 6 
chr7:1180030-1180075 5.55556 
chr7:1185074-1185127 5.77358 
chr7:1187587-1187654 5.9403 
chr7:1188451-1188478 5.85185 
chr7:1189489-1189501 6 
chr7:1190523-1190536 6 
chr7:1193819-1193834 6 
chr7:1194759-1194781 6 
chr7:1196943-1196970 5.96296 
chr7:1199068-1199124 5.42857 
chr7:1199222-1199323 5.24752 
chr7:1199349-1199484 5.19259 
chr7:1199738-1199751 6 
chr7:1201349-1201371 5.63636 
chr7:1202204-1202237 6 
chr7:1203395-1203413 5.94444 
chr7:1205719-1205746 5.96296 
chr7:1206605-1206622 6 
chr7:1206959-1206984 5.92 
chr7:1207266-1207278 6 
chr7:1208459-1208473 6 
chr7:1210046-1210145 5.89899 
chr7:1211130-1211228 5.69388 
chr7:1211254-1211361 5.83178 
chr7:1214221-1214253 5.53125 
chr7:1217346-1217383 5.97297 
chr7:1218507-1218563 5.71429 
chr7:1222303-1222327 6 
chr7:1223459-1223473 6 
chr7:1223922-1223934 6 
chr7:1225920-1225934 5.92857 
chr7:1227433-1227464 5.93548 
chr7:1227769-1227814 5.53333 
chr7:1228284-1228318 5.82353 
chr7:1228406-1228786 5.85789 
chr7:1229049-1229068 5.63158 
chr7:1229561-1229684 5.6748 
chr7:1229722-1229748 5.34615 
chr7:1229798-1230022 5.54464 
chr7:1230035-1230136 5.64356 
chr7:1230149-1230262 5.54867 
chr7:1230696-1230709 6 
chr7:1232586-1232625 5.28205 
chr7:1233045-1233067 6 
chr7:1234561-1234584 5.69565 
chr7:1234877-1234898 5.95238 
chr7:1235548-1235608 5.73333 
chr7:1237627-1237660 5.84848 
chr7:1238405-1238488 5.85542 
chr7:1239535-1239552 6 
chr7:1240760-1240804 5.36364 
chr7:1241978-1242002 5.875 
chr7:1242292-1242318 5.84615 
chr7:1243456-1243484 5.78571 
chr7:1244125-1244138 6 
chr7:1244320-1244387 5.8806 
chr7:1244853-1244886 6 
chr7:1245040-1245074 5.20588 
chr7:1246352-1246367 6 
chr7:1247443-1247470 5.88889 
chr7:1247887-1247899 6 
chr7:1248134-1248155 5.80952 
chr7:1248625-1248638 6 
chr7:1249738-1249787 5.5102 
chr7:1249947-1249961 6 
chr7:1251890-1251912 5.95455 
chr7:1252847-1252878 5.80645 
chr7:1253422-1253515 5.49462 
chr7:1255481-1255521 5.6 
chr7:1256267-1256291 5.95833 
chr7:1257023-1257054 5.77419 
chr7:1257167-1257198 5.6129 
chr7:1258106-1258149 5.69767 
chr7:1260325-1260353 6 
chr7:1261677-1261690 6 
chr7:1262567-1262609 6 
chr7:1263206-1263239 5.75758 
chr7:1263981-1263993 6 
chr7:1264419-1264503 5.70238 
chr7:1264579-1264661 5.82927 
chr7:1264740-1264799 5.71186 
chr7:1264852-1264933 5.54321 
chr7:1265009-1265079 5.78571 
chr7:1269614-1269644 5.4 
chr7:1269839-1269935 5.71875 
chr7:1270009-1270035 5.65385 
chr7:1271876-1271903 5.81481 
chr7:1272274-1272299 5.88 
chr7:1272557-1272643 5.59302 
chr7:1272935-1272973 5.18421 
chr7:1274386-1274400 6 
chr7:1275606-1275625 5.73684 
chr7:1275715-1275735 5.75 
chr7:1275749-1275774 5.76 
chr7:1276066-1276082 6 
chr7:1276240-1276271 5.58065 
chr7:1276451-1276484 5.39394 
chr7:1276717-1276750 5.45455 
chr7:1279312-1279346 5.23529 
chr7:1279383-1279454 5.26761 
chr7:1282266-1282307 5.43902 
chr7:1284541-1284560 5.78947 
chr7:1284737-1284762 5.68 
chr7:1286567-1286590 5.56522 
chr7:1287280-1287309 5.27586 
chr7:1287674-1287716 5.61905 
chr7:1289168-1289214 5.58696 
chr7:1289820-1289844 5.70833 
chr7:1291073-1291095 5.63636 
chr7:1297793-1297826 5.75758 
chr7:1299052-1299073 5.57143 
chr7:1299244-1299266 5.72727 
chr7:1300821-1300984 5.7362 
chr7:1301001-1301147 5.60959 
chr7:1301158-1301317 5.74843 
chr7:1301523-1301625 5.7549 
chr7:1301984-1301999 6 
chr7:1305233-1305289 5.375 
chr7:1305303-1305341 5.60526 
chr7:1305463-1305503 5.3 
chr7:1305542-1305934 5.7398 
chr7:1308070-1308087 6 
chr7:1311695-1312769 5.85661 
chr7:1312836-1312879 5.46512 
chr7:1312903-1312946 5.46512 
chr7:1312984-1313013 5.62069 
chr7:1313037-1313080 5.46512 
chr7:1313104-1313147 5.46512 
chr7:1313171-1313214 5.46512 
chr7:1313238-1313281 5.46512 
chr7:1313305-1313348 5.46512 
chr7:1313372-1313415 5.46512 
chr7:1313439-1313484 5.42222 
chr7:1313509-1313549 5.45 
chr7:1313576-1313616 6 
chr7:1313640-1313683 5.46512 
chr7:1313707-1313750 5.2093 
chr7:1313785-1313806 5.61905 
chr7:1315947-1315968 5.80952 
chr7:1316674-1316990 5.6519 
chr7:1317810-1317828 6 
chr7:1318300-1318316 5.8125 
chr7:1318568-1318619 5.35294 
chr7:1319371-1319383 6 
chr7:1320056-1320795 5.87686 
chr7:1321279-1321291 6 
chr7:1321595-1321639 5.93182 
chr7:1328361-1328391 5.2 
chr7:1329911-1329939 5.25 
chr7:1330648-1330661 5.92308 
chr7:1332218-1332237 5.68421 
chr7:1334374-1334440 5.36364 
chr7:1334549-1334692 5.42657 
chr7:1334704-1334764 5.53333 
chr7:1334779-1334828 5.73469 
chr7:1334843-1334880 5.67568 
chr7:1334936-1334984 5.5625 
chr7:1334997-1335138 5.41844 
chr7:1335153-1335190 5.83784 
chr7:1335512-1335545 5.33333 
chr7:1336826-1336856 5.33333 
chr7:1340245-1340286 5.14634 
chr7:1341984-1342012 5.96429 
chr7:1343197-1343467 5.78519 
chr7:1345498-1345544 5.3913 
chr7:1345555-1345648 5.52688 
chr7:1345668-1345690 6 
chr7:1345698-1345721 5.52174 
chr7:1345729-1345913 5.50543 
chr7:1345930-1345992 5.85484 
chr7:1346003-1346104 5.85149 
chr7:1346115-1346176 5.62295 
chr7:1346187-1346248 5.65574 
chr7:1346259-1346281 5.72727 
chr7:1347948-1347973 5.68 
chr7:1348748-1348767 5.94737 
chr7:1348839-1349079 5.39167 
chr7:1349088-1349150 5.82258 
chr7:1349166-1349243 5.50649 
chr7:1349256-1349294 5.55263 
chr7:1349306-1349358 5.61538 
chr7:1349375-1349501 5.30952 
chr7:1350042-1350115 5.34247 
chr7:1352180-1352208 5.35714 
chr7:1352906-1352945 5.89744 
chr7:1356160-1356178 6 
chr7:1356537-1356562 6 
chr7:1359215-1359236 5.95238 
chr7:1359324-1359345 6 
chr7:1359383-1359401 5.72222 
chr7:1359661-1359682 6 
chr7:1359720-1359738 5.72222 
chr7:1359998-1360019 6 
chr7:1360401-1360472 5.33803 
chr7:1363890-1363916 5.76923 
chr7:1364113-1364141 5.32143 
chr7:1367106-1367120 6 
chr7:1367273-1367355 5.52439 
chr7:1367776-1367794 5.88889 
chr7:1368135-1368782 5.62442 
chr7:1369201-1369224 5.56522 
chr7:1372071-1372085 5.92857 
chr7:1372941-1373127 5.6828 
chr7:1373420-1373454 5.55882 
chr7:1374259-1374277 5.94444 
chr7:1374430-1374455 5.72 
chr7:1374754-1374782 5.71429 
chr7:1375402-1375433 5.67742 
chr7:1377161-1377293 5.54545 
chr7:1377310-1377548 5.57563 
chr7:1378373-1378389 6 
chr7:1378675-1378689 6 
chr7:1382537-1382567 5.63333 
chr7:1383142-1383168 5.80769 
chr7:1385393-1385410 6 
chr7:1386803-1386826 5.82609 
chr7:1390049-1390072 5.69565 
chr7:1390233-1390257 5.75 
chr7:1390848-1390873 5.92 
chr7:1392947-1392966 5.84211 
chr7:1393481-1393498 6 
chr7:1394680-1394706 5.26923 
chr7:1396106-1396158 5.90385 
chr7:1396708-1396781 5.50685 
chr7:1396803-1396843 5.7 
chr7:1396891-1396931 5.85 
chr7:1396984-1397067 5.56627 
chr7:1397152-1397173 6 
chr7:1398623-1398646 5.65217 
chr7:1399006-1399029 5.91304 
chr7:1399914-1399949 5.4 
chr7:1399981-1400007 5.53846 
chr7:1402828-1402852 5.5 
chr7:1403136-1403160 5.875 
chr7:1404120-1404141 5.95238 
chr7:1405905-1405927 5.86364 
chr7:1408854-1408897 5.16279 
chr7:1408933-1408965 5.15625 
chr7:1411360-1411386 6 
chr7:1411540-1411560 5.95 
chr7:1411783-1411823 5.2 
chr7:1413796-1413847 5.66667 
chr7:1414386-1414435 5.77551 
chr7:1414727-1414755 5.92857 
chr7:1416647-1416663 6 
chr7:1417594-1417615 6 
chr7:1418037-1418077 5.425 
chr7:1418102-1418252 5.38 
chr7:1418264-1418427 5.27607 
chr7:1418445-1418484 5.35897 
chr7:1418581-1418616 5.48571 
chr7:1418655-1418752 5.39175 
chr7:1418767-1418806 5.33333 
chr7:1418870-1418894 5.58333 
chr7:1418984-1419059 5.29333 
chr7:1419073-1419140 5.55224 
chr7:1419187-1419300 5.49558 
chr7:1419321-1419363 5.45238 
chr7:1419384-1419426 5.45238 
chr7:1419447-1419484 5.2973 
chr7:1419586-1419610 5.75 
chr7:1419625-1419656 5.22581 
chr7:1419674-1419725 5.4902 
chr7:1419743-1419803 5.35 
chr7:1420540-1420564 5.54167 
chr7:1421672-1421721 5.7551 
chr7:1421997-1422034 5.94595 
chr7:1424087-1424198 5.46847 
chr7:1424208-1424554 5.58382 
chr7:1424876-1424918 5.7381 
chr7:1427462-1427492 5.86667 
chr7:1427642-1427678 5.61111 
chr7:1429750-1429849 5.74747 
chr7:1430149-1430278 5.83721 
chr7:1433002-1433022 5.7 
chr7:1436707-1436734 5.92593 
chr7:1438598-1438618 5.6 
chr7:1441065-1441079 5.92857 
chr7:1444057-1444091 5.70588 
chr7:1444348-1444615 5.54682 
chr7:1445617-1445630 6 
chr7:1445640-1445667 5.81481 
chr7:1445939-1445952 5.92308 
chr7:1447211-1447236 5.44 
chr7:1447565-1447591 5.30769 
chr7:1447781-1447810 5.37931 
chr7:1447949-1447962 6 
chr7:1449633-1449649 6 
chr7:1450546-1450578 5.71875 
chr7:1450611-1450640 5.68966 
chr7:1453598-1453620 5.81818 
chr7:1454798-1454891 5.73118 
chr7:1454909-1455475 5.62544 
chr7:1455491-1455902 5.60341 
chr7:1455932-1455984 5.36538 
chr7:1456007-1456059 5.46154 
chr7:1457775-1457790 6 
chr7:1458361-1458379 5.88889 
chr7:1458708-1458732 5.375 
chr7:1458977-1459004 5.7037 
chr7:1460509-1460544 5.4 
chr7:1462350-1462373 6 
chr7:1463074-1463120 5.36957 
chr7:1463133-1463584 5.66075 
chr7:1464760-1464795 5.91429 
chr7:1467170-1467182 6 
chr7:1467788-1467821 5.87879 
chr7:1471727-1471750 5.65217 
chr7:1474693-1474709 5.875 
chr7:1475068-1475092 5.83333 
chr7:1475688-1475726 5.71053 
chr7:1476017-1476034 6 
chr7:1476187-1476201 6 
chr7:1476450-1476471 5.57143 
chr7:1476626-1476656 5.5 
chr7:1479137-1479206 5.30435 
chr7:1479219-1479403 5.25 
chr7:1482576-1482601 5.56 
chr7:1483252-1483284 5.40625 
chr7:1485809-1485939 5.80769 
chr7:1485953-1486045 5.66304 
chr7:1486059-1486273 5.48598 
chr7:1487707-1487722 6 
chr7:1488935-1488959 5.79167 
chr7:1490921-1490940 5.68421 
chr7:1491608-1491634 5.26923 
chr7:1494757-1494783 5.42308 
chr7:1494897-1494926 5.27586 
chr7:1496221-1496271 5.56 
chr7:1499144-1499165 5.61905 
chr7:1499510-1499564 5.18519 
chr7:1500697-1500727 5.3 
chr7:1501756-1501833 5.38961 
chr7:1501996-1502046 5.2 
chr7:1503011-1503056 5.66667 
chr7:1507418-1507435 5.82353 
chr7:1509021-1509048 5.22222 
chr7:1511772-1511790 5.72222 
chr7:1516150-1516187 6 
chr7:1516921-1516947 5.65385 
chr7:1517708-1517770 5.62903 
chr7:1519343-1519367 5.375 
chr7:1525886-1525913 5.7037 
chr7:1530827-1530845 5.77778 
chr7:1532474-1532488 6 
chr7:1534379-1534405 5.26923 
chr7:1537310-1537327 5.82353 
chr7:1538225-1538313 5.64773 
chr7:1538562-1538591 5.58621 
chr7:1538669-1538697 5.21429 
chr7:1539027-1539053 5.26923 
chr7:1540920-1540960 5.8 
chr7:1541500-1541512 6 
chr7:1543476-1543505 6 
chr7:1543670-1543696 5.65385 
chr7:1544417-1544442 6 
chr7:1544484-1544500 5.9375 
chr7:1544788-1544800 6 
chr7:1545249-1545265 6 
chr7:1546142-1546358 5.78241 
chr7:1546451-1546518 5.35821 
chr7:1546602-1546618 5.875 
chr7:1548031-1548049 6 
chr7:1548898-1548917 5.89474 
chr7:1549276-1549293 6 
chr7:1550438-1550472 5.29412 
chr7:1552661-1552675 6 
chr7:1553976-1553991 6 
chr7:1554558-1554575 6 
chr7:1555028-1555049 5.57143 
chr7:1555812-1555846 5.97059 
chr7:1557003-1557042 5.69231 
chr7:1558131-1558165 5.85294 
chr7:1559264-1559284 5.8 
chr7:1562395-1562420 5.52 
chr7:1564736-1564754 5.72222 
chr7:1565701-1566224 5.63671 
chr7:1567032-1567092 5.81667 
chr7:1568800-1568825 5.52 
chr7:1569931-1569948 5.76471 
chr7:1570242-1570284 5.54762 
chr7:1570354-1570381 5.51852 
chr7:1570491-1570522 5.32258 
chr7:1570569-1570597 5.39286 
chr7:1570891-1570945 5.48148 
chr7:1574721-1574733 6 
chr7:1578114-1578132 5.72222 
chr7:1579158-1579179 5.52381 
chr7:1580018-1580055 5.56757 
chr7:1588836-1588881 5.22222 
chr7:1592144-1592157 6 
chr7:1592766-1592799 5.69697 
chr7:1594225-1594251 5.34615 
chr7:1596641-1596658 6 
chr7:1600494-1600524 5.33333 
chr7:1601476-1601508 5.65625 
chr7:1603196-1603224 5.39286 
chr7:1603956-1604214 5.89147 
chr7:1605547-1605566 5.84211 
chr7:1605944-1605973 5.65517 
chr7:1606091-1606118 5.92593 
chr7:1608089-1608114 6 
chr7:1608275-1608296 5.71429 
chr7:1608629-1608648 5.78947 
chr7:1609241-1609256 6 
chr7:1609513-1609539 5.30769 
chr7:1610369-1610382 6 
chr7:1613439-1613468 5.86207 
chr7:1613939-1613958 6 
chr7:1614695-1614709 6 
chr7:1617322-1617445 5.5935 
chr7:1617468-1617683 5.74884 
chr7:1617698-1617770 5.70833 
chr7:1617785-1617827 5.71429 
chr7:1617840-1617892 5.61538 
chr7:1617906-1618241 5.6209 
chr7:1618256-1618290 5.52941 
chr7:1618304-1618468 5.34756 
chr7:1618890-1618911 5.71429 
chr7:1619343-1619361 5.88889 
chr7:1619484-1619525 5.78049 
chr7:1619554-1619600 5.45652 
chr7:1619611-1619625 5.92857 
chr7:1619636-1619664 5.28571 
chr7:1619708-1619849 5.41844 
chr7:1619861-1619887 5.5 
chr7:1619902-1619932 5.93333 
chr7:1619984-1620020 5.30556 
chr7:1620089-1620135 5.5 
chr7:1621449-1621466 5.82353 
chr7:1622260-1622284 5.91667 
chr7:1622951-1623001 6 
chr7:1623463-1623478 6 
chr7:1624518-1624549 5.54839 
chr7:1626420-1626447 5.77778 
chr7:1629466-1629497 6 
chr7:1631435-1631515 5.5875 
chr7:1633575-1633813 5.46639 
chr7:1633825-1633865 5.375 
chr7:1633886-1634556 5.62239 
chr7:1634569-1634728 5.51572 
chr7:1634738-1634768 5.6 
chr7:1634781-1634984 5.53202 
chr7:1634988-1635088 5.42 
chr7:1638227-1638252 5.88 
chr7:1641478-1641511 5.30303 
chr7:1642556-1642580 5.58333 
chr7:1644220-1644258 5.94737 
chr7:1644939-1644968 5.7931 
chr7:1645858-1645871 6 
chr7:1646105-1646129 5.54167 
chr7:1646207-1646574 5.52316 
chr7:1646723-1646767 5.81818 
chr7:1646788-1646907 5.63866 
chr7:1647494-1647538 5.70455 
chr7:1649335-1649369 5.5 
chr7:1650395-1650422 5.2963 
chr7:1652215-1652230 5.86667 
chr7:1652675-1652723 5.95833 
chr7:1652952-1652964 6 
chr7:1653400-1653438 6 
chr7:1656329-1656349 5.65 
chr7:1657083-1657122 6 
chr7:1657858-1657927 5.49275 
chr7:1657944-1658028 5.80952 
chr7:1658047-1658391 5.5407 
chr7:1658401-1658997 5.65101 
chr7:1659889-1659921 5.90625 
chr7:1663163-1663183 6 
chr7:1663332-1663371 5.74359 
chr7:1666225-1666238 6 
chr7:1666921-1666937 6 
chr7:1667392-1667412 5.8 
chr7:1668183-1668230 5.2766 
chr7:1669057-1669073 5.9375 
chr7:1670367-1670503 5.35294 
chr7:1670528-1670908 5.33684 
chr7:1676298-1676325 5.96296 
chr7:1676731-1676754 5.95652 
chr7:1678166-1678183 5.94118 
chr7:1679739-1679757 5.77778 
chr7:1682320-1682443 5.95122 
chr7:1682827-1682891 5.84375 
chr7:1685966-1685984 5.72222 
chr7:1691025-1691059 5.41176 
chr7:1692187-1692210 5.69565 
chr7:1692502-1692519 6 
chr7:1693308-1693356 5.27083 
chr7:1693397-1693466 5.27536 
chr7:1693578-1693622 5.34091 
chr7:1694770-1694798 5.28571 
chr7:1695157-1695192 5.57143 
chr7:1695282-1695304 6 
chr7:1696124-1696166 5.35714 
chr7:1699316-1699335 5.84211 
chr7:1700785-1700798 6 
chr7:1700951-1700966 6 
chr7:1703295-1703354 5.38983 
chr7:1703381-1703411 5.73333 
chr7:1704299-1704312 6 
chr7:1705130-1705175 5.26667 
chr7:1705305-1705342 5.40541 
chr7:1705426-1705457 5.45161 
chr7:1705508-1705537 5.72414 
chr7:1705623-1705653 5.3 
chr7:1705679-1705725 5.6087 
chr7:1706618-1706634 6 
chr7:1709490-1709515 5.64 
chr7:1709764-1709821 5.59649 
chr7:1709842-1709876 5.29412 
chr7:1710110-1710135 5.4 
chr7:1711332-1711374 5.45238 
chr7:1717845-1717881 5.47222 
chr7:1718764-1718828 5.57812 
chr7:1719694-1719718 5.54167 
chr7:1720373-1720390 6 
chr7:1722061-1722087 6 
chr7:1722244-1722257 6 
chr7:1722959-1722984 5.68 
chr7:1725557-1725629 5.47222 
chr7:1725840-1725852 6 
chr7:1725947-1725961 6 
chr7:1726716-1726728 6 
chr7:1727511-1727544 5.48485 
chr7:1727667-1727684 6 
chr7:1729704-1729762 5.27586 
chr7:1729772-1729845 5.42466 
chr7:1729882-1729956 5.74324 
chr7:1729973-1730148 5.50286 
chr7:1730178-1730316 5.52174 
chr7:1730333-1730355 5.54545 
chr7:1730387-1730469 5.58537 
chr7:1730510-1730531 5.80952 
chr7:1734936-1734966 5.36667 
chr7:1735383-1735403 6 
chr7:1735796-1735991 5.57436 
chr7:1736014-1736039 5.92 
chr7:1739274-1739287 6 
chr7:1740688-1740778 5.52222 
chr7:1740789-1740826 5.67568 
chr7:1741447-1741484 5.35135 
chr7:1742056-1742077 5.57143 
chr7:1744028-1744103 5.29333 
chr7:1745282-1745317 5.62857 
chr7:1746057-1746101 5.97727 
chr7:1746585-1746637 5.23077 
chr7:1747548-1747572 5.45833 
chr7:1747658-1747696 5.18421 
chr7:1751046-1751065 5.73684 
chr7:1751082-1751112 5.23333 
chr7:1751194-1751258 5.8125 
chr7:1751810-1751837 6 
chr7:1752062-1752080 5.77778 
chr7:1755316-1755343 6 
chr7:1755803-1755839 5.63889 
chr7:1758726-1758770 5.81818 
chr7:1758778-1758820 6 
chr7:1758904-1758946 6 
chr7:1758958-1759000 6 
chr7:1759012-1759054 5.71429 
chr7:1760348-1760374 5.38462 
chr7:1761901-1761915 6 
chr7:1765331-1765352 5.71429 
chr7:1765499-1765556 5.22807 
chr7:1765577-1765616 5.46154 
chr7:1765677-1765714 5.86486 
chr7:1766800-1766829 5.24138 
chr7:1768539-1768566 5.7037 
chr7:1772530-1772549 5.94737 
chr7:1774332-1774350 5.72222 
chr7:1780765-1780790 5.72 
chr7:1781572-1781609 5.51351 
chr7:1786938-1786971 6 
chr7:1787001-1787024 5.6087 
chr7:1787519-1787531 6 
chr7:1792232-1792247 6 
chr7:1793470-1793488 6 
chr7:1794231-1794254 5.6087 
chr7:1794321-1794454 5.80451 
chr7:1795897-1795937 5.5 
chr7:1795954-1795968 6 
chr7:1796003-1796094 5.52747 
chr7:1796173-1796204 5.83871 
chr7:1798067-1798320 5.71146 
chr7:1801929-1802238 5.63754 
chr7:1803350-1803726 5.73936 
chr7:1805542-1805576 5.67647 
chr7:1806085-1806102 6 
chr7:1806610-1806645 6 
chr7:1807266-1807305 5.87179 
chr7:1810031-1810043 6 
chr7:1810617-1810648 5.25806 
chr7:1811088-1811132 5.40909 
chr7:1811419-1811439 5.6 
chr7:1812429-1812442 6 
chr7:1813432-1813445 6 
chr7:1813826-1813865 6 
chr7:1815864-1815903 5.69231 
chr7:1816427-1816452 6 
chr7:1817788-1817815 5.2963 
chr7:1819473-1819495 5.77273 
chr7:1820292-1820310 6 
chr7:1820371-1820396 5.64 
chr7:1820427-1820457 5.23333 
chr7:1821181-1821209 5.32143 
chr7:1821949-1821970 5.90476 
chr7:1822621-1822639 5.77778 
chr7:1822792-1822809 6 
chr7:1824374-1824398 6 
chr7:1824893-1824936 5.76744 
chr7:1825772-1825819 6 
chr7:1826393-1826422 5.2069 
chr7:1827356-1827377 5.71429 
chr7:1827958-1827972 6 
chr7:1829100-1829132 5.34375 
chr7:1834645-1834687 5.19048 
chr7:1836200-1836226 5.61538 
chr7:1837581-1837595 6 
chr7:1838533-1838548 6 
chr7:1840386-1840406 5.9 
chr7:1842892-1842905 6 
chr7:1844671-1844711 5.5 
chr7:1845213-1845231 5.72222 
chr7:1845299-1845321 5.95455 
chr7:1845773-1845803 5.56667 
chr7:1846635-1846665 5.43333 
chr7:1847252-1847277 5.44 
chr7:1847342-1847363 5.80952 
chr7:1847833-1847866 5.9697 
chr7:1848214-1848253 5.61538 
chr7:1851270-1851308 5.44737 
chr7:1852133-1852146 6 
chr7:1855911-1855930 5.84211 
chr7:1857612-1857631 5.84211 
chr7:1858243-1858270 5.74074 
chr7:1858493-1858505 6 
chr7:1859388-1859427 5.41026 
chr7:1860716-1860734 5.72222 
chr7:1862065-1862089 5.83333 
chr7:1862363-1862376 6 
chr7:1866095-1866122 5.44444 
chr7:1866596-1866609 6 
chr7:1868334-1868376 5.40476 
chr7:1870032-1870051 5.89474 
chr7:1870452-1870484 5.125 
chr7:1872253-1872278 5.56 
chr7:1880366-1880397 5.54839 
chr7:1888680-1888804 5.56452 
chr7:1895178-1895195 6 
chr7:1896303-1896333 5.46667 
chr7:1903293-1903305 6 
chr7:1908106-1908123 5.76471 
chr7:1909605-1909636 5.35484 
chr7:1911489-1911511 5.54545 
chr7:1913074-1913099 5.36 
chr7:1919092-1919104 6 
chr7:1920549-1920563 6 
chr7:1921020-1921045 5.6 
chr7:1926843-1926872 5.75862 
chr7:1926883-1926913 5.66667 
chr7:1926929-1926960 5.41935 
chr7:1927041-1927068 5.66667 
chr7:1927124-1927188 5.23438 
chr7:1927251-1927361 5.34545 
chr7:1927377-1927427 5.52 
chr7:1927443-1927463 5.9 
chr7:1927484-1927504 5.65 
chr7:1927531-1927590 5.22034 
chr7:1927603-1927627 5.79167 
chr7:1927648-1927680 5.1875 
chr7:1927739-1927769 5.3 
chr7:1927780-1927799 5.94737 
chr7:1927842-1927864 5.81818 
chr7:1927880-1927928 5.25 
chr7:1928017-1928035 5.83333 
chr7:1928174-1928197 5.56522 
chr7:1928241-1928294 5.24528 
chr7:1928313-1928402 5.32584 
chr7:1931160-1931181 5.61905 
chr7:1932888-1932941 6 
chr7:1934411-1934484 5.16438 
chr7:1938370-1938401 5.96774 
chr7:1945685-1945703 6 
chr7:1958504-1958520 6 
chr7:1959634-1959669 5.97143 
chr7:1959868-1959899 5.77419 
chr7:1960949-1960966 5.82353 
chr7:1965654-1965675 6 
chr7:1968845-1968892 5.21277 
chr7:1971414-1971429 5.86667 
chr7:1976572-1976604 5.28125 
chr7:1977173-1977265 5.6087 
chr7:1978210-1978253 6 
chr7:1978382-1978419 5.64865 
chr7:1978441-1978502 5.4918 
chr7:1978539-1978560 6 
chr7:1978623-1978654 5.87097 
chr7:1978682-1978694 6 
chr7:1978830-1978873 5.39535 
chr7:1978941-1978970 6 
chr7:1978996-1979013 5.82353 
chr7:1980915-1980935 5.95 
chr7:1991227-1991246 5.73684 
chr7:2006194-2006215 5.7619 
chr7:2009018-2009035 5.82353 
chr7:2009936-2009984 5.60417 
chr7:2014484-2014501 5.94118 
chr7:2021819-2021860 5.78049 
chr7:2022725-2022818 5.72043 
chr7:2025407-2025435 5.42857 
chr7:2025973-2026017 6 
chr7:2026246-2026269 5.69565 
chr7:2029266-2029353 5.7931 
chr7:2032456-2032484 5.71429 
chr7:2038542-2038573 5.96774 
chr7:2038607-2038638 5.96774 
chr7:2049705-2049723 6 
chr7:2058359-2058390 5.29032 
chr7:2061398-2061413 6 
chr7:2063583-2063643 5.53333 
chr7:2067690-2067710 5.6 
chr7:2068059-2068079 6 
chr7:2068536-2068566 5.8 
chr7:2076596-2076618 5.54545 
chr7:2076837-2076859 5.81818 
chr7:2078133-2078156 6 
chr7:2081657-2081731 5.36486 
chr7:2081742-2081932 5.42105 
chr7:2081944-2081997 5.35849 
chr7:2082508-2082557 5.77551 
chr7:2084869-2084919 5.58 
chr7:2084963-2084993 5.66667 
chr7:2087326-2087391 5.16923 
chr7:2087568-2087617 5.16327 
chr7:2091261-2091282 5.61905 
chr7:2091378-2091395 5.82353 
chr7:2095304-2095326 6 
chr7:2095615-2095633 6 
chr7:2096029-2096053 6 
chr7:2097657-2097672 6 
chr7:2098026-2098053 5.44444 
chr7:2098298-2098324 5.5 
chr7:2099663-2099692 5.48276 
chr7:2099701-2099963 5.64885 
chr7:2100021-2100105 5.61905 
chr7:2100118-2100164 5.36957 
chr7:2100973-2101010 5.81081 
chr7:2101891-2101906 6 
chr7:2104179-2104214 5.17143 
chr7:2104273-2104308 5.65714 
chr7:2104326-2104353 5.37037 
chr7:2104414-2104484 5.65714 
chr7:2107016-2107037 5.57143 
chr7:2107235-2107274 5.69231 
chr7:2109018-2109044 5.30769 
chr7:2116581-2116617 5.38889 
chr7:2119949-2119970 5.7619 
chr7:2121790-2121821 5.22581 
chr7:2121897-2121919 5.77273 
chr7:2126181-2126199 6 
chr7:2130022-2130035 6 
chr7:2132704-2132726 5.63636 
chr7:2132879-2132895 6 
chr7:2133898-2133930 5.9375 
chr7:2135015-2135036 5.90476 
chr7:2141812-2142027 5.69767 
chr7:2142040-2142149 5.30275 
chr7:2142159-2142222 5.42857 
chr7:2145428-2145457 5.2069 
chr7:2145604-2145620 6 
chr7:2145637-2145661 5.75 
chr7:2147609-2147623 5.92857 
chr7:2148050-2148079 5.24138 
chr7:2151423-2151458 5.4 
chr7:2153214-2153230 5.9375 
chr7:2154281-2154310 5.27586 
chr7:2175117-2175132 6 
chr7:2179967-2179998 5.3871 
chr7:2189719-2189753 5.17647 
chr7:2194236-2194285 5.32653 
chr7:2196456-2196503 5.82979 
chr7:2198494-2198515 6 
chr7:2199964-2199980 6 
chr7:2200737-2200760 5.47826 
chr7:2202226-2202244 5.72222 
chr7:2202343-2202356 6 
chr7:2203009-2203022 5.92308 
chr7:2204838-2204859 6 
chr7:2207187-2207206 6 
chr7:2210032-2210061 5.37931 
chr7:2211175-2211199 5.91667 
chr7:2212979-2213010 5.51613 
chr7:2215128-2215147 6 
chr7:2218523-2218548 5.96 
chr7:2219606-2219631 5.92 
chr7:2220347-2220366 5.73684 
chr7:2221447-2221459 6 
chr7:2223532-2223569 6 
chr7:2223886-2223909 5.52174 
chr7:2224638-2224664 5.73077 
chr7:2226416-2226439 6 
chr7:2228477-2228494 5.82353 
chr7:2231365-2231381 5.8125 
chr7:2231666-2231713 5.51064 
chr7:2231756-2231778 6 
chr7:2233571-2233591 6 
chr7:2237524-2237565 5.65854 
chr7:2237718-2237730 6 
chr7:2244712-2244737 5.8 
chr7:2246712-2246725 6 
chr7:2249725-2249738 6 
chr7:2255011-2255025 6 
chr7:2259235-2259355 5.45 
chr7:2268278-2268306 5.71429 
chr7:2270933-2270963 5.8 
chr7:2271245-2271267 5.72727 
chr7:2272285-2272334 5.59184 
chr7:2272451-2272484 5.66667 
chr7:2273445-2273460 5.93333 
chr7:2274138-2274164 5.38462 
chr7:2274602-2274626 5.83333 
chr7:2275864-2275886 6 
chr7:2276648-2276673 5.84 
chr7:2277526-2277545 6 
chr7:2278577-2278677 5.56 
chr7:2280030-2280048 5.77778 
chr7:2281083-2281095 6 
chr7:2281557-2281591 5.23529 
chr7:2287823-2287843 5.7 
chr7:2288182-2288199 6 
chr7:2290085-2290106 5.61905 
chr7:2290781-2290794 6 
chr7:2292246-2292321 5.14667 
chr7:2292353-2292369 6 
chr7:2292399-2292413 5.92857 
chr7:2292464-2292543 5.60759 
chr7:2292586-2292648 5.41935 
chr7:2292661-2292679 5.88889 
chr7:2293865-2293881 5.875 
chr7:2297643-2297657 6 
chr7:2298260-2298293 5.33333 
chr7:2299617-2299688 5.70423 
chr7:2305796-2305825 5.58621 
chr7:2306291-2306324 5.60606 
chr7:2306940-2306976 6 
chr7:2309142-2309185 5.74419 
chr7:2309949-2309971 6 
chr7:2312004-2312021 5.76471 
chr7:2313219-2313241 5.95455 
chr7:2313537-2313574 5.40541 
chr7:2314416-2314435 5.68421 
chr7:2316277-2316292 6 
chr7:2317901-2317924 5.56522 
chr7:2318209-2318232 5.6087 
chr7:2319387-2319410 5.73913 
chr7:2319678-2319711 5.27273 
chr7:2320759-2320774 5.86667 
chr7:2322755-2322777 5.72727 
chr7:2324031-2324049 6 
chr7:2324846-2324861 6 
chr7:2325641-2325659 5.72222 
chr7:2326775-2326788 6 
chr7:2327387-2327421 5.76471 
chr7:2327984-2328000 6 
chr7:2329827-2329850 5.52174 
chr7:2330139-2330162 5.78261 
chr7:2331232-2331254 6 
chr7:2333126-2333143 6 
chr7:2333899-2333934 5.88571 
chr7:2334666-2334696 5.63333 
chr7:2335037-2335050 6 
chr7:2335227-2335248 6 
chr7:2337183-2337207 5.95833 
chr7:2337671-2337701 5.23333 
chr7:2338003-2338015 6 
chr7:2338306-2338345 5.89744 
chr7:2343584-2343648 5.70312 
chr7:2344984-2345012 5.64286 
chr7:2345772-2345792 5.9 
chr7:2346115-2346139 5.79167 
chr7:2347268-2347288 6 
chr7:2347665-2347717 5.5 
chr7:2347918-2347976 5.25862 
chr7:2348300-2348317 6 
chr7:2348415-2348431 6 
chr7:2350405-2350426 5.95238 
chr7:2351008-2351025 5.94118 
chr7:2352523-2352545 5.95455 
chr7:2353158-2353200 6 
chr7:2354457-2354479 5.54545 
chr7:2354484-2354530 5.30435 
chr7:2354543-2354569 5.30769 
chr7:2354631-2354710 5.36709 
chr7:2354771-2354872 5.34653 
chr7:2354896-2354967 5.59155 
chr7:2355015-2355122 5.36449 
chr7:2355154-2355241 5.28736 
chr7:2355319-2355384 5.41538 
chr7:2355401-2355484 5.3494 
chr7:2355498-2355596 5.35714 
chr7:2355639-2355707 5.32353 
chr7:2355726-2355749 5.56522 
chr7:2355778-2355890 5.33929 
chr7:2355920-2356005 5.42353 
chr7:2356089-2356154 5.43077 
chr7:2356188-2356234 5.41304 
chr7:2356268-2356297 5.41379 
chr7:2356323-2356444 5.41322 
chr7:2356650-2356663 5.92308 
chr7:2356886-2356926 6 
chr7:2358330-2358349 5.63158 
chr7:2358642-2358661 5.94737 
chr7:2358976-2358996 5.9 
chr7:2359615-2359633 6 
chr7:2360654-2360687 5.60606 
chr7:2361062-2361074 6 
chr7:2361348-2361363 6 
chr7:2362333-2362357 5.75 
chr7:2362651-2362675 5.83333 
chr7:2362964-2363000 5.72222 
chr7:2363440-2363453 5.92308 
chr7:2363756-2363780 5.54167 
chr7:2363916-2363938 5.90909 
chr7:2364233-2364268 5.62857 
chr7:2365466-2365498 5.6875 
chr7:2366300-2366336 5.47222 
chr7:2367484-2367509 5.56 
chr7:2367665-2367699 5.61765 
chr7:2368720-2368751 5.58065 
chr7:2368903-2368962 5.83051 
chr7:2369765-2369785 5.75 
chr7:2370819-2370856 5.97297 
chr7:2371340-2371368 6 
chr7:2371843-2371892 5.5102 
chr7:2372357-2372565 5.69712 
chr7:2374333-2374355 5.95455 
chr7:2374504-2374527 6 
chr7:2374830-2374855 5.64 
chr7:2375437-2375458 6 
chr7:2378095-2378108 6 
chr7:2380054-2380078 5.45833 
chr7:2380491-2380514 6 
chr7:2380801-2380859 5.81034 
chr7:2381814-2381851 5.94595 
chr7:2382432-2382470 5.60526 
chr7:2383309-2383322 6 
chr7:2383509-2383542 6 
chr7:2383668-2383684 6 
chr7:2385315-2385331 5.8125 
chr7:2386372-2386390 6 
chr7:2386556-2386596 5.525 
chr7:2387115-2387142 5.85185 
chr7:2387248-2387264 5.9375 
chr7:2387952-2387988 5.94444 
chr7:2388417-2388435 5.83333 
chr7:2388585-2388603 6 
chr7:2388837-2388862 5.4 
chr7:2389010-2389047 5.48649 
chr7:2391468-2391498 5.76667 
chr7:2391520-2391562 5.78571 
chr7:2392044-2392074 5.53333 
chr7:2394611-2394647 5.33333 
chr7:2396237-2396263 6 
chr7:2400718-2400745 5.2963 
chr7:2401049-2401067 5.88889 
chr7:2401409-2401434 5.92 
chr7:2401573-2401607 5.88235 
chr7:2403010-2403038 6 
chr7:2403920-2403944 5.45833 
chr7:2405279-2405324 5.84444 
chr7:2406737-2406749 6 
chr7:2407449-2407489 5.75 
chr7:2409400-2409425 6 
chr7:2409757-2409777 6 
chr7:2410699-2410714 6 
chr7:2415967-2415984 5.88235 
chr7:2422140-2422156 6 
chr7:2425277-2425306 5.93103 
chr7:2425604-2425641 5.72973 
chr7:2426225-2426245 6 
chr7:2427326-2427347 5.90476 
chr7:2430832-2430845 6 
chr7:2432532-2432546 6 
chr7:2432708-2432726 6 
chr7:2433155-2433178 6 
chr7:2433778-2433795 5.82353 
chr7:2434594-2434610 6 
chr7:2435220-2435258 5.65789 
chr7:2435269-2435304 5.68571 
chr7:2435331-2435354 5.43478 
chr7:2435387-2435415 5.78571 
chr7:2435435-2435481 5.63043 
chr7:2435798-2435824 5.96154 
chr7:2436725-2436748 6 
chr7:2437032-2437063 5.93548 
chr7:2437509-2437529 5.85 
chr7:2438675-2438702 5.92593 
chr7:2438774-2438793 5.84211 
chr7:2438935-2438948 5.92308 
chr7:2439290-2439302 6 
chr7:2439555-2439605 5.86 
chr7:2439886-2439921 5.22857 
chr7:2440302-2440333 5.93548 
chr7:2440722-2440742 5.85 
chr7:2442173-2442213 5.85 
chr7:2442398-2442411 5.92308 
chr7:2443253-2443353 5.53 
chr7:2446010-2446168 5.67089 
chr7:2447997-2448020 6 
chr7:2450700-2450720 5.9 
chr7:2451125-2451138 6 
chr7:2453358-2453376 6 
chr7:2453898-2453928 5.8 
chr7:2455237-2455262 5.92 
chr7:2457022-2457037 6 
chr7:2458410-2458442 5.59375 
chr7:2459036-2459053 6 
chr7:2459342-2459355 6 
chr7:2459603-2459621 6 
chr7:2460494-2460510 6 
chr7:2460862-2460891 5.82759 
chr7:2461044-2461084 5.55 
chr7:2461869-2461891 5.86364 
chr7:2462501-2462513 6 
chr7:2463075-2463095 5.65 
chr7:2464838-2464881 5.53488 
chr7:2466633-2466648 5.86667 
chr7:2466821-2466841 5.6 
chr7:2467822-2467842 5.8 
chr7:2469394-2469421 5.74074 
chr7:2469928-2469963 5.77143 
chr7:2471776-2471812 6 
chr7:2473723-2473773 5.68 
chr7:2474214-2474251 6 
chr7:2475445-2475462 5.94118 
chr7:2477348-2477402 5.66667 
chr7:2479964-2480011 5.57447 
chr7:2480040-2480057 5.76471 
chr7:2481327-2481343 6 
chr7:2482723-2482748 5.64 
chr7:2483918-2483939 6 
chr7:2488381-2488463 5.7439 
chr7:2488551-2488564 6 
chr7:2489329-2489364 5.85714 
chr7:2491608-2491624 5.875 
chr7:2492132-2492404 5.74632 
chr7:2492572-2492588 6 
chr7:2492939-2492991 5.53846 
chr7:2493906-2493969 5.38095 
chr7:2494456-2494484 5.82143 
chr7:2495644-2495673 5.44828 
chr7:2496818-2496838 6 
chr7:2498392-2498407 6 
chr7:2498729-2498766 5.51351 
chr7:2499052-2499082 5.73333 
chr7:2501629-2501667 5.94737 
chr7:2503291-2503313 6 
chr7:2503762-2503806 5.63636 
chr7:2503904-2503930 6 
chr7:2504192-2504232 5.825 
chr7:2506557-2506579 5.54545 
chr7:2506934-2506955 6 
chr7:2507206-2507223 6 
chr7:2509314-2509517 5.65517 
chr7:2511828-2511846 5.88889 
chr7:2512137-2512156 6 
chr7:2512693-2512713 6 
chr7:2513394-2513427 5.45455 
chr7:2513445-2513505 5.3 
chr7:2515672-2515699 5.62963 
chr7:2516088-2516155 5.29851 
chr7:2516894-2516934 5.75 
chr7:2519185-2519210 5.56 
chr7:2521557-2521575 6 
chr7:2523958-2523972 5.92857 
chr7:2524687-2524818 5.69466 
chr7:2526047-2526060 6 
chr7:2526245-2526260 6 
chr7:2526555-2526586 5.74194 
chr7:2526922-2526934 6 
chr7:2526958-2526984 5.26923 
chr7:2529398-2529418 5.6 
chr7:2529598-2529644 5.26087 
chr7:2529736-2529766 5.5 
chr7:2530700-2530961 5.56705 
chr7:2530972-2531068 5.64583 
chr7:2531079-2531156 5.55844 
chr7:2531166-2531204 5.52632 
chr7:2531230-2531313 5.49398 
chr7:2531337-2531404 5.68657 
chr7:2531420-2531484 5.6875 
chr7:2531598-2531633 5.71429 
chr7:2531674-2531703 5.62069 
chr7:2531719-2531771 5.82692 
chr7:2531831-2531878 5.42553 
chr7:2531898-2531965 5.73134 
chr7:2531991-2532042 5.5098 
chr7:2532076-2532095 6 
chr7:2532265-2532295 5.7 
chr7:2532315-2532360 5.57778 
chr7:2532432-2532444 6 
chr7:2533207-2533304 5.27835 
chr7:2533321-2533371 5.28 
chr7:2533583-2533735 5.875 
chr7:2535045-2535103 5.44828 
chr7:2535413-2535433 5.7 
chr7:2535795-2535824 5.44828 
chr7:2536462-2536488 5.76923 
chr7:2539642-2539668 5.42308 
chr7:2541108-2541126 6 
chr7:2541617-2541630 5.92308 
chr7:2543428-2543441 5.92308 
chr7:2544548-2544561 6 
chr7:2545839-2545867 6 
chr7:2546495-2546522 5.25926 
chr7:2550737-2550757 6 
chr7:2552028-2552078 5.18 
chr7:2552852-2552904 5.76923 
chr7:2553921-2553945 5.375 
chr7:2554129-2554284 5.65161 
chr7:2554324-2554395 5.50704 
chr7:2554408-2554484 5.76316 
chr7:2554497-2554548 5.62745 
chr7:2554562-2554760 5.71717 
chr7:2554772-2554910 5.43478 
chr7:2558318-2558343 5.64 
chr7:2558541-2558566 5.36 
chr7:2559519-2559582 5.19048 
chr7:2559660-2559679 5.68421 
chr7:2561830-2561847 5.76471 
chr7:2562200-2562231 5.22581 
chr7:2564223-2564235 6 
chr7:2566954-2566984 5.93333 
chr7:2567701-2567738 5.48649 
chr7:2573010-2573033 6 
chr7:2573080-2573097 6 
chr7:2573119-2573143 5.875 
chr7:2574901-2575007 5.85849 
chr7:2576428-2576463 5.88571 
chr7:2577363-2577375 6 
chr7:2580710-2580723 6 
chr7:2581516-2581546 5.66667 
chr7:2583834-2583849 6 
chr7:2584997-2585019 6 
chr7:2585121-2585139 5.83333 
chr7:2586370-2586464 5.55319 
chr7:2587727-2587742 6 
chr7:2588599-2588623 5.91667 
chr7:2590100-2590146 5.82609 
chr7:2590874-2590925 5.78431 
chr7:2591312-2591335 6 
chr7:2591715-2591763 5.91667 
chr7:2592194-2592235 5.43902 
chr7:2595711-2595735 5.95833 
chr7:2596385-2596401 5.8125 
chr7:2596428-2596445 5.76471 
chr7:2598386-2598402 5.875 
chr7:2599399-2599411 6 
chr7:2599518-2599537 5.63158 
chr7:2600268-2600290 5.86364 
chr7:2600589-2600606 6 
chr7:2601867-2601881 6 
chr7:2601919-2601931 6 
chr7:2602344-2602374 5.43333 
chr7:2602479-2602496 5.88235 
chr7:2603009-2603041 6 
chr7:2603527-2603545 6 
chr7:2604714-2604783 5.85507 
chr7:2604862-2604899 5.75676 
chr7:2605421-2605441 5.7 
chr7:2606069-2606104 5.65714 
chr7:2610636-2610676 5.675 
chr7:2612108-2612127 5.63158 
chr7:2616830-2616873 5.53488 
chr7:2617713-2617742 5.17241 
chr7:2619334-2619367 6 
chr7:2620828-2620851 5.47826 
chr7:2623448-2623484 5.58333 
chr7:2623534-2623599 5.72308 
chr7:2626038-2626058 6 
chr7:2627965-2628002 5.81081 
chr7:2628288-2628311 6 
chr7:2631250-2631267 6 
chr7:2632713-2632748 5.42857 
chr7:2635896-2635927 5.90323 
chr7:2635948-2635970 5.86364 
chr7:2636033-2636047 6 
chr7:2637300-2637313 5.92308 
chr7:2638105-2638128 5.47826 
chr7:2639419-2639439 5.85 
chr7:2641048-2641066 5.72222 
chr7:2641591-2641618 5.74074 
chr7:2643623-2643635 6 
chr7:2645255-2645304 5.7551 
chr7:2648945-2648958 6 
chr7:2650744-2650772 6 
chr7:2654929-2654956 6 
chr7:2655412-2655432 6 
chr7:2655918-2655939 6 
chr7:2657853-2657910 5.33333 
chr7:2658007-2658041 5.47059 
chr7:2661360-2661386 5.46154 
chr7:2662092-2662274 5.81868 
chr7:2662342-2662366 5.54167 
chr7:2662610-2662635 5.36 
chr7:2664459-2664476 5.76471 
chr7:2665659-2665697 5.97368 
chr7:2666824-2667302 5.47071 
chr7:2668887-2668911 5.91667 
chr7:2671484-2671511 5.25926 
chr7:2671531-2671584 5.45283 
chr7:2671597-2671662 5.67692 
chr7:2680915-2680937 5.54545 
chr7:2682171-2682207 5.97222 
chr7:2682369-2682395 5.88462 
chr7:2682988-2683002 6 
chr7:2686668-2686731 5.22222 
chr7:2687850-2687878 5.64286 
chr7:2688520-2688623 5.72816 
chr7:2691549-2691636 5.21839 
chr7:2691683-2691704 5.66667 
chr7:2693500-2693519 5.89474 
chr7:2694024-2694122 5.5102 
chr7:2694409-2694431 6 
chr7:2696914-2696927 6 
chr7:2696942-2697072 5.86154 
chr7:2697106-2697134 5.64286 
chr7:2699381-2699408 5.40741 
chr7:2699519-2699556 5.7027 
chr7:2700169-2700216 5.53191 
chr7:2702764-2702788 5.375 
chr7:2704100-2704120 5.85 
chr7:2704589-2704613 5.41667 
chr7:2705180-2705200 5.75 
chr7:2705785-2705824 5.51282 
chr7:2708319-2708332 6 
chr7:2709024-2709048 5.45833 
chr7:2710491-2710533 5.80952 
chr7:2711379-2711400 5.7619 
chr7:2712604-2712637 5.54545 
chr7:2712935-2712973 5.55263 
chr7:2713453-2713472 5.68421 
chr7:2714574-2714609 5.54286 
chr7:2714621-2714644 5.86957 
chr7:2715962-2716002 5.9 
chr7:2716938-2716957 5.89474 
chr7:2717249-2717266 5.82353 
chr7:2719008-2719062 5.18519 
chr7:2721426-2721456 5.3 
chr7:2721469-2721492 5.91304 
chr7:2721505-2721528 5.86957 
chr7:2721771-2721808 5.32432 
chr7:2723047-2723085 6 
chr7:2724506-2724520 6 
chr7:2725489-2725506 6 
chr7:2726329-2726361 5.53125 
chr7:2729831-2729872 5.85366 
chr7:2730765-2730779 6 
chr7:2731364-2731377 6 
chr7:2732729-2732745 6 
chr7:2733181-2733203 5.90909 
chr7:2734250-2734277 5.22222 
chr7:2734289-2734319 5.6 
chr7:2735640-2735658 5.72222 
chr7:2735891-2735903 6 
chr7:2736516-2736543 6 
chr7:2737031-2737070 5.35897 
chr7:2737567-2737591 5.70833 
chr7:2737855-2737883 5.75 
chr7:2744221-2744243 6 
chr7:2746909-2746937 5.82143 
chr7:2747452-2747470 6 
chr7:2758642-2758660 5.72222 
chr7:2762612-2762647 5.65714 
chr7:2767435-2767453 5.88889 
chr7:2767640-2767657 6 
chr7:2768475-2768487 6 
chr7:2769281-2769295 6 
chr7:2772188-2772216 5.35714 
chr7:2774781-2774808 5.66667 
chr7:2776897-2776941 6 
chr7:2778447-2778484 5.54054 
chr7:2780679-2780713 5.64706 
chr7:2781649-2781668 6 
chr7:2789290-2789310 5.8 
chr7:2791022-2791042 5.9 
chr7:2792069-2792092 5.43478 
chr7:2796239-2796258 6 
chr7:2796763-2796782 6 
chr7:2798774-2798833 5.9661 
chr7:2802825-2802860 6 
chr7:2803878-2803891 6 
chr7:2806021-2806033 6 
chr7:2807484-2807497 5.92308 
chr7:2808296-2808329 5.84848 
chr7:2809369-2809394 6 
chr7:2810268-2810340 5.625 
chr7:2810927-2810949 6 
chr7:2813878-2813921 5.5814 
chr7:2819225-2819247 5.59091 
chr7:2819685-2819722 6 
chr7:2820945-2820984 5.4359 
chr7:2821046-2821083 6 
chr7:2823283-2823330 6 
chr7:2823710-2823764 5.38889 
chr7:2825517-2825547 5.63333 
chr7:2828766-2828782 6 
chr7:2829494-2829512 5.88889 
chr7:2831864-2831877 6 
chr7:2832940-2832984 5.97727 
chr7:2833515-2833539 5.66667 
chr7:2835261-2835295 5.97059 
chr7:2835450-2835463 6 
chr7:2842015-2842041 5.69231 
chr7:2843426-2843460 5.94118 
chr7:2843996-2844033 5.51351 
chr7:2846091-2846130 5.87179 
chr7:2849418-2849449 5.6129 
chr7:2850535-2850568 5.63636 
chr7:2852270-2852331 6 
chr7:2854254-2854280 5.46154 
chr7:2855326-2855364 5.34211 
chr7:2856734-2856752 5.88889 
chr7:2859850-2859862 6 
chr7:2860035-2860048 6 
chr7:2860163-2860203 5.475 
chr7:2863331-2863352 6 
chr7:2866010-2866024 6 
chr7:2868708-2868734 5.96154 
chr7:2870587-2870603 6 
chr7:2871038-2871050 6 
chr7:2874581-2874627 5.3913 
chr7:2876557-2876586 5.37931 
chr7:2880484-2880509 5.8 
chr7:2880776-2880798 6 
chr7:2881635-2881807 5.61628 
chr7:2885775-2885788 6 
chr7:2886253-2886282 6 
chr7:2886347-2886368 6 
chr7:2886607-2886636 6 
chr7:2887093-2887115 6 
chr7:2889587-2889927 5.51765 
chr7:2889935-2890472 5.60149 
chr7:2890807-2890852 5.95556 
chr7:2891207-2891226 5.73684 
chr7:2891646-2891673 5.88889 
chr7:2891958-2892000 5.95238 
chr7:2892029-2892043 5.92857 
chr7:2892533-2892546 6 
chr7:2893508-2893520 6 
chr7:2894822-2894845 5.86957 
chr7:2894873-2894899 6 
chr7:2895069-2895095 6 
chr7:2896271-2896287 5.9375 
chr7:2896300-2896530 5.37826 
chr7:2896545-2896570 5.36 
chr7:2896736-2896752 6 
chr7:2897775-2897806 5.96774 
chr7:2898087-2898138 5.70588 
chr7:2898729-2898743 5.92857 
chr7:2898884-2898909 6 
chr7:2899038-2899219 5.75691 
chr7:2900882-2900905 5.95652 
chr7:2901601-2901627 5.92308 
chr7:2901832-2901856 5.41667 
chr7:2901930-2901955 6 
chr7:2903722-2903745 5.91304 
chr7:2905506-2905536 5.7 
chr7:2906500-2906537 5.24324 
chr7:2907091-2907160 5.82609 
chr7:2907457-2907520 5.52381 
chr7:2908869-2908902 6 
chr7:2911797-2911836 6 
chr7:2914175-2914196 5.80952 
chr7:2915148-2915176 5.64286 
chr7:2917275-2917297 5.68182 
chr7:2917457-2917477 5.8 
chr7:2918269-2918297 5.82143 
chr7:2919061-2919089 5.5 
chr7:2919202-2919251 5.18367 
chr7:2919336-2919380 5.20455 
chr7:2919492-2919520 5.28571 
chr7:2919590-2919702 5.33036 
chr7:2919733-2919840 5.21495 
chr7:2919886-2919938 5.36538 
chr7:2921169-2921192 5.95652 
chr7:2921472-2921492 6 
chr7:2923588-2923623 5.22857 
chr7:2924949-2924984 5.42857 
chr7:2926653-2926697 5.40909 
chr7:2926716-2926760 5.68182 
chr7:2926853-2926899 5.52174 
chr7:2928421-2928440 5.68421 
chr7:2929072-2929103 5.67742 
chr7:2931353-2931377 5.5 
chr7:2931663-2931687 5.70833 
chr7:2931995-2932015 5.75 
chr7:2932796-2932819 5.43478 
chr7:2933220-2933254 5.85294 
chr7:2933622-2933639 5.76471 
chr7:2933789-2933816 5.81481 
chr7:2933886-2934092 5.32524 
chr7:2934769-2934806 5.64865 
chr7:2934817-2934841 5.66667 
chr7:2937419-2937441 6 
chr7:2939304-2939325 6 
chr7:2940167-2940196 5.68966 
chr7:2940489-2940520 5.93548 
chr7:2941080-2941107 5.48148 
chr7:2942683-2942765 5.42683 
chr7:2942808-2942833 5.64 
chr7:2946671-2946692 6 
chr7:2948446-2948467 5.7619 
chr7:2949043-2949103 5.3 
chr7:2949118-2949296 5.24719 
chr7:2950352-2950391 5.69231 
chr7:2952248-2952521 5.60806 
chr7:2952543-2952592 5.26531 
chr7:2952606-2952858 5.58333 
chr7:2954049-2954063 5.92857 
chr7:2954237-2954328 5.72527 
chr7:2957153-2957185 5.5625 
chr7:2960039-2960077 5.44737 
chr7:2960153-2960478 5.64615 
chr7:2963940-2963964 5.5 
chr7:2966298-2966328 5.46667 
chr7:2967168-2967193 5.8 
chr7:2968307-2968349 5.2619 
chr7:2968518-2968537 5.68421 
chr7:2971186-2971201 5.86667 
chr7:2972226-2972257 5.58065 
chr7:2972940-2972959 6 
chr7:2973292-2973521 5.71179 
chr7:2973681-2973708 5.92593 
chr7:2974640-2974657 5.76471 
chr7:2975845-2975876 5.74194 
chr7:2977363-2977384 5.66667 
chr7:2980106-2980518 5.63835 
chr7:2981173-2981194 5.90476 
chr7:2981878-2982147 5.72119 
chr7:2982412-2982436 6 
chr7:2983028-2983059 5.22581 
chr7:2983382-2983465 5.79518 
chr7:2985361-2985400 5.84615 
chr7:2990285-2990310 5.88 
chr7:2991166-2991200 6 
chr7:2995814-2995841 5.40741 
chr7:2997271-2997288 6 
chr7:2997585-2997597 6 
chr7:3000099-3000117 6 
chr7:3000462-3000484 5.81818 
chr7:3000941-3000954 6 
chr7:3003301-3003322 5.95238 
chr7:3004356-3004375 5.73684 
chr7:3008604-3008616 6 
chr7:3008702-3008856 5.46104 
chr7:3008868-3009422 5.64801 
chr7:3009449-3009484 5.34286 
chr7:3009493-3009785 5.63356 
chr7:3009795-3009880 5.6 
chr7:3009900-3010175 5.64727 
chr7:3010200-3010238 5.42105 
chr7:3010257-3010358 5.38614 
chr7:3012229-3012243 6 
chr7:3012433-3012454 5.90476 
chr7:3012603-3012620 6 
chr7:3014786-3014814 5.75 
chr7:3014975-3015001 6 
chr7:3016338-3016356 6 
chr7:3016515-3016533 6 
chr7:3017233-3017251 5.77778 
chr7:3024080-3024189 5.73394 
chr7:3024963-3024976 6 
chr7:3028203-3028216 6 
chr7:3028355-3028452 5.57732 
chr7:3028860-3028886 5.69231 
chr7:3030358-3030422 5.6875 
chr7:3032316-3032347 5.45161 
chr7:3033606-3033647 6 
chr7:3037947-3037973 5.92308 
chr7:3038146-3038170 6 
chr7:3042193-3042212 5.84211 
chr7:3043081-3043097 5.875 
chr7:3044183-3044235 5.82692 
chr7:3044335-3044454 5.29412 
chr7:3044484-3044505 5.71429 
chr7:3044547-3044775 5.53947 
chr7:3045301-3045318 5.82353 
chr7:3045768-3045791 5.69565 
chr7:3047026-3047135 5.75229 
chr7:3048277-3048376 5.83838 
chr7:3048443-3048494 5.68627 
chr7:3049582-3049642 5.48333 
chr7:3053732-3053745 6 
chr7:3054760-3054791 5.58065 
chr7:3058185-3058214 5.44828 
chr7:3058746-3058758 6 
chr7:3061356-3061377 5.57143 
chr7:3062553-3062594 5.80488 
chr7:3064215-3064229 5.92857 
chr7:3066025-3066040 6 
chr7:3066449-3066467 6 
chr7:3067417-3067436 5.68421 
chr7:3067590-3067611 6 
chr7:3068141-3068179 5.78947 
chr7:3069182-3069214 5.96875 
chr7:3069517-3069531 6 
chr7:3069761-3069783 5.72727 
chr7:3070664-3070688 5.45833 
chr7:3071680-3071702 5.95455 
chr7:3072446-3072458 6 
chr7:3073837-3073984 5.48299 
chr7:3074925-3074947 6 
chr7:3075679-3075693 6 
chr7:3076274-3076288 6 
chr7:3077651-3077665 6 
chr7:3078680-3078700 5.8 
chr7:3079960-3079990 6 
chr7:3080544-3080562 6 
chr7:3083047-3083089 5.28571 
chr7:3083421-3083458 5.18919 
chr7:3083493-3083513 5.65 
chr7:3085448-3085467 6 
chr7:3085563-3085581 6 
chr7:3085868-3085892 5.66667 
chr7:3086794-3086822 6 
chr7:3087369-3087395 6 
chr7:3087579-3087593 6 
chr7:3091838-3091858 5.85 
chr7:3093397-3093484 5.47126 
chr7:3094991-3095038 5.93617 
chr7:3097762-3097795 5.75758 
chr7:3098034-3098082 5.70833 
chr7:3100922-3100971 5.91837 
chr7:3101322-3101345 5.56522 
chr7:3103111-3103344 5.66953 
chr7:3104205-3104229 5.375 
chr7:3105013-3105053 6 
chr7:3105349-3105377 5.25 
chr7:3106247-3106395 5.65541 
chr7:3108698-3108717 5.73684 
chr7:3112194-3112216 5.77273 
chr7:3112930-3112944 6 
chr7:3113988-3114013 5.88 
chr7:3114518-3114573 5.89091 
chr7:3116377-3116410 5.54545 
chr7:3116649-3116669 5.6 
chr7:3119192-3119224 5.78125 
chr7:3119524-3119538 6 
chr7:3120251-3120267 6 
chr7:3120588-3120611 5.43478 
chr7:3121388-3121407 5.73684 
chr7:3121428-3121451 5.43478 
chr7:3121585-3121614 6 
chr7:3124808-3124833 5.64 
chr7:3125750-3125802 5.44231 
chr7:3125839-3125857 5.88889 
chr7:3127198-3127229 5.74194 
chr7:3127529-3127550 6 
chr7:3127711-3127729 6 
chr7:3128637-3128664 5.33333 
chr7:3130025-3130052 5.96296 
chr7:3130468-3130484 5.9375 
chr7:3131002-3131015 5.92308 
chr7:3132141-3132167 5.42308 
chr7:3132479-3132517 5.60526 
chr7:3132667-3132689 5.77273 
chr7:3133045-3133083 5.42105 
chr7:3135368-3135380 6 
chr7:3135672-3135709 6 
chr7:3138389-3138413 5.66667 
chr7:3140127-3140155 5.89286 
chr7:3141037-3141051 6 
chr7:3142497-3142524 5.66667 
chr7:3142969-3142992 6 
chr7:3143145-3143165 6 
chr7:3146536-3146563 5.7037 
chr7:3150317-3150335 6 
chr7:3155729-3155747 5.72222 
chr7:3157132-3157235 5.51456 
chr7:3157256-3157360 5.75962 
chr7:3157388-3157442 5.38889 
chr7:3159765-3159860 5.41053 
chr7:3159869-3159917 5.33333 
chr7:3167162-3167181 5.63158 
chr7:3169746-3169766 6 
chr7:3171940-3171984 5.97727 
chr7:3174253-3174281 5.71429 
chr7:3175664-3175683 6 
chr7:3176418-3176447 5.44828 
chr7:3177226-3177260 5.79412 
chr7:3177417-3177431 6 
chr7:3180880-3180902 6 
chr7:3182023-3182049 5.76923 
chr7:3182709-3182733 5.5 
chr7:3183166-3183251 5.8 
chr7:3183400-3183414 6 
chr7:3183519-3183542 6 
chr7:3184815-3184853 6 
chr7:3187079-3187098 6 
chr7:3187260-3187277 6 
chr7:3190393-3190409 6 
chr7:3191127-3191156 6 
chr7:3191736-3191816 5.6125 
chr7:3192325-3192395 5.78571 
chr7:3193582-3193617 5.54286 
chr7:3195139-3195176 6 
chr7:3198035-3198054 5.73684 
chr7:3198243-3198271 5.82143 
chr7:3200669-3200690 5.7619 
chr7:3201644-3201663 5.68421 
chr7:3201981-3202013 5.96875 
chr7:3202103-3202116 5.92308 
chr7:3203381-3203400 5.84211 
chr7:3203561-3203578 5.82353 
chr7:3204463-3204484 5.52381 
chr7:3204804-3204861 5.87719 
chr7:3206078-3206095 6 
chr7:3206249-3206295 5.5 
chr7:3207000-3207023 5.95652 
chr7:3207891-3207917 6 
chr7:3209519-3209549 5.56667 
chr7:3209622-3209668 5.3913 
chr7:3209888-3209935 5.25532 
chr7:3210745-3210827 5.92683 
chr7:3212410-3212422 6 
chr7:3213446-3213470 6 
chr7:3213958-3213992 5.85294 
chr7:3215873-3215904 5.48387 
chr7:3216064-3216079 6 
chr7:3216197-3216224 5.25926 
chr7:3217191-3217220 5.31034 
chr7:3218407-3218427 5.9 
chr7:3219839-3219883 5.54545 
chr7:3220667-3220698 5.64516 
chr7:3221861-3221889 5.5 
chr7:3222327-3222359 6 
chr7:3224956-3224984 5.53571 
chr7:3226000-3226033 5.93939 
chr7:3226573-3226592 6 
chr7:3228415-3228451 5.38889 
chr7:3229288-3229306 5.88889 
chr7:3237362-3237484 5.45082 
chr7:3237827-3237845 5.77778 
chr7:3242445-3242484 5.46154 
chr7:3242579-3242592 5.92308 
chr7:3243207-3243219 6 
chr7:3243674-3243694 5.6 
chr7:3244008-3244034 5.96154 
chr7:3244980-3245053 5.42466 
chr7:3246855-3246897 5.83333 
chr7:3247502-3247572 5.7 
chr7:3248176-3248190 6 
chr7:3248352-3248371 5.68421 
chr7:3249247-3249276 6 
chr7:3250191-3250219 5.28571 
chr7:3250541-3250559 6 
chr7:3251848-3251891 6 
chr7:3252096-3252109 6 
chr7:3252854-3252888 5.82353 
chr7:3253080-3253116 5.86111 
chr7:3257344-3257377 5.87879 
chr7:3261395-3261410 6 
chr7:3262086-3262122 5.83333 
chr7:3263430-3263452 5.81818 
chr7:3263661-3263689 5.71429 
chr7:3266037-3266054 5.82353 
chr7:3267052-3267074 5.54545 
chr7:3267087-3267114 6 
chr7:3268296-3268330 5.91176 
chr7:3271315-3271351 5.77778 
chr7:3271763-3271857 5.51064 
chr7:3271873-3271931 5.39655 
chr7:3272711-3272729 5.77778 
chr7:3273714-3273763 5.53061 
chr7:3274345-3274369 5.83333 
chr7:3274992-3275054 5.69355 
chr7:3275088-3275146 5.51724 
chr7:3275166-3275362 5.42857 
chr7:3279751-3279784 5.87879 
chr7:3280079-3280134 5.81818 
chr7:3281216-3281236 6 
chr7:3282095-3282352 5.64981 
chr7:3285935-3285965 5.5 
chr7:3287984-3288002 5.83333 
chr7:3288079-3288118 5.20513 
chr7:3290073-3290089 6 
chr7:3291321-3291347 6 
chr7:3294145-3294164 5.89474 
chr7:3295294-3295308 6 
chr7:3295866-3295888 5.63636 
chr7:3297498-3297539 5.80488 
chr7:3298695-3298708 5.92308 
chr7:3301238-3301258 6 
chr7:3302786-3302860 5.82432 
chr7:3302997-3303029 5.9375 
chr7:3306636-3306668 5.65625 
chr7:3306954-3307006 5.92308 
chr7:3309460-3309604 5.88194 
chr7:3309984-3310256 5.38603 
chr7:3310269-3310411 5.29577 
chr7:3310471-3310518 5.74468 
chr7:3310998-3311044 5.5 
chr7:3311053-3311213 5.53125 
chr7:3311688-3311703 6 
chr7:3313637-3313674 5.91892 
chr7:3314938-3314967 5.48276 
chr7:3316150-3316185 5.91429 
chr7:3317072-3317085 5.92308 
chr7:3318170-3318199 6 
chr7:3318811-3318924 5.69912 
chr7:3318955-3319072 5.51282 
chr7:3319090-3319219 5.3876 
chr7:3319743-3319783 5.95 
chr7:3321768-3321786 5.77778 
chr7:3322943-3322973 5.5 
chr7:3324878-3324903 6 
chr7:3326443-3326477 5.55882 
chr7:3327069-3327089 5.6 
chr7:3328730-3328764 5.73529 
chr7:3329937-3329962 6 
chr7:3330457-3330487 5.96667 
chr7:3330961-3331015 5.22222 
chr7:3333170-3333189 5.63158 
chr7:3334112-3334169 5.91228 
chr7:3334996-3335031 6 
chr7:3335101-3335117 5.875 
chr7:3337149-3337194 5.82222 
chr7:3337211-3337395 5.71739 
chr7:3337938-3337963 6 
chr7:3338114-3338142 5.82143 
chr7:3338858-3338903 6 
chr7:3339060-3339119 5.74576 
chr7:3339309-3339321 6 
chr7:3340775-3340804 5.86207 
chr7:3340901-3340922 5.7619 
chr7:3341240-3341265 5.52 
chr7:3341402-3341434 5.625 
chr7:3344958-3344978 5.9 
chr7:3349156-3349169 6 
chr7:3355773-3355785 6 
chr7:3356812-3356835 6 
chr7:3357508-3357528 5.7 
chr7:3359510-3359522 6 
chr7:3361308-3361491 5.77596 
chr7:3362608-3362625 6 
chr7:3366304-3366323 5.63158 
chr7:3370439-3370455 6 
chr7:3370894-3370915 5.57143 
chr7:3378243-3378269 5.88462 
chr7:3378526-3378561 5.28571 
chr7:3379516-3379542 5.84615 
chr7:3380620-3380639 6 
chr7:3383650-3383663 6 
chr7:3386138-3386159 5.7619 
chr7:3386298-3386484 5.62903 
chr7:3388820-3388859 5.79487 
chr7:3391740-3391804 5.4375 
chr7:3393617-3393637 5.9 
chr7:3393736-3393748 6 
chr7:3396685-3396702 6 
chr7:3396960-3396994 6 
chr7:3397643-3397660 5.94118 
chr7:3398061-3398100 5.61538 
chr7:3401933-3401956 5.6087 
chr7:3406366-3406387 5.95238 
chr7:3406772-3406811 5.97436 
chr7:3406956-3406980 5.625 
chr7:3408651-3408689 5.81579 
chr7:3414341-3414362 5.80952 
chr7:3416462-3416496 5.55882 
chr7:3417387-3417420 5.45455 
chr7:3421734-3421755 6 
chr7:3431267-3431281 6 
chr7:3431598-3431615 6 
chr7:3432593-3432614 5.71429 
chr7:3434135-3434155 5.6 
chr7:3436470-3436487 5.88235 
chr7:3437724-3437787 5.74603 
chr7:3438264-3438304 5.875 
chr7:3438400-3438412 6 
chr7:3440586-3440618 5.3125 
chr7:3442573-3442591 5.88889 
chr7:3442915-3442943 5.42857 
chr7:3443456-3443536 5.85 
chr7:3444780-3444818 5.86842 
chr7:3445423-3445459 5.97222 
chr7:3450210-3450230 6 
chr7:3453317-3453335 5.83333 
chr7:3454989-3455016 5.7037 
chr7:3455325-3455363 5.52632 
chr7:3456095-3456107 6 
chr7:3456447-3456472 5.72 
chr7:3457075-3457093 5.77778 
chr7:3457777-3457795 6 
chr7:3461457-3461484 5.2963 
chr7:3461705-3461743 5.21053 
chr7:3467153-3467167 6 
chr7:3467459-3467549 6 
chr7:3469524-3469545 5.52381 
chr7:3470990-3471008 6 
chr7:3471744-3471805 5.55738 
chr7:3473015-3473029 6 
chr7:3474953-3474975 6 
chr7:3475131-3475164 5.9697 
chr7:3478481-3478496 6 
chr7:3481013-3481060 5.51064 
chr7:3482382-3482395 5.92308 
chr7:3487326-3487348 5.86364 
chr7:3490429-3490456 5.25926 
chr7:3493440-3493466 5.53846 
chr7:3494020-3494056 6 
chr7:3498161-3498181 5.75 
chr7:3498597-3498620 5.86957 
chr7:3502899-3502917 6 
chr7:3502981-3503014 6 
chr7:3504320-3504355 5.82857 
chr7:3506591-3506657 5.77273 
chr7:3507059-3507091 5.5625 
chr7:3507709-3507742 5.87879 
chr7:3513723-3513749 6 
chr7:3515671-3515704 5.15152 
chr7:3516821-3516840 6 
chr7:3517133-3517156 5.82609 
chr7:3518296-3518321 5.44 
chr7:3519053-3519071 6 
chr7:3519493-3519513 5.75 
chr7:3525315-3525332 6 
chr7:3525599-3525648 5.73469 
chr7:3527211-3527223 6 
chr7:3527386-3527403 6 
chr7:3527902-3527930 5.5 
chr7:3528536-3528568 6 
chr7:3532124-3532153 5.68966 
chr7:3532569-3532595 5.69231 
chr7:3534884-3534907 6 
chr7:3540435-3540464 5.62069 
chr7:3540953-3540984 5.35484 
chr7:3541823-3541883 5.38333 
chr7:3543780-3543840 5.63333 
chr7:3543887-3543920 5.81818 
chr7:3546167-3546182 5.93333 
chr7:3546202-3546221 5.68421 
chr7:3547932-3547970 5.73684 
chr7:3548699-3548735 5.75 
chr7:3551413-3551436 6 
chr7:3554491-3554532 5.73171 
chr7:3555484-3555523 5.97436 
chr7:3566351-3566373 5.54545 
chr7:3569180-3569206 6 
chr7:3571028-3571060 5.40625 
chr7:3573291-3573317 5.30769 
chr7:3574893-3574921 5.46429 
chr7:3576324-3576348 6 
chr7:3576724-3576757 5.24242 
chr7:3582247-3582281 5.5 
chr7:3590718-3590764 5.15217 
chr7:3591661-3591683 5.86364 
chr7:3596425-3596445 5.85 
chr7:3599388-3599408 5.65 
chr7:3603704-3603733 5.72414 
chr7:3605849-3605869 5.75 
chr7:3606352-3606364 6 
chr7:3607407-3607450 5.4186 
chr7:3607829-3607870 5.65854 
chr7:3610928-3610946 6 
chr7:3611556-3611568 6 
chr7:3617882-3617915 5.69697 
chr7:3620600-3620634 5.73529 
chr7:3621636-3622123 5.45585 
chr7:3622158-3622171 5.92308 
chr7:3622315-3622336 6 
chr7:3625191-3625205 6 
chr7:3626161-3626183 5.72727 
chr7:3626336-3626349 6 
chr7:3626932-3626955 6 
chr7:3629929-3629948 5.89474 
chr7:3630410-3630427 6 
chr7:3635460-3635496 5.83333 
chr7:3636903-3636919 6 
chr7:3638020-3638036 5.875 
chr7:3638722-3638742 6 
chr7:3640183-3640199 6 
chr7:3641290-3641321 5.67742 
chr7:3644154-3644198 5.68182 
chr7:3644211-3644246 6 
chr7:3644761-3644797 5.61111 
chr7:3649025-3649045 6 
chr7:3650973-3651004 5.45161 
chr7:3655838-3655853 6 
chr7:3656248-3656276 5.67857 
chr7:3658679-3658694 6 
chr7:3662877-3662892 6 
chr7:3664671-3664694 5.43478 
chr7:3665552-3665586 5.94118 
chr7:3667953-3667984 5.32258 
chr7:3668932-3668964 6 
chr7:3676685-3676739 5.7037 
chr7:3678264-3678283 5.63158 
chr7:3678411-3678435 5.58333 
chr7:3679446-3679493 5.55319 
chr7:3683484-3683547 5.49206 
chr7:3683875-3683893 6 
chr7:3684404-3684436 5.9375 
chr7:3685484-3685503 6 
chr7:3690751-3690773 5.86364 
chr7:3695063-3695146 5.89157 
chr7:3696328-3696345 5.76471 
chr7:3696371-3696385 6 
chr7:3698241-3698256 6 
chr7:3700105-3700126 5.71429 
chr7:3701673-3701691 6 
chr7:3702605-3702663 5.43103 
chr7:3704371-3704384 6 
chr7:3708203-3708228 5.68 
chr7:3708422-3708435 6 
chr7:3711514-3711535 5.57143 
chr7:3712213-3712422 5.7177 
chr7:3715191-3715220 6 
chr7:3715954-3715970 6 
chr7:3716827-3716847 5.85 
chr7:3719741-3719755 6 
chr7:3720460-3720484 5.79167 
chr7:3721145-3721169 5.45833 
chr7:3723370-3723385 5.93333 
chr7:3726688-3726727 6 
chr7:3736192-3736228 5.72222 
chr7:3741556-3741585 6 
chr7:3742692-3742713 6 
chr7:3743447-3743480 5.63636 
chr7:3745057-3745135 5.97436 
chr7:3746652-3746668 5.9375 
chr7:3756393-3756426 5.93939 
chr7:3757966-3757984 5.88889 
chr7:3758062-3758086 5.83333 
chr7:3758153-3758216 6 
chr7:3758876-3758889 6 
chr7:3759291-3759318 5.40741 
chr7:3759886-3759918 5.4375 
chr7:3759968-3759994 5.53846 
chr7:3761557-3761583 5.73077 
chr7:3761661-3761676 5.93333 
chr7:3763290-3763618 5.54878 
chr7:3764046-3764062 6 
chr7:3771420-3771437 5.94118 
chr7:3775460-3775484 5.91667 
chr7:3775926-3775938 6 
chr7:3778587-3778603 6 
chr7:3781435-3781456 5.57143 
chr7:3781619-3781640 6 
chr7:3784442-3784484 6 
chr7:3785168-3785198 5.43333 
chr7:3787330-3787345 6 
chr7:3788605-3788626 5.61905 
chr7:3791080-3791106 5.69231 
chr7:3792436-3792484 5.35417 
chr7:3798001-3798033 5.28125 
chr7:3799193-3799241 5.70833 
chr7:3800882-3800907 5.6 
chr7:3801185-3801205 5.85 
chr7:3802956-3802984 5.17857 
chr7:3803252-3803278 5.5 
chr7:3804313-3804337 5.54167 
chr7:3807406-3807426 5.95 
chr7:3809568-3809596 6 
chr7:3813005-3813026 5.85714 
chr7:3813325-3813343 5.83333 
chr7:3813846-3813860 6 
chr7:3815048-3815069 5.85714 
chr7:3815195-3815214 5.78947 
chr7:3819570-3819588 6 
chr7:3821503-3821525 5.54545 
chr7:3823692-3823726 5.79412 
chr7:3826778-3826814 6 
chr7:3831760-3831783 5.73913 
chr7:3831952-3831984 5.34375 
chr7:3832229-3832271 5.66667 
chr7:3832323-3832390 5.59701 
chr7:3834143-3834168 5.4 
chr7:3836598-3836648 5.84 
chr7:3837090-3837122 6 
chr7:3837843-3837862 6 
chr7:3839336-3839350 6 
chr7:3839984-3840026 5.95238 
chr7:3841989-3842013 6 
chr7:3842495-3842520 6 
chr7:3842911-3842954 5.97674 
chr7:3843367-3843393 5.61538 
chr7:3843423-3843451 5.28571 
chr7:3845228-3845242 6 
chr7:3845911-3846022 5.94595 
chr7:3847182-3847235 5.28302 
chr7:3852723-3852753 5.9 
chr7:3852883-3852903 5.7 
chr7:3862400-3862420 5.95 
chr7:3863567-3863601 5.82353 
chr7:3864950-3864967 6 
chr7:3867904-3867935 5.77419 
chr7:3868270-3868301 5.70968 
chr7:3870119-3870138 6 
chr7:3871686-3871706 5.6 
chr7:3873154-3873176 5.77273 
chr7:3874644-3874677 5.24242 
chr7:3875950-3875978 5.53571 
chr7:3879131-3879155 5.5 
chr7:3881189-3881211 5.72727 
chr7:3883487-3883513 5.26923 
chr7:3885120-3885139 6 
chr7:3887652-3887680 5.28571 
chr7:3892382-3892410 5.85714 
chr7:3892465-3892487 5.5 
chr7:3893037-3893058 5.52381 
chr7:3893095-3893133 5.36842 
chr7:3896113-3896129 6 
chr7:3896908-3896953 5.44444 
chr7:3898484-3898507 5.95652 
chr7:3903206-3903241 5.28571 
chr7:3903730-3903750 5.95 
chr7:3905133-3905153 5.7 
chr7:3908785-3908800 6 
chr7:3910194-3910233 5.30769 
chr7:3913056-3913073 6 
chr7:3917518-3917536 5.88889 
chr7:3918148-3918181 5.78788 
chr7:3920175-3920196 6 
chr7:3920700-3920728 5.32143 
chr7:3923065-3923095 5.3 
chr7:3923312-3923350 5.97368 
chr7:3923672-3923726 6 
chr7:3927946-3927973 5.59259 
chr7:3928475-3928497 5.54545 
chr7:3931664-3931683 6 
chr7:3934323-3934343 5.7 
chr7:3937377-3937393 6 
chr7:3937472-3937491 5.68421 
chr7:3937502-3937580 5.30769 
chr7:3940348-3940387 5.48718 
chr7:3940808-3940832 6 
chr7:3942748-3942790 5.80952 
chr7:3944012-3944024 6 
chr7:3944624-3944648 5.875 
chr7:3946014-3946049 5.71429 
chr7:3946249-3946272 6 
chr7:3947592-3947617 5.64 
chr7:3952924-3952938 6 
chr7:3956272-3956300 5.32143 
chr7:3956455-3956472 5.76471 
chr7:3956487-3956506 5.84211 
chr7:3960025-3960043 5.77778 
chr7:3967916-3967930 6 
chr7:3969601-3969621 5.9 
chr7:3970427-3970450 5.86957 
chr7:3972755-3972775 6 
chr7:3975342-3975365 5.47826 
chr7:3980437-3980466 5.48276 
chr7:3981539-3981553 6 
chr7:3982207-3982226 5.63158 
chr7:3982984-3983033 5.20408 
chr7:3985531-3985560 6 
chr7:3986782-3986805 5.82609 
chr7:3987162-3987204 5.80952 
chr7:3987249-3987274 5.56 
chr7:3987323-3987339 5.8125 
chr7:3987883-3987902 6 
chr7:3992215-3992256 5.29268 
chr7:3993914-3993945 5.25806 
chr7:3993954-3993976 5.5 
chr7:3993984-3994007 5.47826 
chr7:3994016-3994066 5.32 
chr7:3994075-3994126 5.33333 
chr7:3994146-3994167 5.52381 
chr7:4001489-4001520 5.19355 
chr7:4001533-4001674 5.2695 
chr7:4001720-4001745 5.52 
chr7:4004070-4004101 5.3871 
chr7:4006313-4006331 6 
chr7:4009361-4009392 5.3871 
chr7:4011711-4011724 6 
chr7:4012497-4012517 5.75 
chr7:4013815-4013852 5.97297 
chr7:4016282-4016310 5.25 
chr7:4016867-4016895 5.25 
chr7:4020571-4020594 5.82609 
chr7:4023637-4023674 5.27027 
chr7:4027764-4027784 6 
chr7:4034273-4034285 6 
chr7:4038757-4038779 5.72727 
chr7:4039307-4039331 5.54167 
chr7:4042287-4042341 5.57407 
chr7:4043256-4043271 6 
chr7:4044671-4044691 6 
chr7:4045025-4045069 6 
chr7:4052181-4052219 6 
chr7:4062386-4062418 5.9375 
chr7:4064449-4064470 5.95238 
chr7:4064648-4064677 6 
chr7:4067484-4067505 5.71429 
chr7:4067596-4067621 5.36 
chr7:4067656-4067682 5.53846 
chr7:4068826-4068856 5.73333 
chr7:4069150-4069181 5.80645 
chr7:4070672-4070772 5.24 
chr7:4071287-4071320 5.36364 
chr7:4071658-4071671 6 
chr7:4071680-4071702 5.90909 
chr7:4072353-4072380 5.37037 
chr7:4079020-4079051 5.29032 
chr7:4083576-4083635 5.30508 
chr7:4084873-4084888 6 
chr7:4085574-4085602 5.71429 
chr7:4090501-4090902 5.48878 
chr7:4090916-4090957 5.43902 
chr7:4092718-4092738 5.95 
chr7:4093510-4093581 5.69014 
chr7:4095148-4095200 5.78846 
chr7:4095783-4095796 5.92308 
chr7:4098778-4098800 6 
chr7:4099484-4099524 5.325 
chr7:4101612-4101631 5.63158 
chr7:4101759-4101773 6 
chr7:4105319-4105356 5.86486 
chr7:4108346-4108371 6 
chr7:4110342-4110354 6 
chr7:4112793-4112807 6 
chr7:4114484-4114558 5.77027 
chr7:4116183-4116213 5.66667 
chr7:4120484-4120520 5.61111 
chr7:4122166-4122191 5.96 
chr7:4123156-4123374 5.55046 
chr7:4123390-4123489 5.63636 
chr7:4124294-4124360 5.90909 
chr7:4124379-4124411 6 
chr7:4124989-4125020 5.51613 
chr7:4125181-4125198 5.82353 
chr7:4127085-4127127 5.47619 
chr7:4127932-4127960 5.57143 
chr7:4128686-4128797 5.45946 
chr7:4128847-4128867 5.7 
chr7:4130951-4130984 5.93939 
chr7:4133090-4133110 6 
chr7:4134458-4134484 5.30769 
chr7:4135176-4135215 5.79487 
chr7:4138456-4138479 6 
chr7:4140781-4140793 6 
chr7:4142303-4142333 5.46667 
chr7:4142574-4142603 5.62069 
chr7:4144317-4144346 5.65517 
chr7:4144609-4144622 6 
chr7:4144924-4144953 5.72414 
chr7:4145922-4145948 5.84615 
chr7:4146743-4146792 6 
chr7:4147101-4147138 5.51351 
chr7:4160561-4160579 5.77778 
chr7:4162225-4162242 5.82353 
chr7:4164488-4164768 5.52857 
chr7:4164783-4165165 5.56545 
chr7:4178380-4178440 5.68333 
chr7:4178995-4179387 5.89796 
chr7:4181928-4181970 5.52381 
chr7:4183752-4183789 5.67568 
chr7:4187589-4187618 5.58621 
chr7:4188687-4188716 5.93103 
chr7:4192864-4192884 5.95 
chr7:4193301-4193334 5.51515 
chr7:4196875-4196984 5.48624 
chr7:4196990-4197120 5.37692 
chr7:4197149-4197175 5.53846 
chr7:4201964-4202043 5.88608 
chr7:4204672-4204703 5.77419 
chr7:4204990-4205008 5.94444 
chr7:4207034-4207063 5.7931 
chr7:4214770-4214785 5.93333 
chr7:4215738-4215758 5.6 
chr7:4215773-4215806 5.75758 
chr7:4221230-4221266 5.30556 
chr7:4223272-4223286 6 
chr7:4225473-4225520 5.76596 
chr7:4228311-4228336 5.84 
chr7:4232623-4232656 5.81818 
chr7:4232679-4233025 5.52601 
chr7:4233822-4233871 5.38776 
chr7:4233993-4234105 5.625 
chr7:4236929-4236962 5.9697 
chr7:4238417-4238454 5.78378 
chr7:4242384-4242397 5.92308 
chr7:4251229-4251255 5.5 
chr7:4256602-4256918 5.52848 
chr7:4256931-4257281 5.71714 
chr7:4259420-4259464 5.65909 
chr7:4260396-4260417 5.80952 
chr7:4260510-4260523 5.92308 
chr7:4264614-4264644 6 
chr7:4266885-4266922 5.89189 
chr7:4269600-4269656 5.58929 
chr7:4269671-4269711 6 
chr7:4269740-4269813 5.42466 
chr7:4269830-4269979 5.53691 
chr7:4269984-4270064 5.575 
chr7:4270081-4270128 5.48936 
chr7:4270154-4270228 5.58108 
chr7:4270243-4270278 5.25714 
chr7:4270298-4270324 5.65385 
chr7:4270741-4270777 5.19444 
chr7:4271205-4271272 5.44776 
chr7:4271674-4271690 6 
chr7:4271984-4272054 5.84286 
chr7:4276822-4276860 5.86842 
chr7:4281105-4281127 5.63636 
chr7:4287787-4287816 5.31034 
chr7:4287827-4287872 5.4 
chr7:4287937-4287961 5.70833 
chr7:4287991-4288053 5.5 
chr7:4288112-4288217 5.20952 
chr7:4288256-4288287 5.45161 
chr7:4288309-4288353 5.77273 
chr7:4288396-4288428 5.3125 
chr7:4288541-4288655 5.26316 
chr7:4288731-4288752 6 
chr7:4292721-4292768 5.25532 
chr7:4293594-4293624 5.23333 
chr7:4293813-4293858 5.71111 
chr7:4295546-4295564 6 
chr7:4301650-4301674 6 
chr7:4301897-4301924 5.51852 
chr7:4302370-4302389 5.68421 
chr7:4302508-4302534 5.57692 
chr7:4302646-4302699 5.49057 
chr7:4305230-4305245 5.86667 
chr7:4306810-4306984 5.56897 
chr7:4310577-4310598 5.52381 
chr7:4312386-4312398 6 
chr7:4312863-4312892 5.44828 
chr7:4313760-4313800 5.625 
chr7:4314562-4314575 5.92308 
chr7:4314906-4314929 5.6087 
chr7:4316020-4316055 5.74286 
chr7:4316300-4316385 5.69412 
chr7:4317034-4317062 6 
chr7:4318720-4318759 5.66667 
chr7:4319679-4319692 6 
chr7:4320677-4320722 5.77778 
chr7:4320937-4320959 5.59091 
chr7:4323145-4323200 5.98182 
chr7:4324223-4324247 6 
chr7:4326654-4326720 5.84848 
chr7:4327187-4327209 5.54545 
chr7:4327712-4327732 5.65 
chr7:4327757-4327791 5.47059 
chr7:4329792-4329833 5.41463 
chr7:4332008-4332038 5.23333 
chr7:4332517-4332530 5.92308 
chr7:4335614-4335636 5.90909 
chr7:4336443-4336464 5.57143 
chr7:4337774-4337860 5.43023 
chr7:4339833-4339871 5.60526 
chr7:4340395-4340435 6 
chr7:4341092-4341113 5.7619 
chr7:4343973-4343999 6 
chr7:4344016-4344034 6 
chr7:4344865-4344892 5.81481 
chr7:4345952-4345976 5.91667 
chr7:4346896-4346911 6 
chr7:4348761-4348775 6 
chr7:4350335-4350350 6 
chr7:4352306-4352328 5.72727 
chr7:4354841-4354869 5.25 
chr7:4356347-4356512 5.48485 
chr7:4357798-4357824 6 
chr7:4359984-4360009 5.36 
chr7:4361807-4361821 6 
chr7:4363347-4363363 6 
chr7:4363772-4363812 5.95 
chr7:4367131-4367164 5.45455 
chr7:4369166-4369202 6 
chr7:4369282-4369302 6 
chr7:4369635-4369665 5.7 
chr7:4371813-4371844 5.74194 
chr7:4372858-4372880 5.59091 
chr7:4374095-4374111 6 
chr7:4374398-4374427 5.72414 
chr7:4375392-4375424 5.90625 
chr7:4380815-4380831 6 
chr7:4380885-4380927 5.61905 
chr7:4382635-4382701 5.78788 
chr7:4382712-4382850 5.69565 
chr7:4382951-4382972 5.7619 
chr7:4384709-4384740 5.64516 
chr7:4387229-4387248 6 
chr7:4388393-4388420 5.55556 
chr7:4389915-4389928 6 
chr7:4390500-4390524 6 
chr7:4390947-4390968 6 
chr7:4391491-4391515 5.54167 
chr7:4395313-4395344 5.96774 
chr7:4396945-4396967 5.77273 
chr7:4398498-4398531 5.48485 
chr7:4401508-4401526 5.77778 
chr7:4402779-4402805 5.53846 
chr7:4403024-4403048 5.5 
chr7:4403512-4403560 5.27083 
chr7:4403572-4403611 5.28205 
chr7:4403846-4403870 5.54167 
chr7:4404818-4404838 6 
chr7:4405462-4405495 5.84848 
chr7:4406362-4406376 6 
chr7:4409082-4409109 5.40741 
chr7:4412934-4412954 5.65 
chr7:4413421-4413459 5.36842 
chr7:4414473-4414490 5.88235 
chr7:4417521-4417553 5.15625 
chr7:4421060-4421109 5.34694 
chr7:4421139-4421194 5.47273 
chr7:4422168-4422192 5.95833 
chr7:4423648-4423717 5.88406 
chr7:4425091-4425111 5.85 
chr7:4425783-4425803 6 
chr7:4426988-4427005 6 
chr7:4427166-4427184 6 
chr7:4428085-4428116 5.3871 
chr7:4429216-4429244 5.60714 
chr7:4429871-4429906 5.17143 
chr7:4430039-4430073 5.23529 
chr7:4430810-4431064 5.85039 
chr7:4431644-4431667 5.86957 
chr7:4432691-4432710 5.63158 
chr7:4433620-4433636 6 
chr7:4433830-4433865 5.25714 
chr7:4433910-4433937 5.62963 
chr7:4433949-4434053 5.58654 
chr7:4434068-4434192 5.53226 
chr7:4434220-4434293 5.24658 
chr7:4434312-4434342 5.4 
chr7:4434997-4435022 5.32 
chr7:4440103-4440134 6 
chr7:4441169-4441186 6 
chr7:4442984-4443106 5.72131 
chr7:4444356-4444398 5.54762 
chr7:4445198-4445231 5.42424 
chr7:4445267-4445289 5.59091 
chr7:4445298-4445336 5.68421 
chr7:4445346-4445387 5.36585 
chr7:4445397-4445448 5.7451 
chr7:4445458-4445550 5.47826 
chr7:4445560-4445607 5.55319 
chr7:4445617-4445695 5.87179 
chr7:4445705-4445728 5.86957 
chr7:4446865-4446893 5.32143 
chr7:4447442-4447958 5.65891 
chr7:4448920-4448939 5.89474 
chr7:4449579-4449596 6 
chr7:4449614-4449649 5.94286 
chr7:4451911-4451931 5.6 
chr7:4453062-4453089 5.59259 
chr7:4454347-4454367 5.9 
chr7:4454608-4454622 6 
chr7:4454786-4454803 5.94118 
chr7:4457362-4457404 6 
chr7:4457579-4457596 5.88235 
chr7:4459242-4459293 6 
chr7:4465333-4465352 5.73684 
chr7:4465384-4465401 6 
chr7:4465741-4465784 5.48837 
chr7:4465834-4465862 5.5 
chr7:4467427-4467450 5.78261 
chr7:4469725-4469754 5.17241 
chr7:4472803-4472832 5.68966 
chr7:4473120-4473141 5.66667 
chr7:4473395-4473407 6 
chr7:4475819-4475843 5.625 
chr7:4478385-4478416 6 
chr7:4478438-4478464 5.30769 
chr7:4478484-4478540 5.44643 
chr7:4478555-4478589 5.38235 
chr7:4478611-4478661 5.76 
chr7:4478672-4478822 5.31333 
chr7:4478994-4479017 5.52174 
chr7:4482687-4482710 5.6087 
chr7:4483309-4483387 5.58974 
chr7:4484149-4484176 5.33333 
chr7:4485417-4485444 5.37037 
chr7:4485465-4485542 5.58442 
chr7:4485550-4485733 5.64481 
chr7:4485742-4485771 5.82759 
chr7:4486575-4486597 6 
chr7:4488065-4488085 6 
chr7:4489484-4489528 5.20455 
chr7:4490086-4490098 6 
chr7:4490516-4490535 6 
chr7:4491395-4491429 5.88235 
chr7:4492685-4492737 5.76923 
chr7:4492749-4492870 5.76033 
chr7:4492991-4493030 5.5641 
chr7:4493065-4493117 5.82692 
chr7:4493147-4493159 6 
chr7:4493192-4493369 5.66667 
chr7:4494406-4494426 5.9 
chr7:4495968-4495984 5.9375 
chr7:4497235-4497248 6 
chr7:4498206-4498251 5.86667 
chr7:4498415-4498439 5.41667 
chr7:4498730-4498845 5.51304 
chr7:4499651-4499668 5.88235 
chr7:4504566-4504616 5.9 
chr7:4506133-4506193 5.95 
chr7:4507347-4507388 5.70732 
chr7:4510481-4510502 5.71429 
chr7:4511104-4511137 5.60606 
chr7:4513166-4513390 5.51339 
chr7:4514058-4514088 6 
chr7:4514139-4514273 5.6194 
chr7:4514428-4514446 6 
chr7:4514566-4514631 5.78462 
chr7:4515296-4515334 5.86842 
chr7:4515631-4515655 5.70833 
chr7:4516491-4516511 6 
chr7:4516524-4516680 5.5 
chr7:4516974-4517010 5.58333 
chr7:4517427-4517474 5.82979 
chr7:4517774-4517799 5.84 
chr7:4518521-4518540 6 
chr7:4518747-4518841 5.6383 
chr7:4520228-4520254 5.76923 
chr7:4521578-4521598 6 
chr7:4522720-4522741 5.61905 
chr7:4522890-4522922 5.71875 
chr7:4523522-4523596 5.5 
chr7:4523934-4524063 5.44961 
chr7:4524084-4524484 5.4625 
chr7:4524499-4524525 5.84615 
chr7:4524552-4524665 5.35398 
chr7:4525291-4525304 6 
chr7:4525780-4525807 6 
chr7:4526358-4526376 5.77778 
chr7:4526938-4526981 5.76744 
chr7:4528370-4528394 5.95833 
chr7:4529683-4529698 6 
chr7:4532220-4532244 6 
chr7:4532796-4532808 6 
chr7:4533474-4533494 6 
chr7:4534456-4534471 6 
chr7:4535208-4535221 6 
chr7:4539046-4539083 5.67568 
chr7:4540974-4540990 6 
chr7:4542127-4542156 6 
chr7:4542583-4542606 6 
chr7:4542754-4542774 5.65 
chr7:4542814-4542834 6 
chr7:4542966-4543010 5.81818 
chr7:4545989-4546010 6 
chr7:4546120-4546278 5.57595 
chr7:4547380-4547399 5.84211 
chr7:4549265-4549288 6 
chr7:4550170-4550191 5.57143 
chr7:4550797-4550810 6 
chr7:4552269-4552299 5.93333 
chr7:4552713-4552732 5.68421 
chr7:4553886-4553905 6 
chr7:4558447-4558490 5.93023 
chr7:4561344-4561377 5.57576 
chr7:4561853-4561877 5.79167 
chr7:4562549-4562571 6 
chr7:4563484-4563576 5.59783 
chr7:4563586-4563680 5.45745 
chr7:4564816-4564842 5.96154 
chr7:4565142-4565170 5.92857 
chr7:4566196-4566215 5.73684 
chr7:4569196-4569226 5.36667 
chr7:4572033-4572050 6 
chr7:4572427-4572444 6 
chr7:4572761-4572801 5.65 
chr7:4574053-4574075 5.72727 
chr7:4574953-4574984 5.3871 
chr7:4575291-4575312 5.7619 
chr7:4576720-4576744 6 
chr7:4578086-4578112 5.61538 
chr7:4579251-4579273 6 
chr7:4580863-4580884 6 
chr7:4581034-4581051 5.76471 
chr7:4581306-4581331 5.44 
chr7:4583596-4583624 5.53571 
chr7:4584804-4584819 5.86667 
chr7:4584834-4584897 5.38095 
chr7:4586844-4586870 5.92308 
chr7:4587629-4587644 6 
chr7:4589214-4589351 5.65693 
chr7:4590801-4590824 6 
chr7:4598097-4598122 5.44 
chr7:4599091-4599115 5.5 
chr7:4599249-4599267 6 
chr7:4599553-4599579 5.34615 
chr7:4600030-4600043 6 
chr7:4600438-4600468 5.5 
chr7:4601331-4601449 5.66949 
chr7:4603310-4603332 5.54545 
chr7:4603484-4603506 5.95455 
chr7:4604307-4604332 5.84 
chr7:4605068-4605107 5.30769 
chr7:4607459-4607472 6 
chr7:4608449-4608472 5.47826 
chr7:4608627-4608653 5.88462 
chr7:4610646-4611095 5.63029 
chr7:4611172-4611185 6 
chr7:4611536-4611561 6 
chr7:4612677-4612690 6 
chr7:4613648-4613660 6 
chr7:4614590-4614620 5.83333 
chr7:4614650-4614722 5.36111 
chr7:4614735-4614785 5.54 
chr7:4615404-4615437 6 
chr7:4616037-4616050 6 
chr7:4616381-4616402 5.80952 
chr7:4616555-4616568 6 
chr7:4616829-4616845 5.875 
chr7:4617209-4617230 5.57143 
chr7:4617376-4617397 6 
chr7:4619576-4619591 6 
chr7:4620484-4620515 5.70968 
chr7:4621701-4621715 6 
chr7:4640208-4640243 5.68571 
chr7:4640356-4640379 5.91304 
chr7:4640984-4641012 5.85714 
chr7:4642254-4642389 5.91852 
chr7:4643070-4643084 6 
chr7:4643098-4643190 5.16304 
chr7:4643250-4643280 5.4 
chr7:4643338-4643368 5.4 
chr7:4643376-4643416 5.225 
chr7:4643426-4643464 5.18421 
chr7:4643728-4643784 5.39286 
chr7:4643808-4643881 5.35616 
chr7:4643899-4643925 5.53846 
chr7:4644718-4644731 5.92308 
chr7:4647930-4647953 5.91304 
chr7:4648455-4648470 5.86667 
chr7:4648602-4648635 5.75758 
chr7:4648643-4648655 6 
chr7:4648814-4648833 5.73684 
chr7:4649030-4649079 5.77551 
chr7:4649761-4649787 5.69231 
chr7:4649939-4649975 5.33333 
chr7:4650022-4650057 5.8 
chr7:4651766-4651787 5.85714 
chr7:4654017-4654046 6 
chr7:4655101-4655124 5.47826 
chr7:4656805-4656820 5.86667 
chr7:4657524-4657557 5.81818 
chr7:4658132-4658163 5.67742 
chr7:4658458-4658484 5.88462 
chr7:4658768-4658802 6 
chr7:4660501-4660544 5.93023 
chr7:4661694-4661712 6 
chr7:4661725-4661752 5.55556 
chr7:4662940-4662998 5.89655 
chr7:4664887-4664922 6 
chr7:4665219-4665240 5.80952 
chr7:4666463-4666484 5.7619 
chr7:4668710-4668751 5.65854 
chr7:4669044-4669078 5.82353 
chr7:4669554-4669572 5.83333 
chr7:4670203-4670227 5.41667 
chr7:4670580-4670593 6 
chr7:4672359-4672378 5.73684 
chr7:4673034-4673088 5.55556 
chr7:4673651-4673669 6 
chr7:4674157-4674170 6 
chr7:4674517-4674545 5.71429 
chr7:4675323-4675347 6 
chr7:4675776-4675805 5.65517 
chr7:4676260-4676466 5.8835 
chr7:4676687-4676712 5.32 
chr7:4677678-4677710 6 
chr7:4678393-4678407 6 
chr7:4680057-4680074 6 
chr7:4680379-4680410 5.51613 
chr7:4681383-4681420 5.27027 
chr7:4683663-4683688 5.52 
chr7:4684250-4684283 5.72727 
chr7:4685132-4685162 5.53333 
chr7:4685476-4685490 6 
chr7:4686631-4686646 6 
chr7:4688561-4688594 5.69697 
chr7:4689372-4689404 5.96875 
chr7:4691204-4691216 6 
chr7:4691676-4691709 5.9697 
chr7:4691888-4691920 5.21875 
chr7:4692846-4692869 5.78261 
chr7:4693407-4693420 6 
chr7:4694495-4694522 6 
chr7:4696719-4696739 5.8 
chr7:4699062-4699083 5.85714 
chr7:4700881-4700923 6 
chr7:4702071-4702090 6 
chr7:4702898-4702912 6 
chr7:4704311-4704334 5.73913 
chr7:4704960-4704993 5.69697 
chr7:4705718-4705761 5.32558 
chr7:4706081-4706120 5.53846 
chr7:4706355-4706396 5.85366 
chr7:4706544-4706571 5.62963 
chr7:4706957-4706977 5.75 
chr7:4707428-4707440 6 
chr7:4707572-4707595 5.52174 
chr7:4708828-4708863 5.82857 
chr7:4709801-4709844 5.67442 
chr7:4711182-4711274 5.3913 
chr7:4712574-4712605 5.74194 
chr7:4713024-4713040 5.9375 
chr7:4713491-4713515 5.95833 
chr7:4713700-4713712 6 
chr7:4714193-4714211 6 
chr7:4714367-4714379 6 
chr7:4715319-4715339 5.95 
chr7:4715922-4715943 5.61905 
chr7:4716231-4716259 5.96429 
chr7:4717882-4717908 5.69231 
chr7:4719078-4719102 6 
chr7:4720028-4720049 5.90476 
chr7:4720194-4720310 5.72414 
chr7:4720599-4721115 5.78295 
chr7:4721778-4721795 5.88235 
chr7:4721877-4721910 5.42424 
chr7:4722091-4722112 5.71429 
chr7:4722133-4722163 5.83333 
chr7:4722602-4722623 5.57143 
chr7:4724852-4724867 6 
chr7:4725156-4725170 6 
chr7:4726554-4726576 5.86364 
chr7:4726907-4726937 5.93333 
chr7:4728008-4728044 5.94444 
chr7:4732528-4732542 6 
chr7:4733873-4733894 5.61905 
chr7:4735567-4735582 6 
chr7:4735746-4735760 6 
chr7:4737372-4737416 6 
chr7:4737925-4737957 5.625 
chr7:4738183-4738195 6 
chr7:4738916-4738928 6 
chr7:4741525-4741550 5.56 
chr7:4741704-4741734 5.4 
chr7:4741967-4741984 5.76471 
chr7:4742735-4742757 5.81818 
chr7:4744081-4744105 5.95833 
chr7:4745141-4745200 5.91525 
chr7:4745577-4745708 5.93893 
chr7:4748694-4748745 5.7451 
chr7:4749102-4749134 5.40625 
chr7:4750207-4750237 5.3 
chr7:4752944-4752988 5.77273 
chr7:4753117-4753137 5.85 
chr7:4753425-4753467 5.64286 
chr7:4755861-4755882 5.90476 
chr7:4756575-4756621 5.36957 
chr7:4756657-4756690 5.54545 
chr7:4756803-4756846 5.23256 
chr7:4756946-4756978 5.28125 
chr7:4757052-4757169 5.52137 
chr7:4758433-4758453 5.85 
chr7:4758739-4758780 5.95122 
chr7:4760387-4760412 5.36 
chr7:4761192-4761234 5.90476 
chr7:4766742-4766758 6 
chr7:4768361-4768391 5.86667 
chr7:4771389-4771403 6 
chr7:4771959-4771976 6 
chr7:4772660-4772687 5.51852 
chr7:4772808-4772837 5.58621 
chr7:4776678-4776701 5.78261 
chr7:4777056-4777208 5.53289 
chr7:4777753-4777772 5.63158 
chr7:4778067-4778088 5.95238 
chr7:4779028-4779059 6 
chr7:4780060-4780079 5.73684 
chr7:4780241-4780259 6 
chr7:4780909-4780932 5.86957 
chr7:4780952-4780972 5.85 
chr7:4785070-4785135 5.43077 
chr7:4786500-4786512 6 
chr7:4787159-4787180 5.95238 
chr7:4787452-4787490 5.47368 
chr7:4788676-4788702 5.42308 
chr7:4790643-4790658 6 
chr7:4791772-4791794 5.72727 
chr7:4793027-4793081 5.88889 
chr7:4795737-4795759 5.90909 
chr7:4797265-4797290 6 
chr7:4798870-4798891 6 
chr7:4801442-4801475 5.33333 
chr7:4801922-4801973 5.31373 
chr7:4804747-4804775 5.5 
chr7:4807752-4807776 6 
chr7:4809398-4809424 5.84615 
chr7:4809739-4809752 6 
chr7:4810495-4810540 5.82222 
chr7:4811314-4811425 5.65766 
chr7:4811455-4811520 5.63077 
chr7:4812756-4812784 5.92857 
chr7:4812895-4812915 5.7 
chr7:4813951-4813973 5.72727 
chr7:4816193-4816216 6 
chr7:4816365-4816396 5.58065 
chr7:4816984-4817027 5.74419 
chr7:4818334-4818520 5.50538 
chr7:4818666-4818735 5.43478 
chr7:4818757-4819117 5.51667 
chr7:4819257-4819284 5.81481 
chr7:4822492-4822532 5.2 
chr7:4825391-4825406 6 
chr7:4829359-4829385 5.30769 
chr7:4829612-4829635 5.78261 
chr7:4829692-4829720 5.5 
chr7:4834909-4834921 6 
chr7:4835076-4835100 5.79167 
chr7:4835529-4835551 5.77273 
chr7:4837606-4837670 5.29688 
chr7:4837696-4837756 5.31667 
chr7:4837768-4837783 5.86667 
chr7:4840719-4840849 5.48462 
chr7:4840881-4840901 5.65 
chr7:4843204-4843229 5.32 
chr7:4844725-4844741 5.875 
chr7:4845950-4845970 6 
chr7:4845997-4846020 5.73913 
chr7:4847085-4847798 5.45021 
chr7:4848303-4848331 5.5 
chr7:4848589-4848621 5.53125 
chr7:4849284-4849326 5.7381 
chr7:4849783-4849809 5.34615 
chr7:4851110-4851131 6 
chr7:4852045-4852067 5.90909 
chr7:4852705-4852756 5.80392 
chr7:4856389-4856411 5.68182 
chr7:4857232-4857247 6 
chr7:4858685-4858714 5.86207 
chr7:4860643-4860655 6 
chr7:4862523-4862551 5.42857 
chr7:4862962-4862978 6 
chr7:4865174-4865222 5.75 
chr7:4865514-4865534 6 
chr7:4866362-4866383 5.80952 
chr7:4867526-4867550 5.91667 
chr7:4870822-4870840 5.72222 
chr7:4871208-4871224 6 
chr7:4871504-4871535 5.90323 
chr7:4872372-4872389 6 
chr7:4875261-4875292 5.3871 
chr7:4877191-4877336 5.34483 
chr7:4878554-4878596 5.64286 
chr7:4880596-4880616 6 
chr7:4882634-4882650 6 
chr7:4883542-4883563 6 
chr7:4884073-4884096 5.65217 
chr7:4885752-4885771 5.94737 
chr7:4885831-4885863 5.9375 
chr7:4886176-4886188 6 
chr7:4887370-4887392 6 
chr7:4887803-4887826 5.47826 
chr7:4888769-4888781 6 
chr7:4889847-4889864 6 
chr7:4890828-4890864 5.97222 
chr7:4893373-4893387 6 
chr7:4894324-4894347 5.95652 
chr7:4895251-4895273 6 
chr7:4895848-4895886 5.34211 
chr7:4902528-4902568 5.85 
chr7:4905749-4905777 5.92857 
chr7:4907252-4907289 5.64865 
chr7:4908450-4908470 5.95 
chr7:4908762-4908774 6 
chr7:4909771-4909799 5.60714 
chr7:4910063-4910081 6 
chr7:4911284-4911317 5.42424 
chr7:4912964-4913004 5.55 
chr7:4914822-4914865 6 
chr7:4915921-4915939 5.83333 
chr7:4920567-4920580 5.92308 
chr7:4920732-4920756 6 
chr7:4921045-4921060 6 
chr7:4921356-4921368 6 
chr7:4922792-4922835 5.93023 
chr7:4924505-4924531 6 
chr7:4925903-4925936 5.75758 
chr7:4927432-4927535 5.56311 
chr7:4927685-4927701 6 
chr7:4929531-4929558 5.44444 
chr7:4931148-4931531 5.7154 
chr7:4932216-4932266 5.84 
chr7:4932984-4933033 5.81633 
chr7:4933891-4933921 5.56667 
chr7:4934667-4934694 5.25926 
chr7:4935160-4935180 5.9 
chr7:4936456-4936503 5.57447 
chr7:4936858-4936874 6 
chr7:4937363-4937383 5.9 
chr7:4938112-4938151 5.58974 
chr7:4938534-4938636 5.83333 
chr7:4938934-4938946 6 
chr7:4939892-4939907 5.93333 
chr7:4944856-4944951 5.94737 
chr7:4944963-4945151 5.53723 
chr7:4945271-4945310 5.48718 
chr7:4945507-4945558 5.62745 
chr7:4947759-4947787 5.35714 
chr7:4948527-4948540 6 
chr7:4951222-4951292 5.82857 
chr7:4951736-4951771 5.82857 
chr7:4953352-4953385 5.63636 
chr7:4954562-4954599 5.67568 
chr7:4954901-4954922 5.71429 
chr7:4954930-4954996 5.5303 
chr7:4955025-4955067 5.2381 
chr7:4955366-4955388 5.5 
chr7:4956002-4956026 6 
chr7:4957323-4957364 5.78049 
chr7:4958086-4958127 5.97561 
chr7:4959197-4959226 5.68966 
chr7:4959528-4959551 5.56522 
chr7:4959634-4959674 5.525 
chr7:4960136-4960382 5.54065 
chr7:4961251-4961266 6 
chr7:4963821-4963859 5.81579 
chr7:4965290-4965321 5.29032 
chr7:4965444-4965458 6 
chr7:4966364-4966388 6 
chr7:4967337-4967369 5.78125 
chr7:4969126-4969145 5.89474 
chr7:4969902-4969917 6 
chr7:4970781-4970812 5.77419 
chr7:4970943-4970959 6 
chr7:4973571-4973585 6 
chr7:4975308-4975332 5.625 
chr7:4975816-4975837 5.52381 
chr7:4976364-4976378 5.92857 
chr7:4977027-4977142 5.70435 
chr7:4977596-4977654 6 
chr7:4979357-4979384 5.92593 
chr7:4981883-4981900 6 
chr7:4982045-4982077 5.71875 
chr7:4982635-4982653 6 
chr7:4984354-4984411 5.80702 
chr7:4984619-4984700 5.67901 
chr7:4984735-4984914 5.67039 
chr7:4985194-4985222 5.28571 
chr7:4985691-4985880 5.55556 
chr7:4987323-4987343 6 
chr7:4988843-4988862 5.84211 
chr7:4989710-4989742 5.75 
chr7:4990329-4990354 5.6 
chr7:4992320-4992335 6 
chr7:4992607-4992633 5.96154 
chr7:4996794-4996818 5.83333 
chr7:4998546-4998575 5.51724 
chr7:4998776-4998820 5.5 
chr7:4998851-4998882 5.64516 
chr7:4998971-4998997 5.42308 
chr7:4999238-4999269 5.41935 
chr7:4999343-4999390 5.23404 
chr7:4999400-4999421 5.61905 
chr7:4999428-4999471 5.25581 
chr7:4999530-4999576 5.32609 
chr7:4999720-4999745 5.48 
chr7:4999774-4999813 5.23077 
chr7:5000984-5001024 5.4 
chr7:5001325-5001355 5.93333 
chr7:5001460-5001534 5.59459 
chr7:5002137-5002209 5.79167 
chr7:5004025-5004038 6 
chr7:5005062-5005093 5.96774 
chr7:5006186-5006208 5.95455 
chr7:5006896-5006908 6 
chr7:5007357-5007547 5.7 
chr7:5007665-5007696 5.90323 
chr7:5007832-5007851 6 
chr7:5008356-5008370 6 
chr7:5008937-5009036 5.55556 
chr7:5010704-5010728 5.79167 
chr7:5011129-5011158 5.62069 
chr7:5012553-5012572 6 
chr7:5012950-5012965 6 
chr7:5014849-5014874 5.36 
chr7:5017674-5017704 5.86667 
chr7:5018920-5018980 5.86667 
chr7:5021223-5021237 6 
chr7:5023453-5023477 6 
chr7:5025524-5025537 6 
chr7:5026353-5026368 6 
chr7:5027241-5027253 6 
chr7:5028242-5028278 5.69444 
chr7:5030739-5030760 5.52381 
chr7:5039704-5039724 5.7 
chr7:5040499-5040522 6 
chr7:5040956-5041018 5.70968 
chr7:5041043-5041118 5.69333 
chr7:5042583-5042614 5.25806 
chr7:5043475-5043494 6 
chr7:5046126-5046146 5.9 
chr7:5046331-5046357 5.34615 
chr7:5048692-5048736 5.43182 
chr7:5049202-5049221 6 
chr7:5051233-5051255 5.68182 
chr7:5053227-5053259 5.90625 
chr7:5054211-5054231 5.8 
chr7:5054790-5054804 6 
chr7:5055500-5055527 5.81481 
chr7:5057701-5057719 6 
chr7:5058680-5058742 5.32258 
chr7:5058757-5058777 5.85 
chr7:5059651-5059680 5.86207 
chr7:5060127-5060149 5.86364 
chr7:5061882-5061915 5.84848 
chr7:5066329-5066349 5.7 
chr7:5066725-5066886 5.68323 
chr7:5067247-5067272 5.52 
chr7:5067320-5067342 5.68182 
chr7:5068602-5068620 5.88889 
chr7:5068656-5068682 5.65385 
chr7:5069255-5069299 5.75 
chr7:5070152-5070167 5.86667 
chr7:5072217-5072237 6 
chr7:5075414-5075452 5.76316 
chr7:5076313-5076342 5.62069 
chr7:5076597-5076626 6 
chr7:5076836-5076859 5.78261 
chr7:5076993-5077012 5.84211 
chr7:5080345-5080370 5.92 
chr7:5081052-5081079 6 
chr7:5081568-5081586 6 
chr7:5082966-5082990 5.75 
chr7:5083968-5084057 5.5618 
chr7:5085727-5085748 6 
chr7:5087214-5087253 5.76923 
chr7:5089329-5089367 5.78947 
chr7:5090211-5090227 5.9375 
chr7:5090754-5090770 5.875 
chr7:5090943-5090988 5.42222 
chr7:5092372-5092401 6 
chr7:5094036-5094048 6 
chr7:5094200-5094238 5.60526 
chr7:5094568-5094586 5.77778 
chr7:5094877-5094940 5.57143 
chr7:5095735-5095751 6 
chr7:5096692-5096758 5.77273 
chr7:5097693-5097716 6 
chr7:5098912-5098958 5.43478 
chr7:5099455-5099484 5.17241 
chr7:5099562-5099622 5.3 
chr7:5101059-5101095 5.91667 
chr7:5103105-5103140 5.94286 
chr7:5108041-5108053 6 
chr7:5108061-5108073 6 
chr7:5109427-5109446 6 
chr7:5110315-5110343 5.67857 
chr7:5111232-5111253 5.71429 
chr7:5111711-5111743 5.4375 
chr7:5112026-5112040 6 
chr7:5114915-5114933 5.94444 
chr7:5116291-5116321 5.56667 
chr7:5116609-5116787 5.6236 
chr7:5117073-5117220 5.68027 
chr7:5118081-5118103 5.90909 
chr7:5118294-5118444 5.71333 
chr7:5118794-5118817 5.43478 
chr7:5119997-5120033 5.30556 
chr7:5120579-5120592 5.92308 
chr7:5120603-5120617 6 
chr7:5121291-5121305 6 
chr7:5121573-5121614 5.92683 
chr7:5122196-5122220 5.83333 
chr7:5124608-5124630 6 
chr7:5127222-5127249 5.51852 
chr7:5128116-5128146 5.83333 
chr7:5128394-5128414 6 
chr7:5130038-5130054 6 
chr7:5130372-5130386 6 
chr7:5131288-5131307 5.68421 
chr7:5131408-5131422 6 
chr7:5132718-5132744 5.96154 
chr7:5135984-5136000 5.8125 
chr7:5136363-5136402 5.92308 
chr7:5136535-5136554 6 
chr7:5137429-5137460 6 
chr7:5138113-5138137 6 
chr7:5138965-5138977 6 
chr7:5139848-5139874 5.80769 
chr7:5140348-5140361 6 
chr7:5141215-5141242 6 
chr7:5142117-5142132 6 
chr7:5144806-5144825 5.84211 
chr7:5145996-5146021 5.4 
chr7:5146892-5146922 5.8 
chr7:5148385-5148413 5.53571 
chr7:5149217-5149229 6 
chr7:5149959-5149988 5.58621 
chr7:5151239-5151262 6 
chr7:5151824-5151843 6 
chr7:5153778-5153790 6 
chr7:5154781-5154849 5.33824 
chr7:5154879-5154911 5.8125 
chr7:5155262-5155275 6 
chr7:5158713-5158734 5.90476 
chr7:5159234-5159268 5.76471 
chr7:5160310-5160328 6 
chr7:5164162-5164182 6 
chr7:5164336-5164355 6 
chr7:5165031-5165048 5.76471 
chr7:5167845-5167866 6 
chr7:5168541-5168576 6 
chr7:5168697-5168738 5.39024 
chr7:5169196-5169212 6 
chr7:5170081-5170097 6 
chr7:5172484-5172522 5.86842 
chr7:5174420-5174446 5.53846 
chr7:5175363-5175377 6 
chr7:5177500-5177513 6 
chr7:5177850-5177883 5.9697 
chr7:5178500-5178519 6 
chr7:5178812-5178839 5.96296 
chr7:5179179-5179195 6 
chr7:5179321-5179354 5.9697 
chr7:5181452-5181475 5.78261 
chr7:5182070-5182093 6 
chr7:5182702-5182728 5.76923 
chr7:5186716-5186733 5.82353 
chr7:5187467-5187495 5.75 
chr7:5187997-5188017 6 
chr7:5188187-5188217 5.7 
chr7:5188961-5188976 6 
chr7:5189841-5189871 5.7 
chr7:5190696-5190710 6 
chr7:5191343-5191365 5.68182 
chr7:5191942-5191984 5.45238 
chr7:5191996-5192033 5.54054 
chr7:5192321-5192375 5.31481 
chr7:5192401-5192425 5.75 
chr7:5192491-5192518 5.74074 
chr7:5192541-5192585 5.5 
chr7:5192905-5192926 6 
chr7:5193521-5193554 5.51515 
chr7:5193945-5193960 6 
chr7:5194464-5194509 5.77778 
chr7:5194809-5194838 5.93103 
chr7:5195108-5195169 5.40984 
chr7:5197069-5197094 5.88 
chr7:5198054-5198082 5.85714 
chr7:5199035-5199066 5.83871 
chr7:5199369-5199415 5.52174 
chr7:5201817-5201844 5.77778 
chr7:5203523-5203543 6 
chr7:5204811-5204825 6 
chr7:5205645-5205662 6 
chr7:5206963-5206984 5.90476 
chr7:5207536-5207561 6 
chr7:5208767-5208799 5.84375 
chr7:5209361-5209384 5.47826 
chr7:5209883-5209913 5.63333 
chr7:5210778-5210800 5.59091 
chr7:5211284-5211309 5.52 
chr7:5211484-5211511 5.62963 
chr7:5211728-5211761 5.48485 
chr7:5212860-5212895 5.77143 
chr7:5213278-5213302 5.91667 
chr7:5213980-5214002 6 
chr7:5214682-5214697 6 
chr7:5215719-5215752 5.48485 
chr7:5216573-5216611 5.60526 
chr7:5217928-5217958 5.46667 
chr7:5219534-5219554 5.65 
chr7:5219790-5219814 5.5 
chr7:5221537-5221561 5.83333 
chr7:5221842-5221870 5.71429 
chr7:5222212-5222229 6 
chr7:5223237-5223274 5.94595 
chr7:5223913-5223927 6 
chr7:5225254-5225281 6 
chr7:5225528-5225552 5.66667 
chr7:5226313-5226376 5.93651 
chr7:5227966-5228021 5.92727 
chr7:5229320-5229344 6 
chr7:5230131-5230151 5.6 
chr7:5230625-5230664 5.76923 
chr7:5232713-5232742 5.96552 
chr7:5235116-5235137 5.90476 
chr7:5236741-5236788 5.55319 
chr7:5239106-5239129 5.47826 
chr7:5243256-5243276 6 
chr7:5246364-5246376 6 
chr7:5247399-5247415 6 
chr7:5248644-5248660 6 
chr7:5249524-5249556 5.75 
chr7:5251668-5251702 5.47059 
chr7:5253290-5253326 5.86111 
chr7:5256930-5256949 5.84211 
chr7:5259864-5259885 5.85714 
chr7:5260416-5260439 5.95652 
chr7:5260591-5260607 6 
chr7:5269560-5269573 6 
chr7:5274211-5274260 5.46939 
chr7:5274953-5274969 6 
chr7:5275675-5275697 6 
chr7:5275853-5275896 5.55814 
chr7:5276165-5276189 5.75 
chr7:5276850-5276887 5.83784 
chr7:5277367-5277408 5.26829 
chr7:5277922-5277945 6 
chr7:5279041-5279067 6 
chr7:5279530-5279554 6 
chr7:5280750-5280776 6 
chr7:5280898-5280922 6 
chr7:5281191-5281251 5.81667 
chr7:5282168-5282484 5.67722 
chr7:5282484-5282558 5.95946 
chr7:5283842-5283866 5.95833 
chr7:5284164-5284204 5.975 
chr7:5284787-5284806 6 
chr7:5284953-5284981 6 
chr7:5285314-5285350 5.83333 
chr7:5286301-5286322 5.90476 
chr7:5287479-5287492 6 
chr7:5288822-5288838 5.875 
chr7:5289279-5289312 5.93939 
chr7:5289508-5289526 6 
chr7:5289840-5289886 5.32609 
chr7:5290858-5290894 5.36111 
chr7:5290978-5291009 5.93548 
chr7:5291599-5291616 6 
chr7:5292326-5292354 5.78571 
chr7:5293961-5293974 6 
chr7:5295841-5295865 5.625 
chr7:5295876-5295901 5.64 
chr7:5297792-5297828 5.72222 
chr7:5299585-5299608 5.56522 
chr7:5299762-5299805 5.51163 
chr7:5300441-5300467 5.96154 
chr7:5301699-5301731 5.78125 
chr7:5303689-5303706 5.76471 
chr7:5304001-5304038 6 
chr7:5305484-5305532 5.54167 
chr7:5305615-5305644 5.58621 
chr7:5305663-5305713 5.36 
chr7:5305758-5305782 5.70833 
chr7:5308583-5308607 6 
chr7:5309277-5309293 6 
chr7:5311428-5311458 5.66667 
chr7:5312247-5312288 5.78049 
chr7:5312926-5312969 5.60465 
chr7:5312996-5313017 5.90476 
chr7:5315532-5315564 5.875 
chr7:5316607-5316624 6 
chr7:5318058-5318082 5.91667 
chr7:5318491-5318527 5.75 
chr7:5318960-5318984 5.83333 
chr7:5319916-5319933 6 
chr7:5320162-5320187 5.92 
chr7:5321765-5321855 5.31111 
chr7:5321900-5321925 5.44 
chr7:5321953-5321979 5.80769 
chr7:5321984-5322057 5.36986 
chr7:5322076-5322542 5.39485 
chr7:5322696-5322709 5.92308 
chr7:5322776-5322808 5.28125 
chr7:5324851-5324910 5.32203 
chr7:5325642-5325661 6 
chr7:5326153-5326175 6 
chr7:5327047-5327069 5.86364 
chr7:5327548-5327587 5.38462 
chr7:5327929-5327949 6 
chr7:5329516-5329530 5.92857 
chr7:5329683-5329697 6 
chr7:5332312-5332344 5.71875 
chr7:5332780-5332808 5.78571 
chr7:5335564-5335585 6 
chr7:5336249-5336275 5.65385 
chr7:5336381-5336511 5.28462 
chr7:5336848-5336877 5.72414 
chr7:5338797-5338822 5.4 
chr7:5344131-5344152 5.52381 
chr7:5345188-5345202 6 
chr7:5345822-5345842 6 
chr7:5346882-5346917 5.82857 
chr7:5347546-5347577 5.41935 
chr7:5347993-5348023 5.33333 
chr7:5348173-5348217 5.38636 
chr7:5348313-5348342 5.31034 
chr7:5348479-5348497 6 
chr7:5349855-5349867 6 
chr7:5350533-5350628 5.62105 
chr7:5350801-5350841 5.3 
chr7:5351450-5351478 5.92857 
chr7:5352321-5352348 5.22222 
chr7:5352508-5352682 5.8046 
chr7:5352790-5352842 5.76923 
chr7:5353583-5353606 6 
chr7:5353756-5353781 5.72 
chr7:5354194-5354215 6 
chr7:5355047-5355068 6 
chr7:5355905-5355922 6 
chr7:5358234-5358247 6 
chr7:5361270-5361312 6 
chr7:5361914-5361935 6 
chr7:5364194-5364239 5.44444 
chr7:5365034-5365068 5.64706 
chr7:5365355-5365379 6 
chr7:5366438-5366468 5.46667 
chr7:5366756-5366772 6 
chr7:5366970-5367046 5.57895 
chr7:5368132-5368152 5.7 
chr7:5369313-5369333 6 
chr7:5370030-5370052 5.77273 
chr7:5372851-5372875 6 
chr7:5374092-5374104 6 
chr7:5374932-5374950 6 
chr7:5375236-5375248 6 
chr7:5375466-5375489 6 
chr7:5375837-5375850 6 
chr7:5376042-5376071 5.24138 
chr7:5377615-5377630 6 
chr7:5377797-5377824 5.33333 
chr7:5378248-5378263 6 
chr7:5378557-5378575 5.94444 
chr7:5378837-5378884 5.70213 
chr7:5379172-5379204 6 
chr7:5380375-5380398 5.52174 
chr7:5381049-5381064 6 
chr7:5381393-5381409 6 
chr7:5382059-5382080 5.85714 
chr7:5385392-5385426 5.5 
chr7:5386127-5386143 5.9375 
chr7:5386278-5386300 5.72727 
chr7:5386809-5386831 5.77273 
chr7:5388270-5388320 5.5 
chr7:5388396-5388420 5.5 
chr7:5388575-5388609 5.26471 
chr7:5389047-5389086 5.38462 
chr7:5389546-5389577 5.32258 
chr7:5390058-5390076 5.72222 
chr7:5390818-5390843 5.64 
chr7:5391127-5391155 5.71429 
chr7:5393193-5393207 6 
chr7:5393836-5393870 5.67647 
chr7:5395799-5395818 5.78947 
chr7:5396425-5396448 6 
chr7:5397279-5397295 5.8125 
chr7:5398441-5398463 5.90909 
chr7:5399458-5399471 6 
chr7:5399760-5399785 5.36 
chr7:5399820-5399873 5.69811 
chr7:5403232-5403249 6 
chr7:5404093-5404140 6 
chr7:5404435-5404450 6 
chr7:5405949-5405970 6 
chr7:5407049-5407071 6 
chr7:5407940-5407952 6 
chr7:5408295-5408314 6 
chr7:5409199-5409221 6 
chr7:5411864-5411876 6 
chr7:5411997-5412029 5.15625 
chr7:5412791-5412803 6 
chr7:5413788-5413859 5.28169 
chr7:5414938-5414968 5.86667 
chr7:5418023-5418062 6 
chr7:5418828-5418866 5.89474 
chr7:5421256-5421299 5.51163 
chr7:5421596-5421638 5.78571 
chr7:5421946-5421969 5.43478 
chr7:5422692-5422708 6 
chr7:5423588-5423608 6 
chr7:5424125-5424137 6 
chr7:5425125-5425153 5.78571 
chr7:5425613-5425633 6 
chr7:5426205-5426226 6 
chr7:5426707-5426721 6 
chr7:5429079-5429097 5.94444 
chr7:5429989-5430005 6 
chr7:5431466-5431484 5.77778 
chr7:5433239-5433273 5.82353 
chr7:5434272-5434307 5.54286 
chr7:5435627-5435639 6 
chr7:5435801-5435825 5.95833 
chr7:5438110-5438125 6 
chr7:5438739-5438772 5.27273 
chr7:5439335-5439351 6 
chr7:5441809-5441827 6 
chr7:5444394-5444419 6 
chr7:5445199-5445222 5.95652 
chr7:5445373-5445393 5.7 
chr7:5446092-5446116 5.5 
chr7:5446481-5446522 5.97561 
chr7:5447929-5447942 6 
chr7:5448851-5448868 5.76471 
chr7:5449443-5449459 6 
chr7:5449621-5449640 5.73684 
chr7:5449941-5449968 5.88889 
chr7:5450491-5450550 5.62712 
chr7:5450846-5450871 5.96 
chr7:5451146-5451163 6 
chr7:5451875-5451892 6 
chr7:5452206-5452243 5.97297 
chr7:5453924-5453965 5.29268 
chr7:5455000-5455020 6 
chr7:5455742-5455756 6 
chr7:5457101-5457126 5.92 
chr7:5457609-5457635 5.5 
chr7:5460163-5460200 5.89189 
chr7:5461155-5461180 5.48 
chr7:5462881-5462911 5.3 
chr7:5463465-5463477 6 
chr7:5463488-5463520 5.53125 
chr7:5463565-5463595 5.53333 
chr7:5463790-5463836 5.58696 
chr7:5466810-5466867 5.75439 
chr7:5468358-5468380 6 
chr7:5469936-5469962 5.46154 
chr7:5470629-5470643 6 
chr7:5470948-5470960 6 
chr7:5471160-5471208 5.79167 
chr7:5471499-5471638 5.80576 
chr7:5472058-5472071 6 
chr7:5473382-5473399 6 
chr7:5475832-5475860 5.39286 
chr7:5476320-5476337 6 
chr7:5478795-5478813 5.72222 
chr7:5478952-5478984 5.5625 
chr7:5481887-5481925 5.5 
chr7:5484881-5484895 5.92857 
chr7:5485057-5485081 5.83333 
chr7:5485571-5485598 5.7037 
chr7:5486056-5486070 6 
chr7:5486202-5486223 5.80952 
chr7:5486914-5487041 5.51969 
chr7:5487066-5487114 5.45833 
chr7:5487133-5487204 5.70423 
chr7:5488459-5488489 5.43333 
chr7:5488818-5489108 5.8 
chr7:5489384-5489401 6 
chr7:5492362-5492419 5.31579 
chr7:5492431-5492484 5.45283 
chr7:5493346-5493360 6 
chr7:5493654-5493674 5.9 
chr7:5495366-5495413 5.57447 
chr7:5496270-5496290 5.65 
chr7:5496316-5496349 5.27273 
chr7:5498783-5498815 5.46875 
chr7:5499369-5499381 6 
chr7:5499543-5499559 6 
chr7:5499880-5499897 5.82353 
chr7:5502581-5502641 5.73333 
chr7:5503325-5503384 5.9322 
chr7:5504111-5504128 6 
chr7:5504294-5504309 6 
chr7:5505097-5505122 5.88 
chr7:5505266-5505288 5.72727 
chr7:5505304-5505323 5.63158 
chr7:5505800-5505830 5.93333 
chr7:5506386-5506407 5.80952 
chr7:5506984-5507023 5.94872 
chr7:5507613-5507625 6 
chr7:5508604-5508621 5.76471 
chr7:5509167-5509190 5.69565 
chr7:5510342-5510362 6 
chr7:5512156-5512197 5.63415 
chr7:5512208-5512252 5.34091 
chr7:5513391-5513405 6 
chr7:5514310-5514356 5.8913 
chr7:5514954-5514970 6 
chr7:5515795-5515816 5.71429 
chr7:5515845-5515882 5.2973 
chr7:5518369-5518479 5.27273 
chr7:5518484-5518506 5.81818 
chr7:5520158-5520207 5.91837 
chr7:5522668-5522697 5.93103 
chr7:5524100-5524113 6 
chr7:5524270-5524282 6 
chr7:5524570-5524588 6 
chr7:5525135-5525153 5.77778 
chr7:5525689-5525727 5.94737 
chr7:5525881-5525895 6 
chr7:5526047-5526079 5.8125 
chr7:5526284-5526305 5.90476 
chr7:5526392-5526420 5.21429 
chr7:5527087-5527114 5.33333 
chr7:5527490-5527532 5.2619 
chr7:5529409-5529425 6 
chr7:5530594-5530612 5.77778 
chr7:5533286-5533323 5.89189 
chr7:5533903-5533915 6 
chr7:5534066-5534103 5.7027 
chr7:5535597-5535616 6 
chr7:5536661-5536682 6 
chr7:5537688-5537724 5.83333 
chr7:5538198-5538217 5.68421 
chr7:5538960-5539009 5.63265 
chr7:5539362-5539387 5.8 
chr7:5539697-5539732 5.6 
chr7:5540592-5540612 5.6 
chr7:5544546-5544576 6 
chr7:5545874-5545893 5.78947 
chr7:5547895-5547916 5.71429 
chr7:5548071-5548085 6 
chr7:5548239-5548261 5.68182 
chr7:5548823-5548836 6 
chr7:5549332-5549345 6 
chr7:5549933-5549962 5.89655 
chr7:5550317-5550331 6 
chr7:5551055-5551085 5.2 
chr7:5551546-5551574 5.28571 
chr7:5551875-5551901 6 
chr7:5551928-5551949 6 
chr7:5554289-5554328 6 
chr7:5555088-5555143 5.47273 
chr7:5555365-5555407 5.66667 
chr7:5555996-5556013 6 
chr7:5556692-5556726 6 
chr7:5557650-5557677 5.66667 
chr7:5557826-5557840 6 
chr7:5558272-5558331 5.40678 
chr7:5559563-5559587 5.875 
chr7:5559888-5559919 5.51613 
chr7:5560266-5560278 6 
chr7:5561278-5561300 5.54545 
chr7:5562054-5562068 5.92857 
chr7:5562357-5562377 5.9 
chr7:5565224-5565288 5.96875 
chr7:5565302-5565330 6 
chr7:5566703-5566731 5.71429 
chr7:5567252-5567289 5.83784 
chr7:5569927-5569961 5.14706 
chr7:5570395-5570415 5.7 
chr7:5574039-5574077 5.65789 
chr7:5574708-5574741 5.87879 
chr7:5575117-5575149 5.5625 
chr7:5575456-5575474 6 
chr7:5576077-5576119 6 
chr7:5577144-5577168 6 
chr7:5577307-5577322 6 
chr7:5578301-5578479 5.91573 
chr7:5579385-5579418 5.60606 
chr7:5579707-5579757 5.68 
chr7:5580132-5580157 5.96 
chr7:5580565-5580605 5.575 
chr7:5582327-5582340 6 
chr7:5582914-5582928 6 
chr7:5583421-5583443 5.63636 
chr7:5584127-5584139 6 
chr7:5584289-5584312 5.91304 
chr7:5584800-5584831 5.80645 
chr7:5585752-5585770 6 
chr7:5586668-5586680 6 
chr7:5586970-5587013 5.72093 
chr7:5587861-5587882 6 
chr7:5588379-5588484 5.67619 
chr7:5588492-5588864 5.89785 
chr7:5589669-5589695 6 
chr7:5589981-5589993 6 
chr7:5591166-5591181 6 
chr7:5591484-5591509 5.88 
chr7:5591624-5591653 5.58621 
chr7:5592282-5592312 6 
chr7:5592609-5592622 5.92308 
chr7:5593616-5593643 5.77778 
chr7:5593908-5593929 6 
chr7:5594420-5594454 6 
chr7:5594836-5594866 5.46667 
chr7:5595946-5595984 5.21053 
chr7:5599907-5599927 5.7 
chr7:5601152-5601170 5.77778 
chr7:5604060-5604077 6 
chr7:5604233-5604257 6 
chr7:5604607-5604620 6 
chr7:5604776-5604866 5.54444 
chr7:5605140-5605165 5.72 
chr7:5605793-5605818 5.96 
chr7:5605971-5605987 6 
chr7:5608042-5608060 5.94444 
chr7:5608813-5608830 6 
chr7:5609466-5609484 6 
chr7:5610489-5610505 6 
chr7:5610790-5610812 6 
chr7:5611106-5611123 5.82353 
chr7:5611319-5611339 5.8 
chr7:5611473-5611492 5.78947 
chr7:5612688-5612710 5.68182 
chr7:5613025-5613037 6 
chr7:5614519-5614551 5.625 
chr7:5614898-5614933 5.31429 
chr7:5615365-5615388 6 
chr7:5617176-5617210 5.94118 
chr7:5617355-5617398 5.7907 
chr7:5617943-5617969 5.57692 
chr7:5618051-5618087 5.61111 
chr7:5618563-5618601 5.86842 
chr7:5619221-5619247 5.38462 
chr7:5619858-5619878 5.8 
chr7:5622861-5622907 5.97826 
chr7:5624828-5624846 5.83333 
chr7:5626013-5626038 5.36 
chr7:5627364-5627388 5.83333 
chr7:5627984-5628032 5.79167 
chr7:5629088-5629100 6 
chr7:5629254-5629266 6 
chr7:5630683-5630724 6 
chr7:5636221-5636237 5.875 
chr7:5636761-5636779 6 
chr7:5637297-5637343 5.82609 
chr7:5637350-5637389 5.48718 
chr7:5640812-5640846 5.79412 
chr7:5641577-5641597 5.75 
chr7:5642406-5642424 5.88889 
chr7:5643898-5643984 5.52326 
chr7:5644265-5644297 5.46875 
chr7:5645984-5646014 5.13333 
chr7:5646294-5646344 5.56 
chr7:5648753-5648776 6 
chr7:5648984-5649032 5.8125 
chr7:5649480-5649498 6 
chr7:5650027-5650055 5.60714 
chr7:5650724-5650753 6 
chr7:5650904-5650925 6 
chr7:5651147-5651161 6 
chr7:5651452-5651468 6 
chr7:5652870-5652909 5.76923 
chr7:5653244-5653271 5.59259 
chr7:5656266-5656278 6 
chr7:5660802-5660816 6 
chr7:5666033-5666064 5.6129 
chr7:5666301-5666334 5.72727 
chr7:5668825-5668838 6 
chr7:5669457-5669488 5.80645 
chr7:5670756-5670769 6 
chr7:5673205-5673232 5.92593 
chr7:5674921-5674934 6 
chr7:5678264-5678282 5.72222 
chr7:5679691-5679703 6 
chr7:5681663-5681696 5.9697 
chr7:5681830-5681856 5.42308 
chr7:5684445-5684468 5.95652 
chr7:5685049-5685079 5.3 
chr7:5686003-5686036 5.72727 
chr7:5686947-5686977 5.93333 
chr7:5688358-5688385 5.92593 
chr7:5689017-5689046 5.41379 
chr7:5691025-5691038 5.92308 
chr7:5691276-5691293 5.82353 
chr7:5693231-5693264 5.54545 
chr7:5694317-5694339 6 
chr7:5695235-5695268 5.24242 
chr7:5695897-5695909 6 
chr7:5697197-5697218 5.80952 
chr7:5698285-5698308 5.78261 
chr7:5699579-5699597 5.83333 
chr7:5699896-5699936 6 
chr7:5700574-5700594 6 
chr7:5701432-5701450 5.94444 
chr7:5702259-5702292 5.63636 
chr7:5703217-5703234 6 
chr7:5703527-5703566 5.79487 
chr7:5704422-5704438 6 
chr7:5705796-5705811 6 
chr7:5706445-5706458 6 
chr7:5709721-5709737 6 
chr7:5711436-5711468 5.625 
chr7:5713490-5713504 6 
chr7:5714253-5714272 5.68421 
chr7:5714630-5714655 5.76 
chr7:5715270-5715296 5.76923 
chr7:5715642-5715658 5.8125 
chr7:5718822-5718849 5.44444 
chr7:5722034-5722053 5.68421 
chr7:5722691-5722704 5.92308 
chr7:5722756-5722777 5.85714 
chr7:5723725-5723746 6 
chr7:5724530-5724551 5.61905 
chr7:5725855-5725879 6 
chr7:5727025-5727069 5.93182 
chr7:5728993-5729019 5.84615 
chr7:5729131-5729150 6 
chr7:5729565-5729596 5.6129 
chr7:5730995-5731021 5.84615 
chr7:5738015-5738062 5.70213 
chr7:5742352-5742384 5.875 
chr7:5745538-5745594 5.85714 
chr7:5745850-5745865 6 
chr7:5747335-5747367 5.71875 
chr7:5749997-5750017 5.95 
chr7:5752178-5752199 5.57143 
chr7:5752496-5752522 5.38462 
chr7:5755367-5755385 6 
chr7:5755678-5755700 5.72727 
chr7:5758650-5758689 5.23077 
chr7:5759006-5759027 5.61905 
chr7:5762000-5762033 5.90909 
chr7:5763277-5763297 5.9 
chr7:5765432-5765456 5.95833 
chr7:5765472-5765484 6 
chr7:5766488-5766500 6 
chr7:5768204-5768233 6 
chr7:5770273-5770291 6 
chr7:5774446-5774494 5.83333 
chr7:5774776-5774794 5.77778 
chr7:5775725-5775771 5.71739 
chr7:5777153-5777190 5.89189 
chr7:5777718-5777743 6 
chr7:5778338-5778358 6 
chr7:5778861-5778883 5.77273 
chr7:5779632-5779664 5.78125 
chr7:5779735-5779768 6 
chr7:5782217-5782239 6 
chr7:5782890-5782925 5.62857 
chr7:5783267-5783294 5.22222 
chr7:5783834-5783870 5.25 
chr7:5784266-5784289 5.82609 
chr7:5784604-5784625 5.85714 
chr7:5785524-5785538 6 
chr7:5787377-5787428 5.66667 
chr7:5788242-5788284 6 
chr7:5788342-5788374 5.5625 
chr7:5788780-5788794 6 
chr7:5791458-5791484 5.88462 
chr7:5791500-5791519 5.68421 
chr7:5793750-5793788 6 
chr7:5794663-5794895 5.56034 
chr7:5796239-5796265 5.84615 
chr7:5800145-5800171 5.73077 
chr7:5801828-5801860 5.53125 
chr7:5802123-5802169 5.58696 
chr7:5802324-5802346 5.90909 
chr7:5805094-5805118 6 
chr7:5805418-5805432 6 
chr7:5805583-5805605 5.90909 
chr7:5805919-5805945 5.65385 
chr7:5807977-5808019 6 
chr7:5808752-5808764 6 
chr7:5809351-5809376 6 
chr7:5809655-5809679 6 
chr7:5811864-5811886 5.72727 
chr7:5812406-5812420 6 
chr7:5814085-5814109 5.58333 
chr7:5816225-5816240 6 
chr7:5816530-5816621 5.83516 
chr7:5819287-5819309 6 
chr7:5820345-5820370 5.72 
chr7:5821048-5821079 5.22581 
chr7:5822740-5822774 5.88235 
chr7:5823761-5823775 6 
chr7:5824135-5824161 5.65385 
chr7:5825081-5825098 6 
chr7:5825387-5825418 5.41935 
chr7:5825712-5825725 6 
chr7:5826924-5826942 5.94444 
chr7:5827524-5827536 6 
chr7:5828891-5828917 5.53846 
chr7:5828944-5828969 5.84 
chr7:5829535-5829548 6 
chr7:5831548-5831586 5.81579 
chr7:5832469-5832515 6 
chr7:5834134-5834204 5.57143 
chr7:5835953-5836098 5.56552 
chr7:5836113-5836157 5.22727 
chr7:5837110-5837125 5.86667 
chr7:5838066-5838089 5.91304 
chr7:5838653-5838678 6 
chr7:5839352-5839369 5.94118 
chr7:5839839-5839856 6 
chr7:5840335-5840348 6 
chr7:5840718-5840740 6 
chr7:5840904-5840921 6 
chr7:5841471-5841484 5.92308 
chr7:5842305-5842317 6 
chr7:5842793-5842813 5.75 
chr7:5843465-5843488 5.6087 
chr7:5844432-5844455 6 
chr7:5846130-5846143 6 
chr7:5848542-5848588 5.73913 
chr7:5848900-5848923 5.65217 
chr7:5849894-5849912 6 
chr7:5850851-5850879 5.78571 
chr7:5852765-5852794 5.55172 
chr7:5853596-5853610 6 
chr7:5855000-5855045 5.22222 
chr7:5855257-5855300 5.25581 
chr7:5855308-5855354 5.23913 
chr7:5855644-5855720 5.57895 
chr7:5855987-5856021 5.32353 
chr7:5856591-5856642 5.92157 
chr7:5856796-5856821 6 
chr7:5857864-5857878 6 
chr7:5857984-5858010 5.80769 
chr7:5859666-5859690 5.70833 
chr7:5860553-5860565 6 
chr7:5861276-5861402 5.87302 
chr7:5861565-5861591 6 
chr7:5862106-5862136 5.96667 
chr7:5862451-5862477 5.38462 
chr7:5864160-5864172 6 
chr7:5864307-5864330 5.91304 
chr7:5865825-5865839 6 
chr7:5867422-5867438 6 
chr7:5867909-5867922 6 
chr7:5868244-5868258 6 
chr7:5868921-5868941 6 
chr7:5869809-5869833 6 
chr7:5869984-5870009 5.68 
chr7:5873808-5873833 5.88 
chr7:5875177-5875197 6 
chr7:5875312-5875328 6 
chr7:5876063-5876086 6 
chr7:5876610-5876636 5.30769 
chr7:5876698-5876746 5.89583 
chr7:5877399-5877422 6 
chr7:5878231-5878304 5.49315 
chr7:5881174-5881190 6 
chr7:5881325-5881363 5.86842 
chr7:5881516-5881540 6 
chr7:5881820-5881851 5.32258 
chr7:5883154-5883184 5.96667 
chr7:5883754-5883777 5.82609 
chr7:5886342-5886362 6 
chr7:5891507-5891544 5.45946 
chr7:5892702-5892728 5.69231 
chr7:5894089-5894156 5.77612 
chr7:5894313-5894331 5.77778 
chr7:5896680-5896694 6 
chr7:5897352-5897368 6 
chr7:5898242-5898265 5.6087 
chr7:5899297-5899336 5.74359 
chr7:5899971-5900007 5.61111 
chr7:5900018-5900510 5.64431 
chr7:5901354-5901387 5.63636 
chr7:5905956-5906112 5.58333 
chr7:5906124-5906145 5.71429 
chr7:5907096-5907116 5.7 
chr7:5907783-5907798 5.93333 
chr7:5908694-5908717 5.91304 
chr7:5909222-5909247 5.72 
chr7:5909725-5909762 5.7027 
chr7:5910984-5910997 5.92308 
chr7:5911360-5911378 5.72222 
chr7:5912512-5912538 5.38462 
chr7:5913008-5913037 5.75862 
chr7:5913683-5913701 5.77778 
chr7:5913854-5913879 6 
chr7:5913984-5914025 5.68293 
chr7:5914656-5914698 5.7619 
chr7:5916436-5916448 6 
chr7:5917099-5917133 5.64706 
chr7:5917450-5917470 6 
chr7:5918506-5918530 6 
chr7:5918631-5918649 5.77778 
chr7:5919307-5919339 5.65625 
chr7:5920949-5920961 6 
chr7:5921260-5921287 6 
chr7:5921716-5921745 6 
chr7:5922471-5922484 6 
chr7:5922981-5923022 5.5122 
chr7:5923319-5923333 6 
chr7:5925221-5925254 5.75758 
chr7:5926266-5926283 6 
chr7:5927667-5927694 5.85185 
chr7:5928238-5928258 5.9 
chr7:5928840-5928857 5.76471 
chr7:5930138-5930154 5.875 
chr7:5930349-5930365 6 
chr7:5930876-5930912 5.61111 
chr7:5930947-5930971 5.66667 
chr7:5931177-5931199 5.68182 
chr7:5931258-5931286 5.89286 
chr7:5932503-5932538 5.94286 
chr7:5932717-5932751 6 
chr7:5935228-5935268 5.9 
chr7:5936298-5936342 5.90909 
chr7:5937231-5937243 6 
chr7:5937490-5937524 5.17647 
chr7:5938143-5938163 5.8 
chr7:5938561-5938580 5.68421 
chr7:5938965-5939009 6 
chr7:5939792-5939805 5.92308 
chr7:5940574-5940595 5.66667 
chr7:5941928-5941941 6 
chr7:5943719-5943735 6 
chr7:5944159-5944171 6 
chr7:5945412-5945433 6 
chr7:5945941-5945967 5.92308 
chr7:5949328-5949362 5.44118 
chr7:5949963-5950011 5.54167 
chr7:5950307-5950383 5.80263 
chr7:5952008-5952036 6 
chr7:5953365-5953399 5.14706 
chr7:5956088-5956166 5.9359 
chr7:5957161-5957204 5.67442 
chr7:5960101-5960113 6 
chr7:5960572-5960597 5.64 
chr7:5962162-5962175 6 
chr7:5965101-5965114 6 
chr7:5966653-5966735 5.69512 
chr7:5968250-5968275 5.6 
chr7:5970556-5970584 5.96429 
chr7:5971329-5971341 6 
chr7:5971619-5971643 5.95833 
chr7:5972626-5972661 5.77143 
chr7:5975390-5975421 5.54839 
chr7:5976717-5976731 6 
chr7:5977025-5977053 5.75 
chr7:5977642-5977713 5.49296 
chr7:5978034-5978055 5.52381 
chr7:5978211-5978225 6 
chr7:5979216-5979263 6 
chr7:5979827-5979840 6 
chr7:5979925-5979956 5.32258 
chr7:5980131-5980152 5.61905 
chr7:5980554-5980598 5.93182 
chr7:5982493-5982561 5.70588 
chr7:5982691-5982721 5.2 
chr7:5984028-5984062 5.35294 
chr7:5987346-5987374 5.96429 
chr7:5987491-5987523 6 
chr7:5987989-5988020 5.19355 
chr7:5988362-5988389 5.25926 
chr7:5988484-5988500 5.875 
chr7:5988852-5988864 6 
chr7:5990828-5990842 5.92857 
chr7:5991095-5991112 5.88235 
chr7:5992360-5992382 5.5 
chr7:5993325-5993375 5.36 
chr7:5994427-5994449 5.59091 
chr7:5994619-5994642 6 
chr7:5995560-5995596 5.61111 
chr7:5997430-5997453 6 
chr7:5998143-5998166 5.56522 
chr7:5999223-5999237 6 
chr7:5999675-5999724 5.95918 
chr7:6000962-6000984 5.72727 
chr7:6001293-6001317 6 
chr7:6003533-6003545 6 
chr7:6004869-6004886 5.88235 
chr7:6005445-6005469 5.83333 
chr7:6005543-6005571 5.5 
chr7:6006102-6006132 5.3 
chr7:6008020-6008038 5.94444 
chr7:6008130-6008148 6 
chr7:6008453-6008480 5.55556 
chr7:6008778-6008803 6 
chr7:6012447-6012484 5.78378 
chr7:6015167-6015180 6 
chr7:6018431-6018450 5.63158 
chr7:6018832-6018863 5.74194 
chr7:6020532-6020605 5.83562 
chr7:6020845-6020880 5.6 
chr7:6021610-6021634 5.41667 
chr7:6021812-6021848 5.63889 
chr7:6023275-6023293 5.94444 
chr7:6024895-6024914 6 
chr7:6025165-6025197 6 
chr7:6026322-6026344 6 
chr7:6027683-6027704 6 
chr7:6028476-6028500 5.66667 
chr7:6029628-6029651 5.6087 
chr7:6031468-6031487 6 
chr7:6033001-6033034 5.87879 
chr7:6033158-6033201 5.46512 
chr7:6033493-6033513 6 
chr7:6034010-6034040 5.6 
chr7:6034405-6034427 5.77273 
chr7:6035867-6035880 6 
chr7:6036110-6036140 5.86667 
chr7:6036208-6036257 5.71429 
chr7:6037057-6037069 6 
chr7:6037172-6037186 6 
chr7:6037708-6037722 6 
chr7:6040008-6040030 5.81818 
chr7:6041623-6041668 5.68889 
chr7:6042923-6042951 5.71429 
chr7:6043885-6043908 5.43478 
chr7:6044346-6044358 6 
chr7:6044520-6044549 5.65517 
chr7:6046718-6046763 6 
chr7:6047487-6047503 6 
chr7:6048218-6048267 5.42857 
chr7:6049580-6049626 5.82609 
chr7:6050071-6050098 6 
chr7:6051883-6051901 5.72222 
chr7:6052886-6052906 6 
chr7:6053881-6053901 6 
chr7:6054341-6054363 6 
chr7:6056984-6057002 5.83333 
chr7:6057763-6057790 6 
chr7:6058464-6058484 5.8 
chr7:6058539-6058561 5.59091 
chr7:6058599-6058617 6 
chr7:6059115-6059129 6 
chr7:6059651-6059663 6 
chr7:6060969-6060984 6 
chr7:6069610-6069627 5.94118 
chr7:6070902-6070928 5.5 
chr7:6072591-6072606 5.86667 
chr7:6078069-6078102 5.72727 
chr7:6079252-6079268 6 
chr7:6079702-6079725 5.73913 
chr7:6083729-6083766 5.56757 
chr7:6085352-6085384 5.5625 
chr7:6086530-6086559 5.41379 
chr7:6087303-6087345 5.28571 
chr7:6089172-6089200 5.53571 
chr7:6089235-6089270 5.51429 
chr7:6090233-6090246 6 
chr7:6090890-6090915 5.76 
chr7:6091414-6091436 5.68182 
chr7:6091802-6091816 6 
chr7:6092215-6092233 6 
chr7:6092810-6092834 5.41667 
chr7:6093298-6093310 6 
chr7:6093838-6093850 6 
chr7:6094973-6094989 6 
chr7:6095307-6095321 6 
chr7:6095613-6095634 6 
chr7:6095923-6095938 6 
chr7:6096229-6096262 5.87879 
chr7:6096757-6096776 6 
chr7:6097229-6097249 5.7 
chr7:6097264-6097281 6 
chr7:6097877-6097896 5.73684 
chr7:6098718-6098755 5.40541 
chr7:6099627-6099642 6 
chr7:6100268-6100304 5.63889 
chr7:6100692-6100735 5.48837 
chr7:6101023-6101064 5.73171 
chr7:6103476-6103517 5.58537 
chr7:6103529-6103553 5.58333 
chr7:6105530-6105562 6 
chr7:6106928-6106942 6 
chr7:6107388-6107415 5.40741 
chr7:6108061-6108077 6 
chr7:6108392-6108426 5.82353 
chr7:6108919-6108944 5.76 
chr7:6109373-6109388 6 
chr7:6109540-6109580 5.775 
chr7:6110185-6110218 5.72727 
chr7:6110771-6110787 6 
chr7:6111528-6111559 5.74194 
chr7:6112707-6112726 6 
chr7:6113596-6113629 5.84848 
chr7:6114403-6114434 5.80645 
chr7:6115043-6115076 5.69697 
chr7:6115807-6115840 5.90909 
chr7:6115887-6115915 5.53571 
chr7:6116207-6116221 6 
chr7:6117772-6117799 5.92593 
chr7:6118232-6118245 6 
chr7:6119090-6119114 6 
chr7:6119853-6119874 6 
chr7:6120331-6120343 6 
chr7:6121661-6121714 5.26415 
chr7:6122220-6122254 5.82353 
chr7:6122545-6122605 5.56667 
chr7:6122854-6122899 6 
chr7:6123190-6123233 5.76744 
chr7:6123300-6123318 5.72222 
chr7:6123656-6123671 6 
chr7:6124738-6124762 6 
chr7:6124917-6124935 5.77778 
chr7:6125214-6125258 5.45455 
chr7:6125655-6125681 5.61538 
chr7:6125833-6125849 6 
chr7:6126277-6126369 5.82609 
chr7:6126971-6126988 6 
chr7:6128654-6128682 5.85714 
chr7:6129931-6130059 5.50781 
chr7:6130349-6130476 5.53543 
chr7:6130834-6130866 5.875 
chr7:6131311-6131348 5.86486 
chr7:6131609-6131821 5.90566 
chr7:6132752-6132924 5.68605 
chr7:6133199-6133331 5.40152 
chr7:6134419-6134448 5.41379 
chr7:6136541-6136569 5.92857 
chr7:6137017-6137033 6 
chr7:6137212-6137234 5.95455 
chr7:6137520-6137549 5.86207 
chr7:6138169-6138191 5.63636 
chr7:6138842-6138858 6 
chr7:6139633-6139658 6 
chr7:6139946-6139961 6 
chr7:6140313-6140325 6 
chr7:6141740-6141755 6 
chr7:6143147-6143165 5.94444 
chr7:6143367-6143386 5.73684 
chr7:6143537-6143553 5.9375 
chr7:6143703-6143716 6 
chr7:6144492-6144530 5.34211 
chr7:6144609-6144624 6 
chr7:6144889-6144908 5.68421 
chr7:6147024-6147052 5.57143 
chr7:6147816-6147844 5.71429 
chr7:6149009-6149040 5.74194 
chr7:6149331-6149344 6 
chr7:6151234-6151246 6 
chr7:6151399-6151412 6 
chr7:6151715-6151739 6 
chr7:6152080-6152100 6 
chr7:6152388-6152403 6 
chr7:6152531-6152547 6 
chr7:6153238-6153271 6 
chr7:6154229-6154332 5.71845 
chr7:6155566-6155580 6 
chr7:6155734-6155747 6 
chr7:6156608-6156647 5.76923 
chr7:6157440-6157465 5.72 
chr7:6158153-6158178 5.64 
chr7:6159315-6159346 5.87097 
chr7:6159588-6159610 6 
chr7:6161670-6161704 5.38235 
chr7:6161910-6161924 6 
chr7:6162076-6162114 5.94737 
chr7:6163291-6163325 5.67647 
chr7:6163463-6163477 6 
chr7:6164814-6164830 6 
chr7:6165382-6165396 6 
chr7:6165414-6165457 5.39535 
chr7:6167540-6167567 5.40741 
chr7:6167631-6167649 6 
chr7:6167887-6167899 6 
chr7:6168329-6168352 5.43478 
chr7:6169190-6169203 6 
chr7:6171103-6171128 5.76 
chr7:6171967-6172002 5.54286 
chr7:6172295-6172313 5.88889 
chr7:6173129-6173158 5.34483 
chr7:6173513-6173534 5.85714 
chr7:6174402-6174429 5.59259 
chr7:6175282-6175318 5.69444 
chr7:6175633-6175647 6 
chr7:6176437-6176449 6 
chr7:6176974-6177001 5.66667 
chr7:6177609-6177633 5.41667 
chr7:6178281-6178303 5.54545 
chr7:6180816-6180846 5.93333 
chr7:6181186-6181202 5.8125 
chr7:6181841-6181860 5.89474 
chr7:6184981-6185012 5.45161 
chr7:6187966-6187997 5.48387 
chr7:6191064-6191083 5.84211 
chr7:6192905-6192946 5.53659 
chr7:6194430-6194453 5.43478 
chr7:6194759-6194789 5.26667 
chr7:6196442-6196462 5.95 
chr7:6196996-6197038 5.90476 
chr7:6207850-6207865 6 
chr7:6214170-6214190 6 
chr7:6215176-6215193 6 
chr7:6215885-6215905 6 
chr7:6219218-6219576 5.78212 
chr7:6220766-6220779 6 
chr7:6221652-6221690 5.47368 
chr7:6223680-6223704 6 
chr7:6225330-6225342 6 
chr7:6225874-6225891 6 
chr7:6227963-6227996 5.78788 
chr7:6229665-6229696 5.58065 
chr7:6229948-6229987 5.58974 
chr7:6230045-6230072 5.55556 
chr7:6230923-6230938 6 
chr7:6231222-6231239 6 
chr7:6232160-6232176 6 
chr7:6233008-6233020 6 
chr7:6234085-6234110 6 
chr7:6234609-6234662 5.45283 
chr7:6235078-6235098 5.65 
chr7:6236067-6236108 5.95122 
chr7:6237724-6237748 5.70833 
chr7:6239112-6239151 5.35897 
chr7:6242088-6242105 6 
chr7:6245506-6245530 6 
chr7:6246717-6246738 6 
chr7:6247278-6247293 5.86667 
chr7:6250814-6250839 5.56 
chr7:6251618-6251641 5.86957 
chr7:6253165-6253191 5.84615 
chr7:6255220-6255252 5.5 
chr7:6255994-6256014 5.8 
chr7:6256371-6256419 5.625 
chr7:6258634-6258653 6 
chr7:6260205-6260221 6 
chr7:6261579-6261607 5.78571 
chr7:6262377-6262411 5.41176 
chr7:6263467-6263492 6 
chr7:6263946-6263960 6 
chr7:6265310-6265322 6 
chr7:6265621-6265645 5.45833 
chr7:6266709-6266722 6 
chr7:6269279-6269293 6 
chr7:6269765-6269794 5.68966 
chr7:6270484-6270516 5.1875 
chr7:6273286-6273301 6 
chr7:6273665-6273683 5.77778 
chr7:6275103-6275117 6 
chr7:6275484-6275504 5.7 
chr7:6275995-6276016 5.71429 
chr7:6276187-6276204 5.82353 
chr7:6278536-6278558 5.77273 
chr7:6278869-6278921 5.42308 
chr7:6279923-6279939 6 
chr7:6280807-6280836 5.41379 
chr7:6282006-6282020 6 
chr7:6284410-6284432 5.5 
chr7:6284586-6284619 6 
chr7:6285701-6285726 5.68 
chr7:6286239-6286265 5.34615 
chr7:6287865-6287887 5.5 
chr7:6288903-6288919 5.875 
chr7:6290906-6290928 5.90909 
chr7:6292847-6292860 6 
chr7:6293446-6293464 5.88889 
chr7:6293623-6293653 5.93333 
chr7:6293813-6293834 5.85714 
chr7:6295389-6295407 6 
chr7:6297943-6297964 5.95238 
chr7:6299353-6299473 5.74167 
chr7:6299816-6299837 5.61905 
chr7:6301320-6301341 6 
chr7:6305078-6305098 5.7 
chr7:6305249-6305273 5.875 
chr7:6305773-6305800 5.40741 
chr7:6308706-6308736 5.26667 
chr7:6311380-6311404 5.66667 
chr7:6312257-6312286 5.2069 
chr7:6314811-6314848 5.97297 
chr7:6315714-6315727 6 
chr7:6315936-6315955 5.89474 
chr7:6316377-6316402 6 
chr7:6317639-6317659 5.8 
chr7:6317822-6317842 5.65 
chr7:6319258-6319270 6 
chr7:6320204-6320232 5.89286 
chr7:6320711-6320725 6 
chr7:6321292-6321320 6 
chr7:6322376-6322399 5.91304 
chr7:6324439-6324463 6 
chr7:6325491-6325533 5.7619 
chr7:6325682-6325706 5.625 
chr7:6325846-6325861 6 
chr7:6326539-6326570 5.93548 
chr7:6327577-6327617 5.4 
chr7:6327909-6328241 5.79518 
chr7:6329442-6329456 6 
chr7:6330992-6331015 6 
chr7:6332040-6332076 5.25 
chr7:6332188-6332257 5.75362 
chr7:6332538-6332566 5.96429 
chr7:6333216-6333236 5.8 
chr7:6334472-6334490 5.88889 
chr7:6335408-6335421 6 
chr7:6335508-6335562 5.66667 
chr7:6335596-6335609 6 
chr7:6336653-6336673 6 
chr7:6337948-6337997 5.83673 
chr7:6338293-6338318 5.92 
chr7:6338619-6338644 6 
chr7:6338713-6338727 6 
chr7:6339472-6339497 5.84 
chr7:6340533-6340564 5.58065 
chr7:6341296-6341318 5.90909 
chr7:6341632-6341662 5.33333 
chr7:6342213-6342225 6 
chr7:6343322-6343356 5.82353 
chr7:6343783-6343820 5.43243 
chr7:6344104-6344127 5.69565 
chr7:6345300-6345327 5.88889 
chr7:6347230-6347266 5.69444 
chr7:6347419-6347431 6 
chr7:6347993-6348009 6 
chr7:6348106-6348132 5.38462 
chr7:6349464-6349476 6 
chr7:6350829-6350843 5.92857 
chr7:6351189-6351216 5.81481 
chr7:6351329-6351356 5.88889 
chr7:6351388-6351403 6 
chr7:6351880-6351910 5.8 
chr7:6352120-6352164 5.77273 
chr7:6352283-6352297 6 
chr7:6353115-6353162 5.46809 
chr7:6353547-6353609 5.67742 
chr7:6354412-6354424 6 
chr7:6355941-6355965 5.58333 
chr7:6356171-6356198 5.85185 
chr7:6356739-6356924 5.24865 
chr7:6358496-6358527 6 
chr7:6359494-6359524 5.93333 
chr7:6359822-6359865 5.90698 
chr7:6361265-6361290 5.56 
chr7:6361838-6361869 5.3871 
chr7:6362057-6362082 5.36 
chr7:6364517-6364537 5.8 
chr7:6365382-6365401 5.73684 
chr7:6365679-6365694 6 
chr7:6366003-6366026 5.65217 
chr7:6366849-6366876 5.81481 
chr7:6366899-6366912 6 
chr7:6367359-6367387 6 
chr7:6368148-6368165 6 
chr7:6368798-6368819 6 
chr7:6371369-6371383 6 
chr7:6371744-6371756 6 
chr7:6371944-6371971 5.40741 
chr7:6372790-6372829 5.84615 
chr7:6373471-6373487 6 
chr7:6377425-6377446 6 
chr7:6379861-6379883 5.68182 
chr7:6380529-6380543 6 
chr7:6380596-6380622 5.65385 
chr7:6381072-6381102 5.8 
chr7:6381318-6381330 6 
chr7:6381804-6381867 5.71429 
chr7:6382667-6382716 5.7551 
chr7:6383028-6383076 6 
chr7:6384359-6384383 5.41667 
chr7:6385383-6385412 5.48276 
chr7:6387514-6387553 6 
chr7:6389143-6389161 6 
chr7:6389769-6389785 6 
chr7:6390209-6390263 5.44444 
chr7:6390831-6390903 5.90278 
chr7:6391639-6391663 5.70833 
chr7:6391754-6391773 5.73684 
chr7:6392283-6392348 5.76923 
chr7:6392816-6392836 5.75 
chr7:6393088-6393182 5.53191 
chr7:6393468-6393496 6 
chr7:6393516-6393558 5.19048 
chr7:6394771-6394793 5.63636 
chr7:6394967-6395001 5.73529 
chr7:6395284-6395312 5.35714 
chr7:6396042-6396083 5.92683 
chr7:6396716-6396755 5.94872 
chr7:6397600-6397634 6 
chr7:6398450-6398481 6 
chr7:6398950-6398969 6 
chr7:6399723-6399764 5.92683 
chr7:6400325-6400338 6 
chr7:6400993-6401020 5.66667 
chr7:6402052-6402099 5.74468 
chr7:6402252-6402280 6 
chr7:6402711-6402723 6 
chr7:6402931-6402948 5.94118 
chr7:6403041-6403077 5.38889 
chr7:6403377-6403389 6 
chr7:6404031-6404057 5.5 
chr7:6404495-6404509 6 
chr7:6405050-6405080 5.6 
chr7:6405886-6405910 5.79167 
chr7:6406195-6406207 6 
chr7:6406360-6406377 6 
chr7:6406535-6406548 6 
chr7:6407196-6407221 5.88 
chr7:6408869-6408890 5.57143 
chr7:6408935-6408971 5.52778 
chr7:6409258-6409343 5.32941 
chr7:6410832-6410863 5.90323 
chr7:6412423-6412443 6 
chr7:6412945-6412957 6 
chr7:6413262-6413275 6 
chr7:6413577-6413602 6 
chr7:6414044-6414079 6 
chr7:6414098-6414126 5.42857 
chr7:6414513-6414551 5.36842 
chr7:6415281-6415308 5.88889 
chr7:6415807-6415826 6 
chr7:6416117-6416146 5.89655 
chr7:6416303-6416327 5.70833 
chr7:6416410-6416426 6 
chr7:6418770-6418793 5.43478 
chr7:6418899-6418916 6 
chr7:6419350-6419375 5.84 
chr7:6420009-6420023 6 
chr7:6420484-6420504 5.85 
chr7:6421021-6421033 6 
chr7:6423415-6423445 6 
chr7:6426419-6426452 6 
chr7:6427356-6427375 5.73684 
chr7:6427953-6427990 5.67568 
chr7:6428834-6428855 5.7619 
chr7:6429553-6429743 5.67368 
chr7:6430228-6430253 5.64 
chr7:6430518-6430540 5.72727 
chr7:6430844-6430866 5.59091 
chr7:6432714-6432729 5.86667 
chr7:6434303-6434327 6 
chr7:6436660-6436689 5.72414 
chr7:6436871-6436900 6 
chr7:6440265-6440283 5.83333 
chr7:6440296-6440319 6 
chr7:6442132-6442171 6 
chr7:6444163-6444185 5.5 
chr7:6445259-6445273 6 
chr7:6446778-6446791 6 
chr7:6447474-6447509 6 
chr7:6447661-6447685 5.91667 
chr7:6450510-6450528 6 
chr7:6452085-6452103 5.88889 
chr7:6453260-6453278 5.72222 
chr7:6457041-6457079 5.42105 
chr7:6457484-6457525 5.82927 
chr7:6457999-6458039 5.5 
chr7:6458712-6458727 6 
chr7:6460070-6460086 5.8125 
chr7:6460938-6461270 6 
chr7:6466747-6466788 5.80488 
chr7:6467946-6467984 6 
chr7:6468084-6468130 5.58696 
chr7:6469881-6469908 6 
chr7:6469919-6469948 5.93103 
chr7:6471398-6471416 5.88889 
chr7:6471977-6472003 5.80769 
chr7:6472290-6472375 5.45882 
chr7:6475626-6475661 5.37143 
chr7:6475709-6475737 5.89286 
chr7:6476786-6476826 5.85 
chr7:6477279-6477293 6 
chr7:6477998-6478017 5.89474 
chr7:6478494-6478513 6 
chr7:6478885-6478915 6 
chr7:6479682-6479707 5.84 
chr7:6480498-6480521 5.43478 
chr7:6482640-6482662 5.63636 
chr7:6482820-6482863 5.95349 
chr7:6482880-6482899 6 
chr7:6483734-6483751 6 
chr7:6484232-6484251 6 
chr7:6484536-6484563 5.74074 
chr7:6485935-6485957 5.63636 
chr7:6486108-6486136 6 
chr7:6487758-6487770 6 
chr7:6487802-6487854 5.82692 
chr7:6488323-6488361 5.89474 
chr7:6490872-6490914 5.45238 
chr7:6491492-6491524 5.875 
chr7:6492547-6492560 6 
chr7:6493180-6493194 6 
chr7:6494120-6494137 6 
chr7:6494926-6494984 5.5 
chr7:6495056-6495078 5.72727 
chr7:6495857-6495876 5.84211 
chr7:6496099-6496192 5.75269 
chr7:6496484-6496506 5.86364 
chr7:6496800-6496817 6 
chr7:6497308-6497328 6 
chr7:6497600-6497622 6 
chr7:6498221-6498259 6 
chr7:6498413-6498425 6 
chr7:6498722-6498744 6 
chr7:6499359-6499382 5.82609 
chr7:6501712-6501724 6 
chr7:6503828-6503870 6 
chr7:6504148-6504173 6 
chr7:6504354-6504378 5.83333 
chr7:6504812-6504836 5.66667 
chr7:6510745-6510780 5.94286 
chr7:6510807-6510825 6 
chr7:6512467-6512487 5.7 
chr7:6512528-6512543 6 
chr7:6512712-6512730 6 
chr7:6518411-6518430 6 
chr7:6519097-6519122 5.64 
chr7:6520994-6521020 5.73077 
chr7:6521359-6521385 5.92308 
chr7:6521600-6521652 6 
chr7:6522462-6522480 6 
chr7:6523687-6523704 5.76471 
chr7:6524397-6524424 5.96296 
chr7:6524873-6524905 5.9375 
chr7:6525181-6525211 5.93333 
chr7:6525364-6525390 6 
chr7:6525771-6525788 5.76471 
chr7:6525996-6526025 5.7931 
chr7:6527372-6527452 5.375 
chr7:6527461-6527476 6 
chr7:6527506-6527566 5.31667 
chr7:6528027-6528043 6 
chr7:6528636-6528653 6 
chr7:6530117-6530134 5.88235 
chr7:6530959-6530973 5.92857 
chr7:6531261-6531280 5.63158 
chr7:6532364-6532489 5.632 
chr7:6532776-6532837 6 
chr7:6533624-6533658 5.64706 
chr7:6533950-6533963 6 
chr7:6534568-6534591 5.65217 
chr7:6536372-6536387 6 
chr7:6538203-6538223 6 
chr7:6539055-6539072 6 
chr7:6540984-6541029 5.71111 
chr7:6541223-6541242 6 
chr7:6542220-6542243 6 
chr7:6543322-6543363 5.5122 
chr7:6544988-6545009 6 
chr7:6546312-6546326 6 
chr7:6550857-6550883 6 
chr7:6551451-6551555 5.71154 
chr7:6551845-6551875 5.83333 
chr7:6552853-6552889 5.83333 
chr7:6553578-6553597 6 
chr7:6553885-6553905 5.7 
chr7:6554582-6554617 5.88571 
chr7:6555090-6555111 5.66667 
chr7:6555413-6555442 5.75862 
chr7:6555727-6555768 5.90244 
chr7:6556679-6556700 5.85714 
chr7:6557534-6557568 6 
chr7:6557862-6557877 5.86667 
chr7:6558539-6558563 6 
chr7:6559387-6559409 5.72727 
chr7:6559726-6559770 5.70455 
chr7:6562438-6562461 6 
chr7:6563514-6563534 5.75 
chr7:6564637-6564649 6 
chr7:6565143-6565168 5.56 
chr7:6565266-6565285 5.89474 
chr7:6566962-6566984 5.63636 
chr7:6567203-6567231 5.39286 
chr7:6567277-6567296 5.84211 
chr7:6568218-6568231 5.92308 
chr7:6569572-6569602 5.86667 
chr7:6569891-6569919 5.75 
chr7:6573305-6573325 6 
chr7:6574512-6574527 6 
chr7:6577001-6577021 6 
chr7:6577995-6578033 6 
chr7:6578196-6578209 6 
chr7:6578519-6578563 5.84091 
chr7:6579645-6579748 5.76699 
chr7:6580109-6580161 5.75 
chr7:6580318-6580336 6 
chr7:6581936-6581964 5.96429 
chr7:6583404-6583434 5.86667 
chr7:6583450-6583475 5.84 
chr7:6583895-6583922 5.7037 
chr7:6584717-6584749 5.75 
chr7:6584910-6584922 6 
chr7:6586200-6586212 6 
chr7:6588472-6588484 6 
chr7:6589613-6589634 5.80952 
chr7:6590288-6590305 6 
chr7:6591215-6591243 6 
chr7:6591668-6591702 6 
chr7:6592026-6592044 6 
chr7:6592954-6592975 5.90476 
chr7:6593726-6593740 6 
chr7:6594213-6594239 5.46154 
chr7:6594942-6594978 5.22222 
chr7:6595264-6595309 5.66667 
chr7:6597679-6597692 6 
chr7:6598152-6598188 6 
chr7:6598297-6598309 6 
chr7:6598458-6598473 5.93333 
chr7:6598526-6598557 5.77419 
chr7:6598924-6598969 5.68889 
chr7:6599245-6599294 5.77551 
chr7:6600902-6600923 5.71429 
chr7:6601058-6601077 6 
chr7:6601642-6601660 5.83333 
chr7:6602170-6602198 5.42857 
chr7:6603314-6603355 5.63415 
chr7:6606774-6606825 5.56863 
chr7:6607098-6607148 5.66 
chr7:6608619-6608667 5.875 
chr7:6610768-6610780 6 
chr7:6611064-6611085 5.66667 
chr7:6612021-6612051 5.5 
chr7:6614193-6614213 5.75 
chr7:6614501-6614532 5.96774 
chr7:6615323-6615335 6 
chr7:6616523-6616543 6 
chr7:6616742-6616913 5.9883 
chr7:6618765-6618785 5.75 
chr7:6619766-6619805 5.4359 
chr7:6625792-6625806 5.92857 
chr7:6626589-6626620 5.90323 
chr7:6626898-6626922 5.41667 
chr7:6626932-6626957 5.84 
chr7:6627484-6627508 5.79167 
chr7:6629758-6629797 5.4359 
chr7:6630446-6630463 6 
chr7:6630899-6630911 6 
chr7:6632230-6632254 6 
chr7:6632960-6632974 6 
chr7:6633270-6633292 5.63636 
chr7:6633632-6633651 6 
chr7:6634352-6634369 5.82353 
chr7:6634661-6634675 6 
chr7:6635491-6635517 5.30769 
chr7:6635678-6635695 5.82353 
chr7:6636007-6636022 6 
chr7:6638099-6638111 6 
chr7:6638366-6638427 5.86885 
chr7:6640262-6640306 5.68182 
chr7:6640579-6640609 5.6 
chr7:6640915-6640939 5.75 
chr7:6641277-6641300 5.86957 
chr7:6642878-6642891 5.92308 
chr7:6644592-6644637 5.75556 
chr7:6645327-6645340 6 
chr7:6645756-6645780 5.41667 
chr7:6646326-6646338 6 
chr7:6647003-6647026 5.52174 
chr7:6647702-6647722 5.8 
chr7:6648432-6648454 6 
chr7:6652115-6652130 6 
chr7:6652796-6652813 5.94118 
chr7:6652962-6652998 5.77778 
chr7:6655118-6655184 5.63636 
chr7:6655221-6655259 5.44737 
chr7:6655322-6655357 5.71429 
chr7:6657927-6657949 5.5 
chr7:6658341-6658355 6 
chr7:6658663-6658683 6 
chr7:6658881-6658916 5.77143 
chr7:6660192-6660264 5.93056 
chr7:6660774-6660807 5.24242 
chr7:6660917-6660955 5.31579 
chr7:6661185-6661224 5.23077 
chr7:6661233-6661338 5.40952 
chr7:6661479-6661497 5.88889 
chr7:6661506-6661542 5.38889 
chr7:6661564-6661588 5.375 
chr7:6661627-6661693 5.4697 
chr7:6661702-6661780 5.58974 
chr7:6662728-6662742 6 
chr7:6663974-6664099 5.552 
chr7:6664378-6664397 6 
chr7:6665262-6665292 5.83333 
chr7:6666636-6666649 6 
chr7:6666898-6666922 5.625 
chr7:6668826-6668856 5.96667 
chr7:6669163-6669183 6 
chr7:6670451-6670473 6 
chr7:6672754-6672779 5.96 
chr7:6673787-6673897 5.80909 
chr7:6674683-6674745 5.91935 
chr7:6676910-6676940 5.7 
chr7:6677012-6677037 5.44 
chr7:6677102-6677130 5.46429 
chr7:6677150-6677163 6 
chr7:6677193-6677225 5.53125 
chr7:6681164-6681178 6 
chr7:6682056-6682080 5.45833 
chr7:6682130-6682185 5.43636 
chr7:6682198-6682210 6 
chr7:6682242-6682289 5.42553 
chr7:6682640-6682677 5.59459 
chr7:6685624-6685640 6 
chr7:6686327-6686360 5.24242 
chr7:6688591-6688604 6 
chr7:6690821-6690845 6 
chr7:6692856-6692911 5.30909 
chr7:6693185-6693214 5.34483 
chr7:6695781-6695813 5.375 
chr7:6696942-6696969 6 
chr7:6697462-6697484 5.95455 
chr7:6699780-6699814 5.76471 
chr7:6702281-6702301 6 
chr7:6703297-6703362 5.52308 
chr7:6703411-6703466 5.36364 
chr7:6707495-6707507 6 
chr7:6708841-6708882 5.19512 
chr7:6709863-6709881 6 
chr7:6711086-6711117 5.25806 
chr7:6712074-6712100 5.57692 
chr7:6714423-6714441 6 
chr7:6714961-6714973 6 
chr7:6716527-6716552 5.84 
chr7:6717459-6717484 5.72 
chr7:6717938-6717989 5.43137 
chr7:6718112-6718135 5.6087 
chr7:6718152-6718165 5.92308 
chr7:6720984-6721014 5.83333 
chr7:6723089-6723116 6 
chr7:6723972-6724006 5.58824 
chr7:6724902-6724926 5.83333 
chr7:6725006-6725027 6 
chr7:6725515-6725550 6 
chr7:6725747-6725761 6 
chr7:6727385-6727418 5.78788 
chr7:6732505-6732531 5.76923 
chr7:6733797-6733830 5.9697 
chr7:6734890-6734903 5.92308 
chr7:6735227-6735248 5.57143 
chr7:6737623-6737646 6 
chr7:6739920-6739976 5.73214 
chr7:6740583-6740626 5.95349 
chr7:6741582-6741600 5.88889 
chr7:6741934-6741951 6 
chr7:6742117-6742134 6 
chr7:6742157-6742172 6 
chr7:6742305-6742323 6 
chr7:6742350-6742363 6 
chr7:6742387-6742421 6 
chr7:6742481-6742494 6 
chr7:6742555-6742567 6 
chr7:6742589-6742606 6 
chr7:6742670-6742691 6 
chr7:6743946-6743963 5.88235 
chr7:6744199-6744218 6 
chr7:6744371-6744397 6 
chr7:6745350-6745385 5.91429 
chr7:6747509-6747531 5.81818 
chr7:6750749-6750769 5.7 
chr7:6752621-6752662 5.68293 
chr7:6752700-6752724 5.54167 
chr7:6753291-6753321 5.3 
chr7:6755404-6755443 5.38462 
chr7:6756452-6756466 6 
chr7:6759131-6759158 6 
chr7:6759769-6759824 5.54545 
chr7:6761165-6761204 5.51282 
chr7:6763987-6764005 6 
chr7:6764952-6764981 5.7931 
chr7:6765290-6765305 6 
chr7:6765476-6765496 6 
chr7:6766335-6766350 6 
chr7:6766734-6766748 6 
chr7:6767877-6767964 5.77011 
chr7:6768104-6768116 6 
chr7:6771100-6771117 6 
chr7:6773191-6773229 5.68421 
chr7:6773662-6773689 5.40741 
chr7:6773870-6773886 5.875 
chr7:6774643-6774674 6 
chr7:6775747-6775759 6 
chr7:6776251-6776269 6 
chr7:6777573-6777625 5.5 
chr7:6778749-6778768 5.78947 
chr7:6779019-6779032 6 
chr7:6779187-6779200 5.92308 
chr7:6780641-6780659 5.94444 
chr7:6782084-6782120 5.63889 
chr7:6783055-6783090 5.6 
chr7:6783354-6783523 5.85799 
chr7:6785001-6785014 5.92308 
chr7:6785184-6785208 6 
chr7:6786127-6786139 6 
chr7:6788867-6788879 6 
chr7:6789863-6789887 5.41667 
chr7:6791565-6791601 5.80556 
chr7:6795245-6795271 6 
chr7:6795569-6795597 5.57143 
chr7:6795902-6795920 6 
chr7:6796012-6796030 5.94444 
chr7:6798580-6798607 5.85185 
chr7:6799166-6799183 5.88235 
chr7:6800507-6800519 6 
chr7:6802735-6802759 6 
chr7:6803817-6803834 5.88235 
chr7:6804323-6804365 5.95238 
chr7:6804803-6804817 6 
chr7:6805887-6805901 5.92857 
chr7:6806587-6806605 6 
chr7:6808431-6808467 5.61111 
chr7:6809385-6809404 6 
chr7:6809574-6809596 5.59091 
chr7:6810647-6810697 5.36 
chr7:6811640-6811672 5.375 
chr7:6812910-6812927 5.88235 
chr7:6813180-6813194 5.92857 
chr7:6815158-6815170 6 
chr7:6815522-6815537 5.93333 
chr7:6816002-6816042 5.15 
chr7:6816504-6816553 6 
chr7:6816670-6816699 5.93103 
chr7:6819605-6819620 6 
chr7:6819993-6820027 5.20588 
chr7:6821498-6821556 5.67241 
chr7:6823450-6823484 5.85294 
chr7:6823884-6823905 5.61905 
chr7:6824080-6824111 5.32258 
chr7:6824196-6824209 6 
chr7:6824773-6824818 6 
chr7:6825809-6825823 6 
chr7:6825979-6826001 5.54545 
chr7:6826322-6826393 5.42254 
chr7:6826984-6827010 5.73077 
chr7:6827304-6827318 6 
chr7:6828614-6828645 5.54839 
chr7:6831374-6831409 5.77143 
chr7:6832392-6832416 5.95833 
chr7:6832694-6832713 6 
chr7:6833472-6833494 5.95455 
chr7:6835944-6835968 5.58333 
chr7:6837484-6837519 5.77143 
chr7:6839053-6839067 6 
chr7:6841984-6842004 5.65 
chr7:6842670-6842694 5.5 
chr7:6843577-6843598 5.57143 
chr7:6845518-6845551 5.24242 
chr7:6846956-6846984 5.89286 
chr7:6847999-6848072 5.93151 
chr7:6852126-6852146 6 
chr7:6853777-6853830 5.60377 
chr7:6854125-6854176 5.56863 
chr7:6854774-6854810 5.44444 
chr7:6858176-6858371 5.97949 
chr7:6858754-6858772 6 
chr7:6860546-6860558 6 
chr7:6863146-6863162 6 
chr7:6863682-6863703 5.66667 
chr7:6865272-6865290 6 
chr7:6865673-6865692 5.68421 
chr7:6866099-6866119 5.8 
chr7:6866750-6866794 5.25 
chr7:6867909-6867955 5.91304 
chr7:6868955-6868995 5.85 
chr7:6870186-6870209 5.69565 
chr7:6870282-6870384 5.64706 
chr7:6871068-6871097 5.68966 
chr7:6871556-6871586 5.56667 
chr7:6872184-6872214 5.4 
chr7:6872484-6872529 5.64444 
chr7:6872744-6872760 5.9375 
chr7:6876148-6876173 6 
chr7:6877260-6877289 5.58621 
chr7:6886369-6886384 6 
chr7:6888768-6888793 5.48 
chr7:6889334-6889357 5.6087 
chr7:6890703-6890766 5.92063 
chr7:6891851-6891882 5.80645 
chr7:6892611-6892643 5.75 
chr7:6896218-6896245 6 
chr7:6896544-6896576 5.625 
chr7:6900039-6900063 5.625 
chr7:6901337-6901363 5.46154 
chr7:6901489-6901527 5.65789 
chr7:6901660-6901679 5.63158 
chr7:6903802-6903825 5.78261 
chr7:6904128-6904151 6 
chr7:6905217-6905229 6 
chr7:6907148-6907161 6 
chr7:6915054-6915075 5.61905 
chr7:6915143-6915155 6 
chr7:6918203-6918228 5.4 
chr7:6919729-6919753 5.91667 
chr7:6921755-6921786 5.77419 
chr7:6923179-6923203 5.625 
chr7:6925162-6925227 5.67692 
chr7:6925578-6925671 5.83871 
chr7:6928720-6929005 5.32281 
chr7:6929030-6929125 5.55789 
chr7:6929151-6929351 5.61 
chr7:6930939-6930970 5.67742 
chr7:6933144-6933176 5.625 
chr7:6933926-6933962 5.44444 
chr7:6934627-6934832 5.74634 
chr7:6935452-6935468 5.875 
chr7:6936511-6936553 5.80952 
chr7:6938278-6938301 6 
chr7:6939306-6939334 6 
chr7:6950051-6950083 5.65625 
chr7:6951844-6951916 5.83333 
chr7:6952961-6952973 6 
chr7:6953464-6953520 5.78571 
chr7:6956436-6956470 6 
chr7:6958508-6958522 6 
chr7:6961683-6961700 6 
chr7:6962003-6962025 5.63636 
chr7:6962442-6962460 5.88889 
chr7:6965615-6965637 5.81818 
chr7:6967501-6967537 5.58333 
chr7:6967895-6967910 6 
chr7:6972034-6972101 5.86567 
chr7:6972165-6972180 6 
chr7:6973521-6973538 6 
chr7:6973645-6973675 5.9 
chr7:6978633-6978654 5.57143 
chr7:6980475-6980490 6 
chr7:6981611-6981642 5.83871 
chr7:6982505-6982517 6 
chr7:6984069-6984147 5.94872 
chr7:6985367-6985389 6 
chr7:6985685-6985697 6 
chr7:6987794-6987812 6 
chr7:6998003-6998022 5.63158 
chr7:7002102-7002126 6 
chr7:7003455-7003479 5.375 
chr7:7006219-7006237 6 
chr7:7007009-7007028 5.89474 
chr7:7007412-7007430 5.83333 
chr7:7008888-7008906 5.72222 
chr7:7009602-7009624 5.63636 
chr7:7013722-7013750 5.53571 
chr7:7013944-7014006 5.51613 
chr7:7015756-7015799 6 
chr7:7016239-7016266 5.37037 
chr7:7018319-7018352 5.48485 
chr7:7020195-7020219 5.625 
chr7:7021213-7021252 5.38462 
chr7:7024009-7024027 5.94444 
chr7:7025428-7025458 6 
chr7:7030739-7030758 5.84211 
chr7:7034054-7034067 6 
chr7:7035837-7035863 5.88462 
chr7:7037123-7037147 5.54167 
chr7:7037460-7037487 5.88889 
chr7:7040195-7040218 5.52174 
chr7:7042667-7042691 5.54167 
chr7:7044340-7044367 5.44444 
chr7:7049256-7049270 6 
chr7:7050123-7050148 5.4 
chr7:7056175-7056189 6 
chr7:7057440-7057466 5.34615 
chr7:7059323-7059357 5.79412 
chr7:7060639-7060669 5.43333 
chr7:7066117-7066133 5.875 
chr7:7066271-7066303 5.1875 
chr7:7067708-7067731 5.91304 
chr7:7069590-7069632 6 
chr7:7071243-7071317 5.78378 
chr7:7073770-7073782 6 
chr7:7075061-7075085 5.375 
chr7:7075688-7075724 5.66667 
chr7:7075873-7075900 5.2963 
chr7:7077220-7077267 5.29787 
chr7:7079849-7079895 5.43478 
chr7:7080248-7080267 5.94737 
chr7:7086182-7086200 5.77778 
chr7:7090396-7090424 5.35714 
chr7:7100725-7100754 5.51724 
chr7:7100767-7100805 5.28947 
chr7:7100853-7100902 5.16327 
chr7:7100923-7100958 5.34286 
chr7:7101028-7101078 5.38 
chr7:7105048-7105072 5.58333 
chr7:7110169-7110194 5.84 
chr7:7116043-7116086 5.81395 
chr7:7120838-7120863 5.96 
chr7:7122704-7122736 5.5625 
chr7:7131563-7131582 5.94737 
chr7:7132032-7132053 5.61905 
chr7:7132225-7132250 5.68 
chr7:7132351-7132379 5.25 
chr7:7135203-7135224 5.7619 
chr7:7142520-7142582 5.41935 
chr7:7143304-7143352 5.77083 
chr7:7145630-7145652 5.5 
chr7:7149488-7149525 5.72973 
chr7:7151710-7151776 5.39394 
chr7:7152601-7152630 5.72414 
chr7:7152862-7152895 5.39394 
chr7:7155963-7155984 5.57143 
chr7:7157335-7157347 6 
chr7:7159399-7159427 6 
chr7:7159797-7159888 5.28571 
chr7:7164252-7164285 5.81818 
chr7:7165401-7165426 5.8 
chr7:7165559-7165583 5.79167 
chr7:7179232-7179247 6 
chr7:7183040-7183074 5.76471 
chr7:7188989-7189006 5.82353 
chr7:7189315-7189406 5.45055 
chr7:7190919-7191035 5.55172 
chr7:7191598-7191656 5.25862 
chr7:7191877-7191894 5.88235 
chr7:7192984-7193008 5.625 
chr7:7194667-7194690 5.52174 
chr7:7194927-7194939 6 
chr7:7195282-7195302 5.8 
chr7:7195593-7195617 5.45833 
chr7:7198177-7198229 5.34615 
chr7:7198274-7198308 5.58824 
chr7:7199029-7199079 5.42 
chr7:7201295-7201319 5.375 
chr7:7201694-7201714 5.9 
chr7:7201727-7201759 5.71875 
chr7:7201886-7201905 5.63158 
chr7:7209773-7209814 5.21951 
chr7:7210451-7210474 5.43478 
chr7:7210953-7210984 5.29032 
chr7:7214376-7214391 6 
chr7:7217073-7217101 5.28571 
chr7:7218110-7218132 5.68182 
chr7:7219490-7219503 6 
chr7:7220306-7220330 5.58333 
chr7:7220844-7220896 5.88462 
chr7:7222277-7222299 5.54545 
chr7:7222848-7222873 5.56 
chr7:7225774-7225798 6 
chr7:7234764-7234788 5.41667 
chr7:7235657-7235704 5.55319 
chr7:7240348-7240372 5.625 
chr7:7243726-7243757 6 
chr7:7246966-7246991 6 
chr7:7247815-7247863 5.64583 
chr7:7250046-7250062 6 
chr7:7256889-7256914 5.52 
chr7:7263190-7263207 5.88235 
chr7:7264488-7264556 5.80882 
chr7:7266546-7266589 5.48837 
chr7:7270253-7270265 6 
chr7:7272114-7272137 5.82609 
chr7:7272495-7272522 5.51852 
chr7:7276148-7276165 6 
chr7:7281841-7281855 6 
chr7:7286298-7286317 6 
chr7:7287646-7287665 5.94737 
chr7:7294305-7294341 5.19444 
chr7:7295912-7295936 5.375 
chr7:7298947-7298960 6 
chr7:7299114-7299135 5.85714 
chr7:7302336-7302365 5.7931 
chr7:7303532-7303546 6 
chr7:7305361-7305385 5.5 
chr7:7307469-7307490 5.52381 
chr7:7308025-7308041 5.875 
chr7:7309172-7309199 6 
chr7:7318195-7318213 6 
chr7:7325349-7325367 5.72222 
chr7:7327168-7327184 6 
chr7:7327453-7327478 5.88 
chr7:7330346-7330361 6 
chr7:7331081-7331094 6 
chr7:7332801-7332817 5.875 
chr7:7334005-7334028 5.95652 
chr7:7335067-7335114 5.57447 
chr7:7335685-7335707 5.77273 
chr7:7336316-7336347 5.29032 
chr7:7340144-7340174 5.23333 
chr7:7344970-7344984 5.92857 
chr7:7347607-7347626 6 
chr7:7349532-7349580 6 
chr7:7358341-7358358 6 
chr7:7359294-7359317 6 
chr7:7360796-7360820 6 
chr7:7362863-7362886 5.43478 
chr7:7367597-7367645 5.4375 
chr7:7368082-7368109 5.59259 
chr7:7369973-7370006 5.63636 
chr7:7373432-7373458 5.34615 
chr7:7376167-7376180 6 
chr7:7376605-7376629 5.75 
chr7:7379616-7379630 6 
chr7:7383636-7383688 5.51923 
chr7:7384626-7384649 5.69565 
chr7:7385185-7385210 5.44 
chr7:7388091-7388120 5.72414 
chr7:7390267-7390300 5.45455 
chr7:7391377-7391405 5.71429 
chr7:7396670-7396693 5.95652 
chr7:7397293-7397310 5.76471 
chr7:7400389-7400417 5.78571 
chr7:7402123-7402153 5.33333 
chr7:7403304-7403321 5.82353 
chr7:7404434-7404455 5.66667 
chr7:7411458-7411476 5.88889 
chr7:7412029-7412068 6 
chr7:7413655-7413687 5.875 
chr7:7416265-7416285 5.6 
chr7:7419285-7419305 5.75 
chr7:7420809-7420829 5.7 
chr7:7421363-7421411 5.625 
chr7:7422871-7422922 5.76471 
chr7:7423297-7423336 5.82051 
chr7:7431432-7431451 5.89474 
chr7:7440606-7440656 6 
chr7:7443086-7443111 5.32 
chr7:7446410-7446435 5.36 
chr7:7447647-7447675 5.35714 
chr7:7449057-7449097 5.3 
chr7:7457120-7457200 5.975 
chr7:7464700-7464721 5.80952 
chr7:7467578-7467597 5.78947 
chr7:7469037-7469109 5.52778 
chr7:7470252-7470274 5.5 
chr7:7473268-7473282 6 
chr7:7477703-7477735 5.375 
chr7:7483617-7483633 6 
chr7:7487047-7487086 5.69231 
chr7:7488261-7488303 5.78571 
chr7:7489309-7489331 6 
chr7:7494756-7494777 5.61905 
chr7:7494921-7494953 5.5625 
chr7:7498047-7498101 5.94444 
chr7:7502492-7502519 5.77778 
chr7:7505990-7506017 5.44444 
chr7:7510741-7510777 5.61111 
chr7:7511524-7511545 5.61905 
chr7:7512570-7512590 5.6 
chr7:7512835-7512854 5.68421 
chr7:7513469-7513553 5.69048 
chr7:7513564-7513652 5.40909 
chr7:7513663-7513693 5.83333 
chr7:7513701-7513715 6 
chr7:7515267-7515296 5.27586 
chr7:7516832-7516892 5.3 
chr7:7520187-7520206 6 
chr7:7522300-7522314 6 
chr7:7524798-7524857 5.10169 
chr7:7528534-7528561 5.62963 
chr7:7528898-7528915 5.82353 
chr7:7532036-7532062 5.80769 
chr7:7532217-7532237 6 
chr7:7532575-7532639 5.3125 
chr7:7532648-7532698 5.52 
chr7:7533480-7533494 6 
chr7:7533667-7533699 5.75 
chr7:7535459-7535484 5.56 
chr7:7536650-7536765 5.8087 
chr7:7538530-7538554 5.75 
chr7:7542322-7542341 6 
chr7:7544136-7544169 5.69697 
chr7:7548310-7548324 6 
chr7:7548449-7548476 5.59259 
chr7:7549905-7549927 6 
chr7:7550825-7550837 6 
chr7:7552125-7552154 5.31034 
chr7:7561649-7561711 5.40323 
chr7:7562437-7562462 6 
chr7:7562782-7562804 5.81818 
chr7:7566110-7566136 5.38462 
chr7:7568920-7568932 6 
chr7:7570149-7570179 5.2 
chr7:7578565-7578618 5.81132 
chr7:7581959-7582014 5.58182 
chr7:7587063-7587083 5.7 
chr7:7592306-7592376 5.54286 
chr7:7595596-7595626 5.56667 
chr7:7596845-7596868 5.73913 
chr7:7599142-7599158 6 
chr7:7601725-7601744 5.63158 
chr7:7601836-7601853 6 
chr7:7605687-7605709 6 
chr7:7614871-7614895 5.45833 
chr7:7620322-7620337 5.86667 
chr7:7621782-7621829 5.29787 
chr7:7623010-7623039 5.27586 
chr7:7624171-7624184 6 
chr7:7625036-7625056 5.65 
chr7:7625786-7625826 6 
chr7:7626619-7626656 5.83784 
chr7:7627056-7627080 5.375 
chr7:7630225-7630276 5.4902 
chr7:7630928-7630940 6 
chr7:7633510-7633545 5.97143 
chr7:7636984-7637006 5.59091 
chr7:7637099-7637148 6 
chr7:7637319-7637343 5.91667 
chr7:7638536-7638548 6 
chr7:7643835-7643860 5.52 
chr7:7644052-7644076 5.41667 
chr7:7646337-7646356 5.84211 
chr7:7646555-7646570 6 
chr7:7647259-7647296 5.59459 
chr7:7651670-7651711 5.43902 
chr7:7656306-7656331 5.92 
chr7:7658134-7658210 5.69737 
chr7:7658836-7658885 5.91837 
chr7:7659057-7659087 5.8 
chr7:7664262-7664274 6 
chr7:7667282-7667305 5.82609 
chr7:7672707-7672730 5.52174 
chr7:7673464-7673484 5.7 
chr7:7677218-7677242 5.375 
chr7:7678168-7678206 5.92105 
chr7:7678359-7678385 5.76923 
chr7:7678880-7678899 5.63158 
chr7:7680997-7681023 5.84615 
chr7:7681938-7681963 5.72 
chr7:7682376-7682401 5.36 
chr7:7683342-7683370 5.64286 
chr7:7686111-7686131 6 
chr7:7687903-7687935 5.65625 
chr7:7688484-7688503 5.84211 
chr7:7688789-7688835 5.78261 
chr7:7690945-7690975 5.23333 
chr7:7693049-7693070 5.52381 
chr7:7695450-7695479 5.82759 
chr7:7700637-7700655 5.83333 
chr7:7702907-7702928 5.66667 
chr7:7704624-7704666 5.59524 
chr7:7705815-7705841 6 
chr7:7706430-7706444 6 
chr7:7711330-7711356 5.30769 
chr7:7712941-7713002 6 
chr7:7714642-7714667 5.72 
chr7:7716330-7716348 5.88889 
chr7:7717285-7717317 5.875 
chr7:7718034-7718444 5.29512 
chr7:7719004-7719368 5.35989 
chr7:7720500-7720522 5.59091 
chr7:7723231-7723265 5.41176 
chr7:7726664-7726688 5.66667 
chr7:7731837-7731850 6 
chr7:7732240-7732255 6 
chr7:7732926-7732963 6 
chr7:7736453-7736477 5.83333 
chr7:7738174-7738191 5.82353 
chr7:7738501-7738514 6 
chr7:7738665-7738685 5.8 
chr7:7740200-7740221 5.85714 
chr7:7742416-7742438 5.90909 
chr7:7743574-7743632 5.77586 
chr7:7744229-7744244 6 
chr7:7744397-7744419 6 
chr7:7748535-7748652 5.52991 
chr7:7749989-7750007 6 
chr7:7751087-7751119 5.3125 
chr7:7752973-7753005 5.9375 
chr7:7754484-7754498 6 
chr7:7754574-7754592 6 
chr7:7755370-7755408 5.26316 
chr7:7756651-7756700 5.85714 
chr7:7761773-7761843 5.94286 
chr7:7766317-7766344 5.48148 
chr7:7770327-7770345 5.94444 
chr7:7770628-7770643 6 
chr7:7771079-7771127 5.625 
chr7:7773988-7774019 5.22581 
chr7:7781209-7781256 5.93617 
chr7:7782063-7782087 5.875 
chr7:7783309-7783356 5.70213 
chr7:7783374-7783401 5.40741 
chr7:7786586-7786631 5.73333 
chr7:7787577-7787615 5.34211 
chr7:7788371-7788414 5.46512 
chr7:7792484-7792516 5.46875 
chr7:7793816-7793851 5.57143 
chr7:7797398-7797414 5.875 
chr7:7797679-7797714 5.51429 
chr7:7800023-7800080 5.94737 
chr7:7803998-7804021 5.56522 
chr7:7810744-7810763 5.73684 
chr7:7812215-7812239 5.375 
chr7:7815007-7815032 5.4 
chr7:7815783-7815795 6 
chr7:7817136-7817149 6 
chr7:7817205-7817228 6 
chr7:7817857-7817934 5.87013 
chr7:7818039-7818072 5.93939 
chr7:7819231-7819287 5.53571 
chr7:7821238-7821277 5.46154 
chr7:7821759-7821804 5.17778 
chr7:7822153-7822182 5.48276 
chr7:7822358-7822380 5.77273 
chr7:7823008-7823037 5.51724 
chr7:7823556-7823604 5.625 
chr7:7824387-7824405 6 
chr7:7828030-7828055 5.68 
chr7:7832576-7832591 5.93333 
chr7:7833782-7833797 5.86667 
chr7:7835867-7835894 5.85185 
chr7:7842007-7842022 5.93333 
chr7:7842498-7842522 5.79167 
chr7:7844303-7844323 5.75 
chr7:7844614-7844643 6 
chr7:7848333-7848358 5.92 
chr7:7852842-7852857 6 
chr7:7861589-7861629 5.375 
chr7:7864574-7864589 6 
chr7:7866753-7866804 5.92157 
chr7:7867084-7867109 5.48 
chr7:7868375-7868388 6 
chr7:7870100-7870153 5.45283 
chr7:7871084-7871109 5.96 
chr7:7873628-7873666 5.89474 
chr7:7875011-7875041 5.46667 
chr7:7875093-7875126 6 
chr7:7875429-7875465 5.16667 
chr7:7880298-7880320 5.59091 
chr7:7880945-7880958 6 
chr7:7884278-7884311 5.30303 
chr7:7886687-7886702 6 
chr7:7886718-7886780 5.93548 
chr7:7888324-7888346 5.54545 
chr7:7893984-7894005 5.85714 
chr7:7900235-7900252 6 
chr7:7900404-7900447 5.88372 
chr7:7902443-7902464 5.95238 
chr7:7903190-7903212 5.81818 
chr7:7904068-7904095 5.25926 
chr7:7904233-7904282 6 
chr7:7905436-7905474 5.94737 
chr7:7906547-7906574 5.25926 
chr7:7908179-7908204 5.32 
chr7:7911709-7911739 6 
chr7:7914354-7914382 5.5 
chr7:7914750-7914775 5.6 
chr7:7920056-7920071 6 
chr7:7922576-7922764 5.69149 
chr7:7923011-7923031 6 
chr7:7927558-7927598 5.575 
chr7:7928484-7928551 5.92537 
chr7:7931852-7931878 5.57692 
chr7:7932027-7932039 6 
chr7:7935774-7935804 6 
chr7:7935961-7935977 6 
chr7:7942120-7942148 5.57143 
chr7:7942296-7942321 5.4 
chr7:7943346-7943378 5.21875 
chr7:7943457-7943493 5.33333 
chr7:7947064-7947084 6 
chr7:7950553-7950566 6 
chr7:7950810-7950823 5.92308 
chr7:7954538-7954562 5.45833 
chr7:7954879-7954953 5.91892 
chr7:7956792-7956839 5.44681 
chr7:7958872-7958922 5.64 
chr7:7959503-7959544 5.17073 
chr7:7961382-7961396 6 
chr7:7962892-7962911 6 
chr7:7964735-7964765 5.46667 
chr7:7970590-7970619 5.96552 
chr7:7974161-7974180 5.94737 
chr7:7975448-7975467 6 
chr7:7976866-7976890 5.75 
chr7:7976904-7976923 5.84211 
chr7:7978683-7978717 5.47059 
chr7:7979424-7979462 6 
chr7:7982015-7982035 6 
chr7:7982504-7982529 5.84 
chr7:7989264-7989288 5.70833 
chr7:7989807-7989832 5.52 
chr7:7990356-7990389 5.21212 
chr7:7990836-7990849 6 
chr7:7992230-7992276 5.91304 
chr7:7992590-7992604 6 
chr7:7994261-7994287 5.80769 
chr7:7994740-7994835 5.83158 
chr7:7998267-7998279 6 
chr7:7998959-7998984 5.64 
chr7:8002322-8002361 5.71795 
chr7:8006343-8006385 5.88095 
chr7:8008457-8008473 6 
chr7:8008991-8009006 6 
chr7:8009270-8009331 5.21311 
chr7:8009997-8010063 5.42424 
chr7:8011954-8011969 6 
chr7:8013037-8013067 5.8 
chr7:8015397-8015420 5.52174 
chr7:8016110-8016179 5.76812 
chr7:8019334-8019372 5.39474 
chr7:8019527-8019582 5.49091 
chr7:8020869-8020963 5.76596 
chr7:8021815-8021845 5.76667 
chr7:8024846-8024914 5.61765 
chr7:8026155-8026172 6 
chr7:8026705-8026719 5.92857 
chr7:8027385-8027412 6 
chr7:8027909-8027933 6 
chr7:8031674-8031769 5.78947 
chr7:8032454-8032478 5.41667 
chr7:8034484-8034525 5.43902 
chr7:8034570-8034594 5.58333 
chr7:8034639-8034682 5.44186 
chr7:8037557-8037603 6 
chr7:8037657-8037683 5.42308 
chr7:8037797-8037854 5.84211 
chr7:8038496-8038515 5.68421 
chr7:8038568-8038585 5.82353 
chr7:8038837-8038865 5.35714 
chr7:8041729-8041745 5.8125 
chr7:8044872-8044915 5.51163 
chr7:8045412-8045440 5.92857 
chr7:8051409-8051459 5.76 
chr7:8052061-8052087 6 
chr7:8054499-8054541 5.14286 
chr7:8054669-8054686 5.82353 
chr7:8056210-8056229 5.84211 
chr7:8057545-8057568 5.47826 
chr7:8057587-8057622 5.57143 
chr7:8059777-8059819 5.38095 
chr7:8063218-8063246 6 
chr7:8066426-8066449 5.6087 
chr7:8071330-8071354 5.58333 
chr7:8072609-8072636 5.51852 
chr7:8073367-8073391 5.45833 
chr7:8078288-8078318 5.73333 
chr7:8079026-8079062 5.52778 
chr7:8079626-8079645 5.73684 
chr7:8080155-8080186 6 
chr7:8083575-8083587 6 
chr7:8088596-8088619 5.73913 
chr7:8092635-8092666 6 
chr7:8092918-8092967 5.87755 
chr7:8093126-8093139 6 
chr7:8094533-8094560 5.66667 
chr7:8095621-8095639 5.77778 
chr7:8099045-8099073 5.28571 
chr7:8100728-8100742 5.92857 
chr7:8101287-8101309 6 
chr7:8102755-8102782 5.48148 
chr7:8103245-8103261 6 
chr7:8104328-8104347 5.94737 
chr7:8107668-8107690 5.59091 
chr7:8113857-8113880 5.78261 
chr7:8117838-8117855 6 
chr7:8118672-8118693 5.52381 
chr7:8120443-8120484 5.60976 
chr7:8122625-8122664 5.66667 
chr7:8122740-8122755 6 
chr7:8122996-8123022 5.65385 
chr7:8126610-8126624 6 
chr7:8127851-8127896 5.77778 
chr7:8130549-8130569 6 
chr7:8133550-8133563 6 
chr7:8134867-8134904 5.7027 
chr7:8141923-8141935 6 
chr7:8142272-8142312 6 
chr7:8146734-8146761 6 
chr7:8147203-8147241 5.78947 
chr7:8148207-8148229 6 
chr7:8150024-8150043 5.84211 
chr7:8150928-8150963 5.62857 
chr7:8152306-8152320 6 
chr7:8160909-8160925 6 
chr7:8163741-8163763 6 
chr7:8165234-8165252 5.77778 
chr7:8172914-8172940 5.57692 
chr7:8173476-8173496 6 
chr7:8174459-8174484 5.88 
chr7:8180431-8180457 5.38462 
chr7:8183618-8183671 5.5283 
chr7:8185312-8185345 5.33333 
chr7:8185376-8185408 5.625 
chr7:8186347-8186389 6 
chr7:8186487-8186532 5.86667 
chr7:8187317-8187355 6 
chr7:8192175-8192202 5.77778 
chr7:8192214-8192295 5.44444 
chr7:8192313-8192375 5.59677 
chr7:8192388-8192441 5.58491 
chr7:8192454-8192524 5.55714 
chr7:8192541-8192607 5.34848 
chr7:8193466-8193484 5.94444 
chr7:8196489-8196502 5.92308 
chr7:8196559-8196603 5.90909 
chr7:8197325-8197337 6 
chr7:8199327-8199375 5.375 
chr7:8203933-8203954 6 
chr7:8204712-8204724 6 
chr7:8204841-8204867 5.73077 
chr7:8205307-8205333 5.42308 
chr7:8207636-8207691 5.4 
chr7:8208460-8208487 5.44444 
chr7:8209531-8209552 6 
chr7:8214385-8214419 5.73529 
chr7:8216378-8216390 6 
chr7:8216955-8216974 5.89474 
chr7:8217178-8217202 5.70833 
chr7:8217752-8217776 5.54167 
chr7:8219648-8219660 6 
chr7:8220457-8220475 5.77778 
chr7:8224703-8224729 5.80769 
chr7:8224997-8225031 5.76471 
chr7:8226836-8226870 5.52941 
chr7:8227366-8227393 5.33333 
chr7:8229400-8229427 5.96296 
chr7:8231336-8231370 5.61765 
chr7:8232435-8232460 5.36 
chr7:8232876-8232917 5.4878 
chr7:8233810-8233837 5.33333 
chr7:8235172-8235217 6 
chr7:8235607-8235645 5.94737 
chr7:8236347-8236360 5.92308 
chr7:8237177-8237241 5.89062 
chr7:8239342-8239359 5.94118 
chr7:8239535-8239562 5.33333 
chr7:8239968-8239984 6 
chr7:8246054-8246081 5.48148 
chr7:8246363-8246380 6 
chr7:8248039-8248056 6 
chr7:8252193-8252208 5.86667 
chr7:8256201-8256222 5.52381 
chr7:8265970-8265988 6 
chr7:8267235-8267248 6 
chr7:8271038-8271061 5.52174 
chr7:8273404-8273423 5.73684 
chr7:8273847-8273878 5.77419 
chr7:8274177-8274213 5.30556 
chr7:8276191-8276214 5.6087 
chr7:8277449-8277484 5.8 
chr7:8279839-8279871 5.5625 
chr7:8280072-8280094 5.90909 
chr7:8287089-8287121 5.84375 
chr7:8290865-8290899 5.94118 
chr7:8291790-8291812 5.5 
chr7:8292317-8292377 5.26667 
chr7:8292387-8292429 5.19048 
chr7:8293234-8293258 5.41667 
chr7:8295119-8295142 5.52174 
chr7:8301900-8301912 6 
chr7:8305132-8305171 5.76923 
chr7:8305325-8305363 5.55263 
chr7:8305809-8305834 5.6 
chr7:8307586-8307611 5.44 
chr7:8307863-8307905 5.28571 
chr7:8308081-8308094 6 
chr7:8310334-8310352 5.72222 
chr7:8312256-8312304 5.52083 
chr7:8313382-8313401 5.84211 
chr7:8313897-8313925 5.25 
chr7:8316731-8316743 6 
chr7:8319408-8319745 5.54599 
chr7:8323786-8323810 5.79167 
chr7:8324283-8324303 5.95 
chr7:8325856-8325879 5.56522 
chr7:8325974-8326071 5.70103 
chr7:8326756-8326788 6 
chr7:8327295-8327335 5.35 
chr7:8328558-8328585 5.25926 
chr7:8333783-8333835 5.94231 
chr7:8333886-8333901 5.86667 
chr7:8334541-8334562 5.80952 
chr7:8335646-8335678 5.90625 
chr7:8336929-8336955 5.65385 
chr7:8337707-8337755 5.72917 
chr7:8345897-8345912 6 
chr7:8348618-8348639 5.90476 
chr7:8350387-8350420 5.75758 
chr7:8358043-8358059 5.9375 
chr7:8358657-8358691 5.82353 
chr7:8360409-8360442 5.45455 
chr7:8363915-8364030 5.81739 
chr7:8367568-8367592 5.54167 
chr7:8371359-8371371 6 
chr7:8372177-8372212 6 
chr7:8372575-8372610 5.45714 
chr7:8372688-8372718 5.4 
chr7:8379589-8379630 6 
chr7:8384651-8384674 5.6087 
chr7:8387850-8387871 5.71429 
chr7:8390476-8390491 6 
chr7:8392629-8392649 5.6 
chr7:8397064-8397150 5.56977 
chr7:8399090-8399127 5.13514 
chr7:8401955-8402014 5.54237 
chr7:8404311-8404340 5.55172 
chr7:8404906-8404931 5.6 
chr7:8407352-8407369 5.94118 
chr7:8407781-8407847 5.77273 
chr7:8409205-8409218 5.92308 
chr7:8418609-8418628 5.73684 
chr7:8423850-8423863 6 
chr7:8424015-8424032 6 
chr7:8431635-8431665 6 
chr7:8434075-8434088 6 
chr7:8435010-8435033 5.52174 
chr7:8436421-8436469 5.875 
chr7:8436997-8437014 5.88235 
chr7:8438695-8438708 6 
chr7:8441650-8441679 5.58621 
chr7:8442048-8442071 5.69565 
chr7:8443637-8443656 5.68421 
chr7:8444765-8444786 5.95238 
chr7:8445784-8445804 6 
chr7:8446769-8446819 5.5 
chr7:8448260-8448299 5.76923 
chr7:8450024-8450086 5.93548 
chr7:8450373-8450405 5.78125 
chr7:8452567-8452595 5.78571 
chr7:8456765-8456810 5.93333 
chr7:8460748-8460820 5.73611 
chr7:8463462-8463480 6 
chr7:8463722-8463753 5.54839 
chr7:8463898-8463917 5.73684 
chr7:8464016-8464062 5.28261 
chr7:8465227-8465258 5.35484 
chr7:8465488-8465520 5.28125 
chr7:8467004-8467049 5.6 
chr7:8467446-8467563 5.70085 
chr7:8469817-8469838 6 
chr7:8472827-8472844 5.88235 
chr7:8472930-8472950 5.75 
chr7:8474047-8474100 5.26415 
chr7:8474778-8474813 5.28571 
chr7:8483477-8483490 5.92308 
chr7:8485299-8485325 5.57692 
chr7:8488448-8488466 6 
chr7:8492777-8492829 5.32692 
chr7:8497172-8497198 5.42308 
chr7:8501655-8501679 5.75 
chr7:8507865-8507883 5.77778 
chr7:8517585-8517623 5.44737 
chr7:8517960-8517972 6 
chr7:8519653-8519685 5.15625 
chr7:8521274-8521319 5.35556 
chr7:8522952-8522971 5.68421 
chr7:8523595-8523607 6 
chr7:8527868-8527916 5.89583 
chr7:8533802-8533846 5.5 
chr7:8534715-8534741 5.53846 
chr7:8543940-8543963 5.56522 
chr7:8552910-8552928 6 
chr7:8559431-8559487 5.46429 
chr7:8563871-8563889 6 
chr7:8567740-8567762 5.63636 
chr7:8575166-8575201 5.11429 
chr7:8583471-8583487 5.9375 
chr7:8587133-8587157 5.91667 
chr7:8591734-8591780 5.58696 
chr7:8596907-8596936 6 
chr7:8598497-8598509 6 
chr7:8598595-8598609 6 
chr7:8600981-8601055 5.68919 
chr7:8602143-8602167 5.70833 
chr7:8606466-8606508 5.5 
chr7:8608277-8608289 6 
chr7:8610619-8610704 5.91765 
chr7:8617090-8617111 5.80952 
chr7:8617447-8617473 5.65385 
chr7:8618984-8619011 5.96296 
chr7:8622162-8622188 5.84615 
chr7:8623141-8623171 5.83333 
chr7:8626256-8626286 5.86667 
chr7:8629416-8629472 5.39286 
chr7:8629905-8629924 5.63158 
chr7:8634822-8634842 6 
chr7:8635339-8635374 5.37143 
chr7:8643038-8643053 6 
chr7:8643333-8643347 5.92857 
chr7:8646519-8646546 5.37037 
chr7:8649949-8649962 6 
chr7:8651748-8651789 5.41463 
chr7:8651836-8651855 5.89474 
chr7:8651869-8651916 5.48936 
chr7:8653491-8653516 5.36 
chr7:8653536-8653567 5.29032 
chr7:8654053-8654092 5.51282 
chr7:8654112-8654144 5.5625 
chr7:8654192-8654252 5.28333 
chr7:8655269-8655292 5.52174 
chr7:8655837-8655857 5.6 
chr7:8657640-8657671 5.22581 
chr7:8664262-8664275 6 
chr7:8668047-8668090 5.53488 
chr7:8670401-8670425 5.41667 
chr7:8671403-8671423 5.65 
chr7:8674024-8674052 5.35714 
chr7:8674295-8674320 6 
chr7:8680585-8680613 5.60714 
chr7:8681324-8681345 5.85714 
chr7:8682478-8682507 5.51724 
chr7:8683356-8683371 5.93333 
chr7:8684314-8684341 5.59259 
chr7:8686409-8686438 5.58621 
chr7:8687106-8687124 5.72222 
chr7:8690591-8690606 6 
chr7:8695004-8695107 5.84466 
chr7:8695126-8695147 6 
chr7:8695197-8695235 5.68421 
chr7:8696137-8696151 6 
chr7:8697660-8697677 5.82353 
chr7:8698619-8698645 5.84615 
chr7:8701073-8701098 5.4 
chr7:8701800-8701840 5.925 
chr7:8703077-8703090 5.92308 
chr7:8705532-8705564 6 
chr7:8707001-8707016 6 
chr7:8707412-8707429 5.82353 
chr7:8707617-8707635 6 
chr7:8707882-8707913 5.64516 
chr7:8712095-8712139 5.25 
chr7:8713289-8713312 5.73913 
chr7:8713792-8713840 5.89583 
chr7:8714928-8714957 5.55172 
chr7:8717551-8717588 5.43243 
chr7:8718558-8718588 6 
chr7:8722062-8722090 5.39286 
chr7:8730767-8730787 5.85 
chr7:8732772-8732830 5.44828 
chr7:8736555-8736576 5.66667 
chr7:8736787-8736809 5.81818 
chr7:8740715-8740727 6 
chr7:8747967-8747996 5.51724 
chr7:8750269-8750298 5.82759 
chr7:8752751-8752771 5.6 
chr7:8755533-8755572 5.51282 
chr7:8755599-8755631 5.4375 
chr7:8757521-8757537 5.875 
chr7:8759462-8759484 5.54545 
chr7:8760867-8760897 5.3 
chr7:8761007-8761021 6 
chr7:8765119-8765132 6 
chr7:8765900-8765917 5.82353 
chr7:8766105-8766124 5.63158 
chr7:8767063-8767096 5.18182 
chr7:8772498-8772520 5.68182 
chr7:8776440-8776468 5.21429 
chr7:8778801-8778829 6 
chr7:8780316-8780348 5.65625 
chr7:8782584-8782604 6 
chr7:8783302-8783326 5.91667 
chr7:8783984-8784009 5.44 
chr7:8784030-8784052 5.90909 
chr7:8785349-8785366 6 
chr7:8786448-8786470 5.54545 
chr7:8793077-8793122 5.64444 
chr7:8795946-8795976 6 
chr7:8803901-8803921 5.8 
chr7:8804188-8804212 5.625 
chr7:8810748-8810779 5.58065 
chr7:8811328-8811359 5.12903 
chr7:8815181-8815210 5.96552 
chr7:8816071-8816095 5.83333 
chr7:8820154-8820180 5.61538 
chr7:8821437-8821450 5.92308 
chr7:8823416-8823456 5.15 
chr7:8823988-8824021 5.66667 
chr7:8825025-8825051 5.46154 
chr7:8826183-8826210 5.22222 
chr7:8830896-8830967 5.85915 
chr7:8841902-8841960 5.75862 
chr7:8843422-8843464 6 
chr7:8847299-8847322 5.52174 
chr7:8847962-8847984 5.5 
chr7:8848178-8848192 6 
chr7:8863912-8863951 5.28205 
chr7:8865513-8865538 5.4 
chr7:8867158-8867177 5.68421 
chr7:8869221-8869248 5.66667 
chr7:8869351-8869382 5.45161 
chr7:8876080-8876093 6 
chr7:8877917-8877948 5.87097 
chr7:8880577-8880598 5.61905 
chr7:8883027-8883039 6 
chr7:8884785-8884814 6 
chr7:8886293-8886321 5.53571 
chr7:8886885-8886976 5.45055 
chr7:8891996-8892009 6 
chr7:8892736-8892756 6 
chr7:8893594-8893608 5.92857 
chr7:8899661-8899676 6 
chr7:8928294-8928317 5.47826 
chr7:8929419-8929484 5.72308 
chr7:8930912-8930924 6 
chr7:8931577-8931596 5.63158 
chr7:8936696-8936729 5.93939 
chr7:8937961-8938013 5.46154 
chr7:8940373-8940398 5.32 
chr7:8946033-8946075 5.11905 
chr7:8948941-8949010 5.69565 
chr7:8949121-8949198 5.41558 
chr7:8951997-8952015 5.72222 
chr7:8953137-8953183 5.36957 
chr7:8955095-8955122 5.74074 
chr7:8955451-8955494 6 
chr7:8956739-8956774 5.82857 
chr7:8961077-8961094 5.82353 
chr7:8961688-8961721 5.33333 
chr7:8963105-8963118 6 
chr7:8964631-8964661 5.36667 
chr7:8965063-8965090 5.40741 
chr7:8966141-8966156 6 
chr7:8967715-8967734 5.84211 
chr7:8973716-8973729 5.92308 
chr7:8979097-8979136 5.76923 
chr7:8979959-8979984 5.56 
chr7:8980537-8980549 6 
chr7:8982685-8982712 6 
chr7:8984688-8984721 5.33333 
chr7:8991207-8991301 5.59574 
chr7:8991357-8991381 5.875 
chr7:8996492-8996541 5.69388 
chr7:8996671-8996691 5.7 
chr7:9000591-9000608 6 
chr7:9001997-9002038 5.43902 
chr7:9002649-9002686 5.97297 
chr7:9003309-9003332 5.78261 
chr7:9003730-9003765 5.42857 
chr7:9008761-9008774 6 
chr7:9012666-9012689 5.65217 
chr7:9013205-9013248 5.46512 
chr7:9013519-9013613 5.65957 
chr7:9017943-9017984 5.92683 
chr7:9018392-9018484 5.56522 
chr7:9018492-9018523 5.16129 
chr7:9018552-9018651 5.51515 
chr7:9020709-9020728 5.73684 
chr7:9023523-9023545 5.63636 
chr7:9026191-9026212 5.61905 
chr7:9027062-9027085 6 
chr7:9027925-9027962 5.40541 
chr7:9028465-9028536 5.26761 
chr7:9028682-9028710 5.57143 
chr7:9029020-9029039 5.63158 
chr7:9031355-9031370 6 
chr7:9033053-9033070 5.76471 
chr7:9033773-9033805 5.25 
chr7:9033994-9034006 6 
chr7:9034297-9034318 5.57143 
chr7:9034520-9034556 5.88889 
chr7:9035353-9035369 6 
chr7:9037069-9037089 5.95 
chr7:9039274-9039288 5.92857 
chr7:9043414-9043441 5.51852 
chr7:9044372-9044392 5.8 
chr7:9045651-9045676 6 
chr7:9045741-9045774 5.51515 
chr7:9046641-9046697 5.48214 
chr7:9047120-9047155 5.91429 
chr7:9050750-9050775 5.44 
chr7:9055099-9055169 5.51429 
chr7:9055426-9055484 5.68966 
chr7:9055622-9055676 5.75926 
chr7:9055910-9055940 5.63333 
chr7:9060360-9060484 6 
chr7:9062530-9062563 6 
chr7:9062841-9062871 5.73333 
chr7:9066310-9066430 5.5 
chr7:9070036-9070048 6 
chr7:9071506-9071523 6 
chr7:9073856-9073874 6 
chr7:9083402-9083425 5.82609 
chr7:9084533-9084552 5.73684 
chr7:9085565-9085587 6 
chr7:9085745-9085766 5.71429 
chr7:9090205-9090229 5.375 
chr7:9091052-9091064 6 
chr7:9093044-9093066 5.77273 
chr7:9095547-9095564 5.76471 
chr7:9096581-9096621 5.525 
chr7:9096767-9096783 5.875 
chr7:9099361-9099383 5.63636 
chr7:9101223-9101246 5.91304 
chr7:9102755-9102786 5.80645 
chr7:9107869-9107914 6 
chr7:9109368-9109397 5.51724 
chr7:9111464-9111484 5.75 
chr7:9112845-9112943 5.78571 
chr7:9113752-9113777 5.44 
chr7:9116359-9116380 5.90476 
chr7:9117206-9117227 5.95238 
chr7:9121794-9121825 5.29032 
chr7:9122162-9122179 6 
chr7:9124082-9124095 6 
chr7:9126146-9126175 5.34483 
chr7:9128604-9128626 5.59091 
chr7:9131734-9131753 5.63158 
chr7:9132667-9132685 5.83333 
chr7:9136042-9136077 5.65714 
chr7:9139649-9139682 5.42424 
chr7:9142748-9142797 5.18367 
chr7:9145273-9145301 6 
chr7:9149930-9149955 5.48 
chr7:9150818-9150830 6 
chr7:9151119-9151146 5.96296 
chr7:9152937-9152960 6 
chr7:9153977-9154000 5.91304 
chr7:9154629-9154665 5.75 
chr7:9155285-9155326 5.53659 
chr7:9163110-9163123 6 
chr7:9165510-9165533 5.56522 
chr7:9165615-9165672 5.92982 
chr7:9166067-9166157 5.67778 
chr7:9166661-9166686 5.48 
chr7:9167519-9167551 5.65625 
chr7:9170359-9170376 5.76471 
chr7:9172652-9172684 5.28125 
chr7:9172809-9172846 5.72973 
chr7:9173239-9173256 5.82353 
chr7:9173459-9173484 5.32 
chr7:9176178-9176213 5.6 
chr7:9177177-9177191 6 
chr7:9177811-9177859 5.3125 
chr7:9178282-9178338 5.82143 
chr7:9178943-9178976 5.87879 
chr7:9181497-9181523 5.34615 
chr7:9181879-9181913 5.85294 
chr7:9183130-9183151 5.66667 
chr7:9183237-9183353 5.4569 
chr7:9183571-9183637 5.84848 
chr7:9186575-9186601 5.42308 
chr7:9186809-9186832 6 
chr7:9187623-9187655 5.34375 
chr7:9188095-9188150 5.65455 
chr7:9189209-9189235 6 
chr7:9190078-9190099 5.61905 
chr7:9190351-9190402 5.62745 
chr7:9192541-9192557 6 
chr7:9196058-9196091 5.93939 
chr7:9197515-9197542 5.37037 
chr7:9198684-9198726 5.52381 
chr7:9199846-9199868 5.5 
chr7:9200872-9200890 5.72222 
chr7:9202323-9202349 5.30769 
chr7:9202979-9203025 5.71739 
chr7:9210321-9210338 6 
chr7:9216473-9216492 5.78947 
chr7:9216651-9216676 5.72 
chr7:9216928-9216961 5.75758 
chr7:9225731-9225796 5.67692 
chr7:9226741-9226763 5.63636 
chr7:9228201-9228222 5.90476 
chr7:9229942-9229984 5.59524 
chr7:9232484-9232516 5.90625 
chr7:9237004-9237028 5.41667 
chr7:9238747-9238781 5.61765 
chr7:9240984-9241034 5.3 
chr7:9242823-9242873 5.92 
chr7:9245218-9245246 5.64286 
chr7:9246343-9246361 6 
chr7:9248306-9248350 5.29545 
chr7:9251410-9251422 6 
chr7:9251804-9251842 5.71053 
chr7:9253717-9253736 5.68421 
chr7:9254021-9254035 6 
chr7:9255054-9255073 5.73684 
chr7:9259461-9259478 6 
chr7:9259880-9259920 5.325 
chr7:9260327-9260376 5.83673 
chr7:9270469-9270512 5.32558 
chr7:9271134-9271154 5.7 
chr7:9273012-9273085 5.41096 
chr7:9276254-9276274 6 
chr7:9277845-9277882 5.43243 
chr7:9278232-9278255 5.43478 
chr7:9280270-9280306 5.5 
chr7:9280653-9280679 5.96154 
chr7:9281119-9281141 5.54545 
chr7:9283178-9283208 5.2 
chr7:9288065-9288078 6 
chr7:9289708-9289737 5.65517 
chr7:9289766-9289786 5.95 
chr7:9292789-9292810 6 
chr7:9295646-9295666 5.7 
chr7:9297593-9297619 6 
chr7:9299440-9299511 5.76056 
chr7:9301125-9301150 6 
chr7:9306393-9306454 5.86885 
chr7:9307076-9307105 5.62069 
chr7:9307555-9307576 5.7619 
chr7:9311404-9311418 6 
chr7:9314539-9314552 6 
chr7:9315082-9315115 5.87879 
chr7:9315875-9315898 5.78261 
chr7:9320049-9320068 5.68421 
chr7:9322221-9322233 6 
chr7:9322443-9322470 5.59259 
chr7:9325294-9325362 5.63235 
chr7:9326971-9326997 5.96154 
chr7:9329712-9329727 6 
chr7:9330484-9330515 5.77419 
chr7:9339464-9339516 5.59615 
chr7:9339745-9339785 5.225 
chr7:9339954-9339975 6 
chr7:9343532-9343573 5.39024 
chr7:9346812-9346841 6 
chr7:9348712-9348732 5.9 
chr7:9351510-9351528 5.94444 
chr7:9361621-9361634 6 
chr7:9363336-9363353 5.82353 
chr7:9364906-9364918 6 
chr7:9370403-9370431 6 
chr7:9370443-9370456 5.92308 
chr7:9371810-9371875 5.4 
chr7:9371950-9372073 5.52033 
chr7:9372147-9372184 5.45946 
chr7:9375415-9375442 5.85185 
chr7:9377625-9377785 5.575 
chr7:9380090-9380111 6 
chr7:9381484-9381507 5.47826 
chr7:9383737-9383765 5.35714 
chr7:9384447-9384465 6 
chr7:9386085-9386107 6 
chr7:9391547-9391571 5.41667 
chr7:9392989-9393018 5.37931 
chr7:9397627-9397664 5.24324 
chr7:9397678-9397727 5.55102 
chr7:9401326-9401370 5.70455 
chr7:9405145-9405157 6 
chr7:9408147-9408166 5.89474 
chr7:9408801-9408825 5.5 
chr7:9410322-9410336 6 
chr7:9411297-9411334 5.27027 
chr7:9411513-9411548 5.85714 
chr7:9413906-9413931 5.32 
chr7:9414214-9414240 5.30769 
chr7:9419128-9419159 5.29032 
chr7:9420851-9420880 5.31034 
chr7:9421544-9421562 5.94444 
chr7:9421866-9421884 6 
chr7:9422578-9422611 5.39394 
chr7:9425057-9425085 5.46429 
chr7:9427670-9427685 6 
chr7:9429437-9429477 5.375 
chr7:9431606-9431625 5.89474 
chr7:9431786-9431832 5.91304 
chr7:9444600-9444628 5.35714 
chr7:9445849-9445884 5.25714 
chr7:9449052-9449074 5.68182 
chr7:9450921-9450938 6 
chr7:9452975-9453002 5.66667 
chr7:9453881-9453952 5.30986 
chr7:9454608-9454625 5.82353 
chr7:9454927-9454953 5.73077 
chr7:9457811-9457938 5.3937 
chr7:9457956-9457984 5.53571 
chr7:9458022-9458084 5.45161 
chr7:9459259-9459287 5.71429 
chr7:9459552-9459611 5.49153 
chr7:9461741-9461761 5.7 
chr7:9465715-9465730 6 
chr7:9470639-9470703 5.73438 
chr7:9470791-9470827 5.25 
chr7:9471090-9471111 6 
chr7:9474984-9475092 5.72222 
chr7:9475518-9475550 5.375 
chr7:9477412-9477432 5.6 
chr7:9482144-9482158 6 
chr7:9482183-9482207 5.66667 
chr7:9485418-9485438 6 
chr7:9486063-9486081 6 
chr7:9486347-9486388 5.41463 
chr7:9489742-9489782 5.7 
chr7:9491593-9491620 5.44444 
chr7:9492145-9492167 5.81818 
chr7:9493533-9493570 6 
chr7:9495968-9495993 5.92 
chr7:9500407-9500433 5.42308 
chr7:9511383-9511397 6 
chr7:9511750-9511766 5.9375 
chr7:9511799-9511822 5.43478 
chr7:9511900-9511916 5.875 
chr7:9512040-9512068 5.5 
chr7:9512210-9512236 5.26923 
chr7:9514204-9514228 5.66667 
chr7:9514782-9514826 5.43182 
chr7:9523632-9523665 5.18182 
chr7:9523732-9523758 5.69231 
chr7:9524525-9524555 6 
chr7:9525850-9525862 6 
chr7:9527089-9527129 5.575 
chr7:9527459-9527492 5.78788 
chr7:9528584-9528615 5.6129 
chr7:9529102-9529133 5.6129 
chr7:9530311-9530332 5.57143 
chr7:9534579-9534612 5.33333 
chr7:9537554-9537580 5.30769 
chr7:9541718-9541749 5.51613 
chr7:9543866-9543960 5.89362 
chr7:9546075-9546123 5.39583 
chr7:9546308-9546330 5.5 
chr7:9549834-9549872 5.5 
chr7:9553042-9553064 6 
chr7:9557564-9557587 5.91304 
chr7:9560075-9560126 5.2549 
chr7:9560484-9560505 6 
chr7:9560721-9560750 5.89655 
chr7:9561722-9561753 5.54839 
chr7:9562608-9562637 5.7931 
chr7:9563288-9563347 5.54237 
chr7:9563388-9563451 5.73016 
chr7:9564814-9564860 5.65217 
chr7:9564871-9564958 5.50575 
chr7:9565050-9565182 5.27273 
chr7:9565270-9565298 5.39286 
chr7:9566479-9566500 5.85714 
chr7:9566568-9566599 5.70968 
chr7:9570654-9570666 6 
chr7:9571271-9571310 5.28205 
chr7:9571324-9571363 5.5641 
chr7:9573406-9573429 5.56522 
chr7:9576523-9576551 5.25 
chr7:9577427-9577495 5.44118 
chr7:9584092-9584134 6 
chr7:9586508-9586528 5.7 
chr7:9589141-9589173 5.34375 
chr7:9589655-9589670 6 
chr7:9595934-9595966 5.8125 
chr7:9595984-9596010 5.65385 
chr7:9599363-9599383 5.6 
chr7:9599956-9599989 5.84848 
chr7:9601393-9601413 5.65 
chr7:9602019-9602036 5.88235 
chr7:9605272-9605300 5.53571 
chr7:9609249-9609314 5.27692 
chr7:9614272-9614296 5.41667 
chr7:9615360-9615378 5.72222 
chr7:9617788-9617802 5.92857 
chr7:9620441-9620469 5.46429 
chr7:9621372-9621394 5.59091 
chr7:9625255-9625280 6 
chr7:9625775-9625802 5.85185 
chr7:9630131-9630143 6 
chr7:9634053-9634077 5.54167 
chr7:9634166-9634190 5.75 
chr7:9635931-9635980 5.67347 
chr7:9640969-9641010 5.68293 
chr7:9641881-9641907 5.69231 
chr7:9641930-9641950 6 
chr7:9642153-9642177 5.41667 
chr7:9644412-9644447 5.91429 
chr7:9644902-9644926 6 
chr7:9645162-9645187 5.4 
chr7:9646808-9646842 5.41176 
chr7:9647926-9648108 5.56044 
chr7:9651137-9651162 5.64 
chr7:9652748-9652783 5.28571 
chr7:9656796-9656823 5.25926 
chr7:9658031-9658063 5.28125 
chr7:9658123-9658162 5.71795 
chr7:9658965-9659012 5.59574 
chr7:9659401-9659425 5.41667 
chr7:9661330-9661350 5.85 
chr7:9661788-9661808 6 
chr7:9662090-9662116 5.65385 
chr7:9662262-9662279 5.76471 
chr7:9663839-9663873 5.47059 
chr7:9664626-9664660 5.47059 
chr7:9665089-9665111 6 
chr7:9672608-9672622 5.92857 
chr7:9674184-9674212 5.46429 
chr7:9680315-9680351 5.36111 
chr7:9680380-9680401 5.61905 
chr7:9681794-9681814 5.7 
chr7:9686997-9687019 5.5 
chr7:9687817-9687859 5.33333 
chr7:9687908-9687931 5.82609 
chr7:9689993-9690048 5.58182 
chr7:9690572-9690599 5.7037 
chr7:9693210-9693243 5.72727 
chr7:9693622-9693641 5.63158 
chr7:9695019-9695047 5.5 
chr7:9695415-9695436 6 
chr7:9697408-9697427 5.63158 
chr7:9701645-9701660 5.93333 
chr7:9702575-9702617 5.57143 
chr7:9709783-9709800 6 
chr7:9711007-9711034 5.85185 
chr7:9716570-9716629 5.66102 
chr7:9719222-9719236 6 
chr7:9719366-9719396 5.33333 
chr7:9721270-9721303 5.30303 
chr7:9722810-9722828 5.72222 
chr7:9724754-9724772 6 
chr7:9726074-9726134 5.31667 
chr7:9726602-9726632 5.33333 
chr7:9727235-9727271 6 
chr7:9727519-9727538 5.89474 
chr7:9729429-9729447 5.94444 
chr7:9729484-9729496 6 
chr7:9737621-9737639 5.72222 
chr7:9739553-9739584 5.22581 
chr7:9739650-9739675 5.56 
chr7:9741034-9741060 5.65385 
chr7:9742264-9742311 5.2766 
chr7:9742369-9742432 5.47619 
chr7:9743042-9743100 5.55172 
chr7:9744205-9744240 5.11429 
chr7:9745576-9745595 6 
chr7:9752772-9752814 6 
chr7:9755022-9755075 5.81132 
chr7:9757475-9757495 6 
chr7:9758545-9758569 6 
chr7:9758900-9758923 5.52174 
chr7:9760108-9760129 5.52381 
chr7:9760732-9760754 6 
chr7:9761075-9761120 5.75556 
chr7:9761442-9761471 5.93103 
chr7:9765803-9765855 5.36538 
chr7:9765894-9765915 5.61905 
chr7:9769150-9769177 6 
chr7:9769656-9769686 5.6 
chr7:9772026-9772071 5.73333 
chr7:9772086-9772104 5.88889 
chr7:9776101-9776131 5.8 
chr7:9777984-9778013 5.31034 
chr7:9778141-9778160 5.63158 
chr7:9781511-9781537 5.57692 
chr7:9786599-9786640 5.26829 
chr7:9792583-9792601 6 
chr7:9794221-9794281 5.18333 
chr7:9796029-9796069 5.35 
chr7:9796341-9796359 5.88889 
chr7:9799716-9799737 6 
chr7:9801233-9801256 5.78261 
chr7:9801430-9801815 5.51429 
chr7:9801839-9801941 5.5098 
chr7:9801955-9802073 5.37288 
chr7:9802148-9802196 5.14583 
chr7:9802219-9802406 5.4385 
chr7:9802434-9802484 5.3 
chr7:9802530-9802633 5.35922 
chr7:9802711-9802827 5.39655 
chr7:9802834-9802885 5.21569 
chr7:9802916-9802956 5.45 
chr7:9802974-9803129 5.35484 
chr7:9803184-9803274 5.35556 
chr7:9803300-9803323 5.6087 
chr7:9803352-9803526 5.48276 
chr7:9803566-9803643 5.58442 
chr7:9803671-9803685 5.92857 
chr7:9803701-9803954 5.66403 
chr7:9803998-9804020 5.90909 
chr7:9804029-9804371 5.40936 
chr7:9804382-9804554 5.62791 
chr7:9804576-9804716 5.3 
chr7:9804809-9804852 5.25581 
chr7:9804863-9805089 5.40708 
chr7:9805101-9805241 5.43571 
chr7:9808655-9808702 5.87234 
chr7:9808725-9808738 6 
chr7:9812186-9812215 5.2069 
chr7:9814696-9814739 5.13953 
chr7:9818609-9818636 5.22222 
chr7:9819459-9819475 6 
chr7:9822911-9822934 5.82609 
chr7:9828116-9828136 6 
chr7:9830908-9830945 6 
chr7:9831155-9831175 5.65 
chr7:9832787-9832978 5.73822 
chr7:9836673-9836698 5.84 
chr7:9837147-9837169 5.59091 
chr7:9838805-9838818 6 
chr7:9840480-9840517 5.67568 
chr7:9843239-9843267 5.39286 
chr7:9843835-9843874 5.28205 
chr7:9844296-9844321 5.76 
chr7:9849224-9849244 5.7 
chr7:9849374-9849428 5.75926 
chr7:9850089-9850108 5.63158 
chr7:9850647-9850661 5.92857 
chr7:9851418-9851439 5.66667 
chr7:9853095-9853130 5.22857 
chr7:9853462-9853510 5.54167 
chr7:9853741-9853777 5.5 
chr7:9854614-9854642 5.17857 
chr7:9855672-9855743 5.83099 
chr7:9861075-9861120 5.51111 
chr7:9863935-9863956 5.57143 
chr7:9864075-9864099 5.70833 
chr7:9864151-9864170 5.94737 
chr7:9865041-9865066 6 
chr7:9869375-9869397 5.68182 
chr7:9872811-9872857 5.52174 
chr7:9880129-9880155 5.38462 
chr7:9880187-9880216 5.37931 
chr7:9881693-9881712 5.89474 
chr7:9882777-9882798 5.66667 
chr7:9882878-9882898 5.65 
chr7:9883105-9883127 5.95455 
chr7:9884525-9884546 6 
chr7:9884837-9884854 5.76471 
chr7:9885160-9885182 5.95455 
chr7:9886098-9886126 6 
chr7:9886335-9886413 5.35897 
chr7:9886578-9886593 6 
chr7:9888468-9888509 5.46341 
chr7:9888691-9888711 5.85 
chr7:9889201-9889236 5.31429 
chr7:9889878-9889939 5.16393 
chr7:9890338-9890429 5.84615 
chr7:9890450-9890511 5.86885 
chr7:9891993-9892018 5.44 
chr7:9892296-9892314 5.88889 
chr7:9896171-9896201 5.4 
chr7:9900736-9900759 5.56522 
chr7:9911465-9911484 5.94737 
chr7:9912321-9912344 5.73913 
chr7:9914562-9914590 6 
chr7:9917820-9917863 5.37209 
chr7:9918837-9918885 5.625 
chr7:9921032-9921059 5.22222 
chr7:9930706-9930725 5.63158 
chr7:9937854-9937907 5.43396 
chr7:9938525-9938542 5.82353 
chr7:9939052-9939069 6 
chr7:9939511-9939534 5.65217 
chr7:9940737-9940767 5.76667 
chr7:9943355-9943389 5.82353 
chr7:9946590-9946604 6 
chr7:9950308-9950331 5.43478 
chr7:9950466-9950498 5.46875 
chr7:9951011-9951041 5.96667 
chr7:9951113-9951134 5.61905 
chr7:9956743-9956776 6 
chr7:9958462-9958502 6 
chr7:9959637-9959666 5.34483 
chr7:9959694-9959750 5.25 
chr7:9960230-9960261 5.16129 
chr7:9969300-9969339 5.35897 
chr7:9972653-9972687 6 
chr7:9973136-9973149 6 
chr7:9974114-9974140 5.53846 
chr7:9974411-9974443 5.75 
chr7:9978333-9978350 5.82353 
chr7:9978599-9978613 6 
chr7:9980010-9980038 5.46429 
chr7:9980049-9980089 5.7 
chr7:9980097-9980147 5.16 
chr7:9981526-9981577 5.92157 
chr7:9984134-9984187 5.22642 
chr7:9986225-9986244 5.68421 
chr7:9988718-9988796 5.9359 
chr7:9989375-9989681 5.68301 
chr7:9989743-9989761 5.88889 
chr7:9990175-9990200 5.4 
chr7:9991454-9991484 5.23333 
chr7:9996550-9996572 5.72727 
chr7:9997037-9997064 5.48148 
chr7:9997355-9997396 5.82927 
chr7:9998551-9998569 5.77778 
chr7:9999271-9999290 6 
chr7:9999532-9999558 5.76923 
chr7:9999807-9999819 6 
chr7:10001919-10001950 5.41935 
chr7:10003750-10003763 5.92308 
chr7:10005002-10005024 5.81818 
chr7:10005143-10005169 5.38462 
chr7:10005184-10005216 5.40625 
chr7:10006816-10006849 5.27273 
chr7:10006864-10006891 5.44444 
chr7:10008171-10008184 6 
chr7:10009326-10009379 5.45283 
chr7:10009881-10009904 5.82609 
chr7:10011879-10011898 5.63158 
chr7:10015450-10015484 5.94118 
chr7:10016019-10016163 5.75 
chr7:10019411-10019433 6 
chr7:10020196-10020277 5.7037 
chr7:10020331-10020370 5.33333 
chr7:10023566-10023586 5.8 
chr7:10026541-10026566 5.48 
chr7:10027359-10027372 6 
chr7:10027466-10027479 6 
chr7:10027816-10027846 5.5 
chr7:10028203-10028234 5.35484 
chr7:10028930-10028952 6 
chr7:10030206-10030241 5.71429 
chr7:10030374-10030406 5.40625 
chr7:10031143-10031163 5.65 
chr7:10031946-10031967 5.95238 
chr7:10036335-10036380 5.28889 
chr7:10038608-10038621 6 
chr7:10038790-10038815 5.4 
chr7:10039554-10039581 5.2963 
chr7:10039617-10039646 5.34483 
chr7:10041562-10041589 5.7037 
chr7:10042063-10042077 6 
chr7:10043649-10043664 6 
chr7:10044528-10044561 6 
chr7:10046415-10046494 5.39241 
chr7:10047484-10047515 5.54839 
chr7:10048099-10048111 6 
chr7:10048917-10048945 5.28571 
chr7:10049016-10049047 5.3871 
chr7:10050336-10050370 5.47059 
chr7:10052940-10052964 5.54167 
chr7:10057395-10057424 5.72414 
chr7:10062264-10062306 5.85714 
chr7:10068081-10068107 5.80769 
chr7:10069194-10069222 5.64286 
chr7:10069321-10069347 5.80769 
chr7:10075601-10075624 5.82609 
chr7:10076685-10076701 6 
chr7:10080358-10080426 5.39706 
chr7:10082200-10082230 5.33333 
chr7:10083090-10083116 5.88462 
chr7:10084265-10084295 5.36667 
chr7:10084336-10084387 5.60784 
chr7:10086113-10086127 6 
chr7:10092930-10092961 5.16129 
chr7:10093549-10093581 5.28125 
chr7:10093608-10093631 5.91304 
chr7:10097270-10097380 5.45455 
chr7:10099472-10099497 6 
chr7:10100434-10100471 6 
chr7:10102587-10102599 6 
chr7:10102728-10102751 5.6087 
chr7:10106036-10106078 6 
chr7:10109484-10109511 5.66667 
chr7:10113729-10113793 5.34375 
chr7:10114235-10114252 6 
chr7:10114841-10114865 5.375 
chr7:10115984-10116009 5.84 
chr7:10119169-10119194 5.56 
chr7:10119699-10119725 5.61538 
chr7:10119769-10119818 5.87755 
chr7:10126484-10126523 5.07692 
chr7:10136636-10136662 5.92308 
chr7:10139631-10139651 6 
chr7:10140546-10140589 5.5814 
chr7:10141931-10141957 6 
chr7:10143401-10143423 5.63636 
chr7:10145525-10145548 5.95652 
chr7:10148009-10148064 5.94545 
chr7:10152276-10152290 6 
chr7:10152923-10152936 6 
chr7:10153869-10153921 5.63462 
chr7:10156151-10156169 5.94444 
chr7:10156812-10156984 5.63372 
chr7:10157742-10157780 5.94737 
chr7:10158251-10158272 5.66667 
chr7:10165533-10165555 5.77273 
chr7:10168182-10168283 5.63366 
chr7:10169197-10169230 5.75758 
chr7:10170371-10170392 5.66667 
chr7:10170435-10170464 5.58621 
chr7:10171281-10171317 5.38889 
chr7:10172984-10173002 6 
chr7:10174261-10174278 5.82353 
chr7:10178111-10178148 5.16216 
chr7:10180311-10180334 5.43478 
chr7:10181718-10181822 5.5 
chr7:10184997-10185021 5.41667 
chr7:10186795-10186816 5.57143 
chr7:10187331-10187362 5.93548 
chr7:10189899-10189929 5.36667 
chr7:10190611-10190638 6 
chr7:10192388-10192401 6 
chr7:10193626-10193657 5.12903 
chr7:10194775-10194798 5.52174 
chr7:10195406-10195436 5.8 
chr7:10196204-10196240 5.44444 
chr7:10196396-10196429 5.27273 
chr7:10197054-10197086 5.8125 
chr7:10198308-10198366 5.41379 
chr7:10198419-10198488 5.4058 
chr7:10198497-10198519 5.63636 
chr7:10199329-10199364 5.88571 
chr7:10199433-10199459 5.46154 
chr7:10202466-10202727 5.51341 
chr7:10202801-10202829 5.42857 
chr7:10205216-10205253 5.43243 
chr7:10213717-10213733 5.8125 
chr7:10214246-10214277 5.32258 
chr7:10218058-10218078 5.75 
chr7:10218997-10219009 6 
chr7:10220263-10220286 5.69565 
chr7:10222948-10222974 6 
chr7:10224520-10224565 5.62222 
chr7:10227197-10227460 5.56654 
chr7:10227474-10227610 5.58088 
chr7:10227624-10227661 5.64865 
chr7:10227951-10227978 5.74074 
chr7:10229223-10229245 5.86364 
chr7:10229593-10229631 5.42105 
chr7:10233287-10233307 5.6 
chr7:10233811-10233838 5.44444 
chr7:10234034-10234064 5.36667 
chr7:10237430-10237535 5.9619 
chr7:10237954-10237984 5.46667 
chr7:10242262-10242278 6 
chr7:10244125-10244143 6 
chr7:10244152-10244165 5.92308 
chr7:10244739-10244898 5.81761 
chr7:10245748-10245772 5.58333 
chr7:10248558-10248590 6 
chr7:10261752-10261780 5.92857 
chr7:10262650-10262698 5.60417 
chr7:10263931-10263972 5.80488 
chr7:10264419-10264452 5.69697 
chr7:10266409-10266424 6 
chr7:10268593-10268658 5.56923 
chr7:10273367-10273392 6 
chr7:10274788-10274824 5.55556 
chr7:10276273-10276289 5.875 
chr7:10286229-10286252 5.52174 
chr7:10288386-10288426 5.475 
chr7:10289826-10289850 5.41667 
chr7:10290523-10290544 6 
chr7:10296803-10296821 5.77778 
chr7:10297692-10297727 5.31429 
chr7:10298191-10298224 5.24242 
chr7:10301948-10301961 5.92308 
chr7:10304176-10304245 5.30435 
chr7:10305069-10305088 5.68421 
chr7:10305824-10305853 6 
chr7:10307077-10307125 5.66667 
chr7:10309376-10309399 5.52174 
chr7:10309716-10309736 5.6 
chr7:10309971-10309995 5.83333 
chr7:10315969-10315996 5.66667 
chr7:10316239-10316269 6 
chr7:10320909-10320930 5.61905 
chr7:10321116-10321143 5.55556 
chr7:10321789-10321810 6 
chr7:10324710-10324735 5.84 
chr7:10327443-10327489 5.73913 
chr7:10327839-10327949 5.73636 
chr7:10329221-10329248 5.77778 
chr7:10329906-10329944 5.07895 
chr7:10330444-10330477 5.30303 
chr7:10330582-10330613 5.93548 
chr7:10331150-10331200 5.3 
chr7:10333393-10333440 5.61702 
chr7:10335047-10335132 5.41176 
chr7:10344738-10344769 5.54839 
chr7:10346072-10346100 5.60714 
chr7:10348475-10348508 5.9697 
chr7:10353684-10353715 5.64516 
chr7:10353756-10353778 6 
chr7:10357576-10357612 5.55556 
chr7:10359024-10359042 6 
chr7:10359409-10359422 6 
chr7:10361762-10361806 5.38636 
chr7:10365791-10365848 5.89474 
chr7:10367675-10367699 5.54167 
chr7:10371180-10371204 6 
chr7:10373035-10373066 5.77419 
chr7:10379337-10379361 5.5 
chr7:10380270-10380329 5.61017 
chr7:10385214-10385236 5.63636 
chr7:10388372-10388412 5.5 
chr7:10388596-10388650 5.11111 
chr7:10393663-10393688 5.56 
chr7:10393756-10393783 5.33333 
chr7:10395283-10395311 5.85714 
chr7:10407412-10407425 6 
chr7:10408450-10408476 5.76923 
chr7:10408832-10408844 6 
chr7:10409552-10409579 5.2963 
chr7:10410068-10410087 5.63158 
chr7:10415847-10415871 5.41667 
chr7:10418312-10418340 5.46429 
chr7:10418358-10418412 5.77778 
chr7:10420870-10420893 5.73913 
chr7:10424873-10424887 6 
chr7:10425312-10425339 5.37037 
chr7:10432559-10432582 5.73913 
chr7:10433272-10433400 5.52344 
chr7:10434236-10434263 5.22222 
chr7:10434579-10434606 5.40741 
chr7:10434758-10434779 5.80952 
chr7:10437191-10437219 5.60714 
chr7:10439398-10439433 5.45714 
chr7:10439864-10439906 5.61905 
chr7:10443706-10443730 5.41667 
chr7:10444099-10444172 5.69863 
chr7:10447783-10447817 5.79412 
chr7:10447844-10447891 5.76596 
chr7:10450352-10450374 5.72727 
chr7:10453064-10453105 5.5122 
chr7:10456520-10456551 5.51613 
chr7:10463502-10463534 5.40625 
chr7:10464553-10464585 5.375 
chr7:10468615-10468643 5.25 
chr7:10470611-10470634 5.69565 
chr7:10471110-10471150 5.55 
chr7:10471841-10471855 6 
chr7:10474313-10474334 5.66667 
chr7:10477437-10477464 5.48148 
chr7:10477994-10478027 5.81818 
chr7:10482675-10482701 5.84615 
chr7:10482836-10482857 5.52381 
chr7:10483238-10483259 6 
chr7:10483757-10483772 5.86667 
chr7:10489279-10489399 5.60833 
chr7:10489621-10489653 5.3125 
chr7:10489996-10490022 5.38462 
chr7:10493602-10493637 5.37143 
chr7:10499032-10499061 5.37931 
chr7:10499769-10499802 5.69697 
chr7:10501214-10501241 5.33333 
chr7:10504039-10504053 6 
chr7:10504306-10504367 5.45902 
chr7:10506610-10506636 5.88462 
chr7:10510656-10510737 5.62963 
chr7:10512795-10512903 5.86111 
chr7:10514825-10514838 6 
chr7:10521213-10521240 5.59259 
chr7:10521770-10521814 5.77273 
chr7:10529380-10529415 5.42857 
chr7:10531780-10531809 5.55172 
chr7:10532580-10532594 6 
chr7:10534153-10534244 5.6044 
chr7:10535833-10535851 6 
chr7:10540279-10540305 5.34615 
chr7:10540707-10540731 5.83333 
chr7:10542008-10542034 5.26923 
chr7:10546565-10546584 5.63158 
chr7:10546720-10546775 5.63636 
chr7:10547324-10547337 6 
chr7:10547936-10547953 6 
chr7:10551188-10551214 5.30769 
chr7:10553370-10553390 5.6 
chr7:10558166-10558192 5.46154 
chr7:10560792-10560823 6 
chr7:10564456-10564507 5.43137 
chr7:10567047-10567081 5.58824 
chr7:10576122-10576142 5.7 
chr7:10578383-10578422 5.17949 
chr7:10578810-10578839 5.65517 
chr7:10578896-10578910 6 
chr7:10581750-10581778 5.60714 
chr7:10582053-10582093 6 
chr7:10584223-10584252 5.44828 
chr7:10586128-10586146 6 
chr7:10587212-10587246 5.26471 
chr7:10588720-10588748 5.5 
chr7:10592591-10592616 5.32 
chr7:10596603-10596628 5.64 
chr7:10599842-10599946 5.32692 
chr7:10599971-10600036 5.49231 
chr7:10602284-10602317 5.30303 
chr7:10603707-10603726 5.89474 
chr7:10607484-10607506 5.54545 
chr7:10607625-10607649 6 
chr7:10611126-10611155 5.41379 
chr7:10611658-10611674 5.875 
chr7:10612241-10612276 5.85714 
chr7:10612409-10612441 6 
chr7:10613160-10613182 5.63636 
chr7:10613783-10613804 5.52381 
chr7:10613883-10613915 5.46875 
chr7:10615516-10615532 6 
chr7:10618403-10618418 6 
chr7:10619993-10620024 5.87097 
chr7:10625144-10625166 5.77273 
chr7:10627148-10627172 5.45833 
chr7:10628200-10628269 5.44928 
chr7:10631192-10631264 5.88889 
chr7:10632041-10632072 5.64516 
chr7:10632100-10632118 5.77778 
chr7:10635193-10635214 5.71429 
chr7:10636882-10636931 5.67347 
chr7:10638506-10638539 5.63636 
chr7:10638921-10638947 5.46154 
chr7:10650167-10650180 6 
chr7:10653364-10653390 5.53846 
chr7:10661528-10661619 5.71429 
chr7:10662321-10662546 5.88889 
chr7:10664503-10664515 6 
chr7:10665871-10665897 5.26923 
chr7:10667622-10667644 5.81818 
chr7:10674248-10674273 5.36 
chr7:10675513-10675540 5.74074 
chr7:10681164-10681190 5.46154 
chr7:10682730-10682775 6 
chr7:10693768-10693791 6 
chr7:10695384-10695412 5.67857 
chr7:10695841-10695859 5.72222 
chr7:10699351-10699372 6 
chr7:10701089-10701134 5.24444 
chr7:10701341-10701394 5.35849 
chr7:10701595-10701620 5.52 
chr7:10703679-10703712 5.33333 
chr7:10703835-10703861 5.46154 
chr7:10704175-10704237 5.67742 
chr7:10704525-10704553 5.82143 
chr7:10704800-10704822 5.77273 
chr7:10706137-10706153 6 
chr7:10711214-10711237 5.6087 
chr7:10714201-10714226 5.32 
chr7:10719506-10719531 5.6 
chr7:10719765-10719786 5.90476 
chr7:10726265-10726282 5.88235 
chr7:10729561-10729582 6 
chr7:10730403-10730457 5.5 
chr7:10731161-10731202 5.41463 
chr7:10731409-10731428 5.78947 
chr7:10731776-10731798 5.63636 
chr7:10732338-10732357 5.84211 
chr7:10735921-10735971 5.14 
chr7:10736388-10736414 5.34615 
chr7:10743493-10743526 5.45455 
chr7:10743621-10743648 5.37037 
chr7:10743781-10743810 5.48276 
chr7:10748642-10748672 5.63333 
chr7:10751923-10751957 5.26471 
chr7:10758295-10758318 5.73913 
chr7:10759616-10759645 5.58621 
chr7:10761846-10761865 5.89474 
chr7:10763264-10763396 5.7197 
chr7:10765669-10765699 5.43333 
chr7:10771484-10771522 5.5 
chr7:10779143-10779156 6 
chr7:10785217-10785231 6 
chr7:10787508-10787535 5.7037 
chr7:10789018-10789030 6 
chr7:10792836-10792858 5.54545 
chr7:10794019-10794033 6 
chr7:10794223-10794276 6 
chr7:10795404-10795436 5.34375 
chr7:10800634-10800667 5.57576 
chr7:10800755-10800788 5.90909 
chr7:10802008-10802030 6 
chr7:10803538-10803578 5.775 
chr7:10803687-10803707 5.65 
chr7:10807064-10807081 6 
chr7:10808126-10808144 5.88889 
chr7:10808247-10808261 6 
chr7:10816327-10816373 5.6087 
chr7:10816831-10816855 5.58333 
chr7:10819451-10819470 5.63158 
chr7:10820400-10820414 6 
chr7:10821490-10821548 5.58621 
chr7:10822438-10822463 5.88 
chr7:10824074-10824113 5.87179 
chr7:10824682-10824706 5.5 
chr7:10825618-10825671 5.92453 
chr7:10826220-10826245 5.76 
chr7:10826259-10826271 6 
chr7:10826423-10826441 5.94444 
chr7:10831328-10831351 5.47826 
chr7:10832161-10832193 5.625 
chr7:10834737-10834882 5.94483 
chr7:10835043-10835073 6 
chr7:10835409-10835421 6 
chr7:10836864-10836887 5.56522 
chr7:10838747-10838780 5.75758 
chr7:10840244-10840271 5.44444 
chr7:10840808-10840867 5.37288 
chr7:10845502-10845535 5.81818 
chr7:10848868-10848891 5.43478 
chr7:10851521-10851545 5.83333 
chr7:10856210-10856285 5.58667 
chr7:10857056-10857087 5.54839 
chr7:10860598-10860630 5.25 
chr7:10862377-10862418 6 
chr7:10863936-10863968 5.25 
chr7:10866076-10866088 6 
chr7:10868147-10868165 5.72222 
chr7:10870759-10870776 5.82353 
chr7:10871725-10871772 5.34043 
chr7:10872090-10872117 5.85185 
chr7:10872672-10872741 5.71014 
chr7:10873732-10873759 5.33333 
chr7:10874712-10874841 5.87597 
chr7:10874887-10874928 5.58537 
chr7:10881069-10881091 5.59091 
chr7:10884078-10884102 5.5 
chr7:10888368-10888386 5.72222 
chr7:10889234-10889246 6 
chr7:10889516-10889539 5.95652 
chr7:10890018-10890031 6 
chr7:10890065-10890092 5.40741 
chr7:10890449-10890473 5.58333 
chr7:10893050-10893064 6 
chr7:10893508-10893558 5.24 
chr7:10894247-10894315 5.94118 
chr7:10894753-10894781 5.32143 
chr7:10896594-10896627 5.48485 
chr7:10899955-10899979 5.41667 
chr7:10900023-10900107 5.63095 
chr7:10900124-10900144 5.9 
chr7:10900828-10900850 5.95455 
chr7:10901190-10901244 5.53704 
chr7:10901262-10901287 5.56 
chr7:10901511-10901573 5.72581 
chr7:10901937-10901967 5.36667 
chr7:10902619-10902653 5.38235 
chr7:10903100-10903113 5.92308 
chr7:10906472-10906507 5.94286 
chr7:10909625-10909645 5.6 
chr7:10911715-10911745 5.4 
chr7:10915727-10915759 5.3125 
chr7:10917108-10917129 5.95238 
chr7:10918446-10918460 6 
chr7:10920136-10920149 5.92308 
chr7:10923909-10923939 5.96667 
chr7:10924230-10924258 5.78571 
chr7:10924416-10924443 5.66667 
chr7:10924571-10924590 5.63158 
chr7:10925822-10925842 6 
chr7:10926017-10926046 5.7931 
chr7:10926288-10926319 6 
chr7:10927468-10927484 5.9375 
chr7:10927785-10927822 5.40541 
chr7:10928586-10928649 5.42857 
chr7:10929426-10929444 6 
chr7:10930271-10930283 6 
chr7:10933029-10933078 5.83673 
chr7:10935430-10935507 5.44156 
chr7:10937066-10937078 6 
chr7:10938131-10938155 5.66667 
chr7:10938309-10938347 5.26316 
chr7:10939962-10939984 5.90909 
chr7:10940708-10940722 6 
chr7:10941573-10941597 6 
chr7:10941707-10941733 5.73077 
chr7:10948552-10948572 5.7 
chr7:10949300-10949329 5.51724 
chr7:10952118-10952134 6 
chr7:10952622-10952646 5.625 
chr7:10954595-10954625 5.33333 
chr7:10955575-10955614 5.58974 
chr7:10956884-10956927 5.5814 
chr7:10957302-10957322 6 
chr7:10961836-10961856 5.6 
chr7:10963295-10963332 5.51351 
chr7:10963509-10963553 5.36364 
chr7:10963728-10963741 6 
chr7:10963875-10963902 6 
chr7:10964047-10964084 5.16216 
chr7:10965612-10965639 5.96296 
chr7:10968305-10968343 5.5 
chr7:10969495-10969517 6 
chr7:10971264-10971299 5.82857 
chr7:10972590-10972631 5.65854 
chr7:10974003-10974016 6 
chr7:10980554-10980579 5.32 
chr7:10981945-10981964 5.84211 
chr7:10982439-10982468 5.82759 
chr7:10985429-10985444 6 
chr7:10987003-10987058 5.18182 
chr7:10989871-10989891 6 
chr7:10993611-10993637 5.57692 
chr7:10994936-10994974 5.47368 
chr7:10996298-10996328 5.73333 
chr7:10999579-10999607 5.78571 
chr7:11003315-11003354 5.12821 
chr7:11011116-11011185 5.43478 
chr7:11011561-11011574 6 
chr7:11013018-11013055 5.35135 
chr7:11013742-11013771 5.2069 
chr7:11017891-11017948 5.35088 
chr7:11018681-11018722 5.19512 
chr7:11018801-11018827 5.46154 
chr7:11018875-11018895 5.6 
chr7:11019151-11019191 5.7 
chr7:11019580-11019608 5.35714 
chr7:11021058-11021087 5.31034 
chr7:11021934-11021947 6 
chr7:11022219-11022293 5.62162 
chr7:11022623-11022653 5.2 
chr7:11023005-11023029 5.54167 
chr7:11025265-11025291 6 
chr7:11025582-11025608 5.30769 
chr7:11025767-11025787 5.75 
chr7:11027643-11027674 6 
chr7:11028161-11028176 6 
chr7:11028962-11028984 5.68182 
chr7:11030792-11030820 5.85714 
chr7:11031352-11031399 5.89362 
chr7:11031534-11031558 5.66667 
chr7:11032841-11032857 6 
chr7:11033635-11033648 6 
chr7:11038042-11038092 5.5 
chr7:11039613-11039640 5.25926 
chr7:11039763-11039780 5.88235 
chr7:11039961-11039979 6 
chr7:11040610-11040650 5.45 
chr7:11042055-11042076 5.95238 
chr7:11043873-11043907 5.94118 
chr7:11044844-11044865 5.52381 
chr7:11045101-11045128 5.44444 
chr7:11045414-11045433 6 
chr7:11045943-11045974 5.45161 
chr7:11046718-11046745 5.7037 
chr7:11046822-11046842 5.85 
chr7:11048662-11048674 6 
chr7:11050146-11050178 5.46875 
chr7:11050253-11050278 5.8 
chr7:11052773-11052800 5.85185 
chr7:11055448-11055461 6 
chr7:11065421-11065445 5.91667 
chr7:11065736-11065757 5.80952 
chr7:11066349-11066372 5.56522 
chr7:11068836-11068861 5.44 
chr7:11069646-11069681 5.57143 
chr7:11071217-11071230 6 
chr7:11072124-11072150 5.46154 
chr7:11074166-11074188 6 
chr7:11078057-11078071 6 
chr7:11078283-11078306 5.6087 
chr7:11081051-11081101 5.64 
chr7:11081458-11081471 6 
chr7:11081487-11081501 6 
chr7:11082889-11082918 5.17241 
chr7:11084626-11084641 5.86667 
chr7:11086603-11086622 5.68421 
chr7:11086691-11086708 5.88235 
chr7:11087422-11087484 5.62903 
chr7:11087497-11087586 5.8427 
chr7:11088695-11088707 6 
chr7:11089101-11089115 6 
chr7:11096335-11096413 5.30769 
chr7:11096438-11096458 5.7 
chr7:11096984-11097014 5.7 
chr7:11099490-11099509 5.94737 
chr7:11101381-11101408 6 
chr7:11101545-11101569 5.41667 
chr7:11102240-11102269 5.51724 
chr7:11103274-11103302 5.17857 
chr7:11107976-11107995 6 
chr7:11108827-11108856 5.27586 
chr7:11109226-11109359 5.6391 
chr7:11109472-11109489 5.88235 
chr7:11111845-11111876 5.22581 
chr7:11113825-11113850 6 
chr7:11114564-11114578 6 
chr7:11115191-11115220 5.86207 
chr7:11116180-11116207 6 
chr7:11116577-11116610 5.30303 
chr7:11117226-11117243 6 
chr7:11117345-11117371 5.42308 
chr7:11119878-11119903 5.44 
chr7:11120675-11120740 5.50769 
chr7:11123091-11123107 6 
chr7:11128022-11128054 5.625 
chr7:11128142-11128171 5.27586 
chr7:11129153-11129176 5.65217 
chr7:11129388-11129409 6 
chr7:11132222-11132258 5.44444 
chr7:11134589-11134602 5.92308 
chr7:11136273-11136286 6 
chr7:11136600-11136618 6 
chr7:11139574-11139596 5.77273 
chr7:11139804-11139824 5.7 
chr7:11142365-11142398 5.36364 
chr7:11145150-11145169 5.63158 
chr7:11145854-11145894 5.25 
chr7:11154371-11154415 5.40909 
chr7:11154643-11154669 5.26923 
chr7:11156124-11156149 5.8 
chr7:11157201-11157270 5.55072 
chr7:11157672-11157689 5.82353 
chr7:11158852-11158887 5.65714 
chr7:11161958-11162095 5.85401 
chr7:11163656-11163684 5.25 
chr7:11164606-11164637 5.19355 
chr7:11167518-11167549 5.32258 
chr7:11168364-11168400 5.52778 
chr7:11169175-11169187 6 
chr7:11172299-11172318 5.63158 
chr7:11175785-11175811 5.5 
chr7:11177217-11177234 6 
chr7:11181669-11181702 5.36364 
chr7:11183195-11183219 5.5 
chr7:11184186-11184249 5.4127 
chr7:11188636-11188656 5.95 
chr7:11190129-11190154 5.56 
chr7:11192082-11192109 5.44444 
chr7:11193566-11193594 5.78571 
chr7:11195387-11195404 5.76471 
chr7:11196416-11196440 5.70833 
chr7:11201212-11201259 5.3617 
chr7:11201319-11201410 5.75824 
chr7:11201699-11201728 6 
chr7:11202327-11202340 6 
chr7:11214596-11214628 5.4375 
chr7:11218049-11218077 6 
chr7:11219430-11219539 5.43119 
chr7:11219582-11220335 5.74104 
chr7:11225851-11225873 6 
chr7:11227248-11227271 5.82609 
chr7:11228922-11228979 5.61404 
chr7:11229138-11229150 6 
chr7:11229305-11229319 6 
chr7:11229594-11229615 5.95238 
chr7:11231026-11231060 5.5 
chr7:11232796-11232824 5.46429 
chr7:11233896-11233916 6 
chr7:11238136-11238336 5.79 
chr7:11239833-11239845 6 
chr7:11249882-11249948 5.65152 
chr7:11259645-11259661 6 
chr7:11259812-11259845 5.81818 
chr7:11261846-11261880 5.44118 
chr7:11267390-11267430 5.675 
chr7:11271193-11271228 5.45714 
chr7:11271407-11271451 5.34091 
chr7:11272541-11272560 6 
chr7:11278359-11278380 6 
chr7:11279226-11279248 5.81818 
chr7:11281308-11281332 5.79167 
chr7:11284124-11284136 6 
chr7:11288020-11288071 5.90196 
chr7:11293690-11293711 5.85714 
chr7:11297492-11297514 5.54545 
chr7:11297660-11297701 5.63415 
chr7:11300913-11300932 6 
chr7:11300964-11300993 5.48276 
chr7:11301501-11301539 6 
chr7:11303900-11303973 5.9726 
chr7:11307315-11307337 5.54545 
chr7:11313392-11313457 5.87692 
chr7:11318671-11318707 5.16667 
chr7:11322473-11322502 5.44828 
chr7:11323069-11323108 5.92308 
chr7:11325465-11325732 5.64794 
chr7:11332016-11332047 5.3871 
chr7:11333201-11333214 6 
chr7:11336632-11336663 5.32258 
chr7:11342190-11342234 5.27273 
chr7:11342250-11342294 5.52273 
chr7:11342484-11342542 5.5 
chr7:11343984-11344000 5.9375 
chr7:11348335-11348353 5.88889 
chr7:11349136-11349155 5.63158 
chr7:11350153-11350175 5.90909 
chr7:11352085-11352107 5.72727 
chr7:11352509-11352536 5.96296 
chr7:11354484-11354518 5.64706 
chr7:11356427-11356457 5.5 
chr7:11358370-11358385 5.93333 
chr7:11361307-11361342 5.17143 
chr7:11362212-11362239 5.48148 
chr7:11362905-11362931 5.38462 
chr7:11364581-11364600 5.73684 
chr7:11365906-11365945 5.82051 
chr7:11366736-11366749 6 
chr7:11368809-11368886 5.5974 
chr7:11369164-11369217 5.64151 
chr7:11375259-11375303 5.11364 
chr7:11376895-11376929 5.94118 
chr7:11378012-11378045 5.57576 
chr7:11379811-11379824 6 
chr7:11380304-11380328 5.45833 
chr7:11382347-11382385 5.73684 
chr7:11386270-11386329 5.32203 
chr7:11387112-11387141 5.31034 
chr7:11390553-11390584 5.41935 
chr7:11390890-11390911 5.61905 
chr7:11393811-11393890 5.87342 
chr7:11405343-11405355 6 
chr7:11408800-11408826 5.61538 
chr7:11411370-11411383 6 
chr7:11412666-11412726 5.48333 
chr7:11414245-11414274 5.44828 
chr7:11421866-11421896 5.3 
chr7:11422537-11422563 5.57692 
chr7:11423984-11424016 5.34375 
chr7:11429048-11429085 5.94595 
chr7:11431239-11431256 6 
chr7:11435146-11435167 5.85714 
chr7:11441028-11441055 5.59259 
chr7:11441731-11441766 5.28571 
chr7:11443763-11443776 5.92308 
chr7:11444354-11444406 5.48077 
chr7:11448130-11448158 5.57143 
chr7:11452876-11452926 5.3 
chr7:11457245-11457274 5.41379 
chr7:11460903-11460928 5.44 
chr7:11461505-11461534 5.2069 
chr7:11462225-11462239 6 
chr7:11463794-11463826 5.59375 
chr7:11465358-11465435 5.66234 
chr7:11465684-11465706 5.5 
chr7:11478905-11478922 5.76471 
chr7:11484410-11484484 5.87838 
chr7:11484494-11484518 5.54167 
chr7:11485125-11485166 5.63415 
chr7:11485919-11485948 5.41379 
chr7:11494713-11494732 5.68421 
chr7:11494748-11494773 5.56 
chr7:11499292-11499323 6 
chr7:11499978-11500000 6 
chr7:11502999-11503011 6 
chr7:11507104-11507137 5.36364 
chr7:11508463-11508489 5.76923 
chr7:11515179-11515258 6 
chr7:11515562-11515576 6 
chr7:11515945-11515993 5.9375 
chr7:11516440-11516457 5.76471 
chr7:11517498-11517533 5.25714 
chr7:11518218-11518264 5.93478 
chr7:11518396-11518433 5.54054 
chr7:11524501-11524527 6 
chr7:11531530-11531542 6 
chr7:11540261-11540277 5.875 
chr7:11540560-11540587 5.92593 
chr7:11548028-11548040 6 
chr7:11548761-11548796 5.4 
chr7:11552569-11552582 6 
chr7:11552933-11552962 5.65517 
chr7:11553565-11553577 6 
chr7:11555856-11555880 5.375 
chr7:11556705-11556718 6 
chr7:11558225-11558263 5.73684 
chr7:11561087-11561128 5.90244 
chr7:11561484-11561514 5.36667 
chr7:11564931-11564961 5.3 
chr7:11565114-11565159 5.28889 
chr7:11568867-11568898 5.41935 
chr7:11577241-11577274 5.84848 
chr7:11580878-11580912 5.47059 
chr7:11583609-11583638 5.72414 
chr7:11584924-11584948 5.41667 
chr7:11585822-11585858 5.75 
chr7:11586651-11586685 5.35294 
chr7:11587249-11587264 6 
chr7:11593568-11593605 5.2973 
chr7:11594611-11594624 5.92308 
chr7:11595876-11595964 5.40909 
chr7:11599123-11599172 5.89796 
chr7:11599245-11599293 5.20833 
chr7:11601477-11601493 5.875 
chr7:11601854-11601881 5.37037 
chr7:11608251-11608276 6 
chr7:11608953-11608966 6 
chr7:11609792-11609832 5.875 
chr7:11620510-11620542 5.46875 
chr7:11620818-11620838 5.65 
chr7:11625388-11625411 5.47826 
chr7:11626235-11626252 5.76471 
chr7:11628865-11628892 5.33333 
chr7:11641864-11641945 5.2963 
chr7:11644792-11644842 5.62 
chr7:11646629-11646652 5.6087 
chr7:11647245-11647264 5.68421 
chr7:11649635-11649658 5.47826 
chr7:11650293-11650331 5.15789 
chr7:11651269-11651296 5.33333 
chr7:11651407-11651453 5.8913 
chr7:11651467-11651517 5.88 
chr7:11654032-11654059 5.7037 
chr7:11656865-11656891 5.46154 
chr7:11657046-11657088 5.54762 
chr7:11657305-11657327 5.77273 
chr7:11657914-11657959 5.68889 
chr7:11658417-11658433 5.8125 
chr7:11659029-11659041 6 
chr7:11666871-11666890 5.68421 
chr7:11667003-11667052 5.22449 
chr7:11667856-11667894 5.47368 
chr7:11671283-11671310 5.85185 
chr7:11674218-11674248 5.86667 
chr7:11674588-11674612 5.875 
chr7:11679294-11679322 5.89286 
chr7:11681123-11681163 5.3 
chr7:11681373-11681411 5.86842 
chr7:11683230-11683245 6 
chr7:11684110-11684127 5.88235 
chr7:11685313-11685342 5.34483 
chr7:11688264-11688289 6 
chr7:11690431-11690462 5.96774 
chr7:11691095-11691147 5.82692 
chr7:11692800-11692847 5.44681 
chr7:11693075-11693119 6 
chr7:11701142-11701159 5.76471 
chr7:11703072-11703088 6 
chr7:11708045-11708176 5.70992 
chr7:11708219-11708251 5.28125 
chr7:11709290-11709318 5.46429 
chr7:11709598-11709614 6 
chr7:11717207-11717235 5.92857 
chr7:11719691-11719712 5.57143 
chr7:11722123-11722147 5.45833 
chr7:11722745-11722768 5.78261 
chr7:11723543-11723555 6 
chr7:11726864-11726886 5.54545 
chr7:11727493-11727519 5.84615 
chr7:11727528-11727549 5.95238 
chr7:11728586-11728612 5.34615 
chr7:11729438-11729450 6 
chr7:11731208-11731257 5.30612 
chr7:11732151-11732174 5.69565 
chr7:11732441-11732472 5.41935 
chr7:11732617-11732635 5.88889 
chr7:11732698-11732716 5.72222 
chr7:11737396-11737422 5.53846 
chr7:11737504-11737524 5.65 
chr7:11738599-11738611 6 
chr7:11739264-11739278 5.92857 
chr7:11740579-11740597 5.72222 
chr7:11740890-11740920 5.93333 
chr7:11741497-11741531 5.29412 
chr7:11746257-11746277 6 
chr7:11747910-11747938 5.53571 
chr7:11749893-11749912 5.84211 
chr7:11753504-11753536 5.9375 
chr7:11753809-11753866 5.22807 
chr7:11756121-11756145 5.83333 
chr7:11757047-11757079 5.375 
chr7:11763099-11763117 6 
chr7:11763130-11763156 5.38462 
chr7:11764552-11764573 6 
chr7:11769267-11769300 5.51515 
chr7:11775181-11775220 5.33333 
chr7:11776080-11776106 6 
chr7:11777647-11777671 5.70833 
chr7:11779176-11779222 5.34783 
chr7:11780745-11780772 5.88889 
chr7:11781972-11781987 5.86667 
chr7:11783196-11783211 6 
chr7:11784043-11784079 5.91667 
chr7:11785916-11785942 5.53846 
chr7:11787115-11787163 5.25 
chr7:11789644-11789656 6 
chr7:11789847-11789868 5.57143 
chr7:11792556-11792582 6 
chr7:11793170-11793198 6 
chr7:11793399-11793436 6 
chr7:11793554-11793577 5.52174 
chr7:11797636-11797660 6 
chr7:11799262-11799284 5.77273 
chr7:11800064-11800113 6 
chr7:11800572-11800621 5.71429 
chr7:11801100-11801169 5.36232 
chr7:11803081-11803135 5.5 
chr7:11804195-11804209 6 
chr7:11806684-11806711 5.22222 
chr7:11808561-11808598 5.75676 
chr7:11808748-11808799 5.80392 
chr7:11809830-11809862 5.1875 
chr7:11811809-11811850 5.60976 
chr7:11813359-11813379 5.7 
chr7:11814113-11814146 6 
chr7:11814673-11814702 5.93103 
chr7:11817040-11817081 6 
chr7:11817782-11817799 6 
chr7:11817905-11817924 5.89474 
chr7:11820623-11820659 6 
chr7:11821073-11821108 5.45714 
chr7:11822024-11822055 5.64516 
chr7:11823618-11823643 5.4 
chr7:11823796-11823881 5.41176 
chr7:11824838-11824850 6 
chr7:11826270-11826309 5.20513 
chr7:11826377-11826401 5.83333 
chr7:11828921-11828940 5.84211 
chr7:11835659-11835698 6 
chr7:11835867-11835884 5.82353 
chr7:11836952-11837055 5.59223 
chr7:11838096-11838132 5.86111 
chr7:11839380-11839397 5.82353 
chr7:11840514-11840546 5.625 
chr7:11840902-11840956 5.57407 
chr7:11845117-11845146 5.2069 
chr7:11846606-11846655 5.57143 
chr7:11847110-11847138 5.32143 
chr7:11847780-11847794 6 
chr7:11851718-11851800 5.45122 
chr7:11853340-11853379 6 
chr7:11854709-11854735 5.46154 
chr7:11855077-11855099 5.5 
chr7:11858687-11858720 5.51515 
chr7:11866437-11866457 5.9 
chr7:11866616-11866638 5.5 
chr7:11868346-11868364 6 
chr7:11868389-11868424 5.14286 
chr7:11871453-11871493 5.85 
chr7:11871750-11871778 5.60714 
chr7:11871967-11872015 5.27083 
chr7:11874102-11874132 5.43333 
chr7:11875206-11875220 6 
chr7:11875372-11875388 6 
chr7:11877615-11877647 5.5 
chr7:11877664-11877696 5.71875 
chr7:11879556-11879571 6 
chr7:11879653-11879715 5.59677 
chr7:11880468-11880484 5.8125 
chr7:11880769-11880783 5.92857 
chr7:11883833-11883860 5.66667 
chr7:11883907-11883925 5.77778 
chr7:11889261-11889302 6 
chr7:11889764-11889788 5.45833 
chr7:11892769-11892805 5.22222 
chr7:11894528-11894559 5.67742 
chr7:11897227-11897263 6 
chr7:11899977-11899997 5.9 
chr7:11900144-11900180 5.55556 
chr7:11901984-11902003 5.68421 
chr7:11903640-11903670 6 
chr7:11905550-11905577 5.66667 
chr7:11907080-11907094 6 
chr7:11907470-11907487 6 
chr7:11912334-11912358 6 
chr7:11913099-11913135 5.66667 
chr7:11916422-11916434 6 
chr7:11916723-11916749 5.38462 
chr7:11917133-11917156 5.56522 
chr7:11920181-11920292 5.85586 
chr7:11920926-11920974 5.64583 
chr7:11922013-11922083 5.45714 
chr7:11922096-11922254 5.48101 
chr7:11924086-11924138 6 
chr7:11924493-11924539 5.41304 
chr7:11926007-11926035 5.17857 
chr7:11927087-11927108 5.95238 
chr7:11932820-11932841 5.57143 
chr7:11933259-11933307 5.6875 
chr7:11936958-11936984 5.38462 
chr7:11938205-11938238 5.30303 
chr7:11938297-11938311 6 
chr7:11938479-11938492 6 
chr7:11938881-11938909 5.39286 
chr7:11941207-11941236 5.31034 
chr7:11943484-11943505 5.71429 
chr7:11944568-11944609 5.43902 
chr7:11947976-11947994 5.83333 
chr7:11949569-11949584 6 
chr7:11952890-11952909 6 
chr7:11955719-11955754 5.6 
chr7:11956776-11956820 5.18182 
chr7:11957590-11957612 5.77273 
chr7:11966819-11966838 5.68421 
chr7:11968972-11968988 5.9375 
chr7:11970262-11970297 5.68571 
chr7:11971639-11971674 5.42857 
chr7:11973919-11973950 5.96774 
chr7:11974562-11974575 6 
chr7:11975263-11975285 6 
chr7:11975612-11975649 5.24324 
chr7:11975947-11975977 6 
chr7:11981459-11981592 5.3609 
chr7:11982575-11982621 5.65217 
chr7:11983338-11983404 5.33333 
chr7:11986210-11986238 5.92857 
chr7:11986433-11986452 6 
chr7:11986589-11986659 5.87143 
chr7:11989984-11990016 5.15625 
chr7:11991414-11991446 5.21875 
chr7:11995346-11995477 5.43511 
chr7:11999246-11999269 5.47826 
chr7:12003081-12003113 5.34375 
chr7:12003506-12003557 5.58824 
chr7:12005469-12005510 6 
chr7:12010128-12010153 5.4 
chr7:12011301-12011317 6 
chr7:12014919-12014943 5.54167 
chr7:12016480-12016499 6 
chr7:12016521-12016546 5.52 
chr7:12017847-12017873 5.61538 
chr7:12018819-12018833 6 
chr7:12025998-12026016 6 
chr7:12027880-12027896 6 
chr7:12028601-12028639 5.84211 
chr7:12028825-12028840 6 
chr7:12030378-12030423 5.53333 
chr7:12032198-12032215 6 
chr7:12034268-12034315 5.46809 
chr7:12037210-12037244 5.82353 
chr7:12037441-12037462 5.95238 
chr7:12038228-12038250 5.63636 
chr7:12045323-12045366 6 
chr7:12051227-12051249 5.5 
chr7:12051448-12051480 5.875 
chr7:12054097-12054150 5.39623 
chr7:12057009-12057033 5.41667 
chr7:12058712-12058732 6 
chr7:12059142-12059155 5.92308 
chr7:12059455-12059513 5.84483 
chr7:12060291-12060330 5.17949 
chr7:12062605-12062644 5.74359 
chr7:12063882-12063894 6 
chr7:12070411-12070455 5.54545 
chr7:12073116-12073133 6 
chr7:12073395-12073420 5.44 
chr7:12073925-12073956 6 
chr7:12074762-12074801 5.87179 
chr7:12077021-12077089 5.52941 
chr7:12079285-12079310 5.84 
chr7:12096472-12096514 5.83333 
chr7:12097852-12097886 5.76471 
chr7:12097938-12097979 5.34146 
chr7:12099774-12099883 5.55046 
chr7:12100369-12100401 6 
chr7:12101662-12101698 5.19444 
chr7:12105792-12105824 5.46875 
chr7:12105957-12105978 5.71429 
chr7:12106337-12106387 5.68 
chr7:12106396-12106435 5.69231 
chr7:12114693-12114754 5.60656 
chr7:12117532-12117548 6 
chr7:12123143-12123190 5.21277 
chr7:12124154-12124200 5.28261 
chr7:12125453-12125484 5.93548 
chr7:12126825-12126847 6 
chr7:12129099-12129126 5.77778 
chr7:12133378-12133504 5.83333 
chr7:12136101-12136136 5.37143 
chr7:12142029-12142059 6 
chr7:12144484-12144527 5.48837 
chr7:12147945-12147984 5.33333 
chr7:12156348-12156369 5.57143 
chr7:12157870-12157898 5.28571 
chr7:12161511-12161543 5.3125 
chr7:12165255-12165267 6 
chr7:12165416-12165454 5.47368 
chr7:12169179-12169209 5.86667 
chr7:12170295-12170325 5.4 
chr7:12170935-12170950 6 
chr7:12171459-12171494 5.34286 
chr7:12174638-12174658 5.65 
chr7:12174786-12174825 5.66667 
chr7:12176350-12176387 5.56757 
chr7:12179053-12179073 5.75 
chr7:12180600-12180616 6 
chr7:12181096-12181127 6 
chr7:12184701-12184732 6 
chr7:12188169-12188285 5.61207 
chr7:12188929-12188959 5.3 
chr7:12189670-12189849 5.35754 
chr7:12190782-12190828 5.80435 
chr7:12195453-12195470 6 
chr7:12195764-12195804 5.85 
chr7:12197113-12197328 5.69302 
chr7:12198954-12198984 5.13333 
chr7:12198993-12199068 5.33333 
chr7:12199191-12199249 5.48276 
chr7:12199412-12199432 5.6 
chr7:12199510-12199527 5.94118 
chr7:12199899-12199911 6 
chr7:12204495-12204518 5.95652 
chr7:12211899-12211918 5.84211 
chr7:12212295-12212321 5.73077 
chr7:12213076-12213143 5.44776 
chr7:12215026-12215047 6 
chr7:12215436-12215448 6 
chr7:12221143-12221168 5.76 
chr7:12226254-12226266 6 
chr7:12232400-12232414 6 
chr7:12233691-12233725 5.5 
chr7:12233848-12233861 6 
chr7:12234244-12234291 5.25532 
chr7:12235525-12235543 5.72222 
chr7:12235918-12235930 6 
chr7:12236423-12236446 5.43478 
chr7:12237145-12237160 6 
chr7:12241653-12241683 5.93333 
chr7:12241993-12242012 5.63158 
chr7:12242046-12242074 5.42857 
chr7:12242529-12242596 5.67164 
chr7:12243242-12243309 5.47761 
chr7:12245960-12245984 5.75 
chr7:12246283-12246303 5.7 
chr7:12247296-12247317 5.52381 
chr7:12248155-12248181 5.76923 
chr7:12252232-12252260 5.53571 
chr7:12253366-12253397 5.70968 
chr7:12255196-12255223 5.48148 
chr7:12257865-12257878 6 
chr7:12258172-12258202 5.56667 
chr7:12260713-12260732 6 
chr7:12267446-12267484 5.18421 
chr7:12268732-12268763 5.29032 
chr7:12269841-12269861 6 
chr7:12272851-12272871 5.85 
chr7:12277442-12277477 6 
chr7:12279968-12279991 5.86957 
chr7:12280033-12280069 5.72222 
chr7:12282005-12282028 6 
chr7:12285148-12285170 6 
chr7:12286158-12286199 5.41463 
chr7:12287824-12287852 5.25 
chr7:12288596-12288617 5.66667 
chr7:12289736-12289755 5.63158 
chr7:12289861-12289885 5.41667 
chr7:12291388-12291409 5.90476 
chr7:12297756-12297787 5.83871 
chr7:12298474-12298501 5.77778 
chr7:12301411-12301427 5.875 
chr7:12302754-12302784 5.3 
chr7:12304707-12304726 5.78947 
chr7:12305369-12305384 6 
chr7:12305856-12305889 5.84848 
chr7:12307829-12307851 5.72727 
chr7:12311242-12311254 6 
chr7:12312783-12312802 6 
chr7:12314571-12314596 5.52 
chr7:12316984-12317006 5.86364 
chr7:12320475-12320513 5.23684 
chr7:12321181-12321209 5.42857 
chr7:12321278-12321403 5.24 
chr7:12321643-12321679 5.41667 
chr7:12325634-12325664 5.53333 
chr7:12325746-12325778 5.28125 
chr7:12328829-12328852 5.86957 
chr7:12337360-12337405 5.31111 
chr7:12337929-12337959 6 
chr7:12338630-12338667 5.59459 
chr7:12344902-12344927 5.32 
chr7:12351475-12351503 5.25 
chr7:12351751-12351768 6 
chr7:12353208-12353230 5.77273 
chr7:12353360-12353379 5.73684 
chr7:12353720-12353756 5.30556 
chr7:12354194-12354229 5.22857 
chr7:12356978-12357003 5.56 
chr7:12359264-12359315 5.11765 
chr7:12372170-12372182 6 
chr7:12373738-12373758 6 
chr7:12373790-12373811 5.52381 
chr7:12375070-12375094 5.54167 
chr7:12380543-12380573 5.5 
chr7:12380755-12380776 6 
chr7:12381954-12381966 6 
chr7:12382260-12382320 5.66667 
chr7:12382444-12382467 5.43478 
chr7:12384273-12384320 5.48936 
chr7:12384758-12384788 5.5 
chr7:12388847-12388882 5.82857 
chr7:12401838-12401868 5.8 
chr7:12407862-12407887 5.36 
chr7:12412024-12412045 5.57143 
chr7:12415162-12415197 5.54286 
chr7:12416510-12416528 5.72222 
chr7:12417091-12417126 5.45714 
chr7:12422372-12422400 5.46429 
chr7:12422500-12422541 5.29268 
chr7:12427149-12427221 5.54167 
chr7:12429790-12429812 5.90909 
chr7:12436049-12436069 5.75 
chr7:12436380-12436406 5.96154 
chr7:12436560-12436589 5.34483 
chr7:12439443-12439473 5.63333 
chr7:12444182-12444204 6 
chr7:12445218-12445234 6 
chr7:12445645-12445666 6 
chr7:12447333-12447395 5.27419 
chr7:12447852-12447917 5.46154 
chr7:12449524-12449545 6 
chr7:12455306-12455333 6 
chr7:12455580-12455602 5.63636 
chr7:12455852-12455875 6 
chr7:12456906-12456925 5.94737 
chr7:12458622-12458724 5.47059 
chr7:12460517-12460535 6 
chr7:12464779-12464804 5.36 
chr7:12467072-12467092 5.95 
chr7:12471287-12471319 5.5625 
chr7:12472563-12472588 5.36 
chr7:12473765-12473791 5.34615 
chr7:12475326-12475350 5.91667 
chr7:12475509-12475534 5.44 
chr7:12478003-12478024 5.7619 
chr7:12478180-12478209 5.34483 
chr7:12478412-12478443 5.41935 
chr7:12481412-12481435 5.52174 
chr7:12485429-12485455 5.84615 
chr7:12486209-12486276 5.52239 
chr7:12486305-12486328 5.47826 
chr7:12486352-12486384 5.3125 
chr7:12486439-12486573 5.45522 
chr7:12486601-12486654 5.26415 
chr7:12490444-12490484 5.725 
chr7:12491012-12491028 6 
chr7:12493622-12493642 5.6 
chr7:12494445-12494492 5.80851 
chr7:12495229-12495246 6 
chr7:12496759-12496799 5.65 
chr7:12496922-12496975 5.33962 
chr7:12497295-12497309 6 
chr7:12498926-12498950 6 
chr7:12500644-12500660 6 
chr7:12501903-12501921 5.77778 
chr7:12503611-12503630 6 
chr7:12505161-12505205 5.61364 
chr7:12505809-12505821 6 
chr7:12507037-12507059 6 
chr7:12509142-12509165 5.43478 
chr7:12511544-12511556 6 
chr7:12511588-12511633 5.26667 
chr7:12517762-12517830 5.5 
chr7:12518917-12518941 5.5 
chr7:12519258-12519295 6 
chr7:12523504-12523528 5.91667 
chr7:12523679-12523711 5.46875 
chr7:12528535-12528556 5.90476 
chr7:12537543-12537558 6 
chr7:12542854-12542914 5.23333 
chr7:12543570-12543595 5.56 
chr7:12546930-12546947 5.94118 
chr7:12551358-12551390 5.84375 
chr7:12551544-12551569 6 
chr7:12552763-12552790 5.2963 
chr7:12552805-12552873 5.63235 
chr7:12553625-12553642 6 
chr7:12557186-12557212 5.38462 
chr7:12557613-12557646 5.42424 
chr7:12563387-12563430 5.16279 
chr7:12564446-12564472 6 
chr7:12565101-12565122 5.52381 
chr7:12572174-12572195 6 
chr7:12572809-12572838 5.96552 
chr7:12573134-12573155 5.80952 
chr7:12574578-12574642 5.90625 
chr7:12579088-12579102 5.92857 
chr7:12580123-12580149 5.42308 
chr7:12581279-12581312 5.90909 
chr7:12584106-12584124 6 
chr7:12586418-12586445 5.40741 
chr7:12587734-12587758 5.95833 
chr7:12589944-12589974 5.23333 
chr7:12590392-12590436 5.72727 
chr7:12591268-12591297 5.96552 
chr7:12591564-12591601 5.56757 
chr7:12598214-12598227 5.92308 
chr7:12598918-12598946 5.64286 
chr7:12599212-12599245 5.21212 
chr7:12601029-12601054 5.6 
chr7:12601204-12601231 6 
chr7:12601995-12602008 6 
chr7:12604299-12604313 6 
chr7:12606229-12606268 5.89744 
chr7:12608809-12608858 5.83673 
chr7:12611326-12611348 5.72727 
chr7:12612297-12612319 5.59091 
chr7:12615984-12616003 5.84211 
chr7:12620008-12620022 5.92857 
chr7:12628840-12628854 6 
chr7:12633866-12633880 6 
chr7:12634431-12634458 5.22222 
chr7:12638352-12638383 6 
chr7:12638532-12638558 5.53846 
chr7:12638995-12639018 6 
chr7:12640118-12640144 5.5 
chr7:12644665-12644690 6 
chr7:12647934-12647969 5.88571 
chr7:12648098-12648112 6 
chr7:12649132-12649156 5.875 
chr7:12655607-12655627 5.8 
chr7:12656005-12656018 5.92308 
chr7:12658993-12659016 5.78261 
chr7:12659588-12659627 5.33333 
chr7:12659714-12659740 5.92308 
chr7:12661262-12661277 6 
chr7:12663138-12663163 5.56 
chr7:12665056-12665071 6 
chr7:12666716-12666820 5.41346 
chr7:12667484-12667514 5.2 
chr7:12667657-12667686 6 
chr7:12671149-12671174 5.32 
chr7:12671708-12671774 6 
chr7:12674794-12674817 5.86957 
chr7:12675236-12675262 6 
chr7:12676512-12676548 5.47222 
chr7:12677111-12677162 5.47059 
chr7:12677194-12677219 5.44 
chr7:12677280-12677334 5.37037 
chr7:12677440-12677484 5.34091 
chr7:12678555-12678568 5.92308 
chr7:12681680-12681711 5.64516 
chr7:12684597-12684610 6 
chr7:12684643-12684656 6 
chr7:12684951-12684973 5.72727 
chr7:12687788-12687821 5.21212 
chr7:12687903-12687932 5.75862 
chr7:12692725-12692740 6 
chr7:12693270-12693289 5.63158 
chr7:12693518-12693566 5.6875 
chr7:12695484-12695513 5.31034 
chr7:12695984-12696086 5.82353 
chr7:12696836-12696856 6 
chr7:12697149-12697218 5.82609 
chr7:12698556-12698599 5.93023 
chr7:12700842-12700872 5.16667 
chr7:12703814-12703832 5.88889 
chr7:12706827-12706867 5.275 
chr7:12707590-12707602 6 
chr7:12709174-12709187 6 
chr7:12709454-12709480 5.30769 
chr7:12712550-12712576 5.61538 
chr7:12713439-12713462 6 
chr7:12717226-12717256 6 
chr7:12717962-12717978 5.875 
chr7:12718899-12718918 5.73684 
chr7:12719105-12719147 5.78571 
chr7:12721120-12721143 5.91304 
chr7:12722619-12722656 5.72973 
chr7:12724369-12724393 5.83333 
chr7:12725245-12725295 5.56 
chr7:12729895-12729934 5.66667 
chr7:12733609-12733635 5.73077 
chr7:12736843-12736856 6 
chr7:12737273-12737300 5.96296 
chr7:12737457-12737480 5.6087 
chr7:12738160-12738177 6 
chr7:12738643-12738671 5.25 
chr7:12741973-12741992 5.63158 
chr7:12743103-12743125 6 
chr7:12743446-12743473 6 
chr7:12743873-12743896 5.52174 
chr7:12745420-12745456 5.63889 
chr7:12746927-12746959 6 
chr7:12747113-12747130 5.94118 
chr7:12747998-12748029 6 
chr7:12748365-12748415 5.54 
chr7:12748495-12748520 5.32 
chr7:12750164-12750193 5.13793 
chr7:12750523-12750546 5.95652 
chr7:12751115-12751129 6 
chr7:12753676-12753710 5.5 
chr7:12754213-12754234 5.52381 
chr7:12755849-12755878 5.48276 
chr7:12756045-12756071 5.80769 
chr7:12757066-12757089 5.69565 
chr7:12757669-12757752 5.53012 
chr7:12758694-12758707 5.92308 
chr7:12759388-12759406 5.83333 
chr7:12761204-12761237 5.90909 
chr7:12763695-12763718 6 
chr7:12764245-12764274 5.34483 
chr7:12765585-12765605 5.6 
chr7:12765793-12765852 5.57627 
chr7:12765875-12765908 5.45455 
chr7:12771352-12771382 5.33333 
chr7:12773760-12773788 5.5 
chr7:12775994-12776019 5.84 
chr7:12776373-12776476 5.3301 
chr7:12776505-12776607 5.21569 
chr7:12777010-12777063 5.28302 
chr7:12778501-12778530 5.86207 
chr7:12779654-12779668 5.92857 
chr7:12780503-12780534 6 
chr7:12781529-12781561 5.21875 
chr7:12782652-12782672 6 
chr7:12783840-12783860 6 
chr7:12788465-12788512 5.82979 
chr7:12789179-12789202 5.78261 
chr7:12790209-12790250 5.56098 
chr7:12790280-12790364 5.80952 
chr7:12790706-12790740 5.38235 
chr7:12791266-12791289 6 
chr7:12795045-12795069 5.91667 
chr7:12797092-12797140 5.64583 
chr7:12798210-12798229 5.89474 
chr7:12801114-12801140 6 
chr7:12801984-12802003 5.84211 
chr7:12806966-12806995 5.75862 
chr7:12807171-12807200 5.7931 
chr7:12808531-12808544 6 
chr7:12813259-12813283 5.95833 
chr7:12814551-12814564 5.92308 
chr7:12816304-12816328 5.41667 
chr7:12816484-12816512 5.25 
chr7:12817211-12817235 5.91667 
chr7:12824444-12824456 6 
chr7:12824526-12824549 5.69565 
chr7:12825746-12825776 5.93333 
chr7:12828774-12828795 6 
chr7:12829921-12829933 6 
chr7:12830090-12830144 6 
chr7:12832779-12832804 6 
chr7:12834529-12834548 5.68421 
chr7:12834633-12834662 5.34483 
chr7:12834687-12834745 5.25862 
chr7:12836984-12837046 5.87097 
chr7:12837184-12837238 5.92593 
chr7:12843890-12843911 6 
chr7:12846727-12846755 5.35714 
chr7:12847044-12847057 6 
chr7:12848700-12848719 5.94737 
chr7:12850448-12850484 5.58333 
chr7:12853125-12853176 5.45098 
chr7:12855504-12855517 6 
chr7:12856206-12856225 5.84211 
chr7:12856968-12856997 5.31034 
chr7:12858110-12858142 5.21875 
chr7:12864206-12864224 5.88889 
chr7:12864921-12864944 5.56522 
chr7:12866452-12866481 5.34483 
chr7:12868072-12868094 5.63636 
chr7:12868555-12868576 5.61905 
chr7:12869213-12869237 5.66667 
chr7:12870354-12870397 5.4186 
chr7:12871484-12871520 5.38889 
chr7:12875427-12875446 5.94737 
chr7:12878737-12878788 5.60784 
chr7:12881460-12881490 5.73333 
chr7:12887224-12887238 6 
chr7:12889337-12889353 6 
chr7:12891051-12891095 5.36364 
chr7:12892361-12892391 5.16667 
chr7:12892403-12892426 5.69565 
chr7:12893600-12893616 5.875 
chr7:12893958-12893971 6 
chr7:12896105-12896117 6 
chr7:12896514-12896534 5.9 
chr7:12896900-12896915 6 
chr7:12897676-12897699 5.73913 
chr7:12897992-12898031 6 
chr7:12899321-12899373 5.69231 
chr7:12900069-12900092 5.56522 
chr7:12902526-12902547 5.95238 
chr7:12903179-12903208 5.89655 
chr7:12904488-12904553 5.35385 
chr7:12906654-12906677 5.47826 
chr7:12909998-12910064 5.5 
chr7:12911068-12911089 5.71429 
chr7:12912555-12912580 5.64 
chr7:12912789-12912815 5.69231 
chr7:12914154-12914181 5.96296 
chr7:12915457-12915484 5.37037 
chr7:12918186-12918225 6 
chr7:12919987-12920007 5.7 
chr7:12923106-12923149 5.67442 
chr7:12923300-12923322 5.59091 
chr7:12924433-12924455 5.5 
chr7:12927858-12927881 5.65217 
chr7:12928033-12928046 6 
chr7:12928108-12928313 5.85854 
chr7:12929539-12929553 6 
chr7:12932581-12932602 5.80952 
chr7:12933695-12933710 6 
chr7:12942690-12942705 5.93333 
chr7:12943039-12943065 5.84615 
chr7:12943627-12943646 5.78947 
chr7:12943949-12943962 6 
chr7:12945029-12945051 5.54545 
chr7:12946635-12946647 6 
chr7:12947860-12947923 5.88889 
chr7:12948594-12948612 6 
chr7:12951568-12951592 5.54167 
chr7:12951969-12952041 5.86111 
chr7:12952587-12952599 6 
chr7:12953586-12953600 6 
chr7:12960096-12960158 5.40323 
chr7:12960951-12960974 5.78261 
chr7:12961750-12961812 5.85484 
chr7:12963908-12963937 5.41379 
chr7:12964815-12964837 6 
chr7:12966613-12966637 5.54167 
chr7:12967621-12967747 5.85714 
chr7:12970275-12970305 5.46667 
chr7:12973276-12973304 5.71429 
chr7:12979033-12979061 5.64286 
chr7:12981133-12981166 5.9697 
chr7:12982760-12982805 5.33333 
chr7:12984112-12984125 6 
chr7:12986116-12986131 6 
chr7:12986278-12986308 6 
chr7:12987706-12987722 6 
chr7:12987742-12987763 5.57143 
chr7:12989056-12989068 6 
chr7:12989776-12989829 5.32075 
chr7:12989845-12989867 5.72727 
chr7:12995628-12995661 6 
chr7:12996019-12996040 5.7619 
chr7:12996777-12996790 5.92308 
chr7:12997516-12997528 6 
chr7:12997766-12997779 5.92308 
chr7:12999999-13000039 5.45 
chr7:13001854-13001870 5.875 
chr7:13002296-13002320 5.45833 
chr7:13011431-13011447 5.8125 
chr7:13012207-13012234 6 
chr7:13013848-13013905 5.4386 
chr7:13014264-13014305 6 
chr7:13015391-13015413 5.59091 
chr7:13025341-13025370 5.58621 
chr7:13026356-13026377 5.66667 
chr7:13030911-13030928 5.82353 
chr7:13033862-13033885 5.43478 
chr7:13033905-13033939 5.26471 
chr7:13035707-13035998 5.68041 
chr7:13036347-13036370 5.47826 
chr7:13036561-13036577 6 
chr7:13039211-13039253 5.52381 
chr7:13040155-13040175 5.8 
chr7:13041592-13041618 5.80769 
chr7:13044671-13044704 5.87879 
chr7:13044950-13044984 5.91176 
chr7:13045932-13045952 5.9 
chr7:13046003-13046026 5.56522 
chr7:13049309-13049375 5.75758 
chr7:13049793-13049820 5.88889 
chr7:13050612-13050635 6 
chr7:13057582-13057606 5.54167 
chr7:13057996-13058071 5.33333 
chr7:13058428-13058456 5.32143 
chr7:13059419-13059445 5.42308 
chr7:13062865-13062899 5.67647 
chr7:13063377-13063404 5.77778 
chr7:13065657-13065687 5.5 
chr7:13066254-13066287 5.51515 
chr7:13066341-13066359 5.83333 
chr7:13069168-13069204 6 
chr7:13070546-13070571 5.4 
chr7:13071073-13071092 5.68421 
chr7:13074219-13074253 5.52941 
chr7:13075198-13075220 5.54545 
chr7:13075880-13075963 5.79518 
chr7:13077221-13077254 5.75758 
chr7:13080484-13080519 5.82857 
chr7:13081189-13081237 5.75 
chr7:13084843-13084882 5.41026 
chr7:13087334-13087359 5.32 
chr7:13088039-13088062 5.95652 
chr7:13088519-13088554 5.77143 
chr7:13089198-13089226 5.39286 
chr7:13091817-13091842 5.44 
chr7:13094032-13094049 5.76471 
chr7:13095030-13095080 5.54 
chr7:13096363-13096394 5.35484 
chr7:13098209-13098230 5.85714 
chr7:13099292-13099337 5.6 
chr7:13103413-13103436 5.69565 
chr7:13104653-13104679 5.30769 
chr7:13105713-13105734 6 
chr7:13106419-13106449 5.2 
chr7:13107248-13107265 5.94118 
chr7:13109922-13110397 5.67158 
chr7:13111975-13112006 6 
chr7:13112283-13112308 5.48 
chr7:13112424-13112465 5.29268 
chr7:13112814-13112827 6 
chr7:13114366-13114380 6 
chr7:13114806-13114832 5.88462 
chr7:13119139-13119155 6 
chr7:13121867-13121888 6 
chr7:13122215-13122256 5.43902 
chr7:13124370-13124388 5.72222 
chr7:13124521-13124540 5.63158 
chr7:13132721-13132761 6 
chr7:13135374-13135392 6 
chr7:13135408-13135441 5.54545 
chr7:13137550-13137584 5.08824 
chr7:13139892-13139914 5.90909 
chr7:13141541-13141598 5.92982 
chr7:13142672-13142700 5.25 
chr7:13143290-13143315 5.84 
chr7:13144555-13144598 5.69767 
chr7:13146819-13146848 5.68966 
chr7:13149290-13149310 5.7 
chr7:13149818-13149845 5.22222 
chr7:13150531-13150564 6 
chr7:13150632-13150666 5.94118 
chr7:13151651-13151674 5.82609 
chr7:13154046-13154089 5.93023 
chr7:13159951-13159977 5.30769 
chr7:13166709-13166723 6 
chr7:13167226-13167252 5.38462 
chr7:13169268-13169282 5.92857 
chr7:13170653-13170845 5.66667 
chr7:13173720-13173749 5.48276 
chr7:13174212-13174224 6 
chr7:13174548-13174560 6 
chr7:13177584-13177603 5.63158 
chr7:13180504-13180529 6 
chr7:13180545-13180566 5.90476 
chr7:13187600-13187613 6 
chr7:13188082-13188101 5.68421 
chr7:13188872-13188896 6 
chr7:13195586-13195633 6 
chr7:13196432-13196490 5.65517 
chr7:13197762-13197774 6 
chr7:13199412-13199447 5.25714 
chr7:13199540-13199570 5.43333 
chr7:13200112-13200134 5.63636 
chr7:13203526-13203561 5.17143 
chr7:13204633-13204655 5.5 
chr7:13212579-13212609 5.2 
chr7:13212744-13212775 5.32258 
chr7:13213555-13213608 5.73585 
chr7:13214615-13214635 5.6 
chr7:13221959-13221995 5.86111 
chr7:13222155-13222167 6 
chr7:13226270-13226292 5.90909 
chr7:13226988-13227028 5.3 
chr7:13227270-13227284 6 
chr7:13232545-13232563 5.88889 
chr7:13233614-13233635 5.80952 
chr7:13234526-13234555 6 
chr7:13236544-13236629 5.62353 
chr7:13238685-13238700 6 
chr7:13240178-13240211 5.69697 
chr7:13240253-13240286 5.48485 
chr7:13240541-13240565 6 
chr7:13242595-13242813 5.99083 
chr7:13244111-13244123 6 
chr7:13246576-13246620 5.34091 
chr7:13246714-13246739 5.52 
chr7:13248999-13249030 5.19355 
chr7:13249895-13249922 5.62963 
chr7:13251152-13251170 5.88889 
chr7:13253423-13253452 5.72414 
chr7:13253644-13253662 6 
chr7:13254364-13254386 5.72727 
chr7:13256106-13256118 6 
chr7:13260245-13260265 6 
chr7:13260552-13260570 5.77778 
chr7:13261430-13261451 5.85714 
chr7:13263993-13264007 6 
chr7:13264527-13264542 6 
chr7:13265549-13265565 6 
chr7:13267678-13267719 5.70732 
chr7:13273130-13273158 5.67857 
chr7:13275195-13275231 5.30556 
chr7:13278901-13278922 5.95238 
chr7:13282387-13282401 5.92857 
chr7:13284814-13284839 5.48 
chr7:13287439-13287475 6 
chr7:13287824-13287839 5.93333 
chr7:13288834-13288854 5.65 
chr7:13295584-13295596 6 
chr7:13296538-13296553 6 
chr7:13298258-13298271 6 
chr7:13300967-13301027 5.86667 
chr7:13301328-13301344 6 
chr7:13305946-13305969 5.56522 
chr7:13306068-13306092 5.58333 
chr7:13307128-13307152 5.91667 
chr7:13307281-13307308 6 
chr7:13308295-13308324 5.72414 
chr7:13308452-13308471 5.63158 
chr7:13313001-13313022 5.52381 
chr7:13315388-13315401 6 
chr7:13320089-13320111 6 
chr7:13321073-13321123 5.84 
chr7:13326445-13326478 5.48485 
chr7:13327280-13327316 5.44444 
chr7:13327744-13327798 5.74074 
chr7:13327858-13327896 5.57895 
chr7:13329673-13329699 5.5 
chr7:13330183-13330202 5.78947 
chr7:13331102-13331135 5.72727 
chr7:13332503-13332527 5.41667 
chr7:13334603-13334616 6 
chr7:13334770-13334783 6 
chr7:13339945-13339961 6 
chr7:13340623-13340675 5.5 
chr7:13341242-13341259 5.76471 
chr7:13342049-13342075 5.30769 
chr7:13342408-13342470 5.79032 
chr7:13343956-13343977 5.71429 
chr7:13346706-13346734 5.71429 
chr7:13351149-13351167 5.88889 
chr7:13352598-13352611 6 
chr7:13354078-13354115 5.59459 
chr7:13354406-13354429 5.65217 
chr7:13359794-13359816 6 
chr7:13361364-13361386 5.90909 
chr7:13362522-13362574 5.57692 
chr7:13363938-13363979 5.63415 
chr7:13369260-13369285 5.64 
chr7:13369608-13369641 5.54545 
chr7:13369900-13369934 5.55882 
chr7:13370030-13370078 5.85417 
chr7:13370098-13370333 5.65957 
chr7:13372332-13372364 5.25 
chr7:13373456-13373511 5.83636 
chr7:13376189-13376223 5.55882 
chr7:13377059-13377090 5.51613 
chr7:13379194-13379232 5.18421 
chr7:13379396-13379428 5.6875 
chr7:13379891-13379931 5.425 
chr7:13383888-13383919 5.74194 
chr7:13384078-13384096 5.94444 
chr7:13384241-13384264 6 
chr7:13386077-13386096 6 
chr7:13387796-13387832 5.94444 
chr7:13387948-13387960 6 
chr7:13391680-13391709 6 
chr7:13392679-13392893 5.65421 
chr7:13394452-13394484 5.59375 
chr7:13396264-13396316 5.23077 
chr7:13396447-13396484 5.2973 
chr7:13397556-13397578 5.59091 
chr7:13397728-13397769 5.4878 
chr7:13398536-13398558 5.5 
chr7:13399098-13399122 5.91667 
chr7:13399879-13399916 6 
chr7:13403129-13403151 6 
chr7:13403230-13403250 5.9 
chr7:13406051-13406083 5.34375 
chr7:13407099-13407218 5.76471 
chr7:13408417-13408432 6 
chr7:13409890-13409916 5.46154 
chr7:13409984-13410010 5.30769 
chr7:13410065-13410477 5.55097 
chr7:13410484-13411124 5.57812 
chr7:13411315-13411363 5.27083 
chr7:13412350-13412375 5.88 
chr7:13418958-13418984 5.26923 
chr7:13419148-13419193 5.22222 
chr7:13422775-13422826 5.47059 
chr7:13423046-13423183 5.81022 
chr7:13425241-13425273 5.25 
chr7:13426619-13426645 5.26923 
chr7:13433307-13433328 5.66667 
chr7:13433382-13433406 5.875 
chr7:13435477-13435491 6 
chr7:13438777-13438796 5.84211 
chr7:13442170-13442198 5.57143 
chr7:13446478-13446491 5.92308 
chr7:13447079-13447093 6 
chr7:13448008-13448033 5.44 
chr7:13449602-13449685 5.46988 
chr7:13453194-13453210 5.8125 
chr7:13453295-13453318 5.6087 
chr7:13456704-13456739 5.37143 
chr7:13458105-13458130 6 
chr7:13459214-13459233 5.84211 
chr7:13459712-13459743 5.35484 
chr7:13464860-13464889 5.24138 
chr7:13471034-13471061 5.62963 
chr7:13473201-13473345 5.25 
chr7:13473384-13473564 5.36667 
chr7:13474289-13474318 5.24138 
chr7:13474665-13474690 5.56 
chr7:13474981-13474994 6 
chr7:13475218-13475252 5.38235 
chr7:13479332-13479358 5.76923 
chr7:13484698-13484731 5.42424 
chr7:13484861-13484893 5.5 
chr7:13488861-13488882 5.80952 
chr7:13489427-13489480 5.69811 
chr7:13494031-13494049 5.77778 
chr7:13494344-13494391 5.46809 
chr7:13495289-13495308 5.94737 
chr7:13495866-13495890 5.79167 
chr7:13496030-13496062 5.78125 
chr7:13496231-13496298 5.76119 
chr7:13498589-13498608 5.78947 
chr7:13500514-13500526 6 
chr7:13501281-13501310 5.44828 
chr7:13506153-13506184 5.48387 
chr7:13510058-13510071 6 
chr7:13512367-13512389 6 
chr7:13512811-13512863 5.88462 
chr7:13514041-13514055 6 
chr7:13519931-13519964 5.75758 
chr7:13522440-13522473 6 
chr7:13524383-13524406 6 
chr7:13525192-13525218 5.5 
chr7:13525747-13525793 5.34783 
chr7:13531894-13531906 6 
chr7:13533102-13533114 6 
chr7:13534176-13534193 5.76471 
chr7:13535773-13535797 5.45833 
chr7:13535813-13535826 5.92308 
chr7:13536010-13536051 5.85366 
chr7:13538603-13538622 5.68421 
chr7:13539113-13539132 5.94737 
chr7:13543122-13543177 5.61818 
chr7:13543533-13543574 5.85366 
chr7:13544245-13544271 5.38462 
chr7:13544788-13544826 5.78947 
chr7:13545369-13545388 6 
chr7:13545801-13545826 5.68 
chr7:13548016-13548047 5.19355 
chr7:13548457-13548474 5.82353 
chr7:13548727-13548757 5.63333 
chr7:13552029-13552070 5.63415 
chr7:13557380-13557398 5.88889 
chr7:13559759-13559787 5.46429 
chr7:13561111-13561163 5.51923 
chr7:13564504-13564517 6 
chr7:13565122-13565138 6 
chr7:13565356-13565377 5.57143 
chr7:13566050-13566098 5.3125 
chr7:13567330-13567354 5.625 
chr7:13570159-13570203 5.52273 
chr7:13572390-13572447 5.14035 
chr7:13574299-13574314 6 
chr7:13575291-13575325 6 
chr7:13579149-13579184 5.54286 
chr7:13579438-13579469 5.32258 
chr7:13581954-13581984 5.33333 
chr7:13585464-13585484 5.7 
chr7:13590272-13590289 6 
chr7:13592505-13592543 5.07895 
chr7:13593339-13593375 5.41667 
chr7:13596532-13596555 5.91304 
chr7:13596717-13596735 6 
chr7:13597677-13597730 5.86792 
chr7:13600152-13600167 5.93333 
chr7:13605873-13605899 5.84615 
chr7:13605995-13606089 5.26596 
chr7:13607931-13607964 6 
chr7:13608575-13608602 5.48148 
chr7:13608771-13608802 5.32258 
chr7:13610512-13610534 5.95455 
chr7:13611726-13611774 5.64583 
chr7:13612846-13612870 6 
chr7:13614837-13614882 5.4 
chr7:13615442-13615565 5.71545 
chr7:13617984-13618000 6 
chr7:13618542-13618569 5.74074 
chr7:13623118-13623137 5.78947 
chr7:13627285-13627316 5.64516 
chr7:13629351-13629394 5.90698 
chr7:13629547-13629581 5.58824 
chr7:13631646-13631671 6 
chr7:13632294-13632340 5.95652 
chr7:13637553-13637572 5.94737 
chr7:13639277-13639322 5.73333 
chr7:13642648-13642673 5.44 
chr7:13643765-13643810 6 
chr7:13651390-13651402 6 
chr7:13651718-13651753 5.31429 
chr7:13652632-13652661 5.75862 
chr7:13653073-13653088 5.86667 
chr7:13658739-13658775 6 
chr7:13659768-13659797 5.72414 
chr7:13660139-13660154 6 
chr7:13663430-13663453 6 
chr7:13664727-13664739 6 
chr7:13665437-13665458 5.90476 
chr7:13666551-13666631 5.5875 
chr7:13666892-13666917 5.4 
chr7:13670433-13670453 5.7 
chr7:13671166-13671185 5.68421 
chr7:13678742-13678764 5.54545 
chr7:13679704-13679744 5.175 
chr7:13680666-13680689 5.43478 
chr7:13682054-13682156 5.47059 
chr7:13682264-13682277 6 
chr7:13683721-13683733 6 
chr7:13683935-13683955 5.6 
chr7:13684958-13684997 5.97436 
chr7:13688054-13688083 5.2069 
chr7:13690162-13690204 5.95238 
chr7:13690517-13690556 5.64103 
chr7:13690572-13690615 5.32558 
chr7:13692130-13692147 6 
chr7:13692388-13692419 5.32258 
chr7:13692448-13692492 5.65909 
chr7:13694139-13694180 5.39024 
chr7:13696653-13696692 5.84615 
chr7:13697691-13697721 5.26667 
chr7:13698532-13698563 5.64516 
chr7:13699197-13699318 5.71074 
chr7:13701046-13701064 6 
chr7:13701595-13701609 6 
chr7:13705474-13705493 5.78947 
chr7:13706182-13706201 5.89474 
chr7:13706926-13706950 5.45833 
chr7:13707551-13707587 5.94444 
chr7:13712839-13712863 5.41667 
chr7:13715440-13715471 5.41935 
chr7:13718380-13718398 6 
chr7:13718704-13718750 5.65217 
chr7:13719677-13719977 5.64333 
chr7:13719984-13720090 5.54717 
chr7:13722984-13723024 5.475 
chr7:13723103-13723148 5.97778 
chr7:13726142-13726170 5.57143 
chr7:13726291-13726314 5.47826 
chr7:13726677-13726715 5.52632 
chr7:13730304-13730324 5.7 
chr7:13733773-13733798 5.52 
chr7:13734297-13734340 5.34884 
chr7:13738546-13738558 6 
chr7:13738693-13738720 5.44444 
chr7:13740564-13740585 6 
chr7:13741805-13741912 5.59813 
chr7:13742072-13742095 5.65217 
chr7:13742426-13742444 6 
chr7:13744147-13744160 6 
chr7:13744697-13744718 5.61905 
chr7:13746893-13746921 5.85714 
chr7:13747394-13747422 5.42857 
chr7:13747679-13747698 5.68421 
chr7:13749693-13749711 6 
chr7:13753016-13753071 5.43636 
chr7:13753085-13753161 5.84211 
chr7:13758114-13758141 5.77778 
chr7:13761331-13761344 6 
chr7:13766404-13766417 6 
chr7:13767296-13767329 5.24242 
chr7:13767681-13767724 5.62791 
chr7:13773139-13773154 6 
chr7:13773980-13773995 6 
chr7:13774219-13774242 5.91304 
chr7:13774658-13774742 5.75 
chr7:13775527-13775555 5.96429 
chr7:13779237-13779295 5.31034 
chr7:13779352-13779382 5.6 
chr7:13784027-13784057 5.53333 
chr7:13784110-13784134 6 
chr7:13785754-13785775 5.66667 
chr7:13786425-13786442 6 
chr7:13786525-13786563 5.26316 
chr7:13787442-13787519 5.76623 
chr7:13789256-13789300 5.65909 
chr7:13791967-13792021 5.5 
chr7:13800024-13800049 5.32 
chr7:13800063-13800130 5.58209 
chr7:13804763-13804782 5.63158 
chr7:13809477-13809497 5.7 
chr7:13809630-13809653 6 
chr7:13811201-13811230 5.55172 
chr7:13811420-13811445 5.32 
chr7:13817484-13817518 5.23529 
chr7:13817945-13817967 6 
chr7:13818637-13818667 5.23333 
chr7:13820855-13820948 5.82796 
chr7:13823937-13823963 5.38462 
chr7:13824893-13824929 5.88889 
chr7:13825881-13825907 6 
chr7:13826104-13826210 5.57547 
chr7:13826639-13826694 5.98182 
chr7:13827540-13827569 5.65517 
chr7:13829630-13829655 5.36 
chr7:13831464-13831484 5.6 
chr7:13832208-13832252 5.27273 
chr7:13834754-13834776 6 
chr7:13834928-13835004 5.76316 
chr7:13835403-13835484 5.45679 
chr7:13836224-13836251 5.62963 
chr7:13840997-13841028 5.80645 
chr7:13851752-13851772 5.7 
chr7:13851900-13851935 5.68571 
chr7:13855573-13855599 5.96154 
chr7:13855851-13855892 5.41463 
chr7:13856271-13856330 5.69492 
chr7:13857980-13858003 5.52174 
chr7:13859074-13859088 6 
chr7:13859531-13859552 5.66667 
chr7:13859796-13859812 6 
chr7:13860306-13860341 5.88571 
chr7:13860354-13860424 5.81429 
chr7:13862585-13862603 5.77778 
chr7:13867312-13867335 5.43478 
chr7:13867850-13867878 5.75 
chr7:13870725-13870750 5.44 
chr7:13871439-13871453 6 
chr7:13875852-13875891 5.4359 
chr7:13879602-13879622 5.7 
chr7:13879677-13879710 5.39394 
chr7:13879962-13879980 5.72222 
chr7:13880410-13880458 5.77083 
chr7:13886672-13886695 5.52174 
chr7:13888111-13888136 5.4 
chr7:13888699-13888727 6 
chr7:13889303-13889437 5.85075 
chr7:13889551-13889584 5.51515 
chr7:13894711-13894732 5.57143 
chr7:13896251-13896275 5.625 
chr7:13896822-13896849 5.40741 
chr7:13900656-13900669 6 
chr7:13902023-13902045 6 
chr7:13904650-13904694 5.31818 
chr7:13905764-13905800 5.86111 
chr7:13907131-13907143 6 
chr7:13907475-13907492 6 
chr7:13909321-13909352 5.93548 
chr7:13911992-13912005 6 
chr7:13913044-13913075 5.77419 
chr7:13919155-13919193 5.94737 
chr7:13920921-13920946 5.48 
chr7:13927987-13928017 5.6 
chr7:13929414-13929428 6 
chr7:13929622-13929656 5.82353 
chr7:13933225-13933260 5.57143 
chr7:13933779-13933799 5.75 
chr7:13935373-13935412 5.25641 
chr7:13936275-13936412 5.78102 
chr7:13937447-13937460 6 
chr7:13938240-13938269 5.34483 
chr7:13939754-13939768 6 
chr7:13942372-13942396 5.45833 
chr7:13943387-13943403 6 
chr7:13948761-13948773 6 
chr7:13949853-13949867 6 
chr7:13953503-13953522 6 
chr7:13953875-13953923 5.3125 
chr7:13954243-13954257 6 
chr7:13956555-13956632 5.44156 
chr7:13956913-13956953 6 
chr7:13957588-13957609 6 
chr7:13959190-13959222 6 
chr7:13959484-13959531 5.51064 
chr7:13960051-13960089 5.86842 
chr7:13962220-13962240 5.6 
chr7:13963660-13963690 5.8 
chr7:13965575-13965604 5.55172 
chr7:13966265-13966285 5.8 
chr7:13967077-13967089 6 
chr7:13970414-13970442 5.67857 
chr7:13971662-13971695 5.81818 
chr7:13971839-13971858 5.78947 
chr7:13976666-13976689 5.6087 
chr7:13979984-13980020 5.91667 
chr7:13981488-13981529 6 
chr7:13981645-13981661 6 
chr7:13986381-13986425 5.65909 
chr7:13987369-13987394 5.44 
chr7:13989980-13990007 5.66667 
chr7:13990524-13990562 6 
chr7:13990798-13990837 5.5641 
chr7:13991333-13991361 5.5 
chr7:13991671-13991689 6 
chr7:13993296-13993318 5.77273 
chr7:13996689-13996723 6 
chr7:13999507-13999529 6 
chr7:14000199-14000247 5.6875 
chr7:14000770-14000801 6 
chr7:14001805-14001843 5.68421 
chr7:14004647-14004689 5.42857 
chr7:14006270-14006302 5.96875 
chr7:14009888-14009951 5.93651 
chr7:14010574-14010607 5.81818 
chr7:14012566-14012592 5.26923 
chr7:14014681-14014695 6 
chr7:14015067-14015098 5.87097 
chr7:14015187-14015222 5.94286 
chr7:14016984-14017016 5.25 
chr7:14017107-14017133 5.57692 
chr7:14017706-14017737 5.19355 
chr7:14018020-14018038 6 
chr7:14018328-14018354 5.34615 
chr7:14021126-14021186 5.75 
chr7:14022047-14022076 5.55172 
chr7:14027845-14027878 5.81818 
chr7:14028172-14028196 5.66667 
chr7:14028220-14028260 5.65 
chr7:14033247-14033299 5.92308 
chr7:14038086-14038105 5.78947 
chr7:14041115-14041141 5.30769 
chr7:14042398-14042412 6 
chr7:14042721-14042744 5.73913 
chr7:14044243-14044265 6 
chr7:14044810-14044843 5.9697 
chr7:14050271-14050292 5.61905 
chr7:14050631-14050693 5.79032 
chr7:14054550-14054593 5.46512 
chr7:14054885-14054911 5.30769 
chr7:14057518-14057539 5.61905 
chr7:14058862-14058895 5.63636 
chr7:14068720-14068838 5.62712 
chr7:14069286-14069306 5.65 
chr7:14069534-14069556 5.63636 
chr7:14070275-14070351 5.86842 
chr7:14073008-14073027 5.84211 
chr7:14077462-14077501 5.64103 
chr7:14079031-14079063 5.4375 
chr7:14079478-14079497 5.68421 
chr7:14080739-14080756 6 
chr7:14081714-14081744 5.2 
chr7:14085835-14085865 5.3 
chr7:14087053-14087087 5.70588 
chr7:14087516-14087544 5.39286 
chr7:14088081-14088098 6 
chr7:14088464-14088484 5.6 
chr7:14093732-14093749 5.76471 
chr7:14098340-14098373 5.51515 
chr7:14098392-14098410 5.88889 
chr7:14098782-14098813 5.19355 
chr7:14099936-14100017 5.76543 
chr7:14100689-14100716 5.96296 
chr7:14100789-14100812 5.65217 
chr7:14102798-14102811 6 
chr7:14102830-14102847 6 
chr7:14103920-14103946 5.69231 
chr7:14107722-14107744 5.54545 
chr7:14107769-14107785 6 
chr7:14108518-14108565 5.57447 
chr7:14108628-14108654 5.34615 
chr7:14110745-14110757 6 
chr7:14111384-14111407 5.82609 
chr7:14112750-14112777 5.25926 
chr7:14117394-14117414 6 
chr7:14118724-14118774 5.38 
chr7:14119268-14119297 5.93103 
chr7:14120439-14120462 5.52174 
chr7:14127921-14127937 6 
chr7:14128811-14128830 5.63158 
chr7:14130474-14130501 5.85185 
chr7:14135884-14135920 5.91667 
chr7:14136254-14136290 5.75 
chr7:14140912-14140935 5.73913 
chr7:14142717-14142766 5.38776 
chr7:14146934-14146972 5.47368 
chr7:14151575-14151602 6 
chr7:14162831-14162861 5.26667 
chr7:14164203-14164233 5.5 
chr7:14166626-14166660 5.94118 
chr7:14166997-14167011 6 
chr7:14168228-14168247 5.78947 
chr7:14178346-14178359 6 
chr7:14178746-14178773 5.48148 
chr7:14180838-14180859 5.57143 
chr7:14182959-14182984 5.88 
chr7:14185489-14185505 6 
chr7:14185696-14185717 5.52381 
chr7:14188867-14188887 5.8 
chr7:14193802-14193817 6 
chr7:14194310-14194330 5.75 
chr7:14198060-14198072 6 
chr7:14203619-14203678 5.59322 
chr7:14206360-14206378 6 
chr7:14206835-14206850 6 
chr7:14208508-14208532 5.58333 
chr7:14208819-14208838 5.84211 
chr7:14208989-14209003 6 
chr7:14209759-14209824 5.96923 
chr7:14214262-14214297 5.28571 
chr7:14214346-14214367 5.52381 
chr7:14214382-14214427 5.75556 
chr7:14215597-14215619 5.54545 
chr7:14216187-14216233 5.56522 
chr7:14216319-14216338 5.63158 
chr7:14217179-14217200 6 
chr7:14218035-14218048 6 
chr7:14221843-14221859 6 
chr7:14222211-14222236 5.68 
chr7:14224216-14224241 5.36 
chr7:14225965-14225984 5.78947 
chr7:14226642-14226661 6 
chr7:14228284-14228305 6 
chr7:14229247-14229259 6 
chr7:14232334-14232365 5.58065 
chr7:14234246-14234268 5.68182 
chr7:14239534-14239556 5.90909 
chr7:14242785-14242800 5.93333 
chr7:14246805-14246828 5.47826 
chr7:14250936-14252069 5.75463 
chr7:14252317-14252352 5.22857 
chr7:14253597-14253626 5.27586 
chr7:14254170-14254205 5.31429 
chr7:14256350-14256368 6 
chr7:14256405-14256440 5.42857 
chr7:14257551-14257576 5.36 
chr7:14260444-14260484 5.575 
chr7:14260771-14260810 5.76923 
chr7:14263550-14263596 5.54348 
chr7:14267220-14267251 5.3871 
chr7:14267437-14267470 5.21212 
chr7:14267792-14267808 5.9375 
chr7:14268150-14268184 5.52941 
chr7:14268500-14268527 5.7037 
chr7:14270692-14270778 5.7907 
chr7:14271241-14271280 5.33333 
chr7:14272044-14272074 5.8 
chr7:14276939-14276977 5.34211 
chr7:14277160-14277183 5.52174 
chr7:14281544-14281618 5.83784 
chr7:14283579-14283593 6 
chr7:14283648-14283688 5.7 
chr7:14284125-14284141 6 
chr7:14284294-14284313 6 
chr7:14284785-14284820 5.45714 
chr7:14285550-14285569 5.94737 
chr7:14289561-14289591 5.5 
chr7:14289743-14289768 5.84 
chr7:14291970-14291984 5.92857 
chr7:14295357-14295383 5.38462 
chr7:14295768-14295798 5.2 
chr7:14295909-14295939 5.4 
chr7:14299004-14299062 5.74138 
chr7:14299712-14299758 5.73913 
chr7:14304941-14304958 5.94118 
chr7:14307093-14307126 5.54545 
chr7:14307834-14307863 5.86207 
chr7:14307984-14308003 5.68421 
chr7:14309673-14309703 5.86667 
chr7:14312988-14313008 5.85 
chr7:14314294-14314317 5.82609 
chr7:14314567-14314603 5.83333 
chr7:14314814-14314837 5.43478 
chr7:14324631-14324661 6 
chr7:14327844-14327893 5.55102 
chr7:14327912-14327925 6 
chr7:14329369-14329383 6 
chr7:14330767-14330783 6 
chr7:14336385-14336403 6 
chr7:14341310-14341334 5.70833 
chr7:14341674-14341695 5.57143 
chr7:14343671-14343720 5.91837 
chr7:14343858-14343880 6 
chr7:14348998-14349025 5.81481 
chr7:14354160-14354180 5.6 
chr7:14358050-14358074 5.375 
chr7:14359044-14359073 5.31034 
chr7:14360163-14360248 5.6 
chr7:14361225-14361244 5.78947 
chr7:14361613-14361629 6 
chr7:14364071-14364089 5.72222 
chr7:14366517-14366544 5.66667 
chr7:14371710-14371733 5.95652 
chr7:14373085-14373102 6 
chr7:14373476-14373490 6 
chr7:14373984-14374024 5.85 
chr7:14374068-14374105 5.27027 
chr7:14375304-14375329 5.68 
chr7:14375355-14375388 5.75758 
chr7:14379560-14379586 5.80769 
chr7:14379784-14379808 6 
chr7:14382782-14382819 6 
chr7:14383492-14383586 5.48936 
chr7:14383606-14383643 5.27027 
chr7:14392547-14392583 5.61111 
chr7:14394755-14394786 5.87097 
chr7:14395977-14395999 6 
chr7:14398712-14398764 5.34615 
chr7:14400073-14400098 5.76 
chr7:14402357-14402383 5.5 
chr7:14403301-14403314 5.92308 
chr7:14404018-14404071 5.66038 
chr7:14407656-14407673 5.88235 
chr7:14408198-14408221 5.95652 
chr7:14408506-14408519 6 
chr7:14408544-14408563 5.89474 
chr7:14411137-14411162 5.52 
chr7:14413462-14413491 6 
chr7:14413665-14413683 5.83333 
chr7:14414891-14414904 5.92308 
chr7:14415658-14415692 5.41176 
chr7:14419024-14419038 6 
chr7:14419173-14419197 5.66667 
chr7:14419852-14419889 5.75676 
chr7:14422076-14422104 5.67857 
chr7:14424646-14424663 6 
chr7:14425105-14425127 5.81818 
chr7:14426704-14426753 5.65306 
chr7:14427036-14427052 6 
chr7:14427506-14427519 6 
chr7:14427962-14428077 5.4 
chr7:14431136-14431162 5.5 
chr7:14432125-14432152 5.59259 
chr7:14432605-14432629 6 
chr7:14436667-14436684 5.88235 
chr7:14437582-14437607 5.4 
chr7:14441588-14441607 6 
chr7:14442695-14442724 5.41379 
chr7:14449338-14449361 6 
chr7:14449824-14449873 5.61224 
chr7:14454611-14454634 5.65217 
chr7:14457734-14458028 5.59864 
chr7:14459796-14459852 5.21429 
chr7:14462416-14462436 5.7 
chr7:14467649-14467703 5.37037 
chr7:14479490-14479504 6 
chr7:14491158-14491197 5.69231 
chr7:14495545-14495576 5.6129 
chr7:14495620-14495635 5.86667 
chr7:14497853-14497879 5.53846 
chr7:14497929-14497976 5.53191 
chr7:14506269-14506288 5.63158 
chr7:14506858-14506910 5.21154 
chr7:14507043-14507063 5.8 
chr7:14509529-14509567 5.39474 
chr7:14510786-14510909 5.33333 
chr7:14510981-14511039 5.56897 
chr7:14511401-14511426 5.36 
chr7:14515761-14515799 5.42105 
chr7:14516380-14516392 6 
chr7:14517650-14517677 5.62963 
chr7:14520554-14520581 5.37037 
chr7:14524709-14524756 5.82979 
chr7:14524925-14524955 6 
chr7:14527208-14527221 6 
chr7:14527395-14527424 5.48276 
chr7:14528273-14528295 5.63636 
chr7:14528456-14528484 5.85714 
chr7:14528487-14528506 6 
chr7:14533550-14533589 6 
chr7:14536958-14537004 5.32609 
chr7:14540230-14540259 5.24138 
chr7:14545078-14545100 6 
chr7:14546201-14546213 6 
chr7:14554643-14554668 5.88 
chr7:14554797-14554821 5.5 
chr7:14557416-14557431 5.86667 
chr7:14558822-14558848 5.26923 
chr7:14564381-14564393 6 
chr7:14565335-14565356 5.52381 
chr7:14566430-14566455 5.36 
chr7:14573083-14573139 5.58929 
chr7:14574310-14574340 5.3 
chr7:14574995-14575030 5.94286 
chr7:14577288-14577311 6 
chr7:14577710-14577731 6 
chr7:14577890-14577922 5.71875 
chr7:14578777-14578792 5.86667 
chr7:14583068-14583098 5.93333 
chr7:14593490-14593510 6 
chr7:14599477-14599618 5.59574 
chr7:14599777-14599807 5.56667 
chr7:14601753-14601782 5.44828 
chr7:14604366-14604390 5.5 
chr7:14606717-14607177 5.75435 
chr7:14607185-14607234 5.42857 
chr7:14609683-14609771 5.21591 
chr7:14610223-14610267 5.22727 
chr7:14612076-14612110 5.73529 
chr7:14613092-14613126 6 
chr7:14616183-14616207 5.45833 
chr7:14620400-14620424 5.875 
chr7:14622239-14622255 6 
chr7:14624267-14624295 5.92857 
chr7:14627530-14627567 5.54054 
chr7:14628141-14628173 5.15625 
chr7:14630984-14631043 5.11864 
chr7:14635214-14635240 5.65385 
chr7:14637364-14637385 5.71429 
chr7:14637449-14637471 5.68182 
chr7:14638348-14638376 5.25 
chr7:14641538-14641553 6 
chr7:14641569-14641622 5.58491 
chr7:14644958-14645029 5.67606 
chr7:14646782-14646802 6 
chr7:14651779-14651812 5.93939 
chr7:14653157-14653213 5.69643 
chr7:14655812-14655862 5.84 
chr7:14657744-14657770 5.76923 
chr7:14660091-14660111 5.65 
chr7:14660484-14660514 5.83333 
chr7:14660548-14660576 5.35714 
chr7:14660655-14660678 5.43478 
chr7:14662908-14662931 5.47826 
chr7:14664622-14664643 5.71429 
chr7:14667193-14667232 5.79487 
chr7:14667566-14667595 5.89655 
chr7:14667932-14667945 6 
chr7:14670888-14670910 5.72727 
chr7:14672013-14672070 5.31579 
chr7:14673764-14673798 5.64706 
chr7:14674106-14674137 6 
chr7:14675308-14675339 5.29032 
chr7:14677143-14677189 5.78261 
chr7:14677223-14677265 5.5 
chr7:14678665-14678698 5.42424 
chr7:14679372-14679401 5.96552 
chr7:14680853-14680965 6 
chr7:14684267-14684301 5.29412 
chr7:14685573-14685605 5.59375 
chr7:14686960-14686981 6 
chr7:14696348-14696418 5.44286 
chr7:14697042-14697064 5.59091 
chr7:14701833-14701857 6 
chr7:14703178-14703365 5.6631 
chr7:14703628-14703643 6 
chr7:14704503-14704565 5.58065 
chr7:14704984-14705009 5.32 
chr7:14709348-14709367 5.89474 
chr7:14709833-14709861 5.60714 
chr7:14709908-14709940 5.625 
chr7:14713025-14713037 6 
chr7:14716192-14716214 5.72727 
chr7:14716758-14716797 5.28205 
chr7:14720206-14720234 5.35714 
chr7:14721048-14721109 5.55738 
chr7:14723102-14723126 5.45833 
chr7:14723893-14723909 6 
chr7:14725327-14725349 5.81818 
chr7:14726463-14726488 6 
chr7:14727255-14727285 5.4 
chr7:14727963-14727984 5.71429 
chr7:14728824-14728844 6 
chr7:14731759-14731779 5.6 
chr7:14735103-14735137 5.88235 
chr7:14736126-14736153 6 
chr7:14737279-14737669 5.71026 
chr7:14739829-14739851 5.81818 
chr7:14743730-14743750 5.65 
chr7:14743904-14743919 6 
chr7:14744072-14744100 6 
chr7:14749592-14749625 5.93939 
chr7:14751827-14751870 5.30233 
chr7:14752296-14752339 5.51163 
chr7:14753625-14753650 5.36 
chr7:14753701-14753735 6 
chr7:14755146-14755178 5.28125 
chr7:14759708-14759744 6 
chr7:14759915-14759940 5.8 
chr7:14760098-14760138 6 
chr7:14760755-14760776 5.52381 
chr7:14762436-14762464 6 
chr7:14762622-14762654 5.75 
chr7:14763173-14763230 5.77193 
chr7:14763358-14763388 5.83333 
chr7:14764796-14764826 5.83333 
chr7:14765739-14765777 5.84211 
chr7:14768740-14768762 5.81818 
chr7:14771591-14771612 5.52381 
chr7:14773300-14773490 5.74737 
chr7:14773645-14773674 5.75862 
chr7:14776908-14776932 6 
chr7:14777517-14777529 6 
chr7:14778519-14778543 5.875 
chr7:14786813-14786827 6 
chr7:14787404-14787421 6 
chr7:14790405-14790436 5.77419 
chr7:14793128-14793153 6 
chr7:14797100-14797135 5.94286 
chr7:14797169-14797195 5.76923 
chr7:14798509-14798569 5.9 
chr7:14801346-14801369 5.47826 
chr7:14803906-14803958 5.44231 
chr7:14806811-14806841 5.56667 
chr7:14808695-14808903 5.90385 
chr7:14811311-14811337 5.57692 
chr7:14813645-14813666 5.66667 
chr7:14818205-14818239 5.47059 
chr7:14819194-14819236 5.16667 
chr7:14821525-14821548 5.47826 
chr7:14822452-14822464 6 
chr7:14823992-14824005 6 
chr7:14825052-14825085 5.81818 
chr7:14825129-14825146 6 
chr7:14825764-14825790 5.76923 
chr7:14836730-14836762 5.71875 
chr7:14839539-14839556 5.94118 
chr7:14840701-14840745 5.27273 
chr7:14841449-14841602 5.60131 
chr7:14842714-14842742 5.42857 
chr7:14843038-14843065 5.25926 
chr7:14843695-14843718 6 
chr7:14845510-14845533 5.56522 
chr7:14850099-14850136 5.32432 
chr7:14851147-14851173 5.46154 
chr7:14851386-14851434 5.58333 
chr7:14852020-14852032 6 
chr7:14855965-14855984 5.63158 
chr7:14859221-14859240 5.84211 
chr7:14861152-14861166 6 
chr7:14864607-14864677 5.94286 
chr7:14867044-14867084 5.85 
chr7:14870524-14870569 5.57778 
chr7:14873015-14873050 5.77143 
chr7:14874157-14874178 5.71429 
chr7:14874827-14874856 5.17241 
chr7:14876681-14876702 5.57143 
chr7:14878148-14878173 5.44 
chr7:14878307-14878320 5.92308 
chr7:14879021-14879046 5.92 
chr7:14879394-14879424 5.3 
chr7:14879899-14879941 5.21429 
chr7:14880324-14880385 5.68852 
chr7:14882940-14882965 6 
chr7:14884354-14884404 5.22 
chr7:14884731-14884785 5.87037 
chr7:14886915-14886929 6 
chr7:14890689-14890723 5.32353 
chr7:14891904-14891944 5.825 
chr7:14892201-14892226 5.52 
chr7:14893492-14893513 6 
chr7:14895146-14895179 5.45455 
chr7:14895612-14895641 5.86207 
chr7:14896280-14896297 5.76471 
chr7:14896817-14896851 5.82353 
chr7:14896873-14896900 5.77778 
chr7:14897338-14897371 5.21212 
chr7:14898042-14898086 5.34091 
chr7:14900812-14900826 6 
chr7:14902707-14902735 5.46429 
chr7:14902827-14902848 5.57143 
chr7:14903412-14903434 5.63636 
chr7:14903726-14903738 6 
chr7:14903919-14903954 5.37143 
chr7:14907938-14907973 5.42857 
chr7:14909413-14909433 5.6 
chr7:14910715-14910740 6 
chr7:14912422-14912462 5.425 
chr7:14912477-14912511 5.73529 
chr7:14914175-14914199 5.5 
chr7:14914213-14914235 5.5 
chr7:14914757-14914782 6 
chr7:14917179-14917209 5.46667 
chr7:14918372-14918402 6 
chr7:14920082-14920096 6 
chr7:14922023-14922040 5.76471 
chr7:14922197-14922228 5.19355 
chr7:14922449-14922484 5.6 
chr7:14922839-14922891 5.34615 
chr7:14929138-14929152 6 
chr7:14932111-14932153 5.42857 
chr7:14932478-14932632 5.52597 
chr7:14936874-14936901 5.55556 
chr7:14941227-14941259 5.65625 
chr7:14942837-14942885 5.77083 
chr7:14943844-14943858 6 
chr7:14944029-14944047 5.88889 
chr7:14944640-14944670 5.23333 
chr7:14944869-14944883 6 
chr7:14945840-14945859 6 
chr7:14946052-14946091 5.79487 
chr7:14947834-14947847 5.92308 
chr7:14949863-14949941 5.97436 
chr7:14949964-14949992 5.89286 
chr7:14955386-14955404 6 
chr7:14955823-14955855 5.46875 
chr7:14956932-14956960 5.35714 
chr7:14957961-14957989 5.28571 
chr7:14958276-14958325 5.2449 
chr7:14958687-14958744 5.89474 
chr7:14960544-14960585 5.31707 
chr7:14962000-14962035 6 
chr7:14963608-14963629 6 
chr7:14966116-14966135 5.68421 
chr7:14966677-14966689 6 
chr7:14968647-14968677 6 
chr7:14970737-14970749 6 
chr7:14975334-14975384 5.5 
chr7:14976650-14976694 6 
chr7:14978217-14978247 5.76667 
chr7:14979246-14979267 6 
chr7:14980384-14980416 5.625 
chr7:14982030-14982063 5.66667 
chr7:14983262-14983279 5.76471 
chr7:14989722-14989743 5.52381 
chr7:14992393-14992406 6 
chr7:14997323-14997351 5.60714 
chr7:14998051-14998096 6 
chr7:15002238-15002289 5.80392 
chr7:15002912-15002928 5.875 
chr7:15004342-15004363 5.57143 
chr7:15006071-15006083 6 
chr7:15006932-15006962 6 
chr7:15007277-15007300 6 
chr7:15009830-15009853 5.52174 
chr7:15010168-15010193 5.52 
chr7:15011318-15011331 5.92308 
chr7:15011387-15011399 6 
chr7:15013096-15013183 5.91954 
chr7:15013439-15013470 5.22581 
chr7:15013506-15013596 5.37778 
chr7:15017233-15017256 5.78261 
chr7:15017958-15017980 6 
chr7:15018433-15018451 6 
chr7:15021926-15021948 5.72727 
chr7:15026539-15026608 5.33333 
chr7:15029859-15029888 5.68966 
chr7:15030235-15030282 6 
chr7:15034020-15034042 5.54545 
chr7:15038659-15038685 6 
chr7:15041477-15041506 5.48276 
chr7:15041623-15041646 5.47826 
chr7:15043842-15043876 5.38235 
chr7:15044456-15044484 5.17857 
chr7:15052179-15052202 5.82609 
chr7:15052674-15052687 6 
chr7:15054493-15054507 6 
chr7:15055795-15055807 6 
chr7:15056367-15056387 6 
chr7:15063380-15063407 5.40741 
chr7:15066938-15066955 6 
chr7:15067552-15067571 6 
chr7:15069388-15069407 5.78947 
chr7:15075632-15075683 5.62745 
chr7:15076953-15076993 5.7 
chr7:15078887-15078921 5.26471 
chr7:15079601-15079628 5.48148 
chr7:15079710-15079730 5.6 
chr7:15082249-15082270 5.85714 
chr7:15091394-15091444 5.12 
chr7:15092305-15092337 5.90625 
chr7:15096387-15096415 6 
chr7:15096560-15096581 5.57143 
chr7:15101791-15101818 5.37037 
chr7:15102759-15102777 5.94444 
chr7:15105686-15105718 5.40625 
chr7:15107099-15107128 5.34483 
chr7:15107616-15107641 5.64 
chr7:15110235-15110258 5.82609 
chr7:15112339-15112355 6 
chr7:15114838-15114854 6 
chr7:15115385-15115416 6 
chr7:15116526-15116553 5.48148 
chr7:15117032-15117056 6 
chr7:15118922-15118938 5.8125 
chr7:15120281-15120326 5.53333 
chr7:15128185-15128198 6 
chr7:15128498-15128511 6 
chr7:15130301-15130346 5.53333 
chr7:15130664-15130693 5.62069 
chr7:15132902-15132934 5.1875 
chr7:15135232-15135258 5.38462 
chr7:15136404-15136484 5.9 
chr7:15136729-15136753 5.95833 
chr7:15140399-15140450 5.98039 
chr7:15143511-15143571 5.58333 
chr7:15143584-15143653 5.68116 
chr7:15146129-15146177 5.375 
chr7:15147403-15147424 6 
chr7:15148308-15148328 5.75 
chr7:15148825-15148844 5.68421 
chr7:15149850-15149890 5.45 
chr7:15151620-15151695 5.58667 
chr7:15152990-15153038 5.91667 
chr7:15153520-15153544 5.375 
chr7:15155189-15155221 5.28125 
chr7:15157798-15157830 6 
chr7:15158501-15158535 6 
chr7:15159339-15159370 5.19355 
chr7:15159734-15159768 5.52941 
chr7:15160376-15160399 5.91304 
chr7:15163081-15163128 5.19149 
chr7:15163784-15163825 5.43902 
chr7:15168228-15168273 5.53333 
chr7:15170678-15170691 6 
chr7:15171382-15171410 6 
chr7:15173958-15173977 5.78947 
chr7:15174686-15174718 5.625 
chr7:15174787-15174824 5.7027 
chr7:15175592-15175631 5.69231 
chr7:15176367-15176385 5.72222 
chr7:15179445-15179460 5.93333 
chr7:15179699-15179739 5.35 
chr7:15181209-15181237 5.82143 
chr7:15183291-15183324 5.81818 
chr7:15184441-15184468 5.92593 
chr7:15186629-15186646 5.94118 
chr7:15190754-15190769 5.93333 
chr7:15191838-15191861 5.73913 
chr7:15195044-15195069 6 
chr7:15198677-15198703 5.69231 
chr7:15201020-15201094 5.51351 
chr7:15201194-15201286 5.31522 
chr7:15201300-15201341 5.63415 
chr7:15202319-15202347 5.53571 
chr7:15204278-15204296 5.88889 
chr7:15207949-15207967 5.83333 
chr7:15209045-15209074 6 
chr7:15210170-15210198 5.82143 
chr7:15210588-15210614 5.61538 
chr7:15213426-15213453 5.44444 
chr7:15213801-15213844 5.18605 
chr7:15214781-15214812 5.45161 
chr7:15216888-15216921 5.27273 
chr7:15222035-15222054 5.73684 
chr7:15223857-15224370 5.60819 
chr7:15224380-15224561 5.69613 
chr7:15229699-15229870 5.85965 
chr7:15231566-15231627 5.77049 
chr7:15232086-15232107 5.95238 
chr7:15235638-15235679 5.7561 
chr7:15236667-15236686 5.73684 
chr7:15237821-15237893 6 
chr7:15238038-15238057 5.63158 
chr7:15239736-15239775 5.69231 
chr7:15242083-15242109 6 
chr7:15243106-15243154 5.75 
chr7:15245376-15245419 5.39535 
chr7:15247558-15247591 5.45455 
chr7:15249641-15249663 5.63636 
chr7:15251872-15251908 6 
chr7:15256436-15256501 5.55385 
chr7:15256974-15257018 5.47727 
chr7:15257508-15257523 5.93333 
chr7:15257943-15257984 5.80488 
chr7:15258247-15258273 5.26923 
chr7:15259833-15259851 6 
chr7:15260477-15260495 6 
chr7:15264061-15264084 5.6087 
chr7:15264685-15264719 5.67647 
chr7:15266886-15266918 6 
chr7:15267061-15267075 6 
chr7:15268251-15268275 5.5 
chr7:15269008-15269036 5.71429 
chr7:15269132-15269157 5.52 
chr7:15269326-15269393 5.67164 
chr7:15269756-15269779 5.65217 
chr7:15271592-15271615 5.69565 
chr7:15271984-15272020 5.44444 
chr7:15272414-15272453 5.74359 
chr7:15274154-15274179 5.64 
chr7:15274717-15274758 5.29268 
chr7:15274808-15274839 5.32258 
chr7:15275928-15275964 5.36111 
chr7:15276554-15276595 5.60976 
chr7:15277315-15277337 6 
chr7:15278186-15278209 5.47826 
chr7:15279372-15279397 5.56 
chr7:15281084-15281108 6 
chr7:15284257-15284285 5.89286 
chr7:15287039-15287120 5.95062 
chr7:15287804-15287856 5.82692 
chr7:15290164-15290204 5.7 
chr7:15290570-15290588 5.77778 
chr7:15290644-15290665 5.52381 
chr7:15295159-15295189 5.96667 
chr7:15295958-15295980 6 
chr7:15296140-15296164 5.41667 
chr7:15296547-15296565 5.72222 
chr7:15298173-15298208 5.94286 
chr7:15299524-15299546 6 
chr7:15299837-15299849 6 
chr7:15302052-15302076 5.375 
chr7:15303687-15303717 5.43333 
chr7:15305772-15305847 5.69333 
chr7:15309228-15309248 5.6 
chr7:15310221-15310257 6 
chr7:15311894-15311913 5.63158 
chr7:15316932-15316974 5.92857 
chr7:15318377-15318395 5.94444 
chr7:15321142-15321172 5.86667 
chr7:15322140-15322170 5.26667 
chr7:15327814-15327834 5.8 
chr7:15328388-15328406 5.72222 
chr7:15328458-15328493 5.91429 
chr7:15329568-15329595 6 
chr7:15332355-15332394 5.74359 
chr7:15336668-15336696 5.64286 
chr7:15338842-15338875 5.60606 
chr7:15339455-15339512 6 
chr7:15341418-15341445 5.2963 
chr7:15341481-15341500 5.84211 
chr7:15342346-15342358 6 
chr7:15344865-15344878 6 
chr7:15348147-15348185 5.47368 
chr7:15348698-15348718 5.7 
chr7:15351665-15351722 5.35088 
chr7:15354953-15354976 6 
chr7:15355279-15355305 5.26923 
chr7:15356234-15356246 6 
chr7:15357467-15357643 5.85227 
chr7:15358322-15358348 5.46154 
chr7:15359883-15359918 5.6 
chr7:15361838-15361868 5.6 
chr7:15362039-15362383 5.9157 
chr7:15362526-15362576 5.46 
chr7:15362585-15362618 5.57576 
chr7:15364610-15364629 6 
chr7:15365529-15365565 5.47222 
chr7:15367357-15367385 5.85714 
chr7:15367711-15367740 5.58621 
chr7:15371036-15371092 5.14286 
chr7:15373227-15373260 5.69697 
chr7:15381797-15381816 6 
chr7:15382404-15382425 6 
chr7:15386503-15386536 5.33333 
chr7:15393918-15394160 5.8595 
chr7:15395129-15395144 6 
chr7:15396058-15396095 5.16216 
chr7:15396578-15396594 6 
chr7:15396815-15396848 6 
chr7:15397574-15397599 5.4 
chr7:15400259-15400283 5.70833 
chr7:15401238-15401263 5.64 
chr7:15401754-15401779 5.6 
chr7:15403919-15403952 5.45455 
chr7:15410818-15410855 5.2973 
chr7:15411552-15411572 5.75 
chr7:15412082-15412099 5.94118 
chr7:15415011-15415033 6 
chr7:15423037-15423056 5.78947 
chr7:15423929-15423944 5.86667 
chr7:15424442-15424454 6 
chr7:15425793-15425822 6 
chr7:15427529-15427541 6 
chr7:15428293-15428307 6 
chr7:15431680-15431707 5.74074 
chr7:15432424-15432453 6 
chr7:15433537-15433560 6 
chr7:15436289-15436394 5.88571 
chr7:15436407-15436440 5.45455 
chr7:15437203-15437261 5.32759 
chr7:15440341-15440369 5.57143 
chr7:15441900-15441984 5.53571 
chr7:15442216-15442270 5.66667 
chr7:15442278-15442314 5.36111 
chr7:15445853-15445872 6 
chr7:15445915-15446052 5.30657 
chr7:15446068-15446108 5.55 
chr7:15446184-15446209 6 
chr7:15446229-15446415 5.31183 
chr7:15446431-15446471 5.55 
chr7:15446547-15446573 5.69231 
chr7:15446592-15446779 5.36364 
chr7:15446857-15446891 5.73529 
chr7:15449611-15449638 5.74074 
chr7:15452309-15452327 6 
chr7:15453617-15453647 5.63333 
chr7:15454092-15454130 5.55263 
chr7:15455626-15455664 5.84211 
chr7:15457813-15457844 5.3871 
chr7:15458283-15458301 5.77778 
chr7:15465038-15465071 5.60606 
chr7:15466052-15466081 5.7931 
chr7:15467298-15467322 5.66667 
chr7:15470247-15470266 5.73684 
chr7:15471930-15472003 5.84932 
chr7:15472652-15472689 5.64865 
chr7:15477156-15477172 6 
chr7:15477877-15477898 5.61905 
chr7:15487169-15487189 5.9 
chr7:15488236-15488249 6 
chr7:15488950-15488984 5.73529 
chr7:15491440-15491484 5.15909 
chr7:15493554-15493602 5.29167 
chr7:15493644-15493664 5.65 
chr7:15493907-15493945 5.63158 
chr7:15493984-15494021 6 
chr7:15494207-15494231 5.79167 
chr7:15494687-15494738 5.86275 
chr7:15499224-15499244 6 
chr7:15499547-15499585 5.15789 
chr7:15500209-15500242 5.33333 
chr7:15504951-15504994 5.4186 
chr7:15505213-15505248 5.51429 
chr7:15506554-15506583 5.62069 
chr7:15508318-15508341 5.56522 
chr7:15509574-15509595 5.85714 
chr7:15510012-15510041 5.24138 
chr7:15512514-15512543 5.2069 
chr7:15516206-15516223 6 
chr7:15519193-15519221 5.17857 
chr7:15520644-15520700 5.48214 
chr7:15521197-15521209 6 
chr7:15521414-15521431 6 
chr7:15521730-15521806 5.38158 
chr7:15523195-15523221 6 
chr7:15523861-15523884 5.56522 
chr7:15524767-15524780 6 
chr7:15524940-15524969 5.89655 
chr7:15531984-15532008 5.58333 
chr7:15532232-15532252 5.85 
chr7:15532925-15532984 5.54237 
chr7:15532990-15533011 6 
chr7:15535444-15535536 5.73913 
chr7:15539532-15539575 5.74419 
chr7:15540220-15540242 5.90909 
chr7:15543176-15543202 5.46154 
chr7:15546420-15546451 5.74194 
chr7:15549957-15549977 5.95 
chr7:15550152-15550208 5.57143 
chr7:15550476-15550571 5.42105 
chr7:15551637-15551665 5.67857 
chr7:15552454-15552475 6 
chr7:15556930-15556954 5.66667 
chr7:15559607-15559651 5.81818 
chr7:15563834-15563874 5.3 
chr7:15564484-15564525 5.5122 
chr7:15568045-15568067 5.54545 
chr7:15568269-15568283 6 
chr7:15568646-15568666 5.65 
chr7:15569055-15569078 5.56522 
chr7:15569107-15569212 5.52381 
chr7:15569222-15569453 5.77922 
chr7:15570289-15570502 5.40845 
chr7:15570578-15571289 5.87201 
chr7:15572620-15572635 5.86667 
chr7:15577855-15577870 6 
chr7:15578750-15578774 5.70833 
chr7:15580719-15580760 5.73171 
chr7:15582758-15582803 5.4 
chr7:15585107-15585131 5.70833 
chr7:15592943-15592987 5.79545 
chr7:15593330-15593355 5.68 
chr7:15594895-15594957 5.93548 
chr7:15595844-15595862 6 
chr7:15597622-15597660 5.65789 
chr7:15603682-15603698 6 
chr7:15606851-15606879 6 
chr7:15608260-15608304 5.68182 
chr7:15609221-15609246 5.84 
chr7:15610817-15610833 5.9375 
chr7:15612557-15612598 5.80488 
chr7:15612643-15612664 6 
chr7:15615813-15615829 6 
chr7:15617157-15617201 5.5 
chr7:15619005-15619046 5.7561 
chr7:15619928-15619970 5.90476 
chr7:15620821-15620846 5.76 
chr7:15621958-15622068 5.21818 
chr7:15622099-15622125 5.34615 
chr7:15623613-15623648 5.51429 
chr7:15627494-15627508 6 
chr7:15627988-15628000 6 
chr7:15629040-15629098 5.93103 
chr7:15634316-15634343 5.55556 
chr7:15636867-15636895 5.21429 
chr7:15638356-15638371 5.86667 
chr7:15639047-15639070 5.56522 
chr7:15645391-15645451 5.16667 
chr7:15645627-15645654 5.25926 
chr7:15648323-15648342 6 
chr7:15652974-15653026 5.44231 
chr7:15653817-15653884 5.8806 
chr7:15654974-15655008 5.79412 
chr7:15659209-15659292 5.39759 
chr7:15660180-15660216 5.75 
chr7:15661878-15661947 5.33333 
chr7:15667433-15667446 6 
chr7:15671531-15671579 5.625 
chr7:15671753-15671773 5.65 
chr7:15672178-15672219 5.36585 
chr7:15675980-15676005 5.44 
chr7:15677140-15677176 6 
chr7:15679529-15679562 5.63636 
chr7:15679841-15679901 5.66667 
chr7:15680984-15681008 5.91667 
chr7:15687786-15687811 5.32 
chr7:15691379-15691405 5.46154 
chr7:15692151-15692181 5.63333 
chr7:15696024-15696069 5.28889 
chr7:15699383-15699401 6 
chr7:15700637-15700678 5.92683 
chr7:15703548-15703584 5.55556 
chr7:15703614-15703676 5.22581 
chr7:15704666-15704705 6 
chr7:15706376-15706427 5.92157 
chr7:15706914-15706932 6 
chr7:15708095-15708114 6 
chr7:15710248-15710282 5.26471 
chr7:15711517-15711553 5.72222 
chr7:15711716-15711741 6 
chr7:15712516-15712542 6 
chr7:15712783-15712804 5.66667 
chr7:15713222-15713238 6 
chr7:15713589-15713662 5.38356 
chr7:15714181-15714204 6 
chr7:15725773-15725821 5.875 
chr7:15729336-15729358 5.63636 
chr7:15733380-15733407 5.48148 
chr7:15734350-15734378 5.46429 
chr7:15735411-15735424 6 
chr7:15737389-15737403 6 
chr7:15739891-15739913 5.5 
chr7:15740389-15740416 5.2963 
chr7:15740438-15740472 5.94118 
chr7:15740968-15741005 5.72973 
chr7:15741407-15741441 5.76471 
chr7:15746761-15746774 6 
chr7:15751818-15751846 5.35714 
chr7:15752421-15752443 5.5 
chr7:15753779-15753796 6 
chr7:15754023-15754060 5.32432 
chr7:15754689-15754706 5.88235 
chr7:15755331-15755358 5.44444 
chr7:15755379-15755435 5.23214 
chr7:15755702-15755733 5.93548 
chr7:15756068-15756095 5.77778 
chr7:15756458-15756472 6 
chr7:15756753-15756775 6 
chr7:15757539-15757552 6 
chr7:15758273-15758299 5.38462 
chr7:15758564-15758596 5.21875 
chr7:15759903-15759915 6 
chr7:15761457-15761484 5.48148 
chr7:15763603-15763626 5.43478 
chr7:15764783-15764808 5.32 
chr7:15767622-15767647 5.48 
chr7:15768396-15768420 6 
chr7:15768775-15768787 6 
chr7:15771786-15771829 5.86047 
chr7:15772080-15772115 5.51429 
chr7:15773935-15773977 5.45238 
chr7:15774718-15774747 5.93103 
chr7:15775817-15775847 5.26667 
chr7:15776884-15776906 6 
chr7:15776922-15776978 5.33929 
chr7:15776984-15777071 5.51724 
chr7:15781953-15781965 6 
chr7:15784840-15784869 5.82759 
chr7:15785811-15785832 5.61905 
chr7:15788667-15788682 5.93333 
chr7:15791756-15791777 5.71429 
chr7:15793017-15793039 6 
chr7:15794263-15794298 5.54286 
chr7:15794734-15794764 5.7 
chr7:15795178-15795239 5.7377 
chr7:15796003-15796024 6 
chr7:15797930-15797952 5.72727 
chr7:15798108-15798127 5.68421 
chr7:15800051-15800083 5.625 
chr7:15800708-15800731 6 
chr7:15802197-15802216 6 
chr7:15806450-15806474 5.54167 
chr7:15806489-15806525 5.66667 
chr7:15806745-15806771 5.88462 
chr7:15807363-15807379 5.8125 
chr7:15809103-15809131 5.25 
chr7:15809274-15809303 5.89655 
chr7:15810232-15810333 5.64356 
chr7:15812076-15812115 5.74359 
chr7:15812894-15812912 5.88889 
chr7:15814097-15814125 5.39286 
chr7:15814747-15814759 6 
chr7:15815411-15815446 5.54286 
chr7:15818715-15818739 5.45833 
chr7:15819511-15819523 6 
chr7:15820113-15820130 6 
chr7:15821008-15821038 5.73333 
chr7:15826879-15826984 5.8 
chr7:15826996-15827012 5.9375 
chr7:15827026-15827042 5.9375 
chr7:15827056-15827089 5.54545 
chr7:15827974-15827990 5.875 
chr7:15829159-15829205 5.19565 
chr7:15830730-15830754 6 
chr7:15836018-15836064 5.45652 
chr7:15836692-15836715 6 
chr7:15840992-15841013 5.52381 
chr7:15842765-15842815 5.86 
chr7:15847116-15847136 5.6 
chr7:15847502-15847532 5.53333 
chr7:15851301-15851348 5.46809 
chr7:15853366-15853487 5.92562 
chr7:15854177-15854202 5.4 
chr7:15854967-15854984 5.88235 
chr7:15858157-15858184 5.92593 
chr7:15859294-15859323 5.48276 
chr7:15860330-15860362 6 
chr7:15862679-15862696 6 
chr7:15864536-15864569 5.30303 
chr7:15865484-15865497 5.92308 
chr7:15865572-15865600 5.85714 
chr7:15865931-15865965 5.23529 
chr7:15866326-15866350 6 
chr7:15868549-15868577 6 
chr7:15872259-15872283 5.375 
chr7:15874712-15874742 5.73333 
chr7:15876107-15876126 6 
chr7:15876521-15876543 5.63636 
chr7:15877643-15877669 5.80769 
chr7:15879042-15879071 5.68966 
chr7:15881841-15881873 5.6875 
chr7:15885526-15885548 6 
chr7:15886393-15886414 6 
chr7:15886636-15886689 5.88679 
chr7:15887653-15887678 5.96 
chr7:15888891-15888921 5.56667 
chr7:15897257-15897309 5.26923 
chr7:15902104-15902129 5.36 
chr7:15905321-15905343 6 
chr7:15906270-15906283 6 
chr7:15908990-15909021 5.51613 
chr7:15909372-15909396 5.5 
chr7:15909690-15909715 5.64 
chr7:15912301-15912350 5.34694 
chr7:15915597-15915613 6 
chr7:15917528-15917557 6 
chr7:15917659-15917689 5.36667 
chr7:15917852-15917908 5.625 
chr7:15918884-15918903 6 
chr7:15919484-15919585 5.28713 
chr7:15919599-15919624 5.36 
chr7:15919632-15919682 5.98 
chr7:15924007-15924068 5.83607 
chr7:15926769-15926799 5.86667 
chr7:15926951-15926969 6 
chr7:15930050-15930073 5.91304 
chr7:15930228-15930251 6 
chr7:15930889-15930902 6 
chr7:15932102-15932136 5.88235 
chr7:15934688-15934735 5.55319 
chr7:15934839-15934857 5.88889 
chr7:15935597-15935684 5.7931 
chr7:15935794-15935814 5.9 
chr7:15936262-15936291 5.31034 
chr7:15938404-15938440 5.55556 
chr7:15938451-15938484 5.33333 
chr7:15942661-15942689 6 
chr7:15942804-15942832 6 
chr7:15943944-15943984 5.275 
chr7:15947861-15947882 6 
chr7:15953348-15953367 6 
chr7:15954248-15954278 5.4 
chr7:15956549-15956581 5.4375 
chr7:15957271-15957286 6 
chr7:15959946-15959968 5.72727 
chr7:15960431-15960473 5.57143 
chr7:15961893-15961909 5.9375 
chr7:15962210-15962259 5.59184 
chr7:15963358-15963390 5.9375 
chr7:15965520-15965563 5.86047 
chr7:15967236-15967262 5.42308 
chr7:15968956-15968974 6 
chr7:15969183-15969229 5.52174 
chr7:15975277-15975345 5.69118 
chr7:15979637-15979678 5.85366 
chr7:15985719-15985738 5.63158 
chr7:15985871-15985892 5.66667 
chr7:15986092-15986107 5.86667 
chr7:15986371-15986383 6 
chr7:15987036-15987062 5.30769 
chr7:15987105-15987189 5.22619 
chr7:15987348-15987372 5.625 
chr7:15988833-15988845 6 
chr7:15992641-15992668 5.40741 
chr7:15993215-15993292 5.94805 
chr7:15997833-15997857 5.91667 
chr7:16003440-16003452 6 
chr7:16003653-16003675 5.5 
chr7:16004524-16004553 5.37931 
chr7:16005619-16005785 5.94578 
chr7:16011626-16011641 6 
chr7:16016837-16016875 5.94737 
chr7:16017585-16017618 5.69697 
chr7:16019105-16019126 6 
chr7:16019590-16019613 5.6087 
chr7:16020582-16020617 5.85714 
chr7:16022148-16022180 5.5 
chr7:16022333-16022346 6 
chr7:16023686-16023708 5.54545 
chr7:16023984-16024008 5.375 
chr7:16030984-16031022 5.26316 
chr7:16033721-16033746 5.36 
chr7:16034617-16034676 5.25424 
chr7:16036632-16036648 5.9375 
chr7:16036812-16036826 6 
chr7:16038088-16038112 5.5 
chr7:16040866-16040891 5.36 
chr7:16041089-16041115 5.57692 
chr7:16041646-16041673 5.25926 
chr7:16041854-16041876 5.59091 
chr7:16042917-16042957 5.5 
chr7:16045235-16045249 6 
chr7:16052020-16052079 5.84746 
chr7:16052260-16052276 5.9375 
chr7:16056294-16056498 5.60294 
chr7:16056515-16056545 5.7 
chr7:16057511-16057577 5.42424 
chr7:16062598-16062634 5.55556 
chr7:16064463-16064496 5.45455 
chr7:16066949-16066984 5.65714 
chr7:16068186-16068205 5.63158 
chr7:16076038-16076058 6 
chr7:16076155-16076176 5.95238 
chr7:16076981-16077006 5.88 
chr7:16078171-16078225 5.33333 
chr7:16078436-16078458 5.5 
chr7:16082919-16082944 6 
chr7:16083570-16083590 6 
chr7:16083951-16083977 5.84615 
chr7:16086724-16086765 5.60976 
chr7:16086871-16086891 5.7 
chr7:16087435-16087456 5.80952 
chr7:16094059-16094102 5.72093 
chr7:16096414-16096454 5.85 
chr7:16097762-16097787 5.68 
chr7:16098184-16098221 5.2973 
chr7:16099712-16099736 6 
chr7:16101112-16101134 5.54545 
chr7:16101494-16101512 6 
chr7:16103440-16103454 6 
chr7:16105106-16105118 6 
chr7:16106872-16106886 6 
chr7:16109948-16109994 5.86957 
chr7:16112200-16112213 5.92308 
chr7:16116092-16116104 6 
chr7:16118308-16118484 5.69318 
chr7:16125606-16125623 6 
chr7:16126885-16126915 5.6 
chr7:16126955-16126998 5.34884 
chr7:16128037-16128055 6 
chr7:16128533-16128573 5.3 
chr7:16128746-16128835 5.57303 
chr7:16128976-16129103 5.29921 
chr7:16129142-16129264 5.35246 
chr7:16130174-16130193 6 
chr7:16134195-16134218 5.82609 
chr7:16135876-16135907 5.35484 
chr7:16138887-16138984 5.50515 
chr7:16139005-16139075 5.75714 
chr7:16139098-16139160 5.59677 
chr7:16144524-16144546 5.90909 
chr7:16146539-16146574 5.2 
chr7:16150196-16150221 5.44 
chr7:16150710-16150729 5.68421 
chr7:16152659-16152682 5.52174 
chr7:16153913-16153937 5.75 
chr7:16156284-16156353 5.85507 
chr7:16158988-16159018 5.36667 
chr7:16159057-16159082 5.4 
chr7:16163724-16163745 5.52381 
chr7:16164882-16164912 5.7 
chr7:16165513-16165567 5.81481 
chr7:16178415-16178437 5.63636 
chr7:16179927-16179957 5.4 
chr7:16184381-16184410 5.31034 
chr7:16185400-16185416 5.9375 
chr7:16185832-16185854 5.5 
chr7:16185909-16185926 6 
chr7:16189607-16189637 5.8 
chr7:16194591-16194610 5.68421 
chr7:16195740-16195754 6 
chr7:16196616-16196650 5.70588 
chr7:16197666-16197678 6 
chr7:16198020-16198049 6 
chr7:16198547-16198578 5.45161 
chr7:16202561-16202611 5.76 
chr7:16208159-16208202 5.93023 
chr7:16211227-16211263 5.80556 
chr7:16211417-16211444 5.66667 
chr7:16215338-16215372 5.14706 
chr7:16220744-16220785 5.39024 
chr7:16221871-16221902 5.48387 
chr7:16227663-16227684 5.90476 
chr7:16230601-16230624 5.6087 
chr7:16234457-16234484 5.44444 
chr7:16235697-16235753 5.26786 
chr7:16237206-16237222 6 
chr7:16238423-16238439 6 
chr7:16239472-16239494 5.77273 
chr7:16244307-16244331 5.41667 
chr7:16248898-16248910 6 
chr7:16249247-16249282 5.82857 
chr7:16251661-16251688 5.2963 
chr7:16254200-16254218 5.88889 
chr7:16262070-16262091 6 
chr7:16262411-16262434 5.47826 
chr7:16267270-16267302 5.53125 
chr7:16269923-16269959 5.41667 
chr7:16276568-16276592 5.79167 
chr7:16278762-16278777 6 
chr7:16279184-16279204 6 
chr7:16280190-16280234 5.68182 
chr7:16280810-16280826 5.9375 
chr7:16281571-16281588 6 
chr7:16288777-16288801 5.625 
chr7:16294359-16294491 5.81818 
chr7:16299588-16299615 5.33333 
chr7:16304434-16304472 5.31579 
chr7:16306093-16306116 5.52174 
chr7:16312581-16312602 5.80952 
chr7:16312992-16313028 5.25 
chr7:16313657-16313688 6 
chr7:16315437-16315473 5.83333 
chr7:16316989-16317008 6 
chr7:16323038-16323068 5.6 
chr7:16323138-16323189 5.35294 
chr7:16323690-16323704 6 
chr7:16324974-16324992 5.77778 
chr7:16325645-16325742 5.7732 
chr7:16327526-16327586 5.7 
chr7:16328470-16328524 5.64815 
chr7:16333846-16333865 5.89474 
chr7:16341920-16341941 6 
chr7:16343102-16343123 6 
chr7:16343314-16343347 5.24242 
chr7:16344265-16344300 5.37143 
chr7:16344328-16344356 5.57143 
chr7:16344929-16344947 5.88889 
chr7:16345350-16345374 5.66667 
chr7:16345502-16345519 5.82353 
chr7:16347298-16347320 6 
chr7:16347540-16347553 6 
chr7:16348262-16348274 6 
chr7:16355710-16355737 5.37037 
chr7:16356112-16356136 5.875 
chr7:16367224-16367247 6 
chr7:16370610-16370643 5.93939 
chr7:16374779-16374821 5.64286 
chr7:16376183-16376204 5.61905 
chr7:16376997-16377021 5.79167 
chr7:16378438-16378453 6 
chr7:16380228-16380262 5.55882 
chr7:16382388-16382497 5.76147 
chr7:16384030-16384046 6 
chr7:16389431-16389458 5.33333 
chr7:16390104-16390118 5.92857 
chr7:16391189-16391204 5.86667 
chr7:16392504-16392550 6 
chr7:16394285-16394298 6 
chr7:16396786-16396814 6 
chr7:16398739-16398760 5.52381 
chr7:16400119-16400151 5.53125 
chr7:16417716-16417747 5.67742 
chr7:16417875-16417894 5.68421 
chr7:16425890-16425949 5.20339 
chr7:16426655-16426742 5.68966 
chr7:16429538-16429583 5.91111 
chr7:16437227-16437241 6 
chr7:16437376-16437395 5.78947 
chr7:16437484-16437516 5.5 
chr7:16437553-16437572 5.84211 
chr7:16437859-16437887 5.35714 
chr7:16438392-16438415 5.52174 
chr7:16438913-16438950 5.62162 
chr7:16439148-16439202 5.25926 
chr7:16439309-16439348 5.58974 
chr7:16439600-16439631 5.22581 
chr7:16439738-16439812 5.35135 
chr7:16440265-16440293 5.25 
chr7:16440406-16440428 5.63636 
chr7:16444853-16444875 5.77273 
chr7:16447732-16447752 5.9 
chr7:16449048-16449082 5.26471 
chr7:16453975-16454022 6 
chr7:16455249-16455276 5.7037 
chr7:16458497-16458523 5.26923 
chr7:16459466-16459507 5.95122 
chr7:16466842-16466854 6 
chr7:16467506-16467552 5.26087 
chr7:16467814-16467831 5.82353 
chr7:16468876-16468894 5.88889 
chr7:16469143-16469167 5.41667 
chr7:16476526-16476538 6 
chr7:16478383-16478432 5.87755 
chr7:16478449-16478464 5.93333 
chr7:16480359-16480373 6 
chr7:16483651-16483664 6 
chr7:16484849-16484894 5.84444 
chr7:16488827-16488846 5.84211 
chr7:16489545-16489564 6 
chr7:16492351-16492365 6 
chr7:16493570-16493610 5.25 
chr7:16500667-16500700 5.90909 
chr7:16504277-16504295 6 
chr7:16507904-16507928 5.45833 
chr7:16509325-16509351 5.38462 
chr7:16509669-16509712 6 
chr7:16512752-16512775 5.69565 
chr7:16516484-16516526 5.5 
chr7:16517724-16517745 5.71429 
chr7:16518349-16518366 6 
chr7:16521368-16521386 6 
chr7:16522209-16522254 5.24444 
chr7:16522578-16522610 5.1875 
chr7:16523524-16523552 6 
chr7:16526543-16526559 6 
chr7:16526684-16526714 5.63333 
chr7:16527701-16527726 5.76 
chr7:16528562-16528575 6 
chr7:16530012-16530053 5.53659 
chr7:16530523-16530580 5.2807 
chr7:16536806-16536822 6 
chr7:16537705-16537720 6 
chr7:16539013-16539032 5.78947 
chr7:16540968-16541006 6 
chr7:16542718-16542743 5.64 
chr7:16546870-16546883 6 
chr7:16548555-16548596 5.63415 
chr7:16550754-16550774 5.65 
chr7:16551395-16551416 5.66667 
chr7:16552961-16552988 5.85185 
chr7:16553141-16553169 6 
chr7:16553305-16553326 5.90476 
chr7:16555456-16555484 5.53571 
chr7:16556507-16556545 5.34211 
chr7:16556599-16556626 5.40741 
chr7:16560481-16560509 5.64286 
chr7:16561023-16561061 5.47368 
chr7:16561105-16561166 5.18033 
chr7:16563074-16563087 6 
chr7:16565377-16565395 6 
chr7:16567080-16567111 5.80645 
chr7:16568092-16568111 5.78947 
chr7:16570805-16570844 5.79487 
chr7:16572224-16572250 5.38462 
chr7:16574062-16574097 5.4 
chr7:16574269-16574299 5.7 
chr7:16575495-16575510 5.86667 
chr7:16577454-16577505 5.43137 
chr7:16581539-16581587 5.66667 
chr7:16584796-16584811 5.86667 
chr7:16587991-16588028 5.59459 
chr7:16593955-16593973 5.94444 
chr7:16596870-16596901 5.22581 
chr7:16597900-16597921 5.66667 
chr7:16598235-16598251 6 
chr7:16607177-16607189 6 
chr7:16608335-16608350 6 
chr7:16609328-16609348 5.9 
chr7:16609654-16609676 5.90909 
chr7:16610436-16610450 6 
chr7:16614739-16614774 5.71429 
chr7:16618021-16618056 5.88571 
chr7:16618114-16618150 5.58333 
chr7:16620268-16620288 6 
chr7:16620895-16620917 5.54545 
chr7:16627078-16627105 5.55556 
chr7:16627234-16627255 6 
chr7:16628006-16628028 5.59091 
chr7:16628139-16628173 5.67647 
chr7:16628557-16628587 6 
chr7:16629090-16629145 5.69091 
chr7:16629229-16629260 5.93548 
chr7:16632976-16632998 6 
chr7:16633155-16633226 5.67606 
chr7:16636732-16636775 5.90698 
chr7:16638560-16638585 5.64 
chr7:16639181-16639207 5.65385 
chr7:16644066-16644085 5.63158 
chr7:16645104-16645139 5.37143 
chr7:16645299-16645320 6 
chr7:16647191-16647214 5.78261 
chr7:16647293-16647311 6 
chr7:16653545-16653560 6 
chr7:16655653-16655674 5.61905 
chr7:16657542-16657561 6 
chr7:16659787-16659830 5.23256 
chr7:16660216-16660244 6 
chr7:16661593-16661620 5.92593 
chr7:16661656-16661752 5.71875 
chr7:16662366-16662416 5.84 
chr7:16665604-16665619 6 
chr7:16667563-16667611 5.1875 
chr7:16668533-16668573 6 
chr7:16671200-16671228 5.85714 
chr7:16671667-16671762 5.43158 
chr7:16675927-16675951 6 
chr7:16679791-16679824 5.75758 
chr7:16680857-16680880 5.73913 
chr7:16683626-16683664 5.60526 
chr7:16685718-16685744 5.26923 
chr7:16685827-16685856 5.7931 
chr7:16686161-16686173 6 
chr7:16686898-16686925 5.51852 
chr7:16692659-16692682 6 
chr7:16692895-16692915 5.65 
chr7:16693501-16693524 5.65217 
chr7:16693708-16693732 6 
chr7:16695699-16695751 5.48077 
chr7:16696169-16696222 5.92453 
chr7:16697984-16698010 5.65385 
chr7:16698508-16698520 6 
chr7:16698575-16698602 5.25926 
chr7:16698715-16698744 5.27586 
chr7:16699456-16699484 5.78571 
chr7:16700025-16700048 5.56522 
chr7:16702385-16702449 5.4375 
chr7:16705132-16705150 6 
chr7:16706014-16706041 6 
chr7:16706271-16706290 5.73684 
chr7:16706903-16706925 5.81818 
chr7:16711555-16711567 6 
chr7:16713515-16713536 5.57143 
chr7:16713990-16714002 6 
chr7:16716668-16716688 5.7 
chr7:16717712-16717732 6 
chr7:16719931-16719975 5.61364 
chr7:16720425-16720448 6 
chr7:16722822-16722837 6 
chr7:16724729-16724758 5.13793 
chr7:16725476-16725515 5.97436 
chr7:16727343-16727363 5.65 
chr7:16728853-16728878 6 
chr7:16731503-16731551 5.60417 
chr7:16732387-16732402 6 
chr7:16734253-16734266 5.92308 
chr7:16736734-16736757 5.91304 
chr7:16745309-16745323 6 
chr7:16745377-16745431 5.35185 
chr7:16745858-16745875 5.94118 
chr7:16746904-16746921 6 
chr7:16748512-16748532 5.7 
chr7:16748666-16748680 6 
chr7:16749421-16749440 5.94737 
chr7:16750201-16750372 5.77778 
chr7:16750477-16750498 5.71429 
chr7:16753325-16753348 6 
chr7:16753958-16754004 5.43478 
chr7:16754302-16754329 5.7037 
chr7:16754396-16754416 5.8 
chr7:16755827-16755844 5.94118 
chr7:16756575-16756596 6 
chr7:16757528-16757581 5.18868 
chr7:16757973-16758087 5.77193 
chr7:16758602-16758638 6 
chr7:16758672-16758699 5.62963 
chr7:16759832-16759869 5.37838 
chr7:16760136-16760172 5.44444 
chr7:16762335-16762363 5.96429 
chr7:16763253-16763268 5.93333 
chr7:16763535-16763549 6 
chr7:16763701-16763726 6 
chr7:16766436-16766450 6 
chr7:16767868-16767888 5.65 
chr7:16770150-16770167 6 
chr7:16771523-16771570 6 
chr7:16771972-16772168 5.78571 
chr7:16773530-16773547 5.82353 
chr7:16774308-16774332 5.95833 
chr7:16774648-16774678 5.8 
chr7:16775462-16775481 5.73684 
chr7:16775519-16775544 5.52 
chr7:16777329-16777343 6 
chr7:16782432-16782453 5.95238 
chr7:16782635-16782654 5.63158 
chr7:16783689-16783705 5.8125 
chr7:16786041-16786067 5.69231 
chr7:16786595-16786621 5.76923 
chr7:16787007-16787041 5.32353 
chr7:16787282-16787321 5.76923 
chr7:16787632-16787744 5.64286 
chr7:16787885-16787927 5.45238 
chr7:16789107-16789131 6 
chr7:16793421-16793440 5.89474 
chr7:16795166-16795178 6 
chr7:16799302-16799336 5.94118 
chr7:16801315-16801334 6 
chr7:16803639-16803656 5.88235 
chr7:16803808-16803820 6 
chr7:16804526-16804570 5.84091 
chr7:16806027-16806048 5.52381 
chr7:16807506-16807544 5.65789 
chr7:16809281-16809302 5.52381 
chr7:16809743-16809842 5.37374 
chr7:16812621-16812656 5.88571 
chr7:16813359-16813389 5.2 
chr7:16813888-16813912 5.70833 
chr7:16817188-16817218 5.56667 
chr7:16819129-16819149 5.6 
chr7:16819215-16819248 5.36364 
chr7:16819703-16819737 5.94118 
chr7:16822998-16823026 5.5 
chr7:16824688-16824708 5.75 
chr7:16828687-16828713 5.57692 
chr7:16830655-16830676 6 
chr7:16830684-16830718 6 
chr7:16834047-16834067 5.8 
chr7:16838717-16838732 6 
chr7:16839630-16839659 5.51724 
chr7:16842337-16842409 5.54167 
chr7:16843891-16843917 6 
chr7:16845190-16845203 6 
chr7:16846995-16847028 5.42424 
chr7:16855216-16855300 5.29762 
chr7:16857542-16857580 5.89474 
chr7:16858357-16858382 5.92 
chr7:16858787-16858812 5.44 
chr7:16862517-16862543 5.38462 
chr7:16862714-16862734 5.6 
chr7:16868370-16868425 5.34545 
chr7:16869446-16869477 5.32258 
chr7:16869862-16869884 6 
chr7:16871106-16871151 5.75556 
chr7:16872656-16872670 6 
chr7:16873896-16873915 5.68421 
chr7:16875407-16875429 5.86364 
chr7:16879813-16879844 5.90323 
chr7:16879998-16880021 6 
chr7:16882139-16882153 6 
chr7:16883346-16883376 5.8 
chr7:16885546-16885580 6 
chr7:16888143-16888159 6 
chr7:16889433-16889462 6 
chr7:16891298-16891319 6 
chr7:16892074-16892105 5.12903 
chr7:16895022-16895054 5.6875 
chr7:16896418-16896447 6 
chr7:16896460-16896478 6 
chr7:16898855-16898885 5.43333 
chr7:16901523-16901544 5.71429 
chr7:16906383-16906413 5.16667 
chr7:16906932-16906967 5.4 
chr7:16908978-16908995 6 
chr7:16909297-16909328 5.58065 
chr7:16909984-16910010 5.26923 
chr7:16911463-16911497 5.41176 
chr7:16914325-16914351 5.34615 
chr7:16914738-16914763 5.96 
chr7:16915352-16915377 5.96 
chr7:16916827-16916880 5.43396 
chr7:16916902-16916974 5.48611 
chr7:16917484-16917511 5.33333 
chr7:16917740-16917782 5.40476 
chr7:16919662-16919809 5.77551 
chr7:16920083-16920233 5.76667 
chr7:16921908-16921933 5.56 
chr7:16922850-16923031 5.76796 
chr7:16924677-16924703 6 
chr7:16926319-16926360 6 
chr7:16933812-16933855 5.62791 
chr7:16934247-16934291 5.20455 
chr7:16934409-16934440 5.29032 
chr7:16936584-16936622 6 
chr7:16938340-16938352 6 
chr7:16939764-16939795 5.67742 
chr7:16943500-16943542 5.42857 
chr7:16944345-16944369 5.375 
chr7:16947431-16947447 6 
chr7:16953801-16953851 5.58 
chr7:16959806-16959835 5.62069 
chr7:16961131-16961153 5.86364 
chr7:16961936-16962008 5.77778 
chr7:16962340-16962392 5.53846 
chr7:16963839-16963861 6 
chr7:16964020-16964040 6 
chr7:16967940-16967960 6 
chr7:16971704-16971733 5.41379 
chr7:16972234-16972267 5.18182 
chr7:16972658-16972682 5.79167 
chr7:16974332-16974371 6 
chr7:16974830-16974860 5.56667 
chr7:16975678-16975715 5.32432 
chr7:16978580-16978615 5.2 
chr7:16979885-16979904 5.84211 
chr7:16981643-16981704 5.70492 
chr7:16985484-16985511 5.33333 
chr7:16992208-16992241 5.87879 
chr7:16993549-16993573 5.5 
chr7:16997556-16997576 6 
chr7:16999435-16999451 5.9375 
chr7:17000615-17000637 5.68182 
chr7:17002545-17002587 5.35714 
chr7:17004137-17004152 6 
chr7:17004606-17004618 6 
chr7:17005006-17005050 5.88636 
chr7:17005438-17005491 5.37736 
chr7:17006357-17006373 6 
chr7:17008013-17008035 5.59091 
chr7:17009939-17009984 5.17778 
chr7:17011058-17011085 6 
chr7:17012218-17012246 5.78571 
chr7:17013262-17013292 5.2 
chr7:17013685-17013714 5.51724 
chr7:17013864-17013905 5.29268 
chr7:17014861-17014896 5.4 
chr7:17017152-17017183 5.87097 
chr7:17022281-17022318 5.32432 
chr7:17022359-17022378 6 
chr7:17024681-17024704 5.6087 
chr7:17025216-17025253 5.83784 
chr7:17026378-17026466 5.81818 
chr7:17027601-17027629 5.5 
chr7:17027950-17027962 6 
chr7:17029052-17029077 5.4 
chr7:17030555-17030591 6 
chr7:17031632-17031681 5.65306 
chr7:17032585-17032626 5.21951 
chr7:17034177-17034205 5.78571 
chr7:17036461-17036508 5.6383 
chr7:17039394-17039503 5.3945 
chr7:17041489-17041513 5.45833 
chr7:17042304-17042374 5.88571 
chr7:17045447-17045484 5.2973 
chr7:17045969-17046042 5.45205 
chr7:17046678-17046700 6 
chr7:17053659-17053675 6 
chr7:17054946-17054984 5.71053 
chr7:17055706-17055981 5.61455 
chr7:17058588-17058608 5.7 
chr7:17058741-17058766 5.92 
chr7:17059619-17059658 6 
chr7:17060627-17060653 5.96154 
chr7:17068428-17068441 6 
chr7:17070624-17070659 5.8 
chr7:17073295-17073314 6 
chr7:17076830-17076844 6 
chr7:17078240-17078266 5.69231 
chr7:17079975-17080027 5.32692 
chr7:17082795-17082807 6 
chr7:17083096-17083224 5.9375 
chr7:17083683-17083732 5.32653 
chr7:17086580-17086614 5.61765 
chr7:17088233-17088251 5.77778 
chr7:17088732-17088759 5.40741 
chr7:17088810-17088856 5.65217 
chr7:17088871-17088914 5.39535 
chr7:17088937-17088957 5.75 
chr7:17089450-17089462 6 
chr7:17092697-17092718 5.66667 
chr7:17094281-17094311 5.8 
chr7:17100662-17100692 5.83333 
chr7:17106614-17106642 6 
chr7:17107065-17107089 5.45833 
chr7:17109363-17109399 5.77778 
chr7:17115586-17115631 5.6 
chr7:17116689-17116701 6 
chr7:17119057-17119080 5.82609 
chr7:17122602-17122621 6 
chr7:17123268-17123292 5.54167 
chr7:17123810-17123830 5.8 
chr7:17125178-17125270 5.81522 
chr7:17127048-17127060 6 
chr7:17127221-17127247 5.92308 
chr7:17127960-17127972 6 
chr7:17130132-17130206 5.32432 
chr7:17130216-17130342 5.18254 
chr7:17136484-17136505 5.66667 
chr7:17137311-17137355 5.95455 
chr7:17138455-17138484 5.37931 
chr7:17139813-17139831 6 
chr7:17141715-17141739 5.45833 
chr7:17143607-17143639 5.25 
chr7:17146840-17146859 6 
chr7:17148461-17148509 6 
chr7:17150525-17150550 5.4 
chr7:17151015-17151052 5.2973 
chr7:17152322-17152597 5.36364 
chr7:17154754-17154775 5.61905 
chr7:17156349-17156377 5.39286 
chr7:17163443-17163458 5.93333 
chr7:17163994-17164020 5.46154 
chr7:17167870-17167886 6 
chr7:17169374-17169394 5.65 
chr7:17169592-17169621 5.48276 
chr7:17171034-17171059 6 
chr7:17172442-17172495 5.32075 
chr7:17173506-17173556 5.66 
chr7:17174744-17174756 6 
chr7:17179218-17179244 5.61538 
chr7:17180805-17180817 6 
chr7:17181662-17181701 6 
chr7:17182107-17182129 6 
chr7:17182287-17182301 6 
chr7:17190896-17190931 5.51429 
chr7:17192465-17192490 5.64 
chr7:17196421-17196437 6 
chr7:17196912-17196950 5.44737 
chr7:17198526-17198538 6 
chr7:17201056-17201075 5.63158 
chr7:17204802-17204822 6 
chr7:17207162-17207179 6 
chr7:17208925-17208973 5.77083 
chr7:17216918-17216941 6 
chr7:17219936-17219974 6 
chr7:17223052-17223078 5.5 
chr7:17223231-17223251 6 
chr7:17228650-17228663 6 
chr7:17229650-17229678 5.39286 
chr7:17235892-17235914 5.81818 
chr7:17236178-17236292 5.85965 
chr7:17241484-17241511 5.40741 
chr7:17243023-17243047 5.83333 
chr7:17246464-17246481 5.82353 
chr7:17246548-17246572 5.54167 
chr7:17247875-17247909 6 
chr7:17250535-17250559 5.45833 
chr7:17251215-17251243 6 
chr7:17252452-17252464 6 
chr7:17260820-17260835 5.86667 
chr7:17262248-17262285 5.35135 
chr7:17263885-17263905 5.7 
chr7:17265785-17265834 5.91837 
chr7:17265849-17265900 5.82353 
chr7:17265945-17265964 6 
chr7:17266009-17266154 5.70345 
chr7:17267387-17267400 6 
chr7:17273148-17273180 5.3125 
chr7:17275186-17275228 5.7619 
chr7:17275415-17275455 5.8 
chr7:17276910-17276931 5.57143 
chr7:17280336-17280361 5.76 
chr7:17280375-17280394 5.63158 
chr7:17280402-17280440 5.39474 
chr7:17280974-17281030 6 
chr7:17281387-17281402 6 
chr7:17286184-17286221 5.83784 
chr7:17286411-17286448 5.43243 
chr7:17289203-17289223 5.7 
chr7:17290148-17290162 6 
chr7:17291543-17291591 5.6875 
chr7:17292919-17292956 5.89189 
chr7:17293707-17293720 5.92308 
chr7:17294697-17294727 5.46667 
chr7:17297759-17297772 6 
chr7:17301642-17301697 5.74545 
chr7:17304740-17304787 5.51064 
chr7:17305152-17305180 5.17857 
chr7:17307765-17307794 5.41379 
chr7:17309168-17309191 5.47826 
chr7:17312046-17312069 6 
chr7:17313838-17313870 5.625 
chr7:17315294-17315319 5.52 
chr7:17317605-17317688 5.73494 
chr7:17319140-17319191 5.19608 
chr7:17323267-17323289 5.54545 
chr7:17326143-17326173 5.53333 
chr7:17327215-17327231 5.875 
chr7:17327349-17327370 5.66667 
chr7:17327543-17327572 6 
chr7:17330365-17330410 5.64444 
chr7:17330999-17331030 5.80645 
chr7:17331095-17331145 5.32 
chr7:17333544-17333658 5.89474 
chr7:17335509-17335526 5.76471 
chr7:17335579-17335600 5.52381 
chr7:17337915-17337935 5.9 
chr7:17341710-17341731 5.52381 
chr7:17342425-17342446 5.80952 
chr7:17346115-17346135 6 
chr7:17348312-17348350 5.73684 
chr7:17352116-17352140 5.41667 
chr7:17355780-17355846 5.77273 
chr7:17356737-17356752 5.93333 
chr7:17361197-17361238 5.70732 
chr7:17367479-17367525 5.63043 
chr7:17371922-17371951 5.55172 
chr7:17372171-17372211 5.675 
chr7:17375241-17375262 5.52381 
chr7:17377090-17377111 5.57143 
chr7:17377822-17377835 6 
chr7:17377963-17377992 5.93103 
chr7:17384251-17384275 5.625 
chr7:17386039-17386072 5.27273 
chr7:17399887-17399924 5.21622 
chr7:17400220-17400240 5.85 
chr7:17406577-17406603 5.76923 
chr7:17406725-17406750 5.76 
chr7:17407350-17407376 5.34615 
chr7:17408099-17408153 5.72222 
chr7:17408436-17408457 5.52381 
chr7:17410520-17410536 6 
chr7:17411309-17411337 5.28571 
chr7:17412743-17412780 5.78378 
chr7:17412956-17412978 5.59091 
chr7:17416766-17416912 5.61644 
chr7:17417187-17417212 5.6 
chr7:17419819-17419842 5.95652 
chr7:17435435-17435459 5.41667 
chr7:17436755-17436781 5.76923 
chr7:17437110-17437153 5.4186 
chr7:17439282-17439314 5.78125 
chr7:17439363-17439397 5.32353 
chr7:17441574-17441597 5.82609 
chr7:17443217-17443241 6 
chr7:17444816-17444835 5.94737 
chr7:17445253-17445287 5.55882 
chr7:17446642-17446661 5.68421 
chr7:17450189-17450212 5.65217 
chr7:17452823-17452843 5.65 
chr7:17453444-17453478 5.17647 
chr7:17455663-17455687 5.625 
chr7:17457080-17457108 6 
chr7:17459345-17459369 5.75 
chr7:17459416-17459442 6 
chr7:17461396-17461420 5.75 
chr7:17462081-17462125 5.70455 
chr7:17464770-17464798 5.25 
chr7:17466441-17466488 5.46809 
chr7:17467289-17467303 6 
chr7:17467373-17467393 6 
chr7:17469520-17469532 6 
chr7:17470210-17470236 5.5 
chr7:17471545-17471575 5.9 
chr7:17472774-17472788 6 
chr7:17479854-17479866 6 
chr7:17481457-17481493 5.80556 
chr7:17481884-17481911 5.77778 
chr7:17482480-17482503 5.47826 
chr7:17482524-17482550 5.53846 
chr7:17482560-17482602 5.33333 
chr7:17482639-17482693 5.35185 
chr7:17485352-17485367 5.93333 
chr7:17485431-17485449 5.88889 
chr7:17485554-17485612 5.56897 
chr7:17486296-17486333 5.94595 
chr7:17488304-17488326 5.5 
chr7:17490700-17490727 5.37037 
chr7:17493089-17493102 6 
chr7:17496931-17496955 5.79167 
chr7:17502398-17502415 5.94118 
chr7:17504240-17504285 5.8 
chr7:17504610-17504643 5.78788 
chr7:17505053-17505096 5.4186 
chr7:17507484-17507499 6 
chr7:17512201-17512229 5.75 
chr7:17514170-17514199 5.34483 
chr7:17514974-17514994 5.85 
chr7:17515790-17515805 6 
chr7:17516307-17516335 5.25 
chr7:17518129-17518159 5.33333 
chr7:17522845-17522862 6 
chr7:17525064-17525091 5.25926 
chr7:17528668-17528682 6 
chr7:17529108-17529129 5.57143 
chr7:17534130-17534180 5.18 
chr7:17543312-17543324 6 
chr7:17543819-17543848 5.7931 
chr7:17545569-17545607 6 
chr7:17549673-17549701 5.42857 
chr7:17550062-17550083 5.7619 
chr7:17553928-17553942 6 
chr7:17555758-17555789 5.74194 
chr7:17559266-17559281 6 
chr7:17560012-17560032 5.7 
chr7:17560208-17560255 5.53191 
chr7:17570715-17570731 5.875 
chr7:17573710-17573744 5.35294 
chr7:17576138-17576191 5.77358 
chr7:17579107-17579155 5.64583 
chr7:17580544-17580567 6 
chr7:17582559-17582604 5.91111 
chr7:17584092-17584114 5.90909 
chr7:17584371-17584399 5.35714 
chr7:17588426-17588484 6 
chr7:17590118-17590149 5.32258 
chr7:17592648-17592670 6 
chr7:17597358-17597400 6 
chr7:17598203-17598228 5.84 
chr7:17599434-17599466 5.59375 
chr7:17604036-17604051 6 
chr7:17604132-17604157 6 
chr7:17604340-17604378 5.34211 
chr7:17609992-17610020 5.35714 
chr7:17611154-17611178 5.75 
chr7:17611456-17611488 5.34375 
chr7:17612466-17612480 6 
chr7:17613807-17613843 5.30556 
chr7:17621532-17621565 5.36364 
chr7:17624961-17624978 5.82353 
chr7:17628002-17628052 5.76 
chr7:17632262-17632291 5.44828 
chr7:17633249-17633273 5.45833 
chr7:17633750-17633764 6 
chr7:17634507-17634520 6 
chr7:17636436-17636457 5.57143 
chr7:17636484-17636531 5.76596 
chr7:17637267-17637292 5.76 
chr7:17643183-17643213 5.56667 
chr7:17643732-17643761 5.62069 
chr7:17645288-17645355 5.44776 
chr7:17647464-17647484 5.85 
chr7:17647520-17647553 6 
chr7:17648921-17648949 6 
chr7:17655366-17655390 6 
chr7:17655833-17655856 5.91304 
chr7:17656472-17656500 5.67857 
chr7:17662632-17662672 5.55 
chr7:17664107-17664143 5.30556 
chr7:17665318-17665373 5.96364 
chr7:17673047-17673060 6 
chr7:17676836-17676861 5.76 
chr7:17677206-17677233 5.33333 
chr7:17680045-17680061 6 
chr7:17684431-17684445 6 
chr7:17685458-17685484 5.42308 
chr7:17689654-17689667 6 
chr7:17695743-17695762 5.73684 
chr7:17696276-17696295 5.63158 
chr7:17696797-17696823 5.5 
chr7:17698515-17698533 6 
chr7:17702006-17702042 5.38889 
chr7:17702204-17702240 6 
chr7:17704279-17704292 6 
chr7:17705560-17705579 5.63158 
chr7:17706165-17706189 5.875 
chr7:17707060-17707085 5.56 
chr7:17709385-17709424 5.4359 
chr7:17711901-17711915 6 
chr7:17714147-17714159 6 
chr7:17715122-17715136 6 
chr7:17718736-17718760 5.5 
chr7:17718948-17718970 5.63636 
chr7:17720287-17720316 5.58621 
chr7:17725272-17725291 5.94737 
chr7:17726018-17726045 5.25926 
chr7:17727334-17727350 5.875 
chr7:17727627-17727652 5.44 
chr7:17733357-17733371 6 
chr7:17734583-17734606 6 
chr7:17734643-17734679 5.75 
chr7:17740494-17740517 5.56522 
chr7:17743443-17743473 6 
chr7:17744484-17744502 5.94444 
chr7:17744811-17744840 5.24138 
chr7:17745018-17745038 5.6 
chr7:17751095-17751127 6 
chr7:17752342-17752358 6 
chr7:17752545-17752562 5.88235 
chr7:17752852-17752880 5.25 
chr7:17752980-17753035 5.61818 
chr7:17753049-17753256 5.70531 
chr7:17753492-17753516 5.75 
chr7:17757802-17757817 6 
chr7:17758602-17758647 5.86667 
chr7:17758976-17759002 6 
chr7:17760254-17760280 5.76923 
chr7:17761789-17761821 5.71875 
chr7:17768689-17768712 5.6087 
chr7:17769738-17769758 5.7 
chr7:17770336-17770353 6 
chr7:17770365-17770397 5.21875 
chr7:17772925-17772964 5.53846 
chr7:17775134-17775161 5.25926 
chr7:17780283-17780299 5.875 
chr7:17782873-17782900 5.59259 
chr7:17784217-17784230 6 
chr7:17786449-17786484 5.57143 
chr7:17788748-17788778 5.26667 
chr7:17789583-17789644 5.62295 
chr7:17789941-17789955 6 
chr7:17790699-17790720 5.57143 
chr7:17791808-17791828 6 
chr7:17791841-17791868 5.2963 
chr7:17795869-17795900 5.96774 
chr7:17798583-17798597 6 
chr7:17799066-17799084 5.88889 
chr7:17799370-17799390 5.75 
chr7:17803273-17803300 5.2963 
chr7:17804532-17804545 6 
chr7:17806857-17806888 5.90323 
chr7:17807460-17807484 5.95833 
chr7:17808439-17808453 5.92857 
chr7:17808811-17808833 5.90909 
chr7:17813257-17813275 6 
chr7:17817609-17817638 5.7931 
chr7:17820091-17820120 5.44828 
chr7:17820484-17820520 5.38889 
chr7:17820674-17820690 6 
chr7:17825775-17825802 5.92593 
chr7:17830997-17831020 5.56522 
chr7:17834863-17834884 5.61905 
chr7:17839375-17839402 5.85185 
chr7:17840324-17840354 5.56667 
chr7:17840632-17840679 6 
chr7:17843503-17843524 6 
chr7:17843937-17843970 5.24242 
chr7:17844834-17844893 5.77966 
chr7:17848905-17848925 6 
chr7:17848962-17848993 5.90323 
chr7:17850146-17850190 5.43182 
chr7:17851638-17851662 5.45833 
chr7:17853210-17853222 6 
chr7:17856290-17856312 5.86364 
chr7:17858858-17858882 5.66667 
chr7:17859484-17859543 5.50847 
chr7:17864144-17864159 6 
chr7:17864867-17864935 5.80882 
chr7:17869300-17869326 5.34615 
chr7:17869784-17869802 6 
chr7:17876127-17876147 5.9 
chr7:17878572-17878683 5.31532 
chr7:17878716-17878763 5.29787 
chr7:17879078-17879118 5.4 
chr7:17881176-17881211 5.82857 
chr7:17882821-17882867 5.19565 
chr7:17883359-17883395 5.19444 
chr7:17884615-17884647 5.84375 
chr7:17884726-17884752 5.26923 
chr7:17884760-17884800 5.675 
chr7:17885590-17885627 5.32432 
chr7:17886858-17886872 6 
chr7:17886943-17886967 5.91667 
chr7:17891338-17891360 5.5 
chr7:17891995-17892045 5.66 
chr7:17893564-17893602 5.81579 
chr7:17896408-17896461 5.96226 
chr7:17898023-17898056 5.45455 
chr7:17900926-17901000 5.93243 
chr7:17904380-17904479 5.69697 
chr7:17906268-17906281 6 
chr7:17907227-17907268 5.70732 
chr7:17909489-17909521 5.8125 
chr7:17910619-17910641 5.95455 
chr7:17914179-17914220 5.26829 
chr7:17915157-17915169 6 
chr7:17916668-17916686 6 
chr7:17918807-17918830 5.69565 
chr7:17920860-17920880 6 
chr7:17920940-17920973 5.57576 
chr7:17922572-17922595 6 
chr7:17923724-17923751 5.25926 
chr7:17925450-17925464 5.92857 
chr7:17930331-17930347 5.875 
chr7:17931793-17931826 5.42424 
chr7:17933593-17933608 5.86667 
chr7:17933918-17933934 5.875 
chr7:17935771-17935807 5.69444 
chr7:17941865-17941883 6 
chr7:17946506-17946522 5.9375 
chr7:17950693-17950713 6 
chr7:17951260-17951273 6 
chr7:17953023-17953035 6 
chr7:17953374-17953400 5.92308 
chr7:17955232-17955259 6 
chr7:17959390-17959407 5.94118 
chr7:17959592-17959643 5.2549 
chr7:17965408-17965461 5.58491 
chr7:17966809-17966876 5.71642 
chr7:17969683-17969764 5.8642 
chr7:17972140-17972158 5.83333 
chr7:17975606-17975632 5.34615 
chr7:17976446-17976470 6 
chr7:17976623-17976651 5.96429 
chr7:17976699-17976718 5.68421 
chr7:17977136-17977152 6 
chr7:17982715-17982744 5.37931 
chr7:17983449-17983474 6 
chr7:17989267-17989286 6 
chr7:17989913-17989937 6 
chr7:17990090-17990117 6 
chr7:17990945-17990968 5.73913 
chr7:17993497-17993534 5.54054 
chr7:17993880-17993915 5.82857 
chr7:17996438-17996468 5.76667 
chr7:17997129-17997160 5.45161 
chr7:17999606-17999633 5.7037 
chr7:18000387-18000407 5.85 
chr7:18007650-18007669 5.73684 
chr7:18009613-18009633 5.6 
chr7:18009999-18010031 5.5625 
chr7:18010464-18010533 5.85507 
chr7:18011025-18011039 6 
chr7:18012072-18012105 6 
chr7:18012281-18012302 5.95238 
chr7:18012602-18012623 5.61905 
chr7:18012928-18012972 5.47727 
chr7:18015010-18015028 6 
chr7:18015517-18015539 6 
chr7:18015697-18015718 5.52381 
chr7:18017366-18017402 5.88889 
chr7:18018749-18018787 5.52632 
chr7:18019230-18019259 5.93103 
chr7:18019640-18019669 5.89655 
chr7:18019970-18019987 6 
chr7:18021435-18021448 6 
chr7:18022840-18022966 5.97619 
chr7:18024395-18024415 6 
chr7:18025940-18025962 5.90909 
chr7:18026808-18026835 5.2963 
chr7:18027484-18027525 5.92683 
chr7:18029059-18029155 5.91667 
chr7:18030706-18030773 5.61194 
chr7:18032008-18032040 5.625 
chr7:18033080-18033116 5.63889 
chr7:18034992-18035020 5.60714 
chr7:18041579-18041599 6 
chr7:18044550-18044580 5.73333 
chr7:18050381-18050403 5.63636 
chr7:18051738-18051755 5.76471 
chr7:18053937-18053959 6 
chr7:18058931-18058952 5.52381 
chr7:18059020-18059041 6 
chr7:18061813-18061825 6 
chr7:18062239-18062255 5.8125 
chr7:18063440-18063455 6 
chr7:18064130-18064157 5.25926 
chr7:18070250-18070292 5.80952 
chr7:18071869-18071901 5.1875 
chr7:18072952-18072984 5.6875 
chr7:18073216-18073236 6 
chr7:18075874-18075936 5.95161 
chr7:18079211-18079240 6 
chr7:18081923-18081941 6 
chr7:18082495-18082523 5.64286 
chr7:18084888-18084908 5.85 
chr7:18086822-18086886 5.64062 
chr7:18087318-18087345 5.33333 
chr7:18087872-18087904 6 
chr7:18090791-18090807 6 
chr7:18093176-18093201 5.84 
chr7:18094385-18094430 5.86667 
chr7:18099807-18099916 5.51376 
chr7:18100458-18100484 6 
chr7:18100635-18100647 6 
chr7:18103370-18103399 5.24138 
chr7:18104316-18104341 5.52 
chr7:18104492-18104531 5.84615 
chr7:18106892-18106926 6 
chr7:18107227-18107248 5.80952 
chr7:18107729-18107742 5.92308 
chr7:18107933-18107946 5.92308 
chr7:18112609-18112628 5.63158 
chr7:18112758-18112796 5.81579 
chr7:18116560-18116580 6 
chr7:18121327-18121366 5.35897 
chr7:18123272-18123309 6 
chr7:18124355-18124371 6 
chr7:18124538-18124604 5.81818 
chr7:18124859-18124888 5.58621 
chr7:18126462-18126551 5.4382 
chr7:18126589-18126621 5.4375 
chr7:18127815-18127839 5.54167 
chr7:18132010-18132038 5.75 
chr7:18134062-18134075 6 
chr7:18136506-18136540 6 
chr7:18139090-18139112 5.77273 
chr7:18142953-18142971 5.83333 
chr7:18147129-18147170 5.65854 
chr7:18148234-18148250 6 
chr7:18151303-18151335 5.375 
chr7:18156217-18156272 5.43636 
chr7:18157108-18157146 5.63158 
chr7:18157464-18157484 5.6 
chr7:18164297-18164324 5.55556 
chr7:18164502-18164530 6 
chr7:18165043-18165079 5.75 
chr7:18168434-18168524 5.28889 
chr7:18169624-18169641 5.88235 
chr7:18169866-18169914 5.45833 
chr7:18172007-18172037 5.86667 
chr7:18172766-18172796 5.56667 
chr7:18173514-18173536 5.68182 
chr7:18173555-18173576 6 
chr7:18174870-18174889 5.78947 
chr7:18174915-18174932 5.82353 
chr7:18175065-18175084 5.63158 
chr7:18178135-18178182 5.85106 
chr7:18178744-18178761 6 
chr7:18180368-18180405 5.32432 
chr7:18180524-18180546 5.63636 
chr7:18181430-18181458 5.75 
chr7:18188075-18188089 6 
chr7:18188893-18188915 5.68182 
chr7:18188958-18188984 5.53846 
chr7:18189150-18189186 5.94444 
chr7:18190673-18190695 5.5 
chr7:18193925-18193947 5.59091 
chr7:18194692-18194724 5.90625 
chr7:18197427-18197470 6 
chr7:18200023-18200064 5.34146 
chr7:18200236-18200248 6 
chr7:18205421-18205444 5.91304 
chr7:18206007-18206038 5.29032 
chr7:18208179-18208203 5.83333 
chr7:18208502-18208545 5.90698 
chr7:18217670-18217713 5.51163 
chr7:18219849-18219892 6 
chr7:18220023-18220041 6 
chr7:18224023-18224040 5.76471 
chr7:18224240-18224264 5.375 
chr7:18229079-18229122 5.53488 
chr7:18229530-18229568 5.76316 
chr7:18229914-18229974 5.58333 
chr7:18234561-18234580 6 
chr7:18235612-18235634 5.54545 
chr7:18238706-18238726 6 
chr7:18239377-18239397 6 
chr7:18243955-18243968 6 
chr7:18244618-18244639 5.52381 
chr7:18245632-18245670 5.26316 
chr7:18246546-18246564 5.72222 
chr7:18246697-18246739 5.78571 
chr7:18247021-18247039 5.94444 
chr7:18247162-18247175 6 
chr7:18247309-18247347 5.55263 
chr7:18247995-18248008 6 
chr7:18255699-18255776 5.61039 
chr7:18255794-18255834 5.55 
chr7:18257109-18257131 5.54545 
chr7:18258067-18258086 6 
chr7:18260617-18260643 5.30769 
chr7:18263564-18263585 5.52381 
chr7:18279576-18279588 6 
chr7:18282179-18282199 5.7 
chr7:18284435-18284454 6 
chr7:18284548-18284569 5.66667 
chr7:18284617-18284642 6 
chr7:18287744-18287758 6 
chr7:18288442-18288467 5.4 
chr7:18289125-18289153 5.85714 
chr7:18295220-18295263 5.65116 
chr7:18296717-18296791 5.60811 
chr7:18296887-18296911 5.625 
chr7:18296984-18297074 5.7 
chr7:18298562-18298606 5.79545 
chr7:18299925-18299956 6 
chr7:18300931-18300952 5.85714 
chr7:18302747-18302784 5.35135 
chr7:18305244-18305262 5.88889 
chr7:18308799-18308831 5.65625 
chr7:18309348-18309403 5.85455 
chr7:18311686-18311711 5.72 
chr7:18312529-18312706 5.81921 
chr7:18313205-18313234 5.41379 
chr7:18316535-18316561 5.26923 
chr7:18316705-18316739 6 
chr7:18318484-18318516 5.375 
chr7:18320209-18320233 6 
chr7:18320385-18320407 5.81818 
chr7:18326018-18326051 5.39394 
chr7:18326885-18326905 5.65 
chr7:18328606-18328634 5.32143 
chr7:18329757-18329770 6 
chr7:18330301-18330316 5.86667 
chr7:18331816-18331846 5.2 
chr7:18333214-18333228 6 
chr7:18333540-18333597 5.29825 
chr7:18336047-18336063 6 
chr7:18336829-18336894 5.53846 
chr7:18337903-18337918 6 
chr7:18338843-18338855 6 
chr7:18339813-18339825 6 
chr7:18342590-18342605 6 
chr7:18342998-18343042 6 
chr7:18346720-18346762 6 
chr7:18347428-18347467 5.23077 
chr7:18348323-18348352 5.48276 
chr7:18350432-18350467 6 
chr7:18350716-18350735 6 
chr7:18356256-18356270 6 
chr7:18356717-18356773 6 
chr7:18356820-18356849 5.75862 
chr7:18363550-18363567 5.76471 
chr7:18366380-18366408 5.60714 
chr7:18367198-18367225 5.22222 
chr7:18369598-18369634 5.69444 
chr7:18371984-18372030 5.91304 
chr7:18373299-18373314 5.86667 
chr7:18373536-18373572 5.27778 
chr7:18375843-18375868 5.56 
chr7:18378847-18378875 5.28571 
chr7:18379079-18379117 5.36842 
chr7:18380835-18380870 5.68571 
chr7:18385193-18385206 5.92308 
chr7:18387228-18387240 6 
chr7:18388930-18388980 6 
chr7:18395981-18396003 6 
chr7:18397811-18397836 5.72 
chr7:18398968-18398984 5.9375 
chr7:18405681-18405715 5.29412 
chr7:18409054-18409118 5.375 
chr7:18411179-18411192 6 
chr7:18412878-18412894 5.875 
chr7:18413805-18413853 5.6875 
chr7:18413874-18413910 5.52778 
chr7:18415093-18415118 5.92 
chr7:18418226-18418248 5.72727 
chr7:18418273-18418325 5.28846 
chr7:18418380-18418395 6 
chr7:18420821-18420883 5.77419 
chr7:18421796-18421832 5.22222 
chr7:18422484-18422555 5.30986 
chr7:18424383-18424401 5.83333 
chr7:18429670-18429713 6 
chr7:18431004-18431033 5.44828 
chr7:18431881-18431975 5.7766 
chr7:18432000-18432059 6 
chr7:18432149-18432165 5.875 
chr7:18432542-18432561 6 
chr7:18433369-18433398 5.7931 
chr7:18434207-18434246 5.23077 
chr7:18435158-18435170 6 
chr7:18435702-18435787 5.84706 
chr7:18438080-18438116 5.52778 
chr7:18441144-18441168 5.75 
chr7:18443208-18443237 5.41379 
chr7:18444449-18444476 5.40741 
chr7:18445992-18446028 5.77778 
chr7:18447947-18447961 6 
chr7:18451440-18451459 6 
chr7:18455918-18455944 6 
chr7:18458047-18458060 6 
chr7:18458567-18458589 5.63636 
chr7:18460972-18461155 5.60109 
chr7:18462354-18462398 5.81818 
chr7:18464525-18464554 5.55172 
chr7:18466568-18466587 5.84211 
chr7:18467011-18467038 5.44444 
chr7:18467309-18467331 5.81818 
chr7:18468223-18468241 5.88889 
chr7:18469158-18469200 5.57143 
chr7:18470506-18470534 5.89286 
chr7:18470638-18470701 5.92063 
chr7:18472573-18472592 5.84211 
chr7:18473100-18473157 5.68421 
chr7:18474682-18474699 6 
chr7:18475499-18475548 5.59184 
chr7:18476819-18476851 5.5625 
chr7:18477176-18477221 5.64444 
chr7:18477567-18477595 5.78571 
chr7:18477647-18477703 5.30357 
chr7:18478259-18478293 5.82353 
chr7:18479457-18479484 5.55556 
chr7:18479799-18479821 5.81818 
chr7:18481355-18481405 5.68 
chr7:18483415-18483628 5.64789 
chr7:18483964-18483984 6 
chr7:18484453-18484479 5.73077 
chr7:18487680-18487699 6 
chr7:18489239-18489264 5.32 
chr7:18490984-18491083 5.83838 
chr7:18491210-18491236 5.30769 
chr7:18494664-18494682 5.88889 
chr7:18495839-18495872 5.78788 
chr7:18498713-18498733 5.9 
chr7:18500411-18500428 6 
chr7:18502126-18502150 5.66667 
chr7:18509938-18509964 5.34615 
chr7:18510491-18510510 5.73684 
chr7:18510626-18510648 5.5 
chr7:18514454-18514484 5.26667 
chr7:18515426-18515452 5.42308 
chr7:18516705-18516732 5.88889 
chr7:18517013-18517043 5.73333 
chr7:18517675-18517707 5.65625 
chr7:18519607-18519620 6 
chr7:18520807-18520832 5.4 
chr7:18522003-18522035 6 
chr7:18522669-18522697 5.57143 
chr7:18523796-18523813 6 
chr7:18524969-18524984 5.93333 
chr7:18525056-18525088 5.71875 
chr7:18530456-18530484 6 
chr7:18531676-18531699 5.65217 
chr7:18531820-18531848 5.5 
chr7:18532752-18532773 5.66667 
chr7:18534560-18534583 6 
chr7:18538696-18538721 5.76 
chr7:18541168-18541198 5.66667 
chr7:18543914-18543939 5.64 
chr7:18546793-18546820 6 
chr7:18549939-18549952 5.92308 
chr7:18550951-18550972 5.71429 
chr7:18551217-18551250 5.57576 
chr7:18551640-18551654 6 
chr7:18553762-18553802 5.225 
chr7:18554573-18554599 5.42308 
chr7:18556484-18556503 5.94737 
chr7:18562210-18562253 5.88372 
chr7:18564318-18564345 5.44444 
chr7:18564484-18564520 5.94444 
chr7:18567477-18567497 6 
chr7:18567760-18567788 5.82143 
chr7:18569747-18569763 6 
chr7:18570394-18570452 5.46552 
chr7:18570784-18570813 5.41379 
chr7:18571864-18571904 5.725 
chr7:18573526-18573557 5.09677 
chr7:18574002-18574014 6 
chr7:18574168-18574199 5.3871 
chr7:18575134-18575158 5.375 
chr7:18575345-18575369 6 
chr7:18579290-18579314 6 
chr7:18579514-18579536 5.5 
chr7:18579726-18579749 6 
chr7:18579896-18579911 6 
chr7:18580761-18580784 5.91304 
chr7:18586705-18586738 5.27273 
chr7:18587429-18587550 5.8843 
chr7:18588095-18588119 5.45833 
chr7:18588859-18588881 5.90909 
chr7:18589398-18589426 5.57143 
chr7:18589524-18589558 5.20588 
chr7:18593950-18593972 6 
chr7:18595619-18595647 5.28571 
chr7:18596962-18596974 6 
chr7:18597279-18597336 5.26316 
chr7:18598141-18598169 5.85714 
chr7:18602984-18603017 5.27273 
chr7:18603044-18603086 5.19048 
chr7:18604582-18604631 5.93878 
chr7:18605418-18605436 5.88889 
chr7:18607636-18607674 5.94737 
chr7:18608670-18608700 5.96667 
chr7:18609798-18609820 6 
chr7:18611230-18611259 5.96552 
chr7:18611876-18611912 5.30556 
chr7:18611923-18611954 5.51613 
chr7:18612321-18612352 5.19355 
chr7:18615455-18615473 5.94444 
chr7:18616279-18616291 6 
chr7:18616557-18616580 5.65217 
chr7:18619414-18619439 5.76 
chr7:18620064-18620093 5.37931 
chr7:18621656-18621679 5.95652 
chr7:18623191-18623219 5.46429 
chr7:18623763-18623778 6 
chr7:18627058-18627094 5.22222 
chr7:18627984-18628008 5.5 
chr7:18629159-18629174 6 
chr7:18631088-18631126 5.84211 
chr7:18631758-18631804 5.3913 
chr7:18639466-18639501 5.42857 
chr7:18640441-18640466 6 
chr7:18642320-18642346 5.30769 
chr7:18644183-18644200 5.82353 
chr7:18645299-18645313 6 
chr7:18649241-18649266 5.52 
chr7:18652652-18652683 5.32258 
chr7:18652692-18652763 5.38028 
chr7:18653586-18653602 5.875 
chr7:18658349-18658379 6 
chr7:18660087-18660107 5.8 
chr7:18661939-18661959 5.9 
chr7:18665569-18665592 6 
chr7:18668922-18668953 5.64516 
chr7:18671677-18671703 5.73077 
chr7:18677133-18677153 5.65 
chr7:18679077-18679108 5.77419 
chr7:18679980-18680004 6 
chr7:18680111-18680159 5.375 
chr7:18688019-18688080 5.54098 
chr7:18689048-18689072 5.625 
chr7:18689242-18689259 5.88235 
chr7:18692862-18692875 6 
chr7:18693004-18693052 5.35417 
chr7:18697516-18697547 5.35484 
chr7:18698511-18698549 5.71053 
chr7:18710484-18710521 5.32432 
chr7:18712491-18712515 5.91667 
chr7:18713626-18713657 5.3871 
chr7:18715820-18715840 5.7 
chr7:18719110-18719249 5.64748 
chr7:18724086-18724113 6 
chr7:18724380-18724415 5.74286 
chr7:18732701-18732736 5.45714 
chr7:18735429-18735464 5.25714 
chr7:18735927-18735999 5.33333 
chr7:18736079-18736105 5.73077 
chr7:18737080-18737116 5.36111 
chr7:18737458-18737495 5.48649 
chr7:18738984-18739031 5.55319 
chr7:18740819-18740843 5.66667 
chr7:18741020-18741048 5.82143 
chr7:18745475-18745501 5.96154 
chr7:18745783-18745802 6 
chr7:18747377-18747409 5.3125 
chr7:18747477-18747494 6 
chr7:18748532-18748608 5.34211 
chr7:18748691-18748721 5.76667 
chr7:18750075-18750156 5.40741 
chr7:18756613-18756630 6 
chr7:18757054-18757066 6 
chr7:18757393-18757424 5.41935 
chr7:18757845-18757868 5.91304 
chr7:18758954-18758975 6 
chr7:18759923-18759978 5.4 
chr7:18760287-18760317 5.83333 
chr7:18760601-18760656 5.25455 
chr7:18761346-18761385 5.76923 
chr7:18766287-18766344 5.5614 
chr7:18766359-18766378 5.63158 
chr7:18767764-18767784 5.85 
chr7:18768025-18768065 6 
chr7:18768903-18768943 5.8 
chr7:18770856-18770875 5.89474 
chr7:18772068-18772973 5.43867 
chr7:18773198-18773221 5.47826 
chr7:18773303-18773330 5.59259 
chr7:18777161-18777198 5.16216 
chr7:18783304-18783364 5.68333 
chr7:18783635-18783651 6 
chr7:18784776-18784816 5.375 
chr7:18785154-18785175 6 
chr7:18785494-18785524 5.9 
chr7:18786451-18786478 5.37037 
chr7:18797351-18797379 5.42857 
chr7:18804233-18804265 5.8125 
chr7:18806067-18806091 5.54167 
chr7:18809177-18809190 6 
chr7:18811160-18811193 5.72727 
chr7:18812984-18813029 5.93333 
chr7:18814418-18814445 5.22222 
chr7:18823284-18823296 6 
chr7:18823740-18823757 6 
chr7:18823848-18823884 5.75 
chr7:18824116-18824143 5.96296 
chr7:18824566-18824612 5.6087 
chr7:18825331-18825367 5.36111 
chr7:18825584-18825610 5.42308 
chr7:18826074-18826132 5.74138 
chr7:18826197-18826298 5.80198 
chr7:18826364-18826484 5.75833 
chr7:18828376-18828388 6 
chr7:18828888-18828965 5.54545 
chr7:18830349-18830376 5.22222 
chr7:18830913-18830937 5.58333 
chr7:18831880-18831901 5.7619 
chr7:18832883-18832932 5.2449 
chr7:18834860-18834903 5.69767 
chr7:18836555-18836573 5.83333 
chr7:18837592-18837605 6 
chr7:18838663-18838713 6 
chr7:18840457-18840476 6 
chr7:18842699-18842725 5.26923 
chr7:18844413-18844425 6 
chr7:18848462-18848519 5.59649 
chr7:18849112-18849124 6 
chr7:18849278-18849291 6 
chr7:18849830-18849862 5.625 
chr7:18851394-18851505 5.45045 
chr7:18853148-18853167 5.68421 
chr7:18854774-18854817 5.44186 
chr7:18856653-18856671 5.77778 
chr7:18858903-18858922 5.94737 
chr7:18861953-18861995 6 
chr7:18863599-18863733 5.84328 
chr7:18864457-18864484 5.59259 
chr7:18865321-18865347 5.46154 
chr7:18865359-18865397 5.23684 
chr7:18865409-18865477 5.44118 
chr7:18865484-18865534 5.36 
chr7:18866271-18866298 5.55556 
chr7:18866709-18866751 5.33333 
chr7:18866776-18866804 5.28571 
chr7:18872334-18872367 5.39394 
chr7:18878605-18878631 5.26923 
chr7:18879142-18879170 5.64286 
chr7:18880925-18880959 5.58824 
chr7:18886962-18886984 5.68182 
chr7:18889704-18889748 5.36364 
chr7:18895898-18895933 5.22857 
chr7:18895984-18896011 5.33333 
chr7:18896205-18896243 5.36842 
chr7:18896958-18896995 5.94595 
chr7:18899434-18899508 5.71622 
chr7:18900278-18900334 5.44643 
chr7:18902995-18903018 5.73913 
chr7:18904496-18904551 5.27273 
chr7:18904668-18904693 5.88 
chr7:18908301-18908324 5.69565 
chr7:18908770-18908805 6 
chr7:18909492-18909517 5.52 
chr7:18915377-18915405 5.17857 
chr7:18917430-18917459 5.37931 
chr7:18921145-18921185 5.65 
chr7:18927879-18927893 6 
chr7:18928049-18928061 6 
chr7:18929060-18929093 5.48485 
chr7:18930026-18930055 5.55172 
chr7:18931561-18931585 6 
chr7:18932656-18932685 5.96552 
chr7:18934186-18934215 5.51724 
chr7:18937438-18937452 5.92857 
chr7:18938218-18938247 5.51724 
chr7:18940795-18940894 5.70707 
chr7:18944195-18944216 6 
chr7:18944521-18944534 6 
chr7:18945469-18945684 5.69767 
chr7:18948339-18948360 5.52381 
chr7:18950919-18950939 5.95 
chr7:18953525-18953547 6 
chr7:18955402-18955420 6 
chr7:18955644-18955656 6 
chr7:18963746-18963784 5.47368 
chr7:18964349-18964366 5.76471 
chr7:18965241-18965272 5.35484 
chr7:18966243-18966285 5.42857 
chr7:18968408-18968457 5.57143 
chr7:18968509-18968533 5.58333 
chr7:18970070-18970100 5.63333 
chr7:18972382-18972396 5.92857 
chr7:18972405-18972498 5.78495 
chr7:18973381-18973400 5.73684 
chr7:18976653-18976673 6 
chr7:18977853-18977872 6 
chr7:18978218-18978238 5.75 
chr7:18980764-18980815 5.5098 
chr7:18980849-18980874 5.72 
chr7:18982139-18982180 5.53659 
chr7:18982558-18982592 5.29412 
chr7:18984137-18984162 5.56 
chr7:18985659-18985692 6 
chr7:18988860-18988897 5.54054 
chr7:18992427-18992450 5.47826 
chr7:18994334-18994359 5.4 
chr7:18999632-18999660 6 
chr7:19002323-19002340 5.76471 
chr7:19007784-19007804 5.9 
chr7:19008047-19008080 5.51515 
chr7:19008581-19008600 6 
chr7:19008681-19008693 6 
chr7:19011992-19012016 6 
chr7:19017528-19017594 5.83333 
chr7:19018559-19018576 5.76471 
chr7:19020202-19020242 5.475 
chr7:19020281-19020459 5.87079 
chr7:19021902-19021914 6 
chr7:19023201-19023226 5.44 
chr7:19024673-19024708 5.51429 
chr7:19031259-19031276 5.76471 
chr7:19036196-19036214 6 
chr7:19036922-19036951 6 
chr7:19043552-19043586 5.5 
chr7:19047404-19047423 5.73684 
chr7:19047553-19047582 5.37931 
chr7:19049827-19049873 5.19565 
chr7:19051936-19051963 5.33333 
chr7:19051984-19052013 5.48276 
chr7:19052526-19052538 6 
chr7:19054064-19054080 6 
chr7:19057270-19057290 5.8 
chr7:19058716-19058744 5.78571 
chr7:19060159-19060224 5.67692 
chr7:19062521-19062556 5.54286 
chr7:19064508-19064532 5.41667 
chr7:19064847-19064859 6 
chr7:19065093-19065159 5.21212 
chr7:19067274-19067338 5.64062 
chr7:19068961-19068980 5.63158 
chr7:19069108-19069126 5.77778 
chr7:19069170-19069182 6 
chr7:19071154-19071195 5.80488 
chr7:19071594-19071620 5.46154 
chr7:19084166-19084216 5.74 
chr7:19084429-19084450 5.85714 
chr7:19086154-19086186 5.5625 
chr7:19086776-19086795 5.63158 
chr7:19091495-19091535 5.725 
chr7:19091998-19092019 5.80952 
chr7:19093155-19093172 6 
chr7:19094998-19095013 6 
chr7:19096690-19096784 5.68085 
chr7:19096796-19096827 5.41935 
chr7:19097521-19097535 6 
chr7:19099091-19099116 5.48 
chr7:19099418-19099435 5.76471 
chr7:19099750-19099769 5.63158 
chr7:19099902-19099922 6 
chr7:19101536-19101559 5.69565 
chr7:19102818-19102838 5.7 
chr7:19107026-19107052 5.73077 
chr7:19108150-19108170 6 
chr7:19112249-19112276 5.33333 
chr7:19113044-19113085 5.70732 
chr7:19114316-19114330 6 
chr7:19115434-19115459 5.32 
chr7:19117597-19117629 6 
chr7:19122458-19122484 5.57692 
chr7:19123230-19123243 6 
chr7:19123505-19123518 6 
chr7:19123801-19123823 5.63636 
chr7:19125757-19125771 6 
chr7:19127076-19127099 5.91304 
chr7:19129495-19129510 6 
chr7:19130423-19130476 5.71698 
chr7:19139170-19139184 6 
chr7:19139903-19139924 5.61905 
chr7:19140738-19140754 6 
chr7:19143538-19143567 6 
chr7:19148352-19148389 6 
chr7:19151244-19151273 5.27586 
chr7:19153408-19153428 5.65 
chr7:19153703-19153729 5.46154 
chr7:19155442-19155467 5.72 
chr7:19155484-19155498 6 
chr7:19155903-19155953 5.44 
chr7:19156651-19156696 5.62222 
chr7:19156792-19156830 5.55263 
chr7:19157092-19157138 5.63043 
chr7:19157750-19157784 5.32353 
chr7:19159370-19159411 5.31707 
chr7:19161375-19161397 5.81818 
chr7:19162644-19162698 5.38889 
chr7:19168841-19168859 6 
chr7:19169470-19169505 5.54286 
chr7:19171271-19171314 5.13953 
chr7:19172475-19172522 5.87234 
chr7:19172533-19172571 5.36842 
chr7:19174074-19174122 5.75 
chr7:19176158-19176203 5.84444 
chr7:19177549-19177572 5.69565 
chr7:19181509-19181524 6 
chr7:19183790-19183817 5.37037 
chr7:19184742-19184758 5.875 
chr7:19187278-19187484 5.73301 
chr7:19188093-19188128 5.42857 
chr7:19191834-19191848 6 
chr7:19195858-19195884 5.69231 
chr7:19198590-19198611 5.80952 
chr7:19199768-19199796 5.64286 
chr7:19199855-19199880 5.32 
chr7:19202172-19202209 5.86486 
chr7:19203169-19203187 5.77778 
chr7:19203202-19203255 5.30189 
chr7:19204057-19204076 5.63158 
chr7:19206812-19206844 5.28125 
chr7:19207137-19207154 5.88235 
chr7:19210129-19210228 5.49495 
chr7:19215868-19215893 5.32 
chr7:19223820-19223841 6 
chr7:19226790-19226808 5.83333 
chr7:19227384-19227418 6 
chr7:19227635-19227656 6 
chr7:19228323-19228363 5.55 
chr7:19228535-19228551 6 
chr7:19228645-19228668 5.43478 
chr7:19228800-19228827 5.85185 
chr7:19233981-19233996 6 
chr7:19240322-19240350 5.35714 
chr7:19240810-19240841 5.64516 
chr7:19240863-19240905 5.61905 
chr7:19245896-19245928 5.3125 
chr7:19246109-19246134 5.4 
chr7:19247199-19247216 5.82353 
chr7:19254293-19254361 5.58824 
chr7:19256405-19256436 5.6129 
chr7:19259327-19259593 5.60902 
chr7:19262240-19262271 5.67742 
chr7:19262388-19262418 6 
chr7:19263317-19263356 5.76923 
chr7:19269750-19269772 5.68182 
chr7:19272641-19272710 5.69565 
chr7:19272984-19273010 5.84615 
chr7:19274592-19274620 5.35714 
chr7:19274634-19274655 5.61905 
chr7:19275159-19275184 5.64 
chr7:19283304-19283319 6 
chr7:19286831-19286860 5.48276 
chr7:19287264-19287280 6 
chr7:19290494-19290530 5.94444 
chr7:19293308-19293332 5.41667 
chr7:19294658-19294672 6 
chr7:19295124-19295233 5.7156 
chr7:19295243-19295304 5.31148 
chr7:19299260-19299278 6 
chr7:19301429-19301611 5.43407 
chr7:19304958-19304972 6 
chr7:19305937-19305958 6 
chr7:19307889-19307952 5.93651 
chr7:19308751-19308775 5.41667 
chr7:19311137-19311165 5.32143 
chr7:19314627-19314654 5.2963 
chr7:19316351-19316372 5.57143 
chr7:19316645-19316663 5.77778 
chr7:19317198-19317226 5.57143 
chr7:19317888-19317913 5.4 
chr7:19318785-19318801 6 
chr7:19321448-19321460 6 
chr7:19323189-19323226 5.32432 
chr7:19325060-19325076 6 
chr7:19327290-19327314 5.375 
chr7:19331293-19331310 6 
chr7:19331746-19331765 6 
chr7:19332665-19332689 6 
chr7:19334165-19334186 5.57143 
chr7:19335143-19335165 5.77273 
chr7:19335994-19336041 5.55319 
chr7:19338653-19338682 5.17241 
chr7:19340878-19340894 6 
chr7:19341762-19341781 6 
chr7:19342027-19342063 5.94444 
chr7:19344160-19344184 5.58333 
chr7:19344767-19344797 5.63333 
chr7:19347519-19347625 5.5283 
chr7:19347640-19347691 5.66667 
chr7:19348649-19348686 6 
chr7:19348810-19348852 5.85714 
chr7:19349191-19349223 6 
chr7:19352465-19352484 6 
chr7:19355873-19355886 6 
chr7:19357911-19357945 5.58824 
chr7:19359405-19359420 5.93333 
chr7:19360137-19360156 5.68421 
chr7:19361174-19361201 5.85185 
chr7:19363548-19363596 5.3125 
chr7:19363615-19363672 5.68421 
chr7:19364087-19364188 5.41584 
chr7:19364217-19364269 5.80769 
chr7:19364999-19365035 5.66667 
chr7:19366170-19366219 5.5102 
chr7:19369197-19369241 5.68182 
chr7:19375597-19375628 5.83871 
chr7:19376960-19376984 5.66667 
chr7:19378025-19378041 6 
chr7:19378608-19378655 5.46809 
chr7:19379607-19379632 6 
chr7:19383935-19383953 6 
chr7:19385162-19385215 5.79245 
chr7:19385839-19385870 5.41935 
chr7:19388897-19388926 5.93103 
chr7:19388989-19389016 5.37037 
chr7:19390144-19390181 5.67568 
chr7:19390586-19390610 5.375 
chr7:19392552-19392575 5.52174 
chr7:19397674-19397687 6 
chr7:19402199-19402214 5.86667 
chr7:19403888-19403919 5.32258 
chr7:19412898-19412942 5.81818 
chr7:19414289-19414307 5.83333 
chr7:19420334-19420369 5.6 
chr7:19420538-19420590 5.71154 
chr7:19423074-19423086 6 
chr7:19423132-19423160 5.60714 
chr7:19423945-19423984 5.58974 
chr7:19426770-19426822 5.61538 
chr7:19428941-19428977 5.86111 
chr7:19429253-19429268 6 
chr7:19430739-19430775 5.83333 
chr7:19435211-19435260 6 
chr7:19436755-19436812 5.40351 
chr7:19436955-19436987 5.5 
chr7:19439079-19439122 5.55814 
chr7:19440041-19440054 6 
chr7:19440238-19440274 5.63889 
chr7:19441756-19441796 5.75 
chr7:19442110-19442122 6 
chr7:19443877-19443899 6 
chr7:19449724-19449771 5.55319 
chr7:19451554-19451585 5.77419 
chr7:19452609-19452632 6 
chr7:19458015-19458035 5.6 
chr7:19458186-19458200 6 
chr7:19459463-19459504 5.68293 
chr7:19459535-19459574 5.79487 
chr7:19462023-19462039 5.8125 
chr7:19463955-19463984 5.96552 
chr7:19464242-19464265 5.82609 
chr7:19465535-19465569 6 
chr7:19467179-19467191 6 
chr7:19468738-19468759 5.52381 
chr7:19469719-19469739 5.9 
chr7:19471357-19471374 6 
chr7:19471533-19471547 5.92857 
chr7:19473878-19473902 6 
chr7:19474216-19474248 5.3125 
chr7:19474400-19474422 6 
chr7:19477808-19477824 6 
chr7:19478319-19478335 6 
chr7:19478407-19478433 5.92308 
chr7:19478587-19478600 6 
chr7:19485546-19485569 5.47826 
chr7:19487678-19487690 6 
chr7:19489123-19489143 5.7 
chr7:19489163-19489195 5.53125 
chr7:19490816-19490841 5.64 
chr7:19493380-19493407 5.55556 
chr7:19493460-19493484 5.45833 
chr7:19500625-19500650 5.92 
chr7:19501259-19501301 5.78571 
chr7:19503158-19503172 6 
chr7:19507253-19507298 5.44444 
chr7:19517689-19517703 6 
chr7:19523540-19523567 5.44444 
chr7:19524725-19524750 5.64 
chr7:19531582-19531596 6 
chr7:19532840-19532859 5.63158 
chr7:19534543-19534706 5.47239 
chr7:19534773-19534852 5.35443 
chr7:19534929-19535130 5.9403 
chr7:19535224-19535446 5.68919 
chr7:19539993-19540045 5.67308 
chr7:19540092-19540118 5.46154 
chr7:19542484-19542547 5.19048 
chr7:19542575-19542602 5.2963 
chr7:19542885-19542920 5.31429 
chr7:19543754-19543804 5.42 
chr7:19544984-19545046 5.48387 
chr7:19546769-19546791 6 
chr7:19548975-19548988 6 
chr7:19550243-19550284 5.17073 
chr7:19552015-19552055 5.3 
chr7:19555490-19555509 5.63158 
chr7:19561934-19561962 5.71429 
chr7:19564543-19564623 5.8625 
chr7:19567193-19567218 5.8 
chr7:19568783-19568810 5.85185 
chr7:19570774-19570794 5.75 
chr7:19572419-19572445 5.76923 
chr7:19573416-19573434 5.83333 
chr7:19574258-19574271 6 
chr7:19577163-19577228 5.69231 
chr7:19581893-19581918 5.44 
chr7:19589313-19589330 6 
chr7:19590315-19590426 5.38739 
chr7:19591004-19591026 5.54545 
chr7:19591287-19591310 5.65217 
chr7:19593070-19593095 5.56 
chr7:19593736-19593774 5.23684 
chr7:19595128-19595165 5.27027 
chr7:19597403-19597445 5.78571 
chr7:19599374-19599400 5.30769 
chr7:19603339-19603352 6 
chr7:19605627-19605665 5.36842 
chr7:19613114-19613144 6 
chr7:19617322-19617379 5.24561 
chr7:19619139-19619168 5.55172 
chr7:19619476-19619522 5.65217 
chr7:19622708-19622730 5.54545 
chr7:19623654-19623678 5.70833 
chr7:19629199-19629233 5.29412 
chr7:19631092-19631118 5.61538 
chr7:19638324-19638337 6 
chr7:19638865-19638891 5.73077 
chr7:19639890-19639911 5.66667 
chr7:19640366-19640388 6 
chr7:19646484-19646512 5.25 
chr7:19647835-19647858 5.78261 
chr7:19649434-19649468 5.20588 
chr7:19649484-19649580 5.27083 
chr7:19654270-19654292 5.72727 
chr7:19656468-19656509 5.80488 
chr7:19657155-19657468 5.77636 
chr7:19657484-19657522 5.34211 
chr7:19659126-19659148 6 
chr7:19663824-19663864 5.525 
chr7:19668235-19668256 5.71429 
chr7:19672979-19673000 5.95238 
chr7:19677317-19677347 6 
chr7:19678507-19678528 6 
chr7:19689105-19689125 5.7 
chr7:19689484-19689505 5.71429 
chr7:19693712-19693728 6 
chr7:19695050-19695125 5.6 
chr7:19695140-19695166 5.65385 
chr7:19695210-19695243 5.33333 
chr7:19697060-19697084 5.91667 
chr7:19705849-19705874 5.48 
chr7:19709193-19709214 6 
chr7:19712346-19712361 6 
chr7:19713063-19713090 5.2963 
chr7:19717318-19717338 5.9 
chr7:19717466-19717496 5.93333 
chr7:19720194-19720216 6 
chr7:19721025-19721044 5.89474 
chr7:19721833-19721873 6 
chr7:19722613-19722639 5.30769 
chr7:19723131-19723150 5.63158 
chr7:19726950-19726984 6 
chr7:19729315-19729346 5.51613 
chr7:19731517-19731547 5.43333 
chr7:19734307-19734330 5.86957 
chr7:19737557-19737580 5.43478 
chr7:19738013-19738032 5.89474 
chr7:19738098-19738126 5.71429 
chr7:19738256-19738274 5.88889 
chr7:19739609-19739636 5.7037 
chr7:19752006-19752046 5.2 
chr7:19753726-19753780 5.85185 
chr7:19754754-19754785 5.70968 
chr7:19755582-19755621 6 
chr7:19755727-19755756 5.37931 
chr7:19756297-19756310 6 
chr7:19757470-19757488 6 
chr7:19759010-19759068 5.5 
chr7:19762667-19762707 5.425 
chr7:19767775-19767846 5.57746 
chr7:19769878-19769897 5.84211 
chr7:19772194-19772218 5.83333 
chr7:19775080-19775104 5.75 
chr7:19775303-19775338 5.45714 
chr7:19775976-19776019 6 
chr7:19777526-19777563 5.45946 
chr7:19784511-19784534 5.52174 
chr7:19786877-19786925 5.97917 
chr7:19787708-19787734 5.88462 
chr7:19787886-19787909 6 
chr7:19792228-19792250 5.90909 
chr7:19794279-19794301 5.68182 
chr7:19796960-19796979 6 
chr7:19796992-19797026 5.67647 
chr7:19797577-19797598 5.61905 
chr7:19799248-19799294 5.45652 
chr7:19799975-19799996 6 
chr7:19806128-19806157 5.48276 
chr7:19807477-19807509 5.40625 
chr7:19808941-19808955 6 
chr7:19809324-19809352 5.67857 
chr7:19811962-19811987 6 
chr7:19812996-19813022 5.42308 
chr7:19819049-19819078 5.31034 
chr7:19820715-19820772 5.64912 
chr7:19825252-19825287 6 
chr7:19831388-19831407 5.63158 
chr7:19832117-19832134 5.88235 
chr7:19832226-19832247 5.7619 
chr7:19833470-19833515 5.37778 
chr7:19836300-19836322 5.59091 
chr7:19836991-19837022 5.70968 
chr7:19839762-19839785 5.43478 
chr7:19852761-19852789 6 
chr7:19853193-19853211 6 
chr7:19857184-19857252 5.38235 
chr7:19858370-19858422 5.71154 
chr7:19858439-19858452 6 
chr7:19859615-19859650 5.88571 
chr7:19862326-19862357 5.25806 
chr7:19862777-19862797 6 
chr7:19863513-19863531 5.77778 
chr7:19865187-19865428 5.69295 
chr7:19866396-19866412 6 
chr7:19867138-19867195 5.7193 
chr7:19868407-19868426 5.78947 
chr7:19869867-19869899 5.1875 
chr7:19871598-19871639 5.85366 
chr7:19872152-19872189 5.18919 
chr7:19873094-19873113 6 
chr7:19874657-19874670 6 
chr7:19876621-19876646 5.92 
chr7:19877786-19877814 6 
chr7:19888460-19888477 6 
chr7:19888806-19888832 5.26923 
chr7:19889619-19889669 5.92 
chr7:19890117-19890141 5.75 
chr7:19890509-19890535 6 
chr7:19890669-19890697 5.21429 
chr7:19895141-19895164 5.78261 
chr7:19900002-19900159 5.65605 
chr7:19909136-19909204 5.47059 
chr7:19910690-19910734 5.34091 
chr7:19912009-19912022 5.92308 
chr7:19913438-19913463 5.64 
chr7:19916721-19916835 5.84211 
chr7:19917288-19917321 5.48485 
chr7:19930156-19930195 5.76923 
chr7:19931379-19931416 5.40541 
chr7:19934201-19934222 5.52381 
chr7:19935452-19935466 6 
chr7:19935477-19935501 5.70833 
chr7:19936415-19936441 5.88462 
chr7:19936849-19936921 5.77778 
chr7:19937400-19937420 5.7 
chr7:19944851-19944878 5.44444 
chr7:19946134-19946171 5.24324 
chr7:19953513-19953532 5.89474 
chr7:19957141-19957154 6 
chr7:19957800-19957812 6 
chr7:19959628-19959640 6 
chr7:19960728-19960751 5.86957 
chr7:19962076-19962099 6 
chr7:19962403-19962423 5.6 
chr7:19963190-19963212 5.86364 
chr7:19963839-19963853 6 
chr7:19965902-19965939 5.78378 
chr7:19967063-19967091 5.25 
chr7:19967451-19967473 6 
chr7:19967700-19967731 5.45161 
chr7:19969055-19969103 5.60417 
chr7:19969638-19969661 5.78261 
chr7:19971963-19971978 5.93333 
chr7:19975124-19975139 6 
chr7:19975902-19975936 5.23529 
chr7:19976131-19976163 5.1875 
chr7:19976371-19976406 5.65714 
chr7:19976705-19976729 6 
chr7:19976801-19976821 5.8 
chr7:19977317-19977342 6 
chr7:19981558-19981883 5.53231 
chr7:19981897-19981994 5.47423 
chr7:19982724-19982758 6 
chr7:19984954-19985087 5.61654 
chr7:19987366-19987518 5.40132 
chr7:19995898-19995915 6 
chr7:19997334-19997364 5.8 
chr7:19999019-19999044 5.96 
chr7:20001616-20001642 5.80769 
chr7:20001998-20002016 6 
chr7:20004580-20004604 5.5 
chr7:20006797-20006838 5.4878 
chr7:20007694-20007718 5.54167 
chr7:20008343-20008384 5.60976 
chr7:20010024-20010040 5.9375 
chr7:20010898-20010912 6 
chr7:20011031-20011043 6 
chr7:20012915-20012954 5.82051 
chr7:20013901-20013926 5.84 
chr7:20017550-20017754 5.87255 
chr7:20017833-20017865 5.59375 
chr7:20022329-20022343 6 
chr7:20023813-20023835 5.54545 
chr7:20025215-20025240 5.4 
chr7:20025484-20025506 6 
chr7:20027822-20027857 5.8 
chr7:20027950-20027974 6 
chr7:20028345-20028374 5.82759 
chr7:20029671-20029683 6 
chr7:20042912-20042947 6 
chr7:20043732-20043780 5.54167 
chr7:20046099-20046123 5.5 
chr7:20046215-20046253 5.34211 
chr7:20046377-20046402 5.48 
chr7:20049984-20050001 5.76471 
chr7:20050585-20050613 5.71429 
chr7:20050650-20050679 5.51724 
chr7:20052583-20052597 6 
chr7:20053874-20053903 5.13793 
chr7:20054350-20054392 5.69048 
chr7:20054418-20054444 5.61538 
chr7:20054674-20054729 5.49091 
chr7:20056907-20056930 5.78261 
chr7:20056993-20057015 6 
chr7:20057400-20057421 6 
chr7:20059069-20059118 5.18367 
chr7:20060729-20060784 5.4 
chr7:20062898-20062917 5.94737 
chr7:20066112-20066155 5.44186 
chr7:20067660-20067700 5.725 
chr7:20069370-20069399 5.41379 
chr7:20074174-20074204 5.9 
chr7:20074758-20074785 5.74074 
chr7:20078221-20078245 5.625 
chr7:20078733-20078746 6 
chr7:20081806-20081832 5.38462 
chr7:20082125-20082170 5.55556 
chr7:20082578-20082594 5.8125 
chr7:20082766-20082817 5.54902 
chr7:20084928-20084962 5.91176 
chr7:20085891-20085935 5.20455 
chr7:20088871-20088890 5.63158 
chr7:20089828-20089862 6 
chr7:20092399-20092423 5.45833 
chr7:20094633-20094668 6 
chr7:20095102-20095132 5.33333 
chr7:20097639-20097664 5.56 
chr7:20098668-20098687 6 
chr7:20098716-20098742 5.42308 
chr7:20100816-20100853 6 
chr7:20101191-20101225 5.20588 
chr7:20101901-20101933 5.5 
chr7:20106102-20106126 5.625 
chr7:20107107-20107146 5.5641 
chr7:20107546-20107579 5.69697 
chr7:20110080-20110106 5.76923 
chr7:20113560-20113603 6 
chr7:20114850-20114866 5.875 
chr7:20114877-20114893 5.875 
chr7:20118868-20118917 5.08163 
chr7:20119150-20119188 5.39474 
chr7:20123236-20123271 5.45714 
chr7:20125399-20125430 5.3871 
chr7:20125990-20126009 5.73684 
chr7:20127919-20127939 5.7 
chr7:20129016-20129050 5.5 
chr7:20129540-20129562 5.5 
chr7:20132659-20132688 5.82759 
chr7:20134910-20134933 5.52174 
chr7:20135284-20135304 5.7 
chr7:20140852-20140876 5.375 
chr7:20143162-20143175 5.92308 
chr7:20143903-20143928 5.4 
chr7:20144063-20144095 5.9375 
chr7:20145890-20145907 5.76471 
chr7:20146701-20146722 5.71429 
chr7:20147509-20147531 5.77273 
chr7:20150464-20150509 5.48889 
chr7:20151767-20151783 6 
chr7:20165117-20165144 5.62963 
chr7:20168581-20168642 5.32787 
chr7:20169867-20169898 5.6129 
chr7:20170338-20170369 5.32258 
chr7:20173882-20173926 6 
chr7:20176403-20176484 5.44444 
chr7:20176493-20176628 5.32593 
chr7:20177775-20177800 6 
chr7:20179448-20179480 6 
chr7:20179557-20179586 5.44828 
chr7:20180412-20180520 5.84259 
chr7:20181551-20181586 5.57143 
chr7:20182991-20183024 5.81818 
chr7:20185765-20185784 5.73684 
chr7:20186849-20186876 5.2963 
chr7:20192427-20192447 5.6 
chr7:20194853-20194879 5.26923 
chr7:20197389-20197422 5.87879 
chr7:20201767-20201789 5.68182 
chr7:20204055-20204094 5.51282 
chr7:20206803-20206826 5.6087 
chr7:20207884-20207910 5.38462 
chr7:20208559-20208590 5.09677 
chr7:20210865-20210887 5.59091 
chr7:20212079-20212138 5.76271 
chr7:20212233-20212254 5.90476 
chr7:20217610-20217630 5.6 
chr7:20217884-20217916 6 
chr7:20218220-20218235 6 
chr7:20219294-20219323 5.93103 
chr7:20220063-20220088 5.64 
chr7:20220476-20220489 6 
chr7:20220703-20220725 6 
chr7:20229333-20229434 5.58416 
chr7:20235795-20235818 5.65217 
chr7:20237493-20237510 5.94118 
chr7:20239646-20239698 5.61538 
chr7:20239844-20239909 5.87692 
chr7:20243021-20243042 5.85714 
chr7:20243745-20243791 5.73913 
chr7:20244584-20244618 5.94118 
chr7:20245315-20245329 6 
chr7:20245484-20245509 5.56 
chr7:20246759-20246777 5.88889 
chr7:20249929-20249945 6 
chr7:20250886-20250910 5.66667 
chr7:20250965-20250977 6 
chr7:20253519-20253551 5.5 
chr7:20254701-20254740 6 
chr7:20257671-20257724 5.30189 
chr7:20263181-20263205 5.375 
chr7:20263376-20263436 5.23333 
chr7:20263498-20263532 5.58824 
chr7:20269895-20269907 6 
chr7:20276184-20276244 5.83333 
chr7:20276806-20276832 5.61538 
chr7:20279356-20279383 5.2963 
chr7:20282315-20282385 5.4 
chr7:20282397-20282459 5.48387 
chr7:20284590-20284605 6 
chr7:20290380-20290408 6 
chr7:20294558-20294586 6 
chr7:20294767-20294793 5.65385 
chr7:20294867-20294891 5.79167 
chr7:20299963-20299993 6 
chr7:20303022-20303063 5.73171 
chr7:20304314-20304326 6 
chr7:20306513-20306531 6 
chr7:20307623-20307652 5.7931 
chr7:20317284-20317352 5.66176 
chr7:20317372-20317563 5.5445 
chr7:20317579-20317845 5.52632 
chr7:20317984-20318307 5.62848 
chr7:20318320-20318363 5.90698 
chr7:20318376-20318394 5.72222 
chr7:20318408-20318426 5.72222 
chr7:20318440-20318458 5.72222 
chr7:20318472-20318490 5.72222 
chr7:20318504-20318755 5.3506 
chr7:20318772-20319357 5.55897 
chr7:20319369-20319649 5.53929 
chr7:20319679-20319713 5.29412 
chr7:20321657-20321686 5.62069 
chr7:20321808-20321834 5.84615 
chr7:20322766-20322778 6 
chr7:20324122-20324174 5.69231 
chr7:20324183-20324386 5.41872 
chr7:20328276-20328294 5.77778 
chr7:20329797-20329830 5.9697 
chr7:20330748-20330809 5.32787 
chr7:20331588-20331613 5.32 
chr7:20333373-20333394 5.52381 
chr7:20333803-20333821 5.77778 
chr7:20336511-20336534 5.56522 
chr7:20336814-20336829 6 
chr7:20339382-20339445 5.84127 
chr7:20341013-20341031 5.94444 
chr7:20342583-20342624 5.46341 
chr7:20345141-20345155 5.92857 
chr7:20347024-20347053 5.37931 
chr7:20348282-20348306 6 
chr7:20351045-20351080 5.45714 
chr7:20355772-20355832 5.71667 
chr7:20358128-20358164 6 
chr7:20359722-20359751 5.27586 
chr7:20361569-20361594 6 
chr7:20362071-20362088 6 
chr7:20366163-20366175 6 
chr7:20369229-20369245 6 
chr7:20371561-20371578 6 
chr7:20372760-20372780 5.7 
chr7:20375623-20375641 6 
chr7:20378258-20378279 5.57143 
chr7:20378814-20378826 6 
chr7:20379650-20379667 5.82353 
chr7:20389304-20389319 6 
chr7:20389730-20389745 6 
chr7:20389764-20389780 6 
chr7:20393554-20393574 6 
chr7:20393914-20393926 6 
chr7:20397093-20397148 5.58182 
chr7:20397556-20397607 5.60784 
chr7:20399255-20399320 5.33846 
chr7:20400538-20400553 6 
chr7:20401932-20401945 6 
chr7:20403148-20403188 5.45 
chr7:20405491-20405524 5.39394 
chr7:20409647-20409678 5.3871 
chr7:20410041-20410070 5.51724 
chr7:20410202-20410244 5.85714 
chr7:20412840-20412863 5.6087 
chr7:20418494-20418533 5.61538 
chr7:20419148-20419172 5.91667 
chr7:20426028-20426048 6 
chr7:20430507-20430560 5.37736 
chr7:20430583-20430632 5.40816 
chr7:20434295-20434327 5.125 
chr7:20436834-20436861 5.66667 
chr7:20437566-20437593 5.59259 
chr7:20440591-20440610 5.84211 
chr7:20443348-20443415 5.56716 
chr7:20443601-20443630 5.41379 
chr7:20444929-20444955 5.65385 
chr7:20445302-20445329 5.2963 
chr7:20446969-20447001 5.71875 
chr7:20448000-20448014 6 
chr7:20450769-20450789 6 
chr7:20454052-20454074 5.5 
chr7:20456030-20456059 5.55172 
chr7:20456269-20456304 5.48571 
chr7:20458422-20458484 5.3871 
chr7:20459168-20459246 5.78205 
chr7:20460301-20460313 6 
chr7:20460479-20460553 5.63514 
chr7:20462397-20462416 5.63158 
chr7:20462723-20462736 6 
chr7:20463726-20463763 6 
chr7:20472430-20472447 5.94118 
chr7:20475532-20475579 5.40426 
chr7:20480382-20480458 5.98684 
chr7:20482310-20482346 5.91667 
chr7:20488589-20488709 5.39167 
chr7:20489311-20489334 5.95652 
chr7:20491272-20491298 5.46154 
chr7:20493452-20493475 5.82609 
chr7:20500174-20500223 5.40816 
chr7:20500736-20500763 5.33333 
chr7:20501370-20501390 6 
chr7:20502519-20502542 6 
chr7:20502605-20502679 5.60811 
chr7:20502698-20502748 5.54 
chr7:20502954-20503016 5.6129 
chr7:20503579-20503591 6 
chr7:20505625-20505670 5.86667 
chr7:20508280-20508298 5.72222 
chr7:20509765-20509786 5.61905 
chr7:20509879-20509954 5.50667 
chr7:20510654-20510834 5.66111 
chr7:20514240-20514255 6 
chr7:20517955-20517975 6 
chr7:20520181-20520223 5.71429 
chr7:20522670-20522692 5.54545 
chr7:20523294-20523329 5.45714 
chr7:20523984-20524014 5.63333 
chr7:20525306-20525333 5.37037 
chr7:20525852-20525886 5.29412 
chr7:20527588-20527606 5.94444 
chr7:20527803-20527834 5.45161 
chr7:20530015-20530044 5.51724 
chr7:20530109-20530174 5.33846 
chr7:20530388-20530403 6 
chr7:20539725-20539744 5.68421 
chr7:20541041-20541065 6 
chr7:20541770-20541806 5.19444 
chr7:20542081-20542093 6 
chr7:20542233-20542250 6 
chr7:20544109-20544135 6 
chr7:20544507-20544531 5.375 
chr7:20546612-20546633 5.57143 
chr7:20548023-20548047 5.70833 
chr7:20550300-20550347 5.3617 
chr7:20551097-20551122 5.64 
chr7:20552127-20552153 5.42308 
chr7:20554541-20554560 5.73684 
chr7:20556757-20556805 5.10417 
chr7:20558431-20558471 5.9 
chr7:20559724-20559736 6 
chr7:20563444-20563470 5.30769 
chr7:20564923-20564935 6 
chr7:20566362-20566417 5.49091 
chr7:20567942-20567967 5.4 
chr7:20574682-20574725 5.46512 
chr7:20575554-20575584 5.26667 
chr7:20577222-20577236 6 
chr7:20578610-20578629 5.63158 
chr7:20578759-20578786 5.59259 
chr7:20579276-20579294 5.77778 
chr7:20582804-20582816 6 
chr7:20583984-20584000 5.875 
chr7:20585955-20585977 5.77273 
chr7:20588984-20589010 5.30769 
chr7:20593167-20593183 6 
chr7:20594337-20594354 6 
chr7:20594404-20594434 6 
chr7:20595729-20595752 5.95652 
chr7:20597632-20597666 5.41176 
chr7:20598410-20598428 5.72222 
chr7:20599344-20599369 5.68 
chr7:20600667-20600691 5.83333 
chr7:20603757-20603832 5.62667 
chr7:20612092-20612115 5.56522 
chr7:20617051-20617068 5.94118 
chr7:20618379-20618393 6 
chr7:20618652-20618691 5.51282 
chr7:20620958-20620984 5.46154 
chr7:20621596-20621623 5.51852 
chr7:20622984-20623001 5.82353 
chr7:20624181-20624193 6 
chr7:20624205-20624230 5.52 
chr7:20624572-20624595 5.73913 
chr7:20626524-20626555 6 
chr7:20627870-20627903 5.66667 
chr7:20628963-20628980 6 
chr7:20628987-20629026 5.4359 
chr7:20631475-20631508 5.42424 
chr7:20631905-20632004 5.56566 
chr7:20632816-20632844 5.53571 
chr7:20634309-20634347 6 
chr7:20642496-20642537 5.43902 
chr7:20643526-20643550 5.45833 
chr7:20646087-20646113 5.57692 
chr7:20646384-20646426 5.92857 
chr7:20647403-20647448 5.33333 
chr7:20647717-20647745 5.42857 
chr7:20647929-20647970 5.2439 
chr7:20648046-20648130 5.30952 
chr7:20649282-20649321 5.23077 
chr7:20650103-20650133 5.4 
chr7:20654129-20654152 5.6087 
chr7:20655205-20655259 5.7037 
chr7:20658387-20658410 6 
chr7:20663140-20663184 5.25 
chr7:20666454-20666510 5.625 
chr7:20668222-20668269 5.40426 
chr7:20668660-20668677 6 
chr7:20668768-20668808 5.875 
chr7:20669385-20669422 5.86486 
chr7:20670010-20670048 5.97368 
chr7:20672629-20672654 6 
chr7:20673861-20673889 6 
chr7:20676405-20676433 5.89286 
chr7:20677043-20677055 6 
chr7:20680975-20680995 6 
chr7:20683688-20683721 5.51515 
chr7:20684706-20684741 5.77143 
chr7:20688140-20688158 5.83333 
chr7:20690180-20690202 5.59091 
chr7:20693800-20693824 6 
chr7:20694220-20694235 5.86667 
chr7:20694705-20694725 5.8 
chr7:20696516-20696555 5.87179 
chr7:20701133-20701171 5.71053 
chr7:20703336-20703351 6 
chr7:20703665-20703677 6 
chr7:20704317-20704354 5.91892 
chr7:20705347-20705439 5.84783 
chr7:20705793-20705807 6 
chr7:20707291-20707371 6 
chr7:20709346-20709361 6 
chr7:20709993-20710016 5.91304 
chr7:20710536-20710564 5.60714 
chr7:20711920-20711957 5.27027 
chr7:20712342-20712356 6 
chr7:20712568-20712601 5.36364 
chr7:20714287-20714300 5.92308 
chr7:20714372-20714402 6 
chr7:20715626-20715639 6 
chr7:20715783-20715818 5.85714 
chr7:20716320-20716332 6 
chr7:20717353-20717365 6 
chr7:20718231-20718268 5.97297 
chr7:20719094-20719125 5.80645 
chr7:20720192-20720204 6 
chr7:20720572-20720764 5.89062 
chr7:20721826-20721851 5.64 
chr7:20724210-20724246 5.63889 
chr7:20727509-20727528 5.84211 
chr7:20727814-20727856 5.7381 
chr7:20728734-20728761 5.88889 
chr7:20730791-20730819 6 
chr7:20731205-20731229 6 
chr7:20733646-20733669 6 
chr7:20734321-20734337 6 
chr7:20734421-20734451 5.56667 
chr7:20739331-20739347 5.8125 
chr7:20739774-20739798 5.5 
chr7:20742202-20742229 5.25926 
chr7:20742278-20742294 6 
chr7:20742451-20742467 6 
chr7:20747424-20747441 6 
chr7:20751078-20751097 5.89474 
chr7:20751369-20751563 5.7732 
chr7:20751781-20751815 5.58824 
chr7:20755026-20755047 5.7619 
chr7:20757058-20757079 5.7619 
chr7:20757446-20757463 5.76471 
chr7:20757484-20757542 5.77586 
chr7:20759565-20759591 6 
chr7:20760566-20760589 5.86957 
chr7:20762446-20762475 5.65517 
chr7:20763791-20763838 5.61702 
chr7:20764251-20764267 6 
chr7:20765309-20765345 5.41667 
chr7:20765981-20766000 6 
chr7:20768526-20768553 5.40741 
chr7:20769802-20769821 5.63158 
chr7:20770978-20771004 5.84615 
chr7:20772805-20772825 6 
chr7:20773238-20773274 5.80556 
chr7:20775818-20775843 5.68 
chr7:20778989-20779030 5.56098 
chr7:20779186-20779227 5.14634 
chr7:20779689-20779709 5.6 
chr7:20779863-20779888 5.68 
chr7:20780725-20780738 6 
chr7:20781048-20781078 5.2 
chr7:20781996-20782017 6 
chr7:20783278-20783291 5.92308 
chr7:20783680-20783701 6 
chr7:20784380-20784411 5.58065 
chr7:20784515-20784540 5.36 
chr7:20786396-20786435 5.46154 
chr7:20788273-20788296 6 
chr7:20788650-20788865 5.61395 
chr7:20789018-20789036 6 
chr7:20790006-20790049 5.81395 
chr7:20791090-20791127 5.67568 
chr7:20794288-20794341 5.16981 
chr7:20797151-20797167 6 
chr7:20797575-20797608 5.90909 
chr7:20797762-20797776 6 
chr7:20797911-20797939 5.92857 
chr7:20799350-20799374 5.625 
chr7:20800007-20800055 5.8125 
chr7:20801370-20801404 5.73529 
chr7:20802223-20802240 6 
chr7:20803743-20803779 5.66667 
chr7:20804904-20805001 5.93814 
chr7:20806117-20806167 5.82 
chr7:20807220-20807250 6 
chr7:20807978-20808008 6 
chr7:20808979-20808998 6 
chr7:20809315-20809345 5.36667 
chr7:20810241-20810254 6 
chr7:20810407-20810429 6 
chr7:20818565-20818583 6 
chr7:20818785-20818798 6 
chr7:20819202-20819233 5.51613 
chr7:20820274-20820287 5.92308 
chr7:20821121-20821149 5.25 
chr7:20824020-20824059 5.64103 
chr7:20824937-20824975 5.65789 
chr7:20825033-20825065 5.8125 
chr7:20825139-20825177 5.36842 
chr7:20825418-20825451 5.27273 
chr7:20826698-20826737 5.20513 
chr7:20827484-20827506 6 
chr7:20830460-20830530 5.74286 
chr7:20830926-20830979 5.86792 
chr7:20832685-20832704 5.68421 
chr7:20834240-20834267 5.77778 
chr7:20834756-20834775 5.68421 
chr7:20837689-20837714 5.32 
chr7:20837731-20837774 5.32558 
chr7:20838022-20838071 5.32653 
chr7:20841718-20841755 5.59459 
chr7:20841768-20841792 5.66667 
chr7:20842108-20842123 6 
chr7:20844736-20844765 6 
chr7:20845095-20845118 5.65217 
chr7:20847730-20847753 5.69565 
chr7:20849129-20849147 5.72222 
chr7:20849155-20849198 5.48837 
chr7:20849241-20849291 5.32 
chr7:20849299-20849372 5.38356 
chr7:20850408-20850445 5.72973 
chr7:20850963-20850984 5.80952 
chr7:20851144-20851170 5.69231 
chr7:20851293-20851305 6 
chr7:20853911-20853930 5.89474 
chr7:20854332-20854409 5.7013 
chr7:20854706-20854731 5.32 
chr7:20855075-20855091 5.875 
chr7:20856016-20856032 5.8125 
chr7:20856747-20856784 5.21622 
chr7:20857386-20857415 5.93103 
chr7:20858601-20858631 5.33333 
chr7:20858971-20858991 5.8 
chr7:20859496-20859548 5.46154 
chr7:20860057-20860076 5.94737 
chr7:20860484-20860542 5.25862 
chr7:20860851-20860876 6 
chr7:20860898-20860926 5.89286 
chr7:20864395-20864450 5.94545 
chr7:20864554-20864566 6 
chr7:20867390-20867407 5.82353 
chr7:20868077-20868111 5.67647 
chr7:20870592-20870614 5.59091 
chr7:20870798-20870817 5.84211 
chr7:20871565-20871597 5.40625 
chr7:20872618-20872648 5.9 
chr7:20875344-20875375 5.74194 
chr7:20879880-20879897 5.88235 
chr7:20880464-20880484 6 
chr7:20880677-20880706 5.2069 
chr7:20880716-20880736 6 
chr7:20882204-20882241 5.27027 
chr7:20884401-20884431 5.86667 
chr7:20885538-20885569 5.74194 
chr7:20887543-20887575 5.90625 
chr7:20887992-20888029 5.48649 
chr7:20889571-20889599 6 
chr7:20890832-20890862 6 
chr7:20891706-20891728 6 
chr7:20893263-20893278 5.93333 
chr7:20893349-20893390 5.26829 
chr7:20893409-20893526 5.35897 
chr7:20893593-20893654 5.55738 
chr7:20893927-20893961 5.5 
chr7:20894079-20894097 5.94444 
chr7:20894807-20894834 5.40741 
chr7:20897327-20897359 5.6875 
chr7:20897695-20897712 5.82353 
chr7:20899612-20899631 6 
chr7:20901673-20901699 5.53846 
chr7:20902069-20902092 5.52174 
chr7:20903663-20903682 6 
chr7:20907542-20907593 5.68627 
chr7:20909290-20909313 5.65217 
chr7:20911766-20911792 5.84615 
chr7:20911958-20911984 5.61538 
chr7:20912520-20912578 5.86207 
chr7:20913493-20913527 6 
chr7:20914967-20914992 6 
chr7:20916143-20916157 6 
chr7:20917141-20917182 5.5122 
chr7:20917203-20917215 6 
chr7:20918669-20918682 6 
chr7:20930765-20930778 5.92308 
chr7:20931357-20931387 5.53333 
chr7:20931961-20932029 5.32353 
chr7:20934722-20934744 5.54545 
chr7:20935917-20935939 6 
chr7:20937061-20937148 5.26437 
chr7:20937515-20937540 5.56 
chr7:20937647-20937682 5.34286 
chr7:20938815-20938844 5.86207 
chr7:20939592-20939616 5.41667 
chr7:20941308-20941332 5.41667 
chr7:20943746-20943789 5.65116 
chr7:20945049-20945064 5.86667 
chr7:20947457-20947471 5.92857 
chr7:20947605-20947640 5.31429 
chr7:20951011-20951042 5.74194 
chr7:20953345-20953377 5.9375 
chr7:20969404-20969434 5.46667 
chr7:20972159-20972172 6 
chr7:20973676-20973700 5.66667 
chr7:20980246-20980269 5.69565 
chr7:20981919-20981935 5.875 
chr7:20983493-20983514 5.80952 
chr7:20984337-20984377 5.725 
chr7:20985068-20985122 5.64815 
chr7:20985698-20985716 6 
chr7:20987704-20987716 6 
chr7:20989196-20989228 5.6875 
chr7:20989769-20989786 5.82353 
chr7:20991218-20991235 5.76471 
chr7:20992475-20992499 5.625 
chr7:20995407-20995473 5.68182 
chr7:20995826-20995869 5.90698 
chr7:20997795-20997827 5.53125 
chr7:20999964-20999984 6 
chr7:21005661-21005689 5.28571 
chr7:21006131-21006152 6 
chr7:21008733-21008830 5.40206 
chr7:21011637-21011684 5.70213 
chr7:21011778-21011830 5.88462 
chr7:21013064-21013089 5.88 
chr7:21014234-21014268 5.32353 
chr7:21018332-21018375 5.37209 
chr7:21020918-21020952 5.5 
chr7:21021063-21021093 5.33333 
chr7:21021263-21021287 5.54167 
chr7:21021308-21021331 5.52174 
chr7:21022897-21022927 5.86667 
chr7:21024778-21024805 6 
chr7:21028220-21028291 5.77465 
chr7:21029826-21029840 6 
chr7:21032397-21032410 5.92308 
chr7:21034373-21034392 5.78947 
chr7:21035465-21035512 5.82979 
chr7:21044234-21044456 5.77027 
chr7:21046171-21046200 5.24138 
chr7:21053984-21054011 5.22222 
chr7:21056839-21056872 5.18182 
chr7:21057973-21057991 5.88889 
chr7:21058475-21058502 5.85185 
chr7:21058806-21058825 5.63158 
chr7:21059216-21059235 5.73684 
chr7:21059252-21059276 5.66667 
chr7:21060642-21060664 5.59091 
chr7:21065730-21065759 5.65517 
chr7:21068908-21068947 5.69231 
chr7:21069708-21069743 5.82857 
chr7:21071457-21071505 6 
chr7:21072077-21072107 5.53333 
chr7:21072591-21072622 5.67742 
chr7:21073920-21073947 5.37037 
chr7:21074443-21074455 6 
chr7:21076053-21076079 6 
chr7:21077540-21077567 5.33333 
chr7:21078362-21078400 5.28947 
chr7:21079026-21079047 6 
chr7:21083879-21083892 6 
chr7:21086008-21086037 5.31034 
chr7:21091540-21091578 5.97368 
chr7:21093364-21093388 5.58333 
chr7:21093857-21093898 5.78049 
chr7:21094770-21094785 5.93333 
chr7:21097447-21097469 5.81818 
chr7:21100775-21100807 5.28125 
chr7:21103599-21103639 5.325 
chr7:21103734-21103751 5.88235 
chr7:21104481-21104500 5.68421 
chr7:21104748-21104775 5.25926 
chr7:21109498-21109531 6 
chr7:21113341-21113366 5.32 
chr7:21114085-21114112 5.74074 
chr7:21115269-21115371 5.66667 
chr7:21116494-21116520 5.46154 
chr7:21117562-21117602 5.35 
chr7:21117665-21117699 5.23529 
chr7:21118649-21118690 5.34146 
chr7:21119026-21119043 6 
chr7:21120656-21120709 5.81132 
chr7:21120859-21120891 6 
chr7:21121083-21121130 5.34043 
chr7:21122379-21122398 5.68421 
chr7:21126524-21126537 5.92308 
chr7:21127868-21127893 6 
chr7:21132044-21132072 5.32143 
chr7:21132117-21132133 6 
chr7:21132523-21132536 6 
chr7:21134311-21134346 5.57143 
chr7:21144842-21144869 5.77778 
chr7:21147544-21147566 6 
chr7:21147955-21147969 6 
chr7:21148456-21148484 5.53571 
chr7:21148771-21148793 5.72727 
chr7:21150221-21150310 5.93258 
chr7:21157356-21157376 5.65 
chr7:21158226-21158251 5.6 
chr7:21159725-21159756 5.54839 
chr7:21173153-21173186 5.15152 
chr7:21173358-21173371 5.92308 
chr7:21176429-21176446 6 
chr7:21177417-21177460 5.62791 
chr7:21179614-21179649 5.8 
chr7:21181749-21181776 5.25926 
chr7:21182698-21182729 5.19355 
chr7:21183298-21183322 5.5 
chr7:21197386-21197420 5.44118 
chr7:21202507-21202583 5.40789 
chr7:21204009-21204028 5.63158 
chr7:21207852-21207886 5.41176 
chr7:21209049-21209086 5.40541 
chr7:21212625-21212651 5.42308 
chr7:21213155-21213179 5.70833 
chr7:21214013-21214031 6 
chr7:21214392-21214404 6 
chr7:21216238-21216276 5.84211 
chr7:21216404-21216423 5.63158 
chr7:21223208-21223230 5.63636 
chr7:21223321-21223347 5.34615 
chr7:21224556-21224581 5.68 
chr7:21226476-21226501 6 
chr7:21228905-21228928 5.52174 
chr7:21231264-21231282 5.83333 
chr7:21232958-21232976 6 
chr7:21234304-21234336 5.59375 
chr7:21236298-21236328 5.63333 
chr7:21236479-21236509 5.63333 
chr7:21237868-21237881 5.92308 
chr7:21240143-21240166 5.95652 
chr7:21243534-21243590 5.85714 
chr7:21244138-21244163 5.52 
chr7:21244198-21244224 5.80769 
chr7:21245208-21245242 5.85294 
chr7:21247624-21247643 6 
chr7:21248371-21248394 6 
chr7:21251048-21251074 5.5 
chr7:21252205-21252220 5.86667 
chr7:21254270-21254305 5.2 
chr7:21255022-21255044 5.90909 
chr7:21255056-21255152 6 
chr7:21256003-21256042 5.33333 
chr7:21256357-21256378 5.52381 
chr7:21258586-21258630 5.86364 
chr7:21265155-21265189 5.76471 
chr7:21266717-21266788 5.94366 
chr7:21267051-21267076 5.44 
chr7:21268795-21268819 5.75 
chr7:21269942-21269987 5.73333 
chr7:21270971-21270984 6 
chr7:21271119-21271158 5.64103 
chr7:21271311-21271334 5.43478 
chr7:21271665-21271677 6 
chr7:21275744-21275780 5.66667 
chr7:21281806-21281830 5.75 
chr7:21282338-21282358 5.65 
chr7:21285928-21285949 5.57143 
chr7:21286065-21286109 5.79545 
chr7:21286298-21286313 6 
chr7:21288254-21288283 6 
chr7:21295736-21295771 5.17143 
chr7:21296776-21296788 6 
chr7:21296943-21296962 5.78947 
chr7:21299065-21299083 6 
chr7:21299877-21299901 5.83333 
chr7:21300056-21300070 6 
chr7:21303940-21303962 6 
chr7:21304793-21304831 5.5 
chr7:21306399-21306421 5.77273 
chr7:21306601-21306613 6 
chr7:21307708-21307732 5.45833 
chr7:21308105-21308118 6 
chr7:21311068-21311087 5.89474 
chr7:21311174-21311220 5.82609 
chr7:21313192-21313229 5.91892 
chr7:21317113-21317133 5.75 
chr7:21318484-21318508 5.625 
chr7:21321763-21321782 5.63158 
chr7:21328393-21328423 5.36667 
chr7:21328800-21328813 6 
chr7:21329476-21329502 5.65385 
chr7:21330085-21330106 5.90476 
chr7:21330304-21330322 6 
chr7:21330374-21330401 5.88889 
chr7:21330554-21330569 5.86667 
chr7:21335282-21335352 5.64286 
chr7:21337563-21337583 6 
chr7:21339205-21339241 5.27778 
chr7:21339871-21339904 5.27273 
chr7:21340131-21340193 5.54839 
chr7:21341142-21341166 5.79167 
chr7:21341753-21341797 5.27273 
chr7:21348892-21348931 5.46154 
chr7:21349589-21349632 5.72093 
chr7:21350157-21350177 6 
chr7:21351250-21351266 5.8125 
chr7:21351631-21351660 6 
chr7:21351821-21351842 5.66667 
chr7:21352937-21352965 5.21429 
chr7:21353530-21353570 5.325 
chr7:21354358-21354371 6 
chr7:21362051-21362087 5.83333 
chr7:21362117-21362145 5.46429 
chr7:21363444-21363471 5.66667 
chr7:21363544-21363584 5.725 
chr7:21367105-21367139 5.26471 
chr7:21367162-21367190 5.53571 
chr7:21367201-21367261 5.23333 
chr7:21368264-21368281 5.94118 
chr7:21373020-21373038 6 
chr7:21373328-21373405 5.48052 
chr7:21373894-21373911 6 
chr7:21374118-21374162 5.97727 
chr7:21376158-21376206 5.79167 
chr7:21378047-21378095 5.47917 
chr7:21379103-21379147 5.54545 
chr7:21384971-21384995 6 
chr7:21388253-21388269 5.9375 
chr7:21389178-21389198 6 
chr7:21390463-21390484 5.57143 
chr7:21391085-21391129 5.77273 
chr7:21391456-21391489 5.87879 
chr7:21391795-21391817 5.54545 
chr7:21392301-21392345 5.70455 
chr7:21393552-21393581 5.96552 
chr7:21393737-21393749 6 
chr7:21395645-21395673 5.53571 
chr7:21395855-21395878 5.82609 
chr7:21396569-21396592 5.6087 
chr7:21396895-21396922 5.66667 
chr7:21399663-21399682 5.73684 
chr7:21400799-21400830 5.87097 
chr7:21403344-21403364 6 
chr7:21405178-21405193 6 
chr7:21407702-21407738 5.33333 
chr7:21408784-21408804 5.7 
chr7:21412352-21412386 5.38235 
chr7:21413257-21413283 5.46154 
chr7:21415111-21415138 5.62963 
chr7:21415410-21415438 5.21429 
chr7:21415568-21415601 6 
chr7:21416462-21416484 5.54545 
chr7:21417017-21417305 5.76389 
chr7:21419255-21419288 5.42424 
chr7:21420770-21420796 5.42308 
chr7:21421734-21421784 5.44 
chr7:21421916-21421952 5.91667 
chr7:21422097-21422111 6 
chr7:21423626-21423658 5.96875 
chr7:21423813-21423837 6 
chr7:21425059-21425092 5.54545 
chr7:21425938-21425998 5.73333 
chr7:21427393-21427425 5.46875 
chr7:21427530-21427549 5.78947 
chr7:21427653-21427681 5.46429 
chr7:21429170-21429214 5.84091 
chr7:21429832-21429859 5.85185 
chr7:21431428-21431449 5.80952 
chr7:21432074-21432122 6 
chr7:21434259-21434278 5.78947 
chr7:21435693-21435724 5.83871 
chr7:21436731-21436743 6 
chr7:21438801-21438822 5.85714 
chr7:21439783-21439798 6 
chr7:21440442-21440501 5.76271 
chr7:21440756-21440785 6 
chr7:21444541-21444587 5.47826 
chr7:21446019-21446034 6 
chr7:21446602-21446654 5.92308 
chr7:21446792-21446830 5.71053 
chr7:21447857-21447878 5.52381 
chr7:21448439-21448459 5.6 
chr7:21448502-21448515 5.92308 
chr7:21449200-21449221 6 
chr7:21452580-21452618 5.81579 
chr7:21453484-21453509 5.44 
chr7:21454088-21454104 6 
chr7:21455333-21455353 5.85 
chr7:21456348-21456376 5.85714 
chr7:21457523-21457547 5.375 
chr7:21459296-21459323 5.25926 
chr7:21459896-21459921 5.88 
chr7:21460580-21460606 5.53846 
chr7:21461085-21461116 5.87097 
chr7:21461287-21461317 6 
chr7:21462033-21462054 6 
chr7:21462948-21462968 5.75 
chr7:21463292-21463307 5.93333 
chr7:21463674-21463712 6 
chr7:21464882-21464950 5.67647 
chr7:21465408-21465420 6 
chr7:21467604-21467641 5.62162 
chr7:21468200-21468242 5.38095 
chr7:21468303-21468332 5.86207 
chr7:21471752-21471782 5.53333 
chr7:21473561-21473584 5.73913 
chr7:21474211-21474236 5.76 
chr7:21478634-21478650 6 
chr7:21479115-21479140 5.56 
chr7:21480130-21480156 5.42308 
chr7:21480469-21480501 6 
chr7:21481122-21481138 5.9375 
chr7:21481587-21481669 5.69512 
chr7:21482348-21482367 5.94737 
chr7:21485598-21485643 5.95556 
chr7:21485665-21485692 5.59259 
chr7:21489190-21489236 5.19565 
chr7:21489599-21489637 5.5 
chr7:21492401-21492413 6 
chr7:21493617-21493641 5.45833 
chr7:21497390-21497421 5.3871 
chr7:21497511-21497536 5.32 
chr7:21498734-21498752 6 
chr7:21501632-21501658 5.96154 
chr7:21501979-21501995 6 
chr7:21502577-21502593 5.8125 
chr7:21503740-21503755 6 
chr7:21504188-21504210 5.77273 
chr7:21504604-21504633 5.51724 
chr7:21509158-21509172 6 
chr7:21510367-21510383 6 
chr7:21511883-21511909 5.76923 
chr7:21512074-21512089 5.86667 
chr7:21514716-21514745 6 
chr7:21515891-21515909 6 
chr7:21517139-21517164 5.4 
chr7:21518685-21518718 5.69697 
chr7:21519600-21519626 5.96154 
chr7:21523397-21523421 5.5 
chr7:21523484-21523526 5.42857 
chr7:21526944-21526994 5.78 
chr7:21527359-21527422 5.79365 
chr7:21528088-21528107 5.68421 
chr7:21528946-21528959 6 
chr7:21529154-21529190 6 
chr7:21531344-21531366 5.54545 
chr7:21534916-21534928 6 
chr7:21536185-21536197 6 
chr7:21536284-21536303 5.78947 
chr7:21536544-21536578 5.29412 
chr7:21537783-21537834 5.2549 
chr7:21538697-21538717 6 
chr7:21548425-21548443 6 
chr7:21548614-21548645 5.22581 
chr7:21549302-21549333 5.74194 
chr7:21552173-21552192 5.84211 
chr7:21554132-21554168 5.52778 
chr7:21556113-21556142 5.58621 
chr7:21558254-21558280 5.57692 
chr7:21558783-21558821 5.97368 
chr7:21561979-21562005 6 
chr7:21563536-21563576 5.8 
chr7:21564472-21564517 6 
chr7:21564950-21564980 5.86667 
chr7:21567834-21567856 5.63636 
chr7:21571833-21571854 5.52381 
chr7:21573677-21573709 5.8125 
chr7:21576810-21576833 5.95652 
chr7:21577340-21577358 6 
chr7:21577926-21577969 5.25581 
chr7:21583751-21583776 5.6 
chr7:21584892-21584909 6 
chr7:21592688-21592712 6 
chr7:21593788-21593805 6 
chr7:21597739-21597772 5.30303 
chr7:21602805-21602838 5.33333 
chr7:21604514-21604534 5.6 
chr7:21610501-21610520 5.68421 
chr7:21611296-21611342 5.41304 
chr7:21614154-21614194 5.85 
chr7:21614484-21614507 5.95652 
chr7:21616560-21616576 5.875 
chr7:21621410-21621433 5.56522 
chr7:21628723-21628751 5.35714 
chr7:21629563-21629620 5.29825 
chr7:21629777-21629789 6 
chr7:21629839-21629867 5.46429 
chr7:21631667-21631710 5.53488 
chr7:21633524-21633570 5.3913 
chr7:21633613-21633646 5.63636 
chr7:21633660-21633712 5.82692 
chr7:21638204-21638244 6 
chr7:21639909-21639924 5.86667 
chr7:21640069-21640119 5.46 
chr7:21641957-21641984 5.62963 
chr7:21642175-21642213 6 
chr7:21646233-21646248 6 
chr7:21647554-21647573 6 
chr7:21648269-21648283 6 
chr7:21648805-21648848 5.72093 
chr7:21649870-21649886 5.9375 
chr7:21652172-21652189 6 
chr7:21655159-21655187 5.60714 
chr7:21660322-21660341 5.63158 
chr7:21663578-21663617 5.97436 
chr7:21666363-21666382 6 
chr7:21666727-21666744 5.88235 
chr7:21667538-21667564 5.30769 
chr7:21669780-21669813 5.42424 
chr7:21673123-21673151 5.42857 
chr7:21674759-21674787 6 
chr7:21676783-21676873 5.38889 
chr7:21678002-21678022 5.6 
chr7:21678309-21678356 5.80851 
chr7:21681719-21681743 5.54167 
chr7:21685294-21685395 5.66337 
chr7:21687033-21687060 5.92593 
chr7:21689319-21689344 5.56 
chr7:21690235-21690264 5.75862 
chr7:21690732-21690758 5.38462 
chr7:21690968-21690993 6 
chr7:21692484-21692500 5.875 
chr7:21694653-21694695 5.28571 
chr7:21704699-21704738 5.46154 
chr7:21704751-21704767 5.8125 
chr7:21705707-21705731 5.625 
chr7:21709269-21709291 5.81818 
chr7:21710122-21710152 5.43333 
chr7:21710484-21710506 5.95455 
chr7:21713636-21713691 5.78182 
chr7:21714242-21714275 5.51515 
chr7:21716821-21716835 6 
chr7:21722143-21722163 6 
chr7:21722352-21722379 5.51852 
chr7:21730780-21730804 5.58333 
chr7:21733273-21733299 5.42308 
chr7:21733784-21733822 5.42105 
chr7:21735692-21735735 5.37209 
chr7:21736219-21736252 5.21212 
chr7:21738553-21738607 5.25926 
chr7:21740716-21740734 6 
chr7:21740898-21740920 5.68182 
chr7:21743366-21743378 6 
chr7:21754371-21754388 5.82353 
chr7:21756819-21756834 6 
chr7:21763341-21763373 5.75 
chr7:21766071-21766101 5.23333 
chr7:21766478-21766504 6 
chr7:21766546-21766564 5.72222 
chr7:21767855-21767888 6 
chr7:21769343-21769355 6 
chr7:21775194-21775217 5.47826 
chr7:21777546-21777601 5.36364 
chr7:21778521-21778598 5.71429 
chr7:21779010-21779032 5.59091 
chr7:21785903-21785916 5.92308 
chr7:21788112-21788132 5.65 
chr7:21792305-21792337 5.8125 
chr7:21794257-21794288 5.6129 
chr7:21802957-21802984 5.81481 
chr7:21803404-21803457 5.9434 
chr7:21805228-21805272 6 
chr7:21805776-21805803 5.74074 
chr7:21811462-21811489 5.62963 
chr7:21811950-21811984 5.67647 
chr7:21816553-21816585 5.71875 
chr7:21822525-21822549 5.91667 
chr7:21825920-21825942 6 
chr7:21829371-21829551 5.76111 
chr7:21834879-21834894 6 
chr7:21836508-21836528 5.95 
chr7:21838522-21838553 5.74194 
chr7:21839345-21839372 5.62963 
chr7:21842554-21842576 5.86364 
chr7:21843696-21843740 5.97727 
chr7:21849138-21849193 5.56364 
chr7:21852272-21852293 5.71429 
chr7:21852765-21852813 5.97917 
chr7:21852916-21852957 5.56098 
chr7:21853945-21853995 5.96 
chr7:21854123-21854143 5.7 
chr7:21857137-21857156 6 
chr7:21861768-21861784 5.875 
chr7:21862575-21862597 6 
chr7:21865577-21865589 6 
chr7:21866490-21866506 6 
chr7:21867024-21867062 5.36842 
chr7:21867300-21867318 5.77778 
chr7:21868428-21868448 6 
chr7:21869098-21869119 5.57143 
chr7:21872611-21872648 5.56757 
chr7:21873312-21873347 5.94286 
chr7:21874104-21874142 5.18421 
chr7:21874841-21874854 6 
chr7:21878334-21878362 6 
chr7:21880914-21880952 5.55263 
chr7:21881206-21881236 5.6 
chr7:21883090-21883112 5.81818 
chr7:21884041-21884064 5.91304 
chr7:21885423-21885442 5.78947 
chr7:21887784-21887796 6 
chr7:21887952-21887968 6 
chr7:21888228-21888258 5.46667 
chr7:21888499-21888515 6 
chr7:21889580-21889603 5.52174 
chr7:21889972-21890003 6 
chr7:21890218-21890244 5.84615 
chr7:21892023-21892036 6 
chr7:21894155-21894180 5.64 
chr7:21894647-21894662 6 
chr7:21895306-21895327 5.52381 
chr7:21895432-21895464 5.4375 
chr7:21899487-21899511 5.75 
chr7:21902681-21902710 5.96552 
chr7:21911741-21911762 6 
chr7:21912709-21912736 5.88889 
chr7:21913402-21913421 6 
chr7:21913943-21913966 5.69565 
chr7:21914261-21914334 5.57534 
chr7:21915022-21915046 5.625 
chr7:21915495-21915514 6 
chr7:21917492-21917511 6 
chr7:21919060-21919090 5.8 
chr7:21919702-21919731 5.89655 
chr7:21924035-21924057 5.54545 
chr7:21924789-21924809 5.8 
chr7:21928096-21928118 5.5 
chr7:21928617-21928634 5.76471 
chr7:21930533-21930551 6 
chr7:21933498-21933521 5.65217 
chr7:21936521-21936537 5.875 
chr7:21941186-21941216 5.83333 
chr7:21948050-21948072 5.63636 
chr7:21950624-21950660 6 
chr7:21955253-21955288 5.88571 
chr7:21956132-21956151 6 
chr7:21958444-21958484 5.75 
chr7:21959271-21959289 5.77778 
chr7:21963113-21963134 5.80952 
chr7:21964309-21964331 5.5 
chr7:21964704-21964728 5.91667 
chr7:21966495-21966514 5.68421 
chr7:21966807-21966841 5.79412 
chr7:21967082-21967114 5.5 
chr7:21968366-21968395 5.2069 
chr7:21969246-21969269 5.91304 
chr7:21970315-21970336 6 
chr7:21975631-21975646 6 
chr7:21976581-21976601 5.65 
chr7:21977257-21977276 5.84211 
chr7:21979581-21979597 6 
chr7:21983894-21983906 6 
chr7:21984067-21984084 6 
chr7:21984493-21984506 5.92308 
chr7:21985946-21985961 5.93333 
chr7:21987600-21987627 6 
chr7:21988008-21988031 5.47826 
chr7:21992479-21992496 5.76471 
chr7:21994211-21994239 5.57143 
chr7:21995103-21995136 5.39394 
chr7:21995856-21995878 6 
chr7:21996298-21996343 5.4 
chr7:21996712-21996726 6 
chr7:21998569-21998617 5.91667 
chr7:21999501-21999525 5.91667 
chr7:22000455-22000484 5.68966 
chr7:22000493-22000510 5.94118 
chr7:22001006-22001029 5.86957 
chr7:22004250-22004270 5.65 
chr7:22005370-22005384 6 
chr7:22006291-22006309 5.77778 
chr7:22006511-22006548 5.72973 
chr7:22006933-22006946 6 
chr7:22007393-22007415 5.72727 
chr7:22009152-22009177 5.6 
chr7:22009227-22009269 5.83333 
chr7:22009599-22009620 5.52381 
chr7:22010619-22010709 5.7 
chr7:22011468-22011493 5.36 
chr7:22013659-22013735 5.39474 
chr7:22014189-22014205 6 
chr7:22015795-22015833 5.23684 
chr7:22019020-22019047 5.44444 
chr7:22026598-22026628 5.63333 
chr7:22027776-22027810 5.58824 
chr7:22030532-22030544 6 
chr7:22031270-22031285 5.86667 
chr7:22031530-22031566 5.69444 
chr7:22033418-22033441 5.91304 
chr7:22033742-22033772 5.36667 
chr7:22037697-22037756 5.67797 
chr7:22038308-22038324 6 
chr7:22039154-22039173 6 
chr7:22040347-22040393 5.95652 
chr7:22041373-22041386 5.92308 
chr7:22043342-22043379 5.67568 
chr7:22045748-22045768 5.8 
chr7:22046653-22046670 6 
chr7:22048397-22048430 5.54545 
chr7:22048742-22048793 5.88235 
chr7:22053341-22053367 6 
chr7:22055144-22055189 5.91111 
chr7:22056637-22056667 5.83333 
chr7:22058786-22058816 6 
chr7:22059502-22059523 5.61905 
chr7:22059669-22059693 5.54167 
chr7:22060060-22060081 5.80952 
chr7:22062476-22062497 5.90476 
chr7:22063727-22063791 5.53125 
chr7:22063829-22063856 5.55556 
chr7:22064368-22064392 6 
chr7:22064767-22064984 5.4424 
chr7:22070458-22070506 5.58333 
chr7:22070984-22071021 5.48649 
chr7:22074615-22074652 5.89189 
chr7:22075069-22075092 6 
chr7:22075814-22075828 6 
chr7:22076287-22076333 6 
chr7:22080012-22080031 6 
chr7:22080842-22080864 5.63636 
chr7:22081032-22081061 5.41379 
chr7:22082200-22082239 6 
chr7:22084632-22084660 5.67857 
chr7:22091205-22091249 5.90909 
chr7:22093271-22093300 5.72414 
chr7:22096541-22096553 6 
chr7:22097678-22097718 5.575 
chr7:22101314-22101341 5.37037 
chr7:22103187-22103199 6 
chr7:22108199-22108217 6 
chr7:22108320-22108340 5.9 
chr7:22110688-22110733 5.4 
chr7:22111166-22111263 5.48454 
chr7:22112071-22112101 5.83333 
chr7:22112639-22112660 6 
chr7:22117579-22117629 5.64 
chr7:22119721-22119737 6 
chr7:22120772-22120802 5.56667 
chr7:22120817-22120845 5.39286 
chr7:22122997-22123028 5.35484 
chr7:22123128-22123146 5.77778 
chr7:22128282-22128298 6 
chr7:22132838-22132850 6 
chr7:22133304-22133345 5.36585 
chr7:22135477-22135492 6 
chr7:22136657-22136676 5.63158 
chr7:22143691-22143711 5.85 
chr7:22144248-22144291 5.65116 
chr7:22144425-22144451 5.84615 
chr7:22147245-22147265 5.9 
chr7:22152233-22152262 5.37931 
chr7:22152452-22152466 6 
chr7:22152822-22152843 5.57143 
chr7:22153577-22153634 5.70175 
chr7:22153791-22153823 6 
chr7:22154802-22154833 6 
chr7:22155242-22155274 5.625 
chr7:22155436-22155474 5.28947 
chr7:22156484-22156500 5.8125 
chr7:22158083-22158105 5.5 
chr7:22160836-22160859 5.56522 
chr7:22165765-22165783 5.88889 
chr7:22170521-22170536 6 
chr7:22170899-22170922 5.78261 
chr7:22176204-22176232 5.17857 
chr7:22176603-22176627 5.66667 
chr7:22177624-22177667 5.90698 
chr7:22184585-22184597 6 
chr7:22185578-22185612 5.82353 
chr7:22187984-22188000 6 
chr7:22189692-22189710 6 
chr7:22190131-22190144 6 
chr7:22190492-22190548 5.21429 
chr7:22191076-22191092 6 
chr7:22199728-22199748 6 
chr7:22200658-22200672 6 
chr7:22200829-22200869 5.525 
chr7:22201155-22201195 6 
chr7:22204022-22204052 5.36667 
chr7:22205631-22205720 5.70787 
chr7:22209313-22209326 6 
chr7:22209477-22209494 6 
chr7:22209700-22209722 5.90909 
chr7:22212357-22212375 5.94444 
chr7:22214413-22214436 5.43478 
chr7:22216135-22216149 6 
chr7:22221876-22221899 5.52174 
chr7:22222886-22222908 6 
chr7:22224536-22224564 5.60714 
chr7:22225176-22225209 5.66667 
chr7:22226267-22226287 5.6 
chr7:22228382-22228402 6 
chr7:22228670-22228683 6 
chr7:22229890-22229928 5.36842 
chr7:22230829-22230853 5.5 
chr7:22233461-22233484 5.56522 
chr7:22235333-22235377 5.68182 
chr7:22236680-22236700 5.75 
chr7:22237493-22237515 5.59091 
chr7:22239149-22239171 6 
chr7:22246467-22246502 5.22857 
chr7:22247653-22247721 5.55882 
chr7:22251582-22251599 6 
chr7:22261857-22261877 6 
chr7:22266836-22266861 5.76 
chr7:22268293-22268307 6 
chr7:22271933-22271945 6 
chr7:22274438-22274472 5.79412 
chr7:22276963-22276989 5.69231 
chr7:22277089-22277103 5.92857 
chr7:22277956-22277968 6 
chr7:22279828-22279842 6 
chr7:22282454-22282484 5.6 
chr7:22282566-22282602 5.94444 
chr7:22282859-22282885 5.96154 
chr7:22283604-22283631 5.62963 
chr7:22283777-22283841 5.59375 
chr7:22288807-22288821 6 
chr7:22289747-22289776 5.55172 
chr7:22290765-22290785 5.9 
chr7:22291394-22291413 6 
chr7:22294227-22294244 6 
chr7:22295206-22295232 5.76923 
chr7:22298243-22298263 6 
chr7:22301055-22301073 6 
chr7:22301169-22301192 5.82609 
chr7:22302583-22302603 5.85 
chr7:22303347-22303390 5.97674 
chr7:22303419-22303445 5.96154 
chr7:22308799-22308814 6 
chr7:22311961-22311980 6 
chr7:22312366-22312388 5.68182 
chr7:22312830-22312850 6 
chr7:22316737-22316762 5.92 
chr7:22316946-22316974 5.78571 
chr7:22322639-22322684 5.6 
chr7:22323686-22323703 6 
chr7:22325416-22325437 5.7619 
chr7:22328131-22328154 5.95652 
chr7:22329102-22329133 5.54839 
chr7:22330363-22330377 6 
chr7:22331473-22331489 6 
chr7:22333736-22333759 5.73913 
chr7:22337790-22337809 5.84211 
chr7:22341233-22341250 6 
chr7:22342383-22342408 5.48 
chr7:22353698-22353731 5.24242 
chr7:22355166-22355209 5.86047 
chr7:22355969-22355998 6 
chr7:22356018-22356122 5.69231 
chr7:22356278-22356295 6 
chr7:22356593-22356606 5.92308 
chr7:22356850-22356872 5.77273 
chr7:22357292-22357319 5.37037 
chr7:22361740-22361767 6 
chr7:22368194-22368227 5.78788 
chr7:22371363-22371389 6 
chr7:22375295-22375345 5.7 
chr7:22384997-22385026 5.48276 
chr7:22385315-22385333 6 
chr7:22386715-22386740 5.6 
chr7:22389041-22389056 6 
chr7:22390759-22390776 6 
chr7:22393690-22393720 5.93333 
chr7:22396843-22396883 5.575 
chr7:22396898-22396912 6 
chr7:22398379-22398400 5.57143 
chr7:22402960-22403199 5.88703 
chr7:22403484-22403503 5.84211 
chr7:22404087-22404099 6 
chr7:22404513-22404548 5.42857 
chr7:22409947-22410007 5.91667 
chr7:22411959-22411999 5.65 
chr7:22413920-22413950 5.36667 
chr7:22416707-22416727 5.75 
chr7:22418198-22418227 5.82759 
chr7:22418728-22418746 6 
chr7:22419720-22419756 5.77778 
chr7:22423225-22423246 6 
chr7:22423846-22423877 5.45161 
chr7:22428457-22428469 6 
chr7:22432106-22432127 5.80952 
chr7:22437407-22437439 5.3125 
chr7:22439153-22439188 5.34286 
chr7:22441846-22441875 5.7931 
chr7:22445540-22445571 6 
chr7:22448593-22448648 5.32727 
chr7:22451058-22451121 5.61905 
chr7:22451816-22451871 5.47273 
chr7:22456896-22456921 5.32 
chr7:22457396-22457423 5.55556 
chr7:22460895-22460920 5.36 
chr7:22461796-22461846 5.28 
chr7:22463822-22463842 5.7 
chr7:22468099-22468132 5.48485 
chr7:22468410-22468444 5.61765 
chr7:22471992-22472037 6 
chr7:22472757-22472772 5.93333 
chr7:22480567-22480633 5.28788 
chr7:22484027-22484057 5.4 
chr7:22487668-22487697 5.34483 
chr7:22488598-22488624 5.76923 
chr7:22489812-22489852 5.7 
chr7:22490811-22490828 5.88235 
chr7:22494446-22494494 5.79167 
chr7:22496571-22496600 5.86207 
chr7:22499947-22499965 5.77778 
chr7:22500880-22500894 6 
chr7:22501826-22501862 5.5 
chr7:22501990-22502009 5.63158 
chr7:22509174-22509201 5.40741 
chr7:22511512-22511532 6 
chr7:22514439-22514453 6 
chr7:22519298-22519314 6 
chr7:22523093-22523112 5.63158 
chr7:22524180-22524196 6 
chr7:22527423-22527455 6 
chr7:22529762-22529807 5.37778 
chr7:22531938-22531961 6 
chr7:22535801-22535827 5.42308 
chr7:22540279-22540309 5.83333 
chr7:22544699-22544745 5.43478 
chr7:22548398-22548429 5.48387 
chr7:22548461-22548484 5.47826 
chr7:22552574-22552590 6 
chr7:22553710-22553735 6 
chr7:22553975-22554024 5.71429 
chr7:22554439-22554472 5.33333 
chr7:22555122-22555150 5.25 
chr7:22558461-22558476 6 
chr7:22558484-22558500 5.875 
chr7:22560806-22560824 6 
chr7:22561286-22561312 5.38462 
chr7:22563760-22563773 5.92308 
chr7:22566185-22566221 6 
chr7:22573782-22573801 5.63158 
chr7:22573929-22573966 5.81081 
chr7:22576818-22576979 5.76398 
chr7:22579944-22579957 6 
chr7:22582059-22582078 6 
chr7:22583669-22583683 5.92857 
chr7:22583739-22583756 6 
chr7:22586609-22586637 5.42857 
chr7:22587238-22587253 6 
chr7:22588647-22588683 5.91667 
chr7:22593820-22593836 6 
chr7:22595946-22595972 5.80769 
chr7:22598502-22598568 5.93939 
chr7:22599533-22599551 5.72222 
chr7:22600127-22600154 5.85185 
chr7:22601783-22601950 5.58683 
chr7:22605105-22605123 5.72222 
chr7:22608774-22608852 5.17949 
chr7:22608937-22608957 5.6 
chr7:22609484-22609502 5.72222 
chr7:22610825-22610857 6 
chr7:22611264-22611293 5.13793 
chr7:22615529-22615555 5.53846 
chr7:22616206-22616225 6 
chr7:22618275-22618293 5.72222 
chr7:22620634-22620667 5.18182 
chr7:22622518-22622569 5.54902 
chr7:22624223-22624253 5.33333 
chr7:22625782-22625817 5.4 
chr7:22626648-22626771 6 
chr7:22628510-22628559 5.61224 
chr7:22629894-22629929 5.34286 
chr7:22631712-22631730 6 
chr7:22632215-22632240 5.44 
chr7:22632279-22632307 5.78571 
chr7:22632530-22632547 6 
chr7:22632900-22632923 6 
chr7:22634812-22634826 6 
chr7:22639362-22639387 5.72 
chr7:22642329-22642375 5.67391 
chr7:22642674-22642698 5.5 
chr7:22647324-22647342 5.72222 
chr7:22647770-22647800 5.86667 
chr7:22648984-22649017 5.81818 
chr7:22652423-22652453 5.53333 
chr7:22652684-22652749 5.78462 
chr7:22654907-22654920 6 
chr7:22655407-22655433 5.42308 
chr7:22656010-22656039 5.65517 
chr7:22656119-22656190 5.29577 
chr7:22656374-22656387 6 
chr7:22660977-22661017 5.575 
chr7:22661029-22661068 5.28205 
chr7:22661294-22661324 5.53333 
chr7:22661331-22661436 5.49524 
chr7:22662569-22662597 5.67857 
chr7:22664391-22664409 5.77778 
chr7:22664549-22664565 6 
chr7:22670203-22670241 5.23684 
chr7:22675791-22675811 5.6 
chr7:22676246-22676277 5.32258 
chr7:22676376-22676401 5.44 
chr7:22676755-22676778 6 
chr7:22677912-22677932 5.8 
chr7:22678590-22678606 6 
chr7:22679043-22679080 5.48649 
chr7:22680791-22680815 5.58333 
chr7:22682880-22682901 5.85714 
chr7:22683682-22683715 5.39394 
chr7:22684084-22684098 6 
chr7:22684484-22684525 5.95122 
chr7:22684865-22684942 5.41558 
chr7:22685537-22685569 5.71875 
chr7:22686688-22686711 5.43478 
chr7:22689372-22689393 6 
chr7:22691490-22691520 5.26667 
chr7:22692199-22692214 6 
chr7:22695810-22695835 6 
chr7:22696218-22696251 5.21212 
chr7:22698654-22698676 5.5 
chr7:22704031-22704051 6 
chr7:22705732-22705757 5.44 
chr7:22706320-22706363 5.95349 
chr7:22707957-22707999 6 
chr7:22708448-22708488 5.25 
chr7:22712065-22712091 5.42308 
chr7:22714327-22714360 5.69697 
chr7:22714984-22715012 5.25 
chr7:22715561-22715586 5.76 
chr7:22715711-22715743 6 
chr7:22717111-22717128 6 
chr7:22718964-22718993 5.68966 
chr7:22720006-22720051 5.8 
chr7:22721208-22721220 6 
chr7:22722419-22722432 6 
chr7:22723000-22723026 5.84615 
chr7:22723741-22723773 5.59375 
chr7:22724561-22724592 6 
chr7:22727472-22727484 6 
chr7:22728774-22728793 5.73684 
chr7:22731633-22731652 5.94737 
chr7:22731744-22731763 6 
chr7:22735080-22735104 5.625 
chr7:22735656-22735679 5.86957 
chr7:22736930-22736960 5.33333 
chr7:22737408-22737444 5.69444 
chr7:22738936-22738969 5.66667 
chr7:22739808-22739828 6 
chr7:22741627-22741653 5.80769 
chr7:22741850-22741878 5.5 
chr7:22741959-22741972 6 
chr7:22750299-22750326 5.55556 
chr7:22750933-22750948 5.86667 
chr7:22754613-22754654 5.80488 
chr7:22756592-22756627 5.25714 
chr7:22756663-22756688 5.4 
chr7:22760456-22760484 5.5 
chr7:22760783-22760804 5.57143 
chr7:22763981-22764008 5.85185 
chr7:22769435-22769455 5.7 
chr7:22770470-22770490 5.8 
chr7:22771548-22771577 5.41379 
chr7:22771704-22771823 5.73109 
chr7:22771835-22771979 5.75 
chr7:22771992-22772172 5.62222 
chr7:22772965-22773006 5.68293 
chr7:22773115-22773130 5.86667 
chr7:22774481-22774498 5.82353 
chr7:22777203-22777220 5.94118 
chr7:22778794-22778818 5.54167 
chr7:22778834-22778855 5.90476 
chr7:22779367-22779389 5.86364 
chr7:22779796-22779825 5.58621 
chr7:22782023-22782035 6 
chr7:22783305-22783336 5.32258 
chr7:22783490-22783503 6 
chr7:22784446-22784471 5.68 
chr7:22784484-22784565 5.76543 
chr7:22786163-22786184 5.90476 
chr7:22786318-22786337 5.94737 
chr7:22789856-22789906 5.84 
chr7:22790264-22790294 5.33333 
chr7:22790660-22790690 5.36667 
chr7:22790842-22790860 6 
chr7:22793239-22793269 5.43333 
chr7:22795580-22795597 5.82353 
chr7:22795890-22795926 5.55556 
chr7:22796276-22796321 5.73333 
chr7:22797896-22797941 5.48889 
chr7:22801591-22801605 6 
chr7:22808056-22808082 5.96154 
chr7:22810276-22810295 5.73684 
chr7:22810320-22810335 6 
chr7:22810803-22810819 6 
chr7:22810973-22811034 5.65574 
chr7:22814156-22814188 6 
chr7:22817847-22817874 5.88889 
chr7:22819832-22819862 5.86667 
chr7:22823138-22823163 5.44 
chr7:22824384-22824422 5.86842 
chr7:22824962-22824984 5.77273 
chr7:22825198-22825219 5.90476 
chr7:22827275-22827306 5.41935 
chr7:22827339-22827365 5.38462 
chr7:22827489-22827542 5.67925 
chr7:22828390-22828409 6 
chr7:22829110-22829131 6 
chr7:22829475-22829505 5.93333 
chr7:22830713-22830736 5.91304 
chr7:22831847-22831883 5.69444 
chr7:22832632-22832657 5.88 
chr7:22832781-22832817 5.88889 
chr7:22832932-22832949 5.94118 
chr7:22834310-22834328 6 
chr7:22835717-22835755 5.68421 
chr7:22837347-22837376 5.86207 
chr7:22838741-22838758 5.76471 
chr7:22838910-22838956 6 
chr7:22839725-22839756 5.6129 
chr7:22839828-22839885 5.78947 
chr7:22841463-22841484 6 
chr7:22841848-22841861 6 
chr7:22843987-22844012 5.6 
chr7:22844996-22845014 5.72222 
chr7:22845023-22845066 5.53488 
chr7:22845607-22845639 6 
chr7:22851325-22851351 5.80769 
chr7:22853789-22853815 6 
chr7:22853968-22853988 6 
chr7:22855151-22855175 5.5 
chr7:22856837-22856866 5.31034 
chr7:22861024-22861050 6 
chr7:22861363-22861403 5.8 
chr7:22864792-22864807 6 
chr7:22865324-22865341 5.76471 
chr7:22866415-22866446 5.70968 
chr7:22867747-22867866 5.76471 
chr7:22868153-22868192 5.92308 
chr7:22868698-22868763 5.55385 
chr7:22870147-22870175 5.57143 
chr7:22870830-22870846 5.875 
chr7:22871007-22871032 6 
chr7:22875679-22875692 6 
chr7:22877274-22877297 5.78261 
chr7:22878694-22878712 6 
chr7:22879181-22879222 5.85366 
chr7:22879900-22879937 6 
chr7:22880269-22880282 6 
chr7:22881047-22881068 5.66667 
chr7:22881581-22881602 6 
chr7:22882993-22883019 6 
chr7:22883443-22883471 5.64286 
chr7:22885396-22885423 5.37037 
chr7:22887101-22887122 5.57143 
chr7:22889655-22889672 6 
chr7:22890125-22890141 6 
chr7:22890295-22890316 5.66667 
chr7:22891436-22891449 6 
chr7:22893650-22893710 5.55 
chr7:22895339-22895367 5.89286 
chr7:22896681-22896694 6 
chr7:22896984-22896998 6 
chr7:22897171-22897185 5.92857 
chr7:22897458-22897474 6 
chr7:22901525-22901550 5.8 
chr7:22901934-22901949 6 
chr7:22902263-22902290 6 
chr7:22902314-22902339 5.48 
chr7:22902755-22902778 6 
chr7:22904318-22904338 5.8 
chr7:22904399-22904417 5.72222 
chr7:22905498-22905526 6 
chr7:22905677-22905695 5.72222 
chr7:22906570-22906592 6 
chr7:22909657-22909676 5.94737 
chr7:22910813-22910843 5.7 
chr7:22911992-22912019 5.85185 
chr7:22913539-22913559 6 
chr7:22914072-22914151 5.94937 
chr7:22914422-22914446 6 
chr7:22915710-22915732 5.63636 
chr7:22917480-22917534 5.44444 
chr7:22918339-22918362 6 
chr7:22919887-22919907 5.7 
chr7:22920259-22920342 5.50602 
chr7:22922047-22922083 5.83333 
chr7:22922472-22922524 5.55769 
chr7:22925451-22925484 5.51515 
chr7:22926347-22926406 5.59322 
chr7:22926693-22926710 5.76471 
chr7:22928620-22928644 6 
chr7:22928782-22928810 5.5 
chr7:22930106-22930119 5.92308 
chr7:22931024-22931069 5.28889 
chr7:22931481-22931515 5.67647 
chr7:22932231-22932253 5.68182 
chr7:22937238-22937256 6 
chr7:22937408-22937427 6 
chr7:22937658-22937670 6 
chr7:22937830-22937846 5.9375 
chr7:22938194-22938234 5.975 
chr7:22939454-22939479 5.36 
chr7:22939823-22939853 5.3 
chr7:22940840-22940860 6 
chr7:22940939-22940980 5.43902 
chr7:22944049-22944084 5.68571 
chr7:22944489-22944511 5.77273 
chr7:22944816-22944835 6 
chr7:22945005-22945028 6 
chr7:22945675-22945702 5.74074 
chr7:22946723-22946745 6 
chr7:22947532-22947544 6 
chr7:22959375-22959399 5.41667 
chr7:22959470-22959499 5.48276 
chr7:22959951-22959989 5.73684 
chr7:22960564-22960584 5.6 
chr7:22960818-22960855 5.40541 
chr7:22963614-22963644 5.93333 
chr7:22963796-22963809 6 
chr7:22963942-22963966 5.83333 
chr7:22969809-22969828 5.63158 
chr7:22969994-22970045 5.82353
[truncated: 2,516,168 more chars]
