# Supplementary material for: MsDetector: toward a standard computational tool for DNA microsatellites detection
Source: Nucleic Acids Res. 2012 Oct 2;41(1):e22. doi: 10.1093/nar/gks881 (PMC3592430; doi:10.1093/nar/gks881)
Supplement: Supplementary Data [file supp_gks881_nar-01766-met-n-2012-File009.gz › dataset7HumanMs/chr7_fp.rep]

chr7:764295-764316 5.57143 
chr7:885565-885592 5.37037 
chr7:1245460-1245472 6 
chr7:1279843-1279864 5.61905 
chr7:1351484-1351509 5.36 
chr7:1920803-1920816 5.92308 
chr7:2059353-2059376 5.65217 
chr7:2295939-2295965 5.42308 
chr7:2511220-2511233 6 
chr7:2694779-2694804 5.32 
chr7:3791403-3791428 5.32 
chr7:3820923-3820942 5.63158 
chr7:3878044-3878068 5.54167 
chr7:4529269-4529301 5.25 
chr7:5116993-5117017 5.41667 
chr7:5189824-5189850 5.34615 
chr7:5199891-5199918 5.37037 
chr7:5229787-5229814 5.33333 
chr7:5293740-5293760 5.7 
chr7:6256229-6256255 5.53846 
chr7:6465165-6465190 5.48 
chr7:6892738-6892772 5.14706 
chr7:7461170-7461186 5.875 
chr7:7851376-7851410 5.29412 
chr7:8082244-8082268 5.375 
chr7:8539229-8539253 5.41667 
chr7:9898405-9898422 5.82353 
chr7:10334197-10334227 5.3 
chr7:10334278-10334303 5.64 
chr7:10466096-10466124 5.60714 
chr7:10700669-10700692 5.43478 
chr7:11091957-11091978 5.85714 
chr7:11106723-11106745 5.54545 
chr7:11344185-11344207 5.63636 
chr7:12830641-12830666 5.4 
chr7:13001070-13001100 5.56667 
chr7:13477763-13477776 5.92308 
chr7:14159554-14159566 6 
chr7:14260464-14260478 5.92857 
chr7:14696484-14696511 5.44444 
chr7:15281752-15281778 5.30769 
chr7:15346793-15346817 5.5 
chr7:15472298-15472324 5.34615 
chr7:16149144-16149157 5.92308 
chr7:16847115-16847127 6 
chr7:16916178-16916203 5.52 
chr7:17024298-17024313 5.86667 
chr7:17285687-17285714 5.40741 
chr7:17534089-17534116 5.25926 
chr7:17538234-17538262 5.25 
chr7:17758394-17758421 5.22222 
chr7:17915238-17915265 5.22222 
chr7:17940768-17940814 5.17391 
chr7:18174129-18174157 5.5 
chr7:18214090-18214116 5.38462 
chr7:21294590-21294616 5.34615 
chr7:21562047-21562070 5.65217 
chr7:21870769-21870781 6 
chr7:21967915-21967943 5.17857 
chr7:22175074-22175097 5.47826 
chr7:22616617-22616639 5.5 
chr7:23534697-23534723 5.26923 
chr7:23637653-23637677 5.375 
chr7:23802844-23802862 5.77778 
chr7:23847935-23847962 5.55556 
chr7:24140641-24140666 5.32 
chr7:24361524-24361536 6 
chr7:24788178-24788205 5.33333 
chr7:25634916-25634943 5.40741 
chr7:25913415-25913456 5.21951 
chr7:26009274-26009304 5.13333 
chr7:26173693-26173719 5.30769 
chr7:26353969-26353984 5.86667 
chr7:26472361-26472386 5.32 
chr7:26719323-26719335 6 
chr7:26817763-26817779 5.875 
chr7:26977045-26977058 5.92308 
chr7:28137728-28137756 5.35714 
chr7:28373059-28373084 5.56 
chr7:29033047-29033084 5.24324 
chr7:29123568-29123592 5.375 
chr7:29720163-29720176 5.92308 
chr7:29865306-29865327 5.52381 
chr7:30392853-30392867 6 
chr7:30780718-30780735 5.82353 
chr7:30858129-30858176 5.23404 
chr7:31612838-31612862 5.375 
chr7:31673882-31673898 5.875 
chr7:32097304-32097317 5.92308 
chr7:32205054-32205077 5.47826 
chr7:32562565-32562589 5.375 
chr7:32775391-32775406 6 
chr7:32929385-32929410 5.32 
chr7:33459399-33459412 5.92308 
chr7:33504462-33504478 5.875 
chr7:33521905-33521937 5.3125 
chr7:33760125-33760149 5.54167 
chr7:33867640-33867661 5.52381 
chr7:34443699-34443719 5.7 
chr7:34539357-34539385 5.25 
chr7:34568159-34568178 5.68421 
chr7:34642853-34642866 6 
chr7:34800218-34800245 5.40741 
chr7:34873064-34873099 5.31429 
chr7:35404171-35404194 5.6087 
chr7:36083836-36083860 5.5 
chr7:36135874-36135887 6 
chr7:36688111-36688131 5.6 
chr7:37426102-37426119 5.94118 
chr7:37892352-37892365 5.92308 
chr7:37971468-37971481 5.92308 
chr7:38165458-38165484 5.26923 
chr7:38241423-38241443 5.7 
chr7:38519452-38519479 5.2963 
chr7:38602027-38602053 5.53846 
chr7:39009216-39009228 6 
chr7:39828271-39828303 5.3125 
chr7:39843221-39843243 5.54545 
chr7:40283651-40283681 5.4 
chr7:40408630-40408653 5.47826 
chr7:40748213-40748242 5.13793 
chr7:40949427-40949440 5.92308 
chr7:41321757-41321769 6 
chr7:41422006-41422027 5.52381 
chr7:41511287-41511321 5.14706 
chr7:41626141-41626154 5.92308 
chr7:41642929-41642952 5.95652 
chr7:41891138-41891167 5.31034 
chr7:42000603-42000626 5.43478 
chr7:42348832-42348856 5.58333 
chr7:42949077-42949103 5.34615 
chr7:43241918-43241942 5.375 
chr7:43563148-43563160 6 
chr7:43591821-43591838 5.82353 
chr7:43829840-43829866 5.26923 
chr7:43958067-43958098 5.19355 
chr7:44168417-44168438 5.52381 
chr7:44770384-44770416 5.25 
chr7:45173908-45173929 6 
chr7:46559224-46559246 5.59091 
chr7:47065520-47065553 5.12121 
chr7:47470938-47470967 5.24138 
chr7:47502702-47502726 5.5 
chr7:47718228-47718253 5.32 
chr7:47768128-47768141 6 
chr7:47812019-47812039 5.6 
chr7:48279248-48279272 5.45833 
chr7:48423007-48423030 5.43478 
chr7:48621099-48621115 5.9375 
chr7:49285453-49285474 5.52381 
chr7:49943638-49943664 5.26923 
chr7:50467217-50467248 5.22581 
chr7:51593171-51593190 5.63158 
chr7:51719599-51719613 6 
chr7:52000745-52000765 5.6 
chr7:52489383-52489409 5.5 
chr7:52863444-52863481 5.24324 
chr7:53094131-53094154 5.43478 
chr7:53334305-53334341 5.13889 
chr7:53359316-53359337 5.57143 
chr7:53402720-53402741 5.57143 
chr7:53460257-53460277 5.7 
chr7:54123381-54123395 6 
chr7:54165647-54165675 5.32143 
chr7:54190922-54190947 5.4 
chr7:54696105-54696121 5.875 
chr7:55163968-55163996 5.25 
chr7:55257015-55257028 5.92308 
chr7:56566794-56566814 5.8 
chr7:56714219-56714232 6 
chr7:57650225-57650244 5.68421 
chr7:61064673-61064704 5.32258 
chr7:61092253-61092275 5.90909 
chr7:61163760-61163778 5.77778 
chr7:61435090-61435109 5.73684 
chr7:61568544-61568570 5.61538 
chr7:61764469-61764500 5.32258 
chr7:63007807-63007828 5.52381 
chr7:63388199-63388222 5.47826 
chr7:63427015-63427044 5.2069 
chr7:63464182-63464205 5.47826 
chr7:63709783-63709798 5.86667 
chr7:63722619-63722632 5.92308 
chr7:65101472-65101484 6 
chr7:65694408-65694420 6 
chr7:65749746-65749772 5.30769 
chr7:65828888-65828900 6 
chr7:66235767-66235797 5.2 
chr7:66864295-66864308 5.92308 
chr7:67090111-67090139 5.42857 
chr7:67142412-67142424 6 
chr7:67643460-67643472 6 
chr7:67800562-67800590 5.42857 
chr7:68317687-68317715 5.28571 
chr7:69389610-69389637 5.33333 
chr7:69718057-69718090 5.18182 
chr7:69751352-69751375 5.47826 
chr7:69778935-69778947 6 
chr7:70219996-70220017 5.66667 
chr7:70268214-70268226 6 
chr7:71200729-71200755 5.34615 
chr7:71395643-71395673 5.26667 
chr7:71433948-71433982 5.08824 
chr7:72306852-72306868 5.8125 
chr7:73569309-73569322 5.92308 
chr7:73898700-73898727 5.22222 
chr7:74017259-74017288 5.2069 
chr7:74891265-74891299 5.20588 
chr7:74961974-74962004 5.26667 
chr7:74997692-74997717 5.4 
chr7:75032970-75032984 6 
chr7:75539520-75539548 5.28571 
chr7:75605876-75605901 5.32 
chr7:75733397-75733422 5.32 
chr7:75818372-75818396 5.5 
chr7:75851835-75851865 5.33333 
chr7:76521996-76522020 5.58333 
chr7:76650666-76650683 5.76471 
chr7:76741295-76741322 5.25926 
chr7:76901462-76901492 5.16667 
chr7:77031536-77031565 5.27586 
chr7:77208757-77208782 5.36 
chr7:77304940-77304959 5.84211 
chr7:77478724-77478746 5.72727 
chr7:77660572-77660604 5.28125 
chr7:77684477-77684505 5.25 
chr7:77746657-77746685 5.25 
chr7:77939176-77939207 5.06452 
chr7:78112426-78112454 5.21429 
chr7:78819224-78819255 5.12903 
chr7:78902490-78902510 5.6 
chr7:78937695-78937724 5.24138 
chr7:79546841-79546862 5.57143 
chr7:79648661-79648715 5.2037 
chr7:79716010-79716023 6 
chr7:79974019-79974046 5.51852 
chr7:80481334-80481356 5.95455 
chr7:80502731-80502744 5.92308 
chr7:81009024-81009054 5.23333 
chr7:81024345-81024373 5.53571 
chr7:81989087-81989099 6 
chr7:82039400-82039424 5.41667 
chr7:82224654-82224682 5.28571 
chr7:82269737-82269749 6 
chr7:82285063-82285091 5.32143 
chr7:82512037-82512064 5.25926 
chr7:82767941-82767962 5.61905 
chr7:83042570-83042610 5.2 
chr7:83453436-83453462 5.26923 
chr7:83599224-83599248 5.41667 
chr7:83699418-83699442 5.45833 
chr7:84025887-84025900 5.92308 
chr7:84402401-84402423 5.5 
chr7:84421724-84421759 5.22857 
chr7:84657761-84657785 5.5 
chr7:85267700-85267733 5.27273 
chr7:85643295-85643318 5.43478 
chr7:85654469-85654493 5.41667 
chr7:85719879-85719911 5.40625 
chr7:85791910-85791935 5.44 
chr7:85922332-85922355 5.52174 
chr7:85933625-85933644 5.94737 
chr7:85983105-85983131 5.53846 
chr7:86060937-86060951 5.92857 
chr7:86242127-86242152 5.32 
chr7:86577883-86577916 5.18182 
chr7:86938993-86939022 5.24138 
chr7:87173224-87173260 5.08333 
chr7:87446925-87446937 6 
chr7:87509419-87509448 5.13793 
chr7:87527978-87528004 5.34615 
chr7:87542801-87542826 5.52 
chr7:87622240-87622271 5.32258 
chr7:87695540-87695575 5.22857 
chr7:87702828-87702844 6 
chr7:87771781-87771793 6 
chr7:87933246-87933258 6 
chr7:88035454-88035467 5.92308 
chr7:88258489-88258503 6 
chr7:88300485-88300510 5.36 
chr7:88378693-88378724 5.45161 
chr7:88893691-88893717 5.34615 
chr7:88938567-88938586 5.68421 
chr7:89040196-89040224 5.21429 
chr7:89308129-89308154 5.4 
chr7:89651054-89651078 5.79167 
chr7:89758215-89758232 5.82353 
chr7:89907583-89907597 6 
chr7:90425043-90425062 5.63158 
chr7:90557895-90557926 5.25806 
chr7:90700710-90700731 5.57143 
chr7:91295385-91295418 5.24242 
chr7:91443179-91443197 5.77778 
chr7:91507875-91507903 5.17857 
chr7:91796384-91796423 5.12821 
chr7:91996499-91996521 5.5 
chr7:92283339-92283354 5.86667 
chr7:92510672-92510702 5.16667 
chr7:93391259-93391286 5.40741 
chr7:93459785-93459798 5.92308 
chr7:93540274-93540298 5.45833 
chr7:93651252-93651270 5.77778 
chr7:93893553-93893575 5.59091 
chr7:94806656-94806678 5.54545 
chr7:94858099-94858124 5.4 
chr7:95087550-95087570 6 
chr7:95182592-95182624 5.3125 
chr7:95221606-95221631 5.36 
chr7:95536697-95536720 5.47826 
chr7:95576288-95576300 6 
chr7:95824769-95824782 6 
chr7:96238840-96238855 5.86667 
chr7:96395607-96395632 5.32 
chr7:96650840-96650853 6 
chr7:96893836-96893863 5.44444 
chr7:96952587-96952606 5.78947 
chr7:97277406-97277432 5.34615 
chr7:97283323-97283346 5.6087 
chr7:97598008-97598038 5.2 
chr7:97712643-97712668 5.4 
chr7:97760705-97760730 5.76 
chr7:98150213-98150230 5.82353 
chr7:98812422-98812453 5.22581 
chr7:98819950-98819973 5.56522 
chr7:99340245-99340265 5.6 
chr7:99559243-99559264 5.71429 
chr7:99611148-99611176 5.25 
chr7:99638961-99638983 5.54545 
chr7:99871788-99871800 6 
chr7:100295367-100295379 6 
chr7:100704310-100704331 5.52381 
chr7:100999163-100999192 5.31034 
chr7:101101699-101101724 5.32 
chr7:101661252-101661275 5.47826 
chr7:101863212-101863240 5.17857 
chr7:101870685-101870713 5.35714 
chr7:102284910-102284940 5.36667 
chr7:102326821-102326841 5.6 
chr7:102341177-102341206 5.17241 
chr7:102362559-102362585 5.34615 
chr7:102553832-102553853 5.52381 
chr7:102939064-102939084 5.65 
chr7:103228125-103228152 5.37037 
chr7:103273295-103273322 5.33333 
chr7:103279159-103279181 5.5 
chr7:103344008-103344029 5.66667 
chr7:103361706-103361723 5.88235 
chr7:103646755-103646789 5.20588 
chr7:103819903-103819931 5.42857 
chr7:105035354-105035380 5.34615 
chr7:105054847-105054868 5.66667 
chr7:105112722-105112741 6 
chr7:105180848-105180883 5.14286 
chr7:105441057-105441085 5.21429 
chr7:105457549-105457575 5.26923 
chr7:105477375-105477401 5.30769 
chr7:106098232-106098252 5.6 
chr7:106121792-106121811 5.73684 
chr7:106264445-106264457 6 
chr7:106582098-106582110 6 
chr7:106810013-106810035 5.63636 
chr7:107071947-107071963 5.9375 
chr7:107442497-107442511 6 
chr7:107444395-107444421 5.42308 
chr7:107487285-107487299 6 
chr7:107853046-107853059 5.92308 
chr7:108131684-108131708 5.375 
chr7:108191222-108191249 5.2963 
chr7:108301319-108301347 5.39286 
chr7:108483050-108483077 5.22222 
chr7:108889962-108889975 5.92308 
chr7:109009258-109009274 5.9375 
chr7:109065948-109065961 6 
chr7:109137771-109137783 6 
chr7:109151804-109151828 5.45833 
chr7:109502881-109502906 5.44 
chr7:109524942-109524966 5.66667 
chr7:109558153-109558180 5.33333 
chr7:109747427-109747452 5.44 
chr7:109826558-109826589 5.19355 
chr7:109979838-109979865 5.22222 
chr7:110230913-110230938 5.44 
chr7:110342394-110342423 5.2069 
chr7:110413268-110413291 5.52174 
chr7:110467655-110467675 5.65 
chr7:110529131-110529155 5.5 
chr7:110671024-110671051 5.48148 
chr7:110858543-110858574 5.16129 
chr7:110873166-110873192 5.42308 
chr7:111346850-111346862 6 
chr7:111441108-111441120 6 
chr7:111622835-111622855 5.6 
chr7:111994189-111994202 5.92308 
chr7:112081959-112081972 5.92308 
chr7:112082973-112082993 5.65 
chr7:112346037-112346050 6 
chr7:112392964-112392981 5.94118 
chr7:112429980-112430002 5.5 
chr7:112604495-112604520 5.4 
chr7:112628701-112628726 5.56 
chr7:112649629-112649647 5.72222 
chr7:112744382-112744414 5.3125 
chr7:113114271-113114288 5.82353 
chr7:113210454-113210477 5.43478 
chr7:113378656-113378679 5.6087 
chr7:113422807-113422823 5.875 
chr7:113929872-113929895 5.69565 
chr7:114038579-114038607 5.46429 
chr7:114063854-114063880 5.30769 
chr7:114314994-114315009 6 
chr7:114848181-114848214 5.30303 
chr7:114882285-114882316 5.19355 
chr7:114920014-114920043 5.17241 
chr7:115005992-115006014 5.68182 
chr7:115195963-115195991 5.17857 
chr7:115241709-115241732 5.56522 
chr7:115372898-115372941 5.23256 
chr7:115516756-115516768 6 
chr7:115833756-115833799 5.2093 
chr7:116062538-116062562 5.375 
chr7:116391335-116391353 5.72222 
chr7:116529018-116529043 5.36 
chr7:116965036-116965056 5.6 
chr7:117144406-117144429 5.52174 
chr7:117602479-117602492 5.92308 
chr7:117802684-117802721 5.21622 
chr7:118174840-118174866 5.42308 
chr7:118215447-118215479 5.1875 
chr7:118459143-118459161 5.72222 
chr7:118462554-118462566 6 
chr7:118485575-118485603 5.21429 
chr7:118596104-118596126 5.77273 
chr7:118715629-118715649 5.6 
chr7:118799245-118799269 5.5 
chr7:118824312-118824328 5.875 
chr7:119071192-119071209 5.76471 
chr7:119224658-119224684 5.61538 
chr7:119651134-119651149 5.93333 
chr7:119765277-119765293 5.8125 
chr7:120201543-120201567 5.45833 
chr7:120291237-120291263 5.30769 
chr7:120293642-120293672 5.2 
chr7:120462691-120462716 5.4 
chr7:120630568-120630592 5.5 
chr7:121393990-121394002 6 
chr7:121414250-121414272 5.54545 
chr7:121448226-121448256 5.36667 
chr7:121493988-121494013 5.48 
chr7:121507788-121507819 5.3871 
chr7:121534863-121534891 5.21429 
chr7:121624097-121624119 5.5 
chr7:121771543-121771571 5.32143 
chr7:121823754-121823780 5.26923 
chr7:121946951-121946967 5.875 
chr7:121975439-121975470 5.35484 
chr7:122067261-122067298 5.10811 
chr7:122172973-122173001 5.35714 
chr7:122588215-122588227 6 
chr7:122694929-122694941 6 
chr7:122824523-122824547 5.5 
chr7:123023501-123023518 5.94118 
chr7:123124760-123124787 5.33333 
chr7:123264604-123264625 5.80952 
chr7:123266858-123266873 5.93333 
chr7:123566337-123566350 5.92308 
chr7:123613214-123613226 6 
chr7:123638977-123638995 5.72222 
chr7:123807304-123807323 5.84211 
chr7:124387306-124387318 6 
chr7:124643748-124643760 6 
chr7:124819330-124819352 5.5 
chr7:125144036-125144073 5.27027 
chr7:125275660-125275679 5.68421 
chr7:125447743-125447770 5.22222 
chr7:125925771-125925789 5.72222 
chr7:125982190-125982211 5.57143 
chr7:126072600-126072620 5.8 
chr7:126197629-126197654 5.48 
chr7:126284038-126284061 5.47826 
chr7:127539013-127539039 5.26923 
chr7:127605134-127605147 5.92308 
chr7:127951245-127951274 5.31034 
chr7:128216067-128216090 5.43478 
chr7:128257250-128257277 5.37037 
chr7:128380447-128380476 5.2069 
chr7:128447216-128447241 5.32 
chr7:128673518-128673534 5.8125 
chr7:128778150-128778169 5.63158 
chr7:128934062-128934079 5.82353 
chr7:129147624-129147637 5.92308 
chr7:129660876-129660896 5.65 
chr7:129702043-129702076 5.24242 
chr7:130122130-130122154 5.375 
chr7:130715064-130715076 6 
chr7:130882811-130882823 6 
chr7:131230154-131230175 5.61905 
chr7:131379298-131379311 5.92308 
chr7:131448539-131448552 6 
chr7:132264621-132264647 5.26923 
chr7:134017240-134017264 5.45833 
chr7:134199967-134199980 5.92308 
chr7:134268030-134268051 5.71429 
chr7:134313796-134313812 5.9375 
chr7:134780532-134780558 5.38462 
chr7:134916658-134916682 5.58333 
chr7:135188422-135188454 5.3125 
chr7:135395680-135395702 5.63636 
chr7:135882374-135882403 5.24138 
chr7:136416859-136416888 5.31034 
chr7:136583105-136583117 6 
chr7:136709158-136709188 5.43333 
chr7:136726039-136726062 5.47826 
chr7:137154054-137154078 5.5 
chr7:137639421-137639450 5.34483 
chr7:137686433-137686449 5.875 
chr7:137957432-137957459 5.40741 
chr7:138157271-138157294 5.43478 
chr7:138594706-138594731 5.68 
chr7:138949597-138949616 5.63158 
chr7:139043276-139043299 5.43478 
chr7:139950582-139950595 5.92308 
chr7:140504844-140504858 6 
chr7:141188364-141188391 5.2963 
chr7:141288797-141288824 5.25926 
chr7:141973282-141973312 5.3 
chr7:142530872-142530885 5.92308 
chr7:142692387-142692415 5.25 
chr7:142934997-142935022 5.32 
chr7:143161732-143161747 5.86667 
chr7:143966519-143966542 5.43478 
chr7:144097282-144097294 6 
chr7:144244783-144244816 5.36364 
chr7:144345032-144345062 5.23333 
chr7:145189997-145190010 5.92308 
chr7:145281971-145281987 5.875 
chr7:145308779-145308792 5.92308 
chr7:145592869-145592891 5.5 
chr7:145663951-145663977 5.38462 
chr7:147261763-147261775 6 
chr7:147487836-147487863 5.44444 
chr7:148126680-148126693 5.92308 
chr7:148343461-148343491 5.26667 
chr7:148694456-148694469 5.92308 
chr7:148792042-148792068 5.38462 
chr7:148836227-148836242 5.93333 
chr7:148926523-148926552 5.37931 
chr7:148991178-148991201 5.65217 
chr7:149514512-149514535 5.6087 
chr7:150295535-150295559 5.5 
chr7:150990613-150990640 5.25926 
chr7:151190214-151190243 5.2069 
chr7:151492671-151492683 6 
chr7:151641292-151641321 5.17241 
chr7:151935258-151935283 5.36 
chr7:151981300-151981313 6 
chr7:152234752-152234764 6 
chr7:152304465-152304479 5.92857 
chr7:152984668-152984702 5.38235 
chr7:153033436-153033449 5.92308 
chr7:153087167-153087196 5.27586 
chr7:153097037-153097050 5.92308 
chr7:153932706-153932734 5.17857 
chr7:154004605-154004622 5.82353 
chr7:154097852-154097864 6 
chr7:154672673-154672697 5.41667 
chr7:154822082-154822113 5.16129 
chr7:156159302-156159325 5.56522 
chr7:156901360-156901390 5.16667 
chr7:159121783-159121807 5.45833 
