# Supplementary material for: MsDetector: toward a standard computational tool for DNA microsatellites detection
Source: Nucleic Acids Res. 2012 Oct 2;41(1):e22. doi: 10.1093/nar/gks881 (PMC3592430; doi:10.1093/nar/gks881)
Supplement: Supplementary Data [file supp_gks881_nar-01766-met-n-2012-File009.gz › dataset7HumanMs/chr8.rep]

chr8:11617-11637 5.6 
chr8:14851-14876 5.4 
chr8:15106-15159 5.39623 
chr8:16324-16413 5.82022 
chr8:17108-17123 5.93333 
chr8:19149-19175 5.38462 
chr8:20292-20336 5.36364 
chr8:20900-20912 6 
chr8:23039-23077 5.39474 
chr8:23775-23799 5.58333 
chr8:24522-24545 5.95652 
chr8:25633-25651 5.88889 
chr8:25947-25970 5.95652 
chr8:26823-26844 5.66667 
chr8:31509-31543 5.32353 
chr8:31617-31670 5.49057 
chr8:32253-32265 6 
chr8:34044-34083 5.92308 
chr8:34440-34474 6 
chr8:34716-34749 5.45455 
chr8:35822-35847 5.44 
chr8:36005-36030 5.44 
chr8:36136-36161 5.44 
chr8:37217-37372 5.49032 
chr8:37382-37487 5.53333 
chr8:39530-39544 6 
chr8:41820-41841 5.61905 
chr8:42825-42878 5.32075 
chr8:45358-45383 5.36 
chr8:46710-46761 5.5098 
chr8:50396-50415 5.63158 
chr8:57514-57539 6 
chr8:58278-58386 5.87037 
chr8:60358-60382 5.5 
chr8:60489-60508 6 
chr8:60638-60671 6 
chr8:61788-61813 5.72 
chr8:66000-66020 5.8 
chr8:66750-66767 5.76471 
chr8:68865-68912 5.57447 
chr8:69065-69087 5.68182 
chr8:71211-71242 5.64516 
chr8:73182-73250 5.69118 
chr8:75815-75827 6 
chr8:76805-76844 5.58974 
chr8:77460-77486 5.96154 
chr8:78363-78392 6 
chr8:81588-81757 5.86982 
chr8:85041-85067 5.57692 
chr8:85744-85773 5.34483 
chr8:88742-88768 5.80769 
chr8:90420-90458 5.21053 
chr8:95850-95978 5.69531 
chr8:95989-96027 5.73684 
chr8:98788-98800 6 
chr8:98822-98863 5.63415 
chr8:100957-100992 5.45714 
chr8:103847-103866 5.63158 
chr8:104000-104028 5.96429 
chr8:115931-115949 5.77778 
chr8:121418-121475 5.35088 
chr8:121483-121516 5.66667 
chr8:123605-123630 5.72 
chr8:126657-126673 5.9375 
chr8:132737-132760 5.73913 
chr8:133326-133362 5.52778 
chr8:135916-135950 5.44118 
chr8:142333-142472 5.70504 
chr8:142979-143027 5.39583 
chr8:143964-144000 5.27778 
chr8:144428-144453 5.8 
chr8:144744-144776 5.375 
chr8:145245-145272 5.77778 
chr8:151359-151398 5.58974 
chr8:151413-151445 5.40625 
chr8:151923-151955 5.25 
chr8:153425-153450 5.4 
chr8:153680-153710 5.5 
chr8:155267-155731 5.77155 
chr8:156370-156405 5.4 
chr8:160606-160628 5.72727 
chr8:164592-164629 6 
chr8:165010-165027 6 
chr8:167366-167378 6 
chr8:169516-169559 5.37209 
chr8:170377-170417 5.225 
chr8:170437-170591 5.87013 
chr8:170874-170888 6 
chr8:172013-172025 6 
chr8:172311-172329 5.77778 
chr8:173605-173624 6 
chr8:175776-175806 5.73333 
chr8:175939-175957 6 
chr8:177585-177601 6 
chr8:180340-180365 5.68 
chr8:181638-181670 5.3125 
chr8:182292-182310 5.77778 
chr8:186584-186623 5.5641 
chr8:187285-187311 5.38462 
chr8:188628-188652 6 
chr8:190791-190813 6 
chr8:193055-193089 5.35294 
chr8:197389-197404 6 
chr8:200087-200111 6 
chr8:206947-206973 5.73077 
chr8:209578-209607 5.93103 
chr8:210465-210492 5.48148 
chr8:211670-211684 6 
chr8:213883-213927 6 
chr8:215327-215353 5.46154 
chr8:217099-217125 5.26923 
chr8:219321-219343 5.90909 
chr8:219506-219533 5.22222 
chr8:223749-223856 5.30841 
chr8:224038-224067 5.2069 
chr8:232096-233187 5.73236 
chr8:233939-233981 5.69048 
chr8:234207-234235 5.25 
chr8:236281-236328 5.40426 
chr8:238148-238167 6 
chr8:238386-238406 5.65 
chr8:240023-240064 5.53659 
chr8:244089-244119 5.7 
chr8:245397-245740 5.4519 
chr8:245791-245842 5.29412 
chr8:247285-247299 6 
chr8:251933-251963 5.53333 
chr8:252000-252058 5.24138 
chr8:255941-255955 6 
chr8:256403-256433 5.66667 
chr8:258271-258287 6 
chr8:269266-269288 5.5 
chr8:270054-270262 5.6875 
chr8:270273-270460 5.51337 
chr8:270554-270591 5.37838 
chr8:270797-270830 5.18182 
chr8:271117-271141 5.75 
chr8:274628-274670 5.2619 
chr8:274719-274775 5.46429 
chr8:276917-276947 6 
chr8:277053-277122 5.21739 
chr8:289604-289618 6 
chr8:290124-290155 5.64516 
chr8:291384-291433 6 
chr8:291519-291554 5.22857 
chr8:292769-292792 5.65217 
chr8:297044-297070 5.26923 
chr8:297180-297223 5.30233 
chr8:298958-298985 5.40741 
chr8:300183-300233 5.34 
chr8:300262-300470 5.52404 
chr8:300553-300602 5.57143 
chr8:300643-300757 5.42105 
chr8:300770-300853 5.57831 
chr8:300877-300960 5.49398 
chr8:300971-300987 5.875 
chr8:301000-301044 5.54545 
chr8:301057-301247 5.44211 
chr8:301266-301360 5.35106 
chr8:301369-301383 6 
chr8:301398-301441 5.5814 
chr8:301452-301500 5.5 
chr8:301508-301577 5.30435 
chr8:301593-301681 5.44318 
chr8:303778-303814 5.47222 
chr8:304646-304669 6 
chr8:305029-305052 5.78261 
chr8:305586-305622 5.88889 
chr8:308395-308429 6 
chr8:310304-310317 6 
chr8:310457-310581 6 
chr8:310593-310661 5.94118 
chr8:313887-314110 5.65919 
chr8:316387-316401 6 
chr8:316614-316640 5.42308 
chr8:316706-316725 5.63158 
chr8:322566-322588 5.59091 
chr8:330758-330801 5.48837 
chr8:332613-332738 5.32 
chr8:332752-332862 5.32727 
chr8:334393-334423 5.43333 
chr8:337111-337135 5.66667 
chr8:338779-338799 5.8 
chr8:339781-339814 5.27273 
chr8:340500-340516 6 
chr8:345853-345870 6 
chr8:346956-346989 5.36364 
chr8:354800-354835 5.34286 
chr8:354886-354970 5.2381 
chr8:355262-355297 6 
chr8:355829-355866 5.21622 
chr8:356749-356783 5.70588 
chr8:357761-357780 5.73684 
chr8:368288-368352 5.71875 
chr8:374118-374131 6 
chr8:383165-383237 5.31944 
chr8:390577-390598 5.7619 
chr8:395871-395887 5.875 
chr8:402739-402765 5.42308 
chr8:404890-404916 5.76923 
chr8:406200-406218 5.94444 
chr8:411637-411653 6 
chr8:412899-412926 5.25926 
chr8:415614-415633 5.68421 
chr8:420479-420500 5.71429 
chr8:422500-422516 5.9375 
chr8:428848-428881 5.72727 
chr8:438885-438906 6 
chr8:443758-443803 5.73333 
chr8:443993-444008 6 
chr8:445236-445260 5.58333 
chr8:448561-448602 5.34146 
chr8:448885-448900 6 
chr8:449225-449246 6 
chr8:451204-451226 5.95455 
chr8:457914-457929 5.86667 
chr8:462256-462279 5.86957 
chr8:465483-465500 5.76471 
chr8:466751-466781 5.73333 
chr8:468191-468217 6 
chr8:471246-471263 6 
chr8:471675-471690 6 
chr8:476083-476121 5.31579 
chr8:477151-477182 5.35484 
chr8:477740-477761 5.57143 
chr8:478764-478858 5.62766 
chr8:479291-479304 5.92308 
chr8:483889-483920 5.58065 
chr8:487526-487550 5.375 
chr8:490806-490822 6 
chr8:491112-491131 5.84211 
chr8:492857-492870 6 
chr8:493917-493947 5.66667 
chr8:494630-494682 5.32692 
chr8:494907-494933 5.38462 
chr8:498443-498455 6 
chr8:498558-498580 5.77273 
chr8:501289-501310 5.57143 
chr8:506295-506318 5.95652 
chr8:510857-510883 5.61538 
chr8:513065-513080 6 
chr8:521943-521956 5.92308 
chr8:522459-522481 6 
chr8:527034-527050 6 
chr8:530355-530389 5.35294 
chr8:530876-530904 5.5 
chr8:532268-532295 5.37037 
chr8:533772-533798 5.84615 
chr8:538370-538390 6 
chr8:541234-541269 5.54286 
chr8:542376-542411 5.74286 
chr8:542993-543068 5.38667 
chr8:543078-543150 5.38889 
chr8:543161-543201 5.45 
chr8:543209-543272 5.30159 
chr8:543642-543715 5.65753 
chr8:545262-545287 5.6 
chr8:549146-549170 5.375 
chr8:551972-552023 5.70588 
chr8:553605-553626 5.90476 
chr8:556867-556900 5.39394 
chr8:561932-561952 5.6 
chr8:563909-563951 6 
chr8:566627-566708 5.38272 
chr8:566721-566985 5.63258 
chr8:567731-567760 5.37931 
chr8:571500-571535 5.71429 
chr8:572223-572242 5.89474 
chr8:572956-573033 5.4026 
chr8:574700-574737 5.89189 
chr8:576665-576693 5.42857 
chr8:583089-583111 5.90909 
chr8:584168-584195 5.85185 
chr8:589330-589363 5.24242 
chr8:591382-591404 5.54545 
chr8:592336-592357 6 
chr8:597504-597544 5.35 
chr8:598500-598519 5.89474 
chr8:605660-605712 5.88462 
chr8:608464-608494 5.46667 
chr8:611937-611970 5.60606 
chr8:612081-612114 5.60606 
chr8:612654-612674 6 
chr8:613515-613551 5.83333 
chr8:614684-614724 5.4 
chr8:616277-616300 5.73913 
chr8:624296-624312 6 
chr8:629085-629130 5.46667 
chr8:629150-629184 5.67647 
chr8:629217-629258 5.21951 
chr8:629366-629409 5.48837 
chr8:629436-629465 5.48276 
chr8:634359-634398 5.53846 
chr8:635992-636008 6 
chr8:636157-636173 6 
chr8:636448-636473 6 
chr8:636764-636777 6 
chr8:638276-638309 5.48485 
chr8:643061-643153 5.28261 
chr8:643195-643209 6 
chr8:643217-643263 5.28261 
chr8:645481-645500 5.63158 
chr8:645807-645834 5.37037 
chr8:646070-646097 5.37037 
chr8:646384-646412 5.57143 
chr8:646683-646711 5.57143 
chr8:647686-647699 6 
chr8:648899-648912 6 
chr8:649733-650582 5.65253 
chr8:652076-652094 6 
chr8:654756-654777 5.85714 
chr8:655685-655698 6 
chr8:656769-656788 5.73684 
chr8:657195-657221 5.53846 
chr8:658681-658706 6 
chr8:662420-662441 6 
chr8:673537-673558 5.66667 
chr8:675089-675117 5.42857 
chr8:675840-675883 5.23256 
chr8:676340-676405 5.56923 
chr8:676440-676500 5.3 
chr8:676558-676641 5.3253 
chr8:676673-676725 5.5 
chr8:676755-676839 5.55952 
chr8:676857-676889 5.46875 
chr8:676929-676995 5.48485 
chr8:677000-677030 5.53333 
chr8:677043-677085 5.59524 
chr8:677097-677162 5.24615 
chr8:677732-677753 5.71429 
chr8:683532-683592 5.86667 
chr8:685297-685360 5.88889 
chr8:685507-685519 6 
chr8:685883-685918 5.22857 
chr8:686421-686434 6 
chr8:687235-687263 5.17857 
chr8:687660-687706 5.28261 
chr8:688674-688708 5.85294 
chr8:688994-689009 6 
chr8:693170-693186 5.8125 
chr8:695202-695230 5.17857 
chr8:697734-697953 5.6621 
chr8:697967-698113 5.69863 
chr8:698122-698253 5.84733 
chr8:698269-698315 5.30435 
chr8:703103-703135 5.6875 
chr8:708389-708413 5.41667 
chr8:709421-709445 5.375 
chr8:715761-715799 5.39474 
chr8:715810-715856 5.30435 
chr8:716165-716187 5.72727 
chr8:717348-717363 6 
chr8:718418-718436 6 
chr8:720253-720270 5.76471 
chr8:728650-728664 6 
chr8:729433-729476 5.72093 
chr8:729826-729875 5.30612 
chr8:735221-735247 6 
chr8:743569-743601 5.25 
chr8:744722-744746 5.54167 
chr8:745608-746180 5.79895 
chr8:747729-747762 5.66667 
chr8:750602-750767 5.49091 
chr8:754931-754948 5.76471 
chr8:758905-758917 6 
chr8:764850-764868 6 
chr8:767140-767154 6 
chr8:772997-773011 6 
chr8:773310-773335 6 
chr8:774018-774096 5.80769 
chr8:780140-780166 5.53846 
chr8:780894-780908 6 
chr8:781207-781223 6 
chr8:784945-784973 5.28571 
chr8:785465-785497 5.375 
chr8:787656-787730 5.66216 
chr8:787883-787908 5.64 
chr8:788384-788424 5.675 
chr8:793679-793694 5.86667 
chr8:797496-797519 5.95652 
chr8:800059-800073 6 
chr8:800539-800573 5.17647 
chr8:804500-804524 5.83333 
chr8:804540-804670 5.25385 
chr8:804985-805021 5.25 
chr8:806171-806200 5.89655 
chr8:808536-808549 6 
chr8:809939-809966 5.92593 
chr8:812299-812312 6 
chr8:814815-814839 5.66667 
chr8:816897-816924 5.51852 
chr8:819079-819104 5.32 
chr8:820534-820584 5.76 
chr8:822325-822345 5.85 
chr8:824176-824232 5.25 
chr8:824898-824946 5.14583 
chr8:831496-831512 6 
chr8:831666-831693 5.7037 
chr8:840549-840576 5.77778 
chr8:845000-845050 5.16 
chr8:848054-848068 6 
chr8:852748-852761 6 
chr8:852971-852990 5.63158 
chr8:861467-861504 5.72973 
chr8:861750-861779 6 
chr8:866653-866688 5.37143 
chr8:867199-867255 5.75 
chr8:868500-868538 5.65789 
chr8:869444-869479 5.62857 
chr8:870791-870810 5.89474 
chr8:874572-874596 5.83333 
chr8:882149-882178 5.44828 
chr8:886633-886669 5.38889 
chr8:890114-890130 6 
chr8:890349-890388 5.97436 
chr8:895709-895738 5.24138 
chr8:895770-895812 5.52381 
chr8:897320-897349 5.37931 
chr8:900582-900634 5.63462 
chr8:902636-902658 5.95455 
chr8:903184-903207 6 
chr8:908582-908599 6 
chr8:910743-910769 5.65385 
chr8:917763-917790 5.85185 
chr8:917816-917869 6 
chr8:918820-918847 5.88889 
chr8:922594-922639 5.64444 
chr8:923888-923915 6 
chr8:924063-924093 5.76667 
chr8:932883-932901 6 
chr8:943787-943815 5.71429 
chr8:947843-947924 5.54321 
chr8:947952-948032 5.35 
chr8:948122-948171 5.32653 
chr8:948186-948222 5.58333 
chr8:949464-949491 5.66667 
chr8:955405-955421 6 
chr8:955564-955594 5.33333 
chr8:960147-960196 5.61224 
chr8:960223-960270 5.40426 
chr8:960310-960353 5.53488 
chr8:960401-960472 5.23944 
chr8:969101-969120 6 
chr8:973857-973900 6 
chr8:975035-975164 5.73643 
chr8:981385-981421 5.5 
chr8:989154-989385 5.62338 
chr8:989402-989454 5.25 
chr8:989482-989778 5.75 
chr8:989806-989926 5.61667 
chr8:989948-990130 5.71429 
chr8:990184-990281 5.36082 
chr8:990290-990368 5.41026 
chr8:990380-990442 5.80645 
chr8:990506-990622 5.43966 
chr8:990632-990678 5.5 
chr8:992669-993121 5.63938 
chr8:993143-993429 5.64336 
chr8:993439-993470 5.6129 
chr8:997352-997378 5.73077 
chr8:997662-997683 6 
chr8:999893-999917 5.45833 
chr8:999981-1000038 5.49123 
chr8:1000046-1000071 5.32 
chr8:1000925-1001086 5.48447 
chr8:1004173-1004199 5.46154 
chr8:1004209-1004288 5.62025 
chr8:1006440-1006465 5.36 
chr8:1009058-1009074 6 
chr8:1010413-1010431 5.77778 
chr8:1013519-1013544 5.88 
chr8:1014472-1014495 5.6087 
chr8:1017604-1017642 6 
chr8:1021077-1021115 5.31579 
chr8:1023000-1023024 5.625 
chr8:1025899-1025928 5.51724 
chr8:1026820-1026847 5.25926 
chr8:1026903-1026929 5.46154 
chr8:1031162-1031188 5.42308 
chr8:1037536-1037561 5.72 
chr8:1040754-1040776 5.86364 
chr8:1043041-1043062 5.61905 
chr8:1043257-1043293 5.83333 
chr8:1043361-1043384 6 
chr8:1043493-1043516 5.73913 
chr8:1043595-1043613 5.94444 
chr8:1044051-1044086 5.42857 
chr8:1048327-1048352 5.6 
chr8:1050507-1050519 6 
chr8:1052174-1052220 5.45652 
chr8:1052242-1052378 5.54412 
chr8:1052839-1052890 5.54902 
chr8:1052906-1052993 5.18391 
chr8:1058510-1058735 5.48 
chr8:1058794-1058894 5.31 
chr8:1058953-1058984 5.6129 
chr8:1059016-1059118 5.59804 
chr8:1059143-1059191 5.75 
chr8:1059218-1059266 5.75 
chr8:1059293-1059341 5.75 
chr8:1059368-1059416 5.75 
chr8:1059475-1059518 5.51163 
chr8:1059530-1059565 5.85714 
chr8:1059588-1059657 5.66667 
chr8:1059716-1059759 5.51163 
chr8:1059771-1059806 5.85714 
chr8:1059829-1059898 5.66667 
chr8:1059957-1060000 5.51163 
chr8:1060051-1060120 5.66667 
chr8:1060147-1060187 5.7 
chr8:1060399-1060433 5.82353 
chr8:1060714-1060727 6 
chr8:1061384-1061400 5.875 
chr8:1062237-1062253 6 
chr8:1066800-1066820 5.85 
chr8:1068549-1068565 6 
chr8:1072713-1072772 5.47458 
chr8:1073668-1073685 5.94118 
chr8:1074304-1074331 5.62963 
chr8:1077411-1077451 6 
chr8:1079401-1079413 6 
chr8:1083981-1084000 5.84211 
chr8:1085500-1085522 6 
chr8:1087137-1087159 5.68182 
chr8:1095013-1095033 5.65 
chr8:1095753-1095772 5.63158 
chr8:1096553-1096678 5.616 
chr8:1098400-1098423 5.52174 
chr8:1105540-1105560 6 
chr8:1105651-1105698 5.7234 
chr8:1106574-1106662 5.48864 
chr8:1106674-1106737 5.39683 
chr8:1110764-1110789 5.64 
chr8:1112747-1112779 5.53125 
chr8:1115126-1115310 5.34783 
chr8:1115650-1115663 5.92308 
chr8:1118021-1118040 5.63158 
chr8:1123317-1123330 5.92308 
chr8:1124254-1124441 5.49198 
chr8:1124461-1124537 5.65789 
chr8:1124554-1124601 5.53191 
chr8:1124632-1124722 5.51111 
chr8:1124738-1124813 5.33333 
chr8:1135687-1135750 5.95238 
chr8:1140397-1140439 6 
chr8:1142663-1142684 5.71429 
chr8:1148089-1148134 5.75556 
chr8:1151866-1151913 5.38298 
chr8:1151929-1152036 5.28972 
chr8:1152110-1152138 5.5 
chr8:1152161-1152229 5.25 
chr8:1152241-1152268 6 
chr8:1152296-1152308 6 
chr8:1153106-1153144 5.78947 
chr8:1158865-1158907 6 
chr8:1161874-1161906 5.9375 
chr8:1163439-1163455 5.875 
chr8:1168458-1168500 5.47619 
chr8:1175916-1175965 5.20408 
chr8:1176010-1176035 5.56 
chr8:1176758-1176784 5.46154 
chr8:1177153-1177183 5.6 
chr8:1177211-1177237 5.34615 
chr8:1177488-1177508 5.95 
chr8:1178224-1178253 5.68966 
chr8:1180150-1180178 5.25 
chr8:1185227-1185247 6 
chr8:1192720-1192859 5.40288 
chr8:1192905-1192950 5.33333 
chr8:1201946-1201995 5.34694 
chr8:1202035-1202088 5.41509 
chr8:1202180-1202242 5.25806 
chr8:1202282-1202355 5.24658 
chr8:1202520-1202546 5.38462 
chr8:1216746-1216771 5.52 
chr8:1217231-1217277 6 
chr8:1217557-1217623 5.95455 
chr8:1220650-1220674 5.58333 
chr8:1220686-1220838 5.66447 
chr8:1221116-1221139 5.47826 
chr8:1221795-1221826 5.41935 
chr8:1222384-1222430 5.43478 
chr8:1224126-1224171 5.22222 
chr8:1224199-1224238 5.30769 
chr8:1224695-1224719 6 
chr8:1225026-1225041 6 
chr8:1225715-1226131 5.73798 
chr8:1228982-1229012 5.66667 
chr8:1234000-1234029 5.48276 
chr8:1236515-1236553 5.89474 
chr8:1236592-1236605 6 
chr8:1236649-1236669 6 
chr8:1236703-1236715 6 
chr8:1236811-1236823 6 
chr8:1236860-1236874 6 
chr8:1236906-1236930 5.75 
chr8:1237016-1237041 6 
chr8:1241409-1241434 5.64 
chr8:1241451-1241490 5.30769 
chr8:1243127-1243153 5.61538 
chr8:1245307-1245337 5.76667 
chr8:1247156-1247177 5.66667 
chr8:1247720-1247736 5.875 
chr8:1248461-1248500 5.15385 
chr8:1248512-1248536 5.66667 
chr8:1251554-1251578 5.58333 
chr8:1254229-1254270 5.65854 
chr8:1256686-1256709 5.95652 
chr8:1257314-1257344 5.2 
chr8:1258224-1258238 6 
chr8:1258810-1258842 6 
chr8:1269074-1269116 5.59524 
chr8:1269275-1269310 5.34286 
chr8:1269428-1269500 5.77778 
chr8:1269559-1269639 5.2125 
chr8:1276009-1276027 5.72222 
chr8:1276644-1276691 5.85106 
chr8:1277228-1277256 5.60714 
chr8:1277674-1277691 5.88235 
chr8:1278423-1278456 5.9697 
chr8:1278508-1278541 5.9697 
chr8:1278592-1278625 5.9697 
chr8:1278677-1278715 5.97368 
chr8:1278802-1278829 5.74074 
chr8:1278852-1278880 5.78571 
chr8:1278972-1279000 5.71429 
chr8:1279085-1279118 5.9697 
chr8:1280383-1280426 5.27907 
chr8:1280545-1280600 5.18182 
chr8:1285280-1285500 5.61818 
chr8:1285507-1285740 5.56652 
chr8:1289243-1289264 5.80952 
chr8:1290079-1290122 5.46512 
chr8:1303525-1303543 5.94444 
chr8:1308365-1308488 5.90244 
chr8:1311036-1311082 5.43478 
chr8:1316273-1316306 5.36364 
chr8:1316330-1316368 5.52632 
chr8:1316391-1316473 5.43902 
chr8:1316481-1316586 5.61905 
chr8:1324695-1324720 5.36 
chr8:1324748-1324780 5.40625 
chr8:1325709-1325729 5.85 
chr8:1329103-1329121 6 
chr8:1329948-1329985 6 
chr8:1331078-1331108 5.53333 
chr8:1334402-1334438 5.77778 
chr8:1337987-1338015 5.78571 
chr8:1350509-1350533 5.5 
chr8:1359000-1359012 6 
chr8:1361054-1361081 5.2963 
chr8:1363174-1363195 5.80952 
chr8:1365243-1365271 5.75 
chr8:1367364-1367394 5.83333 
chr8:1367488-1367513 6 
chr8:1367607-1367636 6 
chr8:1369721-1369745 5.375 
chr8:1370131-1370157 5.84615 
chr8:1376581-1376606 5.64 
chr8:1378162-1378201 5.82051 
chr8:1379648-1379681 5.51515 
chr8:1381904-1381917 6 
chr8:1382636-1382655 5.89474 
chr8:1383000-1383035 5.54286 
chr8:1384037-1384068 5.35484 
chr8:1384872-1384927 5.63636 
chr8:1385979-1386000 5.80952 
chr8:1386152-1386173 5.57143 
chr8:1387168-1387191 5.43478 
chr8:1389849-1389863 6 
chr8:1389951-1389980 5.82759 
chr8:1392937-1392957 6 
chr8:1393244-1393266 5.63636 
chr8:1393394-1393413 5.63158 
chr8:1400375-1400412 5.67568 
chr8:1400420-1400446 5.80769 
chr8:1403402-1403415 6 
chr8:1406141-1406229 5.70455 
chr8:1407850-1407864 6 
chr8:1412297-1412444 5.39456 
chr8:1412485-1412524 6 
chr8:1412644-1412753 5.34862 
chr8:1413500-1413520 5.75 
chr8:1413551-1413572 5.7619 
chr8:1414689-1414717 5.78571 
chr8:1415019-1415052 5.66667 
chr8:1418900-1419543 5.87092 
chr8:1419685-1419697 6 
chr8:1428852-1428868 5.8125 
chr8:1429031-1429052 5.95238 
chr8:1429614-1429656 6 
chr8:1436335-1436374 5.38462 
chr8:1439185-1439229 5.79545 
chr8:1439241-1439261 5.7 
chr8:1442892-1442916 5.70833 
chr8:1442955-1442979 5.54167 
chr8:1453149-1453203 5.37037 
chr8:1454859-1454895 5.52778 
chr8:1455770-1455801 5.25806 
chr8:1455932-1455989 5.84211 
chr8:1456444-1456671 5.56828 
chr8:1456969-1456987 6 
chr8:1457578-1457600 5.59091 
chr8:1462048-1462074 5.30769 
chr8:1463161-1463212 5.70588 
chr8:1463578-1463617 5.48718 
chr8:1463664-1463711 5.48936 
chr8:1463742-1463813 5.3662 
chr8:1463911-1463945 5.70588 
chr8:1464122-1464321 5.46231 
chr8:1464351-1464419 5.42647 
chr8:1464434-1464493 5.66102 
chr8:1464500-1464644 5.48611 
chr8:1464657-1464919 5.50763 
chr8:1464937-1464975 5.47368 
chr8:1473357-1473374 6 
chr8:1479399-1479434 5.88571 
chr8:1481753-1481774 5.95238 
chr8:1482908-1483000 5.36957 
chr8:1485227-1485283 5.91071 
chr8:1485395-1485429 5.26471 
chr8:1485469-1485496 5.22222 
chr8:1485848-1485972 5.79839 
chr8:1486315-1486347 5.3125 
chr8:1487051-1487066 6 
chr8:1489172-1489206 5.52941 
chr8:1489377-1489414 5.48649 
chr8:1492890-1492913 5.65217 
chr8:1494745-1494764 6 
chr8:1495582-1495601 5.73684 
chr8:1496624-1496645 6 
chr8:1497392-1497430 5.47368 
chr8:1497441-1497468 5.48148 
chr8:1502453-1502489 5.80556 
chr8:1506642-1506925 5.30742 
chr8:1506932-1506979 5.44681 
chr8:1507015-1507033 5.77778 
chr8:1507044-1507056 6 
chr8:1513465-1513486 5.52381 
chr8:1522679-1522710 5.64516 
chr8:1523621-1523651 6 
chr8:1525724-1525751 5.7037 
chr8:1526936-1526948 6 
chr8:1527471-1527500 5.44828 
chr8:1530479-1530500 5.90476 
chr8:1535841-1535879 5.23684 
chr8:1536904-1536933 5.65517 
chr8:1537767-1537789 5.72727 
chr8:1541621-1541660 5.94872 
chr8:1543197-1543220 6 
chr8:1543839-1543852 6 
chr8:1544014-1544050 5.52778 
chr8:1547705-1547726 5.57143 
chr8:1550111-1550146 6 
chr8:1550859-1550879 5.85 
chr8:1561708-1561731 5.95652 
chr8:1563005-1563038 5.90909 
chr8:1571491-1571515 5.75 
chr8:1571540-1571620 5.325 
chr8:1571652-1571853 5.35323 
chr8:1573011-1573047 5.83333 
chr8:1576951-1576967 6 
chr8:1577573-1577598 5.44 
chr8:1580237-1580291 5.44444 
chr8:1581784-1581806 5.54545 
chr8:1583899-1583923 5.375 
chr8:1593259-1593311 5.88462 
chr8:1595109-1595136 5.55556 
chr8:1595654-1595692 6 
chr8:1596711-1596731 5.7 
chr8:1597797-1597827 5.23333 
chr8:1598000-1598013 6 
chr8:1598097-1598109 6 
chr8:1602827-1602840 6 
chr8:1607167-1607190 5.43478 
chr8:1610203-1610215 6 
chr8:1611377-1611413 5.47222 
chr8:1618196-1618211 6 
chr8:1619334-1619358 5.375 
chr8:1619684-1619711 5.51852 
chr8:1620365-1620405 5.65 
chr8:1625676-1625702 5.42308 
chr8:1628145-1628164 6 
chr8:1629193-1629234 5.85366 
chr8:1629636-1629655 5.84211 
chr8:1629812-1629825 6 
chr8:1631083-1631104 5.66667 
chr8:1632000-1632160 5.83125 
chr8:1636294-1636322 5.17857 
chr8:1638524-1638555 5.6129 
chr8:1638869-1638890 6 
chr8:1639663-1639689 5.92308 
chr8:1641000-1641026 5.57692 
chr8:1641056-1641094 5.36842 
chr8:1641299-1641322 5.52174 
chr8:1641336-1641371 5.6 
chr8:1645619-1645643 5.625 
chr8:1649769-1649784 6 
chr8:1655939-1655963 6 
chr8:1656854-1656898 5.31818 
chr8:1656940-1657013 5.35616 
chr8:1660316-1660338 6 
chr8:1660920-1660946 5.26923 
chr8:1663316-1663345 5.89655 
chr8:1663500-1663518 5.94444 
chr8:1663699-1663714 6 
chr8:1669153-1669184 6 
chr8:1672353-1672391 5.73684 
chr8:1674131-1674156 5.76 
chr8:1676411-1676436 5.32 
chr8:1682287-1682311 5.91667 
chr8:1682412-1682437 5.4 
chr8:1683241-1683269 5.39286 
chr8:1684823-1684898 5.41333 
chr8:1686762-1686799 5.91892 
chr8:1689880-1689917 5.83784 
chr8:1691026-1691066 5.875 
chr8:1693121-1693140 5.78947 
chr8:1695840-1695863 5.52174 
chr8:1695872-1695899 5.81481 
chr8:1696353-1696384 5.41935 
chr8:1696391-1696416 5.56 
chr8:1697997-1698054 5.52632 
chr8:1698064-1698085 5.61905 
chr8:1699255-1699313 5.7931 
chr8:1699919-1700125 5.71845 
chr8:1701735-1701763 5.92857 
chr8:1702052-1702069 5.88235 
chr8:1702592-1702636 5.45455 
chr8:1704649-1704681 5.28125 
chr8:1704846-1704860 6 
chr8:1709178-1709198 6 
chr8:1710342-1710364 5.95455 
chr8:1711546-1711844 5.9396 
chr8:1711900-1711928 5.64286 
chr8:1712071-1712107 5.27778 
chr8:1712228-1712256 5.21429 
chr8:1712523-1712536 6 
chr8:1714548-1714569 5.80952 
chr8:1715723-1715750 5.85185 
chr8:1716103-1716121 5.88889 
chr8:1719920-1719934 6 
chr8:1720095-1720111 6 
chr8:1720792-1720814 6 
chr8:1722613-1722630 5.82353 
chr8:1723173-1723215 5.47619 
chr8:1723288-1723326 5.39474 
chr8:1726046-1726065 5.68421 
chr8:1727404-1727424 5.95 
chr8:1729522-1729547 5.68 
chr8:1730119-1730142 6 
chr8:1730291-1730324 5.60606 
chr8:1737959-1737979 5.95 
chr8:1738000-1738021 5.95238 
chr8:1738385-1738417 5.78125 
chr8:1739540-1739584 5.40909 
chr8:1740944-1741000 5.125 
chr8:1742373-1742385 6 
chr8:1742913-1742964 5.84314 
chr8:1744084-1744111 5.92593 
chr8:1744172-1744192 5.85 
chr8:1746193-1746210 6 
chr8:1747341-1747592 5.84064 
chr8:1748086-1748106 5.9 
chr8:1751494-1751508 6 
chr8:1752300-1752322 5.63636 
chr8:1753990-1754058 5.83824 
chr8:1756513-1756537 5.95833 
chr8:1757086-1757099 6 
chr8:1757953-1758000 5.68085 
chr8:1758490-1758517 6 
chr8:1759640-1759656 5.875 
chr8:1759947-1759968 5.95238 
chr8:1760659-1760683 5.375 
chr8:1761907-1761980 5.47945 
chr8:1762841-1762858 5.94118 
chr8:1763951-1764122 5.80117 
chr8:1764350-1764831 5.7027 
chr8:1769305-1769318 6 
chr8:1769970-1770019 6 
chr8:1770652-1770672 5.7 
chr8:1772132-1772249 5.82051 
chr8:1772803-1772829 5.42308 
chr8:1772846-1772888 5.45238 
chr8:1772897-1772930 5.42424 
chr8:1772942-1773009 5.35821 
chr8:1773121-1773169 5.58333 
chr8:1773196-1773493 5.71717 
chr8:1773500-1773565 5.33846 
chr8:1773577-1773619 5.40476 
chr8:1773631-1773664 5.63636 
chr8:1774500-1774615 5.53043 
chr8:1775419-1775445 5.5 
chr8:1776470-1776500 5.43333 
chr8:1779388-1779438 5.5 
chr8:1779451-1779482 5.54839 
chr8:1779518-1779546 5.57143 
chr8:1779625-1779780 5.47742 
chr8:1780156-1780184 5.28571 
chr8:1780468-1781645 5.85217 
chr8:1782735-1782767 5.34375 
chr8:1784347-1784373 5.61538 
chr8:1786114-1786133 5.63158 
chr8:1786311-1786334 5.56522 
chr8:1787128-1787165 5.2973 
chr8:1787253-1787389 5.46324 
chr8:1787401-1787437 5.36111 
chr8:1787445-1787533 5.75 
chr8:1787541-1787612 5.5493 
chr8:1787620-1787676 5.35714 
chr8:1787716-1787740 5.45833 
chr8:1787748-1787787 5.71795 
chr8:1787795-1787835 5.325 
chr8:1787843-1787975 5.68182 
chr8:1788015-1788167 5.69079 
chr8:1788239-1788263 5.5 
chr8:1788399-1788423 5.5 
chr8:1788463-1788487 5.45833 
chr8:1788559-1788583 5.45833 
chr8:1788591-1788615 5.45833 
chr8:1788655-1788679 5.5 
chr8:1788687-1788711 5.5 
chr8:1788793-1788832 5.41026 
chr8:1789968-1790252 5.94718 
chr8:1793075-1793115 5.625 
chr8:1795739-1795778 5.69231 
chr8:1796706-1796741 5.48571 
chr8:1802754-1802784 5.6 
chr8:1805578-1805598 5.9 
chr8:1806036-1806088 5.94231 
chr8:1806297-1806440 5.67133 
chr8:1810048-1810076 5.42857 
chr8:1810917-1810957 5.8 
chr8:1814588-1814611 6 
chr8:1818399-1818420 6 
chr8:1819278-1819295 6 
chr8:1819984-1820000 5.875 
chr8:1820232-1820256 5.875 
chr8:1825386-1825406 6 
chr8:1830626-1830661 5.4 
chr8:1831121-1831152 5.74194 
chr8:1840100-1840146 5.54348 
chr8:1840166-1840214 5.41667 
chr8:1840443-1840489 6 
chr8:1840512-1840543 5.51613 
chr8:1840880-1840894 6 
chr8:1841248-1841273 5.68 
chr8:1843705-1843734 5.24138 
chr8:1848247-1848272 5.4 
chr8:1848334-1848350 6 
chr8:1852517-1852549 5.625 
chr8:1856393-1856409 6 
chr8:1865921-1865953 5.875 
chr8:1866626-1866666 6 
chr8:1866980-1867053 5.36986 
chr8:1867078-1867238 5.54375 
chr8:1867265-1867395 5.70769 
chr8:1867409-1867451 5.95238 
chr8:1867470-1867500 5.5 
chr8:1867527-1867637 5.68182 
chr8:1867648-1867688 5.625 
chr8:1867714-1867762 5.375 
chr8:1867832-1867898 5.4697 
chr8:1867913-1867996 5.72289 
chr8:1868000-1868295 5.67458 
chr8:1868947-1868963 5.875 
chr8:1869901-1869919 6 
chr8:1872352-1872372 6 
chr8:1876105-1876122 5.88235 
chr8:1877677-1877727 5.42 
chr8:1877994-1878017 5.73913 
chr8:1880455-1880486 5.54839 
chr8:1880599-1880660 5.2623 
chr8:1880672-1880719 5.40426 
chr8:1882520-1882545 5.6 
chr8:1890028-1890063 5.97143 
chr8:1891373-1891404 5.41935 
chr8:1894039-1894080 6 
chr8:1896855-1896892 5.56757 
chr8:1897180-1897208 5.85714 
chr8:1898681-1898710 5.89655 
chr8:1898864-1898912 5.625 
chr8:1900645-1900666 5.52381 
chr8:1917322-1917463 5.3617 
chr8:1917583-1917892 5.6699 
chr8:1919520-1919557 5.59459 
chr8:1921667-1921682 6 
chr8:1921823-1921857 5.58824 
chr8:1922231-1922307 5.48684 
chr8:1924720-1924742 5.5 
chr8:1925853-1925868 5.86667 
chr8:1927222-1927244 6 
chr8:1928394-1928406 6 
chr8:1928892-1928912 6 
chr8:1930909-1930922 5.92308 
chr8:1932445-1932467 6 
chr8:1933006-1933036 5.13333 
chr8:1935173-1935213 5.65 
chr8:1935891-1935911 6 
chr8:1938089-1938110 6 
chr8:1941512-1941616 5.80769 
chr8:1941633-1941752 5.93277 
chr8:1942087-1942120 6 
chr8:1943226-1943243 6 
chr8:1944901-1944929 5.42857 
chr8:1945068-1945099 5.25806 
chr8:1947319-1947338 5.73684 
chr8:1949612-1949642 5.4 
chr8:1950204-1950235 5.48387 
chr8:1950306-1950329 5.6087 
chr8:1957371-1957385 5.92857 
chr8:1969300-1969327 5.2963 
chr8:1972074-1972090 5.875 
chr8:1973007-1973025 6 
chr8:1977417-1977474 5.35088 
chr8:1977535-1977646 5.25225 
chr8:1977672-1977750 5.34615 
chr8:1977761-1977854 5.32258 
chr8:1977872-1977893 5.61905 
chr8:1978459-1978500 5.19512 
chr8:1979525-1979549 5.54167 
chr8:1980466-1980481 6 
chr8:1980580-1980648 5.88235 
chr8:1981960-1982000 5.8 
chr8:1982330-1982357 5.62963 
chr8:1985117-1985145 5.57143 
chr8:1986000-1986024 5.66667 
chr8:1986523-1986554 5.45161 
chr8:1988072-1988115 5.4186 
chr8:1988143-1988250 5.27103 
chr8:1988281-1988317 5.5 
chr8:1988596-1988684 5.52273 
chr8:1989648-1989683 5.68571 
chr8:1990187-1990231 5.70455 
chr8:1992634-1992671 5.35135 
chr8:1994838-1994875 5.83784 
chr8:1996674-1996686 6 
chr8:1996868-1996916 6 
chr8:2000072-2000112 5.6 
chr8:2000134-2000158 5.41667 
chr8:2001344-2001372 5.32143 
chr8:2002984-2003000 5.8125 
chr8:2003020-2003291 5.71956 
chr8:2004666-2004694 5.75 
chr8:2006116-2006152 6 
chr8:2007853-2007875 5.63636 
chr8:2009573-2009596 5.47826 
chr8:2012881-2012918 5.51351 
chr8:2013727-2013744 5.82353 
chr8:2015864-2015884 5.9 
chr8:2018214-2018240 5.5 
chr8:2019073-2019099 5.96154 
chr8:2019253-2019282 5.7931 
chr8:2020347-2020367 5.7 
chr8:2021624-2021652 5.21429 
chr8:2022514-2022535 5.52381 
chr8:2025388-2025432 6 
chr8:2025533-2025547 6 
chr8:2026583-2026621 5.73684 
chr8:2031257-2031294 5.40541 
chr8:2031568-2031606 5.52632 
chr8:2035811-2035839 5.42857 
chr8:2037010-2037022 6 
chr8:2038266-2038303 5.48649 
chr8:2038839-2038858 6 
chr8:2047810-2048020 5.77619 
chr8:2049141-2049188 5.42553 
chr8:2050904-2050926 5.68182 
chr8:2051012-2051027 5.93333 
chr8:2051061-2051090 5.62069 
chr8:2051181-2051207 5.61538 
chr8:2051250-2051279 5.37931 
chr8:2051315-2051345 5.23333 
chr8:2051376-2051395 5.78947 
chr8:2051439-2051458 5.78947 
chr8:2051500-2051533 5.33333 
chr8:2051558-2051584 5.61538 
chr8:2051627-2051646 5.73684 
chr8:2052393-2052412 5.73684 
chr8:2056035-2056086 5.45098 
chr8:2062846-2062883 5.37838 
chr8:2062954-2062978 5.95833 
chr8:2064934-2064961 5.44444 
chr8:2068447-2068583 5.83088 
chr8:2073477-2073493 6 
chr8:2074223-2074275 5.40385 
chr8:2074335-2074367 5.40625 
chr8:2074378-2074413 5.45714 
chr8:2079098-2079123 5.4 
chr8:2079623-2079643 5.8 
chr8:2080560-2080586 5.76923 
chr8:2083110-2083137 5.88889 
chr8:2085043-2085077 5.47059 
chr8:2085227-2085259 5.8125 
chr8:2085551-2085564 6 
chr8:2090604-2090694 5.75556 
chr8:2094826-2094849 5.65217 
chr8:2095569-2095597 5.92857 
chr8:2097974-2098014 6 
chr8:2098484-2098496 6 
chr8:2099857-2099874 6 
chr8:2101104-2101149 5.71111 
chr8:2102639-2102686 5.21277 
chr8:2104813-2104837 5.75 
chr8:2106079-2106113 5.23529 
chr8:2106283-2106310 5.62963 
chr8:2106983-2107032 5.28571 
chr8:2110526-2110559 5.30303 
chr8:2111352-2111374 5.81818 
chr8:2114401-2114442 5.73171 
chr8:2119468-2119492 5.5 
chr8:2119500-2119518 5.94444 
chr8:2120232-2120255 5.65217 
chr8:2126193-2126209 6 
chr8:2126701-2126811 5.81818 
chr8:2130401-2130445 5.90909 
chr8:2131051-2131063 6 
chr8:2133611-2133662 5.45098 
chr8:2134316-2134332 5.8125 
chr8:2138664-2138690 6 
chr8:2139302-2139434 5.78788 
chr8:2139593-2139648 5.8 
chr8:2139659-2139715 5.25 
chr8:2140645-2140676 5.74194 
chr8:2141106-2141133 5.44444 
chr8:2144830-2145177 5.43516 
chr8:2145195-2145234 5.41026 
chr8:2145248-2145307 5.61017 
chr8:2145318-2145361 5.5814 
chr8:2148246-2148347 5.34653 
chr8:2148364-2148436 5.31944 
chr8:2148458-2148500 5.21429 
chr8:2148581-2148750 5.45562 
chr8:2148856-2148957 5.39604 
chr8:2148972-2149005 5.63636 
chr8:2152627-2152728 5.75248 
chr8:2153602-2153624 5.81818 
chr8:2159546-2159569 5.6087 
chr8:2161176-2161375 5.55276 
chr8:2166323-2166354 5.83871 
chr8:2167148-2167174 5.57692 
chr8:2168235-2168248 6 
chr8:2169056-2169232 5.52841 
chr8:2173093-2173665 5.59441 
chr8:2175987-2176004 5.88235 
chr8:2177341-2177369 5.57143 
chr8:2177792-2177815 6 
chr8:2178247-2178267 5.75 
chr8:2179221-2179241 6 
chr8:2182723-2182743 5.7 
chr8:2184168-2184198 5.23333 
chr8:2184215-2184316 5.46535 
chr8:2184610-2184713 5.28155 
chr8:2185172-2185204 5.6875 
chr8:2185781-2185796 6 
chr8:2189427-2189455 5.78571 
chr8:2190189-2190212 5.47826 
chr8:2191092-2191116 5.66667 
chr8:2192043-2192366 5.59443 
chr8:2192376-2192398 5.63636 
chr8:2192866-2192901 5.97143 
chr8:2197255-2197279 5.91667 
chr8:2203882-2203905 5.47826 
chr8:2204000-2204023 5.65217 
chr8:2205211-2205239 5.53571 
chr8:2207510-2207636 5.39683 
chr8:2207665-2207739 5.51351 
chr8:2207791-2207829 5.44737 
chr8:2210691-2210715 5.83333 
chr8:2211511-2211542 5.22581 
chr8:2211551-2211573 5.59091 
chr8:2212659-2212672 6 
chr8:2212717-2212744 5.37037 
chr8:2217654-2217685 5.64516 
chr8:2220040-2220083 5.62791 
chr8:2220148-2220181 5.93939 
chr8:2220703-2220751 5.29167 
chr8:2222822-2222848 5.42308 
chr8:2223271-2223286 6 
chr8:2223969-2223990 5.57143 
chr8:2224788-2224804 6 
chr8:2228323-2228368 5.26667 
chr8:2232707-2232733 5.38462 
chr8:2233860-2233873 5.92308 
chr8:2238902-2238929 5.59259 
chr8:2239880-2239928 5.375 
chr8:2240567-2240590 6 
chr8:2240935-2240955 6 
chr8:2243024-2243070 5.69565 
chr8:2255240-2255263 5.65217 
chr8:2260336-2260359 5.65217 
chr8:2261710-2261734 5.58333 
chr8:2262413-2262450 6 
chr8:2263702-2263743 5.87805 
chr8:2272015-2272042 5.2963 
chr8:2273125-2273222 5.52577 
chr8:2274574-2274603 5.48276 
chr8:2277712-2277741 5.13793 
chr8:2279123-2279153 5.63333 
chr8:2279219-2279244 5.48 
chr8:2280102-2280117 6 
chr8:2280535-2280569 5.61765 
chr8:2281146-2281173 5.7037 
chr8:2281606-2281657 5.47059 
chr8:2285275-2285294 6 
chr8:2289057-2289078 5.80952 
chr8:2296018-2296504 5.55556 
chr8:2296513-2296632 5.56303 
chr8:2301545-2301575 5.63333 
chr8:2302128-2302180 5.23077 
chr8:2307588-2307635 5.80851 
chr8:2309900-2309930 5.56667 
chr8:2313192-2313241 5.7551 
chr8:2316506-2316534 6 
chr8:2319805-2319826 5.61905 
chr8:2322064-2322153 5.30337 
chr8:2322179-2322207 5.46429 
chr8:2322228-2322279 5.41176 
chr8:2322311-2322343 5.625 
chr8:2323133-2323159 5.46154 
chr8:2324862-2324883 5.80952 
chr8:2332305-2332431 5.43651 
chr8:2333179-2333191 6 
chr8:2333347-2333371 5.66667 
chr8:2334250-2334273 5.47826 
chr8:2335007-2335037 5.73333 
chr8:2338675-2338690 6 
chr8:2339706-2339748 5.21429 
chr8:2339764-2339860 5.14583 
chr8:2341426-2341452 5.34615 
chr8:2343983-2344011 5.67857 
chr8:2344298-2344352 5.92593 
chr8:2344370-2344601 5.41126 
chr8:2344888-2344912 5.75 
chr8:2345953-2345981 6 
chr8:2346954-2346987 5.9697 
chr8:2347702-2347749 5.25532 
chr8:2351260-2351275 6 
chr8:2351375-2351411 5.33333 
chr8:2361788-2361820 5.5625 
chr8:2365727-2365880 5.45098 
chr8:2367513-2367541 5.75 
chr8:2367656-2367683 5.55556 
chr8:2371167-2371186 5.84211 
chr8:2375081-2375126 5.86667 
chr8:2376389-2376426 5.21622 
chr8:2377439-2377455 6 
chr8:2385720-2385750 5.96667 
chr8:2386162-2386206 5.22727 
chr8:2386656-2386680 5.75 
chr8:2388663-2388694 6 
chr8:2393109-2393136 5.88889 
chr8:2396110-2396165 5.25455 
chr8:2396667-2396681 6 
chr8:2397176-2397195 5.89474 
chr8:2398016-2398055 5.71795 
chr8:2398346-2398367 5.71429 
chr8:2398378-2398403 5.76 
chr8:2398500-2398524 5.5 
chr8:2399082-2399132 5.32 
chr8:2400945-2400966 5.95238 
chr8:2404219-2404238 5.78947 
chr8:2405473-2405500 6 
chr8:2407847-2407899 5.71154 
chr8:2408191-2408225 5.73529 
chr8:2409727-2409753 6 
chr8:2410055-2410071 6 
chr8:2410151-2410212 5.44262 
chr8:2412312-2412326 6 
chr8:2413028-2413054 5.26923 
chr8:2414169-2414192 5.6087 
chr8:2416243-2416273 5.2 
chr8:2417050-2417076 5.38462 
chr8:2417348-2417380 5.46875 
chr8:2418188-2418369 5.53039 
chr8:2418521-2418565 5.45455 
chr8:2421909-2421948 5.41026 
chr8:2422362-2422375 6 
chr8:2422418-2422520 5.70588 
chr8:2424631-2424652 5.52381 
chr8:2425349-2425372 5.56522 
chr8:2427699-2427871 5.73256 
chr8:2427903-2427916 6 
chr8:2429316-2429339 6 
chr8:2434890-2434909 5.78947 
chr8:2438814-2438866 5.65385 
chr8:2441966-2441988 5.81818 
chr8:2442825-2442840 6 
chr8:2442855-2442876 5.57143 
chr8:2443990-2444023 5.81818 
chr8:2444178-2444205 5.62963 
chr8:2444383-2444509 5.60317 
chr8:2448343-2448358 6 
chr8:2450345-2450362 6 
chr8:2451202-2451230 5.57143 
chr8:2451821-2451847 5.88462 
chr8:2463954-2463977 6 
chr8:2468912-2468945 5.21212 
chr8:2468959-2469000 5.19512 
chr8:2473681-2473714 5.69697 
chr8:2474780-2474793 5.92308 
chr8:2475602-2475623 6 
chr8:2478260-2478286 5.84615 
chr8:2479321-2479364 5.37209 
chr8:2480440-2480897 6 
chr8:2481696-2481716 5.8 
chr8:2482570-2482594 5.375 
chr8:2484904-2484934 5.9 
chr8:2485031-2485058 5.55556 
chr8:2489776-2489800 5.75 
chr8:2491646-2491667 6 
chr8:2492261-2492281 5.6 
chr8:2492372-2492389 6 
chr8:2494258-2494284 5.84615 
chr8:2499810-2499827 6 
chr8:2500461-2500478 6 
chr8:2501287-2501327 5.75 
chr8:2501343-2501421 5.34615 
chr8:2501438-2501460 5.59091 
chr8:2501589-2501627 6 
chr8:2501983-2502000 6 
chr8:2502958-2502975 6 
chr8:2505701-2505724 6 
chr8:2505762-2505774 6 
chr8:2509928-2509950 5.5 
chr8:2513387-2513407 5.85 
chr8:2514080-2514114 5.64706 
chr8:2516792-2516808 5.9375 
chr8:2518661-2518677 6 
chr8:2520640-2520673 5.81818 
chr8:2521831-2521855 5.54167 
chr8:2524188-2524215 5.55556 
chr8:2524413-2524426 6 
chr8:2528620-2528653 5.39394 
chr8:2530664-2530704 5.225 
chr8:2530780-2530808 5.25 
chr8:2530825-2530858 5.69697 
chr8:2532005-2532017 6 
chr8:2533327-2533378 5.64706 
chr8:2534068-2534080 6 
chr8:2534570-2534597 5.33333 
chr8:2535010-2535039 5.27586 
chr8:2535561-2535615 5.46296 
chr8:2536090-2536123 5.75758 
chr8:2536822-2536969 5.65986 
chr8:2537275-2537287 6 
chr8:2539457-2539471 6 
chr8:2540598-2540617 5.73684 
chr8:2544574-2544610 6 
chr8:2545409-2545444 5.4 
chr8:2546953-2546979 5.84615 
chr8:2548716-2548759 5.90698 
chr8:2550245-2550273 5.39286 
chr8:2550700-2550724 5.75 
chr8:2552128-2552153 5.88 
chr8:2557083-2557107 6 
chr8:2558030-2558045 6 
chr8:2558992-2559011 5.78947 
chr8:2560500-2560520 5.65 
chr8:2560584-2560697 5.65487 
chr8:2561086-2561159 5.68493 
chr8:2561307-2561325 5.83333 
chr8:2561411-2561429 5.83333 
chr8:2562885-2562922 5.56757 
chr8:2564749-2564790 5.14634 
chr8:2565234-2565275 5.31707 
chr8:2565334-2565347 6 
chr8:2566127-2566157 6 
chr8:2566369-2566385 5.8125 
chr8:2566767-2566784 6 
chr8:2567310-2567338 5.57143 
chr8:2567393-2567479 5.40698 
chr8:2567528-2567551 5.82609 
chr8:2567583-2567602 6 
chr8:2568910-2568989 5.29114 
chr8:2569000-2569036 5.13889 
chr8:2571753-2571790 6 
chr8:2573384-2573400 5.875 
chr8:2575518-2575531 6 
chr8:2575618-2575669 5.43137 
chr8:2580666-2580805 5.7482 
chr8:2580876-2580902 5.34615 
chr8:2583261-2583282 5.66667 
chr8:2585210-2585228 6 
chr8:2587942-2587972 5.26667 
chr8:2588084-2588104 6 
chr8:2590138-2590180 5.42857 
chr8:2593954-2593975 5.52381 
chr8:2595402-2595418 6 
chr8:2601365-2601390 5.32 
chr8:2602157-2602193 5.86111 
chr8:2602832-2602852 6 
chr8:2605661-2605690 6 
chr8:2608738-2608795 5.68421 
chr8:2612078-2612098 5.6 
chr8:2613077-2613169 5.47826 
chr8:2614450-2614503 5.4717 
chr8:2618146-2618188 6 
chr8:2620592-2620619 5.37037 
chr8:2620901-2620933 5.21875 
chr8:2621212-2621237 5.64 
chr8:2623689-2623719 5.56667 
chr8:2632902-2632914 6 
chr8:2633320-2633359 5.23077 
chr8:2633511-2633538 5.25926 
chr8:2637181-2637201 5.65 
chr8:2637376-2637403 5.59259 
chr8:2639027-2639039 6 
chr8:2640761-2640789 5.21429 
chr8:2644368-2644415 5.65957 
chr8:2647991-2648022 5.45161 
chr8:2648669-2648717 5.75 
chr8:2648995-2649167 5.84302 
chr8:2649759-2649810 5.58824 
chr8:2651038-2651063 5.68 
chr8:2653091-2653105 6 
chr8:2654235-2654249 6 
chr8:2655157-2655195 5.42105 
chr8:2655246-2655282 5.58333 
chr8:2655325-2655341 6 
chr8:2655361-2655397 6 
chr8:2659508-2659528 6 
chr8:2660640-2660652 6 
chr8:2660747-2660770 5.65217 
chr8:2663802-2663837 5.2 
chr8:2664917-2664947 5.7 
chr8:2677233-2677251 6 
chr8:2678058-2678081 6 
chr8:2681553-2681573 6 
chr8:2681625-2681659 5.88235 
chr8:2682948-2682977 5.89655 
chr8:2684552-2684586 5.58824 
chr8:2685144-2685197 5.41509 
chr8:2688714-2688736 6 
chr8:2695482-2695505 5.78261 
chr8:2696906-2696937 5.6129 
chr8:2698889-2698911 5.59091 
chr8:2699224-2699243 5.94737 
chr8:2700778-2700812 6 
chr8:2700906-2700927 5.61905 
chr8:2706264-2706326 5.69355 
chr8:2708841-2708853 6 
chr8:2712039-2712064 5.36 
chr8:2712925-2712954 5.62069 
chr8:2713101-2713130 5.44828 
chr8:2713153-2713192 5.23077 
chr8:2713261-2713302 5.31707 
chr8:2713343-2713384 5.31707 
chr8:2713443-2713500 5.33333 
chr8:2714687-2714721 5.41176 
chr8:2715103-2715134 5.90323 
chr8:2717281-2717302 6 
chr8:2718134-2718165 5.54839 
chr8:2718335-2718361 5.76923 
chr8:2721705-2721733 5.75 
chr8:2722620-2722643 5.69565 
chr8:2726555-2726592 5.72973 
chr8:2726601-2726624 5.65217 
chr8:2726720-2726753 5.60606 
chr8:2726766-2726797 5.45161 
chr8:2726818-2726931 5.23009 
chr8:2727455-2727469 6 
chr8:2730787-2730804 5.88235 
chr8:2732381-2732404 5.56522 
chr8:2733547-2733580 5.18182 
chr8:2734872-2734897 5.76 
chr8:2737140-2737193 5.56604 
chr8:2737781-2737813 5.59375 
chr8:2739459-2739705 5.67886 
chr8:2741114-2741191 5.57143 
chr8:2742352-2742380 5.78571 
chr8:2742689-2742715 6 
chr8:2744406-2744427 6 
chr8:2745657-2745685 5.64286 
chr8:2747054-2747128 5.32432 
chr8:2749130-2749149 5.94737 
chr8:2749906-2749945 5.69231 
chr8:2750915-2750942 5.85185 
chr8:2751669-2751738 5.5942 
chr8:2752052-2752208 5.34615 
chr8:2752219-2752294 5.28 
chr8:2754116-2754157 5.60976 
chr8:2754838-2754862 5.45833 
chr8:2756337-2756377 5.325 
chr8:2757128-2757160 5.1875 
chr8:2757663-2757690 5.37037 
chr8:2758991-2759009 6 
chr8:2760355-2760396 6 
chr8:2760924-2760955 5.51613 
chr8:2761525-2761538 6 
chr8:2765566-2765595 6 
chr8:2766904-2766934 5.16667 
chr8:2766952-2766977 5.32 
chr8:2766996-2767036 6 
chr8:2767410-2767464 5.92593 
chr8:2771821-2771833 6 
chr8:2772041-2772074 5.81818 
chr8:2773214-2773230 6 
chr8:2775446-2775505 5.61017 
chr8:2777178-2777274 5.71875 
chr8:2778249-2778284 5.65714 
chr8:2778627-2778652 6 
chr8:2779870-2779888 6 
chr8:2782083-2782101 5.88889 
chr8:2782734-2782769 5.74286 
chr8:2784216-2784245 5.68966 
chr8:2784284-2784333 5.44898 
chr8:2785085-2785105 5.6 
chr8:2785459-2785480 5.52381 
chr8:2785706-2785728 5.86364 
chr8:2788468-2788500 5.5625 
chr8:2789524-2789577 5.26415 
chr8:2790379-2790403 5.91667 
chr8:2791904-2791926 5.68182 
chr8:2793892-2793920 5.85714 
chr8:2794957-2794982 5.92 
chr8:2800729-2800762 5.48485 
chr8:2801886-2801907 5.61905 
chr8:2802102-2802132 5.73333 
chr8:2806920-2806932 6 
chr8:2813400-2813437 5.56757 
chr8:2813955-2813994 6 
chr8:2814394-2814431 5.43243 
chr8:2816604-2816619 6 
chr8:2818461-2818490 5.7931 
chr8:2827040-2827069 5.41379 
chr8:2829500-2829527 5.33333 
chr8:2829563-2829591 5.53571 
chr8:2831338-2831647 5.96764 
chr8:2831892-2831931 5.23077 
chr8:2834567-2834598 5.77419 
chr8:2837343-2837366 5.56522 
chr8:2837837-2837873 5.69444 
chr8:2837890-2838020 5.59231 
chr8:2840694-2840721 5.62963 
chr8:2843425-2843543 5.83898 
chr8:2843565-2843599 5.82353 
chr8:2844878-2844910 5.5625 
chr8:2844936-2844965 5.48276 
chr8:2846868-2846887 6 
chr8:2849648-2849749 5.82178 
chr8:2851667-2851738 5.76056 
chr8:2856664-2856689 5.68 
chr8:2858674-2858693 5.78947 
chr8:2861077-2861106 5.68966 
chr8:2865291-2865310 5.63158 
chr8:2865438-2865468 5.4 
chr8:2875328-2875352 6 
chr8:2876231-2876266 5.82857 
chr8:2878051-2878070 5.68421 
chr8:2880197-2880218 5.61905 
chr8:2881647-2881674 5.62963 
chr8:2883849-2884038 5.52381 
chr8:2884057-2884136 5.60759 
chr8:2884626-2884657 5.29032 
chr8:2889060-2889096 5.66667 
chr8:2889478-2889507 5.86207 
chr8:2891282-2891297 5.86667 
chr8:2892013-2892099 5.25581 
chr8:2893891-2893912 5.71429 
chr8:2896793-2897074 5.50534 
chr8:2897909-2897931 6 
chr8:2897979-2898021 5.80952 
chr8:2900444-2900496 5.59615 
chr8:2900637-2900682 5.6 
chr8:2900834-2900873 5.20513 
chr8:2904735-2904755 6 
chr8:2910289-2910314 5.92 
chr8:2912138-2912253 5.42609 
chr8:2913888-2913904 6 
chr8:2914970-2915000 5.53333 
chr8:2917884-2917939 5.92727 
chr8:2920053-2920070 6 
chr8:2922694-2922722 5.42857 
chr8:2922804-2922886 5.46341 
chr8:2923006-2923047 5.5122 
chr8:2923081-2923181 5.46 
chr8:2925117-2925153 5.58333 
chr8:2925765-2925782 6 
chr8:2926955-2926979 6 
chr8:2929029-2929051 5.5 
chr8:2932259-2932291 5.1875 
chr8:2932774-2932817 5.95349 
chr8:2933407-2933419 6 
chr8:2933572-2933591 5.78947 
chr8:2939000-2939033 5.54545 
chr8:2940595-2940631 5.55556 
chr8:2940967-2941000 5.27273 
chr8:2941132-2941197 5.93846 
chr8:2942046-2942060 6 
chr8:2943682-2943737 5.21818 
chr8:2946365-2946380 6 
chr8:2947254-2947283 5.31034 
chr8:2947838-2947858 6 
chr8:2951190-2951204 5.92857 
chr8:2951263-2951290 5.37037 
chr8:2951605-2951640 6 
chr8:2952322-2952361 5.74359 
chr8:2952740-2952770 5.56667 
chr8:2957415-2957467 5.48077 
chr8:2958577-2958593 5.8125 
chr8:2959307-2959342 5.88571 
chr8:2962215-2962242 5.92593 
chr8:2963743-2963757 6 
chr8:2963923-2963949 5.61538 
chr8:2966791-2966814 5.69565 
chr8:2967252-2967466 5.35047 
chr8:2968466-2968500 5.26471 
chr8:2969353-2969366 6 
chr8:2971576-2971602 6 
chr8:2971933-2971982 5.46939 
chr8:2972716-2972735 5.73684 
chr8:2974579-2974605 5.84615 
chr8:2976906-2976929 6 
chr8:2979769-2979823 5.22222 
chr8:2981599-2981626 5.44444 
chr8:2982437-2982461 5.625 
chr8:2982996-2983008 6 
chr8:2985370-2985515 5.73103 
chr8:2987500-2987518 5.83333 
chr8:2988860-2988909 5.85714 
chr8:2988993-2989006 6 
chr8:2990381-2990395 6 
chr8:2991692-2991744 5.67308 
chr8:2993764-2993784 5.75 
chr8:2994464-2994489 5.44 
chr8:2997394-2997443 5.97959 
chr8:2997849-2997892 5.67442 
chr8:3000624-3000639 6 
chr8:3000669-3000712 5.67442 
chr8:3002275-3002303 5.60714 
chr8:3002316-3002336 5.9 
chr8:3002565-3002602 5.48649 
chr8:3004731-3004744 5.92308 
chr8:3006930-3006946 6 
chr8:3008099-3008126 5.77778 
chr8:3012881-3012902 6 
chr8:3014508-3014525 6 
chr8:3017640-3017658 5.88889 
chr8:3019146-3019162 6 
chr8:3021132-3021149 5.76471 
chr8:3022519-3022560 5.68293 
chr8:3022926-3022966 5.875 
chr8:3023707-3023731 5.83333 
chr8:3024055-3024075 5.95 
chr8:3024806-3024827 5.80952 
chr8:3026153-3026185 5.75 
chr8:3026441-3026454 6 
chr8:3027713-3027742 5.55172 
chr8:3029707-3029735 5.42857 
chr8:3032311-3032334 5.43478 
chr8:3032917-3033100 5.62842 
chr8:3033110-3033124 6 
chr8:3034275-3034313 6 
chr8:3036470-3036482 6 
chr8:3038154-3038168 6 
chr8:3038318-3038340 5.54545 
chr8:3040100-3040150 6 
chr8:3040197-3040223 5.84615 
chr8:3040271-3040285 6 
chr8:3040363-3040476 5.92035 
chr8:3045578-3045625 5.82979 
chr8:3045804-3045841 5.81081 
chr8:3048967-3048995 5.35714 
chr8:3050172-3050202 5.36667 
chr8:3051930-3051990 5.96667 
chr8:3054984-3055000 6 
chr8:3056781-3056800 5.84211 
chr8:3057667-3057700 5.30303 
chr8:3058080-3058126 5.84783 
chr8:3058670-3058701 5.25806 
chr8:3063735-3063984 5.53815 
chr8:3064000-3064060 5.56667 
chr8:3064077-3064141 5.67188 
chr8:3064156-3064213 5.50877 
chr8:3064647-3064681 5.85294 
chr8:3065333-3065356 5.86957 
chr8:3066793-3066849 5.85714 
chr8:3067976-3068022 5.80435 
chr8:3068029-3068080 5.2549 
chr8:3068095-3068134 5.41026 
chr8:3068172-3068226 5.35185 
chr8:3071189-3071317 5.64844 
chr8:3071329-3071392 5.61905 
chr8:3071687-3071702 6 
chr8:3076394-3076410 5.875 
chr8:3077360-3077402 5.38095 
chr8:3077786-3077822 5.30556 
chr8:3078358-3078396 5.5 
chr8:3079051-3079079 6 
chr8:3082636-3082653 5.82353 
chr8:3084103-3084118 6 
chr8:3084383-3084403 5.7 
chr8:3084920-3084933 6 
chr8:3086202-3086221 5.68421 
chr8:3089011-3089038 5.48148 
chr8:3089303-3089324 5.57143 
chr8:3091047-3091071 5.45833 
chr8:3093438-3093452 6 
chr8:3095023-3095063 5.625 
chr8:3095150-3095210 5.36667 
chr8:3095348-3095489 5.1844 
chr8:3100337-3100350 6 
chr8:3101264-3101352 5.30682 
chr8:3102624-3102654 5.2 
chr8:3105273-3105298 5.68 
chr8:3106045-3106064 6 
chr8:3107121-3107141 5.6 
chr8:3113381-3113401 5.6 
chr8:3113831-3113873 5.71429 
chr8:3116936-3116968 5.84375 
chr8:3117613-3117640 5.44444 
chr8:3118510-3118539 5.51724 
chr8:3119706-3119756 5.92 
chr8:3120060-3120079 6 
chr8:3122357-3122401 5.47727 
chr8:3124126-3124145 6 
chr8:3125671-3125689 6 
chr8:3125811-3125831 6 
chr8:3127568-3127584 6 
chr8:3128423-3128462 5.64103 
chr8:3143343-3143367 5.75 
chr8:3146200-3146225 5.32 
chr8:3146343-3146360 5.94118 
chr8:3151035-3151062 5.51852 
chr8:3152633-3152659 6 
chr8:3158480-3158500 5.9 
chr8:3159656-3159685 5.62069 
chr8:3162234-3162265 5.54839 
chr8:3162557-3162576 5.68421 
chr8:3164366-3164387 5.95238 
chr8:3164399-3164420 5.52381 
chr8:3165573-3165608 5.82857 
chr8:3166254-3166270 6 
chr8:3168403-3168423 5.65 
chr8:3171768-3171789 6 
chr8:3172861-3172896 5.82857 
chr8:3172959-3172979 6 
chr8:3175105-3175118 6 
chr8:3176008-3176035 5.44444 
chr8:3178447-3178468 5.57143 
chr8:3180441-3180477 5.83333 
chr8:3180629-3180655 5.5 
chr8:3183345-3183373 5.96429 
chr8:3187333-3187369 5.36111 
chr8:3189562-3189592 5.23333 
chr8:3189627-3189639 6 
chr8:3190178-3190219 5.31707 
chr8:3193201-3193216 5.86667 
chr8:3196333-3196366 5.63636 
chr8:3196494-3196516 5.59091 
chr8:3200000-3200023 5.56522 
chr8:3200408-3200433 5.8 
chr8:3201975-3202000 5.6 
chr8:3205378-3205411 5.27273 
chr8:3207145-3207181 5.27778 
chr8:3207301-3207500 5.62312 
chr8:3207545-3207637 5.34783 
chr8:3207648-3207854 5.31553 
chr8:3209120-3209144 5.95833 
chr8:3209246-3209314 5.48529 
chr8:3210365-3210405 5.55 
chr8:3210422-3210443 5.7619 
chr8:3211973-3211985 6 
chr8:3212320-3212360 5.675 
chr8:3212379-3212465 5.65116 
chr8:3212491-3212528 5.97297 
chr8:3214196-3214219 6 
chr8:3215607-3215632 5.84 
chr8:3216947-3216960 6 
chr8:3218376-3218395 5.78947 
chr8:3218987-3219020 5.81818 
chr8:3219173-3219201 5.89286 
chr8:3221034-3221062 5.82143 
chr8:3224463-3224483 5.7 
chr8:3224788-3224876 5.48864 
chr8:3224931-3225003 5.54167 
chr8:3225209-3225234 5.36 
chr8:3231474-3231487 6 
chr8:3232905-3232934 5.41379 
chr8:3239836-3239879 5.48837 
chr8:3239909-3240000 5.51648 
chr8:3240019-3240064 5.8 
chr8:3240083-3240157 5.54054 
chr8:3241823-3241847 5.5 
chr8:3242191-3242314 5.64228 
chr8:3242361-3242495 5.56716 
chr8:3242523-3242719 5.81633 
chr8:3242733-3242810 5.45455 
chr8:3242855-3242872 5.94118 
chr8:3246378-3246458 5.625 
chr8:3246623-3246638 5.86667 
chr8:3247876-3247896 6 
chr8:3249774-3249795 5.85714 
chr8:3251505-3251587 5.7561 
chr8:3251751-3251779 5.28571 
chr8:3251799-3251826 5.7037 
chr8:3254204-3254235 5.6129 
chr8:3259036-3259074 5.28947 
chr8:3261856-3261873 6 
chr8:3263184-3263208 5.75 
chr8:3263746-3263764 5.88889 
chr8:3264541-3264724 5.51366 
chr8:3264852-3265077 5.45333 
chr8:3265100-3265144 5.43182 
chr8:3265159-3265189 5.4 
chr8:3269177-3269730 5.83725 
chr8:3271658-3271681 5.86957 
chr8:3271734-3271761 6 
chr8:3273200-3273226 5.26923 
chr8:3273824-3273843 6 
chr8:3280055-3280076 5.57143 
chr8:3283109-3283150 5.80488 
chr8:3287480-3287513 5.60606 
chr8:3287585-3287663 5.67949 
chr8:3289762-3289784 5.5 
chr8:3290030-3290045 6 
chr8:3290960-3291000 5.2 
chr8:3292521-3292559 5.81579 
chr8:3292786-3292817 6 
chr8:3293027-3293058 5.90323 
chr8:3296644-3296699 5.8 
chr8:3296803-3296857 5.74074 
chr8:3297000-3297039 5.74359 
chr8:3298291-3298315 5.79167 
chr8:3299013-3299042 5.86207 
chr8:3299537-3299622 5.50588 
chr8:3300244-3300284 5.375 
chr8:3300845-3300875 5.8 
chr8:3301590-3301611 5.52381 
chr8:3302236-3302258 5.5 
chr8:3305824-3305949 5.832 
chr8:3312521-3312542 5.52381 
chr8:3322082-3322146 5.34375 
chr8:3322570-3322595 5.36 
chr8:3324099-3324116 6 
chr8:3329003-3329240 5.63291 
chr8:3330948-3330974 5.38462 
chr8:3332874-3332898 5.41667 
chr8:3334434-3334449 6 
chr8:3336793-3336816 5.91304 
chr8:3337938-3337953 6 
chr8:3338676-3338696 6 
chr8:3343048-3343092 5.77273 
chr8:3343281-3343353 5.98611 
chr8:3345608-3345628 6 
chr8:3346561-3346591 5.43333 
chr8:3348377-3348401 5.41667 
chr8:3350815-3350836 5.7619 
chr8:3352014-3352175 5.53416 
chr8:3354923-3354943 6 
chr8:3355899-3355916 6 
chr8:3358744-3358810 5.18182 
chr8:3359886-3359898 6 
chr8:3361337-3361367 5.23333 
chr8:3364064-3364091 5.40741 
chr8:3369278-3369370 5.80435 
chr8:3370030-3370056 5.92308 
chr8:3370114-3370136 5.72727 
chr8:3370636-3370653 5.82353 
chr8:3374144-3374171 5.44444 
chr8:3375782-3375807 5.36 
chr8:3377508-3377558 5.48 
chr8:3380349-3380401 5.28846 
chr8:3380518-3380562 5.68182 
chr8:3381075-3381147 5.44444 
chr8:3381214-3381297 5.59036 
chr8:3381312-3381340 5.42857 
chr8:3381369-3381441 5.40278 
chr8:3381471-3381557 5.5 
chr8:3381573-3381664 5.37363 
chr8:3381689-3381720 5.25806 
chr8:3381743-3381761 6 
chr8:3381772-3381791 5.63158 
chr8:3381834-3381863 5.62069 
chr8:3381891-3381985 5.46809 
chr8:3382000-3382038 5.47368 
chr8:3382052-3382082 5.73333 
chr8:3382114-3382147 5.63636 
chr8:3382220-3382256 5.58333 
chr8:3382307-3382351 5.47727 
chr8:3388040-3388057 5.88235 
chr8:3392040-3392052 6 
chr8:3392465-3392484 5.68421 
chr8:3393081-3393120 5.4359 
chr8:3394512-3394539 5.85185 
chr8:3395760-3395788 5.57143 
chr8:3396000-3396062 5.41935 
chr8:3398193-3398218 5.32 
chr8:3399049-3399124 5.50667 
chr8:3399249-3399274 5.56 
chr8:3399798-3399826 5.89286 
chr8:3402731-3402764 5.33333 
chr8:3405090-3405118 5.28571 
chr8:3406181-3406223 6 
chr8:3407058-3407087 5.24138 
chr8:3407168-3407186 5.77778 
chr8:3409100-3409131 5.87097 
chr8:3413286-3413308 5.5 
chr8:3413914-3413942 5.64286 
chr8:3414038-3414079 5.80488 
chr8:3417015-3417040 5.36 
chr8:3419302-3419326 5.5 
chr8:3419656-3419669 5.92308 
chr8:3419881-3419968 5.54023 
chr8:3420960-3420981 5.85714 
chr8:3421085-3421102 5.94118 
chr8:3422039-3422067 6 
chr8:3422248-3422280 5.53125 
chr8:3422653-3422752 5.63636 
chr8:3423635-3423671 5.36111 
chr8:3423685-3423771 5.31395 
chr8:3424933-3424967 5.61765 
chr8:3425000-3425111 5.69369 
chr8:3425406-3425434 5.17857 
chr8:3425932-3425961 5.48276 
chr8:3426205-3426229 5.45833 
chr8:3426243-3426275 5.46875 
chr8:3432692-3432720 5.57143 
chr8:3433790-3433819 6 
chr8:3434737-3434760 5.56522 
chr8:3437625-3437654 5.65517 
chr8:3444313-3444335 6 
chr8:3445809-3445838 5.34483 
chr8:3446901-3446922 6 
chr8:3449194-3449261 5.43284 
chr8:3449292-3449330 5.89474 
chr8:3449366-3449403 5.48649 
chr8:3449442-3449500 5.32759 
chr8:3449564-3449588 5.66667 
chr8:3449621-3449660 5.61538 
chr8:3449686-3449720 5.44118 
chr8:3449737-3449763 5.61538 
chr8:3450168-3450227 5.79661 
chr8:3451335-3451379 5.38636 
chr8:3454290-3454330 5.575 
chr8:3456647-3456698 6 
chr8:3456879-3456913 5.47059 
chr8:3456971-3457075 5.43269 
chr8:3457726-3457753 5.55556 
chr8:3458334-3458362 5.78571 
chr8:3460238-3460269 5.93548 
chr8:3464231-3464246 5.93333 
chr8:3465695-3465709 6 
chr8:3467333-3467353 6 
chr8:3468060-3468099 5.30769 
chr8:3468602-3468621 5.63158 
chr8:3468750-3468778 5.53571 
chr8:3469110-3469129 5.78947 
chr8:3471224-3471260 6 
chr8:3473788-3473812 5.41667 
chr8:3474623-3474655 5.1875 
chr8:3475956-3476000 5.15909 
chr8:3477622-3477649 5.92593 
chr8:3479098-3479127 5.86207 
chr8:3479270-3479306 5.97222 
chr8:3479485-3479535 5.72 
chr8:3481493-3481519 5.96154 
chr8:3484013-3484035 5.54545 
chr8:3484382-3484426 5.45455 
chr8:3486469-3486500 5.19355 
chr8:3493315-3493355 5.9 
chr8:3497753-3497776 5.47826 
chr8:3498534-3498564 5.9 
chr8:3499676-3499728 5.46154 
chr8:3500359-3500424 5.66154 
chr8:3501222-3501239 6 
chr8:3502488-3502508 6 
chr8:3503013-3503033 5.75 
chr8:3503817-3503838 5.7619 
chr8:3504905-3505000 5.41053 
chr8:3505029-3505096 5.34328 
chr8:3505263-3505308 5.75556 
chr8:3507799-3507842 5.53488 
chr8:3509207-3509240 5.33333 
chr8:3509274-3509317 5.2093 
chr8:3509328-3509454 5.54762 
chr8:3509463-3509495 5.625 
chr8:3509537-3509709 5.49419 
chr8:3509723-3509755 5.53125 
chr8:3509776-3509811 5.6 
chr8:3509830-3509890 5.5 
chr8:3510416-3510441 5.6 
chr8:3510679-3510708 5.41379 
chr8:3510834-3510846 6 
chr8:3513181-3513198 6 
chr8:3515974-3516000 5.53846 
chr8:3516305-3516321 6 
chr8:3518000-3518055 5.94545 
chr8:3520523-3520537 6 
chr8:3523392-3523413 5.90476 
chr8:3523507-3523534 5.44444 
chr8:3524756-3524775 5.84211 
chr8:3526783-3526818 5.37143 
chr8:3527960-3528117 5.73248 
chr8:3528127-3528160 5.60606 
chr8:3528167-3528791 5.72115 
chr8:3528945-3529111 5.8494 
chr8:3540715-3540773 5.65517 
chr8:3541620-3541657 5.83784 
chr8:3541672-3541859 5.42781 
chr8:3542118-3542138 6 
chr8:3546430-3546486 5.25 
chr8:3547876-3547894 5.88889 
chr8:3548407-3548452 5.44444 
chr8:3548887-3548937 5.92 
chr8:3551228-3551288 5.26667 
chr8:3551319-3551361 5.54762 
chr8:3551480-3551528 5.58333 
chr8:3551541-3551619 5.55128 
chr8:3551633-3551661 5.25 
chr8:3552609-3552633 6 
chr8:3554752-3554781 5.34483 
chr8:3560958-3561000 5.92857 
chr8:3561591-3561608 6 
chr8:3567202-3567245 5.72093 
chr8:3567361-3567387 5.69231 
chr8:3569076-3569102 5.26923 
chr8:3569897-3569972 5.94667 
chr8:3571547-3571652 5.45714 
chr8:3572083-3572098 6 
chr8:3578142-3578173 6 
chr8:3579829-3579841 6 
chr8:3583021-3583045 6 
chr8:3587444-3587486 5.90476 
chr8:3590390-3590436 5.8913 
chr8:3590449-3590514 5.61538 
chr8:3590690-3590851 5.5528 
chr8:3590863-3590902 5.74359 
chr8:3592825-3592856 5.90323 
chr8:3593741-3593779 5.76316 
chr8:3598735-3598758 6 
chr8:3600240-3600320 5.6375 
chr8:3602016-3602037 5.90476 
chr8:3607835-3607870 5.54286 
chr8:3608821-3608859 5.89474 
chr8:3608873-3608987 5.14912 
chr8:3609113-3609136 5.43478 
chr8:3610198-3610221 6 
chr8:3611955-3611988 6 
chr8:3615370-3615407 5.75676 
chr8:3617262-3617276 6 
chr8:3617426-3617443 6 
chr8:3619022-3619040 6 
chr8:3622261-3622276 6 
chr8:3628053-3628080 5.44444 
chr8:3628512-3628564 5.59615 
chr8:3629689-3630251 5.79893 
chr8:3631279-3631301 5.77273 
chr8:3633613-3633642 5.65517 
chr8:3634329-3634353 5.70833 
chr8:3634631-3634689 5.74138 
chr8:3635540-3635555 5.93333 
chr8:3636671-3636701 6 
chr8:3637578-3637595 5.82353 
chr8:3640415-3640429 6 
chr8:3644749-3644792 5.2093 
chr8:3646888-3646978 5.77778 
chr8:3647248-3647265 6 
chr8:3647851-3647909 5.56897 
chr8:3649344-3649366 5.77273 
chr8:3652637-3652755 5.88983 
chr8:3652779-3653221 5.82805 
chr8:3653245-3653314 5.76812 
chr8:3653387-3653862 5.87789 
chr8:3653875-3653931 5.875 
chr8:3653944-3654063 5.84034 
chr8:3654078-3654144 5.42424 
chr8:3654155-3654190 5.45714 
chr8:3656908-3656927 5.63158 
chr8:3660861-3660875 6 
chr8:3670613-3670627 6 
chr8:3673071-3673107 5.16667 
chr8:3674763-3674815 5.94231 
chr8:3676438-3676454 5.875 
chr8:3677055-3677078 6 
chr8:3677876-3677891 6 
chr8:3678076-3678110 5.88235 
chr8:3679303-3679338 5.65714 
chr8:3681757-3681782 5.68 
chr8:3684292-3684321 5.62069 
chr8:3690330-3690343 5.92308 
chr8:3690599-3690612 6 
chr8:3693345-3693370 5.56 
chr8:3694351-3694384 5.39394 
chr8:3695905-3695945 5.625 
chr8:3695975-3696061 5.55814 
chr8:3696079-3696295 5.40278 
chr8:3696309-3696421 5.66964 
chr8:3696452-3696891 5.45103 
chr8:3696911-3697045 5.6791 
chr8:3697059-3697121 5.69355 
chr8:3698205-3698226 5.57143 
chr8:3702338-3702351 6 
chr8:3704239-3704275 5.69444 
chr8:3705481-3705500 5.68421 
chr8:3705591-3705626 5.51429 
chr8:3706431-3706474 5.69767 
chr8:3707331-3707352 5.61905 
chr8:3708219-3708258 5.58974 
chr8:3709203-3709227 5.5 
chr8:3711379-3711426 5.70213 
chr8:3711441-3711484 5.93023 
chr8:3711530-3711582 5.25 
chr8:3711618-3711651 5.48485 
chr8:3711670-3711689 5.84211 
chr8:3712895-3712926 5.58065 
chr8:3719205-3719242 5.35135 
chr8:3720917-3720931 6 
chr8:3724620-3724636 5.8125 
chr8:3725128-3725163 5.65714 
chr8:3727832-3727844 6 
chr8:3730361-3730384 5.86957 
chr8:3731210-3731242 5.65625 
chr8:3734010-3734037 5.44444 
chr8:3734123-3734145 5.59091 
chr8:3736790-3736812 5.5 
chr8:3737346-3737371 6 
chr8:3738766-3738791 5.4 
chr8:3739129-3739202 5.82192 
chr8:3740919-3741000 5.34568 
chr8:3741130-3741164 5.41176 
chr8:3741412-3741441 5.37931 
chr8:3742434-3742480 5.6087 
chr8:3743507-3743585 5.74359 
chr8:3746887-3746909 5.54545 
chr8:3746974-3747010 6 
chr8:3747036-3747097 5.65574 
chr8:3748448-3748481 5.93939 
chr8:3748553-3748583 5.8 
chr8:3750056-3750077 6 
chr8:3750237-3750257 6 
chr8:3750861-3750889 5.75 
chr8:3754018-3754044 5.76923 
chr8:3757526-3757552 5.34615 
chr8:3757617-3757668 5.39216 
chr8:3757685-3757813 5.32812 
chr8:3757885-3757958 5.20548 
chr8:3758046-3758072 5.30769 
chr8:3758109-3758133 5.5 
chr8:3758179-3758204 5.72 
chr8:3758285-3758325 5.375 
chr8:3761888-3761920 5.59375 
chr8:3762131-3762171 5.725 
chr8:3766018-3766044 5.92308 
chr8:3766482-3766503 5.85714 
chr8:3769054-3769077 5.86957 
chr8:3772927-3772945 6 
chr8:3774938-3774957 6 
chr8:3775391-3775423 5.21875 
chr8:3775766-3775781 6 
chr8:3776043-3776056 5.92308 
chr8:3776706-3776735 5.86207 
chr8:3777872-3777904 5.6875 
chr8:3779107-3779152 5.17778 
chr8:3780832-3780860 5.32143 
chr8:3783520-3783560 5.725 
chr8:3783575-3783654 5.77215 
chr8:3783856-3783875 5.84211 
chr8:3784236-3784254 6 
chr8:3789189-3789211 5.63636 
chr8:3792368-3792392 5.625 
chr8:3798019-3798064 5.88889 
chr8:3798681-3798701 5.65 
chr8:3802700-3802714 6 
chr8:3804080-3804094 6 
chr8:3805725-3805749 5.875 
chr8:3806032-3806059 5.40741 
chr8:3815207-3815273 5.54545 
chr8:3815835-3815853 5.72222 
chr8:3818780-3818827 5.80851 
chr8:3822634-3822665 5.19355 
chr8:3823130-3823150 5.95 
chr8:3824243-3824291 5.70833 
chr8:3825526-3825557 5.70968 
chr8:3825709-3825735 5.92308 
chr8:3828264-3828289 6 
chr8:3829387-3829423 5.44444 
chr8:3830447-3830472 5.6 
chr8:3831752-3831781 5.41379 
chr8:3834343-3834393 5.76 
chr8:3839022-3839042 6 
chr8:3839682-3839734 5.78846 
chr8:3840052-3840084 5.625 
chr8:3840468-3840489 5.90476 
chr8:3840647-3840665 5.88889 
chr8:3842226-3842302 5.76316 
chr8:3843278-3843290 6 
chr8:3849633-3849708 5.33333 
chr8:3849746-3849768 5.54545 
chr8:3851969-3851983 6 
chr8:3856518-3856562 5.15909 
chr8:3856619-3856694 5.52 
chr8:3859721-3859788 5.74627 
chr8:3860534-3860560 5.46154 
chr8:3860917-3860970 5.66038 
chr8:3862248-3862280 5.8125 
chr8:3862805-3862825 5.8 
chr8:3864066-3864082 6 
chr8:3864345-3864362 6 
chr8:3865772-3865805 5.36364 
chr8:3866105-3866145 5.925 
chr8:3873182-3873200 6 
chr8:3873421-3873444 5.43478 
chr8:3876970-3876993 5.91304 
chr8:3877436-3877459 5.56522 
chr8:3879641-3879717 5.46053 
chr8:3881105-3881118 6 
chr8:3881275-3881309 5.88235 
chr8:3884434-3884469 5.74286 
chr8:3885438-3885467 5.2069 
chr8:3890652-3890672 6 
chr8:3890963-3890988 5.6 
chr8:3894478-3894514 6 
chr8:3898512-3898551 5.76923 
chr8:3900337-3900359 6 
chr8:3900653-3900675 5.68182 
chr8:3900821-3900847 5.26923 
chr8:3902159-3902195 5.5 
chr8:3902239-3902305 5.16667 
chr8:3903638-3903717 5.32911 
chr8:3905040-3905066 6 
chr8:3907904-3907945 5.56098 
chr8:3908639-3908662 5.95652 
chr8:3909335-3909461 5.84127 
chr8:3913126-3913156 5.33333 
chr8:3913600-3913616 6 
chr8:3913915-3913935 5.9 
chr8:3914055-3914069 6 
chr8:3920833-3920868 5.2 
chr8:3925601-3925619 6 
chr8:3927401-3927429 5.96429 
chr8:3928391-3928417 5.42308 
chr8:3928635-3928651 5.8125 
chr8:3934801-3934839 5.78947 
chr8:3935835-3935849 6 
chr8:3936400-3936459 5.91525 
chr8:3940128-3940147 6 
chr8:3940276-3940297 5.66667 
chr8:3942413-3942438 5.76 
chr8:3948431-3948453 5.90909 
chr8:3949941-3949971 5.33333 
chr8:3951487-3951549 5.77419 
chr8:3952900-3952927 5.44444 
chr8:3956697-3956740 5.5814 
chr8:3957197-3957209 6 
chr8:3961000-3961059 5.57627 
chr8:3961906-3961969 5.61905 
chr8:3965546-3965611 5.90769 
chr8:3965629-3965689 5.26667 
chr8:3968138-3968176 5.15789 
chr8:3970912-3970935 6 
chr8:3973482-3973534 5.92308 
chr8:3976780-3976804 5.375 
chr8:3978603-3978650 5.89362 
chr8:3983280-3983319 5.51282 
chr8:3984975-3985000 5.84 
chr8:3985331-3985355 5.41667 
chr8:3986000-3986025 5.44 
chr8:3986596-3986646 5.6 
chr8:3987105-3987118 6 
chr8:3989278-3989297 6 
chr8:3989714-3989737 6 
chr8:3990451-3990466 6 
chr8:3991246-3991271 5.44 
chr8:3992799-3992956 5.49045 
chr8:3995385-3995409 5.58333 
chr8:3995566-3995604 6 
chr8:3995727-3995747 6 
chr8:3998015-3998035 5.95 
chr8:4001789-4001811 5.5 
chr8:4004116-4004146 6 
chr8:4008110-4008134 5.45833 
chr8:4010353-4010391 5.21053 
chr8:4011792-4011805 6 
chr8:4014942-4015006 5.5 
chr8:4015936-4015958 5.86364 
chr8:4022402-4022430 5.64286 
chr8:4025650-4025762 5.69643 
chr8:4025913-4025952 5.30769 
chr8:4027740-4027768 5.25 
chr8:4029260-4029281 5.66667 
chr8:4032227-4032297 5.82857 
chr8:4037947-4037966 5.63158 
chr8:4038094-4038157 5.63492 
chr8:4038876-4038894 5.88889 
chr8:4039466-4039500 5.47059 
chr8:4039547-4039578 5.64516 
chr8:4042660-4042724 5.34375 
chr8:4043990-4044012 5.77273 
chr8:4044500-4044525 5.52 
chr8:4045198-4045211 6 
chr8:4047775-4047792 6 
chr8:4048919-4048972 5.75472 
chr8:4049266-4049279 6 
chr8:4050183-4050207 5.375 
chr8:4053734-4053761 5.74074 
chr8:4056008-4056029 5.80952 
chr8:4059062-4059098 6 
chr8:4061210-4061271 5.39344 
chr8:4062252-4062297 5.28889 
chr8:4069696-4069712 6 
chr8:4070273-4070293 6 
chr8:4071634-4071651 5.82353 
chr8:4072169-4072209 5.475 
chr8:4083589-4083624 6 
chr8:4084345-4084359 6 
chr8:4086189-4086218 5.24138 
chr8:4087823-4087847 5.45833 
chr8:4089453-4089485 5.34375 
chr8:4089708-4089731 5.6087 
chr8:4090353-4090375 5.72727 
chr8:4090731-4090743 6 
chr8:4092875-4092908 5.9697 
chr8:4093297-4093311 6 
chr8:4093545-4093586 5.90244 
chr8:4099219-4099238 5.68421 
chr8:4102324-4102345 5.61905 
chr8:4103349-4103372 5.43478 
chr8:4103716-4103741 5.48 
chr8:4104203-4104238 5.25714 
chr8:4105711-4105725 6 
chr8:4109275-4109425 5.46 
chr8:4111429-4111451 6 
chr8:4115809-4115988 5.55866 
chr8:4116000-4116024 5.79167 
chr8:4116041-4116056 5.86667 
chr8:4116071-4116113 5.54762 
chr8:4119077-4119109 5.625 
chr8:4120697-4120723 5.34615 
chr8:4124974-4125004 5.6 
chr8:4126576-4126592 5.8125 
chr8:4129061-4129097 5.22222 
chr8:4130606-4130642 5.19444 
chr8:4134109-4134134 5.44 
chr8:4134720-4134753 5.48485 
chr8:4141046-4141059 6 
chr8:4142350-4142384 5.82353 
chr8:4145178-4145210 5.875 
chr8:4149754-4149788 5.47059 
chr8:4152540-4152571 5.25806 
chr8:4152590-4152669 5.91139 
chr8:4152679-4152708 5.86207 
chr8:4152717-4152748 5.6129 
chr8:4152761-4152792 5.6129 
chr8:4152805-4152838 5.72727 
chr8:4152847-4153003 5.53205 
chr8:4153035-4153064 5.55172 
chr8:4153093-4153122 5.72414 
chr8:4153131-4153145 6 
chr8:4153193-4153222 5.62069 
chr8:4153237-4153315 5.82051 
chr8:4153491-4153510 5.89474 
chr8:4154218-4154232 6 
chr8:4154857-4154884 5.66667 
chr8:4156421-4156469 5.45833 
chr8:4158047-4158068 5.52381 
chr8:4160944-4160973 6 
chr8:4161170-4161190 5.9 
chr8:4165806-4165853 5.23404 
chr8:4166578-4166604 5.26923 
chr8:4169244-4169257 6 
chr8:4169285-4169316 5.64516 
chr8:4169898-4170000 5.65686 
chr8:4171537-4171571 5.82353 
chr8:4172125-4172144 6 
chr8:4175105-4175151 5.69565 
chr8:4177040-4177054 6 
chr8:4178407-4178437 5.2 
chr8:4179293-4179318 5.52 
chr8:4180518-4180536 5.77778 
chr8:4183295-4183323 5.32143 
chr8:4185145-4185171 5.96154 
chr8:4185764-4185782 6 
chr8:4186090-4186115 5.72 
chr8:4187371-4187402 5.80645 
chr8:4187735-4187766 5.6129 
chr8:4188992-4189006 6 
chr8:4190074-4190124 6 
chr8:4191584-4191605 6 
chr8:4199720-4199785 5.70769 
chr8:4202072-4202100 5.57143 
chr8:4206068-4206187 5.57143 
chr8:4207342-4207355 6 
chr8:4211653-4211676 5.43478 
chr8:4212387-4212426 6 
chr8:4212777-4212789 6 
chr8:4212828-4212886 5.48276 
chr8:4213439-4213457 5.88889 
chr8:4213851-4213866 6 
chr8:4215589-4215613 5.83333 
chr8:4215632-4215679 5.57447 
chr8:4216488-4216500 6 
chr8:4219487-4219509 6 
chr8:4219799-4219811 6 
chr8:4222346-4222389 6 
chr8:4224212-4224241 5.82759 
chr8:4229230-4229250 5.6 
chr8:4230000-4230027 5.48148 
chr8:4230153-4230165 6 
chr8:4236008-4236030 5.59091 
chr8:4239268-4239300 5.8125 
chr8:4245092-4245109 6 
chr8:4245825-4245862 5.83784 
chr8:4246952-4246973 5.52381 
chr8:4248019-4248045 6 
chr8:4250158-4250191 5.60606 
chr8:4254138-4254158 6 
chr8:4255045-4255069 6 
chr8:4255910-4255925 6 
chr8:4260314-4260354 5.875 
chr8:4262835-4262858 5.56522 
chr8:4263127-4263142 6 
chr8:4267155-4267179 5.79167 
chr8:4269511-4269534 6 
chr8:4278765-4278781 6 
chr8:4279299-4279335 5.38889 
chr8:4280655-4280681 5.57692 
chr8:4282901-4282914 6 
chr8:4284020-4284055 5.25714 
chr8:4284172-4284278 5.45283 
chr8:4284347-4284371 5.41667 
chr8:4285010-4285030 6 
chr8:4286242-4286254 6 
chr8:4286674-4286695 5.61905 
chr8:4286849-4286895 5.30435 
chr8:4289000-4289021 5.85714 
chr8:4289123-4289161 5.55263 
chr8:4298617-4298635 6 
chr8:4298782-4298799 6 
chr8:4301868-4301893 6 
chr8:4304239-4304313 5.91892 
chr8:4307195-4307221 5.57692 
chr8:4309459-4309517 5.55172 
chr8:4310704-4310761 5.82456 
chr8:4311336-4311356 6 
chr8:4313440-4313485 5.8 
chr8:4313581-4313599 6 
chr8:4314500-4314532 5.46875 
chr8:4319061-4319084 5.56522 
chr8:4319240-4319274 5.70588 
chr8:4322382-4322420 5.92105 
chr8:4323802-4323863 5.45902 
chr8:4324644-4324674 6 
chr8:4325352-4325364 6 
chr8:4333120-4333150 5.96667 
chr8:4336945-4336957 6 
chr8:4337707-4337728 5.85714 
chr8:4342500-4342537 5.91892 
chr8:4343583-4343606 5.52174 
chr8:4343618-4343794 5.96591 
chr8:4344683-4344706 5.65217 
chr8:4347558-4347576 5.88889 
chr8:4348714-4348740 5.30769 
chr8:4349553-4349572 5.89474 
chr8:4350813-4350842 5.31034 
chr8:4353096-4353112 5.9375 
chr8:4356000-4356038 5.10526 
chr8:4358662-4358722 5.5 
chr8:4361491-4361512 5.7619 
chr8:4365599-4365638 5.51282 
chr8:4366942-4366961 5.78947 
chr8:4367911-4367939 6 
chr8:4368067-4368466 5.65915 
chr8:4371588-4371622 5.64706 
chr8:4376282-4376307 5.6 
chr8:4376856-4376894 5.44737 
chr8:4377264-4377299 6 
chr8:4377442-4377474 5.8125 
chr8:4378893-4378914 5.71429 
chr8:4381040-4381064 5.70833 
chr8:4382091-4382116 5.92 
chr8:4386303-4386338 5.71429 
chr8:4387395-4387450 5.58182 
chr8:4387836-4387861 6 
chr8:4391382-4391408 5.38462 
chr8:4391426-4391483 5.36842 
chr8:4391768-4391801 5.39394 
chr8:4392274-4392297 5.73913 
chr8:4392751-4392784 5.30303 
chr8:4393908-4393932 5.375 
chr8:4394155-4394202 5.31915 
chr8:4394948-4394961 6 
chr8:4396164-4396199 5.68571 
chr8:4399254-4399285 5.54839 
chr8:4401193-4401217 6 
chr8:4404329-4404355 5.38462 
chr8:4404963-4404976 5.92308 
chr8:4406582-4406604 5.77273 
chr8:4407418-4407449 5.96774 
chr8:4407842-4407878 5.83333 
chr8:4409189-4409204 6 
chr8:4409235-4409258 5.95652 
chr8:4409366-4409388 5.72727 
chr8:4410961-4410975 6 
chr8:4415177-4415215 5.42105 
chr8:4416390-4416425 5.88571 
chr8:4416737-4416769 5.84375 
chr8:4418893-4418913 5.95 
chr8:4419201-4419249 5.375 
chr8:4420421-4420445 5.375 
chr8:4420925-4420959 5.58824 
chr8:4421127-4421163 5.36111 
chr8:4423256-4423360 5.58654 
chr8:4424174-4424195 6 
chr8:4425833-4425849 6 
chr8:4426591-4426611 6 
chr8:4426625-4426640 6 
chr8:4435854-4435882 6 
chr8:4436770-4436806 5.77778 
chr8:4436841-4436895 5.51852 
chr8:4437272-4437305 5.33333 
chr8:4439593-4439615 5.59091 
chr8:4444890-4445022 5.54545 
chr8:4446301-4446323 6 
chr8:4446490-4446515 5.36 
chr8:4446570-4446599 5.34483 
chr8:4451717-4451734 6 
chr8:4454074-4454093 5.63158 
chr8:4455500-4455521 5.52381 
chr8:4458478-4458490 6 
chr8:4461359-4461406 5.87234 
chr8:4461845-4461867 5.54545 
chr8:4461903-4461928 6 
chr8:4462793-4462816 5.86957 
chr8:4464242-4464267 5.44 
chr8:4471666-4471679 6 
chr8:4472137-4472195 5.55172 
chr8:4477812-4477858 5.34783 
chr8:4478883-4478910 5.44444 
chr8:4485595-4485627 5.1875 
chr8:4485635-4485657 5.81818 
chr8:4485884-4486022 5.83333 
chr8:4487782-4487822 5.875 
chr8:4487973-4488020 5.80851 
chr8:4488888-4488901 6 
chr8:4493512-4493549 5.21622 
chr8:4494419-4494482 5.36508 
chr8:4495166-4495198 6 
chr8:4496773-4496786 6 
chr8:4498384-4498397 6 
chr8:4498455-4498500 5.42222 
chr8:4498541-4498580 5.71795 
chr8:4501030-4501070 5.525 
chr8:4502966-4502984 6 
chr8:4505984-4506022 5.55263 
chr8:4507869-4507890 6 
chr8:4511412-4511437 5.44 
chr8:4515545-4515597 5.51923 
chr8:4515986-4516011 5.76 
chr8:4517375-4517400 5.48 
chr8:4520418-4520451 5.39394 
chr8:4522084-4522113 5.37931 
chr8:4522934-4522958 5.41667 
chr8:4525937-4525983 6 
chr8:4529243-4529276 6 
chr8:4530533-4530568 5.34286 
chr8:4530688-4530705 5.88235 
chr8:4532162-4532200 5.44737 
chr8:4534377-4534422 5.31111 
chr8:4534430-4534668 5.43697 
chr8:4534933-4534955 5.59091 
chr8:4537329-4537374 5.28889 
chr8:4538431-4538444 6 
chr8:4538472-4538520 5.91667 
chr8:4540477-4540511 6 
chr8:4543098-4543129 5.90323 
chr8:4543142-4543177 5.08571 
chr8:4545334-4545379 5.82222 
chr8:4545658-4545681 5.73913 
chr8:4547523-4547562 5.23077 
chr8:4549857-4549887 5.36667 
chr8:4551866-4551886 6 
chr8:4554693-4554733 5.65 
chr8:4556425-4556458 6 
chr8:4557854-4557882 5.17857 
chr8:4559775-4559794 5.94737 
chr8:4563641-4563680 5.35897 
chr8:4563691-4563713 5.63636 
chr8:4565408-4565446 6 
chr8:4565630-4565655 5.72 
chr8:4567900-4567938 5.44737 
chr8:4568368-4568395 5.85185 
chr8:4569278-4569302 5.66667 
chr8:4570886-4570935 5.83673 
chr8:4574815-4575000 5.83243 
chr8:4575054-4575121 5.79104 
chr8:4577676-4577710 5.58824 
chr8:4579719-4579739 5.7 
chr8:4580191-4580215 5.41667 
chr8:4581304-4581345 5.92683 
chr8:4582032-4582080 5.91667 
chr8:4584326-4584368 5.19048 
chr8:4585315-4585352 5.37838 
chr8:4585414-4585554 5.51429 
chr8:4585609-4585638 5.37931 
chr8:4585670-4585692 5.68182 
chr8:4585702-4585739 5.45946 
chr8:4587730-4587768 5.89474 
chr8:4588262-4588306 5.40909 
chr8:4589866-4589899 6 
chr8:4590643-4590666 5.73913 
chr8:4593231-4593250 5.78947 
chr8:4596417-4596439 5.72727 
chr8:4596585-4596668 5.39759 
chr8:4597200-4597225 5.44 
chr8:4599522-4599565 6 
chr8:4599996-4600029 5.42424 
chr8:4600570-4600593 5.6087 
chr8:4603118-4603182 5.39062 
chr8:4606555-4606587 5.6875 
chr8:4607515-4607541 5.57692 
chr8:4609591-4609658 5.49254 
chr8:4610925-4610975 5.9 
chr8:4612656-4612684 5.5 
chr8:4615481-4615500 5.84211 
chr8:4618893-4618935 5.80952 
chr8:4619358-4619487 5.90698 
chr8:4622394-4622431 5.86486 
chr8:4623036-4623064 5.42857 
chr8:4624349-4624387 5.44737 
chr8:4627691-4627714 5.43478 
chr8:4627733-4627761 5.39286 
chr8:4630590-4630614 5.79167 
chr8:4635650-4635679 5.24138 
chr8:4637411-4637442 5.90323 
chr8:4637937-4637972 5.88571 
chr8:4638077-4638099 5.68182 
chr8:4646271-4646289 5.94444 
chr8:4648581-4648649 5.88235 
chr8:4649663-4649689 5.42308 
chr8:4650465-4650556 5.50549 
chr8:4650971-4651014 5.18605 
chr8:4651357-4651370 6 
chr8:4652774-4652806 6 
chr8:4657120-4657145 6 
chr8:4657960-4657988 5.46429 
chr8:4659862-4659895 5.69697 
chr8:4662050-4662069 5.89474 
chr8:4662095-4662115 5.9 
chr8:4671718-4671775 5.73684 
chr8:4673216-4673235 6 
chr8:4674665-4674703 5.44737 
chr8:4680086-4680138 5.57692 
chr8:4680862-4680875 6 
chr8:4681522-4681586 5.42188 
chr8:4681604-4681628 6 
chr8:4683118-4683132 5.92857 
chr8:4683307-4683327 5.9 
chr8:4683794-4683865 5.64789 
chr8:4687259-4687273 6 
chr8:4692478-4692535 5.92982 
chr8:4695421-4695436 5.93333 
chr8:4699433-4699455 6 
chr8:4700956-4700973 6 
chr8:4704897-4704933 5.13889 
chr8:4705299-4705311 6 
chr8:4706863-4706893 5.4 
chr8:4707904-4707922 6 
chr8:4713189-4713209 5.65 
chr8:4717781-4717800 5.63158 
chr8:4718559-4718593 5.14706 
chr8:4721790-4721812 5.68182 
chr8:4722397-4722430 5.81818 
chr8:4722524-4722544 5.7 
chr8:4726294-4726323 5.65517 
chr8:4726520-4726547 5.2963 
chr8:4727358-4727388 5.86667 
chr8:4731545-4731580 5.34286 
chr8:4731910-4731922 6 
chr8:4732314-4732342 5.5 
chr8:4732359-4732424 5.6 
chr8:4732500-4732588 5.56818 
chr8:4733332-4733360 5.57143 
chr8:4736009-4736040 5.70968 
chr8:4736432-4736463 5.90323 
chr8:4737541-4737568 5.66667 
chr8:4738516-4738528 6 
chr8:4738933-4738986 6 
chr8:4739055-4739068 6 
chr8:4741726-4741750 5.66667 
chr8:4741926-4741950 5.54167 
chr8:4743495-4743525 5.96667 
chr8:4743847-4743884 5.40541 
chr8:4745175-4745223 5.875 
chr8:4745726-4745748 5.63636 
chr8:4746026-4746058 5.65625 
chr8:4750101-4750129 5.42857 
chr8:4752074-4752093 5.73684 
chr8:4752220-4752240 6 
chr8:4756142-4756173 5.83871 
chr8:4760344-4760369 5.6 
chr8:4760489-4760573 5.7619 
chr8:4763341-4763377 5.83333 
chr8:4765038-4765081 5.23256 
chr8:4766053-4766087 5.41176 
chr8:4769553-4769578 5.88 
chr8:4769644-4769694 5.72 
chr8:4769881-4769894 5.92308 
chr8:4772105-4772125 5.8 
chr8:4775156-4775191 5.74286 
chr8:4778343-4778681 5.85207 
chr8:4779702-4779740 5.28947 
chr8:4781020-4781057 5.32432 
chr8:4782244-4782263 6 
chr8:4782737-4782757 6 
chr8:4783054-4783081 6 
chr8:4784609-4784641 6 
chr8:4787891-4787922 5.67742 
chr8:4790658-4790731 5.41096 
chr8:4791188-4791230 5.52381 
chr8:4792243-4792280 5.51351 
chr8:4792295-4792332 5.24324 
chr8:4792346-4792376 5.63333 
chr8:4792429-4792457 5.42857 
chr8:4792485-4792538 5.37736 
chr8:4794735-4794766 5.51613 
chr8:4795306-4795323 6 
chr8:4798327-4798354 5.59259 
chr8:4798731-4798757 5.69231 
chr8:4799107-4799133 5.84615 
chr8:4801017-4801060 5.83721 
chr8:4806598-4806638 5.225 
chr8:4807435-4807448 6 
chr8:4807573-4807614 5.31707 
chr8:4808484-4808522 6 
chr8:4808939-4809114 5.52571 
chr8:4809529-4809555 5.26923 
chr8:4810118-4810131 5.92308 
chr8:4810215-4810236 5.80952 
chr8:4813973-4813995 5.59091 
chr8:4818138-4818199 5.47541 
chr8:4819625-4819646 5.57143 
chr8:4819710-4819732 5.5 
chr8:4820712-4820735 5.6087 
chr8:4822024-4822067 5.86047 
chr8:4823731-4823746 6 
chr8:4823901-4823920 5.89474 
chr8:4826012-4826025 5.92308 
chr8:4826064-4826082 5.72222 
chr8:4826284-4826306 5.63636 
chr8:4826980-4827005 5.56 
chr8:4828169-4828199 5.36667 
chr8:4829210-4829224 6 
chr8:4830528-4830544 5.875 
chr8:4831537-4831557 5.6 
chr8:4837561-4837582 5.7619 
chr8:4839396-4839417 5.57143 
chr8:4849741-4849765 5.41667 
chr8:4852177-4852189 6 
chr8:4852332-4852358 5.34615 
chr8:4852806-4852833 5.62963 
chr8:4856709-4856731 5.77273 
chr8:4857871-4857904 5.9697 
chr8:4858064-4858088 5.875 
chr8:4858123-4858144 5.52381 
chr8:4863000-4863030 6 
chr8:4866956-4866993 6 
chr8:4868601-4868621 5.7 
chr8:4871663-4871696 5.51515 
chr8:4873368-4873407 5.69231 
chr8:4873495-4873515 5.9 
chr8:4874288-4874315 5.22222 
chr8:4876772-4876984 5.7783 
chr8:4880133-4880171 5.92105 
chr8:4880439-4880477 5.81579 
chr8:4881077-4881103 5.53846 
chr8:4882716-4882737 5.85714 
chr8:4886780-4886829 5.57143 
chr8:4888514-4888542 5.25 
chr8:4889350-4889392 5.83333 
chr8:4889435-4889477 5.7381 
chr8:4890781-4890826 6 
chr8:4892371-4892395 5.5 
chr8:4895898-4895919 5.66667 
chr8:4896109-4896139 5.73333 
chr8:4897148-4897215 5.19403 
chr8:4898241-4898255 6 
chr8:4900973-4901000 5.33333 
chr8:4905287-4905313 6 
chr8:4906043-4906055 6 
chr8:4906322-4906353 6 
chr8:4906975-4907000 5.32 
chr8:4907228-4907250 5.63636 
chr8:4907282-4907328 5.30435 
chr8:4907343-4907492 5.37584 
chr8:4907500-4907589 5.32584 
chr8:4907631-4907655 5.66667 
chr8:4908763-4908785 5.95455 
chr8:4909393-4909415 5.77273 
chr8:4909598-4909615 5.76471 
chr8:4909625-4909639 6 
chr8:4909694-4909736 5.69048 
chr8:4909790-4909858 5.42647 
chr8:4911323-4911356 5.66667 
chr8:4914957-4914981 5.83333 
chr8:4916294-4916314 5.75 
chr8:4916468-4916503 6 
chr8:4916696-4916736 5.65 
chr8:4917000-4917029 5.93103 
chr8:4920524-4920541 6 
chr8:4922347-4922360 6 
chr8:4926749-4926831 5.79268 
chr8:4926844-4926904 5.25 
chr8:4926972-4927036 5.42188 
chr8:4927698-4927763 5.58462 
chr8:4933082-4933108 6 
chr8:4934592-4934628 5.61111 
chr8:4935663-4935711 5.72917 
chr8:4937604-4937633 5.72414 
chr8:4939289-4939316 5.77778 
chr8:4941482-4941517 6 
chr8:4946295-4946316 5.57143 
chr8:4949589-4949621 5.1875 
chr8:4953542-4953564 6 
chr8:4956413-4956446 5.27273 
chr8:4959500-4959531 5.80645 
chr8:4962626-4962737 5.85586 
chr8:4962824-4962862 5.23684 
chr8:4966674-4966705 6 
chr8:4966985-4967025 6 
chr8:4967675-4967693 5.77778 
chr8:4969750-4969770 5.75 
chr8:4970203-4970218 6 
chr8:4973733-4973759 6 
chr8:4974500-4974524 6 
chr8:4976884-4976915 5.51613 
chr8:4976951-4976976 5.92 
chr8:4979052-4979085 5.36364 
chr8:4979731-4979752 5.52381 
chr8:4982045-4982073 5.35714 
chr8:4983494-4983513 5.73684 
chr8:4986864-4986897 5.18182 
chr8:4988322-4988339 5.88235 
chr8:4988889-4988901 6 
chr8:4989281-4989307 5.65385 
chr8:4990767-4990795 5.46429 
chr8:4992325-4992350 6 
chr8:4993092-4993112 5.9 
chr8:4993706-4993739 6 
chr8:4994307-4994338 5.22581 
chr8:4994638-4994665 5.22222 
chr8:4994892-4995163 5.64207 
chr8:4995722-4995870 5.49324 
chr8:4996532-4996550 5.88889 
chr8:4999183-4999218 5.37143 
chr8:4999684-4999718 5.79412 
chr8:4999778-4999926 5.69595 
chr8:5001173-5001248 5.2 
chr8:5002073-5002091 6 
chr8:5003622-5003637 6 
chr8:5004332-5004344 6 
chr8:5006661-5006688 5.77778 
chr8:5011677-5011739 5.72581 
chr8:5013815-5013893 5.60256 
chr8:5014066-5014092 5.5 
chr8:5014777-5014810 5.69697 
chr8:5017622-5017679 5.92982 
chr8:5019380-5019469 5.66292 
chr8:5020740-5020770 5.4 
chr8:5022836-5022853 6 
chr8:5023652-5023681 5.68966 
chr8:5026109-5026129 6 
chr8:5031367-5031392 5.52 
chr8:5032830-5032864 5.55882 
chr8:5033563-5033605 5.2381 
chr8:5033801-5033830 5.17241 
chr8:5034335-5034350 6 
chr8:5034428-5034487 5.55932 
chr8:5038296-5038313 6 
chr8:5044140-5044162 6 
chr8:5050668-5050688 6 
chr8:5052810-5052838 5.60714 
chr8:5053140-5053166 5.57692 
chr8:5055825-5055879 5.33333 
chr8:5056936-5056975 5.23077 
chr8:5057147-5057174 5.48148 
chr8:5057519-5057552 6 
chr8:5062037-5062063 6 
chr8:5062920-5062994 5.77027 
chr8:5063278-5063397 5.58824 
chr8:5065679-5065722 5.60465 
chr8:5067030-5067050 6 
chr8:5069085-5069116 5.32258 
chr8:5069644-5069782 5.23913 
chr8:5069823-5069861 5.28947 
chr8:5074411-5074442 5.83871 
chr8:5078977-5079000 5.73913 
chr8:5080604-5080631 5.62963 
chr8:5081450-5081463 6 
chr8:5087414-5087433 5.84211 
chr8:5092399-5092422 5.73913 
chr8:5092784-5092887 5.52427 
chr8:5093305-5093330 5.52 
chr8:5093526-5093553 5.2963 
chr8:5095951-5095966 6 
chr8:5097765-5097788 5.56522 
chr8:5099183-5099214 5.74194 
chr8:5100328-5100365 5.67568 
chr8:5100433-5100481 5.875 
chr8:5100616-5100635 5.78947 
chr8:5100976-5101007 5.54839 
chr8:5101735-5101756 6 
chr8:5102306-5102336 5.26667 
chr8:5103477-5103508 6 
chr8:5103909-5103988 5.77215 
chr8:5104037-5104050 5.92308 
chr8:5104144-5104164 5.7 
chr8:5104465-5104491 5.30769 
chr8:5110615-5110627 6 
chr8:5111383-5111407 5.75 
chr8:5112418-5112441 5.47826 
chr8:5114325-5114361 5.30556 
chr8:5114583-5114604 5.52381 
chr8:5116889-5116909 6 
chr8:5117682-5117718 5.83333 
chr8:5118867-5118904 5.62162 
chr8:5122284-5122329 5.73333 
chr8:5122336-5122374 5.68421 
chr8:5128624-5128653 6 
chr8:5131320-5131491 5.4386 
chr8:5131961-5131979 5.72222 
chr8:5132219-5132249 5.8 
chr8:5132769-5132794 5.52 
chr8:5132899-5132922 6 
chr8:5133363-5133428 5.32308 
chr8:5134291-5134314 5.69565 
chr8:5134942-5134961 5.78947 
chr8:5136058-5136139 5.65432 
chr8:5139240-5139269 5.58621 
chr8:5139779-5139811 6 
chr8:5140339-5140364 5.32 
chr8:5143484-5143513 5.51724 
chr8:5143733-5143747 6 
chr8:5143788-5143801 6 
chr8:5144037-5144082 6 
chr8:5145145-5145211 5.81818 
chr8:5145932-5145947 6 
chr8:5146549-5146585 5.66667 
chr8:5146734-5146756 5.63636 
chr8:5148946-5148981 5.65714 
chr8:5149677-5149696 5.63158 
chr8:5150633-5150678 5.51111 
chr8:5151418-5151446 5.35714 
chr8:5152343-5152362 5.94737 
chr8:5154870-5154898 5.42857 
chr8:5156972-5157010 5.71053 
chr8:5158151-5158313 5.73457 
chr8:5158360-5158404 5.47727 
chr8:5160329-5160360 5.6129 
chr8:5160408-5160427 5.63158 
chr8:5163943-5163968 5.4 
chr8:5164519-5164539 6 
chr8:5165212-5165344 5.72727 
chr8:5168920-5168959 5.51282 
chr8:5169919-5169952 5.57576 
chr8:5173042-5173066 5.41667 
chr8:5175857-5175888 5.67742 
chr8:5178278-5178314 5.30556 
chr8:5180209-5180248 5.25641 
chr8:5182789-5182816 6 
chr8:5182906-5182943 5.35135 
chr8:5183200-5183220 5.7 
chr8:5185963-5185980 6 
chr8:5189042-5189065 5.95652 
chr8:5190091-5190138 5.76596 
chr8:5190261-5190274 6 
chr8:5193232-5193259 5.2963 
chr8:5194316-5194347 5.64516 
chr8:5194708-5194740 5.21875 
chr8:5195910-5195941 5.48387 
chr8:5198519-5198546 5.77778 
chr8:5200941-5200954 6 
chr8:5201303-5201331 5.21429 
chr8:5202899-5202911 6 
chr8:5203777-5203806 5.24138 
chr8:5204048-5204082 6 
chr8:5204474-5204500 5.57692 
chr8:5205601-5205631 5.36667 
chr8:5209907-5209934 5.62963 
chr8:5210702-5210742 5.4 
chr8:5212225-5212247 5.63636 
chr8:5214271-5214293 5.72727 
chr8:5216096-5216121 6 
chr8:5217026-5217075 5.16327 
chr8:5217608-5217635 5.55556 
chr8:5218950-5218971 5.71429 
chr8:5221824-5221851 5.2963 
chr8:5221867-5221881 6 
chr8:5223170-5223201 5.25806 
chr8:5223457-5223511 5.38889 
chr8:5228445-5228475 5.93333 
chr8:5229256-5229333 5.62338 
chr8:5229355-5229388 5.42424 
chr8:5231364-5231393 5.58621 
chr8:5232770-5232787 5.94118 
chr8:5232946-5232973 5.22222 
chr8:5236321-5236414 5.77419 
chr8:5238119-5238150 5.77419 
chr8:5238304-5238324 6 
chr8:5242151-5242170 5.94737 
chr8:5244037-5244112 5.42667 
chr8:5245064-5245091 5.48148 
chr8:5245248-5245279 5.93548 
chr8:5246729-5246754 5.44 
chr8:5247872-5247898 5.53846 
chr8:5252712-5252724 6 
chr8:5253053-5253097 5.84091 
chr8:5257363-5257403 5.85 
chr8:5261584-5261606 5.63636 
chr8:5262190-5262227 5.62162 
chr8:5262785-5262802 6 
chr8:5263348-5263382 5.64706 
chr8:5264990-5265019 5.37931 
chr8:5266913-5266929 5.9375 
chr8:5271357-5271369 6 
chr8:5271378-5271390 6 
chr8:5274836-5274850 6 
chr8:5278124-5278144 6 
chr8:5278854-5278871 5.76471 
chr8:5279876-5279922 5.73913 
chr8:5280075-5280110 5.57143 
chr8:5280909-5280924 6 
chr8:5281069-5281089 5.95 
chr8:5289304-5289342 5.26316 
chr8:5290669-5290706 5.37838 
chr8:5291896-5291911 6 
chr8:5292693-5292711 6 
chr8:5292898-5292932 5.85294 
chr8:5293012-5293057 5.73333 
chr8:5300485-5300516 5.22581 
chr8:5300913-5300941 5.32143 
chr8:5301031-5301062 5.80645 
chr8:5301672-5301700 5.39286 
chr8:5307946-5307978 5.5 
chr8:5312342-5312361 5.63158 
chr8:5312421-5312439 6 
chr8:5315472-5315500 5.71429 
chr8:5318352-5318376 5.625 
chr8:5323241-5323278 5.27027 
chr8:5323550-5323563 5.92308 
chr8:5324846-5324865 5.84211 
chr8:5325184-5325352 5.79762 
chr8:5327127-5327143 6 
chr8:5328219-5328243 5.5 
chr8:5330433-5330477 6 
chr8:5333588-5333630 5.47619 
chr8:5333777-5333794 5.82353 
chr8:5334537-5334574 5.40541 
chr8:5335659-5335707 5.58333 
chr8:5336786-5336811 5.56 
chr8:5337268-5337296 5.57143 
chr8:5339887-5339905 5.77778 
chr8:5342175-5342205 5.3 
chr8:5342355-5342373 6 
chr8:5344607-5344689 5.65854 
chr8:5346944-5346982 5.57895 
chr8:5347654-5347699 5.4 
chr8:5348774-5348808 5.67647 
chr8:5349662-5349679 6 
chr8:5350572-5350592 5.6 
chr8:5355278-5355297 5.63158 
chr8:5355425-5355450 5.6 
chr8:5360031-5360051 5.7 
chr8:5360930-5360966 5.25 
chr8:5361843-5361878 5.91429 
chr8:5364118-5364159 5.70732 
chr8:5364225-5364287 5.67742 
chr8:5366630-5366662 5.6875 
chr8:5367188-5367202 6 
chr8:5367279-5367313 5.29412 
chr8:5373307-5373332 5.72 
chr8:5374341-5374354 6 
chr8:5376033-5376081 5.27083 
chr8:5376090-5376142 5.23077 
chr8:5376193-5376251 5.2069 
chr8:5376273-5376339 5.12121 
chr8:5379956-5379973 5.76471 
chr8:5380020-5380056 5.55556 
chr8:5384424-5384443 6 
chr8:5386774-5386921 5.56463 
chr8:5388009-5388038 5.55172 
chr8:5388051-5388079 5.35714 
chr8:5388141-5388199 5.60345 
chr8:5395687-5395751 5.5 
chr8:5402031-5402074 5.7907 
chr8:5404515-5404535 5.6 
chr8:5404614-5404630 5.875 
chr8:5407876-5407949 5.80822 
chr8:5408000-5408033 5.81818 
chr8:5408496-5408554 5.2931 
chr8:5408683-5408701 6 
chr8:5409232-5409248 6 
chr8:5409292-5409321 6 
chr8:5411895-5411909 6 
chr8:5412711-5412762 5.5098 
chr8:5414440-5414473 5.90909 
chr8:5415564-5415593 5.55172 
chr8:5417161-5417178 6 
chr8:5418106-5418128 6 
chr8:5420327-5420355 5.46429 
chr8:5425964-5425977 6 
chr8:5429215-5429248 5.60606 
chr8:5429503-5429527 5.41667 
chr8:5429669-5429706 6 
chr8:5430454-5430469 6 
chr8:5431153-5431241 5.61364 
chr8:5435503-5435517 6 
chr8:5435917-5435947 5.16667 
chr8:5437511-5437550 5.61538 
chr8:5439643-5439671 5.28571 
chr8:5440363-5440390 5.40741 
chr8:5440914-5440932 5.88889 
chr8:5441197-5441248 5.72549 
chr8:5441891-5441925 5.29412 
chr8:5442182-5442208 5.30769 
chr8:5442500-5442523 6 
chr8:5444075-5444100 5.6 
chr8:5447054-5447077 5.69565 
chr8:5449913-5449941 5.5 
chr8:5449984-5450033 5.4898 
chr8:5450083-5450168 5.27059 
chr8:5451136-5451153 5.88235 
chr8:5451885-5451924 5.76923 
chr8:5454116-5454129 6 
chr8:5454530-5454545 5.86667 
chr8:5455132-5455158 5.46154 
chr8:5460924-5461015 5.54945 
chr8:5462930-5462985 5.32727 
chr8:5463000-5463058 5.68966 
chr8:5466094-5466130 5.63889 
chr8:5466241-5466259 6 
chr8:5466704-5466735 5.67742 
chr8:5469783-5469804 5.71429 
chr8:5473794-5473838 5.56818 
chr8:5475454-5475474 5.8 
chr8:5475544-5475575 5.41935 
chr8:5475599-5475638 5.25641 
chr8:5475891-5475917 5.42308 
chr8:5475968-5476000 5.40625 
chr8:5476262-5476293 5.35484 
chr8:5476307-5476334 5.51852 
chr8:5476345-5476365 5.65 
chr8:5476401-5476441 5.85 
chr8:5477677-5477729 6 
chr8:5478847-5478862 6 
chr8:5479824-5479856 5.28125 
chr8:5482372-5482393 6 
chr8:5486371-5486391 5.6 
chr8:5487699-5487727 5.17857 
chr8:5489823-5489842 5.63158 
chr8:5489969-5489989 5.8 
chr8:5490169-5490193 5.66667 
chr8:5490911-5490934 5.78261 
chr8:5491681-5491703 5.77273 
chr8:5492121-5492138 6 
chr8:5493985-5494011 6 
chr8:5498209-5498267 5.7931 
chr8:5499795-5499812 6 
chr8:5500731-5500754 5.43478 
chr8:5503048-5503061 6 
chr8:5508793-5508809 6 
chr8:5510575-5510589 6 
chr8:5511946-5512011 5.50769 
chr8:5515381-5515395 6 
chr8:5516878-5516934 5.80357 
chr8:5517162-5517182 5.6 
chr8:5517868-5517902 5.47059 
chr8:5520395-5520441 5.52174 
chr8:5520460-5520559 5.40404 
chr8:5522592-5522622 5.8 
chr8:5524242-5524284 5.21429 
chr8:5524351-5524373 5.81818 
chr8:5529811-5529824 6 
chr8:5530743-5530776 5.60606 
chr8:5534107-5534131 5.375 
chr8:5537382-5537418 5.36111 
chr8:5537449-5537479 5.86667 
chr8:5540854-5540867 6 
chr8:5546034-5546066 5.25 
chr8:5555517-5555550 5.27273 
chr8:5557601-5557637 5.33333 
chr8:5558344-5558364 5.65 
chr8:5562564-5562603 5.92308 
chr8:5562662-5562674 6 
chr8:5564297-5564313 5.8125 
chr8:5571807-5571843 5.33333 
chr8:5572337-5572367 5.16667 
chr8:5575611-5575652 5.70732 
chr8:5577568-5577598 5.5 
chr8:5579479-5579500 5.52381 
chr8:5581460-5581493 5.45455 
chr8:5582235-5582260 5.8 
chr8:5583730-5583777 5.93617 
chr8:5584928-5584957 5.82759 
chr8:5585756-5585793 5.2973 
chr8:5589485-5589517 5.4375 
chr8:5589561-5589573 6 
chr8:5594354-5594381 5.7037 
chr8:5594708-5594859 5.60927 
chr8:5594929-5594942 6 
chr8:5600922-5600971 5.89796 
chr8:5601045-5601078 5.39394 
chr8:5604106-5604120 6 
chr8:5612445-5612465 5.75 
chr8:5614284-5614310 5.46154 
chr8:5616710-5616739 5.65517 
chr8:5616767-5616817 5.36 
chr8:5616839-5616926 5.55172 
chr8:5620129-5620173 5.31818 
chr8:5620202-5620214 6 
chr8:5623106-5623131 5.48 
chr8:5623579-5623597 5.88889 
chr8:5626194-5626216 5.90909 
chr8:5628362-5628388 5.26923 
chr8:5631574-5631594 5.6 
chr8:5632013-5632045 6 
chr8:5632329-5632357 5.28571 
chr8:5632431-5632470 5.89744 
chr8:5636903-5636924 6 
chr8:5639394-5639415 6 
chr8:5639775-5639806 5.25806 
chr8:5639950-5640108 5.74051 
chr8:5640117-5640170 5.73585 
chr8:5643805-5643828 6 
chr8:5645384-5645419 5.2 
chr8:5646379-5646415 5.19444 
chr8:5646446-5646463 6 
chr8:5646872-5646976 5.31731 
chr8:5653558-5653578 5.6 
chr8:5655087-5655106 5.68421 
chr8:5655549-5655604 5.32727 
chr8:5655793-5655817 5.75 
chr8:5661401-5661424 5.43478 
chr8:5662500-5662531 5.3871 
chr8:5665008-5665036 5.25 
chr8:5669739-5669764 5.44 
chr8:5671890-5671915 6 
chr8:5673443-5673460 5.94118 
chr8:5675085-5675099 6 
chr8:5690038-5690070 5.25 
chr8:5692280-5692306 5.42308 
chr8:5694297-5694310 6 
chr8:5695031-5695052 6 
chr8:5695911-5695944 5.66667 
chr8:5696399-5696419 5.9 
chr8:5699120-5699150 5.26667 
chr8:5700992-5701005 5.92308 
chr8:5708628-5708649 6 
chr8:5714127-5714139 6 
chr8:5724615-5724650 5.82857 
chr8:5725519-5725550 5.22581 
chr8:5726442-5726476 5.38235 
chr8:5726583-5726649 5.28788 
chr8:5726758-5726813 5.61818 
chr8:5729677-5729705 5.46429 
chr8:5731119-5731142 5.91304 
chr8:5731395-5731412 5.76471 
chr8:5733219-5733234 5.93333 
chr8:5733598-5733620 6 
chr8:5736308-5736323 6 
chr8:5741884-5741911 5.25926 
chr8:5743889-5743925 5.30556 
chr8:5745359-5745382 6 
chr8:5747128-5747154 5.53846 
chr8:5748475-5748510 6 
chr8:5748674-5748710 5.83333 
chr8:5748851-5748877 5.38462 
chr8:5751103-5751130 5.40741 
chr8:5756384-5756420 5.22222 
chr8:5758134-5758173 5.74359 
chr8:5760388-5760412 5.66667 
chr8:5761473-5761494 5.52381 
chr8:5761764-5761808 5.22727 
chr8:5761901-5761945 5.22727 
chr8:5764666-5764693 5.37037 
chr8:5765042-5765128 5.36047 
chr8:5771715-5771737 5.90909 
chr8:5774000-5774039 5.97436 
chr8:5778007-5778031 5.54167 
chr8:5780957-5780982 5.56 
chr8:5780995-5781038 5.60465 
chr8:5781072-5781110 5.42105 
chr8:5789807-5789838 5.80645 
chr8:5790389-5790409 6 
chr8:5791696-5791708 6 
chr8:5792065-5792110 5.28889 
chr8:5792167-5792203 5.63889 
chr8:5794289-5794316 5.40741 
chr8:5796606-5796631 5.52 
chr8:5801268-5801293 5.92 
chr8:5805129-5805161 5.21875 
chr8:5807315-5807328 6 
chr8:5809262-5809289 5.40741 
chr8:5819878-5819895 6 
chr8:5820574-5820620 5.65217 
chr8:5826330-5826358 5.42857 
chr8:5829204-5829235 5.48387 
chr8:5832128-5832141 5.92308 
chr8:5832344-5832356 6 
chr8:5836585-5836619 5.11765 
chr8:5837679-5837695 5.875 
chr8:5838169-5838198 6 
chr8:5840357-5840379 5.90909 
chr8:5840909-5840924 6 
chr8:5841744-5841782 5.36842 
chr8:5843180-5843208 5.25 
chr8:5843647-5843670 6 
chr8:5845172-5845194 5.63636 
chr8:5847771-5847793 6 
chr8:5848264-5848288 5.625 
chr8:5848685-5848709 5.54167 
chr8:5849441-5849454 5.92308 
chr8:5850976-5851000 5.375 
chr8:5851177-5851201 6 
chr8:5851551-5851576 5.36 
chr8:5853298-5853342 5.65909 
chr8:5856057-5856073 6 
chr8:5859102-5859124 5.72727 
chr8:5862311-5862343 6 
chr8:5869655-5869680 6 
chr8:5871071-5871096 5.68 
chr8:5872044-5872066 5.54545 
chr8:5873785-5873837 5.57692 
chr8:5876289-5876313 5.75 
chr8:5877636-5877660 5.45833 
chr8:5878246-5878330 5.53571 
chr8:5880443-5880471 5.35714 
chr8:5881256-5881280 5.58333 
chr8:5882427-5882453 5.84615 
chr8:5883210-5883230 5.75 
chr8:5884819-5884839 5.6 
chr8:5886675-5886687 6 
chr8:5888802-5888841 6 
chr8:5890729-5890748 5.63158 
chr8:5891612-5891636 5.375 
chr8:5893351-5893366 5.93333 
chr8:5893513-5893531 6 
chr8:5901368-5901430 5.51613 
chr8:5901468-5901500 5.46875 
chr8:5903278-5903311 5.57576 
chr8:5905759-5905771 6 
chr8:5906071-5906105 5.52941 
chr8:5906840-5906853 6 
chr8:5908672-5908699 5.81481 
chr8:5911673-5911702 5.55172 
chr8:5913385-5913421 5.47222 
chr8:5914196-5914220 5.66667 
chr8:5914934-5914966 5.65625 
chr8:5917049-5917073 5.66667 
chr8:5918400-5918424 5.41667 
chr8:5920512-5920543 5.19355 
chr8:5921153-5921195 5.52381 
chr8:5921225-5921256 5.22581 
chr8:5921632-5921644 6 
chr8:5924098-5924122 5.79167 
chr8:5925004-5925051 5.6383 
chr8:5926000-5926026 5.61538 
chr8:5926040-5926195 5.41935 
chr8:5926336-5926370 5.35294 
chr8:5930445-5930794 5.40688 
chr8:5931882-5931914 6 
chr8:5934544-5934572 5.53571 
chr8:5934715-5934762 5.17021 
chr8:5934771-5934791 5.65 
chr8:5934805-5934834 5.31034 
chr8:5934891-5934968 5.41558 
chr8:5937090-5937163 5.9589 
chr8:5937454-5937481 5.62963 
chr8:5942342-5942378 6 
chr8:5942588-5942612 6 
chr8:5948584-5948619 5.65714 
chr8:5951967-5951992 5.96 
chr8:5961314-5961345 5.83871 
chr8:5961761-5962134 5.73995 
chr8:5962918-5962947 5.58621 
chr8:5963022-5963079 5.82456 
chr8:5963561-5963605 5.5 
chr8:5964888-5964928 5.725 
chr8:5965886-5965901 6 
chr8:5969226-5969246 5.6 
chr8:5969260-5969301 5.53659 
chr8:5969357-5969522 5.34545 
chr8:5969539-5969603 5.46875 
chr8:5969616-5969740 5.29839 
chr8:5969790-5970027 5.173 
chr8:5970048-5970131 5.6747 
chr8:5970138-5970350 5.71226 
chr8:5970373-5970449 5.61842 
chr8:5970459-5970500 5.58537 
chr8:5970510-5970645 5.43704 
chr8:5970655-5970774 5.60504 
chr8:5970787-5970964 5.49718 
chr8:5971117-5971430 5.32907 
chr8:5971443-5971468 5.48 
chr8:5971500-5971632 5.62121 
chr8:5971648-5971775 5.3937 
chr8:5971829-5971897 5.44118 
chr8:5971915-5972457 5.55166 
chr8:5972528-5972764 5.45763 
chr8:5972803-5972846 5.62791 
chr8:5972861-5972918 5.57895 
chr8:5975122-5975161 5.53846 
chr8:5976265-5976287 5.81818 
chr8:5977259-5977302 5.37209 
chr8:5984081-5984093 6 
chr8:5984336-5984356 6 
chr8:5986777-5986808 5.22581 
chr8:5990816-5990829 6 
chr8:5991292-5991323 5.51613 
chr8:5994060-5994100 5.375 
chr8:5995087-5995124 5.51351 
chr8:5996728-5996753 5.72 
chr8:5998667-5998706 5.66667 
chr8:6000438-6000489 5.92157 
chr8:6002306-6002332 5.88462 
chr8:6002354-6002368 6 
chr8:6003456-6003492 5.77778 
chr8:6004593-6004616 5.47826 
chr8:6004919-6004958 5.17949 
chr8:6008043-6008392 5.81662 
chr8:6010062-6010082 5.65 
chr8:6011026-6011049 5.47826 
chr8:6012260-6012285 5.36 
chr8:6012893-6012943 6 
chr8:6013787-6013800 6 
chr8:6014595-6014621 5.92308 
chr8:6016930-6016960 5.3 
chr8:6019181-6019193 6 
chr8:6021822-6021836 6 
chr8:6023097-6023114 6 
chr8:6023484-6023496 6 
chr8:6029707-6029732 5.56 
chr8:6029963-6030033 5.42857 
chr8:6032017-6032031 6 
chr8:6034781-6034795 6 
chr8:6034855-6034955 5.39 
chr8:6035084-6035136 5.15385 
chr8:6035191-6035432 5.51867 
chr8:6036418-6036455 5.86486 
chr8:6036720-6036744 5.58333 
chr8:6038952-6038985 5.39394 
chr8:6039260-6039287 5.96296 
chr8:6040527-6040553 5.76923 
chr8:6041824-6041873 5.42857 
chr8:6044094-6044111 6 
chr8:6046242-6046266 5.375 
chr8:6046980-6047004 5.66667 
chr8:6048371-6048425 5.83333 
chr8:6049991-6050012 5.57143 
chr8:6053896-6053911 5.86667 
chr8:6054648-6054681 5.54545 
chr8:6054708-6054721 6 
chr8:6057091-6057114 5.91304 
chr8:6057622-6057638 5.9375 
chr8:6057786-6057799 6 
chr8:6058155-6058170 5.93333 
chr8:6058212-6058248 5.83333 
chr8:6060909-6060938 5.37931 
chr8:6063161-6063181 6 
chr8:6064398-6064428 5.86667 
chr8:6064582-6064603 5.52381 
chr8:6064890-6064919 5.68966 
chr8:6066044-6066063 5.73684 
chr8:6067645-6067678 5.81818 
chr8:6068096-6068155 5.47458 
chr8:6068812-6068827 6 
chr8:6070910-6070932 6 
chr8:6075561-6075584 6 
chr8:6076547-6076566 5.78947 
chr8:6078534-6078560 5.65385 
chr8:6081449-6081478 5.93103 
chr8:6081806-6081831 5.76 
chr8:6083444-6083466 6 
chr8:6083755-6083774 6 
chr8:6085290-6085303 6 
chr8:6086179-6086229 5.7 
chr8:6087853-6087883 5.66667 
chr8:6087928-6087961 5.48485 
chr8:6090093-6090135 6 
chr8:6092761-6092779 6 
chr8:6098857-6098880 6 
chr8:6099040-6099066 6 
chr8:6099893-6100015 5.69672 
chr8:6100647-6100673 5.30769 
chr8:6101194-6101214 6 
chr8:6101505-6101546 5.95122 
chr8:6101869-6101903 5.61765 
chr8:6102415-6102446 5.90323 
chr8:6103233-6103261 5.92857 
chr8:6107714-6107750 6 
chr8:6110059-6110075 5.875 
chr8:6113277-6113296 5.63158 
chr8:6114746-6114771 5.36 
chr8:6115436-6115454 5.72222 
chr8:6116580-6116803 5.87892 
chr8:6118385-6118405 6 
chr8:6119096-6119125 5.86207 
chr8:6120199-6120218 5.68421 
chr8:6121687-6121708 6 
chr8:6121860-6121876 6 
chr8:6124171-6124197 5.42308 
chr8:6125443-6125456 6 
chr8:6126474-6126493 6 
chr8:6127861-6127882 6 
chr8:6131053-6131072 5.63158 
chr8:6131206-6131236 5.63333 
chr8:6131637-6131674 5.83784 
chr8:6131787-6131806 5.89474 
chr8:6134273-6134305 6 
chr8:6135569-6135586 6 
chr8:6136351-6136369 6 
chr8:6137258-6137283 5.44 
chr8:6138831-6138855 5.625 
chr8:6138997-6139017 6 
chr8:6139158-6139191 6 
chr8:6140057-6140215 5.29747 
chr8:6140238-6140320 5.73171 
chr8:6140812-6141114 5.83444 
chr8:6141641-6141665 5.625 
chr8:6143111-6143130 5.94737 
chr8:6145663-6145690 5.48148 
chr8:6146500-6146532 5.5 
chr8:6152347-6152372 5.96 
chr8:6152507-6152547 5.4 
chr8:6152952-6152966 6 
chr8:6153853-6153876 5.73913 
chr8:6154178-6154206 5.25 
chr8:6155997-6156013 5.9375 
chr8:6156022-6156048 5.96154 
chr8:6156656-6156675 6 
chr8:6158126-6158149 5.86957 
chr8:6158730-6158769 5.84615 
chr8:6162844-6162887 5.4186 
chr8:6163723-6163735 6 
chr8:6164036-6164079 5.90698 
chr8:6164594-6164616 5.54545 
chr8:6164772-6164814 6 
chr8:6164972-6165007 6 
chr8:6166331-6166343 6 
chr8:6166850-6166875 5.36 
chr8:6169522-6169535 6 
chr8:6170328-6170343 6 
chr8:6171737-6171770 5.84848 
chr8:6172070-6172088 6 
chr8:6172472-6172528 5.58929 
chr8:6174667-6174709 5.2619 
chr8:6174727-6174779 5.34615 
chr8:6174813-6174859 5.52174 
chr8:6175958-6175988 6 
chr8:6176053-6176107 5.55556 
chr8:6179853-6179867 6 
chr8:6180878-6180905 6 
chr8:6181856-6181888 6 
chr8:6182046-6182059 6 
chr8:6183185-6183220 5.6 
chr8:6183332-6183533 5.66169 
chr8:6183561-6183688 5.76378 
chr8:6183766-6183884 5.41525 
chr8:6183913-6183931 5.88889 
chr8:6185654-6185666 6 
chr8:6185959-6185993 5.94118 
chr8:6187190-6187203 6 
chr8:6187479-6187500 5.85714 
chr8:6189087-6189107 6 
chr8:6190082-6190094 6 
chr8:6190292-6190310 6 
chr8:6190621-6190653 6 
chr8:6191082-6191095 6 
chr8:6193133-6193172 5.89744 
chr8:6193461-6193496 5.22857 
chr8:6193967-6194011 5.90909 
chr8:6197612-6197635 5.78261 
chr8:6197757-6197787 5.9 
chr8:6198035-6198054 5.78947 
chr8:6198886-6198906 5.95 
chr8:6200021-6200047 5.34615 
chr8:6201000-6201034 5.64706 
chr8:6201459-6201487 5.64286 
chr8:6201666-6201680 6 
chr8:6202651-6202668 5.88235 
chr8:6203426-6203445 5.63158 
chr8:6203744-6203776 6 
chr8:6204510-6204526 5.875 
chr8:6205133-6205150 6 
chr8:6206956-6206972 5.875 
chr8:6211452-6211475 6 
chr8:6213525-6213559 5.88235 
chr8:6214017-6214059 6 
chr8:6215290-6215310 6 
chr8:6217125-6217152 5.33333 
chr8:6219770-6219790 5.8 
chr8:6222500-6222517 5.82353 
chr8:6223636-6223668 5.96875 
chr8:6223712-6223765 5.60377 
chr8:6224649-6224670 5.85714 
chr8:6225548-6225564 6 
chr8:6226100-6226116 6 
chr8:6226183-6226209 5.96154 
chr8:6226490-6226533 5.62791 
chr8:6227559-6227595 5.86111 
chr8:6228130-6228160 5.93333 
chr8:6228569-6228589 5.8 
chr8:6230145-6230179 5.5 
chr8:6230263-6230305 5.80952 
chr8:6230442-6230476 5.91176 
chr8:6230536-6230569 5.57576 
chr8:6230697-6230739 5.78571 
chr8:6230753-6230795 5.80952 
chr8:6230923-6230957 5.5 
chr8:6230988-6231021 5.51515 
chr8:6231044-6231098 5.35185 
chr8:6231108-6231135 5.2963 
chr8:6232697-6232724 5.85185 
chr8:6234348-6234369 5.7619 
chr8:6234959-6234975 5.875 
chr8:6236008-6236045 5.81081 
chr8:6238935-6238956 6 
chr8:6239993-6240027 5.79412 
chr8:6240587-6240644 5.19298 
chr8:6244980-6245000 5.7 
chr8:6247617-6247629 6 
chr8:6250713-6250729 6 
chr8:6251337-6251363 5.38462 
chr8:6254239-6254259 5.7 
chr8:6254820-6254841 5.66667 
chr8:6255829-6255852 5.86957 
chr8:6256859-6256882 5.78261 
chr8:6257803-6257833 5.4 
chr8:6259365-6259388 6 
chr8:6260257-6260289 5.96875 
chr8:6261683-6261734 5.78431 
chr8:6265886-6265918 5.6875 
chr8:6268874-6268898 5.625 
chr8:6271274-6271287 6 
chr8:6273796-6273830 6 
chr8:6275911-6275924 6 
chr8:6276630-6276704 5.75676 
chr8:6276915-6276933 6 
chr8:6277079-6277091 6 
chr8:6280696-6280723 5.96296 
chr8:6284672-6284697 5.52 
chr8:6285059-6285075 6 
chr8:6285754-6285786 5.375 
chr8:6286266-6286285 6 
chr8:6286978-6287000 5.77273 
chr8:6291151-6291171 6 
chr8:6294141-6294192 5.21569 
chr8:6296873-6296897 5.54167 
chr8:6297071-6297092 5.57143 
chr8:6305056-6305083 5.77778 
chr8:6305384-6305424 5.3 
chr8:6307154-6307172 5.88889 
chr8:6310917-6310937 5.65 
chr8:6314911-6314945 5.79412 
chr8:6315992-6316014 5.72727 
chr8:6316153-6316175 5.90909 
chr8:6318846-6318863 5.82353 
chr8:6322762-6322787 5.32 
chr8:6323445-6323493 5.875 
chr8:6323649-6323668 6 
chr8:6326158-6326178 5.65 
chr8:6327798-6327821 6 
chr8:6329979-6330000 6 
chr8:6330841-6330864 6 
chr8:6332049-6332083 5.38235 
chr8:6333950-6333975 5.76 
chr8:6334368-6334398 5.5 
chr8:6336246-6336264 6 
chr8:6336909-6336967 5.7931 
chr8:6337625-6337657 6 
chr8:6341378-6341414 5.77778 
chr8:6343365-6343385 5.8 
chr8:6343783-6343847 5.71875 
chr8:6348500-6348592 5.52174 
chr8:6348889-6348909 5.8 
chr8:6350124-6350287 5.31288 
chr8:6354839-6354869 5.83333 
chr8:6356575-6356623 5.83333 
chr8:6356805-6356823 5.88889 
chr8:6357906-6357938 5.125 
chr8:6359060-6359088 5.85714 
chr8:6361838-6361853 6 
chr8:6362770-6362849 5.44304 
chr8:6363046-6363087 5.19512 
chr8:6363108-6363189 5.14815 
chr8:6363230-6363310 5.4 
chr8:6363526-6363554 5.28571 
chr8:6365084-6365111 5.88889 
chr8:6370833-6370866 6 
chr8:6380294-6380315 5.95238 
chr8:6381101-6381115 6 
chr8:6383778-6383806 6 
chr8:6387144-6387160 6 
chr8:6387519-6387537 5.83333 
chr8:6388029-6388047 6 
chr8:6388794-6388822 5.92857 
chr8:6390095-6390108 6 
chr8:6391090-6391108 6 
chr8:6391726-6391755 5.37931 
chr8:6392135-6392182 5.51064 
chr8:6393401-6393424 5.73913 
chr8:6393577-6393607 5.53333 
chr8:6394493-6394506 6 
chr8:6396550-6396566 6 
chr8:6398703-6398729 5.30769 
chr8:6398924-6398937 6 
chr8:6399528-6399541 6 
chr8:6399812-6399859 5.78723 
chr8:6400378-6400430 5.13462 
chr8:6401314-6401333 5.73684 
chr8:6403212-6403230 5.83333 
chr8:6403514-6403540 5.34615 
chr8:6405367-6405380 5.92308 
chr8:6405406-6405418 6 
chr8:6407397-6407416 5.94737 
chr8:6411181-6411198 5.76471 
chr8:6412034-6412061 5.2963 
chr8:6412072-6412129 5.26316 
chr8:6414132-6414153 5.52381 
chr8:6415168-6415231 5.44444 
chr8:6416751-6416777 6 
chr8:6417021-6417038 5.82353 
chr8:6420063-6420087 5.625 
chr8:6421497-6421515 6 
chr8:6427061-6427096 5.25714 
chr8:6428324-6428342 6 
chr8:6433569-6433584 6 
chr8:6433979-6434042 5.69841 
chr8:6434202-6434243 6 
chr8:6438175-6438204 6 
chr8:6438485-6438513 5.35714 
chr8:6447939-6447964 5.4 
chr8:6448396-6448431 5.91429 
chr8:6449670-6449690 6 
chr8:6450124-6450183 5.71186 
chr8:6450341-6450355 6 
chr8:6450601-6450622 6 
chr8:6451530-6451561 5.29032 
chr8:6452197-6452242 6 
chr8:6459043-6459089 5.56522 
chr8:6459116-6459167 5.5098 
chr8:6459214-6459285 5.50704 
chr8:6460424-6460449 5.44 
chr8:6464152-6464179 5.96296 
chr8:6467332-6467354 5.5 
chr8:6468586-6468668 5.62195 
chr8:6474777-6474819 5.88095 
chr8:6475372-6475473 5.71287 
chr8:6480534-6480549 6 
chr8:6480860-6480886 5.53846 
chr8:6481209-6481239 6 
chr8:6481918-6481988 5.67143 
chr8:6483444-6483471 5.62963 
chr8:6483970-6484008 5.73684 
chr8:6485415-6485443 5.5 
chr8:6485990-6486010 6 
chr8:6486982-6487000 5.83333 
chr8:6488302-6488325 5.86957 
chr8:6488651-6488670 6 
chr8:6490328-6490346 5.77778 
chr8:6493380-6493405 5.56 
chr8:6493856-6493869 6 
chr8:6496099-6496132 5.57576 
chr8:6496672-6496738 5.56061 
chr8:6497580-6497651 5.88732 
chr8:6500773-6500798 5.96 
chr8:6501704-6501727 5.52174 
chr8:6501786-6501803 6 
chr8:6503127-6503142 6 
chr8:6505439-6505462 5.6087 
chr8:6506448-6506500 5.13462 
chr8:6506506-6506608 5.68627 
chr8:6506648-6506861 5.50704 
chr8:6506888-6506951 5.47619 
chr8:6506972-6507000 5.46429 
chr8:6507054-6507103 5.87755 
chr8:6508309-6508416 5.85047 
chr8:6513629-6513646 6 
chr8:6516768-6516794 6 
chr8:6521234-6521289 5.45455 
chr8:6524768-6524795 5.25926 
chr8:6524815-6524920 5.24762 
chr8:6525149-6525291 5.80282 
chr8:6525744-6525789 5.4 
chr8:6527590-6527618 5.46429 
chr8:6528402-6528426 5.54167 
chr8:6529043-6529065 5.54545 
chr8:6529914-6529928 6 
chr8:6530693-6530709 5.8125 
chr8:6536294-6536500 5.63592 
chr8:6538159-6538203 5.75 
chr8:6538226-6538271 5.53333 
chr8:6538297-6538349 5.86538 
chr8:6538372-6538481 5.44954 
chr8:6538949-6538962 5.92308 
chr8:6539776-6539805 5.68966 
chr8:6542409-6542445 5.80556 
chr8:6544575-6544638 5.96825 
chr8:6544653-6544683 5.3 
chr8:6546150-6546176 5.53846 
chr8:6550826-6550840 6 
chr8:6552430-6552486 5.51786 
chr8:6552717-6552729 6 
chr8:6553207-6553227 5.75 
chr8:6554117-6554148 5.83871 
chr8:6559171-6559184 6 
chr8:6559620-6559637 6 
chr8:6560967-6560985 6 
chr8:6564125-6564154 5.62069 
chr8:6564841-6564881 6 
chr8:6566021-6566099 5.17949 
chr8:6569893-6569905 6 
chr8:6570398-6570431 5.24242 
chr8:6573300-6573322 5.72727 
chr8:6574353-6574377 6 
chr8:6579360-6579388 5.78571 
chr8:6584802-6584814 6 
chr8:6586116-6586139 5.52174 
chr8:6586238-6586257 5.78947 
chr8:6587839-6587864 6 
chr8:6588392-6588404 6 
chr8:6589016-6589064 5.47917 
chr8:6590216-6590244 5.39286 
chr8:6590822-6590875 5.16981 
chr8:6593370-6593388 6 
chr8:6596000-6596031 5.19355 
chr8:6598005-6598048 5.62791 
chr8:6600184-6600212 5.5 
chr8:6602060-6602092 5.75 
chr8:6603456-6603632 5.28409 
chr8:6606015-6606037 5.72727 
chr8:6609807-6609829 6 
chr8:6612946-6612979 5.45455 
chr8:6613804-6613826 5.5 
chr8:6614130-6614143 6 
chr8:6615718-6615732 5.92857 
chr8:6619653-6619670 6 
chr8:6620311-6620324 6 
chr8:6621595-6621607 6 
chr8:6621631-6621659 5.75 
chr8:6622118-6622153 5.82857 
chr8:6623480-6623532 5.80769 
chr8:6625187-6625207 5.95 
chr8:6626101-6626360 5.8417 
chr8:6626833-6626884 5.56863 
chr8:6627202-6627232 5.73333 
chr8:6628552-6628576 5.375 
chr8:6631769-6631793 5.5 
chr8:6635569-6635596 5.22222 
chr8:6636591-6636606 6 
chr8:6640788-6640808 5.8 
chr8:6641113-6641132 6 
chr8:6644630-6644653 5.69565 
chr8:6651063-6651077 6 
chr8:6657317-6657353 6 
chr8:6659316-6659365 5.32653 
chr8:6660051-6660074 5.65217 
chr8:6660516-6660536 5.6 
chr8:6663843-6663925 5.2561 
chr8:6665500-6665539 5.94872 
chr8:6666248-6666261 6 
chr8:6667631-6667665 5.67647 
chr8:6670142-6670183 5.34146 
chr8:6674152-6674279 5.62992 
chr8:6675526-6675553 5.51852 
chr8:6676309-6676326 5.94118 
chr8:6677330-6677420 5.84444 
chr8:6679300-6679338 5.78947 
chr8:6681796-6681867 5.26761 
chr8:6681877-6681895 5.83333 
chr8:6682047-6682063 6 
chr8:6683598-6683711 5.33628 
chr8:6683752-6683781 5.37931 
chr8:6683793-6683862 5.4058 
chr8:6685422-6685437 6 
chr8:6687038-6687050 6 
chr8:6687348-6687372 6 
chr8:6688139-6688164 5.6 
chr8:6689536-6689552 6 
chr8:6691237-6691262 5.52 
chr8:6693657-6693681 5.83333 
chr8:6694736-6694773 5.89189 
chr8:6695156-6695171 5.86667 
chr8:6695789-6695804 6 
chr8:6695957-6695982 5.68 
chr8:6698234-6698270 5.44444 
chr8:6702586-6702617 5.80645 
chr8:6708258-6708278 5.75 
chr8:6708321-6708426 5.41905 
chr8:6708475-6708500 5.44 
chr8:6708521-6708548 5.2963 
chr8:6708624-6708754 5.32308 
chr8:6708769-6708824 5.56364 
chr8:6708873-6708911 5.28947 
chr8:6708946-6708990 5.31818 
chr8:6709012-6709052 5.525 
chr8:6709075-6709134 5.54237 
chr8:6709145-6709248 5.14563 
chr8:6709319-6709337 6 
chr8:6713357-6713382 5.56 
chr8:6714357-6714376 5.89474 
chr8:6715370-6715385 5.86667 
chr8:6716425-6716440 5.93333 
chr8:6716955-6717065 5.38182 
chr8:6717202-6717234 5.84375 
chr8:6719069-6719176 5.94393 
chr8:6719927-6719944 5.76471 
chr8:6720663-6720707 6 
chr8:6720824-6720863 5.46154 
chr8:6720912-6721020 5.5 
chr8:6721037-6721115 5.5 
chr8:6721131-6721198 5.59701 
chr8:6723000-6723023 5.47826 
chr8:6723452-6723486 5.73529 
chr8:6726192-6726208 6 
chr8:6726358-6726377 6 
chr8:6727881-6727921 5.975 
chr8:6731640-6731678 5.97368 
chr8:6732586-6732626 6 
chr8:6734000-6734030 5.96667 
chr8:6734155-6734171 6 
chr8:6734323-6734386 5.85714 
chr8:6736569-6736591 5.5 
chr8:6736598-6736682 5.54762 
chr8:6736696-6736720 5.625 
chr8:6738110-6738146 6 
chr8:6739625-6739648 5.56522 
chr8:6739669-6739726 5.54386 
chr8:6739748-6739806 5.39655 
chr8:6739822-6739856 5.55882 
chr8:6741368-6741385 5.82353 
chr8:6741668-6741688 5.8 
chr8:6747397-6747450 5.73585 
chr8:6747630-6747670 5.4 
chr8:6750099-6750148 5.87755 
chr8:6750536-6750561 5.72 
chr8:6756010-6756381 5.77089 
chr8:6760431-6760449 6 
chr8:6760594-6760688 5.54255 
chr8:6760697-6760907 5.69524 
chr8:6761148-6761198 5.68 
chr8:6764148-6764166 5.77778 
chr8:6764513-6764533 5.95 
chr8:6768738-6768753 6 
chr8:6770053-6770100 5.87234 
chr8:6770253-6770271 5.72222 
chr8:6772903-6772923 5.7 
chr8:6773893-6773932 5.53846 
chr8:6774000-6774043 5.46512 
chr8:6775166-6775196 5.6 
chr8:6775948-6775981 5.33333 
chr8:6776008-6776028 5.7 
chr8:6777370-6777393 6 
chr8:6778342-6778355 6 
chr8:6780635-6780695 5.65 
chr8:6780737-6780874 5.61314 
chr8:6780895-6780979 5.46429 
chr8:6782034-6782083 5.36735 
chr8:6783046-6783076 5.8 
chr8:6784292-6784311 5.68421 
chr8:6790762-6790797 5.57143 
chr8:6802718-6802753 5.22857 
chr8:6804327-6804378 6 
chr8:6807549-6807573 5.54167 
chr8:6811886-6811899 5.92308 
chr8:6812379-6812399 6 
chr8:6813823-6813843 5.65 
chr8:6819828-6819844 5.875 
chr8:6823954-6823979 5.4 
chr8:6831713-6831816 5.94175 
chr8:6850872-6850933 5.96721 
chr8:6869975-6870036 5.96721 
chr8:6884799-6884841 5.35714 
chr8:6885223-6885239 5.9375 
chr8:6889059-6889082 5.47826 
chr8:6893223-6893236 6 
chr8:6893535-6893572 5.78378 
chr8:6899491-6899505 6 
chr8:6901975-6902015 5.85 
chr8:6906742-6906756 6 
chr8:6908980-6909016 5.94444 
chr8:6910543-6910574 5.58065 
chr8:6912772-6912797 5.76 
chr8:6913536-6913556 6 
chr8:6916102-6916121 6 
chr8:6918947-6918985 5.76316 
chr8:6921630-6921670 5.75 
chr8:6922024-6922049 5.68 
chr8:6923762-6923806 5.40909 
chr8:6924022-6924093 5.64789 
chr8:6924142-6924197 5.96364 
chr8:6924247-6924268 5.52381 
chr8:6933332-6933379 5.7234 
chr8:6933537-6933562 6 
chr8:6934626-6934649 6 
chr8:6934952-6934975 5.78261 
chr8:6936260-6936312 5.53846 
chr8:6936972-6937000 5.39286 
chr8:6938268-6938291 5.52174 
chr8:6938737-6938770 5.24242 
chr8:6939520-6939539 6 
chr8:6939693-6939710 5.82353 
chr8:6940941-6941000 5.76271 
chr8:6944117-6944137 6 
chr8:6944977-6945000 5.6087 
chr8:6945303-6945341 5.36842 
chr8:6946520-6946532 6 
chr8:6948237-6948275 5.47368 
chr8:6948305-6948377 5.19444 
chr8:6951695-6951725 6 
chr8:6951882-6951909 5.81481 
chr8:6952742-6952768 5.38462 
chr8:6953270-6953287 5.82353 
chr8:6956446-6956472 5.92308 
chr8:6958777-6958811 5.52941 
chr8:6958952-6958972 5.65 
chr8:6959612-6959694 5.70732 
chr8:6959755-6959790 5.74286 
chr8:6961595-6961618 6 
chr8:6962321-6962349 6 
chr8:6964583-6964735 5.625 
chr8:6964953-6965020 5.47761 
chr8:6966247-6966269 6 
chr8:6966462-6966488 5.73077 
chr8:6967185-6967206 5.52381 
chr8:6967494-6967508 6 
chr8:6968690-6968709 6 
chr8:6969523-6969538 6 
chr8:6969956-6969969 6 
chr8:6971749-6971767 6 
chr8:6973276-6973291 6 
chr8:6975213-6975251 5.68421 
chr8:6976779-6976793 6 
chr8:6976945-6976966 5.7619 
chr8:6981577-6981644 5.76119 
chr8:6985368-6985396 5.39286 
chr8:6988432-6988457 5.56 
chr8:6988744-6988830 5.72093 
chr8:6990725-6990760 5.8 
chr8:6991490-6991520 5.5 
chr8:6996428-6996457 5.24138 
chr8:6998889-6998906 6 
chr8:6999242-6999273 5.3871 
chr8:7001066-7001120 5.31481 
chr8:7003199-7003215 6 
chr8:7004268-7004295 5.59259 
chr8:7007911-7007941 5.76667 
chr8:7008254-7008267 6 
chr8:7015844-7015880 5.41667 
chr8:7018540-7018575 6 
chr8:7019133-7019164 5.80645 
chr8:7019804-7019829 5.84 
chr8:7026176-7026193 5.76471 
chr8:7027958-7027988 5.3 
chr8:7028322-7028342 6 
chr8:7030131-7030169 5.31579 
chr8:7031694-7031726 5.6875 
chr8:7036600-7036620 5.8 
chr8:7037912-7037937 6 
chr8:7038553-7038574 6 
chr8:7038732-7038761 5.7931 
chr8:7040958-7040992 5.85294 
chr8:7045970-7046000 5.73333 
chr8:7047829-7047893 5.82812 
chr8:7052511-7052532 5.7619 
chr8:7052686-7052711 5.8 
chr8:7053207-7053225 5.72222 
chr8:7054256-7054314 5.89655 
chr8:7056234-7056252 6 
chr8:7057757-7057777 6 
chr8:7059316-7059337 6 
chr8:7060144-7060169 5.56 
chr8:7061662-7061681 5.63158 
chr8:7062366-7062397 5.6129 
chr8:7063946-7063976 5.4 
chr8:7064072-7064120 5.72917 
chr8:7064135-7064207 5.63889 
chr8:7066192-7066217 5.88 
chr8:7067186-7067203 6 
chr8:7068909-7068935 5.38462 
chr8:7069042-7069061 6 
chr8:7069129-7069493 5.6978 
chr8:7070133-7070153 5.65 
chr8:7070315-7070334 6 
chr8:7072647-7072678 5.51613 
chr8:7073070-7073088 5.88889 
chr8:7076346-7076366 5.7 
chr8:7077198-7077215 5.82353 
chr8:7077370-7077390 6 
chr8:7082429-7082450 5.57143 
chr8:7083342-7083363 5.61905 
chr8:7084195-7084212 5.82353 
chr8:7084367-7084388 6 
chr8:7086909-7086931 5.95455 
chr8:7088625-7088647 5.86364 
chr8:7089822-7089864 5.7619 
chr8:7090169-7090191 5.72727 
chr8:7091036-7091062 5.92308 
chr8:7095359-7095388 6 
chr8:7095615-7095688 5.68493 
chr8:7096929-7096946 5.82353 
chr8:7099652-7099678 5.46154 
chr8:7100339-7100367 5.92857 
chr8:7101963-7101984 6 
chr8:7103048-7103062 6 
chr8:7103221-7103243 6 
chr8:7105000-7105016 5.8125 
chr8:7107163-7107175 6 
chr8:7109790-7109811 5.85714 
chr8:7109844-7109858 6 
chr8:7113000-7113021 5.66667 
chr8:7114578-7114604 5.42308 
chr8:7120624-7120644 5.7 
chr8:7122200-7122226 5.42308 
chr8:7128246-7128266 5.7 
chr8:7129822-7129848 5.42308 
chr8:7135868-7135884 5.8125 
chr8:7137444-7137470 5.42308 
chr8:7143490-7143510 5.7 
chr8:7145066-7145092 5.42308 
chr8:7151112-7151132 5.7 
chr8:7152688-7152714 5.42308 
chr8:7161196-7161215 6 
chr8:7164223-7164276 5.64151 
chr8:7164413-7164433 6 
chr8:7168103-7168128 5.88 
chr8:7173018-7173109 5.51648 
chr8:7174102-7174123 5.61905 
chr8:7174142-7174162 5.9 
chr8:7174314-7174339 5.6 
chr8:7176757-7176802 5.6 
chr8:7179367-7179392 5.52 
chr8:7181603-7181632 5.24138 
chr8:7183400-7183443 5.30233 
chr8:7183475-7183495 6 
chr8:7185742-7185773 5.80645 
chr8:7189440-7189500 5.66667 
chr8:7191539-7191552 6 
chr8:7191570-7191602 5.46875 
chr8:7194184-7194226 5.80952 
chr8:7196262-7196282 5.8 
chr8:7196308-7196329 5.66667 
chr8:7198891-7198937 5.56522 
chr8:7203968-7203991 5.43478 
chr8:7205346-7205373 5.44444 
chr8:7209943-7209974 5.74194 
chr8:7218442-7218455 6 
chr8:7222887-7222914 5.7037 
chr8:7223982-7224000 5.72222 
chr8:7228981-7229027 5.41304 
chr8:7231939-7231953 6 
chr8:7234395-7234413 5.72222 
chr8:7234712-7234749 5.83784 
chr8:7235049-7235086 5.67568 
chr8:7235475-7235495 6 
chr8:7238539-7238579 5.675 
chr8:7239705-7239729 5.625 
chr8:7240133-7240162 5.34483 
chr8:7240647-7240663 6 
chr8:7241433-7241465 5.46875 
chr8:7242852-7242882 5.66667 
chr8:7243869-7243972 5.35922 
chr8:7244799-7244837 5.73684 
chr8:7245737-7245758 5.57143 
chr8:7246432-7246459 5.62963 
chr8:7248000-7248025 5.68 
chr8:7248826-7248882 5.71429 
chr8:7249018-7249045 5.74074 
chr8:7249226-7249278 5.23077 
chr8:7250026-7250057 5.22581 
chr8:7254347-7254366 6 
chr8:7256951-7256964 6 
chr8:7257392-7257419 5.59259 
chr8:7261154-7261188 5.17647 
chr8:7265161-7265190 5.24138 
chr8:7269436-7269449 6 
chr8:7269604-7269616 6 
chr8:7273211-7273298 5.72414 
chr8:7274050-7274072 5.59091 
chr8:7274095-7274136 5.46341 
chr8:7280149-7280166 6 
chr8:7280650-7280666 5.875 
chr8:7280812-7280849 5.97297 
chr8:7282171-7282213 5.61905 
chr8:7287138-7287156 5.83333 
chr8:7288248-7288261 6 
chr8:7291500-7291525 5.6 
chr8:7294106-7294119 6 
chr8:7297929-7297953 5.45833 
chr8:7299976-7300004 5.60714 
chr8:7303623-7303635 6 
chr8:7305824-7305849 6 
chr8:7306172-7306188 6 
chr8:7306274-7306325 5.58824 
chr8:7309014-7309043 6 
chr8:7311588-7311632 5.61364 
chr8:7312946-7312960 6 
chr8:7313657-7313677 5.7 
chr8:7314300-7314322 5.90909 
chr8:7316196-7316212 6 
chr8:7316627-7316679 5.42308 
chr8:7316740-7316753 6 
chr8:7328666-7328764 5.40816 
chr8:7330354-7330391 5.72973 
chr8:7334123-7334142 5.94737 
chr8:7337715-7337747 5.1875 
chr8:7337869-7337903 5.41176 
chr8:7337927-7337966 5.94872 
chr8:7339510-7339543 5.69697 
chr8:7339675-7339720 5.51111 
chr8:7341330-7341446 5.24138 
chr8:7341463-7341582 5.31092 
chr8:7341604-7341655 5.47059 
chr8:7341673-7341798 5.352 
chr8:7341831-7341912 5.37037 
chr8:7341924-7341951 5.44444 
chr8:7342035-7342105 5.41429 
chr8:7342393-7342463 5.41429 
chr8:7342508-7342536 5.35714 
chr8:7342660-7342703 5.13953 
chr8:7347237-7347255 5.72222 
chr8:7352995-7353014 6 
chr8:7353812-7353834 6 
chr8:7354151-7354175 5.79167 
chr8:7365589-7365633 5.72727 
chr8:7368011-7368031 5.65 
chr8:7368776-7368797 5.95238 
chr8:7368927-7368944 5.94118 
chr8:7368960-7369004 5.68182 
chr8:7371656-7371669 6 
chr8:7372007-7372025 6 
chr8:7372387-7372408 5.80952 
chr8:7372903-7372927 6 
chr8:7373634-7373664 5.3 
chr8:7373801-7373826 5.44 
chr8:7374830-7374858 5.57143 
chr8:7377172-7377208 5.75 
chr8:7382776-7382819 5.30233 
chr8:7386667-7386779 5.63393 
chr8:7392646-7392666 5.6 
chr8:7392709-7392729 6 
chr8:7394331-7394351 6 
chr8:7397448-7397489 5.63415 
chr8:7401260-7401285 6 
chr8:7401838-7401856 5.72222 
chr8:7405678-7405705 5.92593 
chr8:7425824-7425844 5.7 
chr8:7432343-7432370 5.40741 
chr8:7433929-7433955 5.76923 
chr8:7441573-7441599 5.76923 
chr8:7444760-7444774 6 
chr8:7444807-7444828 5.85714 
chr8:7444895-7444925 5.33333 
chr8:7449596-7449609 6 
chr8:7451368-7451392 6 
chr8:7451551-7451568 6 
chr8:7452632-7452654 6 
chr8:7454248-7454272 5.79167 
chr8:7454932-7454958 5.46154 
chr8:7457661-7457678 5.82353 
chr8:7458908-7458971 5.85714 
chr8:7459203-7459223 6 
chr8:7463522-7463550 5.92857 
chr8:7464393-7464415 5.68182 
chr8:7464720-7464760 5.8 
chr8:7465935-7465957 5.86364 
chr8:7467653-7467675 5.95455 
chr8:7470193-7470210 6 
chr8:7471208-7471235 5.48148 
chr8:7472120-7472141 5.57143 
chr8:7473797-7473825 5.5 
chr8:7524779-7524802 5.86957 
chr8:7525770-7525789 6 
chr8:7527494-7527520 5.38462 
chr8:7527627-7527649 5.81818 
chr8:7527714-7528095 5.63517 
chr8:7528735-7528755 5.65 
chr8:7528917-7528933 6 
chr8:7531245-7531274 5.72414 
chr8:7531666-7531684 5.88889 
chr8:7534942-7534962 5.7 
chr8:7535794-7535811 5.82353 
chr8:7535966-7535986 6 
chr8:7541025-7541046 5.57143 
chr8:7541938-7541959 5.61905 
chr8:7542791-7542808 5.82353 
chr8:7542963-7542983 6 
chr8:7545442-7545501 5.45763 
chr8:7547194-7547215 5.85714 
chr8:7548391-7548433 5.7619 
chr8:7548737-7548759 5.72727 
chr8:7549592-7549618 5.92308 
chr8:7553915-7553944 6 
chr8:7554171-7554232 5.65574 
chr8:7555473-7555490 5.82353 
chr8:7558196-7558222 5.46154 
chr8:7558885-7558911 5.92308 
chr8:7560507-7560528 6 
chr8:7561592-7561606 6 
chr8:7561765-7561786 6 
chr8:7563548-7563561 6 
chr8:7565702-7565714 6 
chr8:7568329-7568350 5.85714 
chr8:7568383-7568397 6 
chr8:7571541-7571561 5.7 
chr8:7573117-7573143 5.42308 
chr8:7579181-7579207 5.65385 
chr8:7580765-7580791 5.42308 
chr8:7586829-7586855 5.65385 
chr8:7588413-7588439 5.42308 
chr8:7594477-7594503 5.65385 
chr8:7596061-7596087 5.42308 
chr8:7602124-7602149 5.64 
chr8:7603708-7603734 5.42308 
chr8:7609772-7609798 5.65385 
chr8:7611356-7611382 5.42308 
chr8:7617420-7617446 5.65385 
chr8:7619004-7619030 5.42308 
chr8:7625069-7625095 5.76923 
chr8:7630379-7630401 6 
chr8:7634223-7634241 5.72222 
chr8:7634799-7634819 6 
chr8:7638598-7638631 5.78788 
chr8:7641728-7641749 6 
chr8:7643351-7643371 6 
chr8:7649299-7649384 5.58824 
chr8:7653232-7653275 5.34884 
chr8:7658843-7658879 5.75 
chr8:7660386-7660421 5.31429 
chr8:7661197-7661225 5.57143 
chr8:7663129-7663159 6 
chr8:7663649-7663670 6 
chr8:7664034-7664059 6 
chr8:7664392-7664404 6 
chr8:7667056-7667097 5.65854 
chr8:7667113-7667141 5.96429 
chr8:7667271-7667292 5.95238 
chr8:7668044-7668067 5.6087 
chr8:7670436-7670484 5.75 
chr8:7672429-7672452 5.78261 
chr8:7672769-7672788 6 
chr8:7673586-7673606 6 
chr8:7679341-7679360 5.73684 
chr8:7682983-7683013 5.3 
chr8:7683894-7683937 5.16279 
chr8:7684003-7684031 5.21429 
chr8:7684064-7684089 5.52 
chr8:7684134-7684203 5.42029 
chr8:7684491-7684598 5.36449 
chr8:7684645-7684672 5.48148 
chr8:7684684-7684782 5.31633 
chr8:7684798-7684922 5.33065 
chr8:7684940-7684991 5.47059 
chr8:7685013-7685132 5.31092 
chr8:7685149-7685266 5.23077 
chr8:7686875-7686922 5.46809 
chr8:7687051-7687070 5.63158 
chr8:7688614-7688655 5.95122 
chr8:7688679-7688713 5.41176 
chr8:7688836-7688868 5.1875 
chr8:7692450-7692469 5.94737 
chr8:7696200-7696233 5.75758 
chr8:7697823-7697921 5.41837 
chr8:7709908-7709960 5.42308 
chr8:7710375-7710398 5.6087 
chr8:7712263-7712285 5.90909 
chr8:7712923-7712945 5.63636 
chr8:7713625-7713639 6 
chr8:7714953-7714996 5.60465 
chr8:7717538-7717570 6 
chr8:7720259-7720310 5.56863 
chr8:7720396-7720412 6 
chr8:7720735-7720764 6 
chr8:7722953-7722965 6 
chr8:7726585-7726613 5.57143 
chr8:7732470-7732484 6 
chr8:7735065-7735092 5.62963 
chr8:7738328-7738342 6 
chr8:7739434-7739452 5.83333 
chr8:7743785-7743826 5.2439 
chr8:7744377-7744419 5.61905 
chr8:7745745-7745774 6 
chr8:7745915-7745931 5.875 
chr8:7746415-7746432 6 
chr8:7752442-7752483 5.46341 
chr8:7752506-7752528 5.59091 
chr8:7753289-7753398 5.82569 
chr8:7756993-7757005 6 
chr8:7757161-7757177 6 
chr8:7757759-7757799 5.725 
chr8:7758074-7758098 5.375 
chr8:7761441-7761470 5.24138 
chr8:7765444-7765478 5.17647 
chr8:7769213-7769239 5.61538 
chr8:7769667-7769681 6 
chr8:7772263-7772290 6 
chr8:7773865-7773884 6 
chr8:7775149-7775187 5.21053 
chr8:7776886-7776917 5.22581 
chr8:7777665-7777717 5.25 
chr8:7777900-7777925 5.76 
chr8:7778061-7778117 5.71429 
chr8:7778918-7778944 5.69231 
chr8:7780482-7780505 5.52174 
chr8:7781179-7781200 5.57143 
chr8:7782103-7782135 5.71875 
chr8:7783013-7783105 5.34783 
chr8:7784051-7784081 5.66667 
chr8:7785469-7785501 5.5 
chr8:7786271-7786283 6 
chr8:7786768-7786797 5.75862 
chr8:7787202-7787226 5.625 
chr8:7788347-7788391 5.70455 
chr8:7791451-7791475 6 
chr8:7791863-7791901 5.68421 
chr8:7792201-7792238 5.83784 
chr8:7792537-7792555 5.72222 
chr8:7794998-7795012 6 
chr8:7797925-7797972 5.44681 
chr8:7799158-7799179 5.7619 
chr8:7799330-7799356 5.46154 
chr8:7801394-7801411 5.88235 
chr8:7802490-7802515 5.84 
chr8:7803586-7803616 5.3 
chr8:7806926-7806961 5.4 
chr8:7807825-7807851 5.38462 
chr8:7812766-7812797 5.74194 
chr8:7813064-7813077 5.92308 
chr8:7815429-7815489 5.75 
chr8:7819779-7819820 5.26829 
chr8:7820045-7820072 5.44444 
chr8:7822268-7822288 5.6 
chr8:7822595-7822619 5.45833 
chr8:7826471-7826508 5.62162 
chr8:7829124-7829144 5.8 
chr8:7831178-7831224 5.86957 
chr8:7833815-7833871 5.5 
chr8:7835912-7835972 5.81667 
chr8:7839639-7839670 5.80645 
chr8:7841922-7841935 6 
chr8:7841967-7842008 5.41463 
chr8:7843779-7843805 5.42308 
chr8:7848598-7848649 5.60784 
chr8:7851063-7851092 5.44828 
chr8:7851246-7851269 5.78261 
chr8:7851283-7851304 5.61905 
chr8:7852298-7852387 5.50562 
chr8:7857278-7857312 5.91176 
chr8:7860976-7860990 6 
chr8:7861127-7861180 5.5283 
chr8:7864188-7864208 6 
chr8:7874272-7874292 5.7 
chr8:7880336-7880364 5.46429 
chr8:7881918-7881944 5.76923 
chr8:7884268-7884287 5.78947 
chr8:7887984-7888010 5.42308 
chr8:7889565-7889591 5.76923 
chr8:7892752-7892766 6 
chr8:7892799-7892820 5.85714 
chr8:7892887-7892917 5.33333 
chr8:7897588-7897601 6 
chr8:7899362-7899388 6 
chr8:7899547-7899564 6 
chr8:7900628-7900649 6 
chr8:7902244-7902268 5.79167 
chr8:7902929-7902955 5.46154 
chr8:7905658-7905675 5.82353 
chr8:7906900-7906952 5.76923 
chr8:7907183-7907204 5.80952 
chr8:7911507-7911536 5.93103 
chr8:7912381-7912403 5.68182 
chr8:7912708-7912748 5.8 
chr8:7913923-7913945 5.86364 
chr8:7915640-7915662 5.95455 
chr8:7918177-7918204 5.81481 
chr8:7918358-7918377 5.84211 
chr8:7919209-7919236 5.51852 
chr8:7920121-7920142 5.57143 
chr8:7925175-7925219 6 
chr8:7926217-7926237 5.7 
chr8:7929495-7929546 5.33333 
chr8:7929905-7929934 5.75862 
chr8:7932238-7932254 6 
chr8:7932416-7932436 5.65 
chr8:7933076-7933134 5.68966 
chr8:7933149-7933423 5.74088 
chr8:7933491-7933510 6 
chr8:7933617-7933643 5.38462 
chr8:7935348-7935368 6 
chr8:7936347-7936367 6 
chr8:7938352-7938424 5.63889 
chr8:7938439-7938478 5.69231 
chr8:7938555-7938613 5.24138 
chr8:7940162-7940196 5.64706 
chr8:7940880-7940899 5.63158 
chr8:7941186-7941199 6 
chr8:7942394-7942419 5.56 
chr8:7943226-7943240 6 
chr8:7944784-7944810 6 
chr8:7946315-7946333 6 
chr8:7948258-7948295 5.83784 
chr8:7949325-7949340 6 
chr8:7949842-7949863 5.90476 
chr8:7950016-7950037 5.7619 
chr8:7954649-7954711 5.72581 
chr8:7956546-7956570 6 
chr8:7958486-7958514 5.57143 
chr8:7958967-7958979 6 
chr8:7959007-7959052 5.17778 
chr8:7961546-7961580 5.85294 
chr8:7963778-7963807 5.7931 
chr8:7963965-7963981 6 
chr8:7964596-7964621 6 
chr8:7970796-7970824 5.82143 
chr8:7972351-7972389 5.31579 
chr8:7974179-7974204 6 
chr8:7976328-7976345 5.76471 
chr8:7980337-7980366 5.17241 
chr8:7982691-7982711 5.8 
chr8:7983351-7983386 5.82857 
chr8:7983944-7983983 5.89744 
chr8:7986633-7986669 5.41667 
chr8:7993841-7993860 6 
chr8:7995437-7995459 6 
chr8:7997218-7997236 6 
chr8:8005754-8005790 6 
chr8:8007188-8007210 5.86364 
chr8:8007519-8007532 6 
chr8:8009506-8009539 5.90909 
chr8:8009883-8009904 5.7619 
chr8:8012752-8012788 5.33333 
chr8:8019072-8019105 6 
chr8:8019704-8019733 5.82759 
chr8:8020568-8020585 5.88235 
chr8:8020971-8021098 5.72441 
chr8:8021877-8021891 6 
chr8:8024630-8024649 5.68421 
chr8:8026005-8026027 5.77273 
chr8:8041394-8041408 6 
chr8:8043822-8043850 6 
chr8:8044634-8044671 5.91892 
chr8:8045101-8045149 5.75 
chr8:8047590-8047635 5.64444 
chr8:8047786-8047807 6 
chr8:8049101-8049120 5.94737 
chr8:8051595-8051613 6 
chr8:8052942-8052967 5.4 
chr8:8053981-8054045 5.40625 
chr8:8054169-8054196 5.44444 
chr8:8054827-8054862 5.51429 
chr8:8057508-8057532 6 
chr8:8063322-8063355 5.63636 
chr8:8066456-8066477 5.95238 
chr8:8068053-8068104 5.27451 
chr8:8068513-8068537 5.5 
chr8:8070176-8070200 5.91667 
chr8:8071866-8071883 6 
chr8:8072636-8072664 6 
chr8:8073181-8073206 5.88 
chr8:8073336-8073436 5.57 
chr8:8074812-8074917 5.8 
chr8:8075352-8075378 5.61538 
chr8:8077115-8077138 5.47826 
chr8:8078089-8078126 5.7027 
chr8:8079114-8079142 6 
chr8:8082190-8082222 5.75 
chr8:8083659-8083681 5.81818 
chr8:8090890-8090927 5.67568 
chr8:8097119-8097135 5.875 
chr8:8099366-8099384 5.88889 
chr8:8099802-8099824 5.63636 
chr8:8100231-8100257 5.38462 
chr8:8104773-8104818 6 
chr8:8106248-8106267 6 
chr8:8106659-8106692 5.42424 
chr8:8107129-8107144 5.86667 
chr8:8107711-8107736 5.96 
chr8:8108041-8108061 5.6 
chr8:8110717-8110766 5.63265 
chr8:8115831-8115848 6 
chr8:8116014-8116037 5.78261 
chr8:8117989-8118028 5.58974 
chr8:8119393-8119426 5.18182 
chr8:8124508-8124527 5.84211 
chr8:8125595-8125630 6 
chr8:8129149-8129185 5.55556 
chr8:8130202-8130215 6 
chr8:8134041-8134064 5.82609 
chr8:8134446-8134465 6 
chr8:8135697-8135724 5.22222 
chr8:8136137-8136160 6 
chr8:8137422-8137462 6 
chr8:8137573-8137592 5.68421 
chr8:8138825-8138956 5.81679 
chr8:8138982-8139006 5.83333 
chr8:8139908-8139934 5.38462 
chr8:8140153-8140187 5.82353 
chr8:8141621-8141644 6 
chr8:8141796-8141846 5.88 
chr8:8143229-8143273 6 
chr8:8145611-8145630 5.84211 
chr8:8148277-8148311 5.20588 
chr8:8149637-8149659 6 
chr8:8150536-8150578 5.78571 
chr8:8151317-8151369 5.98077 
chr8:8153220-8153242 5.72727 
chr8:8155797-8155830 5.81818 
chr8:8157296-8157320 5.375 
chr8:8160730-8160767 5.91892 
chr8:8160827-8160864 5.37838 
chr8:8161764-8161813 5.79592 
chr8:8164542-8164565 6 
chr8:8166173-8166188 6 
chr8:8166825-8166844 5.73684 
chr8:8166889-8166904 6 
chr8:8169388-8169428 5.8 
chr8:8173004-8173023 5.84211 
chr8:8173396-8173519 5.72358 
chr8:8175287-8175308 5.66667 
chr8:8175536-8175553 5.76471 
chr8:8176363-8176404 5.65854 
chr8:8176642-8176666 5.41667 
chr8:8177263-8177285 5.86364 
chr8:8179666-8179710 5.72727 
chr8:8180769-8180794 5.44 
chr8:8182066-8182080 5.92857 
chr8:8183440-8183459 5.63158 
chr8:8183615-8183652 5.54054 
chr8:8183662-8183779 5.30769 
chr8:8186052-8186066 6 
chr8:8186292-8186311 6 
chr8:8186905-8186919 6 
chr8:8189679-8189691 6 
chr8:8190133-8190168 5.54286 
chr8:8191649-8191672 5.56522 
chr8:8194398-8194434 5.30556 
chr8:8194980-8195018 5.86842 
chr8:8196581-8196638 5.40351 
chr8:8198824-8198869 5.4 
chr8:8200996-8201012 5.875 
chr8:8202562-8202603 6 
chr8:8202883-8202927 5.81818 
chr8:8203311-8203325 6 
chr8:8204165-8204188 5.47826 
chr8:8206761-8206806 5.84444 
chr8:8207446-8207510 5.625 
chr8:8208411-8208473 5.80645 
chr8:8211322-8211406 5.61905 
chr8:8211896-8211912 5.8125 
chr8:8214649-8214682 5.54545 
chr8:8214899-8214920 5.90476 
chr8:8220493-8220518 5.32 
chr8:8220558-8220638 5.7 
chr8:8223142-8223158 6 
chr8:8223306-8223337 5.80645 
chr8:8223494-8223516 6 
chr8:8223829-8223841 6 
chr8:8224974-8225009 6 
chr8:8225157-8225171 6 
chr8:8227214-8227227 6 
chr8:8228649-8228662 6 
chr8:8232708-8232735 5.74074 
chr8:8233171-8233196 5.72 
chr8:8234868-8234884 6 
chr8:8236384-8236409 5.68 
chr8:8237601-8237624 6 
chr8:8237780-8237821 5.70732 
chr8:8238362-8238383 6 
chr8:8239620-8239633 6 
chr8:8242118-8242137 6 
chr8:8244051-8244083 5.28125 
chr8:8245084-8245097 6 
chr8:8245843-8245860 6 
chr8:8249061-8249076 6 
chr8:8250285-8250297 6 
chr8:8251285-8251308 5.82609 
chr8:8251631-8251649 5.94444 
chr8:8252035-8252055 5.75 
chr8:8252116-8252143 5.92593 
chr8:8253310-8253342 5.875 
chr8:8253891-8254094 5.83251 
chr8:8257311-8257649 5.68343 
chr8:8258286-8258328 5.97619 
chr8:8259128-8259144 6 
chr8:8259580-8259613 5.9697 
chr8:8259689-8259749 5.56667 
chr8:8260625-8260642 5.82353 
chr8:8261563-8261583 5.7 
chr8:8262583-8262644 5.86885 
chr8:8262984-8263015 6 
chr8:8263141-8263153 6 
chr8:8265332-8265362 5.9 
chr8:8265551-8265573 5.81818 
chr8:8266649-8266669 5.7 
chr8:8267200-8267244 5.84091 
chr8:8269969-8269986 6 
chr8:8272734-8272751 6 
chr8:8273258-8273289 5.93548 
chr8:8274460-8274487 5.7037 
chr8:8275020-8275053 5.39394 
chr8:8275620-8275638 6 
chr8:8277904-8277923 5.84211 
chr8:8278704-8278733 6 
chr8:8279097-8279127 5.56667 
chr8:8279149-8279306 5.36943 
chr8:8279866-8279893 5.74074 
chr8:8280894-8280909 6 
chr8:8284842-8284876 5.94118 
chr8:8285857-8285905 5.8125 
chr8:8286692-8286723 5.25806 
chr8:8287108-8287142 5.88235 
chr8:8287649-8287672 5.86957 
chr8:8288004-8288058 5.77778 
chr8:8288363-8288385 6 
chr8:8289198-8289308 5.8 
chr8:8289410-8289422 6 
chr8:8292005-8292031 5.34615 
chr8:8292361-8292383 5.72727 
chr8:8293526-8293550 6 
chr8:8293665-8293684 5.78947 
chr8:8293864-8293891 5.44444 
chr8:8295313-8295346 5.84848 
chr8:8298633-8298663 5.86667 
chr8:8300316-8300336 6 
chr8:8303438-8303457 6 
chr8:8303743-8303764 5.90476 
chr8:8304613-8304632 6 
chr8:8304920-8304939 6 
chr8:8306059-8306081 6 
chr8:8307030-8307056 5.5 
chr8:8307649-8307677 5.57143 
chr8:8307829-8307853 6 
chr8:8308397-8308427 5.26667 
chr8:8310330-8310356 5.76923 
chr8:8311066-8311091 5.64 
chr8:8311617-8311653 5.83333 
chr8:8312663-8312681 6 
chr8:8314250-8314280 5.56667 
chr8:8315516-8315566 6 
chr8:8317934-8317951 6 
chr8:8319895-8319916 5.85714 
chr8:8322085-8322149 5.89062 
chr8:8323206-8323224 6 
chr8:8334386-8334411 5.76 
chr8:8334670-8334702 5.875 
chr8:8337203-8337232 5.96552 
chr8:8339338-8339424 5.82558 
chr8:8339573-8339600 5.62963 
chr8:8340346-8340365 5.78947 
chr8:8340996-8341012 6 
chr8:8343022-8343046 6 
chr8:8343124-8343158 5.76471 
chr8:8344593-8344609 6 
chr8:8344866-8344882 6 
chr8:8347113-8347143 5.36667 
chr8:8348268-8348296 5.32143 
chr8:8349561-8349586 5.92 
chr8:8352195-8352223 5.46429 
chr8:8355198-8355247 5.95918 
chr8:8360772-8360792 5.75 
chr8:8365181-8365290 5.66055 
chr8:8366886-8366911 5.64 
chr8:8367514-8367542 6 
chr8:8368190-8368215 5.32 
chr8:8371402-8371424 5.59091 
chr8:8372529-8372548 5.63158 
chr8:8373236-8373276 5.65 
chr8:8374873-8374901 5.78571 
chr8:8376051-8376079 5.78571 
chr8:8376854-8376889 5.77143 
chr8:8379679-8379707 5.46429 
chr8:8381302-8381406 5.80769 
chr8:8382920-8382953 5.66667 
chr8:8383112-8383145 6 
chr8:8383836-8383852 6 
chr8:8384900-8384944 5.90909 
chr8:8385757-8385776 5.78947 
chr8:8386805-8386827 6 
chr8:8387347-8387372 5.44 
chr8:8389334-8389358 6 
chr8:8390434-8390467 5.81818 
chr8:8391048-8391073 6 
chr8:8391761-8391788 5.51852 
chr8:8393547-8393659 5.875 
chr8:8394215-8394261 6 
chr8:8394795-8394829 6 
chr8:8395675-8395704 5.55172 
chr8:8399507-8399540 5.87879 
chr8:8399915-8399947 5.25 
chr8:8400338-8400430 5.8913 
chr8:8404067-8404093 5.42308 
chr8:8404760-8404773 6 
chr8:8414110-8414149 5.76923 
chr8:8415819-8415845 5.38462 
chr8:8416600-8416628 5.64286 
chr8:8417784-8417796 6 
chr8:8418128-8418152 5.79167 
chr8:8418515-8418554 5.20513 
chr8:8419950-8419968 6 
chr8:8422755-8422784 6 
chr8:8423877-8423895 6 
chr8:8426621-8426649 5.32143 
chr8:8430446-8430464 5.77778 
chr8:8431559-8431585 5.26923 
chr8:8431787-8431811 5.66667 
chr8:8435561-8435587 6 
chr8:8436183-8436220 5.67568 
chr8:8437258-8437285 5.7037 
chr8:8437583-8437612 5.93103 
chr8:8438149-8438178 5.24138 
chr8:8441842-8441855 6 
chr8:8442606-8442628 6 
chr8:8443348-8443365 6 
chr8:8445018-8445034 5.875 
chr8:8445234-8445256 6 
chr8:8447390-8447416 5.53846 
chr8:8448371-8448389 5.72222 
chr8:8449272-8449296 5.91667 
chr8:8449501-8449524 6 
chr8:8451111-8451127 6 
chr8:8451968-8452003 5.97143 
chr8:8452890-8452911 6 
chr8:8454300-8454333 5.54545 
chr8:8454404-8454428 5.75 
chr8:8456137-8456149 6 
chr8:8456569-8456600 5.3871 
chr8:8458862-8458903 5.31707 
chr8:8460843-8460885 5.78571 
chr8:8462660-8462681 6 
chr8:8464372-8464411 6 
chr8:8464571-8464603 5.34375 
chr8:8466138-8466180 5.64286 
chr8:8467602-8467628 5.30769 
chr8:8470581-8470611 6 
chr8:8474397-8474425 5.64286 
chr8:8475446-8475469 5.82609 
chr8:8479313-8479332 5.78947 
chr8:8484969-8484984 6 
chr8:8490869-8490890 5.71429 
chr8:8491393-8491418 5.68 
chr8:8491516-8491583 5.59701 
chr8:8491624-8491681 5.47368 
chr8:8493664-8493706 5.69048 
chr8:8494092-8494117 5.4 
chr8:8495301-8495329 5.85714 
chr8:8495388-8495417 5.86207 
chr8:8499686-8499707 6 
chr8:8499861-8499876 6 
chr8:8500263-8500278 6 
chr8:8501681-8501710 6 
chr8:8502254-8502276 5.72727 
chr8:8502410-8502431 5.90476 
chr8:8503531-8503563 5.625 
chr8:8503727-8503766 5.53846 
chr8:8503808-8503834 5.38462 
chr8:8503918-8503955 5.37838 
chr8:8503968-8504015 5.53191 
chr8:8504051-8504149 5.28571 
chr8:8504413-8504509 5.52083 
chr8:8504529-8504621 5.57609 
chr8:8504632-8504697 5.50769 
chr8:8504718-8504894 5.59091 
chr8:8505560-8505583 5.86957 
chr8:8506271-8506309 5.68421 
chr8:8508773-8508795 5.72727 
chr8:8509241-8509253 6 
chr8:8509293-8509312 5.68421 
chr8:8509342-8509355 6 
chr8:8509508-8509524 6 
chr8:8510460-8510479 5.89474 
chr8:8511420-8511440 5.95 
chr8:8512781-8512796 6 
chr8:8512957-8512995 5.47368 
chr8:8516394-8516416 5.95455 
chr8:8520057-8520075 5.83333 
chr8:8524338-8524361 5.69565 
chr8:8525164-8525192 5.32143 
chr8:8525402-8525415 6 
chr8:8526149-8526175 5.69231 
chr8:8526476-8526509 5.60606 
chr8:8529193-8529230 5.75676 
chr8:8529472-8529553 5.49383 
chr8:8529566-8529589 6 
chr8:8529601-8529639 5.39474 
chr8:8533485-8533501 6 
chr8:8535211-8535238 5.96296 
chr8:8539503-8539535 5.65625 
chr8:8540525-8540566 5.63415 
chr8:8542527-8542561 5.88235 
chr8:8545624-8545645 6 
chr8:8546728-8546742 6 
chr8:8549113-8549128 6 
chr8:8552679-8552735 5.75 
chr8:8553580-8553598 5.77778 
chr8:8553750-8553769 5.63158 
chr8:8554243-8554259 6 
chr8:8557614-8557642 5.57143 
chr8:8558153-8558184 5.22581 
chr8:8558593-8558649 5.78571 
chr8:8559830-8559868 5.34211 
chr8:8560609-8560635 5.76923 
chr8:8563104-8563132 6 
chr8:8564120-8564141 5.90476 
chr8:8565283-8565301 6 
chr8:8566279-8566301 5.77273 
chr8:8567597-8567621 5.54167 
chr8:8569261-8569276 6 
chr8:8571342-8571360 5.77778 
chr8:8572448-8572471 5.56522 
chr8:8573685-8573707 5.86364 
chr8:8574923-8574988 5.78462 
chr8:8577665-8577695 5.13333 
chr8:8579105-8579149 5.31818 
chr8:8579165-8579185 5.8 
chr8:8582149-8582181 5.875 
chr8:8582551-8582578 5.92593 
chr8:8584869-8584919 5.6 
chr8:8585746-8585777 5.64516 
chr8:8586060-8586080 5.9 
chr8:8587962-8587984 6 
chr8:8588266-8588351 5.85882 
chr8:8590138-8590170 5.8125 
chr8:8590892-8590916 5.45833 
chr8:8591065-8591089 5.5 
chr8:8591241-8591257 6 
chr8:8593066-8593099 5.48485 
chr8:8595406-8595419 6 
chr8:8596910-8596924 6 
chr8:8599751-8599791 5.625 
chr8:8603815-8603827 6 
chr8:8604964-8604976 6 
chr8:8606043-8606056 6 
chr8:8607256-8607271 6 
chr8:8607663-8607681 6 
chr8:8607821-8607907 5.48837 
chr8:8610149-8610176 6 
chr8:8610461-8610479 5.88889 
chr8:8611645-8611657 6 
chr8:8612524-8612536 6 
chr8:8612693-8612720 5.59259 
chr8:8613437-8613460 5.86957 
chr8:8618514-8618544 5.36667 
chr8:8618646-8618689 5.83721 
chr8:8619760-8619773 5.92308 
chr8:8620913-8620932 5.63158 
chr8:8621060-8621100 5.65 
chr8:8624347-8624363 6 
chr8:8625143-8625158 6 
chr8:8625887-8625909 5.72727 
chr8:8626906-8626934 5.21429 
chr8:8627800-8627817 5.82353 
chr8:8629149-8629198 5.26531 
chr8:8630716-8630750 5.94118 
chr8:8631998-8632047 5.59184 
chr8:8632713-8632735 5.86364 
chr8:8633348-8633377 5.89655 
chr8:8634860-8634875 5.86667 
chr8:8636675-8636696 6 
chr8:8643247-8643267 5.8 
chr8:8644425-8644477 5.88462 
chr8:8644584-8644603 5.84211 
chr8:8648619-8648649 5.46667 
chr8:8650114-8650144 5.53333 
chr8:8654197-8654221 5.75 
chr8:8654660-8654672 6 
chr8:8656556-8656583 5.77778 
chr8:8657859-8657888 5.31034 
chr8:8658724-8658745 5.90476 
chr8:8661026-8661051 5.88 
chr8:8661484-8661502 5.77778 
chr8:8661896-8661933 5.94595 
chr8:8663199-8663221 5.5 
chr8:8663517-8663535 5.94444 
chr8:8668947-8668963 6 
chr8:8670190-8670214 5.41667 
chr8:8671081-8671116 5.2 
chr8:8671449-8671461 6 
chr8:8672355-8672375 5.75 
chr8:8673825-8673844 5.63158 
chr8:8677118-8677135 5.82353 
chr8:8678689-8678710 5.80952 
chr8:8682010-8682073 5.92063 
chr8:8683757-8683782 6 
chr8:8689126-8689138 6 
chr8:8689558-8689594 5.94444 
chr8:8689692-8689707 5.86667 
chr8:8689935-8689962 5.96296 
chr8:8690129-8690149 5.75 
chr8:8691632-8691675 5.90698 
chr8:8693886-8693898 6 
chr8:8697517-8697542 5.52 
chr8:8697971-8697987 6 
chr8:8699692-8699708 5.875 
chr8:8701092-8701129 5.21622 
chr8:8702481-8702500 5.84211 
chr8:8703763-8703885 5.67213 
chr8:8703974-8704001 5.33333 
chr8:8706572-8706600 6 
chr8:8706910-8706939 5.27586 
chr8:8708321-8708339 6 
chr8:8709980-8710017 5.67568 
chr8:8710976-8710995 6 
chr8:8712194-8712218 5.5 
chr8:8712385-8712430 5.66667 
chr8:8714490-8714516 5.92308 
chr8:8715902-8715924 5.54545 
chr8:8716504-8716521 5.76471 
chr8:8719898-8719933 5.22857 
chr8:8722309-8722331 5.59091 
chr8:8722786-8722805 6 
chr8:8723821-8723844 5.6087 
chr8:8727800-8727820 6 
chr8:8730280-8730297 6 
chr8:8730985-8730997 6 
chr8:8731841-8731879 6 
chr8:8734811-8734825 6 
chr8:8735616-8735649 5.12121 
chr8:8736173-8736198 5.72 
chr8:8737928-8737954 5.65385 
chr8:8739325-8739351 5.57692 
chr8:8739899-8739921 6 
chr8:8740121-8740144 5.86957 
chr8:8740662-8740689 5.92593 
chr8:8740848-8740863 6 
chr8:8741217-8741236 6 
chr8:8741551-8741615 5.76562 
chr8:8743835-8743853 6 
chr8:8744635-8744658 5.95652 
chr8:8745045-8745097 5.59615 
chr8:8745359-8745384 5.84 
chr8:8746007-8746045 5.92105 
chr8:8746539-8746557 5.77778 
chr8:8750432-8750460 5.35714 
chr8:8750649-8750686 5.27027 
chr8:8753414-8753462 5.39583 
chr8:8753768-8753797 5.89655 
chr8:8754506-8754540 5.44118 
chr8:8754934-8754955 5.7619 
chr8:8757625-8757649 5.75 
chr8:8760686-8760704 6 
chr8:8763218-8763233 6 
chr8:8765883-8765895 6 
chr8:8770681-8770705 5.375 
chr8:8772863-8772883 6 
chr8:8774933-8774945 6 
chr8:8776831-8776900 5.46377 
chr8:8776967-8777013 6 
chr8:8777570-8777596 5.34615 
chr8:8777725-8777828 5.70874 
chr8:8778265-8778289 5.5 
chr8:8778801-8778816 6 
chr8:8779763-8779796 5.69697 
chr8:8784815-8784833 6 
chr8:8785055-8785091 5.83333 
chr8:8786786-8786811 5.88 
chr8:8786848-8786895 5.55319 
chr8:8788467-8788501 5.70588 
chr8:8788619-8788639 5.8 
chr8:8789406-8789418 6 
chr8:8791164-8791184 6 
chr8:8791771-8791789 5.72222 
chr8:8792228-8792247 6 
chr8:8795045-8795114 5.49275 
chr8:8795149-8795169 5.85 
chr8:8797701-8797724 6 
chr8:8797873-8797906 5.69697 
chr8:8799011-8799026 6 
chr8:8800724-8800768 5.77273 
chr8:8803354-8803366 6 
chr8:8803985-8804016 5.48387 
chr8:8804435-8804452 6 
chr8:8805350-8805376 5.65385 
chr8:8806598-8806621 6 
chr8:8808350-8808389 5.64103 
chr8:8810743-8810756 5.92308 
chr8:8811549-8811583 5.79412 
chr8:8813872-8813893 5.52381 
chr8:8813909-8813940 5.45161 
chr8:8814697-8814717 5.8 
chr8:8815835-8815884 5.40816 
chr8:8816149-8816177 5.35714 
chr8:8822457-8822485 5.78571 
chr8:8822613-8822632 5.63158 
chr8:8825149-8825177 5.75 
chr8:8825596-8825625 5.89655 
chr8:8827987-8828005 6 
chr8:8828400-8828426 5.69231 
chr8:8829845-8829863 5.72222 
chr8:8832179-8832315 5.54412 
chr8:8833149-8833183 5.79412 
chr8:8834034-8834060 5.46154 
chr8:8834891-8834905 6 
chr8:8837842-8837913 5.76056 
chr8:8839813-8839826 6 
chr8:8841341-8841364 5.91304 
chr8:8842709-8842722 6 
chr8:8844191-8844221 5.93333 
chr8:8845327-8845339 6 
chr8:8845815-8845827 6 
chr8:8847871-8847963 5.57609 
chr8:8847974-8847995 6 
chr8:8849821-8849859 6 
chr8:8851090-8851108 6 
chr8:8852456-8852483 5.96296 
chr8:8854129-8854174 5.95556 
chr8:8854841-8854857 6 
chr8:8855087-8855114 5.62963 
chr8:8855689-8855719 5.7 
chr8:8856628-8856649 6 
chr8:8856985-8857033 5.77083 
chr8:8857406-8857455 5.38776 
chr8:8861995-8862016 6 
chr8:8862194-8862207 6 
chr8:8863013-8863037 5.66667 
chr8:8865445-8865469 6 
chr8:8867049-8867063 5.92857 
chr8:8870834-8870849 6 
chr8:8871035-8871065 5.76667 
chr8:8872336-8872360 5.95833 
chr8:8873232-8873246 6 
chr8:8874543-8874562 6 
chr8:8878419-8878442 6 
chr8:8879266-8879294 5.78571 
chr8:8881303-8881321 6 
chr8:8881890-8881947 5.78947 
chr8:8883203-8883231 5.85714 
chr8:8884285-8884311 5.53846 
chr8:8884646-8884683 5.83784 
chr8:8886483-8886502 6 
chr8:8889267-8889279 6 
chr8:8891858-8891872 6 
chr8:8892679-8892730 5.66667 
chr8:8895401-8895414 6 
chr8:8898229-8898251 5.63636 
chr8:8901691-8901717 5.80769 
chr8:8902745-8902762 6 
chr8:8903186-8903199 6 
chr8:8906314-8906331 5.88235 
chr8:8906846-8906870 6 
chr8:8908017-8908029 6 
chr8:8908649-8908695 5.76087 
chr8:8910508-8910539 5.90323 
chr8:8914637-8914667 5.86667 
chr8:8916316-8916331 5.86667 
chr8:8916350-8916379 5.86207 
chr8:8918729-8918753 5.41667 
chr8:8923204-8923219 6 
chr8:8923299-8923315 6 
chr8:8923649-8923695 5.3913 
chr8:8924892-8924925 6 
chr8:8925163-8925175 6 
chr8:8925433-8925469 5.58333 
chr8:8926310-8926326 5.875 
chr8:8927248-8927275 5.2963 
chr8:8927746-8927815 5.33333 
chr8:8930298-8930339 5.53659 
chr8:8931184-8931218 5.64706 
chr8:8931434-8931468 5.52941 
chr8:8931601-8931634 5.36364 
chr8:8931837-8931862 5.84 
chr8:8931938-8931959 5.66667 
chr8:8932391-8932408 5.82353 
chr8:8933304-8933326 5.59091 
chr8:8935490-8935512 6 
chr8:8937501-8937514 6 
chr8:8939178-8939235 5.85965 
chr8:8939264-8939287 5.6087 
chr8:8939732-8939755 5.6087 
chr8:8942683-8942730 5.65957 
chr8:8944513-8944539 5.34615 
chr8:8944726-8944765 5.61538 
chr8:8944922-8944940 6 
chr8:8945066-8945096 5.76667 
chr8:8945772-8945792 5.8 
chr8:8946763-8946788 5.4 
chr8:8948285-8948306 5.61905 
chr8:8951014-8951056 5.80952 
chr8:8952991-8953026 6 
chr8:8954213-8954239 5.84615 
chr8:8955176-8955189 6 
chr8:8955234-8955259 6 
chr8:8956344-8956358 6 
chr8:8957097-8957135 5.55263 
chr8:8958588-8958603 6 
chr8:8964401-8964436 5.45714 
chr8:8964466-8964503 5.83784 
chr8:8965182-8965206 5.79167 
chr8:8968335-8968369 5.91176 
chr8:8968804-8968849 5.64444 
chr8:8972473-8972501 5.53571 
chr8:8974793-8974805 6 
chr8:8975424-8975453 5.48276 
chr8:8976071-8976114 5.5814 
chr8:8976899-8976911 6 
chr8:8979312-8979326 6 
chr8:8980073-8980113 5.15 
chr8:8980225-8980271 5.52174 
chr8:8983343-8983366 5.91304 
chr8:8984857-8984873 6 
chr8:8985721-8985734 6 
chr8:8986276-8986291 6 
chr8:8987888-8987900 6 
chr8:8988870-8988897 5.92593 
chr8:8989865-8989883 5.94444 
chr8:8992149-8992172 5.69565 
chr8:8995995-8996026 5.77419 
chr8:8996287-8996313 5.34615 
chr8:8999382-8999395 5.92308 
chr8:9001205-9001229 5.875 
chr8:9001381-9001406 5.36 
chr8:9002608-9002642 5.55882 
chr8:9002658-9002675 5.76471 
chr8:9004472-9004504 5.28125 
chr8:9006367-9006386 5.68421 
chr8:9006701-9006726 5.76 
chr8:9007012-9007042 5.76667 
chr8:9007655-9007674 5.63158 
chr8:9009772-9009785 5.92308 
chr8:9010804-9010816 6 
chr8:9010878-9010931 5.81132 
chr8:9012379-9012416 5.81081 
chr8:9019464-9019520 5.92857 
chr8:9022514-9022532 5.88889 
chr8:9024353-9024379 6 
chr8:9027039-9027080 5.56098 
chr8:9029292-9029304 6 
chr8:9031854-9031888 5.38235 
chr8:9032064-9032096 5.96875 
chr8:9033370-9033385 6 
chr8:9034308-9034325 6 
chr8:9034607-9034657 5.6 
chr8:9035924-9035949 5.6 
chr8:9036328-9036342 6 
chr8:9037532-9037567 5.71429 
chr8:9039541-9039562 5.95238 
chr8:9039754-9039769 6 
chr8:9039830-9039851 5.85714 
chr8:9042182-9042226 5.86364 
chr8:9047723-9047761 5.34211 
chr8:9048134-9048163 5.7931 
chr8:9049185-9049228 5.2093 
chr8:9049277-9049302 5.76 
chr8:9049935-9049952 5.88235 
chr8:9053161-9053190 5.82759 
chr8:9054351-9054363 6 
chr8:9054816-9054837 5.95238 
chr8:9057605-9057637 5.25 
chr8:9057695-9057716 5.52381 
chr8:9059233-9059261 5.39286 
chr8:9062914-9062938 5.66667 
chr8:9063491-9063512 6 
chr8:9065607-9065632 5.48 
chr8:9067567-9067593 6 
chr8:9068317-9068372 5.56364 
chr8:9070455-9070517 5.24194 
chr8:9071881-9071902 6 
chr8:9078121-9078134 6 
chr8:9078403-9078424 5.95238 
chr8:9080379-9080399 5.7 
chr8:9083121-9083145 6 
chr8:9083810-9083844 5.88235 
chr8:9085526-9085570 5.5 
chr8:9085649-9085749 5.54 
chr8:9085780-9085814 5.67647 
chr8:9086998-9087033 6 
chr8:9088524-9088552 5.60714 
chr8:9089302-9089343 5.29268 
chr8:9089355-9089377 5.63636 
chr8:9089571-9089592 5.61905 
chr8:9089606-9089630 6 
chr8:9089833-9089919 5.75581 
chr8:9090278-9090291 5.92308 
chr8:9091218-9091248 5.7 
chr8:9093295-9093320 5.76 
chr8:9093849-9093987 5.84783 
chr8:9094571-9094595 5.75 
chr8:9096013-9096043 5.36667 
chr8:9096581-9096620 6 
chr8:9096734-9096748 6 
chr8:9096902-9096937 5.37143 
chr8:9098233-9098248 6 
chr8:9098878-9098914 5.77778 
chr8:9099310-9099329 5.89474 
chr8:9100346-9100366 5.6 
chr8:9100519-9100532 6 
chr8:9102848-9102860 6 
chr8:9103649-9103671 5.72727 
chr8:9105314-9105336 5.72727 
chr8:9105849-9105881 5.65625 
chr8:9107686-9107711 5.4 
chr8:9109551-9109602 5.86275 
chr8:9110028-9110050 5.54545 
chr8:9113491-9113506 6 
chr8:9113757-9114200 5.86907 
chr8:9114675-9114702 5.7037 
chr8:9118760-9118796 6 
chr8:9119982-9120055 5.94521 
chr8:9125331-9125348 5.94118 
chr8:9125657-9125697 6 
chr8:9126052-9126123 5.83099 
chr8:9128836-9128854 5.77778 
chr8:9130006-9130034 5.85714 
chr8:9130545-9130566 5.90476 
chr8:9133524-9133589 5.46154 
chr8:9135571-9135594 5.82609 
chr8:9135757-9135771 6 
chr8:9137130-9137142 6 
chr8:9137536-9137560 5.79167 
chr8:9140794-9140922 5.92188 
chr8:9140981-9141005 5.375 
chr8:9142091-9142111 5.8 
chr8:9144580-9144596 5.875 
chr8:9144646-9144671 6 
chr8:9145723-9145742 6 
chr8:9146483-9146524 6 
chr8:9148913-9148936 6 
chr8:9149027-9149062 5.71429 
chr8:9155145-9155166 5.85714 
chr8:9155180-9155265 5.74118 
chr8:9157295-9157314 6 
chr8:9159608-9159627 5.89474 
chr8:9161235-9161253 5.83333 
chr8:9162531-9162552 5.66667 
chr8:9163871-9163893 5.59091 
chr8:9166532-9166563 5.70968 
chr8:9167493-9167522 5.48276 
chr8:9167693-9167712 6 
chr8:9170573-9170637 5.95312 
chr8:9170920-9170954 5.32353 
chr8:9173101-9173118 6 
chr8:9174425-9174461 5.55556 
chr8:9179354-9179383 5.24138 
chr8:9182488-9182534 5.3913 
chr8:9184149-9184178 5.27586 
chr8:9187916-9187959 6 
chr8:9188543-9188610 5.9403 
chr8:9189556-9189589 5.60606 
chr8:9190287-9190317 5.3 
chr8:9191700-9191712 6 
chr8:9192950-9192976 5.69231 
chr8:9195078-9195101 5.43478 
chr8:9196208-9196240 5.40625 
chr8:9196291-9196319 5.71429 
chr8:9196352-9196376 5.41667 
chr8:9196549-9196590 5.4878 
chr8:9202185-9202353 5.64286 
chr8:9202416-9202460 5.86364 
chr8:9204050-9204088 5.52632 
chr8:9204922-9205054 5.84091 
chr8:9205995-9206131 5.28676 
chr8:9209629-9209644 5.93333 
chr8:9209649-9209665 5.875 
chr8:9210467-9210513 6 
chr8:9211542-9211572 5.56667 
chr8:9212545-9212594 5.87755 
chr8:9213705-9213777 5.59722 
chr8:9215761-9215778 5.94118 
chr8:9218468-9218487 6 
chr8:9218622-9218646 5.625 
chr8:9219527-9219543 6 
chr8:9220244-9220266 5.72727 
chr8:9220558-9220584 5.61538 
chr8:9221872-9221901 5.62069 
chr8:9226294-9226308 6 
chr8:9227459-9227472 6 
chr8:9227794-9227838 5.84091 
chr8:9229848-9229876 5.42857 
chr8:9233188-9233217 6 
chr8:9233858-9233904 5.28261 
chr8:9234448-9234467 6 
chr8:9235894-9236063 5.68047 
chr8:9237123-9237135 6 
chr8:9241945-9241971 5.5 
chr8:9242990-9243015 5.92 
chr8:9243358-9243371 5.92308 
chr8:9245434-9245448 6 
chr8:9245601-9245613 6 
chr8:9246507-9246535 6 
chr8:9247025-9247037 6 
chr8:9250559-9250584 6 
chr8:9252332-9252362 5.66667 
chr8:9252721-9252762 5.2439 
chr8:9253682-9253982 5.81 
chr8:9255127-9255142 6 
chr8:9257043-9257069 5.76923 
chr8:9257135-9257160 5.64 
chr8:9257968-9257997 6 
chr8:9259357-9259416 5.83051 
chr8:9261202-9261216 6 
chr8:9262506-9262532 6 
chr8:9263664-9263677 6 
chr8:9266755-9266782 5.37037 
chr8:9267575-9267615 5.6 
chr8:9267979-9268034 5.61818 
chr8:9269142-9269159 6 
chr8:9270676-9270692 6 
chr8:9273119-9273142 5.91304 
chr8:9275655-9275678 5.56522 
chr8:9275766-9275798 5.65625 
chr8:9275851-9275888 5.37838 
chr8:9277451-9277520 5.91304 
chr8:9280382-9280398 6 
chr8:9281725-9281746 5.66667 
chr8:9283181-9283196 6 
chr8:9283950-9283977 5.51852 
chr8:9284028-9284044 6 
chr8:9284386-9284405 5.63158 
chr8:9287292-9287310 5.94444 
chr8:9289066-9289091 5.88 
chr8:9292227-9292243 6 
chr8:9292793-9292835 5.52381 
chr8:9295277-9295297 6 
chr8:9296789-9296829 5.625 
chr8:9297120-9297137 6 
chr8:9298289-9298330 5.92683 
chr8:9298494-9298518 5.66667 
chr8:9298811-9298828 5.94118 
chr8:9305532-9305576 5.68182 
chr8:9305712-9305745 5.36364 
chr8:9307090-9307126 5.94444 
chr8:9309487-9309535 5.6875 
chr8:9309821-9309840 5.94737 
chr8:9310998-9311011 6 
chr8:9311799-9311817 5.94444 
chr8:9312814-9312832 5.88889 
chr8:9313369-9313385 6 
chr8:9315979-9316012 5.93939 
chr8:9317816-9317830 6 
chr8:9318122-9318153 5.29032 
chr8:9318719-9318743 5.95833 
chr8:9320779-9320813 5.41176 
chr8:9320845-9320875 5.36667 
chr8:9322627-9322661 5.64706 
chr8:9325516-9325534 6 
chr8:9326936-9326986 5.56 
chr8:9327263-9327284 5.71429 
chr8:9328058-9328130 5.72222 
chr8:9328249-9328312 5.26984 
chr8:9329075-9329109 5.23529 
chr8:9329358-9329387 6 
chr8:9330433-9330473 5.975 
chr8:9331720-9331766 5.86957 
chr8:9332990-9333021 5.80645 
chr8:9334641-9334701 5.75 
chr8:9336357-9336382 5.76 
chr8:9336493-9336527 5.35294 
chr8:9338505-9338529 5.95833 
chr8:9339563-9339583 5.85 
chr8:9340958-9341002 5.81818 
chr8:9342369-9342430 5.7541 
chr8:9343201-9343240 5.79487 
chr8:9343997-9344040 5.72093 
chr8:9344315-9344328 6 
chr8:9345811-9345836 5.44 
chr8:9346707-9346719 6 
chr8:9348066-9348090 5.375 
chr8:9348234-9348271 5.27027 
chr8:9350931-9350959 5.46429 
chr8:9354949-9354976 5.77778 
chr8:9355222-9355289 5.65672 
chr8:9356998-9357015 5.88235 
chr8:9357052-9357065 5.92308 
chr8:9357459-9357481 5.90909 
chr8:9358215-9358231 6 
chr8:9358673-9358685 6 
chr8:9362257-9362276 5.89474 
chr8:9362429-9362449 6 
chr8:9363706-9363737 5.80645 
chr8:9363761-9363781 5.7 
chr8:9364364-9364385 6 
chr8:9366793-9366812 6 
chr8:9367466-9367478 6 
chr8:9369372-9369387 6 
chr8:9371078-9371107 5.51724 
chr8:9372358-9372371 6 
chr8:9372674-9372701 5.77778 
chr8:9374044-9374065 5.66667 
chr8:9374391-9374412 5.61905 
chr8:9376186-9376207 5.95238 
chr8:9378087-9378135 5.72917 
chr8:9378760-9378778 5.83333 
chr8:9379246-9379260 6 
chr8:9380890-9380917 5.92593 
chr8:9381583-9381596 6 
chr8:9382497-9382512 6 
chr8:9382847-9382860 6 
chr8:9383537-9383564 5.7037 
chr8:9383808-9383824 6 
chr8:9386342-9386375 5.87879 
chr8:9389369-9389386 6 
chr8:9390661-9390683 5.63636 
chr8:9391367-9391388 5.57143 
chr8:9393116-9393156 5.725 
chr8:9394061-9394126 5.98462 
chr8:9394956-9395139 5.84699 
chr8:9395162-9395369 5.47343 
chr8:9396717-9396734 5.88235 
chr8:9396887-9396917 5.6 
chr8:9398809-9398821 6 
chr8:9399724-9399759 5.2 
chr8:9400368-9400388 6 
chr8:9404376-9404413 5.83784 
chr8:9409317-9409349 5.5 
chr8:9410183-9410209 6 
chr8:9411023-9411049 6 
chr8:9416675-9416687 6 
chr8:9418003-9418028 6 
chr8:9419833-9419860 5.25926 
chr8:9422780-9422800 5.9 
chr8:9423366-9423402 5.80556 
chr8:9424103-9424124 6 
chr8:9424922-9424938 5.875 
chr8:9428478-9428496 5.88889 
chr8:9433001-9433014 6 
chr8:9433713-9433740 5.74074 
chr8:9433976-9433993 6 
chr8:9436962-9436994 5.9375 
chr8:9439819-9439840 5.85714 
chr8:9440674-9440689 6 
chr8:9441674-9441693 6 
chr8:9444232-9444267 6 
chr8:9444907-9444919 6 
chr8:9451372-9451406 6 
chr8:9453622-9453661 5.53846 
chr8:9456215-9456331 5.81034 
chr8:9462249-9462310 5.63934 
chr8:9463566-9463604 5.52632 
chr8:9467194-9467207 6 
chr8:9467358-9467380 6 
chr8:9467855-9467885 5.36667 
chr8:9469487-9469501 6 
chr8:9470082-9470115 5.48485 
chr8:9472942-9472968 5.80769 
chr8:9475494-9475510 6 
chr8:9477298-9477316 5.77778 
chr8:9477453-9477473 5.8 
chr8:9480944-9480956 6 
chr8:9481523-9481553 5.66667 
chr8:9482995-9483028 5.21212 
chr8:9483579-9483605 5.76923 
chr8:9485050-9485096 6 
chr8:9489462-9489489 5.66667 
chr8:9491590-9491624 5.70588 
chr8:9492683-9492695 6 
chr8:9493944-9493959 5.93333 
chr8:9497696-9497723 5.48148 
chr8:9501100-9501118 5.72222 
chr8:9503649-9503676 5.48148 
chr8:9505889-9505929 5.375 
chr8:9506976-9506993 5.88235 
chr8:9507367-9507412 5.97778 
chr8:9512199-9512226 5.51852 
chr8:9512397-9512420 5.78261 
chr8:9514121-9514149 5.53571 
chr8:9523455-9523484 5.27586 
chr8:9525349-9525361 6 
chr8:9526465-9526478 6 
chr8:9526934-9526964 5.6 
chr8:9528457-9528477 6 
chr8:9528622-9528649 5.7037 
chr8:9530164-9530229 5.78462 
chr8:9530364-9530394 5.26667 
chr8:9530876-9530900 5.75 
chr8:9530952-9530967 6 
chr8:9533516-9533534 6 
chr8:9534183-9534228 5.77778 
chr8:9538062-9538089 5.33333 
chr8:9546136-9546162 5.96154 
chr8:9547899-9547922 5.43478 
chr8:9548192-9548226 5.70588 
chr8:9552271-9552283 6 
chr8:9555884-9555896 6 
chr8:9559800-9559841 5.43902 
chr8:9560523-9560550 5.7037 
chr8:9563560-9563623 5.33333 
chr8:9565389-9565419 5.33333 
chr8:9565827-9565852 5.36 
chr8:9573032-9573060 5.46429 
chr8:9574216-9574253 5.7027 
chr8:9574582-9574607 6 
chr8:9578792-9578830 5.89474 
chr8:9579569-9579592 5.91304 
chr8:9580064-9580079 6 
chr8:9582047-9582076 5.2069 
chr8:9584101-9584125 5.58333 
chr8:9584413-9584484 5.38028 
chr8:9586149-9586182 5.21212 
chr8:9587281-9587297 6 
chr8:9588970-9588998 5.67857 
chr8:9589295-9589309 6 
chr8:9590089-9590102 6 
chr8:9590374-9590429 5.43636 
chr8:9592306-9592324 6 
chr8:9593310-9593335 6 
chr8:9593588-9593617 5.65517 
chr8:9593860-9593879 6 
chr8:9597565-9597585 6 
chr8:9598336-9598351 6 
chr8:9600209-9600260 5.43137 
chr8:9602884-9602929 5.51111 
chr8:9604391-9604405 6 
chr8:9606954-9606991 5.83784 
chr8:9607227-9607247 5.65 
chr8:9611346-9611359 6 
chr8:9614463-9614505 6 
chr8:9615735-9615762 5.37037 
chr8:9617492-9617510 5.88889 
chr8:9617729-9617750 5.85714 
chr8:9618294-9618324 5.4 
chr8:9619154-9619176 5.54545 
chr8:9620573-9620590 6 
chr8:9623993-9624008 6 
chr8:9625468-9625485 5.82353 
chr8:9627122-9627142 6 
chr8:9628649-9628915 5.46617 
chr8:9628933-9629039 5.32075 
chr8:9629074-9629231 5.49045 
chr8:9629248-9629366 5.33898 
chr8:9629421-9629479 5.60345 
chr8:9629561-9629603 5.52381 
chr8:9630303-9630365 5.80645 
chr8:9631985-9632008 5.56522 
chr8:9632969-9633009 6 
chr8:9633096-9633122 5.30769 
chr8:9634688-9634718 5.86667 
chr8:9641149-9641173 5.58333 
chr8:9642860-9642908 6 
chr8:9643378-9643396 6 
chr8:9645946-9645985 5.74359 
chr8:9646101-9646114 6 
chr8:9647879-9647891 6 
chr8:9648649-9648667 5.88889 
chr8:9649438-9649455 6 
chr8:9650054-9650191 5.72263 
chr8:9652007-9652032 5.84 
chr8:9652434-9652472 5.44737 
chr8:9654315-9654334 5.73684 
chr8:9656311-9656323 6 
chr8:9656766-9656785 6 
chr8:9661049-9661061 6 
chr8:9661125-9661144 6 
chr8:9662101-9662131 5.33333 
chr8:9665926-9665940 6 
chr8:9671281-9671309 5.42857 
chr8:9671599-9671625 6 
chr8:9672028-9672304 5.82246 
chr8:9675703-9675739 5.66667 
chr8:9680046-9680058 6 
chr8:9680715-9680744 5.44828 
chr8:9682078-9682098 5.95 
chr8:9683222-9683256 5.67647 
chr8:9684863-9684889 6 
chr8:9685057-9685076 5.89474 
chr8:9685491-9685512 5.57143 
chr8:9685667-9685687 5.8 
chr8:9685840-9685855 5.86667 
chr8:9687245-9687398 5.49673 
chr8:9688188-9688237 5.32653 
chr8:9689564-9689605 6 
chr8:9689776-9689808 5.53125 
chr8:9690586-9690633 5.68085 
chr8:9693370-9693391 5.90476 
chr8:9694485-9694521 5.38889 
chr8:9703949-9703977 5.60714 
chr8:9706081-9706165 5.69048 
chr8:9708003-9708032 5.41379 
chr8:9709613-9709626 5.92308 
chr8:9710301-9710328 5.59259 
chr8:9711923-9711937 6 
chr8:9712521-9712549 6 
chr8:9714443-9714466 5.69565 
chr8:9715525-9715553 5.21429 
chr8:9716678-9716757 5.74684 
chr8:9717197-9717224 5.33333 
chr8:9717357-9717374 6 
chr8:9718563-9718575 6 
chr8:9718732-9718768 5.94444 
chr8:9720638-9720653 6 
chr8:9723423-9723444 5.57143 
chr8:9723778-9723790 6 
chr8:9724059-9724110 5.4902 
chr8:9725309-9725325 6 
chr8:9726459-9726508 5.77551 
chr8:9727142-9727321 5.81564 
chr8:9728422-9728464 5.90476 
chr8:9728609-9728632 5.65217 
chr8:9729113-9729276 5.84049 
chr8:9730211-9730224 6 
chr8:9732116-9732281 5.70303 
chr8:9735531-9735567 5.16667 
chr8:9740197-9740225 5.67857 
chr8:9742040-9742064 5.5 
chr8:9744441-9744467 5.76923 
chr8:9745399-9745416 6 
chr8:9746901-9746932 5.93548 
chr8:9747183-9747214 5.80645 
chr8:9747609-9747635 5.53846 
chr8:9749036-9749048 6 
chr8:9749200-9749219 5.63158 
chr8:9749935-9750029 5.76596 
chr8:9750070-9750149 5.70886 
chr8:9752338-9752360 6 
chr8:9752762-9752891 5.93023 
chr8:9753363-9753382 6 
chr8:9753530-9753554 5.375 
chr8:9753955-9754006 5.72549 
chr8:9757315-9757335 6 
chr8:9760989-9761031 5.57143 
chr8:9761272-9761299 5.33333 
chr8:9761729-9761795 5.71212 
chr8:9761896-9761934 5.26316 
chr8:9761949-9761988 5.76923 
chr8:9763075-9763106 6 
chr8:9763348-9763403 5.43636 
chr8:9763487-9763515 5.21429 
chr8:9764799-9764838 5.82051 
chr8:9765182-9765262 5.575 
chr8:9765788-9765827 5.79487 
chr8:9766931-9766949 5.77778 
chr8:9768174-9768211 5.75676 
chr8:9769281-9769311 5.6 
chr8:9772300-9772342 5.83333 
chr8:9773182-9773205 5.43478 
chr8:9774360-9774387 5.25926 
chr8:9774735-9774767 6 
chr8:9776439-9776477 6 
chr8:9778683-9778724 5.39024 
chr8:9780406-9780418 6 
chr8:9782049-9782071 5.72727 
chr8:9786077-9786104 5.66667 
chr8:9788919-9788945 6 
chr8:9789350-9789373 5.95652 
chr8:9790379-9790429 5.86 
chr8:9791792-9791818 5.42308 
chr8:9791979-9792026 5.34043 
chr8:9792580-9792637 5.63158 
chr8:9792835-9793060 5.66667 
chr8:9795019-9795031 6 
chr8:9795228-9795257 5.7931 
chr8:9796541-9796557 6 
chr8:9797483-9797511 5.42857 
chr8:9800909-9800924 6 
chr8:9806649-9806681 5.84375 
chr8:9807705-9807723 6 
chr8:9808286-9808299 6 
chr8:9808335-9808353 5.94444 
chr8:9808815-9808832 5.88235 
chr8:9810548-9810572 5.70833 
chr8:9810796-9810814 5.88889 
chr8:9813810-9813842 5.9375 
chr8:9815092-9815104 6 
chr8:9816561-9816591 5.9 
chr8:9817379-9817423 5.77273 
chr8:9819019-9819046 5.25926 
chr8:9819682-9819716 5.97059 
chr8:9820775-9820815 5.9 
chr8:9821308-9821380 5.40278 
chr8:9825343-9825369 5.5 
chr8:9826399-9826414 5.86667 
chr8:9827141-9827186 5.57778 
chr8:9827473-9827495 5.72727 
chr8:9828456-9828472 6 
chr8:9829345-9829368 6 
chr8:9831455-9831494 5.64103 
chr8:9835033-9835073 5.5 
chr8:9835792-9835816 5.66667 
chr8:9836506-9836536 5.26667 
chr8:9838066-9838092 5.61538 
chr8:9842690-9842705 6 
chr8:9843072-9843098 6 
chr8:9844711-9844724 6 
chr8:9845294-9845315 5.95238 
chr8:9846922-9846961 5.87179 
chr8:9847285-9847308 5.52174 
chr8:9851432-9851456 5.54167 
chr8:9854248-9854286 5.76316 
chr8:9857277-9857313 5.47222 
chr8:9859060-9859077 5.94118 
chr8:9859852-9859875 5.91304 
chr8:9861141-9861158 5.82353 
chr8:9862875-9862900 5.76 
chr8:9864748-9864770 5.81818 
chr8:9866414-9866434 5.65 
chr8:9867663-9867686 6 
chr8:9869901-9869915 6 
chr8:9874494-9874510 6 
chr8:9875073-9875133 5.73333 
chr8:9875490-9875521 5.6129 
chr8:9875846-9875868 5.54545 
chr8:9876301-9876333 5.78125 
chr8:9878740-9878769 5.68966 
chr8:9878838-9878852 5.92857 
chr8:9880496-9880516 5.6 
chr8:9880526-9880547 5.90476 
chr8:9881030-9881090 5.78333 
chr8:9882326-9882345 5.73684 
chr8:9883552-9883574 6 
chr8:9890448-9890585 5.62044 
chr8:9891257-9891277 5.75 
chr8:9897773-9897793 6 
chr8:9900666-9900710 5.79545 
chr8:9901749-9901766 6 
chr8:9903425-9903444 6 
chr8:9904031-9904094 6 
chr8:9904985-9905007 5.72727 
chr8:9907373-9907388 6 
chr8:9910568-9910581 6 
chr8:9911879-9911923 5.54545 
chr8:9913708-9913727 6 
chr8:9914034-9914046 6 
chr8:9919738-9919758 5.65 
chr8:9920310-9920344 5.94118 
chr8:9923483-9923541 5.60345 
chr8:9925384-9925407 6 
chr8:9928963-9928982 5.78947 
chr8:9929199-9929223 5.41667 
chr8:9930112-9930137 5.36 
chr8:9931060-9931075 5.86667 
chr8:9931568-9931603 6 
chr8:9932155-9932183 5.96429 
chr8:9934988-9935007 6 
chr8:9935714-9935760 5.30435 
chr8:9938202-9938221 5.73684 
chr8:9938571-9938584 6 
chr8:9942293-9942325 5.5 
chr8:9944307-9944335 5.39286 
chr8:9944363-9944446 5.84337 
chr8:9946649-9946672 6 
chr8:9946807-9946823 5.8125 
chr8:9953058-9953099 5.56098 
chr8:9953565-9953598 5.72727 
chr8:9956598-9956630 5.375 
chr8:9961209-9961226 5.76471 
chr8:9962767-9962788 5.61905 
chr8:9964318-9964383 5.50769 
chr8:9964402-9964432 5.43333 
chr8:9966824-9966859 5.77143 
chr8:9970802-9970819 6 
chr8:9972008-9972020 6 
chr8:9976394-9976423 5.2069 
chr8:9979155-9979192 5.59459 
chr8:9979344-9979365 5.7619 
chr8:9981367-9981386 5.78947 
chr8:9984015-9984038 5.86957 
chr8:9985451-9985475 5.5 
chr8:9991324-9991350 5.65385 
chr8:9995777-9995812 5.57143 
chr8:9996370-9996384 6 
chr8:9997228-9997244 5.875 
chr8:9998356-9998389 5.36364 
chr8:9999465-9999480 5.86667 
chr8:10006467-10006479 6 
chr8:10007411-10007424 6 
chr8:10008771-10008793 6 
chr8:10009160-10009173 6 
chr8:10011873-10011900 5.88889 
chr8:10013941-10013966 5.4 
chr8:10014319-10014331 6 
chr8:10015259-10015346 5.31034 
chr8:10016193-10016220 5.25926 
chr8:10018003-10018034 5.45161 
chr8:10022847-10022887 5.725 
chr8:10023979-10024092 5.44248 
chr8:10027294-10027328 5.58824 
chr8:10027415-10027437 5.90909 
chr8:10027552-10027570 6 
chr8:10035936-10035963 5.2963 
chr8:10036997-10037022 5.4 
chr8:10038936-10038962 5.65385 
chr8:10040061-10040089 5.82143 
chr8:10041282-10041336 5.94444 
chr8:10041368-10041458 5.5 
chr8:10041513-10041568 5.6 
chr8:10052753-10052770 5.82353 
chr8:10054055-10054071 5.875 
chr8:10054223-10054257 5.88235 
chr8:10056782-10056844 5.48387 
chr8:10057601-10057617 6 
chr8:10067021-10067084 5.65079 
chr8:10070942-10070961 6 
chr8:10075624-10075668 6 
chr8:10077316-10077333 6 
chr8:10077369-10077400 5.83871 
chr8:10078045-10078058 5.92308 
chr8:10078925-10078960 5.65714 
chr8:10084205-10084251 5.91304 
chr8:10089412-10089439 5.96296 
chr8:10090196-10090217 5.52381 
chr8:10102586-10102605 6 
chr8:10105595-10105609 6 
chr8:10107625-10107637 6 
chr8:10111825-10111865 5.2 
chr8:10124502-10124526 5.5 
chr8:10127124-10127174 5.7 
chr8:10132170-10132193 5.43478 
chr8:10132247-10132274 5.33333 
chr8:10132384-10132411 5.22222 
chr8:10140639-10140666 6 
chr8:10141312-10141381 5.86957 
chr8:10146489-10146511 5.72727 
chr8:10151199-10151262 5.4127 
chr8:10151713-10151727 6 
chr8:10153699-10153719 5.7 
chr8:10157059-10157085 5.53846 
chr8:10157634-10157655 6 
chr8:10157753-10157778 5.92 
chr8:10161423-10161459 5.80556 
chr8:10162919-10162935 6 
chr8:10164679-10164691 6 
chr8:10170977-10171012 6 
chr8:10171146-10171170 5.375 
chr8:10171721-10171741 5.75 
chr8:10173886-10173899 6 
chr8:10174037-10174123 5.66279 
chr8:10179966-10179979 6 
chr8:10180599-10180613 6 
chr8:10181255-10181312 5.96491 
chr8:10181928-10181962 5.58824 
chr8:10182852-10182878 5.65385 
chr8:10183994-10184018 5.375 
chr8:10185438-10185458 5.85 
chr8:10185537-10185557 6 
chr8:10185739-10185764 5.84 
chr8:10187516-10187554 6 
chr8:10187716-10187734 6 
chr8:10189365-10189402 5.35135 
chr8:10191675-10191688 6 
chr8:10191698-10191720 6 
chr8:10192760-10192778 6 
chr8:10193948-10193966 5.83333 
chr8:10197029-10197062 5.93939 
chr8:10197883-10197895 6 
chr8:10200530-10200580 5.88 
chr8:10202084-10202108 6 
chr8:10205867-10205887 6 
chr8:10208755-10208778 6 
chr8:10209812-10209831 5.78947 
chr8:10212244-10212288 5.90909 
chr8:10214399-10214415 6 
chr8:10216075-10216115 6 
chr8:10217057-10217083 5.84615 
chr8:10217207-10217286 5.72152 
chr8:10217634-10217678 5.75 
chr8:10217824-10217849 5.68 
chr8:10219179-10219202 5.6087 
chr8:10219971-10219992 6 
chr8:10221248-10221289 6 
chr8:10221437-10221462 5.88 
chr8:10222649-10222669 5.8 
chr8:10230899-10230914 5.93333 
chr8:10234996-10235011 5.93333 
chr8:10238234-10238289 5.34545 
chr8:10238304-10238492 5.3883 
chr8:10238533-10238585 5.36538 
chr8:10244382-10244397 6 
chr8:10244593-10244620 6 
chr8:10247250-10247263 6 
chr8:10247298-10247317 5.78947 
chr8:10250400-10250417 6 
chr8:10250571-10250588 6 
chr8:10257871-10257905 6 
chr8:10258898-10258910 6 
chr8:10263226-10263292 5.51515 
chr8:10263424-10263459 5.68571 
chr8:10268960-10268985 5.56 
chr8:10274929-10274951 6 
chr8:10275264-10275297 5.66667 
chr8:10276325-10276368 5.72093 
chr8:10276467-10276484 5.94118 
chr8:10276922-10276954 5.28125 
chr8:10278505-10278529 5.58333 
chr8:10281418-10281438 6 
chr8:10288935-10288958 6 
chr8:10290854-10290905 5.78431 
chr8:10291874-10291900 5.42308 
chr8:10296023-10296047 5.79167 
chr8:10298582-10298604 6 
chr8:10299048-10299122 5.31081 
chr8:10300349-10300383 5.41176 
chr8:10302429-10302451 6 
chr8:10302548-10302573 5.68 
chr8:10304667-10304702 5.34286 
chr8:10306034-10306060 5.26923 
chr8:10307051-10307112 5.96721 
chr8:10307196-10307222 5.30769 
chr8:10307591-10307603 6 
chr8:10309597-10309611 6 
chr8:10309801-10309840 5.53846 
chr8:10310682-10310716 5.38235 
chr8:10311297-10311360 5.69841 
chr8:10311369-10311391 6 
chr8:10312952-10312979 5.2963 
chr8:10313657-10313685 5.35714 
chr8:10313917-10313938 5.71429 
chr8:10314879-10314906 5.2963 
chr8:10316484-10316510 5.30769 
chr8:10319829-10319857 5.5 
chr8:10324820-10324848 5.21429 
chr8:10325350-10325376 5.26923 
chr8:10325449-10325500 5.27451 
chr8:10325600-10325620 5.6 
chr8:10326070-10326097 5.55556 
chr8:10326826-10327027 5.84577 
chr8:10328099-10328138 5.23077 
chr8:10329103-10329129 5.61538 
chr8:10329143-10329157 6 
chr8:10330642-10330705 5.31746 
chr8:10330767-10330815 5.625 
chr8:10331285-10331315 6 
chr8:10334149-10334176 5.33333 
chr8:10335871-10335915 5.68182 
chr8:10336114-10336132 5.83333 
chr8:10336271-10336288 6 
chr8:10336435-10336465 5.83333 
chr8:10339658-10339678 5.65 
chr8:10340901-10340924 6 
chr8:10348607-10348626 5.63158 
chr8:10352087-10352120 5.48485 
chr8:10352612-10352630 6 
chr8:10353621-10353649 5.35714 
chr8:10357034-10357049 5.86667 
chr8:10358889-10358923 6 
chr8:10360037-10360049 6 
chr8:10361977-10361996 5.63158 
chr8:10362124-10362149 5.6 
chr8:10366052-10366095 5.2093 
chr8:10366629-10366653 6 
chr8:10367179-10367221 6 
chr8:10369871-10369900 5.41379 
chr8:10372985-10373010 5.96 
chr8:10373507-10373523 6 
chr8:10373670-10373689 5.73684 
chr8:10375972-10375991 6 
chr8:10377251-10377271 5.9 
chr8:10378913-10378935 6 
chr8:10385602-10385615 5.92308 
chr8:10385710-10385724 6 
chr8:10388615-10388640 5.92 
chr8:10391631-10391654 6 
chr8:10395606-10395658 5.63462 
chr8:10398225-10398245 6 
chr8:10399105-10399134 5.48276 
chr8:10399399-10399412 6 
chr8:10400383-10400402 6 
chr8:10400901-10400999 5.76531 
chr8:10404184-10404210 5.84615 
chr8:10405149-10405255 5.40566 
chr8:10408313-10408349 5.47222 
chr8:10408824-10408843 5.84211 
chr8:10411416-10411443 5.40741 
chr8:10417836-10417861 5.8 
chr8:10418835-10418847 6 
chr8:10421358-10421400 5.45238 
chr8:10423350-10423522 5.44767 
chr8:10424921-10424950 5.82759 
chr8:10426146-10426183 6 
chr8:10427697-10427813 5.91379 
chr8:10429126-10429167 5.41463 
chr8:10429568-10429596 5.57143 
chr8:10434903-10434916 6 
chr8:10435332-10435356 6 
chr8:10442679-10442705 6 
chr8:10443730-10443757 5.92593 
chr8:10445974-10446001 5.81481 
chr8:10446948-10446962 6 
chr8:10448957-10448976 5.78947 
chr8:10453649-10453679 5.1 
chr8:10454163-10454188 5.4 
chr8:10455301-10455333 5.5 
chr8:10457989-10458006 5.82353 
chr8:10458709-10458757 5.35417 
chr8:10460106-10460138 5.8125 
chr8:10461962-10461989 5.77778 
chr8:10462091-10462104 5.92308 
chr8:10465263-10465300 5.2973 
chr8:10465396-10465429 5.33333 
chr8:10467285-10467322 5.35135 
chr8:10471110-10471129 6 
chr8:10471295-10471314 5.89474 
chr8:10472171-10472243 5.77778 
chr8:10472431-10472448 5.88235 
chr8:10474909-10474936 5.88889 
chr8:10475020-10475079 5.89831 
chr8:10476028-10476047 5.89474 
chr8:10476205-10476236 5.51613 
chr8:10476342-10476387 5.53333 
chr8:10476444-10476476 5.375 
chr8:10477282-10477315 5.51515 
chr8:10477470-10477486 6 
chr8:10479845-10479857 6 
chr8:10481044-10481134 5.48889 
chr8:10481264-10481306 5.33333 
chr8:10481379-10481427 5.22917 
chr8:10481473-10481512 5.20513 
chr8:10481867-10481902 5.4 
chr8:10486051-10486083 5.15625 
chr8:10486319-10486335 5.875 
chr8:10488712-10488957 5.73061 
chr8:10496087-10496109 5.59091 
chr8:10496649-10496678 5.86207 
chr8:10496891-10496903 6 
chr8:10498164-10498210 5.58696 
chr8:10498271-10498311 5.375 
chr8:10502833-10502858 5.36 
chr8:10505529-10505555 5.76923 
chr8:10505851-10505874 5.86957 
chr8:10508063-10508075 6 
chr8:10509265-10509282 6 
chr8:10510961-10510998 5.72973 
chr8:10511020-10511052 5.53125 
chr8:10511068-10511099 5.45161 
chr8:10511149-10511178 5.44828 
chr8:10519880-10519935 5.36364 
chr8:10522408-10522439 5.83871 
chr8:10524111-10524198 5.94253 
chr8:10525171-10525226 5.34545 
chr8:10525355-10525400 5.62222 
chr8:10525441-10525503 5.59677 
chr8:10525510-10525610 5.42 
chr8:10529801-10529856 5.4 
chr8:10529864-10529926 5.59677 
chr8:10531427-10531502 5.30667 
chr8:10531512-10531580 5.30882 
chr8:10531618-10531641 5.6087 
chr8:10531680-10531767 5.48276 
chr8:10531781-10531829 5.45833 
chr8:10531882-10531934 5.34615 
chr8:10532008-10532082 5.36486 
chr8:10536102-10536116 6 
chr8:10544196-10544224 5.28571 
chr8:10545125-10545149 5.70833 
chr8:10545715-10545750 5.97143 
chr8:10546029-10546049 5.8 
chr8:10546858-10546871 6 
chr8:10547365-10547390 5.32 
chr8:10552270-10552295 5.52 
chr8:10552360-10552490 5.45385 
chr8:10552503-10552578 5.4 
chr8:10553729-10553757 5.42857 
chr8:10553919-10553968 5.93878 
chr8:10556401-10556451 5.84 
chr8:10561513-10561531 6 
chr8:10565675-10565690 5.86667 
chr8:10566779-10566876 5.4433 
chr8:10566973-10567016 5.2093 
chr8:10567103-10567215 5.26786 
chr8:10567257-10567297 5.65 
chr8:10569379-10569431 5.63462 
chr8:10569830-10569851 6 
chr8:10577793-10577838 5.6 
chr8:10577970-10578170 5.63 
chr8:10578196-10578227 5.29032 
chr8:10578348-10578420 5.34722 
chr8:10580610-10580629 5.63158 
chr8:10580872-10580893 5.61905 
chr8:10584234-10584273 5.5641 
chr8:10587649-10587680 5.45161 
chr8:10588171-10588202 5.48387 
chr8:10591143-10591181 5.52632 
chr8:10591446-10591472 6 
chr8:10591546-10591613 5.58209 
chr8:10592753-10592798 6 
chr8:10596163-10596192 5.44828 
chr8:10596527-10596560 5.81818 
chr8:10598738-10598772 5.52941 
chr8:10605226-10605238 6 
chr8:10605615-10605644 6 
chr8:10606063-10606079 5.9375 
chr8:10606860-10606880 5.6 
chr8:10607540-10607570 5.33333 
chr8:10608470-10608485 6 
chr8:10609703-10609873 5.53529 
chr8:10609919-10609970 5.47059 
chr8:10612309-10612338 5.41379 
chr8:10612779-10612791 6 
chr8:10616376-10616435 5.61017 
chr8:10617554-10617597 5.62791 
chr8:10619529-10619571 5.7619 
chr8:10620424-10620460 5.97222 
chr8:10620825-10620848 5.78261 
chr8:10622563-10622598 5.48571 
chr8:10623524-10623557 5.42424 
chr8:10626496-10626513 5.88235 
chr8:10629638-10629663 5.6 
chr8:10631160-10631172 6 
chr8:10632920-10632945 6 
chr8:10633933-10633978 5.91111 
chr8:10644662-10644708 5.32609 
chr8:10644719-10644746 5.59259 
chr8:10648160-10648186 5.42308 
chr8:10651746-10651779 5.24242 
chr8:10657980-10657992 6 
chr8:10661524-10661539 5.93333 
chr8:10664821-10664846 5.68 
chr8:10670308-10670347 6 
chr8:10671404-10671428 5.45833 
chr8:10675440-10675460 5.65 
chr8:10680904-10680919 5.93333 
chr8:10681337-10681351 6 
chr8:10685420-10685435 6 
chr8:10686795-10686820 5.84 
chr8:10687183-10687206 5.78261 
chr8:10693275-10693323 5.39583 
chr8:10697886-10697931 5.6 
chr8:10699428-10699444 6 
chr8:10700561-10700573 6 
chr8:10707408-10707443 5.94286 
chr8:10708892-10708905 6 
chr8:10709261-10709295 5.20588 
chr8:10709439-10709499 5.5 
chr8:10709512-10709560 5.47917 
chr8:10709653-10709677 5.58333 
chr8:10709695-10709744 5.44898 
chr8:10711160-10711176 6 
chr8:10712868-10712900 5.28125 
chr8:10717048-10717078 5.63333 
chr8:10719888-10719911 5.47826 
chr8:10720041-10720065 6 
chr8:10720089-10720123 5.41176 
chr8:10723789-10723802 6 
chr8:10729813-10729835 5.5 
chr8:10730072-10730098 5.61538 
chr8:10731512-10731533 5.80952 
chr8:10733841-10733880 6 
chr8:10734073-10734101 5.5 
chr8:10738019-10738051 6 
chr8:10738723-10738753 5.63333 
chr8:10740169-10740196 6 
chr8:10740284-10740305 5.90476 
chr8:10742911-10742961 5.26 
chr8:10744760-10744773 6 
chr8:10747914-10747943 5.65517 
chr8:10752755-10752772 5.82353 
chr8:10753583-10753610 5.74074 
chr8:10754059-10754101 5.57143 
chr8:10754226-10754248 5.72727 
chr8:10755011-10755042 5.87097 
chr8:10755309-10755360 5.62745 
chr8:10758524-10758537 6 
chr8:10758565-10758578 6 
chr8:10764556-10764582 5.96154 
chr8:10768681-10768787 5.45283 
chr8:10768831-10768876 5.82222 
chr8:10768959-10769003 5.47727 
chr8:10769046-10769101 5.52727 
chr8:10769146-10769186 5.375 
chr8:10769215-10769248 5.33333 
chr8:10769258-10769270 6 
chr8:10769391-10769403 6 
chr8:10769491-10769521 5.63333 
chr8:10769595-10769642 5.40426 
chr8:10769649-10769698 5.5102 
chr8:10769710-10769769 5.57627 
chr8:10769816-10769866 5.8 
chr8:10769877-10769911 5.32353 
chr8:10769957-10770111 5.46104 
chr8:10770149-10770179 5.46667 
chr8:10770197-10770212 6 
chr8:10770324-10770405 5.22222 
chr8:10770503-10770575 5.34722 
chr8:10770590-10770636 5.65217 
chr8:10770649-10770676 5.81481 
chr8:10774056-10774083 5.59259 
chr8:10784431-10784488 5.38596 
chr8:10788538-10788555 5.76471 
chr8:10788649-10788675 5.30769 
chr8:10789924-10789942 5.94444 
chr8:10790075-10790095 5.7 
chr8:10796557-10796594 6 
chr8:10796734-10796746 6 
chr8:10797672-10797715 5.30233 
chr8:10799962-10799999 5.7027 
chr8:10801307-10801335 5.28571 
chr8:10808794-10808815 5.80952 
chr8:10809957-10809976 5.63158 
chr8:10812376-10812391 6 
chr8:10817682-10817793 5.7027 
chr8:10818441-10818474 5.39394 
chr8:10820113-10820149 5.69444 
chr8:10821792-10821813 5.80952 
chr8:10824185-10824216 5.77419 
chr8:10826275-10826300 5.36 
chr8:10828315-10828327 6 
chr8:10828936-10828982 5.76087 
chr8:10831063-10831110 5.95745 
chr8:10834263-10834300 5.83784 
chr8:10835341-10835375 5.29412 
chr8:10838149-10838194 5.37778 
chr8:10838243-10838277 5.58824 
chr8:10840662-10840694 5.5 
chr8:10841994-10842023 5.34483 
chr8:10842205-10842271 5.80303 
chr8:10842433-10842463 5.6 
chr8:10843107-10843170 5.90476 
chr8:10844285-10844305 5.65 
chr8:10845535-10845551 6 
chr8:10848087-10848106 5.89474 
chr8:10848405-10848429 6 
chr8:10849761-10849812 5.92157 
chr8:10852860-10852939 5.65823 
chr8:10852947-10853041 5.62766 
chr8:10853203-10853215 6 
chr8:10854485-10854497 6 
chr8:10855155-10855188 5.81818 
chr8:10855775-10855805 5.83333 
chr8:10858194-10858212 5.88889 
chr8:10859575-10859598 5.6087 
chr8:10860787-10860844 5.73684 
chr8:10860859-10860890 5.25806 
chr8:10860904-10860947 5.48837 
chr8:10860968-10860992 5.70833 
chr8:10861986-10862011 5.88 
chr8:10862868-10862887 5.84211 
chr8:10863337-10863366 5.86207 
chr8:10865172-10865186 6 
chr8:10865442-10865463 5.95238 
chr8:10865928-10865945 6 
chr8:10866657-10866672 6 
chr8:10867622-10867635 5.92308 
chr8:10868025-10868050 5.6 
chr8:10870008-10870025 6 
chr8:10870825-10870837 6 
chr8:10872982-10872995 5.92308 
chr8:10874182-10874210 5.42857 
chr8:10874433-10874496 5.52381 
chr8:10874537-10874580 5.48837 
chr8:10874645-10874684 5.4359 
chr8:10877851-10877873 6 
chr8:10881714-10881758 6 
chr8:10888246-10888258 6 
chr8:10889535-10889557 5.54545 
chr8:10890450-10890620 5.28824 
chr8:10890632-10890659 5.66667 
chr8:10890670-10890749 5.37975 
chr8:10890768-10891047 5.59498 
chr8:10891066-10891086 5.6 
chr8:10892719-10892745 5.57692 
chr8:10893449-10893471 6 
chr8:10895367-10895382 6 
chr8:10895534-10895547 6 
chr8:10896007-10896055 6 
chr8:10896210-10896226 6 
chr8:10897869-10897887 6 
chr8:10899376-10899455 5.34177 
chr8:10900158-10900191 5.69697 
chr8:10902585-10902616 6 
chr8:10903909-10903949 5.35 
chr8:10908026-10908062 5.22222 
chr8:10908081-10908102 5.80952 
chr8:10909329-10909364 5.51429 
chr8:10910198-10910222 5.375 
chr8:10910754-10910803 5.20408 
chr8:10912218-10912246 5.25 
chr8:10917105-10917149 5.61364 
chr8:10917220-10917257 5.24324 
chr8:10917816-10917843 5.48148 
chr8:10919105-10919128 6 
chr8:10920711-10920730 6 
chr8:10920802-10920838 5.27778 
chr8:10921026-10921038 6 
chr8:10927985-10928008 5.43478 
chr8:10928976-10929229 5.72332 
chr8:10931513-10931537 5.45833 
chr8:10931901-10931927 5.26923 
chr8:10937480-10937536 5.60714 
chr8:10940406-10940435 5.55172 
chr8:10942945-10943007 5.6129 
chr8:10943643-10943689 5.3913 
chr8:10948946-10949007 5.83607 
chr8:10950506-10950578 5.84722 
chr8:10955317-10955333 6 
chr8:10955719-10955808 5.48315 
chr8:10957547-10957575 5.60714 
chr8:10963124-10963149 5.44 
chr8:10964704-10964716 6 
chr8:10967470-10967491 6 
chr8:10968518-10968540 6 
chr8:10972237-10972279 6 
chr8:10975084-10975118 6 
chr8:10980107-10980146 5.41026 
chr8:10981259-10981285 5.65385 
chr8:10982598-10982630 5.96875 
chr8:10983549-10983592 5.69767 
chr8:10984910-10984924 6 
chr8:10989852-10989878 5.96154 
chr8:10990252-10990304 5.65385 
chr8:10992199-10992221 5.72727 
chr8:10993332-10993346 6 
chr8:10994014-10994027 6 
chr8:10996157-10996183 5.53846 
chr8:10997638-10997661 5.56522 
chr8:10998407-10998424 5.88235 
chr8:10999533-10999555 5.90909 
chr8:11000689-11000710 5.61905 
chr8:11001733-11001760 6 
chr8:11002350-11002562 5.64151 
chr8:11002682-11002713 5.32258 
chr8:11002759-11002784 5.68 
chr8:11003073-11003102 5.24138 
chr8:11004602-11004634 5.8125 
chr8:11005721-11005745 5.70833 
chr8:11008362-11008381 6 
chr8:11010554-11010577 5.47826 
chr8:11011962-11011979 5.76471 
chr8:11014320-11014366 5.3913 
chr8:11014995-11015031 6 
chr8:11016142-11016155 5.92308 
chr8:11018421-11018447 5.80769 
chr8:11019271-11019304 5.33333 
chr8:11019960-11019990 5.93333 
chr8:11022600-11022622 6 
chr8:11023443-11023479 5.55556 
chr8:11024048-11024091 5.55814 
chr8:11025399-11025433 5.64706 
chr8:11026523-11026549 5.53846 
chr8:11026734-11026750 5.8125 
chr8:11027317-11027354 5.24324 
chr8:11030852-11030933 5.82716 
chr8:11031605-11031625 5.6 
chr8:11036056-11036092 5.91667 
chr8:11036099-11036196 5.71134 
chr8:11036518-11036543 5.96 
chr8:11037649-11037672 5.65217 
chr8:11041876-11041924 5.875 
chr8:11042619-11042631 6 
chr8:11043653-11043704 5.31373 
chr8:11044213-11044240 5.51852 
chr8:11045118-11045141 5.52174 
chr8:11047664-11047808 5.91667 
chr8:11049209-11049221 6 
chr8:11052165-11052198 5.90909 
chr8:11053923-11053969 5.84783 
chr8:11058717-11058740 5.56522 
chr8:11058942-11058968 5.42308 
chr8:11061062-11061088 5.34615 
chr8:11064109-11064123 6 
chr8:11067804-11067840 6 
chr8:11068391-11068417 5.57692 
chr8:11071346-11071389 5.32558 
chr8:11072213-11072258 5.37778 
chr8:11074262-11074292 5.3 
chr8:11074837-11074859 5.63636 
chr8:11078746-11078766 5.6 
chr8:11079501-11079537 5.94444 
chr8:11082520-11082534 6 
chr8:11088026-11088059 5.45455 
chr8:11088502-11088514 6 
chr8:11091705-11091721 5.8125 
chr8:11091798-11091849 5.56863 
chr8:11092676-11092695 5.73684 
chr8:11093609-11093626 6 
chr8:11094989-11095012 5.91304 
chr8:11106834-11106873 5.89744 
chr8:11106910-11106930 6 
chr8:11108652-11108669 6 
chr8:11113020-11113063 5.74419 
chr8:11114832-11114861 5.7931 
chr8:11115621-11115671 5.5 
chr8:11122313-11122328 6 
chr8:11124026-11124056 5.76667 
chr8:11127128-11127149 5.61905 
chr8:11127300-11127326 5.76923 
chr8:11128301-11128323 5.77273 
chr8:11128716-11128751 5.51429 
chr8:11130494-11130510 6 
chr8:11130921-11130951 5.43333 
chr8:11131882-11131935 5.88679 
chr8:11132092-11132106 6 
chr8:11135175-11135200 5.64 
chr8:11136203-11136279 5.80263 
chr8:11139484-11139536 5.5 
chr8:11140709-11140735 5.84615 
chr8:11143443-11143474 5.93548 
chr8:11144175-11144195 6 
chr8:11145163-11145577 5.58696 
chr8:11145612-11145654 5.54762 
chr8:11145672-11145693 5.61905 
chr8:11145712-11145875 5.68712 
chr8:11146682-11146705 5.82609 
chr8:11148372-11148385 6 
chr8:11148582-11148610 5.21429 
chr8:11150877-11150913 5.19444 
chr8:11151869-11151889 5.6 
chr8:11152009-11152022 6 
chr8:11153599-11153644 5.37778 
chr8:11155024-11155050 5.57692 
chr8:11157493-11157519 5.57692 
chr8:11159762-11159778 6 
chr8:11161029-11161056 5.59259 
chr8:11164573-11164593 5.95 
chr8:11172252-11172266 6 
chr8:11176593-11176619 5.80769 
chr8:11178241-11178262 5.85714 
chr8:11181209-11181237 5.46429 
chr8:11182018-11182032 6 
chr8:11183978-11183999 6 
chr8:11184478-11184492 6 
chr8:11185853-11185876 6 
chr8:11188423-11188456 5.87879 
chr8:11188731-11188765 5.32353 
chr8:11189676-11189727 5.35294 
chr8:11190092-11190121 5.72414 
chr8:11192265-11192285 5.75 
chr8:11197795-11197815 5.85 
chr8:11198383-11198398 6 
chr8:11198567-11198592 5.6 
chr8:11200106-11200124 6 
chr8:11201605-11201620 6 
chr8:11203352-11203476 5.81452 
chr8:11205107-11205127 5.9 
chr8:11205817-11205837 5.8 
chr8:11209481-11209518 5.13514 
chr8:11210750-11210770 6 
chr8:11213477-11213494 5.94118 
chr8:11215816-11215875 5.64407 
chr8:11216093-11216124 5.83871 
chr8:11216403-11216432 5.27586 
chr8:11217649-11217896 5.76518 
chr8:11219664-11219685 5.90476 
chr8:11220304-11220333 5.82759 
chr8:11220811-11220855 5.47727 
chr8:11228258-11228287 5.41379 
chr8:11230244-11230267 5.52174 
chr8:11230413-11230437 5.91667 
chr8:11235149-11235167 5.77778 
chr8:11237567-11237596 5.96552 
chr8:11239930-11239958 5.60714 
chr8:11240721-11240743 6 
chr8:11242757-11242781 5.79167 
chr8:11249547-11249567 6 
chr8:11249906-11249926 5.6 
chr8:11253514-11253566 5.90385 
chr8:11254915-11254930 5.93333 
chr8:11255255-11255303 6 
chr8:11255721-11255749 5.60714 
chr8:11256299-11256319 6 
chr8:11257259-11257287 5.85714 
chr8:11258001-11258045 5.79545 
chr8:11259397-11259416 5.63158 
chr8:11264289-11264315 5.34615 
chr8:11265633-11265655 5.54545 
chr8:11267423-11267449 5.42308 
chr8:11268779-11268819 5.9 
chr8:11270646-11270698 5.55769 
chr8:11276298-11276336 5.36842 
chr8:11276903-11276933 6 
chr8:11278842-11278929 5.66667 
chr8:11279864-11279909 5.82222 
chr8:11281829-11281860 5.35484 
chr8:11284241-11284269 5.21429 
chr8:11289402-11289423 6 
chr8:11290711-11290731 6 
chr8:11292518-11292547 5.41379 
chr8:11292967-11292984 5.76471 
chr8:11297111-11297139 5.25 
chr8:11301442-11301488 5.36957 
chr8:11303525-11303541 6 
chr8:11304683-11304701 5.88889 
chr8:11305702-11305716 6 
chr8:11312637-11312658 5.71429 
chr8:11313004-11313020 6 
chr8:11313401-11313417 6 
chr8:11313570-11313585 5.93333 
chr8:11313719-11313735 5.875 
chr8:11314007-11314019 6 
chr8:11314046-11314066 5.65 
chr8:11314334-11314378 5.47727 
chr8:11314473-11314486 6 
chr8:11314498-11314551 5.50943 
chr8:11314567-11314649 5.59756 
chr8:11316294-11316322 5.71429 
chr8:11317215-11317235 5.7 
chr8:11317368-11317391 5.95652 
chr8:11324381-11324413 5.5 
chr8:11327212-11327235 5.47826 
chr8:11327390-11327428 6 
chr8:11329910-11329962 5.84615 
chr8:11331346-11331394 5.79167 
chr8:11332304-11332377 5.24658 
chr8:11332415-11332440 5.8 
chr8:11335996-11336017 5.71429 
chr8:11339522-11339545 5.6087 
chr8:11342466-11342649 5.68852 
chr8:11344446-11344460 6 
chr8:11345102-11345149 5.38298 
chr8:11346483-11346508 5.36 
chr8:11346580-11346616 5.52778 
chr8:11346844-11346866 5.59091 
chr8:11347063-11347092 5.96552 
chr8:11348352-11348382 5.33333 
chr8:11349222-11349235 6 
chr8:11349781-11349824 6 
chr8:11353734-11353758 5.375 
chr8:11357696-11357716 5.75 
chr8:11358004-11358038 5.70588 
chr8:11358730-11358757 5.2963 
chr8:11358855-11358873 5.77778 
chr8:11358917-11358929 6 
chr8:11359763-11359825 5.5 
chr8:11361841-11361932 5.86813 
chr8:11362440-11362514 5.27027 
chr8:11362522-11362559 5.35135 
chr8:11367416-11367433 5.76471 
chr8:11368283-11368333 5.88 
chr8:11370163-11370186 6 
chr8:11377985-11378059 5.89189 
chr8:11380479-11380498 5.63158 
chr8:11380676-11380698 5.77273 
chr8:11381692-11381718 5.34615 
chr8:11384966-11384991 5.48 
chr8:11386604-11386631 5.51852 
chr8:11388861-11388891 5.76667 
chr8:11389365-11389378 6 
chr8:11389670-11389725 5.47273 
chr8:11389873-11389886 6 
chr8:11390743-11390762 5.78947 
chr8:11391091-11391135 5.68182 
chr8:11391149-11391192 5.46512 
chr8:11392671-11392870 5.77889 
chr8:11393883-11393914 5.64516 
chr8:11395535-11395607 5.40278 
chr8:11396583-11396600 5.94118 
chr8:11397642-11397681 5.25641 
chr8:11398999-11399018 5.78947 
chr8:11403114-11403135 5.57143 
chr8:11409872-11409925 5.37736 
chr8:11410385-11410506 5.39669 
chr8:11410521-11410562 5.53659 
chr8:11414481-11414517 5.38889 
chr8:11416324-11416341 5.94118 
chr8:11416834-11417040 5.60194 
chr8:11417617-11417932 5.67937 
chr8:11418475-11418502 5.37037 
chr8:11421929-11421952 5.52174 
chr8:11424161-11424180 5.84211 
chr8:11431943-11431966 5.6087 
chr8:11432068-11432086 6 
chr8:11432819-11432841 6 
chr8:11434861-11434886 5.44 
chr8:11439545-11439572 5.55556 
chr8:11442213-11442232 5.94737 
chr8:11442903-11442954 5.66667 
chr8:11443240-11443262 5.77273 
chr8:11449071-11449087 6 
chr8:11453552-11453588 5.97222 
chr8:11456052-11456074 6 
chr8:11457602-11457627 5.8 
chr8:11459390-11459410 5.85 
chr8:11459442-11459465 5.95652 
chr8:11459564-11459637 5.69863 
chr8:11462821-11462844 5.91304 
chr8:11464858-11464885 5.55556 
chr8:11468976-11468997 5.66667 
chr8:11477067-11477087 5.75 
chr8:11477897-11477928 6 
chr8:11479622-11479643 5.85714 
chr8:11482026-11482038 6 
chr8:11483649-11483782 5.23308 
chr8:11484649-11484858 5.58373 
chr8:11484881-11484923 5.95238 
chr8:11489531-11489566 5.57143 
chr8:11489577-11489649 5.26389 
chr8:11489658-11489687 5.51724 
chr8:11490234-11490272 5.73684 
chr8:11493931-11493957 5.88462 
chr8:11494897-11495318 5.88599 
chr8:11495642-11495663 6 
chr8:11495850-11495862 6 
chr8:11496734-11496843 5.90826 
chr8:11497534-11497552 5.94444 
chr8:11498822-11498851 5.31034 
chr8:11499005-11499037 5.9375 
chr8:11500218-11500238 6 
chr8:11500649-11500676 5.74074 
chr8:11504662-11504686 6 
chr8:11504756-11504795 5.87179 
chr8:11510902-11510927 5.44 
chr8:11519011-11519058 5.89362 
chr8:11519294-11519315 5.61905 
chr8:11519563-11519576 6 
chr8:11520032-11520050 6 
chr8:11520201-11520215 6 
chr8:11523999-11524021 6 
chr8:11524149-11524185 5.52778 
chr8:11528756-11528782 5.30769 
chr8:11530065-11530080 5.86667 
chr8:11532552-11532579 5.85185 
chr8:11533021-11533055 5.88235 
chr8:11534678-11534705 5.48148 
chr8:11535521-11535563 6 
chr8:11535578-11535605 5.62963 
chr8:11536155-11536187 5.40625 
chr8:11538998-11539012 5.92857 
chr8:11541783-11541796 5.92308 
chr8:11543815-11543833 5.77778 
chr8:11546007-11546060 5.69811 
chr8:11548213-11548225 6 
chr8:11550167-11550199 5.6875 
chr8:11550962-11551007 5.66667 
chr8:11551031-11551099 5.94118 
chr8:11551413-11551452 5.74359 
chr8:11552159-11552205 5.23913 
chr8:11552341-11552383 5.5 
chr8:11552915-11552936 5.85714 
chr8:11555685-11555714 5.31034 
chr8:11555909-11555942 5.51515 
chr8:11555986-11556056 5.08571 
chr8:11558753-11558768 6 
chr8:11559355-11559386 5.48387 
chr8:11568033-11568045 6 
chr8:11568197-11568218 6 
chr8:11569256-11569276 6 
chr8:11570056-11570078 5.59091 
chr8:11570199-11570215 6 
chr8:11570370-11570388 6 
chr8:11571146-11571164 5.77778 
chr8:11580693-11580712 6 
chr8:11585867-11585891 5.54167 
chr8:11591992-11592007 5.93333 
chr8:11593050-11593080 5.93333 
chr8:11595689-11595702 6 
chr8:11597233-11597294 5.68852 
chr8:11598986-11599004 5.77778 
chr8:11599862-11599918 5.46429 
chr8:11599953-11599973 6 
chr8:11602920-11602940 6 
chr8:11603736-11603763 5.40741 
chr8:11608279-11608300 6 
chr8:11609752-11609771 5.63158 
chr8:11613418-11613430 6 
chr8:11613464-11613537 5.28767 
chr8:11614484-11614515 5.48387 
chr8:11620055-11620092 5.89189 
chr8:11620642-11620660 6 
chr8:11621063-11621083 5.75 
chr8:11621766-11621804 6 
chr8:11624035-11624068 5.63636 
chr8:11624464-11624624 5.8 
chr8:11625305-11625319 6 
chr8:11629711-11629726 5.93333 
chr8:11630826-11630852 5.46154 
chr8:11634660-11634676 5.9375 
chr8:11635799-11635814 6 
chr8:11636452-11636469 6 
chr8:11639406-11639419 5.92308 
chr8:11639573-11639587 6 
chr8:11640295-11640310 5.86667 
chr8:11640359-11640374 5.86667 
chr8:11640422-11640437 5.86667 
chr8:11640619-11640634 5.86667 
chr8:11644137-11644170 5.45455 
chr8:11645108-11645123 6 
chr8:11646445-11646465 5.65 
chr8:11651871-11651905 5.55882 
chr8:11655124-11655181 5.49123 
chr8:11655576-11655598 5.77273 
chr8:11657769-11657796 6 
chr8:11662109-11662125 6 
chr8:11662417-11662429 6 
chr8:11663591-11663604 5.92308 
chr8:11664823-11664848 5.56 
chr8:11665863-11665899 5.69444 
chr8:11666218-11666252 6 
chr8:11668442-11668462 6 
chr8:11671809-11671821 6 
chr8:11672368-11672385 5.94118 
chr8:11679098-11679120 6 
chr8:11683048-11683064 6 
chr8:11683195-11683222 6 
chr8:11685384-11685414 5.93333 
chr8:11685799-11685830 5.96774 
chr8:11687341-11687376 6 
chr8:11690060-11690085 5.88 
chr8:11693480-11693499 6 
chr8:11694736-11694753 5.82353 
chr8:11697177-11697212 6 
chr8:11700138-11700154 5.875 
chr8:11700445-11700463 6 
chr8:11707074-11707097 5.65217 
chr8:11707928-11707972 5.72727 
chr8:11708684-11708710 5.26923 
chr8:11710626-11710649 5.6087 
chr8:11713535-11713557 5.72727 
chr8:11714097-11714115 5.94444 
chr8:11715799-11715816 5.76471 
chr8:11717276-11717296 6 
chr8:11717582-11717599 5.82353 
chr8:11718133-11718161 5.96429 
chr8:11719715-11719727 6 
chr8:11720660-11720683 5.52174 
chr8:11721827-11721847 6 
chr8:11722881-11722908 5.48148 
chr8:11723525-11723568 5.72093 
chr8:11725526-11725582 5.41071 
chr8:11727086-11727108 6 
chr8:11727894-11727915 5.90476 
chr8:11730311-11730348 5.56757 
chr8:11730806-11730819 6 
chr8:11733703-11733725 5.5 
chr8:11735155-11735194 5.84615 
chr8:11736784-11736828 5.79545 
chr8:11738405-11738421 6 
chr8:11739066-11739086 6 
chr8:11739794-11739819 5.56 
chr8:11740504-11740545 5.80488 
chr8:11743985-11744014 5.51724 
chr8:11744180-11744196 6 
chr8:11744349-11744373 5.70833 
chr8:11745768-11745791 5.95652 
chr8:11748750-11748788 6 
chr8:11749336-11749382 5.93478 
chr8:11750206-11750225 5.73684 
chr8:11750764-11750788 5.79167 
chr8:11752989-11753015 5.65385 
chr8:11753254-11753324 5.77143 
chr8:11754070-11754082 6 
chr8:11754232-11754245 6 
chr8:11756235-11756248 6 
chr8:11756853-11756869 5.875 
chr8:11757025-11757067 5.90476 
chr8:11760510-11760525 5.86667 
chr8:11762801-11762815 6 
chr8:11763713-11763735 6 
chr8:11772819-11772917 5.26531 
chr8:11773094-11773121 5.74074 
chr8:11779823-11779843 6 
chr8:11780768-11780801 5.24242 
chr8:11782245-11782281 5.66667 
chr8:11783562-11783575 5.92308 
chr8:11784973-11785011 5.71053 
chr8:11785166-11785201 5.77143 
chr8:11795428-11795519 5.35165 
chr8:11795598-11795630 5.34375 
chr8:11795761-11795802 5.26829 
chr8:11796986-11797058 5.97222 
chr8:11797407-11797433 5.73077 
chr8:11797590-11797626 5.63889 
chr8:11798175-11798200 6 
chr8:11798540-11798587 5.46809 
chr8:11800951-11800993 5.64286 
chr8:11801881-11801932 5.2549 
chr8:11802959-11802981 5.95455 
chr8:11803921-11803953 5.5625 
chr8:11804022-11804076 5.75926 
chr8:11806363-11806410 5.61702 
chr8:11808017-11808055 5.21053 
chr8:11808626-11808649 6 
chr8:11808963-11808980 6 
chr8:11809273-11809361 5.68182 
chr8:11809667-11809749 5.78049 
chr8:11811705-11811728 5.95652 
chr8:11812373-11812388 5.93333 
chr8:11813478-11813520 5.35714 
chr8:11814091-11814114 6 
chr8:11815491-11815506 6 
chr8:11815891-11815903 6 
chr8:11818396-11818418 5.59091 
chr8:11818527-11818560 5.51515 
chr8:11818644-11818676 5.625 
chr8:11822483-11822495 6 
chr8:11824266-11824280 6 
chr8:11826996-11827013 6 
chr8:11827733-11827751 5.72222 
chr8:11829963-11829975 6 
chr8:11832689-11832706 5.94118 
chr8:11833655-11833686 5.45161 
chr8:11833989-11834054 5.87692 
chr8:11838473-11838490 5.94118 
chr8:11838578-11838590 6 
chr8:11839039-11839072 5.24242 
chr8:11840899-11840924 5.72 
chr8:11847047-11847083 5.5 
chr8:11847934-11847973 5.69231 
chr8:11855958-11855980 6 
chr8:11858113-11858146 5.30303 
chr8:11858568-11858606 5.5 
chr8:11859343-11859506 5.88957 
chr8:11863682-11863709 5.37037 
chr8:11866272-11866323 5.35294 
chr8:11866507-11866526 6 
chr8:11866684-11866713 5.2069 
chr8:11870476-11870492 6 
chr8:11873833-11873887 5.46296 
chr8:11875594-11875616 5.86364 
chr8:11876790-11876824 5.76471 
chr8:11882253-11882270 5.94118 
chr8:11882315-11882335 6 
chr8:11882573-11882649 5.71053 
chr8:11883880-11883895 5.86667 
chr8:11887296-11887321 5.68 
chr8:11888632-11888649 5.82353 
chr8:11888959-11888987 6 
chr8:11890057-11890073 6 
chr8:11891989-11892002 6 
chr8:11899675-11899709 5.35294 
chr8:11899820-11899838 6 
chr8:11906557-11906575 5.88889 
chr8:11907934-11907957 5.78261 
chr8:11909546-11909570 5.45833 
chr8:11911252-11911274 5.59091 
chr8:11912490-11912514 5.375 
chr8:11915104-11915123 5.63158 
chr8:11918316-11918342 5.46154 
chr8:11918772-11918789 6 
chr8:11919665-11919690 5.52 
chr8:11920521-11920535 6 
chr8:11922677-11922716 5.94872 
chr8:11923094-11923115 5.52381 
chr8:11924042-11924055 6 
chr8:11929618-11929669 5.96078 
chr8:11930508-11930533 5.44 
chr8:11931142-11931157 5.86667 
chr8:11934587-11934613 6 
chr8:11936390-11936415 6 
chr8:11941494-11941517 6 
chr8:11942310-11942337 5.81481 
chr8:11944900-11944935 5.31429 
chr8:11945059-11945084 5.32 
chr8:11948587-11948608 5.52381 
chr8:11949287-11949315 5.60714 
chr8:11952197-11952226 5.82759 
chr8:11952615-11952649 5.35294 
chr8:11952948-11952963 6 
chr8:11953262-11953299 6 
chr8:11955748-11955766 5.77778 
chr8:11955842-11955872 5.3 
chr8:11958684-11958727 5.44186 
chr8:11959912-11959933 5.7619 
chr8:11960084-11960110 5.46154 
chr8:11962149-11962165 5.875 
chr8:11963244-11963271 5.85185 
chr8:11964342-11964372 5.3 
chr8:11967684-11967719 5.4 
chr8:11973520-11973548 5.53571 
chr8:11973818-11973831 5.92308 
chr8:11976186-11976217 5.77419 
chr8:11980785-11980812 5.44444 
chr8:11987220-11987248 5.60714 
chr8:11989865-11989891 5.84615 
chr8:11991923-11992001 5.76923 
chr8:11994573-11994593 5.8 
chr8:11996674-11996736 5.58065 
chr8:11999881-11999928 5.7234 
chr8:12000156-12000175 5.73684 
chr8:12002425-12002462 5.7027 
chr8:12004233-12004259 5.42308 
chr8:12005693-12005708 5.93333 
chr8:12006468-12006496 5.28571 
chr8:12009062-12009105 5.69767 
chr8:12011523-12011547 5.54167 
chr8:12011702-12011716 5.92857 
chr8:12012014-12012029 5.93333 
chr8:12012758-12012896 5.7971 
chr8:12014839-12014872 5.27273 
chr8:12016023-12016040 6 
chr8:12017764-12017818 5.81481 
chr8:12021490-12021505 6 
chr8:12021646-12021682 5.61111 
chr8:12024613-12024626 6 
chr8:12028762-12028784 5.72727 
chr8:12030184-12030215 5.3871 
chr8:12034649-12034689 5.45 
chr8:12035247-12035263 6 
chr8:12037225-12037262 5.75676 
chr8:12037626-12037656 5.86667 
chr8:12041695-12041734 6 
chr8:12046755-12046817 5.70968 
chr8:12051649-12051681 5.28125 
chr8:12055438-12055456 6 
chr8:12057286-12057299 6 
chr8:12058522-12058550 5.67857 
chr8:12059541-12059598 5.73684 
chr8:12062286-12062316 5.53333 
chr8:12062748-12062888 5.93571 
chr8:12064267-12064649 5.39267 
chr8:12064683-12064862 5.17877 
chr8:12065299-12065311 6 
chr8:12065529-12065558 6 
chr8:12066313-12066329 6 
chr8:12067994-12068021 5.77778 
chr8:12069661-12069685 5.5 
chr8:12070092-12070149 5.22807 
chr8:12071719-12071735 5.9375 
chr8:12074830-12074863 5.63636 
chr8:12080649-12080679 5.83333 
chr8:12083329-12083364 5.51429 
chr8:12083995-12084023 5.42857 
chr8:12084146-12084215 5.52174 
chr8:12085229-12085255 5.42308 
chr8:12086582-12086600 6 
chr8:12089081-12089094 6 
chr8:12090391-12090408 6 
chr8:12090558-12090609 5.62745 
chr8:12146240-12146274 5.35294 
chr8:12146385-12146403 6 
chr8:12150203-12150230 5.37037 
chr8:12153121-12153139 5.88889 
chr8:12153307-12153321 5.92857 
chr8:12154498-12154520 5.77273 
chr8:12156110-12156134 5.45833 
chr8:12157816-12157838 5.59091 
chr8:12159054-12159078 5.375 
chr8:12161668-12161687 5.63158 
chr8:12164880-12164906 5.46154 
chr8:12165336-12165354 5.94444 
chr8:12166229-12166254 5.52 
chr8:12166341-12166358 6 
chr8:12167094-12167108 6 
chr8:12169250-12169285 5.94286 
chr8:12169663-12169684 5.52381 
chr8:12170611-12170624 6 
chr8:12176187-12176233 5.80435 
chr8:12177077-12177102 5.44 
chr8:12177711-12177726 5.86667 
chr8:12182636-12182661 6 
chr8:12187738-12187761 6 
chr8:12188554-12188581 5.81481 
chr8:12191148-12191183 5.31429 
chr8:12191307-12191332 5.32 
chr8:12195534-12195563 5.62069 
chr8:12198445-12198474 5.82759 
chr8:12198863-12198900 5.40541 
chr8:12199196-12199209 6 
chr8:12199508-12199543 6 
chr8:12201992-12202010 5.77778 
chr8:12202086-12202115 5.27586 
chr8:12204927-12204970 5.44186 
chr8:12206155-12206176 5.7619 
chr8:12206327-12206354 5.44444 
chr8:12208391-12208408 5.88235 
chr8:12209487-12209513 5.84615 
chr8:12210583-12210613 5.3 
chr8:12213924-12213959 5.4 
chr8:12214834-12214854 5.6 
chr8:12219758-12219788 5.56667 
chr8:12220055-12220068 5.92308 
chr8:12220275-12220297 5.54545 
chr8:12222428-12222480 5.71154 
chr8:12226771-12226812 5.26829 
chr8:12227037-12227064 5.44444 
chr8:12229260-12229280 5.6 
chr8:12229587-12229611 5.45833 
chr8:12233460-12233497 6 
chr8:12236115-12236139 5.91667 
chr8:12238178-12238214 6 
chr8:12239020-12239052 5.875 
chr8:12241031-12241053 5.63636 
chr8:12242192-12242243 5.72549 
chr8:12242471-12242489 6 
chr8:12244744-12244787 5.5814 
chr8:12246553-12246579 5.42308 
chr8:12251383-12251430 5.7234 
chr8:12253845-12253869 5.54167 
chr8:12254024-12254038 5.92857 
chr8:12254336-12254354 5.72222 
chr8:12255080-12255230 5.81333 
chr8:12258354-12258372 5.94444 
chr8:12260096-12260140 5.84091 
chr8:12263813-12263826 6 
chr8:12263967-12264003 5.61111 
chr8:12271081-12271103 5.72727 
chr8:12276982-12277008 5.80769 
chr8:12277566-12277584 6 
chr8:12279546-12279580 5.73529 
chr8:12279944-12279974 5.86667 
chr8:12283977-12284015 6 
chr8:12289033-12289091 5.68966 
chr8:12299551-12299577 6 
chr8:12300800-12300831 5.70968 
chr8:12301821-12301854 6 
chr8:12304560-12304590 5.53333 
chr8:12305022-12305142 5.925 
chr8:12306520-12306854 5.2994 
chr8:12306884-12307291 5.12776 
chr8:12308047-12308076 6 
chr8:12308831-12308851 6 
chr8:12310516-12310542 5.76923 
chr8:12312182-12312206 5.5 
chr8:12312615-12312666 5.27451 
chr8:12314242-12314258 5.9375 
chr8:12317354-12317385 5.6129 
chr8:12323174-12323189 6 
chr8:12325839-12325874 5.51429 
chr8:12326504-12326532 5.42857 
chr8:12326655-12326713 5.34483 
chr8:12327727-12327755 5.39286 
chr8:12329082-12329100 6 
chr8:12331571-12331590 5.94737 
chr8:12332884-12332896 6 
chr8:12333047-12333097 5.66 
chr8:12333949-12333969 6 
chr8:12335536-12335583 5.87234 
chr8:12336011-12336046 5.91429 
chr8:12336828-12336865 6 
chr8:12339278-12339294 6 
chr8:12354664-12354686 5.77273 
chr8:12356032-12356061 5.51724 
chr8:12358799-12358818 6 
chr8:12359597-12359712 5.75652 
chr8:12360098-12360115 5.88235 
chr8:12360950-12360979 5.82759 
chr8:12361578-12361605 6 
chr8:12367890-12367925 5.31429 
chr8:12369451-12369476 6 
chr8:12370772-12370808 5.47222 
chr8:12371152-12371185 5.90909 
chr8:12373155-12373168 6 
chr8:12373477-12373499 5.86364 
chr8:12374596-12374610 6 
chr8:12374900-12374938 6 
chr8:12383453-12383475 6 
chr8:12385235-12385260 6 
chr8:12386837-12386872 6 
chr8:12394039-12394075 5.41667 
chr8:12396738-12396755 6 
chr8:12397317-12397330 6 
chr8:12397981-12397996 6 
chr8:12401023-12401052 5.7931 
chr8:12401816-12401854 5.76316 
chr8:12404807-12404823 6 
chr8:12406928-12406982 5.5 
chr8:12409132-12409144 6 
chr8:12410710-12410729 5.84211 
chr8:12416549-12416569 6 
chr8:12417365-12418333 5.79236 
chr8:12420533-12420580 5.85106 
chr8:12423148-12423162 6 
chr8:12423616-12423644 5.57143 
chr8:12425555-12425578 5.6087 
chr8:12427404-12427445 5.95122 
chr8:12429880-12429905 6 
chr8:12432090-12432107 5.82353 
chr8:12432266-12432282 5.8125 
chr8:12433816-12433862 6 
chr8:12435785-12435797 6 
chr8:12436221-12436254 5.36364 
chr8:12439658-12439683 5.56 
chr8:12441867-12441911 5.75 
chr8:12443320-12443351 5.41935 
chr8:12443460-12443490 5.4 
chr8:12443524-12443559 5.37143 
chr8:12443596-12443635 5.4359 
chr8:12443650-12443706 5.64286 
chr8:12446680-12446700 6 
chr8:12448405-12448419 5.92857 
chr8:12448537-12448550 6 
chr8:12448615-12448943 5.65244 
chr8:12449762-12449775 6 
chr8:12452080-12452108 5.71429 
chr8:12452469-12452521 5.34615 
chr8:12455780-12455800 5.7 
chr8:12456799-12456823 6 
chr8:12460173-12460201 5.5 
chr8:12461857-12461878 5.57143 
chr8:12463788-12463813 6 
chr8:12466331-12466354 5.91304 
chr8:12469792-12469816 5.95833 
chr8:12470393-12470414 5.85714 
chr8:12470614-12470626 6 
chr8:12474318-12474333 6 
chr8:12475625-12475657 5.6875 
chr8:12476265-12476281 6 
chr8:12478658-12478693 5.82857 
chr8:12481190-12481240 5.2 
chr8:12483656-12483679 5.6087 
chr8:12485505-12485576 5.88732 
chr8:12490192-12490213 5.7619 
chr8:12490369-12490396 6 
chr8:12491939-12491961 6 
chr8:12493884-12493903 5.73684 
chr8:12495408-12495429 6 
chr8:12496974-12496994 6 
chr8:12497800-12497825 5.56 
chr8:12500023-12500050 5.66667 
chr8:12500244-12500272 6 
chr8:12501484-12501550 5.43939 
chr8:12501691-12501716 5.36 
chr8:12501760-12501805 5.68889 
chr8:12501820-12501896 5.78947 
chr8:12504028-12504047 5.78947 
chr8:12504832-12504861 6 
chr8:12506765-12506847 5.82927 
chr8:12507502-12507522 5.65 
chr8:12510000-12510026 5.88462 
chr8:12510385-12510437 5.34615 
chr8:12513195-12513208 6 
chr8:12514569-12514594 5.8 
chr8:12514751-12514785 6 
chr8:12518148-12518176 5.5 
chr8:12519833-12519854 5.57143 
chr8:12520739-12520767 5.39286 
chr8:12521781-12521801 6 
chr8:12522735-12522773 5.39474 
chr8:12524295-12524354 5.28814 
chr8:12526033-12526054 5.85714 
chr8:12527228-12527268 5.8 
chr8:12528440-12528466 5.69231 
chr8:12528714-12528737 6 
chr8:12529732-12529746 5.92857 
chr8:12533354-12533426 6 
chr8:12536088-12536113 5.68 
chr8:12536773-12536797 5.79167 
chr8:12538087-12538113 5.92308 
chr8:12542509-12542525 6 
chr8:12550098-12550117 5.68421 
chr8:12550235-12550251 6 
chr8:12555736-12555755 5.84211 
chr8:12556226-12556252 5.69231 
chr8:12558530-12558690 5.66875 
chr8:12559653-12559676 5.52174 
chr8:12559854-12559869 6 
chr8:12572064-12572097 5.51515 
chr8:12572252-12572284 5.28125 
chr8:12572354-12572367 6 
chr8:12572395-12572408 5.92308 
chr8:12574029-12574052 5.52174 
chr8:12580215-12580237 5.63636 
chr8:12580280-12580305 5.8 
chr8:12584628-12584641 6 
chr8:12588572-12588603 5.35484 
chr8:12593113-12593136 5.56522 
chr8:12596850-12596865 5.93333 
chr8:12602803-12602849 5.56522 
chr8:12603230-12603269 5.12821 
chr8:12605257-12605278 5.80952 
chr8:12608789-12608824 5.77143 
chr8:12611545-12611558 5.92308 
chr8:12613065-12613089 5.58333 
chr8:12614134-12614163 5.65517 
chr8:12615082-12615101 5.63158 
chr8:12615720-12615743 6 
chr8:12616277-12616347 5.94286 
chr8:12618461-12618489 5.96429 
chr8:12619085-12619153 5.17647 
chr8:12620056-12620072 6 
chr8:12626247-12626272 5.88 
chr8:12627396-12627419 5.43478 
chr8:12629752-12629790 5.63158 
chr8:12631297-12631316 5.84211 
chr8:12631985-12632130 5.57241 
chr8:12634194-12634240 5.65217 
chr8:12636226-12636240 6 
chr8:12636701-12636715 6 
chr8:12638104-12638174 5.64286 
chr8:12640964-12640985 6 
chr8:12641299-12641331 5.21875 
chr8:12641552-12641584 5.4375 
chr8:12642283-12642343 5.13333 
chr8:12652222-12652258 6 
chr8:12656858-12656880 5.72727 
chr8:12658522-12658567 5.55556 
chr8:12660320-12660368 5.9375 
chr8:12661019-12661049 5.23333 
chr8:12661337-12661365 6 
chr8:12663344-12663361 5.88235 
chr8:12663497-12663512 6 
chr8:12664672-12664708 5.94444 
chr8:12664865-12664888 5.95652 
chr8:12665145-12665173 5.78571 
chr8:12667276-12667295 5.63158 
chr8:12668844-12668867 5.86957 
chr8:12669275-12669297 5.90909 
chr8:12671256-12671277 5.61905 
chr8:12672099-12672123 5.41667 
chr8:12672865-12672894 5.93103 
chr8:12676890-12676915 5.56 
chr8:12678465-12678494 5.65517 
chr8:12683819-12683863 5.81818 
chr8:12683890-12683909 5.94737 
chr8:12686615-12686627 6 
chr8:12689232-12689256 5.91667 
chr8:12695583-12695610 5.55556 
chr8:12696328-12696365 5.67568 
chr8:12697708-12697751 5.5814 
chr8:12699428-12699442 6 
chr8:12700269-12700292 5.52174 
chr8:12702603-12702633 6 
chr8:12702645-12702667 6 
chr8:12702927-12702940 5.92308 
chr8:12704776-12704819 5.5814 
chr8:12705158-12705174 6 
chr8:12705459-12705473 6 
chr8:12706326-12706354 5.64286 
chr8:12706481-12706516 6 
chr8:12710171-12710196 5.8 
chr8:12711040-12711064 5.41667 
chr8:12716307-12716319 6 
chr8:12716467-12716523 5.76786 
chr8:12721490-12721509 6 
chr8:12722544-12722560 6 
chr8:12722627-12722654 5.40741 
chr8:12724845-12724874 5.75862 
chr8:12729696-12729735 5.76923 
chr8:12735267-12735291 6 
chr8:12735923-12735945 5.86364 
chr8:12739336-12739354 5.83333 
chr8:12742221-12742249 6 
chr8:12742648-12742681 5.24242 
chr8:12744378-12744393 6 
chr8:12744722-12744746 5.58333 
chr8:12745001-12745039 5.34211 
chr8:12745225-12745264 5.28205 
chr8:12745363-12745389 5.76923 
chr8:12745439-12745460 5.52381 
chr8:12746326-12746458 5.84848 
chr8:12747331-12747407 5.78947 
chr8:12748286-12748422 5.73529 
chr8:12751477-12751493 5.8125 
chr8:12753215-12753236 6 
chr8:12753585-12753603 5.88889 
chr8:12755516-12755541 5.92 
chr8:12755879-12755899 5.6 
chr8:12756392-12756433 5.60976 
chr8:12757250-12757275 6 
chr8:12759748-12759776 6 
chr8:12760064-12760076 6 
chr8:12760116-12760162 5.95652 
chr8:12761825-12761838 6 
chr8:12764672-12764738 5.9697 
chr8:12765367-12765386 6 
chr8:12765561-12765622 5.37705 
chr8:12766485-12766516 6 
chr8:12767058-12767084 5.30769 
chr8:12767543-12767565 5.72727 
chr8:12767712-12767736 5.66667 
chr8:12767900-12767944 5.38636 
chr8:12768075-12768099 5.83333 
chr8:12769354-12769367 6 
chr8:12770502-12770536 6 
chr8:12772008-12772033 5.76 
chr8:12772078-12772123 5.8 
chr8:12774337-12774470 5.84962 
chr8:12775502-12775518 6 
chr8:12775703-12775747 5.75 
chr8:12776883-12776901 6 
chr8:12778722-12778796 5.51351 
chr8:12778975-12779039 5.76562 
chr8:12780637-12780664 5.88889 
chr8:12783267-12783303 5.88889 
chr8:12785376-12785486 5.91818 
chr8:12786460-12786498 5.89474 
chr8:12790365-12790393 5.78571 
chr8:12791561-12791583 6 
chr8:12791731-12791750 6 
chr8:12795463-12795491 5.42857 
chr8:12796075-12796103 5.17857 
chr8:12797783-12797812 6 
chr8:12797932-12797961 5.86207 
chr8:12799025-12799071 5.93478 
chr8:12800713-12800740 5.66667 
chr8:12801416-12801460 5.56818 
chr8:12802194-12802227 5.72727 
chr8:12803251-12803303 5.30769 
chr8:12805914-12805932 6 
chr8:12805942-12805964 5.54545 
chr8:12805985-12806011 5.57692 
chr8:12806024-12806083 5.37288 
chr8:12806467-12806484 5.82353 
chr8:12806649-12806675 5.92308 
chr8:12808046-12808068 6 
chr8:12809211-12809239 5.42857 
chr8:12810844-12810872 5.53571 
chr8:12815280-12815304 5.5 
chr8:12816986-12817043 5.85965 
chr8:12818649-12818663 6 
chr8:12819209-12819233 5.70833 
chr8:12819984-12820015 5.74194 
chr8:12820939-12820961 5.68182 
chr8:12822064-12822097 5.51515 
chr8:12822253-12822278 5.96 
chr8:12823521-12823538 5.82353 
chr8:12826716-12826734 6 
chr8:12827108-12827186 5.24359 
chr8:12827354-12827371 5.94118 
chr8:12828713-12828777 5.39062 
chr8:12832265-12832301 5.5 
chr8:12833244-12833277 5.9697 
chr8:12834085-12834116 5.77419 
chr8:12835210-12835225 6 
chr8:12835997-12836073 5.84211 
chr8:12836984-12837005 6 
chr8:12838439-12838451 6 
chr8:12838573-12838592 5.84211 
chr8:12839087-12839117 5.76667 
chr8:12840170-12840213 5.37209 
chr8:12841180-12841192 6 
chr8:12842463-12842508 5.86667 
chr8:12843363-12843382 5.73684 
chr8:12851955-12851980 5.32 
chr8:12853173-12853198 5.48 
chr8:12854445-12854520 5.96 
chr8:12856807-12856840 5.93939 
chr8:12856930-12856962 5.25 
chr8:12862594-12862624 5.96667 
chr8:12867842-12867866 5.45833 
chr8:12870084-12870098 6 
chr8:12871092-12871112 5.8 
chr8:12871457-12871474 6 
chr8:12872567-12872611 5.95455 
chr8:12872663-12872683 6 
chr8:12872727-12872748 6 
chr8:12873603-12873632 5.55172 
chr8:12873668-12873790 5.39344 
chr8:12873882-12873917 5.85714 
chr8:12875123-12875135 6 
chr8:12875288-12875307 6 
chr8:12875607-12875620 6 
chr8:12876753-12876779 5.80769 
chr8:12880493-12880511 6 
chr8:12881546-12881565 5.84211 
chr8:12883946-12883974 5.21429 
chr8:12884676-12884690 6 
chr8:12885386-12885415 5.41379 
chr8:12886065-12886097 5.84375 
chr8:12886543-12886570 5.44444 
chr8:12886693-12886711 6 
chr8:12890461-12890495 6 
chr8:12891640-12891660 6 
chr8:12891975-12892008 5.27273 
chr8:12892596-12892621 5.4 
chr8:12892940-12892988 5.8125 
chr8:12893400-12893429 5.2069 
chr8:12894809-12894826 6 
chr8:12896686-12896703 6 
chr8:12897660-12897682 5.72727 
chr8:12900180-12900245 5.84615 
chr8:12902064-12902117 5.88679 
chr8:12902923-12902939 5.875 
chr8:12903348-12903368 6 
chr8:12904750-12904777 5.44444 
chr8:12905525-12905550 5.96 
chr8:12906212-12906239 5.92593 
chr8:12906393-12906414 5.85714 
chr8:12907483-12907516 5.66667 
chr8:12910777-12910826 6 
chr8:12911076-12911095 5.63158 
chr8:12911476-12911490 6 
chr8:12912990-12913019 5.51724 
chr8:12913970-12914000 5.53333 
chr8:12914636-12914664 5.82143 
chr8:12915294-12915343 5.93878 
chr8:12916697-12916722 6 
chr8:12917645-12917662 6 
chr8:12918463-12918492 6 
chr8:12920604-12920627 5.91304 
chr8:12921219-12921238 5.68421 
chr8:12924193-12924209 6 
chr8:12924670-12924697 5.74074 
chr8:12925875-12925894 5.63158 
chr8:12926319-12926354 5.37143 
chr8:12927373-12927402 5.58621 
chr8:12928394-12928438 5.61364 
chr8:12929796-12929814 5.77778 
chr8:12931237-12931257 6 
chr8:12933263-12933293 5.93333 
chr8:12934297-12934324 5.59259 
chr8:12935470-12935757 5.77352 
chr8:12937037-12937050 6 
chr8:12937648-12937682 5.5 
chr8:12939812-12939826 6 
chr8:12940136-12940171 5.6 
chr8:12940327-12940346 5.73684 
chr8:12940711-12940737 6 
chr8:12942453-12942479 5.88462 
chr8:12944511-12944533 5.81818 
chr8:12944554-12944586 5.3125 
chr8:12946766-12946780 5.92857 
chr8:12947140-12947158 5.72222 
chr8:12948299-12948336 5.7027 
chr8:12954758-12954779 6 
chr8:12955529-12955567 5.76316 
chr8:12955739-12955757 6 
chr8:12956122-12956145 5.65217 
chr8:12958398-12958430 5.5 
chr8:12960820-12960864 6 
chr8:12961348-12961387 5.97436 
chr8:12961405-12961427 5.5 
chr8:12963088-12963111 5.78261 
chr8:12965553-12965572 5.89474 
chr8:12967065-12967107 5.7381 
chr8:12967393-12967438 6 
chr8:12969659-12969681 5.54545 
chr8:12972968-12972993 5.4 
chr8:12975513-12975531 6 
chr8:12976735-12976751 6 
chr8:12977422-12977455 5.39394 
chr8:12977851-12977875 5.83333 
chr8:12979054-12979068 6 
chr8:12981016-12981030 6 
chr8:12981443-12981477 5.32353 
chr8:12983877-12983904 6 
chr8:12985549-12985582 5.54545 
chr8:12986343-12986364 5.66667 
chr8:12989714-12989746 6 
chr8:12991052-12991066 5.92857 
chr8:12992306-12992319 6 
chr8:12992713-12992726 6 
chr8:12994788-12994813 5.76 
chr8:12995111-12995123 6 
chr8:12996797-12996838 5.70732 
chr8:12997696-12997712 5.8125 
chr8:12997725-12997747 5.90909 
chr8:12998765-12998790 6 
chr8:13001322-13001360 5.94737 
chr8:13002768-13002826 5.25862 
chr8:13004035-13004061 5.80769 
chr8:13005169-13005186 5.82353 
chr8:13005669-13005694 5.48 
chr8:13006163-13006184 5.80952 
chr8:13010144-13010159 6 
chr8:13015426-13015484 5.24138 
chr8:13017310-13017338 5.25 
chr8:13018837-13018864 5.96296 
chr8:13019819-13019840 6 
chr8:13021805-13021889 5.61905 
chr8:13023849-13023864 5.86667 
chr8:13025368-13025380 6 
chr8:13027527-13027547 6 
chr8:13028238-13028254 6 
chr8:13028925-13028961 5.52778 
chr8:13030877-13030894 6 
chr8:13032812-13032825 6 
chr8:13036081-13036094 6 
chr8:13036752-13036786 5.20588 
chr8:13037228-13037253 5.52 
chr8:13037968-13038003 5.25714 
chr8:13038819-13038854 5.82857 
chr8:13042631-13042651 5.85 
chr8:13042792-13042827 5.94286 
chr8:13045443-13045480 5.32432 
chr8:13045589-13045604 6 
chr8:13045928-13045945 6 
chr8:13046112-13046126 6 
chr8:13046286-13046379 5.84946 
chr8:13049002-13049014 6 
chr8:13049435-13049463 6 
chr8:13053604-13053633 6 
chr8:13054062-13054086 5.375 
chr8:13054176-13054193 5.82353 
chr8:13054830-13054854 5.83333 
chr8:13055593-13055620 5.37037 
chr8:13056678-13056706 5.85714 
chr8:13057717-13057747 5.53333 
chr8:13058094-13058123 5.7931 
chr8:13058630-13058653 5.82609 
chr8:13059280-13059316 5.30556 
chr8:13059430-13059467 5.54054 
chr8:13060167-13060197 5.76667 
chr8:13066225-13066279 5.64815 
chr8:13067911-13067938 5.88889 
chr8:13069854-13069866 6 
chr8:13072066-13072078 6 
chr8:13075345-13075376 5.74194 
chr8:13076276-13076432 5.70513 
chr8:13076449-13076566 5.65812 
chr8:13076574-13076743 5.72781 
chr8:13076756-13076805 5.30612 
chr8:13076822-13076958 5.61029 
chr8:13077034-13077055 5.57143 
chr8:13077135-13077174 5.71795 
chr8:13077798-13077823 5.52 
chr8:13078868-13078887 5.89474 
chr8:13079189-13079249 6 
chr8:13079264-13079287 5.82609 
chr8:13079300-13079508 5.49519 
chr8:13083112-13083137 5.72 
chr8:13084668-13084703 5.62857 
chr8:13086081-13086105 6 
chr8:13087123-13087185 5.67742 
chr8:13088074-13088117 5.76744 
chr8:13090802-13090829 6 
chr8:13092354-13092386 5.59375 
chr8:13094685-13094821 5.55882 
chr8:13094837-13094881 5.59091 
chr8:13095399-13095488 5.73034 
chr8:13096021-13096043 5.86364 
chr8:13100799-13100820 6 
chr8:13101805-13101819 6 
chr8:13103187-13103216 5.75862 
chr8:13105885-13105927 5.90476 
chr8:13107140-13107168 5.67857 
chr8:13108263-13108287 5.79167 
chr8:13108987-13109014 5.25926 
chr8:13109659-13109689 5.33333 
chr8:13110940-13110955 6 
chr8:13111692-13111720 5.5 
chr8:13112322-13112354 5.21875 
chr8:13112473-13112498 5.72 
chr8:13113015-13113046 5.54839 
chr8:13114388-13114408 5.8 
chr8:13114948-13114962 6 
chr8:13116648-13116670 5.77273 
chr8:13118010-13118022 6 
chr8:13118125-13118154 5.37931 
chr8:13120057-13120080 5.47826 
chr8:13121060-13121153 5.2043 
chr8:13121561-13121590 6 
chr8:13123165-13123309 5.54861 
chr8:13124253-13124278 5.92 
chr8:13125238-13125276 6 
chr8:13126372-13126396 5.79167 
chr8:13127210-13127229 6 
chr8:13127410-13127422 6 
chr8:13128236-13128251 5.93333 
chr8:13129951-13129970 6 
chr8:13129990-13130011 5.57143 
chr8:13130206-13130229 5.47826 
chr8:13130381-13130407 5.92308 
chr8:13131195-13131291 5.625 
chr8:13137796-13137814 6 
chr8:13140802-13140830 6 
chr8:13141013-13141036 6 
chr8:13142046-13142060 6 
chr8:13144220-13144246 5.57692 
chr8:13146706-13146721 6 
chr8:13149604-13149629 5.72 
chr8:13153451-13153473 6 
chr8:13155375-13155397 5.86364 
chr8:13156987-13157001 6 
chr8:13157158-13157178 5.7 
chr8:13159890-13159912 5.90909 
chr8:13161310-13161345 5.48571 
chr8:13164049-13164106 5.85965 
chr8:13164590-13164610 6 
chr8:13167901-13167926 5.56 
chr8:13168076-13168108 5.1875 
chr8:13169869-13169892 6 
chr8:13171694-13171763 5.27536 
chr8:13171797-13171858 5.40984 
chr8:13172758-13172777 5.68421 
chr8:13175500-13175546 5.21739 
chr8:13175706-13175719 6 
chr8:13176971-13176990 5.63158 
chr8:13177318-13177344 5.84615 
chr8:13179045-13179079 5.82353 
chr8:13182081-13182093 6 
chr8:13182357-13182376 5.78947 
chr8:13182958-13182986 5.96429 
chr8:13183545-13183562 5.88235 
chr8:13184448-13184474 6 
chr8:13184629-13184650 6 
chr8:13184950-13184970 5.7 
chr8:13187462-13187480 5.94444 
chr8:13189171-13189195 5.5 
chr8:13190901-13190934 6 
chr8:13197705-13197722 6 
chr8:13198698-13198726 5.28571 
chr8:13200345-13200363 6 
chr8:13202002-13202019 5.94118 
chr8:13203056-13203074 6 
chr8:13205599-13205626 5.77778 
chr8:13206208-13206228 5.65 
chr8:13208227-13208243 6 
chr8:13208477-13208503 5.57692 
chr8:13209071-13209101 5.43333 
chr8:13209846-13209879 5.39394 
chr8:13210610-13210629 5.78947 
chr8:13212461-13212490 5.65517 
chr8:13213598-13213636 5.63158 
chr8:13214342-13214392 5.96 
chr8:13217224-13217259 5.37143 
chr8:13218251-13218277 5.53846 
chr8:13218743-13218768 5.44 
chr8:13218924-13218948 5.5 
chr8:13220343-13220358 5.93333 
chr8:13221809-13221821 6 
chr8:13225039-13225058 5.84211 
chr8:13226864-13226877 6 
chr8:13227420-13227452 5.625 
chr8:13228892-13228916 5.75 
chr8:13229646-13229668 5.63636 
chr8:13230520-13230537 5.94118 
chr8:13232536-13232549 6 
chr8:13233225-13233246 5.95238 
chr8:13234749-13234774 5.36 
chr8:13235577-13235601 5.5 
chr8:13236159-13236186 5.51852 
chr8:13237145-13237159 6 
chr8:13240014-13240036 6 
chr8:13242763-13242786 5.47826 
chr8:13244944-13244974 5.23333 
chr8:13245539-13245576 5.43243 
chr8:13246239-13246277 5.44737 
chr8:13248493-13248517 6 
chr8:13250643-13250674 5.93548 
chr8:13252513-13252556 5.7907 
chr8:13253258-13253280 6 
chr8:13253344-13253367 5.65217 
chr8:13253558-13253581 5.78261 
chr8:13254888-13254911 5.43478 
chr8:13255174-13255193 5.73684 
chr8:13255663-13255697 5.44118 
chr8:13256114-13256129 6 
chr8:13258552-13258566 6 
chr8:13258789-13258829 5.35 
chr8:13261124-13261157 5.60606 
chr8:13261316-13261344 5.64286 
chr8:13262037-13262085 5.25 
chr8:13262518-13262531 6 
chr8:13263291-13263526 5.73617 
chr8:13263690-13263702 6 
chr8:13266298-13266318 6 
chr8:13270440-13270458 6 
chr8:13270752-13270781 5.65517 
chr8:13270917-13270943 5.61538 
chr8:13270989-13271018 5.51724 
chr8:13272691-13272720 5.58621 
chr8:13273901-13273955 5.44444 
chr8:13274716-13274730 6 
chr8:13281999-13282020 5.66667 
chr8:13283621-13283637 6 
chr8:13288991-13289027 5.88889 
chr8:13290451-13290470 6 
chr8:13291345-13291372 5.85185 
chr8:13291531-13291550 6 
chr8:13291979-13291993 6 
chr8:13294821-13294841 5.9 
chr8:13296831-13296854 5.73913 
chr8:13296979-13296995 5.875 
chr8:13300854-13300869 6 
chr8:13301166-13301205 5.79487 
chr8:13302540-13302611 5.28169 
chr8:13302649-13302693 5.29545 
chr8:13304055-13304171 5.49138 
chr8:13304484-13304523 5.35897 
chr8:13305273-13305308 5.37143 
chr8:13305854-13305885 5.90323 
chr8:13307570-13307647 5.32468 
chr8:13307961-13307979 6 
chr8:13308050-13308080 5.36667 
chr8:13308546-13308587 6 
chr8:13309688-13309718 5.36667 
chr8:13310477-13310489 6 
chr8:13310647-13310701 5.51852 
chr8:13310896-13311078 5.85714 
chr8:13313390-13313418 5.75 
chr8:13313485-13313508 5.47826 
chr8:13313955-13313981 6 
chr8:13315185-13315205 6 
chr8:13319104-13319149 5.75556 
chr8:13319905-13319919 6 
chr8:13320623-13320649 5.88462 
chr8:13322228-13322295 5.56716 
chr8:13324874-13324899 5.8 
chr8:13325806-13325875 5.50725 
chr8:13326320-13326343 6 
chr8:13327877-13327903 5.5 
chr8:13328172-13328211 5.53846 
chr8:13328966-13329077 5.7027 
chr8:13329199-13329274 5.37333 
chr8:13332129-13332158 5.2069 
chr8:13335805-13335846 5.31707 
chr8:13337275-13337412 5.86131 
chr8:13338941-13338963 5.81818 
chr8:13346444-13346468 6 
chr8:13346908-13346953 5.71111 
chr8:13348480-13348515 5.6 
chr8:13348528-13348554 5.76923 
chr8:13350000-13350066 5.33333 
chr8:13354076-13354117 5.60976 
chr8:13354295-13354322 6 
chr8:13360899-13360927 5.53571 
chr8:13361386-13361402 6 
chr8:13361630-13361647 6 
chr8:13363553-13363575 5.5 
chr8:13363655-13363745 5.36667 
chr8:13364033-13364129 5.67708 
chr8:13364155-13364194 5.25641 
chr8:13365923-13365939 5.8125 
chr8:13367509-13367540 5.93548 
chr8:13367667-13367692 5.8 
chr8:13368478-13368509 5.3871 
chr8:13370475-13370489 6 
chr8:13372608-13372626 6 
chr8:13375608-13375630 6 
chr8:13376490-13376513 5.56522 
chr8:13380136-13380204 5.63235 
chr8:13381607-13381659 5.82692 
chr8:13382490-13382520 5.23333 
chr8:13385843-13385879 5.36111 
chr8:13389780-13389792 6 
chr8:13390076-13390102 5.76923 
chr8:13393178-13393205 5.74074 
chr8:13395157-13395175 6 
chr8:13396682-13396714 5.8125 
chr8:13397248-13397281 5.84848 
chr8:13401503-13401532 5.51724 
chr8:13401548-13401582 5.11765 
chr8:13401686-13401730 5.68182 
chr8:13402807-13402854 5.40426 
chr8:13405991-13406022 5.25806 
chr8:13408556-13408592 5.77778 
chr8:13409208-13409232 5.45833 
chr8:13409241-13409350 5.62385 
chr8:13409368-13409386 5.72222 
chr8:13409396-13409417 5.71429 
chr8:13409468-13409601 5.69925 
chr8:13409620-13409646 6 
chr8:13409665-13409745 5.6625 
chr8:13409947-13409973 5.53846 
chr8:13410712-13410759 5.87234 
chr8:13412987-13413013 5.57692 
chr8:13416454-13416468 6 
chr8:13418787-13418809 5.59091 
chr8:13419660-13419688 5.46429 
chr8:13422876-13422896 5.65 
chr8:13427944-13427964 5.7 
chr8:13429074-13429108 5.23529 
chr8:13429584-13429611 5.81481 
chr8:13436754-13436773 6 
chr8:13436824-13437208 5.5625 
chr8:13439430-13439494 5.23438 
chr8:13440387-13440423 6 
chr8:13444089-13444130 5.87805 
chr8:13444586-13444610 6 
chr8:13444798-13444817 5.68421 
chr8:13445053-13445100 5.74468 
chr8:13445111-13445129 6 
chr8:13449854-13449913 5.52542 
chr8:13450301-13450317 6 
chr8:13459152-13459186 5.76471 
chr8:13460232-13460262 5.43333 
chr8:13464418-13464433 5.86667 
chr8:13466537-13466581 5.52273 
chr8:13466922-13466943 5.57143 
chr8:13468010-13468038 5.78571 
chr8:13472366-13472382 6 
chr8:13472944-13472981 5.83784 
chr8:13473363-13473402 5.53846 
chr8:13476450-13476469 6 
chr8:13476483-13476504 5.90476 
chr8:13477672-13477715 5.86047 
chr8:13479838-13479888 5.64 
chr8:13479899-13480106 5.58454 
chr8:13480116-13480180 5.64062 
chr8:13480284-13480319 5.2 
chr8:13480773-13480799 5.42308 
chr8:13482577-13482596 6 
chr8:13484714-13484736 6 
chr8:13485637-13485680 5.2093 
chr8:13486767-13486787 6 
chr8:13488944-13488957 6 
chr8:13489638-13489680 5.57143 
chr8:13492091-13492106 6 
chr8:13492715-13492733 5.72222 
chr8:13495705-13495725 5.7 
chr8:13497442-13497502 5.68333 
chr8:13500001-13500032 5.54839 
chr8:13501291-13501307 6 
chr8:13503792-13503811 5.63158 
chr8:13503939-13503971 5.75 
chr8:13504931-13504943 6 
chr8:13508167-13508184 5.82353 
chr8:13509618-13509645 5.59259 
chr8:13512052-13512077 6 
chr8:13515575-13515629 5.25926 
chr8:13516228-13516255 5.74074 
chr8:13518576-13518598 5.68182 
chr8:13519597-13519619 5.95455 
chr8:13522581-13522594 6 
chr8:13523241-13523276 5.37143 
chr8:13523375-13523398 5.52174 
chr8:13523961-13524000 5.51282 
chr8:13529153-13529178 5.36 
chr8:13535745-13535772 5.40741 
chr8:13537621-13537670 5.22449 
chr8:13538384-13538418 5.38235 
chr8:13540748-13540821 5.42466 
chr8:13540956-13540976 6 
chr8:13543207-13543261 5.59259 
chr8:13546315-13546366 6 
chr8:13547601-13547627 5.5 
chr8:13552308-13552330 5.63636 
chr8:13557074-13557104 5.8 
chr8:13560033-13560059 5.96154 
chr8:13561229-13561260 5.3871 
chr8:13561399-13561413 6 
chr8:13564334-13564366 5.78125 
chr8:13566262-13566304 5.2381 
chr8:13566323-13566354 5.67742 
chr8:13568654-13568684 5.2 
chr8:13575963-13575983 6 
chr8:13576490-13576520 5.66667 
chr8:13579586-13579614 5.35714 
chr8:13582948-13583011 5.61905 
chr8:13584293-13584311 5.83333 
chr8:13587088-13587103 6 
chr8:13594471-13594506 5.77143 
chr8:13597331-13597359 6 
chr8:13598794-13598842 6 
chr8:13600903-13600918 5.86667 
chr8:13602082-13602115 5.54545 
chr8:13606457-13606476 6 
chr8:13610956-13610973 5.76471 
chr8:13613941-13613973 5.84375 
chr8:13614814-13614832 5.83333 
chr8:13616826-13616867 5.85366 
chr8:13619369-13619398 5.68966 
chr8:13623136-13623159 6 
chr8:13624237-13624258 6 
chr8:13625967-13626000 5.21212 
chr8:13630390-13630402 6 
chr8:13631651-13631687 5.75 
chr8:13636669-13636695 5.65385 
chr8:13638558-13638590 5.28125 
chr8:13638611-13638711 5.43 
chr8:13645685-13645707 5.54545 
chr8:13646776-13646815 5.64103 
chr8:13649549-13649587 5.13158 
chr8:13651876-13651914 5.28947 
chr8:13651966-13651986 5.75 
chr8:13654061-13654074 6 
chr8:13656116-13656136 6 
chr8:13656966-13656988 5.72727 
chr8:13658514-13658551 5.86486 
chr8:13658632-13658655 5.52174 
chr8:13659618-13659645 5.62963 
chr8:13659690-13659802 5.41964 
chr8:13659818-13659975 5.50318 
chr8:13660046-13660132 5.54651 
chr8:13661066-13661078 6 
chr8:13661090-13661113 5.43478 
chr8:13661187-13661209 5.68182 
chr8:13662470-13662494 6 
chr8:13663488-13663503 6 
chr8:13664337-13664571 5.73504 
chr8:13666554-13666605 5.13725 
chr8:13668065-13668102 5.43243 
chr8:13669204-13669221 5.76471 
chr8:13670998-13671034 5.55556 
chr8:13671085-13671110 6 
chr8:13671398-13671426 5.85714 
chr8:13672541-13672556 6 
chr8:13674336-13674354 5.72222 
chr8:13674437-13674462 6 
chr8:13675902-13675948 5.63043 
chr8:13683381-13683410 5.93103 
chr8:13687404-13687549 5.73103 
chr8:13688465-13688488 6 
chr8:13688642-13688662 5.95 
chr8:13696515-13696536 5.90476 
chr8:13697488-13697523 5.65714 
chr8:13697813-13697835 5.81818 
chr8:13700110-13700125 5.93333 
chr8:13702396-13702428 5.15625 
chr8:13702888-13702917 5.41379 
chr8:13705898-13705944 5.36957 
chr8:13706865-13706905 6 
chr8:13707131-13707151 6 
chr8:13709297-13709328 6 
chr8:13710468-13710595 5.54331 
chr8:13713790-13713804 6 
chr8:13713937-13713959 5.5 
chr8:13714714-13714727 6 
chr8:13717201-13717213 6 
chr8:13717793-13717818 5.44 
chr8:13719230-13719245 5.86667 
chr8:13722338-13722360 6 
chr8:13723532-13723545 6 
chr8:13724203-13724354 5.3245 
chr8:13724744-13724788 5.93182 
chr8:13726013-13726033 5.9 
chr8:13727073-13727102 5.72414 
chr8:13728823-13728837 6 
chr8:13730685-13730727 6 
chr8:13730761-13730795 5.26471 
chr8:13731763-13731782 6 
chr8:13733230-13733270 5.8 
chr8:13733423-13733441 5.77778 
chr8:13735926-13735967 5.70732 
chr8:13737365-13737377 6 
chr8:13737565-13737582 6 
chr8:13738471-13738488 6 
chr8:13739610-13739648 5.94737 
chr8:13742962-13742994 5.75 
chr8:13743907-13743920 6 
chr8:13744571-13744604 5.30303 
chr8:13744689-13744702 6 
chr8:13748632-13748661 5.48276 
chr8:13751410-13751436 5.76923 
chr8:13756038-13756138 5.65 
chr8:13758475-13758538 5.84127 
chr8:13763415-13763441 6 
chr8:13766647-13766680 5.60606 
chr8:13767142-13767158 6 
chr8:13767529-13767555 5.53846 
chr8:13767564-13767602 5.55263 
chr8:13768093-13768118 5.32 
chr8:13769039-13769082 5.90698 
chr8:13769989-13770009 6 
chr8:13770318-13770342 5.58333 
chr8:13772273-13772309 5.83333 
chr8:13773602-13773622 5.8 
chr8:13776533-13776552 6 
chr8:13777318-13777358 5.925 
chr8:13778361-13778383 6 
chr8:13778761-13778808 5.38298 
chr8:13779626-13779652 5.5 
chr8:13779778-13779799 5.7619 
chr8:13779826-13779854 5.35714 
chr8:13780306-13780327 5.85714 
chr8:13781933-13781948 6 
chr8:13784056-13784108 6 
chr8:13786376-13786418 6 
chr8:13788935-13788959 5.83333 
chr8:13790230-13790242 6 
chr8:13793344-13793362 5.88889 
chr8:13794176-13794192 5.9375 
chr8:13794203-13794230 6 
chr8:13796294-13796313 5.63158 
chr8:13796441-13796461 5.85 
chr8:13798679-13798698 5.89474 
chr8:13799316-13799332 6 
chr8:13802377-13802411 5.44118 
chr8:13803810-13803860 5.6 
chr8:13803975-13804011 5.25 
chr8:13807866-13807909 5.23256 
chr8:13811105-13811369 5.71591 
chr8:13817236-13817265 6 
chr8:13817736-13817764 5.71429 
chr8:13821014-13821064 5.48 
chr8:13823228-13823286 5.7931 
chr8:13824625-13824645 6 
chr8:13825647-13825673 5.38462 
chr8:13826854-13826878 5.875 
chr8:13827202-13827242 5.575 
chr8:13831327-13831363 5.88889 
chr8:13833450-13833473 5.69565 
chr8:13834895-13834913 5.88889 
chr8:13835607-13835632 5.52 
chr8:13836977-13836999 5.68182 
chr8:13837965-13837989 5.54167 
chr8:13838540-13838553 5.92308 
chr8:13840079-13840098 5.89474 
chr8:13840802-13840831 5.89655 
chr8:13841130-13841148 5.72222 
chr8:13842261-13842280 5.63158 
chr8:13845086-13845105 5.84211 
chr8:13846598-13846631 5.90909 
chr8:13847275-13847299 6 
chr8:13857605-13857634 5.7931 
chr8:13857746-13857782 5.41667 
chr8:13860062-13860097 5.62857 
chr8:13860345-13860364 5.78947 
chr8:13860757-13860779 5.77273 
chr8:13860883-13860907 5.41667 
chr8:13863144-13863167 6 
chr8:13865521-13865555 5.5 
chr8:13868911-13868936 5.36 
chr8:13869337-13869366 5.93103 
chr8:13869500-13869519 5.63158 
chr8:13871899-13871947 5.25 
chr8:13872723-13872790 5.86567 
chr8:13872803-13872822 5.73684 
chr8:13878230-13878254 5.58333 
chr8:13878747-13878784 5.40541 
chr8:13881033-13881048 5.86667 
chr8:13882155-13882196 5.85366 
chr8:13882940-13882952 6 
chr8:13883179-13883228 5.26531 
chr8:13884402-13884430 5.92857 
chr8:13884757-13884832 5.74667 
chr8:13887521-13887576 5.92727 
chr8:13887902-13887978 5.48684 
chr8:13888050-13888082 5.78125 
chr8:13888110-13888124 6 
chr8:13888396-13888418 5.95455 
chr8:13888899-13888922 6 
chr8:13889517-13889550 5.33333 
chr8:13893927-13893941 5.92857 
chr8:13895301-13895354 5.22642 
chr8:13899046-13899079 5.78788 
chr8:13901202-13901216 6 
chr8:13901248-13901278 6 
chr8:13901650-13901676 5.5 
chr8:13902084-13902120 5.25 
chr8:13904152-13904169 5.82353 
chr8:13905378-13905399 5.71429 
chr8:13906583-13906609 5.61538 
chr8:13906854-13906871 6 
chr8:13907045-13907106 6 
chr8:13907389-13907414 5.64 
chr8:13907854-13907872 6 
chr8:13907887-13907926 5.38462 
chr8:13908671-13908697 5.42308 
chr8:13910248-13910304 5.89286 
chr8:13910453-13910475 5.81818 
chr8:13912885-13912911 5.73077 
chr8:13913242-13913272 5.4 
chr8:13914594-13914642 5.625 
chr8:13915445-13915457 6 
chr8:13918347-13918374 5.48148 
chr8:13919847-13919861 6 
chr8:13926972-13926993 6 
chr8:13927489-13927518 5.62069 
chr8:13928311-13928331 6 
chr8:13931217-13931237 5.9 
chr8:13932321-13932354 5.21212 
chr8:13935050-13935074 5.375 
chr8:13936659-13936713 5.64815 
chr8:13937030-13937055 6 
chr8:13938655-13938695 5.175 
chr8:13939452-13939495 5.51163 
chr8:13941912-13941937 5.64 
chr8:13944709-13944725 5.875 
chr8:13945658-13945687 5.75862 
chr8:13947383-13947410 5.59259 
chr8:13957448-13957472 6 
chr8:13958013-13958034 5.85714 
chr8:13958045-13958082 5.59459 
chr8:13958091-13958131 5.725 
chr8:13958872-13958914 5.59524 
chr8:13959395-13959413 6 
chr8:13959585-13959623 5.76316 
chr8:13961690-13961744 5.53704 
chr8:13962071-13962098 5.44444 
chr8:13962235-13962264 5.82759 
chr8:13963422-13963444 5.59091 
chr8:13964724-13964755 5.93548 
chr8:13965128-13965159 5.64516 
chr8:13968569-13968609 5.45 
chr8:13969464-13969496 5.34375 
chr8:13969770-13969797 5.44444 
chr8:13972029-13972059 5.16667 
chr8:13974625-13974648 5.78261 
chr8:13974917-13974946 6 
chr8:13974990-13975008 5.72222 
chr8:13978700-13978753 5.26415 
chr8:13979789-13979803 6 
chr8:13982779-13982795 6 
chr8:13983012-13983030 5.83333 
chr8:13983975-13983994 5.94737 
chr8:13984670-13984693 5.73913 
chr8:13984942-13984977 5.57143 
chr8:13986184-13986240 5.60714 
chr8:13986854-13986877 6 
chr8:13987988-13988020 5.1875 
chr8:13993036-13993074 5.39474 
chr8:13993288-13993315 5.85185 
chr8:13999868-13999900 5.25 
chr8:14004380-14004411 6 
chr8:14008822-14008840 5.94444 
chr8:14011402-14011472 5.74286 
chr8:14013197-14013230 5.39394 
chr8:14013971-14014012 5.70732 
chr8:14014770-14014836 5.33333 
chr8:14014845-14014897 5.88462 
chr8:14019461-14019487 5.61538 
chr8:14024168-14024191 5.47826 
chr8:14025831-14025845 6 
chr8:14028658-14028671 6 
chr8:14029039-14029065 5.26923 
chr8:14035007-14035029 6 
chr8:14035184-14035201 6 
chr8:14035435-14035479 5.79545 
chr8:14036287-14036319 5.125 
chr8:14040520-14040535 6 
chr8:14040798-14040816 6 
chr8:14042911-14042942 5.74194 
chr8:14043165-14043198 5.81818 
chr8:14046303-14046354 5.76471 
chr8:14046441-14046458 6 
chr8:14047504-14047534 5.9 
chr8:14047858-14047898 5.85 
chr8:14051397-14051424 5.48148 
chr8:14052076-14052103 5.59259 
chr8:14055403-14055426 5.47826 
chr8:14058110-14058137 5.92593 
chr8:14059056-14059096 5.6 
chr8:14067354-14067384 5.9 
chr8:14067555-14067569 6 
chr8:14069159-14069175 6 
chr8:14069976-14069999 6 
chr8:14071121-14071140 5.78947 
chr8:14071258-14071285 5.55556 
chr8:14072796-14072834 5.34211 
chr8:14074804-14074826 6 
chr8:14075137-14075155 6 
chr8:14077702-14077714 6 
chr8:14078295-14078313 6 
chr8:14078698-14078712 6 
chr8:14079655-14079698 5.86047 
chr8:14080301-14080334 6 
chr8:14088244-14088281 5.43243 
chr8:14088669-14088791 5.71311 
chr8:14088881-14088901 5.6 
chr8:14090099-14090129 5.83333 
chr8:14090589-14090616 5.7037 
chr8:14094137-14094189 5.53846 
chr8:14094993-14095059 5.72727 
chr8:14095203-14095223 5.9 
chr8:14096446-14096500 5.27778 
chr8:14096757-14096789 6 
chr8:14097410-14097440 6 
chr8:14097836-14097859 6 
chr8:14098944-14098990 5.45652 
chr8:14101644-14101798 5.87662 
chr8:14104418-14104435 6 
chr8:14106431-14106461 5.3 
chr8:14109169-14109194 5.36 
chr8:14110707-14110734 5.88889 
chr8:14110752-14110777 6 
chr8:14114797-14114821 5.70833 
chr8:14114854-14114898 5.54545 
chr8:14115412-14115430 5.88889 
chr8:14118603-14118628 5.4 
chr8:14121075-14121103 5.5 
chr8:14122470-14122515 5.93333 
chr8:14125014-14125027 5.92308 
chr8:14125707-14125734 5.33333 
chr8:14125790-14125805 5.86667 
chr8:14126496-14126543 5.23404 
chr8:14127840-14127862 5.77273 
chr8:14132213-14132243 5.16667 
chr8:14135400-14135443 5.83721 
chr8:14140354-14140371 5.82353 
chr8:14142364-14142400 5.22222 
chr8:14145488-14145501 5.92308 
chr8:14147331-14147354 5.69565 
chr8:14150367-14150402 5.2 
chr8:14157753-14157819 5.5 
chr8:14157861-14157902 5.53659 
chr8:14158569-14158606 6 
chr8:14161223-14161292 5.33333 
chr8:14170144-14170229 5.92941 
chr8:14171419-14171459 6 
chr8:14174321-14174358 6 
chr8:14175668-14175686 6 
chr8:14175700-14175742 5.19048 
chr8:14177944-14177982 5.60526 
chr8:14182971-14183102 5.38168 
chr8:14183113-14183167 5.35185 
chr8:14183200-14183297 5.72165 
chr8:14183620-14183634 6 
chr8:14187317-14187379 5.30645 
chr8:14188064-14188078 6 
chr8:14188090-14188110 5.85 
chr8:14188122-14188156 5.47059 
chr8:14189275-14189298 5.69565 
chr8:14189467-14189530 5.22222 
chr8:14189949-14189981 5.96875 
chr8:14190340-14190361 5.52381 
chr8:14190404-14190457 5.62264 
chr8:14191262-14191285 5.82609 
chr8:14205062-14205088 5.26923 
chr8:14205104-14205137 5.69697 
chr8:14206376-14206389 5.92308 
chr8:14209070-14209095 5.44 
chr8:14212034-14212070 5.30556 
chr8:14214113-14214136 5.43478 
chr8:14218135-14218153 6 
chr8:14221026-14221050 5.95833 
chr8:14226527-14226558 5.93548 
chr8:14226730-14226744 6 
chr8:14227135-14227157 5.77273 
chr8:14231486-14231501 6 
chr8:14232608-14232650 5.95238 
chr8:14233819-14233854 6 
chr8:14235000-14235045 5.71111 
chr8:14238366-14238415 5.69388 
chr8:14239293-14239329 6 
chr8:14241456-14241503 5.70213 
chr8:14242059-14242078 5.78947 
chr8:14243210-14243260 5.52 
chr8:14243540-14243590 5.18 
chr8:14245421-14245455 5.23529 
chr8:14246338-14246359 5.90476 
chr8:14251652-14251672 6 
chr8:14258758-14258801 5.53488 
chr8:14258936-14258955 5.63158 
chr8:14264574-14264591 6 
chr8:14266461-14266500 5.71795 
chr8:14270535-14270556 5.52381 
chr8:14271687-14271737 5.26 
chr8:14273659-14273686 5.37037 
chr8:14280536-14280553 5.94118 
chr8:14280816-14280839 5.65217 
chr8:14281318-14281340 5.5 
chr8:14281373-14281396 5.91304 
chr8:14283129-14283158 6 
chr8:14283500-14283522 6 
chr8:14284431-14284448 5.76471 
chr8:14284539-14284624 5.92941 
chr8:14284847-14284897 5.84 
chr8:14285361-14285388 5.2963 
chr8:14285610-14285709 5.66667 
chr8:14286312-14286346 5.55882 
chr8:14286966-14286989 5.43478 
chr8:14290423-14290451 6 
chr8:14290497-14290521 5.45833 
chr8:14296795-14296834 5.61538 
chr8:14298097-14298119 5.59091 
chr8:14298159-14298385 5.5177 
chr8:14299083-14299124 5.36585 
chr8:14302316-14302344 5.67857 
chr8:14307542-14307590 5.16667 
chr8:14309991-14310017 5.84615 
chr8:14312964-14312995 6 
chr8:14316099-14316131 5.25 
chr8:14316192-14316227 5.77143 
chr8:14316349-14316362 6 
chr8:14316923-14316957 5.73529 
chr8:14318351-14318369 5.83333 
chr8:14321119-14321142 5.69565 
chr8:14322074-14322094 5.65 
chr8:14324555-14324583 5.57143 
chr8:14325460-14325490 5.3 
chr8:14331063-14331088 5.32 
chr8:14331891-14331917 5.30769 
chr8:14333954-14333997 5.25581 
chr8:14334776-14334795 5.68421 
chr8:14337240-14337265 6 
chr8:14339229-14339253 5.66667 
chr8:14343342-14343354 6 
chr8:14344076-14344097 5.66667 
chr8:14346481-14346523 5.54762 
chr8:14348765-14348800 5.77143 
chr8:14350377-14350403 5.38462 
chr8:14350868-14350891 6 
chr8:14351432-14351455 5.47826 
chr8:14351971-14352057 5.32558 
chr8:14354990-14355017 5.40741 
chr8:14355052-14355112 5.56667 
chr8:14362082-14362138 5.30357 
chr8:14362764-14362791 5.44444 
chr8:14363685-14363717 5.75 
chr8:14363953-14363987 5.35294 
chr8:14365249-14365291 6 
chr8:14370132-14370150 5.83333 
chr8:14372085-14372130 5.2 
chr8:14372164-14372348 5.44565 
chr8:14373781-14373816 5.28571 
chr8:14376402-14376416 6 
chr8:14376576-14376589 6 
chr8:14380195-14380230 5.17143 
chr8:14381211-14381232 5.7619 
chr8:14382559-14382716 5.78344 
chr8:14383489-14383520 5.19355 
chr8:14384810-14384822 6 
chr8:14386335-14386360 5.96 
chr8:14390213-14390240 5.48148 
chr8:14391728-14391756 5.17857 
chr8:14395041-14395073 5.8125 
chr8:14397015-14397056 5.39024 
chr8:14397729-14397757 6 
chr8:14398493-14398510 5.88235 
chr8:14398526-14398546 6 
chr8:14398586-14398616 5.4 
chr8:14404297-14404322 5.56 
chr8:14406233-14406271 5.36842 
chr8:14406660-14406672 6 
chr8:14407246-14407283 5.35135 
chr8:14407306-14407333 5.40741 
chr8:14407802-14407887 5.45882 
chr8:14408954-14409180 5.82743 
chr8:14409850-14409887 5.32432 
chr8:14410035-14410051 5.875 
chr8:14412437-14412477 5.65 
chr8:14416083-14416117 6 
chr8:14417829-14417854 5.44 
chr8:14424170-14424195 5.4 
chr8:14424436-14424463 5.22222 
chr8:14425952-14425964 6 
chr8:14430698-14430719 6 
chr8:14433422-14433464 5.85714 
chr8:14434867-14434910 5.44186 
chr8:14438933-14438964 6 
chr8:14440157-14440176 5.63158 
chr8:14441486-14441511 5.52 
chr8:14443713-14443735 5.86364 
chr8:14446101-14446137 5.41667 
chr8:14446854-14446866 6 
chr8:14448217-14448255 5.44737 
chr8:14448267-14448336 5.3913 
chr8:14448420-14448455 5.31429 
chr8:14451686-14451745 5.88136 
chr8:14452909-14452951 6 
chr8:14454422-14454456 5.55882 
chr8:14455988-14456047 5.35593 
chr8:14456198-14456217 5.78947 
chr8:14457432-14457453 6 
chr8:14458532-14458596 5.32812 
chr8:14459628-14459658 5.86667 
chr8:14460039-14460068 5.51724 
chr8:14461712-14461744 5.5625 
chr8:14462737-14462779 5.42857 
chr8:14465984-14466007 5.56522 
chr8:14469781-14469806 5.44 
chr8:14470170-14470210 5.975 
chr8:14472430-14472444 5.92857 
chr8:14472469-14472529 5.71667 
chr8:14473791-14473812 6 
chr8:14475354-14475385 5.83871 
chr8:14478794-14478813 5.63158 
chr8:14478942-14478962 5.9 
chr8:14478984-14479010 5.96154 
chr8:14480195-14480222 5.2963 
chr8:14482052-14482092 5.925 
chr8:14483081-14483116 5.74286 
chr8:14486876-14486897 5.57143 
chr8:14488526-14488547 6 
chr8:14489519-14489543 6 
chr8:14491854-14491900 5.23913 
chr8:14496545-14496569 5.66667 
chr8:14498111-14498133 5.77273 
chr8:14498144-14498177 5.66667 
chr8:14498769-14498791 5.54545 
chr8:14499965-14500007 5.47619 
chr8:14502972-14503006 5.70588 
chr8:14503211-14503229 5.77778 
chr8:14503549-14503589 5.325 
chr8:14504251-14504287 5.30556 
chr8:14506272-14506298 5.69231 
chr8:14507645-14507668 5.6087 
chr8:14509843-14509868 5.48 
chr8:14511617-14511637 5.8 
chr8:14511910-14511931 5.52381 
chr8:14512036-14512063 5.51852 
chr8:14512078-14512094 6 
chr8:14513821-14514211 5.51795 
chr8:14514397-14514428 5.22581 
chr8:14516370-14516443 5.34247 
chr8:14518079-14518108 5.65517 
chr8:14524193-14524205 6 
chr8:14524445-14524481 5.27778 
chr8:14524524-14524568 5.72727 
chr8:14525465-14525478 6 
chr8:14526427-14526453 5.76923 
chr8:14526682-14526715 5.72727 
chr8:14526866-14526920 5.96296 
chr8:14527202-14527236 6 
chr8:14529248-14529288 5.225 
chr8:14530912-14530984 5.75 
chr8:14531212-14531258 5.54348 
chr8:14532423-14532460 5.78378 
chr8:14533765-14533790 5.76 
chr8:14533854-14533873 5.94737 
chr8:14535277-14535307 5.8 
chr8:14536997-14537031 5.52941 
chr8:14537369-14537400 5.3871 
chr8:14538471-14538485 6 
chr8:14539442-14539475 5.36364 
chr8:14539935-14539956 5.61905 
chr8:14542190-14542223 5.60606 
chr8:14544671-14544715 5.68182 
chr8:14549528-14549555 5.2963 
chr8:14551091-14551112 6 
chr8:14552398-14552456 5.17241 
chr8:14552702-14552726 5.41667 
chr8:14553197-14553217 5.75 
chr8:14553433-14553448 6 
chr8:14556679-14556730 5.62745 
chr8:14560240-14560498 5.78682 
chr8:14562291-14562325 5.73529 
chr8:14562883-14562898 5.93333 
chr8:14564525-14564556 5.51613 
chr8:14564682-14564701 5.63158 
chr8:14565619-14565660 5.58537 
chr8:14566321-14566344 6 
chr8:14567878-14567895 6 
chr8:14568944-14568959 6 
chr8:14569107-14569124 6 
chr8:14571475-14571495 6 
chr8:14572214-14572257 5.23256 
chr8:14573043-14573064 6 
chr8:14575667-14575694 5.62963 
chr8:14576349-14576376 5.74074 
chr8:14576502-14576521 5.63158 
chr8:14580036-14580061 5.52 
chr8:14581164-14581214 5.42 
chr8:14581778-14581832 5.55556 
chr8:14583794-14583851 5.50877 
chr8:14587153-14587184 6 
chr8:14587781-14587805 5.58333 
chr8:14590692-14590721 5.2069 
chr8:14593980-14593994 6 
chr8:14594575-14594605 5.23333 
chr8:14594650-14594696 5.3913 
chr8:14596614-14596643 5.24138 
chr8:14597889-14597915 5.76923 
chr8:14599503-14599526 5.6087 
chr8:14601625-14601646 5.90476 
chr8:14603126-14603209 5.60241 
chr8:14605169-14605237 5.79412 
chr8:14605388-14605401 6 
chr8:14609443-14609468 5.92 
chr8:14609611-14609656 5.62222 
chr8:14613372-14613398 5.76923 
chr8:14613694-14613708 6 
chr8:14615490-14615540 5.54 
chr8:14616517-14616532 5.86667 
chr8:14618901-14618922 5.57143 
chr8:14619010-14619053 5.88372 
chr8:14619758-14619790 5.59375 
chr8:14623476-14623488 6 
chr8:14624236-14624254 6 
chr8:14626535-14626554 5.68421 
chr8:14626698-14626752 5.31481 
chr8:14627302-14627319 6 
chr8:14627600-14627647 5.23404 
chr8:14627997-14628033 5.52778 
chr8:14630077-14630096 5.63158 
chr8:14632969-14633004 6 
chr8:14634011-14634040 6 
chr8:14635231-14635285 5.51852 
chr8:14637883-14637909 5.96154 
chr8:14639886-14639917 5.54839 
chr8:14640942-14640974 5.5625 
chr8:14641289-14641315 5.26923 
chr8:14641500-14641533 5.24242 
chr8:14641547-14641572 5.64 
chr8:14642241-14642256 5.93333 
chr8:14642411-14642504 5.64516 
chr8:14643903-14643929 5.34615 
chr8:14644143-14644174 5.45161 
chr8:14644925-14644955 5.26667 
chr8:14646465-14646477 6 
chr8:14647488-14647528 5.275 
chr8:14648539-14648561 6 
chr8:14650063-14650088 5.8 
chr8:14652936-14652967 5.41935 
chr8:14657190-14657214 5.58333 
chr8:14658672-14658706 5.64706 
chr8:14659833-14659854 5.52381 
chr8:14660109-14660159 5.48 
chr8:14666734-14666773 5.69231 
chr8:14668289-14668312 5.56522 
chr8:14668938-14668960 6 
chr8:14669027-14669055 6 
chr8:14676640-14676662 5.95455 
chr8:14677589-14677610 5.95238 
chr8:14679582-14679618 6 
chr8:14680564-14680581 6 
chr8:14684730-14684758 5.96429 
chr8:14685326-14685374 5.47917 
chr8:14687310-14687335 5.96 
chr8:14687627-14687673 5.28261 
chr8:14687949-14687978 5.48276 
chr8:14689100-14689166 5.48485 
chr8:14689266-14689418 5.49342 
chr8:14690366-14690397 5.3871 
chr8:14696738-14696762 5.58333 
chr8:14697850-14697873 5.47826 
chr8:14698296-14698331 5.37143 
chr8:14699854-14700029 5.61714 
chr8:14701506-14701539 5.39394 
chr8:14704212-14704237 6 
chr8:14704593-14704691 6 
chr8:14705135-14705263 5.57812 
chr8:14705297-14705312 6 
chr8:14705634-14705667 5.42424 
chr8:14708877-14708917 6 
chr8:14711523-14711576 5.62264 
chr8:14712552-14712575 5.82609 
chr8:14713684-14713708 5.375 
chr8:14715378-14715397 5.68421 
chr8:14715695-14715726 5.22581 
chr8:14717692-14717712 5.75 
chr8:14717932-14718273 5.65689 
chr8:14720044-14720094 5.92 
chr8:14720820-14720842 5.68182 
chr8:14724449-14724468 6 
chr8:14724646-14724663 5.76471 
chr8:14727958-14727986 5.25 
chr8:14729325-14729460 5.91111 
chr8:14734482-14734496 6 
chr8:14734863-14734892 5.27586 
chr8:14735688-14735716 6 
chr8:14736419-14736440 6 
chr8:14736837-14736854 5.76471 
chr8:14736875-14736896 5.57143 
chr8:14737084-14737127 6 
chr8:14737326-14737362 5.80556 
chr8:14740451-14740476 5.48 
chr8:14740541-14740573 5.46875 
chr8:14740682-14740703 5.66667 
chr8:14741285-14741301 6 
chr8:14741332-14741348 5.8125 
chr8:14742405-14742438 5.15152 
chr8:14743494-14743539 6 
chr8:14745070-14745102 5.59375 
chr8:14745664-14745699 5.25714 
chr8:14746801-14746825 5.375 
chr8:14747723-14747821 5.90816 
chr8:14753669-14753695 5.5 
chr8:14753946-14753996 5.56 
chr8:14754747-14754789 5.16667 
chr8:14756777-14756817 5.275 
chr8:14757319-14757387 5.60294 
chr8:14759106-14759131 5.36 
chr8:14764294-14764317 5.69565 
chr8:14766252-14766277 5.84 
chr8:14767944-14767997 5.35849 
chr8:14768063-14768089 5.53846 
chr8:14777420-14777445 5.92 
chr8:14779940-14779975 5.42857 
chr8:14782364-14782379 6 
chr8:14784056-14784095 5.48718 
chr8:14784115-14784166 5.5098 
chr8:14784611-14784628 6 
chr8:14785022-14785066 5.52273 
chr8:14786481-14786510 5.7931 
chr8:14790929-14790952 5.78261 
chr8:14791107-14791128 5.90476 
chr8:14794562-14794591 5.31034 
chr8:14799069-14799104 5.54286 
chr8:14799309-14799332 5.43478 
chr8:14802659-14802681 5.68182 
chr8:14803514-14803559 6 
chr8:14804184-14804197 6 
chr8:14805980-14805996 6 
chr8:14806297-14806324 5.81481 
chr8:14806386-14806401 6 
chr8:14807825-14807891 5.33333 
chr8:14807912-14807960 5.39583 
chr8:14813539-14813562 5.69565 
chr8:14814475-14814503 5.57143 
chr8:14815655-14815675 6 
chr8:14818440-14818475 5.85714 
chr8:14819895-14819907 6 
chr8:14820833-14820854 5.80952 
chr8:14823848-14823864 5.8125 
chr8:14827100-14827115 6 
chr8:14828753-14828776 5.47826 
chr8:14829154-14829169 6 
chr8:14830053-14830091 5.31579 
chr8:14832370-14832390 5.65 
chr8:14832817-14832832 6 
chr8:14833280-14833328 5.6875 
chr8:14833382-14833419 5.86486 
chr8:14833464-14833542 5.70513 
chr8:14835389-14835436 5.91489 
chr8:14835979-14836010 6 
chr8:14836306-14836321 6 
chr8:14838354-14838381 5.33333 
chr8:14840682-14840707 6 
chr8:14840875-14840900 6 
chr8:14843632-14843649 5.82353 
chr8:14849269-14849291 5.63636 
chr8:14849532-14849553 5.85714 
chr8:14849723-14849744 5.85714 
chr8:14849847-14849868 5.85714 
chr8:14849971-14849992 5.85714 
chr8:14850408-14850429 5.85714 
chr8:14852094-14852112 5.83333 
chr8:14852160-14852177 5.76471 
chr8:14853899-14853922 5.69565 
chr8:14856937-14856960 5.65217 
chr8:14858333-14858345 6 
chr8:14859237-14859265 5.75 
chr8:14862797-14862854 5.61404 
chr8:14865838-14865870 5.4375 
chr8:14865990-14866004 6 
chr8:14866035-14866347 5.69231 
chr8:14866447-14866476 5.31034 
chr8:14867738-14867786 5.4375 
chr8:14869975-14870272 5.47138 
chr8:14870282-14870315 5.48485 
chr8:14873196-14873223 5.92593 
chr8:14873235-14873274 6 
chr8:14874379-14874391 6 
chr8:14876541-14876566 5.44 
chr8:14879287-14879303 5.8125 
chr8:14879838-14879863 5.68 
chr8:14882444-14882477 6 
chr8:14886917-14886942 5.36 
chr8:14888575-14888587 6 
chr8:14889367-14889454 5.67816 
chr8:14889791-14889815 5.625 
chr8:14894079-14894101 5.68182 
chr8:14895626-14895653 5.22222 
chr8:14896323-14896359 5.94444 
chr8:14901648-14901670 5.54545 
chr8:14902217-14902246 5.58621 
chr8:14902590-14902610 6 
chr8:14914404-14914429 5.52 
chr8:14918026-14918045 5.63158 
chr8:14918179-14918192 6 
chr8:14919039-14919075 5.47222 
chr8:14922043-14922064 6 
chr8:14922924-14922964 6 
chr8:14923824-14923838 6 
chr8:14924745-14924772 5.51852 
chr8:14926679-14926715 5.44444 
chr8:14927290-14927319 5.58621 
chr8:14927436-14927485 5.61224 
chr8:14930854-14930884 5.13333 
chr8:14935656-14935685 6 
chr8:14936198-14936260 5.53226 
chr8:14938098-14938112 6 
chr8:14938869-14938897 5.64286 
chr8:14939737-14939758 5.90476 
chr8:14939890-14939964 5.67568 
chr8:14941240-14941282 5.66667 
chr8:14942259-14942288 5.82759 
chr8:14943912-14943944 5.25 
chr8:14949591-14949621 5.3 
chr8:14951624-14951656 5.375 
chr8:14953572-14953599 5.74074 
chr8:14954186-14954206 6 
chr8:14955234-14955254 5.8 
chr8:14955263-14955414 5.86093 
chr8:14955425-14955446 5.95238 
chr8:14955678-14955760 5.29268 
chr8:14956565-14956588 5.82609 
chr8:14960909-14960936 6 
chr8:14963003-14963015 6 
chr8:14965157-14965178 5.61905 
chr8:14968477-14968492 5.93333 
chr8:14972065-14972077 6 
chr8:14977040-14977056 5.875 
chr8:14977543-14977560 6 
chr8:14979409-14979421 6 
chr8:14983663-14983677 6 
chr8:14984741-14984803 5.75806 
chr8:14987216-14987229 6 
chr8:14987432-14987461 5.65517 
chr8:14990658-14990677 6 
chr8:14991491-14991515 5.45833 
chr8:14998069-14998095 5.42308 
chr8:14999403-14999422 5.73684 
chr8:15001277-15001300 6 
chr8:15007220-15007241 6 
chr8:15008562-15008596 5.44118 
chr8:15013566-15013579 6 
chr8:15014453-15014521 5.55882 
chr8:15014955-15014997 5.28571 
chr8:15016561-15016585 5.41667 
chr8:15017202-15017275 5.34247 
chr8:15019089-15019102 6 
chr8:15022145-15022161 5.875 
chr8:15023740-15023769 6 
chr8:15025923-15025958 5.42857 
chr8:15028134-15028147 5.92308 
chr8:15029663-15029683 6 
chr8:15032622-15032654 5.28125 
chr8:15033192-15033217 5.64 
chr8:15034509-15034554 5.62222 
chr8:15037195-15037210 5.86667 
chr8:15043567-15043615 6 
chr8:15043771-15043804 6 
chr8:15045189-15045219 5.2 
chr8:15046327-15046354 5.51852 
chr8:15047837-15047871 5.85294 
chr8:15051694-15051732 6 
chr8:15053399-15053419 6 
chr8:15054131-15054156 6 
chr8:15055387-15055404 5.76471 
chr8:15055472-15055573 5.32673 
chr8:15055590-15055620 5.26667 
chr8:15059775-15059804 5.37931 
chr8:15060154-15060169 5.86667 
chr8:15060617-15060639 5.95455 
chr8:15066365-15066432 5.52239 
chr8:15066984-15067012 6 
chr8:15067271-15067300 5.58621 
chr8:15068510-15068620 5.7 
chr8:15072737-15072777 5.725 
chr8:15073719-15073743 5.875 
chr8:15075616-15075641 5.4 
chr8:15080154-15080167 6 
chr8:15080265-15080288 5.73913 
chr8:15081354-15081386 5.65625 
chr8:15083685-15083709 5.54167 
chr8:15087694-15087706 6 
chr8:15089119-15089142 6 
chr8:15090130-15090322 5.8125 
chr8:15090838-15090865 5.85185 
chr8:15094154-15094192 5.31579 
chr8:15095820-15095854 5.73529 
chr8:15097789-15097812 5.82609 
chr8:15100131-15100156 5.6 
chr8:15100603-15100628 5.68 
chr8:15100854-15100867 5.92308 
chr8:15101018-15101032 6 
chr8:15101160-15101175 6 
chr8:15101325-15101348 5.65217 
chr8:15102354-15102380 5.65385 
chr8:15109846-15109859 6 
chr8:15110482-15110519 5.48649 
chr8:15111461-15111498 6 
chr8:15112890-15112918 5.42857 
chr8:15115854-15115970 5.61207 
chr8:15119444-15119469 5.96 
chr8:15120868-15120903 5.77143 
chr8:15125183-15125198 6 
chr8:15127866-15127884 5.77778 
chr8:15128964-15128995 5.58065 
chr8:15130369-15130397 5.67857 
chr8:15130727-15130766 5.38462 
chr8:15136509-15136528 5.68421 
chr8:15137371-15137413 5.71429 
chr8:15140161-15140183 5.90909 
chr8:15141717-15141733 6 
chr8:15142265-15142293 6 
chr8:15143961-15143975 6 
chr8:15145500-15145554 5.48148 
chr8:15148404-15148417 6 
chr8:15151626-15151648 5.68182 
chr8:15153193-15153229 5.41667 
chr8:15156589-15156641 5.75 
chr8:15159166-15159195 5.31034 
chr8:15162229-15162273 5.90909 
chr8:15162591-15162615 5.41667 
chr8:15164651-15164690 5.69231 
chr8:15166548-15166580 5.5 
chr8:15167255-15167295 5.95 
chr8:15169886-15169924 5.68421 
chr8:15170771-15170788 5.82353 
chr8:15171327-15171339 6 
chr8:15174072-15174094 5.95455 
chr8:15176368-15176380 6 
chr8:15176552-15176576 5.58333 
chr8:15179566-15179579 6 
chr8:15180685-15180709 5.54167 
chr8:15183745-15183758 5.92308 
chr8:15187025-15187055 5.26667 
chr8:15187572-15187597 5.4 
chr8:15190407-15190423 6 
chr8:15194590-15194616 5.38462 
chr8:15194970-15194984 6 
chr8:15195177-15195190 6 
chr8:15196047-15196072 6 
chr8:15198377-15198389 6 
chr8:15198500-15198524 5.41667 
chr8:15204022-15204052 5.7 
chr8:15205504-15205523 5.73684 
chr8:15207236-15207274 5.23684 
chr8:15209947-15209966 5.84211 
chr8:15210514-15210615 5.35644 
chr8:15211155-15211406 5.79283 
chr8:15214430-15214602 5.38372 
chr8:15214613-15214653 5.275 
chr8:15214923-15214948 5.68 
chr8:15214965-15215053 5.69318 
chr8:15215137-15215151 6 
chr8:15215787-15215813 5.53846 
chr8:15216120-15216354 5.60684 
chr8:15217160-15217185 5.68 
chr8:15219383-15219402 5.89474 
chr8:15220697-15220719 6 
chr8:15221273-15221294 5.66667 
chr8:15222793-15222827 5.76471 
chr8:15222882-15222910 5.82143 
chr8:15226198-15226220 6 
chr8:15227134-15227252 5.77966 
chr8:15231321-15231366 6 
chr8:15233698-15233714 5.8125 
chr8:15233804-15233845 5.85366 
chr8:15234512-15234528 5.8125 
chr8:15236292-15236310 5.72222 
chr8:15237827-15237848 5.71429 
chr8:15238376-15238426 6 
chr8:15239597-15239619 5.68182 
chr8:15240548-15240578 5.3 
chr8:15241368-15241390 5.72727 
chr8:15243318-15243354 5.36111 
chr8:15243409-15243421 6 
chr8:15244249-15244274 5.52 
chr8:15245784-15245816 5.15625 
chr8:15246729-15246755 5.73077 
chr8:15247796-15247826 5.63333 
chr8:15248775-15248796 5.71429 
chr8:15252060-15252075 6 
chr8:15255742-15255775 5.78788 
chr8:15256107-15256133 6 
chr8:15259823-15259854 5.90323 
chr8:15262185-15262225 5.825 
chr8:15262375-15262394 5.89474 
chr8:15263248-15263267 5.78947 
chr8:15272120-15272138 6 
chr8:15274061-15274089 5.53571 
chr8:15278663-15278696 6 
chr8:15280138-15280171 6 
chr8:15280594-15280629 5.17143 
chr8:15281476-15281511 5.97143 
chr8:15283527-15283559 5.3125 
chr8:15283925-15283946 5.85714 
chr8:15284566-15284593 5.62963 
chr8:15284738-15284758 5.85 
chr8:15285466-15285489 5.6087 
chr8:15291078-15291111 5.63636 
chr8:15297071-15297092 5.71429 
chr8:15300646-15300688 5.7381 
chr8:15300845-15300890 6 
chr8:15304242-15304267 5.96 
chr8:15305202-15305234 5.375 
chr8:15305610-15305638 5.71429 
chr8:15307710-15307744 5.52941 
chr8:15312875-15312983 5.62963 
chr8:15314281-15314304 5.43478 
chr8:15314824-15314854 5.56667 
chr8:15315101-15315125 5.54167 
chr8:15315218-15315427 5.52153 
chr8:15317341-15317415 5.81081 
chr8:15318776-15318795 6 
chr8:15319253-15319274 6 
chr8:15320496-15320613 5.33333 
chr8:15323479-15323511 5.53125 
chr8:15324786-15324800 6 
chr8:15325692-15325710 5.88889 
chr8:15327767-15327779 6 
chr8:15328464-15328486 6 
chr8:15335354-15335378 5.41667 
chr8:15338756-15338772 6 
chr8:15340824-15340861 5.97297 
chr8:15341158-15341177 6 
chr8:15342914-15342933 5.68421 
chr8:15343282-15343314 5.78125 
chr8:15345408-15345422 6 
chr8:15347923-15347947 5.375 
chr8:15350762-15350800 5.18421 
chr8:15351581-15351622 5.21951 
chr8:15355211-15355266 5.83636 
chr8:15357377-15357415 5.5 
chr8:15357696-15357716 5.6 
chr8:15359981-15360013 5.625 
chr8:15361522-15361537 6 
chr8:15362087-15362146 5.9322 
chr8:15365165-15365186 5.90476 
chr8:15365757-15365780 5.95652 
chr8:15365966-15365984 6 
chr8:15367774-15367796 5.54545 
chr8:15368599-15368624 5.36 
chr8:15368756-15368796 5.75 
chr8:15370288-15370303 6 
chr8:15370328-15370390 5.77419 
chr8:15370440-15370463 6 
chr8:15371433-15371454 5.52381 
chr8:15373160-15373189 5.48276 
chr8:15375031-15375060 6 
chr8:15375896-15375924 5.60714 
chr8:15381140-15381230 5.82222 
chr8:15384724-15384738 6 
chr8:15387297-15387312 6 
chr8:15388769-15388782 6 
chr8:15392152-15392166 6 
chr8:15394190-15394228 6 
chr8:15396336-15396370 5.41176 
chr8:15396854-15396874 6 
chr8:15401065-15401116 5.2549 
chr8:15401419-15401473 5.46296 
chr8:15403404-15403428 5.5 
chr8:15404041-15404054 5.92308 
chr8:15404382-15404398 6 
chr8:15405037-15405060 5.52174 
chr8:15405450-15405502 5.59615 
chr8:15406678-15406694 5.875 
chr8:15408162-15408192 5.53333 
chr8:15412109-15412124 6 
chr8:15412648-15412673 5.8 
chr8:15412785-15412815 6 
chr8:15413490-15413525 6 
chr8:15413655-15413674 5.63158 
chr8:15421194-15421209 6 
chr8:15421811-15421824 5.92308 
chr8:15424110-15424141 5.80645 
chr8:15424299-15424319 5.6 
chr8:15427774-15427807 6 
chr8:15428463-15428478 6 
chr8:15430666-15430751 5.72941 
chr8:15432210-15432241 5.25806 
chr8:15433751-15433773 5.86364 
chr8:15433788-15433829 6 
chr8:15433959-15433980 5.71429 
chr8:15448137-15448185 5.6875 
chr8:15453078-15453094 6 
chr8:15454174-15454195 5.66667 
chr8:15455081-15455110 5.75862 
chr8:15460175-15460236 5.65574 
chr8:15464426-15464463 5.89189 
chr8:15468688-15468709 5.57143 
chr8:15469847-15469860 6 
chr8:15470251-15470268 5.94118 
chr8:15470555-15470620 5.41538 
chr8:15472444-15472456 6 
chr8:15474629-15474661 5.6875 
chr8:15475787-15475814 5.33333 
chr8:15477166-15477194 5.75 
chr8:15478483-15478512 5.34483 
chr8:15479015-15479040 5.76 
chr8:15479106-15479201 5.54737 
chr8:15479407-15479435 5.46429 
chr8:15479791-15479818 5.62963 
chr8:15480156-15480205 5.32653 
chr8:15485926-15485955 5.24138 
chr8:15487062-15487074 6 
chr8:15487232-15487253 5.61905 
chr8:15489177-15489226 5.95918 
chr8:15490601-15490624 5.56522 
chr8:15496005-15496043 6 
chr8:15498870-15498883 6 
chr8:15506234-15506260 6 
chr8:15506420-15506443 5.82609 
chr8:15508052-15508074 5.54545 
chr8:15508493-15508527 6 
chr8:15511960-15512005 5.4 
chr8:15512305-15512325 5.75 
chr8:15516129-15516236 5.85047 
chr8:15518413-15518425 6 
chr8:15520735-15520773 5.34211 
chr8:15521946-15521985 6 
chr8:15523417-15523429 6 
chr8:15530361-15530392 5.54839 
chr8:15531504-15531516 6 
chr8:15534509-15534545 5.5 
chr8:15537838-15537858 5.9 
chr8:15539820-15539839 5.63158 
chr8:15544580-15544599 6 
chr8:15545939-15545951 6 
chr8:15547330-15547385 5.81818 
chr8:15549277-15549302 5.84 
chr8:15549866-15549903 5.7027 
chr8:15550950-15550969 6 
chr8:15551944-15551964 6 
chr8:15560282-15560304 5.72727 
chr8:15561764-15561776 6 
chr8:15562144-15562170 5.53846 
chr8:15563709-15563733 5.5 
chr8:15567117-15567146 5.82759 
chr8:15568290-15568314 5.625 
chr8:15568378-15568406 5.78571 
chr8:15568972-15569001 6 
chr8:15569012-15569047 5.54286 
chr8:15575547-15575561 6 
chr8:15577004-15577057 5.88679 
chr8:15577699-15577738 5.89744 
chr8:15579408-15579433 5.48 
chr8:15579742-15579767 5.56 
chr8:15583112-15583131 6 
chr8:15583854-15583884 5.23333 
chr8:15584888-15584917 5.51724 
chr8:15585962-15585994 5.65625 
chr8:15593200-15593218 6 
chr8:15593378-15593407 5.75862 
chr8:15596249-15596286 5.2973 
chr8:15596336-15596354 6 
chr8:15599195-15599217 6 
chr8:15603901-15603925 5.54167 
chr8:15608015-15608044 5.55172 
chr8:15611401-15611437 5.47222 
chr8:15615881-15615927 5.45652 
chr8:15619548-15619576 5.78571 
chr8:15619732-15619758 5.38462 
chr8:15620888-15620924 5.58333 
chr8:15625652-15625676 5.75 
chr8:15628753-15628783 5.63333 
chr8:15629597-15629616 6 
chr8:15633122-15633281 5.66667 
chr8:15635307-15635330 5.6087 
chr8:15635607-15635642 5.71429 
chr8:15636607-15636622 6 
chr8:15641999-15642065 5.54545 
chr8:15642265-15642284 5.63158 
chr8:15642515-15642551 5.36111 
chr8:15643419-15643434 5.86667 
chr8:15644450-15644469 6 
chr8:15646055-15646068 6 
chr8:15647688-15647708 6 
chr8:15648829-15648859 5.66667 
chr8:15649628-15649649 6 
chr8:15650103-15650138 5.54286 
chr8:15654848-15654867 6 
chr8:15656610-15656640 5.66667 
chr8:15658083-15658104 5.90476 
chr8:15665786-15665812 5.38462 
chr8:15666415-15666446 5.48387 
chr8:15670882-15670904 5.90909 
chr8:15672581-15672605 5.79167 
chr8:15677819-15677834 6 
chr8:15683394-15683410 6 
chr8:15684446-15684464 5.77778 
chr8:15685503-15685515 6 
chr8:15688411-15688435 5.66667 
chr8:15691704-15691733 5.34483 
chr8:15695383-15695422 5.4359 
chr8:15697887-15697919 5.40625 
chr8:15698676-15698705 5.7931 
chr8:15701102-15701148 5.65217 
chr8:15704386-15704404 5.77778 
chr8:15707021-15707042 5.52381 
chr8:15710638-15710667 6 
chr8:15712075-15712103 5.42857 
chr8:15715084-15715120 5.80556 
chr8:15715650-15715665 6 
chr8:15715752-15715775 5.95652 
chr8:15718369-15718391 6 
chr8:15718654-15718685 5.16129 
chr8:15719034-15719059 5.76 
chr8:15719263-15719293 5.26667 
chr8:15725330-15725371 5.36585 
chr8:15725933-15725954 6 
chr8:15728404-15728425 5.80952 
chr8:15729405-15729420 6 
chr8:15729556-15729606 5.34 
chr8:15729708-15729754 6 
chr8:15730474-15730488 6 
chr8:15730681-15730718 6 
chr8:15731357-15731598 5.61826 
chr8:15731617-15731749 5.7197 
chr8:15732418-15732450 6 
chr8:15735799-15735822 6 
chr8:15735982-15735994 6 
chr8:15738210-15738237 5.25926 
chr8:15743133-15743174 5.85366 
chr8:15743331-15743354 5.91304 
chr8:15745091-15745112 5.52381 
chr8:15745399-15745450 5.70588 
chr8:15745578-15745598 5.8 
chr8:15748116-15748139 5.47826 
chr8:15749905-15749950 5.8 
chr8:15752814-15752854 5.375 
chr8:15752876-15752896 5.7 
chr8:15752951-15752968 5.82353 
chr8:15756077-15756104 5.51852 
chr8:15757268-15757305 5.56757 
chr8:15762106-15762142 5.41667 
chr8:15762497-15762521 5.5 
chr8:15763645-15763659 6 
chr8:15766434-15766446 6 
chr8:15767192-15767215 6 
chr8:15769156-15769189 6 
chr8:15769199-15769219 5.8 
chr8:15769509-15769542 5.51515 
chr8:15770146-15770178 5.65625 
chr8:15770189-15770231 6 
chr8:15771380-15771396 6 
chr8:15772354-15772410 5.35714 
chr8:15774400-15774421 5.85714 
chr8:15775092-15775112 6 
chr8:15775851-15775867 6 
chr8:15777425-15777464 6 
chr8:15778942-15778974 5.40625 
chr8:15778995-15779015 5.7 
chr8:15779404-15779425 5.85714 
chr8:15780955-15781000 5.95556 
chr8:15782446-15782459 6 
chr8:15784552-15784579 5.33333 
chr8:15786714-15786747 5.51515 
chr8:15787358-15787383 5.6 
chr8:15790085-15790101 6 
chr8:15791381-15791405 5.45833 
chr8:15792364-15792393 5.41379 
chr8:15792604-15792639 5.34286 
chr8:15792660-15792713 5.45283 
chr8:15793334-15793354 5.9 
chr8:15793967-15794173 5.6068 
chr8:15795117-15795133 6 
chr8:15809452-15809501 5.7551 
chr8:15818539-15818574 5.77143 
chr8:15822003-15822031 5.21429 
chr8:15827558-15827597 5.46154 
chr8:15829064-15829101 5.94595 
chr8:15829560-15829576 5.875 
chr8:15830950-15830975 6 
chr8:15831131-15831193 5.56452 
chr8:15833000-15833021 5.85714 
chr8:15836123-15836148 5.96 
chr8:15837545-15837557 6 
chr8:15837865-15837891 6 
chr8:15843139-15843181 5.97619 
chr8:15844588-15844607 5.84211 
chr8:15844735-15844758 5.6087 
chr8:15846649-15846687 6 
chr8:15847184-15847199 5.86667 
chr8:15847798-15847820 5.5 
chr8:15848591-15848659 5.11765 
chr8:15852230-15852254 5.75 
chr8:15854515-15854534 6 
chr8:15857034-15857066 5.625 
chr8:15858491-15858524 5.36364 
chr8:15859476-15859516 6 
chr8:15861477-15861500 5.69565 
chr8:15865012-15865031 5.63158 
chr8:15865104-15865159 5.67273 
chr8:15868539-15868567 5.53571 
chr8:15870185-15870209 5.58333 
chr8:15873334-15873354 5.75 
chr8:15873729-15873755 5.46154 
chr8:15877292-15877317 5.32 
chr8:15877874-15877895 5.61905 
chr8:15881069-15881085 5.8125 
chr8:15882056-15882094 5.73684 
chr8:15886724-15886754 5.83333 
chr8:15894150-15894183 6 
chr8:15898583-15898611 5.42857 
chr8:15899576-15899630 5.27778 
chr8:15901144-15901173 5.7931 
chr8:15901412-15901474 5.33871 
chr8:15901939-15901974 5.71429 
chr8:15903854-15903932 5.29487 
chr8:15904954-15904971 5.76471 
chr8:15907633-15907665 5.46875 
chr8:15909601-15909638 5.45946 
chr8:15911787-15911812 5.68 
chr8:15912892-15912911 5.84211 
chr8:15914376-15914440 5.48438 
chr8:15915416-15915440 5.70833 
chr8:15918933-15918949 6 
chr8:15919019-15919057 6 
chr8:15919208-15919246 5.94737 
chr8:15925287-15925311 5.75 
chr8:15930375-15930404 5.75862 
chr8:15932483-15932523 5.5 
chr8:15933992-15934029 5.83784 
chr8:15935327-15935348 5.52381 
chr8:15936455-15936483 5.5 
chr8:15936913-15936963 5.9 
chr8:15937267-15937292 5.88 
chr8:15937456-15937478 5.86364 
chr8:15937631-15937644 6 
chr8:15938523-15938549 5.34615 
chr8:15943864-15943876 6 
chr8:15947879-15947894 5.93333 
chr8:15957878-15957901 5.47826 
chr8:15957916-15957939 5.52174 
chr8:15958479-15958523 5.54545 
chr8:15959796-15960738 5.66136 
chr8:15961869-15961886 6 
chr8:15963673-15963690 6 
chr8:15963929-15963945 5.8125 
chr8:15965266-15965293 5.51852 
chr8:15965676-15965747 5.88732 
chr8:15965757-15965834 5.4026 
chr8:15968602-15968628 5.34615 
chr8:15970328-15970354 5.42308 
chr8:15970452-15970468 6 
chr8:15971390-15971422 5.78125 
chr8:15974621-15974647 5.38462 
chr8:15976184-15976213 5.7931 
chr8:15976330-15976359 5.72414 
chr8:15977379-15977395 6 
chr8:15978125-15978145 6 
chr8:15979569-15979585 5.8125 
chr8:15980354-15980368 6 
chr8:15981087-15981109 5.81818 
chr8:15984133-15984170 5.75676 
chr8:15988950-15988969 6 
chr8:15989989-15990010 5.95238 
chr8:15993397-15993422 5.4 
chr8:15994941-15994983 5.71429 
chr8:15995329-15995345 6 
chr8:15997256-15997333 5.94805 
chr8:15997788-15997807 5.78947 
chr8:15999839-15999870 5.93548 
chr8:16001237-16001269 5.15625 
chr8:16006894-16006915 5.61905 
chr8:16007623-16007676 5.92453 
chr8:16008344-16008395 5.96078 
chr8:16011565-16011593 5.78571 
chr8:16012441-16012463 5.90909 
chr8:16013652-16013669 5.76471 
chr8:16016439-16016460 6 
chr8:16018542-16018556 6 
chr8:16020925-16020985 5.68333 
chr8:16021038-16021088 5.28 
chr8:16023662-16023692 5.83333 
chr8:16024443-16024473 6 
chr8:16025055-16025077 6 
chr8:16028737-16028754 6 
chr8:16031049-16031075 5.42308 
chr8:16031149-16031170 5.52381 
chr8:16031752-16031771 5.68421 
chr8:16034015-16034083 5.61765 
chr8:16037388-16037433 5.64444 
chr8:16037593-16037699 5.56604 
chr8:16040916-16040967 5.45098 
chr8:16041049-16041111 5.43548 
chr8:16041120-16041191 5.52113 
chr8:16041237-16041307 5.57143 
chr8:16041320-16041344 5.79167 
chr8:16041361-16041416 5.61818 
chr8:16044873-16044926 5.81132 
chr8:16046476-16046502 6 
chr8:16046854-16046887 5.81818 
chr8:16046898-16046930 6 
chr8:16046940-16046990 5.88 
chr8:16047001-16047063 5.67742 
chr8:16047075-16047109 6 
chr8:16047120-16047143 5.91304 
chr8:16047154-16047177 5.91304 
chr8:16047188-16047211 5.91304 
chr8:16047222-16047245 5.91304 
chr8:16047256-16047279 5.91304 
chr8:16047424-16047436 6 
chr8:16047978-16048007 5.34483 
chr8:16048214-16048243 5.75862 
chr8:16049981-16050030 5.32653 
chr8:16051046-16051062 6 
chr8:16052185-16052210 5.48 
chr8:16057179-16057212 6 
chr8:16059028-16059059 5.3871 
chr8:16060753-16060777 5.375 
chr8:16061108-16061134 5.5 
chr8:16061774-16061797 5.78261 
chr8:16063043-16063094 5.17647 
chr8:16065583-16065699 5.77586 
chr8:16066955-16066980 5.8 
chr8:16067534-16067573 5.30769 
chr8:16067806-16067821 6 
chr8:16069833-16069854 5.85714 
chr8:16072431-16072453 5.86364 
chr8:16073250-16073266 6 
chr8:16073591-16073619 5.89286 
chr8:16074387-16074412 5.4 
chr8:16074738-16074761 5.52174 
chr8:16080263-16080348 5.57647 
chr8:16084869-16084896 5.85185 
chr8:16085626-16085670 5.43182 
chr8:16091031-16091051 5.65 
chr8:16093572-16093585 6 
chr8:16094619-16094650 5.51613 
chr8:16095366-16095385 5.73684 
chr8:16095632-16095668 5.41667 
chr8:16096545-16096588 5.7907 
chr8:16097231-16097244 6 
chr8:16097323-16097347 5.41667 
chr8:16099652-16099687 5.74286 
chr8:16103071-16103084 5.92308 
chr8:16103311-16103354 5.34884 
chr8:16103375-16103399 5.45833 
chr8:16105030-16105053 6 
chr8:16106085-16106101 5.8125 
chr8:16108975-16108991 6 
chr8:16110746-16110761 6 
chr8:16111128-16111168 5.3 
chr8:16112058-16112071 5.92308 
chr8:16114486-16114508 5.5 
chr8:16115818-16115973 5.68387 
chr8:16115981-16116048 5.37313 
chr8:16116319-16116342 5.78261 
chr8:16118193-16118282 5.77528 
chr8:16126311-16126336 5.6 
chr8:16128994-16129058 5.64062 
chr8:16130029-16130068 5.25641 
chr8:16130300-16130332 5.375 
chr8:16135170-16135204 5.20588 
chr8:16135267-16135301 5.55882 
chr8:16140616-16140694 5.71795 
chr8:16142030-16142058 5.42857 
chr8:16145180-16145215 5.94286 
chr8:16145354-16145378 5.70833 
chr8:16150332-16150357 6 
chr8:16158067-16158102 5.48571 
chr8:16158216-16158242 5.53846 
chr8:16160362-16160385 5.65217 
chr8:16171223-16171248 5.32 
chr8:16173864-16173891 5.25926 
chr8:16174744-16174773 5.55172 
chr8:16175501-16175517 5.875 
chr8:16177797-16177824 5.85185 
chr8:16179748-16179778 5.46667 
chr8:16180341-16180367 5.88462 
chr8:16180924-16180943 6 
chr8:16186418-16186447 5.62069 
chr8:16186907-16186946 5.84615 
chr8:16187140-16187165 6 
chr8:16187226-16187305 5.11392 
chr8:16190897-16190918 5.52381 
chr8:16192453-16192509 5.66071 
chr8:16192556-16192585 6 
chr8:16206857-16206934 5.51948 
chr8:16207145-16207174 5.86207 
chr8:16211549-16211583 5.14706 
chr8:16213058-16213086 5.32143 
chr8:16214409-16214426 6 
chr8:16215274-16215306 6 
chr8:16219057-16219084 6 
chr8:16219462-16219509 5.87234 
chr8:16220416-16220428 6 
chr8:16221671-16221697 5.80769 
chr8:16231225-16231244 5.68421 
chr8:16231495-16231534 5.53846 
chr8:16233445-16233458 6 
chr8:16233960-16233995 5.45714 
chr8:16235477-16235503 5.88462 
chr8:16238029-16238085 5.48214 
chr8:16238148-16238233 5.69412 
chr8:16239148-16239185 5.43243 
chr8:16240928-16240997 5.46377 
chr8:16241932-16241945 6 
chr8:16242099-16242111 6 
chr8:16244609-16244621 6 
chr8:16245076-16245090 6 
chr8:16248279-16248310 5.22581 
chr8:16252467-16252487 5.7 
chr8:16252727-16252757 5.23333 
chr8:16258760-16258781 6 
chr8:16262426-16262444 5.77778 
chr8:16262571-16262595 5.75 
chr8:16264341-16264354 5.92308 
chr8:16267900-16267929 5.27586 
chr8:16269577-16269620 5.51163 
chr8:16271981-16272005 5.375 
chr8:16272444-16272459 6 
chr8:16273176-16273198 5.95455 
chr8:16278409-16278431 5.86364 
chr8:16279553-16279570 5.88235 
chr8:16279800-16279828 5.21429 
chr8:16281033-16281087 5.72222 
chr8:16282390-16282485 5.36842 
chr8:16284573-16284608 5.22857 
chr8:16285011-16285052 5.36585 
chr8:16289006-16289025 5.63158 
chr8:16289153-16289192 5.61538 
chr8:16289242-16289290 5.5 
chr8:16289837-16289854 5.76471 
chr8:16292622-16292653 5.6129 
chr8:16297886-16297912 5.30769 
chr8:16300596-16300625 5.17241 
chr8:16300727-16300755 5.67857 
chr8:16303768-16303791 5.69565 
chr8:16304680-16304712 5.46875 
chr8:16304928-16304956 6 
chr8:16305104-16305132 5.64286 
chr8:16307673-16307705 5.8125 
chr8:16308693-16308733 5.675 
chr8:16309668-16309691 6 
chr8:16310297-16310310 6 
chr8:16313554-16313568 6 
chr8:16314165-16314268 5.79612 
chr8:16314766-16314796 5.53333 
chr8:16318232-16318354 5.83607 
chr8:16318374-16318417 5.55814 
chr8:16318427-16318493 5.59091 
chr8:16319014-16319060 5.69565 
chr8:16319072-16319094 5.63636 
chr8:16319208-16319224 5.875 
chr8:16319260-16319272 6 
chr8:16320270-16320329 5.32203 
chr8:16327033-16327145 5.46429 
chr8:16329876-16329892 6 
chr8:16330571-16330586 6 
chr8:16331239-16331282 5.34884 
chr8:16331692-16331710 6 
chr8:16334509-16334542 6 
chr8:16334988-16335013 5.56 
chr8:16337211-16337223 6 
chr8:16339184-16339203 5.73684 
chr8:16339705-16339725 5.85 
chr8:16341307-16341393 5.80233 
chr8:16341404-16341453 5.87755 
chr8:16341464-16341505 5.97561 
chr8:16341553-16341592 5.46154 
chr8:16343213-16343225 6 
chr8:16343737-16343802 5.75385 
chr8:16347896-16347911 6 
chr8:16348928-16349002 5.83784 
chr8:16355661-16355710 5.89796 
chr8:16356739-16356757 5.88889 
chr8:16358597-16358648 5.60784 
chr8:16363833-16363854 5.85714 
chr8:16366140-16366224 5.78571 
chr8:16367232-16367256 5.375 
chr8:16368414-16368434 5.9 
chr8:16368744-16368771 5.44444 
chr8:16369805-16369845 5.525 
chr8:16370248-16370279 5.96774 
chr8:16373277-16373298 6 
chr8:16377436-16377457 5.57143 
chr8:16377792-16377813 5.7619 
chr8:16381756-16381777 5.57143 
chr8:16384380-16384401 5.52381 
chr8:16385800-16385829 5.37931 
chr8:16386159-16386186 5.48148 
chr8:16387389-16387416 5.51852 
chr8:16389473-16389511 5.57895 
chr8:16392279-16392321 5.85714 
chr8:16395030-16395061 5.6129 
chr8:16397502-16397520 6 
chr8:16398802-16398854 5.46154 
chr8:16401203-16401234 6 
chr8:16401801-16401817 6 
chr8:16404151-16404184 5.81818 
chr8:16404287-16404324 5.37838 
chr8:16408174-16408207 5.15152 
chr8:16408660-16408743 5.81928 
chr8:16411711-16411734 5.65217 
chr8:16412059-16412362 5.72277 
chr8:16413018-16413034 6 
chr8:16414058-16414071 6 
chr8:16414225-16414253 5.82143 
chr8:16418887-16418944 5.96491 
chr8:16424018-16424044 5.5 
chr8:16428962-16429085 5.9187 
chr8:16429615-16429646 5.51613 
chr8:16430836-16430851 6 
chr8:16437196-16437220 5.54167 
chr8:16438653-16438681 5.39286 
chr8:16440457-16440471 6 
chr8:16444482-16444512 5.56667 
chr8:16448199-16448226 5.25926 
chr8:16449221-16449250 6 
chr8:16450537-16450786 5.49799 
chr8:16451970-16452026 5.375 
chr8:16452992-16453031 5.35897 
chr8:16454153-16454203 5.52 
chr8:16454229-16454268 5.82051 
chr8:16456489-16456519 5.73333 
chr8:16459220-16459260 5.45 
chr8:16463686-16463714 5.71429 
chr8:16464912-16464926 6 
chr8:16467079-16467120 5.46341 
chr8:16468459-16468485 5.46154 
chr8:16469218-16469252 5.26471 
chr8:16473263-16473317 5.24074 
chr8:16473518-16473561 5.25581 
chr8:16473829-16473863 5.41176 
chr8:16477234-16477255 5.7619 
chr8:16478942-16478972 5.4 
chr8:16481576-16481608 5.375 
chr8:16481768-16481791 5.43478 
chr8:16482806-16482824 5.77778 
chr8:16486383-16486411 5.53571 
chr8:16486913-16486948 5.57143 
chr8:16488397-16488409 6 
chr8:16489292-16489314 5.59091 
chr8:16491790-16491820 5.5 
chr8:16495361-16495395 5.52941 
chr8:16496729-16496751 5.54545 
chr8:16497256-16497294 5.78947 
chr8:16497987-16498023 5.16667 
chr8:16500370-16500408 5.52632 
chr8:16501874-16501886 6 
chr8:16502255-16502269 6 
chr8:16504760-16504785 5.84 
chr8:16507589-16507616 5.25926 
chr8:16509322-16509345 5.65217 
chr8:16514251-16514273 6 
chr8:16514600-16514624 5.375 
chr8:16518149-16518196 5.61702 
chr8:16518922-16518959 5.81081 
chr8:16519642-16519655 6 
chr8:16520003-16520032 5.93103 
chr8:16520998-16521021 5.65217 
chr8:16522129-16522154 5.4 
chr8:16523344-16523368 5.54167 
chr8:16524767-16524815 5.52083 
chr8:16524854-16524885 5.58065 
chr8:16532784-16532843 5.42373 
chr8:16533237-16533295 5.34483 
chr8:16536629-16536651 6 
chr8:16538156-16538178 5.54545 
chr8:16538592-16538613 5.7619 
chr8:16539170-16539186 5.9375 
chr8:16539266-16539301 5.94286 
chr8:16540024-16540077 5.86792 
chr8:16540322-16540369 5.70213 
chr8:16542592-16542615 6 
chr8:16543314-16543328 6 
chr8:16545705-16545730 6 
chr8:16546805-16546847 5.90476 
chr8:16547905-16547937 5.625 
chr8:16549671-16549712 5.43902 
chr8:16551226-16551255 6 
chr8:16553732-16553761 5.31034 
chr8:16554159-16554175 5.8125 
chr8:16554654-16554673 6 
chr8:16554860-16554911 5.78431 
chr8:16556125-16556143 5.72222 
chr8:16556667-16556680 6 
chr8:16557067-16557113 5.54348 
chr8:16557135-16557162 5.44444 
chr8:16560187-16560212 6 
chr8:16562081-16562106 5.84 
chr8:16562127-16562162 6 
chr8:16564212-16564854 5.77726 
chr8:16564934-16565059 5.512 
chr8:16565067-16565247 5.34444 
chr8:16565311-16565354 5.23256 
chr8:16565484-16565533 5.2449 
chr8:16565581-16565629 5.14583 
chr8:16565754-16565810 5.57143 
chr8:16565861-16565939 5.30769 
chr8:16567902-16567926 5.58333 
chr8:16572024-16572047 5.69565 
chr8:16572945-16572987 5.71429 
chr8:16575676-16575694 6 
chr8:16576704-16576733 5.41379 
chr8:16576744-16576786 6 
chr8:16578882-16578896 6 
chr8:16580165-16580183 6 
chr8:16581134-16581172 5.26316 
chr8:16584078-16584096 5.83333 
chr8:16585286-16585314 5.67857 
chr8:16585409-16585439 5.23333 
chr8:16589587-16589612 5.4 
chr8:16592094-16592120 5.30769 
chr8:16592286-16592316 5.43333 
chr8:16592572-16592591 5.73684 
chr8:16593409-16593470 5.40984 
chr8:16595089-16595115 5.5 
chr8:16595388-16595403 6 
chr8:16597170-16597199 5.62069 
chr8:16597467-16597509 5.7619 
chr8:16599011-16599049 5.73684 
chr8:16601367-16601394 5.25926 
chr8:16601434-16601446 6 
chr8:16606283-16606300 5.88235 
chr8:16608128-16608156 6 
chr8:16608455-16608495 5.45 
chr8:16609897-16609916 6 
chr8:16615640-16615655 6 
chr8:16617574-16617610 6 
chr8:16626769-16626792 6 
chr8:16627890-16627909 6 
chr8:16629765-16629796 6 
chr8:16630767-16630790 5.43478 
chr8:16631313-16631333 5.8 
chr8:16633258-16633280 6 
chr8:16634295-16634331 5.75 
chr8:16634874-16634939 5.86154 
chr8:16637274-16637304 5.6 
chr8:16639748-16639769 5.66667 
chr8:16648519-16648541 6 
chr8:16650748-16650778 5.36667 
chr8:16650990-16651007 5.76471 
chr8:16653712-16653735 5.65217 
chr8:16656866-16656896 6 
chr8:16657168-16657190 5.5 
chr8:16657394-16657417 5.6087 
chr8:16660518-16660531 6 
chr8:16663906-16663946 5.525 
chr8:16665572-16665595 5.56522 
chr8:16665829-16665846 5.76471 
chr8:16666544-16666571 6 
chr8:16668040-16668073 5.69697 
chr8:16669120-16669137 5.76471 
chr8:16669169-16669183 6 
chr8:16671791-16671811 5.8 
chr8:16674714-16674733 5.84211 
chr8:16674899-16674919 6 
chr8:16678944-16678958 6 
chr8:16679091-16679110 5.63158 
chr8:16681893-16681967 5.44595 
chr8:16682566-16682634 5.88235 
chr8:16683568-16683615 5.55319 
chr8:16685074-16685124 5.84 
chr8:16685133-16685195 5.77419 
chr8:16685909-16686003 5.53191 
chr8:16686982-16687021 5.84615 
chr8:16687720-16687738 5.94444 
chr8:16688103-16688129 5.84615 
chr8:16688498-16688517 6 
chr8:16692108-16692134 5.84615 
chr8:16692744-16692760 6 
chr8:16693373-16693392 6 
chr8:16694904-16694928 5.5 
chr8:16697453-16697490 5.43243 
chr8:16697600-16697634 5.5 
chr8:16697854-16697877 5.73913 
chr8:16699050-16699071 5.90476 
chr8:16703171-16703207 5.63889 
chr8:16703618-16703642 5.75 
chr8:16704688-16704700 6 
chr8:16705717-16705750 5.63636 
chr8:16707770-16707822 5.80769 
chr8:16710430-16710452 5.5 
chr8:16710854-16710892 5.42105 
chr8:16712886-16712913 5.7037 
chr8:16713750-16713819 5.49275 
chr8:16717439-16717466 5.33333 
chr8:16718508-16718522 5.92857 
chr8:16720434-16720462 5.67857 
chr8:16720807-16720826 5.73684 
chr8:16721578-16721647 5.3913 
chr8:16721701-16721729 5.35714 
chr8:16721762-16721785 5.95652 
chr8:16724200-16724217 6 
chr8:16728042-16728070 5.64286 
chr8:16728351-16728383 5.375 
chr8:16728395-16728442 5.34043 
chr8:16728488-16728514 5.53846 
chr8:16733997-16734041 5.56818 
chr8:16735687-16735705 5.72222 
chr8:16736606-16736632 5.53846 
chr8:16740468-16740492 6 
chr8:16742432-16742500 5.41176 
chr8:16743673-16743701 5.5 
chr8:16744496-16744515 5.63158 
chr8:16744643-16744688 5.82222 
chr8:16744842-16744871 5.37931 
chr8:16748743-16748800 5.87719 
chr8:16751782-16751869 5.55172 
chr8:16753988-16754030 5.45238 
chr8:16754442-16754482 6 
chr8:16760578-16760608 6 
chr8:16761218-16761264 5.6087 
chr8:16762344-16762361 6 
chr8:16763854-16763881 5.77778 
chr8:16767821-16767854 5.57576 
chr8:16770322-16770344 5.81818 
chr8:16771051-16771167 5.81034 
chr8:16773621-16773704 5.54217 
chr8:16775218-16775242 5.75 
chr8:16782979-16782995 6 
chr8:16783346-16783364 5.77778 
chr8:16784306-16784400 5.70213 
chr8:16785260-16785306 5.58696 
chr8:16785315-16785382 5.38806 
chr8:16786831-16786890 5.62712 
chr8:16787656-16787669 5.92308 
chr8:16787698-16787737 5.17949 
chr8:16789828-16789868 5.45 
chr8:16790755-16790781 5.84615 
chr8:16792272-16792285 5.92308 
chr8:16793149-16793185 5.69444 
chr8:16794028-16794084 5.30357 
chr8:16797095-16797108 6 
chr8:16807344-16807366 5.59091 
chr8:16807495-16807546 5.41176 
chr8:16807678-16807705 5.37037 
chr8:16818097-16818164 5.83582 
chr8:16818439-16818474 5.82857 
chr8:16819161-16819189 5.89286 
chr8:16819529-16819565 5.27778 
chr8:16820254-16820320 5.72727 
chr8:16820459-16820505 5.21739 
chr8:16826312-16826343 5.22581 
chr8:16827589-16827602 6 
chr8:16829325-16829344 5.63158 
chr8:16830439-16830472 6 
chr8:16838736-16838750 6 
chr8:16842100-16842121 6 
chr8:16843033-16843062 5.31034 
chr8:16843184-16843202 6 
chr8:16843886-16843910 6 
chr8:16847196-16847221 5.88 
chr8:16849335-16849365 5.46667 
chr8:16849985-16850007 5.81818 
chr8:16853132-16853153 5.95238 
chr8:16857027-16857044 6 
chr8:16857196-16857225 6 
chr8:16858539-16858575 5.38889 
chr8:16859389-16859415 5.88462 
chr8:16860216-16860269 5.32075 
chr8:16863406-16863431 5.64 
chr8:16863533-16863548 5.86667 
chr8:16863836-16863848 6 
chr8:16864052-16864070 6 
chr8:16866876-16866913 6 
chr8:16866933-16866964 5.87097 
chr8:16867281-16867344 5.90476 
chr8:16869935-16869969 5.5 
chr8:16872005-16872035 5.83333 
chr8:16872332-16872386 5.7963 
chr8:16875364-16875385 5.85714 
chr8:16877135-16877160 5.4 
chr8:16878367-16878388 6 
chr8:16878635-16878651 6 
chr8:16880291-16880305 6 
chr8:16883038-16883061 5.78261 
chr8:16884721-16884741 5.9 
chr8:16886985-16887019 5.26471 
chr8:16888405-16888424 5.68421 
chr8:16888771-16888807 6 
chr8:16896461-16896499 5.76316 
chr8:16897404-16897428 6 
chr8:16900111-16900138 5.51852 
chr8:16900440-16900461 6 
chr8:16902764-16902786 5.5 
chr8:16905708-16905731 5.47826 
chr8:16908731-16908755 5.70833 
chr8:16910690-16910721 5.6129 
chr8:16911385-16911408 5.73913 
chr8:16912222-16912261 6 
chr8:16913288-16913314 5.30769 
chr8:16915319-16915374 5.69091 
chr8:16921417-16921444 5.44444 
chr8:16923402-16923426 5.41667 
chr8:16924026-16924064 5.73684 
chr8:16927275-16927334 5.32203 
chr8:16928126-16928162 5.41667 
chr8:16929941-16929971 5.26667 
chr8:16931546-16931584 5.73684 
chr8:16931759-16931795 5.30556 
chr8:16932099-16932138 6 
chr8:16932239-16932271 5.21875 
chr8:16933703-16933722 5.68421 
chr8:16937024-16937064 5.7 
chr8:16943612-16943634 5.54545 
chr8:16946127-16946153 5.46154 
chr8:16949378-16949400 5.5 
chr8:16952851-16952865 6 
chr8:16953231-16953298 5.32836 
chr8:16954464-16954501 6 
chr8:16955831-16955854 5.73913 
chr8:16957854-16957879 5.56 
chr8:16958430-16958453 5.78261 
chr8:16958937-16958949 6 
chr8:16961085-16961111 5.84615 
chr8:16962503-16962528 6 
chr8:16964052-16964078 5.61538 
chr8:16964449-16964474 5.32 
chr8:16968268-16968286 5.77778 
chr8:16968811-16968841 5.43333 
chr8:16974467-16974493 5.76923 
chr8:16975116-16975129 6 
chr8:16976766-16976797 5.16129 
chr8:16977041-16977081 6 
chr8:16978572-16978584 6 
chr8:16978826-16978854 5.28571 
chr8:16981454-16981469 6 
chr8:16982638-16982658 5.8 
chr8:16983543-16983565 5.59091 
chr8:16985368-16985383 6 
chr8:16985738-16985773 6 
chr8:16988021-16988042 5.71429 
chr8:16991940-16991967 6 
chr8:16995022-16995042 5.75 
chr8:16995214-16995239 6 
chr8:16997668-16997683 5.86667 
chr8:16998854-16998895 5.26829 
chr8:17000926-17000957 5.19355 
chr8:17000993-17001011 6 
chr8:17001302-17001340 5.55263 
chr8:17002346-17002379 5.78788 
chr8:17004289-17004303 6 
chr8:17004724-17004787 5.53968 
chr8:17005334-17005399 5.69231 
chr8:17006968-17007001 5.69697 
chr8:17013965-17014031 5.36364 
chr8:17014368-17014399 5.45161 
chr8:17016290-17016344 5.7037 
chr8:17017379-17017420 5.41463 
chr8:17019369-17019387 6 
chr8:17021001-17021027 5.34615 
chr8:17022395-17022422 5.55556 
chr8:17024798-17024829 5.67742 
chr8:17025970-17025985 5.86667 
chr8:17026741-17026756 6 
chr8:17031190-17031217 5.92593 
chr8:17031584-17031613 5.89655 
chr8:17032201-17032232 5.64516 
chr8:17032394-17032411 5.82353 
chr8:17034354-17034384 5.5 
chr8:17035261-17035300 5.82051 
chr8:17035899-17035918 5.73684 
chr8:17036893-17036921 5.39286 
chr8:17037490-17037502 6 
chr8:17040157-17040174 6 
chr8:17043168-17043191 5.69565 
chr8:17046611-17046650 5.53846 
chr8:17047764-17047784 5.95 
chr8:17048460-17048483 6 
chr8:17051806-17051874 5.51471 
chr8:17054062-17054081 5.84211 
chr8:17056974-17057281 5.83713 
chr8:17058771-17058784 6 
chr8:17058976-17059015 5.89744 
chr8:17059165-17059184 5.73684 
chr8:17059320-17059339 5.63158 
chr8:17060230-17060290 5.71667 
chr8:17061306-17061330 5.875 
chr8:17062319-17062354 5.45714 
chr8:17065354-17065386 5.375 
chr8:17065818-17065854 5.86111 
chr8:17065858-17065881 6 
chr8:17068972-17069004 6 
chr8:17070305-17070321 5.8125 
chr8:17070755-17070777 6 
chr8:17072711-17072739 5.35714 
chr8:17076761-17076795 5.73529 
chr8:17077290-17077308 6 
chr8:17079489-17079505 6 
chr8:17079768-17079781 6 
chr8:17083538-17083559 6 
chr8:17090631-17090661 5.86667 
chr8:17095590-17095618 5.21429 
chr8:17096018-17096030 6 
chr8:17098718-17098733 6 
chr8:17098784-17098797 6 
chr8:17103608-17103638 5.36667 
chr8:17104202-17104215 6 
chr8:17104237-17104272 5.77143 
chr8:17105770-17105784 6 
chr8:17109842-17109860 5.88889 
chr8:17112128-17112146 5.77778 
chr8:17112666-17112691 5.48 
chr8:17112992-17113040 5.875 
chr8:17113799-17113822 6 
chr8:17114139-17114172 6 
chr8:17117336-17117366 5.33333 
chr8:17118252-17118264 6 
chr8:17120082-17120104 6 
chr8:17124976-17124990 6 
chr8:17129114-17129161 5.12766 
chr8:17130532-17130552 6 
chr8:17132077-17132106 5.27586 
chr8:17135370-17135421 5.80392 
chr8:17136200-17136212 6 
chr8:17136568-17136595 5.62963 
chr8:17140245-17140270 5.72 
chr8:17142915-17142937 5.5 
chr8:17143083-17143102 5.89474 
chr8:17143695-17143727 5.3125 
chr8:17148518-17148537 5.73684 
chr8:17148939-17148951 6 
chr8:17153277-17153306 5.2069 
chr8:17155223-17155258 5.8 
chr8:17161091-17161130 5.38462 
chr8:17162255-17162277 6 
chr8:17163238-17163256 5.83333 
chr8:17165539-17165569 5.8 
chr8:17167459-17167510 5.29412 
chr8:17167670-17167686 5.8125 
chr8:17170083-17170105 6 
chr8:17174157-17174186 5.34483 
chr8:17174754-17174767 5.92308 
chr8:17177266-17177288 6 
chr8:17180165-17180180 6 
chr8:17180459-17180471 6 
chr8:17189776-17189809 5.18182 
chr8:17194530-17194544 6 
chr8:17194871-17194885 6 
chr8:17197458-17197473 6 
chr8:17204381-17204414 5.63636 
chr8:17204704-17204716 6 
chr8:17206058-17206072 6 
chr8:17212460-17212492 5.9375 
chr8:17213071-17213090 5.68421 
chr8:17214040-17214062 5.86364 
chr8:17214222-17214242 6 
chr8:17214552-17214587 5.51429 
chr8:17215376-17215418 5.28571 
chr8:17221530-17221556 6 
chr8:17223945-17223983 5.28947 
chr8:17227119-17227167 5.6875 
chr8:17228062-17228091 5.7931 
chr8:17229360-17229384 6 
chr8:17230099-17230125 5.65385 
chr8:17232129-17232158 6 
chr8:17235791-17235816 5.4 
chr8:17237275-17237314 5.5641 
chr8:17237489-17237520 5.58065 
chr8:17237767-17237788 5.61905 
chr8:17240068-17240095 5.48148 
chr8:17241923-17241936 6 
chr8:17245812-17245847 5.37143 
chr8:17249833-17249845 6 
chr8:17256213-17256250 5.56757 
chr8:17258607-17258643 5.55556 
chr8:17259401-17259425 5.41667 
chr8:17259786-17259811 5.68 
chr8:17260559-17260585 5.34615 
chr8:17261985-17262005 5.8 
chr8:17262292-17262348 5.75 
chr8:17263344-17263383 6 
chr8:17263471-17263526 5.61818 
chr8:17264651-17264671 5.75 
chr8:17265904-17265922 6 
chr8:17266971-17266990 5.84211 
chr8:17269014-17269034 5.75 
chr8:17270718-17270751 5.30303 
chr8:17270988-17271022 5.52941 
chr8:17274285-17274312 6 
chr8:17275428-17275452 5.58333 
chr8:17275947-17275978 5.3871 
chr8:17276211-17276238 6 
chr8:17276385-17276401 6 
chr8:17278258-17278271 6 
chr8:17278879-17278891 6 
chr8:17280957-17280977 6 
chr8:17281083-17281127 5.68182 
chr8:17281181-17281215 5.23529 
chr8:17283519-17283569 5.48 
chr8:17285091-17285103 6 
chr8:17286237-17286260 6 
chr8:17286888-17286926 6 
chr8:17288608-17288630 6 
chr8:17289244-17289287 5.48837 
chr8:17292612-17292666 5.22222 
chr8:17293031-17293059 6 
chr8:17294591-17294614 5.95652 
chr8:17296173-17296193 5.65 
chr8:17296488-17296519 5.77419 
chr8:17296673-17296689 6 
chr8:17296909-17296949 6 
chr8:17298414-17298457 5.55814 
chr8:17298781-17298808 5.81481 
chr8:17298915-17298932 6 
chr8:17299251-17299265 6 
chr8:17300900-17300916 6 
chr8:17301224-17301252 6 
chr8:17301400-17301470 5.8 
chr8:17301499-17301558 5.32203 
chr8:17301614-17301660 5.43478 
chr8:17302439-17302468 5.68966 
chr8:17303538-17303576 5.89474 
chr8:17304420-17304432 6 
chr8:17304571-17304583 6 
chr8:17306611-17306631 6 
chr8:17307415-17307427 6 
chr8:17310391-17310417 6 
chr8:17310937-17310972 5.85714 
chr8:17311437-17311454 6 
chr8:17312065-17312090 6 
chr8:17312244-17312269 5.84 
chr8:17313201-17313215 6 
chr8:17314144-17314157 6 
chr8:17315039-17315063 5.66667 
chr8:17317414-17317426 6 
chr8:17319032-17319070 5.84211 
chr8:17320923-17320952 5.48276 
chr8:17321263-17321390 5.92913 
chr8:17325559-17325585 5.26923 
chr8:17329475-17329494 5.63158 
chr8:17331239-17331274 5.2 
chr8:17334262-17334287 5.36 
chr8:17337446-17337466 5.6 
chr8:17337891-17337906 6 
chr8:17340894-17340906 6 
chr8:17341678-17341734 5.46429 
chr8:17342043-17342062 6 
chr8:17342265-17342296 5.90323 
chr8:17342960-17342990 5.8 
chr8:17343588-17343608 5.75 
chr8:17345455-17345483 5.85714 
chr8:17349314-17349338 5.625 
chr8:17349958-17349985 5.44444 
chr8:17350401-17350418 6 
chr8:17352634-17352658 5.66667 
chr8:17353841-17353872 5.45161 
chr8:17354181-17354208 5.51852 
chr8:17354530-17354556 5.53846 
chr8:17356771-17356935 5.44512 
chr8:17358123-17358144 5.66667 
chr8:17358298-17358348 5.88 
chr8:17358977-17359017 5.7 
chr8:17359219-17359252 5.36364 
chr8:17359599-17359630 5.35484 
chr8:17360545-17360572 5.74074 
chr8:17362580-17362603 5.52174 
chr8:17364455-17364467 6 
chr8:17364864-17364900 5.5 
chr8:17366222-17366254 5.71875 
chr8:17366815-17366827 6 
chr8:17367164-17367177 6 
chr8:17367737-17367759 6 
chr8:17372800-17372818 5.77778 
chr8:17373707-17373747 5.8 
chr8:17375713-17375734 5.80952 
chr8:17377794-17377816 5.5 
chr8:17378150-17378174 6 
chr8:17381915-17381961 5.84783 
chr8:17387017-17387051 5.82353 
chr8:17387816-17387844 5.35714 
chr8:17388082-17388094 6 
chr8:17388941-17388972 5.19355 
chr8:17389738-17389763 6 
chr8:17390478-17390517 5.71795 
chr8:17392203-17392219 5.9375 
chr8:17400698-17400736 5.84211 
chr8:17402912-17402932 6 
chr8:17405294-17405327 6 
chr8:17408676-17408698 5.72727 
chr8:17409107-17409132 5.44 
chr8:17409747-17409769 5.72727 
chr8:17419689-17419719 6 
chr8:17422890-17422921 5.70968 
chr8:17423740-17423768 5.32143 
chr8:17425057-17425093 5.36111 
chr8:17426097-17426120 5.43478 
chr8:17426470-17426490 6 
chr8:17432589-17432614 5.88 
chr8:17434707-17434749 5.28571 
chr8:17435559-17435600 5.39024 
chr8:17436826-17436854 5.39286 
chr8:17437041-17437089 5.77083 
chr8:17439025-17439041 5.875 
chr8:17440089-17440104 6 
chr8:17441297-17441321 5.41667 
chr8:17441794-17441826 5.53125 
chr8:17442925-17442963 5.28947 
chr8:17443442-17443474 5.3125 
chr8:17445043-17445074 5.67742 
chr8:17445152-17445171 5.68421 
chr8:17447745-17447760 6 
chr8:17448377-17448404 5.7037 
chr8:17450425-17450471 5.69565 
chr8:17451397-17451421 6 
chr8:17452514-17452541 5.48148 
chr8:17453616-17453637 5.71429 
chr8:17454520-17454550 6 
chr8:17460479-17460504 5.96 
chr8:17462239-17462277 5.52632 
chr8:17462626-17462680 5.48148 
chr8:17464380-17464418 5.84211 
chr8:17467143-17467169 6 
chr8:17467925-17467938 5.92308 
chr8:17469827-17469893 5.71212 
chr8:17471579-17471611 5.75 
chr8:17471619-17471645 5.34615 
chr8:17471655-17471675 5.6 
chr8:17472898-17472911 6 
chr8:17473658-17473715 5.87719 
chr8:17475486-17475511 5.72 
chr8:17475564-17475580 6 
chr8:17476950-17476989 5.20513 
chr8:17478351-17478381 5.43333 
chr8:17479082-17479106 5.54167 
chr8:17479913-17479946 5.9697 
chr8:17482473-17482511 5.97368 
chr8:17482643-17482675 5.25 
chr8:17485478-17485515 5.78378 
chr8:17486402-17486437 5.45714 
chr8:17486594-17486609 6 
chr8:17488131-17488158 5.77778 
chr8:17491740-17491776 5.25 
chr8:17496247-17496291 6 
chr8:17496556-17496574 5.94444 
chr8:17496837-17496854 6 
chr8:17502565-17502585 5.65 
chr8:17502900-17502920 5.6 
chr8:17503205-17503240 5.51429 
chr8:17506933-17506966 5.60606 
chr8:17508697-17508716 5.73684 
chr8:17509037-17509049 6 
chr8:17512795-17512812 5.76471 
chr8:17514038-17514065 5.59259 
chr8:17514567-17514585 6 
chr8:17515160-17515184 5.79167 
chr8:17515308-17515322 6 
chr8:17515392-17515565 5.63584 
chr8:17516891-17516908 5.76471 
chr8:17517204-17517225 6 
chr8:17519854-17519877 5.78261 
chr8:17520342-17520420 5.55128 
chr8:17521094-17521118 5.95833 
chr8:17523599-17523618 6 
chr8:17524566-17524590 5.58333 
chr8:17527354-17527369 5.93333 
chr8:17528783-17528809 5.61538 
chr8:17531927-17531971 5.56818 
chr8:17533475-17533502 5.40741 
chr8:17536700-17536753 5.30189 
chr8:17536781-17536829 5.20833 
chr8:17536854-17536882 5.75 
chr8:17536987-17537022 5.94286 
chr8:17537973-17538000 6 
chr8:17539407-17539440 5.36364 
chr8:17540026-17540043 6 
chr8:17540424-17540454 6 
chr8:17546722-17546757 5.68571 
chr8:17546894-17546938 5.65909 
chr8:17552175-17552200 5.68 
chr8:17556717-17556739 6 
chr8:17559414-17559446 5.21875 
chr8:17559821-17559854 5.18182 
chr8:17566645-17566662 5.82353 
chr8:17566746-17566761 5.86667 
chr8:17566935-17566950 5.86667 
chr8:17568381-17568427 5.21739 
chr8:17570149-17570184 5.71429 
chr8:17571826-17571846 5.8 
chr8:17572403-17572427 6 
chr8:17574055-17574075 6 
chr8:17577222-17577252 5.8 
chr8:17577299-17577317 6 
chr8:17577854-17577880 6 
chr8:17587493-17587521 5.60714 
chr8:17587994-17588010 6 
chr8:17592420-17592438 5.94444 
chr8:17594072-17594107 5.6 
chr8:17596029-17596063 5.14706 
chr8:17596649-17596686 5.72973 
chr8:17597003-17597040 5.67568 
chr8:17597716-17597745 5.89655 
chr8:17599778-17599815 5.89189 
chr8:17602116-17602151 5.31429 
chr8:17602198-17602222 5.66667 
chr8:17607168-17607204 5.91667 
chr8:17609371-17609411 5.75 
chr8:17616386-17616403 5.76471 
chr8:17617091-17617115 5.45833 
chr8:17617135-17617154 5.68421 
chr8:17617162-17617181 5.63158 
chr8:17617556-17617577 5.85714 
chr8:17617729-17617749 5.6 
chr8:17617988-17618000 6 
chr8:17618395-17618449 5.75926 
chr8:17619786-17619809 6 
chr8:17623187-17623223 6 
chr8:17623231-17623258 5.37037 
chr8:17624697-17624716 6 
chr8:17625209-17625222 6 
chr8:17626227-17626247 6 
chr8:17626432-17626446 6 
chr8:17626741-17626754 6 
chr8:17626854-17626869 5.93333 
chr8:17627390-17627439 5.83673 
chr8:17632480-17632497 6 
chr8:17634187-17634211 6 
chr8:17634947-17634973 6 
chr8:17636318-17636338 5.7 
chr8:17636491-17636510 5.73684 
chr8:17637078-17637094 5.875 
chr8:17640588-17640607 5.89474 
chr8:17641804-17641816 6 
chr8:17642702-17642721 5.84211 
chr8:17654923-17654947 6 
chr8:17658756-17658773 6 
chr8:17658985-17659015 5.76667 
chr8:17664221-17664265 5.86364 
chr8:17665186-17665201 6 
chr8:17668631-17668659 5.21429 
chr8:17668711-17668726 6 
chr8:17668764-17668793 5.48276 
chr8:17669374-17669390 6 
chr8:17670422-17670439 5.82353 
chr8:17671481-17671506 5.68 
chr8:17672189-17672214 5.48 
chr8:17673252-17673275 5.73913 
chr8:17675742-17675771 5.89655 
chr8:17676772-17676815 5.30233 
chr8:17676899-17676975 5.32895 
chr8:17677091-17677190 5.71717 
chr8:17677201-17677266 5.27692 
chr8:17677336-17677394 5.7931 
chr8:17677435-17677498 5.19048 
chr8:17677541-17677752 5.40758 
chr8:17679927-17679974 5.59574 
chr8:17680836-17680850 6 
chr8:17682232-17682254 5.54545 
chr8:17682872-17682890 5.77778 
chr8:17683479-17683498 6 
chr8:17684849-17684868 6 
chr8:17685748-17685772 5.91667 
chr8:17689062-17689099 5.56757 
chr8:17689763-17689789 5.73077 
chr8:17690945-17690987 5.42857 
chr8:17692213-17692252 6 
chr8:17696379-17696399 5.8 
chr8:17697783-17697806 5.73913 
chr8:17698612-17698654 5.57143 
chr8:17699692-17699716 6 
chr8:17700569-17700588 6 
chr8:17701015-17701059 5.75 
chr8:17709115-17709148 6 
chr8:17710954-17710973 6 
chr8:17711293-17711331 5.86842 
chr8:17711922-17711935 6 
chr8:17713311-17713354 5.30233 
chr8:17713594-17713617 5.73913 
chr8:17714250-17714273 5.91304 
chr8:17714898-17715080 5.78022 
chr8:17716374-17716394 6 
chr8:17716889-17716912 5.91304 
chr8:17717508-17717520 6 
chr8:17717925-17717948 5.86957 
chr8:17722440-17722469 5.86207 
chr8:17727617-17727639 5.86364 
chr8:17728999-17729020 5.80952 
chr8:17729811-17729823 6 
chr8:17730935-17730969 5.38235 
chr8:17731168-17731191 5.43478 
chr8:17732282-17732306 5.41667 
chr8:17732990-17733120 5.96923 
chr8:17734475-17734522 5.29787 
chr8:17735466-17735485 5.63158 
chr8:17736674-17736708 5.26471 
chr8:17740190-17740272 5.62195 
chr8:17740282-17740305 5.73913 
chr8:17740315-17740914 5.47913 
chr8:17740924-17741050 5.55556 
chr8:17741061-17741099 5.39474 
chr8:17741120-17741174 5.22222 
chr8:17741186-17741212 5.65385 
chr8:17741295-17741330 5.57143 
chr8:17741392-17741479 5.6092 
chr8:17741537-17741633 5.55208 
chr8:17741696-17741715 5.73684 
chr8:17744280-17744323 5.76744 
chr8:17746106-17746128 5.63636 
chr8:17747059-17747091 5.6875 
chr8:17750712-17750738 5.92308 
chr8:17750872-17750951 5.3038 
chr8:17752200-17752222 5.5 
chr8:17752354-17752374 5.85 
chr8:17752404-17752431 5.48148 
chr8:17752735-17752770 5.94286 
chr8:17754936-17754965 5.72414 
chr8:17757238-17757251 6 
chr8:17758354-17758471 5.82906 
chr8:17762286-17762330 5.31818 
chr8:17762992-17763018 5.5 
chr8:17764188-17764208 5.8 
chr8:17771042-17771073 5.45161 
chr8:17776424-17776442 5.72222 
chr8:17776785-17776806 5.71429 
chr8:17781497-17781519 5.95455 
chr8:17782974-17783005 5.29032 
chr8:17784633-17784647 6 
chr8:17785372-17785387 6 
chr8:17786125-17786148 6 
chr8:17787126-17787162 5.41667 
chr8:17787610-17787625 6 
chr8:17789556-17789578 5.5 
chr8:17791757-17791785 5.42857 
chr8:17799035-17799053 5.72222 
chr8:17799964-17799992 5.53571 
chr8:17800687-17800710 5.69565 
chr8:17803992-17804018 5.80769 
chr8:17804341-17804392 5.76471 
chr8:17805803-17805825 6 
chr8:17806230-17806259 5.44828 
chr8:17806994-17807018 5.58333 
chr8:17808024-17808043 5.68421 
chr8:17809733-17809766 5.84848 
chr8:17811095-17811112 5.88235 
chr8:17811936-17811959 5.86957 
chr8:17812606-17812630 5.375 
chr8:17815107-17815133 5.42308 
chr8:17815632-17815650 5.88889 
chr8:17817103-17817135 5.25 
chr8:17817150-17817185 5.31429 
chr8:17818021-17818047 5.84615 
chr8:17818813-17818832 6 
chr8:17819316-17819332 5.875 
chr8:17824812-17824829 5.76471 
chr8:17826217-17826282 5.73846 
chr8:17830713-17830732 5.63158 
chr8:17832366-17832397 6 
chr8:17835523-17835541 5.72222 
chr8:17836632-17836652 5.9 
chr8:17840566-17840590 5.41667 
chr8:17847971-17848002 5.67742 
chr8:17849578-17849623 5.28889 
chr8:17850106-17850134 5.78571 
chr8:17850444-17850457 6 
chr8:17854071-17854097 5.26923 
chr8:17855544-17855556 6 
chr8:17859504-17859539 6 
chr8:17859562-17859590 6 
chr8:17862854-17862876 5.86364 
chr8:17863485-17863517 5.375 
chr8:17871604-17871631 5.62963 
chr8:17876318-17876441 5.77236 
chr8:17882642-17882656 6 
chr8:17883678-17883710 6 
chr8:17884197-17884213 5.8125 
chr8:17886665-17886686 6 
chr8:17887789-17887805 6 
chr8:17888550-17888581 5.32258 
chr8:17888772-17888786 6 
chr8:17889488-17889526 5.63158 
chr8:17889570-17889600 5.73333 
chr8:17890990-17891002 6 
chr8:17891921-17891940 5.63158 
chr8:17893771-17893807 5.88889 
chr8:17893854-17893883 5.24138 
chr8:17893957-17893969 6 
chr8:17895013-17895084 5.57746 
chr8:17896805-17896831 5.30769 
chr8:17898089-17898105 6 
chr8:17899698-17899728 5.6 
chr8:17906660-17906721 5.86885 
chr8:17907072-17907093 5.66667 
chr8:17908191-17908238 5.74468 
chr8:17909175-17909206 5.45161 
chr8:17909851-17909864 6 
chr8:17910714-17910741 5.96296 
chr8:17918246-17918269 5.6087 
chr8:17920377-17920392 6 
chr8:17920801-17920827 5.46154 
chr8:17922700-17922729 5.62069 
chr8:17923391-17923425 5.94118 
chr8:17923910-17923943 5.42424 
chr8:17924841-17924882 5.5122 
chr8:17926384-17926405 5.61905 
chr8:17926649-17926670 6 
chr8:17928407-17928422 5.86667 
chr8:17928720-17928782 5.64516 
chr8:17930515-17930548 5.21212 
chr8:17931469-17931492 5.47826 
chr8:17936385-17936429 5.27273 
chr8:17938065-17938078 5.92308 
chr8:17942710-17942741 5.29032 
chr8:17946059-17946072 6 
chr8:17949174-17949186 6 
chr8:17949902-17949933 5.70968 
chr8:17952753-17952773 5.7 
chr8:17953496-17953509 6 
chr8:17954739-17954768 5.17241 
chr8:17958264-17958295 5.35484 
chr8:17963243-17963273 5.6 
chr8:17968217-17968271 5.24074 
chr8:17969513-17969553 5.325 
chr8:17970213-17970225 6 
chr8:17973005-17973028 5.56522 
chr8:17974522-17974546 6 
chr8:17974882-17974903 5.71429 
chr8:17977365-17977392 5.59259 
chr8:17980664-17980705 5.68293 
chr8:17981541-17981572 5.93548 
chr8:17981724-17981745 5.66667 
chr8:17982521-17982555 5.91176 
chr8:17983186-17983199 6 
chr8:17983354-17983372 5.72222 
chr8:17984346-17984375 5.65517 
chr8:17985969-17986003 5.58824 
chr8:17988846-17988872 5.42308 
chr8:17990537-17990567 5.3 
chr8:17991354-17991385 5.74194 
chr8:17992565-17992590 5.44 
chr8:17992964-17992997 5.45455 
chr8:17995680-17995696 5.8125 
chr8:17996099-17996123 5.375 
chr8:17996221-17996250 5.37931 
chr8:18000441-18000455 6 
chr8:18001541-18001569 5.28571 
chr8:18001742-18001769 5.85185 
chr8:18002991-18003084 5.87097 
chr8:18008616-18008638 6 
chr8:18009180-18009215 5.77143 
chr8:18009811-18009825 6 
chr8:18010282-18010328 5.95652 
chr8:18010917-18010934 5.88235 
chr8:18011442-18011463 5.57143 
chr8:18014589-18014665 5.36842 
chr8:18020249-18020269 6 
chr8:18021675-18021701 5.57692 
chr8:18022414-18022444 5.16667 
chr8:18022923-18022939 5.9375 
chr8:18025218-18025240 5.5 
chr8:18026370-18026419 5.71429 
chr8:18028385-18028421 5.75 
chr8:18029155-18029173 5.94444 
chr8:18030653-18030682 6 
chr8:18032172-18032189 5.82353 
chr8:18034096-18034117 5.95238 
chr8:18039119-18039141 5.54545 
chr8:18039501-18039528 5.2963 
chr8:18042530-18042564 5.20588 
chr8:18042581-18042610 5.86207 
chr8:18045445-18045484 6 
chr8:18046138-18046181 5.39535 
chr8:18046503-18046536 5.93939 
chr8:18048570-18048595 6 
chr8:18050494-18050535 5.85366 
chr8:18050576-18050598 6 
chr8:18050964-18051026 5.53226 
chr8:18051140-18051158 6 
chr8:18053379-18053402 5.43478 
chr8:18056826-18056854 5.64286 
chr8:18056908-18056931 5.43478 
chr8:18059042-18059074 5.5625 
chr8:18060434-18060447 6 
chr8:18060459-18060487 5.57143 
chr8:18061672-18061689 6 
chr8:18064309-18064329 5.65 
chr8:18065792-18065812 5.8 
chr8:18069321-18069346 6 
chr8:18077410-18077436 5.34615 
chr8:18078802-18078834 5.5625 
chr8:18080620-18080638 6 
chr8:18082972-18082989 6 
chr8:18083989-18084019 5.8 
chr8:18087093-18087117 5.54167 
chr8:18087663-18087680 6 
chr8:18087825-18087875 5.6 
chr8:18087967-18087989 5.5 
chr8:18088781-18088817 5.13889 
chr8:18090116-18090219 5.86408 
chr8:18090939-18090962 5.47826 
chr8:18094279-18094298 5.78947 
chr8:18094670-18094693 5.95652 
chr8:18095698-18095719 5.52381 
chr8:18102723-18102749 6 
chr8:18104061-18104087 5.53846 
chr8:18108053-18108068 6 
chr8:18109839-18109859 5.75 
chr8:18116046-18116093 5.89362 
chr8:18116906-18116938 5.53125 
chr8:18117061-18117076 6 
chr8:18117364-18117396 5.4375 
chr8:18125031-18125102 5.40845 
chr8:18127018-18127038 5.85 
chr8:18127192-18127235 6 
chr8:18127935-18127962 5.51852 
chr8:18128693-18128724 5.32258 
chr8:18130600-18130612 6 
chr8:18134796-18134829 5.60606 
chr8:18138906-18138933 5.7037 
chr8:18143400-18143452 5.63462 
chr8:18147195-18147229 6 
chr8:18148130-18148258 5.32031 
chr8:18148271-18148316 5.35556 
chr8:18148343-18148377 5.88235 
chr8:18153832-18153854 5.59091 
chr8:18155673-18155701 5.35714 
chr8:18157643-18157667 5.66667 
chr8:18160253-18160277 5.70833 
chr8:18160431-18160453 5.72727 
chr8:18163259-18163275 6 
chr8:18164744-18164781 5.81081 
chr8:18165267-18165289 5.54545 
chr8:18165715-18165755 5.5 
chr8:18167703-18167723 5.9 
chr8:18168397-18168429 5.6875 
chr8:18170512-18170580 5.86765 
chr8:18172142-18172194 5.71154 
chr8:18172854-18172874 5.65 
chr8:18173559-18173580 5.95238 
chr8:18174304-18174334 5.66667 
chr8:18174708-18174725 5.82353 
chr8:18176559-18176597 5.84211 
chr8:18179220-18179262 5.38095 
chr8:18180408-18180440 6 
chr8:18181294-18181315 5.80952 
chr8:18183051-18183080 6 
chr8:18183920-18183942 6 
chr8:18186431-18186451 5.95 
chr8:18189237-18189271 5.14706 
chr8:18189571-18189604 5.36364 
chr8:18193587-18193619 6 
chr8:18195048-18195075 5.51852 
chr8:18198602-18198628 5.73077 
chr8:18198777-18198802 5.44 
chr8:18199039-18199069 5.5 
chr8:18199078-18199112 5.61765 
chr8:18199214-18199243 5.44828 
chr8:18199391-18199423 5.1875 
chr8:18200017-18200033 6 
chr8:18203354-18203375 5.95238 
chr8:18210695-18210723 5.78571 
chr8:18210881-18210909 5.92857 
chr8:18211058-18211082 5.58333 
chr8:18211815-18211845 5.66667 
chr8:18212575-18212599 5.66667 
chr8:18212811-18212854 6 
chr8:18213185-18213354 5.6213 
chr8:18214883-18214903 5.95 
chr8:18228676-18228707 5.09677 
chr8:18234487-18234520 5.42424 
chr8:18245116-18245140 5.45833 
chr8:18246014-18246031 6 
chr8:18247905-18247928 5.56522 
chr8:18248095-18248114 5.63158 
chr8:18250976-18250991 5.86667 
chr8:18252171-18252193 5.90909 
chr8:18253461-18253473 6 
chr8:18259714-18259747 5.36364 
chr8:18262472-18262496 5.41667 
chr8:18263541-18263559 5.72222 
chr8:18264304-18264331 5.48148 
chr8:18265717-18265737 6 
chr8:18269580-18269607 5.37037 
chr8:18270720-18270762 5.52381 
chr8:18275992-18276010 5.72222 
chr8:18276298-18276319 5.7619 
chr8:18276867-18276908 5.68293 
chr8:18280766-18280786 5.8 
chr8:18284232-18284269 5.78378 
chr8:18284889-18284922 5.93939 
chr8:18287425-18287439 6 
chr8:18288128-18288148 5.8 
chr8:18288790-18288816 5.38462 
chr8:18289456-18289469 6 
chr8:18290194-18290235 5.4878 
chr8:18294383-18294410 5.44444 
chr8:18296146-18296168 5.54545 
chr8:18298325-18298366 5.53659 
chr8:18298492-18298505 6 
chr8:18302342-18302354 6 
chr8:18303975-18304042 6 
chr8:18305395-18305439 5.54545 
chr8:18310479-18310491 6 
chr8:18312560-18312595 5.48571 
chr8:18314347-18314382 5.54286 
chr8:18315059-18315110 5.31373 
chr8:18315762-18315791 6 
chr8:18317005-18317034 5.27586 
chr8:18317563-18317593 6 
chr8:18317888-18317911 5.78261 
chr8:18318417-18318450 6 
chr8:18318788-18318828 5.4 
chr8:18319317-18319335 6 
chr8:18319912-18319940 5.21429 
chr8:18319978-18320002 5.54167 
chr8:18320142-18320164 5.72727 
chr8:18325188-18325215 5.59259 
chr8:18326722-18326743 5.80952 
chr8:18326858-18326876 5.88889 
chr8:18330619-18330638 5.78947 
chr8:18331303-18331354 5.80392 
chr8:18332396-18332410 6 
chr8:18334999-18335035 6 
chr8:18335269-18335288 5.78947 
chr8:18339897-18339929 5.25 
chr8:18339960-18340008 5.58333 
chr8:18340366-18340398 6 
chr8:18340684-18340704 5.9 
chr8:18342748-18342767 5.68421 
chr8:18343657-18343677 6 
chr8:18344655-18344686 5.25806 
chr8:18345455-18345475 5.8 
chr8:18346395-18346446 5.80392 
chr8:18346459-18346826 5.64578 
chr8:18348151-18348193 5.85714 
chr8:18352576-18352623 5.61702 
chr8:18355597-18355614 6 
chr8:18361911-18361927 5.9375 
chr8:18363254-18363272 6 
chr8:18364162-18364175 6 
chr8:18364935-18364952 5.76471 
chr8:18365554-18365577 5.69565 
chr8:18366661-18366683 5.72727 
chr8:18366752-18366774 5.5 
chr8:18369058-18369079 5.61905 
chr8:18370616-18370632 6 
chr8:18370950-18370976 5.76923 
chr8:18371654-18371671 5.82353 
chr8:18371955-18371985 5.73333 
chr8:18373665-18373682 5.76471 
chr8:18375994-18376016 5.59091 
chr8:18378425-18378438 5.92308 
chr8:18379728-18379740 6 
chr8:18382292-18382313 6 
chr8:18386919-18386951 5.34375 
chr8:18388195-18388214 5.84211 
chr8:18388797-18388821 5.375 
chr8:18392309-18392336 5.92593 
chr8:18397057-18397071 6 
chr8:18398292-18398313 5.61905 
chr8:18401118-18401156 5.84211 
chr8:18401664-18401716 5.51923 
chr8:18405369-18405391 5.77273 
chr8:18405495-18405518 5.56522 
chr8:18406687-18406703 6 
chr8:18411879-18411912 5.69697 
chr8:18412933-18412953 6 
chr8:18416330-18416348 5.94444 
chr8:18417042-18417079 5.64865 
chr8:18417684-18417753 5.73913 
chr8:18420401-18420459 5.96552 
chr8:18421612-18421628 5.8125 
chr8:18424035-18424052 6 
chr8:18426206-18426223 5.82353 
chr8:18428354-18428382 6 
chr8:18435631-18435654 5.52174 
chr8:18436606-18436639 6 
chr8:18438058-18438105 5.55319 
chr8:18440326-18440348 6 
chr8:18442827-18442842 5.86667 
chr8:18445725-18445752 5.44444 
chr8:18447529-18447582 5.41509 
chr8:18450195-18450221 5.92308 
chr8:18451628-18451989 5.69806 
chr8:18452714-18452739 5.76 
chr8:18452949-18453016 5.58209 
chr8:18455920-18455943 6 
chr8:18465191-18465217 5.92308 
chr8:18466528-18466567 6 
chr8:18468761-18468773 6 
chr8:18469188-18469210 5.72727 
chr8:18469559-18469585 5.38462 
chr8:18472305-18472320 5.86667 
chr8:18474126-18474146 5.95 
chr8:18480958-18480995 5.75676 
chr8:18482044-18482063 5.63158 
chr8:18482194-18482230 5.47222 
chr8:18482697-18482729 6 
chr8:18493768-18493810 5.5 
chr8:18495664-18495679 6 
chr8:18496045-18496066 5.90476 
chr8:18504102-18504126 5.375 
chr8:18510003-18510020 6 
chr8:18510854-18510889 5.54286 
chr8:18511922-18511944 5.54545 
chr8:18512838-18512854 5.875 
chr8:18513562-18513581 5.78947 
chr8:18520934-18520960 5.53846 
chr8:18529129-18529161 6 
chr8:18530697-18530736 5.64103 
chr8:18535519-18535545 5.5 
chr8:18538956-18538991 5.65714 
chr8:18539513-18539525 6 
chr8:18541714-18541756 6 
chr8:18543027-18543061 5.14706 
chr8:18543534-18543563 6 
chr8:18545173-18545218 5.46667 
chr8:18545764-18545780 6 
chr8:18552264-18552287 5.43478 
chr8:18555782-18555804 5.54545 
chr8:18558216-18558259 5.32558 
chr8:18560115-18560135 5.9 
chr8:18561482-18561503 5.57143 
chr8:18561533-18561573 5.25 
chr8:18562702-18562731 5.34483 
chr8:18563044-18563064 6 
chr8:18575096-18575122 5.26923 
chr8:18575886-18575913 5.25926 
chr8:18577681-18577702 6 
chr8:18580580-18580603 5.43478 
chr8:18582121-18582155 5.91176 
chr8:18582461-18582478 5.76471 
chr8:18583380-18583399 5.63158 
chr8:18584844-18584869 6 
chr8:18585061-18585104 5.86047 
chr8:18586314-18586354 5.225 
chr8:18588765-18588781 6 
chr8:18593471-18593519 5.20833 
chr8:18594825-18594846 5.52381 
chr8:18596333-18596354 6 
chr8:18599305-18599324 6 
chr8:18599757-18599801 5.52273 
chr8:18601284-18601303 5.78947 
chr8:18601469-18601504 6 
chr8:18603668-18603688 5.8 
chr8:18605324-18605341 5.76471 
chr8:18606170-18606185 6 
chr8:18609531-18609544 6 
chr8:18609979-18610222 5.7037 
chr8:18610854-18610891 5.27027 
chr8:18612939-18612991 6 
chr8:18614807-18614820 6 
chr8:18614972-18614989 6 
chr8:18615924-18615936 6 
chr8:18616588-18616621 5.87879 
chr8:18621051-18621072 5.52381 
chr8:18622140-18622166 5.73077 
chr8:18623476-18623517 5.70732 
chr8:18625264-18625306 5.78571 
chr8:18625404-18625431 5.66667 
chr8:18625626-18625644 5.94444 
chr8:18625796-18625820 5.70833 
chr8:18633755-18633848 5.76344 
chr8:18633854-18633907 5.39623 
chr8:18636210-18636240 5.46667 
chr8:18638056-18638072 5.875 
chr8:18647795-18647826 5.96774 
chr8:18650834-18650861 5.96296 
chr8:18650882-18650898 5.9375 
chr8:18660797-18660814 6 
chr8:18660827-18660854 5.33333 
chr8:18660864-18660882 5.72222 
chr8:18660899-18660925 6 
chr8:18667361-18667392 5.83871 
chr8:18668041-18668064 5.56522 
chr8:18675453-18675477 5.79167 
chr8:18677085-18677101 6 
chr8:18677672-18677693 5.66667 
chr8:18679194-18679223 6 
chr8:18679351-18679407 5.85714 
chr8:18680605-18680619 5.92857 
chr8:18681283-18681320 5.83784 
chr8:18685522-18685585 5.73016 
chr8:18686147-18686163 5.875 
chr8:18687385-18687414 5.93103 
chr8:18687472-18687493 5.95238 
chr8:18689233-18689264 5.67742 
chr8:18691155-18691179 5.375 
chr8:18691283-18691325 5.2381 
chr8:18696312-18696354 6 
chr8:18698977-18699004 6 
chr8:18701265-18701284 5.73684 
chr8:18701425-18701439 6 
chr8:18716734-18716746 6 
chr8:18719204-18719243 5.23077 
chr8:18720165-18720201 5.25 
chr8:18720402-18720414 6 
chr8:18722734-18722814 5.95 
chr8:18724384-18724421 5.78378 
chr8:18725310-18725331 5.57143 
chr8:18726700-18726712 6 
chr8:18727699-18727719 6 
chr8:18728611-18728629 5.88889 
chr8:18730886-18730910 5.375 
chr8:18730949-18730980 5.32258 
chr8:18731655-18731685 6 
chr8:18732212-18732230 6 
chr8:18734069-18734084 5.93333 
chr8:18735047-18735066 5.78947 
chr8:18736533-18736601 5.88235 
chr8:18737084-18737112 5.28571 
chr8:18737266-18737283 6 
chr8:18739717-18739738 6 
chr8:18740203-18740246 5.32558 
chr8:18740348-18740386 5.73684 
chr8:18742784-18742832 5.125 
chr8:18747092-18747109 6 
chr8:18749685-18749698 6 
chr8:18750991-18751015 5.5 
chr8:18751152-18751164 6 
chr8:18751217-18751229 6 
chr8:18754298-18754333 5.6 
chr8:18758153-18758171 6 
chr8:18759003-18759039 5.63889 
chr8:18759517-18759537 6 
chr8:18759854-18759881 5.25926 
chr8:18764832-18764858 5.57692 
chr8:18766541-18766569 5.5 
chr8:18766963-18767004 5.63415 
chr8:18768147-18768164 6 
chr8:18768442-18768462 5.9 
chr8:18769238-18769294 5.26786 
chr8:18770575-18770635 5.85 
chr8:18772967-18773001 5.29412 
chr8:18773605-18773629 5.75 
chr8:18773807-18773883 5.94737 
chr8:18775411-18775455 5.34091 
chr8:18775526-18775553 5.37037 
chr8:18777354-18777377 5.6087 
chr8:18777507-18777536 5.68966 
chr8:18781395-18781439 5.45455 
chr8:18782899-18782934 5.82857 
chr8:18783813-18783854 5.63415 
chr8:18784719-18784734 5.86667 
chr8:18786168-18786327 5.66667 
chr8:18786343-18786366 5.73913 
chr8:18786762-18786800 5.42105 
chr8:18788079-18788093 6 
chr8:18790965-18790991 5.46154 
chr8:18793021-18793041 5.75 
chr8:18793682-18793712 5.26667 
chr8:18793784-18793808 5.41667 
chr8:18796135-18796150 5.93333 
chr8:18799175-18799192 6 
chr8:18802081-18802127 6 
chr8:18802570-18802606 5.47222 
chr8:18803155-18803180 5.32 
chr8:18803919-18803937 6 
chr8:18804092-18804121 5.55172 
chr8:18804415-18804487 5.66667 
chr8:18806731-18806783 5.92308 
chr8:18807958-18807985 5.62963 
chr8:18809488-18809510 5.86364 
chr8:18810790-18810854 5.29688 
chr8:18811258-18811276 6 
chr8:18812042-18812066 6 
chr8:18813266-18813290 6 
chr8:18815728-18815753 5.44 
chr8:18815877-18815890 6 
chr8:18818260-18818276 6 
chr8:18818601-18818619 5.83333 
chr8:18821628-18821652 5.66667 
chr8:18824078-18824099 5.61905 
chr8:18824650-18824677 5.66667 
chr8:18826388-18826407 6 
chr8:18827834-18827874 5.8 
chr8:18828363-18828385 5.72727 
chr8:18829510-18829530 5.6 
chr8:18832181-18832198 5.82353 
chr8:18832824-18832839 6 
chr8:18834769-18834785 6 
chr8:18836296-18836326 5.16667 
chr8:18837948-18837989 5.70732 
chr8:18841521-18841534 6 
chr8:18841702-18841730 6 
chr8:18843364-18843386 5.59091 
chr8:18843409-18843435 5.26923 
chr8:18844773-18844811 5.73684 
chr8:18845322-18845341 5.84211 
chr8:18845606-18845632 5.76923 
chr8:18848847-18848906 6 
chr8:18849819-18849842 5.52174 
chr8:18851354-18851407 5.71698 
chr8:18855488-18855524 5.36111 
chr8:18856197-18856214 6 
chr8:18857905-18857928 5.69565 
chr8:18863804-18863818 6 
chr8:18865340-18865366 5.96154 
chr8:18866500-18866533 5.72727 
chr8:18869279-18869298 5.84211 
chr8:18870680-18870705 5.52 
chr8:18871315-18871359 5.52273 
chr8:18871411-18871439 5.28571 
chr8:18874560-18874575 6 
chr8:18880903-18880946 5.90698 
chr8:18883003-18883030 5.2963 
chr8:18884211-18884234 6 
chr8:18884379-18884415 5.36111 
chr8:18884723-18884753 5.8 
chr8:18885785-18885819 5.35294 
chr8:18885831-18885857 5.73077 
chr8:18890159-18890172 6 
chr8:18890596-18890619 6 
chr8:18891128-18891160 5.1875 
chr8:18895404-18895444 5.225 
chr8:18895954-18895983 5.72414 
chr8:18897705-18897723 6 
chr8:18898392-18898416 5.70833 
chr8:18902691-18902747 5.67857 
chr8:18906604-18906641 5.27027 
chr8:18907200-18907221 6 
chr8:18909980-18910011 5.96774 
chr8:18911957-18911989 5.4375 
chr8:18915890-18915920 5.36667 
chr8:18915951-18916023 5.38889 
chr8:18921650-18921680 5.56667 
chr8:18923692-18923715 5.43478 
chr8:18924284-18924311 5.22222 
chr8:18924725-18924746 5.7619 
chr8:18927447-18927468 5.95238 
chr8:18928455-18928467 6 
chr8:18928548-18928586 5.26316 
chr8:18928735-18928753 5.88889 
chr8:18929220-18929233 6 
chr8:18931060-18931088 6 
chr8:18931294-18931313 6 
chr8:18932094-18932143 5.79592 
chr8:18934272-18934315 5.65116 
chr8:18942771-18942784 6 
chr8:18943854-18944072 5.55046 
chr8:18944125-18944148 5.95652 
chr8:18948239-18948262 5.73913 
chr8:18948325-18948348 5.95652 
chr8:18952384-18952411 5.92593 
chr8:18955414-18955442 5.92857 
chr8:18956745-18956768 5.52174 
chr8:18956854-18956873 5.94737 
chr8:18957942-18957977 5.91429 
chr8:18959679-18960066 5.82946 
chr8:18962434-18962484 5.52 
chr8:18965314-18965371 5.42105 
chr8:18965809-18965825 5.875 
chr8:18967093-18967284 5.65969 
chr8:18968949-18968971 5.54545 
chr8:18969271-18969283 6 
chr8:18970210-18970252 5.19048 
chr8:18972201-18972241 5.25 
chr8:18972341-18972382 5.70732 
chr8:18975327-18975401 5.62162 
chr8:18976929-18976963 5.35294 
chr8:18977266-18977378 5.89286 
chr8:18979065-18979103 5.94737 
chr8:18981553-18981572 5.63158 
chr8:18988463-18988502 5.33333 
chr8:18988608-18988654 5.36957 
chr8:18988783-18988810 5.2963 
chr8:18990845-18990863 6 
chr8:18991372-18991391 6 
chr8:18991443-18991464 5.66667 
chr8:18992737-18992768 5.96774 
chr8:18993424-18993464 5.825 
chr8:18993820-18993832 6 
chr8:18994601-18994625 5.91667 
chr8:18995893-18995914 6 
chr8:18999101-18999129 5.39286 
chr8:19003904-19003952 5.4375 
chr8:19005267-19005300 5.54545 
chr8:19008302-19008333 5.41935 
chr8:19008545-19008571 5.46154 
chr8:19010616-19010645 5.7931 
chr8:19012328-19012340 6 
chr8:19013233-19013264 5.74194 
chr8:19016572-19016586 6 
chr8:19019715-19019728 6 
chr8:19021211-19021238 5.81481 
chr8:19022272-19022345 5.79452 
chr8:19022619-19022657 5.5 
chr8:19023129-19023156 5.77778 
chr8:19027314-19027344 5.96667 
chr8:19027860-19027886 5.26923 
chr8:19028360-19028409 5.57143 
chr8:19029266-19029369 5.34951 
chr8:19030115-19030268 5.59477 
chr8:19034133-19034188 5.65455 
chr8:19036443-19036479 5.75 
chr8:19038117-19038144 5.62963 
chr8:19038584-19038611 6 
chr8:19042964-19042989 5.4 
chr8:19043693-19043728 5.91429 
chr8:19047811-19047832 5.7619 
chr8:19048910-19048937 5.37037 
chr8:19051723-19051741 5.88889 
chr8:19053467-19053505 5.44737 
chr8:19053517-19053563 5.41304 
chr8:19053587-19053630 5.39535 
chr8:19053645-19053709 5.53125 
chr8:19054569-19054593 5.41667 
chr8:19055667-19055693 5.61538 
chr8:19056405-19056417 6 
chr8:19058319-19058390 5.52113 
chr8:19060285-19060311 5.42308 
chr8:19061505-19061531 5.76923 
chr8:19064887-19064907 5.65 
chr8:19065867-19066147 5.85 
chr8:19067723-19067737 6 
chr8:19068962-19069004 5.88095 
chr8:19069100-19069139 5.35897 
chr8:19069295-19069323 5.60714 
chr8:19072702-19072745 6 
chr8:19074132-19074154 5.72727 
chr8:19085741-19085768 6 
chr8:19087216-19087250 5.32353 
chr8:19088386-19088398 6 
chr8:19089358-19089399 5.92683 
chr8:19089447-19089478 5.32258 
chr8:19091854-19091964 5.20909 
chr8:19091973-19092029 5.71429 
chr8:19092055-19092319 5.57955 
chr8:19096235-19096319 5.52381 
chr8:19098730-19098757 5.51852 
chr8:19098785-19098945 5.925 
chr8:19099443-19099464 6 
chr8:19099955-19100169 5.78505 
chr8:19103530-19103554 5.375 
chr8:19105280-19105299 6 
chr8:19105978-19106015 5.97297 
chr8:19107741-19107790 5.85714 
chr8:19109463-19109479 5.9375 
chr8:19109890-19109917 5.74074 
chr8:19114526-19114547 6 
chr8:19115249-19115273 5.58333 
chr8:19118634-19118654 5.95 
chr8:19118885-19118905 5.65 
chr8:19119164-19119184 5.95 
chr8:19119816-19119844 5.75 
chr8:19121728-19121763 5.54286 
chr8:19125484-19125512 5.35714 
chr8:19126728-19126779 5.82353 
chr8:19127190-19127222 5.5 
chr8:19128798-19128810 6 
chr8:19129011-19129030 5.94737 
chr8:19132101-19132144 5.37209 
chr8:19146601-19146758 5.63057 
chr8:19147495-19147519 5.75 
chr8:19150231-19150253 5.81818 
chr8:19151314-19151340 5.69231 
chr8:19154683-19154719 5.44444 
chr8:19158437-19158458 5.7619 
chr8:19158474-19158504 5.8 
chr8:19159401-19159608 5.4686 
chr8:19159634-19159900 5.56015 
chr8:19162469-19162511 5.16667 
chr8:19162920-19163047 5.8189 
chr8:19163857-19163880 5.56522 
chr8:19165545-19165561 6 
chr8:19165700-19165715 6 
chr8:19167643-19167745 5.80392 
chr8:19168969-19169002 5.93939 
chr8:19169164-19169183 6 
chr8:19171540-19171569 6 
chr8:19174814-19174832 6 
chr8:19175402-19175419 5.88235 
chr8:19176492-19176510 5.77778 
chr8:19178134-19178152 6 
chr8:19178715-19178738 5.65217 
chr8:19180123-19180139 6 
chr8:19184156-19184193 5.54054 
chr8:19189608-19189655 5.61702 
chr8:19190202-19190219 6 
chr8:19197000-19197025 5.88 
chr8:19198092-19198129 5.91892 
chr8:19199354-19199367 5.92308 
chr8:19207579-19207602 5.86957 
chr8:19207993-19208005 6 
chr8:19209112-19209147 5.97143 
chr8:19210879-19210892 6 
chr8:19211185-19211201 6 
chr8:19211503-19211517 6 
chr8:19218663-19218702 6 
chr8:19220251-19220328 5.51948 
chr8:19226089-19226106 6 
chr8:19230807-19230848 5.39024 
chr8:19230854-19230877 5.82609 
chr8:19230916-19230971 5.81818 
chr8:19234133-19234153 5.65 
chr8:19235175-19235206 5.64516 
chr8:19235941-19235959 5.72222 
chr8:19236422-19236437 6 
chr8:19236585-19236599 6 
chr8:19240334-19240354 6 
chr8:19242714-19242734 5.85 
chr8:19245153-19245165 6 
chr8:19248028-19248053 5.76 
chr8:19250244-19250262 5.88889 
chr8:19253323-19253341 5.77778 
chr8:19255548-19255566 6 
chr8:19255654-19255700 5.80435 
chr8:19256219-19256232 6 
chr8:19257149-19257172 5.6087 
chr8:19258091-19258115 5.875 
chr8:19262118-19262135 5.76471 
chr8:19264133-19264156 6 
chr8:19265415-19265456 6 
chr8:19265979-19266008 6 
chr8:19266460-19266499 5.64103 
chr8:19266997-19267058 5.7377 
chr8:19272092-19272127 5.77143 
chr8:19273620-19273636 6 
chr8:19275660-19275706 5.26087 
chr8:19286336-19286384 6 
chr8:19289314-19289330 5.8125 
chr8:19290108-19290138 5.4 
chr8:19293388-19293408 5.75 
chr8:19295158-19295182 5.91667 
chr8:19300761-19300817 5.375 
chr8:19303686-19303711 5.68 
chr8:19304007-19304039 5.8125 
chr8:19304377-19304416 5.79487 
chr8:19307563-19307845 5.54965 
chr8:19308428-19308452 5.875 
chr8:19310154-19310170 6 
chr8:19311438-19311452 6 
chr8:19316893-19316913 6 
chr8:19317609-19317630 5.7619 
chr8:19317770-19317782 6 
chr8:19324013-19324028 5.86667 
chr8:19324621-19324643 6 
chr8:19326901-19326929 5.75 
chr8:19327430-19327456 5.84615 
chr8:19328605-19328655 5.58 
chr8:19330188-19330217 5.31034 
chr8:19331886-19331904 5.83333 
chr8:19332378-19332407 6 
chr8:19333067-19333087 5.8 
chr8:19335924-19335944 6 
chr8:19336215-19336246 5.29032 
chr8:19337273-19337285 6 
chr8:19337340-19337354 6 
chr8:19343270-19343291 6 
chr8:19345861-19345921 5.81667 
chr8:19351382-19351417 6 
chr8:19352393-19352406 5.92308 
chr8:19356627-19356667 5.675 
chr8:19356962-19356990 5.60714 
chr8:19358757-19358775 6 
chr8:19361080-19361102 5.63636 
chr8:19365039-19365058 6 
chr8:19367132-19367154 6 
chr8:19370915-19370969 5.81481 
chr8:19371986-19372017 6 
chr8:19374951-19374970 5.73684 
chr8:19377947-19377973 5.38462 
chr8:19379169-19379193 5.5 
chr8:19382413-19382448 5.71429 
chr8:19383126-19383155 6 
chr8:19384526-19384549 5.65217 
chr8:19385780-19385797 5.94118 
chr8:19387162-19387186 5.54167 
chr8:19387733-19387792 5.54237 
chr8:19387815-19387854 5.66667 
chr8:19387876-19387905 5.51724 
chr8:19390619-19390639 6 
chr8:19390793-19390810 6 
chr8:19390932-19390955 5.43478 
chr8:19398757-19398774 6 
chr8:19399064-19399085 6 
chr8:19399706-19399748 5.90476 
chr8:19403296-19403354 5.32759 
chr8:19407167-19407186 6 
chr8:19411054-19411151 5.54639 
chr8:19411413-19411432 6 
chr8:19411557-19411583 5.26923 
chr8:19412428-19412461 5.45455 
chr8:19412758-19412780 5.95455 
chr8:19421495-19421530 5.22857 
chr8:19421815-19421834 5.63158 
chr8:19422477-19422503 5.69231 
chr8:19423421-19423439 5.94444 
chr8:19428421-19428462 5.95122 
chr8:19428967-19428993 6 
chr8:19432544-19432569 5.48 
chr8:19433084-19433099 6 
chr8:19437418-19437463 5.33333 
chr8:19439116-19439140 5.95833 
chr8:19443918-19443941 5.86957 
chr8:19445719-19445769 5.36 
chr8:19446834-19446850 5.875 
chr8:19448151-19448172 6 
chr8:19449270-19449303 5.39394 
chr8:19450219-19450242 5.52174 
chr8:19450470-19450497 5.74074 
chr8:19452220-19452238 5.77778 
chr8:19453372-19453387 6 
chr8:19454789-19454818 5.82759 
chr8:19454973-19454987 6 
chr8:19456908-19457131 5.82063 
chr8:19457584-19457607 6 
chr8:19459046-19459065 5.78947 
chr8:19460485-19460533 5.41667 
chr8:19460558-19460594 6 
chr8:19460628-19460662 5.64706 
chr8:19462256-19462271 6 
chr8:19462425-19462440 6 
chr8:19462947-19462975 5.60714 
chr8:19465796-19465826 5.26667 
chr8:19467800-19467817 6 
chr8:19470455-19470486 5.96774 
chr8:19471217-19471246 5.65517 
chr8:19476140-19476203 5.85714 
chr8:19477825-19477845 6 
chr8:19479291-19479304 5.92308 
chr8:19482176-19482203 5.55556 
chr8:19487705-19487761 5.89286 
chr8:19490432-19490453 5.71429 
chr8:19491194-19491210 6 
chr8:19491361-19491386 5.6 
chr8:19492522-19492552 5.4 
chr8:19494712-19494733 5.85714 
chr8:19495350-19495362 6 
chr8:19497376-19497404 5.89286 
chr8:19498639-19498661 6 
chr8:19500116-19500139 5.95652 
chr8:19500585-19500616 5.32258 
chr8:19500626-19500650 5.54167 
chr8:19502220-19502242 6 
chr8:19507330-19507354 5.83333 
chr8:19509424-19509446 5.90909 
chr8:19509614-19509632 5.88889 
chr8:19511329-19511346 5.82353 
chr8:19513060-19513103 5.86047 
chr8:19513245-19513276 5.64516 
chr8:19514102-19514119 5.76471 
chr8:19514576-19514588 6 
chr8:19514735-19514819 5.92857 
chr8:19515573-19515590 6 
chr8:19516244-19516277 5.72727 
chr8:19518411-19518437 5.92308 
chr8:19519569-19519615 5.56522 
chr8:19520490-19520521 5.25806 
chr8:19522137-19522195 5.93103 
chr8:19524208-19524605 5.8539 
chr8:19524769-19524784 6 
chr8:19525854-19525866 6 
chr8:19526946-19526963 5.82353 
chr8:19527129-19527159 5.93333 
chr8:19528161-19528179 6 
chr8:19530342-19530357 6 
chr8:19533595-19533616 5.95238 
chr8:19536967-19536990 5.95652 
chr8:19537677-19537702 5.44 
chr8:19537738-19537767 5.55172 
chr8:19538070-19538094 5.54167 
chr8:19542997-19543032 5.57143 
chr8:19544986-19545021 5.28571 
chr8:19548933-19548958 5.92 
chr8:19556540-19556573 5.66667 
chr8:19557622-19557643 5.71429 
chr8:19558664-19558679 6 
chr8:19560019-19560051 5.21875 
chr8:19560382-19560408 5.38462 
chr8:19560808-19560826 5.72222 
chr8:19562190-19562228 5.57895 
chr8:19563002-19563024 5.68182 
chr8:19574123-19574148 6 
chr8:19575770-19575787 6 
chr8:19576624-19576651 5.48148 
chr8:19582914-19582947 6 
chr8:19583923-19583949 5.46154 
chr8:19584821-19584871 5.86 
chr8:19589016-19589028 6 
chr8:19592322-19592387 5.64615 
chr8:19593348-19593377 5.34483 
chr8:19593448-19593474 5.38462 
chr8:19594025-19594044 5.63158 
chr8:19595092-19595117 5.4 
chr8:19599071-19599085 6 
chr8:19605325-19605354 5.72414 
chr8:19607934-19607954 5.6 
chr8:19609485-19609500 5.86667 
chr8:19609552-19609748 5.35204 
chr8:19611354-19611381 5.62963 
chr8:19612884-19612914 5.3 
chr8:19612967-19612987 6 
chr8:19614841-19614854 5.92308 
chr8:19620902-19620921 6 
chr8:19621417-19621454 5.7027 
chr8:19623196-19623242 5.47826 
chr8:19624009-19624036 6 
chr8:19624676-19624694 5.72222 
chr8:19626006-19626032 5.65385 
chr8:19626051-19626069 5.72222 
chr8:19626935-19626958 6 
chr8:19633507-19633537 5.43333 
chr8:19634383-19634421 5.26316 
chr8:19634867-19634892 5.4 
chr8:19641553-19641581 5.89286 
chr8:19642933-19642966 5.66667 
chr8:19644630-19644648 5.72222 
chr8:19644677-19644714 5.72973 
chr8:19645623-19645659 5.27778 
chr8:19647101-19647115 6 
chr8:19647720-19647732 6 
chr8:19647992-19648016 5.41667 
chr8:19648343-19648368 6 
chr8:19648521-19648566 5.48889 
chr8:19652657-19652688 5.48387 
chr8:19653602-19653614 6 
chr8:19658069-19658150 5.51852 
chr8:19659348-19659384 5.83333 
chr8:19660722-19660769 5.17021 
chr8:19661784-19661819 5.14286 
chr8:19663180-19663232 5.55769 
chr8:19667386-19667422 5.38889 
chr8:19669611-19669630 5.68421 
chr8:19671475-19671498 6 
chr8:19671797-19671826 5.44828 
chr8:19672178-19672190 6 
chr8:19672859-19672872 6 
chr8:19673428-19673449 5.95238 
chr8:19674052-19674079 5.22222 
chr8:19674582-19674643 5.42623 
chr8:19674949-19674970 5.85714 
chr8:19675302-19675354 5.36538 
chr8:19675364-19675376 6 
chr8:19682003-19682022 6 
chr8:19683580-19683611 5.6129 
chr8:19685720-19685738 5.94444 
chr8:19686614-19686636 5.90909 
chr8:19687768-19687797 5.34483 
chr8:19689032-19689045 5.92308 
chr8:19691082-19691117 5.94286 
chr8:19693666-19693686 5.8 
chr8:19694834-19694858 5.54167 
chr8:19695889-19695916 5.81481 
chr8:19696581-19696602 5.61905 
chr8:19697210-19697226 6 
chr8:19697573-19697596 6 
chr8:19702398-19702421 5.73913 
chr8:19703778-19703790 6 
chr8:19703944-19703965 5.85714 
chr8:19707642-19707673 5.87097 
chr8:19708290-19708319 5.27586 
chr8:19710565-19710586 5.71429 
chr8:19714233-19714306 5.26027 
chr8:19717014-19717064 5.44 
chr8:19718808-19718837 5.44828 
chr8:19721009-19721044 5.77143 
chr8:19722750-19722927 5.79661 
chr8:19722938-19723394 5.60746 
chr8:19723907-19723920 5.92308 
chr8:19724082-19724098 5.875 
chr8:19724553-19724572 6 
chr8:19725230-19725248 6 
chr8:19725722-19725761 5.53846 
chr8:19728901-19728916 6 
chr8:19729236-19729262 5.73077 
chr8:19729408-19729434 5.46154 
chr8:19730489-19730514 5.44 
chr8:19730953-19730989 5.52778 
chr8:19733472-19733507 5.51429 
chr8:19736094-19736177 5.42169 
chr8:19737501-19737513 6 
chr8:19742565-19742620 5.61818 
chr8:19743025-19743127 5.72549 
chr8:19746476-19746492 6 
chr8:19746639-19746658 5.89474 
chr8:19753152-19753175 5.43478 
chr8:19753989-19754010 5.85714 
chr8:19754146-19754176 5.13333 
chr8:19756282-19756296 6 
chr8:19757212-19757233 5.52381 
chr8:19758187-19758216 5.75862 
chr8:19760667-19760689 5.5 
chr8:19760909-19760935 5.84615 
chr8:19761301-19761340 5.51282 
chr8:19763057-19763079 5.59091 
chr8:19763908-19763923 6 
chr8:19772191-19772217 5.38462 
chr8:19772814-19772841 5.25926 
chr8:19777560-19777583 5.6087 
chr8:19778877-19778935 5.82759 
chr8:19779365-19779405 6 
chr8:19781255-19781270 5.93333 
chr8:19781743-19781809 5.39394 
chr8:19785583-19785617 5.61765 
chr8:19785700-19785761 5.72131 
chr8:19785854-19785899 5.73333 
chr8:19786418-19786439 6 
chr8:19786798-19786827 5.96552 
chr8:19787799-19787822 5.65217 
chr8:19794308-19794326 5.72222 
chr8:19798608-19798621 6 
chr8:19801698-19801722 5.75 
chr8:19801949-19801984 5.51429 
chr8:19802290-19802309 5.68421 
chr8:19802462-19802524 5.69355 
chr8:19805145-19805188 5.60465 
chr8:19808313-19808473 5.8125 
chr8:19810404-19810455 5.43137 
chr8:19810491-19810526 5.42857 
chr8:19814331-19814345 6 
chr8:19815495-19815541 5.91304 
chr8:19817288-19817312 6 
chr8:19818742-19818775 5.27273 
chr8:19819200-19819227 5.77778 
chr8:19819915-19819942 5.37037 
chr8:19821068-19821093 5.48 
chr8:19821447-19821472 5.56 
chr8:19822027-19822055 5.67857 
chr8:19827101-19827132 5.74194 
chr8:19829421-19829439 6 
chr8:19829589-19829605 6 
chr8:19832347-19832374 6 
chr8:19833962-19834000 5.31579 
chr8:19834317-19834354 5.62162 
chr8:19835231-19835252 5.85714 
chr8:19835318-19835354 5.36111 
chr8:19836445-19836466 5.71429 
chr8:19836481-19836511 5.83333 
chr8:19837692-19837709 5.82353 
chr8:19839307-19839364 5.7193 
chr8:19839831-19839864 5.90909 
chr8:19839872-19839889 5.82353 
chr8:19843079-19843131 5.90385 
chr8:19844015-19844032 5.76471 
chr8:19846489-19846511 6 
chr8:19847497-19847521 5.875 
chr8:19848787-19848839 5.44231 
chr8:19850068-19850084 6 
chr8:19850876-19850896 5.75 
chr8:19851529-19851551 5.54545 
chr8:19855844-19855861 6 
chr8:19856095-19856129 5.35294 
chr8:19857964-19857979 5.86667 
chr8:19859422-19859460 5.92105 
chr8:19859505-19859532 5.33333 
chr8:19860215-19860238 5.43478 
chr8:19864478-19864498 6 
chr8:19868285-19868298 6 
chr8:19868510-19868524 5.92857 
chr8:19872409-19872439 5.66667 
chr8:19873265-19873278 6 
chr8:19874915-19874951 5.27778 
chr8:19875725-19875737 6 
chr8:19875897-19875916 6 
chr8:19887645-19887673 5.5 
chr8:19888381-19888398 6 
chr8:19889006-19889029 5.52174 
chr8:19889507-19889526 5.78947 
chr8:19890518-19890539 5.61905 
chr8:19891573-19891585 6 
chr8:19898139-19898171 5.59375 
chr8:19899255-19899280 5.64 
chr8:19900475-19900502 5.77778 
chr8:19903105-19903118 6 
chr8:19905191-19905231 5.55 
chr8:19906109-19906145 6 
chr8:19907557-19907582 5.88 
chr8:19909070-19909097 5.25926 
chr8:19910880-19910892 6 
chr8:19911462-19911490 5.96429 
chr8:19915109-19915139 5.83333 
chr8:19915278-19915297 6 
chr8:19918197-19918218 6 
chr8:19918638-19918704 5.71212 
chr8:19919173-19919211 5.76316 
chr8:19919304-19919327 5.73913 
chr8:19919862-19919883 5.61905 
chr8:19923156-19923180 5.375 
chr8:19925586-19925608 6 
chr8:19927434-19927475 5.53659 
chr8:19927700-19927724 5.58333 
chr8:19927826-19927877 5.27451 
chr8:19929754-19929776 5.95455 
chr8:19931215-19931244 5.41379 
chr8:19934854-19934891 6 
chr8:19935645-19935681 5.5 
chr8:19938902-19938947 5.86667 
chr8:19939842-19939858 6 
chr8:19946454-19946478 6 
chr8:19946799-19946818 6 
chr8:19948354-19948366 6 
chr8:19951313-19951331 5.94444 
chr8:19953568-19953580 6 
chr8:19953847-19953870 5.47826 
chr8:19955113-19955129 6 
chr8:19956831-19956854 5.82609 
chr8:19956858-19956882 5.95833 
chr8:19957859-19957876 6 
chr8:19958468-19958518 5.7 
chr8:19959213-19959240 5.44444 
chr8:19965080-19965099 5.68421 
chr8:19965295-19965315 6 
chr8:19965939-19965970 5.64516 
chr8:19967488-19967502 6 
chr8:19968479-19968497 6 
chr8:19970483-19970503 6 
chr8:19971934-19971946 6 
chr8:19974360-19974382 5.77273 
chr8:19976415-19976440 5.44 
chr8:19977848-19977882 5.82353 
chr8:19978813-19978842 6 
chr8:19978964-19978983 5.89474 
chr8:19979690-19979711 6 
chr8:19980272-19980291 6 
chr8:19981459-19981477 6 
chr8:19982818-19982846 5.60714 
chr8:19984868-19984895 5.7037 
chr8:19985504-19985665 5.64596 
chr8:19989259-19989283 6 
chr8:19990482-19990503 5.57143 
chr8:19990793-19990820 5.25926 
chr8:19991610-19991637 6 
chr8:19992206-19992271 5.49231 
chr8:19994320-19994342 5.81818 
chr8:19994633-19994662 5.82759 
chr8:19996877-19996897 5.7 
chr8:19997207-19997224 5.94118 
chr8:19997786-19997815 5.7931 
chr8:19998782-19998872 5.83333 
chr8:19999050-19999248 5.38384 
chr8:19999959-20000017 5.77586 
chr8:20002723-20002754 5.58065 
chr8:20004333-20004345 6 
chr8:20006703-20006717 6 
chr8:20007078-20007150 5.72222 
chr8:20008473-20008496 5.69565 
chr8:20008645-20008687 6 
chr8:20009305-20009328 6 
chr8:20017145-20017193 5.9375 
chr8:20018888-20018914 5.57692 
chr8:20021326-20021365 5.33333 
chr8:20023776-20023837 5.77049 
chr8:20025116-20025145 6 
chr8:20026025-20026050 5.36 
chr8:20028260-20028284 5.5 
chr8:20028343-20028364 5.85714 
chr8:20029192-20029246 5.75926 
chr8:20029721-20029743 5.5 
chr8:20031406-20031420 6 
chr8:20031817-20031848 5.6129 
chr8:20035151-20035170 6 
chr8:20035632-20035657 6 
chr8:20037619-20037649 6 
chr8:20040412-20040456 5.40909 
chr8:20041392-20041431 5.4359 
chr8:20043321-20043354 5.27273 
chr8:20045105-20045127 5.59091 
chr8:20045191-20045213 5.54545 
chr8:20045366-20045420 5.53704 
chr8:20049130-20049167 5.78378 
chr8:20050310-20050325 6 
chr8:20053660-20053709 5.32653 
chr8:20053771-20053802 5.32258 
chr8:20054247-20054268 6 
chr8:20054776-20054802 5.30769 
chr8:20055083-20055108 5.36 
chr8:20057115-20057132 6 
chr8:20057445-20057466 5.52381 
chr8:20057505-20057530 6 
chr8:20057677-20057703 5.88462 
chr8:20062191-20062217 5.5 
chr8:20062750-20062775 5.44 
chr8:20064022-20064038 5.8125 
chr8:20065076-20065105 5.75862 
chr8:20066186-20066231 5.26667 
chr8:20066381-20066409 5.42857 
chr8:20067531-20067551 5.9 
chr8:20067574-20067632 5.63793 
chr8:20068596-20068620 5.41667 
chr8:20070226-20070254 5.46429 
chr8:20083357-20083383 5.53846 
chr8:20085377-20085412 5.97143 
chr8:20086793-20086820 6 
chr8:20088630-20088659 5.44828 
chr8:20094871-20094903 5.96875 
chr8:20094922-20094964 5.59524 
chr8:20095024-20095087 5.26984 
chr8:20095104-20095181 5.61039 
chr8:20095211-20095292 5.48148 
chr8:20095304-20095380 5.68421 
chr8:20095402-20095497 5.58947 
chr8:20095520-20095590 5.51429 
chr8:20095625-20095688 5.33333 
chr8:20095710-20095747 5.37838 
chr8:20095815-20095854 5.53846 
chr8:20095944-20095983 6 
chr8:20097205-20097227 6 
chr8:20097764-20097794 5.73333 
chr8:20100153-20100173 6 
chr8:20100212-20100224 6 
chr8:20101130-20101174 5.34091 
chr8:20101531-20101545 6 
chr8:20105496-20105539 5.4186 
chr8:20107573-20107603 5.46667 
chr8:20108609-20108664 5.90909 
chr8:20109700-20109732 5.75 
chr8:20110418-20110462 5.18182 
chr8:20113144-20113186 6 
chr8:20113571-20113609 5.94737 
chr8:20115179-20115193 6 
chr8:20115878-20115902 5.75 
chr8:20116931-20116959 5.85714 
chr8:20118804-20118825 5.57143 
chr8:20119919-20119946 5.22222 
chr8:20119957-20119999 5.35714 
chr8:20123187-20123208 6 
chr8:20124618-20124648 5.93333 
chr8:20125019-20125041 5.63636 
chr8:20125664-20125689 6 
chr8:20128310-20128349 5.84615 
chr8:20132472-20132490 6 
chr8:20132915-20132928 6 
chr8:20133099-20133131 5.1875 
chr8:20136232-20136247 6 
chr8:20137192-20137208 6 
chr8:20137480-20137497 5.88235 
chr8:20138916-20138930 6 
chr8:20143874-20143894 6 
chr8:20145405-20145427 5.90909 
chr8:20146498-20146513 6 
chr8:20148327-20148354 5.77778 
chr8:20151433-20151479 5.56522 
chr8:20151854-20151881 5.33333 
chr8:20153450-20153475 5.64 
chr8:20154198-20154249 5.90196 
chr8:20154916-20154936 6 
chr8:20155563-20155586 5.52174 
chr8:20155957-20155970 6 
chr8:20158631-20158655 5.83333 
chr8:20161121-20161157 5.27778 
chr8:20161488-20161536 5.75 
chr8:20162396-20162434 6 
chr8:20162626-20162643 6 
chr8:20162805-20162840 5.62857 
chr8:20163074-20163096 6 
chr8:20165588-20165611 5.91304 
chr8:20166641-20166705 5.82812 
chr8:20169118-20169237 5.69748 
chr8:20169527-20169539 6 
chr8:20172166-20172183 6 
chr8:20173261-20173290 5.65517 
chr8:20173460-20173477 5.88235 
chr8:20175637-20175676 5.51282 
chr8:20177354-20177378 5.83333 
chr8:20179426-20179444 6 
chr8:20183988-20184006 5.88889 
chr8:20184160-20184174 6 
chr8:20187497-20187527 5.5 
chr8:20187851-20187872 6 
chr8:20188836-20188886 5.78 
chr8:20189146-20189190 5.68182 
chr8:20189523-20189552 5.37931 
chr8:20189594-20189624 5.93333 
chr8:20190632-20190644 6 
chr8:20191321-20191354 5.24242 
chr8:20192538-20192568 5.73333 
chr8:20193728-20193749 6 
chr8:20194039-20194071 5.875 
chr8:20194790-20194854 5.1875 
chr8:20195216-20195256 5.825 
chr8:20203325-20203354 5.62069 
chr8:20206235-20206255 5.85 
chr8:20207992-20208086 5.8617 
chr8:20208771-20208796 5.92 
chr8:20210372-20210393 5.71429 
chr8:20211357-20211378 5.57143 
chr8:20212671-20212708 6 
chr8:20213567-20213596 5.62069 
chr8:20214114-20214152 5.71053 
chr8:20214604-20214625 5.52381 
chr8:20218015-20218034 5.68421 
chr8:20220314-20220336 6 
chr8:20220682-20220699 6 
chr8:20222597-20222613 5.875 
chr8:20223137-20223154 5.88235 
chr8:20225962-20226019 5.84211 
chr8:20227255-20227379 5.64516 
chr8:20229062-20229091 5.75862 
chr8:20230403-20230461 5.62069 
chr8:20231033-20231347 5.62102 
chr8:20231354-20231434 5.4375 
chr8:20232757-20232866 5.50459 
chr8:20233389-20233421 5.71875 
chr8:20238670-20238691 5.85714 
chr8:20238739-20238880 5.75887 
chr8:20239724-20239751 5.40741 
chr8:20240347-20240375 5.53571 
chr8:20243223-20243306 5.71084 
chr8:20243893-20243908 6 
chr8:20244800-20244814 6 
chr8:20244971-20244983 6 
chr8:20247658-20247687 5.75862 
chr8:20249636-20249648 6 
chr8:20255046-20255058 6 
chr8:20260131-20260146 5.93333 
chr8:20263948-20263970 5.81818 
chr8:20264917-20264939 5.72727 
chr8:20266129-20266162 5.51515 
chr8:20267522-20267550 5.39286 
chr8:20268174-20268190 5.8125 
chr8:20268360-20268404 5.81818 
chr8:20270762-20270786 5.5 
chr8:20274985-20275024 5.61538 
chr8:20277519-20277545 5.26923 
chr8:20278009-20278040 5.22581 
chr8:20280560-20280579 5.89474 
chr8:20282427-20282484 5.77193 
chr8:20284605-20284634 5.89655 
chr8:20285278-20285308 5.53333 
chr8:20285354-20285411 5.73684 
chr8:20286895-20286914 5.63158 
chr8:20289795-20289816 5.7619 
chr8:20293724-20293750 5.84615 
chr8:20295205-20295234 5.24138 
chr8:20296793-20296824 5.80645 
chr8:20297331-20297343 6 
chr8:20303142-20303167 5.8 
chr8:20304003-20304058 5.90909 
chr8:20306268-20306296 5.42857 
chr8:20308601-20308620 5.78947 
chr8:20310748-20310766 6 
chr8:20313945-20313970 5.48 
chr8:20314864-20314897 5.15152 
chr8:20315327-20315367 5.85 
chr8:20316960-20316973 6 
chr8:20317377-20317433 5.55357 
chr8:20319021-20319033 6 
chr8:20321033-20321057 5.45833 
chr8:20325904-20325937 5.9697 
chr8:20327703-20327752 5.83673 
chr8:20328118-20328179 5.81967 
chr8:20330093-20330115 5.86364 
chr8:20332237-20332257 6 
chr8:20333404-20333428 5.66667 
chr8:20334621-20334661 5.725 
chr8:20336173-20336197 5.5 
chr8:20338755-20338782 5.81481 
chr8:20339982-20340007 5.76 
chr8:20340071-20340166 5.31579 
chr8:20340174-20340259 5.57647 
chr8:20340297-20340328 5.45161 
chr8:20340409-20340464 5.69091 
chr8:20340488-20340517 5.41379 
chr8:20340806-20340834 5.32143 
chr8:20341523-20341567 5.47727 
chr8:20342683-20342709 5.30769 
chr8:20345345-20345367 6 
chr8:20348425-20348438 6 
chr8:20348949-20348985 5.55556 
chr8:20351427-20351449 5.95455 
chr8:20351621-20351643 5.86364 
chr8:20354338-20354364 5.84615 
chr8:20355957-20356013 6 
chr8:20360812-20360831 5.78947 
chr8:20361182-20361214 6 
chr8:20361439-20361485 5.80435 
chr8:20361937-20361970 5.93939 
chr8:20362288-20363027 5.81326 
chr8:20366636-20366732 5.67708 
chr8:20367017-20367043 5.30769 
chr8:20367289-20367318 6 
chr8:20370530-20370572 6 
chr8:20371114-20371142 5.92857 
chr8:20372339-20372359 5.8 
chr8:20374129-20374173 5.86364 
chr8:20374882-20374902 5.7 
chr8:20378216-20378261 5.46667 
chr8:20378310-20378348 5.26316 
chr8:20378359-20378387 5.35714 
chr8:20378401-20378449 5.3125 
chr8:20378463-20378577 5.40351 
chr8:20378591-20378705 5.40351 
chr8:20378719-20378835 5.46552 
chr8:20378854-20378908 5.24074 
chr8:20378979-20379023 5.59091 
chr8:20379094-20379169 5.46667 
chr8:20381708-20381733 5.4 
chr8:20382774-20382798 5.875 
chr8:20384179-20384202 5.6087 
chr8:20387795-20387824 5.62069 
chr8:20388214-20388239 5.48 
chr8:20392369-20392389 5.6 
chr8:20393262-20393294 5.46875 
chr8:20395023-20395040 5.94118 
chr8:20395175-20395200 5.32 
chr8:20395660-20395685 6 
chr8:20396880-20396896 5.8125 
chr8:20397208-20397238 5.93333 
chr8:20398364-20398400 6 
chr8:20398552-20398572 6 
chr8:20398826-20398854 5.39286 
chr8:20400349-20400372 5.82609 
chr8:20402664-20402706 6 
chr8:20405339-20405367 5.85714 
chr8:20405458-20405493 5.2 
chr8:20405995-20406034 5.89744 
chr8:20409483-20409513 5.9 
chr8:20410212-20410242 5.23333 
chr8:20411933-20411967 6 
chr8:20414619-20414655 5.30556 
chr8:20416509-20416544 6 
chr8:20418700-20418848 5.76351 
chr8:20426878-20426921 5.90698 
chr8:20427739-20427759 6 
chr8:20427908-20427930 5.63636 
chr8:20428002-20428029 5.40741 
chr8:20428575-20428627 5.80769 
chr8:20428786-20428806 6 
chr8:20430883-20430908 5.32 
chr8:20431168-20431275 5.71028 
chr8:20433241-20433272 5.96774 
chr8:20434870-20434891 5.61905 
chr8:20436493-20436527 5.61765 
chr8:20440412-20440449 5.35135 
chr8:20442292-20442336 5.52273 
chr8:20444228-20444261 5.51515 
chr8:20445177-20445247 5.72857 
chr8:20445763-20445796 5.72727 
chr8:20446846-20446871 5.88 
chr8:20449240-20449267 5.62963 
chr8:20452742-20452759 5.94118 
chr8:20454354-20454380 5.53846 
chr8:20461331-20461360 5.68966 
chr8:20464916-20464941 5.32 
chr8:20466063-20466083 6 
chr8:20466190-20466225 6 
chr8:20473788-20473841 5.56604 
chr8:20477297-20477316 5.63158 
chr8:20478899-20478927 6 
chr8:20479318-20479381 5.85714 
chr8:20479404-20479664 5.58462 
chr8:20482482-20482494 6 
chr8:20485988-20486031 5.86047 
chr8:20488720-20488760 5.7 
chr8:20493132-20493160 5.57143 
chr8:20493184-20493224 5.35 
chr8:20496192-20496216 5.5 
chr8:20496568-20496614 5.34783 
chr8:20498935-20498968 5.81818 
chr8:20500893-20500905 6 
chr8:20502820-20502832 6 
chr8:20503572-20503599 5.37037 
chr8:20505011-20505027 6 
chr8:20510294-20510320 5.38462 
chr8:20511520-20511573 5.79245 
chr8:20513859-20513882 6 
chr8:20514657-20514683 5.53846 
chr8:20515578-20515599 5.90476 
chr8:20519132-20519167 5.8 
chr8:20519223-20519363 5.44286 
chr8:20519863-20519894 5.87097 
chr8:20520617-20520652 5.54286 
chr8:20522300-20522313 6 
chr8:20523892-20523904 6 
chr8:20527253-20527313 5.83333 
chr8:20527656-20527669 6 
chr8:20528090-20528109 5.84211 
chr8:20535540-20535572 5.53125 
chr8:20536280-20536295 6 
chr8:20537793-20537831 5.94737 
chr8:20538183-20538217 6 
chr8:20539376-20539404 5.5 
chr8:20539626-20539647 5.80952 
chr8:20539936-20539961 5.64 
chr8:20549464-20549488 5.95833 
chr8:20557601-20557645 5.27273 
chr8:20557663-20557707 5.47727 
chr8:20560341-20560354 5.92308 
chr8:20569571-20569600 5.44828 
chr8:20574911-20574934 5.52174 
chr8:20581820-20581839 5.89474 
chr8:20583074-20583087 6 
chr8:20583729-20583741 6 
chr8:20584579-20584609 6 
chr8:20587226-20587248 5.77273 
chr8:20590978-20590993 5.86667 
chr8:20595035-20595092 5.38596 
chr8:20598975-20599003 5.75 
chr8:20599182-20599204 5.5 
chr8:20607432-20607450 5.88889 
chr8:20608243-20608261 6 
chr8:20608409-20608435 5.53846 
chr8:20608714-20608820 5.35849 
chr8:20611590-20611624 5.26471 
chr8:20611723-20611745 5.86364 
chr8:20612653-20612668 6 
chr8:20618398-20618435 5.35135 
chr8:20618697-20618735 5.55263 
chr8:20621264-20621278 6 
chr8:20622268-20622280 6 
chr8:20622770-20622786 6 
chr8:20625068-20625085 6 
chr8:20627844-20627865 5.90476 
chr8:20633403-20633425 5.95455 
chr8:20634377-20634410 5.60606 
chr8:20635050-20635062 6 
chr8:20635527-20635555 5.60714 
chr8:20637431-20637531 5.23 
chr8:20637617-20637651 5.17647 
chr8:20638473-20638511 5.92105 
chr8:20639969-20640031 5.67742 
chr8:20641443-20641466 5.95652 
chr8:20649032-20649052 5.8 
chr8:20651719-20651737 6 
chr8:20651979-20652006 5.96296 
chr8:20655027-20655053 5.30769 
chr8:20657954-20658002 5.22917 
chr8:20662301-20662328 5.77778 
chr8:20664804-20664823 5.63158 
chr8:20665018-20665044 6 
chr8:20666410-20666434 6 
chr8:20669284-20669310 5.76923 
chr8:20671930-20671947 6 
chr8:20672381-20672405 5.58333 
chr8:20673957-20673971 6 
chr8:20676786-20676819 5.51515 
chr8:20678656-20678683 6 
chr8:20684389-20684418 5.31034 
chr8:20684488-20684537 5.67347 
chr8:20685655-20685685 5.46667 
chr8:20691344-20691367 6 
chr8:20699540-20699563 6 
chr8:20700391-20700422 5.87097 
chr8:20702050-20702079 5.2069 
chr8:20703930-20703951 6 
chr8:20704102-20704119 6 
chr8:20704828-20704859 5.6129 
chr8:20706575-20706590 6 
chr8:20707433-20707460 5.55556 
chr8:20707590-20707603 6 
chr8:20711052-20711076 5.875 
chr8:20713050-20713077 6 
chr8:20713218-20713247 5.41379 
chr8:20715487-20715512 5.44 
chr8:20715547-20715563 6 
chr8:20716475-20716503 5.67857 
chr8:20717183-20717196 6 
chr8:20722311-20722845 5.92884 
chr8:20722927-20723005 5.32051 
chr8:20737186-20737240 5.46296 
chr8:20743292-20743349 5.50877 
chr8:20743354-20743444 5.42222 
chr8:20743477-20743587 5.5 
chr8:20743619-20743682 5.46032 
chr8:20743975-20744025 5.26 
chr8:20744858-20744870 6 
chr8:20746087-20746112 5.32 
chr8:20746570-20746611 6 
chr8:20748731-20748745 6 
chr8:20748827-20748861 6 
chr8:20749154-20749167 6 
chr8:20754490-20754518 5.53571 
chr8:20756046-20756069 5.73913 
chr8:20756093-20756149 5.64286 
chr8:20756158-20756176 5.77778 
chr8:20757537-20757554 6 
chr8:20757908-20757932 6 
chr8:20761189-20761212 5.52174 
chr8:20763110-20763134 5.45833 
chr8:20765902-20765982 5.775 
chr8:20766590-20766607 6 
chr8:20766761-20766781 6 
chr8:20768470-20768506 5.33333 
chr8:20772889-20772919 5.26667 
chr8:20773782-20773808 5.5 
chr8:20774818-20774854 5.36111 
chr8:20774938-20774961 5.56522 
chr8:20775030-20775051 5.90476 
chr8:20780074-20780105 5.29032 
chr8:20784038-20784064 5.65385 
chr8:20785166-20785198 5.625 
chr8:20788984-20789028 5.38636 
chr8:20790799-20790819 5.7 
chr8:20791462-20791485 5.69565 
chr8:20791638-20791651 6 
chr8:20792749-20792766 6 
chr8:20793985-20794005 5.7 
chr8:20794055-20794068 6 
chr8:20795187-20795214 5.85185 
chr8:20795248-20795272 5.54167 
chr8:20795400-20795419 5.63158 
chr8:20795656-20795730 5.83784 
chr8:20797837-20797850 6 
chr8:20804127-20804171 5.36364 
chr8:20806180-20806201 5.57143 
chr8:20807318-20807354 5.97222 
chr8:20808152-20808176 5.66667 
chr8:20808835-20808870 5.8 
chr8:20808999-20809036 5.62162 
chr8:20809047-20809095 5.29167 
chr8:20809112-20809135 5.73913 
chr8:20811283-20811301 6 
chr8:20815105-20815145 5.675 
chr8:20823787-20823833 5.67391 
chr8:20836224-20836250 5.69231 
chr8:20838396-20838422 5.92308 
chr8:20842881-20842905 5.5 
chr8:20845487-20845507 6 
chr8:20847830-20847885 6 
chr8:20848039-20848054 6 
chr8:20850867-20850885 6 
chr8:20854692-20854704 6 
chr8:20857815-20857836 6 
chr8:20858227-20858249 5.81818 
chr8:20860948-20860968 5.85 
chr8:20861550-20861621 5.78873 
chr8:20862354-20862415 5.86885 
chr8:20865863-20865889 5.38462 
chr8:20866211-20866233 5.54545 
chr8:20870644-20870671 5.85185 
chr8:20871421-20871448 5.33333 
chr8:20871508-20871522 6 
chr8:20871661-20871696 5.65714 
chr8:20871714-20871750 5.5 
chr8:20873802-20873898 5.30208 
chr8:20873946-20874006 5.25 
chr8:20874046-20874094 5.375 
chr8:20876169-20876202 5.72727 
chr8:20878917-20878949 5.4375 
chr8:20881660-20881694 6 
chr8:20885244-20885266 6 
chr8:20886783-20886811 5.71429 
chr8:20887854-20887874 5.95 
chr8:20888053-20888071 5.72222 
chr8:20889051-20889079 6 
chr8:20891929-20891961 5.75 
chr8:20894898-20894971 5.13699 
chr8:20896550-20896562 6 
chr8:20897925-20897943 5.77778 
chr8:20897975-20898203 5.42105 
chr8:20898211-20898239 5.39286 
chr8:20898259-20898386 5.48031 
chr8:20898490-20898508 6 
chr8:20898817-20898845 5.35714 
chr8:20900627-20900829 5.42574 
chr8:20900866-20901233 5.50136 
chr8:20901242-20901301 5.62712 
chr8:20901338-20901399 5.65574 
chr8:20901463-20901561 5.38776 
chr8:20902979-20902995 6 
chr8:20903033-20903057 6 
chr8:20910209-20910229 6 
chr8:20910367-20910391 5.375 
chr8:20911297-20911327 5.3 
chr8:20911543-20911570 5.66667 
chr8:20912712-20912747 5.51429 
chr8:20914227-20914310 5.16867 
chr8:20924984-20925004 6 
chr8:20925158-20925174 5.875 
chr8:20929992-20930013 5.57143 
chr8:20932326-20932361 5.82857 
chr8:20935006-20935039 6 
chr8:20935885-20935912 6 
chr8:20936073-20936096 5.82609 
chr8:20937212-20937237 5.8 
chr8:20938300-20938335 5.4 
chr8:20939015-20939065 5.3 
chr8:20939635-20939744 5.38532 
chr8:20940953-20940977 5.375 
chr8:20941161-20941201 5.9 
chr8:20942711-20942736 5.64 
chr8:20943507-20943530 5.47826 
chr8:20943987-20944014 5.59259 
chr8:20946516-20946530 5.92857 
chr8:20947304-20947322 6 
chr8:20949359-20949383 5.79167 
chr8:20949983-20950011 5.28571 
chr8:20950247-20950323 5.59211 
chr8:20951057-20951091 5.58824 
chr8:20951133-20951188 5.96364 
chr8:20951201-20951336 5.60741 
chr8:20951345-20951434 5.86517 
chr8:20951450-20951471 5.80952 
chr8:20951483-20951516 5.60606 
chr8:20953869-20953904 6 
chr8:20955921-20955960 5.89744 
chr8:20957823-20957854 5.74194 
chr8:20961661-20961679 5.72222 
chr8:20962967-20962982 6 
chr8:20964945-20964994 5.73469 
chr8:20965454-20965472 5.77778 
chr8:20965527-20965547 5.65 
chr8:20966274-20966294 6 
chr8:20967879-20967893 6 
chr8:20969417-20969434 6 
chr8:20970415-20970439 6 
chr8:20970630-20970648 5.88889 
chr8:20971657-20971693 5.5 
chr8:20971869-20971896 5.33333 
chr8:20973686-20973919 5.75966 
chr8:20974001-20974027 5.46154 
chr8:20976233-20976254 5.66667 
chr8:20977639-20977656 6 
chr8:20980404-20980436 5.65625 
chr8:20981696-20981715 5.89474 
chr8:21000064-21000079 5.93333 
chr8:21002686-21002729 5.90698 
chr8:21003202-21003244 6 
chr8:21007934-21007953 6 
chr8:21009785-21009840 5.70909 
chr8:21010812-21010854 5.7619 
chr8:21012314-21012332 6 
chr8:21013298-21013329 5.58065 
chr8:21013659-21013740 5.85185 
chr8:21014299-21014319 6 
chr8:21014372-21014385 5.92308 
chr8:21017413-21017448 5.45714 
chr8:21017579-21017621 5.21429 
chr8:21017664-21017691 5.25926 
chr8:21018082-21018109 5.62963 
chr8:21018225-21018282 5.31579 
chr8:21020489-21020518 5.24138 
chr8:21024312-21024342 5.23333 
chr8:21026651-21026692 5.68293 
chr8:21029006-21029070 6 
chr8:21029145-21029159 6 
chr8:21029558-21029590 5.34375 
chr8:21032281-21032323 5.71429 
chr8:21033979-21034010 5.58065 
chr8:21037034-21037079 5.64444 
chr8:21040704-21040829 5.528 
chr8:21040840-21041021 5.49171 
chr8:21046607-21046673 5.77273 
chr8:21047995-21048020 5.88 
chr8:21049363-21049387 5.66667 
chr8:21049704-21049718 6 
chr8:21053480-21053497 6 
chr8:21053975-21054215 5.4375 
chr8:21054223-21054295 5.51389 
chr8:21057610-21057669 5.64407 
chr8:21057799-21057829 5.46667 
chr8:21060743-21060766 5.6087 
chr8:21061025-21061038 6 
chr8:21061561-21061582 5.85714 
chr8:21064816-21064831 6 
chr8:21065301-21065313 6 
chr8:21065395-21065425 5.33333 
chr8:21067982-21068021 5.71795 
chr8:21068063-21068104 5.56098 
chr8:21069763-21069785 6 
chr8:21071455-21071473 6 
chr8:21072371-21072391 6 
chr8:21074624-21074636 6 
chr8:21076252-21076277 5.76 
chr8:21077832-21077854 5.81818 
chr8:21078743-21078781 5.65789 
chr8:21079790-21079865 5.65333 
chr8:21081107-21081141 5.76471 
chr8:21086898-21086910 6 
chr8:21087066-21087083 5.88235 
chr8:21087594-21087621 5.59259 
chr8:21089655-21089678 5.91304 
chr8:21091422-21091458 5.75 
chr8:21098981-21099007 6 
chr8:21100865-21100893 6 
chr8:21101560-21101574 6 
chr8:21103873-21103899 5.42308 
chr8:21106742-21106769 5.44444 
chr8:21108565-21108588 5.86957 
chr8:21109989-21110038 5.61224 
chr8:21111063-21111088 5.44 
chr8:21116487-21116510 5.86957 
chr8:21118907-21119021 5.38596 
chr8:21119042-21119136 5.2234 
chr8:21121072-21121087 6 
chr8:21123526-21123595 5.34783 
chr8:21123668-21123728 5.28333 
chr8:21123805-21123833 5.64286 
chr8:21125004-21125024 6 
chr8:21125614-21125635 6 
chr8:21126240-21126270 5.83333 
chr8:21132133-21132160 5.96296 
chr8:21133360-21133391 5.19355 
chr8:21135854-21135873 5.73684 
chr8:21136176-21136230 5.38889 
chr8:21136736-21136765 5.31034 
chr8:21141490-21141515 5.96 
chr8:21141671-21141693 6 
chr8:21147048-21147102 5.66667 
chr8:21151732-21151751 5.73684 
chr8:21151886-21151909 5.86957 
chr8:21152986-21153011 5.56 
chr8:21153040-21153105 5.26154 
chr8:21153116-21153157 5.56098 
chr8:21153212-21153248 5.19444 
chr8:21153267-21153325 5.34483 
chr8:21153372-21153402 5.46667 
chr8:21153415-21153502 5.50575 
chr8:21153518-21153560 5.97619 
chr8:21156274-21156297 5.65217 
chr8:21157110-21157171 5.34426 
chr8:21157268-21157310 5.57143 
chr8:21157949-21157982 5.12121 
chr8:21158361-21158394 5.18182 
chr8:21164221-21164250 5.93103 
chr8:21167472-21167490 5.94444 
chr8:21176188-21176231 5.25581 
chr8:21178027-21178044 5.88235 
chr8:21179717-21179744 5.77778 
chr8:21179766-21179801 5.65714 
chr8:21181106-21181142 5.41667 
chr8:21181937-21181986 5.46939 
chr8:21186487-21186500 6 
chr8:21186799-21186823 5.375 
chr8:21192501-21192529 5.25 
chr8:21194687-21194734 5.25532 
chr8:21196727-21196746 5.63158 
chr8:21196873-21196897 6 
chr8:21197320-21197360 6 
chr8:21197495-21197517 5.54545 
chr8:21197698-21197730 5.8125 
chr8:21198478-21198495 6 
chr8:21199857-21199884 5.77778 
chr8:21204254-21204291 5.56757 
chr8:21204802-21204817 6 
chr8:21205231-21205269 5.97368 
chr8:21206194-21206211 6 
chr8:21206707-21206722 5.93333 
chr8:21208079-21208096 5.82353 
chr8:21210508-21210529 6 
chr8:21211596-21211631 5.88571 
chr8:21213399-21213426 5.25926 
chr8:21213912-21213950 6 
chr8:21213995-21214014 5.84211 
chr8:21216306-21216342 5.91667 
chr8:21217721-21217817 5.53125 
chr8:21218608-21218632 5.58333 
chr8:21219161-21219204 5.69767 
chr8:21220663-21220703 5.675 
chr8:21223796-21223823 5.25926 
chr8:21224587-21224599 6 
chr8:21226013-21226028 6 
chr8:21226121-21226136 6 
chr8:21226451-21226471 6 
chr8:21232417-21232442 6 
chr8:21233071-21233095 5.41667 
chr8:21234848-21234863 5.93333 
chr8:21237274-21237316 5.2619 
chr8:21238576-21238614 5.34211 
chr8:21239246-21239280 5.76471 
chr8:21240566-21240599 5.93939 
chr8:21245498-21245527 5.68966 
chr8:21247547-21247583 6 
chr8:21248076-21248095 6 
chr8:21250617-21250640 5.56522 
chr8:21254683-21254791 5.41667 
chr8:21261785-21261817 5.625 
chr8:21261991-21262005 6 
chr8:21264354-21264427 5.36986 
chr8:21264482-21264566 5.41667 
chr8:21266813-21266858 5.6 
chr8:21271531-21271544 6 
chr8:21272847-21272863 6 
chr8:21273825-21273854 5.24138 
chr8:21276854-21276884 5.8 
chr8:21277195-21277220 5.52 
chr8:21277277-21277309 5.40625 
chr8:21277454-21277479 5.4 
chr8:21282604-21282694 5.3 
chr8:21285190-21285202 6 
chr8:21295318-21295347 5.65517 
chr8:21295706-21295725 6 
chr8:21296804-21296832 5.71429 
chr8:21300254-21300267 5.92308 
chr8:21301562-21301575 6 
chr8:21302662-21302693 5.54839 
chr8:21304368-21304389 5.7619 
chr8:21305672-21305727 6 
chr8:21312057-21312091 5.88235 
chr8:21312902-21312933 5.25806 
chr8:21313947-21313966 5.73684 
chr8:21317111-21317173 5.82258 
chr8:21319847-21319878 5.41935 
chr8:21321148-21321162 6 
chr8:21321192-21321221 6 
chr8:21321628-21321665 5.56757 
chr8:21322916-21322973 5.63158 
chr8:21323259-21323279 5.75 
chr8:21326716-21326778 5.30645 
chr8:21328410-21328422 6 
chr8:21329123-21329169 5.65217 
chr8:21329858-21329970 5.64286 
chr8:21334388-21334422 5.94118 
chr8:21336845-21336877 5.25 
chr8:21338514-21338530 6 
chr8:21339481-21339509 5.78571 
chr8:21339996-21340017 5.80952 
chr8:21341403-21341430 6 
chr8:21342032-21342053 5.52381 
chr8:21350391-21350404 6 
chr8:21350812-21350854 5.85714 
chr8:21351533-21351670 5.66423 
chr8:21353188-21353208 6 
chr8:21355013-21355039 6 
chr8:21355706-21355736 6 
chr8:21359805-21359838 5.66667 
chr8:21362679-21362769 5.55556 
chr8:21363063-21363076 6 
chr8:21363436-21363457 5.61905 
chr8:21368834-21368854 5.65 
chr8:21370331-21370354 5.43478 
chr8:21371057-21371102 5.31111 
chr8:21375735-21375750 6 
chr8:21378040-21378056 6 
chr8:21379187-21379243 5.76786 
chr8:21379390-21379448 5.82759 
chr8:21382293-21382322 5.55172 
chr8:21387002-21387048 5.65217 
chr8:21387611-21387634 5.6087 
chr8:21387668-21387693 5.44 
chr8:21388108-21388143 5.34286 
chr8:21390714-21391076 5.78453 
chr8:21391932-21391954 5.59091 
chr8:21395017-21395031 6 
chr8:21397049-21397063 5.92857 
chr8:21397191-21397212 5.52381 
chr8:21401430-21401450 5.9 
chr8:21401470-21401614 5.45833 
chr8:21401631-21401782 5.43046 
chr8:21401830-21402007 5.37288 
chr8:21403817-21403857 5.875 
chr8:21404903-21404960 5.54386 
chr8:21406987-21407114 5.75591 
chr8:21409253-21409283 5.5 
chr8:21409293-21409315 5.63636 
chr8:21409975-21410006 5.51613 
chr8:21410323-21410354 5.51613 
chr8:21411546-21411559 5.92308 
chr8:21414872-21414918 5.8913 
chr8:21417134-21417161 5.51852 
chr8:21417498-21417540 5.78571 
chr8:21418634-21418649 6 
chr8:21419560-21419572 6 
chr8:21422431-21422458 5.66667 
chr8:21423484-21423512 5.78571 
chr8:21427774-21427790 6 
chr8:21429542-21429584 5.2619 
chr8:21430429-21430465 6 
chr8:21430849-21430865 5.9375 
chr8:21440589-21440619 5.3 
chr8:21447025-21447049 5.54167 
chr8:21454706-21454719 5.92308 
chr8:21457379-21457391 6 
chr8:21459872-21459911 5.41026 
chr8:21463200-21463292 5.45652 
chr8:21463383-21463413 5.93333 
chr8:21464921-21464942 6 
chr8:21468854-21468889 6 
chr8:21469129-21469157 5.39286 
chr8:21472384-21472411 5.81481 
chr8:21472565-21472595 5.93333 
chr8:21482316-21482354 5.21053 
chr8:21483488-21483510 5.54545 
chr8:21485916-21485942 5.65385 
chr8:21485955-21485980 5.56 
chr8:21494818-21494854 5.27778 
chr8:21495351-21495367 6 
chr8:21495939-21495957 6 
chr8:21497102-21497123 5.80952 
chr8:21497264-21497285 6 
chr8:21500652-21500670 5.94444 
chr8:21501364-21501384 6 
chr8:21502508-21502539 5.41935 
chr8:21506027-21506042 6 
chr8:21506521-21506533 6 
chr8:21515294-21515316 5.68182 
chr8:21515555-21515595 5.725 
chr8:21515754-21515776 6 
chr8:21517695-21517751 5.66071 
chr8:21519091-21519132 5.78049 
chr8:21521686-21521711 5.4 
chr8:21521913-21521938 6 
chr8:21524539-21524565 5.26923 
chr8:21525461-21525479 5.77778 
chr8:21527021-21527048 5.96296 
chr8:21531192-21531241 5.73469 
chr8:21533152-21533172 6 
chr8:21534409-21534427 6 
chr8:21537836-21537848 6 
chr8:21539588-21539618 5.36667 
chr8:21543045-21543057 6 
chr8:21545968-21545992 6 
chr8:21546360-21546386 5.53846 
chr8:21546611-21546644 5.84848 
chr8:21546740-21546793 6 
chr8:21547594-21547616 5.59091 
chr8:21548795-21548834 5.28205 
chr8:21549374-21549421 5.40426 
chr8:21549854-21549879 5.36 
chr8:21550940-21550963 5.43478 
chr8:21551252-21551329 5.81818 
chr8:21551489-21551510 5.7619 
chr8:21551554-21551599 5.86667 
chr8:21552425-21552439 6 
chr8:21553553-21553737 5.64674 
chr8:21553867-21553903 5.69444 
chr8:21554386-21554706 5.43125 
chr8:21554769-21554798 5.37931 
chr8:21556254-21556290 5.88889 
chr8:21556301-21556340 5.69231 
chr8:21558244-21558270 5.53846 
chr8:21558905-21558926 6 
chr8:21564870-21564908 5.21053 
chr8:21568814-21568854 5.275 
chr8:21569024-21569052 5.67857 
chr8:21570511-21570609 5.80612 
chr8:21570687-21570715 5.85714 
chr8:21571758-21571776 6 
chr8:21572809-21572834 5.76 
chr8:21573392-21573415 5.52174 
chr8:21578507-21578578 5.64789 
chr8:21579937-21579957 5.8 
chr8:21584262-21584277 6 
chr8:21585777-21585799 6 
chr8:21594383-21594458 5.45333 
chr8:21595648-21595734 5.86047 
chr8:21595888-21595903 6 
chr8:21599432-21599465 5.93939 
chr8:21602052-21602094 5.85714 
chr8:21604308-21604334 5.46154 
chr8:21605166-21605179 6 
chr8:21605268-21605386 5.61864 
chr8:21607004-21607032 5.57143 
chr8:21607554-21607617 5.77778 
chr8:21607902-21607921 5.89474 
chr8:21611031-21611047 5.875 
chr8:21611130-21611159 5.89655 
chr8:21612005-21612032 5.85185 
chr8:21614636-21614669 5.30303 
chr8:21615717-21615735 6 
chr8:21616397-21616412 6 
chr8:21616900-21617072 5.88372 
chr8:21617400-21617413 6 
chr8:21617505-21617523 5.83333 
chr8:21619461-21619482 6 
chr8:21621462-21621522 6 
chr8:21622592-21622636 5.95455 
chr8:21624243-21624273 5.5 
chr8:21624428-21624472 5.36364 
chr8:21624594-21624655 5.45902 
chr8:21624729-21624789 5.63333 
chr8:21624817-21624846 5.37931 
chr8:21625470-21625483 6 
chr8:21626747-21626781 5.88235 
chr8:21633501-21633552 6 
chr8:21633981-21633994 6 
chr8:21637669-21637702 6 
chr8:21639589-21639617 5.53571 
chr8:21639832-21639861 5.41379 
chr8:21645713-21645747 5.41176 
chr8:21646296-21646455 5.36478 
chr8:21646503-21646558 5.32727 
chr8:21646590-21646641 5.62745 
chr8:21651378-21651390 6 
chr8:21651745-21651767 6 
chr8:21652863-21652917 5.96296 
chr8:21654641-21654653 6 
chr8:21654769-21654817 5.70833 
chr8:21655859-21655904 5.4 
chr8:21658437-21658450 6 
chr8:21659043-21659062 6 
chr8:21661698-21661737 5.79487 
chr8:21661937-21661958 5.90476 
chr8:21670995-21671160 5.59394 
chr8:21671865-21671881 6 
chr8:21675948-21675973 5.96 
chr8:21676398-21676425 5.51852 
chr8:21676442-21676513 5.64789 
chr8:21676546-21676569 6 
chr8:21679502-21679516 5.92857 
chr8:21679677-21679699 6 
chr8:21680739-21681030 5.54296 
chr8:21682665-21682686 5.61905 
chr8:21683925-21683940 6 
chr8:21689237-21689275 5.81579 
chr8:21691712-21691749 5.43243 
chr8:21691804-21691822 5.77778 
chr8:21691837-21691859 5.81818 
chr8:21692316-21692341 5.76 
chr8:21694967-21694986 6 
chr8:21697142-21697202 5.73333 
chr8:21697354-21697378 5.70833 
chr8:21697682-21697700 6 
chr8:21698044-21698062 5.72222 
chr8:21699688-21699824 5.60294 
chr8:21701036-21701048 6 
chr8:21701336-21701349 6 
chr8:21703070-21703093 5.56522 
chr8:21703205-21703232 5.7037 
chr8:21708391-21708405 6 
chr8:21709000-21709053 5.33962 
chr8:21709188-21709203 6 
chr8:21710738-21710772 5.85294 
chr8:21711671-21711689 5.83333 
chr8:21712111-21712140 5.68966 
chr8:21713888-21713910 5.5 
chr8:21714522-21714579 5.52632 
chr8:21718199-21718233 6 
chr8:21719046-21719060 5.92857 
chr8:21720848-21720867 5.89474 
chr8:21721854-21721878 5.79167 
chr8:21724457-21724497 5.6 
chr8:21724975-21724987 6 
chr8:21725278-21725318 5.725 
chr8:21725506-21725527 5.66667 
chr8:21726777-21726873 5.72917 
chr8:21727952-21727978 5.96154 
chr8:21729702-21729743 5.73171 
chr8:21731007-21731031 6 
chr8:21736264-21736291 6 
chr8:21736743-21736785 5.21429 
chr8:21736836-21736850 6 
chr8:21738087-21738239 5.78289 
chr8:21741188-21741217 5.55172 
chr8:21741601-21741628 5.92593 
chr8:21742122-21742151 5.96552 
chr8:21743057-21743079 6 
chr8:21743231-21743259 5.32143 
chr8:21745404-21745775 5.69811 
chr8:21746376-21746410 6 
chr8:21747782-21747799 5.94118 
chr8:21750302-21750332 5.16667 
chr8:21758637-21758668 6 
chr8:21761276-21761308 6 
chr8:21761663-21761677 6 
chr8:21761882-21761915 6 
chr8:21762580-21762605 5.96 
chr8:21762806-21762822 5.8125 
chr8:21764562-21764583 5.80952 
chr8:21764813-21764832 5.68421 
chr8:21764971-21765005 6 
chr8:21767493-21767505 6 
chr8:21771290-21771322 5.78125 
chr8:21771731-21771760 5.86207 
chr8:21774008-21774060 6 
chr8:21774173-21774189 5.875 
chr8:21775911-21775941 5.53333 
chr8:21776750-21776769 5.94737 
chr8:21777171-21777210 5.33333 
chr8:21778651-21778678 5.59259 
chr8:21783661-21783710 5.26531 
chr8:21784735-21784775 5.6 
chr8:21785049-21785065 6 
chr8:21788669-21788687 5.77778 
chr8:21789103-21789131 5.57143 
chr8:21790607-21790624 6 
chr8:21793190-21793210 5.65 
chr8:21796721-21796744 5.91304 
chr8:21800401-21800415 6 
chr8:21802079-21802104 5.6 
chr8:21802256-21802269 5.92308 
chr8:21804085-21804106 5.80952 
chr8:21804151-21804167 6 
chr8:21807228-21807251 5.73913 
chr8:21808466-21808485 5.68421 
chr8:21808601-21808624 6 
chr8:21812144-21812180 5.63889 
chr8:21813235-21813253 6 
chr8:21816472-21816484 6 
chr8:21819137-21819173 5.58333 
chr8:21819215-21819235 5.7 
chr8:21819896-21819918 6 
chr8:21822270-21822286 6 
chr8:21827863-21827898 5.68571 
chr8:21828454-21828477 5.52174 
chr8:21831517-21831539 6 
chr8:21831695-21831730 5.85714 
chr8:21833002-21833028 5.42308 
chr8:21834159-21834176 5.76471 
chr8:21836577-21836592 5.86667 
chr8:21836893-21836932 5.74359 
chr8:21841354-21841380 5.73077 
chr8:21843646-21843660 6 
chr8:21847332-21847373 6 
chr8:21850988-21851000 6 
chr8:21851376-21851402 5.46154 
chr8:21851426-21851501 5.52 
chr8:21851663-21851691 5.67857 
chr8:21852564-21852594 5.83333 
chr8:21853315-21853341 5.30769 
chr8:21854287-21854326 5.66667 
chr8:21857964-21857978 6 
chr8:21858819-21858839 5.75 
chr8:21861996-21862025 5.62069 
chr8:21862430-21862443 6 
chr8:21869689-21869716 5.44444 
chr8:21871051-21871091 5.7 
chr8:21873703-21873770 5.65672 
chr8:21873917-21873933 6 
chr8:21874224-21874241 6 
chr8:21875774-21875808 5.94118 
chr8:21876946-21876958 6 
chr8:21877247-21877308 5.52459 
chr8:21877960-21877998 5.57895 
chr8:21878483-21878496 6 
chr8:21879420-21879455 6 
chr8:21880125-21880159 6 
chr8:21880275-21880304 5.65517 
chr8:21880697-21880717 5.85 
chr8:21883965-21883978 6 
chr8:21884263-21884283 5.8 
chr8:21885854-21885874 6 
chr8:21886648-21886663 5.93333 
chr8:21888158-21888201 5.44186 
chr8:21889354-21889370 5.8125 
chr8:21891062-21891104 6 
chr8:21891638-21891701 5.74603 
chr8:21893760-21893774 6 
chr8:21895408-21895431 5.6087 
chr8:21897286-21897318 5.59375 
chr8:21900252-21900309 5.64912 
chr8:21901536-21901555 5.68421 
chr8:21902913-21902940 5.77778 
chr8:21904461-21904473 6 
chr8:21906181-21906195 6 
chr8:21906579-21906595 6 
chr8:21906611-21906636 5.88 
chr8:21908036-21908048 6 
chr8:21908160-21908173 6 
chr8:21908259-21908298 6 
chr8:21911614-21911645 5.83871 
chr8:21914063-21914088 5.64 
chr8:21914267-21914321 5.31481 
chr8:21916672-21916688 5.8125 
chr8:21917473-21917510 5.21622 
chr8:21917651-21917677 5.65385 
chr8:21917894-21917938 5.68182 
chr8:21918793-21918828 5.88571 
chr8:21919260-21919276 6 
chr8:21920302-21920324 5.54545 
chr8:21921029-21921058 5.58621 
chr8:21921554-21921629 5.66667 
chr8:21921644-21921682 5.81579 
chr8:21923338-21923361 6 
chr8:21923897-21923940 5.18605 
chr8:21924486-21924505 5.94737 
chr8:21926101-21926196 5.30526 
chr8:21926233-21926276 5.69767 
chr8:21926596-21926608 6 
chr8:21927764-21927792 5.25 
chr8:21928181-21928202 5.80952 
chr8:21928573-21928619 5.82609 
chr8:21929074-21929107 6 
chr8:21929876-21929898 5.81818 
chr8:21931141-21931187 5.86957 
chr8:21931763-21931793 5.8 
chr8:21932791-21932874 5.6988 
chr8:21933027-21933050 6 
chr8:21934083-21934151 5.54412 
chr8:21934159-21934205 5.73913 
chr8:21934262-21934297 5.82857 
chr8:21935874-21935954 5.5125 
chr8:21936758-21936812 5.92593 
chr8:21936963-21936985 5.90909 
chr8:21941922-21941938 5.8125 
chr8:21941950-21941982 5.25 
chr8:21942258-21942277 5.73684 
chr8:21942354-21942386 5.5 
chr8:21942437-21942453 6 
chr8:21943186-21943200 6 
chr8:21944454-21944475 5.7619 
chr8:21945638-21945657 6 
chr8:21946334-21946354 5.7 
chr8:21946508-21946535 5.62963 
chr8:21946854-21946883 5.27586 
chr8:21947807-21947831 5.41667 
chr8:21948127-21948165 5.76316 
chr8:21948751-21948780 6 
chr8:21950827-21950854 5.7037 
chr8:21951219-21951240 6 
chr8:21955171-21955198 5.40741 
chr8:21957575-21957587 6 
chr8:21958518-21958537 6 
chr8:21962342-21962354 6 
chr8:21963317-21963346 5.58621 
chr8:21963638-21963654 6 
chr8:21963930-21963957 6 
chr8:21966510-21966522 6 
chr8:21966931-21966964 5.90909 
chr8:21968448-21968461 5.92308 
chr8:21968863-21968903 6 
chr8:21969458-21969491 5.15152 
chr8:21969525-21969540 6 
chr8:21971161-21971198 6 
chr8:21971354-21971379 5.96 
chr8:21973064-21973095 5.22581 
chr8:21977119-21977151 5.84375 
chr8:21978202-21978215 6 
chr8:21986484-21986503 5.84211 
chr8:21989468-21989517 5.57143 
chr8:21990676-21990702 5.46154 
chr8:21991032-21991049 5.88235 
chr8:21991275-21991299 5.58333 
chr8:21992122-21992148 5.34615 
chr8:21995694-21995729 5.82857 
chr8:21997131-21997144 6 
chr8:22003411-22003425 6 
chr8:22003712-22003724 6 
chr8:22007755-22007776 5.95238 
chr8:22007864-22007884 6 
chr8:22010253-22010267 6 
chr8:22010588-22010601 6 
chr8:22011224-22011247 5.82609 
chr8:22012187-22012215 5.39286 
chr8:22014015-22014039 5.375 
chr8:22014317-22014354 5.72973 
chr8:22015304-22015334 5.8 
chr8:22016799-22016826 5.62963 
chr8:22017072-22017100 5.5 
chr8:22018125-22018147 6 
chr8:22019397-22019429 5.34375 
chr8:22020158-22020170 6 
chr8:22022212-22022255 5.32558 
chr8:22022467-22022494 5.7037 
chr8:22022655-22022709 5.57407 
chr8:22022789-22022850 5.19672 
chr8:22022931-22022961 5.3 
chr8:22023387-22023434 5.91489 
chr8:22026697-22026711 6 
chr8:22026824-22026846 5.54545 
chr8:22027561-22027599 5.26316 
chr8:22027672-22027701 5.34483 
chr8:22029772-22029785 5.92308 
chr8:22030120-22030138 6 
chr8:22032103-22032158 5.47273 
chr8:22035796-22035821 5.96 
chr8:22041104-22041137 6 
chr8:22042976-22042998 6 
chr8:22043341-22043360 6 
chr8:22044496-22044527 5.67742 
chr8:22044816-22044854 5.78947 
chr8:22045010-22045030 6 
chr8:22045690-22045706 6 
chr8:22046736-22046754 5.72222 
chr8:22046946-22047007 5.68852 
chr8:22047427-22047445 5.72222 
chr8:22049116-22049130 6 
chr8:22050865-22050896 5.54839 
chr8:22051296-22051324 5.5 
chr8:22056645-22056678 5.33333 
chr8:22058064-22058094 5.16667 
chr8:22058561-22058591 5.26667 
chr8:22060519-22060541 5.63636 
chr8:22061069-22061087 5.83333 
chr8:22063283-22063305 5.68182 
chr8:22064014-22064041 5.92593 
chr8:22065373-22065409 6 
chr8:22067872-22067894 5.81818 
chr8:22067944-22067995 5.56863 
chr8:22071710-22071760 5.48 
chr8:22071815-22071873 5.65517 
chr8:22074190-22074210 6 
chr8:22075989-22076017 5.78571 
chr8:22076473-22076497 6 
chr8:22080873-22080889 6 
chr8:22083145-22083166 5.61905 
chr8:22087024-22087052 5.32143 
chr8:22087714-22087737 5.78261 
chr8:22088134-22088159 5.36 
chr8:22088354-22088374 5.6 
chr8:22088972-22088993 5.57143 
chr8:22091568-22091589 5.85714 
chr8:22092521-22092541 6 
chr8:22092660-22092693 5.69697 
chr8:22094196-22094225 5.93103 
chr8:22094581-22094594 6 
chr8:22094823-22094849 5.88462 
chr8:22095609-22095621 6 
chr8:22096018-22096030 6 
chr8:22097367-22097379 6 
chr8:22098095-22098132 6 
chr8:22098517-22098529 6 
chr8:22099009-22099055 5.65217 
chr8:22099081-22099100 5.78947 
chr8:22099389-22099403 6 
chr8:22099882-22099913 5.74194 
chr8:22099974-22100005 5.54839 
chr8:22101216-22101232 6 
chr8:22101531-22101562 6 
chr8:22101714-22101744 5.9 
chr8:22103629-22103652 5.95652 
chr8:22103951-22103973 5.77273 
chr8:22104944-22104961 6 
chr8:22110432-22110448 5.875 
chr8:22111182-22111212 5.8 
chr8:22112929-22112941 6 
chr8:22113727-22113753 6 
chr8:22115101-22115115 6 
chr8:22115768-22115839 5.69014 
chr8:22116133-22116150 5.88235 
chr8:22116550-22116569 6 
chr8:22117215-22117244 5.27586 
chr8:22117671-22117684 5.92308 
chr8:22118870-22118897 6 
chr8:22119620-22119645 5.76 
chr8:22120195-22120216 5.80952 
chr8:22120716-22120737 5.80952 
chr8:22120904-22120919 6 
chr8:22121064-22121100 5.75 
chr8:22121900-22121919 5.73684 
chr8:22123124-22123168 5.65909 
chr8:22123746-22123779 5.48485 
chr8:22124075-22124101 5.5 
chr8:22124157-22124184 6 
chr8:22124340-22124357 5.82353 
chr8:22125046-22125065 5.73684 
chr8:22125733-22125793 5.9 
chr8:22126810-22126830 5.75 
chr8:22127297-22127324 5.40741 
chr8:22127912-22127932 6 
chr8:22128304-22128321 6 
chr8:22130235-22130258 5.47826 
chr8:22130809-22130822 6 
chr8:22133822-22133840 6 
chr8:22134531-22134552 5.80952 
chr8:22137660-22137675 5.93333 
chr8:22139280-22139297 6 
chr8:22139587-22139604 6 
chr8:22139757-22139779 6 
chr8:22141591-22141635 5.40909 
chr8:22144116-22144146 5.66667 
chr8:22144815-22144846 5.25806 
chr8:22145811-22145826 6 
chr8:22146644-22146677 5.9697 
chr8:22148117-22148142 5.72 
chr8:22148648-22148694 5.6087 
chr8:22151372-22151393 5.61905 
chr8:22151849-22151866 6 
chr8:22152157-22152176 6 
chr8:22152413-22152437 6 
chr8:22152635-22152687 5.34615 
chr8:22153533-22153582 5.93878 
chr8:22154498-22154516 6 
chr8:22156712-22156735 6 
chr8:22157200-22157226 5.53846 
chr8:22157417-22157457 5.45 
chr8:22157762-22157782 5.8 
chr8:22158791-22158824 5.30303 
chr8:22159513-22159540 5.22222 
chr8:22162685-22162725 6 
chr8:22164986-22165007 6 
chr8:22165193-22165209 5.875 
chr8:22165404-22165425 5.66667 
chr8:22167850-22167878 5.57143 
chr8:22168036-22168078 5.28571 
chr8:22169778-22169790 6 
chr8:22172333-22172354 5.71429 
chr8:22172376-22172406 5.26667 
chr8:22172815-22172842 5.85185 
chr8:22173731-22173743 6 
chr8:22174904-22174923 5.78947 
chr8:22175149-22175185 5.69444 
chr8:22175820-22175843 5.56522 
chr8:22177772-22177789 6 
chr8:22179972-22180000 5.28571 
chr8:22180085-22180187 5.79412 
chr8:22180429-22180442 6 
chr8:22180656-22180673 6 
chr8:22182992-22183011 5.94737 
chr8:22183710-22183742 5.46875 
chr8:22184537-22184553 6 
chr8:22184709-22184723 6 
chr8:22184854-22184893 5.35897 
chr8:22186331-22186345 6 
chr8:22186981-22187007 5.53846 
chr8:22187638-22187660 5.63636 
chr8:22188210-22188252 6 
chr8:22188688-22188709 6 
chr8:22188868-22188897 5.62069 
chr8:22191475-22191495 5.7 
chr8:22192032-22192050 5.88889 
chr8:22192144-22192161 5.76471 
chr8:22192568-22192580 6 
chr8:22193056-22193073 6 
chr8:22195243-22195271 5.78571 
chr8:22196204-22196233 6 
chr8:22197558-22197577 6 
chr8:22198215-22198245 5.83333 
chr8:22199108-22199121 6 
chr8:22199490-22199503 6 
chr8:22204682-22204695 6 
chr8:22204726-22204738 6 
chr8:22205029-22205048 6 
chr8:22206551-22206574 6 
chr8:22206917-22206953 5.80556 
chr8:22208531-22208548 5.82353 
chr8:22208663-22208682 5.73684 
chr8:22208944-22208991 5.93617 
chr8:22209017-22209063 5.65217 
chr8:22209919-22209946 5.77778 
chr8:22211277-22211300 6 
chr8:22212579-22212626 5.97872 
chr8:22213584-22213596 6 
chr8:22214651-22214668 5.76471 
chr8:22215297-22215344 5.87234 
chr8:22218950-22218970 5.8 
chr8:22222913-22222934 5.85714 
chr8:22224709-22224734 5.4 
chr8:22225267-22225295 5.35714 
chr8:22225999-22226062 5.90476 
chr8:22227630-22227705 5.50667 
chr8:22228927-22228959 6 
chr8:22229249-22229270 5.71429 
chr8:22231256-22231288 5.625 
chr8:22231530-22231553 5.78261 
chr8:22231594-22231621 5.51852 
chr8:22232234-22232271 5.51351 
chr8:22233847-22233862 6 
chr8:22237440-22237469 5.96552 
chr8:22239653-22239674 5.52381 
chr8:22242257-22242271 6 
chr8:22242562-22242610 5.91667 
chr8:22243449-22243465 5.9375 
chr8:22243780-22243792 6 
chr8:22247307-22247342 5.17143 
chr8:22248208-22248235 5.51852 
chr8:22250289-22250312 5.82609 
chr8:22252514-22252536 5.59091 
chr8:22253882-22254112 5.85217 
chr8:22255065-22255085 5.75 
chr8:22259020-22259073 5.73585 
chr8:22259534-22259556 5.63636 
chr8:22260281-22260294 6 
chr8:22260479-22260499 6 
chr8:22260788-22260804 6 
chr8:22261428-22261450 6 
chr8:22266332-22266344 6 
chr8:22266883-22266907 5.95833 
chr8:22274104-22274116 6 
chr8:22275399-22275428 5.75862 
chr8:22276692-22276710 5.94444 
chr8:22280829-22280861 5.90625 
chr8:22281299-22281320 6 
chr8:22281481-22281502 5.90476 
chr8:22282541-22282558 6 
chr8:22283204-22283229 5.88 
chr8:22283395-22283423 6 
chr8:22283707-22283721 6 
chr8:22285810-22285827 5.94118 
chr8:22285954-22285968 6 
chr8:22286783-22286800 5.82353 
chr8:22287646-22287663 5.82353 
chr8:22289894-22290009 5.53043 
chr8:22290158-22290172 6 
chr8:22290326-22290344 5.72222 
chr8:22291053-22291069 6 
chr8:22291373-22291396 5.78261 
chr8:22292082-22292113 5.96774 
chr8:22292430-22292458 5.21429 
chr8:22293941-22293972 5.90323 
chr8:22294540-22294578 5.97368 
chr8:22295100-22295123 6 
chr8:22295494-22295518 5.70833 
chr8:22295670-22295685 6 
chr8:22295844-22295861 6 
chr8:22296346-22296365 6 
chr8:22296661-22296699 5.71053 
chr8:22300684-22300727 5.48837 
chr8:22301032-22301048 6 
chr8:22304318-22304345 6 
chr8:22304688-22304705 6 
chr8:22305885-22305905 5.75 
chr8:22306960-22306980 6 
chr8:22307366-22307394 5.85714 
chr8:22308306-22308361 5.92727 
chr8:22310327-22310339 6 
chr8:22311318-22311354 5.13889 
chr8:22311953-22311973 5.85 
chr8:22312568-22312591 5.86957 
chr8:22314496-22314629 5.85714 
chr8:22314834-22314854 5.75 
chr8:22315606-22315639 5.81818 
chr8:22316110-22316171 5.83607 
chr8:22316968-22316984 6 
chr8:22317648-22317680 5.40625 
chr8:22319580-22319606 5.69231 
chr8:22320069-22320096 6 
chr8:22322489-22322501 6 
chr8:22324705-22324738 5.39394 
chr8:22324942-22324967 5.64 
chr8:22327476-22327489 6 
chr8:22327534-22327607 5.65753 
chr8:22328793-22328806 6 
chr8:22329294-22329312 5.72222 
chr8:22329876-22329915 6 
chr8:22331391-22331418 5.77778 
chr8:22332428-22332457 5.58621 
chr8:22334444-22334457 6 
chr8:22334986-22335010 5.91667 
chr8:22335134-22335152 5.94444 
chr8:22335348-22335372 6 
chr8:22337256-22337285 5.93103 
chr8:22337763-22337800 5.86486 
chr8:22337983-22338004 5.66667 
chr8:22338854-22338896 5.78571 
chr8:22340774-22340811 5.75676 
chr8:22341518-22341539 5.80952 
chr8:22344231-22344256 5.92 
chr8:22347077-22347337 5.59231 
chr8:22347952-22347975 5.78261 
chr8:22350889-22350915 5.5 
chr8:22353062-22353088 5.76923 
chr8:22353998-22354023 6 
chr8:22355958-22355972 6 
chr8:22356958-22356979 5.90476 
chr8:22358671-22358690 6 
chr8:22359542-22359561 5.68421 
chr8:22359802-22359817 6 
chr8:22360377-22360410 6 
chr8:22362199-22362248 5.69388 
chr8:22362394-22362422 5.71429 
chr8:22362537-22362557 6 
chr8:22364432-22364483 5.90196 
chr8:22364635-22364665 5.6 
chr8:22367695-22367709 6 
chr8:22371761-22371779 6 
chr8:22371977-22372007 5.36667 
chr8:22372160-22372216 5.48214 
chr8:22373408-22373464 5.89286 
chr8:22376949-22376979 5.23333 
chr8:22378004-22378025 5.61905 
chr8:22379476-22379519 5.48837 
chr8:22379641-22379670 5.7931 
chr8:22382922-22383094 5.82558 
chr8:22386128-22386151 5.6087 
chr8:22387599-22387630 5.70968 
chr8:22388021-22388047 6 
chr8:22388342-22388364 6 
chr8:22391709-22391721 6 
chr8:22393003-22393022 6 
chr8:22398733-22398758 5.8 
chr8:22401133-22401168 6 
chr8:22402216-22402235 6 
chr8:22409372-22409387 6 
chr8:22409823-22409870 5.34043 
chr8:22411919-22411953 5.26471 
chr8:22413361-22413399 5.84211 
chr8:22414952-22414971 5.78947 
chr8:22415153-22415172 5.89474 
chr8:22417216-22417237 5.90476 
chr8:22417569-22417591 5.63636 
chr8:22418345-22418390 5.91111 
chr8:22418574-22418604 5.26667 
chr8:22422789-22422818 5.31034 
chr8:22428218-22428262 5.38636 
chr8:22433097-22433129 5.40625 
chr8:22433415-22433441 6 
chr8:22433541-22433573 5.84375 
chr8:22434169-22434194 5.72 
chr8:22437829-22437854 5.32 
chr8:22440091-22440108 6 
chr8:22441367-22441392 6 
chr8:22441683-22441697 6 
chr8:22443148-22443170 5.59091 
chr8:22444984-22445026 5.45238 
chr8:22447426-22447445 5.94737 
chr8:22449550-22449607 5.89474 
chr8:22450380-22450405 5.56 
chr8:22450737-22450760 5.43478 
chr8:22451090-22451111 6 
chr8:22453466-22453487 5.7619 
chr8:22454979-22455005 5.26923 
chr8:22456543-22456844 5.701 
chr8:22456854-22457009 5.45161 
chr8:22457046-22457102 5.66071 
chr8:22457206-22457220 6 
chr8:22457391-22457419 5.39286 
chr8:22459228-22459251 5.56522 
chr8:22459854-22459882 5.42857 
chr8:22462376-22462406 5.56667 
chr8:22464980-22464995 6 
chr8:22465629-22465646 5.82353 
chr8:22466542-22466576 5.61765 
chr8:22468538-22468583 5.53333 
chr8:22468873-22468981 5.7963 
chr8:22470868-22470889 6 
chr8:22473651-22473679 5.64286 
chr8:22474379-22474404 6 
chr8:22477078-22477094 6 
chr8:22477930-22477943 6 
chr8:22481693-22481727 5.32353 
chr8:22497857-22497879 5.59091 
chr8:22502678-22502690 6 
chr8:22502810-22502840 5.5 
chr8:22503008-22503069 5.59016 
chr8:22505649-22505666 5.82353 
chr8:22506407-22506462 5.85455 
chr8:22507209-22507245 6 
chr8:22507325-22507366 6 
chr8:22507410-22507460 5.3 
chr8:22510010-22510029 5.68421 
chr8:22511438-22511451 6 
chr8:22514862-22514895 5.60606 
chr8:22518865-22518883 6 
chr8:22520309-22520325 5.875 
chr8:22520720-22520738 6 
chr8:22520953-22520970 6 
chr8:22523799-22523839 5.3 
chr8:22523849-22523879 5.36667 
chr8:22523932-22523956 5.41667 
chr8:22532535-22532558 5.6087 
chr8:22533823-22533854 5.58065 
chr8:22539932-22539960 5.64286 
chr8:22542913-22542966 5.83019 
chr8:22545135-22545170 5.28571 
chr8:22546090-22546112 6 
chr8:22546493-22546549 5.39286 
chr8:22546790-22546823 5.72727 
chr8:22547423-22547464 5.60976 
chr8:22549255-22549274 5.78947 
chr8:22550148-22550225 5.66234 
chr8:22550239-22550293 5.38889 
chr8:22550471-22550501 6 
chr8:22550589-22550615 5.65385 
chr8:22550720-22550769 5.55102 
chr8:22550832-22550849 5.76471 
chr8:22550858-22550944 5.82558 
chr8:22552487-22552501 6 
chr8:22553065-22553080 6 
chr8:22554647-22554701 5.75926 
chr8:22554943-22554968 5.52 
chr8:22555847-22555874 5.92593 
chr8:22557101-22557287 5.88172 
chr8:22557478-22557492 6 
chr8:22560165-22560177 6 
chr8:22560528-22560542 6 
chr8:22563760-22563790 5.96667 
chr8:22565450-22565505 5.94545 
chr8:22566143-22566163 6 
chr8:22566362-22567103 5.53711 
chr8:22568533-22568551 6 
chr8:22569212-22569247 5.94286 
chr8:22569586-22569605 5.89474 
chr8:22572048-22572060 6 
chr8:22572402-22572415 6 
chr8:22572905-22572941 5.30556 
chr8:22573598-22573619 5.57143 
chr8:22574950-22574980 5.53333 
chr8:22577319-22577354 5.51429 
chr8:22583512-22583542 5.96667 
chr8:22584809-22584891 5.42683 
chr8:22585359-22585388 5.51724 
chr8:22586010-22586128 5.71186 
chr8:22586947-22586979 5.15625 
chr8:22588741-22588773 5.5 
chr8:22589128-22589182 5.92593 
chr8:22589335-22589365 5.76667 
chr8:22590072-22590105 5.45455 
chr8:22590147-22590214 5.58209 
chr8:22591305-22591369 5.76562 
chr8:22594807-22594824 6 
chr8:22596248-22596304 5.30357 
chr8:22596344-22596389 5.51111 
chr8:22597401-22597427 5.34615 
chr8:22597653-22597685 5.71875 
chr8:22600684-22600715 5.19355 
chr8:22604073-22604106 5.63636 
chr8:22604120-22604172 5.65385 
chr8:22604502-22604525 5.47826 
chr8:22607318-22607331 6 
chr8:22609094-22609165 5.85915 
chr8:22609385-22609423 5.36842 
chr8:22611459-22611485 6 
chr8:22612839-22612861 6 
chr8:22616759-22616776 5.82353 
chr8:22618738-22618772 5.70588 
chr8:22619310-22619340 5.7 
chr8:22622607-22622667 5.75 
chr8:22626680-22626702 5.86364 
chr8:22629001-22629017 5.9375 
chr8:22629990-22630021 5.87097 
chr8:22634739-22634764 5.36 
chr8:22636563-22636601 5.31579 
chr8:22637591-22637615 5.58333 
chr8:22641171-22641200 5.89655 
chr8:22641877-22641892 5.86667 
chr8:22643781-22643806 5.92 
chr8:22647511-22647536 5.36 
chr8:22647710-22647743 5.54545 
chr8:22650946-22650960 6 
chr8:22652624-22652701 5.94805 
chr8:22653770-22653797 6 
chr8:22654452-22654475 5.65217 
chr8:22654766-22654796 5.73333 
chr8:22656219-22656262 5.97674 
chr8:22657055-22657077 5.59091 
chr8:22659208-22659247 5.66667 
chr8:22661174-22661210 6 
chr8:22661972-22661992 5.8 
chr8:22662835-22662857 6 
chr8:22663391-22663422 6 
chr8:22663555-22663582 5.33333 
chr8:22664127-22664141 6 
chr8:22665299-22665329 5.56667 
chr8:22665346-22665413 5.61194 
chr8:22665502-22665530 5.57143 
chr8:22665541-22665648 5.41121 
chr8:22665660-22665722 5.37097 
chr8:22665743-22665789 5.58696 
chr8:22665820-22665866 5.43478 
chr8:22666348-22666384 5.61111 
chr8:22667246-22667272 5.53846 
chr8:22668179-22668252 5.89041 
chr8:22668390-22668423 6 
chr8:22668581-22668609 5.89286 
chr8:22673240-22673260 5.65 
chr8:22677103-22677137 6 
chr8:22677909-22677943 5.26471 
chr8:22678015-22678043 5.5 
chr8:22678165-22678183 5.77778 
chr8:22679867-22679895 5.67857 
chr8:22680024-22680061 5.43243 
chr8:22681044-22681066 5.5 
chr8:22686917-22686931 5.92857 
chr8:22687626-22687654 6 
chr8:22687813-22687827 6 
chr8:22690378-22690403 5.32 
chr8:22691919-22691940 5.61905 
chr8:22695403-22695424 6 
chr8:22697882-22697933 5.60784 
chr8:22700339-22700354 5.86667 
chr8:22701748-22701763 6 
chr8:22702117-22702155 5.44737 
chr8:22702882-22702894 6 
chr8:22705992-22706018 5.38462 
chr8:22708069-22708102 6 
chr8:22710186-22710211 5.68 
chr8:22712439-22712464 6 
chr8:22712513-22712552 6 
chr8:22713481-22713497 5.9375 
chr8:22713560-22713575 6 
chr8:22714226-22714261 5.65714 
chr8:22714754-22714794 5.7 
chr8:22717629-22717738 5.7156 
chr8:22720312-22720326 6 
chr8:22722869-22722899 5.8 
chr8:22723056-22723068 6 
chr8:22723114-22723127 5.92308 
chr8:22726631-22726651 5.6 
chr8:22726829-22726854 5.56 
chr8:22729065-22729081 6 
chr8:22732804-22732836 5.4375 
chr8:22735162-22735184 5.81818 
chr8:22735447-22735473 5.88462 
chr8:22735723-22735758 5.85714 
chr8:22738414-22738426 6 
chr8:22744602-22744673 5.61972 
chr8:22745650-22745681 5.45161 
chr8:22747195-22747223 6 
chr8:22747985-22747998 5.92308 
chr8:22748752-22748766 6 
chr8:22751921-22751943 5.90909 
chr8:22754512-22754569 5.64912 
chr8:22755904-22755939 6 
chr8:22759659-22759690 5.77419 
chr8:22759841-22759854 6 
chr8:22763991-22764038 5.38298 
chr8:22764139-22764155 5.8125 
chr8:22765024-22765060 5.80556 
chr8:22765878-22765912 5.94118 
chr8:22768846-22768874 5.39286 
chr8:22769289-22769307 5.83333 
chr8:22771498-22771513 6 
chr8:22774158-22774203 5.95556 
chr8:22776431-22776466 5.68571 
chr8:22779021-22779045 5.54167 
chr8:22780082-22780105 5.95652 
chr8:22783481-22783502 5.95238 
chr8:22783851-22783870 6 
chr8:22784766-22784785 5.73684 
chr8:22785854-22785885 6 
chr8:22789086-22789112 5.92308 
chr8:22790029-22790050 5.61905 
chr8:22792191-22792207 6 
chr8:22792230-22792267 5.13514 
chr8:22792287-22792300 6 
chr8:22793326-22793339 5.92308 
chr8:22795291-22795333 5.95238 
chr8:22799994-22800023 5.93103 
chr8:22800037-22800059 5.90909 
chr8:22800192-22800223 5.6129 
chr8:22800906-22800931 5.56 
chr8:22802585-22802604 5.78947 
chr8:22804822-22804847 6 
chr8:22808084-22808114 5.3 
chr8:22808696-22808728 5.4375 
chr8:22808757-22808777 6 
chr8:22809849-22809866 5.82353 
chr8:22811820-22811862 5.83333 
chr8:22813077-22813095 6 
chr8:22814166-22814184 6 
chr8:22816315-22816334 6 
chr8:22816744-22816773 5.68966 
chr8:22817514-22817540 5.61538 
chr8:22817694-22817736 5.52381 
chr8:22817745-22817767 5.81818 
chr8:22817812-22817841 5.89655 
chr8:22818924-22818946 6 
chr8:22819692-22819737 5.77778 
chr8:22821270-22821305 5.8 
chr8:22821596-22821641 5.97778 
chr8:22822292-22822342 5.92 
chr8:22823865-22823887 5.90909 
chr8:22823903-22823933 5.43333 
chr8:22825115-22825136 6 
chr8:22825722-22825754 5.40625 
chr8:22828116-22828148 5.53125 
chr8:22832298-22832354 5.53571 
chr8:22832532-22832556 5.75 
chr8:22833313-22833345 5.65625 
chr8:22833660-22833695 5.82857 
chr8:22835997-22836025 6 
chr8:22836086-22836105 5.63158 
chr8:22837203-22837294 5.71429 
chr8:22840849-22840878 5.68966 
chr8:22840998-22841024 5.69231 
chr8:22842434-22842453 6 
chr8:22843653-22843677 6 
chr8:22843778-22843796 6 
chr8:22845666-22845685 6 
chr8:22847569-22847589 6 
chr8:22848120-22848147 5.25926 
chr8:22848928-22848956 5.32143 
chr8:22850642-22850679 5.7027 
chr8:22854009-22854090 6 
chr8:22856237-22856254 6 
chr8:22856657-22856674 6 
chr8:22857000-22857022 5.59091 
chr8:22857122-22857141 5.94737 
chr8:22857854-22857886 5.1875 
chr8:22863799-22863814 6 
chr8:22864733-22864755 5.77273 
chr8:22866667-22866730 5.74603 
chr8:22868896-22868937 5.41463 
chr8:22870297-22870329 5.71875 
chr8:22870999-22871022 5.73913 
chr8:22873913-22873939 5.69231 
chr8:22874347-22874368 5.80952 
chr8:22881210-22881246 5.22222 
chr8:22882490-22882512 6 
chr8:22882663-22882678 5.93333 
chr8:22882959-22882983 5.45833 
chr8:22883778-22883830 5.38462 
chr8:22887817-22887838 5.52381 
chr8:22888580-22888601 5.80952 
chr8:22888888-22888921 6 
chr8:22889425-22889437 6 
chr8:22891098-22891129 6 
chr8:22891317-22891351 5.55882 
chr8:22893211-22893235 5.66667 
chr8:22895973-22895994 5.57143 
chr8:22897088-22897107 5.78947 
chr8:22897697-22897845 5.46622 
chr8:22897854-22897987 5.20301 
chr8:22898003-22898035 5.40625 
chr8:22898563-22898585 5.63636 
chr8:22899042-22899066 5.75 
chr8:22899116-22899131 6 
chr8:22901103-22901156 5.67925 
chr8:22902573-22902591 6 
chr8:22904128-22904142 6 
chr8:22904870-22904882 6 
chr8:22905950-22905964 6 
chr8:22906433-22906454 5.80952 
chr8:22909797-22909811 6 
chr8:22912631-22912652 5.80952 
chr8:22913029-22913047 5.83333 
chr8:22914549-22914561 6 
chr8:22914939-22914957 5.88889 
chr8:22917010-22917033 5.65217 
chr8:22918896-22918932 5.36111 
chr8:22919718-22919751 5.93939 
chr8:22920859-22920871 6 
chr8:22923473-22923500 5.51852 
chr8:22924411-22924433 5.86364 
chr8:22924487-22924503 5.875 
chr8:22925878-22925941 5.42857 
chr8:22926944-22927085 5.53901 
chr8:22928274-22928295 5.7619 
chr8:22932475-22932519 5.86364 
chr8:22934865-22934882 6 
chr8:22935166-22935203 5.75676 
chr8:22935749-22935771 5.59091 
chr8:22936362-22936384 6 
chr8:22937330-22937349 5.63158 
chr8:22937503-22937516 6 
chr8:22939809-22939854 5.33333 
chr8:22941144-22941169 5.44 
chr8:22941224-22941249 5.56 
chr8:22941796-22941831 5.57143 
chr8:22945833-22945857 5.83333 
chr8:22949316-22949376 5.81667 
chr8:22950295-22950328 5.33333 
chr8:22951098-22951147 6 
chr8:22952394-22952424 5.36667 
chr8:22956757-22956795 5.71053 
chr8:22958100-22958115 6 
chr8:22961160-22961185 5.44 
chr8:22961450-22961471 6 
chr8:22963941-22963955 6 
chr8:22964687-22964736 5.71429 
chr8:22965666-22965720 5.7963 
chr8:22967147-22967171 6 
chr8:22967582-22967603 6 
chr8:22968314-22968340 5.34615 
chr8:22968707-22968739 5.78125 
chr8:22971943-22971974 5.80645 
chr8:22976225-22976270 5.64444 
chr8:22977934-22977989 5.63636 
chr8:22979448-22979468 5.6 
chr8:22980268-22980280 6 
chr8:22981656-22981690 5.23529 
chr8:22981807-22981826 6 
chr8:22982122-22982135 6 
chr8:22982479-22982511 5.96875 
chr8:22983484-22983512 5.60714 
chr8:22983726-22983744 6 
chr8:22984892-22984912 5.65 
chr8:22988230-22988250 6 
chr8:22988996-22989020 6 
chr8:22989735-22989751 6 
chr8:22990179-22990226 5.74468 
chr8:22991216-22991241 5.92 
chr8:22994295-22994328 5.75758 
chr8:22997888-22997932 5.86364 
chr8:23000249-23000274 5.52 
chr8:23000476-23000502 6 
chr8:23005579-23005603 6 
chr8:23005751-23005782 5.77419 
chr8:23006702-23006734 5.96875 
chr8:23007059-23007097 5.65789 
chr8:23008480-23008523 5.37209 
chr8:23013211-23013241 6 
chr8:23013328-23013367 5.64103 
chr8:23013762-23013795 5.33333 
chr8:23014070-23014089 5.84211 
chr8:23015632-23015665 5.48485 
chr8:23016602-23016657 5.76364 
chr8:23020424-23020447 5.6087 
chr8:23020602-23020624 6 
chr8:23020929-23020951 6 
chr8:23022962-23022982 5.75 
chr8:23027466-23027481 6 
chr8:23028637-23028662 6 
chr8:23030302-23030336 5.58824 
chr8:23033650-23033682 5.875 
chr8:23035413-23035453 6 
chr8:23035970-23035984 6 
chr8:23037014-23037031 6 
chr8:23037818-23037832 6 
chr8:23039774-23039789 6 
chr8:23041851-23041872 5.85714 
chr8:23042042-23042057 6 
chr8:23042616-23042642 5.53846 
chr8:23043561-23043585 5.95833 
chr8:23043749-23043773 5.75 
chr8:23047223-23047293 5.3 
chr8:23048112-23048135 5.65217 
chr8:23048644-23048666 5.63636 
chr8:23052876-23052906 5.6 
chr8:23053473-23053490 5.82353 
chr8:23056124-23056149 5.96 
chr8:23056241-23056297 5.71429 
chr8:23058117-23058134 5.82353 
chr8:23062327-23062354 5.33333 
chr8:23063224-23063236 6 
chr8:23063335-23063347 6 
chr8:23063550-23063600 5.32 
chr8:23063624-23063662 5.21053 
chr8:23063690-23063711 5.57143 
chr8:23065413-23065425 6 
chr8:23065872-23065898 5.38462 
chr8:23065957-23065983 6 
chr8:23068193-23068218 6 
chr8:23070854-23070895 5.17073 
chr8:23070949-23070973 6 
chr8:23071466-23071478 6 
chr8:23073035-23073070 5.82857 
chr8:23075445-23075479 5.58824 
chr8:23075656-23075721 5.53846 
chr8:23076599-23076620 5.61905 
chr8:23080569-23080589 5.6 
chr8:23081812-23081847 5.74286 
chr8:23082991-23083008 6 
chr8:23084004-23084017 6 
chr8:23084908-23084928 6 
chr8:23086823-23086841 6 
chr8:23089626-23089653 5.66667 
chr8:23089811-23089823 6 
chr8:23089976-23089998 5.59091 
chr8:23091435-23091454 5.68421 
chr8:23091655-23091681 5.92308 
chr8:23092414-23092428 6 
chr8:23092716-23092730 6 
chr8:23092885-23092899 6 
chr8:23093028-23093046 5.88889 
chr8:23097206-23097218 6 
chr8:23097928-23097966 5.89474 
chr8:23098152-23098190 5.36842 
chr8:23098346-23098378 5.53125 
chr8:23098880-23098902 6 
chr8:23099221-23099249 5.5 
chr8:23099599-23099619 5.8 
chr8:23099748-23099760 6 
chr8:23101647-23101663 6 
chr8:23105414-23105441 5.55556 
chr8:23108133-23108173 6 
chr8:23111524-23111565 5.70732 
chr8:23111895-23111913 5.83333 
chr8:23112137-23112166 5.86207 
chr8:23113284-23113296 6 
chr8:23114302-23114318 6 
chr8:23114604-23114616 6 
chr8:23116656-23116694 5.78947 
chr8:23121614-23121639 5.96 
chr8:23121687-23121712 5.4 
chr8:23124088-23124123 6 
chr8:23124495-23124513 5.88889 
chr8:23124933-23124947 6 
chr8:23128264-23128281 5.82353 
chr8:23131329-23131346 6 
chr8:23132587-23132600 6 
chr8:23132927-23132961 5.23529 
chr8:23133117-23133130 6 
chr8:23134190-23134227 5.59459 
chr8:23136007-23136044 5.83784 
chr8:23136799-23136825 5.65385 
chr8:23137233-23137285 5.28846 
chr8:23138113-23138125 6 
chr8:23139030-23139054 5.375 
chr8:23142754-23142774 5.95 
chr8:23142969-23142992 5.52174 
chr8:23143602-23143718 5.81897 
chr8:23147897-23147928 5.48387 
chr8:23149562-23149615 5.41509 
chr8:23150126-23150147 5.7619 
chr8:23152410-23152456 5.56522 
chr8:23157145-23157174 5.34483 
chr8:23163000-23163030 5.23333 
chr8:23163319-23163343 6 
chr8:23164969-23164997 5.39286 
chr8:23165466-23165481 6 
chr8:23166484-23166510 5.84615 
chr8:23172301-23172391 5.66667 
chr8:23175687-23175707 5.65 
chr8:23175938-23175969 6 
chr8:23181208-23181230 5.77273 
chr8:23186222-23186265 5.74419 
chr8:23187074-23187102 5.32143 
chr8:23187845-23187884 5.82051 
chr8:23188687-23188723 5.33333 
chr8:23189548-23189595 5.91489 
chr8:23189662-23189950 5.5625 
chr8:23189963-23190098 5.55556 
chr8:23190122-23190346 5.58929 
chr8:23190354-23190423 5.56522 
chr8:23192316-23192342 5.69231 
chr8:23193969-23193997 5.42857 
chr8:23199117-23199152 5.4 
chr8:23199421-23199453 5.8125 
chr8:23199931-23199957 6 
chr8:23200243-23200274 5.45161 
chr8:23201895-23201988 5.32258 
chr8:23202064-23202134 5.7 
chr8:23203581-23203737 5.87179 
chr8:23204669-23204721 5.92308 
chr8:23204871-23204883 6 
chr8:23205162-23205194 5.5 
chr8:23205767-23205786 5.63158 
chr8:23206080-23206095 6 
chr8:23206389-23206421 5.90625 
chr8:23210506-23210576 5.45714 
chr8:23212101-23212128 5.59259 
chr8:23212445-23212485 5.9 
chr8:23213025-23213048 6 
chr8:23215029-23215043 6 
chr8:23218251-23218281 5.6 
chr8:23218388-23218428 5.6 
chr8:23219354-23219386 5.875 
chr8:23224545-23224580 5.74286 
chr8:23227758-23227772 6 
chr8:23229264-23229293 6 
chr8:23229724-23229741 5.88235 
chr8:23230487-23230507 5.85 
chr8:23231602-23231621 5.63158 
chr8:23237904-23237919 6 
chr8:23238149-23238165 5.8125 
chr8:23240029-23240044 6 
chr8:23241158-23241187 5.82759 
chr8:23242748-23242769 5.71429 
chr8:23242926-23242938 6 
chr8:23245461-23245476 5.86667 
chr8:23246105-23246178 5.68493 
chr8:23246710-23246732 5.68182 
chr8:23248448-23248475 6 
chr8:23248749-23248768 5.78947 
chr8:23251909-23251923 6 
chr8:23252764-23252796 5.78125 
chr8:23252830-23252843 6 
chr8:23253203-23253223 5.9 
chr8:23253832-23253877 5.75556 
chr8:23255291-23255312 5.80952 
chr8:23255473-23255493 6 
chr8:23259498-23259634 5.35294 
chr8:23259775-23259849 5.25676 
chr8:23262933-23262956 5.43478 
chr8:23263843-23263859 6 
chr8:23266616-23266639 5.91304 
chr8:23267229-23267255 5.69231 
chr8:23267563-23267580 5.76471 
chr8:23268714-23268758 6 
chr8:23269792-23269809 5.82353 
chr8:23270554-23270587 5.75758 
chr8:23271519-23271561 5.83333 
chr8:23272354-23272384 5.93333 
chr8:23273017-23273066 5.91837 
chr8:23280596-23280636 5.575 
chr8:23284637-23284657 6 
chr8:23292044-23292061 6 
chr8:23301532-23301554 5.5 
chr8:23301864-23301904 5.425 
chr8:23308518-23308546 5.92857 
chr8:23310002-23310033 5.35484 
chr8:23315155-23315183 5.25 
chr8:23317229-23317250 5.66667 
chr8:23318207-23318224 5.76471 
chr8:23319034-23319054 6 
chr8:23320419-23320454 5.77143 
chr8:23321528-23321553 5.6 
chr8:23321935-23321980 5.46667 
chr8:23323076-23323104 5.96429 
chr8:23323597-23323639 5.5 
chr8:23323938-23323964 6 
chr8:23324975-23324998 5.91304 
chr8:23325091-23325116 5.4 
chr8:23325311-23325328 6 
chr8:23326365-23326385 5.9 
chr8:23326511-23326530 6 
chr8:23329630-23329695 6 
chr8:23330312-23330344 5.5 
chr8:23335949-23335979 5.16667 
chr8:23341206-23341219 6 
chr8:23342110-23342147 5.75676 
chr8:23342958-23342993 6 
chr8:23343530-23343560 5.8 
chr8:23343570-23343675 5.72381 
chr8:23345057-23345087 5.26667 
chr8:23345442-23345463 5.57143 
chr8:23347277-23347305 5.39286 
chr8:23351718-23351741 5.43478 
chr8:23356491-23356509 6 
chr8:23357819-23357867 5.4375 
chr8:23358085-23358107 5.77273 
chr8:23358559-23358573 6 
chr8:23359293-23359317 6 
chr8:23360401-23360424 5.6087 
chr8:23360568-23360597 5.41379 
chr8:23360871-23360887 6 
chr8:23361930-23361971 6 
chr8:23362658-23362681 5.82609 
chr8:23363123-23363171 5.39583 
chr8:23369539-23369560 6 
chr8:23369716-23369738 6 
chr8:23372787-23372810 6 
chr8:23374081-23374095 6 
chr8:23374842-23374858 6 
chr8:23378182-23378227 5.97778 
chr8:23380179-23380412 5.93133 
chr8:23381247-23381276 5.72414 
chr8:23382268-23382299 5.83871 
chr8:23383960-23383988 5.85714 
chr8:23384016-23384126 5.48182 
chr8:23384166-23384442 5.61232 
chr8:23384477-23384519 5.2381 
chr8:23384533-23384650 5.22222 
chr8:23389416-23389430 6 
chr8:23391250-23391264 6 
chr8:23391428-23391474 5.6087 
chr8:23391801-23391821 5.65 
chr8:23394708-23394722 6 
chr8:23395893-23395928 5.6 
chr8:23396035-23396068 5.81818 
chr8:23399887-23399903 5.875 
chr8:23400191-23400206 6 
chr8:23400371-23400405 5.44118 
chr8:23403345-23403362 6 
chr8:23404001-23404143 5.77465 
chr8:23405679-23405705 5.61538 
chr8:23405990-23406004 6 
chr8:23407694-23407726 5.8125 
chr8:23409095-23409118 5.47826 
chr8:23410932-23410961 5.7931 
chr8:23414067-23414178 5.8018 
chr8:23414802-23414817 5.86667 
chr8:23416850-23416890 5.85 
chr8:23417778-23417801 6 
chr8:23420694-23420719 6 
chr8:23421974-23422073 5.58586 
chr8:23422336-23422426 5.67778 
chr8:23422441-23422460 5.68421 
chr8:23424000-23424030 5.8 
chr8:23424115-23424147 5.46875 
chr8:23425339-23425364 6 
chr8:23426455-23426476 5.71429 
chr8:23426915-23426936 6 
chr8:23427919-23427936 5.82353 
chr8:23429716-23429756 6 
chr8:23438341-23438378 5.89189 
chr8:23440260-23440281 6 
chr8:23441635-23441655 6 
chr8:23443314-23443336 6 
chr8:23445298-23445335 5.43243 
chr8:23447774-23447884 5.75455 
chr8:23448178-23448205 5.55556 
chr8:23449123-23449143 6 
chr8:23452194-23452213 5.89474 
chr8:23456977-23456992 5.93333 
chr8:23457101-23457120 5.68421 
chr8:23458250-23458285 5.54286 
chr8:23459201-23459224 5.86957 
chr8:23459641-23459670 5.37931 
chr8:23459834-23459854 5.65 
chr8:23463081-23463104 6 
chr8:23464498-23464535 5.54054 
chr8:23466435-23466447 6 
chr8:23466728-23466748 5.9 
chr8:23468647-23468685 5.55263 
chr8:23473621-23473652 5.06452 
chr8:23475393-23475431 5.60526 
chr8:23479097-23479118 5.57143 
chr8:23479982-23479995 6 
chr8:23480253-23480267 6 
chr8:23480706-23480778 5.68056 
chr8:23481696-23481708 6 
chr8:23485474-23485512 6 
chr8:23486489-23486512 6 
chr8:23488354-23488379 5.32 
chr8:23488427-23488449 5.77273 
chr8:23488799-23488851 6 
chr8:23491351-23491370 6 
chr8:23491928-23492100 5.94767 
chr8:23492777-23492806 6 
chr8:23495269-23495304 5.91429 
chr8:23496854-23496887 5.45455 
chr8:23498986-23498999 6 
chr8:23499594-23499617 5.56522 
chr8:23508978-23508991 6 
chr8:23509938-23510134 5.80612 
chr8:23515252-23515292 5.3 
chr8:23517481-23517517 5.66667 
chr8:23523707-23523727 6 
chr8:23527431-23527454 5.6087 
chr8:23527479-23527505 5.69231 
chr8:23528033-23528061 5.60714 
chr8:23531505-23531527 5.81818 
chr8:23532001-23532036 5.57143 
chr8:23532854-23532885 5.48387 
chr8:23535078-23535109 6 
chr8:23535534-23535548 6 
chr8:23537638-23537660 6 
chr8:23540213-23540238 5.88 
chr8:23540618-23540673 5.72727 
chr8:23542155-23542167 6 
chr8:23545111-23545163 5.96154 
chr8:23545616-23545633 6 
chr8:23547936-23547951 6 
chr8:23555354-23555376 5.95455 
chr8:23555968-23555982 6 
chr8:23556835-23556848 6 
chr8:23558432-23558473 5.65854 
chr8:23558699-23558726 5.22222 
chr8:23560727-23560757 5.8 
chr8:23561207-23561244 6 
chr8:23561354-23561415 5.83607 
chr8:23562512-23562533 5.80952 
chr8:23563038-23563071 5.42424 
chr8:23564964-23564980 6 
chr8:23565365-23565460 5.61053 
chr8:23565607-23565622 6 
chr8:23565984-23566127 5.83916
[truncated: 2,094,537 more chars]
