# Supplementary material for: MsDetector: toward a standard computational tool for DNA microsatellites detection
Source: Nucleic Acids Res. 2012 Oct 2;41(1):e22. doi: 10.1093/nar/gks881 (PMC3592430; doi:10.1093/nar/gks881)
Supplement: Supplementary Data [file supp_gks881_nar-01766-met-n-2012-File009.gz › dataset7HumanMs/chr8_fp.rep]

chr8:462489-462516 5.44444 
chr8:1158701-1158725 5.5 
chr8:1756620-1756641 5.90476 
chr8:1907872-1907901 5.24138 
chr8:2105833-2105845 6 
chr8:2453675-2453692 5.76471 
chr8:2541767-2541791 5.41667 
chr8:2605747-2605760 5.92308 
chr8:2837236-2837256 5.75 
chr8:3411038-3411065 5.22222 
chr8:4085701-4085713 6 
chr8:4616303-4616329 5.30769 
chr8:4728695-4728726 5.25806 
chr8:6303266-6303287 5.95238 
chr8:6639465-6639495 5.23333 
chr8:6882170-6882197 5.44444 
chr8:7450787-7450814 5.37037 
chr8:7865506-7865531 5.36 
chr8:8261034-8261048 6 
chr8:8390154-8390187 5.18182 
chr8:8427665-8427695 5.33333 
chr8:8848519-8848546 5.22222 
chr8:9537369-9537381 6 
chr8:9563638-9563655 5.94118 
chr8:9963515-9963529 6 
chr8:10630158-10630180 5.72727 
chr8:10662026-10662048 5.5 
chr8:11348434-11348472 5.31579 
chr8:12293107-12293127 5.6 
chr8:12300574-12300602 5.17857 
chr8:12364531-12364554 5.52174 
chr8:12616935-12616947 6 
chr8:13332509-13332540 5.48387 
chr8:13661691-13661705 6 
chr8:14463295-14463322 5.2963 
chr8:14710089-14710107 5.77778 
chr8:15105018-15105030 6 
chr8:15292507-15292532 5.36 
chr8:15581310-15581336 5.30769 
chr8:15618208-15618237 5.31034 
chr8:16289899-16289918 5.63158 
chr8:16318786-16318811 5.32 
chr8:17025676-17025696 5.8 
chr8:17055074-17055100 5.30769 
chr8:17207185-17207214 5.58621 
chr8:17596747-17596766 5.63158 
chr8:18197545-18197567 5.59091 
chr8:18471886-18471913 5.44444 
chr8:19009249-19009279 5.23333 
chr8:19106507-19106539 5.25 
chr8:19141703-19141716 5.92308 
chr8:19828786-19828807 5.52381 
chr8:20430683-20430710 5.22222 
chr8:20527969-20527982 5.92308 
chr8:20675613-20675633 5.6 
chr8:21200492-21200514 5.54545 
chr8:21977527-21977555 5.17857 
chr8:22212282-22212304 5.5 
chr8:22374597-22374626 5.48276 
chr8:22813172-22813189 5.76471 
chr8:23094472-23094500 5.39286 
chr8:23121149-23121178 5.55172 
chr8:23203526-23203550 5.375 
chr8:23208092-23208109 5.94118 
chr8:23335937-23335965 5.21429 
chr8:24085794-24085823 5.31034 
chr8:24686241-24686265 5.375 
chr8:24715270-24715282 6 
chr8:24784647-24784663 5.875 
chr8:25188546-25188567 5.52381 
chr8:25449151-25449172 5.80952 
chr8:25900913-25900928 6 
chr8:26248056-26248082 5.42308 
chr8:26621833-26621854 5.52381 
chr8:26779026-26779039 5.92308 
chr8:27093944-27093975 5.16129 
chr8:27260963-27260977 6 
chr8:27501694-27501714 6 
chr8:27728540-27728574 5.20588 
chr8:27923017-27923035 5.77778 
chr8:28252097-28252127 5.26667 
chr8:28323695-28323707 6 
chr8:28608173-28608185 6 
chr8:29474991-29475020 5.37931 
chr8:29567142-29567171 5.27586 
chr8:30757310-30757336 5.38462 
chr8:30805577-30805590 5.92308 
chr8:30975279-30975303 5.375 
chr8:31102763-31102793 5.3 
chr8:31172196-31172208 6 
chr8:31179652-31179678 5.38462 
chr8:31995141-31995171 5.33333 
chr8:32305140-32305169 5.41379 
chr8:32587060-32587084 5.375 
chr8:32955729-32955743 6 
chr8:33228879-33228898 5.68421 
chr8:33294671-33294692 5.57143 
chr8:33315643-33315662 5.73684 
chr8:33327662-33327675 5.92308 
chr8:33390497-33390523 5.34615 
chr8:33403041-33403054 5.92308 
chr8:33790428-33790441 5.92308 
chr8:34006819-34006844 5.6 
chr8:34248174-34248215 5.21951 
chr8:34659643-34659673 5.5 
chr8:34869261-34869278 5.76471 
chr8:35162607-35162627 5.6 
chr8:35255673-35255701 5.25 
chr8:35835279-35835307 5.46429 
chr8:35956825-35956851 5.42308 
chr8:36414145-36414159 6 
chr8:36540899-36540912 5.92308 
chr8:37215435-37215459 5.79167 
chr8:37845457-37845486 5.27586 
chr8:38332677-38332690 5.92308 
chr8:39250071-39250083 6 
chr8:39363036-39363048 6 
chr8:39364217-39364244 5.22222 
chr8:39844067-39844093 5.46154 
chr8:40370851-40370863 6 
chr8:40393868-40393904 5.19444 
chr8:40400055-40400086 5.12903 
chr8:40602198-40602230 5.21875 
chr8:41020044-41020059 6 
chr8:41072592-41072605 5.92308 
chr8:41311302-41311315 6 
chr8:42345924-42345958 5.14706 
chr8:42374703-42374732 5.17241 
chr8:42465344-42465363 5.73684 
chr8:42916884-42916910 5.42308 
chr8:42943274-42943297 5.43478 
chr8:43016497-43016525 5.28571 
chr8:43106525-43106557 5.3125 
chr8:43616865-43616878 6 
chr8:43639818-43639845 5.55556 
chr8:43664656-43664680 5.375 
chr8:43667225-43667241 5.875 
chr8:47285416-47285440 5.41667 
chr8:47523282-47523294 6 
chr8:47538799-47538819 5.8 
chr8:47843566-47843579 5.92308 
chr8:48218573-48218599 5.30769 
chr8:48752493-48752523 5.16667 
chr8:49045348-49045379 5.3871 
chr8:49342481-49342494 5.92308 
chr8:49495517-49495532 6 
chr8:49539144-49539172 5.5 
chr8:49558801-49558834 5.21212 
chr8:49579734-49579746 6 
chr8:49620523-49620551 5.39286 
chr8:49787483-49787521 5.13158 
chr8:49873663-49873694 5.41935 
chr8:50237869-50237899 5.33333 
chr8:50298458-50298479 5.57143 
chr8:50764313-50764337 5.5 
chr8:50788351-50788370 5.63158 
chr8:50939150-50939166 5.875 
chr8:51008807-51008840 5.15152 
chr8:51138320-51138353 5.33333 
chr8:51350550-51350576 5.30769 
chr8:51390754-51390778 5.41667 
chr8:51429025-51429057 5.25 
chr8:51799487-51799518 5.22581 
chr8:51942560-51942586 5.42308 
chr8:52390048-52390076 5.39286 
chr8:52426417-52426445 5.32143 
chr8:52427783-52427807 5.375 
chr8:52443723-52443752 5.17241 
chr8:52469127-52469140 5.92308 
chr8:52826229-52826248 5.63158 
chr8:52914201-52914228 5.22222 
chr8:53067274-53067305 5.25806 
chr8:53512674-53512700 5.38462 
chr8:53593277-53593293 5.9375 
chr8:53732919-53732943 5.58333 
chr8:53828836-53828852 6 
chr8:53830713-53830739 5.34615 
chr8:54245286-54245319 5.18182 
chr8:54714211-54714236 5.36 
chr8:54987103-54987115 6 
chr8:55098956-55098982 5.30769 
chr8:55134047-55134059 6 
chr8:55297774-55297786 6 
chr8:55394387-55394417 5.26667 
chr8:55402256-55402274 5.77778 
chr8:55423883-55423905 5.59091 
chr8:55699504-55699519 5.93333 
chr8:55861389-55861416 5.44444 
chr8:56037557-56037581 5.45833 
chr8:56123022-56123050 5.5 
chr8:56128270-56128294 5.54167 
chr8:56200482-56200508 5.30769 
chr8:56403048-56403061 5.92308 
chr8:56747237-56747259 5.63636 
chr8:56976625-56976650 5.36 
chr8:56977286-56977305 5.68421 
chr8:57017264-57017280 6 
chr8:57071878-57071918 5.275 
chr8:57135641-57135666 5.48 
chr8:57248571-57248599 5.35714 
chr8:57286432-57286464 5.625 
chr8:57529863-57529885 5.5 
chr8:57864799-57864820 5.61905 
chr8:58201212-58201241 5.48276 
chr8:58212277-58212303 5.26923 
chr8:58390343-58390366 5.52174 
chr8:58580811-58580824 5.92308 
chr8:58788725-58788746 5.71429 
chr8:58969017-58969030 5.92308 
chr8:59794050-59794067 5.88235 
chr8:60075192-60075213 5.57143 
chr8:60287034-60287051 5.82353 
chr8:60439398-60439410 6 
chr8:60745826-60745846 5.9 
chr8:60766127-60766140 6 
chr8:60767869-60767886 5.76471 
chr8:60900804-60900816 6 
chr8:61008144-61008156 6 
chr8:61346180-61346200 5.6 
chr8:61558961-61558974 6 
chr8:61616884-61616909 5.44 
chr8:61688975-61688993 5.88889 
chr8:61980849-61980863 6 
chr8:62001445-62001470 5.4 
chr8:62149647-62149670 5.56522 
chr8:62418933-62418968 5.37143 
chr8:62754131-62754158 5.33333 
chr8:62792277-62792308 5.16129 
chr8:62834126-62834139 5.92308 
chr8:62999256-62999269 5.92308 
chr8:63191894-63191923 5.58621 
chr8:63311429-63311455 5.69231 
chr8:63749989-63750013 5.375 
chr8:63840981-63840995 6 
chr8:63868424-63868444 5.7 
chr8:64003012-64003044 5.1875 
chr8:65184790-65184806 6 
chr8:65236393-65236420 5.22222 
chr8:65399169-65399188 5.63158 
chr8:65510435-65510452 5.76471 
chr8:65676432-65676459 5.40741 
chr8:65916699-65916732 5.18182 
chr8:65997815-65997840 5.32 
chr8:66141305-66141331 5.46154 
chr8:66174830-66174850 5.6 
chr8:66531682-66531706 5.45833 
chr8:66693428-66693461 5.27273 
chr8:66903204-66903216 6 
chr8:67278129-67278156 5.44444 
chr8:67565029-67565051 6 
chr8:67575606-67575621 5.86667 
chr8:67607222-67607254 5.1875 
chr8:67616099-67616122 5.43478 
chr8:67630629-67630656 5.40741 
chr8:68026955-68026978 5.47826 
chr8:68081443-68081471 5.21429 
chr8:68164440-68164465 5.36 
chr8:68244473-68244503 5.33333 
chr8:68526853-68526869 5.875 
chr8:68626935-68626951 6 
chr8:68642661-68642687 5.46154 
chr8:68756695-68756715 5.8 
chr8:68785396-68785417 5.61905 
chr8:68822325-68822363 5.18421 
chr8:69069700-69069720 5.65 
chr8:69214318-69214349 5.29032 
chr8:69495828-69495860 5.28125 
chr8:69782055-69782086 5.32258 
chr8:70158760-70158781 5.57143 
chr8:70238047-70238073 5.34615 
chr8:70466858-70466873 5.86667 
chr8:70563217-70563241 5.375 
chr8:70584327-70584344 5.82353 
chr8:70669349-70669381 5.375 
chr8:70776935-70776947 6 
chr8:70850181-70850207 5.46154 
chr8:70939946-70939974 5.21429 
chr8:71266726-71266751 5.32 
chr8:71538380-71538401 5.57143 
chr8:71577500-71577532 5.40625 
chr8:71620449-71620479 5.16667 
chr8:71950631-71950645 6 
chr8:72160374-72160387 5.92308 
chr8:72176177-72176206 5.27586 
chr8:72211241-72211265 5.54167 
chr8:72228610-72228630 5.9 
chr8:72312240-72312259 5.63158 
chr8:72412492-72412509 5.94118 
chr8:72939642-72939660 5.77778 
chr8:73490814-73490827 5.92308 
chr8:73623767-73623788 5.57143 
chr8:73675157-73675192 5.65714 
chr8:73906644-73906673 5.2069 
chr8:73925914-73925930 5.875 
chr8:73961056-73961084 5.39286 
chr8:73985275-73985307 5.4375 
chr8:74056403-74056426 5.47826 
chr8:74206829-74206851 5.5 
chr8:74596261-74596286 5.36 
chr8:74930830-74930855 5.4 
chr8:75171992-75172022 5.26667 
chr8:75331178-75331194 5.8125 
chr8:75481505-75481532 5.44444 
chr8:75724469-75724494 5.4 
chr8:75953782-75953806 5.58333 
chr8:76068230-76068243 5.92308 
chr8:76214024-76214055 5.12903 
chr8:76216720-76216747 5.25926 
chr8:76520189-76520201 6 
chr8:76878072-76878099 5.37037 
chr8:77082993-77083020 5.2963 
chr8:77167753-77167765 6 
chr8:77341105-77341129 5.5 
chr8:77353783-77353813 5.46667 
chr8:77471830-77471842 6 
chr8:77494758-77494770 6 
chr8:77541070-77541099 5.13793 
chr8:77601649-77601665 5.8125 
chr8:77673107-77673138 5.19355 
chr8:78008632-78008654 5.54545 
chr8:78035530-78035559 5.2069 
chr8:78159742-78159765 5.43478 
chr8:78332128-78332144 5.8125 
chr8:78452590-78452603 6 
chr8:78585999-78586021 5.54545 
chr8:78969816-78969830 6 
chr8:79455405-79455428 5.43478 
chr8:79632864-79632886 5.77273 
chr8:79652527-79652548 5.71429 
chr8:79799506-79799534 5.21429 
chr8:80157634-80157648 6 
chr8:80194070-80194082 6 
chr8:80285738-80285761 5.6087 
chr8:80375918-80375944 5.53846 
chr8:80770748-80770785 5.32432 
chr8:80910987-80911007 5.65 
chr8:80936076-80936094 5.72222 
chr8:80978864-80978896 5.28125 
chr8:81616278-81616302 5.375 
chr8:81813179-81813208 5.51724 
chr8:81822198-81822226 5.25 
chr8:81944693-81944712 5.78947 
chr8:82155013-82155033 5.7 
chr8:82168024-82168045 5.52381 
chr8:82527099-82527134 5.14286 
chr8:82583913-82583937 5.5 
chr8:83033718-83033743 5.36 
chr8:83078281-83078306 5.36 
chr8:83223104-83223126 5.54545 
chr8:83298675-83298696 5.57143 
chr8:83399381-83399408 5.2963 
chr8:83502997-83503029 5.5 
chr8:83539348-83539365 5.82353 
chr8:83587535-83587561 5.38462 
chr8:83633413-83633443 5.3 
chr8:83665073-83665099 5.26923 
chr8:83767879-83767908 5.37931 
chr8:84260566-84260599 5.18182 
chr8:84384682-84384710 5.25 
chr8:84469407-84469435 5.32143 
chr8:85051756-85051769 5.92308 
chr8:85369009-85369036 5.88889 
chr8:85377860-85377881 5.61905 
chr8:85386180-85386206 5.53846 
chr8:85412254-85412276 5.5 
chr8:85418588-85418605 5.82353 
chr8:85482279-85482296 5.82353 
chr8:85574631-85574659 5.17857 
chr8:85904599-85904620 5.57143 
chr8:85985680-85985704 5.45833 
chr8:86224849-86224879 5.1 
chr8:86255806-86255837 5.32258 
chr8:86529915-86529942 5.22222 
chr8:87139417-87139442 5.52 
chr8:87185511-87185537 5.34615 
chr8:87360268-87360289 5.7619 
chr8:87397219-87397249 5.23333 
chr8:87449451-87449476 5.6 
chr8:87551906-87551939 5.21212 
chr8:88182772-88182797 5.4 
chr8:88620722-88620744 5.5 
chr8:88633606-88633631 5.4 
chr8:88828593-88828613 5.7 
chr8:89339728-89339744 5.8125 
chr8:89529260-89529277 5.88235 
chr8:91175065-91175082 5.76471 
chr8:91407322-91407345 5.43478 
chr8:91463607-91463633 5.38462 
chr8:91868313-91868334 5.52381 
chr8:91980222-91980248 5.34615 
chr8:92145055-92145084 5.13793 
chr8:92205580-92205606 5.34615 
chr8:92230470-92230492 5.59091 
chr8:92266404-92266422 5.83333 
chr8:92392835-92392850 6 
chr8:92584638-92584662 5.375 
chr8:92943095-92943112 5.94118 
chr8:93303725-93303768 5.18605 
chr8:93370986-93371010 5.375 
chr8:93514541-93514563 5.5 
chr8:93773980-93773993 5.92308 
chr8:93788396-93788427 5.22581 
chr8:93869414-93869443 5.31034 
chr8:93982160-93982200 5.25 
chr8:94122801-94122822 5.66667 
chr8:94522920-94522942 5.5 
chr8:94849158-94849176 5.88889 
chr8:95036156-95036173 5.94118 
chr8:95217071-95217101 5.4 
chr8:95564350-95564371 5.71429 
chr8:96442212-96442242 5.4 
chr8:96969549-96969561 6 
chr8:97033378-97033401 5.43478 
chr8:97034822-97034850 5.25 
chr8:97604074-97604105 5.70968 
chr8:97880807-97880823 5.875 
chr8:97880942-97880966 5.5 
chr8:98072398-98072422 5.375 
chr8:98384021-98384050 5.31034 
chr8:98410523-98410546 5.56522 
chr8:98499951-98499979 5.25 
chr8:99213884-99213897 5.92308 
chr8:99241745-99241771 5.34615 
chr8:99326574-99326597 5.69565 
chr8:99331543-99331562 5.63158 
chr8:99335585-99335614 5.24138 
chr8:99335864-99335881 5.82353 
chr8:99367094-99367125 5.12903 
chr8:99812785-99812819 5.44118 
chr8:100094050-100094076 5.5 
chr8:100975501-100975516 5.93333 
chr8:101068407-101068431 5.5 
chr8:101206218-101206259 5.2439 
chr8:101335928-101335951 5.47826 
chr8:101475300-101475326 5.30769 
chr8:101923693-101923717 5.41667 
chr8:101956293-101956316 5.43478 
chr8:102252056-102252071 5.86667 
chr8:102340602-102340626 5.41667 
chr8:102356634-102356664 5.2 
chr8:102500829-102500859 5.2 
chr8:103035243-103035273 5.3 
chr8:103117421-103117455 5.61765 
chr8:103266150-103266165 5.93333 
chr8:103314521-103314549 5.39286 
chr8:103587552-103587566 5.92857 
chr8:103771558-103771576 5.77778 
chr8:103953230-103953256 5.42308 
chr8:104085425-104085437 6 
chr8:104134823-104134840 5.94118 
chr8:104164830-104164856 5.30769 
chr8:104258028-104258055 5.25926 
chr8:104673433-104673451 5.83333 
chr8:104729992-104730018 5.38462 
chr8:105001269-105001286 5.82353 
chr8:105119582-105119597 5.93333 
chr8:105142897-105142912 5.93333 
chr8:105177994-105178024 5.13333 
chr8:105798272-105798305 5.36364 
chr8:105973068-105973093 5.52 
chr8:106359899-106359925 5.26923 
chr8:106369204-106369217 5.92308 
chr8:106421175-106421201 5.26923 
chr8:106555217-106555248 5.3871 
chr8:106603530-106603549 5.63158 
chr8:107022704-107022730 5.34615 
chr8:107202507-107202529 5.5 
chr8:107305470-107305482 6 
chr8:107384193-107384211 5.72222 
chr8:107469304-107469324 5.8 
chr8:107495896-107495919 5.69565 
chr8:107943091-107943105 6 
chr8:108289687-108289713 5.30769 
chr8:108532960-108532989 5.41379 
chr8:108794477-108794495 5.83333 
chr8:109142971-109142995 5.375 
chr8:109651918-109651944 5.38462 
chr8:109899960-109899985 5.32 
chr8:110589574-110589588 6 
chr8:110648860-110648873 5.92308 
chr8:111127829-111127855 5.38462 
chr8:111677272-111677298 5.34615 
chr8:111825451-111825477 5.30769 
chr8:112064048-112064076 5.32143 
chr8:112217590-112217614 5.375 
chr8:112457821-112457841 5.65 
chr8:112779655-112779677 5.95455 
chr8:113205901-113205933 5.28125 
chr8:113670915-113670931 5.8125 
chr8:113850868-113850889 5.57143 
chr8:113965127-113965157 5.33333 
chr8:114252451-114252484 5.09091 
chr8:114965211-114965234 5.47826 
chr8:115069878-115069892 6 
chr8:115225445-115225470 5.64 
chr8:115233390-115233413 5.47826 
chr8:115239963-115239976 5.92308 
chr8:115471382-115471407 5.36 
chr8:115901121-115901141 5.7 
chr8:116057277-116057310 5.24242 
chr8:116086692-116086718 5.5 
chr8:116123246-116123265 5.63158 
chr8:116218150-116218186 5.22222 
chr8:116407352-116407389 5.16216 
chr8:116512230-116512248 5.88889 
chr8:116519632-116519659 5.25926 
chr8:116989574-116989587 5.92308 
chr8:117114273-117114289 5.875 
chr8:117533557-117533569 6 
chr8:117628741-117628767 5.5 
chr8:118310734-118310750 5.875 
chr8:118454583-118454616 5.18182 
chr8:118488060-118488089 5.37931 
chr8:119229507-119229520 5.92308 
chr8:119338655-119338668 5.92308 
chr8:119508160-119508189 5.24138 
chr8:120035107-120035143 5.25 
chr8:120861116-120861134 5.83333 
chr8:121384027-121384040 5.92308 
chr8:121650883-121650904 5.52381 
chr8:122213451-122213477 5.5 
chr8:122762870-122762884 6 
chr8:122904808-122904836 5.32143 
chr8:122938723-122938749 5.26923 
chr8:123423423-123423451 5.21429 
chr8:123424836-123424848 6 
chr8:123841976-123842001 5.48 
chr8:123913978-123913999 5.52381 
chr8:124158240-124158259 5.63158 
chr8:124323382-124323410 5.21429 
chr8:124375331-124375355 5.375 
chr8:124466043-124466072 5.2069 
chr8:125117519-125117543 5.45833 
chr8:125514559-125514587 5.25 
chr8:125635066-125635099 5.09091 
chr8:125870264-125870282 5.72222 
chr8:126075662-126075676 5.92857 
chr8:126203873-126203885 6 
chr8:126829021-126829044 5.52174 
chr8:127345876-127345901 5.44 
chr8:127783725-127783754 5.31034 
chr8:128099415-128099441 5.26923 
chr8:128100455-128100476 5.61905 
chr8:128237369-128237396 5.2963 
chr8:128620526-128620553 5.37037 
chr8:128942998-128943010 6 
chr8:129382597-129382622 5.32 
chr8:131009297-131009324 5.25926 
chr8:131009718-131009731 5.92308 
chr8:131205342-131205363 5.52381 
chr8:131565504-131565527 5.43478 
chr8:131886782-131886803 5.61905 
chr8:132184672-132184702 5.3 
chr8:133257295-133257320 5.32 
chr8:133585357-133585378 5.61905 
chr8:133810725-133810741 5.875 
chr8:134123176-134123212 5.11111 
chr8:134285804-134285829 5.48 
chr8:134287088-134287118 5.23333 
chr8:134305976-134306002 5.42308 
chr8:135086692-135086717 5.32 
chr8:135146794-135146820 5.34615 
chr8:135255592-135255610 5.77778 
chr8:135367997-135368010 5.92308 
chr8:135828298-135828332 5.20588 
chr8:135854217-135854244 5.48148 
chr8:135881204-135881227 5.47826 
chr8:136324167-136324181 6 
chr8:136700821-136700833 6 
chr8:137106028-137106047 5.73684 
chr8:137183515-137183541 5.69231 
chr8:137375057-137375087 5.33333 
chr8:137378301-137378320 5.63158 
chr8:137491577-137491617 5.325 
chr8:137511714-137511744 5.2 
chr8:137667884-137667918 5.14706 
chr8:137813559-137813577 5.72222 
chr8:137957785-137957798 6 
chr8:137967811-137967836 5.36 
chr8:138395916-138395932 5.875 
chr8:138450477-138450489 6 
chr8:138667895-138667919 5.375 
chr8:138793289-138793308 5.68421 
chr8:139255686-139255703 5.76471 
chr8:139892191-139892206 5.86667 
chr8:140099100-140099146 5.23913 
chr8:140215458-140215475 5.94118 
chr8:140452093-140452109 5.875 
chr8:140524087-140524106 5.73684 
chr8:140593614-140593635 5.61905 
chr8:141343053-141343080 5.48148 
chr8:141463153-141463179 5.26923 
chr8:141838674-141838705 5.58065 
chr8:141937322-141937342 5.6 
chr8:142129451-142129472 5.66667 
chr8:142143522-142143538 5.875 
chr8:142650977-142651001 5.41667 
chr8:142908813-142908829 5.875 
chr8:143088483-143088508 5.4 
chr8:143112281-143112298 5.94118 
chr8:143199686-143199707 5.57143 
chr8:144673767-144673783 5.875 
chr8:145047071-145047084 5.92308 
chr8:145444613-145444636 5.52174 
chr8:145477980-145478002 5.63636 
chr8:145742492-145742522 5.13333 
chr8:145814826-145814847 5.61905 
