# Supplementary material for: MsDetector: toward a standard computational tool for DNA microsatellites detection
Source: Nucleic Acids Res. 2012 Oct 2;41(1):e22. doi: 10.1093/nar/gks881 (PMC3592430; doi:10.1093/nar/gks881)
Supplement: Supplementary Data [file supp_gks881_nar-01766-met-n-2012-File009.gz › dataset7HumanMs/chr9.rep]

chr9:10000-10463 5.90713 
chr9:10978-11044 5.21212 
chr9:11171-11191 6 
chr9:16823-16850 5.66667 
chr9:20941-20971 5.66667 
chr9:30630-30732 5.72549 
chr9:35266-35287 5.85714 
chr9:36044-36069 5.36 
chr9:40396-40431 5.62857 
chr9:40578-40596 6 
chr9:41569-41593 5.41667 
chr9:41672-41686 6 
chr9:43606-43621 5.93333 
chr9:44830-44870 5.825 
chr9:46139-46170 5.54839 
chr9:48415-48495 5.4 
chr9:49588-49601 6 
chr9:53871-54090 5.85845 
chr9:54336-54354 6 
chr9:54818-54844 5.26923 
chr9:58706-58735 5.72414 
chr9:59804-59836 5.53125 
chr9:60552-60569 5.82353 
chr9:61897-61932 5.77143 
chr9:62522-62541 5.63158 
chr9:62619-62648 5.27586 
chr9:63428-63452 5.625 
chr9:67182-67215 5.33333 
chr9:67670-67694 6 
chr9:67756-67794 5.47368 
chr9:69913-69947 5.14706 
chr9:70200-70252 5.25 
chr9:70677-70711 5.35294 
chr9:72577-72622 6 
chr9:73096-73112 5.9375 
chr9:74032-74083 5.88235 
chr9:75630-75646 5.875 
chr9:78103-78174 5.53521 
chr9:79037-79064 5.44444 
chr9:82894-82913 6 
chr9:88210-88246 5.94444 
chr9:88385-88407 5.81818 
chr9:92096-92122 6 
chr9:93833-93851 5.88889 
chr9:95000-95032 5.125 
chr9:96954-96986 5.625 
chr9:97116-97137 5.90476 
chr9:98471-98500 5.72414 
chr9:104022-104044 5.86364 
chr9:105212-105236 5.41667 
chr9:105306-105347 5.39024 
chr9:105410-105445 5.31429 
chr9:113500-113542 5.52381 
chr9:114606-114621 5.93333 
chr9:115822-115872 6 
chr9:116272-116294 5.59091 
chr9:119425-119449 5.70833 
chr9:132010-132048 5.92105 
chr9:132352-132365 6 
chr9:132534-132564 5.83333 
chr9:132623-132653 5.8 
chr9:137039-137060 5.66667 
chr9:138377-138402 5.92 
chr9:138900-138929 5.55172 
chr9:140990-141011 5.52381 
chr9:145546-145565 5.63158 
chr9:145693-145719 5.61538 
chr9:145730-145750 6 
chr9:147175-147195 5.8 
chr9:148028-148081 5.81132 
chr9:148578-148600 5.95455 
chr9:150040-150066 5.38462 
chr9:150116-150139 5.86957 
chr9:151437-151457 6 
chr9:155658-155680 5.54545 
chr9:155734-155768 5.20588 
chr9:155942-155978 6 
chr9:156128-156166 5.65789 
chr9:159688-159709 5.7619 
chr9:161467-161482 6 
chr9:162707-162740 5.39394 
chr9:165772-165805 5.87879 
chr9:168241-168266 5.8 
chr9:169854-169875 6 
chr9:170335-170403 5.60294 
chr9:175376-175400 5.95833 
chr9:178915-178945 5.36667 
chr9:179507-179532 5.36 
chr9:182174-182198 5.70833 
chr9:182481-182494 6 
chr9:182512-182532 6 
chr9:182666-182678 6 
chr9:183904-183928 5.66667 
chr9:184545-184557 6 
chr9:184634-184652 5.72222 
chr9:184913-184945 5.28125 
chr9:186413-186484 5.40845 
chr9:188124-188140 5.9375 
chr9:188902-188924 5.72727 
chr9:190956-191000 5.36364 
chr9:191154-191179 5.36 
chr9:193618-193656 5.28947 
chr9:194067-194104 5.7027 
chr9:194565-194596 5.41935 
chr9:195405-195442 5.75676 
chr9:196479-196493 6 
chr9:196647-196663 5.875 
chr9:196901-196916 6 
chr9:196963-196976 6 
chr9:199600-199621 5.80952 
chr9:200419-200439 6 
chr9:201239-201263 5.375 
chr9:203743-203788 5.66667 
chr9:203944-203960 6 
chr9:204799-204832 5.57576 
chr9:205514-205550 6 
chr9:205835-205855 5.9 
chr9:205884-205903 5.84211 
chr9:210014-210028 6 
chr9:216536-216550 6 
chr9:219469-219492 5.95652 
chr9:220709-220735 5.84615 
chr9:229858-229916 5.48276 
chr9:237658-237674 6 
chr9:237830-237868 5.57895 
chr9:239214-239243 5.37931 
chr9:244187-244204 6 
chr9:244276-244297 5.71429 
chr9:244622-244666 5.15909 
chr9:245184-245214 5.56667 
chr9:246355-246375 5.95 
chr9:246774-246792 6 
chr9:248440-248630 5.62105 
chr9:249601-249627 5.92308 
chr9:251972-251986 6 
chr9:252312-252333 5.66667 
chr9:254484-254520 5.33333 
chr9:255115-255133 6 
chr9:255668-255688 6 
chr9:255701-255722 5.57143 
chr9:257488-257534 5.73913 
chr9:258592-258610 6 
chr9:261085-261097 6 
chr9:261985-262031 5.80435 
chr9:262075-262108 5.30303 
chr9:264653-264676 5.47826 
chr9:264925-264942 5.94118 
chr9:265914-265928 6 
chr9:266364-266390 6 
chr9:267198-267217 5.89474 
chr9:269552-269568 6 
chr9:273415-273446 5.16129 
chr9:273779-273814 5.74286 
chr9:274132-274160 5.39286 
chr9:274462-274500 5.78947 
chr9:276805-276821 6 
chr9:277424-277500 5.69737 
chr9:281641-281666 6 
chr9:282398-282424 5.65385 
chr9:288009-288025 5.875 
chr9:292069-292085 6 
chr9:292387-292408 6 
chr9:293443-293462 5.68421 
chr9:295159-295176 5.82353 
chr9:298061-298082 5.57143 
chr9:298424-298461 5.32432 
chr9:298618-298667 5.79592 
chr9:298896-298920 5.5 
chr9:302982-303006 6 
chr9:305256-305292 5.52778 
chr9:306079-306104 5.32 
chr9:307320-307371 5.76471 
chr9:315218-315242 5.41667 
chr9:323218-323236 6 
chr9:327389-327406 5.94118 
chr9:328941-328962 6 
chr9:332648-332675 6 
chr9:335081-335100 5.68421 
chr9:339509-339529 5.7 
chr9:340620-340638 5.94444 
chr9:342284-342309 6 
chr9:342447-342483 5.58333 
chr9:347500-347518 5.83333 
chr9:355183-355217 5.91176 
chr9:357449-357480 6 
chr9:358070-358094 5.75 
chr9:358854-358872 5.88889 
chr9:359092-359123 5.67742 
chr9:359803-359819 6 
chr9:364641-364654 6 
chr9:364753-364781 5.42857 
chr9:365574-365590 5.875 
chr9:367865-367892 5.2963 
chr9:368500-368528 5.32143 
chr9:368660-368674 6 
chr9:368803-368833 5.9 
chr9:369118-369132 6 
chr9:369160-369178 5.88889 
chr9:370914-370951 5.18919 
chr9:371166-371201 5.91429 
chr9:373166-373188 5.81818 
chr9:374453-374473 6 
chr9:377224-377254 5.3 
chr9:381103-381128 6 
chr9:383700-383720 6 
chr9:384913-384945 5.78125 
chr9:387442-387461 5.73684 
chr9:388970-388996 5.26923 
chr9:389592-389616 6 
chr9:389852-389870 6 
chr9:391821-391839 6 
chr9:392137-392155 5.83333 
chr9:393085-393126 5.92683 
chr9:393302-393335 5.81818 
chr9:394425-394438 5.92308 
chr9:395531-395561 6 
chr9:395875-395920 5.33333 
chr9:397350-397362 6 
chr9:398793-398824 5.35484 
chr9:399267-399281 6 
chr9:399959-400892 5.76849 
chr9:400934-401000 5.89394 
chr9:401007-401116 5.43119 
chr9:402194-402219 5.64 
chr9:403858-404007 5.91946 
chr9:405077-405102 5.48 
chr9:406488-406505 6 
chr9:408706-408719 5.92308 
chr9:408861-408913 5.65385 
chr9:409538-409565 5.55556 
chr9:411414-411448 5.61765 
chr9:412404-412439 5.88571 
chr9:415177-415198 5.71429 
chr9:415663-415705 5.64286 
chr9:417283-417300 6 
chr9:418237-418285 5.75 
chr9:422984-423000 5.875 
chr9:424393-424422 5.96552 
chr9:425538-425553 6 
chr9:425761-425773 6 
chr9:428960-428978 6 
chr9:430375-430401 6 
chr9:430669-430689 5.9 
chr9:430855-430882 5.66667 
chr9:432380-432423 5.32558 
chr9:432994-433006 6 
chr9:434186-434217 5.83871 
chr9:440728-440757 6 
chr9:444335-444360 6 
chr9:446858-446882 5.45833 
chr9:448012-448100 5.47727 
chr9:449350-449367 6 
chr9:451622-451645 5.82609 
chr9:451833-452000 5.74251 
chr9:453418-453439 5.90476 
chr9:454285-454297 6 
chr9:455330-455351 6 
chr9:455509-455523 6 
chr9:455767-455795 5.89286 
chr9:461527-461551 6 
chr9:461954-461976 5.59091 
chr9:463256-463283 5.25926 
chr9:463944-463979 5.54286 
chr9:467437-467451 6 
chr9:467534-467549 6 
chr9:468166-468196 5.93333 
chr9:472441-472461 5.7 
chr9:475846-475863 6 
chr9:476824-476839 5.86667 
chr9:478921-478934 6 
chr9:481279-481318 5.74359 
chr9:485869-485904 5.88571 
chr9:486283-486316 5.36364 
chr9:486963-486991 5.35714 
chr9:490511-490524 6 
chr9:490958-490972 6 
chr9:493028-493050 5.90909 
chr9:493554-493567 6 
chr9:495968-495985 6 
chr9:496557-496604 5.53191 
chr9:496804-496816 6 
chr9:497106-497118 6 
chr9:497429-497456 6 
chr9:497857-497878 5.80952 
chr9:501613-501636 6 
chr9:502833-502845 6 
chr9:503000-503023 5.95652 
chr9:504352-504374 5.5 
chr9:504591-504616 5.48 
chr9:506527-506553 5.92308 
chr9:507556-507570 6 
chr9:508121-508150 6 
chr9:512230-512264 5.61765 
chr9:512884-512905 5.52381 
chr9:514054-514280 5.78319 
chr9:515344-515363 5.78947 
chr9:517000-517027 6 
chr9:517099-517122 5.82609 
chr9:517458-517477 5.68421 
chr9:517738-517751 6 
chr9:519879-519904 5.56 
chr9:521562-521579 5.94118 
chr9:524514-524531 5.82353 
chr9:524982-525000 5.94444 
chr9:525350-525379 6 
chr9:526546-526570 5.625 
chr9:527277-527314 5.75676 
chr9:528469-528494 6 
chr9:529220-529302 5.62195 
chr9:530505-530534 6 
chr9:531844-531864 5.65 
chr9:532237-532253 6 
chr9:532364-532384 6 
chr9:538874-538895 5.71429 
chr9:541115-541139 5.45833 
chr9:543559-543574 6 
chr9:544000-544038 5.84211 
chr9:545724-545746 6 
chr9:549071-549088 5.82353 
chr9:551883-551902 5.63158 
chr9:557188-557203 6 
chr9:559848-559874 5.5 
chr9:562042-562058 6 
chr9:564053-564072 5.84211 
chr9:569384-569399 6 
chr9:571563-571604 5.5122 
chr9:572150-572165 6 
chr9:573262-573282 5.85 
chr9:574854-574911 5.40351 
chr9:575508-575520 6 
chr9:577263-577315 5.42308 
chr9:578329-578347 6 
chr9:581075-581108 5.87879 
chr9:582291-582303 6 
chr9:583671-583694 5.78261 
chr9:588065-588090 5.84 
chr9:590508-590526 5.83333 
chr9:595513-595534 6 
chr9:596709-596732 5.43478 
chr9:597647-597678 5.6129 
chr9:598593-598645 5.73077 
chr9:599008-599030 5.86364 
chr9:602245-602271 5.92308 
chr9:603958-603971 6 
chr9:605300-605315 6 
chr9:606141-606251 5.46364 
chr9:606598-606649 5.7451 
chr9:607484-607500 6 
chr9:608012-608043 5.90323 
chr9:609632-609661 5.68966 
chr9:618208-618220 6 
chr9:620694-620717 5.69565 
chr9:620727-620782 5.58182 
chr9:623604-623634 6 
chr9:629077-629089 6 
chr9:630953-630976 5.91304 
chr9:632681-632697 6 
chr9:633456-633487 5.93548 
chr9:635693-635711 6 
chr9:639307-639338 5.90323 
chr9:643527-643560 5.60606 
chr9:643690-643714 5.625 
chr9:645126-645141 6 
chr9:645439-645456 6 
chr9:645520-645549 5.24138 
chr9:646334-646367 5.48485 
chr9:646693-646705 6 
chr9:647212-647250 5.65789 
chr9:648000-648014 6 
chr9:654799-654843 5.90909 
chr9:655370-655386 6 
chr9:657539-657571 5.625 
chr9:658732-658764 5.40625 
chr9:666901-666923 5.95455 
chr9:667693-667754 5.54098 
chr9:670949-670973 6 
chr9:671224-671247 5.91304 
chr9:673200-673221 6 
chr9:674385-674411 5.73077 
chr9:679303-679333 5.53333 
chr9:679347-679369 5.54545 
chr9:687021-687039 5.94444 
chr9:687748-687804 5.41071 
chr9:689960-689984 5.41667 
chr9:690133-690151 6 
chr9:690305-690324 5.73684 
chr9:691392-691435 5.81395 
chr9:691611-691625 6 
chr9:697076-697108 5.8125 
chr9:702500-702524 5.58333 
chr9:704815-704840 5.4 
chr9:704992-705012 6 
chr9:707210-707234 5.375 
chr9:709462-709500 5.15789 
chr9:709610-709623 6 
chr9:710614-710644 6 
chr9:714361-714374 6 
chr9:717281-717305 5.75 
chr9:718298-718319 6 
chr9:718953-718972 6 
chr9:719126-719144 5.77778 
chr9:722252-722270 5.83333 
chr9:722313-722364 5.58824 
chr9:725496-725510 6 
chr9:727680-727725 5.86667 
chr9:728174-728205 5.58065 
chr9:732474-732492 5.72222 
chr9:734108-734128 6 
chr9:740769-740782 6 
chr9:741487-741500 6 
chr9:746459-746475 6 
chr9:747313-747360 5.80851 
chr9:748135-748152 6 
chr9:748428-748453 5.48 
chr9:749134-749147 6 
chr9:756470-756509 6 
chr9:757788-757802 6 
chr9:758220-758240 6 
chr9:763435-763464 6 
chr9:763869-763901 5.40625 
chr9:771729-771743 6 
chr9:773307-773364 5.98246 
chr9:773535-773558 6 
chr9:773705-773723 5.83333 
chr9:774135-774150 6 
chr9:775125-775170 5.84444 
chr9:775348-775362 6 
chr9:776607-776631 5.75 
chr9:777559-777576 6 
chr9:777876-777899 5.86957 
chr9:779070-779090 6 
chr9:781437-781450 6 
chr9:783466-783483 5.82353 
chr9:784940-784953 6 
chr9:786576-786589 6 
chr9:789605-789652 6 
chr9:794921-794941 5.7 
chr9:795280-795310 5.16667 
chr9:795394-795408 6 
chr9:797086-797114 6 
chr9:797631-797659 5.46429 
chr9:798471-798508 5.45946 
chr9:800272-800289 5.82353 
chr9:801215-801235 5.6 
chr9:803613-803648 5.6 
chr9:804937-804973 5.77778 
chr9:805700-805743 5.48837 
chr9:806357-806383 5.53846 
chr9:806671-806705 5.64706 
chr9:808628-808642 6 
chr9:808723-809144 5.92874 
chr9:809747-809765 6 
chr9:811876-811907 5.77419 
chr9:813503-813534 5.93548 
chr9:813945-813968 5.91304 
chr9:815259-815293 5.44118 
chr9:815679-815695 5.8125 
chr9:816272-816300 5.92857 
chr9:818007-818074 5.9403 
chr9:818212-818232 5.85 
chr9:820152-820170 6 
chr9:820813-820847 5.94118 
chr9:821161-821194 5.87879 
chr9:821844-821920 5.82895 
chr9:822936-822960 5.91667 
chr9:823790-823802 6 
chr9:824265-824285 5.95 
chr9:825429-825441 6 
chr9:825868-825908 5.675 
chr9:825948-825970 5.95455 
chr9:826539-826572 5.45455 
chr9:828776-828791 6 
chr9:829420-829438 6 
chr9:829951-829995 5.93182 
chr9:830144-830165 5.90476 
chr9:831020-831057 5.72973 
chr9:831340-831359 5.73684 
chr9:831828-831840 6 
chr9:832597-832621 5.91667 
chr9:834977-835026 5.67347 
chr9:836214-836226 6 
chr9:837074-837102 5.64286 
chr9:837138-837184 5.78261 
chr9:839961-839989 5.78571 
chr9:840724-840763 6 
chr9:842230-842253 6 
chr9:844550-844580 5.46667 
chr9:844703-844732 5.93103 
chr9:845205-845222 5.88235 
chr9:846023-846044 5.71429 
chr9:848362-848381 5.73684 
chr9:848407-848423 5.875 
chr9:848552-848566 6 
chr9:849814-849835 5.80952 
chr9:851028-851048 5.8 
chr9:851234-851248 6 
chr9:851937-851955 5.72222 
chr9:853435-853484 5.63265 
chr9:857306-857353 5.38298 
chr9:857766-857785 5.63158 
chr9:858853-858889 5.88889 
chr9:860296-860338 5.30952 
chr9:861050-861067 6 
chr9:862500-862537 5.62162 
chr9:863149-863163 6 
chr9:863319-863332 6 
chr9:864190-864220 5.9 
chr9:865451-865473 5.72727 
chr9:866163-866181 6 
chr9:869011-869031 5.95 
chr9:870403-870423 5.7 
chr9:870709-870724 6 
chr9:871500-871517 6 
chr9:873256-873278 5.59091 
chr9:873855-873875 5.65 
chr9:874801-874820 6 
chr9:875760-875797 5.81081 
chr9:880724-880758 5.82353 
chr9:882760-882783 5.69565 
chr9:883068-883096 5.60714 
chr9:883789-883801 6 
chr9:884973-884985 6 
chr9:886244-886270 5.69231 
chr9:890085-890101 6 
chr9:890703-890727 5.75 
chr9:892389-892420 5.22581 
chr9:892891-892930 5.28205 
chr9:893069-893083 6 
chr9:894303-894343 5.4 
chr9:894786-894824 5.78947 
chr9:895801-895818 6 
chr9:896264-896298 5.70588 
chr9:897090-897122 6 
chr9:898097-898132 5.51429 
chr9:901000-901028 5.82143 
chr9:901911-901925 6 
chr9:905473-905509 5.86111 
chr9:906020-906057 5.72973 
chr9:907766-907796 5.46667 
chr9:907822-907853 5.83871 
chr9:911470-911511 6 
chr9:913500-913528 5.28571 
chr9:914573-914591 6 
chr9:915059-915082 5.56522 
chr9:915711-915747 5.58333 
chr9:918139-918151 6 
chr9:921710-921727 6 
chr9:924070-924083 6 
chr9:926686-926713 6 
chr9:927598-927619 5.57143 
chr9:928824-928868 5.88636 
chr9:930397-930424 5.48148 
chr9:932166-932186 6 
chr9:934529-934555 5.65385 
chr9:936753-936765 6 
chr9:937950-937976 5.38462 
chr9:941315-941339 5.41667 
chr9:945145-945166 5.90476 
chr9:946118-946142 5.75 
chr9:947619-947636 5.88235 
chr9:948901-948946 5.97778 
chr9:949093-949116 5.82609 
chr9:949368-949394 5.53846 
chr9:950585-950607 5.5 
chr9:954600-954630 5.9 
chr9:954638-954658 5.9 
chr9:956562-956587 6 
chr9:959500-959547 5.82979 
chr9:962545-962561 6 
chr9:967939-967965 5.80769 
chr9:969549-969561 6 
chr9:975479-975518 5.64103 
chr9:978285-978313 5.28571 
chr9:979899-979913 6 
chr9:980500-980572 5.375 
chr9:980588-980617 5.7931 
chr9:982782-982829 5.51064 
chr9:986890-986917 5.48148 
chr9:987412-987452 6 
chr9:987889-987921 5.46875 
chr9:993072-993086 6 
chr9:993834-993856 6 
chr9:996829-996848 5.78947 
chr9:997747-997796 5.85714 
chr9:1000015-1000034 5.73684 
chr9:1000939-1000978 5.89744 
chr9:1002992-1003005 6 
chr9:1004606-1004657 5.68627 
chr9:1005791-1005821 5.36667 
chr9:1012455-1012477 6 
chr9:1016187-1016250 5.5873 
chr9:1018666-1018697 5.83871 
chr9:1019548-1019571 5.52174 
chr9:1025178-1025196 5.72222 
chr9:1025883-1025933 5.56 
chr9:1028396-1028469 5.39726 
chr9:1031267-1031304 5.64865 
chr9:1034389-1034409 5.8 
chr9:1034809-1034830 5.7619 
chr9:1035739-1035760 6 
chr9:1035933-1035952 6 
chr9:1038786-1038803 5.82353 
chr9:1040521-1040545 5.75 
chr9:1042895-1042922 5.59259 
chr9:1044428-1044445 5.94118 
chr9:1045156-1045183 5.66667 
chr9:1046558-1046571 6 
chr9:1047390-1047407 5.94118 
chr9:1050572-1050608 5.19444 
chr9:1054407-1054423 5.8125 
chr9:1055530-1055549 5.94737 
chr9:1055976-1056009 5.78788 
chr9:1060142-1060169 5.88889 
chr9:1060727-1060739 6 
chr9:1061562-1061602 5.325 
chr9:1061932-1062015 5.31325 
chr9:1062100-1062142 5.5 
chr9:1066130-1066163 5.93939 
chr9:1069037-1069080 5.62791 
chr9:1069943-1069963 5.65 
chr9:1072084-1072114 5.5 
chr9:1074858-1074886 6 
chr9:1083421-1083438 6 
chr9:1084535-1084565 5.76667 
chr9:1085471-1085485 6 
chr9:1087029-1087057 5.57143 
chr9:1087507-1087530 5.56522 
chr9:1087918-1087964 5.71739 
chr9:1089774-1089805 5.32258 
chr9:1090193-1090219 5.61538 
chr9:1091363-1091404 5.70732 
chr9:1092529-1092564 6 
chr9:1103184-1103224 5.575 
chr9:1103588-1103635 5.53191 
chr9:1105017-1105036 5.78947 
chr9:1105052-1105064 6 
chr9:1105079-1105114 5.48571 
chr9:1105127-1105147 5.7 
chr9:1105160-1105224 5.71875 
chr9:1105237-1105264 5.62963 
chr9:1105354-1105400 5.30435 
chr9:1105413-1105500 5.62069 
chr9:1107105-1107141 6 
chr9:1107345-1107365 5.65 
chr9:1111779-1111796 5.82353 
chr9:1112421-1112465 5.34091 
chr9:1112736-1112767 5.51613 
chr9:1114031-1114203 5.74419 
chr9:1116611-1116682 5.87324 
chr9:1117036-1117066 5.33333 
chr9:1120478-1120507 5.62069 
chr9:1121238-1121289 5.96078 
chr9:1123864-1123912 5.5625 
chr9:1126506-1126534 5.21429 
chr9:1131023-1131088 5.89231 
chr9:1133192-1133228 6 
chr9:1137000-1137035 5.65714 
chr9:1139891-1139914 5.43478 
chr9:1141659-1141675 6 
chr9:1142431-1142444 6 
chr9:1145705-1145717 6 
chr9:1153047-1153076 5.48276 
chr9:1156048-1156102 5.77778 
chr9:1156410-1156448 5.31579 
chr9:1156686-1156724 5.21053 
chr9:1159011-1159044 6 
chr9:1163174-1163203 5.55172 
chr9:1164003-1164040 5.94595 
chr9:1164236-1164352 5.62069 
chr9:1169080-1169133 5.32075 
chr9:1171429-1171480 5.60784 
chr9:1174305-1174317 6 
chr9:1175341-1175381 5.575 
chr9:1175736-1175751 5.93333 
chr9:1179255-1179278 5.95652 
chr9:1181990-1182008 5.88889 
chr9:1187586-1187619 6 
chr9:1188161-1188180 5.68421 
chr9:1188692-1188777 5.82353 
chr9:1189773-1189821 5.9375 
chr9:1193046-1193062 6 
chr9:1194812-1194833 5.52381 
chr9:1197419-1197440 6 
chr9:1207436-1207462 5.30769 
chr9:1210827-1210845 6 
chr9:1210882-1210895 6 
chr9:1211280-1211293 5.92308 
chr9:1213896-1213910 6 
chr9:1214441-1214467 5.65385 
chr9:1217685-1217702 5.76471 
chr9:1218104-1218142 5.23684 
chr9:1219648-1219667 5.68421 
chr9:1220355-1220368 6 
chr9:1223512-1223542 5.9 
chr9:1229934-1229953 5.73684 
chr9:1230091-1230121 5.6 
chr9:1234787-1234821 5.29412 
chr9:1235262-1235283 5.7619 
chr9:1235338-1235353 6 
chr9:1236044-1236085 5.87805 
chr9:1239105-1239124 5.84211 
chr9:1240626-1240650 5.75 
chr9:1240911-1240939 5.85714 
chr9:1244192-1244208 6 
chr9:1245754-1245789 6 
chr9:1247295-1247326 5.64516 
chr9:1249124-1249266 5.52113 
chr9:1251647-1251684 5.83784 
chr9:1252000-1252041 5.70732 
chr9:1256346-1256367 5.61905 
chr9:1257404-1257430 5.65385 
chr9:1262796-1262831 6 
chr9:1267018-1267061 5.88372 
chr9:1270034-1270056 5.59091 
chr9:1270099-1270135 5.41667 
chr9:1272140-1272173 5.45455 
chr9:1275403-1275429 5.5 
chr9:1276163-1276180 5.94118 
chr9:1276347-1276369 5.63636 
chr9:1278315-1278332 5.82353 
chr9:1278585-1278624 5.71795 
chr9:1278717-1278740 5.43478 
chr9:1279275-1279292 5.76471 
chr9:1279432-1279461 5.86207 
chr9:1279830-1279852 5.5 
chr9:1281611-1281623 6 
chr9:1282642-1282703 5.4918 
chr9:1282912-1282943 5.25806 
chr9:1283854-1283919 5.55385 
chr9:1286939-1287116 5.84181 
chr9:1287251-1287292 5.85366 
chr9:1288745-1288757 6 
chr9:1288982-1289004 5.54545 
chr9:1289974-1289988 6 
chr9:1299559-1299573 5.92857 
chr9:1300215-1300251 6 
chr9:1300802-1300835 5.78788 
chr9:1303369-1303452 5.3012 
chr9:1307808-1307830 5.5 
chr9:1308871-1308895 5.58333 
chr9:1310534-1310570 5.86111 
chr9:1315436-1315459 5.52174 
chr9:1319700-1319752 6 
chr9:1324516-1324547 5.3871 
chr9:1325752-1325805 5.84906 
chr9:1329577-1329603 5.76923 
chr9:1330497-1330528 5.74194 
chr9:1331936-1331973 5.24324 
chr9:1338000-1338042 5.97619 
chr9:1340774-1340786 6 
chr9:1342016-1342065 5.67347 
chr9:1348415-1348454 5.53846 
chr9:1357465-1357489 5.95833 
chr9:1363685-1363705 6 
chr9:1363860-1363882 6 
chr9:1366587-1366606 6 
chr9:1367476-1367500 5.95833 
chr9:1369228-1369254 5.65385 
chr9:1370084-1370135 5.11765 
chr9:1372137-1372167 5.43333 
chr9:1372342-1372354 6 
chr9:1379398-1379414 6 
chr9:1386915-1386938 6 
chr9:1387540-1387644 5.69231 
chr9:1389328-1389346 6 
chr9:1391278-1391302 5.375 
chr9:1393020-1393049 5.24138 
chr9:1407311-1407336 6 
chr9:1408123-1408144 6 
chr9:1420090-1420115 5.68 
chr9:1420948-1420969 5.57143 
chr9:1423439-1423458 5.94737 
chr9:1423466-1423493 5.37037 
chr9:1426885-1426922 5.45946 
chr9:1430683-1430698 5.93333 
chr9:1433241-1433260 6 
chr9:1435710-1435742 5.78125 
chr9:1435749-1435761 6 
chr9:1437561-1437601 5.85 
chr9:1441480-1441512 5.5 
chr9:1441552-1441581 5.72414 
chr9:1443107-1443213 5.19811 
chr9:1444354-1444456 5.72549 
chr9:1451251-1451264 6 
chr9:1454042-1454060 5.77778 
chr9:1458980-1459047 5.77612 
chr9:1461898-1461915 5.82353 
chr9:1463127-1463188 5.44262 
chr9:1467793-1467820 5.22222 
chr9:1470725-1470819 5.68085 
chr9:1475171-1475191 5.9 
chr9:1477082-1477109 5.81481 
chr9:1477834-1477863 5.24138 
chr9:1480467-1480492 5.4 
chr9:1480812-1480842 5.6 
chr9:1481275-1481316 5.29268 
chr9:1484383-1484405 5.72727 
chr9:1488533-1488555 5.59091 
chr9:1490621-1490662 5.39024 
chr9:1493545-1493610 5.87692 
chr9:1496948-1496993 5.42222 
chr9:1497018-1497039 6 
chr9:1498418-1498445 5.22222 
chr9:1500371-1500393 5.81818 
chr9:1501478-1501504 5.69231 
chr9:1502481-1502500 5.73684 
chr9:1506620-1506638 6 
chr9:1513352-1513365 6 
chr9:1519340-1519361 5.7619 
chr9:1520369-1520385 6 
chr9:1530271-1530309 6 
chr9:1531008-1531028 6 
chr9:1534659-1534711 5.53846 
chr9:1538764-1538791 5.37037 
chr9:1539186-1539217 5.51613 
chr9:1545812-1545841 5.58621 
chr9:1546068-1546101 5.66667 
chr9:1546903-1546989 5.54651 
chr9:1549294-1549341 5.31915 
chr9:1549562-1549646 5.2619 
chr9:1550048-1550063 6 
chr9:1550974-1551000 5.38462 
chr9:1556467-1556481 5.92857 
chr9:1557027-1557057 6 
chr9:1557077-1557116 5.97436 
chr9:1557743-1557772 5.27586 
chr9:1559820-1559853 5.33333 
chr9:1566622-1566646 5.375 
chr9:1567826-1567852 5.92308 
chr9:1567864-1567878 6 
chr9:1568997-1569024 5.7037 
chr9:1569157-1569176 5.63158 
chr9:1575726-1575772 5.78261 
chr9:1577135-1577152 6 
chr9:1578733-1578758 5.76 
chr9:1579352-1579402 5.54 
chr9:1579710-1579739 5.34483 
chr9:1589824-1589836 6 
chr9:1592603-1592651 5.77083 
chr9:1593731-1593769 5.55263 
chr9:1593850-1593875 6 
chr9:1595583-1595605 6 
chr9:1601178-1601197 6 
chr9:1601205-1601351 5.42466 
chr9:1605580-1605621 5.43902 
chr9:1605872-1605899 5.37037 
chr9:1608017-1608030 5.92308 
chr9:1610702-1610718 6 
chr9:1611009-1611035 5.34615 
chr9:1612587-1612623 5.41667 
chr9:1619923-1619960 5.18919 
chr9:1620543-1620557 6 
chr9:1626497-1626510 6 
chr9:1630018-1630037 5.78947 
chr9:1631339-1631407 5.83824 
chr9:1632581-1632595 6 
chr9:1637176-1637199 5.69565 
chr9:1640120-1640139 5.78947 
chr9:1640293-1640348 5.81818 
chr9:1640795-1640812 6 
chr9:1642264-1642290 6 
chr9:1642724-1642751 5.48148 
chr9:1645067-1645114 5.91489 
chr9:1646067-1646087 5.7 
chr9:1649126-1649154 5.28571 
chr9:1651060-1651109 5.93878 
chr9:1655471-1655489 6 
chr9:1656750-1656773 5.43478 
chr9:1659626-1659654 5.85714 
chr9:1665315-1665342 6 
chr9:1667651-1667674 5.95652 
chr9:1673759-1673803 5.86364 
chr9:1681954-1682000 5.54348 
chr9:1686454-1686514 5.36667 
chr9:1689543-1689564 5.57143 
chr9:1694393-1694412 5.63158 
chr9:1694540-1694563 5.56522 
chr9:1695423-1695445 5.5 
chr9:1698554-1698585 5.96774 
chr9:1699005-1699028 5.95652 
chr9:1701777-1701789 6 
chr9:1702413-1702443 5.5 
chr9:1703321-1703357 5.88889 
chr9:1705174-1705192 6 
chr9:1705420-1705443 5.78261 
chr9:1706526-1706554 5.17857 
chr9:1707092-1707119 5.2963 
chr9:1708763-1708782 5.78947 
chr9:1713449-1713461 6 
chr9:1714021-1714056 5.42857 
chr9:1715731-1715761 5.93333 
chr9:1717512-1717532 6 
chr9:1718969-1719000 5.3871 
chr9:1719614-1719636 5.86364 
chr9:1721029-1721044 6 
chr9:1725642-1725658 6 
chr9:1728962-1728988 5.69231 
chr9:1739223-1739263 6 
chr9:1739640-1739676 5.94444 
chr9:1740787-1740831 5.56818 
chr9:1741126-1741151 6 
chr9:1755734-1755791 5.64912 
chr9:1756748-1756820 5.91667 
chr9:1757802-1757855 5.66038 
chr9:1759072-1759089 5.82353 
chr9:1759503-1759537 5.82353 
chr9:1763918-1763948 5.96667 
chr9:1767294-1767320 5.96154 
chr9:1778164-1778183 5.73684 
chr9:1787701-1787731 5.7 
chr9:1793635-1793661 6 
chr9:1801217-1801253 5.80556 
chr9:1802070-1802086 6 
chr9:1804787-1805333 5.59707 
chr9:1806778-1806823 5.15556 
chr9:1807741-1807770 5.75862 
chr9:1809078-1809223 5.45517 
chr9:1809553-1809568 6 
chr9:1810412-1810442 5.3 
chr9:1812642-1812693 5.19608 
chr9:1813167-1813197 5.3 
chr9:1814826-1814854 5.42857 
chr9:1814915-1814941 5.26923 
chr9:1815531-1815555 5.54167 
chr9:1817051-1817073 6 
chr9:1818183-1818220 5.48649 
chr9:1819056-1819093 5.48649 
chr9:1819707-1819731 5.41667 
chr9:1820115-1820141 5.80769 
chr9:1826043-1826065 6 
chr9:1826934-1826959 5.52 
chr9:1827856-1827876 5.8 
chr9:1828954-1828979 6 
chr9:1829126-1829168 5.45238 
chr9:1829286-1829312 5.30769 
chr9:1829821-1829845 5.375 
chr9:1832037-1832077 5.4 
chr9:1836415-1836460 5.4 
chr9:1840706-1840758 6 
chr9:1842710-1842730 5.8 
chr9:1849061-1849073 6 
chr9:1850594-1850606 6 
chr9:1850643-1850662 5.84211 
chr9:1851519-1851539 5.65 
chr9:1852046-1852059 6 
chr9:1854102-1854127 5.64 
chr9:1859039-1859083 5.81818 
chr9:1859742-1859764 5.68182 
chr9:1860491-1860510 5.63158 
chr9:1862500-1862525 5.72 
chr9:1869542-1869557 5.86667 
chr9:1870686-1870707 5.66667 
chr9:1871028-1871061 5.33333 
chr9:1875109-1875122 6 
chr9:1878551-1878568 6 
chr9:1881216-1881246 5.66667 
chr9:1881733-1881801 5.76471 
chr9:1885435-1885471 5.13889 
chr9:1889878-1889902 5.66667 
chr9:1890869-1890890 6 
chr9:1891746-1891771 5.52 
chr9:1894839-1894858 6 
chr9:1898147-1898187 5.45 
chr9:1900300-1900317 6 
chr9:1902962-1902989 5.40741 
chr9:1905444-1905474 6 
chr9:1909882-1909900 5.72222 
chr9:1911083-1911096 6 
chr9:1911559-1911577 5.77778 
chr9:1912199-1912218 5.89474 
chr9:1912259-1912276 6 
chr9:1914582-1914601 6 
chr9:1915268-1915290 5.5 
chr9:1917818-1917853 5.51429 
chr9:1918319-1918377 5.53448 
chr9:1918555-1918580 5.48 
chr9:1919202-1919231 5.58621 
chr9:1920158-1920180 5.77273 
chr9:1921811-1921839 5.21429 
chr9:1923684-1923716 6 
chr9:1929718-1929731 6 
chr9:1931068-1931101 5.78788 
chr9:1931230-1931249 5.63158 
chr9:1936878-1937500 5.60772 
chr9:1938412-1938437 5.4 
chr9:1940304-1940317 6 
chr9:1940989-1941018 6 
chr9:1942970-1943000 5.63333 
chr9:1943179-1943191 6 
chr9:1944205-1944443 5.76471 
chr9:1954154-1954173 5.84211 
chr9:1962508-1962529 5.57143 
chr9:1963323-1963344 5.61905 
chr9:1974063-1974078 6 
chr9:1977286-1977310 5.79167 
chr9:1977661-1977681 6 
chr9:1982823-1982841 5.94444 
chr9:1984177-1984215 5.76316 
chr9:1984778-1984804 5.30769 
chr9:1984945-1984968 5.78261 
chr9:1985190-1985220 5.63333 
chr9:1985374-1985418 6 
chr9:1987251-1987288 5.56757 
chr9:1988694-1988707 6 
chr9:1990338-1990370 5.9375 
chr9:1990685-1990724 5.38462 
chr9:1993794-1993823 5.44828 
chr9:1996993-1997012 6 
chr9:2001265-2001294 5.7931 
chr9:2002735-2002770 5.34286 
chr9:2002969-2002997 5.46429 
chr9:2003728-2003755 5.59259 
chr9:2005156-2005208 5.63462 
chr9:2005976-2006208 5.68534 
chr9:2009191-2009216 6 
chr9:2009487-2009518 5.41935 
chr9:2010285-2010322 5.75676 
chr9:2011000-2011033 5.93939 
chr9:2011197-2011214 5.82353 
chr9:2012060-2012086 5.61538 
chr9:2012601-2012615 5.92857 
chr9:2013104-2013123 6 
chr9:2014742-2014766 5.5 
chr9:2017133-2017146 6 
chr9:2017386-2017405 5.94737 
chr9:2017505-2017537 5.28125 
chr9:2019496-2019509 6 
chr9:2021958-2021992 5.82353 
chr9:2027449-2027476 5.62963 
chr9:2029061-2029091 5.3 
chr9:2030356-2030409 5.54717 
chr9:2030541-2030555 6 
chr9:2032717-2032746 5.86207 
chr9:2034242-2034261 6 
chr9:2035008-2035048 6 
chr9:2036177-2036198 6 
chr9:2039269-2039289 5.6 
chr9:2039754-2039839 5.83529 
chr9:2043422-2043448 5.26923 
chr9:2045826-2045853 6 
chr9:2046978-2047021 5.23256 
chr9:2047046-2047091 5.42222 
chr9:2047300-2047362 5.35484 
chr9:2050321-2050343 6 
chr9:2053636-2053659 5.56522 
chr9:2059813-2059827 6 
chr9:2060118-2060145 6 
chr9:2060957-2060981 5.75 
chr9:2063178-2063203 5.48 
chr9:2065443-2065455 6 
chr9:2066509-2066548 5.46154 
chr9:2066933-2066957 5.41667 
chr9:2075644-2075670 5.80769 
chr9:2076515-2076579 5.54688 
chr9:2078943-2078985 5.85714 
chr9:2082306-2082350 5.93182 
chr9:2084370-2084412 6 
chr9:2088871-2088891 5.6 
chr9:2097527-2097555 5.46429 
chr9:2098768-2098795 5.74074 
chr9:2102132-2102160 6 
chr9:2103628-2103681 5.83019 
chr9:2103858-2103874 5.9375 
chr9:2104414-2104449 5.6 
chr9:2105233-2105258 5.72 
chr9:2107111-2107148 5.7027 
chr9:2107313-2107339 5.92308 
chr9:2111491-2111522 5.74194 
chr9:2114759-2114791 5.1875 
chr9:2130687-2130733 5.8913 
chr9:2131937-2131958 5.57143 
chr9:2133196-2133219 5.43478 
chr9:2133582-2133602 5.6 
chr9:2136186-2136200 6 
chr9:2138164-2138191 5.81481 
chr9:2145304-2145332 5.85714 
chr9:2147241-2147255 6 
chr9:2148478-2148503 5.84 
chr9:2150008-2150063 5.30909 
chr9:2151732-2151757 5.44 
chr9:2152854-2152893 5.64103 
chr9:2153048-2153073 5.76 
chr9:2153539-2153552 6 
chr9:2153810-2153834 5.83333 
chr9:2155720-2155753 6 
chr9:2156414-2156441 6 
chr9:2158160-2158179 6 
chr9:2158653-2158680 5.25926 
chr9:2160211-2160237 5.96154 
chr9:2160780-2160819 5.25641 
chr9:2160835-2160868 5.21212 
chr9:2167507-2167525 5.72222 
chr9:2168018-2168044 6 
chr9:2173182-2173212 5.43333 
chr9:2174924-2174952 5.89286 
chr9:2175858-2175892 5.70588 
chr9:2176182-2176198 6 
chr9:2178705-2178729 5.66667 
chr9:2181177-2181220 5.30233 
chr9:2182476-2182500 5.95833 
chr9:2184353-2184365 6 
chr9:2186185-2186218 5.51515 
chr9:2186489-2186509 5.7 
chr9:2187675-2187709 5.29412 
chr9:2190629-2190656 5.62963 
chr9:2191306-2191342 5.11111 
chr9:2195088-2195104 5.875 
chr9:2201076-2201108 6 
chr9:2203107-2203170 5.65079 
chr9:2204197-2204217 5.65 
chr9:2206147-2206182 5.94286 
chr9:2207472-2207488 6 
chr9:2208077-2208105 5.57143 
chr9:2211280-2211297 6 
chr9:2214130-2214155 5.4 
chr9:2215781-2215813 5.8125 
chr9:2218855-2218897 5.92857 
chr9:2221377-2221392 6 
chr9:2224974-2224990 6 
chr9:2226113-2226175 5.3871 
chr9:2232837-2232876 5.92308 
chr9:2235976-2235993 5.82353 
chr9:2236912-2236930 5.94444 
chr9:2238177-2238195 6 
chr9:2238599-2238638 5.89744 
chr9:2240645-2240657 6 
chr9:2242920-2242969 5.57143 
chr9:2246421-2246451 5.63333 
chr9:2246616-2246632 6 
chr9:2249283-2249296 6 
chr9:2250779-2250797 6 
chr9:2253570-2253595 5.76 
chr9:2256898-2256912 6 
chr9:2257910-2257962 5.36538 
chr9:2266589-2266617 5.82143 
chr9:2266976-2267020 5.5 
chr9:2271928-2271972 6 
chr9:2273314-2273337 5.52174 
chr9:2283240-2283263 5.82609 
chr9:2286070-2286109 6 
chr9:2289769-2289799 5.33333 
chr9:2290303-2290328 5.52 
chr9:2291762-2291783 5.52381 
chr9:2296327-2296341 6 
chr9:2301206-2301265 5.83051 
chr9:2303737-2303755 5.77778 
chr9:2307381-2307417 5.52778 
chr9:2312533-2312569 5.5 
chr9:2315587-2315613 5.34615 
chr9:2316295-2316310 6 
chr9:2318856-2318884 6 
chr9:2321069-2321182 5.27434 
chr9:2323679-2323708 5.44828 
chr9:2324420-2324458 5.60526 
chr9:2325933-2325952 6 
chr9:2326239-2326251 6 
chr9:2327229-2327259 5.73333 
chr9:2327325-2327349 5.66667 
chr9:2327411-2327550 5.79856 
chr9:2329792-2329822 5.6 
chr9:2329876-2329893 5.76471 
chr9:2333205-2333296 5.41758 
chr9:2333550-2333590 5.4 
chr9:2334678-2334704 6 
chr9:2343075-2343095 6 
chr9:2344126-2344145 5.73684 
chr9:2347763-2347779 5.875 
chr9:2349654-2349683 5.41379 
chr9:2351000-2351024 5.375 
chr9:2352667-2352749 5.81707 
chr9:2356765-2356796 5.96774 
chr9:2358458-2358475 5.76471 
chr9:2359561-2359579 6 
chr9:2363087-2363109 5.59091 
chr9:2368991-2369016 5.52 
chr9:2369532-2369569 5.59459 
chr9:2374213-2374241 5.75 
chr9:2374546-2374577 5.45161 
chr9:2374926-2374940 6 
chr9:2375020-2375045 5.4 
chr9:2376367-2376404 5.51351 
chr9:2376795-2376843 5.6875 
chr9:2380883-2380916 5.57576 
chr9:2385268-2385289 5.80952 
chr9:2387952-2387981 5.27586 
chr9:2391167-2391205 5.39474 
chr9:2391244-2391259 5.93333 
chr9:2393765-2393793 5.25 
chr9:2405500-2405538 5.07895 
chr9:2408101-2408122 5.71429 
chr9:2410737-2410750 6 
chr9:2411024-2411038 5.92857 
chr9:2415365-2415386 5.80952 
chr9:2418629-2418644 6 
chr9:2420258-2420294 6 
chr9:2422675-2422696 5.95238 
chr9:2425239-2425264 5.52 
chr9:2425449-2425463 6 
chr9:2428190-2428207 6 
chr9:2428300-2428314 5.92857 
chr9:2429196-2429226 5.2 
chr9:2433638-2433673 5.34286 
chr9:2435249-2435261 6 
chr9:2435399-2435423 5.5 
chr9:2439205-2439235 5.26667 
chr9:2442251-2442286 5.94286 
chr9:2443488-2443521 5.39394 
chr9:2447646-2447665 5.63158 
chr9:2450323-2450565 5.80165 
chr9:2452993-2453014 6 
chr9:2462590-2462646 5.41071 
chr9:2463117-2463157 5.8 
chr9:2465131-2465147 6 
chr9:2466113-2466135 5.68182 
chr9:2467107-2467120 6 
chr9:2469093-2469118 5.36 
chr9:2469429-2469442 6 
chr9:2470496-2470547 5.4902 
chr9:2476172-2476219 5.29787 
chr9:2476628-2476649 5.7619 
chr9:2478950-2478971 5.57143 
chr9:2479720-2479755 5.51429 
chr9:2479866-2479929 5.46032 
chr9:2482551-2482572 5.52381 
chr9:2485165-2485181 6 
chr9:2486500-2486525 5.4 
chr9:2486598-2486613 5.86667 
chr9:2488767-2488824 5.92982 
chr9:2490116-2490138 6 
chr9:2491822-2491849 6 
chr9:2492304-2492361 5.85965 
chr9:2498221-2498238 6 
chr9:2505974-2506005 5.77419 
chr9:2507445-2507459 6 
chr9:2508616-2508643 5.48148 
chr9:2511258-2511281 6 
chr9:2514205-2514225 6 
chr9:2515047-2515059 6 
chr9:2515618-2515641 5.78261 
chr9:2516010-2516035 5.84 
chr9:2523208-2523231 5.47826 
chr9:2523335-2523376 5.85366 
chr9:2525931-2525995 5.71875 
chr9:2526860-2526877 5.76471 
chr9:2529353-2529373 6 
chr9:2532064-2532092 5.35714 
chr9:2532924-2532957 5.87879 
chr9:2538609-2538652 5.44186 
chr9:2538932-2538958 5.5 
chr9:2539577-2539596 5.89474 
chr9:2540444-2540461 5.76471 
chr9:2541220-2541249 5.93103 
chr9:2544917-2544937 5.6 
chr9:2547500-2547528 5.21429 
chr9:2548297-2548309 6 
chr9:2548408-2548438 5.66667 
chr9:2550483-2550500 5.88235 
chr9:2556609-2556638 5.27586 
chr9:2558713-2558734 5.71429 
chr9:2562500-2562527 5.74074 
chr9:2564964-2564985 5.80952 
chr9:2570069-2570279 5.34286 
chr9:2570292-2570493 5.9005 
chr9:2571086-2571108 5.72727 
chr9:2578784-2578835 5.29412 
chr9:2580299-2580366 5.55224 
chr9:2581201-2581234 5.78788 
chr9:2582775-2582833 5.81034 
chr9:2586372-2586391 6 
chr9:2589009-2589135 5.43651 
chr9:2589652-2589671 5.73684 
chr9:2595237-2595264 5.2963 
chr9:2597860-2597885 5.4 
chr9:2598723-2598795 5.63889 
chr9:2606213-2606231 6 
chr9:2606691-2606718 5.33333 
chr9:2609247-2609273 5.5 
chr9:2609575-2609595 6 
chr9:2609925-2609959 5.44118 
chr9:2613039-2613063 6 
chr9:2617769-2617787 5.83333 
chr9:2621588-2621645 5.26316 
chr9:2621716-2621739 5.73913 
chr9:2621874-2621908 5.52941 
chr9:2621954-2621991 5.32432 
chr9:2622057-2622086 5.55172 
chr9:2622146-2622171 5.92 
chr9:2627864-2627877 6 
chr9:2629794-2629807 6 
chr9:2633031-2633083 5.92308 
chr9:2633849-2633862 5.92308 
chr9:2637942-2637989 5.95745 
chr9:2644135-2644170 5.88571 
chr9:2644324-2644337 6 
chr9:2656430-2656460 5.3 
chr9:2656942-2656965 6 
chr9:2660954-2660969 6 
chr9:2661516-2661542 5.42308 
chr9:2662192-2662207 6 
chr9:2663382-2663416 5.97059 
chr9:2669249-2669263 6 
chr9:2672488-2672505 5.88235 
chr9:2677905-2677950 5.24444 
chr9:2679818-2679838 5.75 
chr9:2680337-2680378 5.36585 
chr9:2682897-2682912 5.93333 
chr9:2685191-2685221 5.5 
chr9:2685997-2686116 5.73109 
chr9:2687398-2687420 5.72727 
chr9:2687671-2687687 5.875 
chr9:2689300-2689317 5.76471 
chr9:2693646-2693686 5.825 
chr9:2694387-2694422 5.88571 
chr9:2694849-2694864 6 
chr9:2696309-2696337 5.17857 
chr9:2697375-2697393 6 
chr9:2697789-2697804 5.93333 
chr9:2698777-2698857 5.3625 
chr9:2704023-2704062 6 
chr9:2704516-2704541 5.4 
chr9:2707806-2707840 5.26471 
chr9:2709561-2709574 6 
chr9:2709604-2709643 6 
chr9:2711379-2711398 5.84211 
chr9:2712148-2712164 6 
chr9:2712320-2712396 5.44737 
chr9:2713240-2713254 6 
chr9:2714797-2714809 6 
chr9:2717903-2717928 5.32 
chr9:2722062-2722209 5.91156 
chr9:2722246-2722605 5.78273 
chr9:2723949-2723973 5.5 
chr9:2724447-2724466 5.68421 
chr9:2727282-2727301 5.63158 
chr9:2728881-2728918 5.94595 
chr9:2730030-2730068 5.21053 
chr9:2730448-2730474 6 
chr9:2733704-2733723 5.63158 
chr9:2735342-2735367 6 
chr9:2736079-2736103 5.875 
chr9:2736269-2736284 6 
chr9:2738422-2738540 5.61017 
chr9:2742052-2742075 5.65217 
chr9:2745204-2745217 6 
chr9:2746207-2746234 5.37037 
chr9:2747597-2747631 5.94118 
chr9:2748320-2748352 5.78125 
chr9:2752052-2752072 6 
chr9:2752536-2752566 5.76667 
chr9:2752712-2752747 5.62857 
chr9:2756044-2756059 6 
chr9:2759361-2759394 5.75758 
chr9:2762295-2762320 5.76 
chr9:2764313-2764334 5.95238 
chr9:2765054-2765086 5.90625 
chr9:2766531-2766560 5.96552 
chr9:2766743-2766755 6 
chr9:2766763-2766775 6 
chr9:2770496-2770524 5.71429 
chr9:2770755-2770775 5.95 
chr9:2773981-2773995 6 
chr9:2774038-2774062 5.41667 
chr9:2774469-2774481 6 
chr9:2776208-2776236 5.64286 
chr9:2777273-2777320 5.34043 
chr9:2777462-2777500 5.52632 
chr9:2777995-2778033 5.81579 
chr9:2779707-2779732 5.76 
chr9:2781892-2781920 5.71429 
chr9:2782431-2782452 5.57143 
chr9:2782847-2782859 6 
chr9:2783600-2783628 6 
chr9:2790560-2790585 5.72 
chr9:2792445-2792503 5.65517 
chr9:2792622-2792681 5.25424 
chr9:2792698-2792851 5.46405 
chr9:2795214-2795238 5.58333 
chr9:2795873-2795897 5.66667 
chr9:2797667-2797684 6 
chr9:2800777-2800805 5.28571 
chr9:2801113-2801135 5.95455 
chr9:2801189-2801209 5.6 
chr9:2807433-2807449 6 
chr9:2807600-2807619 6 
chr9:2810084-2810120 5.22222 
chr9:2811840-2811862 5.72727 
chr9:2814711-2814735 6 
chr9:2814801-2814822 5.71429 
chr9:2820201-2820215 6 
chr9:2820527-2820545 5.77778 
chr9:2820888-2820911 5.69565 
chr9:2821443-2821457 6 
chr9:2822685-2822815 5.49231 
chr9:2824044-2824076 6 
chr9:2828031-2828054 5.65217 
chr9:2835013-2835036 5.82609 
chr9:2835249-2835266 5.76471 
chr9:2836799-2836821 5.72727 
chr9:2838521-2838538 6 
chr9:2843573-2843591 6 
chr9:2845959-2845979 5.7 
chr9:2846747-2846766 5.89474 
chr9:2852214-2852247 5.48485 
chr9:2854021-2854042 5.57143 
chr9:2855932-2856018 5.43023 
chr9:2858398-2858421 5.69565 
chr9:2858745-2858864 5.61345 
chr9:2859056-2859080 5.45833 
chr9:2859520-2859542 5.86364 
chr9:2859567-2859584 6 
chr9:2861216-2861249 5.54545 
chr9:2861477-2861500 5.56522 
chr9:2863523-2863557 5.14706 
chr9:2864331-2864360 5.41379 
chr9:2866143-2866164 6 
chr9:2866318-2866366 5.58333 
chr9:2867008-2867033 5.84 
chr9:2867744-2867759 6 
chr9:2867771-2867785 6 
chr9:2874027-2874040 6 
chr9:2875739-2875751 6 
chr9:2876250-2876309 5.30508 
chr9:2878552-2878583 5.87097 
chr9:2884447-2884479 5.4375 
chr9:2889082-2889098 5.8125 
chr9:2890816-2890835 5.94737 
chr9:2890886-2890938 5.88462 
chr9:2891132-2891144 6 
chr9:2893000-2893022 5.72727 
chr9:2898301-2898330 5.44828 
chr9:2898776-2898797 5.52381 
chr9:2899340-2899390 5.4 
chr9:2900075-2900098 5.65217 
chr9:2901260-2901295 5.77143 
chr9:2902284-2902301 5.76471 
chr9:2903431-2903443 6 
chr9:2903608-2903628 5.9 
chr9:2908069-2908101 5.28125 
chr9:2911559-2911588 5.31034 
chr9:2911601-2911658 5.85965 
chr9:2913078-2913107 6 
chr9:2916476-2916488 6 
chr9:2917257-2917270 5.92308 
chr9:2922067-2922092 5.44 
chr9:2922144-2922173 6 
chr9:2923792-2923811 5.68421 
chr9:2928140-2928206 5.33333 
chr9:2928403-2928443 5.4 
chr9:2929215-2929228 6 
chr9:2940416-2940449 5.42424 
chr9:2940631-2940654 5.73913 
chr9:2941120-2941142 5.59091 
chr9:2948562-2948589 5.25926 
chr9:2952623-2952676 5.64151 
chr9:2953400-2953433 5.72727 
chr9:2956383-2956413 5.46667 
chr9:2957922-2957952 5.93333 
chr9:2959297-2959340 5.51163 
chr9:2960374-2960386 6 
chr9:2967755-2967772 5.76471 
chr9:2969436-2969450 6 
chr9:2973354-2973400 5.8913 
chr9:2974916-2974942 5.73077 
chr9:2976146-2976168 5.63636 
chr9:2981376-2981393 5.82353 
chr9:2986188-2986200 6 
chr9:2988822-2988964 5.20423 
chr9:2992227-2992240 6 
chr9:2992402-2992421 6 
chr9:2993738-2993758 6 
chr9:2997655-2997723 5.52941 
chr9:2997926-2997945 6 
chr9:2999742-2999765 5.95652 
chr9:2999893-2999912 5.63158 
chr9:3002508-3002531 5.73913 
chr9:3003375-3003415 5.25 
chr9:3004441-3004464 5.47826 
chr9:3005549-3005563 6 
chr9:3009500-3009558 6 
chr9:3010234-3010282 5.35417 
chr9:3014571-3014596 5.4 
chr9:3017360-3017393 5.78788 
chr9:3019282-3019301 6 
chr9:3019632-3019655 5.73913 
chr9:3020804-3020824 6 
chr9:3021367-3021587 5.30909 
chr9:3027117-3027163 5.5 
chr9:3028161-3028204 5.44186 
chr9:3028834-3028861 5.92593 
chr9:3029669-3029687 6 
chr9:3030458-3030485 6 
chr9:3032128-3032160 5.96875 
chr9:3038118-3038142 5.5 
chr9:3038979-3039044 5.81538 
chr9:3039341-3039422 5.75309 
chr9:3039471-3039688 5.4977 
chr9:3039697-3040110 5.37772 
chr9:3041763-3041794 5.48387 
chr9:3042508-3042536 5.71429 
chr9:3044574-3044598 5.625 
chr9:3053038-3053065 5.74074 
chr9:3053423-3053441 6 
chr9:3055770-3055792 5.59091 
chr9:3057199-3057222 5.69565 
chr9:3060500-3060537 5.13514 
chr9:3060862-3060884 5.54545 
chr9:3063003-3063028 5.68 
chr9:3063456-3063477 5.52381 
chr9:3064926-3064939 6 
chr9:3066305-3066327 6 
chr9:3068282-3068305 6 
chr9:3076199-3076218 6 
chr9:3078169-3078194 5.44 
chr9:3078753-3078780 6 
chr9:3079948-3079976 5.57143 
chr9:3086850-3086875 5.56 
chr9:3089467-3089490 6 
chr9:3090751-3090780 5.72414 
chr9:3095157-3095186 5.34483 
chr9:3096500-3096555 5.34545 
chr9:3098239-3098264 5.72 
chr9:3104014-3104047 5.24242 
chr9:3104265-3104383 5.86441 
chr9:3104512-3104541 5.89655 
chr9:3105681-3105716 5.4 
chr9:3106011-3106041 5.76667 
chr9:3106322-3106348 5.53846 
chr9:3106404-3106422 5.88889 
chr9:3107697-3107721 5.41667 
chr9:3110614-3110641 5.51852 
chr9:3114114-3114137 5.82609 
chr9:3115030-3115063 5.42424 
chr9:3118985-3119012 5.55556 
chr9:3119526-3119547 5.90476 
chr9:3123220-3123245 5.96 
chr9:3125764-3125799 5.82857 
chr9:3127467-3127479 6 
chr9:3129722-3129737 6 
chr9:3130880-3130954 5.67568 
chr9:3133751-3133784 5.36364 
chr9:3134943-3134963 5.65 
chr9:3135286-3135305 6 
chr9:3135461-3135474 6 
chr9:3136227-3136269 5.64286 
chr9:3138138-3138162 5.375 
chr9:3138893-3138924 5.19355 
chr9:3141411-3141445 5.94118 
chr9:3141799-3141821 5.63636 
chr9:3147221-3147240 5.63158 
chr9:3150269-3150296 5.55556 
chr9:3152579-3152611 5.5625 
chr9:3152788-3152800 6 
chr9:3153727-3153756 5.51724 
chr9:3155186-3155211 5.32 
chr9:3159106-3159125 5.63158 
chr9:3160660-3160697 6 
chr9:3161732-3161751 6 
chr9:3162086-3162145 5.77966 
chr9:3165241-3165305 5.5625 
chr9:3165319-3165351 5.28125 
chr9:3165780-3165803 5.56522 
chr9:3166381-3166431 5.92 
chr9:3166809-3166857 5.27083 
chr9:3167329-3167350 5.71429 
chr9:3170524-3170619 5.28421 
chr9:3172768-3172809 5.82927 
chr9:3173008-3173030 5.86364 
chr9:3174629-3174652 5.91304 
chr9:3175883-3175896 6 
chr9:3184273-3184301 5.96429 
chr9:3184660-3184697 5.48649 
chr9:3185672-3185688 6 
chr9:3186789-3186813 5.91667 
chr9:3195300-3195318 6 
chr9:3195431-3195513 5.92683 
chr9:3196745-3196760 5.93333 
chr9:3197095-3197119 6 
chr9:3198773-3198806 5.36364 
chr9:3201833-3201845 6 
chr9:3202137-3202155 5.72222 
chr9:3202891-3202928 6 
chr9:3203712-3203730 5.88889 
chr9:3207953-3207984 6 
chr9:3208814-3208849 5.8 
chr9:3209844-3209856 6 
chr9:3210470-3210482 6 
chr9:3213407-3213443 5.72222 
chr9:3217262-3217285 5.73913 
chr9:3217705-3217742 6 
chr9:3222033-3222088 5.29091 
chr9:3223642-3223667 5.68 
chr9:3232038-3232077 5.92308 
chr9:3232771-3232868 5.52577 
chr9:3234639-3234684 5.55556 
chr9:3236356-3236378 5.54545 
chr9:3237620-3237654 5.17647 
chr9:3237972-3237985 6 
chr9:3239308-3239326 5.72222 
chr9:3241216-3241234 5.77778 
chr9:3243824-3243843 5.78947 
chr9:3243979-3244014 5.54286 
chr9:3249028-3249054 5.57692 
chr9:3250309-3250334 5.52 
chr9:3251832-3251861 5.55172 
chr9:3253794-3253809 6 
chr9:3255003-3255029 5.61538 
chr9:3260835-3260924 5.39326 
chr9:3264286-3264305 5.68421 
chr9:3270048-3270166 5.79661 
chr9:3271390-3271574 5.66848 
chr9:3272691-3272714 5.56522 
chr9:3272970-3273000 5.13333 
chr9:3273864-3273877 6 
chr9:3274837-3274934 5.31959 
chr9:3276653-3276689 5.63889 
chr9:3285348-3285374 5.42308 
chr9:3286288-3286349 5.54098 
chr9:3287595-3287648 5.69811 
chr9:3291370-3291431 5.98361 
chr9:3291482-3291500 6 
chr9:3292061-3292095 6 
chr9:3292740-3292772 5.53125 
chr9:3296537-3296568 5.32258 
chr9:3303091-3303119 5.42857 
chr9:3304905-3304945 5.425 
chr9:3306598-3306617 5.63158 
chr9:3312169-3312190 5.66667 
chr9:3318507-3318557 5.74 
chr9:3320683-3320728 5.53333 
chr9:3320767-3320811 6 
chr9:3324270-3324294 5.58333 
chr9:3324613-3324657 5.43182 
chr9:3324961-3324992 5.70968 
chr9:3328568-3328589 5.71429 
chr9:3329407-3329431 5.875 
chr9:3332210-3332236 5.65385 
chr9:3333435-3333447 6 
chr9:3333536-3333562 5.34615 
chr9:3333836-3333863 5.25926 
chr9:3335120-3335147 5.88889 
chr9:3336807-3336820 6 
chr9:3339089-3339101 6 
chr9:3339727-3339745 5.77778 
chr9:3341399-3341422 5.6087 
chr9:3351472-3351490 6 
chr9:3352222-3352263 5.43902 
chr9:3352458-3352495 5.51351 
chr9:3352543-3352568 5.64 
chr9:3353342-3353366 5.70833 
chr9:3355453-3355483 5.16667 
chr9:3356155-3356247 5.58696 
chr9:3356940-3356993 5.71698 
chr9:3359339-3359365 5.57692 
chr9:3361661-3361677 6 
chr9:3361947-3361969 5.72727 
chr9:3365295-3365309 6 
chr9:3366622-3366748 5.88889 
chr9:3369810-3369843 5.9697 
chr9:3369995-3370009 6 
chr9:3370183-3370202 5.73684 
chr9:3370462-3370504 5.5 
chr9:3372518-3372560 5.80952 
chr9:3374076-3374111 5.71429 
chr9:3378542-3378568 5.84615 
chr9:3379879-3379939 5.75 
chr9:3380850-3380873 5.52174 
chr9:3381440-3381459 5.68421 
chr9:3381918-3381949 5.54839 
chr9:3383742-3383761 5.68421 
chr9:3385687-3385724 5.97297 
chr9:3386285-3386339 5.44444 
chr9:3390563-3390590 5.33333 
chr9:3392266-3392284 5.72222 
chr9:3392726-3392758 5.3125 
chr9:3392925-3392944 6 
chr9:3393046-3393065 5.73684 
chr9:3394463-3394476 6 
chr9:3395592-3395627 5.2 
chr9:3398130-3398142 6 
chr9:3398914-3398936 6 
chr9:3399273-3399294 6 
chr9:3399443-3399469 5.57692 
chr9:3402650-3402672 6 
chr9:3402996-3403017 5.52381 
chr9:3404283-3404295 6 
chr9:3405202-3405228 5.69231 
chr9:3405273-3405295 5.59091 
chr9:3405945-3405968 5.65217 
chr9:3407406-3407434 5.5 
chr9:3408581-3408641 5.83333 
chr9:3410161-3410204 6 
chr9:3411315-3411375 5.4 
chr9:3411646-3411665 5.78947 
chr9:3414480-3414558 5.58974 
chr9:3414629-3415226 5.68844 
chr9:3417014-3417041 5.48148 
chr9:3418374-3418392 6 
chr9:3421019-3421031 6 
chr9:3422335-3422354 5.89474 
chr9:3423767-3423807 5.85 
chr9:3424348-3424374 6 
chr9:3425237-3425261 5.5 
chr9:3426500-3426544 5.56818 
chr9:3427193-3427298 5.45714 
chr9:3427353-3427403 5.34 
chr9:3427411-3427436 5.48 
chr9:3427444-3427469 5.48 
chr9:3427477-3427500 5.43478 
chr9:3428165-3428196 5.67742 
chr9:3428244-3428283 5.20513 
chr9:3428946-3428963 5.76471 
chr9:3429023-3429035 6 
chr9:3429402-3429445 5.67442 
chr9:3435802-3435820 6 
chr9:3438458-3438500 5.5 
chr9:3439131-3439148 6 
chr9:3439335-3439359 5.41667 
chr9:3439710-3439727 5.94118 
chr9:3440685-3440698 5.92308 
chr9:3441308-3441332 6 
chr9:3441803-3441832 5.65517 
chr9:3442202-3442217 6 
chr9:3442797-3442824 5.2963 
chr9:3449870-3449895 5.88 
chr9:3451922-3451943 5.66667 
chr9:3452571-3452586 6 
chr9:3453710-3453724 6 
chr9:3453859-3453886 5.85185 
chr9:3455362-3455381 6 
chr9:3457139-3457173 5.88235 
chr9:3461073-3461110 5.59459 
chr9:3462761-3462791 5.3 
chr9:3463951-3463970 5.63158 
chr9:3465458-3465470 6 
chr9:3467028-3467341 5.54313 
chr9:3468814-3468851 5.91892 
chr9:3469845-3469857 6 
chr9:3470150-3470187 5.51351 
chr9:3470295-3470327 5.84375 
chr9:3470481-3470503 6 
chr9:3475100-3475142 5.90476 
chr9:3475514-3475532 5.72222 
chr9:3476165-3476213 5.58333 
chr9:3477070-3477089 5.63158 
chr9:3478409-3478424 6 
chr9:3481512-3481536 5.41667 
chr9:3481859-3481877 5.83333 
chr9:3485117-3485157 5.425 
chr9:3486128-3486148 6 
chr9:3493023-3493042 5.68421 
chr9:3493682-3493741 5.86441 
chr9:3495072-3495126 5.51852 
chr9:3500259-3500285 5.65385 
chr9:3501554-3501569 6 
chr9:3503389-3503414 5.48 
chr9:3503516-3503544 5.57143 
chr9:3504101-3504291 5.68947 
chr9:3504311-3504335 5.66667 
chr9:3504678-3505496 5.58924 
chr9:3507783-3507809 5.26923 
chr9:3508956-3509003 5.61702 
chr9:3510322-3510352 5.46667 
chr9:3513285-3513303 6 
chr9:3514440-3514474 5.79412 
chr9:3515282-3515314 5.21875 
chr9:3516039-3516061 5.54545 
chr9:3516725-3516742 6 
chr9:3522546-3522588 5.85714 
chr9:3522626-3522646 5.8 
chr9:3524827-3524878 6 
chr9:3525230-3525242 6 
chr9:3525659-3525687 5.42857 
chr9:3525789-3525847 5.65517 
chr9:3525926-3525968 5.71429 
chr9:3526077-3526105 5.35714 
chr9:3528276-3528301 6 
chr9:3532239-3532428 5.55026 
chr9:3536725-3536752 5.59259 
chr9:3541549-3541565 5.8125 
chr9:3542768-3542796 5.35714 
chr9:3546118-3546161 5.69767 
chr9:3548187-3548203 6 
chr9:3550034-3550053 5.63158 
chr9:3551610-3551632 5.54545 
chr9:3552561-3552586 5.88 
chr9:3554826-3554854 6 
chr9:3556215-3556235 6 
chr9:3556699-3556723 5.58333 
chr9:3564328-3564370 5.52381 
chr9:3564500-3564553 5.49057 
chr9:3565186-3565206 5.9 
chr9:3565907-3565923 6 
chr9:3568646-3568671 5.56 
chr9:3570004-3570027 5.47826 
chr9:3570598-3570668 5.57143 
chr9:3572175-3572228 5.39623 
chr9:3574938-3574963 5.32 
chr9:3575639-3575654 6 
chr9:3580691-3580728 5.62162 
chr9:3582089-3582134 5.82222 
chr9:3584065-3584085 5.65 
chr9:3584139-3584170 5.45161 
chr9:3585012-3585045 5.63636 
chr9:3588323-3588346 5.6087 
chr9:3593899-3593941 5.7381 
chr9:3596745-3596758 6 
chr9:3599062-3599085 6 
chr9:3599892-3599919 5.22222 
chr9:3604165-3604199 5.29412 
chr9:3604424-3604466 5.83333 
chr9:3605541-3605569 5.92857 
chr9:3607610-3607636 5.92308 
chr9:3612336-3612357 6 
chr9:3617316-3617334 5.72222 
chr9:3624383-3624406 5.91304 
chr9:3631817-3631876 5.98305 
chr9:3634090-3634121 5.35484 
chr9:3637968-3638014 5.34783 
chr9:3641939-3641958 5.94737 
chr9:3642243-3642317 5.66216 
chr9:3642430-3642459 5.62069 
chr9:3643776-3643793 6 
chr9:3645015-3645029 6 
chr9:3645614-3645626 6 
chr9:3647599-3647647 5.91667 
chr9:3649414-3649430 5.875 
chr9:3653844-3653856 6 
chr9:3654140-3654155 6 
chr9:3656826-3656850 5.91667 
chr9:3660534-3660554 5.7 
chr9:3660802-3660844 5.69048 
chr9:3660869-3660936 5.41791 
chr9:3661721-3661742 6 
chr9:3662618-3662634 6 
chr9:3663314-3663338 5.83333 
chr9:3665081-3665105 6 
chr9:3667460-3667484 5.45833 
chr9:3669090-3669102 6 
chr9:3669249-3669308 5.91525 
chr9:3670977-3671000 5.65217 
chr9:3676219-3676316 5.59794 
chr9:3681474-3681500 5.65385 
chr9:3683634-3683646 6 
chr9:3685191-3685227 5.61111 
chr9:3688366-3688388 5.90909 
chr9:3689022-3689053 5.64516 
chr9:3690070-3690099 5.86207 
chr9:3692212-3692235 5.73913 
chr9:3693145-3693170 5.76 
chr9:3693513-3693530 5.76471 
chr9:3694391-3694426 5.48571 
chr9:3695699-3695718 5.63158 
chr9:3695847-3695868 5.52381 
chr9:3697894-3697930 5.25 
chr9:3702200-3702246 5.56522 
chr9:3706515-3706534 5.63158 
chr9:3707632-3707689 6 
chr9:3708603-3708660 5.63158 
chr9:3709638-3709677 5.97436 
chr9:3710118-3710147 5.44828 
chr9:3711098-3711129 5.64516 
chr9:3713403-3713426 5.43478 
chr9:3714801-3714824 5.82609 
chr9:3715146-3715189 5.72093 
chr9:3716096-3716111 5.93333 
chr9:3719874-3719901 6 
chr9:3719967-3719990 5.86957 
chr9:3722500-3722528 6 
chr9:3724581-3724627 5.28261 
chr9:3727913-3727934 5.7619 
chr9:3728940-3728964 6 
chr9:3735560-3735576 6 
chr9:3736488-3736517 5.7931 
chr9:3745691-3745707 6 
chr9:3748674-3748709 5.74286 
chr9:3748813-3748831 5.72222 
chr9:3750713-3750745 5.625 
chr9:3753579-3753609 5.93333 
chr9:3753827-3753854 5.85185 
chr9:3754149-3754170 5.52381 
chr9:3755386-3755427 5.82927 
chr9:3755580-3755603 6 
chr9:3756940-3756967 5.33333 
chr9:3757415-3757429 6 
chr9:3764514-3764539 6 
chr9:3764939-3764951 6 
chr9:3773479-3773503 5.75 
chr9:3775242-3775258 5.875 
chr9:3776587-3776602 5.93333 
chr9:3780266-3780286 5.6 
chr9:3780915-3780940 6 
chr9:3782381-3782413 5.34375 
chr9:3782672-3782702 5.76667 
chr9:3782760-3782794 5.85294 
chr9:3785903-3785962 5.23729 
chr9:3785975-3786037 5.33871 
chr9:3786048-3786136 5.84091 
chr9:3791646-3791661 6 
chr9:3796526-3796548 5.59091 
chr9:3798357-3798383 5.69231 
chr9:3800512-3800524 6 
chr9:3803135-3803184 5.06122 
chr9:3803544-3803563 5.89474 
chr9:3804429-3804455 5.57692 
chr9:3805108-3805140 5.1875 
chr9:3805490-3805516 5.42308 
chr9:3806479-3806500 5.52381 
chr9:3806855-3806887 5.5 
chr9:3806960-3807000 5.225 
chr9:3809329-3809355 5.57692 
chr9:3818585-3818606 5.71429 
chr9:3818683-3818718 6 
chr9:3823606-3823631 5.96 
chr9:3824380-3824407 5.88889 
chr9:3832200-3832224 5.625 
chr9:3834139-3834151 6 
chr9:3835752-3835771 5.63158 
chr9:3845060-3845081 5.80952 
chr9:3845731-3845760 5.65517 
chr9:3847188-3847227 5.58974 
chr9:3848500-3848531 5.83871 
chr9:3858276-3858320 5.29545 
chr9:3859350-3859396 6 
chr9:3860272-3860298 6 
chr9:3861931-3861952 5.57143 
chr9:3867222-3867268 5.41304 
chr9:3867715-3867776 5.55738 
chr9:3869266-3869289 6 
chr9:3871243-3871270 5.55556 
chr9:3873648-3873698 5.74 
chr9:3876634-3876704 5.81429 
chr9:3881648-3881675 5.37037 
chr9:3890263-3890275 6 
chr9:3890732-3890785 5.49057 
chr9:3891048-3891114 5.5303 
chr9:3893693-3893722 5.82759 
chr9:3897434-3897448 5.92857 
chr9:3907605-3907650 5.86667 
chr9:3908695-3908723 5.67857 
chr9:3909414-3909443 5.7931 
chr9:3909920-3909947 5.59259 
chr9:3910336-3910363 5.77778 
chr9:3911087-3911145 5.7069 
chr9:3914136-3914156 5.7 
chr9:3914321-3914343 5.68182 
chr9:3914990-3915022 5.9375 
chr9:3915974-3916003 5.34483 
chr9:3918746-3918767 5.7619 
chr9:3919640-3919692 5.82692 
chr9:3920000-3920016 6 
chr9:3920609-3920623 6 
chr9:3921923-3921949 5.80769 
chr9:3925586-3925622 5.88889 
chr9:3926222-3926245 5.69565 
chr9:3926572-3926635 5.60317 
chr9:3929338-3929360 5.72727 
chr9:3932146-3932196 5.8 
chr9:3932477-3932489 6 
chr9:3932922-3932953 5.22581 
chr9:3933694-3933731 5.67568 
chr9:3933950-3933976 5.26923 
chr9:3934410-3934422 6 
chr9:3935720-3935735 5.93333 
chr9:3936610-3936638 5.71429 
chr9:3937585-3937607 5.5 
chr9:3941347-3941381 5.91176 
chr9:3942877-3942908 5.35484 
chr9:3944177-3944194 5.88235 
chr9:3945803-3945833 5.33333 
chr9:3950835-3950879 5.22727 
chr9:3951597-3951613 6 
chr9:3951841-3951892 5.88235 
chr9:3953760-3953817 5.92982 
chr9:3953838-3953878 5.475 
chr9:3955053-3955080 5.37037 
chr9:3956028-3956063 5.88571 
chr9:3956624-3956650 5.96154 
chr9:3962045-3962067 5.54545 
chr9:3965165-3965207 5.78571 
chr9:3966771-3966793 6 
chr9:3967011-3967038 5.88889 
chr9:3967500-3967531 5.90323 
chr9:3970937-3971014 5.37662 
chr9:3971031-3971064 5.72727 
chr9:3971074-3971134 5.81667 
chr9:3972556-3972572 5.875 
chr9:3976795-3976838 6 
chr9:3978435-3978461 5.76923 
chr9:3978612-3978637 5.84 
chr9:3978878-3978913 5.37143 
chr9:3980813-3980835 5.81818 
chr9:3981695-3981712 5.82353 
chr9:3985136-3985155 5.73684 
chr9:3985681-3985715 5.29412 
chr9:3987696-3987728 5.96875 
chr9:3987761-3987790 5.82759 
chr9:3988195-3988213 6 
chr9:3989861-3989875 6 
chr9:3991284-3991296 6 
chr9:3991683-3991703 6 
chr9:3992313-3992338 5.32 
chr9:3997361-3997395 6 
chr9:3998747-3998810 5.55556 
chr9:4006304-4006324 6 
chr9:4007672-4007696 5.41667 
chr9:4007882-4007905 5.43478 
chr9:4012746-4012784 6 
chr9:4015888-4015907 6 
chr9:4019719-4019739 5.95 
chr9:4020288-4020323 5.94286 
chr9:4021158-4021197 5.66667 
chr9:4024019-4024041 6 
chr9:4025249-4025267 5.94444 
chr9:4026521-4026543 5.72727 
chr9:4027000-4027023 5.56522 
chr9:4032450-4032471 5.90476 
chr9:4033864-4033885 6 
chr9:4037547-4037579 6 
chr9:4040286-4040309 6 
chr9:4040798-4040815 5.94118 
chr9:4042697-4042722 5.6 
chr9:4044422-4044447 5.56 
chr9:4050591-4050620 5.41379 
chr9:4053705-4053718 6 
chr9:4054767-4054789 5.54545 
chr9:4056898-4056915 6 
chr9:4057633-4057664 5.35484 
chr9:4058980-4059008 5.78571 
chr9:4059804-4059872 5.85294 
chr9:4067192-4067257 5.29231 
chr9:4068794-4068852 5.62069 
chr9:4070506-4070522 5.8125 
chr9:4070534-4070552 5.77778 
chr9:4071315-4071328 6 
chr9:4072741-4072757 5.8125 
chr9:4075090-4075110 5.75 
chr9:4075574-4075594 6 
chr9:4079743-4079766 6 
chr9:4079887-4079917 5.13333 
chr9:4084229-4084290 5.68852 
chr9:4084640-4084671 5.19355 
chr9:4089813-4089828 5.86667 
chr9:4091445-4091468 5.65217 
chr9:4091524-4091543 5.73684 
chr9:4092152-4092164 6 
chr9:4092524-4092553 5.58621 
chr9:4094875-4094901 5.34615 
chr9:4096009-4096022 6 
chr9:4096158-4096171 5.92308 
chr9:4097011-4097052 5.53659 
chr9:4097853-4097880 5.44444 
chr9:4104644-4104671 5.40741 
chr9:4107945-4107969 5.66667 
chr9:4121620-4121657 6 
chr9:4125614-4125650 5.58333 
chr9:4127685-4127709 5.54167 
chr9:4132042-4132068 5.61538 
chr9:4133825-4133875 6 
chr9:4139629-4139652 5.52174 
chr9:4140323-4140349 5.69231 
chr9:4143241-4143254 6 
chr9:4143563-4143587 5.58333 
chr9:4145747-4145784 5.64865 
chr9:4147244-4147290 5.34783 
chr9:4148777-4148792 5.93333 
chr9:4149112-4149128 5.8125 
chr9:4159025-4159044 5.78947 
chr9:4159718-4159749 5.87097 
chr9:4161079-4161117 5.97368 
chr9:4161675-4161690 6 
chr9:4162854-4162876 6 
chr9:4163244-4163281 5.78378 
chr9:4168154-4168214 5.58333 
chr9:4171198-4171210 6 
chr9:4172596-4172617 5.66667 
chr9:4173527-4173604 5.58442 
chr9:4173913-4173947 5.94118 
chr9:4177130-4177169 6 
chr9:4180875-4180906 5.32258 
chr9:4185988-4186014 5.57692 
chr9:4191861-4191892 5.54839 
chr9:4192617-4192638 5.85714 
chr9:4192808-4192851 5.55814 
chr9:4194038-4194063 5.84 
chr9:4196149-4196181 5.5 
chr9:4196295-4196323 6 
chr9:4197914-4198000 5.43023 
chr9:4199446-4199500 5.51852 
chr9:4200658-4200683 5.8 
chr9:4202130-4202163 5.60606 
chr9:4202426-4202470 6 
chr9:4203493-4203511 5.88889 
chr9:4205175-4205188 6 
chr9:4205943-4205986 5.4186 
chr9:4213927-4213971 5.43182 
chr9:4215327-4215351 6 
chr9:4216479-4216527 5.97917 
chr9:4220984-4221000 5.9375 
chr9:4224692-4224729 5.2973 
chr9:4227306-4227329 5.78261 
chr9:4228198-4228221 5.82609 
chr9:4228718-4228743 5.36 
chr9:4232382-4232434 5.92308 
chr9:4235298-4235311 6 
chr9:4236184-4236234 5.8 
chr9:4238640-4238654 6 
chr9:4239165-4239184 5.63158 
chr9:4240184-4240204 5.6 
chr9:4240543-4240564 5.61905 
chr9:4240849-4240874 5.4 
chr9:4240954-4240977 5.69565 
chr9:4241500-4241524 5.79167 
chr9:4241666-4241690 5.95833 
chr9:4243379-4243412 5.57576 
chr9:4243559-4243579 5.75 
chr9:4251429-4251444 5.86667 
chr9:4254839-4254860 5.80952 
chr9:4257000-4257097 5.48454 
chr9:4257565-4257579 6 
chr9:4259242-4259269 5.96296 
chr9:4260744-4260764 6 
chr9:4262933-4262951 6 
chr9:4263542-4263570 5.78571 
chr9:4265171-4265184 6 
chr9:4265897-4265931 5.76471 
chr9:4266594-4266626 6 
chr9:4267945-4268074 5.51163 
chr9:4270864-4270929 5.72308 
chr9:4273590-4273631 6 
chr9:4275763-4275797 5.61765 
chr9:4276269-4276578 5.75081 
chr9:4279297-4279395 5.73469 
chr9:4282733-4282766 5.57576 
chr9:4283083-4283116 5.63636 
chr9:4283251-4283279 6 
chr9:4284592-4284620 5.67857 
chr9:4284744-4284763 5.68421 
chr9:4288677-4288696 5.89474 
chr9:4289658-4289686 5.67857 
chr9:4291588-4291618 5.33333 
chr9:4293052-4293074 5.86364 
chr9:4296289-4296305 5.875 
chr9:4296903-4296927 6 
chr9:4300008-4300035 5.48148 
chr9:4300208-4300242 6 
chr9:4303268-4303285 6 
chr9:4306070-4306091 5.85714 
chr9:4312140-4312173 5.72727 
chr9:4319983-4320027 5.88636 
chr9:4320201-4320218 5.82353 
chr9:4320585-4320640 5.2 
chr9:4320651-4320712 5.36066 
chr9:4321421-4321458 6 
chr9:4324820-4324832 6 
chr9:4330520-4330567 5.57447 
chr9:4330657-4330701 5.31818 
chr9:4333213-4333401 5.45213 
chr9:4334904-4334921 6 
chr9:4338024-4338058 6 
chr9:4338367-4338405 5.86842 
chr9:4339788-4339903 5.76522 
chr9:4343341-4343361 6 
chr9:4345932-4345959 5.77778 
chr9:4346951-4346966 6 
chr9:4347698-4347747 5.61224 
chr9:4349069-4349086 5.82353 
chr9:4350790-4350830 5.95 
chr9:4351247-4351260 6 
chr9:4351396-4351409 6 
chr9:4353991-4354012 5.61905 
chr9:4355030-4355057 5.40741 
chr9:4355131-4355165 5.94118 
chr9:4357561-4357597 5.69444 
chr9:4358102-4358161 5.54237 
chr9:4358716-4358750 5.47059 
chr9:4361145-4361161 5.8125 
chr9:4361368-4361380 6 
chr9:4362235-4362283 5.41667 
chr9:4362978-4363011 5.57576 
chr9:4364676-4364699 5.47826 
chr9:4364707-4364730 5.73913 
chr9:4364756-4364774 6 
chr9:4365555-4365587 5.78125 
chr9:4367633-4367658 6 
chr9:4368338-4368350 6 
chr9:4370183-4370219 5.72222 
chr9:4370697-4370725 5.28571 
chr9:4372554-4372568 6 
chr9:4373660-4373680 5.9 
chr9:4379873-4379898 5.4 
chr9:4384468-4384553 5.50588 
chr9:4384571-4384592 5.52381 
chr9:4385665-4385832 5.8503 
chr9:4386183-4386199 5.875 
chr9:4386337-4386395 5.48276 
chr9:4388681-4388697 6 
chr9:4391550-4391573 6 
chr9:4393216-4393259 5.37209 
chr9:4394080-4394098 6 
chr9:4394267-4394315 5.375 
chr9:4394327-4394344 5.76471 
chr9:4395757-4395787 6 
chr9:4397008-4397038 6 
chr9:4397333-4397364 5.32258 
chr9:4397622-4397794 5.84302 
chr9:4398679-4398700 5.61905 
chr9:4399968-4399981 6 
chr9:4401254-4401272 5.88889 
chr9:4401562-4401580 5.83333 
chr9:4401685-4401709 5.66667 
chr9:4403702-4403731 5.31034 
chr9:4403791-4403808 5.76471 
chr9:4405354-4405410 5.98214 
chr9:4406066-4406092 5.30769 
chr9:4407643-4407670 5.62963 
chr9:4408726-4408743 6 
chr9:4408976-4409031 5.65455 
chr9:4415733-4415753 5.6 
chr9:4416000-4416037 5.16216 
chr9:4416252-4416274 6 
chr9:4416812-4416831 6 
chr9:4418697-4418715 5.83333 
chr9:4419781-4419811 5.96667 
chr9:4424555-4424579 6 
chr9:4428176-4428191 6 
chr9:4428483-4428500 6 
chr9:4430028-4430050 6 
chr9:4431844-4431858 6 
chr9:4432638-4432653 6 
chr9:4433433-4433457 5.83333 
chr9:4434094-4434107 6 
chr9:4434589-4434612 5.47826 
chr9:4435947-4435981 5.88235 
chr9:4436810-4436831 6 
chr9:4437402-4437466 5.96875 
chr9:4441599-4441619 5.65 
chr9:4442619-4442651 5.40625 
chr9:4442679-4442727 5.375 
chr9:4443420-4443442 5.77273 
chr9:4445623-4445657 5.58824 
chr9:4446500-4446522 5.77273 
chr9:4446676-4446688 6 
chr9:4448808-4448834 5.42308 
chr9:4453345-4453366 5.71429 
chr9:4453993-4454031 5.57895 
chr9:4454143-4454180 5.59459 
chr9:4457848-4457860 6 
chr9:4458447-4458467 5.8 
chr9:4459451-4459471 5.7 
chr9:4459808-4459850 5.45238 
chr9:4462594-4462663 5.82609 
chr9:4462809-4462828 5.84211 
chr9:4463909-4463930 5.95238 
chr9:4464348-4464407 5.77966 
chr9:4465548-4465580 5.34375 
chr9:4465732-4465767 5.57143 
chr9:4473444-4473464 5.85 
chr9:4473784-4473804 5.95 
chr9:4474340-4474366 5.88462 
chr9:4474645-4474668 5.69565 
chr9:4474697-4474709 6 
chr9:4474985-4475006 5.71429 
chr9:4476353-4476373 6 
chr9:4477841-4477861 5.7 
chr9:4479895-4479921 5.88462 
chr9:4480200-4480217 6 
chr9:4481481-4481500 6 
chr9:4481515-4481538 6 
chr9:4481568-4481586 5.77778 
chr9:4483723-4483736 6 
chr9:4484227-4484250 6 
chr9:4484404-4484431 6 
chr9:4485000-4485029 5.65517 
chr9:4488853-4488883 5.83333 
chr9:4492479-4492496 5.94118 
chr9:4494629-4494670 5.73171 
chr9:4496519-4496550 5.93548 
chr9:4498801-4498837 5.66667 
chr9:4498882-4499057 5.48 
chr9:4501764-4501788 6 
chr9:4502389-4502409 6 
chr9:4505045-4505059 6 
chr9:4505640-4505669 5.65517 
chr9:4507463-4507482 5.73684 
chr9:4509160-4509192 5.40625 
chr9:4511566-4511609 5.97674 
chr9:4514895-4514923 5.89286 
chr9:4515012-4515061 5.5102 
chr9:4518234-4518254 6 
chr9:4518351-4518380 5.75862 
chr9:4519056-4519092 5.5 
chr9:4522040-4522064 5.83333 
chr9:4526119-4526142 5.95652 
chr9:4526333-4526377 5.27273 
chr9:4528574-4528592 5.83333 
chr9:4529686-4529704 5.77778 
chr9:4532472-4532500 5.39286 
chr9:4537565-4537607 5.95238 
chr9:4539568-4539581 6 
chr9:4542147-4542212 5.49231 
chr9:4543869-4543892 5.43478 
chr9:4545189-4545227 5.81579 
chr9:4546345-4546363 5.72222 
chr9:4553364-4553380 6 
chr9:4554813-4554843 5.53333 
chr9:4556157-4556193 5.77778 
chr9:4557622-4557639 5.76471 
chr9:4558317-4558359 5.61905 
chr9:4560996-4561027 6 
chr9:4562065-4562087 6 
chr9:4563113-4563155 5.7381 
chr9:4564086-4564122 5.55556 
chr9:4568695-4568707 6 
chr9:4571681-4571702 6 
chr9:4580230-4580278 5.75 
chr9:4580583-4580647 5.85938 
chr9:4580709-4580761 5.59615 
chr9:4580888-4580904 5.8125 
chr9:4583853-4583907 5.92593 
chr9:4586213-4586233 5.7 
chr9:4587564-4587577 5.92308 
chr9:4588335-4588357 6 
chr9:4592314-4592328 6 
chr9:4594205-4594226 6 
chr9:4597292-4597364 5.68056 
chr9:4598973-4598996 5.43478 
chr9:4599238-4599268 5.4 
chr9:4599339-4599359 5.8 
chr9:4600460-4600500 5.875 
chr9:4601171-4601251 5.7375 
chr9:4601366-4601402 5.63889 
chr9:4603424-4603445 6 
chr9:4611646-4611665 5.63158 
chr9:4611793-4611845 5.36538 
chr9:4612781-4612805 5.83333 
chr9:4613227-4613254 5.92593 
chr9:4616277-4616305 5.5 
chr9:4616583-4616597 6 
chr9:4619094-4619128 5.61765 
chr9:4619155-4619170 6 
chr9:4620198-4620222 5.79167 
chr9:4620252-4620300 5.47917 
chr9:4623280-4623309 5.82759 
chr9:4624727-4624748 6 
chr9:4628413-4628456 5.51163 
chr9:4629626-4629652 5.26923 
chr9:4629749-4629793 5.81818 
chr9:4631275-4631305 5.33333 
chr9:4631408-4631432 5.58333 
chr9:4632034-4632052 6 
chr9:4633000-4633020 5.95 
chr9:4638203-4638219 6 
chr9:4638763-4638797 5.97059 
chr9:4640032-4640073 5.29268 
chr9:4640351-4640377 5.5 
chr9:4641206-4641226 5.75 
chr9:4641389-4641417 5.17857 
chr9:4641765-4641785 5.7 
chr9:4644183-4644214 6 
chr9:4644342-4644381 5.66667 
chr9:4644658-4644724 5.93939 
chr9:4646123-4646140 6 
chr9:4646624-4646650 5.73077 
chr9:4647143-4647166 5.78261 
chr9:4647590-4647638 5.625 
chr9:4647835-4647847 6 
chr9:4648702-4648723 5.7619 
chr9:4649057-4649090 5.87879 
chr9:4650824-4650870 6 
chr9:4651169-4651183 6 
chr9:4652387-4652408 6 
chr9:4652841-4652862 5.71429 
chr9:4653763-4653782 5.94737 
chr9:4655535-4655562 5.88889 
chr9:4656435-4656500 5.93846 
chr9:4657539-4657564 5.96 
chr9:4658950-4658963 6 
chr9:4661468-4661489 5.66667 
chr9:4662429-4662475 5.45652 
chr9:4663839-4663864 5.68 
chr9:4669368-4669390 6 
chr9:4671704-4671724 5.8 
chr9:4671740-4671817 5.66234 
chr9:4672084-4672100 6 
chr9:4672772-4672807 5.71429 
chr9:4673177-4673189 6 
chr9:4673322-4673336 6 
chr9:4676816-4676897 5.79012 
chr9:4678102-4678133 5.96774 
chr9:4678302-4678335 6 
chr9:4682161-4682175 6 
chr9:4682942-4683156 5.71495 
chr9:4687678-4687696 6 
chr9:4691154-4691182 5.53571 
chr9:4691577-4691606 5.27586 
chr9:4693458-4693476 5.83333 
chr9:4696482-4696514 5.8125 
chr9:4697383-4697395 6 
chr9:4699237-4699249 6 
chr9:4699369-4699393 5.41667 
chr9:4701837-4701854 5.88235 
chr9:4702888-4702908 6 
chr9:4703763-4703791 5.64286 
chr9:4706278-4706292 5.92857 
chr9:4708355-4708383 5.17857 
chr9:4709140-4709167 5.66667 
chr9:4709811-4709833 6 
chr9:4710374-4710387 6 
chr9:4713105-4713126 5.66667 
chr9:4713894-4714228 5.68563 
chr9:4715216-4715260 5.81818 
chr9:4715391-4715405 6 
chr9:4716932-4716945 6 
chr9:4717370-4717393 5.47826 
chr9:4719318-4719342 6 
chr9:4719355-4719397 5.5 
chr9:4720063-4720075 6 
chr9:4723069-4723086 6 
chr9:4725021-4725034 6 
chr9:4728832-4729022 5.77895 
chr9:4729367-4729389 5.77273 
chr9:4731092-4731136 5.43182 
chr9:4732856-4732880 5.83333 
chr9:4734507-4734537 5.33333 
chr9:4735223-4735489 5.90977 
chr9:4735768-4735805 5.7027 
chr9:4736114-4736129 6 
chr9:4737078-4737158 5.7 
chr9:4738599-4738629 5.8 
chr9:4738761-4738780 6 
chr9:4739883-4739916 5.72727 
chr9:4740060-4740093 5.51515 
chr9:4740496-4740530 5.64706 
chr9:4741330-4741358 5.78571 
chr9:4743231-4743257 5.57692 
chr9:4743942-4743954 6 
chr9:4744268-4744290 5.54545 
chr9:4745048-4745076 5.89286 
chr9:4745545-4745563 6 
chr9:4745720-4745738 5.88889 
chr9:4748006-4748048 5.16667 
chr9:4748187-4748209 5.95455 
chr9:4748362-4748392 5.76667 
chr9:4749856-4749891 5.68571 
chr9:4750839-4750863 5.83333 
chr9:4753071-4753185 5.74561 
chr9:4753265-4753286 5.80952 
chr9:4754558-4754582 5.95833 
chr9:4754687-4754835 5.77027 
chr9:4756137-4756167 5.9 
chr9:4758161-4758179 6 
chr9:4758900-4758936 5.72222 
chr9:4759605-4759647 5.88095 
chr9:4761145-4761163 6 
chr9:4762039-4762057 5.83333 
chr9:4762633-4762646 6 
chr9:4764997-4765019 6 
chr9:4765311-4765339 5.64286 
chr9:4765844-4765870 5.46154 
chr9:4766236-4766264 5.60714 
chr9:4766927-4766957 5.4 
chr9:4767136-4767165 5.7931 
chr9:4768461-4768495 5.85294 
chr9:4768533-4768554 6 
chr9:4770067-4770087 5.95 
chr9:4770840-4770859 5.84211 
chr9:4773337-4773349 6 
chr9:4774617-4774638 5.52381 
chr9:4775000-4775014 6 
chr9:4777370-4777406 5.41667 
chr9:4777420-4777488 5.85294 
chr9:4777500-4777535 5.42857 
chr9:4777940-4777954 6 
chr9:4778109-4778132 6 
chr9:4779373-4779394 5.90476 
chr9:4779957-4779979 5.59091 
chr9:4781358-4781409 5.56863 
chr9:4783033-4783047 5.92857 
chr9:4783704-4783725 5.80952 
chr9:4785114-4785129 5.93333 
chr9:4785916-4785938 6 
chr9:4785955-4785995 5.525 
chr9:4787364-4787396 5.46875 
chr9:4789039-4789146 5.68224 
chr9:4789826-4789860 5.58824 
chr9:4791205-4791224 6 
chr9:4795243-4795265 5.54545 
chr9:4795432-4795485 5.28302 
chr9:4798871-4798892 5.7619 
chr9:4798971-4799018 5.59574 
chr9:4799030-4799151 5.5124 
chr9:4799699-4799724 5.36 
chr9:4800211-4800232 6 
chr9:4800652-4800665 6 
chr9:4801170-4801184 5.92857 
chr9:4801718-4801731 6 
chr9:4802074-4802103 5.75862 
chr9:4802573-4802599 5.34615 
chr9:4802815-4802833 5.94444 
chr9:4802987-4803023 6 
chr9:4805191-4805237 5.54348 
chr9:4805386-4805434 5.5625 
chr9:4805452-4805475 5.95652 
chr9:4805500-4805532 5.3125 
chr9:4806017-4806068 6 
chr9:4806587-4806646 5.74576 
chr9:4807246-4807287 5.17073 
chr9:4807514-4807531 6 
chr9:4808297-4808322 5.6 
chr9:4811114-4811128 5.92857 
chr9:4811277-4811297 5.65 
chr9:4815285-4815316 5.6129 
chr9:4815443-4815460 5.88235 
chr9:4817343-4817377 5.47059 
chr9:4817458-4817486 5.53571 
chr9:4817795-4817821 5.42308 
chr9:4817912-4817932 6 
chr9:4818871-4818893 5.90909 
chr9:4819806-4819822 6 
chr9:4822818-4822859 5.39024 
chr9:4823281-4823303 6 
chr9:4823518-4823547 5.93103 
chr9:4823680-4823701 5.57143 
chr9:4824374-4824395 6 
chr9:4826069-4826109 5.9 
chr9:4827579-4827594 5.86667 
chr9:4827731-4827809 5.64103 
chr9:4828165-4828184 6 
chr9:4829701-4829735 5.32353 
chr9:4831476-4831496 5.6 
chr9:4832805-4832825 6 
chr9:4834471-4834485 6 
chr9:4839333-4839357 5.625 
chr9:4841826-4841867 5.29268 
chr9:4842116-4842131 5.93333 
chr9:4849209-4849231 5.59091 
chr9:4850481-4850505 5.79167 
chr9:4853324-4853336 6 
chr9:4855052-4855068 6 
chr9:4857931-4857945 6 
chr9:4859443-4859459 6 
chr9:4860070-4860110 5.425 
chr9:4863497-4863518 5.80952 
chr9:4865587-4865605 5.72222 
chr9:4867524-4867546 5.5 
chr9:4868170-4868201 5.67742 
chr9:4869124-4869145 5.66667 
chr9:4870096-4870110 6 
chr9:4871920-4872013 5.8172 
chr9:4874747-4874768 6 
chr9:4875715-4875807 5.79348 
chr9:4877222-4877241 5.78947 
chr9:4881485-4881551 5.66667 
chr9:4881677-4881754 5.54545 
chr9:4882844-4882881 5.75676 
chr9:4885910-4885926 5.875 
chr9:4890878-4890893 6 
chr9:4891191-4891229 5.63158 
chr9:4892209-4892246 5.78378 
chr9:4893521-4893555 5.38235 
chr9:4897301-4897328 5.62963 
chr9:4902775-4902803 5.17857 
chr9:4902941-4902964 5.82609 
chr9:4906694-4906719 5.84 
chr9:4908694-4908817 5.47154 
chr9:4909170-4909206 5.61111 
chr9:4910432-4910462 5.16667 
chr9:4910902-4910922 6 
chr9:4914189-4914203 6 
chr9:4915000-4915083 5.42169 
chr9:4921035-4921059 5.83333 
chr9:4928541-4928575 5.79412 
chr9:4928732-4928748 6 
chr9:4929409-4929435 5.61538 
chr9:4931293-4931309 6 
chr9:4931488-4931503 6 
chr9:4931548-4931561 6 
chr9:4935807-4935848 5.43902 
chr9:4936750-4936810 5.33333 
chr9:4937901-4937939 5.42105 
chr9:4938525-4938552 6 
chr9:4939838-4939854 5.875 
chr9:4941561-4941583 6 
chr9:4942221-4942248 5.77778 
chr9:4942558-4942590 5.59375 
chr9:4945344-4945378 5.91176 
chr9:4945967-4945996 6 
chr9:4946636-4946654 5.88889 
chr9:4953699-4953723 5.83333 
chr9:4955193-4955211 5.83333 
chr9:4956047-4956059 6 
chr9:4957095-4957113 6 
chr9:4957240-4957272 5.53125 
chr9:4957428-4957458 5.43333 
chr9:4960527-4960549 5.72727 
chr9:4961749-4961779 5.66667 
chr9:4962365-4962403 5.52632 
chr9:4963102-4963147 5.75556 
chr9:4963885-4963923 5.23684 
chr9:4966611-4966632 6 
chr9:4968371-4968392 5.95238 
chr9:4968911-4968958 5.78723 
chr9:4969450-4969500 5.5 
chr9:4972974-4972993 5.63158 
chr9:4973624-4973649 5.76 
chr9:4974779-4974801 5.86364 
chr9:4980537-4980552 6 
chr9:4980917-4980950 5.9697 
chr9:4987734-4987760 5.84615 
chr9:4996451-4996485 5.76471 
chr9:4996928-4996944 6 
chr9:4998724-4998766 5.66667 
chr9:5005083-5005132 6 
chr9:5007095-5007112 5.82353 
chr9:5007702-5007714 6 
chr9:5008901-5008930 5.62069 
chr9:5014164-5014178 6 
chr9:5014916-5014942 5.34615 
chr9:5015518-5015547 5.96552 
chr9:5018321-5018343 5.72727 
chr9:5023862-5023969 5.57944 
chr9:5024255-5024328 5.30137 
chr9:5025439-5025512 5.39726 
chr9:5029115-5029140 5.48 
chr9:5029364-5029400 5.19444 
chr9:5030023-5030042 5.63158 
chr9:5033150-5033182 5.375 
chr9:5033190-5033216 5.34615 
chr9:5038587-5038615 5.53571 
chr9:5042124-5042143 6 
chr9:5042500-5042546 5.26087 
chr9:5048133-5048154 5.85714 
chr9:5051967-5051988 5.57143 
chr9:5054514-5054532 5.94444 
chr9:5057580-5057596 6 
chr9:5062500-5062526 6 
chr9:5062906-5062935 5.17241 
chr9:5064525-5064543 5.72222 
chr9:5065588-5065605 5.88235 
chr9:5067175-5067196 5.52381 
chr9:5068157-5068187 5.83333 
chr9:5068334-5068371 5.24324 
chr9:5070300-5070315 5.86667 
chr9:5070553-5070595 5.5 
chr9:5076927-5076954 5.25926 
chr9:5077198-5077238 5.5 
chr9:5078361-5078379 5.77778 
chr9:5079264-5079292 5.53571 
chr9:5080892-5080908 6 
chr9:5084534-5084557 5.47826 
chr9:5088210-5088239 5.89655 
chr9:5089537-5089560 6 
chr9:5091017-5091051 5.41176 
chr9:5093424-5093454 5.8 
chr9:5101702-5101726 5.41667 
chr9:5103217-5103250 5.93939 
chr9:5113014-5113036 5.54545 
chr9:5113191-5113214 6 
chr9:5113423-5113444 6 
chr9:5114932-5114952 6 
chr9:5116864-5116886 5.63636 
chr9:5117663-5117690 5.44444 
chr9:5123815-5123837 5.54545 
chr9:5124314-5124333 5.68421 
chr9:5125199-5125240 5.5122 
chr9:5125964-5126000 5.22222 
chr9:5128080-5128116 6 
chr9:5128288-5128308 5.8 
chr9:5129481-5129510 5.55172 
chr9:5130701-5130741 6 
chr9:5131435-5131449 6 
chr9:5132539-5132560 5.61905 
chr9:5150846-5150881 6 
chr9:5152500-5152513 5.92308 
chr9:5155524-5155548 5.83333 
chr9:5157016-5157034 5.83333 
chr9:5157393-5157416 5.69565 
chr9:5158675-5158700 5.64 
chr9:5160176-5160191 6 
chr9:5161476-5161500 5.5 
chr9:5166201-5166226 5.96 
chr9:5173762-5173784 5.54545 
chr9:5176345-5176361 5.8125 
chr9:5177844-5177887 5.5814 
chr9:5181536-5181574 5.13158 
chr9:5183769-5183794 5.64 
chr9:5187089-5187113 5.58333 
chr9:5192512-5192535 5.52174 
chr9:5194635-5194670 5.91429 
chr9:5200445-5200500 5.38182 
chr9:5200504-5200567 5.79365 
chr9:5205776-5205802 5.38462 
chr9:5206033-5206059 5.34615 
chr9:5207064-5207079 6 
chr9:5207293-5207326 5.78788 
chr9:5214082-5214099 6 
chr9:5219586-5219612 5.30769 
chr9:5220874-5220898 5.95833 
chr9:5221349-5221402 5.64151 
chr9:5228050-5228102 5.94231 
chr9:5239325-5239372 6 
chr9:5239778-5239807 5.58621 
chr9:5245349-5245370 5.52381 
chr9:5250537-5250570 5.57576 
chr9:5250958-5250981 5.86957 
chr9:5251027-5251058 6 
chr9:5253314-5253337 5.47826 
chr9:5257415-5257464 5.16327 
chr9:5261606-5261630 5.375 
chr9:5262725-5262746 6 
chr9:5264514-5264567 5.50943 
chr9:5265423-5265469 5.82609 
chr9:5265780-5265798 6 
chr9:5268752-5268764 6 
chr9:5268772-5268784 6 
chr9:5268885-5268899 5.92857 
chr9:5269157-5269176 5.78947 
chr9:5272470-5272497 5.40741 
chr9:5275548-5275572 5.83333 
chr9:5278303-5278335 5.53125 
chr9:5278665-5278700 5.4 
chr9:5282800-5282828 5.39286 
chr9:5285957-5285983 5.57692 
chr9:5286116-5286145 5.31034 
chr9:5286185-5286235 5.76 
chr9:5288379-5288408 5.65517 
chr9:5294749-5294761 6 
chr9:5295335-5295353 5.77778 
chr9:5299483-5299508 5.52 
chr9:5305097-5305129 5.28125 
chr9:5305359-5305432 5.83562 
chr9:5306092-5306122 6 
chr9:5307218-5307337 5.70588 
chr9:5308430-5308445 5.93333 
chr9:5311277-5311305 5.32143 
chr9:5311803-5311834 5.41935 
chr9:5317994-5318024 5.8 
chr9:5321574-5321617 5.46512 
chr9:5321643-5321695 5.53846 
chr9:5324047-5324065 6 
chr9:5325071-5325107 5.19444 
chr9:5329309-5329333 5.875 
chr9:5330637-5330669 5.90625 
chr9:5331813-5331840 5.48148 
chr9:5334718-5334744 5.38462 
chr9:5336989-5337013 6 
chr9:5340500-5340573 5.47945 
chr9:5342472-5342500 5.64286 
chr9:5344620-5344659 5.35897 
chr9:5345101-5345132 5.93548 
chr9:5345329-5345356 5.33333 
chr9:5347388-5347407 6 
chr9:5347812-5347848 5.58333 
chr9:5348328-5348351 5.47826 
chr9:5348756-5348780 5.66667 
chr9:5349195-5349212 6 
chr9:5349591-5349616 5.68 
chr9:5351535-5351577 5.64286 
chr9:5351813-5351838 5.52 
chr9:5351958-5351989 5.25806 
chr9:5352090-5352114 6 
chr9:5359057-5359075 5.72222 
chr9:5359849-5359871 5.54545 
chr9:5365116-5365132 5.875 
chr9:5367006-5367063 5.85965 
chr9:5370076-5370118 5.69048 
chr9:5373777-5373801 5.875 
chr9:5376641-5376655 6 
chr9:5378749-5378777 5.32143 
chr9:5379500-5379512 6 
chr9:5380370-5380393 5.65217 
chr9:5385432-5385458 5.76923 
chr9:5390189-5390253 5.5625 
chr9:5390954-5390983 5.44828 
chr9:5392814-5392852 5.55263 
chr9:5394405-5394426 5.90476 
chr9:5395127-5395151 5.70833 
chr9:5395402-5395422 5.6 
chr9:5395888-5395903 6 
chr9:5396278-5396298 6 
chr9:5397534-5397566 5.6875 
chr9:5397585-5397651 5.33333 
chr9:5400003-5400017 6 
chr9:5401803-5401818 5.86667 
chr9:5402370-5402382 6 
chr9:5403214-5403235 5.85714 
chr9:5405897-5405921 5.375 
chr9:5408854-5408898 5.56818 
chr9:5410039-5410080 5.31707 
chr9:5410500-5410536 5.80556 
chr9:5411384-5411411 5.96296 
chr9:5419531-5419550 5.78947 
chr9:5422829-5422859 5.63333 
chr9:5423685-5423714 5.51724 
chr9:5423866-5424000 5.37313 
chr9:5424066-5424233 5.46108 
chr9:5424266-5424293 5.51852 
chr9:5424354-5424743 5.51414 
chr9:5425252-5425276 5.375 
chr9:5428863-5428879 5.875 
chr9:5431531-5431549 6 
chr9:5432071-5432088 5.82353 
chr9:5432484-5432511 5.92593 
chr9:5435321-5435341 5.8 
chr9:5439446-5439465 5.63158 
chr9:5441789-5442128 5.56932 
chr9:5442834-5442858 5.45833 
chr9:5446219-5446287 5.20588 
chr9:5448942-5448962 5.95 
chr9:5450000-5450013 5.92308 
chr9:5450835-5450870 5.51429 
chr9:5452015-5452039 5.58333 
chr9:5453000-5453040 5.9 
chr9:5454626-5454660 5.67647 
chr9:5457534-5457562 5.53571 
chr9:5463213-5463231 5.77778 
chr9:5465086-5465098 6 
chr9:5465470-5465489 5.68421 
chr9:5467202-5467222 6 
chr9:5470610-5470632 5.63636 
chr9:5471775-5471825 5.3 
chr9:5478849-5478889 6 
chr9:5479137-5479187 5.38 
chr9:5479930-5479968 5.26316 
chr9:5480606-5480636 5.53333 
chr9:5482156-5482192 5.47222 
chr9:5482908-5482944 5.83333 
chr9:5483784-5483843 5.71186 
chr9:5484538-5484560 5.54545 
chr9:5484610-5484624 6 
chr9:5487346-5487372 6 
chr9:5487958-5487985 6 
chr9:5490964-5490976 6 
chr9:5491043-5491063 5.7 
chr9:5491189-5491213 5.95833 
chr9:5492627-5492674 5.97872 
chr9:5494580-5494633 5.41509 
chr9:5497098-5497126 5.5 
chr9:5497644-5497669 5.8 
chr9:5499324-5499423 5.19192 
chr9:5501250-5501271 5.80952 
chr9:5508342-5508380 6 
chr9:5508500-5508528 5.25 
chr9:5512576-5512599 5.43478 
chr9:5514772-5514797 5.72 
chr9:5515922-5515963 5.92683 
chr9:5516041-5516064 5.78261 
chr9:5520676-5520703 5.62963 
chr9:5521437-5521457 5.65 
chr9:5525343-5525363 5.7 
chr9:5525641-5525658 5.82353 
chr9:5526046-5526058 6 
chr9:5527290-5527305 6 
chr9:5527820-5527841 5.52381 
chr9:5528209-5528314 5.53333 
chr9:5533111-5533148 5.56757 
chr9:5538359-5538380 5.52381 
chr9:5538687-5538708 5.90476 
chr9:5543538-5543560 6 
chr9:5543815-5543843 5.32143 
chr9:5547550-5547575 5.44 
chr9:5547936-5547952 6 
chr9:5550685-5550706 5.80952 
chr9:5553127-5553166 5.64103 
chr9:5555417-5555441 5.91667 
chr9:5557180-5557282 5.37255 
chr9:5563228-5563255 5.62963 
chr9:5565344-5565359 6 
chr9:5565911-5565934 5.82609 
chr9:5567929-5567947 5.88889 
chr9:5573187-5573217 6 
chr9:5573226-5573268 5.7381 
chr9:5573285-5573316 5.74194 
chr9:5573609-5573647 5.81579 
chr9:5573837-5573849 6 
chr9:5574722-5574734 6 
chr9:5575304-5575324 6 
chr9:5576196-5576232 5.91667 
chr9:5579275-5579320 6 
chr9:5585058-5585081 6 
chr9:5586462-5586490 5.92857 
chr9:5586619-5586641 5.77273 
chr9:5590577-5590599 5.77273 
chr9:5591000-5591016 5.875 
chr9:5591268-5591297 5.37931 
chr9:5593625-5593640 5.93333 
chr9:5594293-5594308 5.93333 
chr9:5594987-5595021 5.58824 
chr9:5597768-5597798 5.56667 
chr9:5600477-5600531 5.72222 
chr9:5600846-5600882 5.83333 
chr9:5605476-5605518 5.7619 
chr9:5605818-5605852 5.82353 
chr9:5609911-5609935 5.375 
chr9:5609978-5610000 5.77273 
chr9:5610120-5610143 5.43478 
chr9:5615379-5615410 6 
chr9:5617672-5617699 5.2963 
chr9:5619202-5619232 5.56667 
chr9:5619631-5619644 6 
chr9:5619798-5619821 5.43478 
chr9:5619947-5619991 5.25 
chr9:5625952-5625982 5.96667 
chr9:5626226-5626238 6 
chr9:5626847-5626865 5.77778 
chr9:5627717-5627729 6 
chr9:5629196-5629210 6 
chr9:5630739-5630793 5.5 
chr9:5631685-5631701 6 
chr9:5633004-5633035 5.64516 
chr9:5636308-5636332 5.75 
chr9:5637051-5637072 5.85714 
chr9:5640332-5640371 5.58974 
chr9:5640397-5640444 5.55319 
chr9:5643135-5643158 6 
chr9:5643792-5643817 5.36 
chr9:5645008-5645037 5.65517 
chr9:5647878-5648000 5.82787 
chr9:5650344-5650370 5.46154 
chr9:5651558-5651575 6 
chr9:5653580-5653610 5.86667 
chr9:5654229-5654258 5.51724 
chr9:5655287-5655310 5.52174 
chr9:5655863-5655880 6 
chr9:5659371-5659391 5.9 
chr9:5665618-5665664 5.17391 
chr9:5667504-5667517 6 
chr9:5671245-5671282 5.86486 
chr9:5673535-5673560 5.8 
chr9:5677296-5677324 5.32143 
chr9:5680815-5680839 6 
chr9:5681820-5681844 5.75 
chr9:5682859-5682912 5.26415 
chr9:5684274-5684296 6 
chr9:5686624-5686644 5.7 
chr9:5687284-5687314 5.23333 
chr9:5687906-5687930 5.54167 
chr9:5688439-5688464 5.68 
chr9:5689044-5689061 6 
chr9:5690947-5690970 5.47826 
chr9:5694779-5694806 5.40741 
chr9:5695557-5695585 5.53571 
chr9:5700337-5700364 5.22222 
chr9:5702483-5702553 5.85714 
chr9:5705192-5705207 6 
chr9:5707654-5707681 5.88889 
chr9:5707970-5708000 5.7 
chr9:5710875-5710932 5.21053 
chr9:5711536-5711586 5.34 
chr9:5712967-5713000 5.39394 
chr9:5715781-5715817 5.66667 
chr9:5718139-5718161 6 
chr9:5721437-5721460 5.43478 
chr9:5721877-5721901 5.625 
chr9:5722194-5722215 5.85714 
chr9:5722256-5722270 6 
chr9:5722337-5722377 5.9 
chr9:5727251-5727300 5.16327 
chr9:5728825-5728839 5.92857 
chr9:5729224-5729245 5.61905 
chr9:5733051-5733072 5.52381 
chr9:5733263-5733276 6 
chr9:5734019-5734119 5.59 
chr9:5737781-5737807 5.5 
chr9:5738545-5738563 6 
chr9:5742793-5742808 5.93333 
chr9:5744327-5744350 5.69565 
chr9:5749764-5749789 6 
chr9:5750078-5750096 5.88889 
chr9:5752433-5752452 5.78947 
chr9:5754023-5754043 6 
chr9:5754199-5754211 6 
chr9:5755922-5755949 6 
chr9:5758722-5758759 5.56757 
chr9:5761104-5761126 6 
chr9:5764197-5764210 5.92308 
chr9:5773176-5773203 5.81481 
chr9:5790169-5790187 6 
chr9:5791171-5791196 5.6 
chr9:5795776-5795798 5.95455 
chr9:5795822-5795848 6 
chr9:5799520-5799538 5.77778 
chr9:5800260-5800285 5.44 
chr9:5803034-5803056 6 
chr9:5803812-5803845 5.42424 
chr9:5804973-5805006 5.39394 
chr9:5806428-5806440 6 
chr9:5807744-5807762 5.83333 
chr9:5808736-5808756 6 
chr9:5811337-5811369 5.53125 
chr9:5813847-5813871 5.79167 
chr9:5813883-5813924 5.7561 
chr9:5814730-5814751 5.80952 
chr9:5815494-5815508 6 
chr9:5815914-5815941 5.55556 
chr9:5816898-5816910 6 
chr9:5818712-5818735 5.95652 
chr9:5822252-5822281 5.89655 
chr9:5827184-5827207 6 
chr9:5827355-5827381 5.53846 
chr9:5827977-5828007 5.56667 
chr9:5829219-5829233 6 
chr9:5832081-5832096 5.86667 
chr9:5834687-5834741 5.85185 
chr9:5834942-5835020 5.74359 
chr9:5836618-5836645 5.59259 
chr9:5838530-5838552 5.86364 
chr9:5840242-5840310 5.64706 
chr9:5840826-5840843 6 
chr9:5842434-5842474 5.925 
chr9:5844256-5844285 5.55172 
chr9:5845143-5845170 5.74074 
chr9:5845518-5845541 5.82609 
chr9:5847913-5847951 5.26316 
chr9:5849000-5849037 6 
chr9:5850405-5850452 5.85106 
chr9:5852250-5852275 6 
chr9:5858820-5858840 5.75 
chr9:5860290-5860311 5.71429 
chr9:5860608-5860621 5.92308 
chr9:5861170-5861215 6 
chr9:5861717-5861736 6 
chr9:5862000-5862042 5.64286 
chr9:5862496-5862527 5.51613 
chr9:5865160-5865181 5.52381 
chr9:5865511-5865536 6 
chr9:5865649-5865675 5.5 
chr9:5865837-5865852 6 
chr9:5865869-5865892 5.56522 
chr9:5867763-5867784 6 
chr9:5868801-5868830 5.62069 
chr9:5872555-5872602 5.65957 
chr9:5873000-5873012 6 
chr9:5873076-5873096 5.6 
chr9:5873420-5873450 5.96667 
chr9:5874677-5874698 5.66667 
chr9:5875103-5875129 5.5 
chr9:5879373-5879405 5.875 
chr9:5880229-5880245 6 
chr9:5880512-5880550 6 
chr9:5882444-5882467 5.56522 
chr9:5883155-5883176 5.66667 
chr9:5883452-5883478 5.88462 
chr9:5896735-5896754 5.84211 
chr9:5899075-5899096 6 
chr9:5899370-5899384 6 
chr9:5901131-5901150 6 
chr9:5902447-5902476 5.75862 
chr9:5903024-5903071 5.14894 
chr9:5906186-5906206 5.9 
chr9:5906329-5906362 5.93939 
chr9:5907167-5907188 5.80952 
chr9:5907954-5907972 6 
chr9:5911401-5911417 5.875 
chr9:5911520-5911550 5.96667 
chr9:5912102-5912127 5.4 
chr9:5914404-5914436 5.875 
chr9:5916480-5916542 5.75806 
chr9:5916554-5916595 5.92683 
chr9:5917600-5917635 5.62857 
chr9:5918642-5918681 5.51282 
chr9:5918815-5918828 6 
chr9:5919543-5919579 6 
chr9:5923532-5923568 5.63889 
chr9:5925358-5925396 5.65789 
chr9:5925915-5925938 5.6087 
chr9:5926525-5926544 5.84211 
chr9:5929611-5929632 5.66667 
chr9:5930369-5930389 6 
chr9:5931377-5931405 5.32143 
chr9:5932904-5932932 5.46429 
chr9:5934358-5934370 6 
chr9:5937535-5937559 5.70833 
chr9:5938446-5938477 5.70968 
chr9:5939266-5939308 5.57143 
chr9:5940118-5940144 5.38462 
chr9:5942199-5942217 5.88889 
chr9:5942399-5942456 5.61404 
chr9:5943535-5943555 5.65 
chr9:5947596-5947633 5.32432 
chr9:5949358-5949392 6 
chr9:5951035-5951085 5.9 
chr9:5951921-5951968 5.29787 
chr9:5952000-5952034 6 
chr9:5953682-5953730 5.52083 
chr9:5955088-5955109 5.95238 
chr9:5958123-5958144 5.80952 
chr9:5958507-5958535 5.21429 
chr9:5960562-5960584 5.95455 
chr9:5964903-5964926 5.65217 
chr9:5965056-5965078 5.72727 
chr9:5966455-5966472 6 
chr9:5967694-5967706 6 
chr9:5968157-5968180 5.86957 
chr9:5969542-5969556 6 
chr9:5971052-5971074 6 
chr9:5971122-5971141 5.73684 
chr9:5973472-5973500 5.53571 
chr9:5975439-5975460 6 
chr9:5978392-5978405 6 
chr9:5979506-5979533 5.44444 
chr9:5980014-5980039 5.88 
chr9:5980652-5980708 5.39286 
chr9:5980924-5980959 5.34286 
chr9:5981548-5981642 5.47872 
chr9:5982033-5982063 5.8 
chr9:5982925-5982973 5.22917 
chr9:5983962-5984000 6 
chr9:5985785-5985804 5.89474 
chr9:5987312-5987343 5.41935 
chr9:5987753-5987765 6 
chr9:5989235-5989266 5.93548 
chr9:5989540-5989553 6 
chr9:5990254-5990286 5.09375 
chr9:5991157-5991196 5.69231 
chr9:5991724-5991740 6 
chr9:5992698-5992724 5.34615 
chr9:5993312-5993331 6 
chr9:5996144-5996177 5.33333 
chr9:5996307-5996332 5.84 
chr9:5997744-5997772 5.71429 
chr9:6002687-6002699 6 
chr9:6002843-6002858 5.86667 
chr9:6003752-6003796 5.36364 
chr9:6005500-6005519 5.78947 
chr9:6008022-6008053 5.45161 
chr9:6008232-6008272 5.175 
chr9:6008361-6008398 5.21622 
chr9:6010637-6010653 5.9375 
chr9:6016916-6016931 6 
chr9:6017732-6017758 5.30769 
chr9:6018246-6018273 5.77778 
chr9:6018634-6018656 5.63636 
chr9:6019140-6019178 6 
chr9:6021072-6021112 5.275 
chr9:6023046-6023070 5.625 
chr9:6023246-6023270 6 
chr9:6023418-6023440 5.63636 
chr9:6026349-6026376 5.2963 
chr9:6027739-6027753 6 
chr9:6028458-6028480 6 
chr9:6028683-6028716 5.9697 
chr9:6032109-6032121 6 
chr9:6032275-6032312 5.56757 
chr9:6034005-6034028 5.6087 
chr9:6036845-6036871 5.34615 
chr9:6040859-6041158 5.60535 
chr9:6043855-6043878 5.73913 
chr9:6047809-6047826 6 
chr9:6048015-6048034 5.89474 
chr9:6049215-6049233 6 
chr9:6051500-6051621 5.7438 
chr9:6052000-6052023 5.91304 
chr9:6052916-6052944 5.57143 
chr9:6054344-6054380 5.72222 
chr9:6056393-6056409 6 
chr9:6056544-6056563 5.63158 
chr9:6057519-6057575 5.89286 
chr9:6062956-6062983 5.25926 
chr9:6069239-6069259 6 
chr9:6071934-6071952 5.94444 
chr9:6072462-6072480 5.88889 
chr9:6076169-6076184 6 
chr9:6076337-6076371 5.94118 
chr9:6076886-6076899 6 
chr9:6077870-6077889 5.78947 
chr9:6078784-6078801 6 
chr9:6081559-6081582 5.73913 
chr9:6087422-6087449 5.59259 
chr9:6091477-6091503 6 
chr9:6091604-6091626 5.54545 
chr9:6092857-6092883 5.57692 
chr9:6095042-6095075 6 
chr9:6096176-6096200 5.70833 
chr9:6105492-6105512 6 
chr9:6105673-6105695 5.86364 
chr9:6106402-6106414 6 
chr9:6106776-6106796 5.8 
chr9:6107818-6107835 5.94118 
chr9:6112780-6112811 5.22581 
chr9:6115253-6115272 5.63158 
chr9:6116274-6116315 6 
chr9:6116366-6116389 6 
chr9:6119688-6119725 5.64865 
chr9:6120495-6120564 5.69565 
chr9:6123209-6123229 5.7 
chr9:6125320-6125339 5.68421 
chr9:6129885-6129918 6 
chr9:6130960-6130992 5.53125 
chr9:6131836-6131855 5.73684 
chr9:6134223-6134249 5.80769 
chr9:6135549-6135568 5.68421 
chr9:6136541-6136556 6 
chr9:6140974-6141000 5.26923 
chr9:6143648-6143682 5.94118 
chr9:6150422-6150468 5.41304 
chr9:6151366-6151378 6 
chr9:6152126-6152142 5.8125 
chr9:6156013-6156054 5.92683 
chr9:6157639-6157652 5.92308 
chr9:6157808-6157832 5.375 
chr9:6158512-6158557 5.73333 
chr9:6159147-6159162 6 
chr9:6159551-6159570 5.73684 
chr9:6160823-6160849 5.69231 
chr9:6161300-6161343 5.27907 
chr9:6162240-6162259 5.84211 
chr9:6163160-6163190 5.43333 
chr9:6163264-6163291 5.40741 
chr9:6164048-6164086 5.73684 
chr9:6164635-6164673 5.60526 
chr9:6166325-6166337 6 
chr9:6167905-6167948 5.16279 
chr9:6169653-6169695 5.35714 
chr9:6169924-6169947 5.73913 
chr9:6170478-6170555 5.27273 
chr9:6174943-6174970 5.40741 
chr9:6175662-6175696 5.32353 
chr9:6176286-6176326 5.775 
chr9:6177181-6177218 5.72973 
chr9:6186144-6186156 6 
chr9:6186500-6186610 5.69091 
chr9:6187274-6187302 5.42857 
chr9:6188323-6188364 5.73171 
chr9:6189563-6189584 6 
chr9:6189732-6189756 5.79167 
chr9:6191995-6192008 6 
chr9:6194131-6194147 5.875 
chr9:6194206-6194225 5.89474 
chr9:6194360-6194378 5.83333 
chr9:6198445-6198474 5.51724 
chr9:6198961-6199010 6 
chr9:6202176-6202189 6 
chr9:6203170-6203188 6 
chr9:6205785-6205810 5.64 
chr9:6208712-6208744 5.8125 
chr9:6209810-6209836 5.38462 
chr9:6211452-6211483 6 
chr9:6213611-6213635 5.91667 
chr9:6214054-6214075 6 
chr9:6214347-6214375 5.42857 
chr9:6216119-6216134 6 
chr9:6218583-6218615 5.53125 
chr9:6218625-6218938 5.92971 
chr9:6220740-6220770 5.9 
chr9:6223556-6223582 5.34615 
chr9:6226173-6226192 5.63158 
chr9:6228306-6228321 6 
chr9:6228888-6228915 5.40741 
chr9:6232396-6232421 5.52 
chr9:6235994-6236054 5.9 
chr9:6236873-6236889 5.9375 
chr9:6238695-6238708 6 
chr9:6240527-6240560 5.30303 
chr9:6240940-6240964 5.79167 
chr9:6242942-6242981 5.35897 
chr9:6243348-6243363 6 
chr9:6246063-6246092 6 
chr9:6246560-6246578 6 
chr9:6248220-6248258 5.97368 
chr9:6252035-6252091 5.78571 
chr9:6254555-6254583 5.64286 
chr9:6262599-6262611 6 
chr9:6266719-6266738 5.84211 
chr9:6267443-6267500 5.78947 
chr9:6267508-6267622 5.87719 
chr9:6268924-6268951 5.44444 
chr9:6274244-6274274 5.73333 
chr9:6275955-6275982 5.37037 
chr9:6276000-6276016 6 
chr9:6276184-6276208 5.375 
chr9:6276223-6276278 5.61818 
chr9:6278322-6278371 5.40816 
chr9:6280187-6280205 5.88889 
chr9:6280510-6280523 5.92308 
chr9:6280624-6280645 5.66667 
chr9:6281049-6281061 6 
chr9:6281990-6282012 5.81818 
chr9:6282839-6282887 6 
chr9:6283283-6283303 6 
chr9:6287175-6287200 5.44 
chr9:6287557-6287576 6 
chr9:6289199-6289221 6 
chr9:6289375-6289389 6 
chr9:6290304-6290369 5.72308 
chr9:6290488-6290530 6 
chr9:6291182-6291205 6 
chr9:6293244-6293271 6 
chr9:6294136-6294151 5.86667 
chr9:6294859-6294883 5.375 
chr9:6301506-6301536 5.56667 
chr9:6304111-6304138 5.55556 
chr9:6304601-6304614 6 
chr9:6305451-6305491 5.75 
chr9:6307645-6307681 5.5 
chr9:6309821-6309850 5.48276 
chr9:6314243-6314295 5.13462 
chr9:6315665-6315697 5.9375 
chr9:6316922-6316948 5.46154 
chr9:6319986-6320010 5.95833 
chr9:6321272-6321289 5.76471 
chr9:6321642-6321671 5.68966 
chr9:6322734-6322764 5.53333 
chr9:6325779-6325799 5.65 
chr9:6326490-6326524 6 
chr9:6327848-6327877 5.44828 
chr9:6329563-6329608 5.42222 
chr9:6333675-6333709 5.55882 
chr9:6334414-6334432 5.94444 
chr9:6334983-6335078 5.90526 
chr9:6335262-6335287 5.88 
chr9:6345272-6345298 6 
chr9:6346000-6346018 6 
chr9:6347155-6347222 5.70149 
chr9:6351971-6351992 5.57143 
chr9:6353145-6353165 5.8 
chr9:6355262-6355276 6 
chr9:6357612-6357654 5.52381 
chr9:6359934-6359959 5.68 
chr9:6360792-6360815 5.91304 
chr9:6363731-6363754 6 
chr9:6364041-6364059 6 
chr9:6364343-6364369 5.65385 
chr9:6365561-6365600 5.69231 
chr9:6366295-6366313 5.83333 
chr9:6366692-6366704 6 
chr9:6366826-6366904 5.70513 
chr9:6372575-6372595 6 
chr9:6377666-6377689 5.43478 
chr9:6379433-6379461 6 
chr9:6383822-6383848 5.65385 
chr9:6385130-6385163 5.48485 
chr9:6385383-6385409 5.96154 
chr9:6385578-6385599 5.7619 
chr9:6386226-6386250 5.66667 
chr9:6391000-6391023 5.56522 
chr9:6393669-6393696 5.74074 
chr9:6393911-6393956 5.71111 
chr9:6394118-6394140 6 
chr9:6394304-6394340 5.63889 
chr9:6394753-6394770 5.94118 
chr9:6397514-6397650 5.70588 
chr9:6398272-6398295 5.52174 
chr9:6399812-6399837 5.56 
chr9:6399897-6399940 5.53488 
chr9:6400066-6400088 5.86364 
chr9:6401929-6401981 5.59615 
chr9:6403305-6403337 6 
chr9:6403937-6403963 5.46154 
chr9:6404444-6404461 6 
chr9:6404612-6404633 5.80952 
chr9:6406105-6406120 6 
chr9:6406321-6406414 5.51613 
chr9:6407269-6407283 6 
chr9:6407947-6407973 5.46154 
chr9:6408200-6408223 5.52174 
chr9:6409390-6409409 5.84211 
chr9:6411051-6411077 5.34615 
chr9:6412156-6412201 5.84444 
chr9:6414072-6414097 5.36 
chr9:6415952-6415974 5.68182 
chr9:6416057-6416082 6 
chr9:6416535-6416555 6 
chr9:6417023-6417072 5.42857 
chr9:6418259-6418273 6 
chr9:6419733-6419752 5.68421 
chr9:6419907-6419933 6 
chr9:6420706-6420729 5.82609 
chr9:6421406-6421425 5.84211 
chr9:6423944-6423963 5.89474 
chr9:6424776-6424788 6 
chr9:6426742-6426762 5.95 
chr9:6428523-6428571 5.91667 
chr9:6429401-6429425 5.375 
chr9:6435603-6435619 6 
chr9:6437226-6437252 5.96154 
chr9:6437613-6437629 5.875 
chr9:6440921-6440980 5.52542 
chr9:6442451-6442490 5.94872 
chr9:6442644-6442668 5.58333 
chr9:6445130-6445146 6 
chr9:6445268-6445281 6 
chr9:6445981-6445995 6 
chr9:6448084-6448099 5.93333 
chr9:6449984-6450004 5.95 
chr9:6451455-6451492 5.91892 
chr9:6451773-6451794 6 
chr9:6451971-6452000 5.27586 
chr9:6452013-6452057 5.20455 
chr9:6455130-6455148 6 
chr9:6461297-6461391 5.78723 
chr9:6466539-6466568 5.65517 
chr9:6467493-6467510 5.88235 
chr9:6467595-6467612 6 
chr9:6469516-6469549 5.42424 
chr9:6469657-6469810 5.66013 
chr9:6470358-6470370 6 
chr9:6474714-6474731 5.88235 
chr9:6475712-6475733 5.52381 
chr9:6476583-6476614 5.93548 
chr9:6483324-6483342 6 
chr9:6484061-6484083 5.90909 
chr9:6484231-6484251 5.95 
chr9:6484392-6484425 6 
chr9:6484436-6484459 5.78261 
chr9:6484569-6484589 5.7 
chr9:6484778-6484805 5.85185 
chr9:6485803-6485837 5.70588 
chr9:6487171-6487202 5.67742 
chr9:6487354-6487379 5.4 
chr9:6488251-6488302 6 
chr9:6488520-6488559 5.87179 
chr9:6488799-6488826 5.96296 
chr9:6489720-6489741 5.80952 
chr9:6491893-6491908 5.86667 
chr9:6492830-6492849 5.94737 
chr9:6492876-6492904 5.32143 
chr9:6499972-6499985 6 
chr9:6502986-6503008 5.90909 
chr9:6504015-6504038 6 
chr9:6505268-6505305 5.62162 
chr9:6507228-6507250 5.54545 
chr9:6507544-6507562 6 
chr9:6512842-6512865 5.78261 
chr9:6514204-6514228 5.66667 
chr9:6517850-6517880 5.73333 
chr9:6518687-6518711 5.79167 
chr9:6519037-6519061 5.66667 
chr9:6521243-6521260 6 
chr9:6521419-6521480 5.88525 
chr9:6522332-6522349 5.76471 
chr9:6523107-6523127 6 
chr9:6524245-6524297 5.80769 
chr9:6524611-6524624 6 
chr9:6524788-6524806 6 
chr9:6526500-6526512 6 
chr9:6528781-6528839 5.98276 
chr9:6528851-6528938 5.72414 
chr9:6529118-6529143 6 
chr9:6529429-6529457 5.92857 
chr9:6530169-6530183 6 
chr9:6531200-6531221 6 
chr9:6534182-6534211 5.82759 
chr9:6537029-6537042 6 
chr9:6541092-6541124 5.25 
chr9:6542885-6542904 6 
chr9:6544638-6544653 6 
chr9:6546063-6546109 5.21739 
chr9:6546964-6546983 6 
chr9:6550627-6550648 5.52381 
chr9:6553327-6553346 5.63158 
chr9:6553986-6554012 5.53846 
chr9:6555606-6555639 5.63636 
chr9:6555790-6555819 5.72414 
chr9:6556793-6556819 6 
chr9:6557630-6557642 6 
chr9:6559516-6559536 6 
chr9:6562387-6562406 5.68421 
chr9:6566299-6566330 5.48387 
chr9:6566776-6566810 5.35294 
chr9:6567123-6567162 5.82051 
chr9:6568190-6568211 6 
chr9:6568848-6568868 5.75 
chr9:6569649-6569665 5.875 
chr9:6570854-6570868 6 
chr9:6573216-6573233 5.88235 
chr9:6574466-6574500 5.76471 
chr9:6576455-6576478 5.73913 
chr9:6579509-6579536 5.33333 
chr9:6582214-6582232 6 
chr9:6585828-6585914 5.74419 
chr9:6586293-6586324 5.80645 
chr9:6587321-6587338 5.82353 
chr9:6588118-6588143 5.52 
chr9:6589412-6589434 6 
chr9:6590133-6590170 5.24324 
chr9:6591579-6591596 5.76471 
chr9:6593268-6593282 6 
chr9:6593691-6593703 6 
chr9:6594692-6594850 5.77215 
chr9:6596574-6596590 5.9375 
chr9:6599184-6599201 5.76471 
chr9:6599719-6599757 5.71053 
chr9:6600672-6600703 6 
chr9:6601791-6601804 6 
chr9:6602024-6602045 5.71429 
chr9:6602377-6602389 6 
chr9:6603227-6603268 5.26829 
chr9:6603532-6603566 5.67647 
chr9:6603714-6603743 5.75862 
chr9:6604027-6604051 5.95833 
chr9:6606309-6606345 5.72222 
chr9:6607066-6607085 5.63158 
chr9:6607580-6607647 5.64179 
chr9:6608421-6608450 5.41379 
chr9:6608745-6608779 5.79412 
chr9:6610587-6610614 5.7037 
chr9:6612172-6612274 5.58824 
chr9:6612396-6612440 5.47727 
chr9:6615414-6615435 5.71429 
chr9:6618743-6618774 5.41935 
chr9:6619146-6619178 5.84375 
chr9:6621170-6621190 5.7 
chr9:6622146-6622189 5.81395 
chr9:6622239-6622259 6 
chr9:6623609-6623634 5.72 
chr9:6626378-6626399 5.66667 
chr9:6627295-6627309 6 
chr9:6627679-6627701 5.72727 
chr9:6629610-6629623 6 
chr9:6629929-6629964 5.71429 
chr9:6630270-6630293 5.65217 
chr9:6633821-6633842 6 
chr9:6634527-6634565 5.97368 
chr9:6635874-6635920 5.65217 
chr9:6637134-6637161 5.51852 
chr9:6638199-6638224 5.84 
chr9:6639659-6639683 5.58333 
chr9:6640706-6640726 6 
chr9:6642530-6642552 6 
chr9:6642887-6642912 5.4 
chr9:6644029-6644073 5.81818 
chr9:6645817-6645844 5.51852 
chr9:6646287-6646369 5.58537 
chr9:6646677-6646709 5.4375 
chr9:6646920-6646935 5.93333 
chr9:6647698-6647732 5.44118 
chr9:6648030-6648052 5.81818 
chr9:6649065-6649095 5.53333 
chr9:6650826-6650861 5.68571 
chr9:6651223-6651241 6 
chr9:6651626-6651659 5.84848 
chr9:6652622-6652659 5.75676 
chr9:6653466-6653491 5.48 
chr9:6654335-6654354 5.94737 
chr9:6655282-6655303 6 
chr9:6657192-6657210 5.77778 
chr9:6658178-6658197 5.73684 
chr9:6659310-6659343 6 
chr9:6661050-6661076 5.92308 
chr9:6662981-6663000 5.78947 
chr9:6663151-6663164 5.92308 
chr9:6663835-6663853 6 
chr9:6664150-6664168 5.83333 
chr9:6666820-6666845 5.84 
chr9:6666936-6666966 6 
chr9:6667212-6667321 5.31193 
chr9:6667333-6667360 5.59259 
chr9:6668628-6668656 5.85714 
chr9:6670347-6670398 5.35294 
chr9:6671414-6671442 6 
chr9:6671560-6671583 5.65217 
chr9:6674290-6674316 5.76923 
chr9:6674534-6674549 5.86667 
chr9:6675143-6675166 5.86957 
chr9:6676044-6676068 5.70833 
chr9:6676913-6676932 5.68421 
chr9:6677601-6677616 6 
chr9:6678054-6678086 5.78125 
chr9:6678767-6678812 6 
chr9:6679654-6679672 6 
chr9:6680338-6680351 6 
chr9:6680370-6680400 5.36667 
chr9:6681830-6681858 5.64286 
chr9:6682643-6682688 5.62222 
chr9:6682902-6682914 6 
chr9:6683989-6684009 6 
chr9:6684611-6684638 5.22222 
chr9:6684886-6684902 6 
chr9:6685360-6685379 6 
chr9:6685675-6685725 5.88 
chr9:6685997-6686021 6 
chr9:6686842-6686874 5.71875 
chr9:6687472-6687500 5.5 
chr9:6687797-6687822 5.76 
chr9:6688488-6688509 5.7619 
chr9:6690603-6690635 5.46875 
chr9:6691111-6691144 5.9697 
chr9:6692104-6692124 6 
chr9:6692231-6692250 5.84211 
chr9:6692275-6692302 5.77778 
chr9:6692318-6692383 5.18462 
chr9:6693814-6693830 6 
chr9:6693958-6693973 6 
chr9:6694000-6694024 6 
chr9:6696046-6696079 5.84848 
chr9:6697496-6697511 6 
chr9:6697718-6697743 5.8 
chr9:6698201-6698219 5.72222 
chr9:6699007-6699033 5.65385 
chr9:6699485-6699503 6 
chr9:6699828-6699844 6 
chr9:6702056-6702085 5.96552 
chr9:6702782-6702812 6 
chr9:6704240-6704276 5.61111 
chr9:6705254-6705271 6 
chr9:6708240-6708260 5.6 
chr9:6708582-6708732 5.77333 
chr9:6709528-6709553 5.8 
chr9:6709754-6709799 5.75556 
chr9:6710096-6710111 6 
chr9:6710403-6710421 5.72222 
chr9:6711024-6711263 5.75732 
chr9:6712684-6712703 6 
chr9:6713137-6713169 5.96875 
chr9:6714117-6714140 6 
chr9:6714373-6714393 5.6 
chr9:6715375-6715404 5.58621 
chr9:6715687-6715701 6 
chr9:6717370-6717460 5.53333 
chr9:6718218-6718241 5.6087 
chr9:6720051-6720066 6 
chr9:6720442-6720475 5.54545 
chr9:6721077-6721090 5.92308 
chr9:6721237-6721288 5.60784 
chr9:6721302-6721315 6 
chr9:6721586-6721598 6 
chr9:6723000-6723025 5.88 
chr9:6723630-6723645 6 
chr9:6724514-6724540 5.76923 
chr9:6725472-6725500 5.75 
chr9:6725683-6725722 5.92308 
chr9:6725905-6725939 5.82353 
chr9:6726634-6726661 5.40741 
chr9:6728066-6728089 6 
chr9:6728531-6728548 5.82353 
chr9:6728847-6728866 5.89474 
chr9:6729204-6729237 5.90909 
chr9:6729541-6729555 5.92857 
chr9:6730614-6730640 5.65385 
chr9:6731310-6731339 5.58621 
chr9:6732364-6732396 6 
chr9:6734288-6734307 6 
chr9:6737050-6737069 6 
chr9:6737664-6737681 6 
chr9:6738134-6738178 6 
chr9:6738747-6738775 5.82143 
chr9:6738970-6738997 5.55556 
chr9:6739582-6739605 5.52174 
chr9:6739633-6739645 6 
chr9:6739875-6739903 5.89286 
chr9:6740194-6740217 5.95652 
chr9:6741393-6741415 6 
chr9:6741676-6741689 6 
chr9:6741891-6741905 6 
chr9:6741964-6741984 5.65 
chr9:6742396-6742415 5.68421 
chr9:6744523-6744539 6 
chr9:6744968-6744995 5.51852 
chr9:6745578-6745598 6 
chr9:6745624-6745651 5.7037 
chr9:6746234-6746280 5.58696 
chr9:6747003-6747038 6 
chr9:6747196-6747223 5.88889 
chr9:6747539-6747554 6 
chr9:6748165-6748214 5.7551 
chr9:6748509-6748548 5.5641 
chr9:6749013-6749031 5.83333 
chr9:6749667-6749691 5.75 
chr9:6749986-6750008 6 
chr9:6751450-6751464 6 
chr9:6752332-6752356 6 
chr9:6753432-6753449 5.94118 
chr9:6753868-6753887 6 
chr9:6754192-6754229 5.89189 
chr9:6754880-6754898 6 
chr9:6755550-6755579 5.68966 
chr9:6759940-6759990 5.72 
chr9:6760445-6760460 6 
chr9:6760542-6760580 6 
chr9:6761809-6761824 5.93333 
chr9:6762574-6762604 5.36667 
chr9:6762620-6762652 5.9375 
chr9:6765782-6765796 5.92857 
chr9:6768710-6768755 5.31111 
chr9:6768762-6768784 5.5 
chr9:6769330-6769362 5.6875 
chr9:6770186-6770223 5.75676 
chr9:6770710-6770723 6 
chr9:6770767-6770788 5.7619 
chr9:6771080-6771104 6 
chr9:6772667-6772705 5.52632 
chr9:6772994-6773015 5.71429 
chr9:6773904-6773941 5.67568 
chr9:6776598-6776616 6 
chr9:6780768-6780794 6 
chr9:6781820-6781832 6 
chr9:6785330-6785349 5.68421 
chr9:6789035-6789057 5.54545 
chr9:6789218-6789232 6 
chr9:6790253-6790279 6 
chr9:6790654-6790677 6 
chr9:6792340-6792376 5.88889 
chr9:6793500-6793551 5.52941 
chr9:6795314-6795336 5.68182 
chr9:6797108-6797125 6 
chr9:6798240-6798265 5.88 
chr9:6799597-6799619 6 
chr9:6799628-6799655 5.92593 
chr9:6800060-6800080 5.8 
chr9:6800370-6800383 5.92308 
chr9:6800594-6800630 5.69444 
chr9:6801238-6801266 6 
chr9:6801615-6801657 5.88095 
chr9:6801707-6801726 5.68421 
chr9:6802622-6802639 6 
chr9:6803745-6803767 5.95455 
chr9:6803819-6803833 6 
chr9:6806500-6806531 6 
chr9:6806859-6806921 5.91935 
chr9:6808690-6808705 6 
chr9:6810872-6810894 5.90909 
chr9:6811924-6811952 5.64286 
chr9:6813172-6813202 5.2 
chr9:6813316-6813334 5.72222 
chr9:6815350-6815389 5.20513 
chr9:6815887-6815911 5.5 
chr9:6816548-6816587 5.66667 
chr9:6816839-6816855 5.9375 
chr9:6817195-6817216 5.52381 
chr9:6817763-6817779 6 
chr9:6820698-6820729 5.87097 
chr9:6822715-6822742 5.40741 
chr9:6825146-6825163 6 
chr9:6830713-6830726 5.92308 
chr9:6831360-6831380 5.9 
chr9:6832410-6832438 6 
chr9:6832724-6832736 6 
chr9:6834043-6834064 5.52381 
chr9:6835662-6835696 6 
chr9:6836371-6836386 5.86667 
chr9:6837819-6837837 5.83333 
chr9:6839396-6839412 6 
chr9:6840382-6840410 5.57143 
chr9:6842284-6842329 5.44444 
chr9:6842387-6842414 5.77778 
chr9:6846828-6846853 5.52 
chr9:6849099-6849135 5.22222 
chr9:6849475-6849494 5.68421 
chr9:6850005-6850040 5.45714 
chr9:6850435-6850458 5.95652 
chr9:6850735-6850766 5.80645 
chr9:6853019-6853043 5.70833 
chr9:6853496-6853517 5.90476 
chr9:6854525-6854552 5.85185 
chr9:6855458-6855480 6 
chr9:6855867-6855889 5.72727 
chr9:6856524-6856586 5.70968 
chr9:6856746-6856764 6 
chr9:6857269-6857299 5.66667 
chr9:6857755-6857767 6 
chr9:6857922-6857941 6 
chr9:6858340-6858366 5.76923 
chr9:6859473-6859492 6 
chr9:6859864-6859876 6 
chr9:6861759-6861785 5.73077 
chr9:6862807-6862850 5.95349 
chr9:6863793-6863817 5.83333 
chr9:6864635-6864662 5.59259 
chr9:6865000-6865019 5.78947 
chr9:6865556-6865579 5.47826 
chr9:6865728-6865761 5.69697 
chr9:6866272-6866295 5.91304 
chr9:6866891-6867027 5.66912 
chr9:6873251-6873276 5.56 
chr9:6873901-6873967 5.75758 
chr9:6874931-6874944 6 
chr9:6878725-6878751 5.88462 
chr9:6878795-6878829 6 
chr9:6879232-6879251 5.68421 
chr9:6879622-6879657 5.14286 
chr9:6880082-6880109 5.51852 
chr9:6880778-6880797 5.78947 
chr9:6882772-6882819 5.7234 
chr9:6886305-6886331 5.5 
chr9:6886479-6886507 5.67857 
chr9:6888781-6888800 6 
chr9:6889211-6889246 6 
chr9:6896470-6896493 5.78261 
chr9:6899542-6899565 6 
chr9:6901700-6901732 5.4375 
chr9:6904238-6904296 5.27586 
chr9:6904950-6904971 5.90476 
chr9:6909612-6909627 5.86667 
chr9:6911147-6911170 5.43478 
chr9:6913000-6913015 5.93333 
chr9:6919212-6919298 5.75581 
chr9:6919510-6919593 5.80723 
chr9:6925390-6925465 5.56 
chr9:6927078-6927135 5.84211 
chr9:6929464-6929485 5.7619 
chr9:6930500-6930543 5.30233 
chr9:6930646-6930769 5.25203 
chr9:6931493-6931510 5.76471 
chr9:6932526-6932543 5.88235 
chr9:6933836-6933862 6 
chr9:6937707-6937721 6 
chr9:6938162-6938215 5.18868 
chr9:6939959-6940106 5.85714 
chr9:6941825-6941871 5.47826 
chr9:6942022-6942047 5.76 
chr9:6942282-6942317 6 
chr9:6942403-6942429 6 
chr9:6944652-6944669 6 
chr9:6946838-6946883 5.28889 
chr9:6949817-6949861 5.77273 
chr9:6951025-6951045 5.6 
chr9:6952398-6952453 5.6 
chr9:6956390-6956412 5.68182 
chr9:6960275-6960297 5.72727 
chr9:6964781-6964796 6 
chr9:6965289-6965361 5.23611 
chr9:6965472-6965493 5.66667 
chr9:6967421-6967436 6 
chr9:6971042-6971067 5.48 
chr9:6972145-6972171 5.69231 
chr9:6972240-6972278 5.52632 
chr9:6976073-6976093 6 
chr9:6981974-6982004 5.53333 
chr9:6982500-6982514 5.92857 
chr9:6983573-6983608 6 
chr9:6985681-6985703 5.77273 
chr9:6986205-6986248 5.53488 
chr9:6988158-6988189 5.67742 
chr9:6988655-6988702 6 
chr9:6988771-6988794 5.52174 
chr9:6990548-6990562 6 
chr9:6990933-6990952 5.63158 
chr9:6995327-6995369 5.85714 
chr9:6997362-6997404 5.21429 
chr9:6998796-6998837 5.82927 
chr9:6999665-6999684 6 
chr9:7001891-7001906 5.86667 
chr9:7003316-7003332 5.875 
chr9:7004828-7004849 5.61905 
chr9:7005435-7005447 6 
chr9:7006930-7006953 5.6087 
chr9:7007833-7007861 5.17857 
chr9:7011044-7011067 5.91304 
chr9:7012232-7012254 5.5 
chr9:7014215-7014238 5.6087 
chr9:7014915-7014948 6 
chr9:7016425-7016439 6 
chr9:7017482-7017495 6 
chr9:7019688-7019787 5.83838 
chr9:7020937-7021000 5.33333 
chr9:7021104-7021164 5.66667 
chr9:7026204-7026228 5.54167 
chr9:7029293-7029306 6 
chr9:7029573-7029607 5.52941 
chr9:7030318-7030348 5.3 
chr9:7031130-7031166 6 
chr9:7031609-7031644 5.51429 
chr9:7031666-7031700 5.88235 
chr9:7033143-7033155 6 
chr9:7034008-7034030 5.77273 
chr9:7035000-7035025 5.6 
chr9:7036154-7036185 5.29032 
chr9:7039441-7039479 5.31579 
chr9:7040286-7040355 5.52174 
chr9:7040369-7040425 5.75 
chr9:7046530-7046568 5.39474 
chr9:7050439-7050470 5.48387 
chr9:7052863-7052904 5.90244 
chr9:7054291-7054327 5.33333 
chr9:7055175-7055194 5.63158 
chr9:7059141-7059163 5.54545 
chr9:7059868-7059897 5.2069 
chr9:7060215-7060232 5.82353 
chr9:7060454-7060493 6 
chr9:7068686-7068708 6 
chr9:7069517-7069548 5.54839 
chr9:7076463-7076480 5.76471 
chr9:7078426-7078444 5.72222 
chr9:7079318-7079336 5.77778 
chr9:7083711-7083748 6 
chr9:7085822-7085862 5.275 
chr9:7087203-7087217 6 
chr9:7088838-7088860 6 
chr9:7089238-7089253 5.93333 
chr9:7093362-7093384 5.54545 
chr9:7094334-7094359 5.96 
chr9:7099872-7099941 5.75362 
chr9:7100748-7100786 5.94737 
chr9:7102090-7102115 5.44 
chr9:7102309-7102332 5.86957 
chr9:7105444-7105466 5.72727 
chr9:7107847-7107867 6 
chr9:7111381-7111408 5.25926 
chr9:7115084-7115105 5.52381 
chr9:7117626-7117663 6 
chr9:7119622-7119651 5.75862 
chr9:7122239-7122285 5.91304 
chr9:7126852-7126882 5.93333 
chr9:7127031-7127071 5.7 
chr9:7127771-7127784 6 
chr9:7128770-7128808 5.44737 
chr9:7130752-7130771 6 
chr9:7130922-7130944 5.77273 
chr9:7131993-7132015 5.90909 
chr9:7140321-7140368 5.57447 
chr9:7141321-7141378 5.49123 
chr9:7141796-7141815 5.94737 
chr9:7142853-7142869 6 
chr9:7144095-7144129 6 
chr9:7153942-7153957 6 
chr9:7162329-7162362 5.24242 
chr9:7166440-7166471 5.80645 
chr9:7166655-7166681 5.26923 
chr9:7168187-7168210 5.73913 
chr9:7169049-7169063 6 
chr9:7169314-7169344 5.6 
chr9:7170918-7170943 5.56 
chr9:7176079-7176102 5.47826 
chr9:7177297-7177310 5.92308 
chr9:7179352-7179384 5.75 
chr9:7183036-7183100 5.53125 
chr9:7186994-7187013 6 
chr9:7189508-7189527 5.94737 
chr9:7191745-7191761 6 
chr9:7192728-7192769 5.4878 
chr9:7194764-7195165 5.70823 
chr9:7195510-7195530 5.6 
chr9:7195713-7195731 5.72222 
chr9:7198139-7198340 5.85572 
chr9:7199153-7199206 5.66038 
chr9:7204444-7204474 5.63333 
chr9:7205355-7205377 5.81818 
chr9:7206307-7206323 5.8125 
chr9:7210341-7210370 5.27586 
chr9:7211569-7211592 5.82609 
chr9:7212246-7212281 5.51429 
chr9:7214441-7214503 5.58065 
chr9:7214576-7214604 5.67857 
chr9:7215387-7215412 6 
chr9:7218282-7218321 5.94872 
chr9:7222125-7222139 6 
chr9:7223542-7223577 5.82857 
chr9:7223741-7223813 5.75 
chr9:7228518-7228557 5.41026 
chr9:7229171-7229222 5.76471 
chr9:7230657-7230674 6 
chr9:7232101-7232121 5.75 
chr9:7234430-7234447 6 
chr9:7235945-7235974 6 
chr9:7240744-7240791 5.6383 
chr9:7241541-7241567 5.53846 
chr9:7241707-7241748 5.29268 
chr9:7241933-7241951 5.88889 
chr9:7242606-7242651 6 
chr9:7245296-7245333 5.45946 
chr9:7245460-7245484 5.54167 
chr9:7248476-7248500 6 
chr9:7249485-7249500 5.93333 
chr9:7251234-7251293 5.42373 
chr9:7252690-7252723 5.75758 
chr9:7258863-7258891 6 
chr9:7262080-7262163 5.48193 
chr9:7265308-7265367 5.25424 
chr9:7266017-7266054 6 
chr9:7271641-7271706 5.72308 
chr9:7273570-7273614 6 
chr9:7277075-7277097 5.95455 
chr9:7277648-7277696 5.75 
chr9:7283020-7283051 5.48387 
chr9:7284471-7284516 5.73333 
chr9:7285089-7285113 5.58333 
chr9:7286215-7286248 5.63636 
chr9:7288803-7288817 6 
chr9:7289340-7289359 5.68421 
chr9:7290904-7290916 6 
chr9:7291078-7291101 6 
chr9:7295441-7295455 6 
chr9:7295928-7295941 5.92308 
chr9:7297367-7297387 6 
chr9:7297536-7297559 5.73913 
chr9:7301624-7301688 5.875 
chr9:7301708-7301730 5.54545 
chr9:7301987-7302000 6 
chr9:7302289-7302333 5.27273 
chr9:7304660-7304701 5.60976 
chr9:7308164-7308181 5.82353 
chr9:7312871-7312887 5.9375 
chr9:7313199-7313235 5.66667 
chr9:7314818-7314830 6 
chr9:7316983-7317000 5.94118 
chr9:7319431-7319453 5.59091 
chr9:7323866-7323899 5.78788 
chr9:7328383-7328399 6 
chr9:7329917-7329942 6 
chr9:7332879-7333026 5.82993 
chr9:7336362-7336385 5.82609 
chr9:7344674-7344701 5.59259 
chr9:7344815-7344850 5.4 
chr9:7345036-7345066 5.63333 
chr9:7346863-7346892 5.82759 
chr9:7347370-7347383 6 
chr9:7349145-7349169 5.375 
chr9:7349578-7349644 5.89394 
chr9:7350076-7350099 5.47826 
chr9:7350202-7350238 5.44444 
chr9:7350958-7350973 6 
chr9:7354044-7354068 6 
chr9:7354709-7354732 5.65217 
chr9:7356850-7356902 5.73077 
chr9:7356929-7356950 5.71429 
chr9:7365791-7365812 6 
chr9:7370320-7370387 5.47761 
chr9:7371424-7371442 5.77778 
chr9:7371691-7371744 5.24528 
chr9:7372093-7372111 6 
chr9:7379778-7379792 6 
chr9:7383027-7383048 6 
chr9:7385086-7385110 5.58333 
chr9:7391197-7391225 5.5 
chr9:7394515-7394630 5.16522 
chr9:7401815-7401870 5.92727 
chr9:7402064-7402095 6 
chr9:7403088-7403114 5.80769 
chr9:7403520-7403540 5.7 
chr9:7404650-7404685 6 
chr9:7408044-7408068 6 
chr9:7408359-7408413 5.5 
chr9:7408845-7408884 5.35897 
chr9:7413666-7413691 5.4 
chr9:7420149-7420175 5.80769 
chr9:7421070-7421082 6 
chr9:7422690-7422719 5.55172 
chr9:7423589-7423609 5.65 
chr9:7424075-7424103 5.75 
chr9:7425754-7425772 6 
chr9:7433247-7433271 5.41667 
chr9:7435092-7435126 5.17647 
chr9:7436000-7436030 5.33333 
chr9:7442520-7442562 5.54762 
chr9:7445500-7445556 5.92857 
chr9:7447418-7447487 5.76812 
chr9:7453593-7453606 6 
chr9:7455383-7455414 5.22581 
chr9:7458000-7458022 5.5 
chr9:7458317-7458373 5.5 
chr9:7458410-7458500 5.41111 
chr9:7463863-7463882 5.94737 
chr9:7465826-7465864 5.18421 
chr9:7473110-7473153 5.67442 
chr9:7476936-7476950 6 
chr9:7485026-7485043 6 
chr9:7485097-7485110 6 
chr9:7486296-7486309 6 
chr9:7492756-7492776 5.6 
chr9:7492972-7492991 6 
chr9:7494831-7494844 6 
chr9:7496171-7496185 6 
chr9:7502430-7502451 6 
chr9:7502887-7502904 5.88235 
chr9:7508024-7508045 5.66667 
chr9:7516063-7516106 5.2093 
chr9:7521076-7521101 5.8 
chr9:7529545-7529570 5.76 
chr9:7529903-7529963 5.75 
chr9:7530159-7530193 5.20588 
chr9:7530390-7530420 6 
chr9:7531277-7531310 5.78788 
chr9:7531319-7531347 5.78571 
chr9:7532450-7532479 5.93103 
chr9:7533765-7533787 5.81818 
chr9:7540700-7540724 5.66667 
chr9:7543490-7543507 6 
chr9:7547488-7547574 5.45349 
chr9:7548552-7548574 5.81818 
chr9:7551016-7551054 6 
chr9:7553376-7553395 5.63158 
chr9:7554742-7554760 5.88889 
chr9:7555465-7555487 5.81818 
chr9:7561323-7561341 5.83333 
chr9:7562165-7562187 5.86364 
chr9:7563528-7563550 5.59091 
chr9:7564766-7564790 5.41667 
chr9:7565265-7565375 5.20909 
chr9:7567356-7567373 6 
chr9:7568146-7568180 5.67647 
chr9:7571270-7571293 5.47826 
chr9:7577445-7577471 5.57692 
chr9:7578765-7578795 5.8 
chr9:7578919-7578944 5.4 
chr9:7583668-7583694 5.5 
chr9:7585718-7585730 6 
chr9:7586202-7586225 5.95652 
chr9:7586703-7586716 6 
chr9:7587361-7587394 5.93939 
chr9:7589383-7589444 5.5082 
chr9:7591895-7591926 6 
chr9:7592064-7592083 6 
chr9:7597345-7597377 5.90625 
chr9:7597445-7597475 5.5 
chr9:7599567-7599608 5.43902 
chr9:7603564-7603580 5.875 
chr9:7606308-7606330 5.90909 
chr9:7609579-7609612 5.51515 
chr9:7616855-7616880 5.96 
chr9:7621330-7621413 5.6506 
chr9:7625430-7625446 5.875 
chr9:7626593-7626606 6 
chr9:7628805-7628828 5.91304 
chr9:7630604-7630627 5.56522 
chr9:7632652-7632669 5.94118 
chr9:7634648-7634672 5.79167 
chr9:7636178-7636217 6 
chr9:7637942-7637981 5.92308 
chr9:7638809-7638833 6 
chr9:7640807-7640840 5.45455 
chr9:7642600-7642617 5.76471 
chr9:7645326-7645344 6 
chr9:7645867-7646081 5.57477 
chr9:7647268-7647308 5.2 
chr9:7648754-7648766 6 
chr9:7653833-7653860 5.33333 
chr9:7654987-7655021 5.76471 
chr9:7656461-7656524 5.87302 
chr9:7658364-7658390 6 
chr9:7658628-7658658 5.76667 
chr9:7659641-7659696 5.36364 
chr9:7662516-7662535 6 
chr9:7663043-7663121 5.10256 
chr9:7664133-7664159 5.65385 
chr9:7666991-7667014 5.91304 
chr9:7667147-7667167 5.7 
chr9:7668647-7668672 6 
chr9:7669160-7669189 5.27586 
chr9:7671275-7671301 5.38462 
chr9:7671393-7671425 5.3125 
chr9:7672376-7672401 5.56 
chr9:7672560-7672592 5.5625 
chr9:7677922-7677943 5.57143 
chr9:7680185-7680234 6 
chr9:7681821-7681871 5.32 
chr9:7685020-7685038 6 
chr9:7685294-7685329 6 
chr9:7686228-7686267 5.53846 
chr9:7687338-7687399 5.54098 
chr9:7689428-7689479 5.80392 
chr9:7694923-7694943 5.75 
chr9:7696704-7696723 5.78947 
chr9:7698413-7698442 5.2069 
chr9:7698500-7698542 5.45238 
chr9:7698761-7698786 5.32 
chr9:7699587-7699618 5.35484 
chr9:7700248-7700266 6 
chr9:7701078-7701111 5.66667 
chr9:7701607-7701632 5.68 
chr9:7702882-7702906 5.41667 
chr9:7703500-7703531 5.58065 
chr9:7703603-7703621 5.88889 
chr9:7703830-7703877 5.91489 
chr9:7710115-7710143 5.46429 
chr9:7710540-7710555 6 
chr9:7712886-7712907 6 
chr9:7717680-7717696 6 
chr9:7719027-7719048 5.61905 
chr9:7722444-7722460 5.8125 
chr9:7722617-7722632 6 
chr9:7723300-7723313 6 
chr9:7723496-7723518 5.54545 
chr9:7727595-7727633 5.68421 
chr9:7732278-7732319 5.58537 
chr9:7734038-7734075 5.64865 
chr9:7742406-7742430 6 
chr9:7743473-7743500 5.51852 
chr9:7744806-7744845 6 
chr9:7745552-7745573 5.85714 
chr9:7751977-7752000 5.52174 
chr9:7754543-7754562 5.84211 
chr9:7763465-7763484 6 
chr9:7765698-7765719 5.66667 
chr9:7773163-7773176 6 
chr9:7775793-7775809 5.9375 
chr9:7777045-7777086 5.5122 
chr9:7781953-7781971 5.88889 
chr9:7785305-7785358 5.54717 
chr9:7785581-7785613 5.1875 
chr9:7786098-7786126 5.28571 
chr9:7795246-7795262 6 
chr9:7798781-7798809 5.39286 
chr9:7799363-7799381 6 
chr9:7799986-7800003 5.76471 
chr9:7800435-7800450 6 
chr9:7803639-7803684 5.35556 
chr9:7803715-7803763 5.75 
chr9:7806196-7806282 5.31395 
chr9:7806840-7806873 6 
chr9:7808217-7808232 6 
chr9:7813633-7813666 5.57576 
chr9:7815192-7815224 5.21875 
chr9:7815710-7815722 6 
chr9:7815732-7815765 5.60606 
chr9:7818112-7818163 5.96078 
chr9:7819265-7819294 5.17241 
chr9:7819632-7819670 5.92105 
chr9:7819911-7819942 5.83871 
chr9:7821664-7821679 6 
chr9:7825316-7825343 5.66667 
chr9:7825408-7825437 5.93103 
chr9:7825468-7825494 5.61538 
chr9:7825500-7825529 5.55172 
chr9:7825818-7825834 5.875 
chr9:7826981-7827005 5.45833 
chr9:7838107-7838133 5.26923 
chr9:7839529-7839552 5.86957 
chr9:7841000-7841025 6 
chr9:7843378-7843397 5.68421 
chr9:7850183-7850195 6 
chr9:7850217-7850245 5.35714 
chr9:7858545-7858567 5.5 
chr9:7859119-7859147 5.57143 
chr9:7860198-7860211 6 
chr9:7860835-7860855 5.7 
chr9:7863172-7863189 5.94118 
chr9:7869851-7869880 5.34483 
chr9:7870299-7870334 5.42857 
chr9:7870342-7870657 5.5746 
chr9:7870670-7870712 5.40476 
chr9:7873782-7873821 5.35897 
chr9:7877729-7877771 5.5 
chr9:7880804-7880829 5.56 
chr9:7882487-7882506 6 
chr9:7887154-7887172 5.77778 
chr9:7890443-7890471 5.92857 
chr9:7891230-7891262 5.75 
chr9:7895396-7895425 5.48276 
chr9:7896481-7896500 5.78947 
chr9:7897032-7897050 5.88889 
chr9:7899134-7899157 5.43478 
chr9:7900453-7900484 5.54839 
chr9:7901339-7901365 5.42308 
chr9:7906380-7906418 5.89474 
chr9:7908167-7908185 6 
chr9:7911936-7911959 5.69565 
chr9:7912822-7912863 5.5122 
chr9:7916260-7916272 6 
chr9:7921090-7921143 5.4717 
chr9:7921772-7921784 6 
chr9:7925058-7925079 5.52381 
chr9:7925433-7925479 5.45652 
chr9:7928681-7928706 5.92 
chr9:7929078-7929127 6 
chr9:7931079-7931104 5.88 
chr9:7933095-7933124 5.31034 
chr9:7934616-7934642 6 
chr9:7936851-7936878 5.48148 
chr9:7936887-7936917 5.73333 
chr9:7938671-7938701 5.56667 
chr9:7940606-7940625 5.89474 
chr9:7943296-7943321 5.4 
chr9:7945419-7945447 5.75 
chr9:7948406-7948426 6 
chr9:7948897-7948918 5.66667 
chr9:7951929-7951993 5.40625 
chr9:7952507-7952521 6 
chr9:7956581-7956597 6 
chr9:7956832-7956846 5.92857 
chr9:7960380-7960408 5.92857 
chr9:7960734-7960752 6 
chr9:7961997-7962030 5.54545 
chr9:7963743-7963756 5.92308 
chr9:7968609-7968632 5.95652 
chr9:7969667-7969686 6 
chr9:7970717-7970751 5.85294 
chr9:7971475-7971511 5.47222 
chr9:7973662-7973702 5.625 
chr9:7976095-7976125 5.66667 
chr9:7978763-7978791 5.64286 
chr9:7979153-7979165 6 
chr9:7984645-7984680 5.25714 
chr9:7985519-7985548 5.17241 
chr9:7991048-7991080 5.84375 
chr9:7991179-7991213 5.38235 
chr9:7998690-7998722 5.8125 
chr9:8000836-8000866 5.3 
chr9:8002371-8002392 5.7619 
chr9:8006191-8006209 5.77778 
chr9:8007683-8007715 5.9375 
chr9:8012778-8012800 6 
chr9:8014103-8014149 5.78261 
chr9:8014186-8014215 5.72414 
chr9:8016768-8016801 5.27273 
chr9:8017801-8017820 5.63158 
chr9:8020877-8020904 5.85185 
chr9:8021349-8021367 5.88889 
chr9:8025915-8025942 5.55556 
chr9:8026543-8026563 5.9 
chr9:8030711-8030724 6 
chr9:8031193-8031227 5.58824 
chr9:8032758-8032813 5.63636 
chr9:8033749-8033783 5.20588 
chr9:8041615-8041630 5.93333 
chr9:8047925-8047938 6 
chr9:8051209-8051245 5.38889 
chr9:8051309-8051337 5.32143 
chr9:8051782-8051884 5.77451 
chr9:8053520-8053546 6 
chr9:8056089-8056113 5.91667 
chr9:8060500-8060536 5.25 
chr9:8060614-8060635 6 
chr9:8061350-8061377 5.92593 
chr9:8062343-8062367 6 
chr9:8065389-8065422 5.57576 
chr9:8067112-8067148 6 
chr9:8069057-8069085 5.67857 
chr9:8073224-8073255 5.70968 
chr9:8074093-8074126 5.54545 
chr9:8075959-8075974 5.86667 
chr9:8079325-8079346 5.90476 
chr9:8084790-8084822 5.5625 
chr9:8086858-8086963 5.9619 
chr9:8087323-8087346 6 
chr9:8087398-8087413 5.93333 
chr9:8087587-8087605 6 
chr9:8088425-8088456 5.70968 
chr9:8089568-8089604 5.63889 
chr9:8090244-8090260 5.8125 
chr9:8092236-8092270 5.64706 
chr9:8095433-8095450 6 
chr9:8097167-8097179 6 
chr9:8098759-8098780 5.90476 
chr9:8100245-8100277 5.75 
chr9:8102721-8102740 5.94737 
chr9:8102863-8102889 5.34615 
chr9:8108904-8108924 5.7 
chr9:8110172-8110204 5.28125 
chr9:8121158-8121170 6 
chr9:8124967-8125009 5.71429 
chr9:8126375-8126403 5.39286 
chr9:8128665-8128698 5.72727 
chr9:8131710-8131769 5.9322 
chr9:8131779-8131844 5.4 
chr9:8132528-8132582 5.27778 
chr9:8134220-8134281 5.2623 
chr9:8137018-8137044 6 
chr9:8138253-8138278 6 
chr9:8141176-8141197 5.52381 
chr9:8145016-8145062 6 
chr9:8147311-8147329 6 
chr9:8148355-8148367 6 
chr9:8149945-8149978 5.12121 
chr9:8151017-8151030 6 
chr9:8154973-8155005 6 
chr9:8156643-8156671 5.60714 
chr9:8157172-8157222 5.88 
chr9:8159222-8159248 5.69231 
chr9:8166434-8166541 5.42991 
chr9:8168772-8168799 5.22222 
chr9:8168891-8168937 6 
chr9:8170145-8170187 5.95238 
chr9:8170294-8170398 5.67308 
chr9:8170416-8170439 5.86957 
chr9:8171374-8171386 6 
chr9:8175330-8175368 5.65789 
chr9:8175861-8175895 5.94118 
chr9:8181473-8181500 5.55556 
chr9:8182918-8182945 5.62963 
chr9:8183423-8183458 5.4 
chr9:8184991-8185003 6 
chr9:8187441-8187472 5.93548 
chr9:8191627-8191657 5.3 
chr9:8192277-8192301 5.625 
chr9:8196984-8197006 5.81818 
chr9:8198104-8198122 5.94444 
chr9:8198480-8198503 5.65217 
chr9:8199142-8199161 5.63158 
chr9:8204744-8204775 5.35484 
chr9:8211839-8211867 5.53571 
chr9:8212090-8212199 5.83486 
chr9:8214571-8214603 5.59375 
chr9:8215277-8215289 6 
chr9:8218041-8218071 5.26667 
chr9:8220412-8220437 5.52 
chr9:8220591-8220605 6 
chr9:8220816-8220900 5.7381 
chr9:8222566-8222588 5.5 
chr9:8222683-8222852 5.73964 
chr9:8223195-8223219 6 
chr9:8223372-8223393 5.66667 
chr9:8225287-8225300 6 
chr9:8227354-8227387 5.21212 
chr9:8234076-8234092 6 
chr9:8236703-8236743 5.35 
chr9:8238699-8238723 5.41667 
chr9:8239084-8239109 5.52 
chr9:8240574-8240593 5.78947 
chr9:8240697-8240753 5.66071 
chr9:8241120-8241139 6 
chr9:8241858-8241898 5.7 
chr9:8247600-8247617 5.94118 
chr9:8247822-8247840 5.83333 
chr9:8248148-8248167 6 
chr9:8248228-8248263 5.25714 
chr9:8249362-8249378 6 
chr9:8250768-8250794 6 
chr9:8251183-8251237 5.85185 
chr9:8254015-8254032 5.88235 
chr9:8254214-8254246 5.28125 
chr9:8255390-8255403 6 
chr9:8255473-8255500 5.2963 
chr9:8256267-8256290 6 
chr9:8256841-8256876 5.6 
chr9:8258713-8258753 6 
chr9:8263937-8263960 5.91304 
chr9:8269075-8269111 5.19444 
chr9:8272325-8272359 5.97059 
chr9:8277566-8277595 5.44828 
chr9:8279853-8279876 5.69565 
chr9:8281019-8281036 6 
chr9:8289642-8289685 6 
chr9:8291198-8291224 6 
chr9:8292779-8292801 5.72727 
chr9:8294298-8294312 6 
chr9:8294820-8294835 6 
chr9:8298496-8298562 5.57576 
chr9:8301523-8301549 5.53846 
chr9:8301874-8301899 5.4 
chr9:8303710-8303750 5.15 
chr9:8304274-8304305 5.64516 
chr9:8307601-8307626 5.84 
chr9:8309643-8309668 5.36 
chr9:8309823-8309840 6 
chr9:8311298-8311331 5.33333 
chr9:8312440-8312500 5.31667 
chr9:8313913-8313937 5.5 
chr9:8314610-8314647 5.37838 
chr9:8315632-8315665 5.69697 
chr9:8319500-8319522 5.72727 
chr9:8321232-8321267 5.8 
chr9:8321461-8321522 5.93443 
chr9:8331358-8331395 5.62162 
chr9:8331406-8331423 5.76471 
chr9:8331950-8331969 6 
chr9:8332094-8332121 5.81481 
chr9:8334374-8334393 5.63158 
chr9:8336628-8336641 6 
chr9:8338847-8338860 6 
chr9:8339105-8339129 5.875 
chr9:8340914-8340951 5.18919 
chr9:8341277-8341294 5.76471 
chr9:8349038-8349073 5.65714 
chr9:8351742-8351767 6 
chr9:8353400-8353449 5.85714 
chr9:8353809-8353972 5.82822 
chr9:8355967-8356000 5.21212 
chr9:8359106-8359143 6 
chr9:8361147-8361180 5.42424 
chr9:8365117-8365152 5.37143 
chr9:8368676-8368689 6 
chr9:8370197-8370244 5.82979 
chr9:8373612-8373651 6 
chr9:8373804-8373926 5.91803 
chr9:8374114-8374148 6 
chr9:8384523-8384539 6 
chr9:8388976-8389000 5.70833 
chr9:8392220-8392236 6 
chr9:8393433-8393446 6 
chr9:8397520-8397535 5.86667 
chr9:8399096-8399108 6 
chr9:8400468-8400495 5.66667 
chr9:8400708-8400737 5.37931 
chr9:8401117-8401131 6 
chr9:8405327-8405352 5.64 
chr9:8411259-8411320 5.45902 
chr9:8412388-8412411 5.52174 
chr9:8414869-8414980 5.9009 
chr9:8415374-8415386 6 
chr9:8418545-8418576 5.3871 
chr9:8419234-8419255 5.90476 
chr9:8420375-8420403 5.71429 
chr9:8421264-8421293 5.41379 
chr9:8421309-8421397 5.82955 
chr9:8422147-8422170 6 
chr9:8423290-8423317 5.40741 
chr9:8425649-8425672 5.95652 
chr9:8427657-8427697 5.55 
chr9:8428664-8428714 5.36 
chr9:8430258-8430282 5.58333 
chr9:8433975-8434005 5.8 
chr9:8435700-8435734 5.91176 
chr9:8436322-8436344 5.81818 
chr9:8439935-8439966 6 
chr9:8444508-8444549 5.41463 
chr9:8449245-8449271 5.61538 
chr9:8451424-8451443 5.78947 
chr9:8454219-8454244 5.92 
chr9:8454811-8454843 6 
chr9:8456928-8456949 5.52381 
chr9:8457790-8457804 6 
chr9:8460705-8460733 5.28571 
chr9:8463308-8463329 6 
chr9:8466680-8466711 5.54839 
chr9:8468798-8468814 6 
chr9:8472375-8472402 5.66667 
chr9:8472451-8472482 5.12903 
chr9:8481139-8481161 6 
chr9:8481777-8481793 6 
chr9:8483778-8483825 6 
chr9:8486459-8486471 6 
chr9:8487811-8487835 6 
chr9:8491658-8491673 6 
chr9:8492120-8492152 5.46875 
chr9:8492614-8492629 6 
chr9:8493947-8494040 5.87097 
chr9:8496166-8496226 5.85 
chr9:8498263-8498289 5.76923 
chr9:8500049-8500063 6 
chr9:8500362-8500387 5.36 
chr9:8500547-8500585 5.84211 
chr9:8502838-8502871 5.75758 
chr9:8505624-8505658 5.91176 
chr9:8507117-8507152 5.37143 
chr9:8507994-8508014 6 
chr9:8508867-8508921 5.81481 
chr9:8510294-8510323 5.65517 
chr9:8511477-8511493 5.875 
chr9:8516798-8516818 6 
chr9:8524578-8524621 5.5814 
chr9:8526250-8526315 5.8 
chr9:8526413-8526457 5.20455 
chr9:8527023-8527048 5.36 
chr9:8527273-8527285 6 
chr9:8527771-8527819 5.33333 
chr9:8528252-8528276 5.45833 
chr9:8528496-8528554 5.63793 
chr9:8533425-8533443 6 
chr9:8534627-8534651 5.83333 
chr9:8536379-8536473 5.59574 
chr9:8538608-8538686 5.37179 
chr9:8538945-8538972 5.62963 
chr9:8539500-8539517 5.76471 
chr9:8541666-8541694 5.85714 
chr9:8543706-8543725 5.63158 
chr9:8544164-8544181 6 
chr9:8544445-8544483 5.55263 
chr9:8544889-8544906 6 
chr9:8546478-8546509 5.87097 
chr9:8547317-8547349 5.5 
chr9:8547641-8547656 6 
chr9:8548663-8548706 5.67442 
chr9:8550381-8550406 5.56 
chr9:8551450-8551500 5.5 
chr9:8554187-8554206 6 
chr9:8554364-8554412 5.14583 
chr9:8557435-8557452 6 
chr9:8557745-8557856 5.59459 
chr9:8560426-8560468 5.7619 
chr9:8561831-8561847 5.8125 
chr9:8562415-8562449 5.97059 
chr9:8563367-8563397 5.33333 
chr9:8563436-8563450 6 
chr9:8566100-8566136 6 
chr9:8572778-8572810 5.1875 
chr9:8576627-8576645 5.77778 
chr9:8577223-8577265 5.80952 
chr9:8581746-8581805 5.59322 
chr9:8581913-8581950 5.67568 
chr9:8583366-8583389 5.56522 
chr9:8584153-8584191 5.60526 
chr9:8585094-8585113 5.94737 
chr9:8585169-8585182 5.92308 
chr9:8587299-8587332 5.51515 
chr9:8588678-8588700 5.68182 
chr9:8594860-8594875 6 
chr9:8596239-8596292 5.77358 
chr9:8598458-8598494 5.77778 
chr9:8599598-8599635 5.7027 
chr9:8605934-8605949 6 
chr9:8607644-8607674 5.8 
chr9:8611705-8611836 5.71756 
chr9:8611926-8611988 5.90323 
chr9:8612101-8612145 5.84091 
chr9:8614702-8614747 5.6 
chr9:8617221-8617252 5.29032 
chr9:8618866-8618934 5.82353 
chr9:8621374-8621407 5.48485 
chr9:8623595-8623616 5.57143 
chr9:8623887-8623910 5.52174 
chr9:8628614-8628640 5.65385 
chr9:8632121-8632159 5.84211 
chr9:8635028-8635089 5.63934 
chr9:8638103-8638116 6 
chr9:8638824-8638857 5.9697 
chr9:8640546-8640579 6 
chr9:8640681-8640707 5.69231 
chr9:8643342-8643395 5.69811 
chr9:8643558-8643591 5.24242 
chr9:8645644-8645689 5.4 
chr9:8649904-8649930 5.38462 
chr9:8650527-8650542 6 
chr9:8652254-8652278 5.54167 
chr9:8657164-8657179 6 
chr9:8658671-8658683 6 
chr9:8658710-8658728 5.77778 
chr9:8659925-8659937 6 
chr9:8661914-8661958 5.63636 
chr9:8662303-8662329 6 
chr9:8663486-8663503 5.82353 
chr9:8665435-8665448 5.92308 
chr9:8667653-8667688 5.4 
chr9:8667754-8667779 6 
chr9:8667944-8667984 5.475 
chr9:8669789-8669816 5.55556 
chr9:8672846-8672869 5.65217 
chr9:8674456-8674478 6 
chr9:8674829-8674866 5.48649 
chr9:8675500-8675558 5.68966 
chr9:8676369-8676396 5.74074 
chr9:8676565-8676590 5.68 
chr9:8677520-8677542 5.68182 
chr9:8680673-8680705 5.5625 
chr9:8681349-8681368 5.89474 
chr9:8685831-8685851 6 
chr9:8687731-8687753 5.63636 
chr9:8688163-8688203 5.3 
chr9:8688564-8688590 5.61538 
chr9:8689209-8689228 6 
chr9:8690107-8690135 5.64286 
chr9:8697387-8697435 5.64583 
chr9:8697749-8697777 5.67857 
chr9:8698926-8698948 5.72727 
chr9:8699767-8699783 5.8125 
chr9:8701638-8701651 6 
chr9:8704333-8704360 5.40741 
chr9:8704391-8704418 5.2963 
chr9:8704918-8704955 5.75676 
chr9:8705210-8705234 5.45833 
chr9:8708679-8708699 6 
chr9:8709514-8709550 6 
chr9:8710616-8710647 5.80645 
chr9:8714307-8714331 5.95833 
chr9:8714864-8714891 5.44444 
chr9:8719847-8719869 6 
chr9:8721039-8721051 6 
chr9:8721508-8721547 5.30769 
chr9:8722123-8722161 6 
chr9:8723325-8723361 5.19444 
chr9:8726007-8726071 5.875 
chr9:8726569-8726650 5.95062 
chr9:8727637-8727668 5.93548 
chr9:8730255-8730275 5.8 
chr9:8733958-8733979 5.52381 
chr9:8735109-8735158 5.4898 
chr9:8735910-8735923 6 
chr9:8738769-8738786 6 
chr9:8741566-8741596 6 
chr9:8743787-8743826 5.76923 
chr9:8743920-8743950 5.23333 
chr9:8745784-8745808 6 
chr9:8747280-8747304 5.5 
chr9:8748518-8748558 5.925 
chr9:8751402-8751424 5.86364 
chr9:8755210-8755240 5.7 
chr9:8757596-8757683 5.90805 
chr9:8759613-8759626 5.92308 
chr9:8760246-8760266 5.7 
chr9:8760570-8760623 5.54717 
chr9:8763541-8763583 5.5 
chr9:8764792-8764830 5.84211 
chr9:8768230-8768251 5.71429 
chr9:8768553-8768584 5.48387 
chr9:8770283-8770308 5.84 
chr9:8771200-8771228 5.35714 
chr9:8772132-8772156 5.91667 
chr9:8772642-8772668 5.5 
chr9:8774527-8774546 6 
chr9:8776788-8776832 5.61364 
chr9:8776843-8776921 5.33333 
chr9:8779814-8779828 6 
chr9:8782006-8782039 5.54545 
chr9:8782596-8782610 6 
chr9:8786033-8786065 6 
chr9:8786402-8786422 6 
chr9:8788252-8788288 5.88889 
chr9:8790317-8790348 5.51613 
chr9:8790839-8790867 5.42857 
chr9:8791214-8791238 5.79167 
chr9:8791523-8791540 6 
chr9:8792783-8792831 5.4375 
chr9:8794509-8794523 6 
chr9:8797202-8797219 5.88235 
chr9:8803059-8803077 5.77778 
chr9:8803738-8803757 5.89474 
chr9:8805584-8805612 6 
chr9:8805996-8806023 5.92593 
chr9:8807335-8807348 6 
chr9:8807466-8807491 5.72 
chr9:8808462-8808480 6 
chr9:8815108-8815132 5.45833 
chr9:8815328-8815361 5.45455 
chr9:8817635-8817667 5.90625 
chr9:8819316-8819353 5.37838 
chr9:8820727-8820739 6 
chr9:8821274-8821300 5.76923 
chr9:8822087-8822107 5.8 
chr9:8823653-8823718 5.75385 
chr9:8827033-8827057 5.45833 
chr9:8832089-8832130 5.78049 
chr9:8832410-8832424 6 
chr9:8832775-8832807 5.625 
chr9:8833687-8833765 5.74359 
chr9:8835362-8835376 6 
chr9:8836587-8836610 6 
chr9:8837025-8837038 6 
chr9:8837490-8837516 5.92308 
chr9:8839300-8839338 6 
chr9:8842094-8842138 5.43182 
chr9:8842301-8842322 5.57143 
chr9:8842460-8842475 5.93333 
chr9:8845167-8845189 6 
chr9:8848313-8848333 6 
chr9:8848500-8848519 5.73684 
chr9:8849153-8849188 5.62857 
chr9:8852251-8852267 6 
chr9:8857939-8857962 5.73913 
chr9:8858085-8858128 5.53488 
chr9:8858172-8858202 5.4 
chr9:8858796-8858857 5.90164 
chr9:8861421-8861450 6 
chr9:8867165-8867208 5.76744 
chr9:8870687-8870729 6 
chr9:8871776-8871790 6 
chr9:8876214-8876238 5.91667 
chr9:8876913-8876940 5.77778 
chr9:8878508-8878539 5.74194 
chr9:8878699-8878712 6 
chr9:8879373-8879395 5.59091 
chr9:8885488-8885506 6 
chr9:8889244-8889293 5.4898 
chr9:8892511-8892742 5.84416 
chr9:8894355-8894375 6 
chr9:8896436-8896453 5.82353 
chr9:8902319-8902355 5.94444 
chr9:8904667-8904679 6 
chr9:8905738-8905762 5.5 
chr9:8907517-8907549 5.875 
chr9:8908500-8908529 5.24138 
chr9:8908949-8908996 5.2766 
chr9:8909748-8909817 5.85507 
chr9:8909866-8909892 5.92308 
chr9:8910020-8910050 5.9 
chr9:8911388-8911469 5.55556 
chr9:8914222-8914250 5.17857 
chr9:8915535-8915567 5.375 
chr9:8916313-8916337 5.58333 
chr9:8917046-8917065 5.78947 
chr9:8917114-8917144 5.9 
chr9:8918544-8918593 5.67347 
chr9:8918880-8918907 5.25926 
chr9:8919391-8919403 6 
chr9:8919722-8919834 5.28571 
chr9:8919917-8919952 5.42857 
chr9:8920800-8920826 5.80769 
chr9:8922127-8922149 5.54545 
chr9:8922812-8922839 6 
chr9:8922975-8923055 5.4125 
chr9:8925500-8925527 5.62963 
chr9:8925858-8925872 6 
chr9:8927216-8927233 5.76471 
chr9:8929681-8929962 5.94306 
chr9:8933340-8933363 6 
chr9:8934393-8934529 5.90441 
chr9:8934996-8935033 5.43243 
chr9:8935360-8935372 6 
chr9:8936427-8936445 6 
chr9:8938255-8938317 5.70968 
chr9:8939858-8939890 5.78125 
chr9:8940261-8940295 5.73529 
chr9:8940446-8940458 6 
chr9:8940827-8940854 6 
chr9:8941390-8941424 5.38235 
chr9:8941791-8941816 6 
chr9:8943539-8943580 5.63415 
chr9:8945046-8945071 5.64 
chr9:8946801-8946844 5.18605 
chr9:8947000-8947047 5.55319 
chr9:8947462-8947498 6 
chr9:8947652-8947670 6 
chr9:8948010-8948033 5.82609 
chr9:8948406-8948586 5.87778 
chr9:8949223-8949242 6 
chr9:8951138-8951178 5.65 
chr9:8951320-8951333 6 
chr9:8952000-8952033 5.39394 
chr9:8952168-8952192 5.41667 
chr9:8952774-8952808 5.26471 
chr9:8953300-8953313 6 
chr9:8955608-8955639 5.96774 
chr9:8956435-8956462 6 
chr9:8960268-8960288 5.6 
chr9:8962512-8962558 5.54348 
chr9:8964185-8964212 5.81481 
chr9:8965381-8965393 6 
chr9:8966913-8966958 5.86667 
chr9:8969657-8969715 5.15517 
chr9:8970888-8970940 5.86538 
chr9:8971696-8971720 5.5 
chr9:8972399-8972419 5.6 
chr9:8972485-8972544 5.37288 
chr9:8974736-8974764 5.5 
chr9:8975097-8975109 6 
chr9:8975787-8975811 5.54167 
chr9:8977665-8977677 6 
chr9:8979168-8979190 5.59091 
chr9:8980000-8980024 5.5 
chr9:8987259-8987290 5.58065 
chr9:8987725-8987743 5.88889 
chr9:8991218-8991232 6 
chr9:8996794-8996814 5.6 
chr9:9001973-9002016 5.48837 
chr9:9004676-9004707 5.58065 
chr9:9004850-9004869 5.89474 
chr9:9006314-9006345 5.45161 
chr9:9007883-9007905 5.63636 
chr9:9007914-9007935 5.57143 
chr9:9008205-9008239 6 
chr9:9009408-9009430 6 
chr9:9013074-9013092 5.72222 
chr9:9013138-9013159 5.57143 
chr9:9013480-9013517 5.54054 
chr9:9014177-9014208 5.90323 
chr9:9015110-9015139 5.62069 
chr9:9016351-9016377 5.53846 
chr9:9017177-9017205 5.32143 
chr9:9018012-9018043 5.67742 
chr9:9019260-9019357 5.86598 
chr9:9022135-9022166 5.64516 
chr9:9024334-9024360 5.84615 
chr9:9025989-9026024 5.48571 
chr9:9030276-9030308 6 
chr9:9033670-9033706 5.38889 
chr9:9038436-9038471 5.45714 
chr9:9038553-9038567 6 
chr9:9042598-9042629 5.96774 
chr9:9043904-9043985 5.69136 
chr9:9044962-9044993 5.32258 
chr9:9050247-9050268 5.61905 
chr9:9053384-9053405 6 
chr9:9055711-9055746 5.6 
chr9:9055813-9055876 5.34921 
chr9:9056093-9056129 5.5 
chr9:9058442-9058463 6 
chr9:9059444-9059472 5.21429 
chr9:9060645-9060671 5.26923 
chr9:9062509-9062535 5.65385 
chr9:9062556-9062596 5.775 
chr9:9064210-9064237 5.33333 
chr9:9066544-9066557 6 
chr9:9067232-9067258 5.69231 
chr9:9072280-9072317 6 
chr9:9074802-9074827 5.36 
chr9:9075142-9075158 6 
chr9:9075404-9075424 5.85 
chr9:9081820-9081837 5.76471 
chr9:9087110-9087134 5.54167 
chr9:9087878-9087899 6 
chr9:9088581-9088604 6 
chr9:9092616-9092638 5.81818 
chr9:9094671-9094696 5.4 
chr9:9094743-9094772 5.55172 
chr9:9097400-9097421 6 
chr9:9098563-9098584 5.57143 
chr9:9100602-9100615 6 
chr9:9101163-9101204 5.60976 
chr9:9102820-9102856 5.44444 
chr9:9103562-9103599 5.21622 
chr9:9106289-9106325 5.41667 
chr9:9106612-9106630 6 
chr9:9107552-9107581 5.41379 
chr9:9111203-9111224 5.7619 
chr9:9117643-9117667 5.58333 
chr9:9121820-9121833 6 
chr9:9122316-9122339 5.47826 
chr9:9123007-9123032 6 
chr9:9128332-9128354 5.68182 
chr9:9129385-9129401 6 
chr9:9131516-9131547 5.54839 
chr9:9131997-9132019 6 
chr9:9134058-9134078 6 
chr9:9134806-9134819 6 
chr9:9136000-9136030 5.73333 
chr9:9137653-9137693 5.2 
chr9:9140190-9140233 5.93023 
chr9:9141064-9141189 5.496 
chr9:9141206-9141231 5.56 
chr9:9141692-9141707 5.86667 
chr9:9144749-9144813 5.82812 
chr9:9147346-9147384 5.52632 
chr9:9150407-9150500 5.35484 
chr9:9157407-9157426 5.73684 
chr9:9158601-9158628 5.77778 
chr9:9159247-9159302 5.32727 
chr9:9159529-9159555 5.57692 
chr9:9164850-9164888 5.97368 
chr9:9165051-9165064 6 
chr9:9166139-9166151 6 
chr9:9167328-9167355 6 
chr9:9167754-9167768 6 
chr9:9168869-9168899 5.36667 
chr9:9171334-9171369 5.31429 
chr9:9175622-9175645 6 
chr9:9176956-9176968 6 
chr9:9177322-9177343 6 
chr9:9178271-9178390 5.4958 
chr9:9186601-9186683 5.79268 
chr9:9187572-9187613 5.60976 
chr9:9187780-9187833 5.54717 
chr9:9188808-9188838 6 
chr9:9194039-9194093 5.11111 
chr9:9195015-9195044 5.68966 
chr9:9195057-9195157 5.54 
chr9:9199788-9199817 5.27586 
chr9:9200166-9200186 5.85 
chr9:9203230-9203259 5.82759 
chr9:9208020-9208032 6 
chr9:9210665-9210709 5.54545 
chr9:9210923-9210967 5.34091 
chr9:9211071-9211091 5.7 
chr9:9211462-9211491 5.82759 
chr9:9211515-9211554 6 
chr9:9213516-9213534 6 
chr9:9216919-9216942 5.65217 
chr9:9220053-9220081 5.64286 
chr9:9228384-9228404 5.75 
chr9:9228437-9228486 5.42857 
chr9:9235853-9235869 5.8125 
chr9:9236254-9236266 6 
chr9:9250737-9250784 5.61702 
chr9:9250866-9250894 5.39286 
chr9:9252474-9252495 5.71429 
chr9:9256399-9256425 5.46154 
chr9:9257629-9257643 6 
chr9:9258085-9258112 5.85185 
chr9:9261607-9261670 5.5873 
chr9:9262345-9262377 5.21875 
chr9:9265417-9265442 6 
chr9:9265778-9265823 5.48889 
chr9:9266590-9266621 5.35484 
chr9:9266637-9266659 5.5 
chr9:9269639-9269654 5.86667 
chr9:9269963-9269989 5.46154 
chr9:9275044-9275212 5.75 
chr9:9275819-9275855 5.83333 
chr9:9279176-9279232 5.26786 
chr9:9279342-9279365 5.69565 
chr9:9285853-9285896 5.72093 
chr9:9286873-9286930 6 
chr9:9288269-9288311 5.42857 
chr9:9291835-9291902 5.62687 
chr9:9292845-9292859 6 
chr9:9293375-9293395 5.6 
chr9:9296003-9296025 5.90909 
chr9:9297241-9297265 5.58333 
chr9:9302590-9302612 5.72727 
chr9:9304682-9304706 5.66667 
chr9:9306563-9306586 5.95652 
chr9:9309327-9309355 5.42857 
chr9:9310920-9310964 6 
chr9:9312740-9312753 6 
chr9:9314810-9314835 5.32 
chr9:9315833-9315852 6 
chr9:9316222-9316243 5.66667 
chr9:9318169-9318242 5.78082 
chr9:9318732-9318767 5.45714 
chr9:9319182-9319209 5.2963 
chr9:9327904-9327927 5.56522 
chr9:9328577-9328650 5.58904 
chr9:9329013-9329039 5.34615 
chr9:9329237-9329276 5.89744 
chr9:9330580-9330611 5.29032 
chr9:9332572-9332586 5.92857 
chr9:9333463-9333521 5.67241 
chr9:9334741-9334774 5.51515 
chr9:9339312-9339334 5.86364 
chr9:9341124-9341136 6 
chr9:9341793-9341818 5.84 
chr9:9344484-9344511 5.51852 
chr9:9344663-9344687 5.45833 
chr9:9345340-9345365 5.48 
chr9:9347310-9347352 5.69048 
chr9:9352310-9352401 5.89011 
chr9:9362439-9362467 5.39286 
chr9:9363111-9363125 6 
chr9:9375071-9375098 5.74074 
chr9:9375594-9375618 6 
chr9:9377110-9377140 5.23333 
chr9:9379195-9379244 5.73469 
chr9:9380349-9380381 5.40625 
chr9:9381672-9381729 5.89474 
chr9:9384343-9384379 6 
chr9:9389507-9389524 5.82353 
chr9:9390515-9390584 5.33333 
chr9:9398084-9398134 5.44 
chr9:9400092-9400105 6 
chr9:9401268-9401309 5.60976 
chr9:9402966-9402997 5.58065 
chr9:9403290-9403321 5.67742 
chr9:9403407-9403430 5.82609 
chr9:9403664-9403684 5.7 
chr9:9406834-9406853 5.73684 
chr9:9411041-9411061 5.7 
chr9:9412133-9412154 5.95238 
chr9:9413100-9413120 6 
chr9:9415474-9415500 5.65385 
chr9:9419128-9419160 6 
chr9:9421931-9421960 5.55172 
chr9:9425354-9425473 5.37815 
chr9:9431901-9431921 5.7 
chr9:9432047-9432093 5.86957 
chr9:9433544-9433573 5.2069 
chr9:9434828-9434890 5.45161 
chr9:9435712-9435729 5.82353 
chr9:9442919-9442944 5.32 
chr9:9443242-9443257 6 
chr9:9449170-9449196 5.34615 
chr9:9450095-9450136 5.85366 
chr9:9450936-9450991 5.87273 
chr9:9453386-9453412 5.34615 
chr9:9454829-9454865 5.77778 
chr9:9455276-9455305 5.75862 
chr9:9458492-9458525 5.57576 
chr9:9458577-9458598 5.52381 
chr9:9458946-9458968 5.90909 
chr9:9463373-9463399 5.5 
chr9:9463420-9463457 5.54054 
chr9:9463625-9463643 6 
chr9:9466308-9466333 5.6 
chr9:9467213-9467232 6 
chr9:9467588-9467605 6 
chr9:9468118-9468157 5.61538 
chr9:9468676-9468707 5.35484 
chr9:9469195-9469224 5.31034 
chr9:9472187-9472209 5.81818 
chr9:9476725-9476748 6 
chr9:9479189-9479234 5.64444 
chr9:9479347-9479368 6 
chr9:9479723-9479755 6 
chr9:9481088-9481120 5.625 
chr9:9486141-9486180 5.79487 
chr9:9489804-9489830 5.42308 
chr9:9490943-9490977 5.47059 
chr9:9492326-9492347 5.52381 
chr9:9493787-9493824 5.97297 
chr9:9495310-9495342 5.75 
chr9:9496254-9496281 5.22222 
chr9:9496555-9496587 5.96875 
chr9:9498937-9499000 5.44444 
chr9:9501858-9501888 5.23333 
chr9:9506044-9506058 6 
chr9:9516500-9516551 5.80392 
chr9:9519352-9519379 5.22222 
chr9:9520265-9520312 6 
chr9:9522157-9522174 6 
chr9:9523445-9523460 6 
chr9:9524256-9524285 5.51724 
chr9:9524837-9524875 5.84211 
chr9:9525414-9525444 5.43333 
chr9:9528917-9528951 5.73529 
chr9:9529836-9529865 5.51724 
chr9:9530666-9530683 5.76471 
chr9:9531935-9531962 5.44444 
chr9:9533473-9533500 5.37037 
chr9:9534015-9534043 5.17857 
chr9:9536077-9536101 5.5 
chr9:9540414-9540444 5.23333 
chr9:9540659-9540685 5.30769 
chr9:9543691-9543726 5.54286 
chr9:9546967-9547007 5.7 
chr9:9547796-9547824 6 
chr9:9548396-9548420 5.79167 
chr9:9549241-9549280 5.17949 
chr9:9549805-9549825 5.65 
chr9:9550354-9550393 5.30769 
chr9:9550411-9550451 5.4 
chr9:9550472-9550500 5.32143 
chr9:9550508-9550552 5.61364 
chr9:9562136-9562157 5.61905 
chr9:9564884-9564908 6 
chr9:9571304-9571329 5.52 
chr9:9572550-9572641 5.7033 
chr9:9572667-9572708 5.60976 
chr9:9575358-9575384 5.73077 
chr9:9575717-9575791 6 
chr9:9577563-9577587 6 
chr9:9578045-9578066 6 
chr9:9578522-9578566 5.25 
chr9:9580547-9580561 6 
chr9:9584359-9584375 6 
chr9:9590480-9590530 5.18 
chr9:9592305-9592355 5.4 
chr9:9593044-9593163 5.78992 
chr9:9593189-9593221 5.8125 
chr9:9595275-9595343 5.72059 
chr9:9595390-9595588 5.51515 
chr9:9595942-9595962 6 
chr9:9598477-9598500 5.6087 
chr9:9598560-9598579 5.84211 
chr9:9599584-9599596 6 
chr9:9600398-9600421 5.47826 
chr9:9601111-9601184 5.69863 
chr9:9606965-9607000 6 
chr9:9607745-9607757 6 
chr9:9608230-9608255 5.52 
chr9:9609365-9609388 5.95652 
chr9:9609453-9609476 5.43478 
chr9:9611684-9611705 5.52381 
chr9:9612079-9612121 5.21429 
chr9:9613123-9613170 5.93617 
chr9:9614114-9614142 5.28571 
chr9:9615554-9615568 6 
chr9:9618071-9618099 6 
chr9:9619475-9619521 5.69565 
chr9:9619654-9619716 5.25806 
chr9:9619750-9619830 5.1 
chr9:9619942-9620003 5.52459 
chr9:9624270-9624298 5.85714 
chr9:9626549-9626586 5.40541 
chr9:9629172-9629206 5.61765 
chr9:9629219-9629252 5.75758 
chr9:9629265-9629299 5.70588 
chr9:9631192-9631245 5.96226 
chr9:9636447-9636500 5.37736 
chr9:9642262-9642282 5.7 
chr9:9645450-9645495 5.51111 
chr9:9646300-9646357 5.82456 
chr9:9651826-9651849 6 
chr9:9653348-9653386 6 
chr9:9654409-9654453 5.47727 
chr9:9654992-9655027 6 
chr9:9655575-9655635 5.9 
chr9:9656868-9656880 6 
chr9:9657609-9657636 5.51852 
chr9:9660030-9660061 5.22581 
chr9:9663360-9663392 5.25 
chr9:9663528-9663552 5.625 
chr9:9664088-9664102 6 
chr9:9664175-9664201 5.80769 
chr9:9666541-9666566 5.64 
chr9:9670083-9670132 5.67347 
chr9:9670954-9670970 5.875 
chr9:9674406-9674433 5.48148 
chr9:9679219-9679240 5.61905 
chr9:9682520-9682536 6 
chr9:9684693-9684720 5.77778 
chr9:9685245-9685275 5.56667 
chr9:9687620-9687643 5.65217 
chr9:9687675-9687707 5.40625 
chr9:9688939-9688970 5.41935 
chr9:9702122-9702149 5.85185 
chr9:9703167-9703194 5.22222 
chr9:9705632-9705666 5.5 
chr9:9710786-9710798 6 
chr9:9710951-9710990 5.84615 
chr9:9711490-9711506 5.875 
chr9:9714089-9714105 6 
chr9:9715468-9715483 6 
chr9:9715851-9715865 6 
chr9:9732343-9732356 6 
chr9:9738266-9738281 5.93333 
chr9:9738427-9738456 5.7931 
chr9:9743731-9743765 6 
chr9:9744686-9744701 5.93333 
chr9:9745098-9745122 5.54167 
chr9:9746815-9746828 6 
chr9:9747532-9747552 5.7 
chr9:9748212-9748236 5.66667 
chr9:9754085-9754098 5.92308 
chr9:9755840-9755900 5.38333 
chr9:9759555-9759570 6 
chr9:9760599-9760662 5.93651 
chr9:9769317-9769338 6 
chr9:9775442-9775473 5.25806 
chr9:9775788-9775805 5.82353 
chr9:9775954-9775974 6 
chr9:9776709-9776735 5.26923 
chr9:9777312-9777349 5.7027 
chr9:9779078-9779099 6 
chr9:9779796-9779816 5.7 
chr9:9780385-9780411 5.38462 
chr9:9783818-9783832 6 
chr9:9784763-9784787 5.58333 
chr9:9784845-9784893 5.58333 
chr9:9787767-9787798 5.90323 
chr9:9788551-9788580 5.89655 
chr9:9789573-9789589 6 
chr9:9789796-9789820 6 
chr9:9794142-9794237 5.70526 
chr9:9795754-9795771 5.82353 
chr9:9797243-9797260 6 
chr9:9797848-9797867 6 
chr9:9801037-9801053 5.8125 
chr9:9805114-9805142 5.64286 
chr9:9808069-9808092 5.56522 
chr9:9808936-9808964 5.67857 
chr9:9809183-9809203 5.7 
chr9:9809264-9809280 6 
chr9:9810032-9810067 5.28571 
chr9:9814795-9814811 6 
chr9:9816473-9816570 5.49485 
chr9:9818915-9818938 6 
chr9:9819278-9819299 5.71429 
chr9:9821916-9821949 5.81818 
chr9:9822413-9822528 5.5913 
chr9:9825307-9825500 5.77202 
chr9:9829709-9829727 5.77778 
chr9:9830304-9830335 5.35484 
chr9:9837754-9837780 5.61538 
chr9:9839910-9839925 5.86667 
chr9:9840027-9840046 5.89474 
chr9:9840761-9840794 6 
chr9:9842298-9842317 6 
chr9:9842472-9842500 5.21429 
chr9:9845008-9845123 5.4 
chr9:9845165-9845225 5.51667 
chr9:9853537-9853563 5.57692 
chr9:9857562-9857575 6 
chr9:9858802-9858814 6 
chr9:9861268-9861304 5.80556 
chr9:9862444-9862458 6 
chr9:9864305-9864338 5.48485 
chr9:9864500-9864532 5.46875 
chr9:9864965-9865000 5.14286 
chr9:9866752-9866787 5.48571 
chr9:9872595-9872609 6 
chr9:9873942-9873967 5.36 
chr9:9874474-9874500 5.38462 
chr9:9877973-9877995 6 
chr9:9881580-9881615 5.65714 
chr9:9889788-9889832 5.72727 
chr9:9894970-9894993 5.69565 
chr9:9895429-9895452 5.6087 
chr9:9897122-9897156 5.82353 
chr9:9909315-9909328 6 
chr9:9916516-9916559 5.69767 
chr9:9917302-9917318 6 
chr9:9917452-9917467 6 
chr9:9918351-9918367 5.9375 
chr9:9923096-9923144 5.5625 
chr9:9925826-9925840 6 
chr9:9926514-9926540 5.38462 
chr9:9928744-9928783 5.79487 
chr9:9930023-9930038 6 
chr9:9937220-9937257 5.91892 
chr9:9941081-9941104 5.43478 
chr9:9943413-9943428 6 
chr9:9944487-9944521 5.79412 
chr9:9945940-9946000 5.26667 
chr9:9947291-9947647 5.75281 
chr9:9949679-9949711 5.75 
chr9:9950722-9950755 6 
chr9:9953493-9953530 5.83784 
chr9:9954297-9954319 6 
chr9:9955500-9955536 5.91667 
chr9:9956280-9956292 6 
chr9:9957594-9957613 5.94737 
chr9:9958532-9958566 5.67647 
chr9:9960169-9960232 5.66667 
chr9:9962507-9962535 5.96429 
chr9:9962964-9963000 5.25 
chr9:9964019-9964120 5.74257 
chr9:9968727-9968757 5.76667 
chr9:9970429-9970471 5.92857 
chr9:9973301-9973317 6 
chr9:9973776-9973817 5.63415 
chr9:9974790-9974835 5.31111 
chr9:9976305-9976326 6 
chr9:9976689-9976707 6 
chr9:9978760-9978788 5.64286 
chr9:9980607-9980642 6 
chr9:9981354-9981367 6 
chr9:9982455-9982510 5.89091 
chr9:9982742-9982767 5.8 
chr9:9985137-9985158 5.52381 
chr9:9989016-9989040 6 
chr9:9989393-9989418 5.76 
chr9:9991832-9991869 6 
chr9:9992286-9992306 5.7 
chr9:9992943-9992973 5.96667 
chr9:9997285-9997297 6 
chr9:9998115-9998157 5.7381 
chr9:10002322-10002351 5.68966 
chr9:10002949-10002977 5.53571 
chr9:10004624-10004649 5.6 
chr9:10005473-10005500 5.25926 
chr9:10007227-10007254 5.22222 
chr9:10007745-10007766 5.57143 
chr9:10010406-10010439 5.84848 
chr9:10016338-10016403 5.63077 
chr9:10017262-10017300 5.52632 
chr9:10018170-10018250 5.4 
chr9:10018538-10018560 6 
chr9:10020296-10020317 5.95238 
chr9:10021426-10021441 5.93333 
chr9:10023548-10023578 5.13333 
chr9:10023790-10023809 5.84211 
chr9:10024330-10024356 5.42308 
chr9:10024621-10024642 5.66667 
chr9:10024770-10024789 5.63158 
chr9:10031625-10031679 5.92593 
chr9:10034407-10034429 5.95455 
chr9:10034940-10034979 6 
chr9:10036505-10036529 6 
chr9:10036566-10036597 5.58065 
chr9:10036873-10036899 5.88462 
chr9:10037580-10037594 6 
chr9:10047312-10047355 5.74419 
chr9:10048886-10048913 5.25926 
chr9:10049398-10049446 5.89583 
chr9:10050559-10050585 6 
chr9:10051945-10051958 6 
chr9:10052773-10052813 5.175 
chr9:10054981-10055000 5.84211 
chr9:10055013-10055042 5.31034 
chr9:10055798-10055906 5.56481 
chr9:10057840-10057866 6 
chr9:10060776-10061027 5.78088 
chr9:10062612-10062627 6 
chr9:10063828-10063850 5.95455 
chr9:10064821-10064833 6 
chr9:10065141-10065189 6 
chr9:10067368-10067394 5.5 
chr9:10069770-10069786 5.875 
chr9:10071606-10071630 5.45833 
chr9:10071647-10071672 5.44 
chr9:10072295-10072310 6 
chr9:10078348-10078361 6 
chr9:10078514-10078540 5.80769 
chr9:10078987-10079006 6 
chr9:10080282-10080294 6 
chr9:10082812-10082864 5.88462 
chr9:10087073-10087094 5.57143 
chr9:10089206-10089242 5.80556 
chr9:10090547-10090571 5.91667 
chr9:10090919-10090955 6 
chr9:10094097-10094113 6 
chr9:10094520-10094550 5.86667 
chr9:10098488-10098523 5.97143 
chr9:10102529-10102571 5.42857 
chr9:10102931-10102954 5.47826 
chr9:10103377-10103396 5.73684 
chr9:10104318-10104351 5.27273 
chr9:10106013-10106032 6 
chr9:10109956-10109988 5.53125 
chr9:10111229-10111251 6 
chr9:10114470-10114500 5.53333 
chr9:10114582-10114616 5.32353 
chr9:10118196-10118229 6 
chr9:10118653-10118674 5.52381 
chr9:10118867-10118903 6 
chr9:10124686-10124708 5.59091 
chr9:10125359-10125465 5.74528 
chr9:10125622-10125652 6 
chr9:10125844-10125867 5.65217 
chr9:10126419-10126481 5.79032 
chr9:10126946-10126958 6 
chr9:10127563-10127577 5.92857 
chr9:10129500-10129526 5.57692 
chr9:10137701-10137716 6 
chr9:10138403-10138443 5.9 
chr9:10139584-10139596 6 
chr9:10140197-10140209 6 
chr9:10141887-10141918 5.87097 
chr9:10143269-10143305 5.88889 
chr9:10146150-10146170 5.75 
chr9:10146201-10146270 5.62319 
chr9:10146724-10146746 5.86364 
chr9:10147880-10147903 5.6087 
chr9:10149721-10149743 5.90909 
chr9:10150657-10150718 5.45902 
chr9:10151057-10151073 6 
chr9:10151254-10151275 6 
chr9:10151572-10151597 5.4 
chr9:10153500-10153517 5.82353 
chr9:10156078-10156119 6 
chr9:10157823-10157860 5.43243 
chr9:10158000-10158024 5.83333 
chr9:10159180-10159235 5.4 
chr9:10159284-10159307 5.73913 
chr9:10162603-10162763 5.69375 
chr9:10163000-10163069 5.11594 
chr9:10165950-10165972 5.5 
chr9:10166007-10166069 5.20968 
chr9:10166233-10166259 5.5 
chr9:10168813-10168843 5.5 
chr9:10169473-10169488 6 
chr9:10171520-10171536 6 
chr9:10178430-10178451 5.57143 
chr9:10180604-10180617 6 
chr9:10181942-10181963 6 
chr9:10182259-10182290 5.93548 
chr9:10183051-10183066 6 
chr9:10184429-10184449 5.85 
chr9:10188075-10188092 5.76471 
chr9:10190386-10190415 6 
chr9:10190718-10190738 6 
chr9:10191064-10191082 6 
chr9:10191290-10191334 5.22727 
chr9:10192445-10192470 6 
chr9:10194315-10194394 5.94937 
chr9:10194941-10194953 6 
chr9:10195098-10195116 6 
chr9:10199041-10199063 5.63636 
chr9:10199901-10199930 5.86207 
chr9:10201064-10201094 5.23333 
chr9:10201567-10201600 5.69697 
chr9:10202671-10202699 6 
chr9:10203160-10203182 5.81818 
chr9:10205355-10205406 5.92157 
chr9:10207849-10207875 5.46154 
chr9:10210633-10210683 5.72 
chr9:10210721-10210777 5.66071 
chr9:10210796-10210837 5.95122 
chr9:10214268-10214289 5.90476 
chr9:10214429-10214443 6 
chr9:10217294-10217314 5.75 
chr9:10219643-10219666 5.52174 
chr9:10220926-10220965 5.41026 
chr9:10223107-10223135 5.46429 
chr9:10223174-10223254 5.3625 
chr9:10223670-10223709 6 
chr9:10224699-10224727 5.21429 
chr9:10227788-10227810 5.63636 
chr9:10228714-10228747 5.30303 
chr9:10229847-10229885 5.5 
chr9:10230391-10230514 5.69106 
chr9:10230681-10230712 5.35484 
chr9:10231956-10232023 5.9403 
chr9:10234203-10234241 5.84211 
chr9:10235781-10235804 5.56522 
chr9:10242607-10242626 5.68421 
chr9:10242732-10242744 6 
chr9:10242921-10242952 5.87097 
chr9:10243741-10243757 6 
chr9:10246241-10246256 6 
chr9:10246893-10246952 5.62712 
chr9:10248511-10248534 5.91304 
chr9:10249880-10249899 5.84211 
chr9:10252554-10252604 5.52 
chr9:10255673-10255704 5.6129 
chr9:10258743-10258766 5.82609 
chr9:10258974-10259036 5.80645 
chr9:10260943-10261101 5.90506 
chr9:10261194-10261208 6 
chr9:10261528-10261558 5.36667 
chr9:10262167-10262192 5.72 
chr9:10266097-10266151 5.25926 
chr9:10267190-10267218 5.5 
chr9:10267955-10267984 5.65517 
chr9:10268110-10268129 5.73684 
chr9:10268293-10268331 5.68421 
chr9:10269373-10269407 5.47059 
chr9:10271530-10271555 5.96 
chr9:10275423-10275446 5.69565 
chr9:10277176-10277253 5.79221 
chr9:10278157-10278171 6 
chr9:10278761-10278786 5.96 
chr9:10280360-10280385 6 
chr9:10283125-10283150 5.8 
chr9:10284222-10284252 5.3 
chr9:10284779-10284791 6 
chr9:10285605-10285623 6 
chr9:10286042-10286067 5.4 
chr9:10286454-10286481 6 
chr9:10288154-10288177 5.6087 
chr9:10289023-10289055 5.40625 
chr9:10289604-10289627 5.69565 
chr9:10291337-10291376 5.66667 
chr9:10293460-10293477 5.88235 
chr9:10297103-10297130 5.7037 
chr9:10298675-10298697 5.59091 
chr9:10301139-10301165 5.26923 
chr9:10305383-10305398 6 
chr9:10309237-10309263 5.30769 
chr9:10309323-10309365 5.59524 
chr9:10311083-10311104 5.61905 
chr9:10313397-10313413 6 
chr9:10314659-10314690 5.29032 
chr9:10315455-10315473 5.72222 
chr9:10316099-10316207 5.63889 
chr9:10316951-10316992 5.73171 
chr9:10318605-10318618 6 
chr9:10320710-10320737 5.55556 
chr9:10323140-10323299 5.74843 
chr9:10326500-10326519 5.73684 
chr9:10327093-10327193 5.41 
chr9:10328230-10328253 5.91304 
chr9:10334664-10334676 6 
chr9:10335722-10335756 5.17647 
chr9:10336220-10336269 5.65306 
chr9:10337080-10337108 5.46429 
chr9:10339803-10339827 5.41667 
chr9:10340459-10340473 5.92857 
chr9:10341593-10341626 5.27273 
chr9:10343978-10344000 6 
chr9:10345154-10345202 5.47917 
chr9:10347409-10347422 6 
chr9:10349249-10349264 5.86667 
chr9:10349339-10349361 5.68182 
chr9:10349684-10349722 5.21053 
chr9:10355470-10355490 5.85 
chr9:10356673-10356693 6 
chr9:10357913-10357948 5.62857 
chr9:10359341-10359376 5.25714 
chr9:10361100-10361122 5.59091 
chr9:10362336-10362350 6 
chr9:10362879-10362901 5.86364 
chr9:10363991-10364012 6 
chr9:10367053-10367089 5.41667 
chr9:10370538-10370568 5.23333 
chr9:10372836-10372862 5.76923 
chr9:10373144-10373157 6 
chr9:10374079-10374099 5.9 
chr9:10377289-10377303 6 
chr9:10379241-10379262 5.80952 
chr9:10381071-10381115 5.47727 
chr9:10386656-10386748 5.58696 
chr9:10386824-10386851 5.22222 
chr9:10387820-10387839 6 
chr9:10393285-10393313 5.85714 
chr9:10393635-10393663 5.64286 
chr9:10393686-10393751 5.6 
chr9:10394056-10394079 5.82609 
chr9:10394113-10394241 5.5625 
chr9:10394944-10394970 6 
chr9:10395099-10395113 6 
chr9:10395909-10395926 5.82353 
chr9:10395954-10396000 5.86957 
chr9:10398369-10398405 5.77778 
chr9:10398432-10398448 6 
chr9:10400308-10400337 5.17241 
chr9:10403195-10403254 5.61017 
chr9:10403381-10403422 5.34146 
chr9:10404175-10404205 5.73333 
chr9:10407754-10407773 5.68421 
chr9:10410253-10410308 5.83636 
chr9:10411668-10411702 5.61765 
chr9:10412605-10412660 5.78182 
chr9:10415085-10415116 5.3871 
chr9:10416185-10416207 5.72727 
chr9:10416360-10416395 5.42857 
chr9:10417587-10417622 5.31429 
chr9:10417682-10417695 6 
chr9:10418446-10418493 6 
chr9:10418763-10418787 5.41667 
chr9:10424313-10424343 6 
chr9:10425953-10425975 5.68182 
chr9:10428151-10428167 5.9375 
chr9:10429065-10429106 5.46341 
chr9:10430421-10430442 5.57143 
chr9:10431136-10431171 5.42857 
chr9:10432283-10432303 5.7 
chr9:10436239-10436282 5.4186 
chr9:10436589-10436621 5.375 
chr9:10437798-10437814 6 
chr9:10438008-10438029 6 
chr9:10439651-10439681 5.7 
chr9:10443845-10443860 6 
chr9:10446409-10446435 5.80769 
chr9:10447988-10448022 5.35294 
chr9:10450244-10450290 5.65217 
chr9:10454810-10454843 5.93939 
chr9:10455592-10455623 5.35484 
chr9:10459840-10459880 5.35 
chr9:10461621-10461635 6 
chr9:10462949-10462991 5.47619 
chr9:10463771-10463795 6 
chr9:10464044-10464074 5.56667 
chr9:10464376-10464510 5.79851 
chr9:10464871-10464884 6 
chr9:10466623-10466655 5.90625 
chr9:10470257-10470284 5.59259 
chr9:10470450-10470474 5.41667 
chr9:10471292-10471319 5.55556 
chr9:10472961-10472988 5.40741 
chr9:10473000-10473038 5.18421 
chr9:10475738-10475761 5.43478 
chr9:10478721-10478750 5.82759 
chr9:10479628-10479671 5.7907 
chr9:10480113-10480130 5.82353 
chr9:10481310-10481324 6 
chr9:10482034-10482076 5.35714 
chr9:10482370-10482411 5.73171 
chr9:10487330-10487354 5.75 
chr9:10487966-10488000 6 
chr9:10488366-10488382 6 
chr9:10491344-10491364 5.7 
chr9:10495040-10495078 5.55263 
chr9:10496388-10496415 5.51852 
chr9:10499034-10499049 6 
chr9:10499879-10499903 5.45833 
chr9:10503191-10503214 5.91304 
chr9:10504115-10504136 6 
chr9:10505641-10505660 5.73684 
chr9:10508938-10508967 5.62069 
chr9:10509470-10509500 5.9 
chr9:10509528-10509594 5.4697 
chr9:10510532-10510576 5.36364 
chr9:10511569-10511590 5.7619 
chr9:10511852-10512058 5.86893 
chr9:10513123-10513142 5.68421 
chr9:10513172-10513197 5.76 
chr9:10515543-10515572 5.31034 
chr9:10517226-10517262 5.22222 
chr9:10518082-10518107 5.48 
chr9:10519257-10519277 6 
chr9:10519725-10519739 6 
chr9:10523600-10523678 5.55128 
chr9:10525727-10525752 6 
chr9:10530799-10530813 6 
chr9:10532441-10532473 5.78125 
chr9:10532560-10532597 5.43243 
chr9:10532606-10532660 5.72222 
chr9:10533592-10533607 5.93333 
chr9:10538239-10538293 6 
chr9:10540017-10540040 5.6087 
chr9:10542890-10542920 5.6 
chr9:10543467-10543552 5.57647 
chr9:10545516-10545544 5.53571 
chr9:10547672-10547710 5.31579 
chr9:10551339-10551359 5.95 
chr9:10554655-10554672 6 
chr9:10557373-10557404 5.70968 
chr9:10560553-10560583 5.56667 
chr9:10563637-10563675 5.36842 
chr9:10563830-10563849 5.68421 
chr9:10564171-10564190 6 
chr9:10564440-10564456 5.8125 
chr9:10565823-10565857 5.26471 
chr9:10567741-10567764 5.47826 
chr9:10567915-10567978 5.69841 
chr9:10568105-10568120 5.86667 
chr9:10569505-10569544 5.74359 
chr9:10570560-10570593 5.51515 
chr9:10573735-10573758 5.56522 
chr9:10574197-10574223 5.53846 
chr9:10574758-10574788 5.6 
chr9:10574813-10574828 6 
chr9:10578860-10578876 6 
chr9:10578901-10578918 5.88235 
chr9:10584182-10584208 5.88462 
chr9:10585704-10585745 5.58537 
chr9:10588427-10588450 6 
chr9:10590891-10590923 5.84375 
chr9:10597069-10597118 6 
chr9:10598674-10598728 6 
chr9:10604165-10604193 5.67857 
chr9:10604457-10604481 5.70833 
chr9:10606517-10606551 5.52941 
chr9:10611895-10611920 5.48 
chr9:10612208-10612227 5.68421 
chr9:10612705-10612735 5.26667 
chr9:10612955-10612968 6 
chr9:10613175-10613188 6 
chr9:10613444-10613459 6 
chr9:10614628-10614652 5.66667 
chr9:10620904-10620918 5.92857 
chr9:10622214-10622244 5.43333 
chr9:10629982-10630019 5.78378 
chr9:10630451-10630493 5.14286 
chr9:10630847-10630870 5.95652 
chr9:10632082-10632106 6 
chr9:10633766-10633802 5.83333 
chr9:10634617-10634653 5.91667 
chr9:10635007-10635045 5.57895 
chr9:10636543-10636565 5.54545 
chr9:10636685-10636722 5.83784 
chr9:10640878-10640907 6 
chr9:10642101-10642127 5.53846 
chr9:10645662-10645696 5.29412 
chr9:10646400-10646421 5.61905 
chr9:10650421-10650449 5.35714 
chr9:10654424-10654442 6 
chr9:10654735-10654751 6 
chr9:10654810-10654830 6 
chr9:10658022-10658049 5.25926 
chr9:10659662-10659687 5.92 
chr9:10661847-10661874 5.88889 
chr9:10665500-10665582 5.58537 
chr9:10666235-10666249 6 
chr9:10667433-10667454 6 
chr9:10667517-10667598 5.91358 
chr9:10668079-10668107 5.71429 
chr9:10675842-10675895 5.88679 
chr9:10677943-10677969 5.30769 
chr9:10678065-10678077 6 
chr9:10678085-10678097 6 
chr9:10690500-10690545 5.91111 
chr9:10692191-10692232 5.43902 
chr9:10692401-10692424 5.47826 
chr9:10693221-10693234 6 
chr9:10695229-10695247 5.72222 
chr9:10697099-10697116 6 
chr9:10703000-10703016 5.8125 
chr9:10703679-10703694 5.93333 
chr9:10705079-10705131 5.48077 
chr9:10705256-10705288 5.21875 
chr9:10709636-10709659 5.43478 
chr9:10709765-10709801 5.83333 
chr9:10712702-10712730 5.5 
chr9:10713928-10713952 5.66667 
chr9:10714592-10714613 5.7619 
chr9:10715641-10715670 5.65517 
chr9:10717287-10717301 6 
chr9:10719015-10719048 5.72727 
chr9:10719073-10719094 6 
chr9:10719482-10719525 5.74419 
chr9:10721154-10721191 5.78378 
chr9:10722854-10722901 5.87234 
chr9:10724921-10724947 5.26923 
chr9:10725870-10725919 5.85714 
chr9:10726177-10726196 5.63158 
chr9:10726792-10726827 5.31429 
chr9:10727846-10727872 5.92308 
chr9:10728446-10728491 5.71111 
chr9:10731200-10731230 5.36667 
chr9:10736527-10736545 5.83333 
chr9:10737885-10737925 5.55 
chr9:10740634-10740661 5.37037 
chr9:10741116-10741140 5.54167 
chr9:10741849-10741873 5.5 
chr9:10742117-10742141 5.41667 
chr9:10743885-10743897 6 
chr9:10744266-10744285 5.78947 
chr9:10746661-10746693 5.1875 
chr9:10747339-10747369 6 
chr9:10747410-10747443 5.84848 
chr9:10749518-10749566 5.875 
chr9:10756489-10756522 5.90909 
chr9:10757120-10757142 6 
chr9:10757533-10757554 6 
chr9:10758438-10758463 5.36 
chr9:10758740-10758792 5.90385 
chr9:10759877-10759902 5.48 
chr9:10761031-10761054 5.52174 
chr9:10762178-10762219 5.63415 
chr9:10763057-10763078 6 
chr9:10763395-10763447 5.34615 
chr9:10765056-10765068 6 
chr9:10766275-10766331 5.57143 
chr9:10766583-10766643 5.75 
chr9:10768558-10768603 5.71111 
chr9:10771745-10771766 5.90476 
chr9:10775744-10775808 5.71875 
chr9:10776851-10776873 5.90909 
chr9:10778410-10778434 5.75 
chr9:10779680-10779730 5.4 
chr9:10786884-10786904 6 
chr9:10788606-10788639 5.24242 
chr9:10791792-10791822 5.16667 
chr9:10792859-10792892 5.69697 
chr9:10795928-10795954 5.53846 
chr9:10798825-10798843 6 
chr9:10800209-10800231 5.54545 
chr9:10806757-10806836 5.77215 
chr9:10808216-10808263 5.78723 
chr9:10809083-10809136 5.4717 
chr9:10809191-10809233 5.80952 
chr9:10811601-10811628 5.25926 
chr9:10812550-10812574 5.91667 
chr9:10812805-10812835 5.8 
chr9:10815162-10815207 6 
chr9:10816309-10816335 5.65385 
chr9:10816394-10816432 5.76316 
chr9:10817252-10817271 5.63158 
chr9:10822202-10822221 5.63158 
chr9:10824223-10824320 5.85567 
chr9:10824378-10824422 6 
chr9:10824854-10824874 5.9 
chr9:10826432-10826445 6 
chr9:10827424-10827441 6 
chr9:10828104-10828140 6 
chr9:10831388-10831400 6 
chr9:10834440-10834479 5.53846 
chr9:10835675-10835702 5.48148 
chr9:10836682-10836712 5.6 
chr9:10838969-10839000 5.29032 
chr9:10840598-10840616 6 
chr9:10841253-10841268 5.86667 
chr9:10843804-10843839 5.62857 
chr9:10845683-10845732 6 
chr9:10852549-10852577 5.96429 
chr9:10853494-10853539 5.88889 
chr9:10854158-10854199 5.56098 
chr9:10862814-10862832 5.72222 
chr9:10866352-10866391 5.76923 
chr9:10866406-10866427 5.90476 
chr9:10867726-10867740 6 
chr9:10869283-10869321 5.21053 
chr9:10869563-10869601 5.78947 
chr9:10870873-10870889 6 
chr9:10879770-10879797 6 
chr9:10880473-10880500 5.92593 
chr9:10881204-10881238 5.58824 
chr9:10891016-10891036 5.75 
chr9:10892648-10892670 6 
chr9:10893198-10893231 5.81818 
chr9:10893816-10893841 6 
chr9:10896718-10896761 5.90698 
chr9:10904010-10904025 5.93333 
chr9:10906436-10906466 5.86667 
chr9:10907202-10907227 5.32 
chr9:10908476-10908500 5.375 
chr9:10909076-10909098 5.77273 
chr9:10912855-10912867 6 
chr9:10914325-10914346 5.57143 
chr9:10915450-10915477 5.37037 
chr9:10919943-10919961 5.88889 
chr9:10920671-10920687 6 
chr9:10922962-10922989 5.22222 
chr9:10925275-10925310 5.94286 
chr9:10932529-10932567 5.42105 
chr9:10936269-10936310 5.68293 
chr9:10936519-10936545 5.5 
chr9:10937468-10937488 5.6 
chr9:10938545-10938607 5.58065 
chr9:10938627-10938639 6 
chr9:10939489-10939531 5.54762 
chr9:10940793-10940820 5.96296 
chr9:10942052-10942074 6 
chr9:10942418-10942440 5.68182 
chr9:10942543-10942568 5.36 
chr9:10943762-10943821 5.66102 
chr9:10944012-10944033 6 
chr9:10945426-10945440 5.92857 
chr9:10945511-10945533 5.54545 
chr9:10945619-10945649 5.16667 
chr9:10946214-10946239 5.56 
chr9:10947975-10948000 5.84 
chr9:10948094-10948116 5.90909 
chr9:10953315-10953380 5.55385 
chr9:10956992-10957004 6 
chr9:10957663-10957706 5.72093 
chr9:10961114-10961128 6 
chr9:10962024-10962055 5.54839 
chr9:10965808-10965820 6 
chr9:10965912-10965936 5.83333 
chr9:10969162-10969198 5.25 
chr9:10970424-10970447 6 
chr9:10976616-10976634 6 
chr9:10978037-10978055 5.72222 
chr9:10978975-10978989 6 
chr9:10983390-10983445 5.4 
chr9:10983469-10983508 5.84615 
chr9:10983760-10983787 5.74074 
chr9:10988638-10988666 5.25 
chr9:10995258-10995286 6 
chr9:10995362-10995408 5.17391 
chr9:10996496-10996531 5.45714 
chr9:10997015-10997029 6 
chr9:10998612-10998628 5.875 
chr9:10999031-10999051 5.65 
chr9:11001393-11001421 5.60714 
chr9:11005670-11005708 5.42105 
chr9:11006514-11006554 5.7 
chr9:11007000-11007018 5.83333 
chr9:11009311-11009359 5.3125 
chr9:11009415-11009464 5.63265 
chr9:11009890-11009902 6 
chr9:11010782-11010794 6 
chr9:11010926-11010967 5.36585 
chr9:11013214-11013242 5.28571 
chr9:11014027-11014062 5.45714 
chr9:11014407-11014453 5.71739 
chr9:11018149-11018178 5.41379 
chr9:11018730-11018768 5.97368 
chr9:11023047-11023106 5.76271 
chr9:11024259-11024290 5.6129 
chr9:11024430-11024459 5.75862 
chr9:11024701-11024736 5.88571 
chr9:11026758-11026778 6 
chr9:11031175-11031203 5.60714 
chr9:11031464-11031481 5.88235 
chr9:11033931-11033961 5.4 
chr9:11034090-11034113 6 
chr9:11034683-11034708 5.4 
chr9:11036283-11036295 6 
chr9:11036820-11036843 5.86957 
chr9:11038368-11038391 5.91304 
chr9:11040407-11040441 6 
chr9:11041486-11041521 5.88571 
chr9:11043934-11043961 5.37037 
chr9:11048081-11048101 5.65 
chr9:11054425-11054457 5.59375 
chr9:11060033-11060069 5.44444 
chr9:11060379-11060401 5.54545 
chr9:11061011-11061044 5.24242 
chr9:11062299-11062323 5.625 
chr9:11065312-11065355 5.65116 
chr9:11070134-11070183 5.71429 
chr9:11073100-11073130 5.9 
chr9:11074716-11074734 6 
chr9:11075603-11075615 6 
chr9:11076563-11076585 5.63636 
chr9:11079204-11079263 5.20339 
chr9:11079332-11079369 5.7027 
chr9:11080494-11080509 6 
chr9:11081660-11081737 5.85714 
chr9:11083570-11083585 5.93333 
chr9:11083773-11083797 5.58333 
chr9:11085298-11085310 6 
chr9:11085579-11085684 5.78095 
chr9:11087885-11087909 5.58333 
chr9:11088217-11088245 5.78571 
chr9:11091840-11091862 6 
chr9:11092405-11092436 5.58065 
chr9:11095185-11095252 5.40299 
chr9:11099703-11099737 5.67647 
chr9:11100376-11100396 6 
chr9:11103275-11103295 5.7 
chr9:11105134-11105160 5.53846 
chr9:11105721-11105734 6 
chr9:11110588-11110665 5.87013 
chr9:11117094-11117118 5.41667 
chr9:11117966-11118000 5.82353 
chr9:11119587-11119618 5.32258 
chr9:11120376-11120401 5.68 
chr9:11120726-11120749 5.43478 
chr9:11130629-11130649 6 
chr9:11131637-11131659 6 
chr9:11132368-11132401 5.21212 
chr9:11135368-11135398 5.4 
chr9:11137646-11137669 5.56522 
chr9:11138974-11139004 5.36667 
chr9:11142479-11142493 6 
chr9:11142596-11142635 5.94872 
chr9:11143822-11143839 6 
chr9:11144518-11144547 5.24138 
chr9:11147007-11147041 5.44118 
chr9:11147875-11147888 6 
chr9:11149313-11149349 5.80556 
chr9:11149972-11149985 6 
chr9:11150139-11150152 6 
chr9:11151074-11151100 5.5 
chr9:11152404-11152477 5.68493 
chr9:11153232-11153254 5.90909 
chr9:11155234-11155273 5.4359 
chr9:11162497-11162528 5.96774 
chr9:11165516-11165571 5.34545 
chr9:11167500-11167528 5.28571 
chr9:11170500-11170579 5.4557 
chr9:11171541-11171562 5.61905 
chr9:11178155-11178177 5.63636 
chr9:11180788-11180844 5.44643 
chr9:11180949-11181026 5.68831 
chr9:11184434-11184474 5.825 
chr9:11185530-11185551 5.52381 
chr9:11193063-11193088 5.48 
chr9:11194041-11194093 5.76923 
chr9:11198619-11198642 5.82609 
chr9:11200935-11200960 5.36 
chr9:11201500-11201551 5.7451 
chr9:11205726-11205771 5.53333 
chr9:11206755-11206768 5.92308 
chr9:11208295-11208319 5.41667 
chr9:11208977-11209000 5.47826 
chr9:11209541-11209570 5.24138 
chr9:11211419-11211476 5.29825 
chr9:11213557-11213585 6 
chr9:11221025-11221043 5.88889 
chr9:11224058-11224102 5.77273 
chr9:11224327-11224348 5.57143 
chr9:11228256-11228275 5.84211 
chr9:11228742-11228769 5.22222 
chr9:11228853-11228871 5.77778 
chr9:11234080-11234106 5.38462 
chr9:11234764-11234796 5.4375 
chr9:11244254-11244279 5.72 
chr9:11244796-11244814 6 
chr9:11245770-11245800 5.2 
chr9:11246755-11246787 5.34375 
chr9:11247473-11247492 6 
chr9:11261342-11261357 6 
chr9:11262714-11262730 5.875 
chr9:11262743-11262769 5.61538 
chr9:11263523-11263573 5.34 
chr9:11265578-11265634 5.75 
chr9:11265735-11265760 5.32 
chr9:11266754-11266773 6 
chr9:11271442-11271461 6 
chr9:11271626-11271660 5.29412 
chr9:11272067-11272107 5.675 
chr9:11275456-11275475 5.94737 
chr9:11275930-11275973 5.83721 
chr9:11276129-11276162 5.63636 
chr9:11276628-11276646 5.88889 
chr9:11277347-11277372 5.56 
chr9:11278563-11278606 5.72093 
chr9:11279154-11279177 6 
chr9:11281350-11281373 5.47826 
chr9:11281671-11281710 5.79487 
chr9:11281800-11281834 5.88235 
chr9:11281921-11281948 5.51852 
chr9:11284282-11284313 5.48387 
chr9:11287658-11287671 6 
chr9:11289516-11289767 5.53785 
chr9:11290453-11290474 5.71429 
chr9:11290754-11290793 5.30769 
chr9:11294206-11294235 5.27586 
chr9:11299716-11299738 5.54545 
chr9:11300101-11300140 5.87179 
chr9:11304719-11304743 5.79167 
chr9:11305692-11305717 5.52 
chr9:11306419-11306455 5.94444 
chr9:11308161-11308192 5.19355 
chr9:11308334-11308375 5.5122 
chr9:11310873-11310914 5.65854 
chr9:11312236-11312266 5.43333 
chr9:11315983-11316012 5.48276 
chr9:11318761-11318779 5.88889 
chr9:11324626-11324644 6 
chr9:11325198-11325233 5.6 
chr9:11326955-11326985 6 
chr9:11328655-11328682 5.44444 
chr9:11335447-11335461 6 
chr9:11336178-11336218 5.275 
chr9:11337940-11337970 5.36667 
chr9:11339741-11339768 5.37037 
chr9:11341180-11341203 5.95652 
chr9:11342047-11342076 5.31034 
chr9:11343820-11343877 5.85965 
chr9:11343917-11343946 5.82759 
chr9:11345523-11345543 5.6 
chr9:11347651-11347669 6 
chr9:11351463-11351509 5.93478 
chr9:11353711-11353748 5.54054 
chr9:11357491-11357522 5.45161 
chr9:11359508-11359534 5.5 
chr9:11360326-11360346 5.7 
chr9:11361380-11361408 5.25 
chr9:11363480-11363500 5.9 
chr9:11364010-11364039 5.24138 
chr9:11364488-11364503 6 
chr9:11365991-11366062 5.32394 
chr9:11366108-11366134 5.65385 
chr9:11368139-11368178 5.5641 
chr9:11368505-11368546 5.36585 
chr9:11370236-11370293 5.54386 
chr9:11373074-11373178 5.28846 
chr9:11374507-11374520 6 
chr9:11374892-11374924 5.6875 
chr9:11375315-11375404 5.69663 
chr9:11375521-11375558 5.24324 
chr9:11376206-11376228 5.5 
chr9:11378072-11378122 5.88 
chr9:11381924-11381956 5.4375 
chr9:11385810-11385823 6 
chr9:11385845-11385865 5.65 
chr9:11388694-11388710 5.875 
chr9:11392624-11392639 5.93333 
chr9:11394535-11394612 5.41558 
chr9:11396290-11396337 5.85106 
chr9:11398918-11398937 5.68421 
chr9:11399194-11399263 5.56522 
chr9:11405905-11405937 5.40625 
chr9:11405950-11405965 5.93333 
chr9:11406691-11406743 5.26923 
chr9:11406944-11406979 5.65714 
chr9:11408206-11408247 5.2439 
chr9:11408561-11408592 5.35484 
chr9:11408858-11408889 5.32258 
chr9:11409397-11409411 6 
chr9:11410076-11410114 5.13158 
chr9:11413321-11413354 5.39394 
chr9:11418424-11418479 5.50909 
chr9:11419629-11419663 5.32353 
chr9:11420841-11420881 5.3 
chr9:11421307-11421325 5.94444 
chr9:11422028-11422065 5.24324 
chr9:11434245-11434268 5.47826 
chr9:11434590-11434623 5.27273 
chr9:11436544-11436586 5.19048 
chr9:11437025-11437054 5.17241 
chr9:11437070-11437116 5.41304 
chr9:11437500-11437562 5.85484 
chr9:11438215-11438241 5.92308 
chr9:11438787-11438817 5.83333 
chr9:11445662-11445711 5.14286 
chr9:11449984-11450016 6 
chr9:11456012-11456036 6 
chr9:11456199-11456220 5.52381 
chr9:11456918-11456944 5.38462 
chr9:11457290-11457316 5.30769 
chr9:11460171-11460200 5.48276 
chr9:11461172-11461206 5.29412 
chr9:11461752-11461768 6 
chr9:11461839-11461856 5.82353 
chr9:11461900-11461914 6 
chr9:11462258-11462276 6 
chr9:11463457-11463469 6 
chr9:11463489-11463514 5.48 
chr9:11464006-11464035 5.75862 
chr9:11465388-11465421 5.63636 
chr9:11467166-11467190 5.75 
chr9:11470679-11470696 5.76471 
chr9:11473075-11473244 5.67456 
chr9:11473279-11473306 5.74074 
chr9:11474275-11474312 5.72973 
chr9:11476321-11476346 5.76 
chr9:11478315-11478340 5.76 
chr9:11482385-11482425 6 
chr9:11483587-11483609 5.59091 
chr9:11486444-11486473 5.48276 
chr9:11487198-11487223 5.52 
chr9:11488728-11488755 5.48148 
chr9:11493077-11493099 5.54545 
chr9:11493738-11493762 5.41667 
chr9:11494780-11494793 6 
chr9:11496892-11496917 5.72 
chr9:11501902-11501944 5.80952 
chr9:11503295-11503327 5.3125 
chr9:11503597-11503651 5.88889 
chr9:11506500-11506541 5.2439 
chr9:11506707-11506751 5.86364 
chr9:11506872-11506895 5.52174 
chr9:11507143-11507190 5.65957 
chr9:11507326-11507377 5.4902 
chr9:11509547-11509566 6 
chr9:11514475-11514532 5.82456 
chr9:11520776-11520814 5.21053 
chr9:11521451-11521538 5.65517 
chr9:11523428-11523457 5.27586 
chr9:11526295-11526319 6 
chr9:11526814-11526835 5.7619 
chr9:11528028-11528072 5.77273 
chr9:11533422-11533466 5.38636 
chr9:11535303-11535351 5.52083 
chr9:11535387-11535425 5.34211 
chr9:11535508-11535537 5.44828 
chr9:11535639-11535687 5.47917 
chr9:11535703-11535737 5.20588 
chr9:11536922-11536965 5.51163 
chr9:11538205-11538234 5.58621 
chr9:11539699-11539731 5.25 
chr9:11540645-11540670 5.48 
chr9:11541601-11541633 5.59375 
chr9:11542757-11542774 5.82353 
chr9:11547521-11547542 5.80952 
chr9:11552153-11552170 6 
chr9:11552945-11552981 5.77778 
chr9:11554079-11554118 5.53846 
chr9:11555177-11555202 5.4 
chr9:11555879-11555929 5.48 
chr9:11562361-11562613 5.77778 
chr9:11563308-11563338 5.76667 
chr9:11566428-11566471 5.37209 
chr9:11567975-11568000 5.36 
chr9:11568676-11568698 5.54545 
chr9:11572901-11572920 5.63158 
chr9:11573047-11573073 5.92308 
chr9:11573511-11573534 5.73913 
chr9:11575441-11575474 5.33333 
chr9:11575913-11575925 6 
chr9:11576410-11576432 5.63636 
chr9:11577003-11577059 5.85714 
chr9:11577083-11577111 5.39286 
chr9:11577185-11577241 5.55357 
chr9:11577320-11577367 5.7234 
chr9:11578078-11578114 5.41667 
chr9:11578476-11578491 5.93333 
chr9:11579898-11579910 6 
chr9:11580994-11581026 5.5 
chr9:11583108-11583126 5.83333 
chr9:11583511-11583532 5.61905 
chr9:11590787-11590799 6 
chr9:11591586-11591617 6 
chr9:11591727-11591752 5.84 
chr9:11591946-11591975 5.41379 
chr9:11592038-11592058 5.7 
chr9:11592473-11592492 5.68421 
chr9:11596437-11596464 5.62963 
chr9:11596557-11596588 5.29032 
chr9:11597871-11597904 5.54545 
chr9:11599375-11599393 6 
chr9:11599528-11599566 5.89474 
chr9:11600127-11600153 6 
chr9:11600177-11600199 5.72727 
chr9:11601391-11601437 5.82609 
chr9:11601824-11601850 6 
chr9:11602381-11602406 6 
chr9:11602547-11602573 5.92308 
chr9:11603815-11603836 5.71429 
chr9:11604839-11604883 6 
chr9:11605729-11605752 6 
chr9:11607692-11607707 6 
chr9:11608558-11608583 5.48 
chr9:11610102-11610130 5.57143 
chr9:11610739-11610781 5.38095 
chr9:11611983-11612010 5.77778 
chr9:11613042-11613056 6 
chr9:11613094-11613119 5.88 
chr9:11613806-11613838 5.6875 
chr9:11615219-11615262 5.30233 
chr9:11616915-11616953 5.73684 
chr9:11616976-11617027 5.54902 
chr9:11618030-11618053 5.56522 
chr9:11618788-11618810 5.54545 
chr9:11622678-11622691 6 
chr9:11627972-11627997 6 
chr9:11629657-11629673 6 
chr9:11632310-11632332 6 
chr9:11637077-11637097 5.7 
chr9:11643853-11643898 5.24444 
chr9:11643913-11643930 5.94118 
chr9:11646039-11646068 5.55172 
chr9:11647007-11647067 5.3 
chr9:11651176-11651209 5.36364 
chr9:11653809-11653834 6 
chr9:11655256-11655280 5.79167 
chr9:11657756-11657772 5.9375 
chr9:11658336-11658355 6 
chr9:11658500-11658552 5.40385 
chr9:11658645-11658678 5.63636 
chr9:11659040-11659076 5.58333 
chr9:11660898-11661131 5.24034 
chr9:11661143-11661211 5.42647 
chr9:11663320-11663344 5.75 
chr9:11665189-11665201 6 
chr9:11668131-11668159 5.39286 
chr9:11670637-11670660 6 
chr9:11673409-11673445 5.27778 
chr9:11673965-11673990 5.72 
chr9:11674123-11674143 5.6 
chr9:11676032-11676065 5.63636 
chr9:11680683-11680716 5.66667 
chr9:11681854-11681875 5.52381 
chr9:11682294-11682337 5.65116 
chr9:11682443-11682478 5.54286 
chr9:11682633-11682663 5.36667 
chr9:11685566-11685632 5.54545 
chr9:11686185-11686218 5.78788 
chr9:11686506-11686535 5.37931 
chr9:11689358-11689374 6 
chr9:11692380-11692411 5.19355 
chr9:11695108-11695126 5.72222 
chr9:11695584-11695622 5.89474 
chr9:11696082-11696111 5.34483 
chr9:11699644-11699662 5.94444 
chr9:11700004-11700034 6 
chr9:11700044-11700077 6 
chr9:11704412-11704458 5.91304 
chr9:11704500-11704537 5.89189 
chr9:11704830-11704854 5.41667 
chr9:11705421-11705456 5.37143 
chr9:11711118-11711148 5.53333 
chr9:11711178-11711200 5.63636 
chr9:11712517-11712552 5.85714 
chr9:11712567-11712584 5.76471 
chr9:11712670-11712722 5.30769 
chr9:11713296-11713320 5.58333 
chr9:11715277-11715289 6 
chr9:11717768-11717797 5.27586 
chr9:11717877-11717889 6 
chr9:11725915-11726000 5.69412 
chr9:11728400-11728419 5.89474 
chr9:11732428-11732451 5.47826 
chr9:11734010-11734029 6 
chr9:11735335-11735363 5.57143 
chr9:11739396-11739441 5.28889 
chr9:11741599-11741630 5.6129 
chr9:11743273-11743298 5.88 
chr9:11743970-11744000 5.8 
chr9:11744096-11744116 5.75 
chr9:11744441-11744465 5.41667 
chr9:11745081-11745101 6 
chr9:11750374-11750400 5.73077 
chr9:11750467-11750506 5.74359 
chr9:11752215-11752247 6 
chr9:11759059-11759096 6 
chr9:11762340-11762359 5.84211 
chr9:11765183-11765199 5.9375 
chr9:11767560-11767583 6 
chr9:11769529-11769595 5.81818 
chr9:11771379-11771399 6 
chr9:11775018-11775051 6 
chr9:11775751-11775771 6 
chr9:11776614-11776644 5.4 
chr9:11777134-11777146 6 
chr9:11778177-11778192 6 
chr9:11781677-11781695 5.77778 
chr9:11785549-11785566 5.76471 
chr9:11785595-11785631 5.41667 
chr9:11786320-11786364 5.5 
chr9:11786685-11786708 5.6087 
chr9:11787993-11788049 5.58929 
chr9:11789685-11789706 5.52381 
chr9:11790896-11790924 5.39286 
chr9:11791623-11791650 5.2963 
chr9:11791738-11791762 5.45833 
chr9:11791949-11791978 5.24138 
chr9:11792067-11792096 5.62069 
chr9:11797086-11797112 5.61538 
chr9:11801566-11801578 6 
chr9:11802854-11802871 6 
chr9:11802909-11802927 6 
chr9:11803356-11803375 5.63158 
chr9:11806589-11806613 5.375 
chr9:11808240-11808264 5.91667 
chr9:11809661-11809686 5.76 
chr9:11811137-11811158 5.66667 
chr9:11813625-11813656 5.48387 
chr9:11815977-11816000 5.65217 
chr9:11819048-11819100 5.67308 
chr9:11820235-11820290 5.78182 
chr9:11823765-11823784 5.78947 
chr9:11828775-11828808 6 
chr9:11829929-11830131 5.83168 
chr9:11830770-11830799 5.41379 
chr9:11831578-11831598 5.9 
chr9:11831834-11831855 5.71429 
chr9:11832395-11832472 5.81818 
chr9:11832503-11832537 6 
chr9:11837225-11837247 5.86364 
chr9:11837886-11837939 6 
chr9:11842136-11842180 5.43182 
chr9:11845290-11845310 6 
chr9:11846270-11846604 5.68563 
chr9:11851875-11851915 5.875 
chr9:11852268-11852291 5.65217 
chr9:11852386-11852436 5.16 
chr9:11853172-11853206 6 
chr9:11855936-11855948 6 
chr9:11856543-11856563 5.8 
chr9:11859803-11859886 5.39759 
chr9:11860513-11860533 6 
chr9:11860976-11861016 5.8 
chr9:11861409-11861448 5.30769 
chr9:11861677-11861699 6 
chr9:11863399-11863500 5.42574 
chr9:11863509-11863576 5.8806 
chr9:11863608-11863628 5.65 
chr9:11864601-11864645 5.52273 
chr9:11865911-11866119 5.58173 
chr9:11866164-11866247 5.37349 
chr9:11868121-11868215 5.42553 
chr9:11869934-11869969 6 
chr9:11870887-11870940 6 
chr9:11872889-11872910 5.95238 
chr9:11873088-11873115 5.37037 
chr9:11873488-11873523 5.4 
chr9:11875824-11875841 6 
chr9:11875900-11875921 5.7619 
chr9:11878512-11878534 5.68182 
chr9:11878822-11878863 5.39024 
chr9:11881139-11881171 6 
chr9:11882832-11882884 5.40385 
chr9:11883568-11883594 6 
chr9:11889029-11889050 5.7619 
chr9:11889996-11890036 5.825 
chr9:11894486-11894508 5.90909 
chr9:11895490-11895508 6 
chr9:11897500-11897526 5.76923 
chr9:11898057-11898085 5.42857 
chr9:11900559-11900596 5.89189 
chr9:11912456-11912484 5.92857 
chr9:11918582-11918595 5.92308 
chr9:11920977-11921008 5.90323 
chr9:11921431-11921444 6 
chr9:11921933-11921961 5.67857 
chr9:11922598-11922625 5.33333 
chr9:11923766-11923788 6 
chr9:11924565-11924587 5.72727 
chr9:11925555-11925627 5.76389 
chr9:11925918-11925971 5.43396 
chr9:11927023-11927047 5.70833 
chr9:11929704-11929723 5.68421 
chr9:11930165-11930185 6 
chr9:11930855-11930904 5.40816 
chr9:11933104-11933189 5.95294 
chr9:11933205-11933248 5.5814 
chr9:11936245-11936271 5.30769 
chr9:11937147-11937176 5.93103 
chr9:11937618-11937659 5.46341 
chr9:11937673-11937697 5.83333 
chr9:11937918-11937948 5.43333 
chr9:11938346-11938439 5.75269 
chr9:11938629-11938726 5.70103 
chr9:11939946-11939972 5.65385 
chr9:11947553-11947567 5.92857 
chr9:11954250-11954287 5.45946 
chr9:11955429-11955500 5.30986 
chr9:11962987-11963033 5.93478 
chr9:11965732-11965745 6 
chr9:11966286-11966354 5.35294 
chr9:11969052-11969115 5.85714 
chr9:11969124-11969161 5.43243 
chr9:11972529-11972567 5.23684 
chr9:11976226-11976256 5.23333 
chr9:11979323-11979346 5.91304 
chr9:11980254-11980280 5.30769 
chr9:11980425-11980437 6 
chr9:11982306-11982341 5.65714 
chr9:11985688-11985733 5.28889 
chr9:11988785-11988807 5.72727 
chr9:11990542-11990568 5.34615 
chr9:11992672-11992697 5.72 
chr9:11998461-11998496 5.17143 
chr9:12000152-12000189 5.89189 
chr9:12002889-12002902 6 
chr9:12003672-12003697 5.52 
chr9:12004915-12004942 6 
chr9:12005660-12005681 5.66667 
chr9:12006070-12006117 5.2766 
chr9:12009827-12009854 6 
chr9:12010004-12010042 5.81579 
chr9:12012980-12013018 5.97368 
chr9:12014748-12014769 5.71429 
chr9:12015296-12015317 5.57143 
chr9:12016223-12016243 5.7 
chr9:12016383-12016414 5.80645 
chr9:12018861-12018882 6 
chr9:12020240-12020260 5.9 
chr9:12021726-12021754 5.64286 
chr9:12023733-12023764 5.45161 
chr9:12023912-12023933 5.66667 
chr9:12025865-12025888 5.86957 
chr9:12026265-12026553 5.86806 
chr9:12029345-12029372 5.51852 
chr9:12030085-12030108 5.6087 
chr9:12034236-12034304 5.51471 
chr9:12034500-12034544 5.27273 
chr9:12035520-12035537 5.94118 
chr9:12036742-12036796 5.64815 
chr9:12038151-12038171 5.8 
chr9:12041934-12041959 5.32 
chr9:12044289-12044312 5.95652 
chr9:12044822-12044858 5.61111 
chr9:12055120-12055140 5.65 
chr9:12058686-12058713 5.22222 
chr9:12062547-12062605 5.18966 
chr9:12062951-12062979 5.92857 
chr9:12068348-12068373 5.96 
chr9:12071500-12071530 5.3 
chr9:12072219-12072244 5.44 
chr9:12072890-12072908 5.77778 
chr9:12072943-12072965 5.59091 
chr9:12074295-12074338 5.23256 
chr9:12074448-12074460 6 
chr9:12076472-12076778 5.81373 
chr9:12076933-12076952 6 
chr9:12082000-12082082 5.70732 
chr9:12084028-12084069 5.39024 
chr9:12086527-12086576 5.73469 
chr9:12087362-12087404 5.69048 
chr9:12087892-12087917 5.88 
chr9:12088590-12088611 5.7619 
chr9:12090031-12090051 6 
chr9:12090747-12090773 5.38462 
chr9:12095485-12095505 6 
chr9:12097235-12097276 5.53659 
chr9:12098770-12098782 6 
chr9:12105274-12105317 5.67442 
chr9:12107354-12107372 6 
chr9:12110491-12110524 5.36364 
chr9:12117198-12117220 5.77273 
chr9:12117726-12117793 5.68657 
chr9:12117860-12117878 5.77778 
chr9:12118716-12118736 5.95 
chr9:12119619-12119668 5.83673 
chr9:12120203-12120279 5.60526 
chr9:12123430-12123461 5.32258 
chr9:12125262-12125291 5.7931 
chr9:12125671-12125691 6 
chr9:12126371-12126417 5.65217 
chr9:12127984-12128053 5.44928 
chr9:12128074-12128132 5.2931 
chr9:12128182-12128243 5.4918 
chr9:12129240-12129270 5.23333 
chr9:12130131-12130157 5.42308 
chr9:12130382-12130418 5.55556 
chr9:12131156-12131169 6 
chr9:12133799-12133827 5.28571 
chr9:12134014-12134037 5.82609 
chr9:12138434-12138463 6 
chr9:12138623-12138635 6 
chr9:12138759-12138816 5.96491 
chr9:12138828-12138860 5.15625 
chr9:12138876-12138912 5.36111 
chr9:12139204-12139235 5.93548 
chr9:12140038-12140067 5.48276 
chr9:12144115-12144144 5.58621 
chr9:12145452-12145479 5.2963 
chr9:12145730-12145744 6 
chr9:12147267-12147284 5.82353 
chr9:12150051-12150079 5.92857 
chr9:12152518-12152530 6 
chr9:12155411-12155432 5.80952 
chr9:12158807-12158835 5.71429 
chr9:12161188-12161221 5.81818 
chr9:12161275-12161298 5.52174 
chr9:12163615-12163639 5.54167 
chr9:12165471-12165491 6 
chr9:12167339-12167368 5.75862 
chr9:12169797-12169819 6 
chr9:12172200-12172226 6 
chr9:12174130-12174145 5.93333 
chr9:12176851-12176877 5.26923 
chr9:12177131-12177154 5.43478 
chr9:12177239-12177299 5.75 
chr9:12177665-12177686 5.85714 
chr9:12178210-12178231 5.85714 
chr9:12178287-12178312 5.44 
chr9:12179292-12179321 5.41379 
chr9:12179668-12179709 5.7561 
chr9:12180792-12180809 6 
chr9:12182162-12182202 5.9 
chr9:12182653-12182705 5.32692 
chr9:12188500-12188531 5.12903 
chr9:12191184-12191210 5.26923 
chr9:12192792-12192833 5.36585 
chr9:12195082-12195103 5.52381 
chr9:12195449-12195461 6 
chr9:12196239-12196268 5.7931 
chr9:12197222-12197236 6 
chr9:12199471-12199597 5.31746 
chr9:12202111-12202126 6 
chr9:12203977-12204041 5.20312 
chr9:12206025-12206042 6 
chr9:12213773-12213798 5.32 
chr9:12215620-12215645 5.32 
chr9:12216144-12216179 6 
chr9:12217568-12217591 5.91304 
chr9:12218205-12218232 5.48148 
chr9:12218975-12218988 6 
chr9:12219193-12219210 5.76471 
chr9:12223213-12223268 5.78182 
chr9:12223846-12223876 6 
chr9:12224834-12224862 5.39286 
chr9:12225558-12225599 5.21951 
chr9:12227562-12227636 5.5 
chr9:12230207-12230283 5.92105 
chr9:12239848-12239872 5.79167 
chr9:12241729-12241742 6 
chr9:12243774-12243814 5.625 
chr9:12244485-12244539 5.35185 
chr9:12246379-12246403 5.875 
chr9:12247664-12247689 5.44 
chr9:12248087-12248100 6 
chr9:12249349-12249400 5.4902 
chr9:12251506-12251549 6 
chr9:12252388-12252405 6 
chr9:12256174-12256216 5.19048 
chr9:12259781-12259800 5.84211 
chr9:12259843-12259878 5.94286 
chr9:12261476-12261505 6 
chr9:12265771-12265785 5.92857 
chr9:12267544-12267569 5.52 
chr9:12268819-12268849 6 
chr9:12270415-12270447 5.9375 
chr9:12271041-12271088 5.23404 
chr9:12271840-12271875 5.4 
chr9:12271967-12271985 6 
chr9:12274276-12274298 5.68182 
chr9:12274583-12274602 5.73684 
chr9:12276957-12276988 5.80645 
chr9:12279876-12279896 6 
chr9:12282326-12282353 5.2963 
chr9:12284053-12284084 5.22581 
chr9:12284097-12284129 5.875 
chr9:12284665-12284681 6 
chr9:12286064-12286085 5.85714 
chr9:12286688-12286717 5.58621 
chr9:12288752-12288790 5.81579 
chr9:12291020-12291038 5.88889 
chr9:12291806-12291846 5.375 
chr9:12292780-12292850 5.88571 
chr9:12295637-12295665 5.42857 
chr9:12297021-12297043 5.5 
chr9:12297089-12297128 5.58974 
chr9:12297940-12297970 5.73333 
chr9:12298589-12298627 5.71053 
chr9:12300122-12300271 5.60403 
chr9:12301182-12301207 6 
chr9:12303104-12303147 5.83721 
chr9:12309477-12309525 5.89583 
chr9:12310877-12310903 5.34615 
chr9:12312135-12312170 5.77143 
chr9:12314672-12314697 5.6 
chr9:12316319-12316344 5.36 
chr9:12316822-12316839 5.82353 
chr9:12318160-12318188 5.25 
chr9:12319968-12319982 6 
chr9:12320628-12320643 6 
chr9:12320804-12320832 5.92857 
chr9:12321397-12321434 5.67568 
chr9:12322053-12322067 6 
chr9:12325380-12325406 5.26923 
chr9:12326008-12326026 6 
chr9:12326193-12326211 5.72222 
chr9:12328323-12328342 6 
chr9:12329733-12329771 5.26316 
chr9:12330103-12330128 5.48 
chr9:12330781-12330802 6 
chr9:12332517-12332529 6 
chr9:12339868-12339887 5.63158 
chr9:12340015-12340043 5.57143 
chr9:12340556-12340657 5.72277 
chr9:12340931-12340943 6 
chr9:12344356-12344393 5.48649 
chr9:12346932-12346972 5.425 
chr9:12349990-12350028 5.84211 
chr9:12352902-12352917 6 
chr9:12353642-12353657 5.86667 
chr9:12353936-12353968 5.6875 
chr9:12354520-12354579 5.76271 
chr9:12354678-12354714 5.83333 
chr9:12354815-12354845 5.8 
chr9:12354944-12354976 5.8125 
chr9:12355075-12355107 5.8125 
chr9:12356634-12356649 6 
chr9:12362686-12362724 5.26316 
chr9:12362743-12362764 5.80952 
chr9:12365022-12365047 5.44 
chr9:12365178-12365203 6 
chr9:12368688-12368719 5.96774 
chr9:12370729-12370760 5.74194 
chr9:12371216-12371250 5.38235 
chr9:12371455-12371476 5.57143 
chr9:12372611-12372694 5.37349 
chr9:12374360-12374391 5.51613 
chr9:12374538-12374570 6 
chr9:12381182-12381204 5.95455 
chr9:12382165-12382204 5.89744 
chr9:12384087-12384119 5.84375 
chr9:12386854-12386918 5.64062 
chr9:12387060-12387086 5.5 
chr9:12389292-12389321 5.55172 
chr9:12390134-12390146 6 
chr9:12391042-12391103 5.88525 
chr9:12392991-12393009 6 
chr9:12394729-12394749 6 
chr9:12395963-12395993 5.66667 
chr9:12396824-12396850 5.80769 
chr9:12398852-12398877 5.76 
chr9:12406627-12406639 6 
chr9:12410624-12410642 6 
chr9:12410761-12410777 5.8125 
chr9:12411215-12411240 5.36 
chr9:12412648-12412697 5.83673 
chr9:12413203-12413221 6 
chr9:12413608-12413643 5.42857 
chr9:12414312-12414339 5.85185 
chr9:12414412-12414429 5.76471 
chr9:12418573-12418601 5.39286 
chr9:12419056-12419089 5.60606 
chr9:12420679-12420705 5.92308 
chr9:12422716-12422767 5.13725 
chr9:12425424-12425448 5.41667 
chr9:12426805-12426819 6 
chr9:12426897-12426951 5.5 
chr9:12427742-12427756 5.92857 
chr9:12430490-12430528 5.84211 
chr9:12430854-12430877 5.91304 
chr9:12430993-12431021 5.67857 
chr9:12432345-12432364 5.84211 
chr9:12435100-12435113 6 
chr9:12435407-12435429 5.95455 
chr9:12436270-12436288 6 
chr9:12436779-12436808 5.65517 
chr9:12436820-12436854 5.58824 
chr9:12437488-12437509 5.71429 
chr9:12440868-12440893 5.48 
chr9:12446708-12446723 6 
chr9:12453241-12453258 6 
chr9:12453649-12453686 5.94595 
chr9:12459286-12459300 6 
chr9:12459464-12459487 5.91304 
chr9:12459638-12459674 5.75 
chr9:12462931-12463395 5.74138 
chr9:12464690-12464716 5.42308 
chr9:12464783-12464807 5.41667 
chr9:12467430-12467463 5.60606 
chr9:12467487-12467509 5.95455 
chr9:12468599-12468633 5.97059 
chr9:12470828-12470888 5.51667 
chr9:12471119-12471157 5.13158 
chr9:12471802-12471828 5.46154 
chr9:12476302-12476325 6 
chr9:12476835-12476862 5.48148 
chr9:12476995-12477014 5.63158 
chr9:12479735-12479818 5.6506 
chr9:12482464-12482500 5.33333 
chr9:12484541-12484583 5.45238 
chr9:12485238-12485266 5.32143 
chr9:12485892-12485907 6 
chr9:12490680-12490762 5.40244 
chr9:12494384-12494423 5.97436 
chr9:12494661-12494679 6 
chr9:12495471-12495500 5.48276 
chr9:12495829-12495845 5.875 
chr9:12500132-12500158 5.30769 
chr9:12500344-12500407 5.85714 
chr9:12500420-12500458 5.34211 
chr9:12508931-12508953 6 
chr9:12511449-12511485 5.36111 
chr9:12514709-12514751 6 
chr9:12516060-12516072 6 
chr9:12518398-12518417 5.78947 
chr9:12520604-12520695 5.54945 
chr9:12522311-12522348 5.24324 
chr9:12526843-12526888 5.26667 
chr9:12526965-12526981 6 
chr9:12527925-12527955 5.66667 
chr9:12528113-12528149 5.69444 
chr9:12528727-12528778 5.39216 
chr9:12528849-12528901 5.5 
chr9:12529764-12529776 6 
chr9:12530851-12531032 5.65193 
chr9:12533274-12533293 5.89474 
chr9:12533422-12533444 6 
chr9:12538162-12538174 6 
chr9:12538514-12538532 5.94444 
chr9:12538832-12538864 5.875 
chr9:12539125-12539144 5.84211 
chr9:12539535-12539589 5.55556 
chr9:12542714-12542739 5.6 
chr9:12543822-12543848 5.38462 
chr9:12544595-12544615 6 
chr9:12546970-12546997 6 
chr9:12550305-12550328 5.82609 
chr9:12551511-12551532 5.66667 
chr9:12551827-12551869 5.33333 
chr9:12553220-12553267 5.55319 
chr9:12556831-12556938 5.51402 
chr9:12560102-12560114 6 
chr9:12563033-12563065 5.71875 
chr9:12568514-12568557 5.72093 
chr9:12572664-12572731 5.32836 
chr9:12573677-12573713 6 
chr9:12575776-12575810 5.55882 
chr9:12576120-12576159 5.53846 
chr9:12576417-12576445 5.89286 
chr9:12580385-12580410 5.8 
chr9:12584334-12584354 5.7 
chr9:12585445-12585476 5.29032 
chr9:12586935-12586977 5.5 
chr9:12588027-12588091 5.9375 
chr9:12589187-12589221 5.88235 
chr9:12595043-12595105 5.8871 
chr9:12597924-12597938 6 
chr9:12598887-12598933 5.82609 
chr9:12600945-12600970 5.48 
chr9:12601746-12601773 5.44444 
chr9:12602262-12602309 5.23404 
chr9:12602370-12602402 5.34375 
chr9:12603719-12603746 5.25926 
chr9:12603809-12603840 5.70968 
chr9:12606853-12606878 5.76 
chr9:12615956-12616016 5.68333 
chr9:12616057-12616084 6 
chr9:12617823-12617846 5.65217 
chr9:12617930-12617956 5.26923 
chr9:12618110-12618126 5.875 
chr9:12618465-12618494 5.17241 
chr9:12625640-12625658 6 
chr9:12627712-12627724 6 
chr9:12628367-12628392 5.52 
chr9:12628959-12628988 6 
chr9:12630651-12630663 6 
chr9:12631859-12631908 5.7551 
chr9:12632936-12632983 5.78723 
chr9:12635289-12635317 6 
chr9:12636164-12636188 5.5 
chr9:12636474-12636496 5.95455 
chr9:12636507-12636548 6 
chr9:12636765-12636784 5.68421 
chr9:12639409-12639449 5.25 
chr9:12639662-12639686 6 
chr9:12642110-12642130 6 
chr9:12642513-12642569 5.60714 
chr9:12643038-12643067 5.24138 
chr9:12643110-12643136 5.34615 
chr9:12644198-12644211 6 
chr9:12644543-12644591 5.95833 
chr9:12646927-12646953 5.84615 
chr9:12647901-12647959 5.37931 
chr9:12652680-12652710 5.46667 
chr9:12653806-12653829 5.6087 
chr9:12655421-12655500 5.3038 
chr9:12657843-12657857 6 
chr9:12660991-12661016 5.44 
chr9:12662137-12662164 5.59259 
chr9:12665468-12665500 5.84375 
chr9:12665651-12665700 5.85714 
chr9:12667776-12667804 5.67857 
chr9:12670492-12670510 5.83333 
chr9:12672917-12672940 5.43478 
chr9:12676781-12676814 6 
chr9:12677342-12677378 5.44444 
chr9:12677886-12677973 5.97701 
chr9:12678755-12678779 5.625 
chr9:12679838-12679864 5.5 
chr9:12679956-12680010 5.74074 
chr9:12683206-12683250 6 
chr9:12683408-12683423 5.93333 
chr9:12684133-12684227 5.93617 
chr9:12684516-12684528 6 
chr9:12688752-12688814 5.77419 
chr9:12689547-12689575 5.5 
chr9:12690717-12690739 5.68182 
chr9:12693093-12693127 5.5 
chr9:12695310-12695336 5.38462 
chr9:12696514-12696544 5.36667 
chr9:12703870-12703932 5.8871 
chr9:12706753-12706779 5.30769 
chr9:12711551-12711566 5.86667 
chr9:12712410-12712451 5.26829 
chr9:12712715-12712733 5.83333 
chr9:12719515-12719534 5.73684 
chr9:12720997-12721026 5.89655 
chr9:12723952-12723984 5.5625 
chr9:12724844-12724884 5.5 
chr9:12726419-12726439 5.65 
chr9:12726559-12726592 5.42424 
chr9:12728337-12728362 5.68 
chr9:12728931-12728961 5.53333 
chr9:12731005-12731026 5.57143 
chr9:12731236-12731255 5.84211 
chr9:12732652-12732753 5.74257 
chr9:12736790-12736822 5.625 
chr9:12737394-12737419 5.36 
chr9:12744500-12744524 5.70833 
chr9:12745527-12745553 5.92308 
chr9:12746662-12746685 5.47826 
chr9:12747324-12747348 5.375 
chr9:12750202-12750227 5.72 
chr9:12752500-12752544 5.13636 
chr9:12756780-12756838 5.89655 
chr9:12758556-12758575 5.78947 
chr9:12758594-12758656 5.56452 
chr9:12758736-12758797 5.31148 
chr9:12759801-12759823 5.81818 
chr9:12761500-12761517 5.76471 
chr9:12762573-12762607 5.70588 
chr9:12763785-12763800 5.93333 
chr9:12764717-12764733 6 
chr9:12766169-12766193 5.75 
chr9:12766219-12766253 5.26471 
chr9:12766986-12767008 5.68182 
chr9:12767705-12767723 5.88889 
chr9:12768072-12768085 6 
chr9:12769672-12769700 6 
chr9:12772441-12772472 5.19355 
chr9:12772845-12772872 5.7037 
chr9:12773100-12773119 5.68421 
chr9:12773480-12773500 5.9 
chr9:12774336-12774370 5.47059 
chr9:12775852-12775940 5.375 
chr9:12779011-12779035 5.45833 
chr9:12779061-12779093 5.6875 
chr9:12779261-12779286 5.88 
chr9:12780953-12780981 5.60714 
chr9:12784046-12784067 5.71429 
chr9:12786534-12786576 5.71429 
chr9:12787321-12787352 5.80645 
chr9:12788105-12788205 5.84 
chr9:12788887-12788906 5.73684 
chr9:12789082-12789131 5.46939 
chr9:12790575-12790600 5.72 
chr9:12791644-12791666 5.77273 
chr9:12791690-12791719 5.7931 
chr9:12799872-12799885 6 
chr9:12800518-12800546 5.89286 
chr9:12804327-12804356 5.41379 
chr9:12804661-12804696 5.22857 
chr9:12805948-12805968 5.95 
chr9:12806664-12806683 6 
chr9:12807019-12807044 6 
chr9:12807093-12807117 6 
chr9:12807267-12807301 5.73529 
chr9:12807743-12807775 5.25 
chr9:12810881-12810901 6 
chr9:12814085-12814106 5.66667 
chr9:12818129-12818142 6 
chr9:12820500-12820520 5.75 
chr9:12824737-12824764 5.55556 
chr9:12824793-12824815 5.72727 
chr9:12826547-12826568 5.7619 
chr9:12827806-12827831 5.8 
chr9:12828070-12828092 5.59091 
chr9:12833058-12833106 5.41667 
chr9:12833207-12833230 6 
chr9:12834003-12834037 5.26471 
chr9:12836321-12836337 6 
chr9:12840874-12840905 5.87097 
chr9:12841037-12841062 5.48 
chr9:12845515-12845543 5.67857 
chr9:12845584-12845633 6 
chr9:12845706-12845783 5.37662 
chr9:12845899-12845988 5.47191 
chr9:12847238-12847270 5.53125 
chr9:12849061-12849085 5.79167 
chr9:12849217-12849246 5.65517 
chr9:12850338-12850353 6 
chr9:12851611-12851639 5.53571 
chr9:12854633-12854656 5.86957 
chr9:12856046-12856075 5.34483 
chr9:12857443-12857468 6 
chr9:12858047-12858060 6 
chr9:12858874-12858896 6 
chr9:12859994-12860010 6 
chr9:12870687-12870768 5.34568 
chr9:12871300-12871341 5.85366 
chr9:12873686-12873729 5.25581 
chr9:12873866-12873878 6 
chr9:12874419-12874447 5.78571 
chr9:12874851-12874893 5.19048 
chr9:12878888-12878926 5.39474 
chr9:12879728-12879753 5.64 
chr9:12881439-12881465 5.61538 
chr9:12884467-12884486 5.63158 
chr9:12885411-12885439 5.35714 
chr9:12887716-12887737 6 
chr9:12891267-12891282 6 
chr9:12891609-12891635 5.34615 
chr9:12895842-12895859 6 
chr9:12897209-12897256 5.48936 
chr9:12898286-12898322 5.69444 
chr9:12898350-12898376 5.26923 
chr9:12899000-12899032 5.8125 
chr9:12900116-12900141 5.96 
chr9:12901379-12901420 5.4878 
chr9:12902651-12902665 6 
chr9:12905731-12905780 5.97959 
chr9:12907217-12907252 5.22857 
chr9:12907619-12907642 5.69565 
chr9:12908457-12908469 6 
chr9:12911451-12911480 5.37931 
chr9:12913366-12913398 6 
chr9:12914986-12915019 5.78788 
chr9:12921179-12921201 5.77273 
chr9:12921668-12921704 5.58333 
chr9:12923527-12923551 5.375 
chr9:12928022-12928046 5.54167 
chr9:12929055-12929096 5.68293 
chr9:12930523-12930548 6 
chr9:12931160-12931177 5.76471 
chr9:12932205-12932232 5.22222 
chr9:12934936-12934958 6 
chr9:12938489-12938528 5.87179 
chr9:12940324-12940338 6 
chr9:12944342-12944368 5.38462 
chr9:12945856-12945873 5.88235 
chr9:12945967-12945982 5.93333 
chr9:12945995-12946059 5.95312 
chr9:12951185-12951205 6 
chr9:12954771-12954807 5.5 
chr9:12955515-12955565 5.88 
chr9:12957200-12957227 5.74074 
chr9:12957357-12957371 6 
chr9:12957701-12957738 5.32432 
chr9:12962713-12963066 5.53258 
chr9:12964015-12964049 5.14706 
chr9:12967979-12968009 5.76667 
chr9:12968648-12968677 5.86207 
chr9:12968826-12968858 5.28125 
chr9:12971055-12971072 6 
chr9:12971231-12971267 5.5 
chr9:12972119-12972147 5.35714 
chr9:12975178-12975224 5.5 
chr9:12975259-12975301 5.88095 
chr9:12975439-12975462 5.52174 
chr9:12977608-12977632 6 
chr9:12979260-12979275 5.86667 
chr9:12980503-12980561 5.55172 
chr9:12983560-12983579 5.63158 
chr9:12983697-12983724 5.66667 
chr9:12985408-12985434 5.38462 
chr9:12993043-12993070 5.2963 
chr9:12999170-12999336 5.48193 
chr9:12999935-12999965 5.4 
chr9:13000436-13000456 5.6 
chr9:13001433-13001463 5.9 
chr9:13003291-13003337 5.34783 
chr9:13004557-13004579 6 
chr9:13007624-13007678 5.61111 
chr9:13009232-13009259 5.51852 
chr9:13011417-13011447 5.36667 
chr9:13021016-13021038 6 
chr9:13026646-13026681 6 
chr9:13029584-13029603 5.84211 
chr9:13031150-13031173 6 
chr9:13031260-13031293 5.9697 
chr9:13031606-13031628 5.72727 
chr9:13032029-13032042 6 
chr9:13035137-13035163 5.92308 
chr9:13043893-13043930 5.72973 
chr9:13047263-13047282 5.84211 
chr9:13048563-13048713 5.77333 
chr9:13051758-13051799 5.70732 
chr9:13056271-13056320 6 
chr9:13057633-13057661 6 
chr9:13060223-13060248 5.56 
chr9:13063000-13063031 5.19355 
chr9:13063880-13063950 5.32857 
chr9:13066478-13066500 5.68182 
chr9:13066507-13066523 5.875 
chr9:13066660-13066730 5.78571 
chr9:13067112-13067162 5.66 
chr9:13067317-13067343 5.42308 
chr9:13068181-13068204 5.43478 
chr9:13069221-13069249 6 
chr9:13070157-13070207 5.2 
chr9:13071624-13071649 5.4 
chr9:13072672-13072695 5.47826 
chr9:13074392-13074404 6 
chr9:13075967-13075992 5.56 
chr9:13077892-13077929 5.2973 
chr9:13079131-13079164 5.45455 
chr9:13079773-13079795 5.95455 
chr9:13079962-13079991 5.41379 
chr9:13080000-13080092 5.96739 
chr9:13081551-13081580 5.62069 
chr9:13085127-13085162 5.22857 
chr9:13086169-13086199 5.46667 
chr9:13087807-13087831 5.83333 
chr9:13090115-13090136 5.61905 
chr9:13092621-13092656 5.91429 
chr9:13093234-13093258 5.70833 
chr9:13097056-13097070 6 
chr9:13097494-13097517 5.52174 
chr9:13099969-13099987 6 
chr9:13100148-13100165 5.82353 
chr9:13103604-13103650 6 
chr9:13103854-13103868 6 
chr9:13103982-13104000 5.72222 
chr9:13104241-13104257 5.9375 
chr9:13104597-13104614 5.88235 
chr9:13106558-13106587 5.27586 
chr9:13114899-13114935 5.91667 
chr9:13115949-13115967 6 
chr9:13117842-13117855 6 
chr9:13121989-13122020 5.41935 
chr9:13129463-13129500 5.89189 
chr9:13130246-13130270 5.41667 
chr9:13134000-13134033 5.63636 
chr9:13134045-13134073 5.67857 
chr9:13136324-13136343 6 
chr9:13138158-13138195 5.37838 
chr9:13140381-13140414 5.66667 
chr9:13140485-13140519 5.58824 
chr9:13142227-13142244 6 
chr9:13143335-13143351 5.875 
chr9:13146972-13147000 5.60714 
chr9:13149819-13149841 5.54545 
chr9:13150430-13150474 5.45455 
chr9:13151140-13151156 6 
chr9:13153434-13153455 5.90476 
chr9:13153701-13153724 5.6087 
chr9:13153800-13153837 5.72973 
chr9:13154657-13154685 5.53571 
chr9:13157623-13157646 5.73913 
chr9:13160027-13160064 5.45946 
chr9:13160829-13160864 6 
chr9:13162467-13162500 5.33333 
chr9:13163555-13163571 6 
chr9:13164390-13164419 5.31034 
chr9:13164983-13165004 5.71429 
chr9:13166551-13166584 5.24242 
chr9:13170965-13170989 6 
chr9:13171208-13171228 5.7 
chr9:13172375-13172394 5.94737 
chr9:13173694-13173714 5.6 
chr9:13175878-13175901 5.43478 
chr9:13178257-13178271 6 
chr9:13181897-13181940 5.55814 
chr9:13186409-13186450 5.19512 
chr9:13186664-13186688 5.58333 
chr9:13188511-13188532 6 
chr9:13192990-13193007 5.82353 
chr9:13195285-13195306 5.85714 
chr9:13196987-13197015 5.46429 
chr9:13197158-13197170 6 
chr9:13197290-13197310 5.7 
chr9:13198726-13198778 5.92308 
chr9:13201763-13201811 5.60417 
chr9:13203727-13203791 5.84375 
chr9:13208580-13208631 5.31373 
chr9:13208665-13208705 5.475 
chr9:13209757-13209771 5.92857 
chr9:13210421-13210439 5.83333 
chr9:13212790-13212808 6 
chr9:13213892-13213915 5.73913 
chr9:13215345-13215448 5.43689 
chr9:13215748-13215768 5.9 
chr9:13215926-13215963 5.54054 
chr9:13217332-13217370 6 
chr9:13217819-13217847 5.67857 
chr9:13220432-13220460 5.53571 
chr9:13221783-13221811 5.60714 
chr9:13224925-13224949 5.70833 
chr9:13229576-13229619 5.55814 
chr9:13230728-13230770 5.38095 
chr9:13232647-13232687 5.675 
chr9:13232863-13232876 6 
chr9:13236172-13236288 5.74138 
chr9:13237440-13237457 6 
chr9:13239482-13239505 5.52174 
chr9:13240579-13240602 6 
chr9:13242214-13242237 6 
chr9:13245119-13245140 5.57143 
chr9:13245410-13245431 5.85714 
chr9:13246440-13246457 5.82353 
chr9:13247555-13247582 5.40741 
chr9:13248226-13248238 6 
chr9:13248975-13249003 6 
chr9:13249103-13249135 5.9375 
chr9:13251127-13251168 5.85366 
chr9:13252567-13252579 6 
chr9:13259340-13259354 6 
chr9:13261866-13261882 5.9375 
chr9:13262045-13262070 5.76 
chr9:13262449-13262470 5.57143 
chr9:13263393-13263405 6 
chr9:13264655-13264667 6 
chr9:13265569-13265589 5.75 
chr9:13268151-13268184 5.57576 
chr9:13268297-13268317 5.7 
chr9:13272699-13272729 5.66667 
chr9:13274518-13274532 6 
chr9:13277545-13277576 5.77419 
chr9:13279213-13279293 5.55 
chr9:13279335-13279358 5.47826 
chr9:13280667-13280679 6 
chr9:13282324-13282349 5.64 
chr9:13283019-13283047 5.42857 
chr9:13286053-13286078 5.52 
chr9:13289603-13289639 5.5 
chr9:13291410-13291426 6 
chr9:13292435-13292457 5.90909 
chr9:13293368-13293393 5.32 
chr9:13294242-13294268 5.76923 
chr9:13294689-13294736 5.80851 
chr9:13294884-13294916 5.75 
chr9:13296336-13296351 6 
chr9:13299037-13299065 5.5 
chr9:13299568-13299593 6 
chr9:13300030-13300057 5.2963 
chr9:13301484-13301505 6 
chr9:13305166-13305199 5.60606 
chr9:13306229-13306283 5.25926 
chr9:13309995-13310200 5.66829 
chr9:13311387-13311399 6 
chr9:13313091-13313118 5.66667 
chr9:13314896-13314942 5.3913 
chr9:13316266-13316287 6 
chr9:13316676-13316707 6 
chr9:13317323-13317355 5.5625 
chr9:13317454-13317472 6 
chr9:13319822-13319851 5.37931 
chr9:13321402-13321414 6 
chr9:13321812-13321854 5.71429 
chr9:13324311-13324356 5.44444 
chr9:13325283-13325356 5.90411 
chr9:13332374-13332394 6 
chr9:13333149-13333192 5.13953 
chr9:13335414-13335444 5.3 
chr9:13335659-13335688 5.31034 
chr9:13337866-13337904 5.73684 
chr9:13339067-13339086 5.63158 
chr9:13339827-13339858 5.12903 
chr9:13340115-13340150 5.45714 
chr9:13348335-13348445 5.5 
chr9:13349339-13349371 5.375 
chr9:13349960-13349981 5.7619 
chr9:13350709-13350727 6 
chr9:13354500-13354519 6 
chr9:13356614-13356639 5.64 
chr9:13359155-13359178 5.73913 
chr9:13359830-13359860 5.8 
chr9:13363643-13363686 5.62791 
chr9:13366632-13366656 5.375 
chr9:13368335-13368375 5.85 
chr9:13372059-13372086 5.88889 
chr9:13373139-13373180 5.31707 
chr9:13377879-13377905 5.80769 
chr9:13378952-13378977 5.6 
chr9:13387425-13387445 5.7 
chr9:13392973-13392992 6 
chr9:13393216-13393242 5.26923 
chr9:13394112-13394148 5.25 
chr9:13397359-13397373 6 
chr9:13397474-13397490 5.9375 
chr9:13397818-13397846 5.21429 
chr9:13397934-13397969 5.25714 
chr9:13399406-13399424 5.83333 
chr9:13399723-13399792 5.57971 
chr9:13400106-13400144 5.73684 
chr9:13405111-13405133 6 
chr9:13407519-13407567 5.72917 
chr9:13408319-13408349 5.36667 
chr9:13410795-13410811 5.875 
chr9:13416195-13416215 6 
chr9:13416738-13416757 5.73684 
chr9:13417344-13417371 6 
chr9:13419744-13419758 6 
chr9:13421016-13421033 5.94118 
chr9:13423025-13423044 6 
chr9:13423571-13423609 5.44737 
chr9:13425241-13425288 5.61702 
chr9:13425389-13425492 5.91262 
chr9:13425642-13425664 5.63636 
chr9:13429327-13429355 5.21429 
chr9:13429864-13429895 5.41935 
chr9:13430841-13430856 5.93333 
chr9:13431543-13431581 5.94737 
chr9:13432731-13432813 5.87805 
chr9:13433623-13433668 5.91111 
chr9:13436228-13436254 5.80769 
chr9:13439365-13439385 5.85 
chr9:13444065-13444113 5.47917 
chr9:13447823-13447848 5.68 
chr9:13451479-13451504 5.6 
chr9:13453273-13453309 5.83333 
chr9:13454937-13454965 5.39286 
chr9:13455184-13455211 5.92593 
chr9:13456421-13456455 5.82353 
chr9:13458078-13458106 5.21429 
chr9:13458537-13458577 5.85 
chr9:13460428-13460441 6 
chr9:13463604-13463644 5.95 
chr9:13463805-13463818 6 
chr9:13466049-13466067 5.77778 
chr9:13472643-13472671 5.21429 
chr9:13474759-13474787 5.64286 
chr9:13475993-13476013 5.6 
chr9:13476472-13476505 5.72727 
chr9:13479367-13479386 6 
chr9:13482274-13482308 5.64706 
chr9:13482953-13482975 5.77273 
chr9:13483122-13483186 5.3125 
chr9:13483200-13483222 5.5 
chr9:13486486-13486507 6 
chr9:13489652-13489665 6 
chr9:13490525-13490559 6 
chr9:13496247-13496271 5.41667 
chr9:13496459-13496488 5.7931 
chr9:13497565-13497587 5.72727 
chr9:13498075-13498127 5.55769 
chr9:13498759-13498834 5.25333 
chr9:13500366-13500381 5.93333 
chr9:13502621-13502639 6 
chr9:13503511-13503541 5.7 
chr9:13505557-13505583 5.76923 
chr9:13506126-13506150 6 
chr9:13507328-13507342 6 
chr9:13513087-13513131 5.81818 
chr9:13519607-13519620 5.92308 
chr9:13521448-13521482 6 
chr9:13522939-13523000 5.78689 
chr9:13524774-13524788 6 
chr9:13525326-13525353 5.77778 
chr9:13527800-13527836 5.22222 
chr9:13528210-13528261 6 
chr9:13528977-13528996 6 
chr9:13538052-13538069 5.76471 
chr9:13538846-13538882 5.33333 
chr9:13539048-13539090 5.57143 
chr9:13540810-13540831 5.52381 
chr9:13543442-13543467 6 
chr9:13544844-13544868 5.70833 
chr9:13545529-13545552 5.52174 
chr9:13547854-13547877 5.52174 
chr9:13549156-13549176 6 
chr9:13549440-13549478 5.21053 
chr9:13554716-13554740 5.5 
chr9:13557631-13557647 6 
chr9:13560643-13560664 5.52381 
chr9:13561359-13561380 5.66667 
chr9:13565084-13565114 5.93333 
chr9:13565158-13565193 6 
chr9:13565234-13565273 5.97436 
chr9:13567282-13567311 5.48276 
chr9:13567548-13567586 5.36842 
chr9:13569627-13569648 5.61905 
chr9:13570137-13570156 5.68421 
chr9:13570404-13570423 5.73684 
chr9:13570857-13570870 5.92308 
chr9:13571028-13571052 5.45833 
chr9:13571749-13571770 5.95238 
chr9:13571876-13571895 5.73684 
chr9:13572798-13572823 5.32 
chr9:13573165-13573196 5.80645 
chr9:13573513-13573533 5.9 
chr9:13576708-13576739 5.74194 
chr9:13576763-13576820 5.75439 
chr9:13577277-13577313 6 
chr9:13579474-13579536 5.69355 
chr9:13579888-13579900 6 
chr9:13580051-13580076 5.8 
chr9:13580714-13580736 5.77273 
chr9:13584524-13584536 6 
chr9:13586533-13586556 5.65217 
chr9:13587426-13587454 5.5 
chr9:13587831-13587853 5.63636 
chr9:13588052-13588077 5.64 
chr9:13595904-13595922 5.72222 
chr9:13598009-13598029 6 
chr9:13598090-13598126 5.30556 
chr9:13605863-13605879 6 
chr9:13610668-13610693 5.52 
chr9:13614449-13614480 5.77419 
chr9:13620629-13620704 5.36 
chr9:13623557-13623583 6 
chr9:13623617-13623641 6 
chr9:13624112-13624137 5.32 
chr9:13624301-13624329 6 
chr9:13625572-13625604 5.46875 
chr9:13627813-13627831 5.83333 
chr9:13628599-13628621 5.5 
chr9:13630650-13630681 5.67742 
chr9:13633340-13633358 5.72222 
chr9:13637494-13637509 6 
chr9:13637577-13637590 6 
chr9:13639780-13639795 6 
chr9:13640069-13640095 6 
chr9:13641493-13641505 6 
chr9:13641873-13641907 5.79412 
chr9:13642057-13642156 5.43434 
chr9:13643801-13643815 5.92857 
chr9:13646409-13646436 5.40741 
chr9:13648154-13648170 5.8125 
chr9:13649863-13649885 5.72727 
chr9:13652281-13652307 6 
chr9:13654105-13654132 5.59259 
chr9:13654297-13654309 6 
chr9:13655702-13655742 6 
chr9:13656750-13656780 5.26667 
chr9:13660314-13660328 5.92857 
chr9:13661976-13662000 6 
chr9:13663049-13663061 6 
chr9:13663101-13663128 5.2963 
chr9:13663809-13663828 5.78947 
chr9:13665904-13665923 5.68421 
chr9:13667783-13667800 5.76471 
chr9:13671303-13671332 5.62069 
chr9:13676809-13676829 5.8 
chr9:13679270-13679303 5.9697 
chr9:13680659-13680690 5.35484 
chr9:13681294-13681332 5.15789 
chr9:13685528-13685555 5.66667 
chr9:13687006-13687035 5.34483 
chr9:13687673-13687685 6 
chr9:13690389-13690495 5.20755 
chr9:13691801-13691827 5.57692 
chr9:13694717-13694767 6 
chr9:13694793-13694820 5.59259 
chr9:13702339-13702381 5.30952 
chr9:13709068-13709087 5.63158 
chr9:13710933-13711000 5.59701 
chr9:13711065-13711080 5.86667 
chr9:13711136-13711169 5.42424 
chr9:13711375-13711468 5.21505 
chr9:13712693-13712706 6 
chr9:13712781-13712808 5.55556 
chr9:13712981-13713000 5.68421 
chr9:13716255-13716301 5.86957 
chr9:13716386-13716425 5.61538 
chr9:13716652-13716688 5.33333 
chr9:13716923-13716943 5.6 
chr9:13724980-13725000 5.6 
chr9:13733520-13733560 5.675 
chr9:13735781-13735793 6 
chr9:13741740-13741764 5.625 
chr9:13742247-13742286 5.92308 
chr9:13745817-13745829 6 
chr9:13746940-13746955 6 
chr9:13747844-13747871 5.44444 
chr9:13754038-13754087 5.38776 
chr9:13763802-13763825 5.47826 
chr9:13768663-13768693 5.83333 
chr9:13769355-13769390 5.62857 
chr9:13769479-13769508 6 
chr9:13770318-13770357 5.41026 
chr9:13772154-13772224 5.38571 
chr9:13775745-13775774 5.86207 
chr9:13776596-13776622 5.30769 
chr9:13781685-13781708 6 
chr9:13783947-13783983 5.52778 
chr9:13784357-13784381 5.375 
chr9:13785031-13785053 6 
chr9:13788548-13788585 6 
chr9:13789261-13789286 5.48 
chr9:13793954-13793975 5.80952 
chr9:13798659-13798679 6 
chr9:13803121-13803143 5.77273 
chr9:13807326-13807349 5.56522 
chr9:13815000-13815050 5.2 
chr9:13823121-13823156 5.25714 
chr9:13824538-13824582 5.45455 
chr9:13826984-13827017 5.39394 
chr9:13830169-13830197 5.39286 
chr9:13831466-13831489 5.52174 
chr9:13841273-13841406 5.51128 
chr9:13842837-13842865 5.78571 
chr9:13842913-13842943 5.26667 
chr9:13851818-13851862 5.70455 
chr9:13854939-13854976 5.2973 
chr9:13862384-13862414 5.5 
chr9:13863722-13863773 5.45098 
chr9:13865687-13865724 5.81081 
chr9:13867771-13867787 5.875 
chr9:13868292-13868350 5.7069 
chr9:13870939-13870957 5.77778 
chr9:13872789-13872817 5.85714 
chr9:13873114-13873135 5.80952 
chr9:13873264-13873304 5.925 
chr9:13878089-13878120 5.6129 
chr9:13881390-13881423 5.93939 
chr9:13881593-13881612 6 
chr9:13884690-13884726 5.38889 
chr9:13885561-13885596 5.6 
chr9:13886170-13886199 5.41379 
chr9:13888288-13888312 5.5 
chr9:13890603-13890620 5.76471 
chr9:13892820-13892846 5.96154 
chr9:13902027-13902049 5.54545 
chr9:13902284-13902641 5.63585 
chr9:13904677-13904711 5.32353 
chr9:13908340-13908359 5.89474 
chr9:13908872-13908885 6 
chr9:13909885-13909941 5.78571 
chr9:13913706-13913752 6 
chr9:13917696-13917772 5.5 
chr9:13918174-13918192 6 
chr9:13924908-13924923 6 
chr9:13926568-13926607 5.89744 
chr9:13931074-13931098 5.41667 
chr9:13931302-13931330 5.71429 
chr9:13939000-13939048 5.9375 
chr9:13947824-13947851 5.51852 
chr9:13951293-13951307 6 
chr9:13952859-13952888 5.44828 
chr9:13956849-13956862 6 
chr9:13957944-13958338 5.62183 
chr9:13958368-13958401 5.48485 
chr9:13960781-13960803 6 
chr9:13964029-13964044 6 
chr9:13964541-13964601 5.55 
chr9:13965047-13965076 5.68966 
chr9:13967780-13967812 5.875 
chr9:13970149-13970170 5.52381 
chr9:13973710-13973723 6 
chr9:13974483-13974514 5.96774 
chr9:13974724-13974738 5.92857 
chr9:13976493-13976508 6 
chr9:13979057-13979124 5.62687 
chr9:13981434-13981457 5.73913 
chr9:13983296-13983317 5.57143 
chr9:13983578-13983602 5.375 
chr9:13987580-13987602 5.72727 
chr9:13988317-13988334 6 
chr9:13989145-13989167 5.5 
chr9:13990195-13990233 5.84211 
chr9:13991139-13991214 5.73333 
chr9:13992120-13992203 5.79518 
chr9:13992610-13992645 5.97143 
chr9:13993560-13993589 5.51724 
chr9:14000914-14000933 5.84211 
chr9:14001040-14001054 6 
chr9:14001509-14001529 5.65 
chr9:14007443-14007459 6 
chr9:14010582-14010751 5.84024 
chr9:14011578-14011590 6 
chr9:14013811-14013831 5.9 
chr9:14014901-14014954 5.30189 
chr9:14015036-14015070 5.5 
chr9:14016188-14016339 5.91391 
chr9:14016482-14016515 5.78788 
chr9:14018649-14018673 6 
chr9:14019006-14019024 5.72222 
chr9:14020308-14020331 5.6087 
chr9:14023028-14023042 6 
chr9:14023376-14023428 5.36538 
chr9:14025909-14025997 5.875 
chr9:14029923-14029944 5.61905 
chr9:14030194-14030225 5.51613 
chr9:14031513-14031534 5.85714 
chr9:14033746-14033758 6 
chr9:14034195-14034223 5.35714 
chr9:14034360-14034384 5.875 
chr9:14034543-14034587 5.75 
chr9:14035026-14035066 5.7 
chr9:14035112-14035132 5.9 
chr9:14036690-14036760 5.48571 
chr9:14036954-14037000 5.3913 
chr9:14037130-14037171 5.70732 
chr9:14037343-14037359 6 
chr9:14040557-14040577 5.7 
chr9:14047063-14047089 5.5 
chr9:14047882-14047916 5.41176 
chr9:14048388-14048419 5.45161 
chr9:14048787-14048823 5.61111 
chr9:14048890-14048923 5.69697 
chr9:14050260-14050283 5.73913 
chr9:14053355-14053374 5.84211 
chr9:14053586-14053613 5.48148 
chr9:14053736-14053787 5.7451 
chr9:14054660-14054685 5.6 
chr9:14060003-14060049 5.86957 
chr9:14060561-14060587 5.46154 
chr9:14064342-14064365 5.52174 
chr9:14070688-14070717 5.62069 
chr9:14072637-14072651 6 
chr9:14073283-14073299 5.875 
chr9:14073598-14073631 5.69697 
chr9:14078251-14078272 6 
chr9:14079075-14079103 5.82143 
chr9:14080068-14080084 5.9375 
chr9:14080443-14080483 5.95 
chr9:14082666-14082693 5.55556 
chr9:14082768-14082790 5.81818 
chr9:14083087-14083105 5.72222 
chr9:14083478-14083494 6 
chr9:14086349-14086363 6 
chr9:14086771-14086801 6 
chr9:14087554-14087599 5.68889 
chr9:14088663-14088678 6 
chr9:14089267-14089280 5.92308 
chr9:14095256-14095286 5.3 
chr9:14095839-14095866 5.55556 
chr9:14095989-14096018 5.31034 
chr9:14097609-14097632 5.43478 
chr9:14097848-14097887 6 
chr9:14098800-14098837 5.67568 
chr9:14100067-14100094 5.81481 
chr9:14103870-14103931 5.16393 
chr9:14104417-14104455 5.47368 
chr9:14106566-14106582 5.8125 
chr9:14107311-14107335 5.875 
chr9:14118753-14118778 6 
chr9:14121255-14121270 6 
chr9:14121302-14121317 6 
chr9:14123248-14123291 5.74419 
chr9:14123678-14123794 5.28448 
chr9:14127931-14127943 6 
chr9:14128694-14128708 6 
chr9:14129385-14129418 5.75758 
chr9:14129524-14129542 5.72222 
chr9:14129753-14129788 5.62857 
chr9:14129814-14129834 5.65 
chr9:14130676-14130704 5.35714 
chr9:14132549-14132582 5.57576 
chr9:14132865-14132902 5.51351 
chr9:14133073-14133097 5.5 
chr9:14134896-14134914 6 
chr9:14138891-14138923 5.5625 
chr9:14141888-14141920 5.5625 
chr9:14143990-14144027 6 
chr9:14145649-14145662 6 
chr9:14146918-14146939 5.80952 
chr9:14147633-14147651 5.94444 
chr9:14148110-14148135 5.72 
chr9:14150785-14150810 5.84 
chr9:14156233-14156266 5.33333 
chr9:14158109-14158146 5.97297 
chr9:14160830-14160855 5.68 
chr9:14161500-14161518 5.72222 
chr9:14163253-14163280 5.2963 
chr9:14163992-14164012 5.75 
chr9:14164063-14164098 5.31429 
chr9:14167068-14167089 5.52381 
chr9:14167531-14167548 6 
chr9:14171687-14171711 5.45833 
chr9:14174765-14174779 6 
chr9:14174829-14174842 6 
chr9:14175166-14175181 6 
chr9:14176255-14176300 5.4 
chr9:14178945-14178968 5.47826 
chr9:14182682-14182753 5.94366 
chr9:14183396-14183415 5.73684 
chr9:14184367-14184392 5.4 
chr9:14187004-14187067 5.90476 
chr9:14187092-14187119 5.59259 
chr9:14187234-14187258 5.79167 
chr9:14187771-14187811 5.65 
chr9:14189581-14189606 5.44 
chr9:14191327-14191350 5.65217 
chr9:14194952-14194964 6 
chr9:14195165-14195184 6 
chr9:14196687-14196699 6 
chr9:14202127-14202158 6 
chr9:14202318-14202341 5.43478 
chr9:14205205-14205258 5.49057 
chr9:14205929-14205950 6 
chr9:14206165-14206185 5.8 
chr9:14206694-14206715 6 
chr9:14210205-14210228 5.43478 
chr9:14213248-14213277 5.75862 
chr9:14216491-14216590 5.89899 
chr9:14217659-14217675 6 
chr9:14219380-14219398 6 
chr9:14219630-14219643 6 
chr9:14220841-14220880 6 
chr9:14222794-14222826 5.9375 
chr9:14225455-14225486 5.90323 
chr9:14227140-14227181 5.80488 
chr9:14228196-14228208 6 
chr9:14231119-14231161 5.90476 
chr9:14231290-14231344 5.37037 
chr9:14233418-14233444 5.96154 
chr9:14234792-14234811 5.73684 
chr9:14236848-14236872 5.45833 
chr9:14237762-14237814 6 
chr9:14237841-14237889 5.89583 
chr9:14240241-14240277 5.83333 
chr9:14245444-14245468 5.625 
chr9:14246964-14246976 6 
chr9:14247919-14247944 6 
chr9:14248190-14248222 5.75 
chr9:14248277-14248341 5.60938 
chr9:14249660-14249707 5.55319 
chr9:14252935-14252985 5.76 
chr9:14254297-14254327 5.96667 
chr9:14254792-14254826 5.29412 
chr9:14255057-14255070 6 
chr9:14255221-14255246 5.92 
chr9:14255573-14255585 6 
chr9:14257754-14257777 5.52174 
chr9:14259230-14259256 5.34615 
chr9:14259904-14259929 5.88 
chr9:14262764-14262803 5.71795 
chr9:14270578-14270601 6 
chr9:14271195-14271234 5.51282 
chr9:14272691-14272713 6 
chr9:14274250-14274285 6 
chr9:14277318-14277363 5.64444 
chr9:14279054-14279068 6 
chr9:14281816-14281852 5.52778 
chr9:14289080-14289147 5.79104 
chr9:14289162-14289205 5.69767 
chr9:14289214-14289291 5.41558 
chr9:14289537-14289634 5.72165 
chr9:14295632-14295658 6 
chr9:14297032-14297071 5.28205 
chr9:14297513-14297543 5.53333 
chr9:14301563-14301585 5.59091 
chr9:14302743-14302765 5.72727 
chr9:14303369-14303398 5.68966 
chr9:14308324-14308337 6 
chr9:14313945-14314000 5.43636 
chr9:14314172-14314204 5.34375 
chr9:14314279-14314297 5.77778 
chr9:14314316-14314335 5.68421 
chr9:14314688-14314743 5.45455 
chr9:14315406-14315418 6 
chr9:14315507-14315562 5.32727 
chr9:14315729-14315758 5.2069 
chr9:14316671-14316691 5.8 
chr9:14316983-14317017 5.61765 
chr9:14318504-14318524 6 
chr9:14318893-14318941 5.20833 
chr9:14322075-14322096 6 
chr9:14322313-14322341 5.53571 
chr9:14324585-14324614 5.24138 
chr9:14325161-14325185 5.375 
chr9:14326697-14326710 6 
chr9:14327810-14327830 5.7 
chr9:14329500-14329526 5.65385 
chr9:14330127-14330161 5.41176 
chr9:14330419-14330478 5.20339 
chr9:14332329-14332344 6 
chr9:14336739-14336761 6 
chr9:14338392-14338419 5.96296 
chr9:14338701-14338746 5.77778 
chr9:14338789-14338852 5.36508 
chr9:14339257-14339296 5.33333 
chr9:14339402-14339437 5.14286 
chr9:14341938-14341950 6 
chr9:14342422-14342538 5.42241 
chr9:14344085-14344129 5.77273 
chr9:14344218-14344251 5.54545 
chr9:14344268-14344306 5.21053 
chr9:14344426-14344445 5.73684 
chr9:14346109-14346134 5.48 
chr9:14347145-14347171 5.80769 
chr9:14347368-14347390 5.68182 
chr9:14347580-14347600 5.65 
chr9:14353852-14353866 6 
chr9:14354779-14354811 6 
chr9:14355954-14355982 5.78571 
chr9:14358257-14358294 5.27027 
chr9:14360532-14360556 5.54167 
chr9:14360789-14360820 5.32258 
chr9:14360875-14360908 5.30303 
chr9:14361263-14361275 6 
chr9:14361500-14361536 5.63889 
chr9:14362895-14362915 5.65 
chr9:14363592-14363649 5.45614 
chr9:14364275-14364310 5.54286 
chr9:14368028-14368052 5.54167 
chr9:14368131-14368162 5.51613 
chr9:14371093-14371148 5.78182 
chr9:14372490-14372513 5.82609 
chr9:14373640-14373672 6 
chr9:14374194-14374218 5.54167 
chr9:14374909-14374979 5.41429 
chr9:14377967-14378000 5.75758 
chr9:14378342-14378364 5.54545 
chr9:14379672-14379690 6 
chr9:14381072-14381090 6 
chr9:14381182-14381203 5.85714 
chr9:14382344-14382373 5.96552 
chr9:14388357-14388497 5.85 
chr9:14388500-14388538 5.57895 
chr9:14388755-14388768 5.92308 
chr9:14392717-14392731 5.92857 
chr9:14394296-14394310 6 
chr9:14395306-14395330 5.54167 
chr9:14395686-14395706 5.6 
chr9:14395725-14395748 6 
chr9:14397090-14397120 5.6 
chr9:14398175-14398201 5.26923 
chr9:14400428-14400445 5.94118 
chr9:14403500-14403532 5.6875 
chr9:14407671-14407697 5.53846 
chr9:14408760-14408773 6 
chr9:14410196-14410232 5.44444 
chr9:14414429-14414444 6 
chr9:14414509-14414522 6 
chr9:14416500-14416532 5.40625 
chr9:14416890-14416903 6 
chr9:14417772-14417790 6 
chr9:14419285-14419311 5.73077 
chr9:14420443-14420463 6 
chr9:14421149-14421179 5.46667 
chr9:14425517-14425537 5.6 
chr9:14425605-14425629 6 
chr9:14427255-14427281 5.57692 
chr9:14427935-14427957 6 
chr9:14428892-14428913 5.66667 
chr9:14430572-14430597 6 
chr9:14431619-14431641 5.86364 
chr9:14436987-14437021 5.29412 
chr9:14438009-14438080 5.43662 
chr9:14438553-14438610 5.29825 
chr9:14441132-14441169 5.45946 
chr9:14441572-14441601 5.58621 
chr9:14442166-14442197 5.90323 
chr9:14443261-14443274 5.92308 
chr9:14449067-14449087 6 
chr9:14449938-14449975 5.7027 
chr9:14451524-14451542 5.94444 
chr9:14452313-14452359 5.3913 
chr9:14452408-14452515 5.8785 
chr9:14462255-14462294 6 
chr9:14463049-14463068 5.63158 
chr9:14463103-14463205 5.33333 
chr9:14463657-14463675 6 
chr9:14465570-14465601 6 
chr9:14466652-14466672 5.6 
chr9:14472462-14472487 5.44 
chr9:14472838-14472858 6 
chr9:14475965-14475989 5.375 
chr9:14479946-14480000 5.51852 
chr9:14480025-14480056 6 
chr9:14481176-14481225 5.91837 
chr9:14484994-14485028 5.67647 
chr9:14485871-14485919 5.60417 
chr9:14486692-14486718 5.84615 
chr9:14487014-14487030 5.9375 
chr9:14489755-14489822 5.14925 
chr9:14492361-14492421 5.66667 
chr9:14494945-14494971 5.26923 
chr9:14495444-14495457 6 
chr9:14496432-14496462 5.43333 
chr9:14498762-14498846 6 
chr9:14498986-14499094 5.61111 
chr9:14502697-14502732 5.48571 
chr9:14503078-14503160 5.73171 
chr9:14507937-14508000 5.84127 
chr9:14508075-14508131 5.55357 
chr9:14508189-14508240 5.52941 
chr9:14510624-14510647 5.47826 
chr9:14511398-14511440 5.28571 
chr9:14513625-14513669 5.97727 
chr9:14514297-14514340 6 
chr9:14517593-14517642 5.34694 
chr9:14518655-14518678 5.52174 
chr9:14527015-14527043 5.17857 
chr9:14527795-14527857 5.19355 
chr9:14528538-14528557 5.63158 
chr9:14530402-14530426 5.79167 
chr9:14530894-14530933 5.71795 
chr9:14532211-14532225 6 
chr9:14533680-14533700 5.85 
chr9:14535903-14535924 5.61905 
chr9:14540704-14540733 5.24138 
chr9:14541420-14541441 5.90476 
chr9:14543332-14543346 6 
chr9:14545722-14545754 5.28125 
chr9:14546585-14546613 5.39286 
chr9:14549213-14549234 5.71429 
chr9:14550235-14550271 5.27778 
chr9:14551083-14551121 5.42105 
chr9:14551958-14551987 5.58621 
chr9:14556229-14556259 5.43333 
chr9:14557269-14557311 5.61905 
chr9:14557771-14557785 6 
chr9:14559011-14559028 5.88235 
chr9:14559075-14559147 5.75 
chr9:14564614-14564636 6 
chr9:14567253-14567336 5.66265 
chr9:14568379-14568416 5.32432 
chr9:14568686-14568702 5.875 
chr9:14572871-14572886 5.86667 
chr9:14574963-14575063 5.8 
chr9:14575614-14575682 5.66176 
chr9:14577788-14577824 6 
chr9:14577885-14577908 5.69565 
chr9:14578159-14578187 5.28571 
chr9:14578283-14578296 6 
chr9:14579653-14579677 6 
chr9:14580451-14580481 5.46667 
chr9:14581271-14581287 6 
chr9:14582721-14582770 5.14286 
chr9:14588479-14588500 5.71429 
chr9:14588706-14588734 5.53571 
chr9:14589016-14589041 5.52 
chr9:14590161-14590180 5.68421 
chr9:14592326-14592371 5.35556 
chr9:14592767-14592790 5.43478 
chr9:14598729-14598759 5.43333 
chr9:14602926-14602948 6 
chr9:14607080-14607093 6 
chr9:14612678-14612760 5.58537 
chr9:14612841-14612874 6 
chr9:14616413-14616447 5.20588 
chr9:14618258-14618285 5.37037 
chr9:14623135-14623160 5.44 
chr9:14623643-14623673 5.6 
chr9:14624097-14624127 5.33333 
chr9:14627923-14627948 5.4 
chr9:14632050-14632083 5.87879 
chr9:14632666-14632692 5.46154 
chr9:14637686-14637717 5.51613 
chr9:14640306-14640356 5.78 
chr9:14640904-14640933 5.24138 
chr9:14643072-14643093 5.90476 
chr9:14643245-14643273 5.60714 
chr9:14644790-14644844 5.64815 
chr9:14645281-14645301 5.75 
chr9:14650388-14650416 5.75 
chr9:14652837-14652858 5.80952 
chr9:14654612-14654635 5.56522 
chr9:14656865-14656910 5.35556 
chr9:14658364-14658388 6 
chr9:14658462-14658483 6 
chr9:14659533-14659559 5.38462 
chr9:14660370-14660387 6 
chr9:14663470-14663500 5.43333 
chr9:14663519-14663553 5.61765 
chr9:14669849-14669869 5.7 
chr9:14670000-14670044 5.79545 
chr9:14672931-14672949 5.83333 
chr9:14673114-14673146 5.4375 
chr9:14674508-14674540 5.1875 
chr9:14676500-14676522 5.95455 
chr9:14681724-14681751 5.85185 
chr9:14683250-14683264 6 
chr9:14686202-14686246 5.59091 
chr9:14686969-14686987 5.88889 
chr9:14687677-14687692 6 
chr9:14688858-14688880 5.54545 
chr9:14689043-14689074 5.41935 
chr9:14689645-14689667 5.63636 
chr9:14692896-14692909 6 
chr9:14693120-14693189 5.3913 
chr9:14696299-14696356 5.64912 
chr9:14696368-14696399 5.74194 
chr9:14699035-14699053 6 
chr9:14706713-14706762 5.18367 
chr9:14714473-14714531 5.44828 
chr9:14714958-14715000 5.57143 
chr9:14715500-14715568 5.29412 
chr9:14716938-14716963 5.76 
chr9:14719500-14719637 5.83212 
chr9:14721021-14721044 5.52174 
chr9:14723162-14723204 6 
chr9:14723759-14723791 5.15625 
chr9:14725376-14725437 5.67213 
chr9:14726987-14727011 5.91667 
chr9:14728405-14728419 6 
chr9:14729253-14729265 6 
chr9:14732585-14732613 5.67857 
chr9:14739007-14739022 6 
chr9:14739101-14739113 6 
chr9:14739447-14739513 5.69697 
chr9:14739522-14739574 5.40385 
chr9:14741081-14741127 5.21739 
chr9:14746294-14746314 5.7 
chr9:14747589-14747608 5.68421 
chr9:14751486-14751503 6 
chr9:14752847-14752877 5.96667 
chr9:14753495-14753521 5.5 
chr9:14756314-14756347 5.69697 
chr9:14762753-14762773 5.7 
chr9:14768316-14768329 6 
chr9:14768939-14768971 5.59375 
chr9:14774509-14774556 6 
chr9:14775705-14775724 6 
chr9:14777595-14777624 5.34483 
chr9:14778605-14778754 5.89933 
chr9:14778872-14778903 5.58065 
chr9:14780431-14780443 6 
chr9:14781603-14781626 5.56522 
chr9:14782028-14782059 5.29032 
chr9:14783145-14783157 6 
chr9:14787259-14787283 6 
chr9:14788808-14788843 5.34286 
chr9:14791818-14791841 6 
chr9:14792249-14792311 5.74194 
chr9:14794206-14794238 5.21875 
chr9:14794995-14795059 5.5 
chr9:14795154-14795180 5.38462 
chr9:14798256-14798305 5.53061 
chr9:14799784-14799807 5.6087 
chr9:14799935-14799954 5.63158 
chr9:14800878-14800899 5.52381 
chr9:14800987-14801000 5.92308 
chr9:14802964-14803375 5.61071 
chr9:14804581-14804599 6 
chr9:14805803-14805839 5.25 
chr9:14806251-14806264 6 
chr9:14807658-14807691 5.66667 
chr9:14809765-14809800 5.54286 
chr9:14809877-14809906 6 
chr9:14812032-14812062 5.4 
chr9:14816970-14817000 5.63333 
chr9:14817899-14817924 5.36 
chr9:14824708-14824721 6 
chr9:14825486-14825500 5.92857 
chr9:14825505-14825569 5.78125 
chr9:14828671-14828718 5.25532 
chr9:14837441-14837476 6 
chr9:14838487-14838510 5.73913 
chr9:14841750-14841766 6 
chr9:14843484-14843544 5.75 
chr9:14845240-14845315 5.4 
chr9:14846660-14846695 5.94286 
chr9:14847379-14847461 5.71951 
chr9:14850386-14850419 5.60606 
chr9:14856833-14856849 6 
chr9:14858503-14858515 6 
chr9:14860472-14860500 5.28571 
chr9:14860531-14861394 5.91425 
chr9:14861500-14861517 5.94118 
chr9:14863338-14863350 6 
chr9:14864004-14864043 5.38462 
chr9:14865659-14865692 6 
chr9:14869438-14869474 5.69444 
chr9:14870457-14870490 5.45455 
chr9:14870635-14870664 5.51724 
chr9:14871765-14871787 6 
chr9:14878847-14878867 5.7 
chr9:14880599-14880614 6 
chr9:14882433-14882471 5.31579 
chr9:14884226-14884261 5.8 
chr9:14884913-14884935 6 
chr9:14886382-14886409 5.77778 
chr9:14886893-14886912 6 
chr9:14890551-14890571 6 
chr9:14892067-14892109 5.83333 
chr9:14893158-14893179 5.7619 
chr9:14896542-14896558 6 
chr9:14896709-14896721 6 
chr9:14898734-14898752 5.88889 
chr9:14904112-14904130 6 
chr9:14905894-14905911 5.82353 
chr9:14910472-14910508 5.47222 
chr9:14911468-14911506 5.31579 
chr9:14912034-14912077 5.62791 
chr9:14913947-14914000 5.39623 
chr9:14914007-14914111 5.63462 
chr9:14914979-14915000 5.90476 
chr9:14917011-14917039 5.89286 
chr9:14917634-14917657 6 
chr9:14919157-14919186 5.24138 
chr9:14920044-14920066 5.77273 
chr9:14922683-14922708 6 
chr9:14931749-14931768 6 
chr9:14931928-14931952 5.625 
chr9:14932982-14933000 5.77778 
chr9:14933183-14933203 5.8 
chr9:14933739-14933775 5.91667 
chr9:14934083-14934097 6 
chr9:14934984-14935031 5.76596 
chr9:14937079-14937101 5.5 
chr9:14937257-14937275 5.77778 
chr9:14938231-14938299 5.75 
chr9:14938336-14938368 5.25 
chr9:14938723-14938743 5.75 
chr9:14939191-14939211 5.65 
chr9:14942617-14942640 5.47826 
chr9:14943515-14943540 5.56 
chr9:14944397-14944469 5.76389 
chr9:14946969-14946982 5.92308 
chr9:14947981-14948000 5.89474 
chr9:14950599-14950625 5.26923 
chr9:14955858-14955909 5.56863 
chr9:14960591-14960632 6 
chr9:14961818-14961850 5.40625 
chr9:14970135-14970177 5.78571 
chr9:14971750-14971773 5.47826 
chr9:14976298-14976315 6 
chr9:14976448-14976489 5.34146 
chr9:14976573-14976598 5.84 
chr9:14977352-14977365 5.92308 
chr9:14977519-14977659 5.80714 
chr9:14979239-14979255 5.9375 
chr9:14980000-14980017 6 
chr9:14980953-14981000 5.6383 
chr9:14981721-14981761 5.55 
chr9:14983325-14983339 6 
chr9:14986816-14986833 6 
chr9:14987705-14987717 6 
chr9:14988915-14988942 5.2963 
chr9:14989834-14989859 5.88 
chr9:14991253-14991284 5.67742 
chr9:14991465-14991539 5.91892 
chr9:14991677-14991696 5.68421 
chr9:14992801-14992824 6 
chr9:14992887-14992909 5.59091 
chr9:14995129-14995156 5.51852 
chr9:14997486-14997509 5.82609 
chr9:14997946-14997982 5.33333 
chr9:14998040-14998065 5.44 
chr9:14998435-14998460 6 
chr9:14999666-14999681 6 
chr9:15001340-15001361 5.52381 
chr9:15001500-15001535 5.17143 
chr9:15006775-15006788 6 
chr9:15010186-15010214 5.85714 
chr9:15016408-15016439 5.51613 
chr9:15017059-15017100 5.73171 
chr9:15019438-15019476 5.18421 
chr9:15022859-15022924 5.93846 
chr9:15025979-15026011 5.9375 
chr9:15031911-15031929 5.72222 
chr9:15032275-15032313 5.5 
chr9:15033476-15033537 5.52459 
chr9:15033827-15033848 5.52381 
chr9:15034725-15034740 5.86667 
chr9:15034995-15035017 5.72727 
chr9:15036074-15036108 5.14706 
chr9:15040414-15040433 5.63158 
chr9:15042345-15042362 6 
chr9:15045244-15045263 5.68421 
chr9:15047127-15047259 5.75758 
chr9:15047626-15047644 5.72222 
chr9:15048940-15048966 5.34615 
chr9:15050034-15050220 5.65591 
chr9:15056578-15056631 5.56604 
chr9:15056788-15056800 6 
chr9:15059939-15059969 5.2 
chr9:15060872-15060901 5.24138 
chr9:15061333-15061453 5.88333 
chr9:15063785-15063815 5.26667 
chr9:15065107-15065121 6 
chr9:15065509-15065528 6 
chr9:15074676-15074691 6 
chr9:15074978-15075056 5.30769 
chr9:15077091-15077117 5.26923 
chr9:15079456-15079487 5.70968 
chr9:15080677-15080694 5.76471 
chr9:15084564-15084586 5.77273 
chr9:15085049-15085072 5.82609 
chr9:15085370-15085401 5.80645 
chr9:15089887-15089908 5.61905 
chr9:15092067-15092079 6 
chr9:15092881-15092896 6 
chr9:15094153-15094178 5.96 
chr9:15094840-15094877 5.83784 
chr9:15096125-15096164 5.97436 
chr9:15097921-15097959 6 
chr9:15098653-15098706 5.64151 
chr9:15099639-15099962 5.84211 
chr9:15100659-15100726 5.32836 
chr9:15101855-15101879 5.58333 
chr9:15102158-15102187 5.89655 
chr9:15102663-15102678 6 
chr9:15106352-15106373 5.85714 
chr9:15106508-15106533 5.32 
chr9:15106836-15106868 5.25 
chr9:15107336-15107363 5.48148 
chr9:15108630-15108652 5.68182 
chr9:15109426-15109495 5.56522 
chr9:15113373-15113412 5.4359 
chr9:15114651-15114678 5.40741 
chr9:15116804-15116834 5.83333 
chr9:15119401-15119442 5.65854 
chr9:15121596-15121621 5.36 
chr9:15122007-15122019 6 
chr9:15122065-15122082 6 
chr9:15122671-15122691 6 
chr9:15123965-15123989 5.91667 
chr9:15124127-15124144 6 
chr9:15126672-15126886 5.92523 
chr9:15128510-15128530 5.95 
chr9:15129322-15129337 6 
chr9:15129824-15129845 5.7619 
chr9:15134587-15134617 5.93333 
chr9:15135855-15135881 6 
chr9:15135949-15135961 6 
chr9:15136556-15136570 6 
chr9:15137581-15137606 5.44 
chr9:15138958-15138980 5.72727 
chr9:15139259-15139277 5.88889 
chr9:15139285-15139297 6 
chr9:15142833-15142864 5.22581 
chr9:15143707-15143737 5.23333 
chr9:15144215-15144248 5.24242 
chr9:15145500-15145535 5.31429 
chr9:15145601-15145632 5.6129 
chr9:15148051-15148066 6 
chr9:15148463-15148490 5.88889 
chr9:15148648-15148680 5.71875 
chr9:15149124-15149139 5.86667 
chr9:15152348-15152371 5.56522 
chr9:15157460-15157476 6 
chr9:15159145-15159173 5.96429 
chr9:15159704-15159738 6 
chr9:15160991-15161019 5.39286 
chr9:15161929-15161952 5.52174 
chr9:15162091-15162107 6 
chr9:15166980-15167047 5.9403 
chr9:15167201-15167219 6 
chr9:15168811-15168837 5.57692 
chr9:15169745-15169773 5.39286 
chr9:15169895-15169916 5.61905 
chr9:15176304-15176328 5.41667 
chr9:15177334-15177363 5.68966 
chr9:15177813-15177847 5.41176 
chr9:15177866-15177880 6 
chr9:15180642-15180694 5.88462 
chr9:15180929-15180945 6 
chr9:15183462-15183474 6 
chr9:15185497-15185509 6 
chr9:15189155-15189181 5.5 
chr9:15190326-15190346 5.6 
chr9:15194450-15194482 5.25 
chr9:15195668-15195691 5.82609 
chr9:15198459-15198485 6 
chr9:15198787-15198813 5.53846 
chr9:15199732-15199761 6 
chr9:15200005-15200028 6 
chr9:15206638-15206669 5.48387 
chr9:15206732-15206753 5.52381 
chr9:15207981-15208000 5.78947 
chr9:15208027-15208040 6 
chr9:15209863-15209894 5.16129 
chr9:15212378-15212390 6 
chr9:15214313-15214375 6 
chr9:15215867-15215902 5.71429 
chr9:15218166-15218182 6 
chr9:15226937-15226950 6 
chr9:15226967-15227003 5.69444 
chr9:15227346-15227360 5.92857 
chr9:15231159-15231186 5.37037 
chr9:15233325-15233351 6 
chr9:15235021-15235069 5.89583 
chr9:15239046-15239072 5.34615 
chr9:15240488-15240513 5.6 
chr9:15241738-15241753 5.93333 
chr9:15242582-15242602 5.9 
chr9:15246259-15246274 6 
chr9:15247314-15247344 5.26667 
chr9:15247821-15247856 5.68571 
chr9:15248600-15248636 5.83333 
chr9:15249466-15249478 6 
chr9:15251666-15251730 5.92188 
chr9:15252744-15252768 5.41667 
chr9:15254826-15254880 5.74074 
chr9:15256167-15256201 5.47059 
chr9:15261469-15261487 5.94444 
chr9:15262064-15262107 5.81395 
chr9:15262500-15262542 5.61905 
chr9:15264652-15264665 6 
chr9:15264726-15264741 6 
chr9:15267983-15268004 5.61905 
chr9:15268537-15268582 5.2 
chr9:15269362-15269381 6 
chr9:15269853-15269874 5.85714 
chr9:15270605-15270625 5.85 
chr9:15273448-15273500 5.42308 
chr9:15277062-15277085 5.73913 
chr9:15277527-15277589 5.67742 
chr9:15278589-15278609 5.9 
chr9:15279876-15279906 5.93333 
chr9:15281000-15281032 5.6875 
chr9:15281162-15281195 5.60606 
chr9:15281623-15281643 6 
chr9:15283847-15283878 5.29032 
chr9:15285266-15285283 5.76471 
chr9:15287943-15287962 6 
chr9:15288385-15288427 5.35714 
chr9:15290621-15290645 5.45833 
chr9:15290754-15290781 5.22222 
chr9:15292997-15293020 5.47826 
chr9:15294631-15294644 6 
chr9:15296987-15297014 6 
chr9:15300889-15300911 6 
chr9:15301753-15301781 5.85714 
chr9:15302537-15302561 6 
chr9:15306517-15306543 5.34615 
chr9:15306934-15306961 5.25926 
chr9:15309511-15309525 6 
chr9:15311268-15311357 5.83146 
chr9:15311677-15311753 5.56579 
chr9:15312824-15312839 6 
chr9:15313482-15313537 5.8 
chr9:15314078-15314101 5.56522 
chr9:15315667-15315692 5.56 
chr9:15316044-15316062 5.77778 
chr9:15316169-15316185 6 
chr9:15317534-15317546 6 
chr9:15318576-15318599 5.91304 
chr9:15318930-15318945 6 
chr9:15320091-15320115 6 
chr9:15320241-15320261 6 
chr9:15320400-15320412 6 
chr9:15321408-15321425 5.76471 
chr9:15322151-15322200 5.95918 
chr9:15323223-15323239 5.875 
chr9:15325513-15325545 5.65625 
chr9:15327184-15327204 5.7 
chr9:15327337-15327352 6 
chr9:15328128-15328147 5.84211 
chr9:15330411-15330444 6 
chr9:15330814-15330829 6 
chr9:15331323-15331345 6 
chr9:15332186-15332201 5.93333 
chr9:15332492-15332528 5.83333 
chr9:15334351-15334363 6 
chr9:15335162-15335209 5.89362 
chr9:15336970-15336990 5.6 
chr9:15337141-15337180 5.64103 
chr9:15339229-15339251 5.90909 
chr9:15339544-15339557 5.92308 
chr9:15340734-15340761 5.59259 
chr9:15341077-15341160 5.6747 
chr9:15341298-15341312 6 
chr9:15341792-15341809 6 
chr9:15342857-15342883 5.73077 
chr9:15343230-15343243 6 
chr9:15343642-15343672 5.63333 
chr9:15343840-15343895 5.72727 
chr9:15345227-15345242 6 
chr9:15345413-15345459 5.84783 
chr9:15345945-15345976 5.87097 
chr9:15346476-15346489 6 
chr9:15348311-15348326 6 
chr9:15349420-15349445 5.84 
chr9:15351003-15351029 6 
chr9:15351703-15351730 6 
chr9:15352262-15352298 5.25 
chr9:15353199-15353240 5.78049 
chr9:15354518-15354531 5.92308 
chr9:15356669-15356693 5.875 
chr9:15357087-15357118 5.58065 
chr9:15358239-15358252 6 
chr9:15358367-15358399 5.40625 
chr9:15359392-15359411 6 
chr9:15360047-15360068 5.52381 
chr9:15360947-15360981 5.82353 
chr9:15363368-15363406 6 
chr9:15364082-15364099 5.76471 
chr9:15364214-15364234 5.75 
chr9:15365212-15365234 6 
chr9:15365806-15365830 6 
chr9:15366533-15366559 5.84615 
chr9:15367886-15367910 5.75 
chr9:15368062-15368098 5.72222 
chr9:15369994-15370018 5.41667 
chr9:15371077-15371098 6 
chr9:15372895-15372919 5.5 
chr9:15373191-15373224 6 
chr9:15373242-15373267 5.6 
chr9:15375331-15375349 5.83333 
chr9:15379099-15379114 6 
chr9:15380266-15380300 5.79412 
chr9:15380975-15380991 5.9375 
chr9:15385461-15385486 5.76 
chr9:15386179-15386256 5.62338 
chr9:15386653-15386674 5.57143 
chr9:15388636-15388648 6 
chr9:15389862-15389883 5.61905 
chr9:15391460-15391488 5.75 
chr9:15392293-15392348 5.38182 
chr9:15393500-15393538 5.55263 
chr9:15393632-15393669 5.51351 
chr9:15394714-15394727 6 
chr9:15395184-15395295 5.7027 
chr9:15395898-15395921 6 
chr9:15396594-15396611 5.88235 
chr9:15397336-15397368 6 
chr9:15400067-15400089 6 
chr9:15402415-15402446 5.12903 
chr9:15402872-15402898 5.92308 
chr9:15405467-15405496 6 
chr9:15405797-15405833 5.83333 
chr9:15406798-15406834 5.19444 
chr9:15407717-15407744 5.55556 
chr9:15407780-15407792 6 
chr9:15408084-15408114 5.93333 
chr9:15408261-15408283 5.81818 
chr9:15408981-15409018 5.89189 
chr9:15409949-15409991 5.69048 
chr9:15410000-15410119 5.7563 
chr9:15412428-15412450 5.90909 
chr9:15413569-15413587 5.88889 
chr9:15414702-15414724 6 
chr9:15415231-15415256 5.84 
chr9:15415649-15415681 5.8125 
chr9:15415981-15415995 6 
chr9:15417302-15417314 6 
chr9:15420100-15420122 5.81818 
chr9:15420422-15420453 5.80645 
chr9:15425205-15425229 5.58333 
chr9:15427333-15427354 5.71429 
chr9:15427784-15427797 5.92308 
chr9:15428109-15428126 6 
chr9:15431600-15431622 5.5 
chr9:15431882-15431900 6 
chr9:15432523-15432545 5.5 
chr9:15432754-15432771 6 
chr9:15434136-15434172 5.47222 
chr9:15434405-15434418 6 
chr9:15435820-15435853 5.57576 
chr9:15436818-15436833 6 
chr9:15440946-15440960 6 
chr9:15441185-15441243 5.43103 
chr9:15441381-15441400 6 
chr9:15443157-15443211 5.77778 
chr9:15447508-15447535 6 
chr9:15448809-15448826 5.76471 
chr9:15449524-15449580 5.89286 
chr9:15454227-15454251 5.875 
chr9:15454934-15454965 5.32258 
chr9:15455682-15455709 5.40741 
chr9:15455871-15455885 5.92857 
chr9:15457903-15457929 5.42308 
chr9:15458532-15458556 5.79167 
chr9:15458942-15458966 5.41667 
chr9:15463213-15463235 6 
chr9:15463491-15463520 6 
chr9:15468121-15468134 6 
chr9:15470633-15470659 5.53846 
chr9:15470932-15470951 6 
chr9:15471856-15471874 5.88889 
chr9:15473898-15473958 5.83333 
chr9:15478125-15478145 6 
chr9:15480915-15480936 6 
chr9:15484291-15484309 5.77778 
chr9:15484723-15484757 5.85294 
chr9:15484909-15484927 6 
chr9:15486068-15486095 5.66667 
chr9:15486993-15487009 5.9375 
chr9:15488327-15488344 5.82353 
chr9:15489606-15489642 5.63889 
chr9:15490680-15490698 6 
chr9:15494563-15494609 5.71739 
chr9:15498412-15498436 5.75 
chr9:15500061-15500080 5.63158 
chr9:15501375-15501400 5.36 
chr9:15501838-15501860 6 
chr9:15503363-15503384 6 
chr9:15503488-15503518 5.7 
chr9:15504956-15504972 6 
chr9:15505648-15505678 5.8 
chr9:15508411-15508435 5.5 
chr9:15510222-15510268 5.36957 
chr9:15511919-15511940 5.57143 
chr9:15513160-15513183 5.95652 
chr9:15515058-15515073 6 
chr9:15515224-15515246 5.63636 
chr9:15515370-15515390 5.75 
chr9:15516931-15516973 6 
chr9:15517270-15517289 5.73684 
chr9:15519092-15519131 5.84615 
chr9:15521108-15521129 5.57143 
chr9:15524072-15524098 5.76923 
chr9:15526103-15526210 5.34579 
chr9:15526526-15526540 6 
chr9:15526942-15526967 5.56 
chr9:15527698-15527720 5.5 
chr9:15528177-15528192 6 
chr9:15529151-15529188 5.7027 
chr9:15529488-15529511 5.91304 
chr9:15530626-15530667 5.97561 
chr9:15530969-15530983 6 
chr9:15531173-15531205 5.65625 
chr9:15532249-15532270 5.95238 
chr9:15532284-15532309 5.4 
chr9:15532831-15532845 6 
chr9:15533610-15533678 5.66176 
chr9:15534425-15534443 5.83333 
chr9:15534613-15534645 6 
chr9:15535153-15535224 5.61972 
chr9:15535626-15535674 5.54167 
chr9:15536138-15536156 6 
chr9:15536554-15536581 5.96296 
chr9:15537153-15537194 5.29268 
chr9:15538459-15538479 5.75 
chr9:15539986-15540025 5.82051 
chr9:15540938-15540961 5.6087 
chr9:15541246-15541272 5.42308 
chr9:15541415-15541451 5.91667 
chr9:15541605-15541629 6 
chr9:15542667-15542684 6 
chr9:15543079-15543111 5.6875 
chr9:15544086-15544111 5.88 
chr9:15545304-15545330 5.5 
chr9:15545851-15545885 5.70588 
chr9:15546307-15546350 5.60465 
chr9:15547547-15547569 5.90909 
chr9:15549345-15549364 5.94737 
chr9:15551208-15551222 6 
chr9:15551652-15551705 5.64151 
chr9:15552268-15552309 6 
chr9:15560419-15560470 5.31373 
chr9:15563136-15563148 6 
chr9:15565084-15565099 6 
chr9:15566555-15566568 6 
chr9:15567025-15567037 6 
chr9:15568259-15568281 5.77273 
chr9:15569811-15569849 6 
chr9:15569901-15569942 5.29268 
chr9:15569960-15569980 5.95 
chr9:15571185-15571207 5.86364 
chr9:15572192-15572211 5.63158 
chr9:15573896-15573911 5.86667 
chr9:15574104-15574151 5.48936 
chr9:15575155-15575176 6 
chr9:15576131-15576171 5.7 
chr9:15576348-15576360 6 
chr9:15578193-15578210 5.76471 
chr9:15578224-15578248 5.625 
chr9:15578405-15578451 6 
chr9:15580364-15580399 5.71429 
chr9:15583406-15583418 6 
chr9:15583864-15583878 5.92857 
chr9:15586789-15586812 5.95652 
chr9:15588698-15588716 6 
chr9:15590224-15590261 5.2973 
chr9:15590746-15590885 5.83453 
chr9:15591635-15591673 5.73684 
chr9:15592341-15592372 5.54839 
chr9:15592852-15592883 5.80645 
chr9:15593779-15593808 5.37931 
chr9:15599833-15599891 5.13793 
chr9:15601477-15601511 5.52941 
chr9:15602622-15602671 5.91837 
chr9:15602955-15602992 5.72973 
chr9:15604902-15604927 5.48 
chr9:15605513-15605530 6 
chr9:15605682-15605702 5.75 
chr9:15608942-15608965 6 
chr9:15609263-15609282 6 
chr9:15610210-15610229 5.84211 
chr9:15610442-15610490 5.77083 
chr9:15612691-15612741 5.24 
chr9:15613506-15613540 5.97059 
chr9:15615098-15615125 5.2963 
chr9:15615355-15615394 5.25641 
chr9:15616419-15616471 5.78846 
chr9:15617687-15617703 6 
chr9:15620955-15620975 5.7 
chr9:15621556-15621569 6 
chr9:15623458-15623500 5.85714 
chr9:15624298-15624320 5.63636 
chr9:15634206-15634246 5.275 
chr9:15636747-15636764 6 
chr9:15637434-15637479 5.46667 
chr9:15637607-15637626 5.63158 
chr9:15642258-15642377 5.65546 
chr9:15651078-15651120 5.45238 
chr9:15651823-15651844 6 
chr9:15652595-15652613 5.94444 
chr9:15660281-15660312 5.58065 
chr9:15661277-15661293 6 
chr9:15662977-15663022 6 
chr9:15663591-15663616 5.96 
chr9:15664565-15664582 6 
chr9:15664692-15664708 6 
chr9:15667945-15668000 5.49091 
chr9:15668555-15668572 6 
chr9:15668815-15668861 5.23913 
chr9:15669950-15669967 6 
chr9:15671328-15671357 5.41379 
chr9:15674136-15674155 5.78947 
chr9:15675185-15675205 5.9 
chr9:15677763-15677783 5.8 
chr9:15677796-15677824 5.60714 
chr9:15677835-15677919 5.71429 
chr9:15678270-15678296 5.34615 
chr9:15679135-15679160 5.32 
chr9:15681416-15681442 5.38462 
chr9:15683776-15683801 5.4 
chr9:15686510-15686530 6 
chr9:15688116-15688144 5.92857 
chr9:15691487-15691509 5.5 
chr9:15691544-15691564 6 
chr9:15693133-15693161 5.60714 
chr9:15694635-15694663 5.64286 
chr9:15698518-15698532 6 
chr9:15698679-15698702 5.73913 
chr9:15700613-15700660 5.51064 
chr9:15701572-15701590 5.94444 
chr9:15702429-15702449 5.9 
chr9:15705089-15705127 5.81579 
chr9:15706214-15706302 5.72727 
chr9:15710280-15710309 5.51724 
chr9:15719384-15719440 5.71429 
chr9:15721440-15721456 6 
chr9:15724439-15724455 5.8125 
chr9:15729899-15729973 5.39189 
chr9:15730625-15730670 5.42222 
chr9:15734529-15734570 5.60976 
chr9:15736653-15736685 5.875 
chr9:15740433-15740446 6 
chr9:15741941-15741967 5.26923 
chr9:15742060-15742088 5.28571 
chr9:15743136-15743176 6 
chr9:15743330-15743345 5.93333 
chr9:15754274-15754296 5.72727 
chr9:15757073-15757110 5.67568 
chr9:15761605-15761649 5.59091 
chr9:15762153-15762165 6 
chr9:15765904-15765916 6 
chr9:15766418-15766441 5.43478 
chr9:15766637-15766661 5.75 
chr9:15767796-15767842 5.71739 
chr9:15771584-15771613 5.17241 
chr9:15772564-15772588 5.625 
chr9:15772966-15772991 5.56 
chr9:15774244-15774270 6 
chr9:15774432-15774447 5.86667 
chr9:15775347-15775367 5.7 
chr9:15776140-15776173 5.69697 
chr9:15777575-15777588 5.92308 
chr9:15778256-15778277 5.52381 
chr9:15778311-15778349 6 
chr9:15778641-15778658 6 
chr9:15784700-15784725 5.52 
chr9:15784926-15784992 5.37879 
chr9:15785870-15785893 5.52174 
chr9:15787095-15787107 6 
chr9:15787513-15787539 5.34615 
chr9:15788578-15788594 5.9375 
chr9:15789130-15789144 6 
chr9:15793549-15793573 6 
chr9:15796815-15796829 6 
chr9:15797938-15797963 5.4 
chr9:15798393-15798432 5.25641 
chr9:15799133-15799159 6 
chr9:15799454-15799472 5.94444 
chr9:15802077-15802103 5.30769 
chr9:15802202-15802249 5.53191 
chr9:15803097-15803116 5.73684 
chr9:15805627-15805639 6 
chr9:15808601-15808621 5.7 
chr9:15809900-15809958 5.5 
chr9:15813581-15813630 5.44898 
chr9:15815402-15815431 5.65517 
chr9:15817335-15817362 5.55556 
chr9:15824342-15824368 5.5 
chr9:15825947-15825974 5.62963 
chr9:15826650-15826682 5.6875 
chr9:15830966-15830980 6 
chr9:15831876-15831900 5.625 
chr9:15831993-15832020 5.74074 
chr9:15832979-15833000 5.85714 
chr9:15836345-15836377 5.8125 
chr9:15837837-15837855 5.77778 
chr9:15844275-15844342 5.20896 
chr9:15845526-15845550 5.54167 
chr9:15848729-15848770 5.34146 
chr9:15849309-15849335 5.30769 
chr9:15853410-15853441 5.58065 
chr9:15853981-15854013 5.71875 
chr9:15857182-15857195 6 
chr9:15857932-15858028 5.6875 
chr9:15859100-15859117 5.76471 
chr9:15859635-15859667 5.96875 
chr9:15860244-15860291 5.23404 
chr9:15860934-15860974 5.6 
chr9:15861687-15861699 6 
chr9:15862175-15862199 5.41667 
chr9:15862234-15862256 5.54545 
chr9:15863027-15863063 5.83333 
chr9:15865322-15865400 5.67949 
chr9:15865840-15865870 5.83333 
chr9:15868484-15868529 5.57778 
chr9:15869509-15869536 5.92593 
chr9:15870925-15870944 5.73684 
chr9:15877177-15877199 6 
chr9:15880447-15880469 5.81818 
chr9:15880624-15880640 6 
chr9:15882974-15883032 5.86207 
chr9:15886753-15886778 6 
chr9:15886958-15886975 5.76471 
chr9:15888937-15888968 5.93548 
chr9:15891212-15891227 5.93333 
chr9:15897522-15897550 5.32143 
chr9:15901081-15901112 5.22581 
chr9:15902243-15902291 5.79167 
chr9:15909399-15909416 6 
chr9:15909823-15909836 6 
chr9:15910170-15910194 6 
chr9:15916104-15916131 5.62963 
chr9:15918921-15918946 5.56 
chr9:15924007-15924037 5.73333 
chr9:15924080-15924106 5.34615 
chr9:15931432-15931471 5.94872 
chr9:15933381-15933402 5.52381 
chr9:15934387-15934435 5.85417 
chr9:15944818-15944880 5.98387 
chr9:15947801-15947840 5.87179 
chr9:15951520-15951546 5.69231 
chr9:15954754-15954777 5.69565 
chr9:15955845-15955864 5.78947 
chr9:15958110-15958144 5.97059 
chr9:15958351-15958381 5.43333 
chr9:15958514-15958556 6 
chr9:15962893-15962930 5.45946 
chr9:15966881-15966924 5.46512 
chr9:15968535-15968551 6 
chr9:15973235-15973273 5.31579 
chr9:15976650-15976689 5.69231 
chr9:15983358-15983390 5.1875 
chr9:15983478-15983516 5.89474 
chr9:15983815-15983850 6 
chr9:15984396-15984476 5.5375 
chr9:15989838-15989889 5.13725 
chr9:15992351-15992378 5.96296 
chr9:15995554-15995571 5.76471 
chr9:15996124-15996153 5.51724 
chr9:15996415-15996434 6 
chr9:15999207-15999347 5.67143 
chr9:15999362-15999427 5.70769 
chr9:16001396-16001410 6 
chr9:16001835-16001848 6 
chr9:16002133-16002149 6 
chr9:16002405-16002438 5.48485 
chr9:16009825-16009848 5.47826 
chr9:16015443-16015465 5.54545 
chr9:16016415-16016434 5.84211 
chr9:16020304-16020341 5.21622 
chr9:16024947-16024966 5.68421 
chr9:16025455-16025477 5.90909 
chr9:16027308-16027332 5.66667 
chr9:16028608-16028651 5.90698 
chr9:16029296-16029309 5.92308 
chr9:16030251-16030281 5.43333 
chr9:16033660-16033696 5.19444 
chr9:16034326-16034359 6 
chr9:16036641-16036663 5.59091 
chr9:16038814-16038846 5.34375 
chr9:16038864-16038877 6 
chr9:16048335-16048366 5.22581 
chr9:16048644-16048693 5.59184 
chr9:16049000-16049052 5.21154 
chr9:16056470-16056497 5.51852 
chr9:16057432-16057460 5.89286 
chr9:16058040-16058065 5.88 
chr9:16058396-16058421 6 
chr9:16059487-16059518 5.87097 
chr9:16062170-16062197 5.88889 
chr9:16062593-16062625 5.4375 
chr9:16065807-16065842 6 
chr9:16066445-16066466 5.90476 
chr9:16066599-16066618 5.63158 
chr9:16069402-16069436 5.82353 
chr9:16069997-16070012 6 
chr9:16073590-16073604 6 
chr9:16075841-16075895 5.96296 
chr9:16077391-16077413 5.72727 
chr9:16078053-16078092 6 
chr9:16080328-16080354 5.46154 
chr9:16087555-16087577 5.90909 
chr9:16095451-16095569 5.31356 
chr9:16095864-16095898 5.94118 
chr9:16098330-16098367 5.40541 
chr9:16102485-16102518 5.39394 
chr9:16104612-16104690 5.5641 
chr9:16107536-16107566 5.43333 
chr9:16107595-16107629 5.26471 
chr9:16107910-16107929 5.84211 
chr9:16109733-16109870 5.36496 
chr9:16111672-16111697 5.52 
chr9:16113978-16113992 6 
chr9:16116225-16116252 5.25926 
chr9:16116568-16116595 5.62963 
chr9:16120274-16120294 5.7 
chr9:16122430-16122465 5.94286 
chr9:16123243-16123269 5.42308 
chr9:16123293-16123337 5.43182 
chr9:16125075-16125097 5.59091 
chr9:16130592-16130615 5.78261 
chr9:16139913-16139968 5.41818 
chr9:16141447-16141488 6 
chr9:16151879-16151901 5.54545 
chr9:16153952-16153973 6 
chr9:16155327-16155371 5.88636 
chr9:16155546-16155566 5.6 
chr9:16156538-16156582 6 
chr9:16157637-16157657 5.65 
chr9:16161124-16161159 5.71429 
chr9:16166495-16166508 6 
chr9:16167911-16167925 6 
chr9:16174600-16174649 5.79592 
chr9:16174702-16174776 5.54054 
chr9:16176500-16176526 5.46154 
chr9:16177385-16177409 5.625 
chr9:16177529-16177545 5.8125 
chr9:16178898-16178932 5.58824 
chr9:16181331-16181380 5.81633 
chr9:16183471-16183492 5.52381 
chr9:16184121-16184153 5.5 
chr9:16184578-16184627 5.53061 
chr9:16187409-16187428 5.63158 
chr9:16190565-16190585 6 
chr9:16192133-16192146 6 
chr9:16192508-16192546 5.31579 
chr9:16195785-16195806 5.71429 
chr9:16197628-16197649 5.95238 
chr9:16197806-16197824 6 
chr9:16198147-16198169 5.77273 
chr9:16199020-16199044 5.625 
chr9:16199148-16199160 6 
chr9:16199840-16199860 5.95 
chr9:16206910-16206925 6 
chr9:16208163-16208211 5.79167 
chr9:16210208-16210255 5.38298 
chr9:16214573-16214588 6 
chr9:16217258-16217284 6 
chr9:16217315-16217332 5.76471 
chr9:16219226-16219243 5.94118 
chr9:16220039-16220058 6 
chr9:16220953-16220981 5.89286 
chr9:16229452-16229481 6 
chr9:16230446-16230470 5.5 
chr9:16231418-16231437 5.68421 
chr9:16235541-16235568 5.37037 
chr9:16238572-16238585 6 
chr9:16239891-16239919 5.32143 
chr9:16240893-16240918 6 
chr9:16242925-16242959 5.26471 
chr9:16244233-16244270 6 
chr9:16249831-16249859 6 
chr9:16256081-16256095 6 
chr9:16261492-16261506 6 
chr9:16262457-16262471 6 
chr9:16262864-16262876 6 
chr9:16267156-16267191 5.34286 
chr9:16267951-16267963 6 
chr9:16269307-16269338 5.45161 
chr9:16270561-16270585 5.79167 
chr9:16270742-16270754 6 
chr9:16272575-16272588 6 
chr9:16272660-16272690 5.3 
chr9:16273393-16273421 5.39286 
chr9:16274520-16274546 5.65385 
chr9:16276511-16276549 5.36842 
chr9:16277361-16277397 5.58333 
chr9:16277537-16277550 6 
chr9:16277649-16277679 5.6 
chr9:16278411-16278430 5.68421 
chr9:16279832-16279877 5.86667 
chr9:16282762-16282805 5.2093 
chr9:16296509-16296532 5.73913 
chr9:16300577-16300604 5.44444 
chr9:16302643-16302662 5.84211 
chr9:16306254-16306279 5.8 
chr9:16306349-16306364 5.93333 
chr9:16307727-16307762 5.4 
chr9:16307861-16307881 6 
chr9:16308326-16308367 5.70732 
chr9:16312236-16312255 6 
chr9:16314273-16314302 5.82759 
chr9:16315104-16315127 5.82609 
chr9:16315658-16315678 6 
chr9:16317054-16317068 6 
chr9:16322773-16322800 5.66667 
chr9:16324780-16324803 5.91304 
chr9:16326635-16326667 5.15625 
chr9:16329592-16329616 5.41667 
chr9:16333196-16333209 6 
chr9:16336722-16336754 6 
chr9:16340086-16340141 5.34545 
chr9:16340163-16340220 5.29825 
chr9:16340395-16340409 6 
chr9:16340690-16340710 6 
chr9:16342605-16342630 5.4 
chr9:16344114-16344133 5.63158 
chr9:16344521-16344538 6 
chr9:16349689-16349701 6 
chr9:16350015-16350029 6 
chr9:16352624-16352654 5.3 
chr9:16358160-16358189 5.34483 
chr9:16358290-16358317 5.25926 
chr9:16358745-16358781 5.36111 
chr9:16359302-16359349 6 
chr9:16365230-16365247 6 
chr9:16366195-16366220 5.32 
chr9:16367420-16367445 6 
chr9:16369032-16369098 5.22727 
chr9:16375912-16375938 5.46154 
chr9:16376335-16376376 5.21951 
chr9:16383327-16383357 5.46667 
chr9:16384133-16384171 5.86842 
chr9:16387277-16387323 5.47826 
chr9:16387526-16387561 5.48571 
chr9:16389691-16389727 6 
chr9:16390390-16390417 5.40741 
chr9:16391788-16391849 5.91803 
chr9:16395514-16395537 5.69565 
chr9:16398108-16398168 5.2 
chr9:16399449-16399546 5.40206 
chr9:16400151-16400182 6 
chr9:16400749-16400784 5.51429 
chr9:16401215-16401253 5.52632 
chr9:16401632-16401661 5.68966 
chr9:16405952-16405976 5.375 
chr9:16406235-16406247 6 
chr9:16407433-16407459 5.30769 
chr9:16409712-16409739 5.48148 
chr9:16412696-16412767 5.73239 
chr9:16413381-16413437 5.32143 
chr9:16414916-16414929 6 
chr9:16417135-16417160 5.68 
chr9:16417307-16417320 6 
chr9:16418533-16418561 5.57143 
chr9:16418662-16418708 5.73913 
chr9:16418871-16418893 6 
chr9:16420460-16420490 5.23333 
chr9:16420659-16420712 5.66038 
chr9:16421329-16421361 5.9375 
chr9:16424617-16424664 5.25532 
chr9:16426323-16426335 6 
chr9:16435167-16435190 6 
chr9:16443062-16443094 5.5625 
chr9:16451757-16451787 5.73333 
chr9:16452419-16452432 6 
chr9:16453806-16453824 5.88889 
chr9:16456528-16456543 6 
chr9:16458365-16458385 5.7 
chr9:16463292-16463307 6 
chr9:16464092-16464113 5.7619 
chr9:16464363-16464394 5.3871 
chr9:16464546-16464573 5.59259 
chr9:16465421-16465445 5.625 
chr9:16467829-16467853 5.79167 
chr9:16468024-16468052 5.78571 
chr9:16468384-16468407 6 
chr9:16469990-16470008 6 
chr9:16471290-16471304 6 
chr9:16473872-16473901 5.48276 
chr9:16476544-16476576 5.59375 
chr9:16479247-16479289 6 
chr9:16480042-16480076 5.47059 
chr9:16485081-16485140 5.69492 
chr9:16485806-16485827 5.71429 
chr9:16486237-16486263 5.73077 
chr9:16494149-16494163 5.92857 
chr9:16494974-16494986 6 
chr9:16495878-16495918 5.875 
chr9:16496223-16496254 5.96774 
chr9:16497976-16498311 5.84478 
chr9:16499363-16499385 5.54545 
chr9:16499511-16499540 5.72414 
chr9:16504289-16504308 5.68421 
chr9:16504321-16504340 5.68421 
chr9:16504624-16504637 5.92308 
chr9:16505121-16505160 6 
chr9:16506492-16506537 5.77778 
chr9:16506736-16506772 5.77778 
chr9:16507248-16507268 6 
chr9:16511103-16511119 6 
chr9:16511418-16511443 6 
chr9:16512473-16512500 5.66667 
chr9:16513138-16513152 6 
chr9:16513297-16513317 6 
chr9:16514780-16514802 5.90909 
chr9:16515714-16515735 5.61905 
chr9:16516650-16516665 5.86667 
chr9:16518424-16518447 5.95652 
chr9:16518563-16518626 5.87302 
chr9:16523467-16523500 5.90909 
chr9:16524471-16524500 5.27586 
chr9:16525129-16525158 5.51724 
chr9:16525288-16525303 5.93333 
chr9:16526186-16526213 5.59259 
chr9:16526465-16526486 6 
chr9:16527061-16527084 5.52174 
chr9:16529836-16529859 5.6087 
chr9:16530150-16530172 6 
chr9:16531575-16531591 5.875 
chr9:16539507-16539877 5.71892 
chr9:16540154-16540172 6 
chr9:16542358-16542387 5.62069 
chr9:16545119-16545146 5.33333 
chr9:16548381-16548411 5.73333 
chr9:16553146-16553158 6 
chr9:16557827-16557872 5.64444 
chr9:16558931-16558947 5.875 
chr9:16562000-16562023 5.47826 
chr9:16565804-16565836 5.4375 
chr9:16569000-16569026 5.46154 
chr9:16570962-16570988 5.73077 
chr9:16573219-16573252 5.75758 
chr9:16573755-16573775 5.75 
chr9:16579275-16579293 5.72222 
chr9:16582890-16582939 5.79592 
chr9:16585204-16585229 5.52 
chr9:16586592-16586614 5.81818 
chr9:16587197-16587209 6 
chr9:16589495-16589517 6 
chr9:16589869-16589897 5.39286 
chr9:16593000-16593023 5.95652 
chr9:16596371-16596405 5.23529 
chr9:16597806-16597836 5.53333 
chr9:16602266-16602295 5.31034 
chr9:16604800-16604820 5.85 
chr9:16605782-16605799 6 
chr9:16606640-16606673 5.69697 
chr9:16608376-16608401 5.36 
chr9:16614781-16614802 5.95238 
chr9:16614956-16614997 6 
chr9:16616391-16616405 6 
chr9:16616686-16616741 5.6 
chr9:16616766-16616832 5.80303 
chr9:16617213-16617230 5.88235 
chr9:16617525-16617537 6 
chr9:16619324-16619342 6 
chr9:16626676-16626693 6 
chr9:16629342-16629373 5.41935 
chr9:16634500-16634512 6 
chr9:16636924-16636946 5.54545 
chr9:16637084-16637108 5.375 
chr9:16641767-16641795 5.60714 
chr9:16643303-16643315 6 
chr9:16644817-16644842 6 
chr9:16652322-16652350 5.17857 
chr9:16659086-16659111 5.48 
chr9:16659604-16659618 6 
chr9:16660746-16660773 5.40741 
chr9:16664688-16664733 6 
chr9:16665368-16665494 5.94444 
chr9:16667070-16667124 5.94444 
chr9:16668160-16668181 5.66667 
chr9:16673428-16673457 5.86207 
chr9:16675149-16675172 5.43478 
chr9:16676060-16676072 6 
chr9:16677569-16677600 5.83871 
chr9:16678066-16678111 5.26667 
chr9:16678250-16678289 5.92308 
chr9:16680213-16680228 6 
chr9:16681573-16681604 5.70968 
chr9:16689105-16689136 5.48387 
chr9:16689161-16689185 6 
chr9:16690460-16690479 6 
chr9:16691500-16691520 5.9 
chr9:16691807-16691820 6 
chr9:16693125-16693142 6 
chr9:16695286-16695307 5.66667 
chr9:16695500-16695546 5.65217 
chr9:16697352-16697372 5.7 
chr9:16699094-16699132 5.60526 
chr9:16700929-16700949 5.85 
chr9:16701936-16701950 6 
chr9:16702536-16702549 6 
chr9:16704678-16704701 5.78261 
chr9:16705131-16705148 6 
chr9:16706196-16706224 5.35714 
chr9:16713443-16713461 6 
chr9:16725204-16725243 5.89744 
chr9:16725983-16726011 5.82143 
chr9:16726557-16726571 6 
chr9:16727109-16727144 5.51429 
chr9:16727183-16727213 5.5 
chr9:16727754-16727781 5.37037 
chr9:16727941-16727967 5.53846 
chr9:16728084-16728114 5.26667 
chr9:16729939-16729989 5.32 
chr9:16732155-16732184 5.82759 
chr9:16735394-16735410 6 
chr9:16735491-16735507 5.9375 
chr9:16736212-16736241 5.72414 
chr9:16736441-16736486 5.53333 
chr9:16737236-16737263 5.77778 
chr9:16738047-16738080 5.27273 
chr9:16738803-16738839 5.30556 
chr9:16741955-16741972 6 
chr9:16743953-16743977 6 
chr9:16746351-16746375 5.625 
chr9:16748111-16748149 5.31579 
chr9:16748838-16748857 6 
chr9:16748899-16748967 5.36765 
chr9:16751603-16751713 5.89091 
chr9:16756988-16757000 6 
chr9:16759722-16759734 6 
chr9:16760876-16760894 5.83333 
chr9:16761243-16761265 5.81818 
chr9:16764882-16764954 5.47222 
chr9:16765780-16765795 6 
chr9:16767963-16767977 6 
chr9:16773961-16773990 5.93103 
chr9:16777124-16777176 5.59615 
chr9:16777698-16777711 6 
chr9:16779112-16779147 5.94286 
chr9:16779299-16779312 6 
chr9:16780233-16780262 5.82759 
chr9:16782281-16782332 5.4902 
chr9:16784315-16784341 5.65385 
chr9:16785556-16785570 6 
chr9:16788550-16788563 6 
chr9:16790815-16790829 6 
chr9:16793646-16793676 6 
chr9:16793835-16793876 5.78049 
chr9:16796569-16796688 5.84874 
chr9:16799306-16799324 5.88889 
chr9:16800222-16800238 5.8125 
chr9:16801729-16801749 5.8 
chr9:16805711-16805729 6 
chr9:16806369-16806402 5.78788 
chr9:16807521-16807560 5.15385 
chr9:16808477-16808500 5.95652 
chr9:16810462-16810474 6 
chr9:16811225-16811249 5.95833 
chr9:16811550-16811568 6 
chr9:16812788-16812804 5.875 
chr9:16813791-16813827 5.75 
chr9:16818080-16818113 5.39394 
chr9:16820120-16820135 6 
chr9:16821231-16821250 5.73684 
chr9:16822090-16822115 6 
chr9:16823425-16823449 5.79167 
chr9:16825611-16825628 5.88235 
chr9:16826597-16826613 5.8125 
chr9:16826808-16826847 5.61538 
chr9:16836792-16836813 5.52381 
chr9:16840046-16840071 5.6 
chr9:16842740-16842771 5.48387 
chr9:16843428-16843452 5.41667 
chr9:16843832-16843857 5.72 
chr9:16843958-16843976 5.77778 
chr9:16844478-16844508 5.9 
chr9:16845718-16845735 5.88235 
chr9:16846137-16846153 5.9375 
chr9:16847394-16847414 5.7 
chr9:16849350-16849369 6 
chr9:16853404-16853416 6 
chr9:16853865-16853883 5.94444 
chr9:16855132-16855146 6 
chr9:16856175-16856199 5.5 
chr9:16856253-16856296 5.83721 
chr9:16857478-16857500 5.90909 
chr9:16858843-16858872 6 
chr9:16861179-16861195 6 
chr9:16861360-16861374 6 
chr9:16861986-16862004 5.72222 
chr9:16862888-16862925 5.59459 
chr9:16864174-16864204 5.23333 
chr9:16865033-16865045 6 
chr9:16866661-16866678 6 
chr9:16867689-16867703 6 
chr9:16868792-16868804 6 
chr9:16869411-16869425 6 
chr9:16870794-16870821 5.74074 
chr9:16871202-16871230 5.28571 
chr9:16871261-16871274 6 
chr9:16872282-16872297 6 
chr9:16872779-16872797 5.77778 
chr9:16874230-16874253 5.6087 
chr9:16874437-16874464 5.7037 
chr9:16876443-16876479 5.69444 
chr9:16878447-16878459 6 
chr9:16880225-16880242 6 
chr9:16881084-16881098 6 
chr9:16881249-16881266 5.82353 
chr9:16881479-16881500 5.52381 
chr9:16882634-16882651 6 
chr9:16882661-16882674 6 
chr9:16883181-16883198 6 
chr9:16884048-16884069 5.61905 
chr9:16884167-16884208 5.5122 
chr9:16885538-16885603 5.38462 
chr9:16886367-16886388 6 
chr9:16888077-16888099 5.72727 
chr9:16888347-16888367 5.65 
chr9:16888753-16888859 5.23585 
chr9:16889803-16889824 5.57143 
chr9:16890214-16890227 6 
chr9:16890684-16890712 6 
chr9:16892783-16892805 6 
chr9:16892882-16892914 5.9375 
chr9:16893259-16893280 5.95238 
chr9:16894635-16894669 5.88235 
chr9:16895058-16895090 5.28125 
chr9:16896288-16896302 6 
chr9:16896513-16896535 5.95455 
chr9:16897034-16897048 6 
chr9:16898065-16898088 5.47826 
chr9:16900648-16900683 5.57143 
chr9:16900984-16900996 6 
chr9:16901576-16901589 6 
chr9:16902123-16902173 5.66 
chr9:16903115-16903136 5.95238 
chr9:16903460-16903476 6 
chr9:16905124-16905207 5.87952 
chr9:16905598-16905636 5.97368 
chr9:16906477-16906510 5.69697 
chr9:16907613-16907835 5.66216 
chr9:16907847-16908025 5.71348 
chr9:16908493-16908525 5.5625 
chr9:16908534-16908605 5.77465 
chr9:16908977-16908994 5.88235 
chr9:16911992-16912019 5.96296 
chr9:16913161-16913180 5.84211 
chr9:16913475-16913500 5.56 
chr9:16913797-16913852 5.29091 
chr9:16914555-16914568 6 
chr9:16916023-16916054 5.48387 
chr9:16916741-16916785 5.20455 
chr9:16919000-16919030 5.6 
chr9:16920334-16920353 6 
chr9:16921331-16921351 5.9 
chr9:16921734-16921753 5.63158 
chr9:16922566-16922599 5.60606 
chr9:16924009-16924054 5.6 
chr9:16924898-16924939 5.39024 
chr9:16924989-16925017 5.85714 
chr9:16925526-16925555 5.65517 
chr9:16925710-16925727 6 
chr9:16927369-16927390 5.7619 
chr9:16929084-16929114 5.76667 
chr9:16930454-16930469 6 
chr9:16931157-16931174 6 
chr9:16932774-16932829 5.83636 
chr9:16934456-16934470 6 
chr9:16934879-16934893 6 
chr9:16937410-16937439 5.2069 
chr9:16938066-16938106 5.75 
chr9:16938402-16938588 5.78495 
chr9:16939935-16940075 5.77143 
chr9:16943283-16943327 6 
chr9:16943986-16944004 5.83333 
chr9:16948216-16948255 5.76923 
chr9:16949298-16949328 5.7 
chr9:16949567-16949591 6 
chr9:16952422-16952439 6 
chr9:16952593-16952619 5.65385 
chr9:16952796-16952819 5.91304 
chr9:16954485-16954504 5.78947 
chr9:16955274-16955315 6 
chr9:16957651-16957666 6 
chr9:16959932-16959980 5.25 
chr9:16961296-16961322 5.96154 
chr9:16962461-16962484 6 
chr9:16964835-16964875 5.95 
chr9:16965274-16965310 5.86111 
chr9:16966303-16966323 6 
chr9:16966908-16966926 5.77778 
chr9:16967613-16967634 6 
chr9:16968053-16968068 6 
chr9:16969814-16969846 5.375 
chr9:16971657-16971687 5.73333 
chr9:16972420-16972443 6 
chr9:16973775-16973799 5.54167 
chr9:16975256-16975299 6 
chr9:16975939-16975962 5.82609 
chr9:16976715-16976757 5.97619 
chr9:16978343-16978363 6 
chr9:16978594-16978648 5.46296 
chr9:16979152-16979191 5.30769 
chr9:16979932-16979949 5.82353 
chr9:16980234-16980269 5.22857 
chr9:16980413-16980451 5.28947 
chr9:16985342-16985363 6 
chr9:16985653-16985668 6 
chr9:16987053-16987095 5.52381 
chr9:16987953-16987974 5.61905 
chr9:16989312-16989335 5.56522 
chr9:16990772-16990794 5.5 
chr9:16991632-16991644 6 
chr9:16993939-16993964 5.92 
chr9:16998667-16998680 6 
chr9:16999143-16999162 5.73684 
chr9:17000010-17000097 5.51724 
chr9:17001074-17001092 5.77778 
chr9:17003253-17003280 5.81481 
chr9:17004754-17004767 6 
chr9:17006300-17006323 5.47826 
chr9:17008331-17008358 5.33333 
chr9:17008748-17008771 5.65217 
chr9:17008968-17008989 5.80952 
chr9:17016719-17016732 5.92308 
chr9:17016935-17016965 5.73333 
chr9:17017648-17017672 5.70833 
chr9:17019907-17019921 6 
chr9:17020670-17020701 5.70968 
chr9:17023088-17023114 5.57692 
chr9:17023805-17023826 5.57143 
chr9:17027314-17027332 6 
chr9:17028436-17028452 6 
chr9:17031280-17031305 6 
chr9:17031423-17031452 5.72414 
chr9:17033527-17033562 5.31429 
chr9:17034722-17034746 5.54167 
chr9:17035049-17035067 6 
chr9:17036325-17036338 6 
chr9:17037749-17037789 5.95 
chr9:17038539-17038577 5.65789 
chr9:17040624-17040658 5.67647 
chr9:17043403-17043477 5.94595 
chr9:17043769-17043823 5.7963 
chr9:17045759-17045785 5.46154 
chr9:17045920-17045947 5.77778 
chr9:17047655-17047669 6 
chr9:17048845-17048877 5.5625 
chr9:17051272-17051291 5.73684 
chr9:17051944-17052000 5.30357 
chr9:17052526-17052539 6 
chr9:17054217-17054249 5.34375 
chr9:17054836-17054870 5.79412 
chr9:17058492-17058521 5.86207 
chr9:17058783-17058847 5.9375 
chr9:17059960-17059979 5.73684 
chr9:17066254-17066273 6 
chr9:17067293-17067313 6 
chr9:17069987-17070008 5.7619 
chr9:17074230-17074252 5.77273 
chr9:17075230-17075249 5.89474 
chr9:17075354-17075558 5.73529 
chr9:17077175-17077188 6 
chr9:17077290-17077331 5.7561 
chr9:17079391-17079418 5.96296 
chr9:17080028-17080041 6 
chr9:17083812-17083824 6 
chr9:17088000-17088013 6 
chr9:17088546-17088571 5.88 
chr9:17090404-17090425 6 
chr9:17094253-17094282 5.44828 
chr9:17095251-17095283 5.6875 
chr9:17098469-17098503 5.97059 
chr9:17101430-17101443 6 
chr9:17103508-17103532 5.45833 
chr9:17105799-17105835 5.61111 
chr9:17106630-17106650 5.75 
chr9:17107438-17107468 5.16667 
chr9:17108427-17108450 5.56522 
chr9:17111237-17111266 5.44828 
chr9:17112233-17112262 5.24138 
chr9:17114740-17114769 6 
chr9:17115667-17115682 6 
chr9:17116054-17116080 5.26923 
chr9:17118895-17118944 5.67347 
chr9:17118973-17119358 5.81039 
chr9:17119384-17119579 5.47179 
chr9:17122542-17122574 6 
chr9:17125151-17125167 6 
chr9:17125434-17125451 6 
chr9:17126727-17126740 6 
chr9:17127927-17127947 6 
chr9:17128622-17128653 5.22581 
chr9:17128836-17128858 5.5 
chr9:17129632-17129644 6 
chr9:17132893-17132908 6 
chr9:17133238-17133254 5.875 
chr9:17134211-17134225 6 
chr9:17138939-17138952 5.92308 
chr9:17139005-17139034 5.41379 
chr9:17139074-17139100 5.84615 
chr9:17142081-17142096 6 
chr9:17144802-17144845 5.97674 
chr9:17146789-17146816 5.2963 
chr9:17148808-17148825 6 
chr9:17149500-17149527 5.96296 
chr9:17151419-17151449 5.8 
chr9:17156721-17156763 5.7619 
chr9:17159129-17159155 5.53846 
chr9:17162101-17162125 5.66667 
chr9:17164309-17164323 6 
chr9:17164343-17164370 5.44444 
chr9:17164455-17164475 6 
chr9:17164812-17164846 6 
chr9:17168448-17168472 5.66667 
chr9:17171178-17171231 5.79245 
chr9:17174696-17174715 5.78947 
chr9:17176008-17176038 5.93333 
chr9:17176083-17176097 6 
chr9:17177030-17177056 5.30769 
chr9:17179241-17179263 5.77273 
chr9:17180195-17180236 5.34146 
chr9:17180344-17180375 5.96774 
chr9:17185525-17185556 5.58065 
chr9:17185769-17185807 5.71053 
chr9:17187984-17188025 5.73171 
chr9:17189071-17189093 6 
chr9:17189470-17189495 6 
chr9:17192237-17192249 6 
chr9:17196012-17196034 5.5 
chr9:17196631-17196718 5.4023 
chr9:17197401-17197414 6 
chr9:17198373-17198396 5.78261 
chr9:17198532-17198545 6 
chr9:17199201-17199222 6 
chr9:17202644-17202663 6 
chr9:17203537-17203568 5.77419 
chr9:17204333-17204362 5.68966 
chr9:17205288-17205361 5.43836 
chr9:17206672-17206708 5.75 
chr9:17207178-17207207 5.82759 
chr9:17210045-17210073 5.75 
chr9:17216592-17216657 5.35385 
chr9:17217686-17217718 5.53125 
chr9:17217903-17217950 5.25532 
chr9:17222113-17222132 6 
chr9:17224000-17224014 5.92857 
chr9:17225577-17225638 5.40984 
chr9:17226906-17226944 5.89474 
chr9:17227311-17227331 5.6 
chr9:17230489-17230521 5.4375 
chr9:17236345-17236378 5.36364 
chr9:17237038-17237056 6 
chr9:17237352-17237399 6 
chr9:17244200-17244223 5.91304 
chr9:17245705-17245738 5.21212 
chr9:17247768-17247788 5.7 
chr9:17248505-17248571 5.5303 
chr9:17249332-17249360 5.71429 
chr9:17250707-17250740 5.75758 
chr9:17253442-17253458 6 
chr9:17255947-17255971 5.58333 
chr9:17255987-17256013 5.53846 
chr9:17256684-17256712 5.17857 
chr9:17260543-17260567 5.41667 
chr9:17260649-17260683 5.88235 
chr9:17262730-17262751 5.57143 
chr9:17263031-17263052 5.57143 
chr9:17263180-17263199 5.63158 
chr9:17267732-17267785 5.24528 
chr9:17270038-17270051 5.92308 
chr9:17270945-17270961 6 
chr9:17272010-17272127 5.69231 
chr9:17274451-17274532 5.75309 
chr9:17274542-17274588 5.36957 
chr9:17277257-17277274 5.94118 
chr9:17279861-17279875 6 
chr9:17281258-17281270 6 
chr9:17284013-17284031 5.88889 
chr9:17285142-17285162 5.7 
chr9:17294318-17294354 5.5 
chr9:17294767-17294932 5.72121 
chr9:17295967-17296032 5.93846 
chr9:17296227-17296255 5.67857 
chr9:17297047-17297072 5.32 
chr9:17299239-17299260 6 
chr9:17299738-17299775 5.62162 
chr9:17299822-17299848 5.69231 
chr9:17301702-17301721 5.63158 
chr9:17302083-17302126 5.81395 
chr9:17306144-17306170 5.73077 
chr9:17307970-17308011 6 
chr9:17308970-17309003 5.87879 
chr9:17311448-17311460 6 
chr9:17311806-17311825 5.94737 
chr9:17312341-17312397 5.78571 
chr9:17312551-17312569 6 
chr9:17318010-17318038 5.89286 
chr9:17318836-17318872 6 
chr9:17320490-17320512 5.90909 
chr9:17325168-17325186 6 
chr9:17325355-17325406 5.78431 
chr9:17325553-17325585 5.6875 
chr9:17327211-17327224 6 
chr9:17328877-17328900 5.52174 
chr9:17332657-17332691 5.20588 
chr9:17334418-17334440 6 
chr9:17334908-17334924 6 
chr9:17335922-17335939 6 
chr9:17338108-17338172 5.78125 
chr9:17338335-17338348 6 
chr9:17340145-17340161 5.875 
chr9:17345409-17345436 5.22222 
chr9:17346306-17346345 5.48718 
chr9:17347671-17347703 5.8125 
chr9:17347820-17347840 5.7 
chr9:17348509-17348541 5.9375 
chr9:17349684-17349713 5.24138 
chr9:17350887-17350914 5.33333 
chr9:17352387-17352423 5.88889 
chr9:17353284-17353298 6 
chr9:17356061-17356085 5.66667 
chr9:17357577-17357625 6 
chr9:17358522-17358549 5.2963 
chr9:17358996-17359025 5.86207 
chr9:17359723-17359743 6 
chr9:17359895-17359917 5.90909 
chr9:17361041-17361071 5.26667 
chr9:17362339-17362360 5.61905 
chr9:17363527-17363569 5.59524 
chr9:17366289-17366319 5.9 
chr9:17372082-17372169 5.16092 
chr9:17373510-17373534 5.375 
chr9:17376334-17376361 5.51852 
chr9:17376419-17376462 5.83721 
chr9:17377559-17377579 6 
chr9:17378526-17378577 5.31373 
chr9:17383098-17383123 5.56 
chr9:17383528-17383550 5.5 
chr9:17386159-17386184 5.32 
chr9:17387943-17387955 6 
chr9:17390233-17390249 6 
chr9:17391783-17391799 5.875 
chr9:17396513-17396532 5.63158 
chr9:17400131-17400148 5.88235 
chr9:17404736-17404748 6 
chr9:17405262-17405295 5.30303 
chr9:17405771-17405805 6 
chr9:17408126-17408145 6 
chr9:17410649-17410679 5.76667 
chr9:17412860-17412885 5.68 
chr9:17417293-17417317 5.375 
chr9:17419107-17419130 5.82609 
chr9:17420787-17420809 5.59091 
chr9:17427281-17427293 6 
chr9:17428914-17428939 5.36 
chr9:17432190-17432211 6 
chr9:17433018-17433031 6 
chr9:17433614-17433639 5.68 
chr9:17437791-17437830 5.69231 
chr9:17440406-17440432 5.65385 
chr9:17449488-17449514 5.53846 
chr9:17450823-17450853 5.56667 
chr9:17455701-17455832 5.8626 
chr9:17456278-17456300 5.63636 
chr9:17457483-17457515 5.4375 
chr9:17458215-17458227 6 
chr9:17461170-17461203 5.45455 
chr9:17461736-17461756 5.7 
chr9:17462758-17462799 5.39024 
chr9:17463928-17463957 5.75862 
chr9:17465112-17465131 5.78947 
chr9:17470000-17470027 5.40741 
chr9:17473589-17473614 5.96 
chr9:17473831-17473860 5.44828 
chr9:17475368-17475396 5.39286 
chr9:17475500-17475550 5.26 
chr9:17475861-17475883 5.63636 
chr9:17483079-17483112 5.30303 
chr9:17484935-17484979 5.18182 
chr9:17490775-17490808 5.30303 
chr9:17492261-17492280 6 
chr9:17494874-17494891 6 
chr9:17497866-17497895 5.44828 
chr9:17500379-17500407 5.32143 
chr9:17503218-17503245 5.33333 
chr9:17505389-17505402 5.92308 
chr9:17508206-17508234 5.21429 
chr9:17510269-17510302 5.45455 
chr9:17511629-17511693 5.64062 
chr9:17512809-17512827 6 
chr9:17517389-17517450 5.55738 
chr9:17518013-17518053 5.85 
chr9:17519083-17519100 6 
chr9:17521241-17521288 5.70213 
chr9:17524178-17524215 5.40541 
chr9:17525906-17525946 5.85 
chr9:17528935-17528957 5.63636 
chr9:17531874-17531901 5.22222 
chr9:17532163-17532191 5.28571 
chr9:17533478-17533500 5.90909 
chr9:17537023-17537046 5.73913 
chr9:17545415-17545434 5.63158 
chr9:17552167-17552189 6 
chr9:17553956-17553976 5.8 
chr9:17553990-17554352 5.84807 
chr9:17556334-17556368 5.88235 
chr9:17561438-17561458 5.7 
chr9:17562368-17562395 5.40741 
chr9:17562933-17562950 6 
chr9:17564132-17564166 5.47059 
chr9:17566847-17566863 6 
chr9:17569803-17569831 6 
chr9:17570860-17570883 5.78261 
chr9:17575065-17575081 6 
chr9:17576380-17576399 5.63158 
chr9:17581681-17581703 5.90909 
chr9:17584500-17584515 6 
chr9:17585604-17585631 5.25926 
chr9:17585669-17585720 5.58824 
chr9:17587198-17587218 6 
chr9:17587881-17587914 5.60606 
chr9:17589072-17589117 5.26667 
chr9:17600884-17600899 6 
chr9:17601228-17601242 6 
chr9:17604448-17604466 5.72222 
chr9:17604975-17604987 6 
chr9:17606082-17606101 6 
chr9:17608145-17608158 6 
chr9:17612187-17612226 5.61538 
chr9:17614293-17614316 6 
chr9:17615656-17615677 6 
chr9:17618791-17618810 6 
chr9:17618870-17618889 5.84211 
chr9:17619675-17619693 5.94444 
chr9:17622928-17623084 5.86538 
chr9:17623703-17623730 6 
chr9:17628409-17628446 6 
chr9:17632380-17632398 5.77778 
chr9:17632603-17632628 5.56 
chr9:17638153-17638183 5.8 
chr9:17640711-17640741 5.3 
chr9:17642864-17642893 5.7931 
chr9:17645149-17645179 5.86667 
chr9:17647409-17647433 5.75 
chr9:17647945-17647959 6 
chr9:17650362-17650382 5.85 
chr9:17652303-17652345 5.30952 
chr9:17656280-17656304 5.625 
chr9:17656767-17656787 5.75 
chr9:17659442-17659455 6 
chr9:17661158-17661183 5.96 
chr9:17662701-17662719 6 
chr9:17664643-17664718 5.30667 
chr9:17664906-17664955 5.22449 
chr9:17665865-17665880 6 
chr9:17666543-17666572 6 
chr9:17673139-17673162 5.86957 
chr9:17673316-17673328 6 
chr9:17674241-17674277 5.52778 
chr9:17675942-17675962 6 
chr9:17677622-17677636 6 
chr9:17686785-17686804 5.63158 
chr9:17693559-17693577 5.77778 
chr9:17694861-17694878 6 
chr9:17699151-17699169 6 
chr9:17702191-17702225 5.70588 
chr9:17709634-17709655 5.57143 
chr9:17709678-17709707 6 
chr9:17712818-17712862 5.77273 
chr9:17714168-17714201 5.30303 
chr9:17715179-17715201 5.77273 
chr9:17716934-17716962 5.5 
chr9:17719893-17719919 5.30769 
chr9:17721954-17721966 6 
chr9:17722500-17722527 5.74074 
chr9:17724556-17724601 5.31111 
chr9:17727491-17727507 5.875 
chr9:17728435-17728485 5.58 
chr9:17731376-17731466 5.57778 
chr9:17733248-17733286 5.55263 
chr9:17734091-17734113 5.81818 
chr9:17736167-17736212 5.48889 
chr9:17737350-17737383 5.33333 
chr9:17738457-17738587 5.57692 
chr9:17738624-17738667 5.90698 
chr9:17740461-17740488 6 
chr9:17741292-17741326 5.35294 
chr9:17742827-17742853 5.61538 
chr9:17743521-17743556 5.57143 
chr9:17743567-17743594 6 
chr9:17743954-17743968 6 
chr9:17744367-17744389 5.59091 
chr9:17746072-17746087 5.86667 
chr9:17747662-17747685 5.6087 
chr9:17751448-17751500 5.69231 
chr9:17752476-17752500 5.54167 
chr9:17754670-17754688 5.83333 
chr9:17756309-17756328 6 
chr9:17756463-17756482 5.68421 
chr9:17758559-17758588 6 
chr9:17760409-17760503 5.74468 
chr9:17760871-17760908 5.35135 
chr9:17762120-17762139 6 
chr9:17768368-17768384 6 
chr9:17776469-17776493 5.70833 
chr9:17780467-17780486 5.63158 
chr9:17782229-17782264 5.22857 
chr9:17791469-17791500 5.16129 
chr9:17797818-17797839 6 
chr9:17798986-17799000 5.92857 
chr9:17802363-17802396 5.18182 
chr9:17803894-17803927 5.9697 
chr9:17804238-17804251 5.92308 
chr9:17805178-17805206 5.5 
chr9:17808710-17808742 5.34375 
chr9:17808830-17808859 5.17241 
chr9:17812563-17812581 6 
chr9:17813878-17813896 6 
chr9:17816085-17816107 6 
chr9:17816328-17816399 5.80282 
chr9:17819550-17819574 6 
chr9:17820031-17820046 6 
chr9:17822831-17822878 5.38298 
chr9:17824038-17824050 6 
chr9:17825836-17825856 5.85 
chr9:17825891-17825921 5.3 
chr9:17826471-17826500 5.72414 
chr9:17828632-17828667 5.54286 
chr9:17831308-17831322 6 
chr9:17831470-17831489 5.73684 
chr9:17832724-17832747 6 
chr9:17833226-17833243 5.76471 
chr9:17835886-17835925 6 
chr9:17837110-17837128 6 
chr9:17840142-17840173 5.35484 
chr9:17841285-17841304 5.68421 
chr9:17842947-17842967 6 
chr9:17843815-17843828 6 
chr9:17846340-17846371 5.77419 
chr9:17847290-17847339 5.73469 
chr9:17849890-17849909 6 
chr9:17850590-17850631 5.60976 
chr9:17853081-17853108 5.37037 
chr9:17855227-17855241 5.92857 
chr9:17855958-17855973 6 
chr9:17857374-17857420 5.91304 
chr9:17860633-17860655 6 
chr9:17866630-17866645 6 
chr9:17867765-17867784 6 
chr9:17867937-17868040 5.50485 
chr9:17873353-17873379 5.26923 
chr9:17873539-17873558 5.89474 
chr9:17875468-17875482 6 
chr9:17878524-17878555 5.3871 
chr9:17880143-17880214 5.50704 
chr9:17882266-17882287 5.57143 
chr9:17882576-17882596 5.6 
chr9:17882712-17882745 5.27273 
chr9:17882819-17882841 5.72727 
chr9:17886032-17886057 6 
chr9:17886071-17886113 5.64286 
chr9:17889610-17889633 5.73913 
chr9:17890597-17890613 6 
chr9:17891342-17891364 5.90909 
chr9:17891573-17891597 6 
chr9:17898592-17898606 6 
chr9:17898995-17899014 6 
chr9:17904883-17904923 6 
chr9:17905725-17905770 6 
chr9:17906512-17906550 5.23684 
chr9:17913019-17913035 6 
chr9:17922085-17922110 5.4 
chr9:17925700-17925720 5.7 
chr9:17927280-17927455 5.45714 
chr9:17927471-17927504 5.24242 
chr9:17927966-17928005 5.94872 
chr9:17934900-17934914 6 
chr9:17937625-17937644 5.78947 
chr9:17939667-17939681 5.92857 
chr9:17940710-17940739 6 
chr9:17940780-17940821 5.36585 
chr9:17943086-17943120 5.76471 
chr9:17945812-17945831 5.63158 
chr9:17945959-17945976 5.82353 
chr9:17946049-17946104 5.90909 
chr9:17947123-17947175 5.32692 
chr9:17947300-17947339 5.89744 
chr9:17947561-17947581 5.7 
chr9:17950500-17950544 5.54545 
chr9:17952105-17952127 5.90909 
chr9:17952896-17952949 5.69811 
chr9:17958688-17958714 5.80769 
chr9:17959440-17959469 6 
chr9:17960711-17960744 5.39394 
chr9:17964861-17964879 6 
chr9:17966500-17966530 5.16667 
chr9:17972133-17972173 5.675 
chr9:17974726-17974749 5.47826 
chr9:17976651-17976766 5.53043 
chr9:17979350-17979375 5.52 
chr9:17980382-17980430 5.1875 
chr9:17982615-17982640 5.96 
chr9:17983030-17983081 5.84314 
chr9:17985325-17985361 5.47222 
chr9:17988545-17988567 5.90909 
chr9:17994088-17994114 6 
chr9:18000285-18000303 5.72222 
chr9:18009196-18009235 5.20513 
chr9:18014697-18014724 5.40741 
chr9:18022967-18022995 5.28571 
chr9:18024239-18024260 5.52381 
chr9:18038342-18038362 5.7 
chr9:18049614-18049634 5.85 
chr9:18051531-18051558 5.7037 
chr9:18054150-18054169 5.89474 
chr9:18058131-18058155 5.45833 
chr9:18060121-18060159 5.36842 
chr9:18064952-18064981 6 
chr9:18065983-18066007 6 
chr9:18067380-18067402 5.63636 
chr9:18068302-18068345 5.4186 
chr9:18069402-18069418 6 
chr9:18072515-18072556 5.36585 
chr9:18074469-18074601 5.83333 
chr9:18075000-18075031 5.29032 
chr9:18077079-18077091 6 
chr9:18079680-18079736 5.94643 
chr9:18080253-18080276 5.52174 
chr9:18084519-18084547 5.96429 
chr9:18084650-18084711 5.57377 
chr9:18085450-18085492 5.40476 
chr9:18085500-18085584 5.70238 
chr9:18085603-18085720 5.58974 
chr9:18085731-18085798 5.47761 
chr9:18087178-18087214 5.22222 
chr9:18087472-18087500 5.28571 
chr9:18091067-18091089 6 
chr9:18091158-18091175 5.88235 
chr9:18091856-18091870 6 
chr9:18094724-18094744 5.7 
chr9:18095399-18095433 5.85294 
chr9:18097942-18097969 5.33333 
chr9:18099095-18099130 5.28571 
chr9:18099324-18099365 5.90244 
chr9:18099606-18099645 5.58974 
chr9:18101495-18101524 5.65517 
chr9:18102326-18102357 5.29032 
chr9:18104784-18104816 5.46875 
chr9:18108194-18108211 6 
chr9:18113752-18113790 5.21053 
chr9:18114217-18114248 5.74194 
chr9:18115335-18115356 5.85714 
chr9:18115741-18115766 5.72 
chr9:18116675-18116689 5.92857 
chr9:18119280-18119298 6 
chr9:18122759-18122791 5.53125 
chr9:18124075-18124094 6 
chr9:18127479-18127515 6 
chr9:18128809-18128832 5.52174 
chr9:18129866-18129896 5.36667 
chr9:18131196-18131228 5.3125 
chr9:18135684-18135731 5.3617 
chr9:18139114-18139129 5.93333 
chr9:18144189-18144219 5.93333 
chr9:18151723-18151769 5.54348 
chr9:18156635-18156660 6 
chr9:18160648-18160691 5.65116 
chr9:18160845-18160863 6 
chr9:18170631-18170659 5.67857 
chr9:18176005-18176026 6 
chr9:18176297-18176325 5.32143 
chr9:18180530-18180548 6 
chr9:18182620-18182650 5.23333 
chr9:18184471-18184500 5.31034 
chr9:18186830-18186873 5.65116 
chr9:18193472-18193500 5.39286 
chr9:18196309-18196321 6 
chr9:18199253-18199274 5.61905 
chr9:18199348-18199364 5.8125 
chr9:18202884-18202906 5.63636 
chr9:18205294-18205330 5.5 
chr9:18206051-18206078 6 
chr9:18207163-18207181 6 
chr9:18207223-18207275 5.38462 
chr9:18209080-18209097 5.82353 
chr9:18210219-18210244 5.6 
chr9:18210261-18210318 5.54386 
chr9:18210390-18210429 5.5641 
chr9:18210440-18210535 5.49474 
chr9:18212594-18212615 5.57143 
chr9:18213885-18213908 5.78261 
chr9:18215003-18215024 5.57143 
chr9:18216643-18216665 5.77273 
chr9:18219321-18219384 5.77778 
chr9:18222642-18222654 6 
chr9:18223256-18223277 5.52381 
chr9:18223318-18223348 5.5 
chr9:18226038-18226066 5.5 
chr9:18226823-18226856 5.33333 
chr9:18228831-18228851 5.85 
chr9:18230738-18230751 6 
chr9:18232576-18232609 5.57576 
chr9:18239745-18239810 5.76923 
chr9:18240646-18240673 5.55556 
chr9:18243910-18243933 5.73913 
chr9:18244085-18244122 5.67568 
chr9:18246741-18246777 5.75 
chr9:18247371-18247399 5.17857 
chr9:18247585-18247609 5.91667 
chr9:18249422-18249451 5.37931 
chr9:18252127-18252149 5.77273 
chr9:18254343-18254373 6 
chr9:18257184-18257210 5.26923 
chr9:18257497-18257514 5.76471 
chr9:18260993-18261021 5.71429 
chr9:18262061-18262085 5.5 
chr9:18264177-18264197 6 
chr9:18265997-18266035 5.5 
chr9:18267760-18267788 6 
chr9:18267934-18267966 5.75 
chr9:18274947-18274973 5.30769 
chr9:18278827-18278862 5.31429 
chr9:18280871-18280883 6 
chr9:18281166-18281220 5.62963 
chr9:18281945-18281971 5.65385 
chr9:18282897-18282909 6 
chr9:18283605-18283623 6 
chr9:18283914-18283942 5.89286 
chr9:18284227-18284254 5.51852 
chr9:18285582-18285609 5.55556 
chr9:18286031-18286045 6 
chr9:18287293-18287413 5.46667 
chr9:18287505-18287716 5.27014 
chr9:18288588-18288688 5.41 
chr9:18289119-18289208 5.62921 
chr9:18290767-18290793 5.61538 
chr9:18291665-18291677 6 
chr9:18291695-18291772 5.87013 
chr9:18295922-18295951 5.34483 
chr9:18297345-18297374 6 
chr9:18298526-18298553 5.25926 
chr9:18299009-18299036 5.88889 
chr9:18310367-18310397 6 
chr9:18314549-18314577 5.53571 
chr9:18314780-18314807 6 
chr9:18317391-18317416 6 
chr9:18320933-18320970 5.18919 
chr9:18321790-18321819 5.75862 
chr9:18322632-18322645 6 
chr9:18327932-18327954 5.90909 
chr9:18329778-18329800 6 
chr9:18331641-18331656 6 
chr9:18333135-18333152 5.82353 
chr9:18340953-18340990 5.56757 
chr9:18341484-18341527 5.67442 
chr9:18343018-18343038 5.95 
chr9:18351251-18351290 5.79487 
chr9:18354046-18354062 6 
chr9:18354975-18354995 6 
chr9:18355694-18355714 6 
chr9:18356525-18356544 6 
chr9:18356602-18356630 6 
chr9:18359296-18359317 6 
chr9:18366625-18366660 6 
chr9:18367878-18367909 6 
chr9:18368061-18368092 5.83871 
chr9:18370689-18370713 5.625 
chr9:18371670-18371697 5.96296 
chr9:18374295-18374345 5.82 
chr9:18375328-18375349 5.80952 
chr9:18375837-18375873 5.66667 
chr9:18376353-18376374 5.66667 
chr9:18377557-18377578 5.90476 
chr9:18378807-18378831 6 
chr9:18387628-18387669 5.26829 
chr9:18388236-18388282 5.34783 
chr9:18388720-18388735 6 
chr9:18389884-18389897 6 
chr9:18390773-18390812 5.94872 
chr9:18391801-18391835 5.94118 
chr9:18396441-18396476 5.31429 
chr9:18396505-18396617 5.47321 
chr9:18399278-18399350 5.77778 
chr9:18399938-18399950 6 
chr9:18403154-18403194 5.55 
chr9:18406287-18406339 5.98077 
chr9:18407968-18408000 5.15625 
chr9:18409381-18409419 5.97368 
chr9:18409737-18409771 5.55882 
chr9:18410833-18410854 5.85714 
chr9:18411006-18411031 5.64 
chr9:18411160-18411206 5.95652 
chr9:18413144-18413158 6 
chr9:18413207-18413238 5.96774 
chr9:18417364-18417385 5.7619 
chr9:18419729-18419743 6 
chr9:18422180-18422192 6 
chr9:18425128-18425168 5.65 
chr9:18425405-18425434 5.65517 
chr9:18425857-18425871 6 
chr9:18428432-18428458 5.96154 
chr9:18428603-18428631 5.71429 
chr9:18429780-18429806 6 
chr9:18434504-18434534 5.6 
chr9:18438989-18439014 5.68 
chr9:18439981-18440006 5.52 
chr9:18448010-18448043 5.72727 
chr9:18448827-18448847 5.7 
chr9:18448915-18448944 5.17241 
chr9:18449267-18449296 5.51724 
chr9:18450557-18450634 5.44156 
chr9:18452500-18452513 6 
chr9:18462454-18462500 5.19565 
chr9:18462936-18462971 5.97143 
chr9:18463328-18463368 5.175 
chr9:18465734-18465758 6 
chr9:18468310-18468334 5.83333 
chr9:18473863-18473886 5.43478 
chr9:18474352-18474385 5.63636 
chr9:18476669-18476683 6 
chr9:18478000-18478035 5.25714 
chr9:18483826-18483852 6 
chr9:18489659-18489686 5.66667 
chr9:18491535-18491560 5.6 
chr9:18501500-18501533 5.51515 
chr9:18502170-18502182 6 
chr9:18502905-18502937 5.5 
chr9:18503048-18503083 5.2 
chr9:18503230-18503242 6 
chr9:18503419-18503439 6 
chr9:18503810-18503823 6 
chr9:18503970-18504004 5.79412 
chr9:18508400-18508430 5.23333 
chr9:18509188-18509225 6 
chr9:18513121-18513141 5.8 
chr9:18514317-18514348 5.87097 
chr9:18515310-18515346 5.5 
chr9:18516011-18516026 6 
chr9:18516085-18516110 5.92 
chr9:18516223-18516252 5.96552 
chr9:18517391-18517426 5.48571 
chr9:18517556-18517578 5.5 
chr9:18518009-18518028 5.68421 
chr9:18518695-18518719 5.66667 
chr9:18522437-18522449 6 
chr9:18527123-18527146 5.73913 
chr9:18528176-18528202 6 
chr9:18529904-18529930 5.88462 
chr9:18537876-18538020 5.8125 
chr9:18547620-18547664 5.56818 
chr9:18549547-18549562 6 
chr9:18551543-18551556 6 
chr9:18552921-18552949 5.42857 
chr9:18553039-18553065 5.26923 
chr9:18553208-18553245 5.48649 
chr9:18554667-18554693 5.42308 
chr9:18556810-18556835 5.68 
chr9:18561046-18561081 5.4 
chr9:18565566-18565578 6 
chr9:18566116-18566166 5.36 
chr9:18567915-18567975 5.25 
chr9:18574578-18574611 6 
chr9:18578295-18578318 5.47826 
chr9:18579342-18579360 6 
chr9:18579493-18579516 5.95652 
chr9:18582846-18582906 5.93333 
chr9:18588865-18588920 5.83636 
chr9:18594021-18594050 5.68966 
chr9:18594666-18594687 5.61905 
chr9:18596462-18596492 5.43333 
chr9:18597619-18597645 5.38462 
chr9:18598222-18598245 5.6087 
chr9:18599762-18599798 5.47222 
chr9:18599994-18600014 6 
chr9:18601715-18601786 5.29577 
chr9:18603339-18603427 5.95455 
chr9:18603848-18603872 5.41667 
chr9:18606127-18606148 5.57143 
chr9:18607570-18607587 6 
chr9:18613608-18613636 5.96429 
chr9:18615209-18615239 5.96667 
chr9:18620013-18620032 6 
chr9:18621554-18621598 6 
chr9:18622851-18622907 5.58929 
chr9:18626803-18626983 5.83333 
chr9:18627757-18627788 5.35484 
chr9:18629978-18629993 5.86667 
chr9:18631488-18631506 5.88889 
chr9:18633636-18633649 6 
chr9:18634856-18634915 5.59322 
chr9:18636327-18636365 5.21053 
chr9:18636377-18636402 5.44 
chr9:18637306-18637344 5.68421 
chr9:18642285-18642310 5.84 
chr9:18644363-18644397 5.85294 
chr9:18652363-18652388 5.76 
chr9:18653610-18653629 5.73684 
chr9:18655617-18655661 5.70455 
chr9:18655804-18655830 6 
chr9:18656626-18656638 6 
chr9:18657971-18657985 6 
chr9:18659764-18659781 5.76471 
chr9:18664888-18664932 5.18182 
chr9:18666948-18666960 6 
chr9:18668460-18668491 5.25806 
chr9:18670858-18670879 5.57143 
chr9:18672500-18672534 5.32353 
chr9:18674185-18674225 5.55 
chr9:18675963-18675997 5.70588 
chr9:18677000-18677041 5.09756 
chr9:18680693-18680723 5.33333 
chr9:18683218-18683236 5.77778 
chr9:18688101-18688133 5.875 
chr9:18688657-18688702 5.91111 
chr9:18689518-18689545 5.81481 
chr9:18695570-18695588 5.72222 
chr9:18696859-18696889 5.93333 
chr9:18698695-18698722 5.48148 
chr9:18699318-18699333 6 
chr9:18701208-18701227 5.94737 
chr9:18703699-18703728 6 
chr9:18705294-18705318 5.79167 
chr9:18710658-18710683 5.96 
chr9:18717228-18717292 5.84375 
chr9:18719329-18719346 6 
chr9:18719420-18719444 5.58333 
chr9:18720773-18720798 5.64 
chr9:18727099-18727112 5.92308 
chr9:18728079-18728124 6 
chr9:18728459-18728478 5.78947 
chr9:18731605-18731632 5.66667 
chr9:18732677-18732746 5.24638 
chr9:18733616-18733686 5.32857 
chr9:18733877-18733923 5.36957 
chr9:18735736-18735761 5.88 
chr9:18737317-18737336 6 
chr9:18739851-18739879 5.32143 
chr9:18739897-18739925 6 
chr9:18740450-18740488 5.76316 
chr9:18745975-18746005 5.66667 
chr9:18746261-18746294 5.72727 
chr9:18746497-18746522 5.6 
chr9:18746772-18746786 6 
chr9:18752088-18752112 6 
chr9:18756074-18756116 6 
chr9:18756279-18756301 5.90909 
chr9:18757288-18757318 5.9 
chr9:18760421-18760443 5.68182 
chr9:18763927-18763947 6 
chr9:18768453-18768467 6 
chr9:18770478-18770500 5.59091 
chr9:18770571-18770590 5.63158 
chr9:18771699-18771726 5.88889 
chr9:18772086-18772104 5.88889 
chr9:18775048-18775064 5.8125 
chr9:18788373-18788388 5.86667 
chr9:18792165-18792185 5.6 
chr9:18794401-18794440 6 
chr9:18794610-18794645 6 
chr9:18800375-18800397 6 
chr9:18804979-18805004 5.48 
chr9:18805343-18805370 5.25926 
chr9:18805671-18805690 5.89474 
chr9:18807642-18807666 5.95833 
chr9:18809786-18809809 5.69565 
chr9:18811010-18811028 6 
chr9:18811934-18811963 5.51724 
chr9:18812965-18812979 6 
chr9:18815376-18815392 5.8125 
chr9:18815520-18815550 6 
chr9:18815709-18815743 5.82353 
chr9:18816718-18816741 6 
chr9:18816760-18816788 5.64286 
chr9:18816925-18816937 6 
chr9:18823545-18823572 5.66667 
chr9:18824000-18824073 5.72603 
chr9:18824681-18824708 5.77778 
chr9:18827160-18827178 5.72222 
chr9:18827192-18827233 5.17073 
chr9:18828658-18828736 5.66667 
chr9:18836835-18836859 5.54167 
chr9:18838358-18838395 6 
chr9:18838513-18838534 6 
chr9:18838791-18838823 5.8125 
chr9:18839020-18839044 5.58333 
chr9:18845033-18845056 5.65217 
chr9:18853887-18853912 6 
chr9:18856458-18856474 6 
chr9:18869919-18869945 5.65385 
chr9:18870037-18870053 5.8125 
chr9:18871894-18871919 5.6 
chr9:18875209-18875236 5.33333 
chr9:18876299-18876323 6 
chr9:18882035-18882062 5.74074 
chr9:18882989-18883003 6 
chr9:18886134-18886231 5.6701 
chr9:18886239-18886257 5.88889 
chr9:18891955-18891973 5.77778 
chr9:18893698-18893726 5.21429 
chr9:18900733-18900759 5.34615 
chr9:18900773-18900786 6 
chr9:18903185-18903215 5.6 
chr9:18904631-18904665 6 
chr9:18904730-18904744 6 
chr9:18908629-18908688 5.32203 
chr9:18912974-18913000 5.69231 
chr9:18917272-18917293 5.71429 
chr9:18917426-18917454 5.57143 
chr9:18918059-18918098 5.38462 
chr9:18918536-18918559 5.6087 
chr9:18918707-18918804 5.65979 
chr9:18919620-18919653 6 
chr9:18921910-18921933 5.43478 
chr9:18922092-18922119 5.40741 
chr9:18925484-18925525 5.90244 
chr9:18927934-18927952 6 
chr9:18934047-18934066 6 
chr9:18934892-18934936 5.61364 
chr9:18938789-18938860 5.66197 
chr9:18939748-18939786 5.81579 
chr9:18946277-18946298 6 
chr9:18948098-18948127 5.89655 
chr9:18950349-18950361 6 
chr9:18954880-18954924 5.36364 
chr9:18956108-18956124 6 
chr9:18968945-18968980 5.6 
chr9:18975225-18975259 6 
chr9:18977991-18978022 6 
chr9:18980529-18980579 5.86 
chr9:18980779-18980792 6 
chr9:18981497-18981520 5.47826 
chr9:18981759-18981787 5.64286 
chr9:18983066-18983093 5.7037 
chr9:18984704-18984739 5.42857 
chr9:18985032-18985083 5.70588 
chr9:18987894-18987922 6 
chr9:18989554-18989574 6 
chr9:18996077-18996094 5.82353 
chr9:19000698-19000722 5.875 
chr9:19005931-19005952 5.95238 
chr9:19006052-19006064 6 
chr9:19007042-19007059 6 
chr9:19007704-19007727 6 
chr9:19010140-19010164 5.83333 
chr9:19013215-19013231 6 
chr9:19013538-19013557 6 
chr9:19014458-19014508 5.66 
chr9:19015330-19015355 5.76 
chr9:19015641-19015653 6 
chr9:19016796-19016813 6 
chr9:19017140-19017193 5.66038 
chr9:19018165-19018196 5.80645 
chr9:19019107-19019125 5.83333 
chr9:19019725-19019746 5.95238 
chr9:19021841-19021892 5.88235 
chr9:19023767-19023848 5.59259 
chr9:19024010-19024035 6 
chr9:19024586-19024607 5.52381 
chr9:19028193-19028220 5.74074 
chr9:19028373-19028388 5.93333 
chr9:19029561-19029595 5.79412 
chr9:19030164-19030190 5.26923 
chr9:19030691-19030722 5.90323 
chr9:19036252-19036292 5.975 
chr9:19038603-19038625 5.68182 
chr9:19039132-19039149 5.88235 
chr9:19040642-19040678 5.69444 
chr9:19041159-19041172 6 
chr9:19042866-19042878 6 
chr9:19045314-19045341 6 
chr9:19046080-19046131 5.60784 
chr9:19046863-19046897 5.5 
chr9:19047184-19047201 6 
chr9:19051988-19052010 5.54545 
chr9:19056594-19056611 5.82353 
chr9:19061162-19061199 5.35135 
chr9:19062655-19062674 5.63158 
chr9:19063382-19063420 5.18421 
chr9:19063959-19063977 5.83333 
chr9:19065933-19065946 6 
chr9:19066828-19066845 6 
chr9:19068699-19068721 5.54545 
chr9:19069768-19069801 5.63636 
chr9:19071571-19071585 6 
chr9:19072188-19072217 5.55172 
chr9:19073640-19073696 5.41071 
chr9:19073916-19073952 5.16667 
chr9:19074240-19074284 5.27273 
chr9:19075958-19075972 6 
chr9:19076834-19076850 5.875 
chr9:19078795-19078854 5.62712 
chr9:19079161-19079178 5.82353 
chr9:19080172-19080192 6 
chr9:19081069-19081087 5.88889 
chr9:19081181-19081201 5.75 
chr9:19081423-19081451 5.96429 
chr9:19082748-19082784 6 
chr9:19083799-19083818 5.73684 
chr9:19084049-19084061 6 
chr9:19084617-19084643 6 
chr9:19086306-19086333 5.92593 
chr9:19086607-19086630 5.6087 
chr9:19087844-19087864 6 
chr9:19088876-19088889 6 
chr9:19089256-19089272 5.8125 
chr9:19090360-19090375 5.86667 
chr9:19092289-19092305 5.8125 
chr9:19092335-19092368 5.72727 
chr9:19092615-19092640 6 
chr9:19092914-19092926 6 
chr9:19093866-19093895 5.51724 
chr9:19096562-19096582 6 
chr9:19096782-19096802 5.8 
chr9:19098434-19098454 5.8 
chr9:19099015-19099040 5.96 
chr9:19099145-19099178 5.81818 
chr9:19100926-19100958 5.3125 
chr9:19102097-19102122 5.72 
chr9:19103360-19103396 5.69444 
chr9:19103703-19103726 6 
chr9:19104449-19104491 5.69048 
chr9:19105953-19105980 5.92593 
chr9:19107684-19107698 6 
chr9:19107853-19107872 6 
chr9:19109538-19109565 5.85185 
chr9:19110018-19110035 5.94118 
chr9:19110466-19110494 6 
chr9:19110891-19110914 5.56522 
chr9:19112703-19112719 6 
chr9:19113577-19113590 6 
chr9:19113750-19113783 5.66667 
chr9:19115298-19115318 5.9 
chr9:19117099-19117171 5.69444 
chr9:19120680-19120693 6 
chr9:19121487-19121536 5.85714 
chr9:19121928-19121952 5.375 
chr9:19122106-19122127 6 
chr9:19122672-19122701 6 
chr9:19125920-19125949 5.75862 
chr9:19127769-19127839 5.97143 
chr9:19128548-19128586 5.81579 
chr9:19128714-19128744 5.9 
chr9:19129116-19129136 6 
chr9:19129598-19129635 5.13514 
chr9:19130208-19130254 6 
chr9:19132448-19132471 6 
chr9:19132950-19132991 5.58537 
chr9:19134115-19134135 5.95 
chr9:19135671-19135703 6 
chr9:19135833-19135856 6 
chr9:19136580-19136596 5.875 
chr9:19136724-19136748 5.5 
chr9:19137041-19137060 6 
chr9:19138080-19138093 6 
chr9:19138537-19138566 5.62069 
chr9:19139694-19139722 5.92857 
chr9:19139933-19140031 5.42857 
chr9:19140400-19140418 5.77778 
chr9:19140591-19140621 5.8 
chr9:19141312-19141328 6 
chr9:19141978-19142000 6 
chr9:19143185-19143198 5.92308 
chr9:19143307-19143342 5.97143 
chr9:19143642-19143665 5.78261 
chr9:19144311-19144324 6 
chr9:19144478-19144518 6 
chr9:19144800-19144816 6 
chr9:19145729-19145781 5.76923 
chr9:19146091-19146112 5.52381 
chr9:19146486-19146503 5.88235 
chr9:19146893-19146905 6 
chr9:19147583-19147599 6 
chr9:19147890-19147920 5.7 
chr9:19148720-19148733 6 
chr9:19148819-19148857 5.5 
chr9:19149917-19149963 5.19565 
chr9:19152225-19152259 5.76471 
chr9:19152684-19152723 5.74359 
chr9:19153044-19153082 5.68421 
chr9:19153877-19153918 5.97561 
chr9:19156735-19156760 5.52 
chr9:19157247-19157262 5.86667 
chr9:19157292-19157338 5.78261 
chr9:19158261-19158279 5.83333 
chr9:19158599-19158618 5.89474 
chr9:19159654-19159681 5.74074 
chr9:19160419-19160432 6 
chr9:19160720-19160756 5.63889 
chr9:19161048-19161077 5.48276 
chr9:19161531-19161558 5.88889 
chr9:19163661-19163686 6 
chr9:19165197-19165226 5.2069 
chr9:19165276-19165300 6 
chr9:19165774-19165787 6 
chr9:19166335-19166385 5.72 
chr9:19166913-19166928 6 
chr9:19167302-19167322 5.8 
chr9:19168170-19168187 5.82353 
chr9:19168728-19168749 5.66667 
chr9:19170198-19170215 6 
chr9:19170950-19171000 5.74 
chr9:19171605-19171646 5.97561 
chr9:19174221-19174244 5.69565 
chr9:19174480-19174590 5.64545 
chr9:19174602-19174785 5.5082 
chr9:19175425-19175467 5.92857 
chr9:19176941-19176963 5.81818 
chr9:19177438-19177461 5.95652 
chr9:19178254-19178275 6 
chr9:19179553-19179587 5.88235 
chr9:19179717-19179742 5.8 
chr9:19179895-19179908 6 
chr9:19180101-19180113 6 
chr9:19180647-19180659 6 
chr9:19181264-19181289 5.96 
chr9:19181630-19181650 6 
chr9:19182010-19182022 6 
chr9:19182742-19182761 5.63158 
chr9:19183231-19183245 6 
chr9:19185563-19185582 5.78947 
chr9:19185858-19185895 5.7027 
chr9:19187042-19187069 6 
chr9:19187188-19187210 6 
chr9:19187340-19187358 5.72222 
chr9:19187512-19187531 6 
chr9:19188269-19188283 5.92857 
chr9:19188329-19188362 5.84848 
chr9:19190685-19190697 6 
chr9:19191004-19191028 6 
chr9:19193260-19193278 6 
chr9:19193586-19193598 6 
chr9:19195957-19195987 5.7 
chr9:19196457-19196480 6 
chr9:19196636-19196660 6 
chr9:19197645-19197676 5.48387 
chr9:19198072-19198086 6 
chr9:19200284-19200313 5.96552 
chr9:19201888-19201909 5.57143 
chr9:19203084-19203101 5.94118 
chr9:19204115-19204168 5.86792 
chr9:19204406-19204442 5.97222 
chr9:19204689-19204719 5.7 
chr9:19204862-19204886 6 
chr9:19205189-19205212 6 
chr9:19205594-19205630 5.83333 
chr9:19205989-19206023 5.47059 
chr9:19206273-19206313 5.575 
chr9:19207880-19207923 6 
chr9:19208453-19208474 5.90476 
chr9:19210523-19210591 5.5 
chr9:19211444-19211461 6 
chr9:19212433-19212452 5.94737 
chr9:19212606-19212622 6 
chr9:19212749-19212768 5.84211 
chr9:19213389-19213402 6 
chr9:19216031-19216072 5.97561 
chr9:19216379-19216393 6 
chr9:19217784-19217796 6 
chr9:19220190-19220226 5.61111 
chr9:19220566-19220579 6 
chr9:19221848-19221866 5.94444 
chr9:19222283-19222299 6 
chr9:19222377-19222422 5.66667 
chr9:19223686-19223715 5.82759 
chr9:19224395-19224409 6 
chr9:19225150-19225166 6 
chr9:19226021-19226054 5.54545 
chr9:19226765-19226780 6 
chr9:19227801-19227834 6 
chr9:19227995-19228029 5.79412 
chr9:19228334-19228360 5.69231 
chr9:19228881-19228913 5.9375 
chr9:19230393-19230426 5.33333 
chr9:19233559-19233571 6 
chr9:19234528-19234545 6 
chr9:19234943-19234969 5.88462 
chr9:19235607-19235621 6 
chr9:19235969-19236000 5.25806 
chr9:19237336-19237363 5.77778 
chr9:19238069-19238092 5.91304 
chr9:19238447-19238500 5.69811 
chr9:19238515-19238663 5.7027 
chr9:19239069-19239096 5.22222 
chr9:19240235-19240248 5.92308 
chr9:19240947-19241003 5.5 
chr9:19241494-19241535 5.43902 
chr9:19242644-19242667 5.6087 
chr9:19245853-19245865 6 
chr9:19246715-19246747 5.84375 
chr9:19252710-19252748 5.68421 
chr9:19256260-19256320 5.7 
chr9:19256375-19256388 5.92308 
chr9:19257123-19257144 5.95238 
chr9:19258119-19258148 5.86207 
chr9:19259486-19259514 5.92857 
chr9:19260369-19260404 6 
chr9:19261891-19261915 5.58333 
chr9:19262008-19262037 5.41379 
chr9:19262074-19262098 6 
chr9:19263317-19263367 5.42 
chr9:19265430-19265462 5.90625 
chr9:19270743-19270764 5.57143 
chr9:19271199-19271212 6 
chr9:19271866-19271899 5.63636 
chr9:19272417-19272451 6 
chr9:19272752-19272778 5.76923 
chr9:19272943-19272959 6 
chr9:19275275-19275303 5.60714 
chr9:19276556-19276595 5.58974 
chr9:19277642-19277663 6 
chr9:19278062-19278083 5.85714 
chr9:19278113-19278147 5.85294 
chr9:19279365-19279378 6 
chr9:19280097-19280164 5.71642 
chr9:19282214-19282266 5.57692 
chr9:19282557-19282569 6 
chr9:19282679-19282727 5.70833 
chr9:19283593-19283621 5.85714 
chr9:19285064-19285093 5.7931 
chr9:19286696-19286738 5.57143 
chr9:19287343-19287388 5.44444 
chr9:19289826-19289838 6 
chr9:19289890-19289911 5.7619 
chr9:19291701-19291715 6 
chr9:19292535-19292555 5.85 
chr9:19295667-19295691 6 
chr9:19296362-19296375 6 
chr9:19299175-19299218 5.83721 
chr9:19300810-19300825 5.93333 
chr9:19302258-19302276 5.88889 
chr9:19303349-19303372 5.78261 
chr9:19303848-19303885 5.24324 
chr9:19304125-19304144 5.68421 
chr9:19304711-19304723 6 
chr9:19306743-19306787 6 
chr9:19307391-19307406 6 
chr9:19307767-19307779 6 
chr9:19309719-19309749 5.4 
chr9:19312095-19312115 6 
chr9:19315153-19315177 5.91667 
chr9:19315488-19315627 5.56835 
chr9:19317179-19317194 6 
chr9:19318317-19318349 5.8125 
chr9:19319162-19319455 5.69966 
chr9:19321467-19321506 5.97436 
chr9:19321829-19321843 6 
chr9:19322729-19322744 6 
chr9:19324613-19324634 6 
chr9:19326735-19326767 5.28125 
chr9:19327410-19327438 5.25 
chr9:19328629-19328700 5.88732 
chr9:19330331-19330350 6 
chr9:19332515-19332529 6 
chr9:19332763-19332778 6 
chr9:19333000-19333041 5.41463 
chr9:19334028-19334056 5.67857 
chr9:19334500-19334536 5.44444 
chr9:19335205-19335227 5.59091 
chr9:19336169-19336207 5.52632 
chr9:19337387-19337419 5.46875 
chr9:19341296-19341323 5.92593 
chr9:19342122-19342145 6 
chr9:19351803-19351827 5.875 
chr9:19354547-19354563 6 
chr9:19354888-19354921 5.30303 
chr9:19355219-19355248 5.34483 
chr9:19356771-19356818 5.82979 
chr9:19362271-19362288 6 
chr9:19362536-19362560 5.54167 
chr9:19364889-19364917 5.53571 
chr9:19366806-19366833 5.33333 
chr9:19368255-19368269 6 
chr9:19368631-19368646 6 
chr9:19369764-19369797 5.72727 
chr9:19372856-19372873 6 
chr9:19375040-19375056 6 
chr9:19375838-19375867 5.75862 
chr9:19380680-19380714 5.85294 
chr9:19382842-19382859 6 
chr9:19383350-19383382 5.84375 
chr9:19383919-19383971 5.76923 
chr9:19385004-19385033 6 
chr9:19385474-19385489 6 
chr9:19387752-19387779 5.92593 
chr9:19388576-19388590 5.92857 
chr9:19389317-19389329 6 
chr9:19391841-19391981 5.8 
chr9:19392234-19392303 5.78261 
chr9:19392945-19392958 6 
chr9:19393215-19393234 5.89474 
chr9:19394104-19394131 6 
chr9:19394427-19394452 6 
chr9:19395654-19395743 5.85393 
chr9:19397319-19397344 5.4 
chr9:19399209-19399240 5.70968 
chr9:19399715-19399728 6 
chr9:19400929-19400952 5.91304 
chr9:19402559-19402579 6 
chr9:19404195-19404222 5.81481 
chr9:19405513-19405543 5.66667 
chr9:19406395-19406410 6 
chr9:19412654-19412668 6 
chr9:19414843-19414855 6 
chr9:19415492-19415548 5.875 
chr9:19416282-19416311 5.37931 
chr9:19416505-19416545 5.775 
chr9:19419190-19419205 6 
chr9:19419291-19419314 6 
chr9:19419763-19419784 5.61905 
chr9:19422120-19422147 5.55556 
chr9:19423030-19423044 6 
chr9:19423235-19423267 5.40625 
chr9:19423710-19423724 5.92857 
chr9:19424552-19424583 5.41935 
chr9:19425069-19425083 6 
chr9:19425317-19425347 5.53333 
chr9:19426256-19426430 5.74138 
chr9:19426657-19426674 5.94118 
chr9:19427598-19427678 5.6625 
chr9:19427959-19428122 5.95092 
chr9:19428151-19428177 5.46154 
chr9:19428774-19428800 6 
chr9:19429327-19429342 5.86667 
chr9:19430035-19430061 5.65385 
chr9:19430954-19431008 5.75926 
chr9:19431447-19431459 6 
chr9:19432538-19432641 5.43689 
chr9:19432673-19432718 5.42222 
chr9:19432732-19432782 5.28 
chr9:19433147-19433166 6 
chr9:19434882-19434895 6 
chr9:19436057-19436070 5.92308 
chr9:19438755-19438797 5.7619 
chr9:19441028-19441058 6 
chr9:19443000-19443040 5.8 
chr9:19443646-19443665 6 
chr9:19444152-19444182 5.93333 
chr9:19448000-19448017 5.82353 
chr9:19449128-19449141 5.92308 
chr9:19449888-19449904 6 
chr9:19451252-19451282 5.36667 
chr9:19451551-19451589 5.94737 
chr9:19452621-19452646 5.4 
chr9:19453185-19453210 6 
chr9:19455592-19455604 6 
chr9:19456073-19456097 6 
chr9:19457753-19457784 5.29032 
chr9:19459977-19460000 5.69565 
chr9:19461763-19461796 6 
chr9:19463931-19463956 5.4 
chr9:19464514-19464549 5.88571 
chr9:19464934-19464997 5.34921 
chr9:19466611-19466650 5.64103 
chr9:19467454-19467470 6 
chr9:19467807-19467833 5.92308 
chr9:19472190-19472213 5.6087 
chr9:19473931-19474079 5.89865 
chr9:19476114-19476139 5.76 
chr9:19476672-19476698 5.96154 
chr9:19477531-19477545 6 
chr9:19478401-19478441 5.725 
chr9:19480736-19480758 5.59091 
chr9:19481088-19481104 6 
chr9:19486216-19486231 5.86667 
chr9:19488701-19488732 6 
chr9:19491142-19491200 5.51724 
chr9:19491356-19491385 6 
chr9:19491686-19491699 6 
chr9:19502086-19502099 6 
chr9:19510433-19510453 6 
chr9:19511288-19511300 6 
chr9:19511864-19511885 5.71429 
chr9:19513151-19513207 5.89286 
chr9:19515673-19515703 5.56667 
chr9:19515807-19515835 5.25 
chr9:19517908-19517960 5.86538 
chr9:19518392-19518432 5.95 
chr9:19519347-19519369 6 
chr9:19519559-19519579 5.8 
chr9:19521853-19521893 5.725 
chr9:19524135-19524152 6 
chr9:19524374-19524402 5.28571 
chr9:19524415-19524427 6 
chr9:19525389-19525412 6 
chr9:19525763-19525781 6 
chr9:19529749-19529761 6 
chr9:19530076-19530091 6 
chr9:19530997-19531012 6 
chr9:19532076-19532095 5.84211 
chr9:19536169-19536209 5.725 
chr9:19547822-19547853 5.6129 
chr9:19548255-19548279 5.75 
chr9:19560877-19560940 5.87302 
chr9:19563103-19563116 5.92308 
chr9:19563794-19563867 5.90411 
chr9:19564517-19564558 5.46341 
chr9:19567542-19567557 6 
chr9:19569054-19569073 5.63158 
chr9:19572257-19572275 6 
chr9:19573483-19573547 5.9375 
chr9:19575081-19575105 5.41667 
chr9:19575945-19575973 5.25 
chr9:19577817-19577864 5.68085 
chr9:19578356-19578377 5.66667 
chr9:19581899-19581917 5.88889 
chr9:19584271-19584330 5.94915 
chr9:19584704-19584737 5.21212 
chr9:19588159-19588194 6 
chr9:19592473-19592554 5.92593 
chr9:19594463-19594505 5.83333 
chr9:19595268-19595295 5.2963 
chr9:19598652-19598691 5.41026 
chr9:19598770-19598795 5.8 
chr9:19601228-19601256 5.28571 
chr9:19604631-19604648 5.82353 
chr9:19606641-19606664 5.73913 
chr9:19607716-19607734 6 
chr9:19608757-19608806 5.79592 
chr9:19611335-19611402 5.40299 
chr9:19611437-19611471 5.55882 
chr9:19613638-19613674 5.61111 
chr9:19615992-19616031 6 
chr9:19617441-19617465 5.75 
chr9:19617914-19617931 6 
chr9:19622315-19622340 5.64 
chr9:19625292-19625309 6 
chr9:19625674-19625696 5.90909 
chr9:19628291-19628314 5.6087 
chr9:19634279-19634298 6 
chr9:19636252-19636439 5.88235 
chr9:19636948-19636984 5.19444 
chr9:19638770-19638797 5.88889 
chr9:19642669-19642691 6 
chr9:19642984-19643000 6 
chr9:19647032-19647103 5.71831 
chr9:19649000-19649020 5.8 
chr9:19650820-19650853 5.81818 
chr9:19652941-19652961 6 
chr9:19654164-19654196 5.25 
chr9:19657722-19657737 5.93333 
chr9:19658731-19658765 5.11765 
chr9:19665781-19665799 5.88889 
chr9:19668916-19668942 5.38462 
chr9:19669281-19669307 5.46154 
chr9:19673421-19673457 5.66667 
chr9:19673925-19673953 5.46429 
chr9:19677866-19677944 5.37179 
chr9:19679836-19679892 5.82143 
chr9:19680849-19680879 6 
chr9:19685553-19685582 5.41379 
chr9:19685880-19685902 5.54545 
chr9:19688535-19688563 5.57143 
chr9:19690139-19690187 5.5625 
chr9:19690901-19690956 5.81818 
chr9:19693078-19693110 5.71875 
chr9:19693416-19693432 5.8125 
chr9:19693779-19693793 6 
chr9:19693809-19693844 5.65714 
chr9:19695677-19695696 6 
chr9:19696827-19696855 5.28571 
chr9:19697967-19697992 5.68 
chr9:19699609-19699632 5.65217 
chr9:19702938-19702996 5.25862 
chr9:19704388-19704423 5.34286 
chr9:19704796-19704810 6 
chr9:19706377-19706390 6 
chr9:19709893-19709916 5.95652 
chr9:19714425-19714459 5.82353 
chr9:19715047-19715061 6 
chr9:19715073-19715087 6 
chr9:19717972-19717987 6 
chr9:19718282-19718309 6 
chr9:19718456-19718487 5.67742 
chr9:19720835-19720875 6 
chr9:19721567-19721599 5.28125 
chr9:19725556-19725587 5.64516 
chr9:19730351-19730380 5.2069 
chr9:19731495-19731548 5.64151 
chr9:19736671-19736695 5.75 
chr9:19739341-19739365 5.5 
chr9:19740869-19740887 5.83333 
chr9:19748664-19748705 5.78049 
chr9:19756901-19756919 6 
chr9:19757406-19757440 5.55882 
chr9:19761056-19761081 5.48 
chr9:19761453-19761492 5.84615 
chr9:19762791-19762804 6 
chr9:19765117-19765140 5.43478 
chr9:19767337-19767357 6 
chr9:19768055-19768070 6 
chr9:19768725-19768750 5.64 
chr9:19769947-19769995 5.39583 
chr9:19777038-19777054 6 
chr9:19777699-19777742 5.4186 
chr9:19780058-19780088 5.56667 
chr9:19780260-19780278 6 
chr9:19780870-19780886 6 
chr9:19780955-19780979 5.41667 
chr9:19781297-19781357 5.15 
chr9:19784236-19784278 5.45238 
chr9:19789071-19789113 5.38095 
chr9:19790528-19790541 6 
chr9:19792534-19792553 6 
chr9:19795259-19795277 5.77778 
chr9:19796117-19796136 5.63158 
chr9:19798596-19798620 6 
chr9:19807864-19807878 6 
chr9:19811479-19811500 5.52381 
chr9:19811614-19811644 5.36667 
chr9:19813315-19813333 6 
chr9:19814056-19814081 5.32 
chr9:19815505-19815531 5.42308 
chr9:19815957-19815974 6 
chr9:19816133-19816155 5.59091 
chr9:19817000-19817026 5.26923 
chr9:19817500-19817528 5.67857 
chr9:19819488-19819515 5.44444 
chr9:19819990-19820076 5.80233 
chr9:19820430-19820463 5.60606 
chr9:19820516-19820560 5.70455 
chr9:19820678-19820722 5.40909 
chr9:19823295-19823321 6 
chr9:19823627-19823653 6 
chr9:19826171-19826184 6 
chr9:19828405-19828471 5.16667 
chr9:19829753-19829834 5.85185 
chr9:19829949-19829961 6 
chr9:19831025-19831039 6 
chr9:19832000-19832017 5.88235 
chr9:19833218-19833252 5.20588 
chr9:19834476-19834500 5.45833 
chr9:19837456-19837488 6 
chr9:19838453-19838480 6 
chr9:19838766-19838779 5.92308 
chr9:19845792-19845817 5.32 
chr9:19850929-19851037 5.83333 
chr9:19856458-19856504 5.32609 
chr9:19856845-19856878 5.48485 
chr9:19862184-19862213 5.27586 
chr9:19864366-19864394 6 
chr9:19866623-19866647 6 
chr9:19867910-19867948 5.55263 
chr9:19873179-19873621 5.69457 
chr9:19874054-19874090 5.97222 
chr9:19874994-19875010 6 
chr9:19876363-19876396 6 
chr9:19876689-19876710 5.66667 
chr9:19877885-19877920 5.31429 
chr9:19884555-19884597 5.40476 
chr9:19887528-19887544 6 
chr9:19889367-19889382 6 
chr9:19895524-19895556 5.9375 
chr9:19898739-19898770 5.6129 
chr9:19903320-19903338 5.77778 
chr9:19910884-19910927 5.88372 
chr9:19911055-19911074 5.63158 
chr9:19916870-19916886 5.875 
chr9:19916979-19917000 5.7619 
chr9:19918138-19918164 6 
chr9:19919958-19920000 5.35714 
chr9:19921516-19921532 6 
chr9:19922886-19922921 5.31429 
chr9:19922976-19923004 5.57143 
chr9:19926572-19926598 5.57692 
chr9:19927860-19927888 5.57143 
chr9:19929884-19929913 5.17241 
chr9:19931902-19931931 5.75862 
chr9:19933464-19933504 5.75 
chr9:19934421-19934447 5.42308 
chr9:19935021-19935064 5.86047 
chr9:19935380-19935410 5.7 
chr9:19937966-19938000 5.26471 
chr9:19938888-19938917 5.89655 
chr9:19941554-19941612 5.82759 
chr9:19942299-19942325 5.76923 
chr9:19944430-19944452 5.77273 
chr9:19945292-19945332 5.5 
chr9:19946749-19946781 5.5625 
chr9:19947345-19947494 5.69799 
chr9:19947788-19947854 5.89394 
chr9:19948842-19948859 6 
chr9:19948977-19949000 5.6087 
chr9:19951224-19951256 6 
chr9:19952656-19952668 6 
chr9:19953068-19953096 5.42857 
chr9:19959300-19959323 5.82609 
chr9:19960173-19960199 5.61538 
chr9:19960298-19960347 5.5102 
chr9:19961021-19961159 5.89855 
chr9:19964215-19964234 5.63158 
chr9:19964364-19964384 5.85 
chr9:19967311-19967332 5.80952 
chr9:19968164-19968186 5.59091 
chr9:19969181-19969219 6 
chr9:19971760-19971774 6 
chr9:19975895-19975917 5.90909 
chr9:19977111-19977164 5.60377 
chr9:19983751-19983781 5.46667 
chr9:19984913-19984940 5.2963 
chr9:19990606-19990657 5.86275 
chr9:19990845-19990874 5.34483 
chr9:19990920-19991061 5.74468 
chr9:19994281-19994307 5.96154 
chr9:19996743-19996760 6 
chr9:19997271-19997295 5.83333 
chr9:20002363-20002376 6 
chr9:20006161-20006195 5.17647 
chr9:20006606-20006630 5.70833 
chr9:20007510-20007544 5.38235 
chr9:20007873-20007908 5.97143 
chr9:20009381-20009398 6 
chr9:20012661-20012685 5.91667 
chr9:20014493-20014523 5.86667 
chr9:20015040-20015069 5.72414 
chr9:20016723-20016748 5.64 
chr9:20018492-20018548 5.41071 
chr9:20019059-20019308 5.82329 
chr9:20021344-20021405 5.70492 
chr9:20024575-20024601 5.53846 
chr9:20025137-20025152 5.93333 
chr9:20029809-20029857 5.6875 
chr9:20031069-20031176 5.5514 
chr9:20031259-20031298 5.41026 
chr9:20031349-20031376 5.7037 
chr9:20032388-20032422 5.61765 
chr9:20034449-20034470 6 
chr9:20035754-20035768 6 
chr9:20036818-20036909 5.7033 
chr9:20038622-20038640 5.77778 
chr9:20038741-20038765 5.58333 
chr9:20041117-20041172 5.38182 
chr9:20045417-20045438 5.71429 
chr9:20046283-20046324 5.41463 
chr9:20047123-20047146 5.56522 
chr9:20048872-20048948 5.61842 
chr9:20049382-20049428 5.43478 
chr9:20050238-20050258 6 
chr9:20051655-20051672 6 
chr9:20054064-20054079 6 
chr9:20054149-20054202 5.77358 
chr9:20055891-20055909 5.72222 
chr9:20057992-20058010 6 
chr9:20058490-20058514 6 
chr9:20058770-20058791 5.66667 
chr9:20061069-20061094 5.44 
chr9:20063488-20063507 5.63158 
chr9:20063635-20063656 5.95238 
chr9:20065567-20065593 5.38462 
chr9:20068055-20068073 6 
chr9:20070038-20070059 5.80952 
chr9:20073557-20073583 5.42308 
chr9:20073842-20073900 5.62069 
chr9:20073917-20073955 5.73684 
chr9:20074553-20074653 5.68 
chr9:20076837-20076942 5.41905 
chr9:20078007-20078032 5.32 
chr9:20078296-20078332 5.52778 
chr9:20081474-20081494 5.65 
chr9:20081622-20081636 6 
chr9:20082818-20082839 5.57143 
chr9:20084426-20084516 5.91111 
chr9:20086212-20086241 5.27586 
chr9:20089261-20089279 6 
chr9:20089787-20089822 5.48571 
chr9:20091133-20091169 5.80556 
chr9:20092475-20092495 5.6 
chr9:20093058-20093082 5.66667 
chr9:20093954-20093988 5.76471 
chr9:20094669-20094699 5.16667 
chr9:20096066-20096117 5.96078 
chr9:20097718-20097753 6 
chr9:20098072-20098092 5.85 
chr9:20100172-20100236 5.90625 
chr9:20114621-20114645 5.54167 
chr9:20118539-20118557 5.88889 
chr9:20119047-20119084 5.56757 
chr9:20122687-20122710 5.91304 
chr9:20123031-20123064 5.45455 
chr9:20124369-20124390 5.7619 
chr9:20126350-20126376 5.38462 
chr9:20128413-20128438 5.48 
chr9:20129926-20129958 6 
chr9:20130595-20130613 5.72222 
chr9:20133214-20133251 5.54054 
chr9:20135264-20135367 5.34951 
chr9:20135725-20135743 5.77778 
chr9:20142080-20142097 5.82353 
chr9:20142575-20142607 5.65625 
chr9:20143630-20143642 6 
chr9:20145313-20145337 5.75 
chr9:20145599-20145616 6 
chr9:20145777-20145807 5.63333 
chr9:20145868-20145912 5.34091 
chr9:20146391-20146427 5.30556 
chr9:20155127-20155155 6 
chr9:20157715-20157749 5.35294 
chr9:20160838-20160912 5.33784 
chr9:20161755-20161779 6 
chr9:20161794-20161822 5.25 
chr9:20162058-20162090 5.25 
chr9:20164980-20165000 5.6 
chr9:20170129-20170145 5.8125 
chr9:20172368-20172402 5.26471 
chr9:20173586-20173609 5.73913 
chr9:20175015-20175027 6 
chr9:20177780-20177803 5.56522 
chr9:20179608-20179634 5.46154 
chr9:20184544-20184590 5.69565 
chr9:20185662-20185690 5.92857 
chr9:20187105-20187124 5.89474 
chr9:20189059-20189086 6 
chr9:20190718-20190739 5.71429 
chr9:20193818-20193835 5.94118 
chr9:20194832-20194867 5.4 
chr9:20197413-20197442 5.86207 
chr9:20198649-20198701 5.55769 
chr9:20199132-20199153 5.71429 
chr9:20199701-20199736 6 
chr9:20199883-20199896 6 
chr9:20201654-20201690 5.91667 
chr9:20201953-20201975 5.63636 
chr9:20202048-20202092 6 
chr9:20203677-20203732 5.83636 
chr9:20204740-20204754 6 
chr9:20205647-20205680 5.84848 
chr9:20206478-20206500 5.72727 
chr9:20206958-20206973 5.93333 
chr9:20207111-20207124 5.92308 
chr9:20210455-20210486 5.6129 
chr9:20210635-20210668 6 
chr9:20211817-20211829 6 
chr9:20214612-20214634 6 
chr9:20215448-20215479 5.16129 
chr9:20221103-20221127 5.66667 
chr9:20224651-20224670 5.73684 
chr9:20224684-20224712 5.60714 
chr9:20225549-20225567 5.72222 
chr9:20225911-20225955 5.29545 
chr9:20225967-20225992 5.52 
chr9:20227500-20227546 5.45652 
chr9:20229722-20229743 5.57143 
chr9:20234412-20234438 5.46154 
chr9:20249702-20249719 6 
chr9:20251189-20251211 5.5 
chr9:20256919-20256942 6 
chr9:20257486-20257506 5.8 
chr9:20258762-20258892 5.82308 
chr9:20260083-20260101 5.77778 
chr9:20260190-20260212 5.54545 
chr9:20260840-20260865 5.8 
chr9:20261731-20261750 6 
chr9:20263009-20263033 5.41667 
chr9:20268434-20268465 5.70968 
chr9:20278229-20278251 5.63636 
chr9:20279528-20279551 5.69565 
chr9:20283730-20283756 5.57692 
chr9:20288739-20288764 5.72 
chr9:20292597-20292617 5.6 
chr9:20294964-20294979 6 
chr9:20295000-20295081 5.69136 
chr9:20295138-20295214 5.35526 
chr9:20298047-20298073 5.5 
chr9:20300282-20300313 5.67742 
chr9:20305108-20305120 6 
chr9:20306318-20306364 5.41304 
chr9:20311589-20311622 5.33333 
chr9:20314426-20314451 5.8 
chr9:20316058-20316084 5.57692 
chr9:20316122-20316142 6 
chr9:20321856-20321875 5.89474 
chr9:20324176-20324199 5.43478 
chr9:20327187-20327203 6 
chr9:20328303-20328353 5.86 
chr9:20332852-20332866 6 
chr9:20338729-20338752 6 
chr9:20339191-20339221 5.63333 
chr9:20340122-20340177 5.89091 
chr9:20342821-20342853 5.8125 
chr9:20343181-20343207 6 
chr9:20346373-20346401 5.92857 
chr9:20347073-20347103 5.63333 
chr9:20348814-20348849 5.4 
chr9:20352700-20352730 5.46667 
chr9:20352994-20353018 5.83333 
chr9:20355093-20355110 6 
chr9:20356555-20356582 5.55556 
chr9:20357979-20358008 6 
chr9:20359143-20359168 6 
chr9:20362704-20362726 6 
chr9:20363884-20363896 6 
chr9:20364278-20364317 5.12821 
chr9:20364360-20364376 5.875 
chr9:20365322-20365351 5.75862 
chr9:20365693-20365718 6 
chr9:20369408-20369436 5.39286 
chr9:20369780-20369806 5.92308 
chr9:20372390-20372409 5.73684 
chr9:20372552-20372574 6 
chr9:20375589-20375618 5.89655 
chr9:20377024-20377047 5.52174 
chr9:20377344-20377368 5.41667 
chr9:20389778-20389809 5.3871 
chr9:20391354-20391381 5.62963 
chr9:20396268-20396295 5.33333 
chr9:20398091-20398117 5.88462 
chr9:20398894-20398915 5.90476 
chr9:20400121-20400144 5.56522 
chr9:20406113-20406137 6 
chr9:20409896-20409930 5.26471 
chr9:20411177-20411196 5.94737 
chr9:20414277-20414395 5.89831 
chr9:20415760-20415786 5.61538 
chr9:20417178-20417205 6 
chr9:20417346-20417401 5.50909 
chr9:20421261-20421296 5.51429 
chr9:20421945-20421971 5.38462 
chr9:20422711-20422740 5.86207 
chr9:20422834-20422855 5.66667 
chr9:20425950-20425991 5.26829 
chr9:20428392-20428418 5.26923 
chr9:20432378-20432404 5.34615 
chr9:20434117-20434138 6 
chr9:20435192-20435216 5.58333 
chr9:20438582-20438607 5.76 
chr9:20439352-20439376 5.75 
chr9:20443092-20443176 5.47619 
chr9:20443231-20443250 5.63158 
chr9:20444870-20444883 6 
chr9:20448049-20448080 5.83871 
chr9:20454230-20454249 6 
chr9:20455925-20455942 6 
chr9:20457236-20457258 6 
chr9:20461561-20461596 5.17143 
chr9:20466150-20466178 5.39286 
chr9:20467574-20467600 5.69231 
chr9:20469041-20469065 5.54167 
chr9:20472906-20472922 5.8125 
chr9:20479196-20479213 5.88235 
chr9:20483223-20483245 5.86364 
chr9:20483696-20483716 6 
chr9:20484969-20485000 5.90323 
chr9:20485719-20485774 5.50909 
chr9:20488054-20488072 5.83333 
chr9:20488384-20488422 5.15789 
chr9:20498225-20498259 6 
chr9:20501000-20501031 5.35484 
chr9:20501755-20501779 6 
chr9:20502079-20502099 5.75 
chr9:20503670-20503686 6 
chr9:20504348-20504366 6 
chr9:20504850-20504879 5.2069 
chr9:20506058-20506083 5.56 
chr9:20507740-20507752 6 
chr9:20508917-20508941 5.45833 
chr9:20510611-20510626 6 
chr9:20511086-20511130 5.22727 
chr9:20511329-20511372 5.44186 
chr9:20511710-20511774 5.60938 
chr9:20514497-20514527 5.66667 
chr9:20514937-20514957 6 
chr9:20515597-20515623 5.80769 
chr9:20516927-20516940 6 
chr9:20518033-20518047 6 
chr9:20518345-20518367 5.90909 
chr9:20519260-20519280 5.7 
chr9:20521057-20521080 5.47826 
chr9:20521433-20521478 5.6 
chr9:20522618-20522679 5.21311 
chr9:20522962-20523000 5.65789 
chr9:20523968-20524000 5.34375 
chr9:20525124-20525139 6 
chr9:20525491-20525507 6 
chr9:20526433-20526462 5.62069 
chr9:20526629-20526660 5.48387 
chr9:20527343-20527375 5.53125 
chr9:20529280-20529304 5.375 
chr9:20529722-20529741 6 
chr9:20531068-20531088 5.65 
chr9:20532287-20532324 5.48649 
chr9:20533396-20533415 6 
chr9:20534884-20534934 5.52 
chr9:20536171-20536203 5.96875 
chr9:20538956-20538985 5.44828 
chr9:20542237-20542255 6 
chr9:20543642-20543777 5.82222 
chr9:20544916-20544931 5.86667 
chr9:20545095-20545129 5.82353 
chr9:20545855-20545882 5.81481 
chr9:20546286-20546300 6 
chr9:20546544-20546556 6 
chr9:20547643-20547656 6 
chr9:20552507-20552532 5.52 
chr9:20553465-20553496 5.64516 
chr9:20554976-20554995 5.68421 
chr9:20556682-20556700 6 
chr9:20558289-20558306 6 
chr9:20558362-20558385 5.65217 
chr9:20561914-20561951 5.2973 
chr9:20565908-20566092 5.90217 
chr9:20567179-20567191 6 
chr9:20567303-20567322 6 
chr9:20571203-20571234 5.3871 
chr9:20573143-20573195 5.71154 
chr9:20574572-20574598 5.46154 
chr9:20575397-20575440 5.25581 
chr9:20578509-20578535 5.80769 
chr9:20578660-20578698 5.44737 
chr9:20579205-20579226 5.71429 
chr9:20579378-20579433 5.36364 
chr9:20586336-20586353 5.76471 
chr9:20589431-20589450 5.63158 
chr9:20589578-20589618 5.4 
chr9:20590520-20590554 5.58824 
chr9:20594675-20594699 5.54167 
chr9:20595194-20595209 5.93333 
chr9:20595376-20595390 5.92857 
chr9:20595411-20595444 5.63636 
chr9:20596695-20596715 6 
chr9:20600123-20600151 6 
chr9:20602760-20602818 5.65517 
chr9:20605374-20605395 5.66667 
chr9:20607229-20607266 5.27027 
chr9:20610332-20610349 5.82353 
chr9:20614402-20614438 5.83333 
chr9:20615359-20615390 6 
chr9:20615873-20615896 5.95652 
chr9:20620251-20620288 6 
chr9:20620551-20620582 5.29032 
chr9:20621901-20621917 6 
chr9:20622013-20622084 5.47887 
chr9:20622407-20622427 5.75 
chr9:20622446-20622472 5.80769 
chr9:20622564-20622600 5.33333 
chr9:20623131-20623165 5.20588 
chr9:20623882-20623963 5.79012 
chr9:20625031-20625046 5.86667 
chr9:20628896-20628920 5.41667 
chr9:20629232-20629264 5.59375 
chr9:20630037-20630065 5.96429 
chr9:20630189-20630213 5.83333 
chr9:20637759-20637779 6 
chr9:20638708-20638740 5.71875 
chr9:20639302-20639323 5.71429 
chr9:20640020-20640042 6 
chr9:20642266-20642322 5.64286 
chr9:20646507-20646527 6 
chr9:20648850-20648863 5.92308 
chr9:20649282-20649395 5.78761 
chr9:20650500-20650550 5.98 
chr9:20651542-20651576 6 
chr9:20652639-20652812 5.5896 
chr9:20653406-20653441 5.2 
chr9:20653815-20653830 6 
chr9:20654548-20654560 6 
chr9:20658086-20658101 6 
chr9:20659402-20659455 5.73585 
chr9:20660184-20660202 5.72222 
chr9:20660879-20660898 5.78947 
chr9:20662178-20662215 5.72973 
chr9:20662609-20662636 5.33333 
chr9:20663473-20663500 6 
chr9:20664283-20664298 6 
chr9:20664607-20664650 5.81395 
chr9:20665875-20665908 5.63636 
chr9:20666567-20666600 5.42424 
chr9:20666956-20666974 5.94444 
chr9:20669773-20669791 6 
chr9:20672443-20672459 6 
chr9:20673577-20673606 5.58621 
chr9:20674243-20674277 5.85294 
chr9:20679120-20679166 6 
chr9:20680552-20680575 5.65217 
chr9:20680799-20680832 5.33333 
chr9:20681000-20681025 5.56 
chr9:20682768-20682787 5.68421 
chr9:20683303-20683318 6 
chr9:20691450-20691491 5.85366 
chr9:20693703-20693729 6 
chr9:20694321-20694337 6 
chr9:20696801-20696822 6 
chr9:20698364-20698411 5.46809 
chr9:20699736-20699809 5.94521 
chr9:20702083-20702114 6 
chr9:20703005-20703021 5.875 
chr9:20705921-20705947 5.96154 
chr9:20707369-20707387 5.88889 
chr9:20709505-20709522 6 
chr9:20710228-20710246 6 
chr9:20712729-20712751 6 
chr9:20714124-20714153 5.55172 
chr9:20714603-20714726 5.86992 
chr9:20716332-20716354 5.59091 
chr9:20718840-20718860 5.6 
chr9:20719078-20719093 5.86667 
chr9:20719777-20719796 6 
chr9:20721859-20722059 5.68 
chr9:20725167-20725190 5.78261 
chr9:20726156-20726178 5.68182 
chr9:20727620-20727648 5.57143 
chr9:20727850-20727862 6 
chr9:20728131-20728151 5.6 
chr9:20728496-20728526 5.56667 
chr9:20731239-20731278 6 
chr9:20731936-20731957 5.71429 
chr9:20734008-20734030 5.86364 
chr9:20735461-20735527 5.66667 
chr9:20736915-20736953 5.55263 
chr9:20737294-20737327 5.45455 
chr9:20741675-20741692 6 
chr9:20744149-20744173 5.5 
chr9:20748187-20748219 5.375 
chr9:20751299-20751318 5.63158 
chr9:20755805-20755822 5.88235 
chr9:20758194-20758216 5.63636 
chr9:20758260-20758276 5.875 
chr9:20758343-20758376 5.48485 
chr9:20761413-20761432 6 
chr9:20766618-20766677 5.27119 
chr9:20772950-20772985 5.17143 
chr9:20775839-20775932 5.51613 
chr9:20776458-20776478 5.6 
chr9:20777303-20777318 6 
chr9:20778088-20778107 6 
chr9:20781534-20781574 5.175 
chr9:20783082-20783107 5.72 
chr9:20783697-20783728 5.54839 
chr9:20784914-20784935 5.85714 
chr9:20786149-20786168 5.63158 
chr9:20787077-20787105 5.78571 
chr9:20790762-20790785 5.95652 
chr9:20791202-20791257 5.65455 
chr9:20795783-20795801 6 
chr9:20795818-20795836 6 
chr9:20797641-20797679 5.44737 
chr9:20800534-20800560 5.26923 
chr9:20809396-20809457 5.47541 
chr9:20814335-20814367 5.96875 
chr9:20815118-20815154 5.97222 
chr9:20821995-20822017 6 
chr9:20823639-20823663 5.91667 
chr9:20823794-20823825 5.16129 
chr9:20825145-20825178 6 
chr9:20827062-20827088 5.34615 
chr9:20827492-20827527 5.77143 
chr9:20828152-20828174 5.68182 
chr9:20828616-20828640 5.45833 
chr9:20832389-20832407 6 
chr9:20834956-20834988 5.25 
chr9:20839130-20839157 5.40741 
chr9:20839246-20839270 5.91667 
chr9:20840430-20840452 6 
chr9:20840497-20840521 5.625 
chr9:20841301-20841335 5.85294 
chr9:20843948-20843969 5.66667 
chr9:20844348-20844369 6 
chr9:20845441-20845460 6 
chr9:20848860-20848874 6 
chr9:20849372-20849395 5.6087 
chr9:20850295-20850319 5.95833 
chr9:20851210-20851234 5.45833 
chr9:20854813-20854826 6 
chr9:20855793-20855806 6 
chr9:20857766-20857790 5.625 
chr9:20859380-20859401 5.90476 
chr9:20859690-20859723 5.78788 
chr9:20860505-20860543 5.78947 
chr9:20862797-20862814 6 
chr9:20864392-20864420 5.5 
chr9:20866870-20866911 5.68293 
chr9:20871755-20871770 5.86667 
chr9:20871902-20871936 5.73529 
chr9:20872515-20872544 5.75862 
chr9:20872593-20872646 5.81132 
chr9:20875561-20875591 6 
chr9:20877903-20877925 5.90909 
chr9:20879305-20879358 5.26415 
chr9:20880862-20880881 5.89474 
chr9:20884193-20884213 5.8 
chr9:20885056-20885080 5.95833 
chr9:20887210-20887246 5.55556 
chr9:20888108-20888150 5.7381 
chr9:20893953-20893970 5.88235 
chr9:20895467-20895492 5.32 
chr9:20895526-20895546 5.65 
chr9:20895556-20895588 5.5 
chr9:20900826-20900845 5.73684 
chr9:20900890-20900917 5.44444 
chr9:20901189-20901227 5.97368 
chr9:20906312-20906335 5.56522 
chr9:20910469-20910504 5.34286 
chr9:20913144-20913188 6 
chr9:20920957-20921000 5.62791 
chr9:20925402-20925421 5.89474 
chr9:20925713-20925733 5.8 
chr9:20926782-20926817 6 
chr9:20926906-20926958 5.25 
chr9:20927020-20927032 6 
chr9:20928989-20929033 5.61364 
chr9:20931901-20931920 5.73684 
chr9:20933184-20933204 6 
chr9:20933559-20933584 5.84 
chr9:20935379-20935413 5.47059 
chr9:20935944-20935973 5.24138 
chr9:20938723-20938735 6 
chr9:20938956-20938982 5.69231 
chr9:20939149-20939161 6 
chr9:20939645-20939757 5.55357 
chr9:20940282-20940295 6 
chr9:20946072-20946116 5.88636 
chr9:20948098-20948124 6 
chr9:20948222-20948238 5.9375 
chr9:20950115-20950145 5.36667 
chr9:20950772-20950795 5.56522 
chr9:20952164-20952188 5.375 
chr9:20953791-20953827 5.61111 
chr9:20953883-20953914 5.29032 
chr9:20955727-20955786 5.27119 
chr9:20957465-20957488 5.95652 
chr9:20957636-20957697 5.67213 
chr9:20958370-20958409 5.41026 
chr9:20959196-20959217 5.85714 
chr9:20959871-20959899 5.28571 
chr9:20961131-20961216 5.69412 
chr9:20962391-20962455 5.82812 
chr9:20968430-20968449 6 
chr9:20968958-20968971 6 
chr9:20969688-20969727 5.64103 
chr9:20970873-20970901 5.17857 
chr9:20974019-20974056 5.27027 
chr9:20974211-20974248 5.24324 
chr9:20974403-20974440 5.24324 
chr9:20974918-20974943 5.44 
chr9:20975044-20975073 5.48276 
chr9:20976184-20976220 5.25 
chr9:20979327-20979351 5.66667 
chr9:20980109-20980149 5.6 
chr9:20980954-20980985 5.09677 
chr9:20982150-20982170 5.9 
chr9:20983569-20983581 6 
chr9:20986265-20986277 6 
chr9:20989252-20989291 5.15385 
chr9:20991811-20991829 6 
chr9:20993450-20993474 5.625 
chr9:20993894-20993912 5.94444 
chr9:20995359-20995371 6 
chr9:20997297-20997342 5.77778 
chr9:20999129-20999148 5.68421 
chr9:20999411-20999438 5.33333 
chr9:21001081-21001093 6 
chr9:21004845-21004864 5.68421 
chr9:21007644-21007677 5.21212 
chr9:21008509-21008539 5.2 
chr9:21009134-21009157 5.78261 
chr9:21013065-21013077 6 
chr9:21013664-21013688 5.625 
chr9:21023366-21023400 5.26471 
chr9:21023573-21023586 6 
chr9:21028134-21028186 5.96154 
chr9:21029644-21029670 5.65385 
chr9:21030268-21030281 6 
chr9:21030439-21030483 5.86364 
chr9:21031462-21031474 6 
chr9:21036321-21036352 5.80645 
chr9:21044641-21044657 6 
chr9:21049452-21049489 6 
chr9:21053765-21053798 6 
chr9:21054078-21054099 5.61905 
chr9:21055469-21055500 5.77419 
chr9:21055601-21055627 5.61538 
chr9:21056000-21056027 5.48148 
chr9:21057817-21057843 5.92308 
chr9:21059945-21059970 5.56 
chr9:21060294-21060325 5.51613 
chr9:21060941-21060964 5.82609 
chr9:21063087-21063124 5.27027 
chr9:21064049-21064075 5.88462 
chr9:21066388-21066407 5.63158 
chr9:21067922-21067947 5.72 
chr9:21069932-21069955 6 
chr9:21070812-21070869 5.96491 
chr9:21070894-21070911 6 
chr9:21072343-21072361 6 
chr9:21074114-21074149 5.57143 
chr9:21075036-21075050 6 
chr9:21077114-21077157 5.34884 
chr9:21078319-21078356 5.59459 
chr9:21086506-21086533 5.7037 
chr9:21089492-21089553 5.44262 
chr9:21089562-21089683 5.40496 
chr9:21090032-21090053 5.61905 
chr9:21092068-21092109 5.97561 
chr9:21093586-21093622 5.38889 
chr9:21095540-21095558 5.72222 
chr9:21100826-21100849 5.78261 
chr9:21105856-21105888 5.4375 
chr9:21105950-21105963 6 
chr9:21107567-21107584 5.94118 
chr9:21114188-21114226 5.92105 
chr9:21115070-21115084 5.92857 
chr9:21115098-21115190 5.42391 
chr9:21115550-21115576 5.42308 
chr9:21116076-21116119 5.16279 
chr9:21124266-21124484 5.90826 
chr9:21129590-21129602 6 
chr9:21137367-21137393 5.57692 
chr9:21138065-21138094 5.34483 
chr9:21138218-21138232 6 
chr9:21141968-21141996 5.64286 
chr9:21142357-21142374 5.82353 
chr9:21146790-21146807 5.94118 
chr9:21154595-21154621 6 
chr9:21154649-21154679 5.56667 
chr9:21154698-21154773 5.41333 
chr9:21154792-21154814 5.90909 
chr9:21155588-21155632 5.29545 
chr9:21156358-21156379 5.90476 
chr9:21157511-21157546 5.51429 
chr9:21158106-21158138 5.8125 
chr9:21158677-21158757 5.35 
chr9:21158837-21158852 6 
chr9:21159828-21159857 5.17241 
chr9:21160608-21160644 5.66667 
chr9:21162392-21162409 5.82353 
chr9:21164126-21164203 5.76623 
chr9:21164311-21164343 5.1875 
chr9:21168031-21168044 6 
chr9:21170175-21170192 6 
chr9:21172778-21172797 6 
chr9:21175612-21175637 5.72 
chr9:21176054-21176071 5.76471 
chr9:21178229-21178255 5.61538 
chr9:21184157-21184434 5.83394 
chr9:21186707-21186749 5.52381 
chr9:21188942-21188986 5.61364 
chr9:21189700-21189732 5.3125 
chr9:21197488-21197509 5.80952 
chr9:21197969-21198000 5.6129 
chr9:21201329-21201383 5.55556 
chr9:21202594-21202606 6 
chr9:21203500-21203531 5.16129 
chr9:21208509-21208543 5.5 
chr9:21216500-21216525 5.68 
chr9:21223215-21223234 5.63158 
chr9:21223362-21223423 5.52459 
chr9:21224485-21224504 5.63158 
chr9:21224632-21224660 5.78571 
chr9:21224842-21224917 5.92 
chr9:21226453-21226490 5.78378 
chr9:21227344-21227391 5.51064 
chr9:21236823-21236849 5.84615 
chr9:21237671-21237707 5.13889 
chr9:21239099-21239150 5.56863 
chr9:21240616-21240641 5.92 
chr9:21241670-21241684 6 
chr9:21242443-21242500 5.68421 
chr9:21243647-21243674 5.74074 
chr9:21246304-21246334 5.2 
chr9:21246543-21246581 5.81579 
chr9:21246596-21246613 5.82353 
chr9:21246748-21246768 5.65 
chr9:21247976-21247991 6 
chr9:21250613-21250636 5.86957 
chr9:21251014-21251053 5.64103 
chr9:21253746-21253784 5.81579 
chr9:21254638-21254666 5.57143 
chr9:21256524-21256547 5.43478 
chr9:21257101-21257132 5.41935 
chr9:21259455-21259470 6 
chr9:21263066-21263114 5.35417 
chr9:21266640-21266666 5.53846 
chr9:21269220-21269258 5.52632 
chr9:21269550-21269576 5.76923 
chr9:21270404-21270427 6 
chr9:21275510-21275536 5.92308 
chr9:21277151-21277175 5.45833 
chr9:21280138-21280175 5.27027 
chr9:21284471-21284518 5.91489 
chr9:21284672-21284691 6 
chr9:21291523-21291556 5.15152 
chr9:21293596-21293635 5.51282 
chr9:21297234-21297277 5.67442 
chr9:21303273-21303302 5.27586 
chr9:21303649-21303681 5.28125 
chr9:21304397-21304487 5.34444 
chr9:21306645-21306671 5.80769 
chr9:21307004-21307026 5.72727 
chr9:21307288-21307319 5.3871 
chr9:21314072-21314085 6 
chr9:21314254-21314274 5.65 
chr9:21317579-21317614 5.68571 
chr9:21318331-21318354 6 
chr9:21318620-21318638 6 
chr9:21318995-21319021 5.46154 
chr9:21319196-21319244 5.22917 
chr9:21319581-21319613 5.28125 
chr9:21319656-21319706 5.3 
chr9:21319739-21319771 5.34375 
chr9:21319801-21319842 5.46341 
chr9:21323270-21323290 5.65 
chr9:21325182-21325224 5.61905 
chr9:21327811-21327824 6 
chr9:21328552-21328576 5.91667 
chr9:21331216-21331251 5.2 
chr9:21331507-21331536 5.24138 
chr9:21332381-21332443 5.30645 
chr9:21335317-21335337 5.7 
chr9:21337306-21337339 6 
chr9:21341168-21341209 5.68293 
chr9:21351085-21351106 5.71429 
chr9:21351181-21351200 5.63158 
chr9:21353387-21353402 6 
chr9:21355785-21355868 5.71084 
chr9:21356705-21356767 6 
chr9:21359175-21359196 5.85714 
chr9:21359866-21359881 6 
chr9:21360940-21360974 5.41176 
chr9:21361199-21361216 5.76471 
chr9:21361339-21361382 5.95349 
chr9:21365934-21365974 5.975 
chr9:21366298-21366479 5.55801 
chr9:21372789-21372827 5.78947 
chr9:21373358-21373388 5.6 
chr9:21380057-21380089 5.40625 
chr9:21384514-21384550 5.33333 
chr9:21386814-21386844 5.66667 
chr9:21387683-21387710 5.77778 
chr9:21388328-21388362 5.55882 
chr9:21391131-21391145 6 
chr9:21391453-21391544 5.20879 
chr9:21397846-21397873 5.48148 
chr9:21398330-21398347 5.82353 
chr9:21399500-21399541 5.7561 
chr9:21401674-21401729 5.34545 
chr9:21401868-21401894 5.34615 
chr9:21408568-21408641 5.19178 
chr9:21411751-21411784 5.81818 
chr9:21414970-21415000 5.9 
chr9:21418690-21418717 5.88889 
chr9:21419879-21419903 5.54167 
chr9:21423684-21423701 6 
chr9:21423798-21423820 6 
chr9:21426540-21426562 6 
chr9:21429379-21429411 5.8125 
chr9:21433905-21433927 5.68182 
chr9:21439614-21439638 5.54167 
chr9:21439837-21439861 6 
chr9:21443523-21443567 5.93182 
chr9:21445378-21445412 5.61765 
chr9:21445431-21445459 5.46429 
chr9:21445813-21445846 5.72727 
chr9:21447666-21447681 6 
chr9:21450417-21450435 5.83333 
chr9:21452309-21452339 5.73333 
chr9:21456305-21456322 5.76471 
chr9:21457161-21457185 5.75 
chr9:21459737-21459765 5.39286 
chr9:21460128-21460156 6 
chr9:21461588-21461601 6 
chr9:21463318-21463330 6 
chr9:21464814-21464846 5.1875 
chr9:21464957-21464982 5.68 
chr9:21466025-21466046 5.80952 
chr9:21467299-21467340 5.29268 
chr9:21468456-21468478 6 
chr9:21474238-21474262 6 
chr9:21474401-21474428 5.51852 
chr9:21476051-21476081 6 
chr9:21477298-21477313 6 
chr9:21478642-21478661 5.68421 
chr9:21480090-21480121 5.80645 
chr9:21483298-21483343 6 
chr9:21486332-21486361 5.82759 
chr9:21487304-21487328 6 
chr9:21490336-21490359 5.73913 
chr9:21491449-21491476 5.25926 
chr9:21493191-21493218 5.33333 
chr9:21493876-21493909 5.33333 
chr9:21495652-21495677 5.6 
chr9:21499104-21499172 5.55882 
chr9:21504234-21504270 5.66667 
chr9:21506129-21506152 5.78261 
chr9:21506353-21506377 5.375 
chr9:21508913-21508928 5.93333 
chr9:21509460-21509486 5.69231 
chr9:21509500-21509520 5.7 
chr9:21510810-21510864 5.53704 
chr9:21515410-21515449 5.48718 
chr9:21515795-21515818 5.43478 
chr9:21519731-21519757 5.5 
chr9:21545287-21545302 6 
chr9:21545933-21545950 6 
chr9:21546214-21546234 5.7 
chr9:21549411-21549449 5.55263 
chr9:21552749-21552797 5.5625 
chr9:21553930-21553956 5.30769 
chr9:21559375-21559399 5.79167 
chr9:21559859-21559912 5.35849 
chr9:21562394-21562500 5.57547 
chr9:21565176-21565214 5.84211 
chr9:21566100-21566122 5.54545 
chr9:21569647-21569662 6 
chr9:21574552-21574572 5.95 
chr9:21575035-21575058 5.73913 
chr9:21575432-21575475 6 
chr9:21577310-21577335 5.36 
chr9:21578408-21578425 6 
chr9:21579010-21579050 5.875 
chr9:21580820-21580916 5.27083 
chr9:21581472-21581500 5.96429 
chr9:21581981-21582022 6 
chr9:21582658-21582682 5.70833 
chr9:21586857-21586878 6 
chr9:21587978-21588005 5.33333 
chr9:21592509-21592534 5.92 
chr9:21594304-21594318 6 
chr9:21598626-21598646 6 
chr9:21600204-21600278 5.85135 
chr9:21603235-21603278 5.44186 
chr9:21607184-21607311 5.70866 
chr9:21610326-21610341 6 
chr9:21612914-21612927 6 
chr9:21613122-21613147 5.96 
chr9:21614569-21614590 5.52381 
chr9:21615419-21615434 6 
chr9:21616668-21616701 5.48485 
chr9:21616835-21616864 5.89655 
chr9:21617363-21617389 5.5 
chr9:21617536-21617567 5.41935 
chr9:21619147-21619161 6 
chr9:21620541-21620576 5.22857 
chr9:21621550-21621595 5.88889 
chr9:21624406-21624429 5.56522 
chr9:21624480-21624529 5.81633 
chr9:21625420-21625461 5.4878 
chr9:21626497-21626522 5.48 
chr9:21627789-21627805 5.875 
chr9:21632093-21632134 5.92683 
chr9:21633584-21633597 6 
chr9:21633883-21634067 5.78804 
chr9:21636359-21636401 5.90476 
chr9:21636636-21636669 6 
chr9:21637229-21637270 5.92683 
chr9:21637687-21637714 5.66667 
chr9:21638781-21638797 6 
chr9:21639188-21639417 5.79476 
chr9:21639533-21639561 5.5 
chr9:21640416-21640435 6 
chr9:21641867-21641879 6 
chr9:21642939-21642970 5.45161 
chr9:21645109-21645131 5.5 
chr9:21645324-21645347 5.56522 
chr9:21645519-21645545 5.53846 
chr9:21645673-21645699 5.88462 
chr9:21645802-21645821 5.68421 
chr9:21648013-21648038 6 
chr9:21654069-21654082 6 
chr9:21654508-21654525 5.94118 
chr9:21656111-21656146 5.74286 
chr9:21659884-21659907 5.73913 
chr9:21662051-21662083 5.71875 
chr9:21666607-21666633 5.96154 
chr9:21669200-21669292 5.32609 
chr9:21670136-21670158 5.63636 
chr9:21671258-21671272 6 
chr9:21676431-21676489 5.43103 
chr9:21677373-21677409 5.38889 
chr9:21678809-21678836 5.25926 
chr9:21679014-21679043 5.31034 
chr9:21679860-21679894 5.38235 
chr9:21680072-21680104 5.3125 
chr9:21681560-21681583 5.47826 
chr9:21682346-21682366 5.8 
chr9:21688009-21688040 5.41935 
chr9:21693042-21693064 5.5 
chr9:21693644-21693669 5.6 
chr9:21697153-21697191 5.89474 
chr9:21699618-21699636 5.88889 
chr9:21702329-21702363 5.26471 
chr9:21702721-21702760 5.66667 
chr9:21705648-21705701 5.79245 
chr9:21707446-21707482 6 
chr9:21713758-21713771 5.92308 
chr9:21722375-21722534 5.28302 
chr9:21722559-21722583 5.79167 
chr9:21724957-21724987 5.26667 
chr9:21725310-21725335 5.44 
chr9:21725845-21725878 5.30303 
chr9:21728208-21728220 6 
chr9:21730055-21730102 5.59574 
chr9:21730942-21730969 5.48148 
chr9:21731527-21731548 5.90476 
chr9:21731678-21731697 5.63158 
chr9:21738132-21738144 6 
chr9:21738500-21738529 5.41379 
chr9:21755267-21755286 5.63158 
chr9:21755789-21755819 5.83333 
chr9:21756726-21756754 5.32143 
chr9:21758438-21758463 5.68 
chr9:21759972-21760097 5.528 
chr9:21760124-21760197 5.47945 
chr9:21760284-21760356 5.875 
chr9:21763139-21763153 6 
chr9:21763561-21763594 5.24242 
chr9:21765390-21765445 5.65455 
chr9:21765456-21765486 5.4 
chr9:21769954-21769981 5.77778 
chr9:21773725-21773766 5.36585 
chr9:21775577-21775708 5.77099 
chr9:21777389-21777407 6 
chr9:21779654-21779666 6 
chr9:21782756-21782779 5.52174 
chr9:21783856-21783880 6 
chr9:21785475-21785500 5.84 
chr9:21786224-21786293 5.31884 
chr9:21786311-21786337 5.34615 
chr9:21787617-21787652 5.88571 
chr9:21788171-21788184 6 
chr9:21788396-21788416 5.9 
chr9:21789949-21789985 5.44444 
chr9:21793089-21793101 6 
chr9:21793859-21793886 5.77778 
chr9:21795117-21795138 5.52381 
chr9:21802468-21802480 6 
chr9:21802984-21803031 6 
chr9:21807164-21807183 5.73684 
chr9:21808591-21808618 5.85185 
chr9:21809637-21809654 5.76471 
chr9:21814176-21814223 5.61702 
chr9:21818316-21818338 6 
chr9:21826608-21826644 6 
chr9:21829392-21829445 5.64151 
chr9:21842221-21842256 5.48571 
chr9:21848775-21848789 6 
chr9:21852508-21852520 6 
chr9:21855698-21855714 6 
chr9:21860731-21860755 5.75 
chr9:21861304-21861361 5.75439 
chr9:21863538-21863563 5.56 
chr9:21870768-21870789 5.71429 
chr9:21874674-21874703 5.37931 
chr9:21880627-21880664 5.43243 
chr9:21885778-21885815 6 
chr9:21889165-21889193 5.46429 
chr9:21893281-21893308 5.40741 
chr9:21893925-21893947 6 
chr9:21894210-21894224 6 
chr9:21899230-21899249 5.63158 
chr9:21899384-21899463 5.78481 
chr9:21906449-21906503 5.74074 
chr9:21908654-21908697 5.37209 
chr9:21914775-21914795 5.75 
chr9:21915000-21915096 5.89583 
chr9:21916035-21916132 5.7732 
chr9:21918348-21918368 6 
chr9:21933783-21933807 5.45833 
chr9:21934666-21934682 5.875 
chr9:21935152-21935182 5.5 
chr9:21938272-21938284 6 
chr9:21938434-21938480 5.80435 
chr9:21939704-21939721 6 
chr9:21940096-21940115 5.94737 
chr9:21941078-21941099 5.57143 
chr9:21946000-21946020 5.65 
chr9:21946744-21946756 6 
chr9:21947041-21947056 6 
chr9:21948839-21948851 6 
chr9:21949005-21949036 5.87097 
chr9:21950410-21950435 5.6 
chr9:21950710-21950767 5.84211 
chr9:21950979-21951016 5.32432 
chr9:21952900-21952946 5.69565 
chr9:21953361-21953386 5.56 
chr9:21955958-21955997 5.28205 
chr9:21957209-21957235 5.76923 
chr9:21957891-21957923 5.75 
chr9:21958173-21958195 5.77273 
chr9:21958780-21958796 5.875 
chr9:21961021-21961056 6 
chr9:21962130-21962147 5.82353 
chr9:21962497-21962510 6 
chr9:21963873-21963903 5.93333 
chr9:21964882-21964901 6 
chr9:21966089-21966104 5.93333 
chr9:21966620-21966679 5.52542 
chr9:21966690-21966714 5.5 
chr9:21967730-21967780 5.32 
chr9:21970379-21970408 5.65517 
chr9:21971574-21971586 6 
chr9:21973274-21973300 5.69231 
chr9:21973875-21973907 6 
chr9:21974810-21974860 5.44 
chr9:21975560-21975577 5.76471 
chr9:21976377-21976389 6 
chr9:21976717-21976744 5.85185 
chr9:21977336-21977368 5.5625 
chr9:21978120-21978133 5.92308 
chr9:21978533-21978584 5.45098 
chr9:21980957-21981201 5.93033 
chr9:21985438-21985463 5.4 
chr9:21986601-21986625 5.45833 
chr9:21987395-21987451 5.92857 
chr9:21990610-21990653 5.81395 
chr9:21993798-21993840 6 
chr9:21994507-21994536 5.75862 
chr9:21995330-21995379 5.36735 
chr9:21997443-21997514 5.67606 
chr9:21999284-21999316 5.5 
chr9:21999475-21999547 5.43056 
chr9:21999726-21999743 5.82353 
chr9:22000734-22000766 5.15625 
chr9:22003276-22003303 5.59259 
chr9:22005111-22005136 6 
chr9:22007357-22007383 5.88462 
chr9:22013436-22013453 5.82353 
chr9:22014153-22014174 5.90476 
chr9:22014606-22014620 6 
chr9:22014748-22014767 5.63158 
chr9:22015611-22015649 5.78947 
chr9:22021257-22021288 5.67742 
chr9:22023311-22023343 5.28125 
chr9:22027825-22027848 5.43478 
chr9:22027987-22028008 5.85714 
chr9:22028201-22028230 5.62069 
chr9:22032298-22032363 5.26154 
chr9:22038330-22038359 5.34483 
chr9:22044313-22044339 5.57692 
chr9:22045028-22045065 5.81081 
chr9:22047777-22047799 5.77273 
chr9:22047952-22047972 5.7 
chr9:22052305-22052322 5.82353 
chr9:22054667-22054775 5.69444 
chr9:22055109-22055131 5.5 
chr9:22055535-22055561 5.5 
chr9:22056195-22056241 5.73913 
chr9:22057136-22057158 5.5 
chr9:22061834-22061856 5.59091 
chr9:22062953-22063017 5.625 
chr9:22063692-22063716 5.58333 
chr9:22064618-22064634 6 
chr9:22066209-22066226 5.82353 
chr9:22067519-22067571 5.88462 
chr9:22071284-22071315 6 
chr9:22076048-22076066 5.94444 
chr9:22076478-22076500 5.68182 
chr9:22076679-22076704 5.4 
chr9:22079463-22079490 5.55556 
chr9:22079505-22079536 5.6129 
chr9:22081274-22081288 6 
chr9:22085719-22085739 6 
chr9:22086737-22086763 5.46154 
chr9:22088439-22088464 5.96 
chr9:22089966-22089985 5.63158 
chr9:22098142-22098264 5.7541 
chr9:22098473-22098500 5.7037 
chr9:22101664-22101696 6 
chr9:22103130-22103173 6 
chr9:22104639-22104694 5.38182 
chr9:22106762-22106777 5.86667 
chr9:22108915-22108948 5.66667 
chr9:22111095-22111116 5.95238 
chr9:22117451-22117485 5.5 
chr9:22118259-22118299 5.625 
chr9:22120748-22120818 5.62857 
chr9:22125000-22125027 5.22222 
chr9:22126573-22126589 6 
chr9:22127069-22127094 5.96 
chr9:22128217-22128234 5.76471 
chr9:22128797-22128822 5.4 
chr9:22129429-22129453 5.375 
chr9:22131467-22131508 5.92683 
chr9:22132439-22132482 5.69767 
chr9:22132686-22132703 6 
chr9:22135171-22135189 6 
chr9:22138119-22138146 5.51852 
chr9:22139245-22139265 6 
chr9:22139540-22139593 5.60377 
chr9:22139990-22140010 5.9 
chr9:22140313-22140341 5.85714 
chr9:22141944-22141968 6 
chr9:22143104-22143147 5.25581 
chr9:22143164-22143191 5.51852 
chr9:22144586-22144659 5.34247 
chr9:22149815-22149830 6 
chr9:22150969-22150993 5.95833 
chr9:22151902-22151923 6 
chr9:22155856-22155896 5.925 
chr9:22159228-22159255 5.85185 
chr9:22160974-22160991 6 
chr9:22162179-22162195 5.875 
chr9:22164880-22164900 5.75 
chr9:22167281-22167298 6 
chr9:22167309-22167345 5.44444 
chr9:22167421-22167448 5.66667 
chr9:22167596-22167619 5.43478 
chr9:22169158-22169201 5.83721 
chr9:22172306-22172339 6 
chr9:22173939-22173957 5.83333 
chr9:22175580-22175675 5.75789 
chr9:22177153-22177175 5.54545 
chr9:22183469-22183493 5.375 
chr9:22183624-22183660 5.5 
chr9:22183886-22183919 5.51515 
chr9:22185940-22186000 5.63333 
chr9:22189638-22189681 5.86047 
chr9:22199413-22199459 5.34783 
chr9:22201275-22201304 5.62069 
chr9:22202110-22202135 5.56 
chr9:22202472-22202533 5.32787 
chr9:22203305-22203344 5.76923 
chr9:22203422-22203439 6 
chr9:22206831-22206865 5.64706 
chr9:22213392-22213417 5.88 
chr9:22214286-22214304 6 
chr9:22214972-22215000 5.92857 
chr9:22218686-22218734 5.64583 
chr9:22220310-22220347 5.64865 
chr9:22225023-22225042 5.73684 
chr9:22228124-22228229 5.8 
chr9:22229449-22229472 5.86957 
chr9:22229733-22229751 6 
chr9:22231167-22231194 5.48148 
chr9:22235596-22235617 5.90476 
chr9:22237659-22237696 5.97297 
chr9:22238281-22238348 5.28358 
chr9:22239125-22239142 6 
chr9:22243023-22243040 5.94118 
chr9:22243529-22243572 5.55814 
chr9:22244951-22244966 6 
chr9:22245285-22245316 5.48387 
chr9:22247545-22247571 5.26923 
chr9:22247971-22247989 6 
chr9:22255832-22255858 5.38462 
chr9:22256327-22256362 5.34286 
chr9:22261851-22261865 6 
chr9:22262968-22263000 5.53125 
chr9:22263636-22263665 5.37931 
chr9:22263847-22263861 6 
chr9:22264862-22264891 6 
chr9:22270317-22270343 5.34615 
chr9:22270534-22270547 6 
chr9:22270567-22270643 5.80263 
chr9:22270695-22270729 5.23529 
chr9:22272190-22272218 5.67857 
chr9:22273895-22273928 5.45455 
chr9:22274287-22274313 5.30769 
chr9:22276740-22276770 5.26667 
chr9:22277745-22277777 5.9375 
chr9:22280508-22280539 6 
chr9:22282401-22282448 5.51064 
chr9:22284376-22284398 5.90909 
chr9:22285062-22285090 6 
chr9:22285689-22285729 5.425 
chr9:22290331-22290452 5.7686 
chr9:22294036-22294079 5.83721 
chr9:22296029-22296049 6 
chr9:22297252-22297279 5.55556 
chr9:22303710-22303727 5.82353 
chr9:22304080-22304114 6 
chr9:22305645-22305666 5.57143 
chr9:22305962-22305992 5.63333 
chr9:22307734-22307757 5.78261 
chr9:22316892-22316904 6 
chr9:22318395-22318419 5.58333 
chr9:22320656-22320721 5.87692 
chr9:22323897-22323923 5.26923 
chr9:22325578-22325598 5.75 
chr9:22332348-22332373 5.52 
chr9:22337676-22337704 5.64286 
chr9:22340060-22340088 5.71429 
chr9:22340689-22340736 5.89362 
chr9:22340780-22340803 5.47826 
chr9:22345273-22345314 5.82927 
chr9:22348796-22348833 5.56757 
chr9:22348965-22348985 5.7 
chr9:22358068-22358093 5.36 
chr9:22360282-22360302 5.95 
chr9:22361240-22361268 5.39286 
chr9:22366500-22366523 5.52174 
chr9:22367372-22367390 6 
chr9:22369411-22369434 5.73913 
chr9:22373331-22373379 5.72917 
chr9:22373406-22373437 5.22581 
chr9:22377297-22377322 5.44 
chr9:22383058-22383095 5.35135 
chr9:22383386-22383411 5.4 
chr9:22383676-22383709 5.33333 
chr9:22384332-22384387 5.36364 
chr9:22385000-22385072 5.30556 
chr9:22385349-22385373 5.41667 
chr9:22385389-22385417 5.28571 
chr9:22385879-22385902 6 
chr9:22393262-22393286 5.75 
chr9:22393608-22393649 5.92683 
chr9:22395200-22395217 6 
chr9:22398051-22398075 5.5 
chr9:22399884-22399907 6 
chr9:22402993-22403044 5.68627 
chr9:22403238-22403298 5.88333 
chr9:22408555-22408599 5.72727 
chr9:22409909-22409958 5.97959 
chr9:22410955-22410967 6 
chr9:22411802-22411874 5.54167 
chr9:22411883-22411950 5.86567 
chr9:22413085-22413106 6 
chr9:22413814-22413952 5.92754 
chr9:22416211-22416237 5.34615 
chr9:22418982-22419009 5.88889 
chr9:22422008-22422034 5.84615 
chr9:22427843-22427880 5.64865 
chr9:22427968-22428000 5.125 
chr9:22428623-22428652 5.7931 
chr9:22429058-22429070 6 
chr9:22430920-22430939 6 
chr9:22434341-22434366 6 
chr9:22439974-22440009 5.42857 
chr9:22440028-22440151 5.26829 
chr9:22440180-22440196 5.875 
chr9:22441438-22441453 6 
chr9:22441462-22441486 5.75 
chr9:22443809-22443834 5.4 
chr9:22444296-22444314 5.88889 
chr9:22447235-22447260 5.64 
chr9:22449858-22449875 5.82353 
chr9:22450607-22450634 5.59259 
chr9:22457542-22457560 5.72222 
chr9:22462917-22462966 5.53061 
chr9:22464021-22464191 5.74118 
chr9:22464255-22464281 5.26923 
chr9:22464860-22464886 5.53846 
chr9:22466199-22466227 5.67857 
chr9:22466606-22466650 5.59091 
chr9:22468766-22468792 6 
chr9:22470626-22470655 5.68966 
chr9:22478212-22478240 5.32143 
chr9:22479889-22479907 6 
chr9:22480487-22480506 5.89474 
chr9:22480665-22480723 5.86207 
chr9:22481935-22481967 5.84375 
chr9:22482910-22482932 5.54545 
chr9:22487207-22487232 5.32 
chr9:22487746-22487794 5.60417 
chr9:22490119-22490135 6 
chr9:22492581-22492601 5.8 
chr9:22507553-22507578 5.4 
chr9:22510440-22510460 5.7 
chr9:22511194-22511234 6 
chr9:22511392-22511423 5.74194 
chr9:22513035-22513075 5.175 
chr9:22513099-22513128 5.65517 
chr9:22513363-22513398 5.28571 
chr9:22523822-22523871 5.26531 
chr9:22523959-22523984 5.92 
chr9:22527241-22527273 5.53125 
chr9:22528039-22528089 6 
chr9:22530854-22530917 5.69841 
chr9:22531555-22531575 5.95 
chr9:22532913-22532979 5.40909 
chr9:22533727-22533766 6 
chr9:22535252-22535280 5.5 
chr9:22535668-22535680 6 
chr9:22539657-22539671 6 
chr9:22540258-22540304 5.13043 
chr9:22544295-22544342 5.78723 
chr9:22551374-22551406 5.75 
chr9:22551420-22551451 5.45161 
chr9:22551468-22551500 5.40625 
chr9:22557342-22557367 5.32 
chr9:22558208-22558238 5.53333 
chr9:22561479-22561500 5.52381 
chr9:22562811-22562848 5.86486 
chr9:22563233-22563277 5.31818 
chr9:22563655-22563738 5.3494 
chr9:22563839-22563909 5.67143 
chr9:22563921-22563962 5.41463 
chr9:22563995-22564018 5.6087 
chr9:22565923-22565946 5.95652 
chr9:22574718-22574752 5.26471 
chr9:22576188-22576215 5.7037 
chr9:22577143-22577157 6 
chr9:22579258-22579279 5.90476 
chr9:22580136-22580163 5.33333 
chr9:22583587-22583603 5.8125 
chr9:22584247-22584285 5.94737 
chr9:22585830-22585859 5.37931 
chr9:22586679-22586710 5.41935 
chr9:22586757-22586777 5.7 
chr9:22588760-22588773 6 
chr9:22591020-22591045 5.36 
chr9:22595624-22595776 5.61184 
chr9:22597436-22597455 6 
chr9:22600044-22600067 5.56522 
chr9:22600515-22600546 5.6129 
chr9:22602132-22602156 5.95833 
chr9:22602565-22602591 5.88462 
chr9:22605050-22605091 5.39024 
chr9:22607173-22607203 5.76667 
chr9:22607649-22607671 5.54545 
chr9:22609915-22610009 5.85106 
chr9:22611186-22611212 5.34615 
chr9:22614472-22614500 5.53571 
chr9:22616847-22616866 5.94737 
chr9:22618176-22618199 5.43478 
chr9:22619206-22619241 5.22857 
chr9:22620224-22620245 6 
chr9:22624771-22624801 5.43333 
chr9:22626641-22626664 6 
chr9:22627709-22627724 6 
chr9:22630040-22630080 5.225 
chr9:22630579-22630619 5.45 
chr9:22630929-22630960 5.22581 
chr9:22633321-22633342 5.95238 
chr9:22634025-22634051 5.46154 
chr9:22635306-22635332 5.76923 
chr9:22635440-22635477 5.18919 
chr9:22636410-22636436 5.57692 
chr9:22636840-22636866 5.53846 
chr9:22642788-22642821 5.18182 
chr9:22642839-22642861 5.59091 
chr9:22645361-22645389 5.78571 
chr9:22647322-22647354 5.96875 
chr9:22647936-22647982 6 
chr9:22650048-22650101 5.79245 
chr9:22651622-22651647 6 
chr9:22651800-22651840 5.6 
chr9:22658193-22658218 6 
chr9:22658376-22658515 5.58993 
chr9:22663736-22663757 5.66667 
chr9:22664794-22664834 5.8 
chr9:22668193-22668221 5.25 
chr9:22669020-22669084 5.14062 
chr9:22671354-22671395 5.65854 
chr9:22674467-22674527 5.43333 
chr9:22674547-22674623 5.84211 
chr9:22680721-22680739 6 
chr9:22685256-22685291 5.77143 
chr9:22685907-22685934 6 
chr9:22686142-22686168 5.69231 
chr9:22687903-22687932 5.7931 
chr9:22695000-22695044 5.65909 
chr9:22696523-22696545 5.72727 
chr9:22697306-22697336 6 
chr9:22699211-22699239 5.57143 
chr9:22699402-22699422 6 
chr9:22700576-22700597 5.52381 
chr9:22700729-22700744 5.86667 
chr9:22706161-22706192 5.41935 
chr9:22707011-22707057 5.95652 
chr9:22707697-22707722 5.48 
chr9:22714759-22714800 5.2439 
chr9:22715505-22715534 6 
chr9:22715733-22715769 6 
chr9:22718727-22718771 5.25 
chr9:22719500-22719536 5.69444 
chr9:22720944-22720976 5.46875 
chr9:22724492-22724507 5.93333 
chr9:22726104-22726128 6 
chr9:22729327-22729354 5.59259 
chr9:22730247-22730266 5.63158 
chr9:22733696-22733719 5.65217 
chr9:22734772-22734799 5.74074 
chr9:22734927-22734946 5.63158 
chr9:22737748-22737761 6 
chr9:22739512-22739534 6 
chr9:22745404-22745428 5.91667 
chr9:22745509-22745528 6 
chr9:22746533-22746555 5.90909 
chr9:22746746-22746783 5.43243 
chr9:22749486-22749512 5.80769 
chr9:22750749-22750761 6 
chr9:22753408-22753427 6 
chr9:22754171-22754189 6 
chr9:22755698-22755740 5.38095 
chr9:22762216-22762249 5.75758 
chr9:22767101-22767140 5.76923 
chr9:22774444-22774520 6 
chr9:22775296-22775323 5.37037 
chr9:22782916-22782938 5.77273 
chr9:22783599-22783628 5.82759 
chr9:22786370-22786406 5.83333 
chr9:22786441-22786476 5.54286 
chr9:22787579-22787593 5.92857 
chr9:22789500-22789524 5.41667 
chr9:22790768-22790789 5.61905 
chr9:22791005-22791023 6 
chr9:22792840-22792852 6 
chr9:22793300-22793320 5.6 
chr9:22794500-22794528 5.60714 
chr9:22796194-22796224 5.33333 
chr9:22797060-22797081 5.7619 
chr9:22803204-22803217 5.92308 
chr9:22804647-22804708 5.86885 
chr9:22806500-22806519 6 
chr9:22808275-22808331 5.76786 
chr9:22809272-22809288 5.9375 
chr9:22811345-22811366 5.95238 
chr9:22812027-22812057 5.7 
chr9:22812067-22812115 5.625 
chr9:22813251-22813268 6 
chr9:22815581-22815611 5.66667 
chr9:22817115-22817136 5.52381 
chr9:22818977-22818995 5.72222 
chr9:22819800-22819839 5.84615 
chr9:22821925-22821995 5.87143 
chr9:22823839-22823859 5.9 
chr9:22824131-22824150 5.68421 
chr9:22824893-22824931 6 
chr9:22825580-22825624 5.79545 
chr9:22826373-22826389 5.875 
chr9:22826533-22826570 5.86486 
chr9:22827180-22827201 5.52381 
chr9:22828087-22828108 5.61905 
chr9:22828402-22828428 5.46154 
chr9:22828669-22828691 5.77273 
chr9:22830880-22830923 5.74419 
chr9:22832964-22833020 5.82143 
chr9:22834635-22834683 5.75 
chr9:22837882-22837911 5.48276 
chr9:22841000-22841034 5.67647 
chr9:22841186-22841210 5.375 
chr9:22841748-22841774 5.46154 
chr9:22842471-22842496 5.52 
chr9:22842506-22842528 5.54545 
chr9:22842537-22842561 5.5 
chr9:22843544-22843575 5.41935 
chr9:22843827-22843850 5.56522 
chr9:22843980-22844061 5.44444 
chr9:22849412-22849438 5.69231 
chr9:22852520-22852539 6 
chr9:22857107-22857191 5.39286 
chr9:22858863-22858883 5.6 
chr9:22862873-22862904 6 
chr9:22865590-22865610 6 
chr9:22868802-22868815 6 
chr9:22869724-22869744 5.8 
chr9:22869886-22869925 5.4359 
chr9:22869976-22870009 5.60606 
chr9:22870809-22870839 5.46667 
chr9:22873238-22873262 5.45833 
chr9:22874326-22874356 5.63333 
chr9:22875175-22875205 5.6 
chr9:22876181-22876203 5.59091 
chr9:22877353-22877369 6 
chr9:22880082-22880107 5.32 
chr9:22880592-22880683 5.48352 
chr9:22881487-22881532 5.53333 
chr9:22881795-22881810 6 
chr9:22882151-22882262 5.67568 
chr9:22882383-22882399 5.8125 
chr9:22887268-22887287 5.89474 
chr9:22887895-22887917 6 
chr9:22894700-22894720 5.9 
chr9:22895612-22895639 5.33333 
chr9:22899352-22899366 5.92857 
chr9:22905060-22905082 5.72727 
chr9:22906510-22906539 5.51724 
chr9:22909150-22909187 5.56757 
chr9:22910205-22910223 5.88889 
chr9:22911107-22911137 5.63333 
chr9:22911542-22911562 5.75 
chr9:22912573-22912601 5.82143 
chr9:22913933-22913976 5.37209 
chr9:22914153-22914173 6 
chr9:22915098-22915139 5.26829 
chr9:22915163-22915180 5.76471 
chr9:22918762-22918784 5.68182 
chr9:22922931-22922958 6 
chr9:22923046-22923102 5.66071 
chr9:22923782-22923798 6 
chr9:22926311-22926331 6 
chr9:22927217-22927240 5.47826 
chr9:22927415-22927446 5.96774 
chr9:22928537-22928573 5.77778 
chr9:22929725-22929808 5.56627 
chr9:22930492-22930508 6 
chr9:22931419-22931453 5.52941 
chr9:22931577-22931593 6 
chr9:22932558-22932585 5.51852 
chr9:22937398-22937430 6 
chr9:22939719-22939745 5.30769 
chr9:22940764-22940786 5.5 
chr9:22946754-22946771 5.88235 
chr9:22949509-22949534 5.84 
chr9:22950702-22950727 5.68 
chr9:22952859-22952880 6 
chr9:22952891-22952937 5.6087 
chr9:22953010-22953117 5.59813 
chr9:22953130-22953289 5.47799 
chr9:22957715-22957767 5.78846 
chr9:22958224-22958260 5.77778 
chr9:22958422-22958442 6 
chr9:22958858-22958884 5.38462 
chr9:22961181-22961224 5.83721 
chr9:22962012-22962046 5.29412 
chr9:22967438-22967494 5.57143 
chr9:22967515-22967559 5.68182 
chr9:22969360-22969404 5.36364 
chr9:22969444-22969472 5.53571 
chr9:22973107-22973130 5.6087 
chr9:22974584-22974607 5.6087 
chr9:22977490-22977506 6 
chr9:22977759-22977783 5.83333 
chr9:22978258-22978313 5.52727 
chr9:22978324-22978389 5.64615 
chr9:22978425-22978451 5.26923 
chr9:22978721-22978741 5.65 
chr9:22979442-22979465 5.6087 
chr9:22980754-22980795 5.36585 
chr9:22982883-22982920 5.89189 
chr9:22983424-22983459 5.85714 
chr9:22988583-22988605 5.5 
chr9:22989171-22989238 5.28358 
chr9:22991274-22991298 5.75 
chr9:22992796-22992823 5.81481 
chr9:22999782-22999820 5.86842 
chr9:23000148-23000171 5.65217 
chr9:23001616-23001671 5.50909 
chr9:23007960-23008021 5.93443 
chr9:23010273-23010307 5.32353 
chr9:23012569-23012609 5.3 
chr9:23013701-23013731 5.16667 
chr9:23013908-23013931 5.69565 
chr9:23019145-23019170 5.36 
chr9:23020268-23020307 5.84615 
chr9:23023142-23023169 5.77778 
chr9:23026262-23026314 5.96154 
chr9:23026676-23026690 6 
chr9:23027477-23027500 5.47826 
chr9:23029500-23029529 5.44828 
chr9:23030263-23030291 5.64286 
chr9:23030661-23030681 6 
chr9:23030836-23030854 6 
chr9:23033427-23033441 5.92857 
chr9:23038847-23038894 5.38298 
chr9:23038907-23038959 5.42308 
chr9:23038980-23039030 5.5 
chr9:23039084-23039128 5.63636 
chr9:23039298-23039310 6 
chr9:23041231-23041257 5.53846 
chr9:23042518-23042538 5.6 
chr9:23046638-23046654 6 
chr9:23051440-23051462 5.59091 
chr9:23051830-23051845 6 
chr9:23051889-23051913 5.41667 
chr9:23058944-23058968 5.375 
chr9:23060689-23060714 5.48 
chr9:23064795-23064833 5.31579 
chr9:23065755-23065772 5.82353 
chr9:23070048-23070084 5.52778 
chr9:23070619-23070632 6 
chr9:23071210-23071230 5.9 
chr9:23074113-23074145 5.53125 
chr9:23074893-23074927 5.29412 
chr9:23075401-23075427 6 
chr9:23075546-23075572 5.73077 
chr9:23076105-23076127 5.54545 
chr9:23076406-23076433 5.2963 
chr9:23077930-23077961 6 
chr9:23078527-23078559 5.90625 
chr9:23084608-23084644 5.41667 
chr9:23089747-23089771 5.91667 
chr9:23091436-23091466 5.6 
chr9:23091764-23091789 5.52 
chr9:23111075-23111094 5.63158 
chr9:23111222-23111262 5.6 
chr9:23111371-23111420 5.59184 
chr9:23113234-23113256 6 
chr9:23117192-23117220 5.67857 
chr9:23118199-23118242 5.5814 
chr9:23119761-23119788 5.2963 
chr9:23128455-23128500 5.2 
chr9:23130616-23130674 5.27586 
chr9:23130792-23130812 5.6 
chr9:23131574-23131605 5.83871 
chr9:23131821-23131854 5.63636 
chr9:23133557-23133569 6 
chr9:23133623-23133642 5.89474 
chr9:23135871-23135897 5.46154 
chr9:23136392-23136434 5.5 
chr9:23139121-23139133 6 
chr9:23140170-23140199 5.68966 
chr9:23142196-23142231 5.48571 
chr9:23145831-23145873 5.61905 
chr9:23149654-23149685 5.96774 
chr9:23156817-23156847 5.2 
chr9:23159093-23159118 5.88 
chr9:23159434-23159500 5.92424 
chr9:23159505-23159534 6 
chr9:23164221-23164263 5.80952 
chr9:23165292-23165310 5.72222 
chr9:23166235-23166266 5.3871 
chr9:23170013-23170048 5.25714 
chr9:23173968-23174018 5.66 
chr9:23174313-23174347 6 
chr9:23175762-23175836 5.66216 
chr9:23178077-23178129 5.36538 
chr9:23178141-23178181 5.45 
chr9:23182397-23182419 5.5 
chr9:23183105-23183142 5.56757 
chr9:23188786-23188868 5.86585 
chr9:23189078-23189116 5.28947 
chr9:23193224-23193238 6 
chr9:23197907-23197933 6 
chr9:23200967-23201000 5.78788 
chr9:23201024-23201037 5.92308 
chr9:23203680-23203710 5.66667 
chr9:23204947-23204964 5.94118 
chr9:23205735-23205771 6 
chr9:23206020-23206058 6 
chr9:23206210-23206274 5.25 
chr9:23206315-23206339 5.45833 
chr9:23209383-23209406 6 
chr9:23209997-23210031 5.32353 
chr9:23210537-23210568 5.32258 
chr9:23214427-23214450 5.43478 
chr9:23214677-23214710 5.63636 
chr9:23216928-23216952 5.45833 
chr9:23217604-23217624 5.8 
chr9:23217969-23217990 6 
chr9:23222590-23222619 5.27586 
chr9:23224636-23224669 5.9697 
chr9:23225221-23225239 6 
chr9:23228608-23228629 5.85714 
chr9:23228846-23228869 5.82609 
chr9:23229180-23229198 5.77778 
chr9:23230779-23230808 5.31034 
chr9:23232758-23232782 5.70833 
chr9:23234174-23234208 6 
chr9:23238296-23238320 5.41667 
chr9:23239196-23239216 5.6 
chr9:23252900-23252917 6 
chr9:23253360-23253383 5.73913 
chr9:23257650-23257672 5.81818 
chr9:23260483-23260500 5.76471 
chr9:23262734-23262767 5.54545 
chr9:23264392-23264416 6 
chr9:23265360-23265384 5.91667 
chr9:23265804-23265845 5.73171 
chr9:23267155-23267190 5.57143 
chr9:23268166-23268191 6 
chr9:23276686-23276741 5.78182 
chr9:23276864-23276891 5.25926 
chr9:23279993-23280016 5.86957 
chr9:23284100-23284130 5.53333 
chr9:23284150-23284180 5.16667 
chr9:23284191-23284226 5.57143 
chr9:23286597-23286630 5.45455 
chr9:23287100-23287133 5.33333 
chr9:23287460-23287486 6 
chr9:23289830-23289849 6 
chr9:23290786-23290809 5.91304 
chr9:23291393-23291422 5.86207 
chr9:23293286-23293316 5.36667 
chr9:23294191-23294204 6 
chr9:23294755-23294775 5.6 
chr9:23295125-23295159 5.17647 
chr9:23296660-23296683 5.47826 
chr9:23296909-23296931 5.59091 
chr9:23298299-23298340 5.39024 
chr9:23299934-23299958 5.91667 
chr9:23300394-23300419 5.48 
chr9:23301635-23301650 5.86667 
chr9:23301709-23301735 5.34615 
chr9:23306104-23306131 5.96296 
chr9:23306776-23306791 6 
chr9:23309172-23309221 5.67347 
chr9:23309269-23309305 5.61111 
chr9:23309335-23309531 5.37755 
chr9:23309966-23309991 6 
chr9:23312208-23312246 5.60526 
chr9:23314544-23314570 5.61538 
chr9:23315269-23315282 6 
chr9:23320193-23320261 5.33824 
chr9:23328986-23329028 6 
chr9:23332000-23332030 5.86667 
chr9:23335721-23335825 5.92308 
chr9:23337437-23337458 5.80952 
chr9:23337796-23337823 5.37037 
chr9:23339415-23339456 5.85366 
chr9:23340633-23340647 6 
chr9:23343198-23343228 5.2 
chr9:23343806-23343826 5.95 
chr9:23344284-23344298 5.92857 
chr9:23346209-23346250 5.41463 
chr9:23346574-23346609 5.97143 
chr9:23353239-23353254 6 
chr9:23353591-23353613 6 
chr9:23354996-23355016 5.6 
chr9:23360783-23360804 6 
chr9:23363852-23363872 6 
chr9:23364166-23364193 5.25926 
chr9:23368866-23368908 5.90476 
chr9:23369058-23369094 6 
chr9:23369236-23369258 5.86364 
chr9:23371435-23371457 5.81818 
chr9:23379656-23379700 6 
chr9:23380148-23380189 5.85366 
chr9:23381537-23381566 5.75862 
chr9:23383666-23383691 5.44 
chr9:23384662-23384695 6 
chr9:23385682-23385699 6 
chr9:23388993-23389016 5.65217 
chr9:23390222-23390251 5.7931 
chr9:23393621-23393638 5.88235 
chr9:23400330-23400349 5.73684 
chr9:23401440-23401493 5.67925 
chr9:23402194-23402228 5.47059 
chr9:23402243-23402306 5.66667 
chr9:23407125-23407142 6 
chr9:23407838-23407868 5.36667 
chr9:23408026-23408066 5.3 
chr9:23409292-23409316 5.91667 
chr9:23411830-23411930 5.64 
chr9:23414158-23414244 5.73256 
chr9:23418446-23418480 6 
chr9:23420329-23420345 6 
chr9:23422667-23422686 6 
chr9:23431257-23431284 5.33333 
chr9:23434405-23434422 6 
chr9:23434542-23434569 5.77778 
chr9:23435515-23435529 6 
chr9:23435682-23435694 6 
chr9:23437745-23437768 5.95652 
chr9:23438029-23438047 5.72222 
chr9:23439640-23439659 6 
chr9:23441639-23441659 5.7 
chr9:23442654-23442745 5.59341 
chr9:23443567-23443579 6 
chr9:23446318-23446343 5.4 
chr9:23451550-23451569 5.73684 
chr9:23453637-23453658 5.61905 
chr9:23456360-23456397 5.37838 
chr9:23458061-23458082 6 
chr9:23458392-23458414 5.77273 
chr9:23458440-23458473 5.39394 
chr9:23459304-23459332 5.64286 
chr9:23460443-23460470 5.62963 
chr9:23465742-23465775 5.72727 
chr9:23469808-23469829 5.71429 
chr9:23471642-23471656 6 
chr9:23475073-23475102 5.31034 
chr9:23476248-23476280 5.40625 
chr9:23476856-23476928 5.77778 
chr9:23478316-23478350 5.79412 
chr9:23479492-23479525 6 
chr9:23483142-23483190 5.29167 
chr9:23483576-23483604 5.5 
chr9:23484250-23484264 6 
chr9:23488259-23488294 5.17143 
chr9:23490683-23490764 5.7037 
chr9:23493370-23493397 5.77778 
chr9:23494109-23494130 5.52381 
chr9:23502606-23502628 5.72727 
chr9:23503500-23503534 5.29412 
chr9:23504262-23504513 5.57769 
chr9:23504522-23504545 6 
chr9:23504558-23504743 5.58378 
chr9:23510303-23510339 5.77778 
chr9:23511261-23511275 6 
chr9:23511282-23511309 5.66667 
chr9:23523546-23523578 5.59375 
chr9:23528709-23528723 6 
chr9:23530054-23530127 5.31507 
chr9:23530189-23530246 5.92982 
chr9:23530446-23530468 6 
chr9:23530633-23530650 6 
chr9:23531379-23531402 5.82609 
chr9:23532064-23532087 6 
chr9:23534165-23534186 5.66667 
chr9:23535047-23535071 5.54167 
chr9:23541337-23541390 5.84906 
chr9:23544579-23544625 5.95652 
chr9:23544953-23544970 6 
chr9:23545512-23545550 6 
chr9:23547053-23547084 5.67742 
chr9:23547211-23547450 5.68201 
chr9:23548818-23548838 5.85 
chr9:23552430-23552462 5.28125 
chr9:23562421-23562444 5.47826 
chr9:23563213-23563232 5.73684 
chr9:23563866-23563880 6 
chr9:23564281-23564312 5.48387 
chr9:23572345-23572366 5.52381 
chr9:23573505-23573572 5.9403 
chr9:23581040-23581056 6 
chr9:23584208-23584229 5.95238 
chr9:23584525-23584589 5.45312 
chr9:23586853-23586877 5.83333 
chr9:23588915-23588930 6 
chr9:23589218-23589253 6 
chr9:23590386-23590401 6 
chr9:23596895-23596921 5.53846 
chr9:23597655-23597700 5.28889 
chr9:23599464-23599562 5.70408 
chr9:23603929-23603971 5.69048 
chr9:23605103-23605123 5.75 
chr9:23606165-23606183 5.72222 
chr9:23606938-23607020 5.78049 
chr9:23610739-23610759 6 
chr9:23611933-23611966 5.81818 
chr9:23613702-23613731 5.62069 
chr9:23614185-23614208 6 
chr9:23614606-23614626 6 
chr9:23615382-23615429 5.3617 
chr9:23623599-23623613 5.92857 
chr9:23625549-23625569 5.6 
chr9:23627439-23627484 6 
chr9:23628694-23628732 6 
chr9:23628764-23628789 6 
chr9:23632914-23632952 5.52632 
chr9:23633146-23633164 5.77778 
chr9:23633952-23633977 6 
chr9:23637211-23637255 5.68182 
chr9:23639010-23639058 6 
chr9:23640476-23640500 5.58333 
chr9:23645699-23645764 5.50769 
chr9:23646460-23646486 5.46154 
chr9:23646995-23647009 5.92857 
chr9:23648601-23648647 6 
chr9:23653195-23653227 5.1875 
chr9:23657487-23657500 5.92308 
chr9:23661510-23661533 5.43478 
chr9:23664518-23664544 6 
chr9:23666125-23666143 6 
chr9:23670860-23670909 5.69388 
chr9:23671066-23671079 6 
chr9:23678482-23678503 5.66667 
chr9:23678720-23678733 5.92308 
chr9:23679189-23679240 5.84314 
chr9:23679535-23679566 5.83871 
chr9:23681204-23681235 5.32258 
chr9:23683651-23683671 5.85 
chr9:23684535-23684564 5.75862 
chr9:23684723-23684735 6 
chr9:23686717-23686736 6 
chr9:23688988-23689003 6 
chr9:23692143-23692168 5.56 
chr9:23694840-23694883 5.37209 
chr9:23696461-23696478 5.94118 
chr9:23696900-23696953 5.49057 
chr9:23697931-23697946 5.93333 
chr9:23699804-23699845 5.87805 
chr9:23701634-23701660 5.46154 
chr9:23702949-23702974 6 
chr9:23716464-23716489 5.68 
chr9:23719821-23719834 6 
chr9:23723557-23723584 5.51852 
chr9:23733170-23733200 5.63333 
chr9:23733231-23733292 5.42623 
chr9:23733822-23733842 5.75 
chr9:23735103-23735120 6 
chr9:23739777-23739804 5.51852 
chr9:23744746-23744768 5.90909 
chr9:23746811-23746830 5.78947 
chr9:23749537-23749559 5.54545 
chr9:23756557-23756569 6 
chr9:23757983-23758004 5.52381 
chr9:23759752-23759783 6 
chr9:23760500-23760528 5.57143 
chr9:23761246-23761272 5.34615 
chr9:23763552-23763581 5.31034 
chr9:23765378-23765409 5.35484 
chr9:23768439-23768461 5.86364 
chr9:23769186-23769220 5.55882 
chr9:23771414-23771443 5.44828 
chr9:23772532-23772550 6 
chr9:23774211-23774251 5.95 
chr9:23774963-23774991 5.35714 
chr9:23776737-23776755 6 
chr9:23778361-23778384 5.69565 
chr9:23779977-23780031 5.92593 
chr9:23781500-23781527 5.62963 
chr9:23782369-23782418 6 
chr9:23782571-23782612 5.41463 
chr9:23784195-23784209 5.92857 
chr9:23786779-23786808 5.86207 
chr9:23795542-23795561 6 
chr9:23797926-23797956 6 
chr9:23802383-23802407 5.58333 
chr9:23804155-23804184 5.82759 
chr9:23806618-23806645 5.22222 
chr9:23809829-23809859 5.83333 
chr9:23810398-23810421 5.65217 
chr9:23813410-23813422 6 
chr9:23816315-23816339 6 
chr9:23821700-23821712 6 
chr9:23821754-23821772 6 
chr9:23821908-23821929 5.52381 
chr9:23825216-23825238 5.72727 
chr9:23827539-23827562 5.47826 
chr9:23830599-23830633 5.70588 
chr9:23836644-23836683 5.41026 
chr9:23847758-23847802 5.54545 
chr9:23848576-23848609 5.33333 
chr9:23850217-23850253 5.66667 
chr9:23850414-23850442 5.39286 
chr9:23850727-23850801 5.83784 
chr9:23850837-23850859 5.81818 
chr9:23852397-23852412 6 
chr9:23852961-23853000 5.20513 
chr9:23857500-23857528 5.60714 
chr9:23872450-23872474 6 
chr9:23875917-23875942 5.64 
chr9:23876266-23876287 5.57143 
chr9:23877172-23877205 5.54545 
chr9:23877982-23878013 5.3871 
chr9:23881583-23881609 5.53846 
chr9:23885018-23885036 5.94444 
chr9:23885418-23885453 5.62857 
chr9:23886117-23886148 5.54839 
chr9:23888600-23888615 6 
chr9:23888977-23889008 5.74194 
chr9:23892248-23892276 5.57143 
chr9:23892695-23892725 5.26667 
chr9:23892951-23892985 5.94118 
chr9:23893862-23893883 5.66667 
chr9:23897909-23897930 5.90476 
chr9:23898191-23898205 6 
chr9:23898350-23898375 5.68 
chr9:23900238-23900267 5.48276 
chr9:23900872-23900895 5.82609 
chr9:23901596-23901617 5.52381 
chr9:23912611-23912633 6 
chr9:23913117-23913129 6 
chr9:23916755-23916778 6 
chr9:23925985-23926000 5.86667 
chr9:23927216-23927246 5.23333 
chr9:23927855-23927897 5.30952 
chr9:23928022-23928057 5.57143 
chr9:23929754-23929780 5.42308 
chr9:23930393-23930441 5.625 
chr9:23930820-23930850 5.36667 
chr9:23933658-23933692 5.20588 
chr9:23938201-23938216 6 
chr9:23941694-23941734 6 
chr9:23941895-23941926 5.48387 
chr9:23942669-23942686 6 
chr9:23947262-23947281 6 
chr9:23947839-23947865 5.26923 
chr9:23949894-23949930 5.5 
chr9:23951167-23951181 6 
chr9:23953805-23953822 5.76471 
chr9:23956986-23957084 5.5 
chr9:23960364-23960407 5.4186 
chr9:23960541-23960582 5.70732 
chr9:23967978-23968000 5.5 
chr9:23968764-23968801 5.32432 
chr9:23969346-23969382 5.47222 
chr9:23969429-23969494 5.13846 
chr9:23969535-23969564 5.72414 
chr9:23970297-23970322 5.8 
chr9:23973261-23973285 5.91667 
chr9:23974747-23974775 5.46429 
chr9:23975065-23975093 6 
chr9:23977117-23977152 5.68571 
chr9:23978527-23978557 5.66667 
chr9:23979270-23979288 6 
chr9:23985563-23985609 5.71739 
chr9:23986159-23986194 5.77143 
chr9:23987767-23987803 6 
chr9:23989433-23989453 5.7 
chr9:23991052-23991081 5.62069 
chr9:23992486-23992518 5.9375 
chr9:23996476-23996496 5.65 
chr9:23999787-23999841 5.35185 
chr9:24001116-24001135 5.78947 
chr9:24002937-24003000 5.63492 
chr9:24004299-24004323 5.95833 
chr9:24005278-24005306 5.82143 
chr9:24006555-24006580 5.52 
chr9:24009791-24009820 5.65517 
chr9:24010785-24010811 5.92308 
chr9:24013580-24013617 5.21622 
chr9:24015518-24015542 6 
chr9:24015694-24015709 6 
chr9:24016062-24016098 5.83333 
chr9:24016654-24016671 5.76471 
chr9:24017050-24017083 5.69697 
chr9:24019641-24019668 5.40741 
chr9:24020338-24020389 5.60784 
chr9:24020581-24020601 5.6 
chr9:24020921-24020942 5.80952 
chr9:24030612-24030624 6 
chr9:24031861-24031893 5.125 
chr9:24039019-24039049 5.8 
chr9:24039497-24039524 5.33333 
chr9:24042657-24042683 5.53846 
chr9:24047248-24047365 5.76068 
chr9:24050420-24050458 6 
chr9:24052813-24052834 5.90476 
chr9:24053619-24053643 5.66667 
chr9:24056057-24056093 5.25 
chr9:24069066-24069087 5.85714 
chr9:24070107-24070141 5.82353 
chr9:24070668-24070721 5.75472 
chr9:24071768-24071792 6 
chr9:24072238-24072268 5.36667 
chr9:24072341-24072377 5.27778 
chr9:24072793-24072833 6 
chr9:24074481-24074511 5.96667 
chr9:24074853-24074877 5.54167 
chr9:24077752-24077787 5.62857 
chr9:24086784-24086809 5.4 
chr9:24087252-24087280 5.39286 
chr9:24090927-24090951 5.875 
chr9:24092226-24092246 5.7 
chr9:24094928-24094948 5.7 
chr9:24095078-24095108 5.5 
chr9:24095137-24095169 5.9375 
chr9:24095603-24095622 5.73684 
chr9:24098656-24098704 5.66667 
chr9:24099852-24100055 5.81773 
chr9:24101288-24101328 5.7 
chr9:24103775-24103801 5.38462 
chr9:24104197-24104252 5.49091 
chr9:24104303-24104347 5.38636 
chr9:24104695-24104713 5.72222 
chr9:24105047-24105113 5.86364 
chr9:24105400-24105414 6 
chr9:24111550-24111574 5.625 
chr9:24114471-24114491 5.7 
chr9:24114956-24114988 5.5625 
chr9:24115086-24115105 6 
chr9:24115785-24115800 5.93333 
chr9:24116737-24116769 5.84375 
chr9:24117970-24117991 5.95238 
chr9:24118665-24118678 5.92308 
chr9:24121474-24121500 5.34615 
chr9:24122628-24122649 5.80952 
chr9:24122943-24123000 5.17544 
chr9:24128341-24128391 5.8 
chr9:24130138-24130172 5.44118 
chr9:24130830-24130849 6 
chr9:24131626-24131639 6 
chr9:24131748-24131778 5.56667 
chr9:24133869-24133891 6 
chr9:24143208-24143237 5.86207 
chr9:24150647-24150739 5.82609 
chr9:24151328-24151353 5.48 
chr9:24151641-24151665 5.58333 
chr9:24151891-24151911 5.85 
chr9:24153852-24153898 5.34783 
chr9:24155924-24155936 6 
chr9:24158728-24158907 5.43017 
chr9:24159760-24159794 6 
chr9:24161736-24161774 5.23684 
chr9:24161946-24161981 5.65714 
chr9:24164526-24164550 5.45833 
chr9:24166153-24166213 5.25 
chr9:24167902-24167949 5.57447 
chr9:24169961-24169986 5.32 
chr9:24171899-24171966 5.58209 
chr9:24174682-24174701 5.63158 
chr9:24174829-24174879 5.82 
chr9:24188057-24188097 5.375 
chr9:24189000-24189021 5.95238 
chr9:24190516-24190540 5.5 
chr9:24195893-24195929 5.41667 
chr9:24197309-24197362 5.49057 
chr9:24198756-24198781 5.68 
chr9:24200974-24200990 5.8125 
chr9:24204064-24204089 5.36 
chr9:24208088-24208110 5.54545 
chr9:24210161-24210184 6 
chr9:24210440-24210496 5.25 
chr9:24213583-24213630 5.70213 
chr9:24221383-24221462 5.81013 
chr9:24223124-24223139 6 
chr9:24223618-24223634 6 
chr9:24224200-24224248 5.20833 
chr9:24224626-24224677 5.82353 
chr9:24231282-24231303 5.52381 
chr9:24233812-24233838 5.65385 
chr9:24234206-24234236 5.43333 
chr9:24237788-24237804 5.875 
chr9:24242333-24242377 5.43182 
chr9:24245296-24245328 5.28125 
chr9:24247766-24247780 6 
chr9:24248250-24248265 5.93333 
chr9:24249398-24249419 5.7619 
chr9:24249657-24249677 6 
chr9:24253541-24253569 5.28571 
chr9:24254930-24254950 5.7 
chr9:24255303-24255324 6 
chr9:24261657-24261673 6 
chr9:24262142-24262191 5.40816 
chr9:24262695-24262770 5.72 
chr9:24263167-24263188 6 
chr9:24266076-24266106 6 
chr9:24266218-24266247 5.34483 
chr9:24266281-24266306 5.56 
chr9:24267660-24267675 6 
chr9:24267970-24267988 6 
chr9:24269917-24270103 5.48387 
chr9:24271309-24271344 6 
chr9:24275035-24275054 5.63158 
chr9:24285281-24285311 5.63333 
chr9:24285661-24285696 5.54286 
chr9:24286396-24286578 5.81319 
chr9:24288423-24288472 5.46939 
chr9:24288519-24288808 5.9308 
chr9:24294348-24294391 5.81395 
chr9:24297606-24297636 6 
chr9:24298794-24298891 5.68041 
chr9:24301220-24301276 6 
chr9:24302282-24302309 5.33333 
chr9:24302947-24302966 6 
chr9:24306957-24306974 5.82353 
chr9:24307136-24307195 5.66102 
chr9:24308184-24308228 5.72727 
chr9:24311798-24311830 6 
chr9:24315187-24315213 5.76923 
chr9:24315235-24315273 5.47368 
chr9:24316408-24316423 5.86667 
chr9:24316816-24316842 5.26923 
chr9:24318579-24318597 5.72222 
chr9:24321912-24321930 6 
chr9:24322129-24322151 5.63636 
chr9:24322244-24322276 5.34375 
chr9:24322990-24323006 5.8125 
chr9:24323293-24323305 6 
chr9:24323749-24323784 5.54286 
chr9:24323846-24323866 6 
chr9:24325320-24325350 6 
chr9:24328071-24328098 5.55556 
chr9:24330800-24330823 5.65217 
chr9:24333285-24333302 5.82353 
chr9:24337242-24337342 5.46 
chr9:24337561-24337580 5.63158 
chr9:24342116-24342162 5.82609 
chr9:24349301-24349324 6 
chr9:24350744-24350827 5.61446 
chr9:24356433-24356451 6 
chr9:24360086-24360108 6 
chr9:24368233-24368259 5.30769 
chr9:24371226-24371240 6 
chr9:24373674-24373720 5.56522 
chr9:24376363-24376385 5.77273 
chr9:24378215-24378236 6 
chr9:24379541-24379569 5.57143 
chr9:24383292-24383320 5.25 
chr9:24384513-24384557 5.61364 
chr9:24392869-24392894 5.76 
chr9:24393050-24393086 5.69444 
chr9:24394982-24395011 6 
chr9:24395530-24395560 5.36667 
chr9:24396431-24396446 5.86667 
chr9:24400467-24400491 5.83333 
chr9:24401091-24401117 6 
chr9:24401140-24401184 5.5 
chr9:24405490-24405527 5.37838 
chr9:24407731-24407746 5.93333 
chr9:24413037-24413063 5.80769 
chr9:24413190-24413209 5.89474 
chr9:24413543-24413604 5.93443 
chr9:24415118-24415157 5.76923 
chr9:24415453-24415486 5.9697 
chr9:24417158-24417198 5.15 
chr9:24417657-24417713 5.30357 
chr9:24417925-24417940 6 
chr9:24421285-24421306 5.90476 
chr9:24425476-24425492 6 
chr9:24426060-24426133 5.47945 
chr9:24427051-24427074 5.69565 
chr9:24433934-24433950 5.875 
chr9:24435395-24435413 5.72222 
chr9:24435880-24435913 5.33333 
chr9:24436353-24436401 5.8125 
chr9:24437576-24437609 5.54545 
chr9:24438350-24438369 5.94737 
chr9:24440064-24440084 5.95 
chr9:24440168-24440208 5.15 
chr9:24440848-24440877 5.55172 
chr9:24441549-24441563 6 
chr9:24449328-24449352 5.41667 
chr9:24454738-24454750 6 
chr9:24455083-24455110 6 
chr9:24455853-24455904 5.56863 
chr9:24465716-24465741 5.36 
chr9:24468512-24468536 5.66667 
chr9:24469174-24469203 5.34483 
chr9:24469213-24469230 5.82353 
chr9:24469642-24469696 5.42593 
chr9:24471132-24471147 6 
chr9:24471395-24471426 5.67742 
chr9:24474533-24474571 5.86842 
chr9:24476355-24476447 5.81522 
chr9:24482751-24482787 5.36111 
chr9:24487256-24487270 5.92857 
chr9:24491690-24491719 5.62069 
chr9:24492883-24492923 5.95 
chr9:24493108-24493138 5.93333 
chr9:24494178-24494204 5.5 
chr9:24495712-24495729 6 
chr9:24496720-24496741 5.66667 
chr9:24496889-24496916 5.55556 
chr9:24497222-24497236 6 
chr9:24498467-24498479 6 
chr9:24501061-24501101 5.325 
chr9:24501155-24501188 5.60606 
chr9:24503552-24503608 5.53571 
chr9:24509905-24509927 6 
chr9:24512573-24512586 6 
chr9:24513102-24513177 5.56 
chr9:24517808-24517842 5.44118 
chr9:24519617-24519632 5.86667 
chr9:24521974-24522123 5.59732 
chr9:24528259-24528286 5.40741 
chr9:24529584-24529613 5.27586 
chr9:24531613-24531641 5.21429 
chr9:24533917-24533935 5.88889 
chr9:24534248-24534304 5.92857 
chr9:24537702-24537721 6 
chr9:24538048-24538075 5.22222 
chr9:24538551-24538590 5.66667 
chr9:24540776-24540806 5.36667 
chr9:24543436-24543465 6 
chr9:24546328-24546525 5.7868 
chr9:24553946-24553984 5.84211 
chr9:24553996-24554014 5.94444 
chr9:24561235-24561265 5.36667 
chr9:24563767-24563779 6 
chr9:24564723-24564736 6 
chr9:24565340-24565370 5.4 
chr9:24567640-24567670 5.5 
chr9:24574515-24574542 5.96296 
chr9:24574674-24574695 5.57143 
chr9:24588320-24588360 5.45 
chr9:24588449-24588478 5.27586 
chr9:24589134-24589158 5.54167 
chr9:24589238-24589256 6 
chr9:24589992-24590074 5.41463 
chr9:24593682-24593719 5.35135 
chr9:24595165-24595198 5.93939 
chr9:24595355-24595379 6 
chr9:24596495-24596524 6 
chr9:24597328-24597362 5.47059 
chr9:24598360-24598391 5.35484 
chr9:24599427-24599442 6 
chr9:24599982-24600031 5.67347 
chr9:24600230-24600256 5.34615 
chr9:24600452-24600475 6 
chr9:24602054-24602087 6 
chr9:24603534-24603553 5.78947 
chr9:24608967-24609000 5.75758 
chr9:24609152-24609167 6 
chr9:24610026-24610040 6 
chr9:24616282-24616311 5.51724 
chr9:24619231-24619264 5.81818 
chr9:24619851-24619863 6 
chr9:24625579-24625615 5.13889 
chr9:24627154-24627175 5.85714 
chr9:24632220-24632255 5.45714 
chr9:24634627-24634647 6 
chr9:24642544-24642584 5.575 
chr9:24644726-24644761 5.37143 
chr9:24646025-24646064 5.41026 
chr9:24647404-24647429 5.8 
chr9:24647895-24647907 6 
chr9:24653365-24653392 5.96296 
chr9:24656256-24656269 6 
chr9:24657520-24657562 5.2619 
chr9:24660141-24660164 5.43478 
chr9:24662972-24662992 5.65 
chr9:24669017-24669031 6 
chr9:24670343-24670368 5.4 
chr9:24670461-24670491 5.66667 
chr9:24676071-24676124 5.24528 
chr9:24676942-24676974 6 
chr9:24677627-24677683 5.60714 
chr9:24678458-24678500 6 
chr9:24679388-24679406 6 
chr9:24681292-24681317 5.4 
chr9:24683694-24683729 5.14286 
chr9:24685668-24685682 6 
chr9:24687847-24687861 6 
chr9:24688464-24688490 5.30769 
chr9:24688535-24688580 5.37778 
chr9:24694362-24694500 5.34783 
chr9:24699972-24699996 5.45833 
chr9:24701029-24701063 5.58824 
chr9:24703316-24703342 5.73077 
chr9:24703868-24703880 6 
chr9:24706842-24706874 5.5625 
chr9:24711029-24711042 6 
chr9:24717818-24717922 5.70192 
chr9:24717944-24717963 6 
chr9:24717990-24718011 6 
chr9:24718063-24718258 5.78974 
chr9:24718540-24718560 5.7 
chr9:24720746-24720758 6 
chr9:24723306-24723334 5.75 
chr9:24724143-24724159 6 
chr9:24731474-24731487 6 
chr9:24733097-24733134 5.37838 
chr9:24739377-24739395 6 
chr9:24742759-24742773 5.92857 
chr9:24743970-24743995 5.88 
chr9:24744377-24744402 5.88 
chr9:24745575-24745596 6 
chr9:24746360-24746480 5.86667 
chr9:24747095-24747134 5.23077 
chr9:24747597-24747618 5.71429 
chr9:24749754-24749781 5.2963 
chr9:24750407-24750432 5.4 
chr9:24753653-24753672 6 
chr9:24757948-24757984 5.22222 
chr9:24758782-24758844 5.58065 
chr9:24758856-24758905 5.2449 
chr9:24759910-24759923 6 
chr9:24762445-24762463 6 
chr9:24763365-24763395 5.83333 
chr9:24766085-24766116 5.29032 
chr9:24772443-24772460 6 
chr9:24775046-24775069 5.65217 
chr9:24780428-24780458 6 
chr9:24780892-24780925 5.48485 
chr9:24781534-24781568 5.61765 
chr9:24781578-24781603 6 
chr9:24781620-24781669 5.89796 
chr9:24788264-24788292 5.82143 
chr9:24789100-24789117 5.88235 
chr9:24792068-24792082 6 
chr9:24796104-24796160 5.48214 
chr9:24796606-24796635 5.31034 
chr9:24799568-24799581 6 
chr9:24800468-24800500 5.375 
chr9:24802462-24802485 5.69565 
chr9:24804364-24804404 5.55 
chr9:24804825-24804846 5.52381 
chr9:24805274-24805302 5.46429 
chr9:24806936-24806975 5.25641 
chr9:24807780-24807803 6 
chr9:24813104-24813116 6 
chr9:24817169-24817181 6 
chr9:24823315-24823331 6 
chr9:24824006-24824040 5.82353 
chr9:24825349-24825386 5.32432 
chr9:24828100-24828153 5.60377 
chr9:24829474-24829573 5.49495 
chr9:24830881-24830919 5.81579 
chr9:24831848-24831874 5.96154 
chr9:24833043-24833092 5.67347 
chr9:24839250-24839281 6 
chr9:24842667-24842686 5.84211 
chr9:24843814-24843857 5.62791 
chr9:24847729-24847761 5.8125 
chr9:24847772-24847837 5.49231 
chr9:24848996-24849018 5.68182 
chr9:24853903-24853946 5.46512 
chr9:24854578-24854605 5.77778 
chr9:24856816-24856845 5.68966 
chr9:24862023-24862060 5.54054 
chr9:24862240-24862254 6 
chr9:24864223-24864257 5.82353 
chr9:24866035-24866055 6 
chr9:24869309-24869351 5.97619 
chr9:24870812-24870833 6 
chr9:24872695-24872791 5.8125 
chr9:24875273-24875339 5.72727 
chr9:24877391-24877442 5.41176 
chr9:24880197-24880243 5.82609 
chr9:24881953-24881970 5.88235 
chr9:24888392-24888409 6 
chr9:24888851-24888879 5.75 
chr9:24896283-24896353 5.28571 
chr9:24896782-24896807 5.36 
chr9:24897817-24897846 5.7931 
chr9:24902309-24902329 5.8 
chr9:24905745-24905762 5.76471 
chr9:24907592-24907646 5.42593 
chr9:24908100-24908146 5.67391 
chr9:24909344-24909371 5.88889 
chr9:24909522-24909537 6 
chr9:24910125-24910144 6 
chr9:24911339-24911367 5.96429 
chr9:24920603-24920628 5.96 
chr9:24920938-24920984 5.15217 
chr9:24921778-24921799 5.66667 
chr9:24924536-24924591 5.6 
chr9:24926008-24926066 5.82759 
chr9:24926086-24926107 5.52381 
chr9:24931241-24931260 5.78947 
chr9:24931380-24931402 5.81818 
chr9:24932563-24932588 5.36 
chr9:24932739-24932777 5.63158 
chr9:24933546-24933585 5.25641 
chr9:24936719-24936753 5.55882 
chr9:24937396-24937477 5.66667 
chr9:24937749-24937779 5.2 
chr9:24940473-24940500 5.96296 
chr9:24941236-24941283 5.91489 
chr9:24948803-24948837 5.29412 
chr9:24952391-24952408 5.76471 
chr9:24953865-24953944 5.67089 
chr9:24954268-24954307 5.53846 
chr9:24954767-24954786 6 
chr9:24957090-24957102 6 
chr9:24958520-24958552 5.8125 
chr9:24959653-24959688 5.4 
chr9:24960091-24960136 5.93333 
chr9:24962914-24962933 5.63158 
chr9:24966022-24966053 5.29032 
chr9:24966718-24966736 6 
chr9:24968124-24968137 5.92308 
chr9:24970650-24970713 5.8254 
chr9:24971697-24971760 5.74603 
chr9:24974164-24974181 6 
chr9:24975600-24975642 5.85714 
chr9:24977706-24977739 5.84848 
chr9:24984916-24984954 5.31579 
chr9:24987334-24987348 6 
chr9:24990094-24990107 6 
chr9:24990756-24990789 6 
chr9:24990865-24991051 5.74731 
chr9:24991557-24991590 5.78788 
chr9:24991742-24991793 5.82353 
chr9:24993331-24993347 5.8125 
chr9:24994823-24994861 5.15789 
chr9:25005277-25005317 5.45 
chr9:25008645-25008697 5.78846 
chr9:25016604-25016684 5.95 
chr9:25016910-25016964 5.72222 
chr9:25017449-25017521 5.73611 
chr9:25017958-25017994 6 
chr9:25018661-25018691 5.33333 
chr9:25018712-25018845 5.43609 
chr9:25019533-25019583 5.8 
chr9:25023733-25023757 5.58333 
chr9:25024764-25024776 6 
chr9:25026629-25026641 6 
chr9:25026926-25026958 6 
chr9:25032026-25032065 5.79487 
chr9:25033848-25033870 5.5 
chr9:25035791-25035804 6 
chr9:25036327-25036341 6 
chr9:25037657-25037681 6 
chr9:25038629-25038725 5.40625 
chr9:25038866-25038891 5.4 
chr9:25039397-25039481 5.57143 
chr9:25039954-25039980 6 
chr9:25044651-25044705 5.24074 
chr9:25047888-25047973 5.65882 
chr9:25050752-25050802 5.38 
chr9:25054523-25054537 6 
chr9:25054973-25055011 6 
chr9:25055021-25055048 5.77778 
chr9:25055081-25055102 5.71429 
chr9:25057945-25057957 6 
chr9:25058102-25058142 5.625 
chr9:25061355-25061378 6 
chr9:25064085-25064122 6 
chr9:25065177-25065193 6 
chr9:25065699-25065712 6 
chr9:25068000-25068013 5.92308 
chr9:25069326-25069500 5.56322 
chr9:25069514-25069571 5.49123 
chr9:25069585-25069912 5.52294 
chr9:25069956-25069979 5.47826 
chr9:25070000-25070203 5.38424 
chr9:25070238-25070278 5.525 
chr9:25076252-25076265 5.92308 
chr9:25078732-25078755 6 
chr9:25078902-25078989 5.77011 
chr9:25080910-25080987 5.28571 
chr9:25081000-25081033 5.30303 
chr9:25081588-25081612 5.79167 
chr9:25087330-25087403 5.60274 
chr9:25088311-25088332 5.52381 
chr9:25088359-25088386 5.59259 
chr9:25094364-25094393 5.2069 
chr9:25095327-25095383 5.48214 
chr9:25096369-25096394 5.6 
chr9:25096941-25096990 5.7551 
chr9:25097229-25097263 5.73529 
chr9:25099249-25099291 5.2619 
chr9:25099462-25099500 5.15789 
chr9:25099721-25099893 5.65698 
chr9:25103428-25103454 5.30769 
chr9:25107977-25107996 5.63158 
chr9:25108071-25108117 5.91304 
chr9:25113049-25113094 6 
chr9:25114847-25114873 5.57692 
chr9:25116031-25116068 5.67568 
chr9:25117128-25117149 5.57143 
chr9:25117635-25117663 5.17857 
chr9:25120840-25120906 5.81818 
chr9:25124223-25124253 5.4 
chr9:25124327-25124355 5.17857 
chr9:25125048-25125062 6 
chr9:25125592-25125662 5.6 
chr9:25128252-25128278 5.38462 
chr9:25129044-25129061 5.82353 
chr9:25130500-25130554 5.11111 
chr9:25133052-25133083 5.35484 
chr9:25133624-25133639 5.86667 
chr9:25139843-25139863 5.8 
chr9:25141508-25141532 5.54167 
chr9:25142343-25142377 5.82353 
chr9:25142397-25142421 5.58333 
chr9:25146004-25146030 5.80769 
chr9:25148079-25148093 6 
chr9:25148252-25148269 6 
chr9:25149888-25149906 5.88889 
chr9:25150942-25150965 5.65217 
chr9:25152057-25152121 5.9375 
chr9:25152419-25152449 5.83333 
chr9:25155139-25155162 5.65217 
chr9:25155685-25155699 6 
chr9:25155737-25155762 5.4 
chr9:25155978-25156000 5.77273 
chr9:25156895-25156915 6 
chr9:25158606-25158640 5.38235 
chr9:25161602-25161770 5.67857 
chr9:25161786-25161806 5.7 
chr9:25161816-25161832 6 
chr9:25164314-25164342 5.35714 
chr9:25172029-25172080 5.62745 
chr9:25172415-25172437 5.72727 
chr9:25177367-25177400 6 
chr9:25179134-25179170 5.25 
chr9:25181060-25181072 6 
chr9:25183618-25183637 5.84211 
chr9:25186611-25186760 6 
chr9:25187162-25187181 6 
chr9:25188421-25188466 5.55556 
chr9:25189904-25189928 5.75 
chr9:25190130-25190158 5.17857 
chr9:25191768-25191806 5.89474 
chr9:25192578-25192598 6 
chr9:25193650-25193669 5.68421 
chr9:25197816-25197831 6 
chr9:25199916-25199935 6 
chr9:25200440-25200474 5.29412 
chr9:25201641-25201667 5.92308 
chr9:25205325-25205366 5.4878 
chr9:25206948-25206988 5.575 
chr9:25207788-25207804 6 
chr9:25210817-25210952 5.36296 
chr9:25213587-25213610 6 
chr9:25213782-25213812 5.8 
chr9:25218853-25218868 5.93333 
chr9:25219019-25219046 5.22222 
chr9:25221830-25221887 5.31579 
chr9:25221926-25221974 5.14583 
chr9:25224209-25224239 5.26667 
chr9:25225057-25225070 6 
chr9:25228622-25228640 5.77778 
chr9:25228986-25229011 5.4 
chr9:25232170-25232186 6 
chr9:25232960-25232979 5.63158 
chr9:25234566-25234593 5.81481 
chr9:25234995-25235014 5.94737 
chr9:25235560-25235644 5.55952 
chr9:25237485-25237595 5.57273 
chr9:25237607-25237646 5.71795 
chr9:25237697-25237720 5.43478 
chr9:25239567-25239602 5.74286 
chr9:25242411-25242437 5.76923 
chr9:25243174-25243229 5.85455 
chr9:25243381-25243400 5.84211 
chr9:25243721-25243747 5.80769 
chr9:25244713-25244738 5.68 
chr9:25245479-25245500 5.52381 
chr9:25245626-25245650 5.54167 
chr9:25245671-25245719 5.54167 
chr9:25247853-25247931 5.38462 
chr9:25248693-25248718 5.36 
chr9:25249789-25249806 5.82353 
chr9:25252286-25252388 5.4902 
chr9:25254121-25254144 5.43478 
chr9:25254472-25254511 6 
chr9:25255099-25255145 5.80435 
chr9:25256205-25256233 5.28571 
chr9:25256325-25256358 5.60606 
chr9:25257618-25257643 6 
chr9:25258243-25258280 5.18919 
chr9:25263399-25263467 5.73529 
chr9:25265243-25265294 5.39216 
chr9:25265373-25265396 5.69565 
chr9:25265405-25265507 5.51961 
chr9:25266904-25266980 5.63158 
chr9:25267672-25267699 5.25926 
chr9:25269360-25269385 5.92 
chr9:25270125-25270148 5.52174 
chr9:25275332-25275351 5.94737 
chr9:25275532-25275570 5.5 
chr9:25278486-25278500 5.92857 
chr9:25279576-25279602 5.26923 
chr9:25280120-25280141 6 
chr9:25281913-25281940 5.55556 
chr9:25285413-25285484 5.46479 
chr9:25285610-25285640 5.93333 
chr9:25286054-25286096 5.14286 
chr9:25286110-25286131 5.66667 
chr9:25286143-25286155 6 
chr9:25286167-25286231 5.53125 
chr9:25286472-25286500 5.60714 
chr9:25291051-25291070 5.68421 
chr9:25294846-25294861 5.93333 
chr9:25297411-25297475 5.5 
chr9:25299079-25299100 5.57143 
chr9:25300107-25300130 5.69565 
chr9:25303465-25303478 6 
chr9:25303546-25303598 5.76923 
chr9:25303612-25303637 5.92 
chr9:25306232-25306279 5.40426 
chr9:25308969-25308981 6 
chr9:25310568-25310611 5.51163 
chr9:25311616-25311638 5.81818 
chr9:25314198-25314230 5.34375 
chr9:25319608-25319635 5.37037 
chr9:25320848-25320884 5.52778 
chr9:25321580-25321615 5.28571 
chr9:25321828-25321852 5.58333 
chr9:25322762-25322786 5.41667 
chr9:25324776-25324804 5.21429 
chr9:25324960-25324984 5.375 
chr9:25325257-25325296 5.84615 
chr9:25328771-25328875 5.73077 
chr9:25328896-25329249 5.5949 
chr9:25329451-25329479 5.35714 
chr9:25330276-25330311 6 
chr9:25331945-25331966 5.52381 
chr9:25336663-25336701 5.34211 
chr9:25338537-25338582 5.37778 
chr9:25340784-25340816 5.375 
chr9:25341901-25341944 5.55814 
chr9:25343862-25343966 5.79808 
chr9:25344321-25344337 6 
chr9:25346788-25346818 5.33333 
chr9:25347236-25347256 5.7 
chr9:25348562-25348584 5.95455 
chr9:25349217-25349246 5.24138 
chr9:25351025-25351075 5.44 
chr9:25358815-25358857 6 
chr9:25359260-25359294 5.82353 
chr9:25361601-25361639 5.23684 
chr9:25362716-25362738 5.95455 
chr9:25363435-25363465 5.9 
chr9:25364745-25364761 5.875 
chr9:25364865-25364889 5.83333 
chr9:25366443-25366492 5.71429 
chr9:25366536-25366573 6 
chr9:25369289-25369327 5.60526 
chr9:25369538-25369550 6 
chr9:25370874-25370897 5.65217 
chr9:25382949-25383000 5.23529 
chr9:25385952-25385965 5.92308 
chr9:25387970-25388000 5.33333 
chr9:25388686-25388705 5.63158 
chr9:25389017-25389037 5.6 
chr9:25389779-25389843 5.90625 
chr9:25390941-25390957 6 
chr9:25391847-25391881 5.88235 
chr9:25397845-25397862 6 
chr9:25398768-25398809 5.36585 
chr9:25400691-25400703 6 
chr9:25403127-25403183 5.85714 
chr9:25406833-25406856 5.82609 
chr9:25406865-25406937 5.81944 
chr9:25412292-25412318 6 
chr9:25416336-25416352 5.875 
chr9:25416707-25416731 5.5 
chr9:25417261-25417294 5.39394 
chr9:25421269-25421303 5.70588 
chr9:25425367-25425386 5.84211 
chr9:25426837-25426849 6 
chr9:25431369-25431393 6 
chr9:25437711-25437730 5.63158 
chr9:25442000-25442029 5.2069 
chr9:25443584-25443805 5.819 
chr9:25446036-25446049 6 
chr9:25446102-25446119 6 
chr9:25447059-25447086 5.25926 
chr9:25448040-25448077 5.97297 
chr9:25449849-25449889 5.525 
chr9:25451889-25451931 6 
chr9:25452220-25452235 5.86667 
chr9:25452350-25452403 5.62264 
chr9:25453520-25453547 5.22222 
chr9:25453606-25453631 5.56 
chr9:25456750-25456793 5.23256 
chr9:25457040-25457054 6 
chr9:25457322-25457341 5.78947 
chr9:25458172-25458214 5.35714 
chr9:25458580-25458599 6 
chr9:25462263-25462298 5.65714 
chr9:25466007-25466021 6 
chr9:25469680-25469763 5.46988 
chr9:25471565-25471626 5.36066 
chr9:25472444-25472459 5.93333 
chr9:25476269-25476329 5.5 
chr9:25479458-25479492 5.97059 
chr9:25482263-25482294 5.35484 
chr9:25482775-25482801 5.30769 
chr9:25485504-25485538 5.23529 
chr9:25486483-25486507 5.625 
chr9:25486636-25486649 6 
chr9:25490551-25490583 5.96875 
chr9:25494296-25494325 5.31034 
chr9:25494997-25495023 5.42308 
chr9:25495203-25495230 6 
chr9:25500795-25500820 5.36 
chr9:25501950-25501963 6 
chr9:25506941-25506987 5.76087 
chr9:25508161-25508228 5.29851 
chr9:25513105-25513131 5.34615 
chr9:25513288-25513320 5.34375 
chr9:25513624-25513651 5.40741 
chr9:25515825-25515875 5.66 
chr9:25517790-25517820 5.86667 
chr9:25518030-25518134 5.66346 
chr9:25518572-25518596 5.58333 
chr9:25528976-25529000 5.41667 
chr9:25532561-25532579 5.77778 
chr9:25535222-25535255 6 
chr9:25536000-25536050 5.2 
chr9:25536311-25536335 6 
chr9:25536423-25536443 5.9 
chr9:25537332-25537356 5.58333 
chr9:25540099-25540133 6 
chr9:25542745-25542765 6 
chr9:25542993-25543010 5.94118 
chr9:25543289-25543396 5.85981 
chr9:25543540-25543564 6 
chr9:25544824-25544853 5.44828 
chr9:25546534-25546550 6 
chr9:25549740-25549788 5.33333 
chr9:25557658-25557678 5.7 
chr9:25561661-25561700 5.82051 
chr9:25562556-25562573 5.82353 
chr9:25565394-25565419 5.32 
chr9:25567927-25567960 5.42424 
chr9:25573050-25573072 5.63636 
chr9:25577825-25577863 5.57895 
chr9:25582358-25582371 5.92308 
chr9:25583599-25583621 5.59091 
chr9:25584434-25584467 5.57576 
chr9:25586670-25586697 5.25926 
chr9:25587139-25587176 5.35135 
chr9:25590622-25590652 5.3 
chr9:25593709-25593730 5.7619 
chr9:25594389-25594453 5.95312 
chr9:25594582-25594609 5.22222 
chr9:25595523-25595544 6 
chr9:25595939-25595961 5.72727 
chr9:25602686-25602711 5.4 
chr9:25603196-25603222 5.92308 
chr9:25605662-25605683 6 
chr9:25605839-25605861 6 
chr9:25608930-25608957 5.66667 
chr9:25609456-25609469 6 
chr9:25609649-25609675 6 
chr9:25609940-25609962 5.81818 
chr9:25611669-25611682 6 
chr9:25614769-25614826 6 
chr9:25616659-25616694 6 
chr9:25616727-25616766 5.28205 
chr9:25617555-25617568 6 
chr9:25622166-25622222 6 
chr9:25623801-25623827 5.46154 
chr9:25624101-25624122 5.52381 
chr9:25627739-25627754 5.86667 
chr9:25627783-25627817 6 
chr9:25630509-25630536 5.77778 
chr9:25630689-25630709 5.65 
chr9:25632782-25632808 5.38462 
chr9:25634589-25634639 5.4 
chr9:25634869-25634898 6 
chr9:25635732-25635778 5.78261 
chr9:25636214-25636234 6 
chr9:25636735-25636768 5.51515 
chr9:25637006-25637043 5.21622 
chr9:25638988-25639009 5.95238 
chr9:25639272-25639320 5.625 
chr9:25639790-25639817 5.40741 
chr9:25640000-25640033 5.24242 
chr9:25644605-25644643 5.42105 
chr9:25645236-25645261 5.36 
chr9:25645392-25645410 6 
chr9:25646305-25646332 5.85185 
chr9:25646583-25646605 6 
chr9:25648693-25648712 6 
chr9:25649553-25649585 5.5625 
chr9:25651565-25651612 5.91489 
chr9:25657104-25657132 5.92857 
chr9:25661521-25661561 5.35 
chr9:25662979-25663006 5.66667 
chr9:25663179-25663217 5.34211 
chr9:25665265-25665309 5.77273 
chr9:25667786-25667815 5.2069 
chr9:25668508-25668540 6 
chr9:25677289-25677312 5.47826 
chr9:25678177-25678190 6 
chr9:25678239-25678266 5.22222 
chr9:25679798-25679816 6 
chr9:25680760-25680785 5.48 
chr9:25681077-25681102 5.4 
chr9:25683389-25683408 5.68421 
chr9:25685083-25685115 5.40625 
chr9:25686010-25686052 5.71429 
chr9:25686962-25686989 5.25926 
chr9:25687750-25687791 5.43902 
chr9:25688051-25688081 5.4 
chr9:25689734-25689760 6 
chr9:25691224-25691264 5.3 
chr9:25692102-25692136 5.32353 
chr9:25692740-25692770 5.9 
chr9:25694603-25694626 5.6087 
chr9:25696900-25696924 5.625 
chr9:25699368-25699390 5.5 
chr9:25700208-25700242 5.85294 
chr9:25704497-25704522 5.36 
chr9:25704568-25704596 5.42857 
chr9:25707817-25707838 5.57143 
chr9:25708020-25708042 5.54545 
chr9:25708209-25708243 5.64706 
chr9:25713763-25713797 5.76471 
chr9:25714165-25714190 5.36 
chr9:25716710-25716729 5.73684 
chr9:25716974-25717007 5.87879 
chr9:25718328-25718341 5.92308 
chr9:25719302-25719336 5.64706 
chr9:25721919-25721940 5.57143 
chr9:25722173-25722196 5.65217 
chr9:25723629-25723644 6 
chr9:25734301-25734320 5.68421 
chr9:25735664-25735720 5.375 
chr9:25737233-25737263 5.26667 
chr9:25740338-25740373 5.82857 
chr9:25741213-25741241 5.39286 
chr9:25743574-25743601 5.55556 
chr9:25743729-25743748 5.63158 
chr9:25745530-25745600 5.65714 
chr9:25745616-25745636 5.65 
chr9:25745862-25745891 6 
chr9:25746528-25746547 5.63158 
chr9:25747934-25747966 5.1875 
chr9:25748271-25748301 5.73333 
chr9:25750766-25750781 5.93333 
chr9:25756363-25756443 5.5625 
chr9:25758585-25758668 5.15663 
chr9:25759729-25759756 5.37037 
chr9:25760871-25760909 5.84211 
chr9:25770051-25770070 6 
chr9:25770863-25770903 5.625 
chr9:25771181-25771224 5.2093 
chr9:25772841-25772879 5.34211 
chr9:25775091-25775121 6 
chr9:25775468-25775500 5.21875 
chr9:25779625-25779662 5.59459 
chr9:25780706-25780733 5.25926 
chr9:25781529-25781555 5.42308 
chr9:25781770-25781797 5.33333 
chr9:25783280-25783326 5.95652 
chr9:25784667-25784691 6 
chr9:25786566-25786808 5.89256 
chr9:25789037-25789057 5.85 
chr9:25791560-25791595 5.6 
chr9:25792587-25792605 5.72222 
chr9:25797308-25797338 6 
chr9:25801178-25801206 5.85714 
chr9:25802244-25802264 5.6 
chr9:25804813-25804836 6 
chr9:25805362-25805401 5.69231 
chr9:25808179-25808214 5.48571 
chr9:25812308-25812333 5.36 
chr9:25816995-25817018 6 
chr9:25820055-25820081 5.26923 
chr9:25822035-25822051 6 
chr9:25826544-25826567 5.52174 
chr9:25827074-25827118 5.56818 
chr9:25829481-25829505 6 
chr9:25831227-25831242 5.86667 
chr9:25833449-25833490 5.29268 
chr9:25834042-25834066 5.45833 
chr9:25836213-25836238 5.96 
chr9:25841692-25841719 5.55556 
chr9:25845316-25845375 5.62712 
chr9:25846216-25846257 5.39024 
chr9:25848219-25848242 6 
chr9:25848356-25848383 5.62963 
chr9:25848563-25848602 5.41026 
chr9:25848707-25848734 5.55556 
chr9:25849000-25849025 5.44 
chr9:25850633-25850664 5.41935 
chr9:25851256-25851282 5.26923 
chr9:25859188-25859216 5.46429 
chr9:25862302-25862338 5.52778 
chr9:25862981-25863003 6 
chr9:25865372-25865401 5.51724 
chr9:25871916-25871941 5.76 
chr9:25872300-25872335 5.42857 
chr9:25873726-25873743 5.94118 
chr9:25878028-25878063 5.91429 
chr9:25878621-25878651 5.33333 
chr9:25880037-25880059 5.95455 
chr9:25881197-25881218 6 
chr9:25882674-25882686 6 
chr9:25883107-25883144 5.89189 
chr9:25887008-25887030 5.72727 
chr9:25887548-25887952 5.36386 
chr9:25888642-25888662 5.65 
chr9:25890071-25890102 5.83871 
chr9:25906761-25906804 5.39535 
chr9:25906854-25906941 5.68966 
chr9:25912065-25912094 6 
chr9:25914437-25914457 5.6 
chr9:25915082-25915125 5.30233 
chr9:25915712-25915752 5.4 
chr9:25920541-25920573 5.5 
chr9:25922311-25922326 6 
chr9:25922743-25922799 5.35714 
chr9:25924031-25924077 5.23913 
chr9:25926180-25926205 5.48 
chr9:25926527-25926550 6 
chr9:25926716-25926741 5.4 
chr9:25927542-25927563 5.66667 
chr9:25935911-25935945 5.23529 
chr9:25940191-25940245 5.92593 
chr9:25940275-25940574 5.58194 
chr9:25940591-25940630 6 
chr9:25940758-25940779 5.61905 
chr9:25944306-25944353 5.74468 
chr9:25946225-25946272 5.68085 
chr9:25947770-25947803 5.27273 
chr9:25948717-25948742 6 
chr9:25950554-25950572 6 
chr9:25951663-25951693 5.36667 
chr9:25957970-25958000 5.6 
chr9:25959557-25959571 6 
chr9:25963881-25963929 5.72917 
chr9:25966358-25966377 6 
chr9:25966867-25966910 5.5814 
chr9:25968972-25969000 5.39286 
chr9:25969596-25969628 5.625 
chr9:25970343-25970375 5.4375 
chr9:25970708-25970745 5.35135 
chr9:25971401-25971419 5.88889 
chr9:25974022-25974049 5.22222 
chr9:25975036-25975108 5.83333 
chr9:25976043-25976071 5.46429 
chr9:25977734-25977755 6 
chr9:25978880-25978909 5.34483 
chr9:25979635-25979654 5.84211
[truncated: 1,794,408 more chars]
