# Supplementary material for: MsDetector: toward a standard computational tool for DNA microsatellites detection
Source: Nucleic Acids Res. 2012 Oct 2;41(1):e22. doi: 10.1093/nar/gks881 (PMC3592430; doi:10.1093/nar/gks881)
Supplement: Supplementary Data [file supp_gks881_nar-01766-met-n-2012-File009.gz › dataset7HumanMs/chr9_fp.rep]

chr9:445234-445261 5.2963 
chr9:835148-835160 6 
chr9:848332-848362 5.16667 
chr9:1212761-1212786 5.36 
chr9:1982132-1982145 5.92308 
chr9:2389626-2389653 5.33333 
chr9:2403401-2403427 5.30769 
chr9:2523776-2523793 5.82353 
chr9:2529724-2529744 5.75 
chr9:2605695-2605707 6 
chr9:2997305-2997324 5.63158 
chr9:3156388-3156407 5.73684 
chr9:3280413-3280429 5.8125 
chr9:3376446-3376472 5.42308 
chr9:4268358-4268378 5.7 
chr9:4468332-4468359 5.22222 
chr9:4650375-4650400 5.4 
chr9:4678468-4678500 5.1875 
chr9:4898332-4898365 5.24242 
chr9:5299712-5299731 5.63158 
chr9:5482147-5482176 5.31034 
chr9:5807708-5807733 5.48 
chr9:6139137-6139160 5.47826 
chr9:6142672-6142693 5.57143 
chr9:6654034-6654056 5.72727 
chr9:6707178-6707190 6 
chr9:7059389-7059406 5.82353 
chr9:7086683-7086713 5.26667 
chr9:7136986-7137000 6 
chr9:7145958-7145985 5.2963 
chr9:7560785-7560807 5.63636 
chr9:7808122-7808149 5.25926 
chr9:7813149-7813181 5.375 
chr9:8092276-8092291 5.93333 
chr9:8699690-8699713 5.52174 
chr9:9416773-9416795 5.5 
chr9:9427856-9427883 5.48148 
chr9:9502804-9502829 5.36 
chr9:9792310-9792340 5.23333 
chr9:9828029-9828048 5.78947 
chr9:9885006-9885030 5.70833 
chr9:10205934-10205947 5.92308 
chr9:10234517-10234533 5.875 
chr9:10239297-10239313 5.875 
chr9:10672500-10672534 5.11765 
chr9:11172786-11172810 5.58333 
chr9:11313277-11313304 5.40741 
chr9:11995461-11995473 6 
chr9:12111067-12111095 5.25 
chr9:12124675-12124694 5.78947 
chr9:12229707-12229738 5.35484 
chr9:12359132-12359155 5.43478 
chr9:12697658-12697674 5.875 
chr9:12733011-12733042 5.32258 
chr9:12869555-12869568 6 
chr9:12965738-12965768 5.2 
chr9:13114762-13114791 5.31034 
chr9:13260253-13260281 5.39286 
chr9:13479344-13479364 5.6 
chr9:13705643-13705665 5.63636 
chr9:14100436-14100454 5.88889 
chr9:14129251-14129276 5.32 
chr9:14314973-14314986 6 
chr9:14502177-14502194 5.94118 
chr9:14608911-14608939 5.17857 
chr9:15027543-15027564 5.7619 
chr9:15358351-15358370 5.68421 
chr9:15457736-15457765 5.48276 
chr9:15872791-15872818 5.37037 
chr9:16303288-16303316 5.42857 
chr9:16337958-16337977 5.73684 
chr9:16614702-16614732 5.26667 
chr9:16676754-16676771 5.88235 
chr9:16823280-16823305 5.48 
chr9:17374000-17374026 5.30769 
chr9:17392617-17392643 5.65385 
chr9:18326345-18326372 5.40741 
chr9:18535748-18535763 5.93333 
chr9:18582619-18582646 5.22222 
chr9:18661255-18661268 5.92308 
chr9:18718635-18718672 5.13514 
chr9:19062544-19062573 5.24138 
chr9:19181585-19181598 5.92308 
chr9:20283923-20283938 5.86667 
chr9:20412208-20412220 6 
chr9:20553816-20553837 5.80952 
chr9:20739933-20739961 5.17857 
chr9:20830273-20830304 5.45161 
chr9:21194489-21194515 5.30769 
chr9:21276000-21276013 5.92308 
chr9:21414870-21414883 6 
chr9:21440923-21440942 5.73684 
chr9:21706347-21706373 5.42308 
chr9:21743797-21743824 5.33333 
chr9:21767042-21767063 5.52381 
chr9:22025466-22025500 5.26471 
chr9:22552082-22552101 5.63158 
chr9:22619508-22619534 5.38462 
chr9:22626809-22626832 5.65217 
chr9:22750392-22750420 5.46429 
chr9:22921860-22921886 5.57692 
chr9:23023403-23023416 5.92308 
chr9:23325057-23325087 5.16667 
chr9:23341685-23341719 5.26471 
chr9:23759570-23759592 5.54545 
chr9:23795755-23795773 5.77778 
chr9:23926657-23926669 6 
chr9:23966403-23966429 5.30769 
chr9:24055586-24055611 5.32 
chr9:24698145-24698164 6 
chr9:24757796-24757808 6 
chr9:24911260-24911291 5.25806 
chr9:24921921-24921944 5.47826 
chr9:24939131-24939158 5.2963 
chr9:25093438-25093453 6 
chr9:25098826-25098862 5.19444 
chr9:25134741-25134771 5.2 
chr9:25367749-25367775 5.42308 
chr9:25511923-25511958 5.31429 
chr9:25573305-25573317 6 
chr9:25737712-25737741 5.27586 
chr9:25797445-25797471 5.46154 
chr9:25829555-25829577 5.54545 
chr9:26115366-26115380 6 
chr9:26217190-26217209 5.63158 
chr9:26317682-26317717 5.34286 
chr9:26792681-26792711 5.33333 
chr9:27155097-27155114 5.76471 
chr9:27369593-27369623 5.36667 
chr9:27638787-27638816 5.37931 
chr9:27727398-27727421 5.43478 
chr9:27741830-27741857 5.48148 
chr9:27754082-27754112 5.36667 
chr9:27867641-27867660 6 
chr9:28735863-28735893 5.23333 
chr9:28955226-28955267 5.21951 
chr9:29441797-29441813 5.875 
chr9:29495433-29495459 5.38462 
chr9:29547438-29547471 5.12121 
chr9:30047675-30047706 5.29032 
chr9:30098259-30098284 5.32 
chr9:30098519-30098545 5.26923 
chr9:30236782-30236809 5.22222 
chr9:30461144-30461160 5.875 
chr9:30487834-30487846 6 
chr9:31356488-31356515 5.51852 
chr9:31548116-31548153 5.18919 
chr9:31708857-31708870 5.92308 
chr9:31746844-31746867 5.52174 
chr9:31818873-31818895 5.59091 
chr9:31843845-31843859 6 
chr9:32040341-32040365 5.375 
chr9:32380695-32380722 5.40741 
chr9:32383717-32383741 5.5 
chr9:32459564-32459585 5.66667 
chr9:32652565-32652591 5.38462 
chr9:33191500-33191524 5.58333 
chr9:33876063-33876084 5.52381 
chr9:33986699-33986725 5.38462 
chr9:34448880-34448892 6 
chr9:34468651-34468673 5.5 
chr9:34627205-34627227 6 
chr9:35261582-35261603 5.57143 
chr9:35299127-35299151 5.66667 
chr9:35410415-35410428 5.92308 
chr9:35480656-35480684 5.28571 
chr9:35710900-35710926 5.46154 
chr9:35837918-35837942 5.625 
chr9:36015545-36015570 5.32 
chr9:36738639-36738657 5.77778 
chr9:36780763-36780782 5.68421 
chr9:36982128-36982141 5.92308 
chr9:37056971-37057005 5.26471 
chr9:37121723-37121746 5.47826 
chr9:37171055-37171073 5.72222 
chr9:37211993-37212013 5.65 
chr9:37451954-37451967 6 
chr9:37544168-37544193 5.4 
chr9:37707569-37707592 5.56522 
chr9:38071705-38071737 5.125 
chr9:38135464-38135497 5.21212 
chr9:38195797-38195810 6 
chr9:38350535-38350564 5.41379 
chr9:38479392-38479420 5.42857 
chr9:38579745-38579757 6 
chr9:38596786-38596826 5.225 
chr9:38857822-38857857 5.22857 
chr9:38943779-38943801 5.63636 
chr9:39048647-39048663 6 
chr9:39379518-39379535 5.82353 
chr9:39721036-39721055 5.78947 
chr9:39895774-39895790 5.875 
chr9:40410042-40410064 5.68182 
chr9:41061889-41061908 5.63158 
chr9:41263714-41263730 5.9375 
chr9:41823011-41823038 5.2963 
chr9:41924482-41924511 5.44828 
chr9:42139507-42139535 5.25 
chr9:42610707-42610730 5.6087 
chr9:42698280-42698301 5.61905 
chr9:42821302-42821317 5.93333 
chr9:43120222-43120234 6 
chr9:43422899-43422932 5.27273 
chr9:43477064-43477090 5.30769 
chr9:43775606-43775631 5.36 
chr9:43820456-43820481 5.48 
chr9:45730835-45730848 5.92308 
chr9:45912332-45912351 5.68421 
chr9:45917537-45917563 5.38462 
chr9:46089515-46089536 5.61905 
chr9:46396737-46396767 5.16667 
chr9:46426125-46426145 5.8 
chr9:46779055-46779068 5.92308 
chr9:46881186-46881213 5.22222 
chr9:65987333-65987351 5.88889 
chr9:66360407-66360428 5.61905 
chr9:66706389-66706423 5.20588 
chr9:67650894-67650912 5.72222 
chr9:67752619-67752654 5.25714 
chr9:68142728-68142747 5.63158 
chr9:68251400-68251424 5.375 
chr9:68350841-68350868 5.2963 
chr9:68394252-68394272 5.6 
chr9:68685421-68685445 5.375 
chr9:68832557-68832583 5.26923 
chr9:69142977-69143004 5.22222 
chr9:69430730-69430753 5.52174 
chr9:69714741-69714762 5.57143 
chr9:71353551-71353578 5.25926 
chr9:71400908-71400925 5.82353 
chr9:71426212-71426235 5.47826 
chr9:71493296-71493322 5.42308 
chr9:71493950-71493976 5.26923 
chr9:71575606-71575633 5.66667 
chr9:72400254-72400274 5.6 
chr9:72653591-72653621 5.2 
chr9:72797107-72797127 5.75 
chr9:73069578-73069591 5.92308 
chr9:73121201-73121227 5.65385 
chr9:73211468-73211496 5.42857 
chr9:73772149-73772176 5.66667 
chr9:73778432-73778458 5.30769 
chr9:73916493-73916519 5.42308 
chr9:74017415-74017436 5.61905 
chr9:74063256-74063278 5.63636 
chr9:74365102-74365127 5.32 
chr9:74632894-74632908 6 
chr9:74766909-74766930 5.66667 
chr9:75289531-75289550 5.73684 
chr9:75493339-75493384 5.31111 
chr9:75717941-75717958 5.82353 
chr9:76149187-76149205 5.72222 
chr9:76351590-76351623 5.30303 
chr9:76412908-76412948 5.375 
chr9:77139198-77139214 5.8125 
chr9:77151561-77151589 5.39286 
chr9:77382726-77382742 5.8125 
chr9:77422498-77422525 5.25926 
chr9:77599438-77599458 5.7 
chr9:79427474-79427487 6 
chr9:80804926-80804953 5.22222 
chr9:80815524-80815540 5.875 
chr9:81313291-81313311 5.65 
chr9:81491206-81491219 5.92308 
chr9:81494613-81494630 5.88235 
chr9:81978071-81978097 5.46154 
chr9:82053668-82053681 5.92308 
chr9:82171717-82171741 5.41667 
chr9:82339983-82340009 5.30769 
chr9:82396908-82396920 6 
chr9:82411796-82411816 5.6 
chr9:82664867-82664896 5.27586 
chr9:82667152-82667171 5.63158 
chr9:82890384-82890415 5.19355 
chr9:83031925-83031946 5.61905 
chr9:83174880-83174905 5.36 
chr9:83320826-83320856 5.13333 
chr9:83373130-83373150 5.7 
chr9:83516874-83516898 5.45833 
chr9:83959325-83959345 5.65 
chr9:84166052-84166088 5.22222 
chr9:84202883-84202908 5.64 
chr9:84295799-84295826 5.2963 
chr9:84811968-84811996 5.21429 
chr9:85006698-85006719 6 
chr9:85265675-85265709 5.17647 
chr9:85635235-85635260 5.48 
chr9:85759468-85759496 5.35714 
chr9:86038914-86038926 6 
chr9:86283454-86283485 5.45161 
chr9:86483259-86483282 5.52174 
chr9:87049111-87049141 5.23333 
chr9:87056207-87056246 5.07692 
chr9:87151344-87151364 5.6 
chr9:87443595-87443624 5.27586 
chr9:87555572-87555592 5.6 
chr9:87564229-87564245 6 
chr9:88587052-88587069 5.76471 
chr9:88658211-88658224 6 
chr9:88902276-88902292 5.875 
chr9:88911868-88911894 5.26923 
chr9:89398292-89398324 5.21875 
chr9:89844021-89844047 5.30769 
chr9:89951860-89951883 5.43478 
chr9:90018169-90018193 5.625 
chr9:90319702-90319727 5.56 
chr9:90776650-90776665 6 
chr9:90941839-90941863 5.625 
chr9:91165445-91165471 5.38462 
chr9:91174146-91174170 5.375 
chr9:91220995-91221016 5.7619 
chr9:91467334-91467358 5.375 
chr9:91679217-91679241 5.45833 
chr9:92002481-92002493 6 
chr9:92711419-92711448 5.34483 
chr9:93353372-93353392 5.65 
chr9:93743074-93743090 5.8125 
chr9:94039389-94039414 5.36 
chr9:94993765-94993786 5.57143 
chr9:95615988-95616001 5.92308 
chr9:96129522-96129547 5.32 
chr9:96564678-96564700 5.54545 
chr9:96644551-96644568 5.76471 
chr9:96735275-96735303 5.42857 
chr9:96916655-96916678 5.52174 
chr9:96968847-96968860 6 
chr9:97177778-97177790 6 
chr9:97344681-97344701 5.65 
chr9:98172982-98172994 6 
chr9:98764796-98764826 5.13333 
chr9:99538751-99538774 5.43478 
chr9:99701018-99701033 5.86667 
chr9:100411226-100411256 5.23333 
chr9:100538743-100538782 5.20513 
chr9:100614314-100614342 5.25 
chr9:100973061-100973082 5.57143 
chr9:101009467-101009479 6 
chr9:101085386-101085405 5.63158 
chr9:101332030-101332049 5.63158 
chr9:101482164-101482185 5.57143 
chr9:101544732-101544755 5.47826 
chr9:101701477-101701515 5.23684 
chr9:101768820-101768841 5.80952 
chr9:102449382-102449402 5.6 
chr9:103645285-103645302 6 
chr9:103870844-103870878 5.23529 
chr9:104700190-104700211 5.80952 
chr9:104816477-104816498 5.66667 
chr9:105286361-105286376 5.93333 
chr9:105908602-105908628 5.30769 
chr9:105973711-105973730 5.68421 
chr9:106451683-106451708 5.48 
chr9:106664726-106664739 6 
chr9:106708195-106708207 6 
chr9:107271122-107271134 6 
chr9:107479679-107479694 5.93333 
chr9:107546508-107546528 5.6 
chr9:107611754-107611766 6 
chr9:107673380-107673398 5.77778 
chr9:107860584-107860603 5.84211 
chr9:108175261-108175296 5.14286 
chr9:108261515-108261541 5.42308 
chr9:108636264-108636296 5.34375 
chr9:109460092-109460109 5.88235 
chr9:110866051-110866076 5.32 
chr9:111639349-111639386 5.18919 
chr9:112892109-112892136 5.44444 
chr9:113227609-113227634 5.48 
chr9:113348871-113348902 5.25806 
chr9:113418947-113418972 5.32 
chr9:113925021-113925063 5.28571 
chr9:114145021-114145048 5.22222 
chr9:114420487-114420500 5.92308 
chr9:114637478-114637507 5.24138 
chr9:115087837-115087853 5.875 
chr9:115222405-115222425 5.65 
chr9:115695942-115695961 5.73684 
chr9:117064253-117064286 5.21212 
chr9:117506807-117506834 5.51852 
chr9:118371536-118371560 5.5 
chr9:118738442-118738454 6 
chr9:119299047-119299072 5.52 
chr9:119563385-119563415 5.23333 
chr9:120149215-120149234 5.84211 
chr9:120575667-120575694 5.48148 
chr9:120689582-120689595 6 
chr9:121060696-121060740 5.09091 
chr9:121607455-121607483 5.21429 
chr9:122020608-122020621 6 
chr9:122627092-122627122 5.33333 
chr9:122758691-122758703 6 
chr9:123483118-123483143 5.32 
chr9:123538659-123538677 5.77778 
chr9:123539442-123539457 5.93333 
chr9:123975699-123975721 5.5 
chr9:124126167-124126179 6 
chr9:124775884-124775910 5.34615 
chr9:126701955-126701970 5.93333 
chr9:126769381-126769416 5.28571 
chr9:127252638-127252660 5.54545 
chr9:127696436-127696463 5.25926 
chr9:128403002-128403027 5.6 
chr9:129129399-129129422 5.43478 
chr9:130197876-130197905 5.37931 
chr9:130588273-130588300 5.25926 
chr9:130613494-130613522 5.25 
chr9:131893414-131893433 5.78947 
chr9:131915103-131915128 5.44 
chr9:131938485-131938511 5.38462 
chr9:132004611-132004635 5.375 
chr9:133054979-133054995 5.875 
chr9:134269703-134269716 5.92308 
chr9:134522862-134522885 5.43478 
chr9:135813713-135813737 5.45833 
chr9:137811651-137811680 5.24138 
chr9:138022677-138022714 5.2973 
chr9:138515210-138515237 5.37037 
chr9:138761611-138761624 5.92308 
chr9:138865092-138865118 5.34615 
chr9:139784875-139784910 5.25714 
chr9:140752289-140752310 5.57143 
