# Supplementary material for: MsDetector: toward a standard computational tool for DNA microsatellites detection
Source: Nucleic Acids Res. 2012 Oct 2;41(1):e22. doi: 10.1093/nar/gks881 (PMC3592430; doi:10.1093/nar/gks881)
Supplement: Supplementary Data [file supp_gks881_nar-01766-met-n-2012-File009.gz › dataset7HumanMs/chrX.rep]

chrX:60000-60033 6 
chrX:62450-62464 6 
chrX:62797-62812 6 
chrX:62945-63020 5.73333 
chrX:64139-64168 5.7931 
chrX:64249-64279 5.33333 
chrX:65186-65200 6 
chrX:65354-65371 5.88235 
chrX:65603-65627 5.75 
chrX:65763-65777 6 
chrX:65840-65854 6 
chrX:66494-66509 6 
chrX:66639-66700 5.7377 
chrX:69154-69185 5.70968 
chrX:69264-69294 5.33333 
chrX:70047-70117 5.61429 
chrX:70344-70416 5.34722 
chrX:70434-70484 5.38 
chrX:74013-74030 6 
chrX:75264-75291 5.62963 
chrX:75708-75726 5.77778 
chrX:144986-145010 5.75 
chrX:145219-145233 6 
chrX:145873-145888 6 
chrX:146019-146081 5.74194 
chrX:148643-148672 5.7931 
chrX:148753-148783 5.33333 
chrX:152748-152765 6 
chrX:153999-154025 5.61538 
chrX:154442-154460 5.77778 
chrX:167780-167821 5.46341 
chrX:169311-169343 5.53125 
chrX:171264-171284 5.75 
chrX:172540-172554 6 
chrX:175586-176208 5.58521 
chrX:176224-176395 5.53801 
chrX:177382-177402 6 
chrX:178749-178783 5.82353 
chrX:179147-179167 5.7 
chrX:179595-179623 5.71429 
chrX:179885-179899 6 
chrX:180194-180241 5.91489 
chrX:181092-181114 5.90909 
chrX:181405-181569 5.81707 
chrX:182444-182537 5.67742 
chrX:182959-182999 5.975 
chrX:183247-183260 6 
chrX:184181-184194 5.92308 
chrX:184333-184351 6 
chrX:191754-191791 5.89189 
chrX:191861-191926 5.46154 
chrX:194013-194039 5.42308 
chrX:194670-194706 5.19444 
chrX:194907-194958 5.58824 
chrX:195405-195418 6 
chrX:196441-196463 5.72727 
chrX:196931-197813 5.73243 
chrX:198018-198043 6 
chrX:198843-198873 5.3 
chrX:199050-199075 5.92 
chrX:199370-199382 6 
chrX:199491-199714 5.66816 
chrX:199724-199753 5.86207 
chrX:200530-200559 5.7931 
chrX:201187-201347 5.6625 
chrX:201735-201821 5.56977 
chrX:201827-201878 5.21569 
chrX:201945-201978 5.57576 
chrX:201995-202047 5.69231 
chrX:202259-202355 5.28125 
chrX:202370-202395 5.32 
chrX:203864-203960 5.44792 
chrX:204012-204073 5.39344 
chrX:204352-204445 5.49462 
chrX:205083-205108 5.56 
chrX:206162-206192 5.96667 
chrX:207805-207825 5.7 
chrX:209124-209158 5.82353 
chrX:212498-212520 5.59091 
chrX:212778-212801 5.86957 
chrX:216719-216735 6 
chrX:217030-217381 5.59544 
chrX:220227-220275 5.4375 
chrX:222286-222305 6 
chrX:224821-224840 5.63158 
chrX:225399-225415 6 
chrX:226609-226640 5.35484 
chrX:226937-226981 5.5 
chrX:227276-227321 5.4 
chrX:228596-228639 5.30233 
chrX:228747-228790 5.34884 
chrX:230330-230362 5.5625 
chrX:282052-282076 5.91667 
chrX:282204-282217 6 
chrX:282626-282650 5.83333 
chrX:282779-282804 5.84 
chrX:282933-282946 6 
chrX:283075-283103 5.85714 
chrX:283232-283258 5.92308 
chrX:284282-284326 6 
chrX:284415-284458 6 
chrX:284545-284569 6 
chrX:284658-284683 6 
chrX:285228-285252 5.875 
chrX:287026-287053 5.77778 
chrX:287372-287406 5.91176 
chrX:288953-290139 5.87437 
chrX:291396-291444 6 
chrX:291752-291776 5.75 
chrX:292469-292510 5.2439 
chrX:292658-292697 5.41026 
chrX:292806-292841 5.4 
chrX:299247-299343 5.76042 
chrX:300229-300280 6 
chrX:300301-300328 6 
chrX:300350-300400 5.9 
chrX:300472-300572 5.81 
chrX:300643-300870 5.90308 
chrX:301316-301342 5.26923 
chrX:301350-301376 5.26923 
chrX:302238-302269 5.80645 
chrX:306776-306893 5.60684 
chrX:314472-314543 5.78873 
chrX:314554-314878 5.51235 
chrX:314922-315021 5.80808 
chrX:316941-316959 6 
chrX:319558-319609 5.21569 
chrX:325241-325284 5.76744 
chrX:330578-330613 5.42857 
chrX:333660-333681 5.80952 
chrX:334187-334226 5.30769 
chrX:334416-334461 5.35556 
chrX:334623-334708 5.29412 
chrX:335070-335097 5.37037 
chrX:335846-335879 5.18182 
chrX:336933-336945 6 
chrX:339757-340033 5.67391 
chrX:340042-340222 5.65556 
chrX:341521-341541 6 
chrX:341665-341682 5.76471 
chrX:342328-342346 6 
chrX:342919-342942 5.82609 
chrX:344572-344617 5.84444 
chrX:344996-345044 5.70833 
chrX:345717-345736 6 
chrX:346055-346076 6 
chrX:346357-346375 6 
chrX:346817-346851 5.70588 
chrX:347185-347208 5.56522 
chrX:347438-347475 5.43243 
chrX:351248-351271 5.95652 
chrX:351742-351780 5.97368 
chrX:353605-353630 5.4 
chrX:354050-354135 5.8 
chrX:354513-354525 6 
chrX:355511-355531 5.7 
chrX:355906-355931 5.96 
chrX:356484-356510 5.92308 
chrX:356831-356849 5.88889 
chrX:357524-357542 6 
chrX:358697-358743 5.67391 
chrX:359519-359557 5.81579 
chrX:362261-362384 5.72358 
chrX:362650-362667 5.82353 
chrX:363618-363653 5.57143 
chrX:363669-363709 5.775 
chrX:363765-363797 5.3125 
chrX:364615-364665 6 
chrX:364818-364831 6 
chrX:365904-366135 5.68831 
chrX:366312-366329 6 
chrX:367219-367231 6 
chrX:369821-369839 6 
chrX:370496-370532 5.61111 
chrX:372338-372376 6 
chrX:372669-372697 5.46429 
chrX:373798-373819 5.52381 
chrX:374995-375020 5.84 
chrX:375314-375340 5.46154 
chrX:377248-377263 5.86667 
chrX:378524-378546 5.90909 
chrX:380163-380190 5.48148 
chrX:380910-381095 5.89189 
chrX:381697-381718 5.80952 
chrX:382339-382378 5.82051 
chrX:383209-383224 6 
chrX:383509-383531 5.77273 
chrX:383815-383827 6 
chrX:384112-384124 6 
chrX:384277-384289 6 
chrX:386518-386568 5.44 
chrX:387342-387389 5.87234 
chrX:387533-387556 6 
chrX:387919-388563 5.61335 
chrX:389375-389405 6 
chrX:389755-389853 5.68367 
chrX:392506-392546 5.2 
chrX:392797-392841 5.45455 
chrX:393914-393950 5.91667 
chrX:394419-394456 5.54054 
chrX:394477-394562 5.50588 
chrX:394935-394964 5.58621 
chrX:395727-395765 5.84211 
chrX:396718-396750 5.6875 
chrX:397103-397375 5.47794 
chrX:397384-397434 5.76 
chrX:397445-397514 5.94203 
chrX:397525-397893 5.65489 
chrX:397904-398112 5.62981 
chrX:398195-398217 5.77273 
chrX:398304-398331 6 
chrX:398904-398923 5.78947 
chrX:399067-399089 5.77273 
chrX:399690-399711 5.66667 
chrX:400440-400487 5.29787 
chrX:400511-400540 5.51724 
chrX:400710-400748 5.28947 
chrX:400770-400826 5.32143 
chrX:400852-400878 5.34615 
chrX:400912-400979 5.29851 
chrX:401013-401056 5.32558 
chrX:401082-401117 5.25714 
chrX:401127-401198 5.35211 
chrX:401220-401252 5.25 
chrX:401260-401316 5.30357 
chrX:401344-401366 5.77273 
chrX:401487-401499 6 
chrX:402511-402541 5.8 
chrX:402720-402738 6 
chrX:403027-403155 5.66406 
chrX:403422-403437 6 
chrX:403946-403978 5.65625 
chrX:405695-405717 5.81818 
chrX:406362-406376 6 
chrX:406860-406894 5.67647 
chrX:407395-407449 5.85185 
chrX:408336-408360 6 
chrX:408508-408540 5.9375 
chrX:408849-408878 6 
chrX:409044-409061 6 
chrX:410051-410167 5.94828 
chrX:412509-412538 5.72414 
chrX:412903-412920 5.88235 
chrX:413021-413121 5.54 
chrX:413141-413177 5.44444 
chrX:413199-413316 5.78632 
chrX:413333-413401 5.5 
chrX:413417-413482 5.53846 
chrX:413498-413547 5.67347 
chrX:413579-413638 5.59322 
chrX:413653-413745 5.3587 
chrX:413884-413915 5.70968 
chrX:414485-414504 5.84211 
chrX:415100-415114 6 
chrX:416139-416161 6 
chrX:416748-416772 5.70833 
chrX:416782-417056 5.61314 
chrX:417071-417150 5.32911 
chrX:417167-417220 5.32075 
chrX:417253-417298 5.55556 
chrX:417324-417352 5.57143 
chrX:417602-417628 5.26923 
chrX:417728-417760 5.625 
chrX:417798-417810 6 
chrX:417842-417862 5.6 
chrX:417892-417976 5.16667 
chrX:417994-418020 5.57692 
chrX:418139-418164 5.6 
chrX:418199-418222 5.43478 
chrX:418343-418365 5.5 
chrX:418384-418448 5.20312 
chrX:418473-418507 5.58824 
chrX:418930-418949 5.73684 
chrX:419229-419257 5.67857 
chrX:420142-420158 5.9375 
chrX:422124-422156 5.375 
chrX:422176-422221 5.28889 
chrX:422233-422276 5.55814 
chrX:422283-422331 5.33333 
chrX:422389-422413 5.45833 
chrX:422451-422488 5.18919 
chrX:422581-422634 5.49057 
chrX:422765-422811 5.19565 
chrX:422836-422873 5.18919 
chrX:422966-423019 5.43396 
chrX:423335-423372 5.2973 
chrX:423394-423434 5.475 
chrX:423510-423533 5.52174 
chrX:424888-424914 5.88462 
chrX:426873-426925 5.53846 
chrX:427040-427065 5.32 
chrX:427518-427554 6 
chrX:428359-428371 6 
chrX:430577-430604 5.51852 
chrX:431270-431291 5.80952 
chrX:431307-431362 5.54545 
chrX:431384-431431 5.46809 
chrX:432219-432233 6 
chrX:432812-432837 5.68 
chrX:434486-434508 6 
chrX:435132-435148 6 
chrX:435423-435453 5.56667 
chrX:435779-435808 5.65517 
chrX:436122-436150 5.57143 
chrX:437302-437399 6 
chrX:437601-437645 5.47727 
chrX:439023-439045 5.95455 
chrX:440602-440675 5.53425 
chrX:440687-440884 5.48223 
chrX:440895-440991 5.30208 
chrX:441010-441043 5.45455 
chrX:441356-441401 5.82222 
chrX:441421-441604 5.37705 
chrX:442053-442845 5.80177 
chrX:442995-443061 5.57576 
chrX:443111-443207 5.70833 
chrX:444126-444149 5.73913 
chrX:448294-448309 6 
chrX:448379-448405 5.53846 
chrX:448528-448649 5.72727 
chrX:448664-448912 5.56452 
chrX:449767-449779 6 
chrX:449833-449900 5.19403 
chrX:449936-449987 5.88235 
chrX:449999-450050 5.33333 
chrX:450084-450129 5.2 
chrX:450165-450195 5.8 
chrX:450207-450258 5.33333 
chrX:450292-450341 5.5102 
chrX:450393-450421 5.46429 
chrX:451179-451211 5.875 
chrX:451365-451403 5.86842 
chrX:451688-451709 6 
chrX:454070-454099 5.44828 
chrX:454189-454232 5.30233 
chrX:454312-454337 5.32 
chrX:454618-454646 5.92857 
chrX:455274-455291 6 
chrX:455302-455320 6 
chrX:455943-455960 6 
chrX:456267-456359 5.33696 
chrX:456371-456435 5.42188 
chrX:456457-456586 5.4186 
chrX:456595-456635 5.65 
chrX:456643-456691 5.5625 
chrX:456705-456730 5.76 
chrX:457119-457141 6 
chrX:460348-460371 6 
chrX:460570-460602 5.75 
chrX:462507-462546 5.35897 
chrX:462562-462597 5.28571 
chrX:462641-462686 5.42222 
chrX:462781-462841 5.56667 
chrX:462863-462908 5.48889 
chrX:462965-463016 5.15686 
chrX:463041-463106 5.27692 
chrX:463163-463196 5.39394 
chrX:463237-463273 5.55556 
chrX:463400-463463 5.30159 
chrX:463570-463590 5.65 
chrX:465371-465395 5.75 
chrX:465627-465745 5.55085 
chrX:465815-465845 5.33333 
chrX:465865-466376 5.50685 
chrX:466384-466884 5.538 
chrX:466890-467136 5.47967 
chrX:467934-467957 5.56522 
chrX:468582-468603 5.52381 
chrX:468757-468781 5.66667 
chrX:469272-469292 5.7 
chrX:470239-470261 5.68182 
chrX:470632-470651 6 
chrX:476872-476894 5.63636 
chrX:476912-476992 5.45 
chrX:477073-477327 5.35039 
chrX:477965-477991 5.65385 
chrX:478029-478053 6 
chrX:479410-479438 5.5 
chrX:480078-480097 6 
chrX:481884-481903 5.73684 
chrX:482906-483558 5.80061 
chrX:483565-483606 5.65854 
chrX:483631-483710 5.26582 
chrX:484180-484214 5.97059 
chrX:485020-485044 5.625 
chrX:486800-486863 5.65079 
chrX:487840-488193 5.60623 
chrX:488207-489592 5.53357 
chrX:489998-490011 6 
chrX:490884-490958 5.71622 
chrX:491008-491090 5.54878 
chrX:491101-491152 5.27451 
chrX:491167-491197 5.5 
chrX:491245-491390 5.57241 
chrX:491444-491509 5.46154 
chrX:491560-491743 5.6612 
chrX:491773-491908 5.40741 
chrX:491986-492021 5.37143 
chrX:493058-493087 6 
chrX:493246-493263 6 
chrX:493399-493425 6 
chrX:493567-493605 6 
chrX:493742-493758 6 
chrX:493913-493972 5.55932 
chrX:494850-494997 5.77551 
chrX:495573-496034 5.72451 
chrX:496370-496388 6 
chrX:497369-497396 6 
chrX:500111-500141 5.4 
chrX:500994-501019 5.96 
chrX:501915-501939 5.70833 
chrX:503332-503357 6 
chrX:503970-503993 5.78261 
chrX:504452-504483 5.80645 
chrX:504696-504717 5.90476 
chrX:504726-504918 5.78125 
chrX:505363-505384 6 
chrX:507070-507111 5.7561 
chrX:507404-507448 5.75 
chrX:508789-508824 5.51429 
chrX:508857-508884 5.59259 
chrX:509862-509907 5.55556 
chrX:509924-509952 5.64286 
chrX:509967-509991 5.58333 
chrX:510010-510122 5.41071 
chrX:510133-510162 6 
chrX:510211-510343 5.36364 
chrX:510384-510539 5.52258 
chrX:510595-510822 5.40529 
chrX:510839-510884 5.62222 
chrX:510890-510905 6 
chrX:510918-510942 5.58333 
chrX:510979-511122 5.41958 
chrX:511135-511185 5.74 
chrX:511194-511242 5.29167 
chrX:511255-511374 5.34454 
chrX:511407-511436 5.58621 
chrX:511508-511611 5.51456 
chrX:511639-511787 5.44595 
chrX:511957-512306 5.66762 
chrX:512319-512369 5.62 
chrX:512404-512426 5.63636 
chrX:512434-512461 5.40741 
chrX:512507-512523 5.875 
chrX:512567-512592 5.68 
chrX:512674-512718 5.31818 
chrX:512787-512815 5.64286 
chrX:514163-514188 5.52 
chrX:515422-515453 5.6129 
chrX:516045-516076 5.6129 
chrX:516379-516431 5.88462 
chrX:516581-516604 6 
chrX:517564-517664 5.54 
chrX:519112-519127 6 
chrX:519402-519421 6 
chrX:520059-520084 5.76 
chrX:520179-520277 5.80612 
chrX:520822-520848 5.65385 
chrX:521154-521178 5.75 
chrX:522608-522633 5.68 
chrX:522646-522694 5.41667 
chrX:522726-522814 5.34091 
chrX:522855-522892 5.59459 
chrX:522930-522970 5.375 
chrX:523045-523162 5.41026 
chrX:523190-523286 5.625 
chrX:523329-523365 5.83333 
chrX:523440-523510 5.84286 
chrX:523817-523834 6 
chrX:524320-524359 5.35897 
chrX:525217-525230 6 
chrX:525980-526003 5.56522 
chrX:526062-526168 5.38679 
chrX:526234-526281 5.7234 
chrX:526338-526421 5.59036 
chrX:526486-526575 5.31461 
chrX:526588-526629 5.41463 
chrX:526643-526724 5.41975 
chrX:526787-527004 5.42396 
chrX:527067-527162 5.51579 
chrX:527176-527188 6 
chrX:527200-527291 5.43956 
chrX:527307-527345 5.5 
chrX:527364-527448 5.72619 
chrX:527470-527495 5.44 
chrX:527606-527640 5.35294 
chrX:529352-529507 5.30323 
chrX:529678-529724 5.45652 
chrX:529790-529884 5.10638 
chrX:529898-530317 5.24105 
chrX:530362-530412 5.7 
chrX:530423-530444 5.61905 
chrX:530457-530554 5.56701 
chrX:530565-530777 5.54245 
chrX:530821-530850 5.31034 
chrX:531044-531334 5.27586 
chrX:531344-531374 5.33333 
chrX:531665-531706 5.82927 
chrX:533025-533056 5.58065 
chrX:533642-533687 5.28889 
chrX:533770-533869 5.29293 
chrX:533884-534009 5.416 
chrX:534056-534174 5.40678 
chrX:534459-534588 5.51163 
chrX:534634-534719 5.35294 
chrX:536303-536326 5.65217 
chrX:536339-536427 5.44318 
chrX:536529-536697 5.40476 
chrX:536760-536798 5.34211 
chrX:538261-538384 5.37398 
chrX:538392-538625 5.37339 
chrX:538658-538753 5.51579 
chrX:538798-538821 5.82609 
chrX:538831-538853 5.63636 
chrX:538884-538989 5.59048 
chrX:538999-539036 5.40541 
chrX:539124-539157 5.27273 
chrX:539278-539297 6 
chrX:539688-539701 6 
chrX:539789-539884 5.51579 
chrX:539968-540018 5.38 
chrX:540029-540055 5.61538 
chrX:540088-540412 5.60802 
chrX:540427-540567 5.81429 
chrX:540578-540748 5.74706 
chrX:541217-541958 5.67206 
chrX:541967-542097 5.60769 
chrX:542110-542163 5.64151 
chrX:542174-542204 5.36667 
chrX:542214-542384 5.34118 
chrX:542388-542404 6 
chrX:542533-542641 5.7963 
chrX:542950-542968 5.94444 
chrX:543245-543287 5.7381 
chrX:543460-543496 5.88889 
chrX:544652-544734 5.39024 
chrX:544763-545137 5.45187 
chrX:545166-545446 5.45 
chrX:545454-545649 5.4 
chrX:545698-545797 5.18182 
chrX:545840-545877 5.59459 
chrX:546693-546735 6 
chrX:547817-547838 6 
chrX:547921-547944 5.47826 
chrX:548359-548400 5.80488 
chrX:548993-549011 6 
chrX:549685-549748 5.84127 
chrX:549907-549922 6 
chrX:551205-551227 6 
chrX:553290-553690 5.83 
chrX:553796-553816 6 
chrX:553965-553978 6 
chrX:556565-556593 6 
chrX:557262-557281 5.73684 
chrX:557384-557408 5.54167 
chrX:557430-557502 5.54167 
chrX:557541-557584 5.48837 
chrX:560777-560790 5.92308 
chrX:561687-561708 6 
chrX:562312-563068 5.71164 
chrX:563705-563726 6 
chrX:564184-564213 5.55172 
chrX:564387-564404 6 
chrX:565019-565034 6 
chrX:565524-565570 6 
chrX:565879-565905 5.65385 
chrX:566053-566072 5.84211 
chrX:566206-566354 5.36486 
chrX:566417-566458 5.5122 
chrX:566601-566794 5.55959 
chrX:566820-566842 5.54545 
chrX:566884-566914 5.26667 
chrX:566928-567074 5.33562 
chrX:567091-567138 5.53191 
chrX:569057-569290 5.79399 
chrX:569549-569574 5.96 
chrX:569608-569663 5.85455 
chrX:569673-569703 5.53333 
chrX:569779-569968 5.40212 
chrX:569984-570100 5.39655 
chrX:570411-570482 5.50704 
chrX:570563-570615 5.78846 
chrX:572784-572853 5.46377 
chrX:573364-573387 6 
chrX:573973-574024 5.39216 
chrX:575814-575829 6 
chrX:576066-576108 5.80952 
chrX:576852-576906 5.88889 
chrX:577765-577778 6 
chrX:579041-579471 5.9093 
chrX:579688-579712 5.5 
chrX:579778-579802 5.41667 
chrX:579989-580016 5.40741 
chrX:580219-580232 6 
chrX:580340-580352 6 
chrX:581511-581539 5.21429 
chrX:581627-581661 6 
chrX:582512-582578 5.9697 
chrX:582924-584201 5.6805 
chrX:585384-585478 5.69149 
chrX:585533-585673 5.72143 
chrX:585722-585884 5.64815 
chrX:585922-585991 5.66667 
chrX:586189-586233 5.63636 
chrX:586246-586392 5.49315 
chrX:586403-586678 5.60364 
chrX:586689-586917 5.53509 
chrX:586928-587156 5.51754 
chrX:587167-587772 5.53058 
chrX:587786-587814 5.57143 
chrX:588777-588942 5.32727 
chrX:588982-590318 5.31886 
chrX:591691-591710 5.89474 
chrX:592231-592280 5.77551 
chrX:595061-595088 5.33333 
chrX:595570-595585 5.93333 
chrX:595779-595818 5.33333 
chrX:596592-596615 6 
chrX:596859-597532 5.5156 
chrX:597682-597701 6 
chrX:600022-600065 5.11628 
chrX:600734-600769 5.62857 
chrX:601078-601105 5.51852 
chrX:601313-601351 5.60526 
chrX:602422-602443 6 
chrX:602664-602680 6 
chrX:605162-605183 5.80952 
chrX:606125-606153 6 
chrX:606267-606294 5.40741 
chrX:607528-607548 5.75 
chrX:609609-609787 5.64045 
chrX:610640-610661 5.85714 
chrX:611527-611554 6 
chrX:612124-612164 5.725 
chrX:612376-612398 6 
chrX:612645-612667 5.68182 
chrX:613075-613087 6 
chrX:615074-615097 5.69565 
chrX:615412-615434 5.54545 
chrX:615846-615859 5.92308 
chrX:616292-616387 5.89474 
chrX:617577-617590 6 
chrX:618260-618300 5.35 
chrX:618704-618722 5.77778 
chrX:619206-619218 6 
chrX:619810-619831 5.80952 
chrX:620197-620224 5.7037 
chrX:620326-620346 5.8 
chrX:620788-620813 5.88 
chrX:621374-621393 5.73684 
chrX:621958-622089 5.49618 
chrX:622298-622348 5.68 
chrX:622356-622384 5.42857 
chrX:622728-622745 6 
chrX:623492-623610 5.39831 
chrX:623627-623937 5.53226 
chrX:623968-624431 5.73434 
chrX:625524-625550 6 
chrX:627067-627098 5.54839 
chrX:628522-628693 5.48538 
chrX:628714-628782 5.69118 
chrX:628792-629058 5.63534 
chrX:629075-629161 5.84884 
chrX:629275-629310 5.65714 
chrX:629640-629667 5.48148 
chrX:629679-629701 5.5 
chrX:630619-630643 5.91667 
chrX:630919-630951 5.65625 
chrX:631240-631274 5.55882 
chrX:631950-631980 5.73333 
chrX:632323-632343 5.7 
chrX:634749-634761 6 
chrX:635278-635315 5.59459 
chrX:635504-635523 5.63158 
chrX:636036-636332 5.57095 
chrX:636576-636618 5.80952 
chrX:637430-637494 5.96875 
chrX:638019-638034 6 
chrX:640357-640384 5.55556 
chrX:640396-640570 5.45977 
chrX:640658-640717 5.45763 
chrX:640733-640771 5.76316 
chrX:640904-640974 5.37143 
chrX:641028-641089 5.39344 
chrX:641105-641158 6 
chrX:642235-642537 5.48344 
chrX:642559-642959 5.535 
chrX:642982-643134 5.52632 
chrX:643427-643496 5.71014 
chrX:643957-643983 5.65385 
chrX:645472-645516 5.86364 
chrX:646225-646757 5.72932 
chrX:647690-647718 5.82143 
chrX:649425-649446 5.80952 
chrX:649998-650053 5.52727 
chrX:650108-650133 5.4 
chrX:650144-650183 5.97436 
chrX:650317-650353 5.30556 
chrX:650454-650515 5.32787 
chrX:650622-650668 5.56522 
chrX:650719-650743 5.375 
chrX:650794-650838 5.54545 
chrX:650850-650884 5.47059 
chrX:650942-650975 5.39394 
chrX:651052-651065 6 
chrX:651110-651142 5.5625 
chrX:652018-652042 5.91667 
chrX:655178-655211 5.9697 
chrX:656348-656370 5.54545 
chrX:658875-658887 6 
chrX:661555-661598 5.67442 
chrX:662787-662806 5.78947 
chrX:662961-662980 5.63158 
chrX:664286-664338 5.57692 
chrX:667735-667749 6 
chrX:668782-668922 5.35 
chrX:668955-669269 5.73885 
chrX:669527-669556 5.82759 
chrX:670023-670057 5.82353 
chrX:670346-670373 5.81481 
chrX:670786-670814 5.53571 
chrX:671657-671686 5.41379 
chrX:672333-672370 5.72973 
chrX:674138-674159 6 
chrX:675327-675380 5.62264 
chrX:675829-675865 5.52778 
chrX:678384-678420 5.91667 
chrX:680573-680601 5.92857 
chrX:681912-681933 6 
chrX:682430-682466 5.91667 
chrX:682617-682650 5.48485 
chrX:682678-682843 5.6 
chrX:682956-683162 5.45146 
chrX:683172-683210 5.52632 
chrX:683219-683273 5.57407 
chrX:683305-683384 5.43038 
chrX:683427-683445 5.72222 
chrX:683458-683954 5.28629 
chrX:683994-684014 5.65 
chrX:684102-684154 5.5 
chrX:685483-685497 5.92857 
chrX:686709-686727 5.72222 
chrX:687168-687286 5.69492 
chrX:687332-687362 5.4 
chrX:687421-687497 5.26316 
chrX:687510-687573 5.1746 
chrX:687599-687667 5.61765 
chrX:687704-687772 5.55882 
chrX:687781-687802 5.7619 
chrX:687814-688265 5.49889 
chrX:691049-691900 5.82139 
chrX:693530-693551 5.85714 
chrX:693856-693869 6 
chrX:695720-695752 5.625 
chrX:697737-697765 5.78571 
chrX:698047-698081 6 
chrX:699071-699118 5.61702 
chrX:699813-699840 5.7037 
chrX:701634-701653 5.78947 
chrX:704903-705012 5.65138 
chrX:705103-705148 5.4 
chrX:706611-706633 5.59091 
chrX:707060-707081 5.71429 
chrX:707123-707278 5.71613 
chrX:707437-707469 5.625 
chrX:709267-709282 6 
chrX:709291-709307 5.8125 
chrX:709391-709409 5.72222 
chrX:709948-710221 5.74725 
chrX:710239-710264 5.72 
chrX:710548-710608 5.45 
chrX:710654-710695 5.90244 
chrX:711409-711477 5.88235 
chrX:711772-711823 5.47059 
chrX:712130-712181 5.27451 
chrX:712250-712282 5.375 
chrX:714061-714082 5.80952 
chrX:714875-714895 5.8 
chrX:715426-715448 5.68182 
chrX:715774-715809 5.45714 
chrX:716150-716173 5.91304 
chrX:716191-716240 5.65306 
chrX:719164-719198 6 
chrX:719494-719525 5.64516 
chrX:721597-722167 5.7386 
chrX:722384-722414 5.53333 
chrX:722742-722770 5.57143 
chrX:723077-723105 5.64286 
chrX:726434-726481 5.87234 
chrX:727314-727333 6 
chrX:727487-727515 5.35714 
chrX:727670-727873 5.80788 
chrX:728510-728549 5.84615 
chrX:728659-728681 5.54545 
chrX:728773-728818 5.51111 
chrX:729052-729095 5.4186 
chrX:729230-729252 5.81818 
chrX:729352-729394 5.33333 
chrX:729778-729796 5.72222 
chrX:730890-730913 5.52174 
chrX:730989-731039 5.74 
chrX:731067-731218 5.43046 
chrX:731328-731359 5.41935 
chrX:731415-731441 5.53846 
chrX:731452-731572 5.75833 
chrX:731584-731709 5.744 
chrX:731721-731862 5.8156 
chrX:731884-731933 5.40816 
chrX:731955-732015 5.9 
chrX:732048-732189 5.41135 
chrX:732616-732633 6 
chrX:733794-734297 5.66998 
chrX:735713-735725 6 
chrX:736706-736718 6 
chrX:737160-737195 5.82857 
chrX:739140-739163 6 
chrX:739748-739889 5.58865 
chrX:739918-739947 5.75862 
chrX:739973-740047 5.77027 
chrX:740140-740154 6 
chrX:740197-740219 6 
chrX:740327-740355 5.60714 
chrX:740402-740430 5.71429 
chrX:740458-740491 5.57576 
chrX:740536-740575 6 
chrX:740615-740642 6 
chrX:740737-740771 6 
chrX:740809-740842 5.57576 
chrX:740884-740926 5.92857 
chrX:741019-741037 6 
chrX:741080-741118 6 
chrX:741167-741181 6 
chrX:741219-741252 5.57576 
chrX:741297-741336 6 
chrX:741380-741406 6 
chrX:741444-741477 5.54545 
chrX:741507-741567 5.7 
chrX:741675-741693 6 
chrX:741731-741768 5.62162 
chrX:741813-741856 6 
chrX:743279-743305 6 
chrX:743959-743982 5.6087 
chrX:744221-744261 5.75 
chrX:744715-744731 6 
chrX:744884-744900 5.875 
chrX:745058-745087 6 
chrX:745884-746029 5.62069 
chrX:746041-746126 5.88235 
chrX:746483-746531 5.25 
chrX:746660-746679 5.68421 
chrX:746965-747009 5.40909 
chrX:747911-747925 6 
chrX:748466-748495 5.51724 
chrX:748806-748834 5.71429 
chrX:749112-749127 6 
chrX:750192-750211 5.94737 
chrX:750656-750678 6 
chrX:750969-751015 5.78261 
chrX:752056-752079 5.52174 
chrX:752534-752563 5.86207 
chrX:753164-753199 5.48571 
chrX:753295-753324 5.7931 
chrX:755477-755492 6 
chrX:755985-756004 5.89474 
chrX:756820-756836 5.8125 
chrX:757283-757309 5.57692 
chrX:757901-757945 5.86364 
chrX:758084-758107 6 
chrX:758438-758870 5.76389 
chrX:759199-759220 5.7619 
chrX:760018-760038 5.95 
chrX:760343-760368 5.64 
chrX:761476-761507 5.45161 
chrX:762105-762146 5.5122 
chrX:762821-762843 5.63636 
chrX:762927-763073 5.67123 
chrX:763358-763378 5.6 
chrX:764538-764799 5.67816 
chrX:764836-764967 5.77099 
chrX:765131-765149 6 
chrX:765457-765486 5.31034 
chrX:765672-765717 6 
chrX:767674-767751 5.50649 
chrX:768305-768319 6 
chrX:768500-768543 5.51163 
chrX:768556-768609 5.39623 
chrX:768619-768686 5.47761 
chrX:768711-768744 5.48485 
chrX:769555-769575 5.85 
chrX:771319-771353 5.38235 
chrX:771370-771442 5.19444 
chrX:771458-771517 5.49153 
chrX:771626-771645 5.63158 
chrX:771706-771724 5.72222 
chrX:771811-771858 5.55319 
chrX:771906-771948 5.35714 
chrX:771984-772043 5.59322 
chrX:772206-772265 5.44068 
chrX:772384-772530 5.64384 
chrX:773428-773446 6 
chrX:774107-774136 5.93103 
chrX:774754-774777 5.52174 
chrX:775091-775121 5.8 
chrX:775430-775460 5.8 
chrX:775769-775802 5.87879 
chrX:776593-776628 5.8 
chrX:777180-777194 6 
chrX:777472-777509 5.64865 
chrX:777895-777915 5.7 
chrX:778200-778222 5.54545 
chrX:778603-778679 5.57895 
chrX:778699-778739 5.425 
chrX:778929-779610 5.71219 
chrX:779751-779765 6 
chrX:779951-780198 5.60324 
chrX:782544-782561 5.88235 
chrX:782954-782991 5.43243 
chrX:783495-783530 5.85714 
chrX:784314-784346 6 
chrX:784508-784521 6 
chrX:785960-785987 5.40741 
chrX:786001-786294 5.17747 
chrX:787680-788884 5.70681 
chrX:788890-788918 5.78571 
chrX:788928-789014 5.60465 
chrX:789961-789987 5.73077 
chrX:790002-790212 5.7381 
chrX:790220-790237 5.88235 
chrX:792694-792728 5.88235 
chrX:793306-793345 5.66667 
chrX:794256-794283 5.77778 
chrX:795321-795338 5.94118 
chrX:795878-795900 5.90909 
chrX:795941-795965 5.875 
chrX:796414-796435 5.90476 
chrX:798599-798666 5.74627 
chrX:799764-799783 6 
chrX:801620-801669 5.34694 
chrX:801876-801888 6 
chrX:802448-802468 5.9 
chrX:802633-802683 5.28 
chrX:803326-803357 5.29032 
chrX:803515-803544 5.41379 
chrX:803668-803700 5.1875 
chrX:804689-804726 5.51351 
chrX:804873-804906 5.45455 
chrX:805105-805155 5.18 
chrX:805597-805629 5.9375 
chrX:805854-805884 5.83333 
chrX:805889-806108 5.41096 
chrX:806127-806146 5.63158 
chrX:806874-806906 5.8125 
chrX:807729-807758 5.31034 
chrX:808003-808038 5.37143 
chrX:808177-808207 5.3 
chrX:808219-808278 5.27119 
chrX:808312-808331 5.73684 
chrX:808384-808425 5.12195 
chrX:808499-808656 5.42675 
chrX:808666-808724 5.58621 
chrX:809884-810331 5.71812 
chrX:811092-811193 5.93069 
chrX:811283-811318 5.82857 
chrX:812319-812357 6 
chrX:813592-813618 5.34615 
chrX:815398-815970 5.51923 
chrX:817152-817179 5.81481 
chrX:818095-818127 5.625 
chrX:818485-818726 5.73029 
chrX:819357-819419 5.48387 
chrX:819431-819589 5.68987 
chrX:820286-820463 5.72881 
chrX:820748-820791 5.93023 
chrX:821172-821198 6 
chrX:821403-821433 5.73333 
chrX:823223-823268 5.75556 
chrX:823350-823365 6 
chrX:824284-824306 6 
chrX:824778-824822 5.86364 
chrX:825162-825183 6 
chrX:825773-825798 5.48 
chrX:826028-826052 5.66667 
chrX:826073-826107 5.17647 
chrX:826118-826223 5.15238 
chrX:826248-826272 5.41667 
chrX:826469-826530 5.52459 
chrX:826548-826578 5.3 
chrX:826596-826713 5.47009 
chrX:826731-826845 5.5 
chrX:826895-826949 5.53704 
chrX:826985-827119 5.42537 
chrX:827698-827735 5.72973 
chrX:827770-827785 6 
chrX:827884-827898 5.92857 
chrX:827938-827981 5.97674 
chrX:829740-829768 5.57143 
chrX:830082-830110 5.57143 
chrX:830656-830673 6 
chrX:831729-831745 6 
chrX:832752-832802 5.42 
chrX:832814-832903 5.39326 
chrX:832918-832985 5.44776 
chrX:833021-833242 5.56561 
chrX:833384-833761 5.70822 
chrX:834103-834171 5.55882 
chrX:834324-834362 5.60526 
chrX:834653-834681 5.92857 
chrX:835429-835442 6 
chrX:835710-835735 5.84 
chrX:836134-836163 5.37931 
chrX:837083-837112 5.65517 
chrX:839120-839190 5.38571 
chrX:839780-839840 5.68333 
chrX:842111-842132 6 
chrX:843004-843106 5.39216 
chrX:843135-843209 5.52703 
chrX:843532-843681 5.44295 
chrX:843695-844275 5.42069 
chrX:844319-844440 5.44628 
chrX:845307-845319 6 
chrX:845589-845607 6 
chrX:846349-846363 6 
chrX:847531-847551 5.75 
chrX:848111-848147 5.80556 
chrX:848211-848240 5.34483 
chrX:848605-848698 5.87097 
chrX:853169-853193 6 
chrX:853848-853972 5.56452 
chrX:854085-854211 5.24603 
chrX:854252-854265 6 
chrX:854281-854302 6 
chrX:854318-854331 6 
chrX:854347-854384 5.97297 
chrX:854387-854456 5.55072 
chrX:855156-855174 6 
chrX:855929-855957 5.71429 
chrX:858824-858845 5.52381 
chrX:858991-859017 5.42308 
chrX:859244-859276 6 
chrX:859933-860320 5.72351 
chrX:861279-861299 6 
chrX:861340-861356 6 
chrX:861686-861706 5.75 
chrX:862018-862041 5.56522 
chrX:862650-862699 5.77551 
chrX:864283-864301 6 
chrX:864369-864393 5.91667 
chrX:864680-864702 6 
chrX:864771-864788 6 
chrX:865083-865102 6 
chrX:865172-865195 6 
chrX:866147-866169 5.63636 
chrX:866564-866592 5.71429 
chrX:866950-867224 5.66788 
chrX:868862-868888 6 
chrX:869351-869367 5.8125 
chrX:870098-870129 5.48387 
chrX:870183-870271 5.45455 
chrX:870295-870356 5.55738 
chrX:870413-870494 5.38272 
chrX:870516-870623 5.43925 
chrX:871014-871073 5.84746 
chrX:871442-871476 5.52941 
chrX:871766-871828 5.79032 
chrX:872916-872933 6 
chrX:873890-873915 5.44 
chrX:874460-874898 5.5411 
chrX:875161-875221 5.35 
chrX:875273-875340 5.19403 
chrX:875399-875497 5.21429 
chrX:875526-875564 5.36842 
chrX:875632-875685 5.50943 
chrX:875701-875757 5.33929 
chrX:875798-875860 5.66129 
chrX:875944-876069 5.472 
chrX:876628-876660 5.9375 
chrX:877265-877295 5.8 
chrX:881511-881549 5.31579 
chrX:881858-881907 5.7551 
chrX:882218-882269 5.86275 
chrX:882598-882626 5.85714 
chrX:882935-882986 5.88235 
chrX:883294-883331 5.56757 
chrX:883640-883677 5.59459 
chrX:883985-884020 5.88571 
chrX:884328-884422 5.92553 
chrX:884435-884461 5.92308 
chrX:884499-884525 5.26923 
chrX:884552-884607 5.34545 
chrX:884664-884772 5.52778 
chrX:885104-885203 5.72727 
chrX:885216-885281 5.36923 
chrX:885301-885345 5.86364 
chrX:885365-885414 5.77551 
chrX:885444-885500 6 
chrX:885520-885545 5.4 
chrX:885648-885699 5.39216 
chrX:885836-885884 5.75 
chrX:885888-886329 5.60998 
chrX:887698-887730 5.21875 
chrX:888236-888324 5.78409 
chrX:888339-888590 5.68924 
chrX:888620-888650 5.5 
chrX:888761-888983 5.36036 
chrX:889017-889095 5.23077 
chrX:889139-889258 5.4958 
chrX:889269-889284 6 
chrX:889723-889757 5.73529 
chrX:891149-891165 6 
chrX:891496-891519 5.78261 
chrX:892275-892289 6 
chrX:892710-892822 5.42857 
chrX:892899-892938 5.25641 
chrX:893015-893719 5.34659 
chrX:893780-893868 5.36364 
chrX:894030-894058 5.67857 
chrX:895133-895185 5.92308 
chrX:895564-895583 5.73684 
chrX:896681-896698 6 
chrX:897150-897330 5.84444 
chrX:898490-898548 5.91379 
chrX:899444-899488 5.40909 
chrX:899497-899612 5.54783 
chrX:899621-899736 5.54783 
chrX:899745-899858 5.53982 
chrX:899867-899983 5.58621 
chrX:899993-900059 5.5303 
chrX:900100-900140 5.5 
chrX:900175-900238 5.30159 
chrX:900250-900277 5.62963 
chrX:900311-900345 5.47059 
chrX:900391-900425 5.64706 
chrX:900461-900489 5.60714 
chrX:900527-900604 5.4026 
chrX:900615-900672 5.4386 
chrX:900681-900734 5.58491 
chrX:900768-900820 5.69231 
chrX:900831-900874 5.90698 
chrX:900891-900922 5.54839 
chrX:900953-900999 5.47826 
chrX:901012-901054 5.85714 
chrX:901066-901097 5.35484 
chrX:901128-901180 5.57692 
chrX:901191-901232 5.85366 
chrX:901266-901315 5.65306 
chrX:901332-901407 5.73333 
chrX:902093-902119 6 
chrX:902799-902853 5.75926 
chrX:902896-902930 5.47059 
chrX:902942-902974 5.78125 
chrX:903012-903109 5.49485 
chrX:903120-903147 5.77778 
chrX:903158-903185 5.77778 
chrX:903194-903243 5.5102 
chrX:903282-903322 5.5 
chrX:903342-903384 5.69048 
chrX:903417-903470 5.49057 
chrX:903484-903525 5.56098 
chrX:903540-903583 5.65116 
chrX:903595-903656 5.59016 
chrX:903672-903719 5.78723 
chrX:903732-903754 5.54545 
chrX:903765-903837 5.33333 
chrX:903851-903963 5.55357 
chrX:903995-904035 5.6 
chrX:904069-904106 5.62162 
chrX:904122-904158 5.63889 
chrX:904169-904206 5.43243 
chrX:905209-905530 5.72586 
chrX:905546-906046 5.766 
chrX:906057-906767 5.73239 
chrX:911377-911648 5.72325 
chrX:914115-914215 5.33 
chrX:914234-914256 5.81818 
chrX:914277-914331 5.5 
chrX:914357-914384 5.66667 
chrX:914442-914489 5.70213 
chrX:914513-914567 5.48148 
chrX:914624-914868 5.56557 
chrX:914895-914976 5.46914 
chrX:915014-915110 5.39583 
chrX:915126-915213 5.28736 
chrX:915230-915299 5.57971 
chrX:915753-915871 5.44915 
chrX:915889-916082 5.65803 
chrX:916095-916627 5.55451 
chrX:916645-916782 5.71533 
chrX:918391-918412 5.90476 
chrX:920733-920757 6 
chrX:921961-921984 5.78261 
chrX:922272-922293 5.80952 
chrX:922580-922601 5.66667 
chrX:924019-924038 5.73684 
chrX:924328-924601 5.58242 
chrX:924946-924960 6 
chrX:925158-925187 5.58621 
chrX:925624-925650 5.61538 
chrX:926088-926114 5.46154 
chrX:926439-926489 5.44 
chrX:927281-927301 5.65 
chrX:927979-928027 5.20833 
chrX:928043-928076 5.63636 
chrX:928201-928219 6 
chrX:928763-928793 5.7 
chrX:929817-929884 5.62687 
chrX:930094-930125 5.54839 
chrX:930724-930775 5.72549 
chrX:934784-934796 6 
chrX:935657-935673 6 
chrX:936019-936042 5.47826 
chrX:936564-936578 6 
chrX:938355-938387 5.34375 
chrX:938456-938518 5.53226 
chrX:938554-938602 5.25 
chrX:938636-938658 5.54545 
chrX:938692-938737 5.24444 
chrX:938760-938857 5.56701 
chrX:938875-939197 5.48447 
chrX:939209-939347 5.42029 
chrX:940177-940240 5.79365 
chrX:940323-940353 5.6 
chrX:941638-941650 6 
chrX:942043-942055 6 
chrX:942144-942156 6 
chrX:944271-944303 5.90625 
chrX:945874-945901 5.81481 
chrX:946605-946617 6 
chrX:949156-949180 5.83333 
chrX:949245-949269 5.41667 
chrX:950484-950498 6 
chrX:951186-951314 5.73438 
chrX:951355-951393 5.63158 
chrX:951434-951504 5.7 
chrX:951545-951607 5.66129 
chrX:951652-951800 5.65541 
chrX:951847-951980 5.66165 
chrX:952017-952095 5.94872 
chrX:952141-952198 5.61404 
chrX:952246-952387 5.70213 
chrX:952431-952500 5.52174 
chrX:952809-952838 6 
chrX:953572-953872 5.49 
chrX:954488-954508 6 
chrX:954838-954870 5.21875 
chrX:955083-955099 5.8125 
chrX:955485-955535 5.6 
chrX:955562-955614 5.53846 
chrX:955627-955653 5.69231 
chrX:955858-955917 5.61017 
chrX:956191-956246 5.8 
chrX:956343-956466 5.26016 
chrX:956476-956558 5.79268 
chrX:956983-957151 5.59524 
chrX:957163-957250 5.8046 
chrX:957263-957357 5.7234 
chrX:957368-957384 5.8125 
chrX:957398-957801 5.58065 
chrX:957811-957908 5.71134 
chrX:957923-957952 5.55172 
chrX:960566-960585 6 
chrX:961247-961292 5.93333 
chrX:961946-961982 5.94444 
chrX:962168-962207 5.48718 
chrX:964412-964429 6 
chrX:964571-964591 6 
chrX:965023-965149 5.86508 
chrX:965473-965506 5.54545 
chrX:965519-965549 5.33333 
chrX:965584-965630 5.26087 
chrX:965733-965774 5.53659 
chrX:966363-966401 5.71053 
chrX:966767-966812 5.86667 
chrX:966987-967013 5.34615 
chrX:967685-967732 5.89362 
chrX:969053-969075 5.54545 
chrX:969314-969333 6 
chrX:969950-969962 6 
chrX:971199-971211 6 
chrX:972207-972226 5.68421 
chrX:972797-972884 5.45977 
chrX:972891-972906 5.86667 
chrX:972943-973043 5.44 
chrX:973052-973554 5.41235 
chrX:973563-973605 5.19048 
chrX:973916-973954 5.76316 
chrX:974654-974681 5.77778 
chrX:975788-975800 6 
chrX:976395-976417 5.72727 
chrX:977254-977287 5.51515 
chrX:977573-977615 5.85714 
chrX:978884-978910 5.73077 
chrX:984161-984202 6 
chrX:985952-985971 5.63158 
chrX:986099-986120 5.52381 
chrX:986177-986222 6 
chrX:986790-986839 5.53061 
chrX:987618-987753 5.6963 
chrX:988267-988801 5.49438 
chrX:990654-990667 6 
chrX:991704-991961 5.6537 
chrX:992248-992273 5.92 
chrX:995127-995165 5.86842 
chrX:995319-995331 6 
chrX:997122-997160 5.86842 
chrX:997717-997741 5.83333 
chrX:998222-998255 5.72727 
chrX:998590-998643 5.9434 
chrX:1000616-1000648 5.625 
chrX:1000781-1000808 5.40741 
chrX:1000833-1000884 5.62745 
chrX:1000946-1000981 5.71429 
chrX:1001018-1001072 5.57407 
chrX:1002336-1002351 6 
chrX:1002384-1002438 5.53704 
chrX:1002462-1002543 5.46914 
chrX:1002551-1002587 5.52778 
chrX:1002595-1002680 5.61176 
chrX:1002696-1002731 5.31429 
chrX:1002822-1002877 5.25455 
chrX:1002884-1002997 5.34513 
chrX:1003018-1003118 5.64 
chrX:1003132-1003245 5.54867 
chrX:1003705-1003718 6 
chrX:1004201-1004233 5.8125 
chrX:1004549-1004561 6 
chrX:1005091-1005110 5.73684 
chrX:1006754-1006952 5.50505 
chrX:1007631-1007902 5.87085 
chrX:1008431-1008483 5.84615 
chrX:1009161-1009540 5.8496 
chrX:1009664-1009692 5.32143 
chrX:1011245-1011272 5.40741 
chrX:1011617-1011645 5.92857 
chrX:1012215-1012240 5.32 
chrX:1013030-1013055 5.32 
chrX:1013838-1013863 5.32 
chrX:1015838-1015870 5.71875 
chrX:1015884-1015939 5.6 
chrX:1016971-1016983 6 
chrX:1018155-1018195 5.85 
chrX:1019402-1019424 6 
chrX:1021135-1021214 5.58228 
chrX:1022133-1022161 5.35714 
chrX:1022477-1022504 5.55556 
chrX:1022799-1022821 5.86364 
chrX:1022834-1022862 5.57143 
chrX:1023205-1023237 5.625 
chrX:1024711-1024732 5.52381 
chrX:1025450-1025467 6 
chrX:1026271-1026300 6 
chrX:1026555-1026595 5.95 
chrX:1026884-1026917 5.9697 
chrX:1027069-1027098 5.58621 
chrX:1027238-1027264 5.76923 
chrX:1031232-1031685 5.67991 
chrX:1031787-1031807 5.65 
chrX:1032226-1032265 5.64103 
chrX:1033746-1033765 6 
chrX:1034056-1035047 5.80827 
chrX:1036487-1036522 5.94286 
chrX:1038847-1038904 5.75439 
chrX:1039343-1039367 5.875 
chrX:1040267-1040296 6 
chrX:1040586-1040600 6 
chrX:1041640-1041661 5.90476 
chrX:1042171-1042189 6 
chrX:1042531-1042584 5.4717 
chrX:1044177-1044190 6 
chrX:1098851-1098886 5.94286 
chrX:1101211-1101280 5.7971 
chrX:1101720-1101744 5.875 
chrX:1102644-1102673 6 
chrX:1102963-1102985 6 
chrX:1104020-1104041 5.90476 
chrX:1104551-1104569 6 
chrX:1104911-1104964 5.4717 
chrX:1106557-1106572 6 
chrX:1111726-1111782 5.5 
chrX:1112397-1112409 6 
chrX:1112710-1112730 5.85 
chrX:1113836-1113859 5.52174 
chrX:1114679-1114706 5.66667 
chrX:1115108-1115150 5.61905 
chrX:1115837-1115867 5.83333 
chrX:1117306-1117319 6 
chrX:1118236-1118249 6 
chrX:1118761-1118787 5.76923 
chrX:1118800-1118822 5.77273 
chrX:1119533-1119557 5.58333 
chrX:1119706-1119732 5.65385 
chrX:1120720-1120747 5.48148 
chrX:1121092-1121118 5.61538 
chrX:1122109-1122132 5.65217 
chrX:1123992-1124030 5.97368 
chrX:1124040-1124342 5.55629 
chrX:1124357-1124433 5.46053 
chrX:1124450-1124605 5.36774 
chrX:1124626-1124670 5.63636 
chrX:1124690-1124733 5.81395 
chrX:1124747-1124785 5.84211 
chrX:1128611-1128646 5.45714 
chrX:1129473-1129492 6 
chrX:1130128-1130387 5.62162 
chrX:1130397-1130890 5.52535 
chrX:1130980-1131004 5.5 
chrX:1131764-1131779 5.86667 
chrX:1132839-1132860 6 
chrX:1133370-1133543 5.77457 
chrX:1187970-1188026 5.5 
chrX:1188639-1188658 5.84211 
chrX:1189764-1189787 5.52174 
chrX:1190607-1190634 5.66667 
chrX:1191036-1191078 5.61905 
chrX:1191597-1191613 5.9375 
chrX:1191769-1191799 5.83333 
chrX:1193238-1193254 6 
chrX:1194171-1194185 6 
chrX:1194697-1194721 5.75 
chrX:1194734-1194756 5.77273 
chrX:1195467-1195487 5.75 
chrX:1195640-1195666 5.65385 
chrX:1196654-1196681 5.48148 
chrX:1198043-1198066 5.65217 
chrX:1199924-1199962 5.97368 
chrX:1199972-1200274 5.55629 
chrX:1200289-1200365 5.46053 
chrX:1200382-1200537 5.36774 
chrX:1200558-1200585 5.77778 
chrX:1200622-1200665 5.81395 
chrX:1200679-1200717 5.84211 
chrX:1204663-1204698 5.45714 
chrX:1204847-1204878 5.41935 
chrX:1205529-1205548 6 
chrX:1206184-1206558 5.54278 
chrX:1206568-1207136 5.57923 
chrX:1207226-1207250 5.5 
chrX:1208010-1208025 5.86667 
chrX:1209085-1209113 5.71429 
chrX:1209613-1209793 5.72778 
chrX:1210367-1210440 5.41096 
chrX:1210455-1210540 5.28235 
chrX:1210569-1210622 5.30189 
chrX:1210630-1210661 5.29032 
chrX:1210775-1210805 5.7 
chrX:1210812-1210830 5.83333 
chrX:1210885-1210926 5.14634 
chrX:1210957-1210993 5.33333 
chrX:1211063-1211092 5.65517 
chrX:1211106-1211146 5.525 
chrX:1211238-1211274 5.41667 
chrX:1211788-1211830 5.83333 
chrX:1213036-1213060 5.75 
chrX:1214433-1214459 5.5 
chrX:1218724-1219120 5.72475 
chrX:1219206-1219223 5.82353 
chrX:1219453-1219693 5.63333 
chrX:1220667-1220680 6 
chrX:1222244-1222379 5.86667 
chrX:1222435-1222466 5.41935 
chrX:1222490-1222553 5.34921 
chrX:1222567-1222583 5.9375 
chrX:1222591-1222637 5.56522 
chrX:1222667-1222713 5.52174 
chrX:1222724-1222800 5.75 
chrX:1222815-1222870 5.63636 
chrX:1222887-1222920 5.51515 
chrX:1223267-1223282 6 
chrX:1224405-1224432 5.92593 
chrX:1224645-1224664 6 
chrX:1225034-1225089 5.32727 
chrX:1225113-1225193 5.3625 
chrX:1225202-1225244 5.90476 
chrX:1225264-1225343 5.48101 
chrX:1225354-1225377 5.47826 
chrX:1225389-1225428 5.4359 
chrX:1225443-1225499 5.46429 
chrX:1225510-1225533 5.47826 
chrX:1225575-1225689 5.61404 
chrX:1225701-1225757 5.625 
chrX:1225777-1225855 5.19231 
chrX:1225878-1225915 5.2973 
chrX:1225984-1226051 5.43284 
chrX:1226060-1226090 5.46667 
chrX:1226120-1226153 5.45455 
chrX:1226204-1226230 5.42308 
chrX:1226388-1226421 5.54545 
chrX:1226798-1226828 5.7 
chrX:1226903-1226994 5.45055 
chrX:1227180-1227235 5.56364 
chrX:1227308-1227336 5.5 
chrX:1227351-1227392 5.46341 
chrX:1227445-1227471 6 
chrX:1227970-1227982 6 
chrX:1228042-1228054 6 
chrX:1228186-1228198 6 
chrX:1228222-1228234 6 
chrX:1228402-1228414 6 
chrX:1228510-1228522 6 
chrX:1228690-1228702 6 
chrX:1228834-1228846 6 
chrX:1228940-1228952 6 
chrX:1229012-1229024 6 
chrX:1229301-1229356 5.47273 
chrX:1229367-1229401 5.44118 
chrX:1229467-1229519 5.25 
chrX:1229670-1229815 5.36552 
chrX:1229823-1229856 5.18182 
chrX:1229875-1229958 5.3253 
chrX:1229986-1230020 5.35294 
chrX:1230035-1230093 5.43103 
chrX:1230165-1230242 5.27273 
chrX:1230260-1230286 5.34615 
chrX:1230726-1230748 5.77273 
chrX:1231634-1231657 5.65217 
chrX:1233500-1233531 5.93548 
chrX:1234697-1234730 5.45455 
chrX:1234936-1234956 5.9 
chrX:1235810-1235856 5.5 
chrX:1236204-1236279 5.85333 
chrX:1236325-1236391 5.75758 
chrX:1237513-1237538 5.92 
chrX:1239556-1239575 5.63158 
chrX:1239860-1239906 5.54348 
chrX:1240774-1240835 5.7541 
chrX:1241392-1241414 5.95455 
chrX:1241707-1241745 5.84211 
chrX:1242045-1242075 6 
chrX:1242378-1242424 6 
chrX:1242727-1242763 6 
chrX:1243069-1243107 6 
chrX:1243205-1243223 6 
chrX:1243320-1243359 5.84615 
chrX:1243457-1243475 6 
chrX:1243575-1243595 6 
chrX:1243692-1243731 6 
chrX:1243828-1243865 6 
chrX:1243965-1244007 6 
chrX:1244104-1244135 6 
chrX:1244235-1244265 6 
chrX:1244362-1244399 5.94595 
chrX:1248322-1248361 5.53846 
chrX:1248451-1248521 5.61429 
chrX:1248587-1248652 5.72308 
chrX:1248741-1248776 5.68571 
chrX:1250154-1250191 5.72973 
chrX:1250208-1250320 5.40179 
chrX:1250328-1250407 5.43038 
chrX:1250419-1250481 5.35484 
chrX:1250821-1251177 5.68539 
chrX:1251518-1251886 5.60054 
chrX:1252142-1252173 5.45161 
chrX:1252430-1252458 5.5 
chrX:1253631-1253654 5.95652 
chrX:1253685-1253725 5.575 
chrX:1254480-1254532 5.61538 
chrX:1254575-1254655 5.875 
chrX:1254695-1254754 5.66102 
chrX:1255273-1255294 6 
chrX:1257185-1257199 6 
chrX:1258417-1258451 5.94118 
chrX:1259300-1259331 5.70968 
chrX:1259694-1261108 5.78147 
chrX:1261331-1261350 6 
chrX:1261645-1262096 5.85144 
chrX:1262730-1263018 5.72917 
chrX:1263303-1263350 5.65957 
chrX:1263745-1264113 5.6712 
chrX:1314302-1314314 6 
chrX:1315127-1315175 5.52083 
chrX:1315207-1315222 6 
chrX:1315928-1315960 6 
chrX:1317589-1317641 5.96154 
chrX:1318149-1318178 5.58621 
chrX:1318531-1318554 5.43478 
chrX:1318589-1318696 5.48598 
chrX:1318708-1318734 5.5 
chrX:1318752-1318777 6 
chrX:1318798-1318969 5.57895 
chrX:1318977-1319180 5.58128 
chrX:1319195-1319227 5.53125 
chrX:1319234-1319284 5.3 
chrX:1319298-1319408 5.38182 
chrX:1319417-1319447 5.6 
chrX:1319455-1319542 5.31034 
chrX:1319550-1319593 5.46512 
chrX:1319601-1319642 5.56098 
chrX:1319670-1319700 5.7 
chrX:1320089-1320228 5.63309 
chrX:1320260-1320542 5.37234 
chrX:1320557-1320583 5.57692 
chrX:1320592-1320639 5.46809 
chrX:1320855-1320931 5.14474 
chrX:1320960-1321049 5.4382 
chrX:1321964-1321982 6 
chrX:1322094-1322127 5.54545 
chrX:1322946-1322975 5.58621 
chrX:1323027-1323069 6 
chrX:1323110-1323133 5.69565 
chrX:1323881-1323897 6 
chrX:1325835-1325851 6 
chrX:1326544-1326571 6 
chrX:1327843-1327867 5.5 
chrX:1328158-1328234 5.92105 
chrX:1328525-1328537 6 
chrX:1328996-1329037 5.97561 
chrX:1329596-1329617 5.61905 
chrX:1329633-1329691 5.32759 
chrX:1329753-1329797 5.54545 
chrX:1329817-1329900 5.53012 
chrX:1329926-1330012 5.2907 
chrX:1330060-1330103 5.76744 
chrX:1330121-1330188 5.89552 
chrX:1330209-1330300 5.7033 
chrX:1330321-1330392 5.66197 
chrX:1330413-1330472 5.55932 
chrX:1330493-1330552 5.55932 
chrX:1330573-1330644 5.73239 
chrX:1330665-1330724 5.55932 
chrX:1330768-1330877 5.66055 
chrX:1330890-1330908 5.77778 
chrX:1331123-1331157 5.44118 
chrX:1331311-1331342 5.74194 
chrX:1331699-1331727 6 
chrX:1331764-1332263 5.63928 
chrX:1332307-1332328 5.71429 
chrX:1332368-1332390 5.54545 
chrX:1332415-1332445 5.5 
chrX:1332465-1332612 5.54422 
chrX:1334036-1334060 5.5 
chrX:1334689-1334722 5.81818 
chrX:1335592-1335611 6 
chrX:1336427-1336449 5.77273 
chrX:1337133-1337170 5.72973 
chrX:1337519-1337787 5.55224 
chrX:1337820-1337891 5.46479 
chrX:1337916-1337976 5.48333 
chrX:1338029-1338066 5.62162 
chrX:1338081-1338119 5.34211 
chrX:1338159-1338265 5.53774 
chrX:1338310-1338431 5.60331 
chrX:1338449-1338520 5.47887 
chrX:1338611-1338652 5.43902 
chrX:1338669-1338734 5.44615 
chrX:1338741-1338825 5.32143 
chrX:1338960-1338975 6 
chrX:1339158-1339185 5.48148 
chrX:1339271-1339306 5.85714 
chrX:1339318-1339387 5.94203 
chrX:1339677-1339717 5.475 
chrX:1339734-1339785 5.2549 
chrX:1339840-1339868 5.39286 
chrX:1339878-1339928 5.62 
chrX:1339970-1339997 5.25926 
chrX:1340013-1340053 5.4 
chrX:1340090-1340121 5.3871 
chrX:1340152-1340234 5.46341 
chrX:1341023-1341042 5.94737 
chrX:1343734-1343809 5.58667 
chrX:1344522-1344541 6 
chrX:1345019-1345132 5.31858 
chrX:1345166-1345207 6 
chrX:1345227-1345281 5.61111 
chrX:1345308-1345645 5.43917 
chrX:1345677-1345706 6 
chrX:1345773-1345814 6 
chrX:1345827-1345870 5.7907 
chrX:1345935-1345998 5.68254 
chrX:1346011-1346046 5.74286 
chrX:1346059-1346090 5.67742 
chrX:1346101-1346117 5.8125 
chrX:1346153-1346228 5.52 
chrX:1346234-1346263 5.48276 
chrX:1346279-1346376 5.51546 
chrX:1346388-1346467 5.8481 
chrX:1346802-1346938 5.65441 
chrX:1347331-1347344 6 
chrX:1348478-1348510 5.9375 
chrX:1348879-1348902 5.69565 
chrX:1349456-1349469 6 
chrX:1350247-1350260 6 
chrX:1350548-1350562 6 
chrX:1350853-1350895 5.95238 
chrX:1352193-1352259 5.72727 
chrX:1352597-1352626 5.68966 
chrX:1352794-1352822 5.60714 
chrX:1353473-1353511 5.34211 
chrX:1353600-1353623 5.56522 
chrX:1355472-1355488 5.875 
chrX:1355914-1355960 5.80435 
chrX:1356601-1356767 5.79518 
chrX:1357789-1357809 5.75 
chrX:1358104-1358132 5.64286 
chrX:1358481-1358520 5.64103 
chrX:1359534-1359569 5.94286 
chrX:1360627-1360658 5.6129 
chrX:1360815-1360855 5.675 
chrX:1361148-1361183 5.8 
chrX:1361483-1361504 5.57143 
chrX:1362559-1362572 6 
chrX:1363105-1363234 5.52713 
chrX:1363240-1363532 5.7089 
chrX:1364254-1364275 5.85714 
chrX:1364429-1364450 6 
chrX:1365138-1365190 5.40385 
chrX:1365499-1365525 5.53846 
chrX:1366333-1366347 6 
chrX:1366708-1366879 5.73099 
chrX:1366918-1367130 5.93396 
chrX:1367165-1367251 5.5 
chrX:1367286-1367363 5.7013 
chrX:1367552-1367592 6 
chrX:1369360-1369447 5.91954 
chrX:1369456-1369494 5.60526 
chrX:1369538-1369588 5.42 
chrX:1369631-1369661 5.5 
chrX:1369742-1369783 5.36585 
chrX:1369832-1369867 5.82857 
chrX:1370034-1370073 5.51282 
chrX:1370149-1370197 5.41667 
chrX:1370234-1370279 5.51111 
chrX:1370462-1370564 5.5098 
chrX:1370671-1370786 5.5913 
chrX:1371403-1371430 5.81481 
chrX:1374152-1374190 5.81579 
chrX:1374342-1374375 5.72727 
chrX:1375729-1375754 6 
chrX:1375907-1375924 5.94118 
chrX:1376191-1376210 5.84211 
chrX:1377222-1377234 6 
chrX:1377523-1377561 5.65789 
chrX:1377968-1377981 6 
chrX:1378422-1378443 6 
chrX:1378781-1378799 5.94444 
chrX:1379452-1379480 5.64286 
chrX:1379911-1379942 5.74194 
chrX:1380525-1380609 5.91667 
chrX:1380945-1380994 5.34694 
chrX:1382472-1382486 6 
chrX:1384305-1384342 5.43243 
chrX:1384470-1384489 5.63158 
chrX:1385611-1385639 5.32143 
chrX:1385730-1385752 5.72727 
chrX:1385775-1385833 5.5 
chrX:1385871-1385893 5.72727 
chrX:1385938-1385969 5.67742 
chrX:1386008-1386030 5.72727 
chrX:1386074-1386141 5.43284 
chrX:1386203-1386224 5.66667 
chrX:1386296-1386330 5.55882 
chrX:1386342-1386372 5.83333 
chrX:1386421-1386457 5.41667 
chrX:1386549-1386614 5.32308 
chrX:1386639-1386674 5.71429 
chrX:1386691-1386730 5.25641 
chrX:1386742-1386781 5.35897 
chrX:1386819-1386850 5.58065 
chrX:1386862-1386881 5.73684 
chrX:1386940-1386976 5.41667 
chrX:1387068-1387135 5.38806 
chrX:1387160-1387195 5.48571 
chrX:1387234-1387267 5.54545 
chrX:1387281-1387318 5.45946 
chrX:1387356-1387392 5.75 
chrX:1387429-1387453 5.45833 
chrX:1387462-1387539 5.37662 
chrX:1387999-1388018 5.94737 
chrX:1388515-1388552 5.91892 
chrX:1389113-1389147 5.5 
chrX:1390224-1390244 6 
chrX:1390406-1390422 5.9375 
chrX:1390841-1390859 5.72222 
chrX:1391359-1391393 5.76471 
chrX:1391681-1391730 5.91837 
chrX:1392374-1392396 6 
chrX:1392639-1392667 5.64286 
chrX:1393981-1393993 6 
chrX:1394418-1394464 5.73913 
chrX:1394884-1394904 5.7 
chrX:1395062-1395100 5.94737 
chrX:1395253-1395278 5.72 
chrX:1396486-1396505 6 
chrX:1396869-1396881 6 
chrX:1398243-1398271 5.82143 
chrX:1398670-1398686 5.8125 
chrX:1399364-1399396 5.90625 
chrX:1399503-1399652 5.68456 
chrX:1399726-1400433 5.76096 
chrX:1400443-1400467 5.5 
chrX:1400713-1400742 5.51724 
chrX:1400924-1400943 6 
chrX:1401097-1401135 5.42105 
chrX:1401983-1402106 5.8374 
chrX:1402130-1402160 5.9 
chrX:1402176-1402234 5.51724 
chrX:1402240-1402322 5.53659 
chrX:1402333-1402476 5.72727 
chrX:1403088-1403109 6 
chrX:1403317-1403336 5.63158 
chrX:1403487-1403508 5.85714 
chrX:1403553-1403577 6 
chrX:1403945-1403971 5.76923 
chrX:1404594-1404637 5.72093 
chrX:1405809-1405851 5.30952 
chrX:1406040-1406058 6 
chrX:1407845-1407867 5.77273 
chrX:1408321-1408447 5.57937 
chrX:1408459-1409189 5.86712 
chrX:1410123-1410303 5.63889 
chrX:1410314-1410346 5.4375 
chrX:1412102-1412116 6 
chrX:1414292-1414310 5.77778 
chrX:1414537-1414550 5.92308 
chrX:1416520-1416543 5.47826 
chrX:1416577-1416600 5.47826 
chrX:1416907-1416930 5.47826 
chrX:1417351-1417374 5.47826 
chrX:1418309-1418328 5.68421 
chrX:1418808-1418821 6 
chrX:1419113-1419135 6 
chrX:1419256-1419294 5.73684 
chrX:1420224-1420249 5.8 
chrX:1420473-1420503 5.7 
chrX:1420805-1420822 6 
chrX:1421384-1421410 5.61538 
chrX:1421563-1421598 5.57143 
chrX:1421758-1421777 5.94737 
chrX:1421927-1421963 5.83333 
chrX:1422122-1422141 5.94737 
chrX:1422980-1422994 6 
chrX:1423533-1423569 5.94444 
chrX:1425009-1425063 5.38889 
chrX:1425114-1425206 5.33696 
chrX:1425538-1425557 5.94737 
chrX:1425575-1425734 5.39623 
chrX:1425745-1425783 5.57895 
chrX:1425848-1425874 5.46154 
chrX:1427275-1427323 5.4375 
chrX:1428781-1428803 5.54545 
chrX:1429560-1429581 5.66667 
chrX:1430493-1430513 5.75 
chrX:1430848-1430861 6 
chrX:1432152-1432175 5.43478 
chrX:1432883-1432939 5.80357 
chrX:1433098-1433189 5.8022 
chrX:1433200-1433265 5.56923 
chrX:1433276-1433919 5.59098 
chrX:1434149-1434214 5.29231 
chrX:1434255-1434302 5.51064 
chrX:1434612-1434775 5.60736 
chrX:1434783-1435210 5.60187 
chrX:1436139-1436156 6 
chrX:1436442-1436473 6 
chrX:1436538-1436566 5.60714 
chrX:1436866-1436892 5.96154 
chrX:1437868-1437899 5.93548 
chrX:1438607-1438621 6 
chrX:1438774-1438800 6 
chrX:1439557-1439573 6 
chrX:1439725-1439745 5.85 
chrX:1440362-1440383 5.95238 
chrX:1440992-1441009 6 
chrX:1441320-1441347 5.7037 
chrX:1442021-1442080 5.64407 
chrX:1443078-1443097 5.94737 
chrX:1443227-1443527 5.72667 
chrX:1444249-1444383 5.56716 
chrX:1445292-1445323 5.70968 
chrX:1445618-1445656 5.39474 
chrX:1445951-1445984 5.51515 
chrX:1447131-1447148 6 
chrX:1447205-1447223 6 
chrX:1447347-1447368 5.85714 
chrX:1447688-1447709 5.90476 
chrX:1448160-1448192 5.25 
chrX:1448329-1448356 5.48148 
chrX:1448975-1448989 6 
chrX:1449351-1449363 6 
chrX:1450243-1450281 5.94737 
chrX:1450570-1450585 6 
chrX:1450743-1450785 5.95238 
chrX:1451072-1451103 6 
chrX:1451161-1451196 5.4 
chrX:1451687-1451710 5.91304 
chrX:1453429-1453450 6 
chrX:1453758-1453770 6 
chrX:1454311-1454323 6 
chrX:1454622-1454634 6 
chrX:1457861-1457932 5.49296 
chrX:1458689-1458711 5.95455 
chrX:1458994-1459021 5.96296 
chrX:1459338-1459372 5.52941 
chrX:1459467-1459503 5.38889 
chrX:1460013-1460030 6 
chrX:1460194-1460218 5.45833 
chrX:1461440-1461465 5.56 
chrX:1461969-1461989 5.95 
chrX:1462559-1462573 6 
chrX:1462651-1462683 5.9375 
chrX:1463666-1463689 5.6087 
chrX:1464347-1464392 5.95556 
chrX:1465333-1465345 6 
chrX:1465499-1465533 5.82353 
chrX:1466336-1466360 5.66667 
chrX:1466512-1466565 5.66038 
chrX:1467472-1467500 5.67857 
chrX:1467517-1467766 5.61847 
chrX:1467799-1467909 5.62727 
chrX:1468543-1468564 5.85714 
chrX:1469480-1469505 5.52 
chrX:1469783-1469815 5.46875 
chrX:1471676-1471695 5.63158 
chrX:1471714-1471763 5.55102 
chrX:1471996-1472024 5.32143 
chrX:1472203-1472276 5.27397 
chrX:1472490-1472533 5.32558 
chrX:1472670-1472705 5.11429 
chrX:1472807-1472842 5.31429 
chrX:1472915-1472959 5.47727 
chrX:1472992-1473022 5.7 
chrX:1473031-1473059 5.82143 
chrX:1473309-1473364 5.32727 
chrX:1473415-1473464 5.20408 
chrX:1473484-1473509 5.52 
chrX:1473517-1473567 5.5 
chrX:1473613-1473786 5.31792 
chrX:1473818-1474022 5.45588 
chrX:1474035-1474234 5.54774 
chrX:1474279-1474331 5.55769 
chrX:1474343-1474373 5.7 
chrX:1475037-1475060 5.78261 
chrX:1475358-1475375 6 
chrX:1476163-1476202 5.84615 
chrX:1476237-1476257 6 
chrX:1477551-1477568 5.82353 
chrX:1477832-1477917 5.27059 
chrX:1478285-1478313 5.46429 
chrX:1478323-1478430 5.35514 
chrX:1478447-1478618 5.30994 
chrX:1478631-1478716 5.64706 
chrX:1478775-1478893 5.22881 
chrX:1478916-1478985 5.46377 
chrX:1478998-1479077 5.36709 
chrX:1479113-1479166 5.32075 
chrX:1479181-1479261 5.425 
chrX:1479293-1479390 5.37113 
chrX:1479739-1480121 5.82199 
chrX:1480146-1480171 5.64 
chrX:1480648-1480665 6 
chrX:1480870-1480960 5.43333 
chrX:1480973-1480986 5.92308 
chrX:1481000-1481108 5.4537 
chrX:1481122-1481198 5.40789 
chrX:1481261-1481370 5.41284 
chrX:1481387-1481490 5.47573 
chrX:1481655-1481680 5.76 
chrX:1482185-1482206 5.61905 
chrX:1483383-1483397 6 
chrX:1483672-1483714 5.78571 
chrX:1484158-1484990 5.83894 
chrX:1485003-1485636 5.82306 
chrX:1485649-1486728 5.79703 
chrX:1490585-1490609 5.54167 
chrX:1491752-1491776 5.54167 
chrX:1492220-1492244 5.54167 
chrX:1492450-1492474 5.54167 
chrX:1494549-1494573 5.54167 
chrX:1495017-1495041 5.54167 
chrX:1495247-1495271 5.54167 
chrX:1496112-1496147 5.74286 
chrX:1496560-1496589 5.37931 
chrX:1496765-1496790 6 
chrX:1497075-1497123 5.70833 
chrX:1497361-1497385 5.5 
chrX:1498037-1498063 5.53846 
chrX:1499296-1499597 5.6412 
chrX:1500417-1500443 5.65385 
chrX:1500821-1500852 5.93548 
chrX:1502931-1502945 6 
chrX:1503536-1503560 6 
chrX:1505461-1505473 6 
chrX:1507243-1507267 5.58333 
chrX:1511453-1511477 5.79167 
chrX:1511843-1511943 5.71 
chrX:1512043-1512090 5.40426 
chrX:1512111-1512134 5.43478 
chrX:1512176-1512283 5.35514 
chrX:1512298-1512347 5.20408 
chrX:1512622-1512750 5.29688 
chrX:1513037-1513133 5.19792 
chrX:1513194-1513226 5.34375 
chrX:1513319-1513515 5.2551 
chrX:1514423-1514546 5.65041 
chrX:1514576-1514756 5.7 
chrX:1514767-1514829 5.64516 
chrX:1514858-1514904 5.73913 
chrX:1514932-1514965 5.72727 
chrX:1515028-1515050 5.72727 
chrX:1515080-1515133 5.37736 
chrX:1515163-1515234 5.70423 
chrX:1517207-1517223 6 
chrX:1518021-1518043 5.63636 
chrX:1519256-1519275 6 
chrX:1521841-1521866 5.4 
chrX:1522764-1522782 5.72222 
chrX:1522814-1522883 5.33333 
chrX:1522921-1522954 5.33333 
chrX:1523035-1523095 5.33333 
chrX:1523106-1523179 5.54795 
chrX:1523210-1523253 5.48837 
chrX:1523264-1523307 5.55814 
chrX:1523317-1523389 5.54167 
chrX:1523417-1523506 5.41573 
chrX:1523525-1523626 5.29703 
chrX:1523669-1523705 5.47222 
chrX:1523812-1523932 5.31667 
chrX:1523944-1523993 5.57143 
chrX:1524019-1524060 5.21951 
chrX:1524094-1524125 5.70968 
chrX:1524141-1524192 5.21569 
chrX:1524247-1524328 5.40741 
chrX:1524344-1524405 5.32787 
chrX:1524418-1524475 5.52632 
chrX:1524485-1524554 5.46377 
chrX:1524597-1524701 5.24038 
chrX:1524734-1524778 5.45455 
chrX:1524789-1524852 5.44444 
chrX:1524864-1524907 5.44186 
chrX:1524930-1524981 5.33333 
chrX:1524992-1525175 5.2623 
chrX:1525188-1525226 5.68421 
chrX:1525240-1525406 5.25904 
chrX:1525433-1525478 5.37778 
chrX:1525497-1525536 5.51282 
chrX:1525571-1525613 5.45238 
chrX:1525625-1525734 5.27523 
chrX:1525760-1525835 5.25333 
chrX:1525852-1525903 5.33333 
chrX:1525913-1525973 5.48333 
chrX:1525985-1526018 5.69697 
chrX:1526027-1526092 5.33846 
chrX:1526107-1526176 5.55072 
chrX:1526250-1526298 5.22917 
chrX:1526330-1526395 5.50769 
chrX:1526410-1526445 5.77143 
chrX:1526697-1526717 5.6 
chrX:1526761-1526806 5.48889 
chrX:1530076-1530135 5.35593 
chrX:1530693-1530718 5.84 
chrX:1531109-1531134 5.44 
chrX:1532653-1532679 5.46154 
chrX:1533827-1533846 6 
chrX:1534330-1534370 5.475 
chrX:1534730-1534756 5.76923 
chrX:1535458-1535500 5.38095 
chrX:1535624-1535664 5.575 
chrX:1535691-1535712 5.66667 
chrX:1535725-1535782 5.33333 
chrX:1535894-1535927 5.42424 
chrX:1535984-1536025 5.26829 
chrX:1536181-1536210 5.31034 
chrX:1536389-1536441 5.61538 
chrX:1536492-1536551 5.35593 
chrX:1536611-1536651 5.65 
chrX:1538824-1538979 5.41935 
chrX:1538994-1539130 5.26471 
chrX:1539158-1539301 5.3986 
chrX:1539853-1539865 6 
chrX:1541833-1541858 5.8 
chrX:1542425-1542458 5.66667 
chrX:1542468-1542501 5.66667 
chrX:1542554-1542587 5.36364 
chrX:1542634-1542685 5.47059 
chrX:1542697-1543082 5.37662 
chrX:1543093-1543209 5.24138 
chrX:1543257-1543289 5.5 
chrX:1543333-1543528 5.47179 
chrX:1543584-1543821 5.40084 
chrX:1543832-1543963 5.46565 
chrX:1545874-1545912 5.84211 
chrX:1546010-1546032 5.63636 
chrX:1547215-1547234 5.63158 
chrX:1547539-1547557 6 
chrX:1547780-1547802 6 
chrX:1549664-1549826 5.42593 
chrX:1549846-1549874 5.25 
chrX:1549924-1550265 5.58065 
chrX:1550307-1550347 5.3 
chrX:1550388-1550413 5.68 
chrX:1550434-1550460 5.38462 
chrX:1550501-1550561 5.33333 
chrX:1552394-1552421 5.66667 
chrX:1553382-1553410 5.78571 
chrX:1553687-1553716 5.93103 
chrX:1554441-1554473 6 
chrX:1555234-1555258 5.70833 
chrX:1558729-1558773 5.54545 
chrX:1558970-1558992 5.90909 
chrX:1560158-1560182 5.45833 
chrX:1561440-1561454 6 
chrX:1561840-1561865 5.68 
chrX:1561883-1561973 5.48889 
chrX:1561987-1562369 5.69895 
chrX:1562411-1562651 5.65417 
chrX:1562666-1562714 5.52083 
chrX:1562734-1562856 5.34426 
chrX:1563101-1563114 6 
chrX:1563852-1563900 5.47917 
chrX:1565393-1565405 6 
chrX:1566155-1566182 5.40741 
chrX:1566195-1566219 5.54167 
chrX:1566234-1566273 5.48718 
chrX:1566323-1566353 5.93333 
chrX:1566415-1566457 5.66667 
chrX:1566469-1566511 5.61905 
chrX:1566523-1566565 5.61905 
chrX:1566577-1566602 5.8 
chrX:1566632-1566676 5.52273 
chrX:1566727-1566769 5.38095 
chrX:1566782-1566842 5.51667 
chrX:1566854-1566880 5.46154 
chrX:1566892-1566934 5.80952 
chrX:1566946-1566988 5.7381 
chrX:1567000-1567042 5.83333 
chrX:1567056-1567080 5.41667 
chrX:1567092-1567134 5.66667 
chrX:1567148-1567188 5.625 
chrX:1567200-1567230 5.66667 
chrX:1567254-1567333 5.48101 
chrX:1567342-1567387 5.57778 
chrX:1567419-1567444 5.6 
chrX:1567456-1567498 5.66667 
chrX:1567512-1567536 5.41667 
chrX:1567548-1567590 5.45238 
chrX:1567602-1567644 5.80952 
chrX:1567653-1567722 5.37681 
chrX:1567734-1567779 5.55556 
chrX:1568509-1568560 5.70588 
chrX:1568581-1568734 5.60131 
chrX:1568742-1568771 5.58621 
chrX:1568811-1568835 5.58333 
chrX:1568850-1568881 5.32258 
chrX:1568889-1569025 5.61029 
chrX:1571596-1571631 5.25714 
chrX:1572222-1572247 5.32 
chrX:1573762-1573803 5.7561 
chrX:1574784-1574812 5.57143 
chrX:1575179-1575191 6 
chrX:1575475-1575518 5.93023 
chrX:1575885-1575915 5.3 
chrX:1576599-1576865 5.51128 
chrX:1576878-1577687 5.42522 
chrX:1577698-1577781 5.3253 
chrX:1577847-1577894 5.48936 
chrX:1577936-1578428 5.42276 
chrX:1578453-1578553 5.41 
chrX:1578570-1578724 5.51299 
chrX:1578734-1579000 5.44361 
chrX:1579034-1579093 5.50847 
chrX:1579121-1579228 5.15888 
chrX:1579248-1579492 5.52869 
chrX:1580319-1580349 5.93333 
chrX:1580398-1580420 5.90909 
chrX:1580709-1581267 5.71147 
chrX:1581317-1581340 5.65217 
chrX:1581488-1581517 5.72414 
chrX:1584336-1584363 5.55556 
chrX:1585603-1585617 6 
chrX:1585626-1585666 5.525 
chrX:1585687-1585796 5.49541 
chrX:1587615-1588080 5.87742 
chrX:1588620-1588638 6 
chrX:1588794-1588822 5.64286 
chrX:1589095-1589115 5.8 
chrX:1589729-1589742 6 
chrX:1589893-1589913 5.6 
chrX:1590202-1590219 6 
chrX:1591243-1591418 5.50857 
chrX:1591448-1591474 5.61538 
chrX:1591520-1591640 5.34167 
chrX:1591654-1591709 5.30909 
chrX:1591726-1591905 5.41341 
chrX:1591922-1591958 5.77778 
chrX:1591998-1592051 5.69811 
chrX:1592062-1592135 5.9589 
chrX:1592170-1592246 5.28947 
chrX:1592254-1592294 5.8 
chrX:1592312-1592487 5.4 
chrX:1592515-1592689 5.37931 
chrX:1592697-1592737 5.775 
chrX:1592777-1592805 5.28571 
chrX:1592822-1592934 5.57143 
chrX:1592950-1592977 5.74074 
chrX:1593005-1593213 5.44231 
chrX:1593234-1593284 5.82 
chrX:1593315-1593521 5.5534 
chrX:1593549-1593708 5.38994 
chrX:1593771-1593816 5.68889 
chrX:1593892-1593961 5.62319 
chrX:1593999-1594024 5.92 
chrX:1594051-1594224 5.52601 
chrX:1595479-1595496 5.88235 
chrX:1596081-1596112 5.90323 
chrX:1596164-1596184 5.9 
chrX:1596234-1596329 5.17895 
chrX:1596438-1596474 5.47222 
chrX:1597142-1597166 6 
chrX:1597366-1597384 5.88889 
chrX:1599172-1599196 5.875 
chrX:1599708-1599734 5.46154 
chrX:1600398-1600533 5.7037 
chrX:1601043-1601078 5.8 
chrX:1602842-1602918 5.43421 
chrX:1602930-1602956 5.38462 
chrX:1603617-1603655 5.92105 
chrX:1603879-1603899 6 
chrX:1604449-1604472 5.43478 
chrX:1604503-1604566 5.4127 
chrX:1607002-1607020 5.83333 
chrX:1607626-1607657 6 
chrX:1607831-1607843 6 
chrX:1608366-1608379 6 
chrX:1609811-1609824 6 
chrX:1610451-1610476 5.64 
chrX:1610533-1610558 6 
chrX:1610603-1610628 5.64 
chrX:1610685-1610711 6 
chrX:1610763-1610801 6 
chrX:1611432-1611452 5.65 
chrX:1612172-1612374 5.85149 
chrX:1613761-1613785 5.58333 
chrX:1615295-1615309 6 
chrX:1615579-1615601 5.81818 
chrX:1616114-1616148 5.97059 
chrX:1616549-1616565 6 
chrX:1617298-1617326 5.89286 
chrX:1617623-1617656 5.33333 
chrX:1618030-1618069 5.97436 
chrX:1618544-1618576 5.625 
chrX:1618698-1618757 5.47458 
chrX:1619050-1619073 5.52174 
chrX:1620475-1620504 5.93103 
chrX:1621657-1621685 5.64286 
chrX:1624683-1624719 5.72222 
chrX:1624869-1624898 5.75862 
chrX:1625562-1625583 5.90476 
chrX:1627406-1627702 5.48986 
chrX:1627714-1627772 5.77586 
chrX:1627782-1627880 5.36735 
chrX:1627895-1628364 5.57143 
chrX:1628376-1628438 5.79032 
chrX:1628448-1628546 5.5 
chrX:1628561-1628669 5.75926 
chrX:1628689-1628840 5.65563 
chrX:1628851-1628895 5.70455 
chrX:1628919-1628967 5.58333 
chrX:1628977-1629030 5.26415 
chrX:1629042-1629084 5.30952 
chrX:1630072-1630096 5.95833 
chrX:1631439-1631453 6 
chrX:1631729-1631751 6 
chrX:1632412-1632440 5.64286 
chrX:1632747-1632778 5.6129 
chrX:1633190-1633815 5.7472 
chrX:1634108-1634129 5.80952 
chrX:1634254-1634278 5.83333 
chrX:1634913-1634936 5.73913 
chrX:1635093-1635116 5.91304 
chrX:1635147-1635176 5.27586 
chrX:1637002-1637027 5.92 
chrX:1637318-1637389 5.52113 
chrX:1638071-1638164 5.43011 
chrX:1638251-1638384 5.49624 
chrX:1638410-1638436 5.5 
chrX:1638456-1638490 5.23529 
chrX:1638808-1638859 5.78431 
chrX:1638921-1638965 5.75 
chrX:1639027-1639058 5.35484 
chrX:1639099-1639152 5.45283 
chrX:1639319-1639350 5.74194 
chrX:1639385-1639470 5.45882 
chrX:1639496-1639553 5.4386 
chrX:1639649-1639681 5.625 
chrX:1639766-1639815 5.32653 
chrX:1639841-1639885 5.54545 
chrX:1639917-1639941 5.91667 
chrX:1640263-1640293 5.43333 
chrX:1640639-1640656 5.76471 
chrX:1640813-1640857 5.81818 
chrX:1641971-1642035 5.67188 
chrX:1642249-1642284 5.22857 
chrX:1642566-1642585 5.94737 
chrX:1643191-1643839 5.72222 
chrX:1644512-1644606 5.41489 
chrX:1644614-1644681 5.49254 
chrX:1644713-1644834 5.46281 
chrX:1644864-1644916 5.38462 
chrX:1644934-1644981 5.57447 
chrX:1645045-1645100 5.69091 
chrX:1645108-1645134 5.46154 
chrX:1645167-1645188 5.71429 
chrX:1645206-1645238 5.65625 
chrX:1645286-1645330 5.59091 
chrX:1645361-1645470 5.40367 
chrX:1645510-1645557 5.51064 
chrX:1645573-1645668 5.43158 
chrX:1645756-1645797 5.73171 
chrX:1646102-1646282 5.32222 
chrX:1646290-1646395 5.3619 
chrX:1646420-1646635 5.35814 
chrX:1646662-1646723 5.52459 
chrX:1648549-1648610 5.45902 
chrX:1648952-1649137 5.72432 
chrX:1649162-1649234 5.55556 
chrX:1649252-1649294 5.52381 
chrX:1649307-1649400 5.44086 
chrX:1649423-1649456 5.60606 
chrX:1649489-1649659 5.31176 
chrX:1649682-1649716 5.29412 
chrX:1649729-1649749 5.6 
chrX:1649761-1649873 5.41964 
chrX:1649889-1649988 5.66667 
chrX:1651154-1651234 5.5 
chrX:1651244-1651431 5.39037 
chrX:1651895-1651942 5.80851 
chrX:1652226-1652856 5.50635 
chrX:1652869-1653184 5.54603 
chrX:1654077-1654093 6 
chrX:1654586-1654639 6 
chrX:1656396-1656421 5.6 
chrX:1657044-1657064 5.8 
chrX:1657642-1657656 6 
chrX:1657943-1657958 6 
chrX:1658477-1658512 5.71429 
chrX:1659712-1659737 6 
chrX:1661150-1661171 5.7619 
chrX:1661551-1661586 5.82857 
chrX:1661995-1662012 6 
chrX:1663876-1663895 6 
chrX:1664094-1664106 6 
chrX:1667130-1667149 5.89474 
chrX:1667734-1667770 5.66667 
chrX:1667804-1667822 5.72222 
chrX:1668900-1668923 5.82609 
chrX:1669887-1669905 5.72222 
chrX:1670683-1671234 5.47368 
chrX:1671246-1671404 5.66456 
chrX:1672269-1672293 5.54167 
chrX:1673317-1673357 5.95 
chrX:1674084-1674100 6 
chrX:1675065-1675088 5.91304 
chrX:1676128-1676152 5.70833 
chrX:1676189-1676210 6 
chrX:1676519-1677131 5.62092 
chrX:1677143-1677652 5.5776 
chrX:1678379-1678413 5.70588 
chrX:1679523-1679565 5.54762 
chrX:1679597-1679620 5.73913 
chrX:1679931-1679985 5.68519 
chrX:1680002-1680266 5.53409 
chrX:1680290-1680368 5.82051 
chrX:1680717-1680734 5.82353 
chrX:1681886-1682092 5.84466 
chrX:1682392-1682475 5.78313 
chrX:1682774-1682786 6 
chrX:1682908-1682920 6 
chrX:1683493-1683514 5.71429 
chrX:1684472-1684503 5.58065 
chrX:1685270-1685315 5.71111 
chrX:1685914-1685946 5.25 
chrX:1686061-1686101 5.525 
chrX:1686207-1686234 5.22222 
chrX:1686442-1686470 5.42857 
chrX:1686637-1686672 6 
chrX:1687153-1687182 5.96552 
chrX:1687335-1687460 5.784 
chrX:1688328-1688363 6 
chrX:1689101-1689113 6 
chrX:1689442-1689455 6 
chrX:1690310-1690326 6 
chrX:1691186-1691205 5.73684 
chrX:1692091-1692112 5.7619 
chrX:1692448-1692477 5.86207 
chrX:1693029-1693047 5.83333 
chrX:1693477-1693523 5.5 
chrX:1694160-1694239 5.43038 
chrX:1694262-1694284 5.72727 
chrX:1694373-1694397 5.75 
chrX:1694419-1694456 5.62162 
chrX:1694558-1694622 5.45312 
chrX:1694643-1694670 5.44444 
chrX:1694812-1694866 5.57407 
chrX:1694987-1695016 5.7931 
chrX:1695970-1696174 5.43627 
chrX:1696184-1696276 5.71739 
chrX:1696292-1696315 5.43478 
chrX:1696328-1696386 5.60345 
chrX:1696396-1696466 5.72857 
chrX:1696485-1696514 5.58621 
chrX:1696525-1696692 5.42515 
chrX:1696739-1696790 5.66667 
chrX:1696829-1696892 5.68254 
chrX:1696955-1696987 5.65625 
chrX:1697037-1697075 5.63158 
chrX:1697510-1697530 5.7 
chrX:1698315-1698333 5.77778 
chrX:1698385-1698401 5.875 
chrX:1698666-1698683 6 
chrX:1698805-1698823 5.77778 
chrX:1699149-1699178 5.82759 
chrX:1699303-1699327 5.70833 
chrX:1699450-1699474 5.70833 
chrX:1699741-1699765 5.70833 
chrX:1699893-1699907 6 
chrX:1700591-1700609 5.77778 
chrX:1700801-1700819 5.77778 
chrX:1701353-1701388 6 
chrX:1701501-1701517 6 
chrX:1701673-1701690 5.82353 
chrX:1702405-1702560 5.90323 
chrX:1702907-1702941 5.35294 
chrX:1703104-1703125 5.85714 
chrX:1703807-1703836 5.58621 
chrX:1704279-1704295 6 
chrX:1704446-1704466 5.95 
chrX:1704679-1704710 5.90323 
chrX:1704780-1704883 5.83495 
chrX:1705153-1705173 6 
chrX:1705396-1705425 5.58621 
chrX:1706498-1708166 5.71283 
chrX:1709025-1709037 6 
chrX:1709248-1709262 5.92857 
chrX:1709867-1709901 5.29412 
chrX:1710033-1710067 5.32353 
chrX:1713488-1713523 6 
chrX:1714144-1714162 6 
chrX:1714513-1714551 5.55263 
chrX:1714653-1714677 5.5 
chrX:1714759-1714828 5.23188 
chrX:1715119-1715140 5.85714 
chrX:1715315-1715337 5.90909 
chrX:1715371-1715401 5.46667 
chrX:1715465-1715495 5.46667 
chrX:1715512-1715542 5.46667 
chrX:1715559-1715589 5.46667 
chrX:1715652-1715675 5.78261 
chrX:1718094-1718131 5.24324 
chrX:1722957-1722974 6 
chrX:1723508-1723601 5.65591 
chrX:1724096-1724140 5.63636 
chrX:1724890-1724912 6 
chrX:1726007-1726025 6 
chrX:1728134-1728146 6 
chrX:1730776-1730806 5.83333 
chrX:1731178-1731201 5.6087 
chrX:1731587-1731605 5.77778 
chrX:1731845-1732148 5.72937 
chrX:1734694-1734728 5.5 
chrX:1736491-1736521 5.53333 
chrX:1737039-1737066 5.92593 
chrX:1738286-1738298 6 
chrX:1738442-1738477 6 
chrX:1738986-1739018 5.75 
chrX:1739059-1739077 6 
chrX:1739780-1739834 5.40741 
chrX:1740566-1740595 5.55172 
chrX:1741805-1741843 5.76316 
chrX:1741891-1741925 5.47059 
chrX:1743966-1744010 5.75 
chrX:1744386-1744527 5.57447 
chrX:1744847-1744867 5.8 
chrX:1745127-1745140 6 
chrX:1746500-1746565 6 
chrX:1747216-1747228 6 
chrX:1747469-1747498 5.62069 
chrX:1747546-1747596 5.52 
chrX:1747611-1747734 5.2439 
chrX:1747811-1748012 5.69652 
chrX:1749022-1749039 5.88235 
chrX:1749193-1749211 6 
chrX:1749748-1749816 5.52941 
chrX:1751745-1751770 5.48 
chrX:1752368-1752381 6 
chrX:1753546-1753570 5.375 
chrX:1754033-1754046 6 
chrX:1754448-1754463 6 
chrX:1754754-1754780 5.92308 
chrX:1763112-1763151 6 
chrX:1764032-1764047 6 
chrX:1764288-1764308 5.7 
chrX:1765463-1765565 5.63725 
chrX:1765851-1766073 5.56306 
chrX:1766190-1766217 5.51852 
chrX:1767249-1767269 5.65 
chrX:1768490-1768512 6 
chrX:1768895-1768923 5.64286 
chrX:1769385-1769409 6 
chrX:1770005-1770019 6 
chrX:1772291-1772313 5.86364 
chrX:1772458-1772499 6 
chrX:1773501-1773545 5.90909 
chrX:1773860-1773895 5.54286 
chrX:1775311-1775697 5.61658 
chrX:1776208-1776247 5.64103 
chrX:1777455-1777489 5.73529 
chrX:1777515-1777553 5.81579 
chrX:1778048-1778095 5.29787 
chrX:1778337-1778410 5.34247 
chrX:1778446-1778488 5.16667 
chrX:1778512-1778560 5.3125 
chrX:1778600-1778724 5.22581 
chrX:1778751-1778804 5.28302 
chrX:1779697-1779782 5.57647 
chrX:1780592-1780604 6 
chrX:1781550-1781590 5.55 
chrX:1781742-1781774 5.75 
chrX:1782083-1782234 5.44371 
chrX:1784073-1784089 5.9375 
chrX:1784137-1784153 6 
chrX:1784723-1784770 5.59574 
chrX:1786080-1786105 5.52 
chrX:1786417-1786444 5.66667 
chrX:1787402-1787440 6 
chrX:1787561-1787575 6 
chrX:1789046-1789076 5.63333 
chrX:1789513-1789533 6 
chrX:1791432-1791478 6 
chrX:1792220-1792273 5.81132 
chrX:1792899-1792930 5.74194 
chrX:1793081-1793099 5.77778 
chrX:1793635-1793665 5.36667 
chrX:1793760-1793784 5.625 
chrX:1794343-1794518 5.51429 
chrX:1795113-1795147 5.64706 
chrX:1795193-1795224 5.77419 
chrX:1795244-1795288 5.88636 
chrX:1795686-1795699 6 
chrX:1796339-1796354 6 
chrX:1796746-1796805 5.83051 
chrX:1798590-1798614 5.45833 
chrX:1799300-1799328 5.85714 
chrX:1800056-1800095 5.74359 
chrX:1800368-1801259 5.92705 
chrX:1805299-1805318 5.63158 
chrX:1805446-1805470 5.91667 
chrX:1806178-1806191 6 
chrX:1806472-1806486 6 
chrX:1807590-1807605 5.86667 
chrX:1808080-1808092 6 
chrX:1808381-1808400 6 
chrX:1808424-1808466 5.88095 
chrX:1808603-1808623 5.7 
chrX:1809309-1809329 5.85 
chrX:1809592-1809622 5.63333 
chrX:1809786-1809815 6 
chrX:1810954-1810983 5.34483 
chrX:1811726-1811742 6 
chrX:1813364-1813387 5.95652 
chrX:1814714-1814734 6 
chrX:1814811-1814826 6 
chrX:1819987-1820004 6 
chrX:1821969-1821991 5.63636 
chrX:1822082-1822130 5.39583 
chrX:1822298-1822354 5.30357 
chrX:1822364-1822398 5.38235 
chrX:1822643-1822678 5.34286 
chrX:1822801-1822820 5.63158 
chrX:1828739-1828863 5.78226 
chrX:1829316-1829371 5.30909 
chrX:1829398-1829424 5.42308 
chrX:1829491-1829621 5.21538 
chrX:1829892-1829912 5.75 
chrX:1830127-1830143 6 
chrX:1830552-1830591 5.92308 
chrX:1830875-1830976 5.68317 
chrX:1831167-1831194 6 
chrX:1831466-1831613 5.78912 
chrX:1832438-1832472 5.76471 
chrX:1832634-1832694 5.81667 
chrX:1834241-1834261 5.65 
chrX:1834415-1834437 6 
chrX:1835043-1835055 6 
chrX:1835341-1835488 5.32653 
chrX:1835532-1835627 5.37895 
chrX:1835756-1835789 5.21212 
chrX:1835819-1835861 5.61905 
chrX:1835881-1835922 5.68293 
chrX:1836786-1836807 6 
chrX:1837269-1837290 6 
chrX:1837632-1837666 5.70588 
chrX:1838734-1838970 5.75424 
chrX:1839591-1839612 5.85714 
chrX:1840548-1840570 5.63636 
chrX:1841734-1841766 5.71875 
chrX:1842266-1842279 6 
chrX:1842305-1842500 5.32308 
chrX:1842526-1842580 5.46296 
chrX:1842608-1842722 5.42105 
chrX:1842734-1842786 5.40385 
chrX:1842804-1842862 5.55172 
chrX:1842909-1843016 5.33645 
chrX:1843081-1843112 5.25806 
chrX:1843529-1843625 5.41667 
chrX:1843681-1843729 5.4375 
chrX:1843741-1843797 5.46429 
chrX:1843842-1843885 5.55814 
chrX:1843923-1843971 5.5 
chrX:1844022-1844046 5.58333 
chrX:1846920-1846945 6 
chrX:1847339-1847360 5.95238 
chrX:1850216-1850247 6 
chrX:1850335-1850365 5.6 
chrX:1850839-1850872 5.24242 
chrX:1851087-1851106 6 
chrX:1852650-1852664 6 
chrX:1853451-1853477 5.92308 
chrX:1853934-1854952 5.73084 
chrX:1855952-1855972 6 
chrX:1856317-1856371 5.96296 
chrX:1857630-1857649 6 
chrX:1858138-1858175 6 
chrX:1858794-1858819 6 
chrX:1859126-1859139 6 
chrX:1860578-1860601 5.95652 
chrX:1861569-1861593 5.875 
chrX:1861992-1862018 5.38462 
chrX:1865839-1865859 5.6 
chrX:1866365-1866377 6 
chrX:1868826-1868853 5.74074 
chrX:1870700-1870714 6 
chrX:1872921-1872951 5.33333 
chrX:1873104-1873134 5.5 
chrX:1875409-1875435 5.76923 
chrX:1875734-1875753 6 
chrX:1876394-1876407 6 
chrX:1877501-1877543 5.47619 
chrX:1877794-1877814 5.9 
chrX:1877968-1878003 5.65714 
chrX:1878605-1878647 5.47619 
chrX:1878922-1879128 5.87379 
chrX:1880443-1880470 6 
chrX:1880762-1880790 5.85714 
chrX:1881325-1881348 6 
chrX:1885047-1885093 5.56522 
chrX:1886756-1886771 6 
chrX:1886969-1886998 5.37931 
chrX:1887295-1887321 5.73077 
chrX:1887615-1887636 5.80952 
chrX:1888730-1888759 5.7931 
chrX:1889889-1889908 6 
chrX:1891625-1891646 5.66667 
chrX:1892028-1892278 5.952 
chrX:1893348-1893366 6 
chrX:1893968-1893990 6 
chrX:1894144-1894164 5.9 
chrX:1894332-1894353 5.7619 
chrX:1894681-1894705 5.95833 
chrX:1894863-1894877 6 
chrX:1895461-1895577 5.75862 
chrX:1899908-1899939 5.96774 
chrX:1900138-1900306 5.72024 
chrX:1901135-1901153 6 
chrX:1902369-1902421 5.61538 
chrX:1902582-1902644 5.29032 
chrX:1903346-1903375 5.7931 
chrX:1904037-1904066 5.58621 
chrX:1906168-1906205 5.37838 
chrX:1908162-1908197 5.74286 
chrX:1908489-1908558 5.82609 
chrX:1908620-1908828 5.39423 
chrX:1908861-1908893 5.5625 
chrX:1909616-1909636 6 
chrX:1912499-1912535 5.47222 
chrX:1912544-1912661 5.64103 
chrX:1912694-1912708 6 
chrX:1912771-1912821 5.84 
chrX:1912866-1912975 5.34862 
chrX:1912989-1913004 5.86667 
chrX:1913044-1913075 5.29032 
chrX:1913094-1913229 5.62963 
chrX:1913942-1914368 5.44601 
chrX:1914804-1915234 5.53953 
chrX:1915247-1915428 5.60221 
chrX:1917360-1917475 5.91304 
chrX:1917553-1917569 5.875 
chrX:1919282-1919301 6 
chrX:1919714-1919780 5.18182 
chrX:1919872-1919911 5.30769 
chrX:1919949-1919977 5.17857 
chrX:1920031-1920084 5.35849 
chrX:1920110-1920146 5.22222 
chrX:1920189-1920210 5.95238 
chrX:1920263-1920364 5.15842 
chrX:1920373-1920572 5.28643 
chrX:1920592-1920617 5.56 
chrX:1920681-1920717 5.83333 
chrX:1920759-1920793 5.5 
chrX:1920828-1920900 5.41667 
chrX:1921400-1921430 5.46667 
chrX:1921630-1921676 5.45652 
chrX:1921698-1921760 5.40323 
chrX:1921771-1921804 5.15152 
chrX:1921825-1921888 5.4127 
chrX:1921921-1921992 5.38028 
chrX:1922066-1922168 5.26471 
chrX:1922268-1922338 5.55714 
chrX:1922351-1922370 5.89474 
chrX:1922426-1922500 5.5 
chrX:1923908-1923925 5.76471 
chrX:1924119-1924145 6 
chrX:1925826-1925856 5.93333 
chrX:1926416-1926435 6 
chrX:1926832-1926892 5.35 
chrX:1926955-1927040 5.28235 
chrX:1927061-1927202 5.56028 
chrX:1927832-1927844 6 
chrX:1928300-1928351 5.35294 
chrX:1928387-1928484 5.46392 
chrX:1929456-1929471 5.86667 
chrX:1931600-1931633 5.51515 
chrX:1931916-1931954 5.65789 
chrX:1932245-1932277 5.59375 
chrX:1932564-1932611 5.48936 
chrX:1933509-1933523 5.92857 
chrX:1933534-1933555 5.80952 
chrX:1933764-1933786 5.81818 
chrX:1934032-1934057 6 
chrX:1934518-1934547 5.93103 
chrX:1934558-1934589 6 
chrX:1939601-1939625 6 
chrX:1939983-1940005 5.90909 
chrX:1946699-1946745 5.93478 
chrX:1948231-1948255 5.875 
chrX:1949167-1949179 6 
chrX:1949339-1949410 5.87324 
chrX:1949615-1949637 5.72727 
chrX:1950086-1950102 5.875 
chrX:1950886-1950905 5.84211 
chrX:1953295-1953714 5.76611 
chrX:1954374-1954391 6 
chrX:1958146-1958182 5.86111 
chrX:1958938-1958957 5.89474 
chrX:1959568-1959613 5.82222 
chrX:1959758-1959773 6 
chrX:1960453-1960467 6 
chrX:1960833-1960858 5.92 
chrX:1962335-1962388 5.26415 
chrX:1963210-1963227 5.88235 
chrX:1964004-1964018 6 
chrX:1964564-1964625 5.91803 
chrX:1965025-1965062 5.78378 
chrX:1967630-1967657 5.59259 
chrX:1968109-1968136 5.85185 
chrX:1968361-1968378 6 
chrX:1969027-1969055 5.42857 
chrX:1969209-1969234 5.52 
chrX:1969322-1969366 5.70455 
chrX:1970392-1970412 5.85 
chrX:1970797-1970838 5.70732 
chrX:1971374-1971392 5.77778 
chrX:1972372-1972837 5.73763 
chrX:1974353-1974387 5.82353 
chrX:1975394-1975416 5.63636 
chrX:1976045-1976069 6 
chrX:1976903-1976955 5.78846 
chrX:1977945-1977957 6 
chrX:1978480-1978508 5.57143 
chrX:1979189-1979211 5.77273 
chrX:1981504-1981625 5.81818 
chrX:1981639-1981665 5.80769 
chrX:1981686-1981734 5.72917 
chrX:1981750-1981786 5.83333 
chrX:1981796-1981831 5.65714 
chrX:1981846-1982034 5.82979 
chrX:1983557-1983583 6 
chrX:1984071-1984093 5.81818 
chrX:1985238-1985253 6 
chrX:1985907-1985934 5.77778 
chrX:1986785-1986815 5.93333 
chrX:1987750-1987792 5.64286 
chrX:1988444-1988456 6 
chrX:1989961-1989982 5.71429 
chrX:1990496-1990511 5.93333 
chrX:1991135-1991147 6 
chrX:1991570-1991592 5.68182 
chrX:1991752-1991766 6 
chrX:1992587-1992741 5.55195 
chrX:1992771-1992808 5.56757 
chrX:1992817-1992858 5.29268 
chrX:1992893-1992916 5.73913 
chrX:1992940-1992967 5.44444 
chrX:1993110-1993132 5.68182 
chrX:1993568-1993595 6 
chrX:1994294-1994320 5.92308 
chrX:1995103-1995148 5.31111 
chrX:1996976-1996988 6 
chrX:1997338-1997372 5.73529 
chrX:1997808-1997831 6 
chrX:1999066-1999080 6 
chrX:1999654-2000059 5.5679 
chrX:2000069-2000118 5.65306 
chrX:2000128-2000547 5.68019 
chrX:2000557-2000583 5.30769 
chrX:2001574-2001604 5.6 
chrX:2002081-2002111 5.63333 
chrX:2003570-2003596 5.42308 
chrX:2007734-2007756 5.77273 
chrX:2008598-2008642 5.72727 
chrX:2010234-2010271 5.62162 
chrX:2011428-2011498 5.85714 
chrX:2011637-2011757 5.725 
chrX:2012088-2012103 6 
chrX:2013130-2013166 5.83333 
chrX:2013188-2013234 5.17391 
chrX:2013247-2013629 5.58377 
chrX:2014401-2014454 5.50943 
chrX:2014463-2014485 6 
chrX:2014493-2014802 5.65696 
chrX:2017008-2017064 5.46429 
chrX:2019094-2019108 6 
chrX:2019636-2019649 6 
chrX:2020656-2020678 5.95455 
chrX:2020695-2020729 5.97059 
chrX:2023332-2023489 5.65605 
chrX:2023503-2023646 5.53846 
chrX:2023660-2023774 5.5614 
chrX:2023813-2023987 5.48851 
chrX:2024645-2024670 5.6 
chrX:2026122-2026136 6 
chrX:2027406-2027430 5.66667 
chrX:2028248-2028268 6 
chrX:2028893-2028985 5.58696 
chrX:2029008-2029054 5.21739 
chrX:2029072-2029731 5.50379 
chrX:2029734-2030303 5.4587 
chrX:2030315-2030658 5.44315 
chrX:2031739-2031773 5.61765 
chrX:2031858-2031903 5.6 
chrX:2032392-2032529 5.26277 
chrX:2032558-2032698 5.17143 
chrX:2032734-2032763 5.17241 
chrX:2033052-2033085 5.75758 
chrX:2033100-2033125 5.4 
chrX:2033142-2033219 5.2987 
chrX:2033234-2033295 5.40984 
chrX:2033305-2033335 5.3 
chrX:2034463-2034484 5.71429 
chrX:2034974-2034998 5.91667 
chrX:2036469-2036489 5.7 
chrX:2036664-2036694 5.3 
chrX:2037142-2037163 5.95238 
chrX:2037668-2037684 6 
chrX:2037826-2037889 5.71429 
chrX:2038710-2038749 6 
chrX:2039170-2039196 5.42308 
chrX:2040075-2040101 5.38462 
chrX:2040193-2040216 5.47826 
chrX:2041158-2041174 5.8125 
chrX:2041480-2041499 6 
chrX:2041862-2041899 5.78378 
chrX:2042703-2042718 6 
chrX:2042786-2042813 5.2963 
chrX:2043861-2043893 5.65625 
chrX:2044627-2044647 6 
chrX:2045750-2045768 6 
chrX:2046643-2046667 5.45833 
chrX:2047298-2047312 6 
chrX:2048029-2048048 5.68421 
chrX:2048215-2048229 6 
chrX:2050007-2050019 6 
chrX:2050817-2050835 6 
chrX:2051928-2051948 6 
chrX:2052584-2052598 6 
chrX:2052748-2052767 6 
chrX:2053711-2053840 5.86822 
chrX:2053887-2054022 5.63704 
chrX:2054033-2054067 5.58824 
chrX:2054113-2054145 5.3125 
chrX:2055446-2055458 6 
chrX:2056333-2056402 5.89855 
chrX:2059612-2059640 5.71429 
chrX:2059792-2059812 5.9 
chrX:2061396-2061426 6 
chrX:2062465-2062479 6 
chrX:2063036-2063050 6 
chrX:2064048-2064060 6 
chrX:2064376-2064407 5.93548 
chrX:2065375-2065431 5.48214 
chrX:2065453-2065962 5.59136 
chrX:2065971-2066011 5.475 
chrX:2066030-2066096 5.22727 
chrX:2066346-2066398 5.88462 
chrX:2066928-2066949 5.57143 
chrX:2066961-2067019 5.60345 
chrX:2067053-2067414 5.60388 
chrX:2067493-2067526 5.45455 
chrX:2119270-2119284 6 
chrX:2119941-2120045 5.71154 
chrX:2120573-2120738 5.81818 
chrX:2120821-2120837 5.875 
chrX:2120909-2120930 5.85714 
chrX:2123459-2123498 5.79487 
chrX:2123786-2123798 6 
chrX:2124592-2124696 5.82692 
chrX:2125244-2125262 5.77778 
chrX:2125288-2125330 6 
chrX:2126215-2126235 5.85 
chrX:2127108-2127135 5.2963 
chrX:2127529-2127558 5.37931 
chrX:2127709-2127773 5.64062 
chrX:2127988-2128026 5.63158 
chrX:2129258-2129341 5.77108 
chrX:2129567-2129591 5.41667 
chrX:2130025-2130045 5.6 
chrX:2130193-2130223 5.73333 
chrX:2130874-2131031 5.66242 
chrX:2131050-2132441 5.89432 
chrX:2132477-2132601 5.51613 
chrX:2135099-2135114 5.86667 
chrX:2142732-2142979 5.25911 
chrX:2142990-2143235 5.41633 
chrX:2143242-2143367 5.352 
chrX:2143386-2143431 5.22222 
chrX:2143449-2143496 5.38298 
chrX:2144835-2144858 5.86957 
chrX:2145125-2145156 5.32258 
chrX:2145366-2145444 5.32051 
chrX:2145538-2146565 5.78092 
chrX:2147667-2147716 5.46939 
chrX:2147888-2147920 5.15625 
chrX:2147941-2147989 5.14583 
chrX:2148120-2148151 5.25806 
chrX:2148251-2148300 5.36735 
chrX:2149408-2149504 5.38542 
chrX:2149518-2149615 5.21649 
chrX:2149626-2149721 5.41053 
chrX:2149753-2149802 5.2449 
chrX:2149817-2150075 5.31783 
chrX:2150105-2150195 5.45556 
chrX:2150611-2150642 5.87097 
chrX:2151095-2151122 5.85185 
chrX:2152418-2152466 5.75 
chrX:2152735-2152762 5.74074 
chrX:2153780-2153805 5.6 
chrX:2154156-2154181 5.88 
chrX:2155225-2155244 6 
chrX:2156616-2156636 5.65 
chrX:2156948-2156965 6 
chrX:2157632-2157656 6 
chrX:2157809-2157838 5.72414 
chrX:2158332-2158362 6 
chrX:2159222-2159238 5.8125 
chrX:2159950-2159978 5.35714 
chrX:2161519-2161537 6 
chrX:2161829-2161858 6 
chrX:2162724-2162765 5.78049 
chrX:2163833-2163851 5.83333 
chrX:2164001-2164043 5.80952 
chrX:2164661-2164823 5.74074 
chrX:2165696-2165713 6 
chrX:2166473-2166491 5.94444 
chrX:2166654-2166709 5.94545 
chrX:2167228-2167246 5.88889 
chrX:2167552-2167577 6 
chrX:2168202-2168217 6 
chrX:2172681-2172702 5.90476 
chrX:2172987-2173013 5.65385 
chrX:2173963-2173985 5.86364 
chrX:2174985-2175003 6 
chrX:2177313-2177500 5.80214 
chrX:2177838-2177858 5.7 
chrX:2178178-2178206 5.57143 
chrX:2178433-2178453 5.7 
chrX:2179255-2179267 6 
chrX:2181545-2181566 5.80952 
chrX:2182591-2182620 5.17241 
chrX:2187256-2187283 5.25926 
chrX:2187389-2187429 5.3 
chrX:2187551-2187587 5.69444 
chrX:2187931-2187957 5.46154 
chrX:2188906-2188945 5.69231 
chrX:2188958-2189020 5.90323 
chrX:2190169-2190203 5.70588 
chrX:2191234-2191283 5.59184 
chrX:2192073-2192087 6 
chrX:2192448-2192470 5.63636 
chrX:2192626-2192638 6 
chrX:2193384-2193396 6 
chrX:2193837-2193860 5.91304 
chrX:2193870-2193893 5.6087 
chrX:2194774-2194795 5.71429 
chrX:2194808-2194886 5.29487 
chrX:2194898-2194972 5.36486 
chrX:2195019-2195062 5.46512 
chrX:2195074-2195150 5.46053 
chrX:2195162-2195238 5.34211 
chrX:2195287-2195328 5.4878 
chrX:2195376-2195419 5.44186 
chrX:2195431-2195507 5.38158 
chrX:2195555-2195598 5.51163 
chrX:2195610-2195632 5.68182 
chrX:2195644-2195687 5.51163 
chrX:2195699-2195721 5.68182 
chrX:2195733-2195776 5.51163 
chrX:2195788-2195810 5.68182 
chrX:2195822-2195847 5.6 
chrX:2195877-2195899 5.68182 
chrX:2195911-2195954 5.51163 
chrX:2195966-2195988 5.68182 
chrX:2196000-2196025 5.6 
chrX:2196092-2196128 5.47222 
chrX:2196140-2196164 5.70833 
chrX:2196176-2196201 5.6 
chrX:2196231-2196253 5.68182 
chrX:2196265-2196290 5.6 
chrX:2196357-2196393 5.47222 
chrX:2196405-2196429 5.70833 
chrX:2196441-2196466 5.6 
chrX:2196496-2196518 5.68182 
chrX:2196530-2196555 5.6 
chrX:2196585-2196607 5.68182 
chrX:2196619-2196644 5.6 
chrX:2196674-2196696 5.68182 
chrX:2196708-2196733 5.6 
chrX:2196799-2196842 5.51163 
chrX:2196854-2196876 5.68182 
chrX:2196888-2196931 5.51163 
chrX:2196943-2196965 5.68182 
chrX:2196977-2197020 5.51163 
chrX:2197032-2197054 5.68182 
chrX:2197066-2197091 5.6 
chrX:2197121-2197143 5.68182 
chrX:2197155-2197198 5.51163 
chrX:2197210-2197232 5.68182 
chrX:2197244-2197287 5.51163 
chrX:2197299-2197321 5.68182 
chrX:2197333-2197358 5.6 
chrX:2197425-2197461 5.47222 
chrX:2197510-2197546 5.47222 
chrX:2197594-2197637 5.51163 
chrX:2197686-2197722 5.47222 
chrX:2197856-2197892 5.47222 
chrX:2197904-2197928 5.70833 
chrX:2197940-2197965 5.6 
chrX:2197995-2198017 5.68182 
chrX:2198029-2198054 5.6 
chrX:2198084-2198106 5.68182 
chrX:2198118-2198143 5.6 
chrX:2198173-2198195 5.68182 
chrX:2198207-2198232 5.6 
chrX:2198298-2198341 5.51163 
chrX:2198353-2198375 5.68182 
chrX:2198387-2198430 5.51163 
chrX:2198442-2198464 5.68182 
chrX:2198476-2198519 5.51163 
chrX:2198531-2198553 5.68182 
chrX:2198565-2198590 5.6 
chrX:2198620-2198642 5.68182 
chrX:2198654-2198697 5.51163 
chrX:2198709-2198731 5.68182 
chrX:2198738-2198786 5.4375 
chrX:2198798-2198820 5.68182 
chrX:2198832-2198857 5.6 
chrX:2198924-2198960 5.47222 
chrX:2199009-2199045 5.47222 
chrX:2199093-2199136 5.51163 
chrX:2199185-2199221 5.47222 
chrX:2199270-2199306 5.47222 
chrX:2199354-2199397 5.51163 
chrX:2199446-2199482 5.47222 
chrX:2199531-2199567 5.47222 
chrX:2199579-2199601 5.68182 
chrX:2199613-2199638 5.6 
chrX:2199668-2199690 5.68182 
chrX:2199702-2199727 5.6 
chrX:2199757-2199779 5.68182 
chrX:2199791-2199816 5.6 
chrX:2199846-2199910 5.46875 
chrX:2199977-2200013 5.47222 
chrX:2200025-2200049 5.70833 
chrX:2200061-2200086 5.6 
chrX:2200116-2200138 5.68182 
chrX:2200150-2200175 5.6 
chrX:2200238-2200264 5.57692 
chrX:2200331-2200367 5.52778 
chrX:2200415-2200509 5.47872 
chrX:2200544-2200590 5.26087 
chrX:2200613-2200940 5.66667 
chrX:2201781-2202157 5.6117 
chrX:2202174-2202234 5.78333 
chrX:2202242-2202470 5.47807 
chrX:2206189-2206229 5.55 
chrX:2206270-2206289 5.84211 
chrX:2208075-2208112 5.56757 
chrX:2209920-2209955 6 
chrX:2210613-2210626 5.92308 
chrX:2212071-2212126 5.61818 
chrX:2212208-2212238 5.36667 
chrX:2212705-2212738 5.39394 
chrX:2212758-2212905 5.35374 
chrX:2214377-2214418 5.43902 
chrX:2214520-2214557 5.7027 
chrX:2214571-2215092 5.51823 
chrX:2215779-2215812 5.57576 
chrX:2216642-2216678 6 
chrX:2217026-2217061 5.74286 
chrX:2220653-2220671 6 
chrX:2221703-2221730 5.7037 
chrX:2221738-2221998 5.72308 
chrX:2222022-2222203 5.74033 
chrX:2222212-2222238 6 
chrX:2222245-2222424 5.74302 
chrX:2224967-2224979 6 
chrX:2225805-2225848 5.76744 
chrX:2226420-2226464 5.63636 
chrX:2226807-2226909 5.5098 
chrX:2228569-2228627 5.68966 
chrX:2228705-2228738 5.63636 
chrX:2228786-2228821 5.37143 
chrX:2229102-2229156 5.46296 
chrX:2229167-2229223 5.53571 
chrX:2232189-2232556 5.79019 
chrX:2234595-2234617 5.5 
chrX:2235654-2235677 5.56522 
chrX:2236233-2236246 6 
chrX:2237246-2237288 5.7619 
chrX:2237583-2237596 6 
chrX:2238328-2238348 5.95 
chrX:2240959-2240978 5.89474 
chrX:2242098-2242110 6 
chrX:2242797-2242822 5.92 
chrX:2242977-2242996 5.89474 
chrX:2244844-2244863 5.89474 
chrX:2246120-2246156 5.33333 
chrX:2248114-2248277 5.57055 
chrX:2248558-2248870 5.53526 
chrX:2249467-2249500 5.78788 
chrX:2250380-2250393 6 
chrX:2253481-2253504 5.6087 
chrX:2254037-2254059 6 
chrX:2254628-2254653 5.96 
chrX:2254873-2254898 5.84 
chrX:2255511-2255536 6 
chrX:2256373-2256388 5.86667 
chrX:2258468-2258509 5.58537 
chrX:2259524-2259544 5.7 
chrX:2259692-2259716 5.625 
chrX:2259836-2259858 5.86364 
chrX:2262913-2262964 5.86275 
chrX:2263696-2263710 6 
chrX:2264686-2264703 5.82353 
chrX:2266724-2266755 5.87097 
chrX:2270852-2270882 5.26667 
chrX:2272503-2272516 6 
chrX:2273552-2273581 6 
chrX:2274107-2274119 6 
chrX:2275738-2275756 5.77778 
chrX:2276334-2276372 5.63158 
chrX:2277720-2277743 5.95652 
chrX:2279059-2279084 5.52 
chrX:2280335-2280353 5.94444 
chrX:2282541-2282577 5.30556 
chrX:2282586-2282651 5.15385 
chrX:2282670-2282758 5.42045 
chrX:2282770-2282787 5.82353 
chrX:2282821-2282849 5.46429 
chrX:2282891-2282951 5.45 
chrX:2283053-2283080 5.66667 
chrX:2284481-2284508 5.96296 
chrX:2285476-2285505 6 
chrX:2286982-2287011 5.7931 
chrX:2287522-2287550 5.71429 
chrX:2288631-2288644 6 
chrX:2289172-2289238 5.34848 
chrX:2289255-2289301 5.56522 
chrX:2289321-2289355 5.35294 
chrX:2289372-2289395 5.47826 
chrX:2289476-2289570 5.30851 
chrX:2289589-2289630 5.29268 
chrX:2289690-2289717 5.55556 
chrX:2289733-2289793 5.9 
chrX:2290631-2290661 5.46667 
chrX:2292779-2292808 5.58621 
chrX:2293640-2293684 5.72727 
chrX:2294668-2294689 5.61905 
chrX:2297636-2297655 6 
chrX:2298341-2298362 6 
chrX:2298875-2298920 5.91111 
chrX:2299663-2299696 5.48485 
chrX:2299838-2299856 6 
chrX:2300488-2300988 5.74 
chrX:2300995-2301057 5.67742 
chrX:2301077-2301143 5.80303 
chrX:2301155-2301264 5.52294 
chrX:2301278-2301306 5.85714 
chrX:2301323-2301465 5.5493 
chrX:2301481-2301602 5.38017 
chrX:2302946-2302999 5.54717 
chrX:2303144-2303212 5.82353 
chrX:2303230-2303269 5.87179 
chrX:2304197-2304278 5.7284 
chrX:2305945-2305960 6 
chrX:2307814-2307830 5.8125 
chrX:2308185-2308200 5.93333 
chrX:2310520-2310606 5.38372 
chrX:2310623-2310673 5.54 
chrX:2310693-2310717 5.375 
chrX:2310771-2310815 5.38636 
chrX:2310885-2310912 5.40741 
chrX:2310934-2310984 5.46 
chrX:2311006-2311041 5.51429 
chrX:2311136-2311163 5.37037 
chrX:2311273-2311301 5.42857 
chrX:2312909-2312935 5.76923 
chrX:2314179-2314209 5.73333 
chrX:2314401-2314431 5.9 
chrX:2315971-2315990 6 
chrX:2316349-2316385 5.22222 
chrX:2316711-2316723 6 
chrX:2317747-2317788 5.7561 
chrX:2318076-2318095 5.68421 
chrX:2319149-2319169 6 
chrX:2320924-2320940 6 
chrX:2321897-2321912 5.93333 
chrX:2324331-2324356 5.48 
chrX:2324454-2324490 5.86111 
chrX:2325976-2325996 5.8 
chrX:2326144-2326169 5.92 
chrX:2327751-2327784 6 
chrX:2329595-2329612 6 
chrX:2329773-2329801 5.92857 
chrX:2331234-2331259 5.92 
chrX:2333801-2333828 5.22222 
chrX:2337857-2337876 5.63158 
chrX:2338453-2338490 6 
chrX:2341452-2341477 5.64 
chrX:2343182-2343209 5.51852 
chrX:2344379-2344666 5.55749 
chrX:2344694-2344910 5.53241 
chrX:2345315-2345338 5.43478 
chrX:2346807-2346819 6 
chrX:2347347-2347375 5.78571 
chrX:2348887-2348911 5.41667 
chrX:2349062-2349076 5.92857 
chrX:2349365-2349388 5.65217 
chrX:2349794-2349816 5.5 
chrX:2350234-2350265 5.3871 
chrX:2354235-2354293 5.53448 
chrX:2354502-2354549 5.93617 
chrX:2355644-2355665 5.7619 
chrX:2355704-2355770 5.84848 
chrX:2356346-2356370 5.79167 
chrX:2357189-2357238 5.61224 
chrX:2357972-2357992 5.6 
chrX:2358235-2358254 6 
chrX:2358563-2358581 5.94444 
chrX:2360278-2360325 5.2766 
chrX:2360435-2360469 5.55882 
chrX:2360503-2360521 5.77778 
chrX:2362045-2362071 5.57692 
chrX:2362876-2362910 5.41176 
chrX:2364962-2364994 5.5625 
chrX:2366070-2366089 6 
chrX:2366554-2366656 5.43137 
chrX:2368191-2368208 6 
chrX:2369274-2369287 6 
chrX:2371922-2371994 5.375 
chrX:2373782-2373797 6 
chrX:2374654-2374667 6 
chrX:2377374-2377427 5.58491 
chrX:2377557-2377651 5.61702 
chrX:2378148-2378167 5.89474 
chrX:2380225-2380243 5.88889 
chrX:2381874-2381886 6 
chrX:2383848-2383874 5.65385 
chrX:2384479-2384497 6 
chrX:2385106-2385118 6 
chrX:2386003-2386016 6 
chrX:2388960-2388998 5.57895 
chrX:2389010-2389037 5.37037 
chrX:2390183-2390195 6 
chrX:2390811-2390825 6 
chrX:2392173-2392185 6 
chrX:2394439-2394467 5.89286 
chrX:2395044-2395065 5.85714 
chrX:2398557-2398569 6 
chrX:2398856-2398881 5.36 
chrX:2399053-2399136 5.49398 
chrX:2401127-2401139 6 
chrX:2401296-2401315 5.89474 
chrX:2401808-2401845 5.37838 
chrX:2403509-2403977 5.54915 
chrX:2404361-2404381 5.7 
chrX:2409107-2409123 6 
chrX:2411356-2411378 5.72727 
chrX:2411495-2411524 5.7931 
chrX:2411574-2411595 5.71429 
chrX:2412013-2412042 5.34483 
chrX:2412167-2412181 6 
chrX:2412301-2412321 5.65 
chrX:2412664-2412684 5.7 
chrX:2412999-2413034 5.6 
chrX:2413082-2413108 5.57692 
chrX:2413156-2413191 5.82857 
chrX:2413238-2413262 5.45833 
chrX:2413393-2413416 5.47826 
chrX:2413689-2413706 5.94118 
chrX:2414214-2414253 5.71795 
chrX:2414915-2414959 5.47727 
chrX:2416666-2416679 6 
chrX:2418069-2418081 6 
chrX:2418577-2418626 5.36735 
chrX:2418778-2418809 5.45161 
chrX:2418977-2419002 5.56 
chrX:2419045-2419084 5.30769 
chrX:2419255-2419303 5.25 
chrX:2419356-2419398 5.5 
chrX:2421242-2421280 6 
chrX:2423621-2423659 5.71053 
chrX:2425105-2425138 6 
chrX:2426738-2426764 5.65385 
chrX:2426782-2427034 5.68651 
chrX:2427472-2427489 6 
chrX:2428018-2428042 6 
chrX:2428337-2428362 5.8 
chrX:2428890-2428960 5.27143 
chrX:2428977-2429009 5.53125 
chrX:2429018-2429048 5.66667 
chrX:2429332-2429367 5.25714 
chrX:2429377-2429409 5.3125 
chrX:2430902-2430915 6 
chrX:2431565-2431582 6 
chrX:2432160-2432176 6 
chrX:2432302-2432328 5.46154 
chrX:2433002-2433021 5.94737 
chrX:2433558-2433595 5.83784 
chrX:2434521-2434561 5.8 
chrX:2434907-2434925 5.94444 
chrX:2435698-2435712 6 
chrX:2435792-2436038 5.72358 
chrX:2437738-2437996 5.75969 
chrX:2438008-2438614 5.88779 
chrX:2438627-2438720 5.75269 
chrX:2438744-2438787 5.88372 
chrX:2438802-2438830 5.64286 
chrX:2438839-2438876 5.78378 
chrX:2438884-2438966 5.62195 
chrX:2439272-2439297 5.4 
chrX:2440154-2440196 5.47619 
chrX:2440811-2440842 5.45161 
chrX:2441266-2441286 6 
chrX:2441638-2441659 5.95238 
chrX:2443016-2443049 5.9697 
chrX:2443784-2443898 5.44737 
chrX:2446016-2446047 5.67742 
chrX:2447432-2447459 6 
chrX:2448292-2448322 5.36667 
chrX:2448762-2448776 6 
chrX:2450399-2450419 5.7 
chrX:2450625-2450686 5.4918 
chrX:2450786-2450798 6 
chrX:2453214-2453238 5.5 
chrX:2453859-2453881 6 
chrX:2454942-2454975 5.78788 
chrX:2455395-2455408 6 
chrX:2456037-2456073 5.36111 
chrX:2456969-2456983 6 
chrX:2458886-2458904 5.83333 
chrX:2459060-2459093 6 
chrX:2459635-2459664 6 
chrX:2459843-2459895 5.55769 
chrX:2461043-2461084 6 
chrX:2461807-2461823 6 
chrX:2462238-2462265 5.55556 
chrX:2465769-2465819 5.88 
chrX:2466174-2466192 6 
chrX:2466259-2466282 5.86957 
chrX:2467450-2467475 5.52 
chrX:2467948-2467964 6 
chrX:2469347-2469361 6 
chrX:2469842-2469866 6 
chrX:2470565-2470582 5.82353 
chrX:2471348-2471365 5.94118 
chrX:2476444-2476594 5.78 
chrX:2478018-2478052 5.35294 
chrX:2478079-2478136 5.31579 
chrX:2478164-2478192 5.21429 
chrX:2478385-2478413 5.28571 
chrX:2479202-2479261 5.62712 
chrX:2480039-2480068 5.89655 
chrX:2480425-2480464 5.79487 
chrX:2481246-2481258 6 
chrX:2482163-2482187 5.79167 
chrX:2483139-2483157 6 
chrX:2483872-2483897 5.96 
chrX:2485673-2485692 5.73684 
chrX:2488312-2488337 5.56 
chrX:2488398-2488415 5.82353 
chrX:2488463-2488537 5.39189 
chrX:2488645-2488707 5.17742 
chrX:2489035-2489071 5.63889 
chrX:2489111-2489144 5.36364 
chrX:2489248-2489300 5.17308 
chrX:2489315-2489353 5.23684 
chrX:2489386-2489410 5.45833 
chrX:2489430-2489459 5.41379 
chrX:2489498-2489511 6 
chrX:2490903-2490925 5.59091 
chrX:2491901-2491915 6 
chrX:2492026-2492084 5.86207 
chrX:2493702-2493745 5.51163 
chrX:2494119-2494143 6 
chrX:2494317-2494338 5.61905 
chrX:2494733-2494747 6 
chrX:2498428-2498455 6 
chrX:2499234-2499286 5.80769 
chrX:2500807-2500826 5.89474 
chrX:2502202-2502244 5.7381 
chrX:2502346-2502369 5.56522 
chrX:2502471-2502485 6 
chrX:2502500-2502527 5.40741 
chrX:2502656-2502704 5.60417 
chrX:2502998-2503026 5.53571 
chrX:2504347-2504364 5.76471 
chrX:2504575-2504597 5.81818 
chrX:2506650-2506667 6 
chrX:2506978-2507013 5.71429 
chrX:2510080-2510110 5.7 
chrX:2510485-2510513 5.53571 
chrX:2511045-2511087 5.92857 
chrX:2511869-2511908 5.46154 
chrX:2512249-2512261 6 
chrX:2512428-2512493 5.24615 
chrX:2514046-2514084 5.86842 
chrX:2514947-2514970 5.69565 
chrX:2517530-2517542 6 
chrX:2519151-2519173 5.77273 
chrX:2519581-2519615 5.35294 
chrX:2520050-2520065 6 
chrX:2520869-2520890 5.90476 
chrX:2523351-2523374 5.91304 
chrX:2524090-2524114 5.875 
chrX:2524901-2524960 5.40678 
chrX:2524976-2525017 5.68293 
chrX:2525068-2525108 5.625 
chrX:2525159-2525204 5.44444 
chrX:2525234-2525397 5.26994 
chrX:2526141-2526162 5.71429 
chrX:2526274-2526302 5.92857 
chrX:2528101-2528132 5.51613 
chrX:2528288-2528734 5.52691 
chrX:2528738-2528837 5.47475 
chrX:2529269-2529298 6 
chrX:2531294-2531321 5.55556 
chrX:2532605-2532617 6 
chrX:2532723-2532743 5.7 
chrX:2533315-2533342 5.51852 
chrX:2535508-2535527 5.78947 
chrX:2536511-2536561 5.42 
chrX:2538119-2538151 5.8125 
chrX:2539361-2539388 6 
chrX:2541681-2541722 5.29268 
chrX:2542453-2542476 5.86957 
chrX:2542628-2542644 5.875 
chrX:2543415-2543434 5.68421 
chrX:2551757-2551927 5.38824 
chrX:2551955-2552008 5.67925 
chrX:2553098-2553117 5.84211 
chrX:2554738-2554755 5.94118 
chrX:2555095-2555129 5.35294 
chrX:2555177-2555238 5.42623 
chrX:2555275-2555368 5.39785 
chrX:2555402-2555447 5.33333 
chrX:2555535-2555573 5.13158 
chrX:2557710-2557738 5.35714 
chrX:2557761-2557985 5.3125 
chrX:2559280-2559295 6 
chrX:2559967-2559988 5.71429 
chrX:2561841-2561862 5.95238 
chrX:2563287-2563316 5.7931 
chrX:2567877-2567915 5.15789 
chrX:2567970-2568062 5.53261 
chrX:2568156-2568194 5.52632 
chrX:2568277-2568423 5.4726 
chrX:2568445-2568514 5.30435 
chrX:2569682-2569732 5.78 
chrX:2570815-2570851 5.58333 
chrX:2572428-2572449 5.80952 
chrX:2576928-2576947 5.94737 
chrX:2577167-2577218 5.84314 
chrX:2577238-2577879 5.84399 
chrX:2577893-2577924 5.6129 
chrX:2578533-2578563 5.73333 
chrX:2580073-2580090 6 
chrX:2581389-2581405 6 
chrX:2583201-2583253 6 
chrX:2583283-2583387 5.81731 
chrX:2584555-2584569 6 
chrX:2585308-2585324 6 
chrX:2587464-2587569 5.44762 
chrX:2587585-2587721 5.35294 
chrX:2587738-2587786 5.5 
chrX:2587964-2588004 5.5 
chrX:2588567-2588629 5.43548 
chrX:2590266-2590286 5.75 
chrX:2590922-2590950 5.17857 
chrX:2592323-2592343 5.95 
chrX:2593098-2593118 6 
chrX:2593619-2593647 6 
chrX:2594529-2594548 5.84211 
chrX:2594980-2595018 5.28947 
chrX:2597158-2597177 5.78947 
chrX:2597586-2597622 5.44444 
chrX:2598690-2598753 5.50794 
chrX:2598928-2599037 5.56881 
chrX:2599213-2599255 5.66667 
chrX:2599269-2599307 5.52632 
chrX:2599350-2599380 5.46667 
chrX:2601940-2601968 6 
chrX:2602357-2602385 5.39286 
chrX:2602396-2602428 5.75 
chrX:2602459-2602507 5.60417 
chrX:2602522-2602580 5.7069 
chrX:2602831-2602855 6 
chrX:2603183-2603209 5.92308 
chrX:2603511-2603546 5.97143 
chrX:2604081-2604168 5.67816 
chrX:2604549-2604569 5.7 
chrX:2604945-2604971 5.38462 
chrX:2605692-2605716 5.75 
chrX:2605843-2605872 5.24138 
chrX:2606422-2606434 6 
chrX:2607126-2607148 5.68182 
chrX:2607732-2607757 5.96 
chrX:2610264-2610300 5.83333 
chrX:2611163-2611198 5.74286 
chrX:2614388-2614401 5.92308 
chrX:2614431-2614447 5.875 
chrX:2615641-2615666 5.68 
chrX:2616206-2616243 5.78378 
chrX:2617134-2617224 5.61111 
chrX:2617508-2617523 6 
chrX:2618388-2618438 5.76 
chrX:2618486-2618621 5.47407 
chrX:2618663-2618719 5.55357 
chrX:2618770-2618984 5.41589 
chrX:2619003-2619083 5.35 
chrX:2619107-2619146 5.38462 
chrX:2619202-2619222 5.6 
chrX:2619233-2619322 5.46067 
chrX:2620354-2620373 5.63158 
chrX:2621646-2621692 6 
chrX:2622459-2622487 5.89286 
chrX:2624399-2624425 5.61538 
chrX:2624849-2624869 5.85 
chrX:2625370-2625392 5.95455 
chrX:2627224-2627249 5.44 
chrX:2627309-2627351 5.16667 
chrX:2627621-2627654 5.27273 
chrX:2627744-2627790 5.67391 
chrX:2628908-2628924 6 
chrX:2629246-2629490 5.52869 
chrX:2630935-2630974 5.35897 
chrX:2630985-2631101 5.32759 
chrX:2631116-2631132 5.875 
chrX:2631165-2631238 5.27397 
chrX:2631276-2631311 5.37143 
chrX:2633517-2633536 5.63158 
chrX:2634057-2634070 6 
chrX:2635978-2635994 6 
chrX:2636397-2636422 5.88 
chrX:2638661-2638678 6 
chrX:2640356-2640374 5.88889 
chrX:2641999-2642072 5.73973 
chrX:2643640-2643668 5.60714 
chrX:2645176-2645195 5.94737 
chrX:2646238-2646258 5.85 
chrX:2646875-2646890 6 
chrX:2648199-2648226 5.44444 
chrX:2648970-2649004 5.52941 
chrX:2649629-2649648 5.94737 
chrX:2650483-2650583 5.41 
chrX:2650634-2650729 5.64211 
chrX:2650742-2650871 5.34884 
chrX:2650907-2651016 5.59633 
chrX:2651075-2651207 5.35606 
chrX:2652219-2652360 5.38298 
chrX:2652647-2652761 5.54386 
chrX:2652772-2652882 5.36364 
chrX:2654242-2654270 5.96429 
chrX:2654901-2654936 6 
chrX:2655206-2655233 5.77778 
chrX:2655520-2655550 6 
chrX:2657339-2657377 5.39474 
chrX:2657960-2657981 6 
chrX:2658136-2658151 6 
chrX:2658581-2658607 5.34615 
chrX:2659659-2659687 5.57143 
chrX:2660060-2660073 6 
chrX:2660681-2660738 5.63158 
chrX:2663029-2663041 6 
chrX:2663476-2663496 6 
chrX:2665122-2665150 5.39286 
chrX:2667140-2667402 5.70229 
chrX:2668717-2668807 5.76667 
chrX:2674625-2674651 5.30769 
chrX:2675289-2675321 5.21875 
chrX:2676012-2676043 5.70968 
chrX:2676162-2676190 5.39286 
chrX:2676973-2677001 5.53571 
chrX:2677044-2677110 5.60606 
chrX:2677416-2677458 6 
chrX:2678620-2678632 6 
chrX:2678775-2678792 6 
chrX:2683082-2683101 6 
chrX:2683390-2683452 5.90323 
chrX:2683773-2683801 5.28571 
chrX:2684178-2684195 5.76471 
chrX:2684598-2684617 6 
chrX:2686808-2686842 5.52941 
chrX:2688871-2688895 5.625 
chrX:2689054-2689070 6 
chrX:2691097-2691171 5.39189 
chrX:2691189-2691238 5.34694 
chrX:2691264-2691291 5.55556 
chrX:2691313-2691374 5.44262 
chrX:2691386-2691447 5.39344 
chrX:2691458-2691933 5.82316 
chrX:2692349-2692368 5.68421 
chrX:2693673-2693694 5.61905 
chrX:2693996-2694033 5.94595 
chrX:2694886-2694899 6 
chrX:2695633-2695657 5.58333 
chrX:2695683-2695722 5.25641 
chrX:2696582-2696607 5.68 
chrX:2697371-2697384 6 
chrX:2697429-2697445 6 
chrX:2698223-2698251 5.96429 
chrX:2698450-2698475 5.52 
chrX:2701409-2701453 5.59091 
chrX:2702017-2702060 5.81395 
chrX:2702610-2702639 5.58621 
chrX:2704301-2704313 6 
chrX:2705948-2705962 6 
chrX:2706124-2706149 5.56 
chrX:2707755-2707915 5.39375 
chrX:2708042-2708089 5.31915 
chrX:2708546-2708558 6 
chrX:2710542-2710618 5.84211 
chrX:2713177-2713196 5.78947 
chrX:2713218-2713369 5.29139 
chrX:2713423-2713547 5.32258 
chrX:2713573-2713612 5.20513 
chrX:2713640-2713712 5.22222 
chrX:2714013-2714226 5.38498 
chrX:2714238-2714268 5.26667 
chrX:2714283-2714329 5.43478 
chrX:2714504-2714549 5.62222 
chrX:2715599-2715645 5.69565 
chrX:2716089-2716117 5.92857 
chrX:2716403-2716425 5.77273 
chrX:2716909-2716937 5.92857 
chrX:2718032-2718060 5.78571 
chrX:2719016-2719035 6 
chrX:2719366-2719403 5.83784 
chrX:2719738-2719762 5.875 
chrX:2721182-2721205 5.6087 
chrX:2721867-2721895 5.64286 
chrX:2725074-2725111 5.43243 
chrX:2725563-2725588 5.68 
chrX:2725632-2725695 5.50794 
chrX:2725797-2725855 5.17241 
chrX:2728959-2729000 5.58537 
chrX:2730026-2730064 5.60526 
chrX:2733841-2733858 6 
chrX:2735107-2735238 5.68702 
chrX:2736819-2736838 5.68421 
chrX:2738517-2738555 5.52632 
chrX:2738792-2738804 6 
chrX:2739793-2739829 5.30556 
chrX:2740230-2740243 5.92308 
chrX:2741018-2741036 6 
chrX:2741184-2741200 5.8125 
chrX:2741559-2741575 6 
chrX:2742891-2742921 5.26667 
chrX:2742993-2743081 5.45455 
chrX:2743117-2743195 5.46154 
chrX:2743211-2743301 5.28889 
chrX:2744605-2744618 6 
chrX:2745086-2745110 5.54167 
chrX:2745355-2745434 5.31646 
chrX:2745699-2745738 5.23077 
chrX:2745744-2745769 5.56 
chrX:2745956-2745978 5.5 
chrX:2746004-2746027 5.56522 
chrX:2746034-2746062 5.28571 
chrX:2746134-2746198 5.3125 
chrX:2746395-2746447 5.65385 
chrX:2749251-2749279 5.5 
chrX:2751269-2751288 5.84211 
chrX:2754714-2754729 6 
chrX:2755879-2755920 5.85366 
chrX:2756070-2756089 5.84211 
chrX:2756439-2756538 5.79798 
chrX:2756625-2756653 5.42857 
chrX:2758642-2758674 5.25 
chrX:2758703-2758738 5.2 
chrX:2758769-2758850 5.64198 
chrX:2758952-2759087 5.51852 
chrX:2759132-2759227 5.48421 
chrX:2759238-2759304 5.51515 
chrX:2759332-2759378 5.56522 
chrX:2759405-2759486 5.65432 
chrX:2760209-2760247 5.84211 
chrX:2761667-2761684 5.82353 
chrX:2761834-2761857 5.43478 
chrX:2761995-2762055 5.16667 
chrX:2762486-2762528 5.2619 
chrX:2762783-2762887 5.39423 
chrX:2762931-2762967 5.5 
chrX:2762979-2763028 5.40816 
chrX:2763064-2763647 5.95197 
chrX:2763756-2763848 5.81522 
chrX:2763857-2763885 5.5 
chrX:2763951-2763978 5.59259 
chrX:2764005-2764120 5.82609 
chrX:2764352-2764377 5.44 
chrX:2764778-2764806 5.53571 
chrX:2765574-2765590 6 
chrX:2765744-2765786 6 
chrX:2767478-2767499 5.80952 
chrX:2768159-2768192 6 
chrX:2769277-2769298 5.85714 
chrX:2771229-2771264 5.82857 
chrX:2774760-2774861 5.76238 
chrX:2774893-2774968 5.25333 
chrX:2775004-2775060 5.82143 
chrX:2775075-2775144 5.56522 
chrX:2775211-2775282 5.78873 
chrX:2775331-2775344 6 
chrX:2775372-2775421 5.46939 
chrX:2775436-2775623 5.41176 
chrX:2775691-2775744 5.22642 
chrX:2777289-2777312 5.6087 
chrX:2777588-2777618 5.3 
chrX:2778684-2778699 6 
chrX:2778757-2778780 5.73913 
chrX:2779315-2779368 5.88679 
chrX:2779814-2779855 5.21951 
chrX:2781100-2781128 5.39286 
chrX:2782792-2782813 5.80952 
chrX:2784864-2784881 6 
chrX:2786136-2786156 5.7 
chrX:2786497-2786513 6 
chrX:2787675-2787698 5.65217 
chrX:2788238-2788255 5.88235 
chrX:2789046-2789077 5.3871 
chrX:2789730-2789772 6 
chrX:2791553-2791602 5.69388 
chrX:2792127-2792154 6 
chrX:2793557-2793589 5.71875 
chrX:2794074-2794097 6 
chrX:2796323-2796342 6 
chrX:2796471-2796486 6 
chrX:2797281-2797323 5.40476 
chrX:2797603-2797633 5.4 
chrX:2797703-2797761 5.53448 
chrX:2797807-2797896 5.37079 
chrX:2797939-2797983 5.40909 
chrX:2797995-2798086 5.46154 
chrX:2798205-2798227 6 
chrX:2798456-2798503 5.70213 
chrX:2801284-2801319 5.8 
chrX:2802960-2802976 5.8125 
chrX:2803615-2803648 5.63636 
chrX:2803660-2803694 5.82353 
chrX:2804424-2804436 6 
chrX:2805524-2805536 6 
chrX:2805799-2805818 5.68421 
chrX:2806432-2806457 5.76 
chrX:2806938-2806975 5.37838 
chrX:2810114-2810138 5.5 
chrX:2810551-2810589 5.63158 
chrX:2810965-2810993 5.89286 
chrX:2811836-2811947 5.51351 
chrX:2811988-2812069 5.80247 
chrX:2812427-2812452 5.32 
chrX:2813675-2813714 6 
chrX:2814009-2814021 6 
chrX:2814654-2814699 5.71111 
chrX:2815000-2815022 5.90909 
chrX:2815233-2815261 5.96429 
chrX:2817450-2817476 5.73077 
chrX:2817810-2817826 6 
chrX:2817948-2817979 5.80645 
chrX:2818293-2818317 6 
chrX:2819218-2819241 5.65217 
chrX:2820827-2820841 6 
chrX:2821119-2821202 5.50602 
chrX:2822944-2822956 6 
chrX:2824177-2824191 6 
chrX:2825160-2825184 6 
chrX:2825713-2825738 5.48 
chrX:2825843-2825870 5.33333 
chrX:2826071-2826121 5.38 
chrX:2826152-2826195 5.55814 
chrX:2826216-2826238 5.54545 
chrX:2826272-2826403 5.49618 
chrX:2826421-2826579 5.68354 
chrX:2826641-2826702 5.70492 
chrX:2827121-2827139 6 
chrX:2827724-2827744 6 
chrX:2827793-2827821 5.46429 
chrX:2829710-2829758 5.77083 
chrX:2834172-2834188 6 
chrX:2835107-2835123 6 
chrX:2835514-2835527 5.92308 
chrX:2836779-2836833 5.33333 
chrX:2837157-2837219 5.43548 
chrX:2838938-2838969 5.67742 
chrX:2839283-2839460 5.38983 
chrX:2839483-2839573 5.42222 
chrX:2839586-2839618 6 
chrX:2840254-2840292 5.89474 
chrX:2840883-2840945 5.98387 
chrX:2841505-2841531 5.5 
chrX:2842069-2842082 6 
chrX:2845281-2845311 5.83333 
chrX:2846959-2846983 5.58333 
chrX:2847837-2847862 6 
chrX:2848041-2848072 5.3871 
chrX:2848412-2848431 5.73684 
chrX:2848557-2848574 5.82353 
chrX:2848767-2848792 5.48 
chrX:2850391-2850459 5.36765 
chrX:2851399-2851421 6 
chrX:2852070-2852090 5.9 
chrX:2852242-2852273 5.80645 
chrX:2852502-2852530 5.39286 
chrX:2853708-2853743 5.97143 
chrX:2855434-2855455 5.61905 
chrX:2856419-2856435 6 
chrX:2857221-2857254 5.51515 
chrX:2857899-2857924 5.8 
chrX:2858974-2859001 5.62963 
chrX:2859288-2859308 6 
chrX:2860306-2860346 5.575 
chrX:2861782-2861807 6 
chrX:2862493-2862533 5.975 
chrX:2862943-2863115 5.62209 
chrX:2864363-2864382 6 
chrX:2864546-2864568 6 
chrX:2865226-2865244 6 
chrX:2866594-2866620 5.26923 
chrX:2869655-2869687 6 
chrX:2870363-2870383 6 
chrX:2870841-2870873 5.59375 
chrX:2872330-2872348 5.88889 
chrX:2872766-2872782 6 
chrX:2875749-2875770 5.85714 
chrX:2876066-2876107 5.82927 
chrX:2877943-2878024 5.67901 
chrX:2878309-2878378 5.76812 
chrX:2879899-2879934 5.42857 
chrX:2881557-2881594 5.83784 
chrX:2883163-2883205 5.40476 
chrX:2883552-2883610 5.34483 
chrX:2884435-2884467 5.28125 
chrX:2884653-2884701 5.72917 
chrX:2884738-2884786 5.33333 
chrX:2884856-2884881 5.68 
chrX:2884923-2885029 5.29245 
chrX:2885107-2885131 5.54167 
chrX:2885625-2885669 5.36364 
chrX:2887778-2887799 6 
chrX:2888256-2888294 5.57895 
chrX:2888499-2888528 5.55172 
chrX:2889853-2889882 5.31034 
chrX:2891396-2891412 6 
chrX:2893046-2893090 6 
chrX:2893326-2893346 5.7 
chrX:2893378-2893470 5.31522 
chrX:2893495-2893552 5.50877 
chrX:2893567-2893590 5.43478 
chrX:2893630-2893668 5.18421 
chrX:2893721-2893755 5.55882 
chrX:2893771-2893840 5.30435 
chrX:2893851-2893941 5.34444 
chrX:2894244-2894263 5.73684 
chrX:2894271-2894346 5.28 
chrX:2894431-2894495 5.28125 
chrX:2894506-2894550 5.43182 
chrX:2894560-2894593 5.30303 
chrX:2894618-2894761 5.36364 
chrX:2895331-2895412 5.65432 
chrX:2896259-2896279 6 
chrX:2896856-2896893 6 
chrX:2897473-2897498 5.52 
chrX:2901186-2901199 6 
chrX:2902837-2902857 5.65 
chrX:2902896-2903008 5.46429 
chrX:2903865-2903923 5.81034 
chrX:2903941-2903979 5.63158 
chrX:2904694-2904738 5.43182 
chrX:2905115-2905135 5.7 
chrX:2905148-2905164 6 
chrX:2906176-2906200 5.58333 
chrX:2906854-2906869 6 
chrX:2907390-2907411 6 
chrX:2908142-2908160 6 
chrX:2908743-2908764 5.57143 
chrX:2908845-2908886 5.29268 
chrX:2909115-2909142 5.37037 
chrX:2909477-2909498 5.57143 
chrX:2911293-2911333 5.675 
chrX:2913496-2913508 6 
chrX:2913779-2913793 6 
chrX:2914316-2914432 5.46552 
chrX:2914546-2914676 5.84615 
chrX:2914824-2914838 6 
chrX:2915219-2915251 5.5625 
chrX:2916509-2916527 5.77778 
chrX:2917009-2917045 6 
chrX:2918075-2918091 6 
chrX:2919617-2919631 6 
chrX:2920007-2920026 5.94737 
chrX:2921771-2921791 6 
chrX:2922247-2922273 5.69231 
chrX:2922623-2922640 6 
chrX:2922895-2922921 5.76923 
chrX:2925288-2925300 6 
chrX:2926475-2926594 5.63025 
chrX:2926765-2926807 5.83333 
chrX:2927513-2927545 5.4375 
chrX:2929253-2929303 5.94 
chrX:2930581-2930670 5.68539 
chrX:2933969-2934007 5.76316 
chrX:2934028-2934057 5.65517 
chrX:2937305-2937320 6 
chrX:2938315-2938341 6 
chrX:2938629-2938647 6 
chrX:2938845-2938865 5.75 
chrX:2938985-2939005 5.65 
chrX:2939748-2939760 6 
chrX:2939922-2939962 5.725 
chrX:2941200-2941238 5.39474 
chrX:2941286-2941329 5.23256 
chrX:2941813-2941835 5.54545 
chrX:2943323-2943379 5.33929 
chrX:2943396-2943448 5.42308 
chrX:2943542-2943571 5.34483 
chrX:2943586-2943618 5.46875 
chrX:2943853-2943877 5.5 
chrX:2944345-2944363 6 
chrX:2944873-2944904 5.77419 
chrX:2946143-2946166 5.69565 
chrX:2946238-2946264 5.65385 
chrX:2947118-2947139 5.90476 
chrX:2947173-2947208 5.65714 
chrX:2947564-2947584 6 
chrX:2949274-2949297 5.43478 
chrX:2949655-2949687 5.21875 
chrX:2950325-2950361 5.55556 
chrX:2950404-2950659 5.51373 
chrX:2952796-2952813 5.88235 
chrX:2953308-2953324 6 
chrX:2953383-2953405 5.59091 
chrX:2953523-2953544 5.52381 
chrX:2954664-2955238 5.8101 
chrX:2955244-2955301 5.4386 
chrX:2955314-2955326 6 
chrX:2956603-2956631 5.89286 
chrX:2957302-2957314 6 
chrX:2959316-2959350 5.97059 
chrX:2962791-2962815 5.70833 
chrX:2963595-2963608 6 
chrX:2963904-2963933 5.86207 
chrX:2967646-2967679 5.93939 
chrX:2967788-2967819 5.45161 
chrX:2967883-2967913 5.33333 
chrX:2968587-2968599 6 
chrX:2970035-2970074 5.79487 
chrX:2970731-2970743 6 
chrX:2971369-2971384 6 
chrX:2971631-2971652 5.90476 
chrX:2971799-2971814 6 
chrX:2972484-2972509 5.64 
chrX:2973383-2973401 6 
chrX:2974316-2974329 6 
chrX:2975247-2975276 5.44828 
chrX:2976238-2976255 5.88235 
chrX:2976902-2976917 6 
chrX:2978145-2978177 5.9375 
chrX:2983471-2983509 5.86842 
chrX:2984132-2984145 6 
chrX:2985116-2985157 5.5122 
chrX:2985172-2985230 5.41379 
chrX:2986061-2986073 6 
chrX:2986256-2986280 5.95833 
chrX:2986626-2986641 6 
chrX:2987299-2987326 5.81481 
chrX:2987710-2987738 5.71429 
chrX:2987749-2987792 5.51163 
chrX:2988979-2989042 5.55556 
chrX:2989332-2989356 6 
chrX:2990773-2990919 5.15753 
chrX:2990937-2990986 5.55102 
chrX:2991003-2991036 5.42424 
chrX:2991079-2991130 5.60784 
chrX:2991172-2991193 5.66667 
chrX:2991247-2991294 5.53191 
chrX:2991558-2991738 5.64444 
chrX:2991746-2991824 5.41026 
chrX:2993431-2993472 5.7561 
chrX:2993539-2993738 5.31658 
chrX:2993762-2993815 5.58491 
chrX:2993888-2993966 5.52564 
chrX:2993974-2994103 5.16279 
chrX:2994118-2994229 5.54955 
chrX:2994320-2994417 5.31959 
chrX:2994437-2994468 5.51613 
chrX:2995085-2995114 5.34483 
chrX:2995680-2995699 5.63158 
chrX:2995805-2995854 5.73469 
chrX:2997383-2997398 6 
chrX:2997998-2998061 5.8254 
chrX:3000363-3000386 5.56522 
chrX:3000409-3000443 5.76471 
chrX:3000466-3000680 5.19626 
chrX:3000993-3001031 5.57895 
chrX:3001044-3001145 5.41584 
chrX:3001298-3001328 5.4 
chrX:3001421-3001455 5.38235 
chrX:3001500-3001605 5.75238 
chrX:3001641-3001685 5.47727 
chrX:3001710-3001738 5.32143 
chrX:3001745-3001798 5.37736 
chrX:3003302-3003367 5.64615 
chrX:3008319-3008349 5.73333 
chrX:3009738-3009754 5.8125 
chrX:3009799-3010086 5.36237 
chrX:3010096-3010268 5.63953 
chrX:3013010-3013022 6 
chrX:3013238-3013265 5.59259 
chrX:3013377-3013428 5.21569 
chrX:3013915-3013940 5.4 
chrX:3014108-3014131 5.43478 
chrX:3014160-3014218 5.48276 
chrX:3016053-3016129 5.72368 
chrX:3016864-3016882 5.72222 
chrX:3017078-3017108 5.7 
chrX:3018627-3018653 6 
chrX:3019876-3019893 6 
chrX:3021277-3021297 6 
chrX:3023489-3023518 5.65517 
chrX:3025418-3025489 5.40845 
chrX:3025749-3025782 5.66667 
chrX:3028938-3028963 5.48 
chrX:3029166-3029188 5.90909 
chrX:3037102-3037126 5.75 
chrX:3038179-3038192 6 
chrX:3038755-3038779 5.58333 
chrX:3042117-3042136 6 
chrX:3043905-3043922 5.82353 
chrX:3044571-3044604 5.39394 
chrX:3044899-3044952 5.67925 
chrX:3045084-3045103 5.63158 
chrX:3045568-3045598 5.6 
chrX:3045606-3045631 5.64 
chrX:3046304-3046344 5.875 
chrX:3046738-3046759 5.90476 
chrX:3047567-3047588 5.52381 
chrX:3049138-3049161 5.73913 
chrX:3050675-3050689 6 
chrX:3053111-3053146 5.77143 
chrX:3053163-3053187 5.625 
chrX:3053213-3053238 5.36 
chrX:3053276-3053390 5.5 
chrX:3053410-3053513 5.64078 
chrX:3053604-3053665 5.45902 
chrX:3054102-3054169 5.56716 
chrX:3055174-3055186 6 
chrX:3055524-3055560 5.52778 
chrX:3055808-3055823 6 
chrX:3057223-3057264 5.7561 
chrX:3058316-3058336 6 
chrX:3058705-3058728 5.69565 
chrX:3060287-3060343 5.67857 
chrX:3060378-3060588 5.61429 
chrX:3062681-3062711 5.46667 
chrX:3062723-3062751 5.64286 
chrX:3062797-3062821 5.5 
chrX:3062837-3062890 5.60377 
chrX:3062994-3063123 5.51938 
chrX:3063139-3063167 5.60714 
chrX:3064223-3064250 5.88889 
chrX:3064301-3064497 5.67347 
chrX:3065548-3065592 5.5 
chrX:3065641-3065678 5.21622 
chrX:3065882-3065899 5.82353 
chrX:3066813-3066827 6 
chrX:3067629-3067675 5.52174 
chrX:3068768-3068804 5.38889 
chrX:3073731-3073885 5.94805 
chrX:3076679-3076726 5.87234 
chrX:3077196-3077221 5.96 
chrX:3078729-3078766 5.56757 
chrX:3080230-3080246 6 
chrX:3081322-3081353 5.67742 
chrX:3083596-3083665 5.36232 
chrX:3088299-3088375 5.46053 
chrX:3091509-3091554 5.91111 
chrX:3092398-3092432 5.58824 
chrX:3093038-3093053 6 
chrX:3093414-3093447 5.72727 
chrX:3093559-3093588 5.96552 
chrX:3094486-3094504 5.77778 
chrX:3097084-3097106 5.86364 
chrX:3097581-3097597 6 
chrX:3097800-3097813 6 
chrX:3099307-3099322 5.86667 
chrX:3101167-3101301 5.39552 
chrX:3103642-3103680 5.68421 
chrX:3103815-3103839 5.875 
chrX:3104386-3104405 6 
chrX:3105479-3105504 5.36 
chrX:3106058-3106143 5.62353 
chrX:3106151-3106196 5.62222 
chrX:3107746-3107782 5.83333 
chrX:3107894-3107929 5.97143 
chrX:3108100-3108141 5.4878 
chrX:3109189-3109255 5.90909 
chrX:3112558-3112581 6 
chrX:3113927-3114220 5.54608 
chrX:3116220-3116238 5.94444 
chrX:3116697-3116718 5.66667 
chrX:3117773-3117799 5.76923 
chrX:3118074-3118110 5.25 
chrX:3118145-3118181 5.27778 
chrX:3118238-3118287 5.46939 
chrX:3118371-3118412 5.2439 
chrX:3119777-3119791 5.92857 
chrX:3126424-3126436 6 
chrX:3127489-3127505 5.8125 
chrX:3127813-3127898 5.29412 
chrX:3127944-3127984 6 
chrX:3128007-3128100 5.32258 
chrX:3128749-3128782 5.24242 
chrX:3131732-3131754 5.59091 
chrX:3131895-3131925 6 
chrX:3134238-3134268 5.63333 
chrX:3136474-3137133 5.51138 
chrX:3138204-3138232 5.35714 
chrX:3139273-3139286 5.92308 
chrX:3139973-3140004 5.70968 
chrX:3141084-3141106 5.68182 
chrX:3141972-3141988 6 
chrX:3143876-3143898 6 
chrX:3145449-3145482 5.54545 
chrX:3145571-3145596 5.56 
chrX:3146192-3146222 5.96667 
chrX:3150124-3150207 5.6988 
chrX:3151960-3151977 5.82353 
chrX:3153145-3153238 5.44086 
chrX:3157472-3157492 5.65 
chrX:3158502-3158893 5.76471 
chrX:3159053-3159067 6 
chrX:3161558-3161809 5.60159 
chrX:3161838-3161881 5.48837 
chrX:3161922-3161985 5.55556 
chrX:3162006-3162055 5.40816 
chrX:3162073-3162161 5.26136 
chrX:3162184-3162287 5.57282 
chrX:3162323-3162377 5.46296 
chrX:3163510-3163529 5.84211 
chrX:3165534-3165568 5.67647 
chrX:3166373-3166398 6 
chrX:3166562-3166588 5.46154 
chrX:3167325-3167369 5.15909 
chrX:3167378-3167437 5.30508 
chrX:3167820-3167873 5.60377 
chrX:3169545-3169583 5.78947 
chrX:3169656-3169678 5.63636 
chrX:3169692-3169717 5.92 
chrX:3169748-3169824 5.40789 
chrX:3169882-3169934 5.57692 
chrX:3169944-3169987 5.46512 
chrX:3169997-3170024 5.33333 
chrX:3170034-3170078 5.34091 
chrX:3170101-3170130 5.51724 
chrX:3170154-3170238 5.14286 
chrX:3170311-3170454 5.25175 
chrX:3170468-3170490 6 
chrX:3170501-3170524 5.43478 
chrX:3170537-3170566 5.41379 
chrX:3171778-3171912 5.73881 
chrX:3171923-3171980 5.5614 
chrX:3172064-3172123 5.52542 
chrX:3172155-3172185 6 
chrX:3172238-3172266 5.21429 
chrX:3174403-3174422 6 
chrX:3174544-3174561 5.82353 
chrX:3180271-3180304 6 
chrX:3184123-3184142 6 
chrX:3185205-3185238 5.48485 
chrX:3185305-3185327 5.5 
chrX:3185665-3185677 6 
chrX:3187858-3187890 5.1875 
chrX:3188073-3188135 5.79032 
chrX:3190121-3190175 5.85185 
chrX:3190424-3190444 5.7 
chrX:3196147-3196174 5.44444 
chrX:3197548-3197590 6 
chrX:3200658-3200688 5.36667 
chrX:3200711-3200785 5.33784 
chrX:3200793-3200931 5.44203 
chrX:3202745-3202763 5.77778 
chrX:3203601-3203634 6 
chrX:3206275-3206305 5.43333 
chrX:3207243-3207276 5.9697 
chrX:3209734-3209913 5.73743 
chrX:3210874-3210963 5.59551 
chrX:3211333-3211402 5.4058 
chrX:3211937-3211951 6 
chrX:3212263-3212413 5.57333 
chrX:3214727-3214809 5.5 
chrX:3216976-3217037 5.65574 
chrX:3217952-3217970 6 
chrX:3220481-3220525 5.47727 
chrX:3221435-3221482 5.74468 
chrX:3224853-3225175 5.7795 
chrX:3225405-3225477 5.36111 
chrX:3225565-3225655 5.2 
chrX:3230601-3230614 6 
chrX:3230771-3230786 5.93333 
chrX:3231296-3231314 5.94444 
chrX:3232515-3232581 5.62121 
chrX:3232910-3232962 5.80769 
chrX:3233032-3233066 5.47059 
chrX:3233328-3233462 5.58955 
chrX:3233989-3234006 5.76471 
chrX:3234028-3234059 5.45161 
chrX:3234356-3234399 6 
chrX:3234538-3234554 6 
chrX:3234717-3234729 6 
chrX:3236182-3236211 5.34483 
chrX:3236891-3236924 5.57576 
chrX:3237875-3237887 6 
chrX:3243540-3243647 5.42991 
chrX:3243694-3243738 5.15909 
chrX:3243846-3244288 5.53394 
chrX:3244301-3244359 5.43103 
chrX:3244388-3244436 5.5 
chrX:3244480-3244591 5.41441 
chrX:3244618-3244645 5.40741 
chrX:3245340-3245376 5.55556 
chrX:3245959-3245987 5.39286 
chrX:3246795-3247152 5.46499 
chrX:3247179-3247238 5.62712 
chrX:3247245-3247521 5.58696 
chrX:3247933-3247958 5.44 
chrX:3248463-3248483 6 
chrX:3248825-3248848 5.73913 
chrX:3250282-3250299 5.82353 
chrX:3251343-3251392 5.81633 
chrX:3252022-3252035 6 
chrX:3253206-3253238 5.875 
chrX:3255508-3255613 5.4 
chrX:3256371-3256393 5.72727 
chrX:3256413-3256452 5.84615 
chrX:3256467-3256490 5.47826 
chrX:3256540-3256738 5.31313 
chrX:3256761-3256801 5.425 
chrX:3256814-3256841 5.51852 
chrX:3256858-3256956 5.34694 
chrX:3256979-3257040 5.83607 
chrX:3257281-3257319 5.68421 
chrX:3258947-3258967 5.8 
chrX:3258994-3259748 5.67109 
chrX:3262188-3262221 5.63636 
chrX:3262997-3263019 5.90909 
chrX:3264057-3264087 5.43333 
chrX:3265858-3265892 5.47059 
chrX:3266583-3266601 5.83333 
chrX:3267233-3267250 6 
chrX:3267418-3267431 6 
chrX:3268710-3268738 6 
chrX:3273543-3273592 5.7551 
chrX:3273602-3273664 5.41935 
chrX:3275498-3275514 5.875 
chrX:3275553-3275570 5.76471 
chrX:3276815-3276845 5.53333 
chrX:3277890-3277916 5.38462 
chrX:3279097-3279123 5.34615 
chrX:3281985-3282006 6 
chrX:3282584-3282604 5.8 
chrX:3282975-3283078 5.3301 
chrX:3283476-3283509 5.27273 
chrX:3286743-3286778 6 
chrX:3288607-3288638 5.80645 
chrX:3290617-3290630 5.92308 
chrX:3291165-3291182 6 
chrX:3293288-3293340 5.69231 
chrX:3295626-3295995 5.55827 
chrX:3299608-3299622 6 
chrX:3299988-3300002 6 
chrX:3300563-3300602 5.33333 
chrX:3300627-3300675 5.41667 
chrX:3300711-3300817 5.48113 
chrX:3300844-3300879 5.37143 
chrX:3300890-3300902 6 
chrX:3302767-3302801 5.52941 
chrX:3302813-3302845 5.8125 
chrX:3303059-3303094 5.57143 
chrX:3303130-3303171 5.2439 
chrX:3303252-3303371 5.2437 
chrX:3303489-3303523 5.35294 
chrX:3303567-3303594 5.40741 
chrX:3303680-3303738 5.67241 
chrX:3303901-3303987 5.26744 
chrX:3305453-3305934 5.77547 
chrX:3306030-3306049 5.68421 
chrX:3306083-3306118 5.37143 
chrX:3306146-3306199 5.5283 
chrX:3306238-3306275 5.2973 
chrX:3306288-3306325 5.24324 
chrX:3306374-3306403 5.75862 
chrX:3309173-3309200 5.55556 
chrX:3310044-3310068 6 
chrX:3311173-3311211 5.23684 
chrX:3312272-3312304 5.65625 
chrX:3312896-3312927 5.6129 
chrX:3314741-3314771 5.6 
chrX:3315943-3315966 5.65217 
chrX:3319447-3319473 5.34615 
chrX:3321107-3321132 6 
chrX:3324286-3324316 5.4 
chrX:3324361-3324382 5.52381 
chrX:3326351-3326380 5.41379 
chrX:3326926-3326984 5.81034 
chrX:3327193-3327232 5.53846 
chrX:3329212-3329238 5.38462 
chrX:3329895-3329926 5.51613 
chrX:3333764-3333784 5.9 
chrX:3334503-3334519 6 
chrX:3335047-3335243 5.58163 
chrX:3335254-3335297 6 
chrX:3336183-3336220 5.2973 
chrX:3337013-3337048 5.48571 
chrX:3337387-3337410 5.91304 
chrX:3337967-3337979 6 
chrX:3340761-3340787 5.92308 
chrX:3342087-3342110 5.47826 
chrX:3343806-3343829 5.47826 
chrX:3344462-3344524 5.66129 
chrX:3344534-3344824 5.51379 
chrX:3344834-3345130 5.72297 
chrX:3348908-3348935 6 
chrX:3349647-3349680 5.81818 
chrX:3349830-3349857 5.40741 
chrX:3349966-3350028 5.41935 
chrX:3350911-3350943 5.90625 
chrX:3351979-3352012 6 
chrX:3354537-3354618 5.2963 
chrX:3354654-3354728 5.28378 
chrX:3354886-3354905 5.68421 
chrX:3354971-3355027 5.30357 
chrX:3355035-3355064 5.44828 
chrX:3355201-3355253 5.55769 
chrX:3355283-3355384 5.37624 
chrX:3355438-3355464 5.65385 
chrX:3355535-3355575 5.45 
chrX:3355644-3355672 5.5 
chrX:3355756-3355769 6 
chrX:3355900-3355922 5.5 
chrX:3356089-3356113 5.54167 
chrX:3357545-3357570 5.8 
chrX:3358441-3358467 5.53846 
chrX:3359238-3359264 5.76923 
chrX:3360424-3360445 6 
chrX:3362781-3362838 5.2807 
chrX:3363051-3363084 5.18182 
chrX:3363842-3363875 5.66667 
chrX:3364140-3364162 5.95455 
chrX:3364210-3364226 5.9375 
chrX:3365258-3365326 5.45588 
chrX:3366076-3366216 5.67857 
chrX:3366264-3366392 5.39062 
chrX:3369929-3369957 5.53571 
chrX:3370406-3370444 6 
chrX:3370507-3370561 5.92593 
chrX:3370581-3370672 5.3956 
chrX:3370691-3370846 5.50323 
chrX:3370863-3370966 5.41748 
chrX:3371007-3371151 5.36806 
chrX:3374646-3374717 5.8169 
chrX:3378956-3378973 5.82353 
chrX:3380678-3380709 6 
chrX:3380867-3380891 5.5 
chrX:3380951-3380984 5.72727 
chrX:3381853-3381878 6 
chrX:3383708-3383738 5.33333 
chrX:3383873-3383911 5.71053 
chrX:3384042-3384073 5.41935 
chrX:3384106-3384134 5.28571 
chrX:3384232-3384282 5.32 
chrX:3384979-3385008 5.65517 
chrX:3385539-3385565 6 
chrX:3388887-3388917 6 
chrX:3391064-3391093 5.62069 
chrX:3392909-3392928 5.84211 
chrX:3394271-3394404 5.6391 
chrX:3395713-3395727 6 
chrX:3398406-3398425 5.84211 
chrX:3399225-3399303 5.32051 
chrX:3399325-3399347 5.54545 
chrX:3399377-3399397 5.6 
chrX:3399860-3399879 6 
chrX:3400738-3400777 5.64103 
chrX:3401444-3401501 5.80702 
chrX:3401715-3402111 5.75758 
chrX:3404658-3404733 5.24 
chrX:3404787-3404874 5.34483 
chrX:3404882-3404980 5.53061 
chrX:3404991-3405050 5.32203 
chrX:3405069-3405159 5.72222 
chrX:3405188-3405247 5.52542 
chrX:3405263-3405480 5.51613 
chrX:3405507-3405848 5.37243 
chrX:3405864-3405927 5.34921 
chrX:3405956-3406137 5.41436 
chrX:3406182-3406268 5.22093 
chrX:3406519-3406578 5.38983 
chrX:3406596-3406682 5.47674 
chrX:3406714-3406738 5.5 
chrX:3406744-3406856 5.36607 
chrX:3407266-3407482 5.48611 
chrX:3408062-3408092 5.5 
chrX:3411083-3411105 5.86364 
chrX:3412372-3412401 5.27586 
chrX:3412445-3412459 6 
chrX:3416835-3416856 5.66667 
chrX:3421967-3421983 6 
chrX:3424343-3424367 6 
chrX:3425550-3425579 5.65517 
chrX:3427827-3427843 6 
chrX:3429305-3429326 5.85714 
chrX:3431727-3431782 5.30909 
chrX:3431975-3432093 5.39831 
chrX:3432195-3432224 5.62069 
chrX:3432238-3432268 5.13333 
chrX:3432379-3432505 5.48413 
chrX:3433072-3433130 5.43103 
chrX:3433731-3433795 5.78125 
chrX:3433813-3433964 5.52318 
chrX:3434000-3434037 5.27027 
chrX:3434086-3434123 5.64865 
chrX:3434868-3434886 6 
chrX:3436036-3436082 5.30435 
chrX:3436097-3436135 5.47368 
chrX:3436222-3436350 5.41406 
chrX:3437320-3437360 5.8 
chrX:3440286-3440308 5.81818 
chrX:3442238-3442253 5.86667 
chrX:3442431-3443014 5.8542 
chrX:3443238-3443250 6 
chrX:3443668-3443700 5.46875 
chrX:3443738-3443769 5.22581 
chrX:3446943-3446975 5.53125 
chrX:3449145-3449172 5.37037 
chrX:3449316-3449369 5.75472 
chrX:3453546-3453582 5.75 
chrX:3453651-3453671 5.6 
chrX:3454033-3454192 5.59119 
chrX:3454218-3454365 5.72789 
chrX:3454854-3454892 5.89474 
chrX:3456275-3456311 5.83333 
chrX:3456365-3456444 5.21519 
chrX:3456602-3456652 5.54 
chrX:3456662-3456738 5.69737 
chrX:3457995-3458017 5.86364 
chrX:3459914-3459934 5.8 
chrX:3461843-3461889 5.91304 
chrX:3463107-3463136 5.55172 
chrX:3463426-3463451 5.88 
chrX:3463907-3463927 5.9 
chrX:3464845-3464996 5.69536 
chrX:3465012-3465039 5.92593 
chrX:3465827-3465852 5.92 
chrX:3465968-3465993 5.36 
chrX:3467396-3467419 6 
chrX:3476583-3476605 5.59091 
chrX:3476729-3476765 5.41667 
chrX:3477070-3477107 5.16216 
chrX:3478622-3478723 5.23762 
chrX:3479542-3479590 5.95833 
chrX:3481933-3481957 6 
chrX:3483913-3483931 5.77778 
chrX:3486297-3486323 5.30769 
chrX:3486344-3486384 5.775 
chrX:3486405-3486442 5.40541 
chrX:3486451-3486475 5.41667 
chrX:3486537-3486570 5.54545 
chrX:3486620-3486657 5.32432 
chrX:3488049-3488414 5.96438 
chrX:3491033-3491046 6 
chrX:3493063-3493203 5.29286 
chrX:3493268-3493310 5.33333 
chrX:3493319-3493402 5.48193 
chrX:3496706-3496743 5.43243 
chrX:3497738-3497807 5.7971 
chrX:3501325-3501343 5.72222 
chrX:3501941-3502121 5.49444 
chrX:3502133-3502220 5.25287 
chrX:3505911-3505927 6 
chrX:3506669-3506683 6 
chrX:3508566-3508583 6 
chrX:3508738-3508759 6 
chrX:3508923-3508945 6 
chrX:3509313-3509339 6 
chrX:3509920-3509948 5.78571 
chrX:3511851-3511866 5.93333 
chrX:3513243-3513290 5.40426 
chrX:3514747-3514810 5.80952 
chrX:3515094-3515143 5.30612 
chrX:3515519-3515549 5.86667 
chrX:3516619-3516650 5.87097 
chrX:3517107-3517122 6 
chrX:3519319-3519331 6 
chrX:3520141-3520238 5.39175 
chrX:3520294-3520332 5.60526 
chrX:3520398-3520469 5.16901 
chrX:3520880-3520896 5.9375 
chrX:3521048-3521074 5.57692 
chrX:3523053-3523096 6 
chrX:3525919-3525935 6 
chrX:3526617-3526664 6 
chrX:3531191-3531223 6 
chrX:3531895-3531916 6 
chrX:3532531-3532547 6 
chrX:3533052-3533072 6 
chrX:3535020-3535101 5.38272 
chrX:3535128-3535232 5.40385 
chrX:3535255-3535316 5.39344 
chrX:3535687-3535720 5.60606 
chrX:3536091-3536122 5.87097 
chrX:3540183-3540217 5.73529 
chrX:3540387-3540408 5.66667 
chrX:3541192-3541223 6 
chrX:3542621-3542673 5.25 
chrX:3545423-3545447 5.58333 
chrX:3546776-3546794 5.77778 
chrX:3548599-3548620 5.71429 
chrX:3551162-3551174 6 
chrX:3551297-3551316 5.73684 
chrX:3551600-3551626 5.42308 
chrX:3551918-3551938 5.9 
chrX:3552293-3552319 5.73077 
chrX:3554967-3555208 5.67635 
chrX:3555771-3555819 5.75 
chrX:3556261-3556295 5.17647 
chrX:3556811-3556842 5.35484 
chrX:3557008-3557047 5.5641 
chrX:3557145-3557238 5.68817 
chrX:3557244-3557523 5.5448 
chrX:3557540-3557628 5.42045 
chrX:3559455-3559482 5.48148 
chrX:3560665-3560680 6 
chrX:3561036-3561066 5.73333 
chrX:3562275-3562296 6 
chrX:3562441-3562460 6 
chrX:3564332-3564354 5.54545 
chrX:3565229-3565275 5.3913 
chrX:3565488-3565533 5.4 
chrX:3565627-3565650 5.56522 
chrX:3565680-3565738 5.31034 
chrX:3566647-3566694 6 
chrX:3566958-3566982 5.91667 
chrX:3567630-3567689 5.76271 
chrX:3567699-3567892 5.53886 
chrX:3568180-3568205 5.56 
chrX:3568561-3568593 5.53125 
chrX:3568920-3568942 6 
chrX:3570623-3570647 5.91667 
chrX:3571623-3571698 5.50667 
chrX:3571710-3571728 6 
chrX:3571738-3571758 5.9 
chrX:3571770-3571788 6 
chrX:3571800-3571818 5.72222 
chrX:3571860-3571878 6 
chrX:3571890-3571908 6 
chrX:3571920-3571940 6 
chrX:3572012-3572238 5.47788 
chrX:3572275-3572377 5.29412 
chrX:3572498-3572529 5.93548 
chrX:3574558-3574591 5.15152 
chrX:3577747-3577780 6 
chrX:3578517-3578547 5.5 
chrX:3578915-3578973 5.27586 
chrX:3580735-3580761 5.80769 
chrX:3581039-3581056 6 
chrX:3581466-3581510 5.90909 
chrX:3581671-3581688 6 
chrX:3583126-3583230 5.65385 
chrX:3583962-3583983 6 
chrX:3584033-3584065 5.75 
chrX:3584193-3584208 6 
chrX:3584952-3584968 6 
chrX:3585289-3585309 5.7 
chrX:3586196-3586230 5.26471 
chrX:3586428-3586442 6 
chrX:3587154-3587258 5.375 
chrX:3587276-3587308 5.5 
chrX:3587357-3587402 6 
chrX:3589059-3589089 5.93333 
chrX:3591028-3591073 5.51111 
chrX:3593016-3593049 5.57576 
chrX:3593128-3593151 5.56522 
chrX:3593377-3593394 5.82353 
chrX:3593478-3593557 5.26582 
chrX:3593589-3593626 5.48649 
chrX:3593714-3593771 5.5614 
chrX:3595368-3595382 6 
chrX:3598171-3598205 6 
chrX:3599113-3599135 5.86364 
chrX:3600984-3601008 5.70833 
chrX:3601712-3601726 5.92857 
chrX:3602291-3602317 5.73077 
chrX:3602842-3602861 5.84211 
chrX:3603267-3603397 5.33846 
chrX:3605043-3605075 5.75 
chrX:3606172-3606189 5.82353 
chrX:3606913-3606929 5.8125 
chrX:3608018-3608038 5.8 
chrX:3609090-3609102 6 
chrX:3609861-3609939 5.5641 
chrX:3609993-3610064 5.42254 
chrX:3610077-3610102 5.64 
chrX:3610125-3610197 5.54167 
chrX:3610568-3610581 6 
chrX:3611980-3612005 5.92 
chrX:3612429-3612456 5.92593 
chrX:3612486-3612505 5.63158 
chrX:3613441-3613467 5.76923 
chrX:3614691-3614738 5.2766 
chrX:3615060-3615095 5.74286 
chrX:3615755-3615769 6 
chrX:3616370-3616394 5.79167 
chrX:3616546-3616587 5.65854 
chrX:3616599-3616633 5.70588 
chrX:3617072-3617090 5.88889 
chrX:3617387-3617406 5.94737 
chrX:3618557-3618637 5.65 
chrX:3618790-3618811 6 
chrX:3619102-3619167 5.53846 
chrX:3621688-3621730 5.71429 
chrX:3623722-3623738 5.875 
chrX:3625661-3625682 5.57143 
chrX:3627224-3627244 6 
chrX:3629884-3629972 5.375 
chrX:3634277-3634321 5.65909 
chrX:3634357-3634417 5.18333 
chrX:3634485-3634507 5.77273 
chrX:3634643-3634671 5.46429 
chrX:3634852-3634935 5.16867 
chrX:3634966-3634987 5.71429 
chrX:3635002-3635107 5.84762 
chrX:3635673-3635699 6 
chrX:3636786-3636811 5.88 
chrX:3637383-3637400 6 
chrX:3638862-3638897 5.97143 
chrX:3640092-3640142 5.82 
chrX:3640417-3640429 6 
chrX:3640745-3640759 6 
chrX:3641614-3641644 5.76667 
chrX:3642956-3642978 5.54545 
chrX:3643891-3643916 5.6 
chrX:3644492-3644514 5.5 
chrX:3645738-3645766 5.64286 
chrX:3647271-3647303 5.96875 
chrX:3647940-3647953 6 
chrX:3648417-3648457 5.525 
chrX:3648503-3648515 6 
chrX:3652183-3652204 6 
chrX:3656560-3656581 5.61905 
chrX:3658196-3658223 5.88889 
chrX:3658508-3658525 6 
chrX:3658554-3658576 5.59091 
chrX:3658861-3658924 5.63492 
chrX:3659425-3659442 5.88235 
chrX:3659468-3659492 5.625 
chrX:3660475-3660501 6 
chrX:3660669-3660682 5.92308 
chrX:3661355-3661376 6 
chrX:3661580-3661597 6 
chrX:3661810-3661871 5.93443 
chrX:3662433-3662460 5.33333 
chrX:3662747-3662765 6 
chrX:3664008-3664037 5.7931 
chrX:3664872-3664905 5.45455 
chrX:3664975-3665040 5.4 
chrX:3665091-3665167 5.53947 
chrX:3665452-3665482 5.53333 
chrX:3666370-3666403 5.81818 
chrX:3666960-3666989 5.65517 
chrX:3667991-3668043 5.82692 
chrX:3670223-3670238 5.86667 
chrX:3670431-3670471 5.3 
chrX:3670772-3670812 5.625 
chrX:3673434-3673459 5.32 
chrX:3673834-3673855 6 
chrX:3674143-3674175 5.5 
chrX:3675558-3675585 5.96296 
chrX:3676303-3676324 5.85714 
chrX:3676364-3676389 5.56 
chrX:3676407-3676448 5.60976 
chrX:3676465-3676501 5.77778 
chrX:3676530-3676577 5.68085 
chrX:3676597-3676657 5.38333 
chrX:3676726-3676832 5.72642 
chrX:3676846-3676906 5.3 
chrX:3676918-3677113 5.49231 
chrX:3677147-3677218 5.22535 
chrX:3677238-3677269 5.29032 
chrX:3677297-3677347 5.38 
chrX:3677373-3677393 6 
chrX:3677413-3677471 5.53448 
chrX:3677497-3677513 6 
chrX:3677584-3677808 5.38393 
chrX:3677817-3677940 5.39024 
chrX:3679179-3679226 5.68085 
chrX:3679244-3679335 5.13187 
chrX:3679406-3679451 5.57778 
chrX:3679474-3679509 5.34286 
chrX:3681810-3681861 5.39216 
chrX:3681897-3681921 5.75 
chrX:3681928-3681999 5.39437 
chrX:3682039-3682134 5.23158 
chrX:3682160-3682238 5.48718 
chrX:3682284-3682362 5.47436 
chrX:3682402-3682433 5.32258 
chrX:3682478-3682505 5.77778 
chrX:3682541-3682575 5.70588 
chrX:3684841-3684862 5.7619 
chrX:3685161-3685174 6 
chrX:3686303-3686351 5.3125 
chrX:3687432-3687493 5.67213 
chrX:3687912-3687945 5.90909 
chrX:3687980-3688008 5.92857 
chrX:3688420-3688451 5.51613 
chrX:3693287-3693318 6 
chrX:3693986-3694034 5.97917 
chrX:3694871-3694889 6 
chrX:3695810-3695852 6 
chrX:3696013-3696044 5.58065 
chrX:3696738-3696756 5.77778 
chrX:3697527-3697571 5.38636 
chrX:3701921-3701950 5.48276 
chrX:3704738-3704761 5.95652 
chrX:3706605-3706645 5.75 
chrX:3708750-3708767 6 
chrX:3709406-3709431 5.6 
chrX:3709909-3709940 5.64516 
chrX:3710520-3710665 5.4 
chrX:3710675-3710722 5.59574 
chrX:3710769-3710794 5.68 
chrX:3711512-3711536 5.41667 
chrX:3712083-3712118 5.22857 
chrX:3713758-3713776 5.88889 
chrX:3713973-3713986 6 
chrX:3714913-3714929 6 
chrX:3716210-3716230 5.75 
chrX:3717406-3717446 5.85 
chrX:3717541-3717556 5.93333 
chrX:3717855-3717896 5.4878 
chrX:3718544-3718566 6 
chrX:3720075-3720095 5.7 
chrX:3720194-3720417 5.75336 
chrX:3720432-3720480 5.75 
chrX:3721406-3721432 5.5 
chrX:3722784-3722802 5.77778 
chrX:3723653-3723686 5.81818 
chrX:3724309-3724340 5.29032 
chrX:3728127-3728149 6 
chrX:3728872-3728922 5.5 
chrX:3729566-3729609 5.65116 
chrX:3729830-3729868 5.47368 
chrX:3730444-3730461 5.88235 
chrX:3732316-3732337 5.71429 
chrX:3736603-3736669 5.42424 
chrX:3737716-3737738 5.68182 
chrX:3738584-3738602 6 
chrX:3740752-3740787 5.22857 
chrX:3744419-3744451 5.375 
chrX:3748185-3748205 5.85 
chrX:3748352-3748368 6 
chrX:3751054-3751098 5.31818 
chrX:3752830-3752849 5.84211 
chrX:3754452-3754476 6 
chrX:3754789-3754805 5.875 
chrX:3754970-3754985 6 
chrX:3757471-3757493 5.54545 
chrX:3757602-3757619 5.82353 
chrX:3760213-3760256 5.62791 
chrX:3763997-3764075 5.47436 
chrX:3765582-3765635 5.32075 
chrX:3766231-3766281 5.88 
chrX:3767316-3767341 5.76 
chrX:3768117-3768130 6 
chrX:3768877-3768890 5.92308 
chrX:3769088-3769122 5.55882 
chrX:3769168-3769316 5.54054 
chrX:3769342-3769381 5.4359 
chrX:3770176-3770203 5.74074 
chrX:3771633-3771659 5.46154 
chrX:3772174-3772211 5.89189 
chrX:3774659-3774689 5.36667 
chrX:3774792-3774832 5.225 
chrX:3774869-3774974 5.32381 
chrX:3775284-3775301 5.94118 
chrX:3776116-3776140 5.375 
chrX:3777656-3777689 5.66667 
chrX:3778017-3778043 5.84615 
chrX:3779168-3779203 5.11429 
chrX:3779323-3779339 5.9375 
chrX:3779672-3779699 5.25926 
chrX:3782831-3782862 5.41935 
chrX:3786599-3786619 5.85 
chrX:3786766-3786782 6 
chrX:3787704-3787725 5.80952 
chrX:3789473-3789517 5.31818 
chrX:3791250-3791269 5.84211 
chrX:3792872-3792896 6 
chrX:3793073-3793085 6 
chrX:3793211-3793227 5.875 
chrX:3793392-3793407 6 
chrX:3794796-3794826 5.5 
chrX:3795895-3795917 5.54545 
chrX:3796026-3796043 5.82353 
chrX:3798637-3798680 5.62791 
chrX:3802421-3802499 5.47436 
chrX:3804007-3804060 5.32075 
chrX:3804656-3804706 5.88 
chrX:3805738-3805766 5.67857 
chrX:3806542-3806555 6 
chrX:3807302-3807315 5.92308 
chrX:3807513-3807547 5.55882 
chrX:3807593-3807741 5.54054 
chrX:3807767-3807806 5.4359 
chrX:3808601-3808628 5.74074 
chrX:3810057-3810083 5.46154 
chrX:3810598-3810635 5.89189 
chrX:3813083-3813113 5.36667 
chrX:3813154-3813180 5.42308 
chrX:3813293-3813398 5.32381 
chrX:3813708-3813725 5.94118 
chrX:3814540-3814564 5.375 
chrX:3816080-3816114 5.67647 
chrX:3816443-3816469 5.84615 
chrX:3817594-3817629 5.11429 
chrX:3817749-3817765 5.9375 
chrX:3818098-3818125 5.25926 
chrX:3821258-3821289 5.41935 
chrX:3825025-3825045 5.85 
chrX:3825192-3825214 6 
chrX:3826136-3826157 5.80952 
chrX:3827905-3827949 5.31818 
chrX:3829681-3829700 5.84211 
chrX:3831303-3831327 6 
chrX:3831640-3831656 5.875 
chrX:3831821-3831836 6 
chrX:3833225-3833255 5.5 
chrX:3834324-3834346 5.54545 
chrX:3834455-3834472 5.82353 
chrX:3837066-3837109 5.62791 
chrX:3840850-3840928 5.47436 
chrX:3842435-3842488 5.32075 
chrX:3843084-3843134 5.88 
chrX:3844169-3844194 5.76 
chrX:3844970-3844991 5.80952 
chrX:3845733-3845746 5.92308 
chrX:3845944-3845978 5.55882 
chrX:3846024-3846172 5.52703 
chrX:3846198-3846238 5.425 
chrX:3847032-3847059 5.74074 
chrX:3848488-3848514 5.46154 
chrX:3849029-3849066 5.89189 
chrX:3851522-3851552 5.36667 
chrX:3851593-3851619 5.42308 
chrX:3851655-3851695 5.225 
chrX:3851738-3851868 5.28462 
chrX:3852147-3852164 5.94118 
chrX:3852979-3853003 5.375 
chrX:3854519-3854553 5.67647 
chrX:3854881-3854907 5.84615 
chrX:3856017-3856062 5.2 
chrX:3856191-3856208 5.88235 
chrX:3856546-3856587 5.4878 
chrX:3856835-3856876 5.4878 
chrX:3857779-3857811 5.71875 
chrX:3858619-3858632 6 
chrX:3858967-3858988 5.61905 
chrX:3859248-3859279 5.96774 
chrX:3859374-3859401 5.62963 
chrX:3860224-3860244 5.65 
chrX:3860700-3860795 5.97895 
chrX:3861637-3861655 5.88889 
chrX:3862394-3862426 5.21875 
chrX:3862879-3862903 5.5 
chrX:3864206-3864238 5.8125 
chrX:3865433-3865451 5.94444 
chrX:3867210-3867243 5.81818 
chrX:3868025-3868040 6 
chrX:3868094-3868108 6 
chrX:3868264-3868280 5.875 
chrX:3869421-3869465 5.59091 
chrX:3869492-3869515 5.82609 
chrX:3872000-3872037 5.62162 
chrX:3873155-3873171 6 
chrX:3873361-3873392 5.80645 
chrX:3874322-3874352 5.26667 
chrX:3875656-3875674 6 
chrX:3875958-3875970 6 
chrX:3876258-3876371 5.75221 
chrX:3877186-3877222 6 
chrX:3884854-3884874 5.7 
chrX:3893541-3893566 5.64 
chrX:3893980-3893992 6 
chrX:3896859-3897020 5.84472 
chrX:3897474-3897490 5.9375 
chrX:3898106-3898133 5.48148 
chrX:3898609-3898647 5.84211 
chrX:3898944-3898975 5.6129 
chrX:3899539-3899557 6 
chrX:3900140-3900165 5.64 
chrX:3901536-3901627 5.67033 
chrX:3904385-3904406 6 
chrX:3905073-3905139 5.19697 
chrX:3905322-3905347 5.4 
chrX:3912873-3912900 5.55556 
chrX:3913006-3913029 5.78261 
chrX:3913052-3913815 5.66972 
chrX:3913826-3914866 5.71538 
chrX:3914968-3915055 5.65517 
chrX:3915076-3915108 5.25 
chrX:3915432-3915499 5.53731 
chrX:3915538-3915706 5.39881 
chrX:3915725-3915759 5.91176 
chrX:3918792-3918837 5.82222 
chrX:3921520-3921543 5.6087 
chrX:3922775-3922792 5.82353 
chrX:3926574-3926609 5.91429 
chrX:3926980-3927002 5.5 
chrX:3928191-3928217 5.92308 
chrX:3928238-3928355 5.50427 
chrX:3929626-3929705 5.67089 
chrX:3931147-3931174 5.55556 
chrX:3931413-3931447 5.41176 
chrX:3932808-3932865 5.63158 
chrX:3934458-3934481 5.6087 
chrX:3934880-3934898 6 
chrX:3935738-3935762 5.79167 
chrX:3937999-3938045 5.17391 
chrX:3938406-3938450 5.54545 
chrX:3938462-3938599 5.42336 
chrX:3941070-3941094 5.58333 
chrX:3943560-3943856 5.67568 
chrX:3946074-3946089 5.86667 
chrX:3946802-3946824 5.77273 
chrX:3947435-3947453 6 
chrX:3949770-3949866 5.52083 
chrX:3949926-3949973 5.34043 
chrX:3950055-3950089 5.44118 
chrX:3950241-3950272 5.19355 
chrX:3950281-3950311 5.56667 
chrX:3950367-3950456 5.42697 
chrX:3950475-3950547 5.75 
chrX:3951793-3951821 6 
chrX:3951932-3951947 6 
chrX:3952871-3952895 5.95833 
chrX:3954136-3954182 5.41304 
chrX:3954191-3954232 5.80488 
chrX:3957110-3957125 6 
chrX:3958318-3958345 5.77778 
chrX:3963364-3963401 5.75676 
chrX:3963865-3963880 6 
chrX:3965804-3965817 6 
chrX:3966703-3966726 5.65217 
chrX:3968653-3968668 6 
chrX:3968761-3968854 5.46237 
chrX:3968867-3968899 5.3125 
chrX:3971501-3971590 5.59551 
chrX:3973990-3974028 6 
chrX:3976696-3976828 5.39394 
chrX:3976861-3976959 5.38776 
chrX:3977898-3978000 5.28431 
chrX:3978623-3978681 5.62069 
chrX:3978692-3978731 5.41026 
chrX:3978880-3978914 5.82353 
chrX:3978958-3978979 5.7619 
chrX:3979000-3979030 5.73333 
chrX:3979044-3979069 5.44 
chrX:3979078-3979104 5.42308 
chrX:3979229-3979282 5.79245 
chrX:3980187-3980243 5.32143 
chrX:3980314-3980357 5.90698 
chrX:3981203-3981215 6 
chrX:3981503-3981531 5.28571 
chrX:3985265-3985509 5.86066 
chrX:3985525-3985543 6 
chrX:3986255-3986283 6 
chrX:3987380-3987405 5.88 
chrX:3990702-3990731 5.7931 
chrX:3991072-3991108 5.77778 
chrX:3992125-3992218 5.4086 
chrX:3992687-3992727 5.575 
chrX:3997193-3997212 5.89474 
chrX:3997238-3997466 5.29386 
chrX:3997479-3997559 5.4625 
chrX:3997677-3997693 5.8125 
chrX:3997874-3997940 5.54545 
chrX:3998597-3998649 5.57692 
chrX:3998681-3998706 6 
chrX:3999153-3999182 5.93103 
chrX:4000134-4000151 6 
chrX:4000870-4000927 5.17544 
chrX:4002746-4002777 5.96774 
chrX:4003144-4003162 5.72222 
chrX:4003329-4003352 5.86957 
chrX:4003869-4003904 5.42857 
chrX:4004100-4004228 5.52344 
chrX:4004320-4004338 5.77778 
chrX:4005310-4005340 5.76667 
chrX:4005954-4005976 5.59091 
chrX:4007277-4007349 5.55556 
chrX:4007486-4007499 6 
chrX:4008598-4008616 6 
chrX:4010348-4010369 6 
chrX:4011065-4011125 5.53333 
chrX:4012067-4012084 6 
chrX:4012462-4012475 6 
chrX:4013501-4013527 5.61538 
chrX:4013920-4013956 6 
chrX:4014954-4015104 5.74 
chrX:4015124-4015159 5.14286 
chrX:4016530-4016615 5.84706 
chrX:4017321-4017482 5.68323 
chrX:4020822-4020834 6 
chrX:4022984-4023054 5.18571 
chrX:4027683-4027710 6 
chrX:4028094-4028118 5.66667 
chrX:4028249-4028268 5.63158 
chrX:4030056-4030094 6 
chrX:4033796-4033809 6 
chrX:4035266-4035337 5.8169 
chrX:4035367-4035496 5.27907 
chrX:4035514-4035600 5.69767 
chrX:4035963-4036005 5.92857 
chrX:4036108-4036126 5.94444 
chrX:4037135-4037273 5.86957 
chrX:4037746-4037799 5.5283 
chrX:4037810-4037842 5.9375 
chrX:4037860-4037890 5.63333 
chrX:4037900-4038123 5.46637 
chrX:4038136-4038217 5.33333 
chrX:4038747-4038792 5.91111 
chrX:4038945-4038961 5.875 
chrX:4039381-4039404 5.56522 
chrX:4039701-4040034 5.85886 
chrX:4041295-4041325 5.83333 
chrX:4041991-4042013 5.77273 
chrX:4045388-4045416 5.25 
chrX:4051039-4051136 5.62887 
chrX:4051661-4051709 5.4375 
chrX:4052010-4052039 5.82759 
chrX:4054190-4054209 5.63158 
chrX:4058665-4058684 5.94737 
chrX:4059402-4059421 6 
chrX:4059710-4059728 6 
chrX:4062327-4062364 5.40541 
chrX:4062449-4062502 5.73585 
chrX:4063365-4063491 5.45238 
chrX:4063885-4063960 5.37333 
chrX:4064323-4064336 6 
chrX:4064418-4064448 5.6 
chrX:4064904-4064925 5.66667 
chrX:4064950-4064989 5.46154 
chrX:4067128-4067252 5.66129 
chrX:4068882-4068910 5.60714 
chrX:4069621-4069646 5.76 
chrX:4070773-4070814 5.65854 
chrX:4071606-4071627 5.61905 
chrX:4077392-4077430 5.5 
chrX:4079757-4079939 5.95604 
chrX:4080593-4080625 6 
chrX:4083101-4083116 6 
chrX:4083370-4083388 6 
chrX:4083612-4083638 5.84615 
chrX:4083913-4083932 6 
chrX:4086939-4086979 5.625 
chrX:4087235-4087254 5.84211 
chrX:4087765-4087783 5.77778 
chrX:4089027-4089059 5.21875 
chrX:4092867-4092897 5.93333 
chrX:4096929-4096950 5.52381 
chrX:4097187-4097217 5.63333 
chrX:4097518-4097540 5.5 
chrX:4098200-4098238 5.5 
chrX:4099526-4099544 6 
chrX:4100818-4100833 6 
chrX:4103327-4103370 5.27907 
chrX:4104833-4104885 5.55769 
chrX:4106238-4106255 6 
chrX:4107104-4107173 5.44928 
chrX:4108884-4108903 5.84211 
chrX:4109865-4109887 5.81818 
chrX:4111536-4111564 5.28571 
chrX:4111576-4111738 5.52469 
chrX:4111753-4111851 5.5102 
chrX:4112163-4112185 6 
chrX:4112528-4112547 5.78947 
chrX:4114817-4114843 5.88462 
chrX:4115393-4115410 5.88235 
chrX:4117078-4117124 5.36957 
chrX:4123756-4123792 5.72222 
chrX:4124418-4124447 5.93103 
chrX:4124904-4124924 5.6 
chrX:4125357-4125409 5.86538 
chrX:4125451-4125485 5.73529 
chrX:4131682-4131697 6 
chrX:4132894-4132928 5.67647 
chrX:4133086-4133098 6 
chrX:4134058-4134082 5.625 
chrX:4134121-4134141 5.6 
chrX:4135301-4135344 5.90698 
chrX:4135499-4135529 5.76667 
chrX:4135784-4135801 5.82353 
chrX:4136803-4136835 5.78125 
chrX:4138002-4138051 5.5102 
chrX:4138476-4138510 5.97059 
chrX:4140371-4140412 5.21951 
chrX:4141007-4141039 5.53125 
chrX:4142425-4142437 6 
chrX:4142922-4142953 5.64516 
chrX:4145139-4145290 6 
chrX:4145713-4145978 5.67925 
chrX:4147284-4147306 5.54545 
chrX:4147383-4147395 6 
chrX:4147421-4147451 5.73333 
chrX:4147526-4147586 5.31667 
chrX:4147709-4147738 5.27586 
chrX:4147755-4147845 5.26667 
chrX:4147909-4147967 5.34483 
chrX:4147994-4148060 5.75758 
chrX:4148111-4148160 5.38776 
chrX:4148210-4148238 5.53571 
chrX:4148290-4148344 5.38889 
chrX:4148437-4148474 5.54054 
chrX:4149566-4149593 5.48148 
chrX:4149844-4149870 5.46154 
chrX:4153605-4153672 5.8806 
chrX:4154131-4154146 5.93333 
chrX:4160367-4160391 5.5 
chrX:4160406-4160489 5.60241 
chrX:4160929-4160941 6 
chrX:4163133-4163162 5.51724 
chrX:4164483-4164500 5.76471 
chrX:4164600-4164643 5.55814 
chrX:4166114-4166133 5.84211 
chrX:4167594-4167615 6 
chrX:4168357-4168382 5.68 
chrX:4170035-4170053 5.88889 
chrX:4171738-4171765 5.33333 
chrX:4172600-4172623 5.91304 
chrX:4172640-4172657 6 
chrX:4173653-4173687 5.55882 
chrX:4177511-4177546 5.57143 
chrX:4177693-4177731 5.52632 
chrX:4177751-4177811 5.21667 
chrX:4177889-4177927 5.57895 
chrX:4177946-4177969 5.47826 
chrX:4178020-4178047 5.88889 
chrX:4178299-4178350 5.78431 
chrX:4178406-4178454 5.10417 
chrX:4178567-4178604 5.48649 
chrX:4180074-4180086 6 
chrX:4181015-4181045 5.76667 
chrX:4184722-4184744 5.5 
chrX:4184828-4184863 5.51429 
chrX:4185056-4185153 5.65979 
chrX:4185185-4185217 6 
chrX:4185238-4185287 5.5102 
chrX:4185394-4185537 5.70629 
chrX:4185594-4185887 5.63481 
chrX:4186517-4186543 5.61538 
chrX:4186825-4186845 5.75 
chrX:4189038-4189077 5.74359 
chrX:4189974-4190019 5.66667 
chrX:4190559-4190607 5.60417 
chrX:4191191-4191224 5.93939 
chrX:4192109-4192123 6 
chrX:4193968-4193980 6 
chrX:4194137-4194172 5.82857 
chrX:4194742-4194765 5.47826 
chrX:4195065-4195092 5.51852 
chrX:4195715-4195949 5.79915 
chrX:4195962-4195991 5.41379 
chrX:4196082-4196099 5.88235 
chrX:4197399-4197445 5.30435 
chrX:4198775-4198803 5.78571 
chrX:4199588-4199600 6 
chrX:4201212-4201247 5.88571 
chrX:4204491-4204515 6 
chrX:4204611-4204636 5.68 
chrX:4204784-4204808 5.83333 
chrX:4204972-4205001 5.65517 
chrX:4205035-4205059 5.5 
chrX:4205319-4205342 5.65217 
chrX:4205370-4205397 5.74074 
chrX:4205439-4205512 5.57534 
chrX:4207976-4208015 5.61538 
chrX:4209912-4209939 5.48148 
chrX:4210038-4210065 5.51852 
chrX:4210404-4210433 5.51724 
chrX:4210465-4210501 6 
chrX:4210839-4210914 5.22667 
chrX:4210929-4211136 5.35266 
chrX:4211145-4211297 5.50658 
chrX:4211336-4211551 5.35349 
chrX:4211569-4211655 5.72093 
chrX:4211668-4211802 5.65672 
chrX:4212549-4212576 5.55556 
chrX:4214138-4214179 5.34146 
chrX:4214189-4214446 5.54086 
chrX:4214543-4214582 5.33333 
chrX:4214631-4214725 5.45745 
chrX:4215609-4215644 5.25714 
chrX:4215761-4215787 5.61538 
chrX:4217356-4217380 5.83333 
chrX:4219541-4219574 5.36364 
chrX:4220889-4220942 5.13208 
chrX:4222076-4222102 5.65385 
chrX:4222403-4222422 6 
chrX:4224444-4224471 5.37037 
chrX:4224521-4224556 5.6 
chrX:4224620-4224663 5.25581 
chrX:4225714-4225738 5.41667 
chrX:4227734-4227761 5.81481 
chrX:4232028-4232214 5.40323 
chrX:4232333-4232348 6 
chrX:4232502-4232645 5.56643 
chrX:4232658-4232720 5.74194 
chrX:4232738-4233014 5.64493 
chrX:4234387-4234443 5.67857 
chrX:4235794-4235814 5.65 
chrX:4235835-4235863 5.21429 
chrX:4236838-4236864 5.61538 
chrX:4237701-4237747 5.67391 
chrX:4237805-4237838 5.42424 
chrX:4237923-4237944 5.90476 
chrX:4241565-4241596 5.70968 
chrX:4242576-4242608 5.59375 
chrX:4244890-4244920 5.66667 
chrX:4245597-4245617 5.6 
chrX:4247026-4247122 5.28125 
chrX:4247448-4247495 5.74468 
chrX:4248326-4248371 5.4 
chrX:4250743-4250803 5.41667 
chrX:4253607-4253731 5.69355 
chrX:4257994-4258284 5.32759 
chrX:4258430-4258458 5.78571 
chrX:4259511-4259558 5.2766 
chrX:4260746-4260763 6 
chrX:4260800-4260827 5.92593 
chrX:4262400-4262417 5.82353 
chrX:4262661-4262695 5.58824 
chrX:4264913-4264951 5.47368 
chrX:4266234-4266265 5.90323 
chrX:4268238-4268263 5.48 
chrX:4268346-4268385 5.46154 
chrX:4268396-4268420 5.54167 
chrX:4268469-4268492 5.47826 
chrX:4268524-4268605 5.50617 
chrX:4268650-4268669 5.73684 
chrX:4269094-4269120 5.5 
chrX:4269250-4269286 5.47222 
chrX:4269393-4269427 5.38235 
chrX:4269462-4269488 5.38462 
chrX:4270001-4270021 5.65 
chrX:4271238-4271262 5.95833 
chrX:4275793-4275841 5.45833 
chrX:4276319-4276337 6 
chrX:4276495-4276521 5.84615 
chrX:4279306-4279318 6 
chrX:4279852-4279878 5.30769 
chrX:4281674-4281708 5.52941 
chrX:4282238-4282269 5.45161 
chrX:4287671-4287699 6 
chrX:4287796-4287827 5.35484 
chrX:4288068-4288088 5.75 
chrX:4288889-4288921 5.84375 
chrX:4289863-4289885 5.72727 
chrX:4291174-4291238 5.25 
chrX:4291266-4291306 5.375 
chrX:4293577-4293614 5.37838 
chrX:4293991-4294019 5.75 
chrX:4294653-4294665 6 
chrX:4294791-4294810 5.94737 
chrX:4301063-4301091 6 
chrX:4307719-4307753 6 
chrX:4308823-4308875 5.92308 
chrX:4308904-4308933 5.55172 
chrX:4309964-4309976 6 
chrX:4310623-4310657 5.76471 
chrX:4312063-4312075 6 
chrX:4312540-4312557 5.82353 
chrX:4315524-4315538 6 
chrX:4316099-4316130 5.19355 
chrX:4319957-4319985 5.57143 
chrX:4320609-4320659 5.8 
chrX:4321230-4321247 6 
chrX:4324008-4324033 6 
chrX:4324477-4324636 5.63522 
chrX:4325259-4325274 6 
chrX:4328157-4328187 5.5 
chrX:4328330-4328352 6 
chrX:4328639-4328684 5.97778 
chrX:4328838-4328877 5.82051 
chrX:4329201-4329238 5.2973 
chrX:4329836-4329857 6 
chrX:4333005-4333059 5.85185 
chrX:4336162-4336204 5.5 
chrX:4336294-4336645 5.4416 
chrX:4336656-4336703 5.68085 
chrX:4336715-4336734 5.63158 
chrX:4336738-4336838 5.39 
chrX:4337321-4337350 5.65517 
chrX:4339915-4339942 5.77778 
chrX:4342109-4342130 5.7619 
chrX:4343604-4343618 6 
chrX:4344383-4344413 5.46667 
chrX:4344484-4344573 5.22472 
chrX:4344599-4344713 5.49123 
chrX:4344839-4344895 5.26786 
chrX:4345789-4345802 5.92308 
chrX:4350088-4350119 5.19355 
chrX:4351359-4351397 5.26316 
chrX:4351412-4351478 5.22727 
chrX:4351541-4351578 5.45946 
chrX:4351597-4351621 5.45833 
chrX:4353211-4353228 6 
chrX:4356308-4356330 5.72727 
chrX:4356426-4356453 5.22222 
chrX:4357556-4357584 5.92857 
chrX:4357952-4357983 5.70968 
chrX:4358012-4358035 5.47826 
chrX:4359205-4359245 5.75 
chrX:4359403-4359429 5.76923 
chrX:4360179-4360203 5.5 
chrX:4360696-4360800 5.71154 
chrX:4360891-4361052 5.68323 
chrX:4361139-4361197 5.27586 
chrX:4361238-4361579 5.56598 
chrX:4361598-4361779 5.74586 
chrX:4361848-4361906 5.22414 
chrX:4361931-4362031 5.34 
chrX:4362043-4362183 5.4 
chrX:4362229-4362297 5.48529 
chrX:4362309-4362400 5.6044 
chrX:4362494-4362535 5.17073 
chrX:4362583-4362623 5.7 
chrX:4363515-4363537 5.63636 
chrX:4366108-4366144 5.63889 
chrX:4366291-4366315 5.41667 
chrX:4366365-4366382 5.82353 
chrX:4367088-4367106 6 
chrX:4370603-4370641 5.47368 
chrX:4373253-4373266 6 
chrX:4373979-4374004 6 
chrX:4376402-4376425 5.43478 
chrX:4378025-4378052 5.81481 
chrX:4378552-4378579 5.7037 
chrX:4378711-4378951 5.72917 
chrX:4379432-4379456 5.54167 
chrX:4380830-4380856 6 
chrX:4383120-4383277 5.83439 
chrX:4383296-4383494 5.71717 
chrX:4386738-4386780 5.83333 
chrX:4388245-4388279 5.67647 
chrX:4389379-4389392 6 
chrX:4389555-4389854 5.81605 
chrX:4391836-4391874 5.76316 
chrX:4392631-4392665 5.70588 
chrX:4392690-4392715 5.44 
chrX:4393190-4393216 5.30769 
chrX:4393519-4393550 5.48387 
chrX:4393698-4393738 5.625 
chrX:4393743-4393803 5.45 
chrX:4394118-4394145 6 
chrX:4394484-4394503 5.78947 
chrX:4396007-4396186 5.31844 
chrX:4396197-4396227 5.46667 
chrX:4396238-4396494 5.71484 
chrX:4396503-4396536 5.33333 
chrX:4397977-4398004 5.81481 
chrX:4402097-4402181 5.60714 
chrX:4404426-4404438 6 
chrX:4405002-4405059 5.59649 
chrX:4405184-4405213 5.89655 
chrX:4406926-4406943 5.76471 
chrX:4410089-4410106 6 
chrX:4410970-4411056 5.44186 
chrX:4411118-4411152 5.23529 
chrX:4411160-4411190 5.43333 
chrX:4411226-4411278 5.5 
chrX:4414612-4414627 5.86667 
chrX:4415788-4415801 6 
chrX:4418043-4418056 5.92308 
chrX:4418131-4418157 5.26923 
chrX:4418529-4418546 6 
chrX:4419324-4419339 6 
chrX:4422319-4422352 5.42424 
chrX:4424896-4424976 5.8625 
chrX:4425332-4425356 5.83333 
chrX:4428378-4428417 5.28205 
chrX:4428543-4428564 6 
chrX:4431375-4431420 5.82222 
chrX:4431714-4431749 5.4 
chrX:4432057-4432292 5.86809 
chrX:4432906-4432936 5.73333 
chrX:4433776-4433806 5.36667 
chrX:4433858-4433888 5.53333 
chrX:4433912-4433999 5.31034 
chrX:4434012-4434063 5.31373 
chrX:4434115-4434294 5.55307 
chrX:4434310-4434478 5.52381 
chrX:4434493-4434552 5.54237 
chrX:4434566-4434605 5.69231 
chrX:4434628-4434706 5.55128 
chrX:4435039-4435070 6 
chrX:4436536-4436567 5.70968 
chrX:4439397-4439521 5.67742 
chrX:4439531-4439566 5.45714 
chrX:4439576-4439688 5.39286 
chrX:4439806-4439888 5.47561 
chrX:4439907-4439968 5.44262 
chrX:4440021-4440050 5.37931 
chrX:4440132-4440208 5.88158 
chrX:4441040-4441059 5.84211 
chrX:4441649-4441663 6 
chrX:4443480-4443546 5.69697 
chrX:4443599-4443629 5.76667 
chrX:4443775-4443834 5.52542 
chrX:4444170-4444193 5.6087 
chrX:4444881-4444946 5.63077 
chrX:4449219-4449257 5.5 
chrX:4449274-4449302 5.71429 
chrX:4449317-4449457 5.49286 
chrX:4449471-4449558 5.55172 
chrX:4449783-4450105 5.37267 
chrX:4450809-4450824 6 
chrX:4451557-4451618 5.62295 
chrX:4452396-4452440 5.79545 
chrX:4452539-4452666 5.37008 
chrX:4455869-4455887 5.72222 
chrX:4456016-4456041 5.52 
chrX:4456053-4456066 6 
chrX:4457068-4457082 5.92857 
chrX:4465989-4466002 5.92308 
chrX:4467043-4467089 6 
chrX:4469171-4469202 5.70968 
chrX:4469238-4469277 5.41026 
chrX:4469291-4469422 5.58015 
chrX:4470770-4470829 5.47458 
chrX:4472138-4472180 5.80952 
chrX:4474195-4474230 6 
chrX:4476171-4476188 5.76471 
chrX:4477082-4477107 5.92 
chrX:4477902-4477925 5.69565 
chrX:4478789-4478815 5.69231 
chrX:4480523-4480587 5.26562 
chrX:4481605-4481653 5.79167 
chrX:4483053-4483076 5.91304 
chrX:4483945-4483968 5.47826 
chrX:4484569-4484648 5.22785 
chrX:4484901-4484926 5.48 
chrX:4484958-4484972 6 
chrX:4491272-4491328 5.33929 
chrX:4491387-4491425 5.71053 
chrX:4492540-4492571 5.54839 
chrX:4493213-4493238 5.32 
chrX:4493385-4493408 5.73913 
chrX:4495109-4495135 6 
chrX:4497152-4497178 5.76923 
chrX:4497202-4497238 5.55556 
chrX:4497385-4497421 5.63889 
chrX:4500044-4500075 6 
chrX:4500792-4500828 5.83333 
chrX:4500983-4501020 5.24324 
chrX:4501143-4501162 5.89474 
chrX:4504180-4504238 5.63793 
chrX:4509688-4509712 5.91667 
chrX:4511037-4511064 6 
chrX:4511886-4511928 5.85714 
chrX:4513267-4513307 5.25 
chrX:4515565-4515615 5.64 
chrX:4516086-4516107 6 
chrX:4516419-4516465 5.32609 
chrX:4516573-4516613 6 
chrX:4519260-4519292 5.5 
chrX:4522104-4522141 5.67568 
chrX:4523119-4523238 5.36134 
chrX:4523270-4523313 5.30233 
chrX:4523926-4523951 5.44 
chrX:4524004-4524029 5.92 
chrX:4524317-4524352 5.74286 
chrX:4527128-4527178 5.22 
chrX:4527234-4527252 6 
chrX:4528146-4528245 5.80808 
chrX:4529277-4529341 5.59375 
chrX:4530162-4530193 5.3871 
chrX:4530238-4530307 5.52174 
chrX:4532728-4532790 5.56452 
chrX:4532896-4533008 5.34821 
chrX:4533071-4533258 5.41711 
chrX:4534990-4535017 5.77778 
chrX:4535339-4535368 5.82759 
chrX:4537573-4537585 6 
chrX:4540145-4540160 5.93333 
chrX:4541205-4541230 5.44 
chrX:4543285-4543317 5.625 
chrX:4543717-4543729 6 
chrX:4544302-4544329 6 
chrX:4547640-4547665 5.48 
chrX:4549039-4549084 5.44444 
chrX:4552294-4552309 6 
chrX:4552463-4552512 5.22449 
chrX:4553354-4553407 5.75472 
chrX:4553773-4553802 5.82759 
chrX:4554176-4554190 6 
chrX:4559422-4559508 5.53488 
chrX:4560047-4560066 6 
chrX:4561872-4561926 5.59259 
chrX:4563417-4563446 5.62069 
chrX:4568080-4568105 6 
chrX:4568702-4568761 5.81356 
chrX:4570322-4570353 5.77419 
chrX:4571538-4571565 6 
chrX:4571981-4572050 5.57971 
chrX:4572324-4572341 6 
chrX:4572698-4572719 5.66667 
chrX:4574330-4574345 6 
chrX:4574537-4574568 5.29032 
chrX:4574917-4574935 5.72222 
chrX:4574988-4575014 5.69231 
chrX:4575089-4575219 5.30769 
chrX:4575291-4575393 5.21569 
chrX:4575453-4575482 5.48276 
chrX:4575844-4575870 5.46154 
chrX:4577798-4577827 5.24138 
chrX:4583856-4583883 5.74074 
chrX:4583931-4583966 5.51429 
chrX:4584045-4584077 5.4375 
chrX:4584521-4584539 6 
chrX:4585088-4585226 5.18841 
chrX:4591619-4591652 5.42424 
chrX:4592639-4592667 5.35714 
chrX:4595190-4595224 6 
chrX:4597982-4598009 6 
chrX:4598678-4598700 5.86364 
chrX:4599235-4599276 5.73171 
chrX:4599820-4600183 5.82369 
chrX:4601183-4601205 5.63636 
chrX:4602111-4602223 5.96429 
chrX:4602250-4602282 5.8125 
chrX:4602453-4602488 5.48571 
chrX:4604204-4604238 5.58824 
chrX:4604842-4604856 6 
chrX:4605311-4605343 5.3125 
chrX:4606907-4606980 5.21918 
chrX:4607011-4607041 5.2 
chrX:4607108-4607213 5.32381 
chrX:4607254-4607353 5.48485 
chrX:4607392-4607738 5.51156 
chrX:4607750-4608078 5.37195 
chrX:4610009-4610042 5.63636 
chrX:4610238-4610258 5.95 
chrX:4614169-4614248 5.91139 
chrX:4614439-4614511 5.34722 
chrX:4616293-4616319 5.69231 
chrX:4617161-4617191 5.36667 
chrX:4617397-4617430 6 
chrX:4618078-4618102 5.375 
chrX:4620137-4620175 5.23684 
chrX:4620235-4620300 5.24615 
chrX:4620333-4620355 5.81818 
chrX:4621317-4621337 5.85 
chrX:4622395-4622412 5.82353 
chrX:4623202-4623265 5.85714 
chrX:4623750-4623827 5.55844 
chrX:4623847-4623917 5.38571 
chrX:4624407-4624442 5.88571 
chrX:4625738-4625751 6 
chrX:4626150-4626173 5.43478 
chrX:4627919-4627933 6 
chrX:4628082-4628119 6 
chrX:4631375-4631388 6 
chrX:4631519-4631551 5.96875 
chrX:4633231-4633256 5.88 
chrX:4633266-4633367 5.83168 
chrX:4634325-4634357 5.21875 
chrX:4634918-4634941 5.47826 
chrX:4635362-4635385 5.91304 
chrX:4636640-4636687 5.6383 
chrX:4637246-4637259 6 
chrX:4639355-4639385 5.2 
chrX:4639580-4639604 5.75 
chrX:4639655-4639695 5.9 
chrX:4640136-4640159 6 
chrX:4640452-4640472 5.8 
chrX:4641090-4641122 5.40625 
chrX:4643504-4643521 6 
chrX:4643785-4643815 5.63333 
chrX:4644073-4644091 5.77778 
chrX:4645290-4645310 5.75 
chrX:4645461-4645487 5.30769 
chrX:4647154-4647175 5.95238 
chrX:4648083-4648114 5.70968 
chrX:4648413-4648425 6 
chrX:4649191-4649224 5.69697 
chrX:4649715-4649884 5.86982 
chrX:4650641-4650929 5.48958 
chrX:4652120-4652155 5.77143 
chrX:4652502-4652548 5.93478 
chrX:4652563-4652624 5.52459 
chrX:4653198-4653238 5.2 
chrX:4653274-4653501 5.5815 
chrX:4653524-4653590 5.56061 
chrX:4653604-4653653 5.5102 
chrX:4653666-4653734 5.48529 
chrX:4655338-4655364 6 
chrX:4655667-4655688 6 
chrX:4656275-4656299 6 
chrX:4656587-4656626 5.53846 
chrX:4657180-4657217 6 
chrX:4657279-4657292 6 
chrX:4657690-4657730 5.65 
chrX:4657856-4657875 5.63158 
chrX:4659563-4659607 5.75 
chrX:4660273-4660291 6 
chrX:4660605-4660617 6 
chrX:4661022-4661048 6 
chrX:4663333-4663352 5.78947 
chrX:4663858-4663879 6 
chrX:4665182-4665201 5.84211 
chrX:4666767-4666784 5.88235 
chrX:4667325-4667349 5.66667 
chrX:4668033-4668050 5.94118 
chrX:4668257-4668324 5.9403 
chrX:4669660-4669699 5.64103 
chrX:4669738-4669768 5.53333 
chrX:4669825-4669883 5.2069 
chrX:4669907-4669945 5.5 
chrX:4670055-4670082 5.44444 
chrX:4670359-4670429 5.27143 
chrX:4670450-4670498 5.45833 
chrX:4670544-4670590 5.52174 
chrX:4670695-4670728 5.39394 
chrX:4672075-4672098 5.78261 
chrX:4672142-4672188 5.28261 
chrX:4672202-4672271 5.43478 
chrX:4672358-4672411 5.26415 
chrX:4672567-4672596 5.17241 
chrX:4674845-4675230 5.75065 
chrX:4677998-4678011 6 
chrX:4678456-4678488 5.875 
chrX:4679822-4679906 5.57143 
chrX:4681187-4681216 5.48276 
chrX:4681357-4681389 5.25 
chrX:4684724-4684747 6 
chrX:4684900-4684927 5.66667 
chrX:4685054-4685075 6 
chrX:4685837-4685863 5.69231 
chrX:4688584-4688607 5.82609 
chrX:4689217-4689296 5.78481 
chrX:4693196-4693229 5.87879 
chrX:4695184-4695208 5.625 
chrX:4695917-4695958 5.7561 
chrX:4696047-4696086 5.66667 
chrX:4696360-4696404 5.95455 
chrX:4696796-4696826 6 
chrX:4697713-4697738 5.4 
chrX:4698356-4698413 5.57895 
chrX:4700277-4700306 5.51724 
chrX:4700318-4700423 5.41905 
chrX:4700443-4700955 5.52148 
chrX:4700995-4701122 5.48819 
chrX:4701142-4701171 5.68966 
chrX:4701205-4701261 5.44643 
chrX:4701562-4701587 5.52 
chrX:4702002-4702022 5.7 
chrX:4703302-4703326 5.66667 
chrX:4704245-4704303 5.63793 
chrX:4705623-4705653 6 
chrX:4706354-4706386 5.28125 
chrX:4707172-4707220 5.91667 
chrX:4707682-4707708 5.92308 
chrX:4707811-4707824 6 
chrX:4709123-4709141 6 
chrX:4711984-4712047 5.42857 
chrX:4712858-4712877 5.94737 
chrX:4713479-4713511 5.34375 
chrX:4713626-4713644 5.72222 
chrX:4715769-4715782 5.92308 
chrX:4716245-4716267 5.95455 
chrX:4717197-4717213 5.875 
chrX:4721334-4721355 5.90476 
chrX:4724126-4724150 5.625 
chrX:4728862-4728881 6 
chrX:4729777-4729791 6 
chrX:4731609-4731639 5.73333 
chrX:4731825-4731875 5.38 
chrX:4731946-4731976 5.33333 
chrX:4732035-4732083 5.39583 
chrX:4732119-4732140 5.71429 
chrX:4732176-4732201 5.4 
chrX:4732238-4732275 5.45946 
chrX:4732851-4732885 5.61765 
chrX:4732907-4732937 5.16667 
chrX:4733609-4733664 5.32727 
chrX:4734037-4734058 5.80952 
chrX:4735657-4735725 5.39706 
chrX:4736296-4736318 5.63636 
chrX:4736383-4736411 5.25 
chrX:4736559-4736640 5.48148 
chrX:4736689-4736715 5.38462 
chrX:4736770-4736807 5.43243 
chrX:4736814-4736889 5.22667 
chrX:4736955-4737009 5.64815 
chrX:4737184-4737218 5.38235 
chrX:4738823-4738937 5.2807 
chrX:4738996-4739044 5.625 
chrX:4739926-4739951 5.36 
chrX:4739965-4740017 5.98077 
chrX:4740107-4740151 5.70455 
chrX:4742252-4742294 5.64286 
chrX:4742651-4742677 5.5 
chrX:4743409-4743464 5.98182 
chrX:4747186-4747238 5.65385 
chrX:4750394-4750437 5.18605 
chrX:4752311-4752350 5.48718 
chrX:4754387-4754406 5.94737 
chrX:4755501-4755531 5.36667 
chrX:4756942-4757210 5.56716 
chrX:4758592-4758626 5.97059 
chrX:4759869-4759918 6 
chrX:4760335-4760353 6 
chrX:4766869-4766940 5.29577 
chrX:4766965-4766987 5.72727 
chrX:4767390-4767448 5.32759 
chrX:4770271-4770320 5.83673 
chrX:4771751-4771802 5.66667 
chrX:4772866-4772902 5.33333 
chrX:4775595-4775614 5.78947 
chrX:4776578-4776615 5.24324 
chrX:4776650-4776798 5.39865 
chrX:4776815-4776860 5.53333 
chrX:4776877-4776971 5.48936 
chrX:4776991-4777091 5.56 
chrX:4777166-4777249 5.48193 
chrX:4777257-4777310 5.4717 
chrX:4778570-4778612 6 
chrX:4778766-4778804 5.84211 
chrX:4780931-4780954 5.86957 
chrX:4782505-4782660 5.32903 
chrX:4782714-4782797 5.31325 
chrX:4782822-4782913 5.48352 
chrX:4782952-4782964 6 
chrX:4782988-4783012 5.5 
chrX:4783058-4783082 5.45833 
chrX:4783120-4783159 5.30769 
chrX:4783306-4783346 5.375 
chrX:4784434-4784453 6 
chrX:4784818-4784844 5.46154 
chrX:4785358-4785605 5.8664 
chrX:4788196-4788214 5.83333 
chrX:4789530-4789560 5.43333 
chrX:4789922-4789955 5.81818 
chrX:4790238-4790262 5.75 
chrX:4791323-4791340 6 
chrX:4792273-4792286 6 
chrX:4792553-4792604 5.47059 
chrX:4794178-4794263 5.54118 
chrX:4794280-4794309 5.93103 
chrX:4799545-4799575 5.53333 
chrX:4800925-4800947 5.59091 
chrX:4804031-4804051 6 
chrX:4805336-4805375 5.51282 
chrX:4805417-4805461 5.61364 
chrX:4807370-4807399 5.75862 
chrX:4807436-4807466 5.26667 
chrX:4814846-4814875 5.24138 
chrX:4820083-4820099 6 
chrX:4821876-4821896 5.6 
chrX:4822601-4822622 6 
chrX:4823442-4823464 5.54545 
chrX:4823501-4823541 5.475 
chrX:4823606-4823635 5.37931 
chrX:4824824-4825029 5.4439 
chrX:4825042-4825079 5.51351 
chrX:4826037-4826068 5.35484 
chrX:4826681-4826701 5.9 
chrX:4827334-4827381 5.91489 
chrX:4827550-4827575 5.52 
chrX:4829185-4829200 6 
chrX:4831073-4831092 5.68421 
chrX:4832139-4832153 5.92857 
chrX:4834714-4834738 5.625 
chrX:4835331-4835557 5.5354 
chrX:4836692-4836732 5.75 
chrX:4841147-4841165 5.88889 
chrX:4841275-4841348 5.61644 
chrX:4841590-4841622 5.96875 
chrX:4842495-4842529 5.41176 
chrX:4844734-4844766 5.28125 
chrX:4844877-4844907 5.93333 
chrX:4845105-4845132 5.44444 
chrX:4846744-4846765 6 
chrX:4847668-4847715 6 
chrX:4848031-4848059 5.57143 
chrX:4848397-4848439 5.66667 
chrX:4849815-4849830 6 
chrX:4852145-4852165 5.6 
chrX:4852384-4852405 5.85714 
chrX:4854509-4854539 5.93333 
chrX:4859305-4859344 5.30769 
chrX:4859533-4859569 5.19444 
chrX:4859667-4859738 5.46479 
chrX:4860179-4860372 5.61658 
chrX:4860551-4860579 5.71429 
chrX:4862621-4862673 5.76923 
chrX:4865101-4865139 5.94737 
chrX:4868891-4868910 6 
chrX:4871039-4871063 6 
chrX:4873194-4873219 5.6 
chrX:4873371-4873394 5.56522 
chrX:4874617-4874649 5.46875 
chrX:4875503-4875547 5.25 
chrX:4876169-4876215 5.43478 
chrX:4876252-4876265 6 
chrX:4877144-4877187 5.13953 
chrX:4878678-4878697 6 
chrX:4878821-4878835 6 
chrX:4879232-4879276 5.86364 
chrX:4881615-4881629 6 
chrX:4882524-4882545 5.85714 
chrX:4884082-4884115 5.90909 
chrX:4884974-4885143 5.34911 
chrX:4885187-4885230 5.90698 
chrX:4886411-4886440 5.58621 
chrX:4887221-4887245 6 
chrX:4887263-4887307 5.29545 
chrX:4887872-4887899 5.51852 
chrX:4890607-4890627 5.7 
chrX:4892676-4892693 5.76471 
chrX:4893058-4893083 5.92 
chrX:4893992-4894018 5.30769 
chrX:4898731-4898759 5.53571 
chrX:4900680-4900732 5.44231 
chrX:4903855-4903993 5.52899 
chrX:4904212-4904367 5.4 
chrX:4904607-4904640 6 
chrX:4904718-4904738 5.85 
chrX:4906638-4906655 6 
chrX:4906970-4906994 5.83333 
chrX:4907007-4907069 5.48387 
chrX:4907084-4907121 5.2973 
chrX:4907132-4907219 5.47126 
chrX:4907248-4907364 5.43103 
chrX:4907393-4907422 5.48276 
chrX:4907432-4907635 5.59606 
chrX:4908373-4908393 6 
chrX:4908590-4908626 5.11111 
chrX:4908708-4908744 5.30556 
chrX:4908759-4908845 5.2907 
chrX:4911423-4911443 5.9 
chrX:4912706-4912733 5.51852 
chrX:4913180-4913199 5.94737 
chrX:4915999-4916014 6 
chrX:4917013-4917058 6 
chrX:4917170-4917419 5.25301 
chrX:4917463-4917545 5.73171 
chrX:4922214-4922256 5.2619 
chrX:4924060-4924096 5.44444 
chrX:4924469-4924481 6 
chrX:4926356-4926405 5.40816 
chrX:4927415-4927445 5.9 
chrX:4928526-4928550 5.83333 
chrX:4929212-4929270 5.84483 
chrX:4933122-4933261 5.85612 
chrX:4934318-4934342 5.45833 
chrX:4937738-4937787 5.14286 
chrX:4939608-4939643 6 
chrX:4939766-4939807 5.4878 
chrX:4939816-4939885 5.69565 
chrX:4939906-4940005 5.49495 
chrX:4941604-4941632 5.60714 
chrX:4941642-4941772 5.57692 
chrX:4941842-4941876 5.52941 
chrX:4942878-4942903 5.84 
chrX:4942983-4943022 6 
chrX:4943820-4943870 5.66 
chrX:4943894-4943944 5.56 
chrX:4944167-4944188 5.71429 
chrX:4946142-4946165 5.82609 
chrX:4946202-4946244 5.2619 
chrX:4946376-4946400 5.83333 
chrX:4948143-4948175 5.59375 
chrX:4949494-4949520 6 
chrX:4949846-4949884 5.52632 
chrX:4949917-4950136 5.48402 
chrX:4952541-4952563 5.86364 
chrX:4953201-4953224 5.73913 
chrX:4954307-4954320 5.92308 
chrX:4954797-4954928 5.25954 
chrX:4955754-4955777 5.82609 
chrX:4957207-4957238 5.22581 
chrX:4957677-4957698 5.66667 
chrX:4957768-4957792 5.41667 
chrX:4960160-4960209 5.69388 
chrX:4963696-4963722 5.30769 
chrX:4965719-4965738 5.68421 
chrX:4966183-4966227 5.38636 
chrX:4966972-4967005 5.90909 
chrX:4967294-4967308 6 
chrX:4971628-4971692 5.3125 
chrX:4971738-4971784 5.23913 
chrX:4971796-4971855 5.67797 
chrX:4972010-4972047 5.78378 
chrX:4972104-4972137 5.72727 
chrX:4974045-4974077 5.5 
chrX:4974627-4974649 5.77273 
chrX:4976274-4976293 6 
chrX:4977231-4977267 5.52778 
chrX:4979129-4979164 5.97143 
chrX:4979567-4979579 6 
chrX:4979629-4979646 6 
chrX:4980238-4980291 5.28302 
chrX:4982028-4982047 5.78947 
chrX:4984242-4984270 5.39286 
chrX:4987281-4987365 5.35714 
chrX:4987389-4987419 5.26667 
chrX:4987515-4987546 5.29032 
chrX:4987633-4987729 5.69792 
chrX:4988834-4989069 5.54043 
chrX:4989402-4989437 5.82857 
chrX:4993841-4993876 6 
chrX:4997108-4997124 6 
chrX:4997953-4998001 5.75 
chrX:5001207-5001238 5.35484 
chrX:5004026-5004048 5.86364 
chrX:5004142-5004154 6 
chrX:5004958-5004997 5.46154 
chrX:5007043-5007106 5.65079 
chrX:5007199-5007229 5.56667 
chrX:5007345-5007370 5.6 
chrX:5007392-5007515 5.28455 
chrX:5010733-5010756 6 
chrX:5010829-5010857 5.78571 
chrX:5012945-5012974 5.31034 
chrX:5013770-5013819 5.69388 
chrX:5015152-5015179 6 
chrX:5015325-5015340 6 
chrX:5015831-5015843 6 
chrX:5016701-5016738 5.54054 
chrX:5019350-5019375 5.52 
chrX:5019857-5019878 6 
chrX:5019995-5020011 6 
chrX:5023695-5023713 5.83333 
chrX:5023738-5023797 5.30508 
chrX:5024452-5024466 5.92857 
chrX:5025068-5025094 5.80769 
chrX:5027067-5027087 5.7 
chrX:5027217-5027238 5.80952 
chrX:5027599-5027637 5.31579 
chrX:5030950-5030982 5.4375 
chrX:5031699-5031746 5.65957 
chrX:5032168-5032197 5.37931 
chrX:5034115-5034152 5.83784 
chrX:5035128-5035167 5.87179 
chrX:5036498-5036527 5.68966 
chrX:5038119-5038162 5.76744 
chrX:5040186-5040238 5.59615 
chrX:5040250-5040413 5.44172 
chrX:5040489-5040657 5.39286 
chrX:5040959-5040976 6 
chrX:5042409-5042436 5.37037 
chrX:5043719-5044002 5.78799 
chrX:5045101-5045126 5.32 
chrX:5045265-5045288 6 
chrX:5045675-5045700 5.52 
chrX:5046283-5046311 6 
chrX:5047464-5047496 5.875 
chrX:5048515-5048559 5.40909 
chrX:5049400-5049421 6 
chrX:5053535-5053576 5.63415 
chrX:5053586-5053618 5.34375 
chrX:5053633-5053656 5.43478 
chrX:5053669-5053725 5.21429 
chrX:5053738-5053799 5.21311 
chrX:5059060-5059085 5.96 
chrX:5061027-5061039 6 
chrX:5061468-5061493 5.68 
chrX:5063355-5063391 5.63889 
chrX:5063733-5063746 5.92308 
chrX:5064298-5064313 6 
chrX:5064433-5064469 5.30556 
chrX:5064501-5064561 5.3 
chrX:5064753-5064775 5.54545 
chrX:5066735-5066806 5.69014 
chrX:5067343-5067395 6 
chrX:5068520-5068555 5.28571 
chrX:5068937-5069015 5.94872 
chrX:5069097-5069111 6 
chrX:5070595-5070619 5.58333 
chrX:5072505-5072535 5.36667 
chrX:5072575-5072637 5.25806 
chrX:5072648-5072669 5.66667 
chrX:5072758-5072949 5.20942 
chrX:5073012-5073056 5.29545 
chrX:5074699-5074726 5.2963 
chrX:5075195-5075217 6 
chrX:5078393-5078422 5.17241 
chrX:5078551-5078594 5.53488 
chrX:5080977-5080995 5.88889 
chrX:5084401-5084419 6 
chrX:5085263-5085304 5.58537 
chrX:5086202-5086233 6 
chrX:5086556-5086582 5.38462 
chrX:5088812-5088825 6 
chrX:5090471-5090494 5.65217 
chrX:5090558-5090675 5.41026 
chrX:5090830-5090892 5.25806 
chrX:5090932-5090985 5.20755 
chrX:5091412-5091438 5.61538 
chrX:5093257-5093286 5.89655 
chrX:5094077-5094100 5.52174 
chrX:5094705-5094833 5.69531 
chrX:5096020-5096035 6 
chrX:5096537-5096559 5.5 
chrX:5096571-5096590 6 
chrX:5101513-5101537 5.83333 
chrX:5102221-5102241 5.8 
chrX:5102475-5102528 5.35849 
chrX:5103477-5103508 5.70968 
chrX:5105256-5105294 5.26316 
chrX:5105834-5105894 5.23333 
chrX:5107133-5107159 5.5 
chrX:5108320-5108344 6 
chrX:5109112-5109148 5.61111 
chrX:5110650-5110669 6 
chrX:5112166-5112220 5.35185 
chrX:5112238-5112289 5.37255 
chrX:5112356-5112420 5.45312 
chrX:5113327-5113354 5.62963 
chrX:5114287-5114309 6 
chrX:5115589-5115651 5.16129 
chrX:5117623-5117638 5.93333 
chrX:5118800-5118827 6 
chrX:5119171-5119197 5.53846 
chrX:5120076-5120116 5.2 
chrX:5120589-5120652 5.36508 
chrX:5120665-5120738 5.39726 
chrX:5120831-5120887 5.32143 
chrX:5120900-5120975 5.58667 
chrX:5121054-5121098 5.31818 
chrX:5121118-5121186 5.61765 
chrX:5121207-5121233 5.34615 
chrX:5121298-5121353 5.65455 
chrX:5122809-5122855 6 
chrX:5123930-5123955 5.84 
chrX:5124196-5124229 5.54545 
chrX:5125466-5125503 5.83784 
chrX:5126082-5126149 5.13433 
chrX:5129078-5129117 5.48718 
chrX:5129161-5129185 5.45833 
chrX:5129199-5129222 5.56522 
chrX:5129247-5129285 5.57895 
chrX:5129304-5129375 5.4507 
chrX:5129387-5129431 5.65909 
chrX:5130131-5130151 5.7 
chrX:5134731-5134816 5.34118 
chrX:5134854-5134983 5.67442 
chrX:5136025-5136078 5.24528 
chrX:5136129-5136251 5.45082 
chrX:5137323-5137357 5.52941 
chrX:5138838-5138851 6 
chrX:5138922-5139036 5.52632 
chrX:5139068-5139110 5.59524 
chrX:5139120-5139156 5.88889 
chrX:5139180-5139222 5.64286 
chrX:5139242-5139281 5.64103 
chrX:5139293-5139320 5.40741 
chrX:5139338-5139490 5.40132 
chrX:5139776-5139826 5.38 
chrX:5139837-5139862 5.4 
chrX:5139875-5139956 5.53086 
chrX:5140011-5140104 5.4086 
chrX:5143653-5143680 6 
chrX:5144145-5144173 5.78571 
chrX:5144851-5144878 5.85185 
chrX:5145333-5145507 5.78161 
chrX:5146833-5146855 5.59091 
chrX:5147385-5147402 6 
chrX:5147875-5147923 5.58333 
chrX:5150765-5150783 5.94444 
chrX:5152379-5152405 5.38462 
chrX:5152824-5153000 5.5 
chrX:5153022-5153071 5.53061 
chrX:5153082-5153292 5.49524 
chrX:5153944-5153981 5.67568 
chrX:5154854-5154871 5.94118 
chrX:5161896-5161928 5.59375 
chrX:5163052-5163107 5.29091 
chrX:5163123-5163238 5.58261 
chrX:5163249-5163273 5.75 
chrX:5163300-5163529 5.54148 
chrX:5163539-5163599 5.38333 
chrX:5164624-5164646 5.5 
chrX:5164857-5164876 5.89474 
chrX:5167139-5167181 5.83333 
chrX:5168575-5168596 5.57143 
chrX:5168701-5168717 5.875 
chrX:5169094-5169437 5.57143 
chrX:5172285-5172305 5.7 
chrX:5174062-5174084 6 
chrX:5174926-5175002 5.51316 
chrX:5175026-5175071 5.28889 
chrX:5175097-5175133 5.58333 
chrX:5175185-5175300 5.54783 
chrX:5175489-5175526 5.83784 
chrX:5177606-5177637 5.41935 
chrX:5178552-5178578 5.69231 
chrX:5178748-5178775 5.74074 
chrX:5178947-5178974 5.51852 
chrX:5179338-5179378 5.825 
chrX:5179629-5179686 5.77193 
chrX:5180587-5180633 5.86957 
chrX:5181617-5181629 6 
chrX:5181928-5181955 5.59259 
chrX:5183725-5183742 5.76471 
chrX:5185149-5185181 5.1875 
chrX:5186284-5186297 6 
chrX:5186429-5186462 5.84848 
chrX:5187693-5187738 5.37778 
chrX:5189322-5189459 5.85401 
chrX:5189863-5189903 5.5 
chrX:5192754-5192780 5.73077 
chrX:5194470-5194508 5.78947 
chrX:5195462-5195484 5.63636 
chrX:5196011-5196026 6 
chrX:5196620-5196850 5.9 
chrX:5197053-5197126 5.50685 
chrX:5197144-5197197 5.79245 
chrX:5197390-5197421 5.19355 
chrX:5199334-5199370 5.77778 
chrX:5199584-5199609 5.92 
chrX:5202051-5202073 6 
chrX:5202856-5202868 6 
chrX:5204199-5204231 5.40625 
chrX:5205802-5205841 5.33333 
chrX:5206752-5206786 5.61765 
chrX:5207184-5207201 5.82353 
chrX:5207633-5207657 5.66667 
chrX:5208541-5208566 5.76 
chrX:5208940-5208968 5.92857 
chrX:5213019-5213038 5.73684 
chrX:5213194-5213274 5.8375 
chrX:5213525-5213549 5.45833 
chrX:5215190-5215208 6 
chrX:5216127-5216258 5.42748 
chrX:5216405-5216501 5.38542 
chrX:5216513-5216534 5.71429 
chrX:5216935-5216954 6 
chrX:5216988-5217016 6 
chrX:5217824-5217840 5.875 
chrX:5218841-5218861 5.7 
chrX:5218903-5218930 5.33333 
chrX:5218997-5219029 5.375 
chrX:5219067-5219123 5.5 
chrX:5219449-5219514 5.55385 
chrX:5219956-5220003 5.70213 
chrX:5220473-5220519 5.21739 
chrX:5220557-5221766 5.62945 
chrX:5222185-5222238 5.24528 
chrX:5222673-5222694 5.52381 
chrX:5222744-5222762 6 
chrX:5223141-5223178 5.32432 
chrX:5228762-5228814 5.92308 
chrX:5230861-5230902 5.26829 
chrX:5230913-5230934 5.66667 
chrX:5230979-5231014 5.22857 
chrX:5231235-5231247 6 
chrX:5233836-5233865 5.55172 
chrX:5234831-5234860 5.34483 
chrX:5234940-5234967 5.66667 
chrX:5235314-5235359 5.24444 
chrX:5235414-5235448 5.5 
chrX:5236448-5236475 5.96296 
chrX:5236950-5236967 5.76471 
chrX:5241677-5241699 6 
chrX:5243264-5243301 5.40541 
chrX:5246170-5246197 5.25926 
chrX:5248943-5248962 5.78947 
chrX:5251149-5251186 5.83784 
chrX:5252214-5252238 5.75 
chrX:5253192-5253210 5.88889 
chrX:5254782-5254828 5.5 
chrX:5257211-5257232 5.85714 
chrX:5257524-5257540 6 
chrX:5257692-5257779 5.90805 
chrX:5258951-5258978 5.77778 
chrX:5260859-5260875 5.875 
chrX:5261874-5261912 5.31579 
chrX:5264208-5264232 5.625 
chrX:5266645-5266674 5.44828 
chrX:5268997-5269027 5.6 
chrX:5269205-5269238 5.51515 
chrX:5269258-5269279 5.85714 
chrX:5269373-5269412 5.51282 
chrX:5269447-5269505 5.2931 
chrX:5269523-5269560 5.32432 
chrX:5269583-5269653 5.47143 
chrX:5269695-5269733 5.63158 
chrX:5269738-5269775 5.56757 
chrX:5269786-5269851 5.56923 
chrX:5273600-5273617 5.82353 
chrX:5274073-5274110 5.48649 
chrX:5275012-5275024 6 
chrX:5276954-5276987 5.57576 
chrX:5283170-5283199 5.37931 
chrX:5283263-5283285 6 
chrX:5284724-5284803 5.43038 
chrX:5286476-5286501 5.4 
chrX:5290816-5290834 5.77778 
chrX:5292661-5292700 5.23077 
chrX:5293194-5293222 5.46429 
chrX:5293253-5293299 5.47826 
chrX:5295684-5295704 5.6 
chrX:5296083-5296099 6 
chrX:5297747-5297786 5.33333 
chrX:5297951-5298043 5.44565 
chrX:5299134-5299174 5.25 
chrX:5300238-5300265 5.55556 
chrX:5300290-5300342 5.28846 
chrX:5300382-5300417 5.74286 
chrX:5300467-5300535 5.36765 
chrX:5300638-5300670 5.59375 
chrX:5300683-5300700 5.76471 
chrX:5300738-5300761 5.65217 
chrX:5300774-5300792 5.88889 
chrX:5300842-5300929 5.4023 
chrX:5300999-5301141 5.28873 
chrX:5301152-5301253 5.46535 
chrX:5304205-5304265 5.35 
chrX:5304660-5304708 5.47917 
chrX:5304833-5304856 6 
chrX:5309621-5309647 5.30769 
chrX:5310471-5310492 5.61905 
chrX:5310775-5310831 5.75 
chrX:5311963-5311975 6 
chrX:5313858-5313871 6 
chrX:5314025-5314046 5.85714 
chrX:5314519-5314531 6 
chrX:5314587-5314604 5.82353 
chrX:5314718-5314758 5.625 
chrX:5317259-5317285 5.34615 
chrX:5318798-5318840 5.38095 
chrX:5318869-5318921 5.19231 
chrX:5318985-5319202 5.18894 
chrX:5319238-5319283 5.2 
chrX:5319296-5319325 5.75862 
chrX:5319354-5319406 5.32692 
chrX:5319448-5319471 5.47826 
chrX:5319556-5319589 5.51515 
chrX:5319620-5319680 5.31667 
chrX:5320419-5320449 6 
chrX:5320850-5320870 6 
chrX:5324156-5324238 5.69512 
chrX:5324733-5324753 6 
chrX:5325556-5325569 6 
chrX:5328287-5328397 5.46364 
chrX:5328561-5328596 5.42857 
chrX:5331267-5331286 6 
chrX:5331594-5331672 5.41026 
chrX:5331719-5331742 5.78261 
chrX:5331877-5331897 6 
chrX:5332954-5332992 5.55263 
chrX:5336715-5336735 5.6 
chrX:5337059-5337098 5.35897 
chrX:5337830-5337851 5.66667 
chrX:5339679-5339694 6 
chrX:5342007-5342030 5.6087 
chrX:5342322-5342337 5.93333 
chrX:5342622-5342642 5.8 
chrX:5352097-5352141 5.70455 
chrX:5353095-5353141 5.97826 
chrX:5353898-5353932 5.91176 
chrX:5354799-5354814 5.86667 
chrX:5355278-5355290 6 
chrX:5355423-5355454 6 
chrX:5359853-5359873 5.75 
chrX:5361000-5361019 5.68421 
chrX:5362026-5362038 6 
chrX:5363316-5363346 5.86667 
chrX:5364494-5364516 5.95455 
chrX:5365922-5365948 5.92308 
chrX:5367592-5367622 5.36667 
chrX:5370336-5370362 5.76923 
chrX:5372284-5372371 5.36782 
chrX:5372419-5372526 5.36449 
chrX:5374850-5374881 5.22581 
chrX:5375898-5375924 5.57692 
chrX:5377315-5377345 5.76667 
chrX:5379248-5379279 5.16129 
chrX:5382333-5382413 5.5375 
chrX:5382435-5382480 5.44444 
chrX:5382516-5382612 5.33333 
chrX:5382659-5382718 5.61017 
chrX:5382812-5382824 6 
chrX:5385880-5385913 5.54545 
chrX:5389381-5389398 6 
chrX:5390981-5391008 5.2963 
chrX:5391496-5391518 6 
chrX:5393427-5393460 5.27273 
chrX:5394406-5394428 5.77273 
chrX:5396567-5396589 5.86364 
chrX:5397896-5397953 5.68421 
chrX:5405044-5405064 5.75 
chrX:5405341-5405369 5.64286 
chrX:5405660-5405702 5.5 
chrX:5405774-5405944 5.77059 
chrX:5405956-5406077 5.38843 
chrX:5406090-5406130 5.3 
chrX:5407168-5407185 5.82353 
chrX:5407713-5407738 5.36 
chrX:5407761-5407785 5.5 
chrX:5407798-5407823 5.76 
chrX:5407835-5407860 5.32 
chrX:5409136-5409165 6 
chrX:5409889-5409935 6 
chrX:5409988-5410003 5.93333 
chrX:5411167-5411329 5.66049 
chrX:5411354-5411459 5.62857 
chrX:5411484-5411539 5.83636 
chrX:5412800-5412822 5.5 
chrX:5412852-5412969 5.42735 
chrX:5415635-5415649 6 
chrX:5416671-5416700 5.82759 
chrX:5416907-5416923 6 
chrX:5420812-5420841 5.37931 
chrX:5423197-5423212 6 
chrX:5425289-5425308 5.78947 
chrX:5428420-5428461 5.70732 
chrX:5428597-5428612 6 
chrX:5432904-5432921 5.88235 
chrX:5433354-5433390 5.30556 
chrX:5434406-5434443 6 
chrX:5436388-5436404 6 
chrX:5438850-5438874 5.91667 
chrX:5439191-5439216 5.52 
chrX:5439286-5439340 5.96296 
chrX:5440439-5440453 6 
chrX:5441143-5441171 5.75 
chrX:5443177-5443243 5.9697 
chrX:5446018-5446052 5.52941 
chrX:5446759-5446829 5.28571 
chrX:5446848-5446893 5.77778 
chrX:5446921-5446945 5.66667 
chrX:5447030-5447062 5.65625 
chrX:5447738-5447779 5.58537 
chrX:5447898-5447928 5.26667 
chrX:5448356-5448371 5.86667 
chrX:5448573-5448642 5.85507 
chrX:5449352-5449383 5.83871 
chrX:5449403-5449441 5.42105 
chrX:5449628-5449656 5.5 
chrX:5450346-5450415 5.21739 
chrX:5450444-5450511 5.62687 
chrX:5450553-5450578 5.6 
chrX:5450610-5450829 5.43379 
chrX:5450895-5450957 5.25806 
chrX:5451248-5451263 5.86667 
chrX:5451549-5451598 5.38776 
chrX:5453566-5453598 5.78125 
chrX:5453935-5453965 5.73333 
chrX:5455213-5455233 5.9 
chrX:5460626-5460638 6 
chrX:5466428-5466828 5.45 
chrX:5468276-5468592 5.6962 
chrX:5470160-5470184 5.75 
chrX:5470824-5470846 5.81818 
chrX:5471397-5471423 5.76923 
chrX:5471609-5471634 5.44 
chrX:5471664-5471678 6 
chrX:5472015-5472046 5.6129 
chrX:5474171-5474200 5.68966 
chrX:5475600-5475627 5.33333 
chrX:5475836-5475860 5.54167 
chrX:5477217-5477247 6 
chrX:5477485-5477506 5.57143 
chrX:5478073-5478111 5.42105 
chrX:5478190-5478219 5.55172 
chrX:5478283-5478315 5.34375 
chrX:5479189-5479224 5.4 
chrX:5480261-5480332 5.69014 
chrX:5481017-5481054 5.89189 
chrX:5482947-5482976 5.62069 
chrX:5483034-5483065 5.93548 
chrX:5483669-5483684 6 
chrX:5483917-5483935 6 
chrX:5484131-5484171 5.4 
chrX:5485102-5485150 5.9375 
chrX:5487090-5487102 6 
chrX:5492009-5492047 5.52632 
chrX:5492203-5492226 6 
chrX:5494945-5494983 5.73684 
chrX:5495672-5495697 5.32 
chrX:5498458-5498565 5.68224 
chrX:5498696-5498721 5.64 
chrX:5499589-5499605 5.9375 
chrX:5500022-5500080 5.62069 
chrX:5500130-5500143 5.92308 
chrX:5500859-5500888 5.24138 
chrX:5503023-5503049 5.96154 
chrX:5503422-5503576 5.33117 
chrX:5504429-5504480 5.15686 
chrX:5504615-5504654 5.17949 
chrX:5505787-5505818 5.16129 
chrX:5507889-5507904 6 
chrX:5509261-5509273 6 
chrX:5511970-5511994 5.625 
chrX:5512231-5512253 5.77273 
chrX:5512402-5512429 5.62963 
chrX:5514963-5514981 6 
chrX:5515132-5515182 5.7 
chrX:5516327-5516345 5.88889 
chrX:5519984-5520005 6 
chrX:5521440-5521468 5.67857 
chrX:5525530-5525543 5.92308 
chrX:5525655-5525691 5.38889 
chrX:5526812-5526830 5.94444 
chrX:5528330-5528356 5.61538 
chrX:5529230-5529333 5.8835 
chrX:5529824-5529859 5.42857 
chrX:5530592-5530617 6 
chrX:5536088-5536115 5.74074 
chrX:5537432-5537458 5.26923 
chrX:5539652-5539674 5.59091 
chrX:5541313-5541334 5.66667 
chrX:5542811-5542847 5.88889 
chrX:5544443-5544555 5.24107 
chrX:5544573-5544676 5.62136 
chrX:5544700-5544738 5.44737 
chrX:5544747-5544887 5.51429 
chrX:5544903-5544933 5.26667 
chrX:5546738-5546775 5.83784 
chrX:5547848-5547862 6 
chrX:5552183-5552226 5.51163 
chrX:5553053-5553113 5.56667 
chrX:5553486-5553522 5.5 
chrX:5556512-5556546 5.70588 
chrX:5557883-5557895 6 
chrX:5558502-5558544 5.64286 
chrX:5559209-5559230 5.57143 
chrX:5559869-5559888 5.84211 
chrX:5561431-5561449 6 
chrX:5563909-5564024 5.66957 
chrX:5564041-5564069 5.64286 
chrX:5564084-5564109 5.76 
chrX:5564125-5564244 5.51261 
chrX:5564255-5564396 5.75177 
chrX:5564430-5564523 5.67742 
chrX:5565653-5565682 5.55172 
chrX:5570631-5570679 6 
chrX:5570776-5570802 5.73077 
chrX:5572080-5572104 5.79167 
chrX:5573696-5573738 5.52381 
chrX:5574079-5574121 5.30952 
chrX:5576589-5576610 5.57143 
chrX:5578004-5578029 5.6 
chrX:5579044-5579061 6 
chrX:5579119-5579146 5.7037 
chrX:5579977-5580025 5.27083 
chrX:5583954-5583976 6 
chrX:5584905-5584951 6 
chrX:5586508-5586525 5.76471 
chrX:5586777-5586809 5.53125 
chrX:5590903-5590932 5.24138 
chrX:5592563-5592650 5.67816 
chrX:5594235-5594261 5.5 
chrX:5596456-5596487 5.90323 
chrX:5597105-5597119 6 
chrX:5597241-5597277 6 
chrX:5598503-5598524 6 
chrX:5599523-5599595 5.56944 
chrX:5599610-5599721 5.37838 
chrX:5599792-5600054 5.43511 
chrX:5600376-5600420 6 
chrX:5600549-5600571 5.54545 
chrX:5601094-5601114 5.75 
chrX:5602856-5602924 5.58824 
chrX:5603627-5603667 5.5 
chrX:5604268-5604286 5.77778 
chrX:5605127-5605175 5.3125 
chrX:5605227-5605392 5.38182 
chrX:5605425-5605466 5.4878 
chrX:5605695-5605776 5.40741 
chrX:5608123-5608150 5.92593 
chrX:5610767-5610930 5.48466 
chrX:5610945-5611069 5.46774 
chrX:5611102-5611135 5.54545 
chrX:5611314-5611340 5.38462 
chrX:5614790-5614816 5.46154 
chrX:5614869-5614900 5.22581 
chrX:5615007-5615043 5.58333 
chrX:5615091-5615142 5.47059 
chrX:5615415-5615501 5.62791 
chrX:5619325-5619347 5.54545 
chrX:5619838-5619889 5.17647 
chrX:5621229-5621282 5.9434 
chrX:5623026-5623052 5.5 
chrX:5624850-5624914 5.79688 
chrX:5624944-5624990 5.73913 
chrX:5625095-5625130 5.4 
chrX:5626798-5626817 5.68421 
chrX:5628667-5628707 5.175 
chrX:5629238-5629285 5.89362 
chrX:5631964-5631987 5.82609 
chrX:5634182-5634194 6 
chrX:5637999-5638024 5.88 
chrX:5638492-5638514 5.95455 
chrX:5639914-5639948 5.91176 
chrX:5640285-5640302 5.94118 
chrX:5643569-5643618 5.85714 
chrX:5644177-5644218 5.41463 
chrX:5644767-5644785 5.77778 
chrX:5647207-5647227 5.6 
chrX:5649775-5649788 6 
chrX:5652014-5652134 5.71667 
chrX:5654004-5654203 5.79899 
chrX:5654842-5654861 6 
chrX:5655207-5655224 5.82353 
chrX:5656340-5656368 5.32143 
chrX:5658750-5658784 5.52941 
chrX:5660920-5661117 5.84264 
chrX:5663660-5663719 5.89831 
chrX:5663785-5663854 5.7971 
chrX:5663983-5664043 5.9 
chrX:5664315-5664334 5.63158 
chrX:5664825-5664942 5.20513 
chrX:5664959-5664984 5.36 
chrX:5665017-5665079 5.32258 
chrX:5666571-5666595 5.5 
chrX:5667980-5668016 5.41667 
chrX:5669329-5669357 5.42857 
chrX:5669513-5669532 5.68421 
chrX:5669875-5669904 6 
chrX:5669921-5669947 5.84615 
chrX:5670551-5670584 5.18182 
chrX:5670662-5670697 5.34286 
chrX:5671004-5671162 5.86076 
chrX:5671261-5671284 5.56522 
chrX:5672038-5672088 5.58 
chrX:5672098-5672168 5.51429 
chrX:5673021-5673052 5.77419 
chrX:5674221-5674233 6 
chrX:5674344-5674375 5.67742 
chrX:5676433-5676460 5.88889 
chrX:5676617-5676639 5.77273 
chrX:5676717-5676738 5.52381 
chrX:5677857-5677882 5.4 
chrX:5681622-5681658 5.58333 
chrX:5681986-5682054 5.69118 
chrX:5685769-5685793 5.45833 
chrX:5687190-5687222 5.40625 
chrX:5691525-5691554 6 
chrX:5695513-5695553 5.8 
chrX:5695967-5696000 5.84848 
chrX:5697156-5697188 5.21875 
chrX:5698719-5698738 6 
chrX:5700209-5700223 6 
chrX:5701677-5701705 5.28571 
chrX:5701836-5701868 5.75 
chrX:5704094-5704114 5.7 
chrX:5704702-5704741 5.53846 
chrX:5707929-5708321 5.92602 
chrX:5708609-5708623 6 
chrX:5710016-5710042 5.46154 
chrX:5711073-5711085 6 
chrX:5711128-5711169 5.2439 
chrX:5711582-5711669 5.26437 
chrX:5711753-5711800 5.38298 
chrX:5711825-5711863 5.86842 
chrX:5712321-5712339 5.88889 
chrX:5712472-5712493 5.61905 
chrX:5712792-5712824 5.25 
chrX:5714446-5714470 5.58333 
chrX:5714892-5714917 5.44 
chrX:5715541-5715573 5.65625 
chrX:5715948-5716000 5.67308 
chrX:5722018-5722290 5.81985 
chrX:5722640-5722661 5.61905 
chrX:5722768-5722800 5.21875 
chrX:5722824-5722844 5.7 
chrX:5726840-5726885 5.51111 
chrX:5726914-5727130 5.5463 
chrX:5728226-5728249 6 
chrX:5731214-5731251 5.43243 
chrX:5732054-5732093 5.61538 
chrX:5735021-5735065 5.61364 
chrX:5740511-5740542 5.64516 
chrX:5741113-5741170 5.24561 
chrX:5741260-5741325 5.49231 
chrX:5741487-5741525 5.42105 
chrX:5741535-5741562 5.40741 
chrX:5741646-5741685 5.15385 
chrX:5743441-5743496 5.72727 
chrX:5743782-5743822 5.725 
chrX:5744036-5744109 5.47945 
chrX:5745372-5745413 5.58537 
chrX:5748602-5748713 5.48649 
chrX:5749945-5750012 5.80597 
chrX:5750899-5750984 5.72941 
chrX:5751048-5751197 5.4094 
chrX:5751208-5751238 5.6 
chrX:5751283-5751322 5.38462 
chrX:5754468-5754587 5.29412 
chrX:5755979-5756006 5.74074 
chrX:5757041-5757057 6 
chrX:5760146-5760228 5.23171 
chrX:5760268-5760311 5.53488 
chrX:5761287-5761308 5.90476 
chrX:5762967-5762981 6 
chrX:5763915-5763955 5.9 
chrX:5765180-5765208 5.60714 
chrX:5765255-5765294 5.64103 
chrX:5765360-5765421 5.88525 
chrX:5770637-5770690 5.39623 
chrX:5772000-5772034 5.88235 
chrX:5772360-5772522 5.2963 
chrX:5772542-5772582 5.35 
chrX:5772637-5772693 5.39286 
chrX:5772832-5772863 5.64516 
chrX:5773070-5773121 5.11765 
chrX:5773137-5773162 5.48 
chrX:5773735-5773752 5.88235 
chrX:5776763-5776814 5.72549 
chrX:5776831-5776901 5.52857 
chrX:5778579-5778625 5.82609 
chrX:5779919-5779960 6 
chrX:5780707-5780738 5.3871 
chrX:5782469-5782498 5.55172 
chrX:5784779-5784798 5.68421 
chrX:5784955-5784969 6 
chrX:5785908-5786065 5.68153 
chrX:5786093-5786119 5.88462 
chrX:5786843-5786873 5.8 
chrX:5794597-5794615 6 
chrX:5795549-5795596 5.74468 
chrX:5796528-5796565 5.83784 
chrX:5796652-5796732 5.8125 
chrX:5801218-5801238 5.7 
chrX:5801276-5801333 5.38596 
chrX:5803162-5803192 5.43333 
chrX:5805070-5805094 5.66667 
chrX:5806117-5806167 5.48 
chrX:5806238-5806267 5.13793 
chrX:5806603-5806638 5.8 
chrX:5806693-5806718 5.32 
chrX:5806798-5806827 5.58621 
chrX:5807080-5807097 5.76471 
chrX:5807238-5807270 5.28125 
chrX:5808268-5808313 5.57778 
chrX:5809173-5809198 5.36 
chrX:5810072-5810105 5.69697 
chrX:5810762-5810794 5.84375 
chrX:5813589-5813678 5.46067 
chrX:5815913-5816300 5.4031 
chrX:5816328-5816365 5.56757 
chrX:5817721-5817752 5.74194 
chrX:5818601-5818625 6 
chrX:5819697-5819715 5.77778 
chrX:5819811-5819924 5.65487 
chrX:5819982-5820006 5.45833 
chrX:5820958-5821022 5.5 
chrX:5822117-5822137 6 
chrX:5824553-5824574 6 
chrX:5825797-5825817 5.6 
chrX:5825906-5825986 5.4375 
chrX:5826027-5826108 5.37037 
chrX:5826121-5826215 5.29787 
chrX:5830873-5831143 5.72593 
chrX:5832626-5832695 5.5942 
chrX:5833565-5833596 5.22581 
chrX:5834474-5834503 5.58621 
chrX:5839174-5839211 5.83784 
chrX:5839432-5839498 5.87879 
chrX:5840903-5840942 5.84615 
chrX:5840965-5840997 5.40625 
chrX:5841259-5841284 5.52 
chrX:5843866-5843968 5.7451 
chrX:5844738-5844772 5.35294 
chrX:5844830-5844866 6 
chrX:5844922-5845017 5.53684 
chrX:5845072-5845092 5.6 
chrX:5846877-5846904 5.62963 
chrX:5847544-5847574 5.66667 
chrX:5847592-5847631 5.33333 
chrX:5855601-5855626 5.56 
chrX:5856982-5857035 5.66038 
chrX:5857403-5857440 5.35135 
chrX:5859221-5859273 6 
chrX:5860303-5860328 6 
chrX:5860700-5860754 5.59259 
chrX:5862520-5862535 6 
chrX:5862691-5862721 5.83333 
chrX:5870771-5870785 6 
chrX:5872432-5872452 6 
chrX:5872635-5872709 5.91892 
chrX:5874171-5874274 5.42718 
chrX:5874306-5874326 5.7 
chrX:5875004-5875034 5.86667 
chrX:5875060-5875103 5.53488 
chrX:5879022-5879081 5.74576 
chrX:5880967-5880990 6 
chrX:5886479-5886544 5.93846 
chrX:5888062-5888081 5.63158 
chrX:5888212-5888230 5.77778 
chrX:5888373-5888397 5.83333 
chrX:5890145-5890260 5.52174 
chrX:5890792-5890818 5.80769 
chrX:5893653-5893665 6 
chrX:5893804-5893824 5.95 
chrX:5895558-5895594 5.77778 
chrX:5896085-5896109 5.625 
chrX:5896309-5896451 5.82394 
chrX:5897033-5897077 5.81818 
chrX:5897756-5897888 5.37121 
chrX:5897934-5897955 5.61905 
chrX:5898001-5898024 5.69565 
chrX:5898166-5898199 5.21212 
chrX:5898505-5898527 5.63636 
chrX:5900908-5900939 5.77419 
chrX:5901515-5901540 5.44 
chrX:5902409-5902428 5.78947 
chrX:5903467-5903495 6 
chrX:5905084-5905108 5.41667 
chrX:5907108-5907147 6 
chrX:5908118-5908156 6 
chrX:5910642-5910663 5.57143 
chrX:5910801-5910828 5.37037 
chrX:5911044-5911070 5.34615 
chrX:5915238-5915259 5.52381 
chrX:5915607-5915692 5.85882 
chrX:5916451-5916464 6 
chrX:5923170-5923193 5.52174 
chrX:5925525-5925549 5.54167 
chrX:5926467-5926483 5.875 
chrX:5927107-5927120 6 
chrX:5928547-5928581 5.91176 
chrX:5929407-5929424 6 
chrX:5932221-5932238 5.76471 
chrX:5932303-5932321 5.88889 
chrX:5932628-5932648 5.8 
chrX:5933317-5933340 5.6087 
chrX:5933432-5933467 5.37143 
chrX:5936092-5936128 5.69444 
chrX:5936168-5936238 5.54286 
chrX:5936246-5936295 5.44898 
chrX:5939020-5939161 5.86525 
chrX:5939762-5939795 5.81818 
chrX:5942028-5942045 5.82353 
chrX:5943945-5943968 5.91304 
chrX:5945827-5945871 5.45455 
chrX:5946699-5946729 5.86667 
chrX:5948435-5948459 6 
chrX:5950659-5950682 5.65217 
chrX:5950883-5950902 5.94737 
chrX:5952753-5952766 6 
chrX:5954651-5954680 6 
chrX:5955346-5955382 5.88889 
chrX:5960726-5960796 5.7 
chrX:5961119-5961147 5.67857 
chrX:5961175-5961212 5.56757 
chrX:5961356-5961410 5.22222 
chrX:5961440-5961465 5.4 
chrX:5962147-5962172 6 
chrX:5964818-5964857 5.5641 
chrX:5964950-5964990 5.325 
chrX:5965002-5965040 5.39474 
chrX:5965098-5965114 5.875 
chrX:5967037-5967058 6 
chrX:5967268-5967318 5.88 
chrX:5968350-5968391 5.29268 
chrX:5968408-5968448 5.6 
chrX:5968483-5968547 5.46875 
chrX:5968564-5968616 5.25 
chrX:5968634-5968735 5.28713 
chrX:5968754-5968782 5.28571 
chrX:5968800-5968874 5.59459 
chrX:5972656-5972676 5.9 
chrX:5973678-5973703 5.6 
chrX:5976203-5976215 6 
chrX:5976633-5976652 5.68421 
chrX:5979501-5979531 5.23333 
chrX:5982026-5982053 5.22222 
chrX:5982586-5982610 5.66667 
chrX:5983403-5983421 5.94444 
chrX:5984824-5984847 5.91304 
chrX:5985146-5985178 5.21875 
chrX:5985394-5985424 5.26667 
chrX:5985481-5985494 6 
chrX:5987010-5987039 5.31034 
chrX:5993316-5993352 5.61111 
chrX:5994554-5994571 5.94118 
chrX:5995311-5995363 5.73077 
chrX:5996864-5996882 5.72222 
chrX:5998146-5998168 5.77273 
chrX:6000623-6000658 5.28571 
chrX:6000989-6001013 5.75 
chrX:6005828-6005861 5.54545 
chrX:6005974-6005996 6 
chrX:6008992-6009033 5.58537 
chrX:6009061-6009108 5.70213 
chrX:6009901-6009943 5.35714 
chrX:6009962-6010063 5.51485 
chrX:6012325-6012377 5.17308 
chrX:6013134-6013186 5.94231 
chrX:6014987-6015012 6 
chrX:6016337-6016374 5.75676 
chrX:6018124-6018150 5.42308 
chrX:6018882-6018907 5.48 
chrX:6019266-6019298 5.4375 
chrX:6019815-6019835 5.8 
chrX:6020684-6020846 5.40741 
chrX:6020863-6020887 5.41667 
chrX:6022568-6022583 6 
chrX:6025573-6025600 5.51852 
chrX:6026544-6026566 5.86364 
chrX:6029047-6029071 5.75 
chrX:6029616-6029635 5.63158 
chrX:6030607-6030638 5.45161 
chrX:6031845-6031872 5.59259 
chrX:6032562-6032596 6 
chrX:6034331-6034353 6 
chrX:6034423-6034469 5.93478 
chrX:6034860-6034888 5.42857 
chrX:6036100-6036122 5.59091 
chrX:6039156-6039223 5.67164 
chrX:6040269-6040289 5.6 
chrX:6041791-6041822 5.25806 
chrX:6041915-6041933 5.88889 
chrX:6043046-6043076 5.36667 
chrX:6043457-6043523 5.59091 
chrX:6051137-6051327 5.51579 
chrX:6056186-6056214 5.28571 
chrX:6058489-6058546 5.73684 
chrX:6059861-6059897 5.69444 
chrX:6065696-6065738 5.59524 
chrX:6066552-6066571 6 
chrX:6068002-6068028 5.88462 
chrX:6074549-6074578 5.93103 
chrX:6078912-6079025 5.34513 
chrX:6079116-6079157 5.26829 
chrX:6079380-6079421 5.36585 
chrX:6079489-6079520 5.48387 
chrX:6079810-6079837 5.85185 
chrX:6083889-6083911 6 
chrX:6084287-6084308 5.90476 
chrX:6084439-6084451 6 
chrX:6085110-6085134 5.79167 
chrX:6092098-6092139 6 
chrX:6093696-6093709 6 
chrX:6097135-6097170 5.91429 
chrX:6101586-6101605 5.63158 
chrX:6105363-6105375 6 
chrX:6105461-6105508 5.57447 
chrX:6107909-6107932 5.52174 
chrX:6111449-6111474 6 
chrX:6112996-6113040 5.75 
chrX:6114592-6114617 6 
chrX:6115466-6115487 5.66667 
chrX:6118714-6118743 5.65517 
chrX:6118897-6118912 6 
chrX:6120366-6120391 5.56 
chrX:6124461-6124489 5.42857 
chrX:6125068-6125108 5.75 
chrX:6127756-6127792 5.55556 
chrX:6128281-6128320 5.89744 
chrX:6133919-6133939 5.6 
chrX:6134697-6134718 5.61905 
chrX:6136515-6136545 6 
chrX:6137096-6137114 5.77778 
chrX:6137161-6137221 5.58333 
chrX:6137343-6137524 5.55801 
chrX:6137540-6137721 5.64641 
chrX:6138767-6138791 5.75 
chrX:6139110-6139137 5.88889 
chrX:6139426-6139466 5.875 
chrX:6140221-6140241 5.65 
chrX:6143018-6143081 5.71429 
chrX:6143696-6143759 5.85714 
chrX:6143907-6143920 6 
chrX:6143959-6143979 5.95 
chrX:6144043-6144065 5.59091 
chrX:6145160-6145186 5.73077 
chrX:6145999-6146033 5.55882 
chrX:6149268-6149338 5.4 
chrX:6152234-6152289 5.45455 
chrX:6153507-6153544 5.43243 
chrX:6153639-6153675 5.88889 
chrX:6156522-6156537 6 
chrX:6159890-6159920 5.63333 
chrX:6160572-6160628 5.82143 
chrX:6161251-6161273 5.5 
chrX:6163196-6163238 5.7381 
chrX:6163319-6163349 5.5 
chrX:6164345-6164408 5.92063 
chrX:6164839-6164866 5.62963 
chrX:6165357-6165389 5.40625 
chrX:6166686-6166770 5.28571 
chrX:6167905-6167940 5.28571 
chrX:6169589-6169619 5.36667 
chrX:6170956-6170983 5.33333 
chrX:6171971-6171992 5.61905 
chrX:6172668-6172717 5.30612 
chrX:6173061-6173082 5.85714 
chrX:6173776-6173809 5.51515 
chrX:6173829-6173994 5.69697 
chrX:6174145-6174161 6 
chrX:6177884-6177963 5.62025 
chrX:6177975-6178001 5.38462 
chrX:6178729-6178744 6 
chrX:6186660-6186685 6 
chrX:6187829-6187875 5.54348 
chrX:6189315-6189463 5.31757 
chrX:6189501-6189546 5.24444 
chrX:6189690-6189717 5.22222 
chrX:6189738-6189791 5.39623 
chrX:6198333-6198357 5.375 
chrX:6198623-6198639 6 
chrX:6202025-6202085 5.7 
chrX:6207933-6207974 5.68293 
chrX:6210203-6210248 5.35556 
chrX:6211695-6211708 6 
chrX:6213465-6213486 6 
chrX:6214462-6214481 5.89474 
chrX:6214636-6214652 6 
chrX:6214949-6214973 5.375 
chrX:6216299-6216321 5.86364 
chrX:6220173-6220189 6 
chrX:6220898-6220930 5.65625 
chrX:6221974-6222018 5.90909 
chrX:6222454-6222472 5.72222 
chrX:6222759-6222780 6 
chrX:6224841-6224854 6 
chrX:6227493-6227516 5.86957 
chrX:6231016-6231050 5.5 
chrX:6232337-6232363 5.57692 
chrX:6234738-6234792 5.90741 
chrX:6235445-6235689 5.83607 
chrX:6238048-6238072 5.625 
chrX:6240248-6240272 5.625 
chrX:6241029-6241051 5.5 
chrX:6241755-6241793 5.84211 
chrX:6242525-6242556 5.16129 
chrX:6242845-6242933 5.70455 
chrX:6243485-6243506 5.61905 
chrX:6243549-6243564 5.93333 
chrX:6245225-6245250 5.96 
chrX:6245908-6245941 6 
chrX:6246792-6246846 5.88889 
chrX:6247480-6247499 6 
chrX:6249061-6249082 5.71429 
chrX:6251954-6251972 5.77778 
chrX:6252153-6252186 5.45455 
chrX:6252214-6252247 5.87879 
chrX:6252764-6252887 5.43089 
chrX:6253461-6253474 6 
chrX:6253670-6253687 5.88235 
chrX:6254077-6254089 6 
chrX:6254228-6254261 5.33333 
chrX:6254431-6254467 5.38889 
chrX:6259748-6259772 5.58333 
chrX:6265897-6265910 6 
chrX:6269078-6269096 6 
chrX:6269251-6269296 5.51111 
chrX:6270440-6270453 5.92308 
chrX:6270926-6271028 5.85294 
chrX:6271854-6271881 5.51852 
chrX:6273550-6273577 5.51852 
chrX:6276738-6276766 5.39286 
chrX:6278694-6278714 5.95 
chrX:6281990-6282051 5.27869 
chrX:6282063-6282222 5.55975 
chrX:6282254-6282300 5.71739 
chrX:6283323-6283393 5.3 
chrX:6283410-6283454 5.45455 
chrX:6283465-6283531 5.5 
chrX:6284156-6284204 5.47917 
chrX:6287275-6287311 5.88889 
chrX:6287463-6287512 5.18367 
chrX:6288339-6288373 5.44118 
chrX:6288952-6288986 5.73529 
chrX:6292257-6292270 6 
chrX:6295745-6295822 5.22078 
chrX:6296313-6296380 5.35821 
chrX:6296395-6296499 5.25962 
chrX:6296510-6296549 5.74359 
chrX:6296560-6296631 5.59155 
chrX:6298238-6298337 5.78788 
chrX:6303391-6303403 6 
chrX:6304063-6304091 5.35714 
chrX:6305062-6305089 5.44444 
chrX:6305243-6305279 5.33333 
chrX:6310153-6310211 5.98276 
chrX:6313284-6313318 5.97059 
chrX:6314928-6314954 5.46154 
chrX:6315801-6315854 5.79245 
chrX:6316854-6316870 6 
chrX:6318814-6318840 5.92308 
chrX:6318940-6319107 5.8024 
chrX:6319249-6319306 5.29825 
chrX:6319363-6319426 5.44444 
chrX:6320772-6320805 6 
chrX:6322166-6322193 5.62963 
chrX:6326738-6326762 5.58333 
chrX:6327855-6327875 6 
chrX:6328014-6328034 5.6 
chrX:6328649-6328689 5.675 
chrX:6330515-6330614 5.82828 
chrX:6331193-6331211 5.88889 
chrX:6335812-6335825 6 
chrX:6336159-6336190 6 
chrX:6339975-6340080 5.72381 
chrX:6341238-6341261 5.47826 
chrX:6346507-6346551 5.38636 
chrX:6348493-6348533 6 
chrX:6348664-6348702 5.89474 
chrX:6349487-6349515 5.71429 
chrX:6349583-6349633 5.64 
chrX:6352959-6353005 5.58696 
chrX:6353056-6353253 5.46193 
chrX:6353798-6353858 5.43333 
chrX:6355405-6355425 5.8 
chrX:6355553-6355572 5.63158 
chrX:6357498-6357522 5.45833 
chrX:6357773-6357788 5.86667 
chrX:6359602-6359620 6 
chrX:6359768-6360029 5.64751 
chrX:6360303-6360339 5.83333 
chrX:6360783-6360795 6 
chrX:6361632-6361659 5.85185 
chrX:6362330-6362352 5.63636 
chrX:6363632-6363653 5.52381 
chrX:6364373-6364396 5.47826 
chrX:6365790-6365823 6 
chrX:6367503-6367535 6 
chrX:6371675-6371699 5.375 
chrX:6373074-6373099 5.76 
chrX:6374646-6374710 5.76562 
chrX:6374997-6375011 6 
chrX:6375164-6375178 6 
chrX:6381873-6381902 6 
chrX:6383535-6383555 5.85 
chrX:6384339-6384436 5.39175 
chrX:6385873-6385901 5.39286 
chrX:6386208-6386231 5.69565 
chrX:6386700-6386727 5.22222 
chrX:6387878-6387904 5.46154 
chrX:6390749-6390922 5.63006 
chrX:6390937-6391254 5.49211 
chrX:6391267-6391499 5.43103 
chrX:6391512-6391579 5.41791 
chrX:6391596-6391621 5.32 
chrX:6398386-6398410 5.66667 
chrX:6398538-6398557 5.63158 
chrX:6399959-6399997 6 
chrX:6401982-6402111 5.86047 
chrX:6403175-6403201 5.69231 
chrX:6405745-6405770 6 
chrX:6408580-6408595 5.86667 
chrX:6411017-6411060 5.83721 
chrX:6421733-6421762 5.62069 
chrX:6421788-6421870 5.90244 
chrX:6422845-6422884 5.84615 
chrX:6427615-6427627 6 
chrX:6428718-6428731 6 
chrX:6429993-6430034 5.39024 
chrX:6436372-6436395 6 
chrX:6436836-6436850 6 
chrX:6438561-6438617 5.05357 
chrX:6439396-6439429 5.45455 
chrX:6441849-6441872 5.69565 
chrX:6442942-6442955 6 
chrX:6443412-6443447 5.34286 
chrX:6444150-6444225 5.93333 
chrX:6444310-6444371 5.86885 
chrX:6444459-6444533 5.77027 
chrX:6444607-6444696 5.86517 
chrX:6449892-6449954 5.24194 
chrX:6449980-6450054 5.39189 
chrX:6450154-6450219 5.4 
chrX:6450829-6450842 6 
chrX:6450888-6450901 6 
chrX:6450918-6450931 6 
chrX:6450951-6451082 5.32824 
chrX:6451102-6451115 6 
chrX:6451132-6451145 6 
chrX:6451165-6451178 6 
chrX:6451195-6451241 5.52174 
chrX:6451261-6451274 6 
chrX:6451291-6451304 6 
chrX:6451321-6451334 6 
chrX:6451354-6451396 5.42857 
chrX:6451416-6451458 5.47619 
chrX:6451478-6451491 6 
chrX:6451508-6451521 6 
chrX:6451541-6451554 6 
chrX:6451574-6451587 6 
chrX:6451610-6451624 6 
chrX:6453300-6453327 5.48148 
chrX:6455684-6455698 6 
chrX:6456706-6456727 6 
chrX:6457410-6457434 5.58333 
chrX:6460874-6460955 5.66667 
chrX:6460989-6461026 5.78378 
chrX:6466249-6466281 5.8125 
chrX:6466566-6466578 6 
chrX:6469690-6469713 6 
chrX:6469738-6469772 5.5 
chrX:6469788-6469860 5.91667 
chrX:6471478-6471501 6 
chrX:6475252-6475287 5.37143 
chrX:6475432-6475480 5.75 
chrX:6476788-6476835 5.70213 
chrX:6477873-6477900 5.55556 
chrX:6478228-6478248 5.95 
chrX:6480611-6480636 5.44 
chrX:6480995-6481026 5.58065 
chrX:6481184-6481203 6 
chrX:6481645-6481778 5.36842 
chrX:6482085-6482119 5.29412 
chrX:6482134-6482218 5.72619 
chrX:6485422-6485447 5.72 
chrX:6486851-6486872 6 
chrX:6487528-6487554 5.5 
chrX:6488200-6488238 5.44737 
chrX:6488784-6488815 5.19355 
chrX:6488866-6488968 5.46078 
chrX:6489601-6489614 5.92308 
chrX:6490610-6490632 5.90909 
chrX:6496149-6496173 6 
chrX:6496534-6496554 5.95 
chrX:6497813-6497841 5.60714 
chrX:6500007-6500054 5.65957 
chrX:6500078-6500128 5.9 
chrX:6500179-6500354 5.61143 
chrX:6502049-6502063 6 
chrX:6511665-6511680 5.93333 
chrX:6511867-6511879 6 
chrX:6518383-6518494 5.75676 
chrX:6519976-6520021 5.88889 
chrX:6520464-6520477 6 
chrX:6523056-6523078 5.95455 
chrX:6524012-6524044 5.78125 
chrX:6525401-6525427 5.38462 
chrX:6525540-6525568 5.46429 
chrX:6525761-6525815 5.75926 
chrX:6527687-6527715 5.35714 
chrX:6528955-6528986 5.74194 
chrX:6530554-6530583 5.34483 
chrX:6532850-6532882 5.84375 
chrX:6538578-6538597 5.89474 
chrX:6538882-6538920 5.63158 
chrX:6539585-6540238 5.62787 
chrX:6540378-6540395 6 
chrX:6541738-6541759 5.57143 
chrX:6542748-6542776 5.60714 
chrX:6543004-6543036 5.25 
chrX:6545962-6545988 5.53846 
chrX:6546066-6546184 5.52542 
chrX:6549992-6550012 5.6 
chrX:6552188-6552216 5.28571 
chrX:6552316-6552341 6 
chrX:6554357-6554383 5.84615 
chrX:6557356-6557396 5.75 
chrX:6558586-6558646 5.4 
chrX:6561518-6561560 5.2619 
chrX:6565984-6566190 5.85437 
chrX:6566612-6566653 5.90244 
chrX:6567398-6567417 5.63158 
chrX:6569092-6569115 5.91304 
chrX:6571591-6571604 6 
chrX:6571929-6571941 6 
chrX:6575641-6575668 5.44444 
chrX:6578635-6578671 5.25 
chrX:6580904-6580942 5.26316 
chrX:6581026-6581053 5.59259 
chrX:6581133-6581180 5.59574 
chrX:6581206-6581259 5.41509 
chrX:6581400-6581447 5.78723 
chrX:6583269-6583301 5.65625 
chrX:6584452-6584477 6 
chrX:6585657-6585691 5.32353 
chrX:6587165-6587238 5.21918 
chrX:6587490-6587526 5.47222 
chrX:6587576-6587589 6 
chrX:6587675-6587713 5.73684 
chrX:6587810-6587881 5.61972 
chrX:6588003-6588029 5.42308 
chrX:6592623-6592648 5.84 
chrX:6596370-6596392 6 
chrX:6596796-6596833 5.91892 
chrX:6597696-6597720 5.83333 
chrX:6600987-6601009 5.72727 
chrX:6607152-6607183 5.41935 
chrX:6608807-6608830 5.56522 
chrX:6610088-6610192 5.47115 
chrX:6610265-6610319 5.59259 
chrX:6611629-6611738 5.37615 
chrX:6611869-6611882 6 
chrX:6612303-6612340 5.67568 
chrX:6614462-6614497 5.42857 
chrX:6615534-6615562 5.35714 
chrX:6615710-6615738 6 
chrX:6616738-6616764 5.96154 
chrX:6617104-6617140 6 
chrX:6617157-6617267 5.45455 
chrX:6617285-6617366 5.50617 
chrX:6617401-6617445 5.88636 
chrX:6617752-6617765 6 
chrX:6618013-6618156 5.67832 
chrX:6618939-6618974 5.68571 
chrX:6621197-6621217 5.7 
chrX:6622102-6622213 5.72973 
chrX:6622492-6622519 5.7037 
chrX:6622570-6622670 5.3 
chrX:6622697-6622769 5.31944 
chrX:6622859-6623028 5.44379 
chrX:6623038-6623112 5.2973 
chrX:6623146-6623195 5.7551 
chrX:6623930-6623946 5.875 
chrX:6624510-6624550 5.175 
chrX:6628163-6628198 5.91429 
chrX:6630160-6630207 5.59574 
chrX:6631416-6631445 5.2069 
chrX:6631932-6631946 6 
chrX:6632534-6632600 5.4697 
chrX:6632621-6632659 5.60526 
chrX:6632701-6632805 5.43269 
chrX:6632989-6633052 5.8254 
chrX:6634666-6634686 5.8 
chrX:6636084-6636115 5.19355 
chrX:6638137-6638336 5.80905 
chrX:6638703-6638726 5.95652 
chrX:6641302-6641321 5.63158 
chrX:6641473-6641508 5.65714 
chrX:6641710-6641755 5.95556 
chrX:6642542-6642558 6 
chrX:6643270-6643293 5.52174 
chrX:6644899-6644930 5.35484 
chrX:6645960-6646002 5.78571 
chrX:6646392-6646427 5.54286 
chrX:6646504-6646517 5.92308 
chrX:6647695-6647738 5.48837 
chrX:6649097-6649123 6 
chrX:6649762-6649866 5.65385 
chrX:6650575-6650691 5.67241 
chrX:6650705-6650738 5.51515 
chrX:6651811-6651831 6 
chrX:6652810-6652825 5.86667 
chrX:6653825-6653846 5.57143 
chrX:6653911-6653928 5.82353 
chrX:6655634-6655648 6 
chrX:6658268-6658310 5.80952 
chrX:6659484-6659524 5.5 
chrX:6659541-6659587 5.52174 
chrX:6659639-6659705 5.75758 
chrX:6659847-6659916 5.91304 
chrX:6660816-6660854 5.73684 
chrX:6663670-6663690 6 
chrX:6668428-6668453 5.76 
chrX:6669181-6669247 5.92424 
chrX:6672546-6672604 5.2069 
chrX:6672671-6672697 5.53846 
chrX:6679061-6679085 6 
chrX:6680231-6680244 6 
chrX:6680891-6680919 5.21429 
chrX:6681114-6681136 5.5 
chrX:6683145-6683168 5.56522 
chrX:6683323-6683358 5.85714 
chrX:6684940-6684969 5.31034 
chrX:6685206-6685229 5.86957 
chrX:6688514-6688549 5.94286 
chrX:6690820-6690843 6 
chrX:6690928-6690953 5.8 
chrX:6693489-6693565 5.77632 
chrX:6694574-6694588 6 
chrX:6696766-6696787 5.57143 
chrX:6697365-6697388 5.47826 
chrX:6698157-6698228 5.80282 
chrX:6698263-6698299 5.69444 
chrX:6698771-6698804 5.60606 
chrX:6699076-6699099 5.69565 
chrX:6699173-6699254 5.7037 
chrX:6700610-6700635 5.88 
chrX:6704464-6704501 5.72973 
chrX:6705021-6705053 5.40625 
chrX:6707330-6707363 6 
chrX:6707790-6707922 5.38636 
chrX:6707937-6708095 5.26582 
chrX:6708110-6708139 5.27586 
chrX:6708157-6708266 5.22018 
chrX:6709359-6709401 5.59524 
chrX:6712366-6712383 5.76471 
chrX:6712599-6712623 5.5 
chrX:6712955-6712974 5.68421 
chrX:6713075-6713128 5.22642 
chrX:6714688-6714711 5.43478 
chrX:6714730-6714774 5.68182 
chrX:6717877-6717897 5.7 
chrX:6719185-6719202 6 
chrX:6720932-6721175 5.93416 
chrX:6723311-6723329 6 
chrX:6724354-6724381 5.48148 
chrX:6724530-6724545 6 
chrX:6729346-6729368 5.5 
chrX:6729664-6729695 5.45161 
chrX:6731141-6731267 5.73016 
chrX:6731302-6731325 5.56522 
chrX:6732524-6732551 5.2963 
chrX:6733206-6733231 5.64 
chrX:6733977-6734025 5.3125 
chrX:6734059-6734120 5.34426 
chrX:6734144-6734167 5.56522 
chrX:6734241-6734360 5.35294 
chrX:6734387-6734533 5.42466 
chrX:6734546-6734686 5.24286 
chrX:6734704-6734730 5.30769 
chrX:6734738-6735127 5.42931 
chrX:6740731-6740743 6 
chrX:6741115-6741129 6 
chrX:6741218-6741232 6 
chrX:6743000-6743020 5.75 
chrX:6746405-6746423 6 
chrX:6751007-6751043 5.58333 
chrX:6751280-6751350 5.61429 
chrX:6751417-6751507 5.46667 
chrX:6751612-6751656 5.29545 
chrX:6754089-6754112 5.47826 
chrX:6755547-6755569 5.54545 
chrX:6758985-6759023 5.65789 
chrX:6759938-6759992 5.31481 
chrX:6760011-6760035 5.54167 
chrX:6764122-6764174 5.36538 
chrX:6764450-6764463 6 
chrX:6769527-6769555 5.71429 
chrX:6770732-6770748 5.9375 
chrX:6772923-6772947 5.58333 
chrX:6773145-6773165 5.75 
chrX:6776347-6776383 5.94444 
chrX:6777731-6777744 5.92308 
chrX:6778324-6778359 5.45714 
chrX:6778486-6778525 5.64103 
chrX:6784269-6784304 5.25714 
chrX:6785444-6785677 5.37768 
chrX:6785715-6785727 6 
chrX:6790738-6790753 6 
chrX:6792176-6792201 5.4 
chrX:6793082-6793121 5.4359 
chrX:6794447-6794482 5.4 
chrX:6794491-6794606 5.6 
chrX:6794680-6794944 5.43561 
chrX:6794991-6795013 6 
chrX:6797476-6797501 6 
chrX:6800004-6800028 5.58333 
chrX:6801210-6801227 5.94118 
chrX:6801562-6801579 6 
chrX:6805021-6805257 5.47034 
chrX:6805271-6805301 5.36667 
chrX:6806690-6806715 6 
chrX:6807366-6807383 5.94118 
chrX:6808976-6809002 6 
chrX:6813261-6813283 5.5 
chrX:6813360-6813445 5.34118 
chrX:6813479-6813503 5.375 
chrX:6813700-6813738 5.34211 
chrX:6814714-6814730 5.9375 
chrX:6814907-6814922 5.86667 
chrX:6817714-6817754 5.875 
chrX:6818543-6818647 5.61538 
chrX:6818800-6818838 5.97368 
chrX:6821982-6822005 5.65217 
chrX:6824071-6824093 5.59091 
chrX:6827361-6827374 5.92308 
chrX:6829191-6829249 5.48276 
chrX:6832207-6832238 5.48387 
chrX:6834232-6834285 6 
chrX:6837899-6837933 6 
chrX:6840448-6840510 5.33871 
chrX:6844963-6844981 6 
chrX:6846592-6846615 5.43478 
chrX:6848995-6849019 5.5 
chrX:6849899-6849922 5.91304 
chrX:6851218-6851247 6 
chrX:6856800-6856840 5.975 
chrX:6857310-6857380 5.5 
chrX:6857405-6857453 5.8125 
chrX:6857886-6857947 5.68852 
chrX:6859356-6859396 5.75 
chrX:6860238-6860266 5.21429 
chrX:6860322-6860353 5.54839 
chrX:6865010-6865050 5.85 
chrX:6865816-6865860 5.90909 
chrX:6868378-6868390 6 
chrX:6868442-6868464 5.81818 
chrX:6869224-6869376 5.66447 
chrX:6872033-6872061 5.89286 
chrX:6873256-6873275 5.78947 
chrX:6875005-6875022 5.76471 
chrX:6876786-6876802 6 
chrX:6879424-6879443 6 
chrX:6882714-6882763 5.46939 
chrX:6884586-6884600 6 
chrX:6885308-6885332 5.41667 
chrX:6889090-6889118 6 
chrX:6889436-6889470 5.88235 
chrX:6896386-6896406 5.8 
chrX:6896489-6896517 5.5 
chrX:6897765-6897814 5.28571 
chrX:6898082-6898262 5.82778 
chrX:6900017-6900032 6 
chrX:6900064-6900105 5.7561 
chrX:6900135-6900170 5.74286 
chrX:6900209-6900221 6 
chrX:6907141-6907191 5.16 
chrX:6908170-6908187 6 
chrX:6909717-6909751 5.70588 
chrX:6909844-6909923 5.36709 
chrX:6910310-6910326 6 
chrX:6911412-6911435 5.6087 
chrX:6911734-6911758 5.45833 
chrX:6912445-6912459 6 
chrX:6913770-6913788 5.94444 
chrX:6914597-6914714 5.65812 
chrX:6915076-6915091 5.86667 
chrX:6916570-6916595 5.44 
chrX:6917822-6917860 5.63158 
chrX:6918151-6918207 5.46429 
chrX:6918353-6918373 5.6 
chrX:6918597-6918680 5.33735 
chrX:6918926-6918952 5.61538 
chrX:6923440-6923460 6 
chrX:6925993-6926017 5.375 
chrX:6926671-6926683 6 
chrX:6928421-6928453 5.5625 
chrX:6929512-6929553 5.56098 
chrX:6932219-6932238 5.68421 
chrX:6941557-6941582 5.4 
chrX:6942487-6942505 6 
chrX:6942795-6942808 6 
chrX:6945494-6945514 5.75 
chrX:6945542-6945564 5.68182 
chrX:6945575-6945741 5.5 
chrX:6945776-6945801 5.72 
chrX:6945812-6945837 5.6 
chrX:6945849-6945914 5.61538 
chrX:6945925-6946071 5.37671 
chrX:6949579-6949609 5.5 
chrX:6949645-6949676 5.83871 
chrX:6950101-6950119 5.77778 
chrX:6952643-6952684 5.58537 
chrX:6955793-6955835 5.19048 
chrX:6956915-6956946 5.32258 
chrX:6956970-6956988 5.72222 
chrX:6959894-6959917 5.82609 
chrX:6963975-6963992 5.76471 
chrX:6967942-6967969 5.25926 
chrX:6969562-6969593 5.54839 
chrX:6970589-6970619 5.63333 
chrX:6972450-6972467 5.76471 
chrX:6973277-6973306 5.37931 
chrX:6976869-6976905 5.33333 
chrX:6979619-6979631 6 
chrX:6980928-6980946 6 
chrX:6983197-6983230 5.81818 
chrX:6984904-6984953 5.36735 
chrX:6987924-6987948 6 
chrX:6990450-6990472 5.54545 
chrX:6990854-6990867 6 
chrX:6991405-6991432 5.48148 
chrX:6991471-6991491 5.6 
chrX:6992409-6992440 5.6129 
chrX:6993546-6993572 6 
chrX:6994171-6994203 5.90625 
chrX:6998959-6998972 6 
chrX:7001928-7001967 5.69231 
chrX:7002917-7002939 5.5 
chrX:7008238-7008268 5.2 
chrX:7008444-7008465 5.52381 
chrX:7012394-7012410 6 
chrX:7015994-7016019 5.4 
chrX:7016900-7016996 6 
chrX:7018062-7018099 5.32432 
chrX:7019330-7019371 5.34146 
chrX:7019817-7019834 6 
chrX:7020357-7020377 5.8 
chrX:7020940-7020965 5.4 
chrX:7021738-7021764 5.46154 
chrX:7023207-7023226 5.78947 
chrX:7032087-7032122 5.94286 
chrX:7032288-7032314 5.73077 
chrX:7032844-7032866 5.5 
chrX:7038088-7038110 5.54545 
chrX:7040256-7040280 6 
chrX:7043061-7043085 6 
chrX:7044838-7044876 5.31579 
chrX:7048411-7048444 5.75758 
chrX:7052287-7052318 5.16129 
chrX:7055589-7055611 5.63636 
chrX:7058717-7058732 6 
chrX:7060682-7060698 6 
chrX:7062928-7062954 5.57692 
chrX:7064876-7064893 6 
chrX:7066194-7066222 5.39286 
chrX:7067859-7067879 5.65 
chrX:7068254-7068273 5.63158 
chrX:7069969-7070004 5.31429 
chrX:7070344-7070369 5.92 
chrX:7071260-7071317 5.36842 
chrX:7071333-7071511 5.31461 
chrX:7071554-7071611 5.4386 
chrX:7071635-7071681 5.54348 
chrX:7071694-7071916 5.31081 
chrX:7071932-7071988 5.28571 
chrX:7074267-7074293 5.30769 
chrX:7074380-7074412 5.3125 
chrX:7077155-7077180 5.32 
chrX:7078889-7078903 6 
chrX:7078989-7079010 5.66667 
chrX:7079162-7079174 6 
chrX:7080923-7080943 6 
chrX:7081097-7081118 6 
chrX:7081790-7081808 5.72222 
chrX:7082885-7082906 5.80952 
chrX:7083687-7083710 6 
chrX:7084019-7084057 5.42105 
chrX:7085249-7085269 6 
chrX:7088650-7088702 5.69231 
chrX:7093220-7093238 6 
chrX:7093534-7093552 6 
chrX:7095473-7095524 5.4902 
chrX:7096816-7096842 5.96154 
chrX:7096998-7097024 5.96154 
chrX:7099815-7099828 5.92308 
chrX:7100116-7100141 5.6 
chrX:7100816-7100843 5.51852 
chrX:7102043-7102060 5.94118 
chrX:7108808-7108839 5.67742 
chrX:7111417-7111435 6 
chrX:7111936-7111957 5.52381 
chrX:7118995-7119024 6 
chrX:7119049-7119176 5.15748 
chrX:7119196-7119308 5.38393 
chrX:7119530-7119553 5.69565 
chrX:7120898-7120998 5.48 
chrX:7121009-7121050 5.34146 
chrX:7121089-7121124 5.34286 
chrX:7121781-7121842 5.40984 
chrX:7122498-7122823 5.54154 
chrX:7122904-7122950 5.23913 
chrX:7123622-7123692 5.87143 
chrX:7124511-7124525 5.92857 
chrX:7126315-7126351 5.16667 
chrX:7126655-7126726 5.42254 
chrX:7127399-7127459 5.33333 
chrX:7127480-7127555 5.38667 
chrX:7127612-7127688 5.61842 
chrX:7128465-7128579 5.30702 
chrX:7128616-7128705 5.26966 
chrX:7128758-7128783 5.44 
chrX:7128950-7128967 5.88235 
chrX:7130512-7130539 5.85185 
chrX:7132949-7133198 5.69076 
chrX:7138584-7138602 6 
chrX:7140569-7140587 6 
chrX:7141912-7141940 5.21429 
chrX:7144000-7144025 5.44 
chrX:7145001-7145014 6 
chrX:7148085-7148104 6 
chrX:7149875-7149887 6 
chrX:7151120-7151147 5.92593 
chrX:7155332-7155365 5.51515 
chrX:7156162-7156197 6 
chrX:7156219-7156266 6 
chrX:7157922-7157934 6 
chrX:7158497-7158589 5.72826 
chrX:7160334-7160383 5.36735 
chrX:7160471-7160489 5.83333 
chrX:7160641-7160667 5.69231 
chrX:7164303-7164315 6 
chrX:7165073-7165102 5.7931 
chrX:7167960-7167990 5.23333 
chrX:7168444-7168471 5.92593 
chrX:7169831-7169847 5.9375 
chrX:7171772-7171789 6 
chrX:7172593-7172635 6 
chrX:7175636-7175678 5.09524 
chrX:7175842-7175902 5.46667 
chrX:7175924-7175945 5.52381 
chrX:7176050-7176080 6 
chrX:7176097-7176124 5.88889 
chrX:7176146-7176183 6 
chrX:7176207-7176222 6 
chrX:7176258-7176352 5.45745 
chrX:7177049-7177073 5.79167 
chrX:7177138-7177164 5.80769 
chrX:7177897-7177929 5.5 
chrX:7178444-7178459 6 
chrX:7178880-7178893 6 
chrX:7179035-7179104 5.17391 
chrX:7181785-7181877 5.58696 
chrX:7183063-7183076 5.92308 
chrX:7185194-7185219 5.48 
chrX:7185841-7185865 5.54167 
chrX:7189021-7189047 5.88462 
chrX:7190238-7190271 5.39394 
chrX:7193671-7193689 5.72222 
chrX:7193969-7193982 6 
chrX:7195423-7195435 6 
chrX:7197320-7197476 5.87179 
chrX:7200226-7200248 6 
chrX:7202157-7202185 5.78571 
chrX:7202307-7202339 5.28125 
chrX:7202947-7203010 5.69841 
chrX:7203032-7203071 5.30769 
chrX:7203084-7203140 5.35714 
chrX:7204168-7204195 5.62963 
chrX:7205693-7205738 5.77778 
chrX:7206389-7206413 5.375 
chrX:7206680-7206719 6 
chrX:7211996-7212027 5.41935 
chrX:7213459-7213476 5.88235 
chrX:7217009-7217356 5.4438 
chrX:7217418-7217536 5.27119 
chrX:7222377-7222405 5.60714 
chrX:7226652-7226687 5.25714 
chrX:7227598-7227618 6 
chrX:7230066-7230083 6 
chrX:7235495-7235522 6 
chrX:7237354-7237377 5.43478 
chrX:7237963-7238238 5.70182 
chrX:7239465-7239499 5.44118 
chrX:7240431-7240454 5.69565 
chrX:7242971-7242985 6 
chrX:7245414-7245436 5.86364 
chrX:7246596-7246608 6 
chrX:7247936-7247967 5.64516 
chrX:7249928-7249948 6 
chrX:7252275-7252312 5.40541 
chrX:7256717-7256738 5.57143 
chrX:7258696-7258720 5.41667 
chrX:7264499-7264516 6 
chrX:7266334-7266366 5.25 
chrX:7266988-7267036 5.6875 
chrX:7267186-7267201 6 
chrX:7267357-7267389 6 
chrX:7268934-7268953 5.68421 
chrX:7269976-7270005 5.72414 
chrX:7270635-7270656 5.61905 
chrX:7270975-7270999 5.45833 
chrX:7271486-7271511 5.64 
chrX:7272939-7272959 6 
chrX:7276103-7276120 5.94118 
chrX:7280535-7280568 5.78788 
chrX:7281661-7281689 5.92857 
chrX:7281844-7281860 5.875 
chrX:7286642-7286654 6 
chrX:7288552-7288572 5.7 
chrX:7289097-7289122 5.4 
chrX:7289589-7289612 5.47826 
chrX:7290086-7290099 6 
chrX:7294626-7294670 5.68182 
chrX:7301525-7301556 5.77419 
chrX:7301707-7301725 5.72222 
chrX:7305869-7305894 5.8 
chrX:7306053-7306093 6 
chrX:7307498-7307540 5.42857 
chrX:7309311-7309354 5.93023 
chrX:7309838-7309864 5.61538 
chrX:7310650-7310671 5.90476 
chrX:7311374-7311398 5.375 
chrX:7315391-7315410 5.94737 
chrX:7315731-7315752 5.80952 
chrX:7317881-7317901 5.6 
chrX:7318578-7318639 5.93443 
chrX:7320132-7320146 6 
chrX:7321708-7321734 5.80769 
chrX:7322542-7322561 6 
chrX:7322647-7322670 6 
chrX:7323605-7323752 5.42177 
chrX:7331881-7331905 5.625 
chrX:7332695-7332742 5.46809 
chrX:7334265-7334294 5.48276 
chrX:7336483-7336511 5.25 
chrX:7339664-7339692 5.5 
chrX:7342417-7342440 5.78261 
chrX:7343219-7343242 6 
chrX:7344847-7344888 5.31707 
chrX:7346611-7346657 5.76087 
chrX:7348120-7348175 5.87273 
chrX:7348325-7348353 5.53571 
chrX:7348485-7348514 5.82759 
chrX:7349291-7349379 5.71591 
chrX:7349409-7349519 5.6 
chrX:7349534-7349741 5.35266 
chrX:7355096-7355119 5.43478 
chrX:7356559-7356601 6 
chrX:7359049-7359068 5.78947 
chrX:7359316-7359356 5.2 
chrX:7359928-7359969 5.73171 
chrX:7362337-7362385 6 
chrX:7365268-7365290 5.81818 
chrX:7365564-7365601 5.24324 
chrX:7373037-7373064 5.7037 
chrX:7374715-7374813 5.43878 
chrX:7377163-7377218 5.85455 
chrX:7377585-7377645 5.61667 
chrX:7378041-7378055 6 
chrX:7379007-7379032 5.56 
chrX:7379186-7379225 5.74359 
chrX:7380704-7380798 5.64894 
chrX:7380903-7380932 6 
chrX:7381322-7381360 6 
chrX:7381721-7381738 5.82353 
chrX:7382051-7382071 5.65 
chrX:7383704-7383738 5.55882 
chrX:7387316-7387360 5.31818 
chrX:7390047-7390084 5.18919 
chrX:7391735-7391747 6 
chrX:7392647-7392704 5.40351 
chrX:7392719-7392779 5.33333 
chrX:7393775-7393787 6 
chrX:7394347-7394368 6 
chrX:7397115-7397130 6 
chrX:7397694-7397714 6 
chrX:7399302-7399354 5.92308 
chrX:7399970-7399997 5.51852 
chrX:7405474-7405515 6 
chrX:7405801-7405824 5.47826 
chrX:7405918-7405936 5.72222 
chrX:7407513-7407538 6 
chrX:7409558-7409574 6 
chrX:7412266-7412295 5.65517 
chrX:7415182-7415238 5.28571 
chrX:7415259-7415294 5.65714 
chrX:7418070-7418083 6 
chrX:7419930-7419968 5.68421 
chrX:7420049-7420122 5.43836 
chrX:7421649-7421677 5.5 
chrX:7421925-7421937 6 
chrX:7422894-7422913 5.94737 
chrX:7426442-7426466 5.5 
chrX:7426693-7426724 6 
chrX:7426983-7427002 5.68421 
chrX:7430064-7430080 5.875 
chrX:7430205-7430253 5.45833 
chrX:7434564-7434591 5.33333 
chrX:7437649-7437664 6 
chrX:7440858-7440897 5.4359 
chrX:7441764-7441780 5.9375 
chrX:7441808-7441848 5.425 
chrX:7447241-7447259 6 
chrX:7447846-7447872 5.5 
chrX:7451289-7451316 5.74074 
chrX:7453110-7453125 6 
chrX:7453584-7453633 5.81633 
chrX:7453649-7453670 5.85714 
chrX:7462610-7462643 6 
chrX:7465514-7465527 6 
chrX:7466115-7466157 6 
chrX:7466584-7466657 5.30137 
chrX:7469167-7469207 5.975 
chrX:7472071-7472197 5.88095 
chrX:7473071-7473523 5.46903 
chrX:7473550-7473566 6 
chrX:7473774-7473801 5.96296 
chrX:7473931-7473950 5.63158 
chrX:7475109-7475132 6 
chrX:7477212-7477328 5.43103 
chrX:7479287-7479309 6 
chrX:7479549-7479573 5.875 
chrX:7483545-7483562 5.88235 
chrX:7484257-7484277 5.8 
chrX:7484334-7484374 6 
chrX:7484662-7484683 5.71429 
chrX:7485709-7485741 5.40625 
chrX:7487164-7487191 6 
chrX:7487332-7487354 5.68182 
chrX:7488136-7488161 5.88 
chrX:7489037-7489059 5.95455 
chrX:7490487-7490533 5.23913 
chrX:7491468-7491501 5.63636 
chrX:7492714-7492738 5.375 
chrX:7493113-7493129 5.8125 
chrX:7493994-7494006 6 
chrX:7500930-7500972 6 
chrX:7501390-7501442 5.86538 
chrX:7504050-7504081 6 
chrX:7504911-7504952 5.82927 
chrX:7505622-7505634 6 
chrX:7511071-7511093 6 
chrX:7511904-7511931 5.77778 
chrX:7512470-7512487 6 
chrX:7513922-7513964 5.38095 
chrX:7513974-7514047 5.24658 
chrX:7514198-7514238 5.3 
chrX:7514266-7514316 5.5 
chrX:7517973-7517996 5.82609 
chrX:7518756-7518780 5.5 
chrX:7519445-7519474 5.96552 
chrX:7520550-7520708 5.67089 
chrX:7520871-7520939 5.94118 
chrX:7520977-7521009 5.53125 
chrX:7522831-7522884 5.92453 
chrX:7523503-7523539 5.25 
chrX:7524601-7524647 5.19565 
chrX:7525228-7525254 5.76923 
chrX:7526014-7526059 5.88889 
chrX:7528327-7528371 5.95455 
chrX:7529001-7529016 6 
chrX:7529086-7529134 5.83333 
chrX:7530317-7530357 6 
chrX:7532051-7532084 5.27273 
chrX:7533648-7533683 5.37143 
chrX:7535388-7535413 5.4 
chrX:7539347-7539371 5.375 
chrX:7540125-7540190 5.43077 
chrX:7540238-7540342 5.46154 
chrX:7540362-7540937 5.49913 
chrX:7540944-7540992 5.75 
chrX:7547496-7547544 5.95833 
chrX:7551866-7551879 6 
chrX:7552994-7553024 5.26667 
chrX:7554991-7555035 5.68182 
chrX:7560036-7560134 5.46939 
chrX:7560146-7560177 5.3871 
chrX:7562415-7562438 5.65217 
chrX:7562568-7562587 5.94737 
chrX:7563864-7563879 5.86667 
chrX:7564009-7564030 5.90476 
chrX:7564089-7564126 5.54054 
chrX:7564859-7564894 5.94286 
chrX:7565783-7565795 6 
chrX:7566127-7566139 6 
chrX:7566506-7566524 5.94444 
chrX:7567432-7567453 5.85714 
chrX:7567614-7567637 5.52174 
chrX:7569233-7569256 5.47826 
chrX:7571371-7571391 5.8 
chrX:7571402-7571530 5.58594 
chrX:7571792-7571842 6 
chrX:7574594-7574624 5.6 
chrX:7577066-7577085 5.63158 
chrX:7580234-7580255 5.61905 
chrX:7582049-7582064 6 
chrX:7582400-7582416 6 
chrX:7587653-7587686 5.21212 
chrX:7589644-7589667 5.6087 
chrX:7595906-7595942 5.63889 
chrX:7595959-7596017 5.43103 
chrX:7597477-7597536 5.40678 
chrX:7601154-7601182 5.89286 
chrX:7601591-7601612 5.57143 
chrX:7601666-7601727 5.5082 
chrX:7602807-7602861 5.77778 
chrX:7603832-7603844 6 
chrX:7604802-7604839 5.62162 
chrX:7605610-7605642 5.46875 
chrX:7605964-7605998 5.14706 
chrX:7606881-7606953 5.84722 
chrX:7607413-7607455 6 
chrX:7609259-7609289 5.56667 
chrX:7609303-7609619 5.60443 
chrX:7616389-7616482 5.58065 
chrX:7616502-7616538 5.75 
chrX:7620625-7620865 5.78333 
chrX:7676447-7676501 5.42593 
chrX:7676566-7676580 6 
chrX:7678743-7678762 5.73684 
chrX:7680025-7680045 5.9 
chrX:7687229-7687244 5.86667 
chrX:7690717-7690740 5.6087 
chrX:7693309-7693335 5.80769 
chrX:7693463-7693485 5.59091 
chrX:7693605-7693639 5.17647 
chrX:7694332-7694379 5.25532 
chrX:7694782-7694795 6 
chrX:7696314-7696355 5.90244 
chrX:7696632-7696656 5.41667 
chrX:7697990-7698018 6 
chrX:7699348-7699382 5.91176 
chrX:7702138-7702173 5.48571 
chrX:7702390-7702403 5.92308 
chrX:7703522-7703540 5.77778 
chrX:7704949-7704987 5.5 
chrX:7705000-7705044 5.38636 
chrX:7705857-7705887 5.8 
chrX:7706697-7706738 6 
chrX:7707789-7707817 5.53571 
chrX:7710149-7710164 6 
chrX:7713470-7713495 5.36 
chrX:7713624-7713668 5.43182 
chrX:7713689-7713749 5.55 
chrX:7713927-7713966 5.66667 
chrX:7714955-7714972 5.82353 
chrX:7715855-7715889 5.41176 
chrX:7717566-7717699 5.78947 
chrX:7719235-7719260 5.48 
chrX:7720110-7720172 5.41935 
chrX:7720767-7720790 5.43478 
chrX:7723565-7723587 5.77273 
chrX:7727273-7727291 5.72222 
chrX:7733626-7733645 6 
chrX:7734263-7734276 6 
chrX:7734794-7734820 5.46154 
chrX:7741445-7741470 5.52 
chrX:7742584-7742613 5.75862 
chrX:7744710-7744741 5.67742 
chrX:7747495-7747762 5.41573 
chrX:7749679-7749710 5.54839 
chrX:7756980-7757000 5.65 
chrX:7757979-7758009 5.66667 
chrX:7758731-7758757 5.76923 
chrX:7760135-7760163 5.57143 
chrX:7760327-7760347 5.7 
chrX:7765123-7765144 6 
chrX:7765206-7765227 6 
chrX:7765293-7765332 5.53846 
chrX:7765407-7765441 5.70588 
chrX:7765594-7765645 5.47059 
chrX:7767522-7767550 6 
chrX:7768204-7768218 6 
chrX:7768375-7768401 6 
chrX:7769548-7769582 5.47059 
chrX:7772409-7772430 6 
chrX:7773634-7773665 5.3871 
chrX:7774058-7774082 6 
chrX:7774853-7774876 5.69565 
chrX:7775142-7775183 5.29268 
chrX:7777477-7777505 6 
chrX:7783053-7783076 5.65217 
chrX:7783952-7783999 5.23404 
chrX:7784197-7784235 5.23684 
chrX:7785774-7785798 5.41667 
chrX:7786149-7786169 5.65 
chrX:7786576-7786897 5.55452 
chrX:7789143-7789172 5.51724 
chrX:7789507-7789519 6 
chrX:7790735-7790761 6 
chrX:7791155-7791198 5.32558 
chrX:7794869-7794991 5.86885 
chrX:7797769-7797808 5.4359 
chrX:7799006-7799048 5.78571 
chrX:7799373-7799404 5.70968 
chrX:7799702-7799761 5.33898 
chrX:7801891-7801920 5.51724 
chrX:7802143-7802155 6 
chrX:7804180-7804219 5.69231 
chrX:7805023-7805047 6 
chrX:7805371-7805393 5.72727 
chrX:7807134-7807172 5.68421 
chrX:7807231-7807271 5.45 
chrX:7809815-7809827 6 
chrX:7810123-7810159 5.83333 
chrX:7810421-7810439 6 
chrX:7812213-7812230 6 
chrX:7812250-7812263 6 
chrX:7812283-7812325 5.47619 
chrX:7812374-7812387 6 
chrX:7812407-7812420 6 
chrX:7812437-7812450 6 
chrX:7812470-7812483 6 
chrX:7812500-7812568 5.44118 
chrX:7813155-7813234 5.3038 
chrX:7813341-7813398 5.42105 
chrX:7813473-7813497 5.83333 
chrX:7813593-7813622 5.7931 
chrX:7813680-7813729 5.40816 
chrX:7813741-7813781 5.3 
chrX:7813855-7813872 6 
chrX:7813953-7813978 5.76 
chrX:7814053-7814116 5.15873 
chrX:7814174-7814258 5.55952 
chrX:7814277-7814300 5.52174 
chrX:7815849-7815872 5.82609 
chrX:7819474-7819498 5.54167 
chrX:7820498-7820528 5.33333 
chrX:7820552-7820645 5.34409 
chrX:7821870-7821888 6 
chrX:7825962-7825995 5.81818 
chrX:7831885-7831903 5.94444 
chrX:7833791-7833812 5.95238 
chrX:7834376-7834584 5.70192 
chrX:7836498-7836524 6 
chrX:7838600-7838623 5.52174 
chrX:7839508-7839528 6 
chrX:7841437-7841466 5.55172 
chrX:7841478-7841509 5.80645 
chrX:7843397-7843429 5.5625 
chrX:7844004-7844026 5.77273 
chrX:7845624-7845650 5.30769 
chrX:7847062-7847074 6 
chrX:7848914-7848939 6 
chrX:7849675-7849689 6 
chrX:7850770-7850801 5.29032 
chrX:7857196-7857211 5.93333 
chrX:7858376-7858435 5.94915 
chrX:7858588-7858620 5.875 
chrX:7859071-7859098 5.25926 
chrX:7859148-7859188 6 
chrX:7860433-7860462 5.27586 
chrX:7860846-7860864 5.72222 
chrX:7867667-7867724 5.85965 
chrX:7871315-7871358 6 
chrX:7871951-7871977 5.30769 
chrX:7873155-7873180 5.68 
chrX:7875054-7875070 5.9375 
chrX:7875756-7875775 5.89474 
chrX:7878510-7878534 5.45833 
chrX:7878882-7878908 5.26923 
chrX:7885855-7885882 5.33333 
chrX:7886156-7886187 5.29032 
chrX:7888870-7888891 5.66667 
chrX:7889310-7889323 6 
chrX:7894382-7894398 5.875 
chrX:7897699-7897720 6 
chrX:7898446-7898459 5.92308 
chrX:7899271-7899308 5.83784 
chrX:7899741-7899792 5.29412 
chrX:7901401-7901439 5.55263 
chrX:7902707-7902724 6 
chrX:7905269-7905298 5.48276 
chrX:7908237-7908273 5.77778 
chrX:7912210-7912369 5.76101 
chrX:7912577-7912610 5.36364 
chrX:7917350-7917392 5.88095 
chrX:7917787-7917803 5.875 
chrX:7918633-7918683 5.88 
chrX:7918867-7918882 6 
chrX:7925054-7925083 5.37931 
chrX:7925720-7925757 5.40541 
chrX:7927315-7927346 5.51613 
chrX:7927392-7927561 5.39645 
chrX:7929090-7929143 5.77358 
chrX:7937926-7937943 5.76471 
chrX:7940360-7940376 6 
chrX:7943286-7943344 5.62069 
chrX:7947895-7947983 5.68182 
chrX:7949052-7949178 5.42857 
chrX:7949189-7949213 5.45833 
chrX:7954654-7954674 5.8 
chrX:7960219-7960297 5.74359 
chrX:7968730-7968742 6 
chrX:7971753-7971799 5.30435 
chrX:7973994-7974027 5.60606 
chrX:7979353-7979372 5.78947 
chrX:7979387-7979405 5.77778 
chrX:7979721-7979748 5.2963 
chrX:7979756-7979777 5.57143 
chrX:7983642-7983662 5.65 
chrX:7984048-7984076 5.89286 
chrX:7986536-7986557 5.66667 
chrX:7987148-7987174 5.57692 
chrX:7987727-7987764 5.83784 
chrX:7990017-7990040 5.82609 
chrX:7990487-7990503 5.875 
chrX:7991857-7991996 5.73381 
chrX:7994269-7994293 5.54167 
chrX:7994340-7994382 5.78571 
chrX:7994793-7994816 5.43478 
chrX:7994866-7994893 6 
chrX:7994914-7994985 5.43662 
chrX:7995010-7995035 5.44 
chrX:7995044-7995205 5.32919 
chrX:7995220-7995318 5.38776 
chrX:7995336-7995398 5.30645 
chrX:7995406-7995481 5.42667 
chrX:7995505-7995589 5.72619 
chrX:7996301-7996328 5.2963 
chrX:7997301-7997322 6 
chrX:7997670-7997694 6 
chrX:7997840-7997875 5.68571 
chrX:8000628-8000653 5.6 
chrX:8001911-8001976 5.98462 
chrX:8002654-8002688 5.26471 
chrX:8002701-8002739 5.34211 
chrX:8002759-8002820 5.31148 
chrX:8003129-8003171 5.42857 
chrX:8003357-8003386 5.58621 
chrX:8003704-8003760 5.32143 
chrX:8005811-8005841 5.5 
chrX:8007194-8007227 5.48485 
chrX:8007278-8007313 5.42857 
chrX:8008294-8008314 5.7 
chrX:8009733-8009749 6 
chrX:8009898-8009930 5.46875 
chrX:8011242-8011266 5.79167 
chrX:8015432-8015466 5.82353 
chrX:8018557-8018610 5.45283 
chrX:8019003-8019052 5.61224 
chrX:8019852-8019882 5.83333 
chrX:8020340-8020366 5.57692 
chrX:8021219-8021240 5.61905 
chrX:8024125-8024164 5.58974 
chrX:8026073-8026176 5.82524 
chrX:8026483-8026591 5.88889 
chrX:8027615-8027655 5.95 
chrX:8029777-8029808 5.41935 
chrX:8029835-8030122 5.64111 
chrX:8030355-8030382 5.85185 
chrX:8036474-8036508 5.08824 
chrX:8040313-8040335 5.81818 
chrX:8042722-8042736 6 
chrX:8042885-8042926 5.21951 
chrX:8043230-8043248 5.77778 
chrX:8043281-8043317 5.44444 
chrX:8046606-8046636 5.8 
chrX:8048439-8048455 6 
chrX:8049889-8049919 5.53333 
chrX:8050344-8050358 6 
chrX:8052474-8052498 6 
chrX:8055293-8055344 5.45098 
chrX:8056235-8056258 5.73913 
chrX:8056301-8056329 5.60714 
chrX:8057972-8057994 5.72727 
chrX:8058242-8058276 5.88235 
chrX:8059276-8059322 5.56522 
chrX:8059835-8059850 6 
chrX:8061318-8061351 5.63636 
chrX:8063677-8063712 6 
chrX:8064897-8064958 5.86885 
chrX:8065780-8065796 6 
chrX:8066028-8066087 5.79661 
chrX:8067551-8067575 5.54167 
chrX:8068190-8068218 6 
chrX:8069203-8069228 5.88 
chrX:8069920-8069954 5.44118 
chrX:8070501-8070526 5.48 
chrX:8074862-8074904 5.35714 
chrX:8077127-8077159 5.625 
chrX:8080196-8080208 6 
chrX:8080485-8080515 5.43333 
chrX:8080887-8080900 6 
chrX:8082451-8082483 5.71875 
chrX:8083137-8083156 5.63158 
chrX:8085736-8085765 5.17241 
chrX:8086049-8086064 6 
chrX:8087786-8087810 5.95833 
chrX:8089860-8089925 5.70769 
chrX:8091060-8091091 6 
chrX:8092091-8092133 5.69048 
chrX:8092146-8092190 5.97727 
chrX:8099435-8099457 5.63636 
chrX:8104964-8104996 5.28125 
chrX:8105708-8105728 6 
chrX:8105920-8105935 6 
chrX:8106183-8106211 5.85714 
chrX:8106375-8106424 5.38776 
chrX:8106735-8106751 6 
chrX:8107993-8108020 5.48148 
chrX:8110450-8110475 6 
chrX:8114348-8114371 5.52174 
chrX:8116213-8116241 5.25 
chrX:8119109-8119130 5.71429 
chrX:8120661-8120684 5.47826 
chrX:8120935-8120976 5.31707 
chrX:8121184-8121252 5.64706 
chrX:8121392-8121407 6 
chrX:8122422-8122445 5.91304 
chrX:8124216-8124232 6 
chrX:8125089-8125110 5.66667 
chrX:8126202-8126221 5.63158 
chrX:8126592-8126618 5.5 
chrX:8126833-8126868 5.85714 
chrX:8127221-8127236 6 
chrX:8127882-8127919 5.81081 
chrX:8129632-8129673 6 
chrX:8131124-8131138 6 
chrX:8132302-8132337 5.74286 
chrX:8132356-8132415 5.69492 
chrX:8133122-8133144 5.68182 
chrX:8136335-8136361 5.42308 
chrX:8136496-8136606 5.39091 
chrX:8136613-8136640 5.22222 
chrX:8137182-8137257 5.36 
chrX:8137277-8137290 6 
chrX:8137310-8137323 6 
chrX:8137343-8137356 6 
chrX:8137376-8137389 6 
chrX:8137409-8137422 6 
chrX:8137442-8137455 6 
chrX:8137475-8137488 6 
chrX:8137537-8137550 6 
chrX:8137570-8137583 6 
chrX:8137603-8137616 6 
chrX:8137665-8137678 6 
chrX:8137727-8137740 6 
chrX:8137760-8137777 6 
chrX:8137797-8137810 6 
chrX:8137830-8137843 6 
chrX:8137863-8137882 5.84211 
chrX:8137900-8137950 5.46 
chrX:8139382-8139424 5.66667 
chrX:8139463-8139509 5.43478 
chrX:8141313-8141348 5.54286 
chrX:8141660-8141697 5.62162 
chrX:8142319-8142336 5.82353 
chrX:8143279-8143308 5.34483 
chrX:8146758-8146772 6 
chrX:8147770-8147797 5.40741 
chrX:8148558-8148586 5.57143 
chrX:8149852-8150201 5.9255 
chrX:8152755-8152794 5.23077 
chrX:8152953-8152970 6 
chrX:8153857-8153878 5.57143 
chrX:8163070-8163115 5.28889 
chrX:8163965-8163980 6 
chrX:8167550-8167563 6 
chrX:8169220-8169253 6 
chrX:8172240-8172272 5.8125 
chrX:8173644-8173688 5.65909 
chrX:8174247-8174285 5.65789 
chrX:8176069-8176104 5.45714 
chrX:8176562-8176582 5.95 
chrX:8180365-8180392 5.85185 
chrX:8180814-8180832 6 
chrX:8185180-8185208 5.67857 
chrX:8188096-8188142 5.78261 
chrX:8189165-8189205 5.925 
chrX:8189606-8189702 5.30208 
chrX:8189719-8189816 5.29897 
chrX:8190445-8190478 5.42424 
chrX:8191151-8191169 5.77778 
chrX:8194559-8194587 5.92857 
chrX:8194944-8195025 5.87654 
chrX:8195223-8195321 5.88776 
chrX:8197711-8197732 5.7619 
chrX:8198616-8198647 5.32258 
chrX:8199382-8199412 5.2 
chrX:8199822-8199849 5.33333 
chrX:8200016-8200043 5.88889 
chrX:8204631-8204731 5.39 
chrX:8204748-8204794 5.47826 
chrX:8204833-8204991 5.31646 
chrX:8205029-8205059 5.43333 
chrX:8205179-8205211 5.1875 
chrX:8205226-8205276 5.32 
chrX:8205422-8205440 5.72222 
chrX:8205456-8205510 5.46296 
chrX:8206136-8206166 5.3 
chrX:8207050-8207101 5.90196 
chrX:8211704-8211792 5.63636 
chrX:8212908-8212967 5.40678 
chrX:8218682-8218712 5.53333 
chrX:8220278-8220325 5.68085 
chrX:8220494-8220516 5.59091 
chrX:8220796-8220827 5.51613 
chrX:8222001-8222021 5.7 
chrX:8225554-8225569 5.86667 
chrX:8226912-8226932 6 
chrX:8228076-8228104 5.64286 
chrX:8229221-8229243 5.63636 
chrX:8230903-8230943 5.95 
chrX:8232539-8232598 6 
chrX:8232872-8232891 5.68421 
chrX:8233297-8233325 6 
chrX:8234346-8234388 6 
chrX:8234594-8234609 5.86667 
chrX:8236082-8236131 5.16327 
chrX:8237636-8237659 5.52174 
chrX:8240552-8240591 5.94872 
chrX:8243827-8243847 5.7 
chrX:8244365-8244382 6 
chrX:8244438-8244463 5.52 
chrX:8246247-8246281 5.91176 
chrX:8248467-8248505 5.28947 
chrX:8248625-8248971 5.77168 
chrX:8252299-8252317 6 
chrX:8252945-8252978 5.12121 
chrX:8253697-8253724 5.44444 
chrX:8254372-8254395 5.91304 
chrX:8255324-8255356 5.65625 
chrX:8255413-8255446 5.81818 
chrX:8256059-8256119 5.31667 
chrX:8256141-8256184 5.5814 
chrX:8257956-8257984 5.35714 
chrX:8258228-8258268 5.425 
chrX:8259690-8259716 6 
chrX:8261092-8261124 5.5 
chrX:8261194-8261210 6 
chrX:8262200-8262220 5.8 
chrX:8263782-8263804 5.5 
chrX:8265117-8265322 5.67317 
chrX:8270105-8270126 5.52381 
chrX:8270480-8270646 5.84337 
chrX:8274109-8274122 6 
chrX:8277983-8277998 6 
chrX:8282352-8282378 5.46154 
chrX:8282486-8282524 5.97368 
chrX:8283621-8283685 5.9375 
chrX:8283751-8283794 5.83721 
chrX:8283989-8284038 5.34694 
chrX:8284304-8284334 6 
chrX:8285393-8285416 5.6087 
chrX:8285465-8285491 6 
chrX:8287026-8287061 5.54286 
chrX:8289307-8289328 5.85714 
chrX:8289498-8289527 5.37931 
chrX:8290032-8290044 6 
chrX:8293636-8293651 6 
chrX:8294242-8294289 5.74468 
chrX:8294968-8294983 6 
chrX:8297461-8297480 5.78947 
chrX:8299902-8299955 5.58491 
chrX:8301335-8301347 6 
chrX:8307806-8307834 5.82143 
chrX:8309596-8309697 5.90099 
chrX:8310123-8310168 5.46667 
chrX:8311190-8311221 5.96774 
chrX:8311606-8311634 5.53571 
chrX:8312491-8312558 5.40299 
chrX:8314809-8314830 6 
chrX:8319194-8319216 6 
chrX:8320074-8320107 6 
chrX:8320591-8320604 6 
chrX:8320744-8320762 5.88889 
chrX:8321113-8321136 5.43478 
chrX:8322211-8322245 5.76471 
chrX:8324877-8324949 5.77778 
chrX:8331401-8331421 6 
chrX:8336805-8336824 5.68421 
chrX:8337571-8337596 5.4 
chrX:8339003-8339060 5.68421 
chrX:8343786-8343806 6 
chrX:8347220-8347245 6 
chrX:8348159-8348184 5.48 
chrX:8349594-8349620 5.46154 
chrX:8351741-8351755 6 
chrX:8356938-8356966 5.85714 
chrX:8357821-8357871 5.56 
chrX:8360121-8360146 5.56 
chrX:8361128-8361149 5.61905 
chrX:8363390-8363418 5.67857 
chrX:8363828-8363852 5.95833 
chrX:8363887-8363915 5.85714 
chrX:8365415-8365441 6 
chrX:8365875-8365908 5.54545 
chrX:8366569-8366637 5.23529 
chrX:8368540-8368559 5.84211 
chrX:8368925-8368938 5.92308 
chrX:8369712-8369731 5.63158 
chrX:8369861-8369882 5.61905 
chrX:8370073-8370106 5.36364 
chrX:8374204-8374228 5.66667 
chrX:8374250-8374299 5.5102 
chrX:8374350-8374367 5.82353 
chrX:8375393-8375413 6 
chrX:8376241-8376272 5.25806 
chrX:8376446-8376492 5.58696 
chrX:8378407-8378442 6 
chrX:8378513-8378563 6 
chrX:8378967-8379055 5.35227 
chrX:8379119-8379159 5.55 
chrX:8379210-8379238 5.53571 
chrX:8379259-8379306 5.57447 
chrX:8379343-8379364 6 
chrX:8381980-8382003 5.65217 
chrX:8382079-8382108 5.55172 
chrX:8387027-8387080 5.88679 
chrX:8392234-8392250 6 
chrX:8395441-8395775 5.72754 
chrX:8395785-8395803 5.77778 
chrX:8396882-8396896 6 
chrX:8397323-8397360 5.32432 
chrX:8398154-8398177 5.65217 
chrX:8399106-8399136 5.4 
chrX:8399154-8399211 5.52632 
chrX:8399281-8399323 5.66667 
chrX:8399335-8399426 5.56044 
chrX:8399489-8399509 5.75 
chrX:8399528-8399578 6 
chrX:8399594-8399639 6 
chrX:8401122-8401152 5.73333 
chrX:8401851-8401909 5.68966 
chrX:8403925-8403946 5.85714 
chrX:8406233-8406250 5.94118 
chrX:8407506-8407531 5.4 
chrX:8410329-8410357 5.42857 
chrX:8412268-8412282 6 
chrX:8415130-8415214 5.95238 
chrX:8418450-8418471 6 
chrX:8418764-8418882 5.80508 
chrX:8418890-8419018 5.42969 
chrX:8421598-8421625 5.55556 
chrX:8424825-8424854 5.68966 
chrX:8429681-8429703 6 
chrX:8430637-8430678 6 
chrX:8430770-8430791 5.57143 
chrX:8432704-8432727 5.56522 
chrX:8434580-8434594 6 
chrX:8434617-8434692 5.41333 
chrX:8434767-8434863 5.3125 
chrX:8434882-8434929 5.51064 
chrX:8434946-8434959 6 
chrX:8434976-8434989 6 
chrX:8435009-8435025 6 
chrX:8435042-8435055 6 
chrX:8435075-8435146 5.38028 
chrX:8435217-8435237 5.7 
chrX:8435312-8435387 5.37333 
chrX:8435899-8435940 5.2439 
chrX:8436011-8436080 5.37681 
chrX:8436403-8436428 5.56 
chrX:8436438-8436491 5.33962 
chrX:8436573-8436619 5.3913 
chrX:8436631-8436760 5.27907 
chrX:8436777-8436862 5.28235 
chrX:8436913-8437046 5.33835 
chrX:8437086-8437138 5.51923 
chrX:8439554-8439586 5.375 
chrX:8440344-8440369 5.32 
chrX:8440812-8440839 6 
chrX:8444052-8444084 5.1875 
chrX:8444201-8444221 5.6 
chrX:8447752-8447779 5.33333 
chrX:8451609-8451996 5.9199 
chrX:8452124-8452149 5.4 
chrX:8454576-8454709 5.78947 
chrX:8455601-8455631 5.6 
chrX:8455752-8455779 6 
chrX:8456067-8456224 5.63694 
chrX:8456237-8456504 5.56929 
chrX:8456531-8456608 5.50649 
chrX:8456633-8456693 5.58333 
chrX:8456751-8456789 5.63158 
chrX:8458962-8458991 6 
chrX:8460238-8460300 5.74194 
chrX:8465418-8465437 6 
chrX:8466560-8466593 6 
chrX:8466765-8466873 5.41667 
chrX:8466882-8467052 5.54118 
chrX:8467065-8467289 5.54911 
chrX:8469303-8469315 6 
chrX:8470013-8470042 5.17241 
chrX:8470938-8470955 6 
chrX:8474000-8474028 5.78571 
chrX:8474864-8474882 5.83333 
chrX:8475064-8475077 5.92308 
chrX:8475653-8475770 5.68376 
chrX:8476510-8476533 5.6087 
chrX:8477411-8477440 5.62069 
chrX:8479741-8479757 6 
chrX:8479909-8479939 5.6 
chrX:8480754-8480791 5.91892 
chrX:8484256-8484275 5.63158 
chrX:8484518-8484540 5.72727 
chrX:8484772-8484797 5.64 
chrX:8487182-8487208 5.84615 
chrX:8489587-8489615 5.71429 
chrX:8489778-8489823 5.26667 
chrX:8490120-8490137 6 
chrX:8492226-8492261 5.71429 
chrX:8492842-8492854 6 
chrX:8493995-8494029 6 
chrX:8494173-8494196 6 
chrX:8494750-8494773 5.78261 
chrX:8495180-8495200 5.75 
chrX:8496996-8497031 5.22857 
chrX:8498589-8498621 5.3125 
chrX:8498737-8498774 5.2973 
chrX:8499699-8499763 5.21875 
chrX:8501540-8501552 6 
chrX:8501988-8502060 5.27778 
chrX:8503144-8503157 6 
chrX:8504229-8504252 6 
chrX:8505790-8505821 6 
chrX:8506161-8506185 5.95833 
chrX:8509450-8509493 5.76744 
chrX:8511905-8511927 5.95455 
chrX:8513102-8513139 5.81081 
chrX:8513299-8513469 5.76471 
chrX:8517318-8517351 5.81818 
chrX:8518802-8518826 5.41667 
chrX:8520952-8520968 5.875 
chrX:8522583-8522621 5.92105 
chrX:8526999-8527033 5.79412 
chrX:8529325-8529353 5.78571 
chrX:8529507-8529524 6 
chrX:8529961-8529990 5.68966 
chrX:8534364-8534414 5.66 
chrX:8534538-8534557 5.89474 
chrX:8534566-8534586 5.65 
chrX:8535259-8535288 5.24138 
chrX:8535843-8535876 6 
chrX:8536874-8536894 6 
chrX:8538169-8538194 5.68 
chrX:8539152-8539164 6 
chrX:8541097-8541113 6 
chrX:8542344-8542356 6 
chrX:8543641-8543684 5.51163 
chrX:8544151-8544183 5.375 
chrX:8544495-8544557 5.83871 
chrX:8547098-8547123 5.72 
chrX:8548834-8548848 6 
chrX:8552434-8552475 5.56098 
chrX:8552521-8552554 5.54545 
chrX:8556224-8556238 6 
chrX:8558382-8558403 5.90476 
chrX:8560691-8560715 5.66667 
chrX:8562684-8562812 5.75781 
chrX:8565699-8565723 6 
chrX:8566602-8566631 5.48276 
chrX:8567893-8567911 6 
chrX:8569234-8569250 6 
chrX:8570771-8570793 6 
chrX:8571958-8571987 5.75862 
chrX:8573105-8573129 5.95833 
chrX:8573686-8573729 5.86047 
chrX:8578047-8578078 5.83871 
chrX:8579297-8579315 6 
chrX:8580560-8580604 5.31818 
chrX:8581233-8581261 5.5 
chrX:8581424-8581446 6 
chrX:8581983-8582028 5.33333 
chrX:8582900-8582947 5.44681 
chrX:8583583-8583615 5.96875 
chrX:8583785-8583823 5.39474 
chrX:8587111-8587154 5.93023 
chrX:8587643-8587672 5.86207 
chrX:8590188-8590207 5.63158 
chrX:8590965-8591133 5.6131 
chrX:8591726-8591754 5.21429 
chrX:8592027-8592069 5.83333 
chrX:8592807-8592855 5.3125 
chrX:8593149-8593171 6 
chrX:8594152-8594173 6 
chrX:8594901-8594929 5.75 
chrX:8598470-8598502 5.59375 
chrX:8602154-8602175 5.66667 
chrX:8602274-8602306 5.3125 
chrX:8602317-8602374 5.26316 
chrX:8602401-8602429 5.92857 
chrX:8602732-8602764 5.34375 
chrX:8609261-8609290 5.31034 
chrX:8613637-8613675 5.65789 
chrX:8614387-8614417 5.56667 
chrX:8614973-8614988 6 
chrX:8616028-8616076 5.3125 
chrX:8616499-8616512 6 
chrX:8619956-8620001 5.42222 
chrX:8620882-8620909 5.74074 
chrX:8621230-8621253 5.52174 
chrX:8625508-8625530 6 
chrX:8627442-8627684 5.66529 
chrX:8627980-8628001 5.71429 
chrX:8628650-8628674 5.54167 
chrX:8631055-8631090 6 
chrX:8632624-8632648 5.54167 
chrX:8635323-8635341 6 
chrX:8635754-8635777 5.65217 
chrX:8636435-8636490 5.78182 
chrX:8636505-8636534 5.34483 
chrX:8636548-8636580 5.5625 
chrX:8636596-8636638 5.59524 
chrX:8639628-8639640 6 
chrX:8639659-8639739 5.425 
chrX:8640190-8640226 5.72222 
chrX:8640894-8640918 5.41667 
chrX:8643726-8643749 5.6087 
chrX:8648203-8648221 6 
chrX:8648237-8648268 5.70968 
chrX:8650395-8650414 6 
chrX:8653516-8653737 5.76923 
chrX:8654994-8655019 5.64 
chrX:8655466-8655506 5.6 
chrX:8655634-8655665 6 
chrX:8657575-8657593 6 
chrX:8657805-8657849 5.72727 
chrX:8659499-8659583 5.54762 
chrX:8661774-8661793 6 
chrX:8662709-8662722 6 
chrX:8662980-8662995 5.86667 
chrX:8663488-8663509 5.71429 
chrX:8663740-8663755 6 
chrX:8665284-8665306 5.54545 
chrX:8665737-8665763 5.76923 
chrX:8666086-8666116 5.3 
chrX:8667845-8667882 5.10811 
chrX:8668393-8668407 5.92857 
chrX:8669050-8669068 5.88889 
chrX:8676264-8676283 5.94737 
chrX:8677308-8677327 5.73684 
chrX:8677515-8677531 5.875 
chrX:8681633-8681666 5.93939 
chrX:8683472-8683494 6 
chrX:8684899-8684939 5.575 
chrX:8686108-8686146 5.60526 
chrX:8688781-8688812 5.64516 
chrX:8690615-8690648 5.81818 
chrX:8693551-8693803 5.98413 
chrX:8694537-8694558 5.57143 
chrX:8697422-8697454 5.875 
chrX:8697753-8697775 6 
chrX:8698177-8698192 5.86667 
chrX:8698815-8698845 5.56667 
chrX:8700087-8700110 5.73913 
chrX:8700822-8700840 5.94444 
chrX:8702386-8702399 6 
chrX:8703207-8703226 5.89474 
chrX:8703713-8703734 5.80952 
chrX:8704228-8704257 5.65517 
chrX:8705868-8705895 5.92593 
chrX:8707887-8707914 6 
chrX:8708724-8708783 5.83051 
chrX:8709090-8709114 5.625 
chrX:8711787-8711816 6 
chrX:8711967-8712015 5.83333 
chrX:8712181-8712213 5.25 
chrX:8713720-8713735 6 
chrX:8714030-8714050 6 
chrX:8715251-8715301 5.9 
chrX:8715646-8715682 5.72222 
chrX:8716060-8716078 6 
chrX:8716402-8716421 5.89474 
chrX:8717286-8717359 5.31507 
chrX:8719622-8719643 5.95238 
chrX:8720168-8720181 6 
chrX:8720341-8720375 5.97059 
chrX:8723015-8723028 6 
chrX:8729493-8729509 6 
chrX:8731006-8731033 5.96296 
chrX:8733267-8733410 5.51748 
chrX:8747047-8747075 5.78571 
chrX:8747090-8747106 5.9375 
chrX:8749030-8749045 6 
chrX:8750138-8750180 6 
chrX:8751353-8751388 5.91429 
chrX:8752775-8752858 5.6747 
chrX:8753203-8753244 5.53659 
chrX:8754027-8754077 5.14 
chrX:8754520-8754547 5.51852 
chrX:8755314-8755432 5.98305 
chrX:8757991-8758044 5.54717 
chrX:8763124-8763382 5.74031 
chrX:8765816-8765850 5.17647 
chrX:8767524-8767557 5.36364 
chrX:8767641-8767671 5.4 
chrX:8767678-8767696 5.72222 
chrX:8768756-8768786 5.4 
chrX:8768793-8768811 5.72222 
chrX:8769849-8769867 5.77778 
chrX:8771024-8771057 5.75758 
chrX:8771744-8771766 6 
chrX:8772989-8773017 5.92857 
chrX:8774222-8774247 5.56 
chrX:8775260-8775287 5.88889 
chrX:8776840-8776895 5.34545 
chrX:8776910-8776937 5.7037 
chrX:8778022-8778081 5.89831 
chrX:8782945-8782967 6 
chrX:8785052-8785109 5.84211 
chrX:8786728-8786778 5.66 
chrX:8787445-8787545 5.65 
chrX:8789090-8789225 5.72593 
chrX:8790997-8791019 6 
chrX:8796205-8796226 5.80952 
chrX:8796472-8796509 5.67568 
chrX:8799815-8799840 5.52 
chrX:8800403-8800476 5.75342 
chrX:8809015-8809027 6 
chrX:8811588-8811627 5.51282 
chrX:8812724-8812750 5.65385 
chrX:8813129-8813149 5.95 
chrX:8814114-8814185 5.77465 
chrX:8814203-8814305 5.31373 
chrX:8817360-8817385 5.36 
chrX:8819965-8819984 5.84211 
chrX:8821245-8821286 5.92683 
chrX:8821299-8821382 5.33735 
chrX:8824852-8824878 5.38462 
chrX:8827032-8827050 5.77778 
chrX:8829413-8829448 6 
chrX:8830611-8830638 5.62963 
chrX:8832136-8832150 6 
chrX:8833338-8833358 5.7 
chrX:8834719-8834757 5.39474 
chrX:8835639-8835669 6 
chrX:8838374-8838486 5.39286 
chrX:8843699-8843721 5.5 
chrX:8844909-8844946 6 
chrX:8845709-8845748 5.51282 
chrX:8850720-8850775 5.74545 
chrX:8851678-8851694 5.8125 
chrX:8852141-8852167 5.84615 
chrX:8852654-8852698 5.29545 
chrX:8853739-8853766 5.59259 
chrX:8854130-8854163 6 
chrX:8854637-8854692 5.23636 
chrX:8857197-8857228 5.70968 
chrX:8857568-8857580 6 
chrX:8857593-8857619 5.61538 
chrX:8863661-8863693 5.5 
chrX:8867614-8867656 5.88095 
chrX:8870399-8870429 5.53333 
chrX:8872581-8872607 5.42308 
chrX:8873533-8873562 5.62069 
chrX:8875802-8875825 6 
chrX:8876872-8876895 5.65217 
chrX:8877568-8877588 5.7 
chrX:8879191-8879331 5.8 
chrX:8879844-8879907 5.87302 
chrX:8883663-8883683 6 
chrX:8886938-8886956 6 
chrX:8887902-8887928 5.46154 
chrX:8888712-8888813 5.88119 
chrX:8891000-8891037 5.2973 
chrX:8891851-8891875 5.625 
chrX:8893893-8893956 5.4127 
chrX:8895323-8895339 6 
chrX:8895712-8895753 5.31707 
chrX:8895773-8895817 5.47727 
chrX:8896822-8896837 5.93333 
chrX:8897334-8897355 5.66667 
chrX:8897633-8897660 5.81481 
chrX:8897812-8897848 5.75 
chrX:8904539-8904553 6 
chrX:8909953-8909965 6 
chrX:8912559-8912719 5.6125 
chrX:8915021-8915033 6 
chrX:8915579-8915602 5.78261 
chrX:8915769-8915790 5.7619 
chrX:8917432-8917461 5.48276 
chrX:8917964-8917996 5.625 
chrX:8922149-8922175 5.61538 
chrX:8923423-8923445 5.95455 
chrX:8924325-8924349 5.75 
chrX:8924628-8924662 5.44118 
chrX:8929437-8929494 5.40351 
chrX:8932235-8932248 6 
chrX:8934657-8934676 5.84211 
chrX:8937290-8937314 5.41667 
chrX:8937971-8937984 5.92308 
chrX:8940300-8940321 6 
chrX:8944943-8944972 6 
chrX:8946064-8946086 5.63636 
chrX:8948075-8948093 6 
chrX:8948834-8948858 5.625 
chrX:8949108-8949120 6 
chrX:8949877-8949898 6 
chrX:8950051-8950069 6 
chrX:8951747-8951768 6 
chrX:8953568-8953625 5.70175 
chrX:8955215-8955252 5.18919 
chrX:8958313-8958337 5.83333 
chrX:8962505-8962538 5.60606 
chrX:8964538-8964563 5.76 
chrX:8965191-8965211 5.6 
chrX:8965987-8966028 5.36585 
chrX:8967975-8968002 5.74074 
chrX:8971756-8971784 5.39286 
chrX:8972986-8973014 5.78571 
chrX:8973051-8973081 5.53333 
chrX:8973445-8973466 6 
chrX:8973946-8973970 5.83333 
chrX:8976271-8976331 5.36667 
chrX:8976652-8976703 5.37255 
chrX:8976752-8976774 5.63636 
chrX:8976807-8976860 5.33962 
chrX:8976917-8977001 5.5119 
chrX:8980859-8980873 6 
chrX:8980953-8980991 5.73684 
chrX:8981018-8981039 6 
chrX:8982061-8982088 5.33333 
chrX:8983373-8983406 6 
chrX:8985030-8985046 6 
chrX:8985771-8985785 6 
chrX:8985882-8985899 6 
chrX:8987165-8987210 5.46667 
chrX:8987526-8987556 5.7 
chrX:8989234-8989654 5.79286 
chrX:8989693-8989733 5.65 
chrX:8989764-8989829 5.84615 
chrX:8989841-8989855 5.92857 
chrX:8989869-8989882 5.92308 
chrX:8989897-8989911 5.92857 
chrX:8989925-8989939 5.92857 
chrX:8989953-8989967 5.92857 
chrX:8989981-8989995 5.92857 
chrX:8990009-8990023 5.92857 
chrX:8990037-8990051 5.92857 
chrX:8990065-8990079 5.92857 
chrX:8990093-8990107 5.92857 
chrX:8990121-8990135 5.92857 
chrX:8990149-8990163 5.92857 
chrX:8990177-8990367 5.69474 
chrX:8990382-8990882 5.426 
chrX:8990896-8991324 5.41822 
chrX:8992123-8992166 5.4186 
chrX:8997353-8997382 5.65517 
chrX:9001513-9001534 6 
chrX:9001696-9001745 5.32653 
chrX:9002080-9002122 5.7619 
chrX:9002708-9002758 5.94 
chrX:9004177-9004200 5.56522 
chrX:9004278-9004316 5.65789 
chrX:9004609-9004623 6 
chrX:9007117-9007155 5.15789 
chrX:9010681-9010704 5.43478 
chrX:9022171-9022188 6 
chrX:9022339-9022356 5.82353 
chrX:9024643-9024666 5.82609 
chrX:9025697-9025723 5.38462 
chrX:9027006-9027020 6 
chrX:9029387-9029691 5.59211 
chrX:9030673-9030688 5.86667 
chrX:9032455-9032492 5.89189 
chrX:9036737-9036795 5.2069 
chrX:9038524-9038559 5.28571 
chrX:9041297-9041341 5.40909 
chrX:9041682-9041698 5.8125 
chrX:9042307-9042324 5.82353 
chrX:9043519-9043541 5.72727 
chrX:9045805-9045832 6 
chrX:9046590-9046614 5.66667 
chrX:9049689-9049703 6 
chrX:9050314-9050586 5.86397 
chrX:9051468-9051492 5.79167 
chrX:9055346-9055362 6 
chrX:9056330-9056357 6 
chrX:9057596-9057642 6 
chrX:9062193-9062213 6 
chrX:9063767-9063791 5.375 
chrX:9066900-9067027 5.82677 
chrX:9069076-9069102 5.34615 
chrX:9070027-9070044 6 
chrX:9072224-9072250 5.84615 
chrX:9073713-9073742 5.72414 
chrX:9079696-9079719 6 
chrX:9081062-9081097 6 
chrX:9081803-9081856 5.62264 
chrX:9083152-9083172 6 
chrX:9083218-9083315 5.81443 
chrX:9084109-9084130 6 
chrX:9084388-9084412 5.75 
chrX:9084499-9084524 5.56 
chrX:9088512-9088545 5.90909 
chrX:9089435-9089452 5.76471 
chrX:9090300-9090332 6 
chrX:9091770-9091783 6 
chrX:9094201-9094359 5.77215 
chrX:9094864-9094882 5.72222 
chrX:9096388-9096437 5.4898 
chrX:9101994-9102026 5.65625 
chrX:9107211-9107237 6 
chrX:9108104-9108163 5.40678 
chrX:9108173-9108224 5.31373 
chrX:9110298-9110460 5.78395 
chrX:9110643-9110676 5.72727 
chrX:9111049-9111071 5.90909 
chrX:9111394-9111450 5.92857 
chrX:9113665-9113704 5.35897 
chrX:9114462-9114510 5.875 
chrX:9125686-9125705 5.68421 
chrX:9129957-9129975 6 
chrX:9132208-9132228 6 
chrX:9134450-9134491 5.90244 
chrX:9139453-9139474 5.7619 
chrX:9142241-9142264 5.78261 
chrX:9143033-9143047 6 
chrX:9144355-9144372 5.82353 
chrX:9147325-9147353 5.32143 
chrX:9154325-9154370 5.55556 
chrX:9156913-9156932 6 
chrX:9161541-9161572 6 
chrX:9162953-9162979 5.84615 
chrX:9163848-9163885 5.45946 
chrX:9164824-9164837 5.92308 
chrX:9165034-9165050 6 
chrX:9165716-9165742 5.57692 
chrX:9166681-9166694 6 
chrX:9168751-9168767 5.875 
chrX:9168991-9169005 6 
chrX:9169270-9169293 6 
chrX:9170789-9170812 5.6087 
chrX:9175914-9175976 5.30645 
chrX:9176719-9176737 5.77778 
chrX:9184962-9184993 5.32258 
chrX:9187294-9187314 5.8 
chrX:9189748-9189774 5.88462 
chrX:9191087-9191108 5.71429 
chrX:9191609-9191627 6 
chrX:9193347-9193377 5.3 
chrX:9194083-9194121 6 
chrX:9195185-9195211 5.96154 
chrX:9195461-9195473 6 
chrX:9197350-9197382 5.375 
chrX:9200642-9200663 5.95238 
chrX:9204627-9204649 6 
chrX:9205635-9205663 6 
chrX:9207533-9207568 5.31429 
chrX:9211573-9211599 5.80769 
chrX:9212580-9212601 5.66667 
chrX:9213331-9213382 5.2549 
chrX:9214478-9214518 5.375 
chrX:9214593-9214623 5.63333 
chrX:9215529-9215546 5.82353 
chrX:9216258-9216277 6 
chrX:9218777-9218833 5.55357 
chrX:9220822-9220859 5.24324 
chrX:9220931-9220956 5.68 
chrX:9222791-9222820 5.27586 
chrX:9224894-9224958 5.6875 
chrX:9225116-9225137 5.61905 
chrX:9225798-9225840 5.80952 
chrX:9229782-9229800 6 
chrX:9232260-9232281 5.95238 
chrX:9233545-9233557 6 
chrX:9234459-9234487 6 
chrX:9235620-9235632 6 
chrX:9236267-9236297 5.86667 
chrX:9238960-9239111 5.8543 
chrX:9240635-9240658 5.6087 
chrX:9241596-9241849 5.65217 
chrX:9241882-9242051 5.45562 
chrX:9242144-9242250 5.35849 
chrX:9242988-9243007 5.73684 
chrX:9244990-9245033 5.69767 
chrX:9245302-9245328 5.69231 
chrX:9246365-9246406 5.97561 
chrX:9246470-9246501 5.25806 
chrX:9247882-9247924 5.19048 
chrX:9249613-9249669 5.66071 
chrX:9252313-9252397 5.59524 
chrX:9252549-9252572 5.91304 
chrX:9253163-9253238 5.30667 
chrX:9255306-9255337 5.58065 
chrX:9256101-9256123 5.90909 
chrX:9258087-9258116 5.86207 
chrX:9259563-9259589 5.53846 
chrX:9260193-9260241 5.1875 
chrX:9260387-9260457 5.45714 
chrX:9261922-9261941 5.89474 
chrX:9263199-9263259 5.91667 
chrX:9263582-9263669 5.6092 
chrX:9263968-9263985 5.82353 
chrX:9265607-9265646 6 
chrX:9267764-9267797 5.81818 
chrX:9267945-9267965 5.7 
chrX:9270001-9270014 6 
chrX:9270321-9270341 5.75 
chrX:9272604-9272808 5.90686 
chrX:9274415-9274437 5.59091 
chrX:9274913-9274945 6 
chrX:9277369-9277390 5.85714 
chrX:9277542-9277572 5.53333 
chrX:9277703-9277719 6 
chrX:9280166-9280193 5.51852 
chrX:9280905-9281137 5.71552 
chrX:9282028-9282043 5.86667 
chrX:9282411-9282448 6 
chrX:9282597-9282630 5.84848 
chrX:9282762-9282782 6 
chrX:9283594-9283617 6 
chrX:9284707-9284755 5.58333 
chrX:9285652-9285674 5.54545 
chrX:9289816-9289843 5.88889 
chrX:9290650-9290671 5.57143 
chrX:9292058-9292080 6 
chrX:9293382-9293409 5.66667 
chrX:9293698-9293713 6 
chrX:9295593-9295695 5.43137 
chrX:9296151-9296184 5.75758 
chrX:9297061-9297082 5.71429 
chrX:9300850-9300904 5.75926 
chrX:9301437-9301455 6 
chrX:9305904-9305959 5.85455 
chrX:9306341-9306484 5.84615 
chrX:9306681-9306713 5.75 
chrX:9307084-9307110 5.34615 
chrX:9307544-9307562 6 
chrX:9310218-9310263 5.64444 
chrX:9310277-9310300 5.86957 
chrX:9310314-9310349 5.37143 
chrX:9310364-9310385 5.57143 
chrX:9310397-9310420 5.65217 
chrX:9310433-9310466 5.48485 
chrX:9310489-9310512 5.78261 
chrX:9310525-9310560 5.34286 
chrX:9310666-9310701 5.68571 
chrX:9312163-9312188 5.88 
chrX:9313400-9313424 5.70833 
chrX:9313823-9313849 5.92308 
chrX:9315093-9315199 5.91509 
chrX:9316106-9316122 6 
chrX:9316290-9316305 5.86667 
chrX:9319581-9319599 6 
chrX:9321861-9321904 5.90698 
chrX:9324860-9324885 5.68 
chrX:9325527-9325549 6 
chrX:9327456-9327486 5.83333 
chrX:9327954-9327990 6 
chrX:9328815-9328828 6 
chrX:9330153-9330173 5.65 
chrX:9330330-9330359 5.62069 
chrX:9332180-9332192 6 
chrX:9333237-9333254 5.88235 
chrX:9334150-9334170 6 
chrX:9335210-9335236 5.57692 
chrX:9338750-9338785 5.2 
chrX:9339373-9339399 6 
chrX:9339832-9339864 5.34375 
chrX:9340448-9340539 5.96703 
chrX:9342858-9342882 5.41667 
chrX:9347062-9347095 5.27273 
chrX:9349447-9349482 5.97143 
chrX:9349635-9349660 5.88 
chrX:9351240-9351254 5.92857 
chrX:9352940-9352990 5.82 
chrX:9353699-9353732 5.69697 
chrX:9357216-9357253 5.7027 
chrX:9364307-9364326 6 
chrX:9364993-9365017 5.54167 
chrX:9365874-9365896 5.95455 
chrX:9366789-9366833 5.68182 
chrX:9367117-9367135 6 
chrX:9368889-9368901 6 
chrX:9369189-9369209 5.65 
chrX:9369480-9369493 5.92308 
chrX:9370283-9370336 5.88679 
chrX:9370510-9370527 5.82353 
chrX:9382783-9382810 5.48148 
chrX:9384560-9384629 5.37681 
chrX:9385261-9385278 5.88235 
chrX:9386091-9386123 5.21875 
chrX:9386953-9386982 5.93103 
chrX:9387606-9387619 6 
chrX:9388154-9388171 5.76471 
chrX:9388334-9388348 6 
chrX:9390392-9390425 5.87879 
chrX:9391275-9391292 6 
chrX:9391448-9391466 6 
chrX:9392287-9392305 5.77778 
chrX:9395401-9395430 5.75862 
chrX:9395745-9395757 6 
chrX:9396360-9396376 5.9375 
chrX:9396735-9396760 5.52 
chrX:9397576-9397600 6 
chrX:9399154-9399250 5.75 
chrX:9399890-9399902 6 
chrX:9400510-9400528 5.88889 
chrX:9401022-9401055 5.75758 
chrX:9402604-9402626 6 
chrX:9404373-9404402 6 
chrX:9404787-9404810 6 
chrX:9406578-9406606 5.21429 
chrX:9408048-9408063 6 
chrX:9409377-9409397 5.9 
chrX:9411827-9411859 5.9375 
chrX:9412022-9412040 6 
chrX:9412113-9412156 5.83721 
chrX:9414556-9414580 5.375 
chrX:9415650-9415668 5.83333 
chrX:9416964-9417072 5.57407 
chrX:9417435-9417472 5.43243 
chrX:9418893-9418921 5.96429 
chrX:9419682-9419711 5.65517 
chrX:9419776-9419792 5.8125 
chrX:9420789-9420817 5.85714 
chrX:9421482-9421498 6 
chrX:9422505-9422519 6 
chrX:9423559-9423771 5.74057 
chrX:9424135-9424230 5.89474 
chrX:9425570-9425606 6 
chrX:9425764-9425791 5.66667 
chrX:9426142-9426162 5.9 
chrX:9427004-9427022 5.88889 
chrX:9428288-9428331 5.83721 
chrX:9429712-9429804 5.6087 
chrX:9430445-9430465 5.65 
chrX:9431932-9431959 6 
chrX:9433142-9433187 5.55556 
chrX:9433236-9433254 5.77778 
chrX:9433320-9433350 5.76667 
chrX:9437019-9437035 6 
chrX:9437201-9437221 5.8 
chrX:9438131-9438151 5.8 
chrX:9438670-9438687 6 
chrX:9440462-9440507 5.62222 
chrX:9442890-9442923 5.42424 
chrX:9443284-9443313 5.96552 
chrX:9447486-9447501 6 
chrX:9447978-9448000 6 
chrX:9450892-9450926 5.58824 
chrX:9452050-9452074 5.41667 
chrX:9452357-9452370 6 
chrX:9452956-9452976 6 
chrX:9453938-9453957 5.84211 
chrX:9459346-9459389 5.90698 
chrX:9460878-9460933 6 
chrX:9461808-9461839 5.83871 
chrX:9462601-9462645 5.56818 
chrX:9465448-9465466 6 
chrX:9465780-9465940 5.75 
chrX:9468316-9468348 5.71875 
chrX:9472685-9472720 5.34286 
chrX:9477110-9477134 6 
chrX:9477405-9477420 6 
chrX:9477522-9477537 6 
chrX:9478955-9479000 5.68889 
chrX:9480537-9480560 5.65217 
chrX:9482309-9482351 5.28571 
chrX:9485981-9485999 5.88889 
chrX:9486138-9486164 5.88462 
chrX:9487257-9487298 5.41463 
chrX:9489837-9489872 5.25714 
chrX:9490002-9490066 5.26562 
chrX:9491457-9491493 5.61111 
chrX:9492000-9492026 6 
chrX:9494110-9494225 5.45217 
chrX:9497820-9497833 6 
chrX:9497975-9498005 5.73333 
chrX:9499254-9499293 5.69231 
chrX:9499394-9499465 5.84507 
chrX:9503082-9503112 5.4 
chrX:9509961-9509992 5.96774 
chrX:9511494-9511522 5.67857 
chrX:9512766-9512784 5.77778 
chrX:9513040-9513059 6 
chrX:9514555-9514584 5.65517 
chrX:9514843-9514871 6 
chrX:9521184-9521199 5.93333 
chrX:9524225-9524255 5.96667 
chrX:9524815-9524860 5.91111 
chrX:9526557-9526602 5.46667 
chrX:9528751-9528769 5.77778 
chrX:9529709-9529736 5.2963 
chrX:9533311-9533339 5.75 
chrX:9533867-9533899 6 
chrX:9536323-9536356 5.57576 
chrX:9536440-9536480 5.475 
chrX:9536561-9536593 5.21875 
chrX:9536638-9536672 5.61765 
chrX:9536710-9536746 5.61111 
chrX:9536763-9536795 5.65625 
chrX:9537006-9537152 5.34247 
chrX:9537276-9537361 5.43529 
chrX:9537382-9537414 5.65625 
chrX:9537421-9537462 5.73171 
chrX:9538701-9538731 5.63333 
chrX:9542315-9542339 5.91667 
chrX:9542499-9542524 6 
chrX:9544733-9544751 5.94444 
chrX:9545038-9545059 5.90476 
chrX:9551159-9551187 5.42857 
chrX:9558720-9558770 5.2 
chrX:9561445-9561468 6 
chrX:9566948-9566997 5.95918 
chrX:9567771-9567799 5.42857 
chrX:9569785-9569802 5.94118 
chrX:9570375-9570402 5.7037 
chrX:9575802-9575839 5.59459 
chrX:9575850-9575865 6 
chrX:9576004-9576017 6 
chrX:9577375-9577409 6 
chrX:9577450-9577468 6 
chrX:9581415-9581444 5.31034 
chrX:9582025-9582054 5.93103 
chrX:9586718-9586738 5.9 
chrX:9590662-9590705 5.5814 
chrX:9591725-9591740 6 
chrX:9592522-9592537 6 
chrX:9596572-9596599 5.96296 
chrX:9598582-9598662 5.45 
chrX:9598998-9599021 5.43478 
chrX:9599152-9599181 5.44828 
chrX:9600315-9600335 5.6 
chrX:9601978-9602012 5.44118 
chrX:9604439-9604468 5.24138 
chrX:9604513-9604562 5.79592 
chrX:9607963-9608011 5.4375 
chrX:9608646-9608683 5.94595 
chrX:9609474-9609489 5.86667 
chrX:9612682-9612709 5.92593 
chrX:9619051-9619081 6 
chrX:9619241-9619262 5.85714 
chrX:9620890-9620919 5.93103 
chrX:9622450-9622463 6 
chrX:9631027-9631048 5.57143 
chrX:9631800-9631815 6 
chrX:9633529-9633574 6 
chrX:9638139-9638173 5.5 
chrX:9641698-9641714 5.9375 
chrX:9642107-9642167 5.48333 
chrX:9642720-9642744 6 
chrX:9643931-9643943 6 
chrX:9646058-9646085 5.33333 
chrX:9646173-9646204 5.32258 
chrX:9652638-9652664 5.76923 
chrX:9653739-9653775 5.97222 
chrX:9653984-9654003 5.78947 
chrX:9656178-9656197 5.73684 
chrX:9656984-9657073 5.39326 
chrX:9657132-9657156 5.875 
chrX:9658939-9658957 6 
chrX:9659475-9659489 6 
chrX:9662275-9662287 6 
chrX:9662640-9662671 5.54839 
chrX:9662999-9663033 6 
chrX:9665477-9665524 5.46809 
chrX:9667018-9667033 5.86667 
chrX:9669609-9669648 5.97436 
chrX:9670481-9670495 6 
chrX:9670647-9670660 6 
chrX:9673763-9673803 5.575 
chrX:9676742-9676759 6 
chrX:9678256-9678289 5.63636 
chrX:9678501-9678520 5.68421 
chrX:9679218-9679234 6 
chrX:9680340-9680391 5.82353 
chrX:9681466-9681479 6 
chrX:9685057-9685103 5.41304 
chrX:9685290-9685333 5.13953 
chrX:9689808-9689826 6 
chrX:9690904-9690928 6 
chrX:9694020-9694040 6 
chrX:9696679-9696705 6 
chrX:9699759-9699816 5.49123 
chrX:9699829-9699860 5.6129 
chrX:9700905-9700921 6 
chrX:9701147-9701175 5.78571 
chrX:9702120-9702163 5.44186 
chrX:9702382-9702416 5.29412 
chrX:9706651-9706676 5.88 
chrX:9707891-9707921 5.53333 
chrX:9707986-9708015 5.27586 
chrX:9708048-9708115 5.20896 
chrX:9708587-9708617 5.16667 
chrX:9708781-9708806 5.92 
chrX:9709329-9709359 5.5 
chrX:9709762-9709779 6 
chrX:9711258-9711278 6 
chrX:9713727-9713757 5.26667 
chrX:9715049-9715079 6 
chrX:9715215-9715244 5.51724 
chrX:9720270-9720283 6 
chrX:9720892-9720907 5.86667 
chrX:9721397-9721436 5.76923 
chrX:9721448-9721461 6 
chrX:9723486-9723507 5.85714 
chrX:9723530-9723543 6 
chrX:9725003-9725028 5.56 
chrX:9725793-9725811 5.88889 
chrX:9728940-9729050 5.49091 
chrX:9729114-9729146 5.75 
chrX:9732535-9732582 5.78723 
chrX:9733063-9733075 6 
chrX:9734055-9734119 5.375 
chrX:9734932-9734982 5.92 
chrX:9735279-9735296 5.82353 
chrX:9737605-9737634 5.37931 
chrX:9737921-9737946 5.32 
chrX:9738200-9738230 6 
chrX:9738345-9738392 5.87234 
chrX:9739743-9739762 5.78947 
chrX:9740853-9740871 6 
chrX:9741235-9741264 5.65517 
chrX:9741520-9741568 5.72917 
chrX:9742882-9742917 5.42857 
chrX:9744589-9744603 6 
chrX:9745656-9745687 5.77419 
chrX:9746711-9746756 5.93333 
chrX:9746887-9746904 5.76471 
chrX:9746974-9747001 5.33333 
chrX:9747454-9747481 5.59259 
chrX:9747956-9747982 6 
chrX:9748446-9748460 5.92857 
chrX:9749279-9749296 6 
chrX:9749456-9749479 5.73913 
chrX:9750893-9750918 6 
chrX:9751208-9751253 5.88889 
chrX:9754353-9754459 5.40566 
chrX:9754623-9754654 5.19355 
chrX:9755985-9756039 5.77778 
chrX:9759178-9759194 5.875 
chrX:9760009-9760195 6 
chrX:9760482-9760520 5.84211 
chrX:9762388-9762421 5.81818 
chrX:9763129-9763162 5.9697 
chrX:9764462-9764501 5.79487 
chrX:9764675-9764697 5.54545 
chrX:9767197-9767220 6 
chrX:9767511-9767572 5.39344 
chrX:9768358-9768392 5.61765 
chrX:9770000-9770028 5.89286 
chrX:9770965-9770977 6 
chrX:9771138-9771156 5.83333 
chrX:9773282-9773303 6 
chrX:9773942-9773963 5.90476 
chrX:9774502-9774558 5.96429 
chrX:9774691-9774718 5.81481 
chrX:9776420-9776432 6 
chrX:9776901-9776919 5.72222 
chrX:9783474-9783559 5.63529 
chrX:9783573-9783641 5.95588 
chrX:9784620-9784647 6 
chrX:9785007-9785022 6 
chrX:9787061-9787082 5.66667 
chrX:9787829-9787843 6 
chrX:9787997-9788016 5.63158 
chrX:9790841-9790853 6 
chrX:9791009-9791288 5.8638 
chrX:9791773-9791811 6 
chrX:9792481-9792511 5.56667 
chrX:9794819-9794849 5.7 
chrX:9795251-9795275 6 
chrX:9796498-9796516 5.83333 
chrX:9796806-9796829 5.65217 
chrX:9797051-9797076 5.92 
chrX:9797981-9798009 6 
chrX:9798624-9798653 6 
chrX:9799700-9799714 6 
chrX:9801648-9801681 6 
chrX:9802663-9802688 6 
chrX:9802713-9802742 5.55172 
chrX:9804165-9804184 6 
chrX:9804524-9804578 5.42593 
chrX:9806082-9806113 5.74194 
chrX:9808320-9808336 5.875 
chrX:9808984-9809007 5.95652 
chrX:9810829-9810874 5.4 
chrX:9812856-9812882 5.84615 
chrX:9814151-9814171 5.85 
chrX:9814330-9814345 5.86667 
chrX:9816550-9816566 6 
chrX:9819485-9819504 5.73684 
chrX:9819662-9819684 5.72727 
chrX:9823335-9823356 6 
chrX:9823584-9823604 6 
chrX:9824064-9824079 6 
chrX:9831634-9831656 5.5 
chrX:9832865-9832899 5.97059 
chrX:9833594-9833613 6 
chrX:9834124-9834143 6 
chrX:9834889-9834917 5.25 
chrX:9836246-9836299 5.98113 
chrX:9836583-9836596 5.92308 
chrX:9836767-9836793 5.96154 
chrX:9836981-9837008 5.81481 
chrX:9837840-9837862 5.54545 
chrX:9842268-9842289 5.7619 
chrX:9843120-9843145 6 
chrX:9844476-9844509 5.54545 
chrX:9845578-9845603 5.32 
chrX:9846761-9846789 5.42857 
chrX:9847089-9847120 5.64516 
chrX:9847282-9847319 5.64865 
chrX:9848759-9848783 5.91667 
chrX:9850218-9850231 6 
chrX:9852392-9852424 5.90625 
chrX:9852717-9852731 6 
chrX:9853100-9853121 5.61905 
chrX:9853990-9854003 6 
chrX:9858406-9858421 5.86667 
chrX:9859672-9859696 5.41667 
chrX:9859707-9859733 5.69231 
chrX:9859758-9859828 5.3 
chrX:9859846-9859882 5.22222 
chrX:9859908-9859939 5.70968 
chrX:9860294-9860320 5.88462 
chrX:9860448-9860469 5.71429 
chrX:9861135-9861151 6 
chrX:9861379-9861409 5.8 
chrX:9861991-9862025 5.61765 
chrX:9865595-9865615 5.7 
chrX:9865720-9865735 6 
chrX:9869946-9869976 5.33333 
chrX:9870084-9870115 5.64516 
chrX:9870167-9870196 5.48276 
chrX:9870262-9870283 5.61905 
chrX:9874826-9874853 5.7037 
chrX:9876984-9877028 5.86364 
chrX:9880147-9880187 6 
chrX:9880238-9880286 6 
chrX:9882099-9882123 5.375 
chrX:9883157-9883183 5.38462 
chrX:9883701-9883726 5.48 
chrX:9885542-9885569 6 
chrX:9887364-9887385 6 
chrX:9887904-9887925 5.57143 
chrX:9888012-9888037 5.44 
chrX:9892859-9892887 5.89286 
chrX:9895396-9895424 6 
chrX:9896671-9896743 5.22222 
chrX:9896790-9896818 5.28571 
chrX:9898546-9898609 5.63492 
chrX:9898772-9898795 5.95652 
chrX:9899297-9899310 6 
chrX:9899935-9899956 5.52381 
chrX:9901224-9901245 5.52381 
chrX:9903350-9903382 5.84375 
chrX:9904199-9904224 5.36 
chrX:9905236-9905266 5.16667 
chrX:9910011-9910031 6 
chrX:9911267-9911290 6 
chrX:9912194-9912220 5.73077 
chrX:9913139-9913166 6 
chrX:9913618-9913642 5.41667 
chrX:9916562-9916591 5.51724 
chrX:9918842-9918873 6 
chrX:9923259-9923290 5.74194 
chrX:9924075-9924135 5.43333 
chrX:9925837-9925860 6 
chrX:9926373-9926385 6 
chrX:9927704-9927817 5.38053 
chrX:9927828-9927862 5.38235 
chrX:9932247-9932285 5.68421 
chrX:9932301-9932388 5.90805 
chrX:9932594-9932686 5.75 
chrX:9932695-9932741 5.5 
chrX:9932762-9932864 5.61765 
chrX:9937247-9937273 5.92308 
chrX:9937509-9937521 6 
chrX:9938156-9938296 5.49286 
chrX:9938325-9938639 5.53503 
chrX:9939722-9939736 6 
chrX:9940055-9940079 5.375 
chrX:9940810-9940834 6 
chrX:9945267-9945286 6 
chrX:9945999-9946032 5.78788 
chrX:9947488-9947517 5.7931 
chrX:9949447-9949476 5.55172 
chrX:9950533-9950550 6 
chrX:9950573-9950597 5.54167 
chrX:9950758-9950804 5.63043 
chrX:9951882-9951917 5.6 
chrX:9952420-9952444 5.66667 
chrX:9954635-9954671 5.58333 
chrX:9955008-9955031 6 
chrX:9957951-9957987 5.83333 
chrX:9958320-9958346 5.88462 
chrX:9961687-9961716 5.62069 
chrX:9962260-9962297 5.86486 
chrX:9963432-9963487 5.72727 
chrX:9964494-9964524 5.7 
chrX:9966410-9966436 5.42308 
chrX:9967342-9967373 5.96774 
chrX:9968107-9968126 6 
chrX:9970254-9970279 6 
chrX:9970429-9970451 6 
chrX:9970459-9970514 5.67273 
chrX:9970800-9970823 5.52174 
chrX:9971109-9971134 5.64 
chrX:9971405-9971422 6 
chrX:9971978-9972006 5.42857 
chrX:9976496-9976522 5.80769 
chrX:9977029-9977120 5.69231 
chrX:9979620-9979699 5.8481 
chrX:9980317-9980336 5.73684 
chrX:9981473-9981521 5.79167 
chrX:9982946-9982989 5.2093 
chrX:9982998-9983036 5.42105 
chrX:9983176-9983225 5.40816 
chrX:9983354-9983372 6 
chrX:9983520-9983549 5.27586 
chrX:9983572-9983603 5.58065 
chrX:9988335-9988406 5.42254 
chrX:9989138-9989160 5.95455 
chrX:9990009-9990028 5.68421 
chrX:9990477-9990502 5.88 
chrX:9991759-9991779 5.7 
chrX:9992453-9992471 5.72222 
chrX:9992739-9992761 5.5 
chrX:9993401-9993429 5.75 
chrX:9994936-9994971 5.28571 
chrX:9997648-9997675 5.66667 
chrX:9997969-9997995 5.46154 
chrX:9998199-9998220 5.61905 
chrX:10000390-10000413 5.6087 
chrX:10003634-10003668 5.47059 
chrX:10004357-10004369 6 
chrX:10005360-10005399 5.89744 
chrX:10006068-10006090 5.81818 
chrX:10006676-10006696 5.75 
chrX:10007596-10007626 6 
chrX:10010606-10010620 6 
chrX:10011882-10011901 5.63158 
chrX:10012909-10012933 5.54167 
chrX:10012950-10012985 5.65714 
chrX:10012993-10013026 5.60606 
chrX:10014502-10014532 5.66667 
chrX:10016048-10016069 5.85714 
chrX:10018634-10018651 6 
chrX:10026749-10026792 5.90698 
chrX:10028452-10028478 5.34615 
chrX:10032000-10032025 6 
chrX:10033233-10033254 5.66667 
chrX:10033357-10033390 6 
chrX:10040368-10040404 5.86111 
chrX:10042018-10042065 6 
chrX:10044579-10044593 6 
chrX:10044994-10045026 5.25 
chrX:10046436-10046464 5.32143 
chrX:10048628-10048649 5.95238 
chrX:10049790-10049804 6 
chrX:10050474-10050497 5.6087 
chrX:10053160-10053192 6 
chrX:10053866-10053885 6 
chrX:10056552-10056579 5.33333 
chrX:10058194-10058232 5.52632 
chrX:10059017-10059073 5.46429 
chrX:10061366-10061385 5.84211 
chrX:10061539-10061560 6 
chrX:10064993-10065010 5.82353 
chrX:10065727-10065741 6 
chrX:10066276-10066311 5.22857 
chrX:10066341-10066361 5.65 
chrX:10066914-10066932 5.83333 
chrX:10070647-10070746 5.36364 
chrX:10072220-10072256 5.72222 
chrX:10072760-10072788 5.57143 
chrX:10072821-10072848 6 
chrX:10075199-10075211 6 
chrX:10082212-10082225 5.92308 
chrX:10083947-10084164 5.70046 
chrX:10085034-10085046 6 
chrX:10085449-10085484 5.48571 
chrX:10091301-10091327 5.80769 
chrX:10092073-10092097 5.54167 
chrX:10094409-10094439 5.23333 
chrX:10095631-10095668 6 
chrX:10100611-10100634 5.91304 
chrX:10100789-10100801 6 
chrX:10104454-10104481 5.92593 
chrX:10105095-10105171 5.89474 
chrX:10105571-10105583 6 
chrX:10107389-10107409 5.95 
chrX:10111536-10111561 6 
chrX:10117081-10117096 6 
chrX:10117915-10117929 6 
chrX:10120629-10120649 6 
chrX:10121144-10121242 5.7551 
chrX:10121907-10121930 6 
chrX:10122478-10122558 5.6375 
chrX:10124433-10124459 5.46154 
chrX:10126717-10126755 5.28947 
chrX:10129042-10129063 5.66667 
chrX:10129164-10129205 5.90244 
chrX:10130053-10130070 6 
chrX:10134665-10134683 5.72222 
chrX:10135085-10135123 5.47368 
chrX:10136894-10136921 5.40741 
chrX:10137540-10137558 6 
chrX:10137628-10137666 5.21053 
chrX:10137802-10137841 6 
chrX:10140672-10140712 5.6 
chrX:10140724-10140736 6 
chrX:10143483-10143499 6 
chrX:10143895-10144027 5.7197 
chrX:10146078-10146109 5.90323 
chrX:10146858-10146905 5.89362 
chrX:10148807-10148851 5.97727 
chrX:10149394-10149445 6 
chrX:10151289-10151314 5.32 
chrX:10159732-10159755 6 
chrX:10160284-10160326 5.59524 
chrX:10163354-10163366 6 
chrX:10164578-10164590 6 
chrX:10167762-10167811 5.87755 
chrX:10168727-10168743 5.9375 
chrX:10170512-10170527 5.86667 
chrX:10170678-10170705 6 
chrX:10172653-10172684 6 
chrX:10173512-10173535 5.91304 
chrX:10173620-10173660 5.375 
chrX:10174933-10174973 5.975 
chrX:10177303-10177427 5.78226 
chrX:10177772-10177803 5.48387 
chrX:10178535-10178561 5.34615 
chrX:10178690-10178707 6 
chrX:10178996-10179009 6 
chrX:10179305-10179331 5.76923 
chrX:10180882-10180894 6 
chrX:10184919-10184966 5.82979 
chrX:10192333-10192386 5.77358 
chrX:10192616-10192641 5.68 
chrX:10195966-10195996 5.4 
chrX:10196015-10196039 5.375 
chrX:10196249-10196283 5.41176 
chrX:10197426-10197439 6 
chrX:10201775-10201789 6 
chrX:10201882-10201902 5.6 
chrX:10205999-10206024 5.56 
chrX:10207553-10207587 6 
chrX:10208295-10208317 5.63636 
chrX:10217738-10217780 5.52381 
chrX:10223911-10223943 5.3125 
chrX:10225753-10225771 5.72222 
chrX:10230540-10230598 5.7069 
chrX:10231546-10231577 6 
chrX:10232950-10232967 6 
chrX:10234103-10234133 5.63333 
chrX:10236463-10236488 5.52 
chrX:10242212-10242234 5.90909 
chrX:10247200-10247268 5.85294 
chrX:10247463-10247500 5.7027 
chrX:10247623-10247729 5.39623 
chrX:10252493-10252536 6 
chrX:10255570-10255591 5.66667 
chrX:10262065-10262080 6 
chrX:10263630-10263662 5.375 
chrX:10266438-10266465 5.81481 
chrX:10267067-10267080 6 
chrX:10268811-10268846 5.51429 
chrX:10270184-10270217 5.81818 
chrX:10275108-10275127 5.63158 
chrX:10278925-10278946 5.90476 
chrX:10279533-10279714 5.73481 
chrX:10280401-10280492 5.91209 
chrX:10281071-10281097 5.46154 
chrX:10282082-10282096 6 
chrX:10282173-10282201 5.67857 
chrX:10283985-10284005 5.6 
chrX:10285746-10285767 5.95238 
chrX:10287181-10287219 5.28947 
chrX:10288072-10288094 5.54545 
chrX:10288739-10288760 6 
chrX:10293619-10293645 5.30769 
chrX:10299614-10299682 5.32353 
chrX:10305920-10305944 5.375 
chrX:10306071-10306090 5.63158 
chrX:10308124-10308183 5.08475 
chrX:10312952-10312976 6 
chrX:10313814-10313865 6 
chrX:10314360-10314377 6 
chrX:10316778-10316815 5.86486 
chrX:10316849-10316870 6 
chrX:10322150-10322170 5.8 
chrX:10322872-10322897 5.52 
chrX:10323050-10323067 5.88235 
chrX:10323599-10323613 5.92857 
chrX:10327527-10327563 6 
chrX:10329352-10329372 6 
chrX:10334960-10334977 5.94118 
chrX:10336473-10336493 5.9 
chrX:10336842-10336898 5.75 
chrX:10337629-10337657 5.78571 
chrX:10338055-10338073 5.72222 
chrX:10338820-10338835 6 
chrX:10342183-10342200 5.82353 
chrX:10342794-10342807 6 
chrX:10349159-10349181 5.54545 
chrX:10350721-10350757 6 
chrX:10352258-10352287 5.68966 
chrX:10356058-10356081 5.73913 
chrX:10357761-10357784 5.47826 
chrX:10357921-10357943 5.59091 
chrX:10360837-10360937 5.8 
chrX:10363080-10363106 5.53846 
chrX:10366782-10366799 5.76471 
chrX:10370939-10370968 5.55172 
chrX:10371196-10371230 6 
chrX:10373077-10373097 6 
chrX:10374051-10374073 5.77273 
chrX:10374203-10374227 5.75 
chrX:10374505-10374527 6 
chrX:10377686-10377724 5.42105 
chrX:10379215-10379237 6 
chrX:10383972-10383987 6 
chrX:10384855-10384870 5.93333 
chrX:10385549-10385578 5.41379 
chrX:10388382-10388409 5.33333 
chrX:10389409-10389423 6 
chrX:10392615-10392650 5.82857 
chrX:10399705-10399737 5.5 
chrX:10400433-10400569 5.61029 
chrX:10406423-10406438 5.86667 
chrX:10408300-10408338 5.65789 
chrX:10408862-10408882 5.6 
chrX:10412703-10412743 5.8 
chrX:10416147-10416160 6 
chrX:10417939-10417966 5.66667 
chrX:10423133-10423155 5.5 
chrX:10426762-10426796 5.38235 
chrX:10429123-10429202 5.70886 
chrX:10431213-10431233 5.75 
chrX:10433227-10433296 5.94203 
chrX:10437111-10437125 6 
chrX:10437277-10437306 6 
chrX:10437421-10437488 5.64179 
chrX:10441930-10441957 5.96296 
chrX:10441980-10441995 6 
chrX:10446508-10446530 5.95455 
chrX:10453017-10453036 6 
chrX:10455055-10455074 6 
chrX:10456022-10456035 6 
chrX:10457004-10457021 5.76471 
chrX:10457736-10457748 6 
chrX:10458352-10458382 5.4 
chrX:10461611-10461631 5.7 
chrX:10462567-10462581 6 
chrX:10462811-10462850 5.94872 
chrX:10463065-10463090 5.56 
chrX:10471515-10471542 5.25926 
chrX:10477278-10477299 5.52381 
chrX:10478870-10478889 6 
chrX:10479285-10479300 5.86667 
chrX:10481542-10481561 5.68421 
chrX:10484228-10484247 6 
chrX:10484600-10484654 5.92593 
chrX:10491908-10491942 5.32353 
chrX:10494332-10494350 6 
chrX:10500378-10500391 5.92308 
chrX:10500579-10500593 6 
chrX:10501348-10501484 5.88235 
chrX:10504093-10504113 5.75 
chrX:10504264-10504282 5.88889 
chrX:10505353-10505366 5.92308 
chrX:10506001-10506024 5.82609 
chrX:10507591-10507622 5.45161 
chrX:10507771-10507797 5.5 
chrX:10508240-10508255 6 
chrX:10511424-10511460 5.52778 
chrX:10512051-10512063 6 
chrX:10512975-10513005 5.9 
chrX:10513769-10513802 5.81818 
chrX:10515612-10515736 5.68548 
chrX:10518541-10518568 6 
chrX:10519986-10520005 6 
chrX:10520549-10520577 5.53571 
chrX:10520613-10520638 5.44 
chrX:10521285-10521343 5.55172 
chrX:10523659-10523683 5.45833 
chrX:10526094-10526116 5.59091 
chrX:10528088-10528102 6 
chrX:10530411-10530426 6 
chrX:10530918-10530965 5.57447 
chrX:10533042-10533058 6 
chrX:10533847-10533871 5.66667 
chrX:10534537-10534606 5.91304 
chrX:10539791-10539807 6 
chrX:10540144-10540213 5.81159 
chrX:10540227-10540265 5.89474 
chrX:10540591-10540610 6 
chrX:10542746-10542763 5.94118 
chrX:10544158-10544179 5.85714 
chrX:10545681-10545700 5.73684 
chrX:10548153-10548172 6 
chrX:10548209-10548241 5.40625 
chrX:10548973-10548993 6 
chrX:10549293-10549335 5.95238 
chrX:10550959-10550986 5.25926 
chrX:10552670-10552705 5.25714 
chrX:10553174-10553218 5.22727 
chrX:10553275-10553293 5.88889 
chrX:10553971-10553994 5.95652 
chrX:10556621-10556674 5.60377 
chrX:10556703-10556724 5.80952 
chrX:10557215-10557273 5.34483 
chrX:10557398-10557424 5.42308 
chrX:10557520-10557540 5.6 
chrX:10558863-10558886 5.43478 
chrX:10559708-10559735 5.59259 
chrX:10560186-10560219 5.75758 
chrX:10560314-10560338 6 
chrX:10560663-10560690 5.40741 
chrX:10561757-10561844 5.65517 
chrX:10563571-10563601 5.53333 
chrX:10565078-10565096 5.77778 
chrX:10565572-10565591 6 
chrX:10569746-10569775 5.27586 
chrX:10569916-10569950 6 
chrX:10570265-10570278 6 
chrX:10574747-10574796 5.55102 
chrX:10575591-10575614 5.47826 
chrX:10577196-10577214 6 
chrX:10577458-10577476 5.72222 
chrX:10577735-10577770 5.94286 
chrX:10581736-10581849 5.80531 
chrX:10591123-10591137 6 
chrX:10591284-10591388 5.67308 
chrX:10593095-10593112 5.76471 
chrX:10594351-10594386 6 
chrX:10596793-10596817 5.54167 
chrX:10602215-10602241 5.46154 
chrX:10604825-10604853 6 
chrX:10604926-10604957 5.74194 
chrX:10605663-10605686 5.91304 
chrX:10606873-10606900 5.74074 
chrX:10613382-10613414 5.15625 
chrX:10615568-10615597 5.31034 
chrX:10616351-10616382 5.54839 
chrX:10621192-10621214 5.59091 
chrX:10622194-10622217 5.65217 
chrX:10623194-10623229 5.22857 
chrX:10624095-10624120 5.48 
chrX:10626468-10626504 6 
chrX:10630345-10630397 5.48077 
chrX:10630966-10630990 5.5 
chrX:10631549-10631580 6 
chrX:10632160-10632212 5.48077 
chrX:10633568-10633580 6 
chrX:10634133-10634158 5.6 
chrX:10634446-10634458 6 
chrX:10636450-10636470 5.9 
chrX:10637270-10637291 6 
chrX:10638593-10638605 6 
chrX:10643673-10643728 5.21818 
chrX:10648555-10648571 6 
chrX:10648908-10648928 6 
chrX:10649065-10649111 6 
chrX:10650355-10650391 5.58333 
chrX:10651580-10651602 5.95455 
chrX:10651810-10651835 6 
chrX:10652149-10652162 6 
chrX:10652365-10652456 5.9011 
chrX:10653917-10653954 6 
chrX:10655251-10655281 5.36667 
chrX:10657564-10657608 5.45455 
chrX:10661233-10661247 6 
chrX:10666436-10666483 5.55319 
chrX:10666752-10666782 5.9 
chrX:10666796-10666809 5.92308 
chrX:10672698-10672821 5.72358 
chrX:10678474-10678543 5.36232 
chrX:10678683-10678705 5.59091 
chrX:10680853-10680882 5.62069 
chrX:10681325-10681355 5.16667 
chrX:10683226-10683250 5.75 
chrX:10684496-10684546 5.14 
chrX:10689235-10689262 5.66667 
chrX:10689947-10689968 5.61905 
chrX:10693898-10693921 5.91304 
chrX:10695143-10695166 6 
chrX:10696110-10696147 5.97297 
chrX:10698123-10698163 5.8 
chrX:10698604-10698622 6 
chrX:10699114-10699150 5.13889 
chrX:10700006-10700029 6 
chrX:10700882-10700917 5.85714 
chrX:10701591-10701615 5.58333 
chrX:10703138-10703154 6 
chrX:10703723-10703742 5.84211 
chrX:10705678-10705720 5.52381 
chrX:10706989-10707021 5.875 
chrX:10708167-10708184 6 
chrX:10714826-10714879 5.43396 
chrX:10715993-10716026 5.93939 
chrX:10717761-10717798 5.43243 
chrX:10718671-10718710 6 
chrX:10719304-10719329 5.96 
chrX:10722176-10722199 5.78261 
chrX:10722338-10722368 6 
chrX:10725994-10726016 6 
chrX:10726167-10726193 5.61538 
chrX:10726502-10726543 5.78049 
chrX:10728868-10728895 5.74074 
chrX:10729053-10729081 5.53571 
chrX:10729282-10729309 5.85185 
chrX:10730447-10730529 5.67073 
chrX:10731193-10731214 5.90476 
chrX:10733915-10734056 5.93617 
chrX:10735352-10735374 6 
chrX:10737308-10737350 5.80952 
chrX:10789777-10789794 6 
chrX:10790253-10790306 5.84906 
chrX:10790682-10790743 5.47541 
chrX:10790822-10790863 5.46341 
chrX:10793221-10793275 5.46296 
chrX:10794900-10794945 5.22222 
chrX:10795302-10795333 5.6129 
chrX:10795645-10795674 5.93103 
chrX:10795926-10795946 5.65 
chrX:10800817-10800874 5.10526 
chrX:10802562-10802577 6 
chrX:10804934-10804953 5.63158 
chrX:10805583-10805707 5.76613 
chrX:10805918-10805940 5.54545 
chrX:10807087-10807157 5.62857 
chrX:10807308-10807328 6 
chrX:10808287-10808305 5.83333 
chrX:10808423-10808443 5.65 
chrX:10809893-10809922 5.93103 
chrX:10812027-10812110 5.3253 
chrX:10814527-10814566 5.53846 
chrX:10816815-10816870 5.32727 
chrX:10817921-10817950 5.41379 
chrX:10820299-10820340 5.73171 
chrX:10821305-10821325 5.95 
chrX:10821471-10821484 6 
chrX:10821933-10821967 5.5 
chrX:10823162-10823201 5.61538 
chrX:10826588-10826696 5.43519 
chrX:10828029-10828075 5.8913 
chrX:10828815-10828839 6 
chrX:10831582-10831602 6 
chrX:10832514-10832553 5.30769 
chrX:10832695-10832724 5.82759 
chrX:10834288-10834309 5.71429 
chrX:10835611-10835753 5.91549 
chrX:10837260-10837309 5.65306 
chrX:10837321-10837362 5.60976 
chrX:10839906-10839941 5.54286 
chrX:10840116-10840145 5.68966 
chrX:10841732-10841787 5.50909 
chrX:10842008-10842021 6 
chrX:10842048-10842075 5.51852 
chrX:10842184-10842209 5.32 
chrX:10845013-10845034 5.57143 
chrX:10845590-10845623 5.69697 
chrX:10848909-10848935 5.42308 
chrX:10853832-10853856 5.625 
chrX:10857024-10857057 5.57576 
chrX:10858179-10858208 6 
chrX:10858563-10858581 5.77778 
chrX:10861445-10861459 6 
chrX:10862328-10862424 5.95833 
chrX:10864280-10864304 5.375 
chrX:10864486-10864523 5.35135 
chrX:10872324-10872346 5.77273 
chrX:10872459-10872483 5.54167 
chrX:10875917-10875940 5.69565 
chrX:10882998-10883034 6 
chrX:10888589-10888617 5.82143 
chrX:10892312-10892331 5.94737 
chrX:10893834-10893851 6 
chrX:10894016-10894035 5.94737 
chrX:10898147-10898174 5.40741 
chrX:10898643-10898860 5.25346 
chrX:10901919-10901954 5.42857 
chrX:10903635-10903655 5.75 
chrX:10904349-10904383 5.17647 
chrX:10904823-10904843 6 
chrX:10916243-10916412 5.55621 
chrX:10918209-10918228 5.63158 
chrX:10918396-10918443 5.7234 
chrX:10919137-10919157 5.65 
chrX:10923727-10923758 5.74194 
chrX:10923905-10923991 5.7093 
chrX:10927601-10927627 5.30769 
chrX:10931368-10931391 6 
chrX:10931497-10931531 6 
chrX:10937772-10937808 5.22222 
chrX:10938006-10938037 5.29032 
chrX:10939542-10939567 5.8 
chrX:10941368-10941382 6 
chrX:10952204-10952258 5.7963 
chrX:10952791-10952814 6 
chrX:10953617-10953629 6 
chrX:10955028-10955045 6 
chrX:10956323-10956350 5.2963 
chrX:10956657-10956674 6 
chrX:10958198-10958223 5.8 
chrX:10958872-10958891 5.63158 
chrX:10967088-10967114 5.5 
chrX:10969506-10969543 5.89189 
chrX:10971911-10971942 5.90323 
chrX:10974567-10974586 5.73684 
chrX:10976149-10976174 5.4 
chrX:10978410-10978445 5.48571 
chrX:10980704-10980728 6 
chrX:10981145-10981174 5.44828 
chrX:10984119-10984138 5.63158 
chrX:10984674-10984704 5.86667 
chrX:10987486-10987507 5.66667 
chrX:10991533-10991552 5.63158 
chrX:10993541-10993564 5.73913 
chrX:10993692-10993711 5.63158 
chrX:10995888-10995921 5.30303 
chrX:11000356-11000378 5.59091 
chrX:11000431-11000465 5.35294 
chrX:11001434-11001456 6 
chrX:11002286-11002312 5.57692 
chrX:11005500-11005529 5.44828 
chrX:11005870-11005911 6 
chrX:11008349-11008399 5.84 
chrX:11010727-11010751 5.54167 
chrX:11010888-11010923 6 
chrX:11012348-11012371 5.86957 
chrX:11014636-11014674 5.84211 
chrX:11015372-11015400 6 
chrX:11020327-11020346 5.63158 
chrX:11020474-11020526 5.86538 
chrX:11021230-11021273 5.51163 
chrX:11023707-11023719 6 
chrX:11025994-11026027 5.63636 
chrX:11031682-11031708 5.42308 
chrX:11034107-11034135 5.46429 
chrX:11034174-11034259 5.58824 
chrX:11036058-11036080 5.63636 
chrX:11043118-11043145 5.85185 
chrX:11046364-11046400 5.36111 
chrX:11048360-11048405 5.44444 
chrX:11053278-11053302 6 
chrX:11061475-11061496 5.52381 
chrX:11061660-11061690 6 
chrX:11061742-11061760 6 
chrX:11072035-11072064 5.24138 
chrX:11080800-11080834 5.67647 
chrX:11082538-11082561 6 
chrX:11086639-11086689 5.66 
chrX:11087130-11087169 5.4359 
chrX:11091004-11091034 5.33333 
chrX:11091674-11091707 5.18182 
chrX:11091937-11091959 5.54545 
chrX:11093201-11093240 5.5641 
chrX:11095869-11095946 5.85714 
chrX:11096690-11096731 6 
chrX:11097330-11097342 6 
chrX:11099463-11099520 5.80702 
chrX:11100266-11100319 5.88679 
chrX:11100564-11100591 5.59259 
chrX:11101620-11101648 5.92857 
chrX:11103431-11103460 6 
chrX:11103894-11103945 5.96078 
chrX:11104391-11104412 5.52381 
chrX:11104846-11104892 5.41304 
chrX:11105696-11105721 5.4 
chrX:11108028-11108067 5.46154 
chrX:11109292-11109326 5.35294 
chrX:11111354-11111374 6 
chrX:11111954-11111981 5.40741 
chrX:11112457-11112483 5.42308 
chrX:11115559-11115629 5.28571 
chrX:11118150-11118164 6 
chrX:11119168-11119182 6 
chrX:11120817-11120829 6 
chrX:11120991-11121005 6 
chrX:11126640-11126685 5.24444 
chrX:11126842-11126873 5.67742 
chrX:11126999-11127034 5.17143 
chrX:11127185-11127221 5.25 
chrX:11127267-11127297 5.66667 
chrX:11127332-11127394 5.37097 
chrX:11127644-11127674 5.1 
chrX:11127703-11127733 5.2 
chrX:11128223-11128262 5.20513 
chrX:11129121-11129147 5.5 
chrX:11129475-11129500 6 
chrX:11141602-11141630 5.82143 
chrX:11145084-11145109 5.8 
chrX:11147107-11147125 6 
chrX:11148663-11148703 6 
chrX:11150584-11150638 5.85185 
chrX:11156135-11156174 5.28205 
chrX:11156500-11156543 5.13953 
chrX:11156943-11156965 5.59091 
chrX:11157038-11157070 5.09375 
chrX:11158309-11158329 5.8 
chrX:11158537-11158563 5.73077 
chrX:11158751-11158781 5.23333 
chrX:11159099-11159126 5.2963 
chrX:11159270-11159289 5.78947 
chrX:11165221-11165279 5.32759 
chrX:11165354-11165388 5.52941 
chrX:11165410-11165442 5.34375 
chrX:11165685-11165698 5.92308 
chrX:11165827-11165853 5.26923 
chrX:11168390-11168415 5.56 
chrX:11168575-11168594 5.94737 
chrX:11171644-11171664 6 
chrX:11173402-11173432 5.63333 
chrX:11177602-11177630 5.85714 
chrX:11180403-11180421 5.72222 
chrX:11185455-11185473 5.72222 
chrX:11188111-11188140 5.37931 
chrX:11190441-11190482 5.29268 
chrX:11190813-11190838 5.36 
chrX:11191696-11191741 5.31111 
chrX:11192626-11192818 5.875 
chrX:11194352-11194403 5.76471 
chrX:11194420-11194465 6 
chrX:11197751-11197899 5.68919 
chrX:11200715-11200768 5.88679 
chrX:11203262-11203307 5.91111 
chrX:11208580-11208656 5.73684 
chrX:11210997-11211022 5.64 
chrX:11211694-11211707 5.92308 
chrX:11214079-11214102 6 
chrX:11214255-11214297 5.97619 
chrX:11216943-11216960 5.82353 
chrX:11217584-11217611 5.7037 
chrX:11220109-11220166 6 
chrX:11220919-11220944 6 
chrX:11224085-11224114 5.37931 
chrX:11225305-11225325 5.7 
chrX:11226578-11226611 5.18182 
chrX:11227245-11227274 5.48276 
chrX:11229342-11229355 6 
chrX:11229659-11229674 5.86667 
chrX:11230241-11230276 5.37143 
chrX:11230911-11230952 5.4878 
chrX:11232275-11232294 5.68421 
chrX:11232377-11232427 5.52 
chrX:11237147-11237166 5.63158 
chrX:11239919-11239945 5.76923 
chrX:11242296-11242316 5.6 
chrX:11242358-11242378 5.6 
chrX:11243230-11243253 5.6087 
chrX:11245903-11245928 6 
chrX:11248308-11248321 6 
chrX:11248730-11248891 5.50311 
chrX:11250761-11250778 6 
chrX:11252612-11252635 5.73913 
chrX:11253992-11254023 5.67742 
chrX:11257054-11257079 5.64 
chrX:11259056-11259074 6 
chrX:11259651-11259698 5.82979 
chrX:11264325-11264345 5.75 
chrX:11271409-11271457 5.25 
chrX:11272836-11272853 6 
chrX:11273518-11273554 5.16667 
chrX:11284119-11284252 5.5188 
chrX:11284709-11284728 5.73684 
chrX:11285033-11285045 6 
chrX:11285268-11285307 5.51282 
chrX:11291404-11291426 5.54545 
chrX:11292726-11292755 5.24138 
chrX:11298865-11298893 5.57143 
chrX:11299531-11299579 5.22917 
chrX:11307615-11307647 5.5 
chrX:11308610-11308623 6 
chrX:11311958-11311980 5.77273 
chrX:11314304-11314330 5.42308 
chrX:11314820-11314862 5.45238 
chrX:11316883-11316911 5.17857 
chrX:11320232-11320260 5.67857 
chrX:11322883-11322920 5.72973 
chrX:11327683-11327701 6 
chrX:11328280-11328295 6 
chrX:11329409-11329452 5.30233 
chrX:11330803-11330840 5.56757 
chrX:11337248-11337340 5.58696 
chrX:11338886-11338931 6 
chrX:11338943-11339036 5.60215 
chrX:11339960-11339986 5.57692 
chrX:11341986-11342016 5.83333 
chrX:11343854-11343885 5.29032 
chrX:11344223-11344260 5.94595 
chrX:11346050-11346081 6 
chrX:11348004-11348021 5.76471 
chrX:11350908-11350932 5.625 
chrX:11354259-11354286 5.37037 
chrX:11357729-11357753 5.375 
chrX:11357812-11357838 5.46154 
chrX:11359174-11359205 5.67742 
chrX:11359400-11359424 5.45833 
chrX:11360062-11360085 5.65217 
chrX:11361960-11361992 5.375 
chrX:11362798-11362846 5.9375 
chrX:11364831-11364898 5.85075 
chrX:11365042-11365073 6 
chrX:11366771-11366783 6 
chrX:11367149-11367174 5.48 
chrX:11367643-11367667 5.5 
chrX:11369167-11369202 6 
chrX:11370999-11371055 5.32143 
chrX:11371669-11371712 6 
chrX:11372386-11372547 5.57143 
chrX:11374549-11374575 5.69231 
chrX:11376551-11376613 5.96774 
chrX:11380770-11380790 6 
chrX:11387286-11387312 5.92308 
chrX:11389013-11389044 6 
chrX:11390891-11390925 5.97059 
chrX:11391190-11391248 5.7069 
chrX:11391506-11391528 5.72727 
chrX:11400149-11400180 5.54839 
chrX:11403430-11403457 5.22222 
chrX:11405052-11405093 5.39024 
chrX:11407375-11407404 5.48276 
chrX:11409584-11409608 5.91667 
chrX:11411370-11411401 5.32258 
chrX:11415060-11415087 5.25926 
chrX:11415571-11415602 5.51613 
chrX:11416003-11416037 5.67647 
chrX:11416382-11416398 6 
chrX:11417474-11417492 6 
chrX:11417553-11417585 5.3125 
chrX:11423569-11423591 5.54545 
chrX:11424593-11424622 5.51724 
chrX:11427011-11427058 5.80851 
chrX:11428074-11428090 5.8125 
chrX:11429303-11429381 5.60256 
chrX:11429397-11429432 5.28571 
chrX:11435179-11435236 5.78947 
chrX:11444831-11444865 5.5 
chrX:11445921-11445979 5.82759 
chrX:11446821-11446841 6 
chrX:11447622-11447645 5.95652 
chrX:11448712-11448739 5.22222 
chrX:11448849-11448868 5.89474 
chrX:11449259-11449280 5.57143 
chrX:11450719-11450731 6 
chrX:11455174-11455232 5.5 
chrX:11460079-11460091 6 
chrX:11462047-11462082 5.68571 
chrX:11468323-11468358 6 
chrX:11470257-11470280 5.43478 
chrX:11471110-11471143 5.63636 
chrX:11471301-11471449 5.55405 
chrX:11472230-11472248 6 
chrX:11475389-11475419 5.16667 
chrX:11476941-11476968 5.40741 
chrX:11484044-11484109 5.89231 
chrX:11485487-11485506 5.84211 
chrX:11486100-11486154 5.96296 
chrX:11487772-11487785 5.92308 
chrX:11493680-11493726 5.86957 
chrX:11501764-11501782 5.94444 
chrX:11502396-11502438 5.47619 
chrX:11502462-11502487 5.68 
chrX:11502496-11502591 5.35789 
chrX:11502607-11502753 5.50685 
chrX:11503136-11503162 5.92308 
chrX:11504674-11504693 5.63158 
chrX:11509330-11509349 6 
chrX:11510828-11510847 5.63158 
chrX:11511955-11511967 6 
chrX:11515645-11515710 5.63077 
chrX:11518783-11518806 5.78261 
chrX:11521005-11521034 5.93103 
chrX:11521962-11522020 5.5 
chrX:11526972-11526997 6 
chrX:11531393-11531417 5.45833 
chrX:11532281-11532306 5.92 
chrX:11532958-11532988 6 
chrX:11536090-11536129 5.64103 
chrX:11536253-11536272 5.89474 
chrX:11536566-11536595 5.96552 
chrX:11538251-11538293 6 
chrX:11545131-11545174 6 
chrX:11545738-11545758 5.95 
chrX:11548278-11548302 5.41667 
chrX:11554211-11554237 5.26923 
chrX:11556948-11556981 5.72727 
chrX:11558061-11558083 6 
chrX:11558371-11558402 5.80645 
chrX:11560197-11560209 6 
chrX:11561924-11561947 5.56522 
chrX:11564265-11564298 5.42424 
chrX:11565718-11565750 5.34375 
chrX:11570674-11570744 5.87143 
chrX:11574307-11574338 5.51613 
chrX:11575195-11575239 5.54545 
chrX:11575560-11575589 5.51724 
chrX:11576956-11576985 6 
chrX:11578049-11578079 6 
chrX:11581862-11581891 5.55172 
chrX:11582460-11582490 5.16667 
chrX:11585674-11585695 5.80952 
chrX:11585779-11585796 5.88235 
chrX:11585951-11585975 5.70833 
chrX:11586876-11586889 6 
chrX:11588556-11588587 5.6129 
chrX:11589829-11589854 6 
chrX:11590294-11590320 5.92308 
chrX:11596140-11596192 5.5 
chrX:11597148-11597174 5.76923 
chrX:11598271-11598292 5.80952 
chrX:11603042-11603061 5.94737 
chrX:11608895-11609056 5.90683 
chrX:11609310-11609350 5.8 
chrX:11609403-11609427 5.375 
chrX:11609473-11609536 5.55556 
chrX:11610693-11610718 5.4 
chrX:11613414-11613428 6 
chrX:11617184-11617205 6 
chrX:11628249-11628263 5.92857 
chrX:11628724-11628740 6 
chrX:11628787-11628817 5.46667 
chrX:11630910-11630941 5.67742 
chrX:11632614-11632639 5.44 
chrX:11634439-11634459 6 
chrX:11641816-11641831 6 
chrX:11642686-11642701 5.86667 
chrX:11643406-11643458 5.61538 
chrX:11643943-11643962 5.94737 
chrX:11647104-11647135 6 
chrX:11648130-11648145 6 
chrX:11648264-11648285 5.61905 
chrX:11648738-11648768 5.76667 
chrX:11652196-11652208 6 
chrX:11657851-11657877 5.46154 
chrX:11657895-11657920 5.84 
chrX:11663702-11663723 5.85714 
chrX:11664004-11664023 5.78947 
chrX:11668102-11668124 5.86364 
chrX:11678637-11678693 5.85714 
chrX:11680527-11680549 5.81818 
chrX:11683234-11683253 5.63158 
chrX:11685521-11685551 5.76667 
chrX:11688052-11688074 5.59091 
chrX:11691445-11691484 5.89744 
chrX:11693008-11693029 6 
chrX:11693856-11693869 5.92308 
chrX:11696315-11696329 6 
chrX:11697971-11698116 5.87586 
chrX:11698787-11698824 5.45946 
chrX:11700248-11700267 5.63158 
chrX:11700804-11700913 5.81651 
chrX:11706802-11706833 6 
chrX:11706872-11706894 5.54545 
chrX:11708692-11708718 5.34615 
chrX:11708863-11708902 5.33333 
chrX:11711073-11711104 5.41935 
chrX:11711618-11711648 5.5 
chrX:11712932-11712981 5.28571 
chrX:11713473-11713504 5.96774 
chrX:11713772-11713799 5.25926 
chrX:11717969-11718000 6 
chrX:11718081-11718103 5.5 
chrX:11718256-11718289 5.93939 
chrX:11720718-11720750 6 
chrX:11720925-11720947 6 
chrX:11731386-11731411 5.6 
chrX:11731507-11731519 6 
chrX:11734382-11734411 6 
chrX:11736050-11736070 6 
chrX:11740087-11740111 5.875 
chrX:11740812-11740838 5.80769 
chrX:11741390-11741413 5.52174 
chrX:11744533-11744556 5.69565 
chrX:11744943-11744963 5.6 
chrX:11749567-11749594 5.92593 
chrX:11756646-11756674 5.85714 
chrX:11756826-11756849 6 
chrX:11761031-11761073 5.95238 
chrX:11762308-11762327 5.63158 
chrX:11762731-11762749 6 
chrX:11763174-11763205 5.74194 
chrX:11765352-11765378 6 
chrX:11765532-11765564 5.875 
chrX:11768094-11768130 5.11111 
chrX:11769603-11769623 5.65 
chrX:11774032-11774049 6 
chrX:11776303-11776347 5.38636 
chrX:11776522-11776550 5.64286 
chrX:11786100-11786127 5.44444 
chrX:11792420-11792451 5.77419 
chrX:11798169-11798199 5.76667 
chrX:11798352-11798372 6 
chrX:11798613-11798707 5.6383 
chrX:11799784-11799809 5.52 
chrX:11804361-11804436 5.41333 
chrX:11806595-11806607 6 
chrX:11807814-11807844 5.46667 
chrX:11809968-11809995 5.62963 
chrX:11810362-11810390 5.67857 
chrX:11813591-11813616 5.76 
chrX:11818596-11818610 6 
chrX:11823736-11823756 5.6 
chrX:11824844-11824872 5.42857 
chrX:11829019-11829059 6 
chrX:11829286-11829312 5.38462 
chrX:11832122-11832162 5.475 
chrX:11832468-11832480 6 
chrX:11832614-11832633 5.63158 
chrX:11836295-11836315 5.95 
chrX:11837416-11837438 5.90909 
chrX:11838963-11838999 5.5 
chrX:11841412-11841435 5.86957 
chrX:11843068-11843093 5.68 
chrX:11843309-11843352 6 
chrX:11845181-11845210 5.72414 
chrX:11845247-11845347 5.28 
chrX:11853057-11853085 5.46429 
chrX:11855313-11855358 5.64444 
chrX:11857862-11857883 5.80952 
chrX:11857936-11857962 5.73077 
chrX:11858832-11858875 5.86047 
chrX:11861584-11861609 5.36 
chrX:11861654-11861702 5.83333 
chrX:11862097-11862114 6 
chrX:11862270-11862290 5.6 
chrX:11866146-11866189 5.81395 
chrX:11868371-11868397 5.38462 
chrX:11870069-11870081 6 
chrX:11870561-11870593 6 
chrX:11871567-11871591 5.5 
chrX:11876874-11876905 5.45161 
chrX:11877846-11877868 6 
chrX:11880950-11880970 5.7 
chrX:11881079-11881096 6 
chrX:11886787-11886810 5.52174 
chrX:11892163-11892183 5.65 
chrX:11893957-11894007 5.74 
chrX:11895908-11895934 5.57692 
chrX:11897773-11897798 5.44 
chrX:11898756-11898773 5.88235 
chrX:11899232-11899268 5.33333 
chrX:11902618-11902648 5.86667 
chrX:11902692-11902733 5.68293 
chrX:11902865-11902894 5.31034 
chrX:11903415-11903440 5.36 
chrX:11905538-11905560 5.72727 
chrX:11910046-11910076 5.86667 
chrX:11910315-11910340 5.48 
chrX:11915269-11915293 5.79167 
chrX:11915418-11915440 5.59091 
chrX:11916237-11916269 5.34375 
chrX:11916782-11916813 5.25806 
chrX:11917502-11917514 6 
chrX:11919872-11919894 5.59091 
chrX:11920530-11920572 5.33333 
chrX:11924234-11924272 6 
chrX:11925174-11925213 5.46154 
chrX:11926035-11926118 5.51807 
chrX:11926131-11926156 5.4 
chrX:11930900-11930930 5.9 
chrX:11932400-11932421 5.7619 
chrX:11935852-11935873 5.71429 
chrX:11936005-11936018 5.92308 
chrX:11936721-11936734 5.92308 
chrX:11937564-11937576 6 
chrX:11944377-11944396 6 
chrX:11948226-11948248 6 
chrX:11952985-11953009 5.75 
chrX:11953191-11953209 6 
chrX:11953356-11953377 5.7619 
chrX:11953386-11953410 6 
chrX:11960347-11960362 6 
chrX:11961482-11961504 5.63636 
chrX:11966209-11966224 6 
chrX:11966725-11966737 6 
chrX:11967674-11967698 5.79167 
chrX:11968515-11968530 6 
chrX:11969178-11969194 6 
chrX:11973587-11973621 5.91176 
chrX:11973860-11973887 5.66667 
chrX:11975644-11975668 6 
chrX:11982267-11982290 5.86957 
chrX:11984641-11984665 6 
chrX:11985170-11985187 5.82353 
chrX:11985853-11985892 5.89744 
chrX:11995008-11995040 5.3125 
chrX:11996440-11996463 6 
chrX:12000819-12000857 5.34211 
chrX:12005217-12005243 6 
chrX:12007609-12007640 5.77419 
chrX:12007898-12007924 5.57692 
chrX:12011102-12011137 5.77143 
chrX:12011687-12011703 6 
chrX:12021505-12021538 5.81818 
chrX:12026969-12026992 5.43478 
chrX:12029515-12029532 6 
chrX:12032815-12032834 5.68421 
chrX:12036520-12036548 6 
chrX:12037285-12037297 6 
chrX:12037512-12037539 5.74074 
chrX:12042859-12042895 5.33333 
chrX:12051787-12051828 5.53659 
chrX:12055674-12055699 6 
chrX:12056988-12057025 5.32432 
chrX:12057287-12057307 5.8 
chrX:12057319-12057347 5.92857 
chrX:12058086-12058118 6 
chrX:12058674-12058690 6 
chrX:12058983-12058995 6 
chrX:12060556-12060599 5.23256 
chrX:12065195-12065337 5.4507 
chrX:12071441-12071648 5.88406 
chrX:12076744-12076813 5.26087 
chrX:12080827-12080866 5.17949 
chrX:12081492-12081514 5.90909 
chrX:12084976-12085002 6 
chrX:12085506-12085551 6 
chrX:12094110-12094151 5.78049 
chrX:12094446-12094512 5.75758 
chrX:12095881-12095896 6 
chrX:12103671-12103690 5.84211 
chrX:12104183-12104227 5.61364 
chrX:12104473-12104491 5.77778 
chrX:12104555-12104580 5.4 
chrX:12107150-12107174 5.45833 
chrX:12107791-12107820 5.51724 
chrX:12111717-12111732 5.93333 
chrX:12116372-12116398 5.61538 
chrX:12117180-12117206 5.80769 
chrX:12119842-12119890 5.58333 
chrX:12125707-12125727 6 
chrX:12130807-12130835 5.21429 
chrX:12131656-12131669 6 
chrX:12131678-12131701 5.78261 
chrX:12134382-12134403 5.85714 
chrX:12135938-12135972 5.14706 
chrX:12139092-12139250 5.55696 
chrX:12141232-12141270 5.84211 
chrX:12145238-12145264 5.46154 
chrX:12148221-12148249 6 
chrX:12151328-12151366 6 
chrX:12154381-12154400 5.68421 
chrX:12155009-12155051 5.85714 
chrX:12155924-12155949 5.72 
chrX:12160902-12160914 6 
chrX:12162878-12162911 5.60606 
chrX:12164483-12164502 5.89474 
chrX:12164584-12164613 5.51724 
chrX:12166004-12166024 5.7 
chrX:12168561-12168585 5.41667 
chrX:12169510-12169526 5.9375 
chrX:12171042-12171058 6 
chrX:12173700-12173724 6 
chrX:12174917-12174945 5.39286 
chrX:12178187-12178238 5.62745 
chrX:12179045-12179068 5.47826 
chrX:12179183-12179222 5.69231 
chrX:12179896-12179915 5.63158 
chrX:12181456-12181494 5.42105 
chrX:12181581-12181602 6 
chrX:12182119-12182147 5.96429 
chrX:12182161-12182177 5.8125 
chrX:12186741-12186757 6 
chrX:12190379-12190402 5.65217 
chrX:12192093-12192126 5.60606 
chrX:12200674-12200705 5.77419 
chrX:12201228-12201249 5.90476 
chrX:12204453-12204508 5.45455 
chrX:12204785-12204818 5.54545 
chrX:12211781-12211809 5.96429 
chrX:12211862-12212017 5.76774 
chrX:12214748-12214797 5.42857 
chrX:12214824-12214853 5.17241 
chrX:12217353-12217402 5.83673 
chrX:12218593-12218628 5.71429 
chrX:12220441-12220462 5.52381 
chrX:12223210-12223223 6 
chrX:12224306-12224329 5.43478 
chrX:12232956-12232999 5.25581 
chrX:12233107-12233141 5.38235 
chrX:12238259-12238329 5.7 
chrX:12239393-12239416 5.6087 
chrX:12242343-12242378 5.68571 
chrX:12244212-12244235 5.69565 
chrX:12245198-12245214 6 
chrX:12245923-12245973 5.76 
chrX:12246023-12246041 5.72222 
chrX:12248979-12249189 5.8 
chrX:12252085-12252128 5.67442 
chrX:12252395-12252431 5.55556 
chrX:12256221-12256252 5.67742 
chrX:12260020-12260113 5.89247 
chrX:12261909-12261938 6 
chrX:12262215-12262256 5.85366 
chrX:12263626-12263647 5.80952 
chrX:12267159-12267174 5.86667 
chrX:12268141-12268224 5.95181 
chrX:12272036-12272057 5.61905 
chrX:12280367-12280398 5.58065 
chrX:12284251-12284275 6 
chrX:12288691-12288763 5.31944 
chrX:12295239-12295263 5.625 
chrX:12297027-12297047 5.65 
chrX:12298215-12298239 5.66667 
chrX:12298366-12298393 6 
chrX:12299486-12299506 5.75 
chrX:12301747-12301766 5.84211 
chrX:12304183-12304199 6 
chrX:12305756-12305776 5.8 
chrX:12312586-12312619 5.87879 
chrX:12314150-12314174 5.91667 
chrX:12315542-12315581 5.33333 
chrX:12315596-12315638 5.47619 
chrX:12317381-12317466 5.57647 
chrX:12323844-12323861 6 
chrX:12324199-12324211 6 
chrX:12330358-12330383 6 
chrX:12331823-12331839 5.9375 
chrX:12332033-12332062 5.41379 
chrX:12334262-12334280 5.83333 
chrX:12334853-12334866 5.92308 
chrX:12335388-12335441 5.20755 
chrX:12335703-12335733 6 
chrX:12335752-12335777 5.36 
chrX:12336643-12336665 5.72727 
chrX:12336992-12337022 5.56667 
chrX:12346408-12346437 5.24138 
chrX:12346491-12346504 5.92308 
chrX:12347976-12348001 5.88 
chrX:12349711-12350358 5.53014 
chrX:12353235-12353265 5.93333 
chrX:12358148-12358169 5.95238 
chrX:12359174-12359208 5.5 
chrX:12359591-12359617 5.53846 
chrX:12363174-12363293 5.62185 
chrX:12363317-12363370 5.49057 
chrX:12365262-12365284 5.59091 
chrX:12365347-12365369 5.72727 
chrX:12366705-12366728 5.91304 
chrX:12370297-12370326 5.37931 
chrX:12372326-12372360 5.85294 
chrX:12372633-12372649 6 
chrX:12377568-12377599 5.77419 
chrX:12379076-12379088 6 
chrX:12380297-12380336 5.64103 
chrX:12382661-12382690 5.44828 
chrX:12382982-12383004 5.5 
chrX:12386644-12386665 5.71429 
chrX:12386997-12387017 5.9 
chrX:12394732-12394780 5.47917 
chrX:12397761-12397798 6 
chrX:12400591-12400693 5.93137 
chrX:12405810-12405829 5.78947 
chrX:12406721-12406755 5.55882 
chrX:12406937-12406965 6 
chrX:12407592-12407631 5.58974 
chrX:12410148-12410162 6 
chrX:12410822-12410840 6 
chrX:12411090-12411113 5.86957 
chrX:12412174-12412207 5.42424 
chrX:12412770-12412808 5.42105 
chrX:12416351-12416381 5.26667 
chrX:12417397-12417448 5.66667 
chrX:12417456-12417515 5.38983 
chrX:12419374-12419462 5.43182 
chrX:12423489-12423509 6 
chrX:12427996-12428019 5.43478 
chrX:12429174-12429198 5.375 
chrX:12434216-12434257 5.70732 
chrX:12434306-12434355 5.63265 
chrX:12435698-12435713 6 
chrX:12435811-12435827 5.875 
chrX:12436112-12436150 5.84211 
chrX:12436461-12436490 5.86207 
chrX:12438701-12438715 6 
chrX:12439884-12439899 6 
chrX:12440136-12440178 5.92857 
chrX:12441357-12441392 5.82857 
chrX:12442068-12442103 5.31429 
chrX:12446006-12446041 5.8 
chrX:12446874-12446935 5.27869 
chrX:12453473-12453529 5.41071 
chrX:12455450-12455471 5.71429 
chrX:12455513-12455536 5.78261 
chrX:12455561-12455580 5.63158 
chrX:12459552-12459577 5.32 
chrX:12466467-12466496 5.75862 
chrX:12468107-12468129 5.86364 
chrX:12468982-12469007 5.84 
chrX:12469852-12469878 6 
chrX:12474364-12474428 5.4375 
chrX:12477035-12477056 5.7619 
chrX:12478985-12479010 5.36 
chrX:12481792-12481824 5.9375 
chrX:12485182-12485201 5.89474 
chrX:12487334-12487384 5.56 
chrX:12497463-12497631 5.81548 
chrX:12498435-12498466 5.83871 
chrX:12500061-12500085 6 
chrX:12505127-12505151 5.375 
chrX:12505602-12505654 5.38462 
chrX:12509367-12509397 5.5 
chrX:12513842-12513869 6 
chrX:12515174-12515213 5.79487 
chrX:12515511-12515528 5.88235 
chrX:12517061-12517111 5.64 
chrX:12517459-12517479 5.7 
chrX:12517818-12517841 5.78261 
chrX:12518109-12518147 5.71053 
chrX:12519548-12519570 5.5 
chrX:12520623-12520654 5.6129 
chrX:12520761-12520787 5.38462 
chrX:12520849-12520877 5.32143 
chrX:12522921-12522945 5.75 
chrX:12523846-12523870 5.79167 
chrX:12526324-12526358 5.23529 
chrX:12526677-12526705 5.64286 
chrX:12527110-12527129 6 
chrX:12529687-12529707 5.65 
chrX:12535018-12535032 6 
chrX:12536944-12536961 6 
chrX:12540233-12540245 6 
chrX:12540713-12540729 6 
chrX:12542638-12542674 5.41667 
chrX:12545606-12545620 6 
chrX:12546206-12546238 5.375 
chrX:12546408-12546452 5.79545 
chrX:12548025-12548038 5.92308 
chrX:12548947-12548989 5.52381 
chrX:12554185-12554212 5.74074 
chrX:12555555-12555584 5.48276 
chrX:12561492-12561521 5.31034 
chrX:12564289-12564311 5.59091 
chrX:12565130-12565154 6 
chrX:12571274-12571348 5.83784 
chrX:12571553-12571581 6 
chrX:12573197-12573236 5.23077 
chrX:12574016-12574037 5.52381 
chrX:12576472-12576488 5.875 
chrX:12577821-12577871 5.28 
chrX:12578596-12578627 5.54839 
chrX:12578861-12578901 6 
chrX:12581358-12581388 6 
chrX:12582947-12582975 6 
chrX:12588414-12588442 6 
chrX:12592114-12592134 5.9 
chrX:12592608-12592629 5.66667 
chrX:12600227-12600251 5.375 
chrX:12603028-12603052 5.70833 
chrX:12604138-12604157 5.78947 
chrX:12605764-12605794 6 
chrX:12609438-12609479 5.34146 
chrX:12612541-12612564 6 
chrX:12624875-12624915 5.35 
chrX:12629300-12629329 5.65517 
chrX:12629684-12629696 6 
chrX:12630181-12630211 5.5 
chrX:12632096-12632122 5.92308 
chrX:12632500-12632513 6 
chrX:12639347-12639377 5.73333 
chrX:12639932-12640251 5.82132 
chrX:12641120-12641435 5.81905 
chrX:12642759-12642804 5.35556 
chrX:12652941-12652965 5.95833 
chrX:12654403-12654427 5.41667 
chrX:12656719-12656731 6 
chrX:12656820-12656855 5.17143 
chrX:12658415-12658436 6 
chrX:12662183-12662206 6 
chrX:12663461-12663486 5.84 
chrX:12669458-12669471 6 
chrX:12669598-12669622 5.5 
chrX:12671718-12671746 6 
chrX:12671880-12671899 5.84211 
chrX:12672648-12672679 5.41935 
chrX:12675558-12675587 5.37931 
chrX:12685145-12685161 6 
chrX:12686285-12686316 6 
chrX:12686716-12686733 6 
chrX:12689850-12689872 5.77273 
chrX:12693543-12693555 6 
chrX:12694664-12694693 5.86207 
chrX:12695596-12695609 6 
chrX:12699610-12699622 6 
chrX:12699815-12699861 5.73913 
chrX:12701083-12701106 5.47826 
chrX:12702524-12702538 6 
chrX:12703674-12703707 5.9697 
chrX:12709363-12709414 5.82353 
chrX:12710391-12710425 5.79412 
chrX:12713513-12713534 5.90476 
chrX:12714704-12714720 6 
chrX:12717190-12717215 5.48 
chrX:12719174-12719206 5.59375 
chrX:12725042-12725055 6 
chrX:12726586-12726606 5.7 
chrX:12728250-12728287 5.78378 
chrX:12729029-12729065 5.80556 
chrX:12731202-12731228 5.65385 
chrX:12731600-12731631 5.80645 
chrX:12733528-12733550 5.81818 
chrX:12738097-12738240 5.90909 
chrX:12740351-12740384 5.57576 
chrX:12742611-12742637 5.84615 
chrX:12744032-12744063 5.87097 
chrX:12744588-12744616 5.46429 
chrX:12751346-12751358 6 
chrX:12752257-12752279 6 
chrX:12752977-12753004 5.7037 
chrX:12753471-12753497 5.5 
chrX:12753819-12753834 6 
chrX:12755059-12755075 6 
chrX:12756808-12756834 6 
chrX:12761683-12761696 5.92308 
chrX:12762952-12762973 5.71429 
chrX:12764128-12764146 5.77778 
chrX:12764632-12764660 5.39286 
chrX:12765412-12765437 5.92 
chrX:12771397-12771420 5.6087 
chrX:12772125-12772150 5.8 
chrX:12772165-12772197 5.65625 
chrX:12772210-12772276 5.43939 
chrX:12773888-12773904 6 
chrX:12774448-12774465 6 
chrX:12774477-12774489 6 
chrX:12774913-12774926 6 
chrX:12776301-12776333 5.46875 
chrX:12777422-12777460 5.81579 
chrX:12780104-12780116 6 
chrX:12782198-12782212 5.92857 
chrX:12789061-12789086 5.44 
chrX:12789698-12789744 5.67391 
chrX:12789953-12789975 6 
chrX:12792700-12792727 5.85185 
chrX:12794642-12794658 6 
chrX:12796647-12796674 5.44444 
chrX:12798091-12798117 5.46154 
chrX:12798571-12798593 6 
chrX:12799783-12799803 6 
chrX:12800357-12800392 5.65714 
chrX:12802093-12802106 6 
chrX:12803508-12803541 5.90909 
chrX:12804634-12804651 5.82353 
chrX:12805323-12805459 5.74265 
chrX:12809459-12809490 5.48387 
chrX:12809520-12809591 5.32394 
chrX:12812152-12812177 5.32 
chrX:12812297-12812324 5.74074 
chrX:12814332-12814351 6 
chrX:12814971-12814992 6 
chrX:12819250-12819265 6 
chrX:12819340-12819381 5.85366 
chrX:12819717-12819738 5.85714 
chrX:12820444-12820474 6 
chrX:12822221-12822234 5.92308 
chrX:12824283-12824310 5.59259 
chrX:12825984-12825999 6 
chrX:12826407-12826429 6 
chrX:12828076-12828104 5.75 
chrX:12828969-12829001 5.8125 
chrX:12830746-12830767 5.52381 
chrX:12833756-12833776 5.95 
chrX:12834224-12834260 5.55556 
chrX:12835585-12835603 5.94444 
chrX:12836485-12836512 5.96296 
chrX:12839790-12839822 5.75 
chrX:12843904-12843921 6 
chrX:12844767-12844782 6 
chrX:12846827-12846925 5.64286 
chrX:12848005-12848033 6 
chrX:12848174-12848200 5.61538 
chrX:12849605-12849652 6 
chrX:12850461-12850478 6 
chrX:12850632-12850645 6 
chrX:12850733-12850745 6 
chrX:12854976-12855004 6 
chrX:12858476-12858505 5.65517 
chrX:12859752-12859773 5.95238 
chrX:12859902-12859920 6 
chrX:12861550-12861570 6 
chrX:12862812-12862831 5.68421 
chrX:12863574-12863597 5.82609 
chrX:12864209-12864233 5.375 
chrX:12865033-12865083 5.58 
chrX:12865969-12865998 5.82759 
chrX:12866138-12866210 5.54167 
chrX:12866231-12866292 5.47541 
chrX:12872101-12872113 6 
chrX:12873893-12873920 5.33333 
chrX:12874321-12874339 6 
chrX:12874636-12874656 6 
chrX:12875745-12875779 5.91176 
chrX:12887949-12887966 6 
chrX:12890674-12890699 5.64 
chrX:12891892-12891905 5.92308 
chrX:12892439-12892460 5.85714 
chrX:12895444-12895458 6 
chrX:12899347-12899376 6 
chrX:12899571-12899590 5.78947 
chrX:12901229-12901243 6 
chrX:12901630-12901645 5.86667 
chrX:12907520-12907541 5.7619 
chrX:12910119-12910132 6 
chrX:12910272-12910312 5.4 
chrX:12913210-12913244 5.58824 
chrX:12913358-12913404 5.80435 
chrX:12913438-12913453 6 
chrX:12914638-12914683 6 
chrX:12914787-12914800 6 
chrX:12915980-12916041 5.81967 
chrX:12916768-12916783 5.93333 
chrX:12919359-12919376 6 
chrX:12919674-12919704 5.6 
chrX:12921070-12921089 6 
chrX:12922782-12922822 5.9 
chrX:12922998-12923025 6 
chrX:12924499-12924527 5.32143 
chrX:12926461-12926481 6 
chrX:12927975-12927994 6 
chrX:12930174-12930207 5.72727 
chrX:12942599-12942639 5.4 
chrX:12947015-12947030 5.93333 
chrX:12951170-12951191 6 
chrX:12955639-12955663 5.375 
chrX:12955830-12955853 5.43478 
chrX:12957109-12957127 5.77778 
chrX:12957451-12957507 5.92857 
chrX:12957868-12957880 6 
chrX:12963661-12963726 5.30769 
chrX:12971083-12971104 5.7619 
chrX:12972038-12972056 6 
chrX:12973254-12973299 5.33333 
chrX:12973397-12973424 6 
chrX:12973741-12973766 6 
chrX:12976086-12976099 6 
chrX:12976620-12976674 5.62963 
chrX:12976969-12977020 5.66667 
chrX:12977096-12977192 5.73958 
chrX:12977777-12977857 5.775 
chrX:12979174-12979237 5.34921 
chrX:12979549-12979563 6 
chrX:12980677-12980714 5.7027 
chrX:12980747-12980782 5.77143 
chrX:12982532-12982571 5.92308 
chrX:12982797-12982812 6 
chrX:12983171-12983192 5.61905 
chrX:12984293-12984311 6 
chrX:12985463-12985497 5.82353 
chrX:12988052-12988085 5.9697 
chrX:12988409-12988433 5.75 
chrX:12989700-12989728 5.39286 
chrX:12990497-12990514 5.94118 
chrX:12990936-12990953 5.88235 
chrX:12993302-12993332 5.36667 
chrX:12994867-12994880 6 
chrX:12995155-12995183 5.85714 
chrX:12998334-12998354 6 
chrX:12998505-12998525 5.95 
chrX:12998774-12998801 6 
chrX:12999599-12999611 6 
chrX:13003137-13003174 5.18919 
chrX:13003823-13003868 5.86667 
chrX:13004977-13004999 5.68182 
chrX:13005698-13005711 6 
chrX:13008560-13008581 6 
chrX:13009860-13009891 5.25806 
chrX:13010101-13010113 6 
chrX:13010285-13010297 6 
chrX:13012320-13012362 5.52381 
chrX:13012922-13012947 5.56 
chrX:13016401-13016432 5.32258 
chrX:13016893-13016918 5.44 
chrX:13017244-13017265 5.52381 
chrX:13019963-13020004 5.4878 
chrX:13022020-13022034 6 
chrX:13022337-13022360 6 
chrX:13024110-13024196 5.76744 
chrX:13024212-13024232 5.75 
chrX:13033580-13033603 6 
chrX:13034192-13034214 5.68182 
chrX:13035624-13035639 6 
chrX:13035872-13035891 6 
chrX:13037647-13037686 5.82051 
chrX:13038683-13038705 5.81818 
chrX:13039607-13039639 5.875 
chrX:13041025-13041054 5.41379 
chrX:13042711-13042761 5.86 
chrX:13043923-13043940 5.88235 
chrX:13044213-13044248 6 
chrX:13044691-13044717 5.57692 
chrX:13052451-13052496 5.22222 
chrX:13052539-13052586 5.7234 
chrX:13056342-13056360 5.88889 
chrX:13063316-13063358 5.78571 
chrX:13063509-13063531 6 
chrX:13063686-13063700 6 
chrX:13067839-13067866 5.59259 
chrX:13068000-13068021 6 
chrX:13069212-13069229 5.94118 
chrX:13070289-13070309 5.65 
chrX:13071645-13071663 5.77778 
chrX:13078338-13078362 5.91667 
chrX:13081748-13081771 6 
chrX:13083372-13083396 6 
chrX:13084095-13084119 5.45833 
chrX:13085553-13085571 6 
chrX:13086605-13086635 6 
chrX:13087853-13087883 5.63333 
chrX:13089063-13089080 5.88235 
chrX:13090106-13090118 6 
chrX:13090385-13090401 5.875 
chrX:13091896-13091924 5.60714 
chrX:13093598-13093623 5.68 
chrX:13095120-13095136 6 
chrX:13096056-13096083 5.55556 
chrX:13096153-13096195 5.59524 
chrX:13096889-13096911 5.77273 
chrX:13097708-13097721 6 
chrX:13097872-13097884 6 
chrX:13099289-13099318 5.48276 
chrX:13102016-13102042 5.57692 
chrX:13102556-13102586 5.93333 
chrX:13103371-13103383 6 
chrX:13104461-13104497 6 
chrX:13105780-13105811 5.67742 
chrX:13106921-13106935 6 
chrX:13107174-13107203 5.44828 
chrX:13107496-13107509 6 
chrX:13109674-13109687 5.92308 
chrX:13112814-13112840 5.34615 
chrX:13114395-13114417 6 
chrX:13114840-13114859 5.78947 
chrX:13115523-13115557 6 
chrX:13118710-13118735 5.6 
chrX:13120638-13120663 5.96 
chrX:13124204-13124250 5.73913 
chrX:13124689-13124724 5.94286 
chrX:13124873-13124886 6 
chrX:13125721-13125737 6 
chrX:13127497-13127528 6 
chrX:13127961-13127989 5.39286 
chrX:13128385-13128404 5.84211 
chrX:13129654-13129678 6 
chrX:13129822-13129841 5.94737 
chrX:13131997-13132023 5.84615 
chrX:13134343-13134390 5.76596 
chrX:13139024-13139068 5.84091 
chrX:13139310-13139332 5.59091 
chrX:13144010-13144038 5.78571 
chrX:13146892-13147058 5.8253 
chrX:13148917-13148945 5.35714 
chrX:13149253-13149270 6 
chrX:13149367-13149427 5.66667 
chrX:13150349-13150367 5.77778 
chrX:13150429-13150449 5.75 
chrX:13158966-13158993 5.25926 
chrX:13159924-13159958 5.26471 
chrX:13160885-13160955 5.14286 
chrX:13160973-13160985 6 
chrX:13164327-13164350 6 
chrX:13168573-13168600 5.33333 
chrX:13171765-13171780 5.86667 
chrX:13173312-13173343 5.25806 
chrX:13174059-13174072 6 
chrX:13174409-13174445 6 
chrX:13176679-13176695 5.875 
chrX:13179469-13179500 6 
chrX:13179565-13179624 5.83051 
chrX:13182300-13182321 5.66667 
chrX:13182374-13182436 5.58065 
chrX:13185022-13185049 5.96296 
chrX:13187309-13187364 5.70909 
chrX:13188009-13188074 5.66154 
chrX:13188225-13188245 5.85 
chrX:13188385-13188413 5.71429 
chrX:13190933-13190987 5.59259 
chrX:13191167-13191198 5.77419 
chrX:13192591-13192622 5.19355 
chrX:13193139-13193162 5.69565 
chrX:13193560-13193593 5.9697 
chrX:13193748-13193779 5.87097 
chrX:13194040-13194076 5.36111 
chrX:13194143-13194174 5.25806 
chrX:13195500-13195524 5.66667 
chrX:13197102-13197117 6 
chrX:13198679-13198715 5.77778 
chrX:13203127-13203159 6 
chrX:13205744-13205779 5.22857 
chrX:13207523-13207580 5.38596 
chrX:13208062-13208080 6 
chrX:13208646-13208669 5.69565 
chrX:13208948-13208974 5.26923 
chrX:13209944-13210207 5.79848 
chrX:13214740-13214785 5.35556 
chrX:13215838-13215855 6 
chrX:13225006-13225049 5.97674 
chrX:13225422-13225466 6 
chrX:13226387-13226403 6 
chrX:13230000-13230018 5.77778 
chrX:13232866-13232903 6 
chrX:13235561-13235596 5.74286 
chrX:13236309-13236331 5.90909 
chrX:13241506-13241566 5.7 
chrX:13242079-13242112 6 
chrX:13242339-13242352 6 
chrX:13246501-13246524 6 
chrX:13247083-13247106 5.73913 
chrX:13248332-13248353 5.85714 
chrX:13253447-13253464 6 
chrX:13254956-13254981 5.48 
chrX:13256812-13256832 6 
chrX:13257397-13257432 5.42857 
chrX:13259668-13259684 6 
chrX:13261201-13261213 6 
chrX:13262493-13262626 5.92481 
chrX:13263843-13263886 5.97674 
chrX:13264655-13264793 5.41304 
chrX:13266380-13266416 6 
chrX:13268326-13268365 5.53846 
chrX:13268496-13268516 6 
chrX:13269707-13269722 6 
chrX:13270131-13270160 5.82759 
chrX:13273181-13273196 6 
chrX:13275641-13275773 5.64394 
chrX:13276764-13276782 6 
chrX:13280967-13280985 5.77778 
chrX:13286204-13286261 5.5614 
chrX:13286958-13286999 5.80488 
chrX:13287327-13287353 5.80769 
chrX:13289628-13289658 5.66667 
chrX:13291127-13291161 5.47059 
chrX:13295087-13295099 6 
chrX:13297284-13297342 5.46552 
chrX:13298994-13299020 5.57692 
chrX:13305370-13305421 5.80392 
chrX:13307253-13307282 5.96552 
chrX:13308363-13308400 5.83784 
chrX:13309282-13309306 6 
chrX:13309918-13309936 6 
chrX:13310613-13310647 5.97059 
chrX:13311086-13311109 5.43478 
chrX:13311293-13311324 5.74194 
chrX:13311475-13311502 5.22222 
chrX:13315730-13315776 5.8913 
chrX:13320496-13320522 5.61538 
chrX:13320697-13320723 5.38462 
chrX:13321002-13321024 5.5 
chrX:13321220-13321235 5.93333 
chrX:13322435-13322448 6 
chrX:13325975-13326004 5.65517 
chrX:13328076-13328099 6 
chrX:13329981-13329997 5.875 
chrX:13343221-13343246 5.64 
chrX:13344276-13344289 6 
chrX:13349659-13349705 5.76087 
chrX:13352894-13352907 6 
chrX:13358240-13358265 5.36 
chrX:13359241-13359299 5.53448 
chrX:13360608-13360641 5.75758 
chrX:13361215-13361246 5.45161 
chrX:13361485-13361517 5.3125 
chrX:13361822-13361922 5.76 
chrX:13364486-13364506 5.7 
chrX:13367489-13367507 6 
chrX:13368146-13368167 5.85714 
chrX:13369713-13369743 5.83333 
chrX:13370705-13370732 5.85185 
chrX:13374406-13374418 6 
chrX:13375165-13375192 6 
chrX:13375674-13375698 5.45833 
chrX:13379813-13379841 5.71429 
chrX:13383292-13383319 5.77778 
chrX:13387230-13387349 5.52101 
chrX:13388364-13388387 5.65217 
chrX:13392885-13392926 5.82927 
chrX:13394820-13394836 5.8125 
chrX:13396625-13396642 5.82353 
chrX:13398277-13398297 6 
chrX:13400138-13400170 6 
chrX:13403493-13403520 5.44444 
chrX:13406848-13406907 5.74576 
chrX:13408420-13408457 6 
chrX:13410073-13410099 5.42308 
chrX:13411082-13411097 6 
chrX:13411249-13411277 5.71429 
chrX:13417603-13417615 6 
chrX:13418062-13418092 5.6 
chrX:13420687-13420709 5.59091 
chrX:13421095-13421135 5.45 
chrX:13427035-13427051 6 
chrX:13427238-13427258 6 
chrX:13431103-13431131 6 
chrX:13433655-13433690 5.6 
chrX:13435379-13435406 5.2963 
chrX:13435811-13435897 5.69767 
chrX:13436052-13436076 5.70833 
chrX:13439618-13439641 5.95652 
chrX:13440597-13440814 5.67281 
chrX:13443930-13443954 5.95833 
chrX:13444289-13444314 6 
chrX:13445043-13445069 5.92308 
chrX:13447155-13447174 5.78947 
chrX:13447671-13447684 6 
chrX:13449721-13449747 5.88462 
chrX:13457088-13457128 6 
chrX:13457558-13457615 5.57895 
chrX:13458087-13458106 6 
chrX:13458184-13458207 5.69565 
chrX:13461555-13461648 5.34409 
chrX:13462116-13462133 5.76471 
chrX:13463947-13463988 5.2439 
chrX:13464633-13464670 6 
chrX:13465430-13465445 6 
chrX:13466821-13466853 5.9375 
chrX:13471321-13471359 6 
chrX:13472123-13472392 5.55019 
chrX:13474273-13474358 5.6 
chrX:13476029-13476064 6 
chrX:13476164-13476190 5.73077 
chrX:13476377-13476397 6 
chrX:13479014-13479106 5.48913 
chrX:13483680-13483698 6 
chrX:13485826-13485847 5.61905 
chrX:13489130-13489174 5.81818 
chrX:13493264-13493280 5.875 
chrX:13495261-13495277 5.8125 
chrX:13499830-13499858 5.5 
chrX:13501254-13501270 6 
chrX:13501890-13501916 5.5 
chrX:13506848-13506869 5.90476 
chrX:13509932-13509963 5.48387 
chrX:13514434-13514481 5.59574 
chrX:13518029-13518052 6 
chrX:13518755-13518782 5.62963 
chrX:13518957-13518987 5.83333 
chrX:13521227-13521259 5.8125 
chrX:13523327-13523353 5.96154 
chrX:13524222-13524242 6 
chrX:13525102-13525179 5.58442 
chrX:13528987-13529021 5.94118 
chrX:13529851-13529897 6 
chrX:13531221-13531240 5.73684 
chrX:13540784-13540809 5.84 
chrX:13544191-13544216 6 
chrX:13544727-13544749 5.59091 
chrX:13547819-13547833 6 
chrX:13552915-13552953 6 
chrX:13554362-13554395 5.15152 
chrX:13555652-13555683 5.58065 
chrX:13557006-13557023 5.82353 
chrX:13558055-13558091 5.36111 
chrX:13558223-13558236 6 
chrX:13558547-13558573 5.34615 
chrX:13559105-13559132 5.59259 
chrX:13559686-13559712 5.65385 
chrX:13560459-13560481 6 
chrX:13562674-13562690 6 
chrX:13562916-13562940 5.83333 
chrX:13566738-13566767 5.31034 
chrX:13567549-13567591 5.66667 
chrX:13568174-13568235 5.54098 
chrX:13569525-13569544 6 
chrX:13569707-13569730 5.95652 
chrX:13571455-13571467 6 
chrX:13571749-13571780 5.32258 
chrX:13576347-13576365 6 
chrX:13576984-13577002 6 
chrX:13577418-13577445 5.22222 
chrX:13578207-13578247 5.7 
chrX:13578451-13578510 5.25424 
chrX:13578696-13578720 5.375 
chrX:13578852-13578885 5.24242 
chrX:13579911-13579924 6 
chrX:13582688-13582720 5.375 
chrX:13583904-13583928 5.375 
chrX:13589214-13589245 5.90323 
chrX:13593228-13593262 5.97059 
chrX:13595402-13595476 5.7027 
chrX:13595558-13595604 5.76087 
chrX:13597040-13597066 5.84615 
chrX:13600171-13600194 5.91304 
chrX:13602941-13602957 6 
chrX:13609078-13609100 5.72727 
chrX:13610542-13610567 5.52 
chrX:13611029-13611048 5.73684 
chrX:13612464-13612483 5.68421 
chrX:13613248-13613278 5.8 
chrX:13613827-13613851 5.5 
chrX:13616677-13616705 6 
chrX:13616896-13617079 5.68306 
chrX:13618354-13618418 5.79688 
chrX:13618854-13618868 6 
chrX:13619194-13619218 5.54167 
chrX:13622268-13622291 5.86957 
chrX:13623697-13623712 6 
chrX:13624915-13624938 5.56522 
chrX:13627872-13627897 5.72 
chrX:13631268-13631305 5.59459 
chrX:13634729-13634756 5.88889 
chrX:13634978-13634994 6 
chrX:13641307-13641323 5.875 
chrX:13641455-13641511 5.5 
chrX:13642405-13642423 5.88889 
chrX:13643541-13643559 5.72222 
chrX:13643806-13643851 5.55556 
chrX:13644004-13644038 5.97059 
chrX:13644871-13644889 5.72222 
chrX:13649037-13649065 5.35714 
chrX:13649733-13649759 6 
chrX:13649910-13649932 6 
chrX:13650407-13650434 5.77778 
chrX:13653122-13653138 5.875 
chrX:13657442-13657459 6 
chrX:13660756-13660773 5.88235 
chrX:13660816-13660828 6 
chrX:13661690-13661729 5.92308 
chrX:13663107-13663123 5.875 
chrX:13667311-13667334 6 
chrX:13672948-13672980 5.875 
chrX:13673858-13673879 5.71429 
chrX:13675926-13675952 5.84615 
chrX:13677747-13677760 6 
chrX:13678951-13678977 5.65385 
chrX:13682637-13682674 5.78378 
chrX:13684068-13684111 6 
chrX:13686651-13686674 5.82609 
chrX:13689846-13689880 5.91176 
chrX:13690329-13690341 6 
chrX:13691809-13691828 5.73684 
chrX:13692268-13692287 5.63158 
chrX:13693525-13693723 5.90404 
chrX:13694202-13694233 5.67742 
chrX:13695767-13695792 5.52 
chrX:13699699-13699742 5.90698 
chrX:13701613-13701646 6 
chrX:13702926-13702955 5.41379 
chrX:13704387-13704411 5.41667 
chrX:13707203-13707231 5.28571 
chrX:13707474-13707512 5.15789 
chrX:13709203-13709236 5.51515 
chrX:13709778-13709801 6 
chrX:13710105-13710136 5.80645 
chrX:13714363-13714389 5.84615 
chrX:13716291-13716327 6 
chrX:13716719-13716747 5.39286 
chrX:13717435-13717460 5.56 
chrX:13722725-13722747 5.90909 
chrX:13724474-13724521 5.12766 
chrX:13725212-13725238 5.30769 
chrX:13726439-13726478 5.79487 
chrX:13729062-13729082 6 
chrX:13729784-13729801 5.82353 
chrX:13731568-13731615 5.74468 
chrX:13732262-13732277 6 
chrX:13735152-13735178 6 
chrX:13740318-13740364 5.71739 
chrX:13741214-13741228 6 
chrX:13742509-13742533 5.625 
chrX:13748026-13748048 5.90909 
chrX:13753636-13753662 5.46154 
chrX:13754562-13754586 5.54167 
chrX:13757242-13757267 5.36 
chrX:13757415-13757428 6 
chrX:13761866-13761893 5.44444 
chrX:13767240-13767261 5.7619 
chrX:13768753-13768772 5.89474 
chrX:13771976-13772002 5.34615 
chrX:13772532-13772546 6 
chrX:13772939-13772965 5.46154 
chrX:13774046-13774082 5.55556 
chrX:13780023-13780041 6 
chrX:13782538-13782569 5.22581 
chrX:13785314-13785337 5.56522 
chrX:13786191-13786237 5.34783 
chrX:13790653-13790674 5.61905 
chrX:13792072-13792093 6 
chrX:13797232-13797263 5.77419 
chrX:13800876-13800901 5.76 
chrX:13805160-13805183 6 
chrX:13807893-13807932 5.84615 
chrX:13807955-13807983 6 
chrX:13809324-13809340 5.8125 
chrX:13809995-13810055 5.43333 
chrX:13811016-13811032 6 
chrX:13811044-13811059 5.86667 
chrX:13812289-13812314 5.84 
chrX:13813852-13813875 5.86957 
chrX:13814034-13814057 5.86957 
chrX:13817309-13817349 6 
chrX:13817504-13817526 5.90909 
chrX:13819157-13819174 5.76471 
chrX:13820671-13820684 6 
chrX:13822533-13822552 6 
chrX:13822920-13822939 5.78947 
chrX:13823962-13823978 5.8125 
chrX:13825530-13825564 5.52941 
chrX:13826225-13826243 5.77778 
chrX:13827731-13827768 5.72973 
chrX:13828034-13828046 6 
chrX:13828236-13828263 5.44444 
chrX:13828863-13828879 6 
chrX:13830152-13830181 5.89655 
chrX:13830667-13830679 6 
chrX:13831029-13831042 6 
chrX:13835418-13835434 5.9375 
chrX:13838009-13838049 5.2 
chrX:13839624-13839651 5.33333 
chrX:13839709-13839727 6 
chrX:13840418-13840443 5.32 
chrX:13841639-13841653 6 
chrX:13844072-13844098 5.26923 
chrX:13844664-13844700 5.83333 
chrX:13844850-13844872 6 
chrX:13845390-13845408 6 
chrX:13846388-13846422 5.14706 
chrX:13847978-13847995 6 
chrX:13849296-13849340 6 
chrX:13851669-13851695 5.57692 
chrX:13854674-13854693 5.63158 
chrX:13855829-13855844 5.93333 
chrX:13856236-13856262 5.65385 
chrX:13858791-13858804 5.92308 
chrX:13859222-13859254 5.3125 
chrX:13860835-13860866 5.83871 
chrX:13861261-13861292 5.74194 
chrX:13861499-13861519 5.7 
chrX:13864598-13864622 5.66667 
chrX:13864909-13864924 6 
chrX:13869282-13869298 6 
chrX:13870892-13870904 6 
chrX:13871709-13871728 6 
chrX:13874500-13874512 6 
chrX:13874807-13874833 5.80769 
chrX:13878557-13878569 6 
chrX:13879124-13879300 5.875 
chrX:13880294-13880334 5.65 
chrX:13880806-13880822 6 
chrX:13883661-13883719 5.86207 
chrX:13883875-13883908 5.24242 
chrX:13884752-13884794 5.2619 
chrX:13886308-13886326 6 
chrX:13889186-13889238 5.98077 
chrX:13890282-13890309 6 
chrX:13892662-13892674 6 
chrX:13892831-13892866 5.82857 
chrX:13895943-13895965 6 
chrX:13900644-13900657 6 
chrX:13901812-13901825 6 
chrX:13904838-13904856 6 
chrX:13909531-13909566 5.8 
chrX:13911755-13911779 5.5 
chrX:13914105-13914117 6 
chrX:13917524-13917545 6 
chrX:13923349-13923380 5.96774 
chrX:13927239-13927256 6 
chrX:13931256-13931281 5.92 
chrX:13933396-13933414 6 
chrX:13933922-13933964 5.30952 
chrX:13934782-13934818 6 
chrX:13935733-13935759 5.38462 
chrX:13938385-13938434 5.95918 
chrX:13941986-13942006 5.8 
chrX:13942410-13942431 5.71429 
chrX:13943609-13943621 6 
chrX:13944527-13944563 5.77778 
chrX:13949299-13949329 5.96667 
chrX:13949606-13949644 5.94737 
chrX:13953454-13953471 6 
chrX:13953639-13953657 5.72222 
chrX:13953872-13953896 5.54167 
chrX:13956191-13956217 5.61538 
chrX:13956572-13956601 5.17241 
chrX:13956746-13956770 5.625 
chrX:13958483-13958515 5.71875 
chrX:13959057-13959087 5.66667 
chrX:13959490-13959520 5.66667 
chrX:13961072-13961106 5.82353 
chrX:13961260-13961277 6 
chrX:13961674-13961694 6 
chrX:13965366-13965403 5.13514 
chrX:13966319-13966334 6 
chrX:13968354-13968368 6 
chrX:13969083-13969100 6 
chrX:13972912-13972935 5.52174 
chrX:13974089-13974106 6 
chrX:13975440-13975457 6 
chrX:13979518-13979554 5.88889 
chrX:13980674-13980715 5.63415 
chrX:13984075-13984096 5.61905 
chrX:13984257-13984280 5.91304 
chrX:13985132-13985158 6 
chrX:13988892-13988910 5.77778 
chrX:13989665-13989689 5.375 
chrX:13993894-13993935 5.46341 
chrX:13997341-13997353 6 
chrX:13997644-13997854 5.68571 
chrX:13997974-13997993 5.73684 
chrX:13998625-13998652 5.92593 
chrX:14000329-14000360 5.22581 
chrX:14001717-14001756 5.97436 
chrX:14002052-14002085 5.27273 
chrX:14004181-14004208 6 
chrX:14007372-14007396 5.83333 
chrX:14011560-14011575 6 
chrX:14015052-14015069 6 
chrX:14016017-14016034 6 
chrX:14016196-14016208 6 
chrX:14017390-14017404 6 
chrX:14018716-14018745 5.37931 
chrX:14020216-14020237 6 
chrX:14020432-14020487 5.81818 
chrX:14020591-14020618 5.66667 
chrX:14020674-14020705 5.45161 
chrX:14026099-14026112 6 
chrX:14027665-14027680 5.86667 
chrX:14029635-14029657 6 
chrX:14031255-14031267 6 
chrX:14032902-14032917 6 
chrX:14034963-14035006 5.90698 
chrX:14036844-14036897 5.9434 
chrX:14037893-14037917 5.41667 
chrX:14039362-14039381 5.63158 
chrX:14039552-14039572 6 
chrX:14039925-14039985 5.68333 
chrX:14040023-14040213 5.60526 
chrX:14042616-14042655 5.71795 
chrX:14048380-14048405 5.4 
chrX:14055847-14055870 6 
chrX:14056509-14056538 5.55172 
chrX:14059405-14059428 5.47826 
chrX:14064276-14064301 5.92 
chrX:14067822-14067862 5.4 
chrX:14070508-14070547 6 
chrX:14075584-14075636 5.98077 
chrX:14076420-14076444 5.5 
chrX:14079035-14079066 5.32258 
chrX:14079716-14079743 5.85185 
chrX:14080404-14080425 5.52381 
chrX:14084504-14084527 5.69565 
chrX:14084605-14084655 5.64 
chrX:14085735-14085777 5.28571 
chrX:14085992-14086007 6 
chrX:14088265-14088278 6 
chrX:14092110-14092131 6 
chrX:14093782-14093832 5.26 
chrX:14093889-14093905 6 
chrX:14095030-14095107 5.72727 
chrX:14098635-14098669 5.23529 
chrX:14100124-14100154 5.3 
chrX:14102820-14102846 5.30769 
chrX:14103185-14103211 5.65385 
chrX:14103235-14103262 5.85185 
chrX:14103392-14103412 5.7 
chrX:14106812-14106844 5.34375 
chrX:14110064-14110091 5.7037 
chrX:14111334-14111366 5.5625 
chrX:14112087-14112116 5.44828 
chrX:14113554-14113590 5.19444 
chrX:14115046-14115075 5.27586 
chrX:14120548-14120573 5.4 
chrX:14122037-14122077 5.575 
chrX:14122205-14122224 5.63158 
chrX:14132274-14132286 6 
chrX:14135197-14135224 5.88889 
chrX:14137575-14137595 5.7 
chrX:14145714-14145741 5.96296 
chrX:14147324-14147356 5.125 
chrX:14152657-14152670 6 
chrX:14154769-14154854 5.83529 
chrX:14157149-14157174 5.8 
chrX:14159978-14160000 5.59091 
chrX:14169799-14169831 5.8125 
chrX:14175850-14175868 5.83333 
chrX:14178240-14178264 6 
chrX:14180453-14180467 6 
chrX:14185415-14185455 5.675 
chrX:14190682-14190709 5.77778 
chrX:14191086-14191117 5.77419 
chrX:14193845-14193887 5.2381 
chrX:14194039-14194075 5.86111 
chrX:14197812-14197891 5.46835 
chrX:14198519-14198532 6 
chrX:14199585-14199610 5.48 
chrX:14200924-14200951 6 
chrX:14203678-14203701 5.52174 
chrX:14204403-14204431 5.78571 
chrX:14208194-14208208 6 
chrX:14208664-14208682 5.72222 
chrX:14213488-14213505 6 
chrX:14216137-14216156 6 
chrX:14216284-14216303 5.63158 
chrX:14218074-14218104 5.7 
chrX:14218232-14218251 5.63158 
chrX:14227847-14227912 5.15385 
chrX:14230689-14230705 5.8125 
chrX:14231191-14231246 5.2 
chrX:14233796-14233839 5.30233 
chrX:14236089-14236107 6 
chrX:14239380-14239396 6 
chrX:14240846-14241338 5.65244 
chrX:14246174-14246214 5.325 
chrX:14246680-14246705 6 
chrX:14247061-14247132 5.39437 
chrX:14249337-14249361 5.91667 
chrX:14265436-14265458 5.68182 
chrX:14265469-14265501 5.375 
chrX:14268081-14268106 6 
chrX:14268799-14268847 5.8125 
chrX:14270596-14270624 5.28571 
chrX:14273285-14273320 5.88571 
chrX:14277359-14277375 6 
chrX:14280895-14280910 6 
chrX:14282896-14282922 5.76923 
chrX:14287912-14287942 5.73333 
chrX:14291730-14291757 6 
chrX:14294596-14294633 6 
chrX:14297087-14297102 5.93333 
chrX:14299195-14299227 5.21875 
chrX:14299996-14300019 5.78261 
chrX:14303040-14303100 5.91667 
chrX:14304198-14304315 5.69231 
chrX:14304870-14304889 5.63158 
chrX:14307799-14307824 5.32 
chrX:14311813-14311893 5.725 
chrX:14315100-14315112 6 
chrX:14317572-14317669 5.80412 
chrX:14318311-14318334 5.52174 
chrX:14318397-14318430 5.30303 
chrX:14320198-14320228 5.9 
chrX:14321575-14321589 6 
chrX:14322962-14322981 5.84211 
chrX:14324760-14324790 5.86667 
chrX:14324854-14324877 6 
chrX:14326110-14326137 5.51852 
chrX:14328116-14328128 6 
chrX:14330643-14330671 5.5 
chrX:14330719-14330743 6 
chrX:14335101-14335115 5.92857 
chrX:14340565-14340581 6 
chrX:14347072-14347126 5.88889 
chrX:14354300-14354323 5.78261 
chrX:14358252-14358286 5.76471 
chrX:14358703-14358723 5.8 
chrX:14359456-14359490 6 
chrX:14360286-14360321 5.85714 
chrX:14361010-14361048 5.94737 
chrX:14362582-14362605 5.43478 
chrX:14363174-14363206 5.1875 
chrX:14363321-14363360 5.33333 
chrX:14363853-14363875 5.68182 
chrX:14364268-14364289 5.66667 
chrX:14365143-14365174 5.83871 
chrX:14378291-14378321 5.96667 
chrX:14383279-14383302 5.73913 
chrX:14384722-14384735 6 
chrX:14392015-14392027 6 
chrX:14395240-14395258 5.77778 
chrX:14397136-14397157 6 
chrX:14399971-14400007 5.77778 
chrX:14400235-14400257 5.54545 
chrX:14405614-14405636 5.5 
chrX:14414956-14414994 5.73684 
chrX:14415195-14415245 5.24 
chrX:14415522-14415599 5.48052 
chrX:14417486-14417524 5.73684 
chrX:14419249-14420359 5.78919 
chrX:14426936-14426959 5.43478 
chrX:14433253-14433265 6 
chrX:14436388-14436407 6 
chrX:14440936-14440983 5.91489 
chrX:14442356-14442375 6 
chrX:14442566-14442601 5.94286 
chrX:14445731-14445755 5.41667 
chrX:14451085-14451103 5.77778 
chrX:14452681-14452701 6 
chrX:14458004-14458024 5.6 
chrX:14463664-14463702 5.57895 
chrX:14465111-14465174 5.63492 
chrX:14465793-14465881 5.77273 
chrX:14466852-14466881 5.7931 
chrX:14469766-14469782 6 
chrX:14472279-14472345 5.90909 
chrX:14474322-14474347 5.52 
chrX:14482671-14482695 6 
chrX:14486747-14486771 5.41667 
chrX:14487815-14487834 5.63158 
chrX:14492773-14492859 6 
chrX:14493812-14493831 5.68421 
chrX:14500867-14500893 5.88462 
chrX:14502227-14502256 5.17241 
chrX:14505509-14505532 6 
chrX:14507016-14507052 5.36111 
chrX:14511335-14511378 5.25581 
chrX:14511624-14511923 5.74916 
chrX:14513129-14513164 5.97143 
chrX:14513683-14513717 5.44118 
chrX:14513727-14513789 5.33871 
chrX:14516591-14516615 5.45833 
chrX:14518523-14518545 5.81818 
chrX:14519194-14519206 6 
chrX:14521004-14521018 6 
chrX:14521250-14521277 5.51852 
chrX:14522527-14522551 6 
chrX:14525811-14525829 6 
chrX:14529032-14529062 5.9 
chrX:14532519-14532557 5.26316 
chrX:14535986-14536029 5.39535 
chrX:14536763-14536790 5.77778 
chrX:14537133-14537151 6 
chrX:14537243-14537275 5.46875 
chrX:14539692-14539722 5.93333 
chrX:14542864-14542884 6 
chrX:14549214-14549255 5.60976 
chrX:14549702-14549731 5.51724 
chrX:14551008-14551033 5.84 
chrX:14552754-14552774 5.6 
chrX:14555883-14555914 5.74194 
chrX:14559032-14559102 5.31429 
chrX:14561358-14561378 6 
chrX:14573824-14573853 5.89655 
chrX:14574134-14574150 5.8125 
chrX:14575224-14575250 6 
chrX:14576133-14576154 5.66667 
chrX:14577541-14577566 6 
chrX:14577839-14577860 5.90476 
chrX:14578919-14578939 6 
chrX:14578995-14579015 5.6 
chrX:14581393-14581415 5.72727 
chrX:14586814-14586844 5.93333 
chrX:14587376-14587402 5.65385 
chrX:14598036-14598049 6 
chrX:14599888-14599923 6 
chrX:14601860-14601897 5.75676 
chrX:14603477-14603503 5.30769 
chrX:14604704-14604723 5.89474 
chrX:14604740-14604759 5.63158 
chrX:14607617-14607629 6 
chrX:14607792-14607901 5.70642 
chrX:14613062-14613077 6 
chrX:14616975-14616995 5.65 
chrX:14618639-14618661 5.63636 
chrX:14619017-14619034 5.82353 
chrX:14619113-14619152 5.58974 
chrX:14619259-14619283 5.45833 
chrX:14620474-14620507 6 
chrX:14620528-14620554 5.26923 
chrX:14621203-14621223 5.6 
chrX:14622665-14622710 6 
chrX:14624277-14624290 6 
chrX:14626674-14626723 5.42857 
chrX:14626896-14626916 5.6 
chrX:14627022-14627035 6 
chrX:14629458-14629479 5.52381 
chrX:14633976-14634004 5.35714 
chrX:14637688-14637704 5.875 
chrX:14647133-14647160 5.25926 
chrX:14648925-14648938 6 
chrX:14649982-14650084 5.47059 
chrX:14651619-14651637 6 
chrX:14652060-14652082 5.63636 
chrX:14672252-14672265 6 
chrX:14672517-14672557 5.475 
chrX:14675896-14675921 5.64 
chrX:14679219-14679247 6 
chrX:14679996-14680009 6 
chrX:14680371-14680384 6 
chrX:14681638-14681658 6 
chrX:14692857-14692891 5.61765 
chrX:14695985-14696021 5.75 
chrX:14697222-14697245 6 
chrX:14697549-14697568 5.89474 
chrX:14699453-14699534 5.50617 
chrX:14699542-14699579 5.24324 
chrX:14700013-14700150 5.69343 
chrX:14702156-14702184 5.78571 
chrX:14708773-14708824 5.76471 
chrX:14709393-14709458 5.87692 
chrX:14714250-14714358 5.42593 
chrX:14715808-14715826 6 
chrX:14716221-14716233 6 
chrX:14716791-14716826 5.65714 
chrX:14718096-14718109 5.92308 
chrX:14718174-14718198 5.66667 
chrX:14718448-14718510 5.51613 
chrX:14725678-14725721 5.4186 
chrX:14725879-14725901 5.59091 
chrX:14726089-14726137 5.52083 
chrX:14727063-14727084 5.71429 
chrX:14728613-14728642 5.72414 
chrX:14735462-14735481 5.63158 
chrX:14735862-14735874 6 
chrX:14739242-14739256 6 
chrX:14742269-14742314 5.46667 
chrX:14742748-14742781 5.81818 
chrX:14743072-14743092 6 
chrX:14747462-14747508 5.52174 
chrX:14747928-14747954 6 
chrX:14748889-14748922 5.81818 
chrX:14748952-14748974 5.63636 
chrX:14749013-14749067 6 
chrX:14759081-14759117 5.77778 
chrX:14761690-14761708 5.77778 
chrX:14763809-14763834 6 
chrX:14764542-14764569 5.59259 
chrX:14771044-14771151 5.70093 
chrX:14772027-14772040 6 
chrX:14774572-14774606 5.32353 
chrX:14778773-14778809 5.22222 
chrX:14779093-14779127 5.67647 
chrX:14779279-14779300 5.90476 
chrX:14784390-14784416 5.26923 
chrX:14784783-14784808 5.56 
chrX:14789949-14789974 5.48 
chrX:14792943-14792967 5.83333 
chrX:14793282-14793305 6 
chrX:14793808-14793827 6 
chrX:14794235-14794260 5.48 
chrX:14798925-14798956 5.25806 
chrX:14799133-14799174 5.21951 
chrX:14799557-14799578 5.7619 
chrX:14804106-14804140 5.94118 
chrX:14805351-14805376 5.44 
chrX:14805944-14805969 5.4 
chrX:14805998-14806041 6 
chrX:14810622-14810657 5.45714 
chrX:14812135-14812174 5.69231 
chrX:14814493-14814511 6 
chrX:14814570-14814668 5.55102 
chrX:14814674-14814749 5.72 
chrX:14814783-14814859 5.72368 
chrX:14815801-14815829 5.85714 
chrX:14816244-14816284 5.975 
chrX:14817521-14817548 5.51852 
chrX:14818587-14818599 6 
chrX:14819160-14819185 6 
chrX:14820796-14820831 5.28571 
chrX:14821812-14821834 5.90909 
chrX:14822753-14822789 5.80556 
chrX:14827439-14827462 5.65217 
chrX:14833494-14833522 5.96429 
chrX:14834302-14834335 5.45455 
chrX:14834510-14834536 5.34615 
chrX:14836468-14836480 6 
chrX:14836497-14836516 5.78947 
chrX:14837699-14837741 5.45238 
chrX:14839307-14839337 5.4 
chrX:14841201-14841217 6 
chrX:14846839-14846852 6 
chrX:14851916-14851933 6 
chrX:14852116-14852140 5.54167 
chrX:14852925-14852959 5.47059 
chrX:14856605-14856637 5.3125 
chrX:14857412-14857461 5.7551 
chrX:14859446-14859473 5.88889 
chrX:14864289-14864309 5.6 
chrX:14875207-14875234 5.85185 
chrX:14875491-14875510 5.68421 
chrX:14876078-14876097 6 
chrX:14882256-14882281 5.84 
chrX:14884330-14884348 5.88889 
chrX:14888551-14888587 5.75 
chrX:14889727-14889771 5.72727 
chrX:14890757-14890782 5.76 
chrX:14900213-14900241 5.39286 
chrX:14900325-14900341 5.875 
chrX:14900915-14900938 6 
chrX:14902599-14902625 5.38462 
chrX:14903206-14903235 5.48276 
chrX:14904620-14904690 5.71429 
chrX:14904704-14904723 5.68421 
chrX:14905814-14905879 5.46154 
chrX:14906317-14906366 5.87755 
chrX:14906884-14906923 5.58974 
chrX:14907635-14907674 5.23077 
chrX:14908755-14908769 6 
chrX:14909014-14909049 5.48571 
chrX:14909622-14909704 5.5 
chrX:14910447-14910474 5.2963 
chrX:14912225-14912266 5.60976 
chrX:14912420-14912452 5.71875 
chrX:14917664-14917723 5.79661 
chrX:14920088-14920120 5.75 
chrX:14927254-14927284 5.53333 
chrX:14929053-14929077 6 
chrX:14930075-14930101 5.30769 
chrX:14933671-14933712 5.87805 
chrX:14944122-14944135 5.92308 
chrX:14945304-14945316 6 
chrX:14951418-14951445 5.62963 
chrX:14951508-14951532 6 
chrX:14952663-14952681 6 
chrX:14954447-14954467 5.6 
chrX:14956026-14956060 5.64706 
chrX:14956086-14956141 5.74545 
chrX:14956409-14956423 5.92857 
chrX:14957187-14957200 6 
chrX:14957426-14957448 5.63636 
chrX:14959050-14959083 5.54545 
chrX:14961024-14961047 5.86957 
chrX:14963004-14963017 6 
chrX:14963311-14963335 6 
chrX:14965745-14965776 5.80645 
chrX:14966569-14966600 5.70968 
chrX:14970702-14970730 5.89286 
chrX:14975718-14975742 5.83333 
chrX:14978134-14978151 6 
chrX:14978438-14978464 5.65385 
chrX:14978536-14978572 5.61111 
chrX:14979938-14980027 5.91011 
chrX:14980174-14980188 5.92857 
chrX:14980515-14980531 6 
chrX:14983800-14983830 5.93333 
chrX:14984002-14984024 5.86364 
chrX:14984903-14984920 6 
chrX:14990943-14990957 6 
chrX:14992425-14992452 5.25926 
chrX:15002718-15002759 6 
chrX:15005812-15005831 5.78947 
chrX:15008989-15009014 5.44 
chrX:15010799-15010821 5.54545 
chrX:15013228-15013240 6 
chrX:15017076-15017110 6 
chrX:15020867-15020886 5.63158 
chrX:15021012-15021043 5.70968 
chrX:15021588-15021638 5.48 
chrX:15023636-15023665 5.41379 
chrX:15023750-15023769 5.63158 
chrX:15023950-15023965 5.93333 
chrX:15027699-15027729 5.93333 
chrX:15028849-15028939 5.3 
chrX:15030910-15030934 5.70833 
chrX:15032124-15032152 5.42857 
chrX:15032866-15032881 5.86667 
chrX:15033164-15033179 6 
chrX:15037827-15037846 5.63158 
chrX:15039977-15040138 5.72671 
chrX:15040388-15040550 5.7037 
chrX:15040734-15040792 5.62069 
chrX:15040820-15041537 5.49093 
chrX:15041548-15041989 5.50567 
chrX:15042022-15042060 5.81579 
chrX:15042091-15042155 5.39062 
chrX:15045021-15045042 5.57143 
chrX:15045101-15045150 6 
chrX:15046141-15046174 5.15152 
chrX:15046941-15046966 5.36 
chrX:15049216-15049247 5.90323 
chrX:15049449-15049472 5.52174 
chrX:15050202-15050275 5.9589 
chrX:15054605-15054633 5.89286 
chrX:15056261-15056290 6 
chrX:15056446-15056468 6 
chrX:15059205-15059226 5.61905 
chrX:15060217-15060244 5.74074 
chrX:15065179-15065219 5.9 
chrX:15065347-15065366 5.63158 
chrX:15068135-15068148 6 
chrX:15068443-15068474 6 
chrX:15068555-15068585 6 
chrX:15077186-15077225 5.89744 
chrX:15078775-15078799 5.75 
chrX:15086761-15086785 5.75 
chrX:15087560-15087584 5.41667 
chrX:15088994-15089010 6 
chrX:15089164-15089198 5.97059 
chrX:15092337-15092379 5.71429 
chrX:15093540-15093572 5.34375 
chrX:15093594-15093626 5.3125 
chrX:15104685-15104721 5.75 
chrX:15106659-15106681 5.72727 
chrX:15112665-15112694 5.68966 
chrX:15113800-15113829 5.89655 
chrX:15115855-15115888 6 
chrX:15117802-15117880 5.91026 
chrX:15118202-15118435 5.80687 
chrX:15118454-15118484 5.7 
chrX:15119073-15119106 5.30303 
chrX:15119234-15119253 5.63158 
chrX:15121366-15121386 6 
chrX:15125128-15125149 5.66667 
chrX:15128424-15128454 5.16667 
chrX:15128565-15128590 5.44 
chrX:15128648-15128674 5.80769 
chrX:15128778-15128807 5.27586 
chrX:15134064-15134084 5.75 
chrX:15134725-15134743 6 
chrX:15143576-15143599 6 
chrX:15146352-15146376 5.5 
chrX:15148613-15148647 5.58824 
chrX:15151238-15151265 5.33333 
chrX:15152915-15152939 5.95833 
chrX:15153777-15153843 5.75758 
chrX:15154201-15154257 5.83929 
chrX:15154602-15154656 6 
chrX:15157221-15157242 5.57143 
chrX:15158813-15158845 5.375 
chrX:15159617-15159637 6 
chrX:15161941-15161970 5.48276 
chrX:15163620-15163669 5.26531 
chrX:15165026-15165052 5.46154 
chrX:15167284-15167308 5.95833 
chrX:15169204-15169292 5.81818 
chrX:15173362-15173393 5.41935 
chrX:15175462-15175530 5.82353 
chrX:15178284-15178345 6 
chrX:15184273-15184299 6 
chrX:15193316-15193335 6 
chrX:15196940-15196988 5.85417 
chrX:15198193-15198233 5.9 
chrX:15198598-15198621 5.6087 
chrX:15198629-15198660 5.54839 
chrX:15199949-15199974 6 
chrX:15200180-15200199 6 
chrX:15200760-15200794 5.47059 
chrX:15201726-15201742 6 
chrX:15203192-15203223 5.19355 
chrX:15204917-15204956 5.74359 
chrX:15206861-15206893 5.34375 
chrX:15206935-15207000 5.49231 
chrX:15207382-15207406 5.41667 
chrX:15211738-15211802 5.73438 
chrX:15212791-15212808 6 
chrX:15213079-15213104 6 
chrX:15213572-15213588 5.875 
chrX:15213990-15214018 5.75 
chrX:15214682-15214706 5.5 
chrX:15215231-15215248 5.88235 
chrX:15216315-15216347 5.40625 
chrX:15220336-15220380 5.77273 
chrX:15221432-15221470 6 
chrX:15223637-15223650 6 
chrX:15226695-15226733 5.52632 
chrX:15227617-15227689 5.63889 
chrX:15228561-15228604 5.72093 
chrX:15228838-15228887 6 
chrX:15230221-15230250 5.41379 
chrX:15230548-15230586 5.21053 
chrX:15230815-15230837 5.77273 
chrX:15236117-15236141 5.66667 
chrX:15236428-15236450 6 
chrX:15236606-15236623 6 
chrX:15241256-15241293 5.35135 
chrX:15245430-15245461 5.3871 
chrX:15246039-15246052 6 
chrX:15246717-15246744 5.77778 
chrX:15247873-15247886 6 
chrX:15251164-15251177 6 
chrX:15253077-15253099 5.54545 
chrX:15254725-15254761 6 
chrX:15257275-15257294 5.84211 
chrX:15261692-15261716 5.41667 
chrX:15264595-15264611 5.9375 
chrX:15268312-15268350 5.92105 
chrX:15268508-15268544 5.33333 
chrX:15268830-15268856 5.76923 
chrX:15271355-15271374 5.89474 
chrX:15271721-15271745 5.45833 
chrX:15274433-15274452 6 
chrX:15274897-15274923 5.76923 
chrX:15275526-15275563 5.62162 
chrX:15276128-15276147 5.94737 
chrX:15277816-15277840 5.45833 
chrX:15278519-15278533 5.92857 
chrX:15279880-15279892 6 
chrX:15281649-15281687 5.84211 
chrX:15281702-15281727 6 
chrX:15283925-15283937 6 
chrX:15285057-15285080 5.91304 
chrX:15285530-15285566 5.77778 
chrX:15285864-15285888 5.79167 
chrX:15286052-15286064 6 
chrX:15286453-15286472 5.94737 
chrX:15286941-15286962 5.57143 
chrX:15288203-15288233 6 
chrX:15291733-15291759 5.76923 
chrX:15293592-15293715 5.37398 
chrX:15294427-15294451 6 
chrX:15294922-15294950 5.57143 
chrX:15295764-15295802 5.28947 
chrX:15296757-15296778 6 
chrX:15297674-15297743 5.21739 
chrX:15299045-15299074 5.89655 
chrX:15299318-15299337 5.94737 
chrX:15299780-15299827 5.76596 
chrX:15300487-15300528 5.36585 
chrX:15300912-15300962 5.4 
chrX:15301076-15301144 5.88235 
chrX:15302373-15302404 5.93548 
chrX:15303262-15303283 6 
chrX:15304128-15304156 5.78571 
chrX:15304785-15304807 6 
chrX:15305108-15305135 5.7037 
chrX:15308146-15308174 5.64286 
chrX:15309515-15309534 5.63158 
chrX:15309828-15309862 5.67647 
chrX:15310155-15310174 5.89474 
chrX:15311690-15311707 6 
chrX:15312006-15312025 5.63158 
chrX:15312143-15312195 5.65385 
chrX:15314204-15314219 6 
chrX:15315411-15315438 5.96296 
chrX:15316462-15316484 6 
chrX:15318482-15318499 5.76471 
chrX:15319076-15319096 5.95 
chrX:15319625-15319681 5.66071 
chrX:15320674-15320699 5.76 
chrX:15321019-15321040 6 
chrX:15323707-15323758 5.76471 
chrX:15324825-15324858 6 
chrX:15326999-15327026 5.37037 
chrX:15328089-15328108 6 
chrX:15329109-15329122 5.92308 
chrX:15330539-15330553 6 
chrX:15330629-15330642 6 
chrX:15330882-15330914 5.90625 
chrX:15331593-15331625 5.75 
chrX:15332179-15332195 6 
chrX:15332451-15332463 6 
chrX:15334529-15334542 6 
chrX:15334565-15334601 5.72222 
chrX:15335860-15335877 6 
chrX:15337161-15337186 5.92 
chrX:15337931-15337969 5.26316 
chrX:15343908-15343930 5.54545 
chrX:15345379-15345409 5.73333 
chrX:15350424-15350446 5.72727 
chrX:15351801-15351842 5.7561 
chrX:15352307-15352325 6 
chrX:15357422-15357510 5.69318 
chrX:15360052-15360064 6 
chrX:15360111-15360142 5.67742 
chrX:15362796-15362823 5.22222 
chrX:15363258-15363296 5.97368 
chrX:15363987-15364010 5.65217 
chrX:15367758-15367776 5.83333 
chrX:15368335-15368364 5.41379 
chrX:15368832-15368995 5.80982 
chrX:15369149-15369192 5.86047 
chrX:15369228-15369250 5.95455 
chrX:15370427-15370449 5.77273 
chrX:15371150-15371177 5.48148 
chrX:15372090-15372105 5.86667 
chrX:15373444-15373472 5.17857 
chrX:15377428-15377459 5.6129 
chrX:15377484-15377501 6 
chrX:15379950-15380002 5.92308 
chrX:15384042-15384089 5.14894 
chrX:15384117-15384140 6 
chrX:15384639-15384663 5.375 
chrX:15386076-15386314 5.84874 
chrX:15388894-15388924 6 
chrX:15392891-15392916 5.96 
chrX:15393088-15393136 5.77083 
chrX:15393818-15393869 5.35294 
chrX:15400441-15400463 6 
chrX:15405169-15405223 5.92593 
chrX:15416782-15416832 5.86 
chrX:15418850-15418879 5.82759 
chrX:15419165-15419182 5.82353 
chrX:15422110-15422135 5.96 
chrX:15426396-15426426 5.46667 
chrX:15427217-15427233 6 
chrX:15428374-15428404 5.93333 
chrX:15432307-15432326 6 
chrX:15437466-15437506 6 
chrX:15437516-15437562 5.43478 
chrX:15438321-15438352 5.74194 
chrX:15438961-15438974 6 
chrX:15443506-15443547 5.70732 
chrX:15443970-15443988 5.88889 
chrX:15445460-15445489 5.31034 
chrX:15445765-15445797 5.59375 
chrX:15445816-15445846 5.86667 
chrX:15445914-15445992 5.53846 
chrX:15446739-15446793 5.51852 
chrX:15449113-15449141 5.78571 
chrX:15451563-15452618 5.83602 
chrX:15453317-15453400 5.80723 
chrX:15455550-15455562 6 
chrX:15458107-15458130 5.78261 
chrX:15459876-15459901 5.56 
chrX:15463943-15463965 6 
chrX:15465404-15465442 5.86842 
chrX:15469066-15469108 5.59524 
chrX:15472596-15472626 5.8 
chrX:15475726-15475745 5.73684 
chrX:15479594-15479616 5.59091 
chrX:15479906-15479959 5.62264 
chrX:15484129-15484146 6 
chrX:15485200-15485247 5.57447 
chrX:15487441-15487465 5.45833 
chrX:15488699-15488736 5.94595 
chrX:15490570-15490605 5.37143 
chrX:15491661-15491685 5.95833 
chrX:15497435-15497480 5.48889 
chrX:15501259-15501293 5.55882 
chrX:15502429-15502450 6 
chrX:15506401-15506448 5.97872 
chrX:15507440-15507479 5.69231 
chrX:15511452-15511465 5.92308 
chrX:15512523-15512552 5.48276 
chrX:15512976-15512999 6 
chrX:15513746-15513759 6 
chrX:15516406-15516419 5.92308 
chrX:15516647-15516741 5.68085 
chrX:15524026-15524063 5.62162 
chrX:15527736-15527748 6 
chrX:15530474-15530495 6 
chrX:15533440-15533476 5.72222 
chrX:15539136-15539161 5.52 
chrX:15540307-15540376 5.72464 
chrX:15544707-15544720 6 
chrX:15545316-15545430 5.79825 
chrX:15546777-15546799 5.86364 
chrX:15549271-15549288 6 
chrX:15549412-15549440 5.39286 
chrX:15554433-15554455 5.59091 
chrX:15556019-15556046 5.40741 
chrX:15556254-15556356 5.76471 
chrX:15557023-15557074 5.5098 
chrX:15558691-15558714 5.52174 
chrX:15559165-15559193 5.42857 
chrX:15559584-15559627 5.23256 
chrX:15561029-15561056 5.2963 
chrX:15561536-15561558 5.5 
chrX:15562694-15562720 5.42308 
chrX:15562877-15562906 5.58621 
chrX:15568788-15568830 6 
chrX:15568968-15568996 5.17857 
chrX:15569638-15569674 5.77778 
chrX:15572542-15572560 5.72222 
chrX:15572631-15572654 5.52174 
chrX:15573324-15573344 6 
chrX:15574958-15574982 5.45833 
chrX:15577993-15578031 5.68421 
chrX:15580766-15580803 5.7027 
chrX:15580813-15580867 5.77778 
chrX:15581664-15581687 6 
chrX:15581761-15581784 5.69565 
chrX:15583215-15583227 6 
chrX:15585288-15585332 5.88636 
chrX:15585413-15585426 6 
chrX:15585505-15585532 5.2963 
chrX:15588024-15588044 5.6 
chrX:15591684-15591697 6 
chrX:15592049-15592078 5.65517 
chrX:15592928-15592957 5.41379 
chrX:15593015-15593058 5.60465 
chrX:15593639-15593664 5.48 
chrX:15594718-15594757 5.48718 
chrX:15601561-15601573 6 
chrX:15601707-15601737 5.9 
chrX:15611443-15611531 5.52273 
chrX:15613294-15613320 5.61538 
chrX:15614071-15614124 5.54717 
chrX:15618283-15618310 5.81481 
chrX:15619153-15619170 5.82353 
chrX:15619604-15619621 6 
chrX:15626212-15626235 5.78261 
chrX:15627202-15627220 6 
chrX:15628519-15628543 6 
chrX:15631955-15631978 5.65217 
chrX:15634240-15634266 5.92308 
chrX:15635792-15635814 5.90909 
chrX:15639533-15639548 5.93333 
chrX:15641956-15641979 5.47826 
chrX:15642725-15642745 5.9 
chrX:15643178-15643202 5.45833 
chrX:15646524-15646582 5.32759 
chrX:15648325-15648378 5.54717 
chrX:15648486-15648534 6 
chrX:15648900-15648916 6 
chrX:15650701-15650717 6 
chrX:15651006-15651024 6 
chrX:15652564-15652628 5.71875 
chrX:15652904-15652923 5.63158 
chrX:15653051-15653097 5.71739 
chrX:15653954-15653984 5.2 
chrX:15659623-15659639 6 
chrX:15659759-15659800 6 
chrX:15662659-15662683 5.45833 
chrX:15662789-15662834 5.46667 
chrX:15665653-15665683 5.76667 
chrX:15670724-15670751 5.62963 
chrX:15671584-15671659 5.29333 
chrX:15675961-15675991 5.3 
chrX:15676833-15676866 5.87879 
chrX:15677294-15677346 5.69231 
chrX:15678929-15678980 5.68627 
chrX:15685361-15685390 6 
chrX:15685826-15685850 5.79167 
chrX:15688398-15688469 5.80282 
chrX:15689002-15689061 6 
chrX:15689967-15690002 6 
chrX:15692241-15692258 6 
chrX:15693151-15693179 5.5 
chrX:15693913-15693948 5.14286 
chrX:15696357-15696456 5.59596 
chrX:15697939-15697968 5.37931 
chrX:15699497-15699513 6 
chrX:15702418-15702442 5.66667 
chrX:15704984-15705013 5.48276 
chrX:15705238-15705263 5.36 
chrX:15706408-15706427 5.73684 
chrX:15707332-15707363 5.90323 
chrX:15709971-15710004 5.60606 
chrX:15710364-15710391 6 
chrX:15711770-15711787 6 
chrX:15719621-15719637 6 
chrX:15721954-15721985 5.77419 
chrX:15722982-15723008 5.76923 
chrX:15723443-15723468 5.52 
chrX:15723674-15723704 5.43333 
chrX:15724858-15724877 5.68421 
chrX:15726003-15726034 5.64516 
chrX:15729858-15729893 6 
chrX:15735873-15735897 5.70833 
chrX:15736327-15736374 5.85106 
chrX:15738255-15738296 6 
chrX:15738687-15738705 5.94444 
chrX:15741809-15741830 5.85714 
chrX:15743674-15743688 6 
chrX:15744101-15744119 5.94444 
chrX:15744497-15744528 5.41935 
chrX:15744996-15745048 5.76923 
chrX:15746746-15746766 5.95 
chrX:15747800-15747819 5.84211 
chrX:15748879-15748901 5.68182 
chrX:15749973-15750003 5.4 
chrX:15751674-15751698 6 
chrX:15752029-15752051 5.59091 
chrX:15752135-15752165 6 
chrX:15752849-15752866 6 
chrX:15754254-15754272 6 
chrX:15754559-15754590 5.54839 
chrX:15757729-15757760 5.51613 
chrX:15759186-15759203 6 
chrX:15759505-15759521 6 
chrX:15759599-15759615 5.875 
chrX:15760392-15760435 5.5814 
chrX:15760479-15760503 5.375 
chrX:15760832-15760857 5.36 
chrX:15761986-15762017 5.41935 
chrX:15763291-15763330 5.97436 
chrX:15764145-15764165 6 
chrX:15767604-15767647 5.93023 
chrX:15768360-15768379 5.63158 
chrX:15773895-15773910 5.86667 
chrX:15775177-15775189 6 
chrX:15775639-15775666 5.66667 
chrX:15776614-15776642 6 
chrX:15777857-15777884 6 
chrX:15779039-15779060 5.71429 
chrX:15779292-15779327 5.4 
chrX:15780064-15780080 6 
chrX:15784278-15784296 6 
chrX:15785691-15785728 6 
chrX:15786020-15786034 6 
chrX:15786724-15786745 5.80952 
chrX:15787784-15787826 5.66667 
chrX:15788436-15788463 5.48148 
chrX:15788842-15788905 5.71429 
chrX:15789325-15789342 5.94118 
chrX:15789546-15789560 6 
chrX:15789713-15789736 5.86957 
chrX:15791349-15791373 5.54167 
chrX:15791525-15791545 6 
chrX:15792957-15792981 5.41667 
chrX:15793087-15793111 5.45833 
chrX:15794461-15794492 5.93548 
chrX:15797116-15797168 5.34615 
chrX:15799547-15799574 5.33333 
chrX:15800041-15800081 5.6 
chrX:15801917-15801942 5.92 
chrX:15802000-15802023 5.91304 
chrX:15803980-15804008 6 
chrX:15807947-15807978 5.58065 
chrX:15809759-15809792 5.93939 
chrX:15810547-15810583 5.38889 
chrX:15810854-15810878 5.41667 
chrX:15812061-15812081 6 
chrX:15814144-15814170 6 
chrX:15814907-15814929 6 
chrX:15815331-15815345 6 
chrX:15815886-15815910 5.41667 
chrX:15817308-15817320 6 
chrX:15817576-15817589 6 
chrX:15818293-15818329 5.77778 
chrX:15818908-15818936 5.32143 
chrX:15819334-15819365 5.6129 
chrX:15821385-15821407 5.86364 
chrX:15824052-15824074 5.81818 
chrX:15825388-15825426 5.55263 
chrX:15826727-15826756 5.7931 
chrX:15828976-15829044 5.64706 
chrX:15830031-15830058 5.96296 
chrX:15832199-15832212 6 
chrX:15833412-15833432 5.95 
chrX:15835326-15835349 5.43478 
chrX:15836215-15836270 5.38182 
chrX:15836865-15836900 5.54286 
chrX:15837204-15837264 5.28333 
chrX:15837711-15837748 5.16216 
chrX:15838819-15838836 5.82353 
chrX:15841194-15841277 5.74699 
chrX:15844896-15844909 6 
chrX:15852562-15852611 5.81633 
chrX:15852772-15852784 6 
chrX:15854065-15854086 5.85714 
chrX:15855381-15855423 5.78571 
chrX:15855728-15855743 6 
chrX:15856859-15856882 5.82609 
chrX:15857566-15857613 5.59574 
chrX:15861147-15861159 6 
chrX:15861227-15861253 5.61538 
chrX:15863647-15863674 5.92593 
chrX:15866940-15866965 5.96 
chrX:15868641-15868653 6 
chrX:15869238-15869257 6 
chrX:15869350-15869383 5.72727 
chrX:15872615-15872646 5.16129 
chrX:15872718-15872745 5.37037 
chrX:15872813-15872832 5.63158 
chrX:15872845-15872860 6 
chrX:15873196-15873211 5.93333 
chrX:15876790-15876853 5.69841 
chrX:15880602-15880620 5.77778 
chrX:15881550-15881573 5.43478 
chrX:15885027-15885051 6 
chrX:15888076-15888106 5.53333 
chrX:15888709-15888731 5.59091 
chrX:15889742-15889791 5.67347 
chrX:15889980-15890001 5.57143 
chrX:15893489-15893503 6 
chrX:15894755-15894781 5.42308 
chrX:15900079-15900105 5.65385 
chrX:15904385-15904419 6 
chrX:15904437-15904481 5.86364 
chrX:15904536-15904654 5.40678 
chrX:15911839-15911972 5.78947 
chrX:15913004-15913078 5.45946 
chrX:15914342-15914371 6 
chrX:15915393-15915414 6 
chrX:15917416-15917436 5.7 
chrX:15917905-15917929 5.91667 
chrX:15920758-15920780 5.59091 
chrX:15922315-15922332 5.88235 
chrX:15923103-15923132 5.13793 
chrX:15923169-15923211 5.69048 
chrX:15925450-15925477 5.2963 
chrX:15927618-15927635 6 
chrX:15931479-15931494 5.86667 
chrX:15931688-15931745 5.84211 
chrX:15934262-15934302 6 
chrX:15934617-15934655 5.36842 
chrX:15935414-15935452 5.60526 
chrX:15937929-15937950 5.90476 
chrX:15938428-15938454 5.42308 
chrX:15939040-15939065 6 
chrX:15939359-15939387 5.92857 
chrX:15939757-15939816 5.52542 
chrX:15940699-15940716 6 
chrX:15941381-15941415 6 
chrX:15943323-15943348 5.92 
chrX:15944074-15944095 5.85714 
chrX:15944142-15944178 5.97222 
chrX:15944465-15944493 5.82143 
chrX:15945424-15945437 6 
chrX:15945742-15945760 6 
chrX:15945783-15945801 5.77778 
chrX:15946774-15946800 5.30769 
chrX:15946896-15946909 6 
chrX:15949991-15950009 5.72222 
chrX:15950782-15950815 5.57576 
chrX:15954332-15954354 5.63636 
chrX:15955338-15955361 5.6087 
chrX:15956754-15956781 5.7037 
chrX:15957494-15957514 5.75 
chrX:15959216-15959261 5.62222 
chrX:15961184-15961207 5.91304 
chrX:15964548-15964577 5.17241 
chrX:15965079-15965155 5.88158 
chrX:15965721-15965784 5.1746 
chrX:15968477-15968501 5.625 
chrX:15969391-15969415 5.5 
chrX:15969600-15969613 6 
chrX:15969902-15969929 5.92593 
chrX:15970009-15970036 5.22222 
chrX:15971055-15971067 6 
chrX:15971770-15971826 5.5 
chrX:15972314-15972354 5.5 
chrX:15973697-15973717 5.9 
chrX:15977016-15977033 6 
chrX:15977352-15977380 5.32143 
chrX:15978848-15978874 5.53846 
chrX:15983011-15983040 5.27586 
chrX:15983918-15983947 5.96552 
chrX:15985810-15985822 6 
chrX:15986936-15986949 6 
chrX:15988127-15988192 5.92308 
chrX:15989863-15989894 5.96774 
chrX:15994029-15994088 5.61017 
chrX:15996368-15996394 5.30769 
chrX:15997590-15997607 5.76471 
chrX:15997844-15997875 5.45161 
chrX:16003781-16003794 6 
chrX:16006998-16007021 6 
chrX:16009866-16009887 5.66667 
chrX:16010346-16010397 6 
chrX:16010988-16011063 5.25333 
chrX:16011279-16011316 5.16216 
chrX:16013288-16013304 5.875 
chrX:16018338-16018383 5.37778 
chrX:16018682-16018700 6 
chrX:16023551-16023586 5.68571 
chrX:16025664-16025706 5.88095 
chrX:16028107-16028134 5.88889 
chrX:16030958-16030972 6 
chrX:16034174-16034204 5.36667 
chrX:16040278-16040303 5.68 
chrX:16043092-16043114 5.95455 
chrX:16044883-16044912 5.41379 
chrX:16045738-16045782 5.72727 
chrX:16048432-16048461 5.7931 
chrX:16049240-16049261 5.66667 
chrX:16049570-16049591 5.57143 
chrX:16050110-16050143 5.72727 
chrX:16050354-16050398 5.93182 
chrX:16051111-16051141 5.96667 
chrX:16052055-16052100 5.44444 
chrX:16053016-16053030 6 
chrX:16053818-16053830 6 
chrX:16055425-16055459 5.64706 
chrX:16055726-16055745 5.68421 
chrX:16057055-16057067 6 
chrX:16057394-16057415 5.66667 
chrX:16059310-16059341 5.70968 
chrX:16059506-16059528 5.54545 
chrX:16062720-16062738 6 
chrX:16070362-16070385 5.91304 
chrX:16070736-16070768 5.9375 
chrX:16073686-16073726 5.25 
chrX:16074972-16075005 5.87879 
chrX:16076236-16076254 5.77778 
chrX:16078289-16078317 6 
chrX:16079496-16079530 5.35294 
chrX:16083351-16083375 5.91667 
chrX:16083491-16083510 6 
chrX:16084006-16084020 6 
chrX:16084311-16084342 5.96774 
chrX:16085655-16085683 5.42857 
chrX:16087389-16087422 5.63636 
chrX:16090470-16090496 5.26923 
chrX:16091901-16092047 5.60959 
chrX:16092414-16092426 6 
chrX:16094198-16094244 5.43478 
chrX:16094674-16094699 6 
chrX:16099248-16099269 5.52381 
chrX:16099767-16099796 5.93103 
chrX:16116480-16116506 5.88462 
chrX:16118238-16118504 5.65038 
chrX:16119521-16119538 5.82353 
chrX:16119712-16119786 5.48649 
chrX:16120292-16120312 6 
chrX:16122288-16122318 5.93333 
chrX:16125393-16125430 5.78378 
chrX:16127128-16127161 5.78788 
chrX:16127656-16127711 5.76364 
chrX:16129028-16129087 5.88136 
chrX:16132647-16132674 5.66667 
chrX:16135376-16135398 6 
chrX:16135536-16135560 6 
chrX:16138996-16139015 6 
chrX:16146639-16146664 5.8 
chrX:16146775-16146798 5.6087 
chrX:16146842-16146866 5.625 
chrX:16146899-16146933 5.35294 
chrX:16150074-16150105 5.16129 
chrX:16151559-16151574 6 
chrX:16154277-16154303 5.42308 
chrX:16156801-16156839 5.26316 
chrX:16157031-16157052 5.57143 
chrX:16157568-16157593 5.8 
chrX:16158417-16158444 5.33333 
chrX:16160351-16160372 5.52381 
chrX:16160511-16160555 5.29545 
chrX:16161034-16161062 5.46429 
chrX:16161095-16161131 5.55556 
chrX:16165778-16165800 5.63636 
chrX:16166156-16166185 5.55172 
chrX:16167768-16167791 6 
chrX:16168111-16168127 5.875 
chrX:16170157-16170193 5.27778 
chrX:16173196-16173211 6 
chrX:16174791-16174816 5.72 
chrX:16182931-16183174 5.47325 
chrX:16183190-16183326 5.58824 
chrX:16185517-16185540 5.78261 
chrX:16186469-16186518 5.57143 
chrX:16189449-16189489 5.275 
chrX:16191723-16191741 5.88889 
chrX:16196286-16196306 5.6 
chrX:16201349-16201381 5.34375 
chrX:16203038-16203057 5.84211 
chrX:16203928-16203960 5.8125 
chrX:16206065-16206084 6 
chrX:16208998-16209045 5.82979 
chrX:16212111-16212123 6 
chrX:16212942-16212974 6 
chrX:16219292-16219324 6 
chrX:16221682-16221716 5.29412 
chrX:16228158-16228174 6 
chrX:16232808-16232833 5.92 
chrX:16234951-16234982 5.22581 
chrX:16244763-16244813 5.48 
chrX:16246411-16246450 5.71795 
chrX:16248545-16248572 5.25926 
chrX:16248772-16248810 6 
chrX:16252258-16252272 6 
chrX:16259247-16259276 5.37931 
chrX:16260120-16260147 5.37037 
chrX:16262718-16262756 5.31579 
chrX:16265860-16265883 5.47826 
chrX:16270482-16270534 5.51923 
chrX:16271888-16271906 6 
chrX:16272699-16272716 5.82353 
chrX:16272737-16272760 5.43478 
chrX:16273543-16273569 5.34615 
chrX:16273807-16273880 5.61644 
chrX:16277378-16277395 5.82353 
chrX:16277638-16277674 5.27778 
chrX:16277713-16277749 5.77778 
chrX:16279209-16279244 6 
chrX:16280992-16281036 6 
chrX:16281198-16281217 5.78947 
chrX:16285397-16285420 6 
chrX:16293018-16293031 6 
chrX:16293157-16293174 6 
chrX:16294630-16294654 5.375 
chrX:16295330-16295343 6 
chrX:16295787-16295815 5.92857 
chrX:16296439-16296468 5.72414 
chrX:16297200-16297219 5.63158 
chrX:16300283-16300305 5.63636 
chrX:16302020-16302044 5.70833 
chrX:16302398-16302441 6 
chrX:16306869-16306935 5.34848 
chrX:16309569-16309591 6 
chrX:16311202-16311225 5.43478 
chrX:16311918-16311937 5.84211 
chrX:16312462-16312497 5.31429 
chrX:16318752-16318799 5.87234 
chrX:16324407-16324444 5.40541 
chrX:16328978-16329005 5.55556 
chrX:16329092-16329119 5.55556 
chrX:16329206-16329233 5.55556 
chrX:16329837-16329858 6 
chrX:16332129-16332160 5.87097 
chrX:16333132-16333147 6 
chrX:16334230-16334261 5.45161 
chrX:16334280-16334306 6 
chrX:16336815-16336829 6 
chrX:16345908-16345937 5.65517 
chrX:16348876-16348909 5.60606 
chrX:16350428-16350446 6 
chrX:16352023-16352038 6 
chrX:16352189-16352210 5.61905 
chrX:16353737-16353773 5.52778 
chrX:16356000-16356019 5.63158 
chrX:16356154-16356174 5.6 
chrX:16356521-16356539 6 
chrX:16356739-16356752 6 
chrX:16361027-16361046 5.84211 
chrX:16363266-16363378 5.45536 
chrX:16363684-16363702 6 
chrX:16364167-16364208 5.80488 
chrX:16365181-16365194 6 
chrX:16365719-16365759 5.75 
chrX:16366179-16366206 5.81481 
chrX:16367200-16367222 5.90909 
chrX:16368077-16368096 5.89474 
chrX:16373174-16373214 5.925 
chrX:16374464-16374480 5.9375 
chrX:16374786-16374809 5.47826 
chrX:16375280-16375304 5.58333 
chrX:16384178-16384197 5.68421 
chrX:16384973-16384985 6 
chrX:16386350-16386373 5.47826 
chrX:16387290-16387331 5.85366 
chrX:16388986-16389015 5.48276 
chrX:16389185-16389211 5.38462 
chrX:16394037-16394054 6 
chrX:16395346-16395404 5.7069 
chrX:16395418-16395667 5.82329 
chrX:16395674-16396167 5.33469 
chrX:16396174-16396556 5.39791 
chrX:16396632-16396648 5.875 
chrX:16399403-16399423 5.7 
chrX:16400434-16400454 6 
chrX:16400739-16400761 5.90909 
chrX:16400948-16400962 6 
chrX:16410866-16410898 5.59375 
chrX:16410922-16410985 5.09524 
chrX:16417356-16417376 5.75 
chrX:16418482-16418503 5.7619 
chrX:16422570-16422591 6 
chrX:16427626-16427640 6 
chrX:16428174-16428207 6 
chrX:16428327-16428362 5.51429 
chrX:16428853-16428873 6 
chrX:16431139-16431169 6 
chrX:16433681-16433710 5.51724 
chrX:16433917-16433939 5.5 
chrX:16434245-16434268 5.43478 
chrX:16436139-16436174 5.68571 
chrX:16437167-16437183 5.875 
chrX:16438182-16438208 5.73077 
chrX:16438787-16438808 5.85714 
chrX:16446295-16446309 6 
chrX:16446449-16446472 5.6087 
chrX:16447466-16447489 5.86957 
chrX:16456783-16456808 5.96 
chrX:16461693-16461717 5.54167 
chrX:16467032-16467063 5.41935 
chrX:16467383-16467405 6 
chrX:16470174-16470210 5.63889 
chrX:16471439-16471464 6 
chrX:16472715-16472739 5.91667 
chrX:16473535-16473557 5.72727 
chrX:16473832-16473908 5.42105 
chrX:16475716-16475914 5.56061 
chrX:16475946-16475970 5.70833 
chrX:16479000-16479038 5.57895 
chrX:16480013-16480098 5.54118 
chrX:16482139-16482164 5.6 
chrX:16483621-16483674 5.56604 
chrX:16484654-16484674 5.7 
chrX:16487517-16487545 5.42857 
chrX:16487755-16487798 5.60465 
chrX:16488696-16488725 5.62069 
chrX:16488785-16488801 6 
chrX:16488955-16488973 6 
chrX:16494674-16494713 5.84615 
chrX:16496777-16496801 6 
chrX:16499786-16499823 5.45946 
chrX:16505530-16505551 6 
chrX:16508791-16508805 6 
chrX:16509357-16509382 5.52 
chrX:16510274-16510297 5.65217 
chrX:16511090-16511125 5.91429 
chrX:16511307-16511364 5.36842 
chrX:16512080-16512100 6 
chrX:16521455-16521474 5.63158 
chrX:16521584-16521602 6 
chrX:16521616-16521666 5.6 
chrX:16522331-16522348 6 
chrX:16523427-16523467 5.525 
chrX:16523793-16523822 5.24138 
chrX:16526026-16526054 5.46429 
chrX:16532214-16532403 5.5873 
chrX:16534435-16534451 5.875 
chrX:16537816-16537845 5.86207 
chrX:16539820-16539839 6 
chrX:16540698-16540724 5.42308 
chrX:16545630-16545658 5.57143 
chrX:16545841-16545861 5.9 
chrX:16549932-16549960 5.78571 
chrX:16552382-16552438 5.32143 
chrX:16553163-16553177 6 
chrX:16554134-16554159 5.4 
chrX:16555992-16556030 5.34211 
chrX:16556049-16556114 5.52308 
chrX:16557222-16557243 5.66667 
chrX:16558518-16558537 6 
chrX:16558601-16558709 5.77778 
chrX:16559002-16559131 5.68992 
chrX:16562350-16562381 5.90323 
chrX:16562427-16562470 5.37209 
chrX:16566026-16566050 5.625 
chrX:16566464-16566496 5.84375 
chrX:16569238-16569268 5.76667 
chrX:16572685-16572705 5.65 
chrX:16575454-16575472 6 
chrX:16575628-16575641 6 
chrX:16575795-16575836 5.92683 
chrX:16577293-16577305 6 
chrX:16577315-16577333 5.83333 
chrX:16578735-16578751 6 
chrX:16580125-16580146 6 
chrX:16580527-16580582 5.70909 
chrX:16580656-16580686 5.6 
chrX:16581798-16581817 6 
chrX:16582646-16582700 5.88889 
chrX:16583923-16583946 6 
chrX:16587715-16587735 6 
chrX:16588436-16588475 5.71795 
chrX:16589886-16589900 6 
chrX:16591654-16591721 5.79104 
chrX:16595207-16595227 6 
chrX:16595657-16595686 5.82759 
chrX:16596919-16596947 5.5 
chrX:16596972-16596990 5.77778 
chrX:16599003-16599029 5.96154 
chrX:16601667-16601688 6 
chrX:16602285-16602298 6 
chrX:16605626-16605643 5.94118 
chrX:16608320-16608366 5.73913 
chrX:16609566-16609583 5.76471 
chrX:16609818-16609836 5.77778 
chrX:16610225-16610243 5.77778 
chrX:16611551-16611565 6 
chrX:16613278-16613315 5.83784 
chrX:16614300-16614325 5.64 
chrX:16617570-16617611 5.97561 
chrX:16619485-16619513 5.5 
chrX:16620931-16620970 5.28205 
chrX:16621539-16621577 6 
chrX:16621691-16621723 5.625 
chrX:16621837-16621858 5.66667 
chrX:16623845-16623862 6 
chrX:16626335-16626369 5.88235 
chrX:16629572-16629597 6 
chrX:16629645-16629657 6 
chrX:16631196-16631223 5.25926 
chrX:16639569-16639595 6 
chrX:16640532-16640565 6 
chrX:16641221-16641248 5.48148 
chrX:16641915-16641942 6 
chrX:16644503-16644518 5.86667 
chrX:16645404-16645430 5.57692 
chrX:16646233-16646275 5.47619 
chrX:16646477-16646501 5.79167 
chrX:16648362-16648395 5.66667 
chrX:16649470-16649491 5.57143 
chrX:16650395-16650443 5.1875 
chrX:16650533-16650557 5.875 
chrX:16651182-16651219 5.81081 
chrX:16653072-16653091 5.63158 
chrX:16653796-16653818 5.72727 
chrX:16654515-16654535 5.9 
chrX:16655039-16655062 6 
chrX:16656377-16656390 6 
chrX:16657846-16657986 5.88571 
chrX:16659460-16659474 6 
chrX:16660755-16660792 5.37838 
chrX:16663100-16663119 6 
chrX:16663933-16663966 5.27273 
chrX:16665378-16665402 6 
chrX:16668634-16668657 6 
chrX:16669306-16669324 6 
chrX:16672878-16672897 6 
chrX:16673006-16673042 5.83333 
chrX:16673896-16673936 6 
chrX:16674985-16675020 5.8 
chrX:16675312-16675327 6 
chrX:16678330-16678352 5.90909 
chrX:16678507-16678540 5.72727 
chrX:16680116-16680131 6 
chrX:16680821-16680833 6 
chrX:16681624-16681644 5.7 
chrX:16681817-16681838 5.66667 
chrX:16683869-16683887 5.88889 
chrX:16686364-16686402 5.71053 
chrX:16686533-16686554 5.52381 
chrX:16686707-16686949 5.74793 
chrX:16688182-16688204 5.81818 
chrX:16689628-16689649 6 
chrX:16691004-16691022 6 
chrX:16695183-16695196 6 
chrX:16697480-16697510 5.93333 
chrX:16698677-16698715 6 
chrX:16699314-16699359 5.53333 
chrX:16699657-16699678 5.71429 
chrX:16702631-16702658 6 
chrX:16703990-16704009 6 
chrX:16705597-16705636 5.92308 
chrX:16706880-16706903 5.65217 
chrX:16707217-16707244 5.77778 
chrX:16710404-16710425 6 
chrX:16711184-16711197 6 
chrX:16711914-16711935 5.80952 
chrX:16712286-16712305 5.94737 
chrX:16712531-16712552 5.71429 
chrX:16713125-16713144 6 
chrX:16713641-16713687 5.95652 
chrX:16715025-16715063 5.55263 
chrX:16715206-16715232 5.61538 
chrX:16715555-16715576 6 
chrX:16716659-16716686 5.59259 
chrX:16718039-16718070 5.67742 
chrX:16718235-16718251 6 
chrX:16718684-16718713 5.31034 
chrX:16719385-16719418 5.84848 
chrX:16720137-16720189 5.67308 
chrX:16721145-16721160 6 
chrX:16722051-16722075 5.875 
chrX:16723070-16723085 5.93333 
chrX:16723338-16723353 6 
chrX:16724223-16724253 5.96667 
chrX:16724984-16725009 5.92 
chrX:16725165-16725183 5.88889 
chrX:16726104-16726134 5.6 
chrX:16726644-16726686 5.64286 
chrX:16727550-16727572 5.54545 
chrX:16727971-16727991 6 
chrX:16728738-16728753 6 
chrX:16731197-16731213 6 
chrX:16731801-16731814 6 
chrX:16732912-16732940 5.42857 
chrX:16733235-16733248 6 
chrX:16733986-16733999 6 
chrX:16734354-16734372 5.83333 
chrX:16735993-16736020 6 
chrX:16736618-16736642 6 
chrX:16739135-16739159 5.95833 
chrX:16739268-16739288 5.7 
chrX:16740652-16740664 6 
chrX:16743604-16743625 5.66667 
chrX:16745078-16745110 5.65625 
chrX:16745364-16745412 5.35417 
chrX:16745464-16745478 6 
chrX:16747161-16747183 5.86364 
chrX:16747582-16747620 5.57895 
chrX:16748476-16748497 5.66667 
chrX:16750504-16750518 6 
chrX:16752508-16752520 6 
chrX:16753119-16753148 5.7931 
chrX:16753738-16753759 6 
chrX:16757588-16757614 5.84615 
chrX:16758465-16758477 6 
chrX:16759313-16759331 6 
chrX:16760057-16760101 5.38636 
chrX:16760266-16760287 6 
chrX:16760716-16760750 5.82353 
chrX:16761043-16761062 6 
chrX:16763897-16763919 5.5 
chrX:16764300-16764316 6 
chrX:16764351-16764372 5.80952 
chrX:16765404-16765431 5.62963 
chrX:16766206-16766227 5.90476 
chrX:16766864-16766890 6 
chrX:16768033-16768047 6 
chrX:16768890-16768903 6 
chrX:16769776-16769813 5.62162 
chrX:16770098-16770117 6 
chrX:16770487-16770524 6 
chrX:16771367-16771382 6 
chrX:16773437-16773458 5.57143 
chrX:16774552-16774580 5.46429 
chrX:16775847-16775864 6 
chrX:16776031-16776049 6 
chrX:16777313-16777326 6 
chrX:16779333-16779348 6 
chrX:16779800-16779834 5.91176 
chrX:16781993-16782009 6 
chrX:16782472-16782496 5.83333 
chrX:16784844-16784866 5.77273 
chrX:16786327-16786368 5.68293 
chrX:16786666-16786702 6 
chrX:16787727-16787742 6 
chrX:16788539-16788555 6 
chrX:16789516-16789535 5.84211 
chrX:16789556-16789581 5.48 
chrX:16789729-16789754 5.88 
chrX:16791148-16791181 5.90909 
chrX:16791233-16791249 5.875 
chrX:16791327-16791342 6 
chrX:16791751-16791765 6 
chrX:16792530-16792542 6 
chrX:16792674-16792697 5.52174 
chrX:16794387-16794413 5.5 
chrX:16794557-16794592 6 
chrX:16794728-16794773 6 
chrX:16794977-16795024 5.89362 
chrX:16795599-16795628 5.68966 
chrX:16795989-16796011 5.54545 
chrX:16797587-16797607 5.95 
chrX:16798737-16798766 5.72414 
chrX:16800015-16800029 5.92857 
chrX:16800512-16800549 6 
chrX:16800708-16800730 5.77273 
chrX:16801473-16801486 6 
chrX:16801896-16801926 5.53333 
chrX:16802152-16802164 6 
chrX:16802451-16802467 6 
chrX:16802535-16802547 6 
chrX:16803418-16803456 5.5 
chrX:16805247-16805291 5.25 
chrX:16805488-16805508 5.7 
chrX:16806110-16806132 5.54545 
chrX:16806790-16806803 6 
chrX:16807558-16807578 5.75 
chrX:16807896-16807926 5.4 
chrX:16809648-16809674 5.34615 
chrX:16809691-16809721 5.56667 
chrX:16810901-16810927 5.96154 
chrX:16811221-16811248 5.37037 
chrX:16811768-16811787 5.78947 
chrX:16812392-16812405 6 
chrX:16813935-16813947 6 
chrX:16818358-16818390 5.65625 
chrX:16818685-16818700 6 
chrX:16818990-16819026 6 
chrX:16820055-16820089 5.88235 
chrX:16820931-16820956 5.92 
chrX:16821477-16821490 6 
chrX:16823094-16823125 5.64516 
chrX:16823532-16823560 5.53571 
chrX:16825039-16825056 6 
chrX:16825206-16825248 5.47619 
chrX:16827770-16827791 5.66667 
chrX:16830118-16830139 5.7619 
chrX:16830814-16830837 6 
chrX:16831760-16831772 6 
chrX:16833290-16833312 5.77273 
chrX:16838890-16838905 5.93333 
chrX:16839243-16839276 5.93939 
chrX:16840116-16840133 6 
chrX:16841581-16841602 6 
chrX:16842320-16842339 5.78947 
chrX:16842876-16842894 5.77778 
chrX:16843631-16843659 5.25 
chrX:16846987-16847003 5.875 
chrX:16847017-16847036 5.68421 
chrX:16848354-16848371 5.82353 
chrX:16848953-16849004 6 
chrX:16851747-16851762 6 
chrX:16852567-16852580 5.92308 
chrX:16856063-16856093 5.3 
chrX:16856388-16856401 6 
chrX:16859680-16859700 5.75 
chrX:16869247-16869285 5.94737 
chrX:16873515-16873540 5.36 
chrX:16874118-16874140 6 
chrX:16874654-16874686 5.875 
chrX:16878796-16878833 5.89189 
chrX:16879298-16879321 5.69565 
chrX:16880660-16880684 5.70833 
chrX:16882274-16882293 5.78947 
chrX:16882649-16882680 5.90323 
chrX:16883186-16883208 6 
chrX:16883341-16883406 5.63077 
chrX:16884646-16884719 5.93151 
chrX:16885783-16885809 5.57692 
chrX:16890916-16890959 5.81395 
chrX:16891110-16891124 6 
chrX:16893561-16893585 6 
chrX:16894028-16894049 5.61905 
chrX:16895674-16895708 5.29412 
chrX:16896124-16896167 5.32558 
chrX:16896690-16896716 5.80769 
chrX:16898141-16898167 5.38462 
chrX:16899619-16899644 6 
chrX:16899792-16899804 6 
chrX:16901783-16901811 5.71429 
chrX:16902638-16902656 6 
chrX:16903826-16903852 5.96154 
chrX:16905927-16905945 6 
chrX:16906388-16906478 5.62222 
chrX:16908552-16908577 5.56 
chrX:16909098-16909110 6 
chrX:16909291-16909317 6 
chrX:16909522-16909546 5.83333 
chrX:16910444-16910496 5.67308 
chrX:16911727-16911773 5.69565 
chrX:16912186-16912219 5.81818 
chrX:16912531-16912562 5.93548 
chrX:16913620-16913647 5.77778 
chrX:16913833-16913854 5.80952 
chrX:16914340-16914360 5.9 
chrX:16918449-16918471 5.86364 
chrX:16920191-16920227 5.86111 
chrX:16920403-16920420 6 
chrX:16920814-16920828 6 
chrX:16921615-16921627 6 
chrX:16923372-16923397 5.4 
chrX:16925977-16926007 5.96667 
chrX:16927050-16927089 6 
chrX:16927521-16927557 5.94444 
chrX:16930309-16930335 5.73077 
chrX:16930797-16930811 6 
chrX:16931354-16931403 5.63265 
chrX:16931578-16931681 5.84466 
chrX:16932871-16932888 6 
chrX:16934555-16934577 5.63636 
chrX:16934601-16934618 6 
chrX:16934983-16935003 5.85 
chrX:16936110-16936133 5.69565 
chrX:16936545-16936576 5.87097 
chrX:16939322-16939372 5.66 
chrX:16941452-16941509 5.85965 
chrX:16941640-16941740 5.45 
chrX:16945724-16945747 5.65217 
chrX:16946564-16946600 5.41667 
chrX:16947070-16947096 6 
chrX:16947697-16947713 6 
chrX:16949144-16949174 5.6 
chrX:16951643-16951659 5.9375 
chrX:16953153-16953184 5.77419 
chrX:16953596-16953626 5.6 
chrX:16953691-16953706 5.86667 
chrX:16954701-16954753 5.55769 
chrX:16955130-16955160 5.46667 
chrX:16956004-16956043 5.97436 
chrX:16958470-16958495 5.56 
chrX:16959867-16959897 5.96667 
chrX:16960189-16960221 5.71875 
chrX:16960609-16960664 5.23636 
chrX:16963166-16963184 5.77778 
chrX:16963549-16963568 5.94737 
chrX:16963797-16963815 6 
chrX:16964674-16964706 5.1875 
chrX:16964852-16964892 5.925 
chrX:16964989-16965036 5.80851 
chrX:16967192-16967227 5.91429 
chrX:16967524-16967543 5.89474 
chrX:16969623-16969678 6 
chrX:16969841-16969862 5.71429 
chrX:16971198-16971274 5.85526 
chrX:16972928-16972946 6 
chrX:16974407-16974437 6 
chrX:16979409-16979441 5.34375 
chrX:16980399-16980443 6 
chrX:16981275-16981304 5.62069 
chrX:16982124-16982169 5.77778 
chrX:16982752-16982788 5.27778 
chrX:16984512-16984525 5.92308 
chrX:16987841-16987931 5.82222 
chrX:16988320-16988332 6 
chrX:16989509-16989537 5.5 
chrX:16991893-16991939 5.56522 
chrX:16995839-16995860 5.80952 
chrX:16998398-16998441 5.67442 
chrX:17001614-17001644 6 
chrX:17005201-17005233 5.6875 
chrX:17009845-17009873 5.82143 
chrX:17012390-17012564 5.67816 
chrX:17012932-17012951 5.73684 
chrX:17014985-17015011 5.53846 
chrX:17017491-17017510 6 
chrX:17018169-17018186 6 
chrX:17020325-17020357 5.46875 
chrX:17022225-17022254 5.7931 
chrX:17022532-17022548 5.875 
chrX:17027279-17027297 5.88889 
chrX:17027440-17027469 5.37931 
chrX:17029180-17029218 6 
chrX:17030084-17030096 6 
chrX:17030503-17030538 5.88571 
chrX:17031747-17031783 6 
chrX:17032668-17032691 5.91304 
chrX:17033502-17033546 5.68182 
chrX:17034516-17034541 5.84 
chrX:17034870-17034899 6 
chrX:17035679-17035692 6 
chrX:17035815-17035839 5.625 
chrX:17036335-17036353 6 
chrX:17036710-17036735 5.92 
chrX:17037090-17037107 6 
chrX:17037942-17037963 5.61905 
chrX:17042245-17042258 6 
chrX:17042408-17042428 5.9 
chrX:17042482-17042505 5.82609 
chrX:17045782-17045800 6 
chrX:17048437-17048463 6 
chrX:17052407-17052432 5.52 
chrX:17054921-17054955 5.41176 
chrX:17054972-17054987 6 
chrX:17055397-17055451 5.81481 
chrX:17064070-17064087 5.82353 
chrX:17064262-17064290 6 
chrX:17064348-17064396 5.75 
chrX:17067012-17067031 5.78947 
chrX:17067631-17067683 5.51923 
chrX:17067708-17067728 6 
chrX:17068238-17068328 5.95556 
chrX:17070124-17070158 5.58824 
chrX:17071474-17071518 6 
chrX:17074108-17074158 5.96 
chrX:17075826-17075863 5.91892 
chrX:17076575-17076589 6 
chrX:17077111-17077146 6 
chrX:17077422-17077434 6 
chrX:17078425-17078457 6 
chrX:17079353-17079393 5.575 
chrX:17079412-17079427 6 
chrX:17081280-17081315 5.51429 
chrX:17081930-17081943 6 
chrX:17082046-17082100 5.46296 
chrX:17083691-17083724 6 
chrX:17089034-17089074 5.45 
chrX:17089484-17089497 5.92308 
chrX:17093900-17093922 5.72727 
chrX:17097286-17097303 5.88235 
chrX:17101200-17101218 6 
chrX:17101979-17102013 5.91176 
chrX:17106047-17106123 5.77632 
chrX:17106700-17106724 5.625 
chrX:17111289-17111329 5.775 
chrX:17112789-17112806 5.88235 
chrX:17114782-17114812 5.96667 
chrX:17116733-17116751 6 
chrX:17118653-17118667 6 
chrX:17119153-17119189 5.94444 
chrX:17120135-17120212 5.97403 
chrX:17120878-17120897 5.94737 
chrX:17126031-17126050 5.73684 
chrX:17128433-17128446 6 
chrX:17128814-17128844 5.73333 
chrX:17129152-17129195 5.25581 
chrX:17131214-17131238 5.95833 
chrX:17131320-17131356 5.22222 
chrX:17135382-17135409 5.92593 
chrX:17136071-17136095 6 
chrX:17136446-17136489 5.81395 
chrX:17137991-17138012 6 
chrX:17142979-17142992 6 
chrX:17150026-17150038 6 
chrX:17150653-17150669 6 
chrX:17152735-17152762 6 
chrX:17153183-17153197 5.92857 
chrX:17155724-17155741 6 
chrX:17158858-17158905 6 
chrX:17161477-17161507 5.56667 
chrX:17161738-17161765 5.44444 
chrX:17162000-17162020 5.75 
chrX:17164233-17164255 5.90909 
chrX:17174498-17174546 5.39583 
chrX:17180967-17180992 5.56 
chrX:17183153-17183200 5.70213 
chrX:17184066-17184096 5.6 
chrX:17191086-17191128 5.85714 
chrX:17191604-17191619 5.86667 
chrX:17192910-17192940 5.8 
chrX:17198730-17198780 5.7 
chrX:17198890-17198913 5.52174 
chrX:17200255-17200324 5.81159 
chrX:17207391-17207422 5.96774 
chrX:17207760-17207843 5.74699 
chrX:17210307-17210328 5.90476 
chrX:17214162-17214209 5.82979 
chrX:17219739-17219776 5.7027 
chrX:17221703-17221766 5.33333 
chrX:17221933-17221949 6 
chrX:17226426-17226439 6 
chrX:17226505-17226682 5.72881 
chrX:17234122-17234152 5.8 
chrX:17236862-17236895 5.21212 
chrX:17239307-17239380 6 
chrX:17245849-17245915 5.37879 
chrX:17246978-17247024 5.91304 
chrX:17248133-17248155 5.54545 
chrX:17253420-17253443 5.47826 
chrX:17254195-17254251 5.51786 
chrX:17258428-17258470 5.52381 
chrX:17262394-17262412 5.88889 
chrX:17263920-17263946 6 
chrX:17264464-17264488 5.79167 
chrX:17265174-17265200 5.53846 
chrX:17265969-17265987 5.77778 
chrX:17266705-17266727 5.81818 
chrX:17267630-17267660 5.76667 
chrX:17270588-17270618 5.4 
chrX:17271229-17271243 6 
chrX:17275708-17275726 5.88889 
chrX:17278767-17278798 5.32258 
chrX:17279961-17279973 6 
chrX:17280553-17280580 5.96296 
chrX:17280990-17281030 5.55 
chrX:17281071-17281130 5.37288 
chrX:17286653-17286674 5.90476 
chrX:17287287-17287303 6 
chrX:17291391-17291414 5.82609 
chrX:17292999-17293046 5.61702 
chrX:17301641-17301674 5.18182 
chrX:17302436-17302459 5.6087 
chrX:17312555-17312571 5.9375 
chrX:17313159-17313201 6 
chrX:17313799-17313823 5.58333 
chrX:17315525-17315554 5.34483 
chrX:17318359-17318378 6 
chrX:17319520-17319559 6 
chrX:17324286-17324311 5.72 
chrX:17324926-17324960 5.52941 
chrX:17329251-17329278 5.92593 
chrX:17331075-17331115 6 
chrX:17331841-17331864 5.65217 
chrX:17332830-17332842 6 
chrX:17333208-17333235 5.81481 
chrX:17333983-17334022 5.28205 
chrX:17336537-17336572 5.88571 
chrX:17336789-17336803 6 
chrX:17339377-17339395 6 
chrX:17340870-17340902 6 
chrX:17341529-17341698 5.74556 
chrX:17343009-17343036 5.37037 
chrX:17343891-17343910 5.63158 
chrX:17344278-17344306 5.39286 
chrX:17344999-17345023 5.83333 
chrX:17347406-17347441 5.91429 
chrX:17347945-17347960 6 
chrX:17348969-17348981 6 
chrX:17352884-17352906 5.54545 
chrX:17354564-17354663 5.45455 
chrX:17355137-17355151 6 
chrX:17356439-17356462 5.47826 
chrX:17359038-17359111 5.60274 
chrX:17359930-17359963 5.33333 
chrX:17360551-17360586 6 
chrX:17360594-17360619 5.92 
chrX:17367237-17367256 6 
chrX:17367639-17367674 5.2 
chrX:17370401-17370414 6 
chrX:17375224-17375242 5.72222 
chrX:17375825-17375867 6 
chrX:17376647-17376674 5.44444 
chrX:17378447-17378500 5.60377 
chrX:17378997-17379014 5.76471 
chrX:17379715-17379746 5.83871 
chrX:17380566-17380631 5.93846 
chrX:17385251-17385276 5.88 
chrX:17390598-17390637 5.46154 
chrX:17391149-17391185 6 
chrX:17392189-17392215 5.96154 
chrX:17393445-17393496 5.5098 
chrX:17394211-17394225 6 
chrX:17396182-17396204 6 
chrX:17400222-17400241 5.78947 
chrX:17403653-17403674 5.71429 
chrX:17404786-17404820 6 
chrX:17406015-17406033 5.88889 
chrX:17406204-17406221 6 
chrX:17407700-17407734 5.73529 
chrX:17409170-17409194 5.91667 
chrX:17409622-17409646 5.54167 
chrX:17410267-17410291 5.91667 
chrX:17414420-17414432 6 
chrX:17414454-17414522 5.19118 
chrX:17415893-17415934 5.68293 
chrX:17417213-17417238 5.8 
chrX:17418708-17418728 5.7 
chrX:17422926-17422960 5.79412 
chrX:17424742-17424763 6 
chrX:17426131-17426152 6 
chrX:17426613-17426647 5.32353 
chrX:17427069-17427097 5.85714 
chrX:17428639-17428655 6 
chrX:17430335-17430360 5.48 
chrX:17430728-17430740 6 
chrX:17431234-17431269 5.4 
chrX:17432950-17432980 5.23333 
chrX:17433139-17433151 6 
chrX:17434915-17434961 5.91304 
chrX:17435214-17435238 6 
chrX:17436967-17436992 5.56 
chrX:17437563-17437591 5.39286 
chrX:17438478-17438524 5.76087 
chrX:17438586-17438614 5.39286 
chrX:17438626-17438674 5.33333 
chrX:17438680-17438724 5.27273 
chrX:17439349-17439384 5.74286 
chrX:17439674-17439711 5.56757 
chrX:17443645-17443713 5.97059 
chrX:17446947-17446981 5.70588 
chrX:17447347-17447376 6 
chrX:17448198-17448573 5.76267 
chrX:17451319-17451340 6 
chrX:17452564-17452580 6 
chrX:17454246-17454290 5.68182 
chrX:17454735-17454754 5.78947 
chrX:17458381-17458403 6 
chrX:17458778-17458803 5.64 
chrX:17459735-17459767 5.3125 
chrX:17459776-17459808 5.8125 
chrX:17463960-17463978 5.77778 
chrX:17464779-17464803 5.625 
chrX:17465878-17465937 6 
chrX:17466911-17466950 5.35897 
chrX:17470612-17470645 6 
chrX:17473428-17473458 5.46667 
chrX:17475137-17475174 5.2973 
chrX:17476341-17476365 5.83333 
chrX:17478395-17478426 5.77419 
chrX:17483739-17483751 6 
chrX:17485996-17486026 5.26667 
chrX:17486667-17486688 5.85714 
chrX:17488060-17488092 5.8125 
chrX:17490434-17490480 6 
chrX:17492022-17492046 6 
chrX:17494703-17494720 5.76471 
chrX:17497005-17497038 5.42424 
chrX:17499660-17499683 5.6087 
chrX:17500927-17500957 5.6 
chrX:17504859-17504882 5.65217 
chrX:17506899-17506920 5.90476 
chrX:17507590-17507622 5.75 
chrX:17509877-17509890 6 
chrX:17512199-17512216 6 
chrX:17514242-17514265 5.73913 
chrX:17519849-17519868 5.84211 
chrX:17520911-17520928 6 
chrX:17523133-17523166 5.57576 
chrX:17523934-17523977 5.27907 
chrX:17524650-17524696 5.86957 
chrX:17526122-17526142 5.8 
chrX:17526572-17526609 5.59459 
chrX:17527329-17527367 6 
chrX:17534679-17534724 5.82222 
chrX:17534896-17534910 6 
chrX:17537938-17537970 5.46875 
chrX:17538063-17538083 5.65 
chrX:17540613-17540642 5.65517 
chrX:17543727-17543777 5.86 
chrX:17547114-17547197 5.49398 
chrX:17552219-17552240 6 
chrX:17554475-17554518 6 
chrX:17554674-17554703 5.34483 
chrX:17559889-17559937 6 
chrX:17560811-17560833 5.95455 
chrX:17561047-17561068 5.71429 
chrX:17561757-17561783 5.96154 
chrX:17562622-17562646 5.83333 
chrX:17564776-17564806 5.36667 
chrX:17567255-17567274 5.78947 
chrX:17567331-17567348 5.76471 
chrX:17572186-17572215 5.62069 
chrX:17572950-17572975 6 
chrX:17575094-17575116 5.72727 
chrX:17575230-17575268 6 
chrX:17575447-17575464 6 
chrX:17577033-17577070 5.21622 
chrX:17578513-17578536 6 
chrX:17579674-17579741 5.86567 
chrX:17583089-17583111 5.77273 
chrX:17584802-17584820 5.77778 
chrX:17585795-17585878 5.44578 
chrX:17585927-17585975 5.3125 
chrX:17586768-17586800 6 
chrX:17590612-17590634 5.90909 
chrX:17593472-17593530 6 
chrX:17595691-17595729 5.60526 
chrX:17596102-17596114 6 
chrX:17597062-17597095 5.87879 
chrX:17597569-17597604 5.62857 
chrX:17603851-17603884 5.81818 
chrX:17607267-17607291 5.79167 
chrX:17607639-17607674 5.6 
chrX:17610131-17610153 6 
chrX:17611867-17611880 6 
chrX:17611990-17612005 6 
chrX:17612371-17612412 5.78049 
chrX:17615237-17615253 6 
chrX:17615551-17615579 5.39286 
chrX:17616079-17616108 5.58621 
chrX:17616836-17616857 5.66667 
chrX:17617713-17617749 5.66667 
chrX:17618391-17618429 5.97368 
chrX:17618924-17618962 5.65789 
chrX:17620295-17620337 5.90476 
chrX:17620804-17620827 5.43478 
chrX:17620954-17620972 6 
chrX:17622348-17622388 6 
chrX:17622835-17622861 5.88462 
chrX:17625896-17625911 6 
chrX:17626014-17626051 5.81081 
chrX:17630035-17630064 5.62069 
chrX:17633193-17633397 5.70588 
chrX:17634906-17634932 5.26923 
chrX:17650713-17650733 6 
chrX:17650922-17650945 5.6087 
chrX:17657674-17657783 5.41284 
chrX:17659230-17659253 5.95652 
chrX:17659882-17659903 5.85714 
chrX:17660065-17660084 6 
chrX:17661381-17661420 5.71795 
chrX:17664044-17664074 6 
chrX:17664550-17664586 6 
chrX:17670969-17671016 5.23404 
chrX:17671523-17671553 5.96667 
chrX:17683135-17683161 5.38462 
chrX:17683438-17683461 6 
chrX:17684761-17684793 5.84375 
chrX:17686208-17686226 6 
chrX:17691297-17691353 6 
chrX:17696098-17696119 6 
chrX:17696391-17696432 5.90244 
chrX:17698607-17698645 5.39474 
chrX:17702387-17702408 5.71429 
chrX:17702548-17702575 5.66667 
chrX:17707305-17707349 5.79545 
chrX:17709042-17709063 5.66667 
chrX:17710150-17710166 6 
chrX:17714047-17714066 5.73684 
chrX:17717047-17717068 5.85714 
chrX:17717987-17718004 5.82353 
chrX:17718561-17718587 5.92308 
chrX:17719559-17719579 5.7 
chrX:17719982-17720018 5.80556 
chrX:17721224-17721262 5.57895 
chrX:17722397-17722429 5.75 
chrX:17724310-17724332 5.90909 
chrX:17724610-17724640 6 
chrX:17727861-17727889 5.21429 
chrX:17730048-17730072 5.875 
chrX:17730363-17730435 5.83333 
chrX:17730481-17730528 5.91489 
chrX:17732448-17732461 6 
chrX:17735082-17735094 6 
chrX:17735992-17736006 6 
chrX:17736441-17737350 5.58966 
chrX:17738051-17738085 5.55882 
chrX:17738096-17738112 6 
chrX:17741846-17741901 5.89091 
chrX:17742151-17742183 5.375 
chrX:17746669-17746697 6 
chrX:17748847-17748875 5.39286 
chrX:17749344-17749367 6 
chrX:17752017-17752037 5.7 
chrX:17752619-17752669 5.48 
chrX:17753607-17753628 5.66667 
chrX:17754436-17754459 6 
chrX:17755542-17755563 6 
chrX:17756963-17757001 5.28947 
chrX:17757968-17757985 6 
chrX:17759759-17759797 5.44737 
chrX:17766707-17766737 5.8 
chrX:17775432-17775451 5.73684 
chrX:17778523-17778549 5.42308 
chrX:17780013-17780029 6 
chrX:17782329-17782347 6 
chrX:17793540-17793620 5.7625 
chrX:17795581-17795631 5.48 
chrX:17799480-17799508 5.64286 
chrX:17807865-17807892 5.66667 
chrX:17809174-17809193 5.89474 
chrX:17809840-17809917 5.54545 
chrX:17810292-17810340 5.52083 
chrX:17814001-17814041 6 
chrX:17815054-17815090 5.58333 
chrX:17817109-17817127 5.94444 
chrX:17817920-17817933 6 
chrX:17821648-17821674 5.84615 
chrX:17822050-17822090 5.775 
chrX:17822388-17822421 5.42424 
chrX:17826349-17826363 6 
chrX:17830263-17830300 5.81081 
chrX:17832465-17832481 6 
chrX:17833054-17833084 6 
chrX:17833419-17833478 5.74576 
chrX:17834104-17834195 5.58242 
chrX:17839659-17839700 5.60976 
chrX:17842181-17842221 5.45 
chrX:17844624-17844647 5.73913 
chrX:17845535-17845562 5.37037 
chrX:17847397-17847414 6 
chrX:17848603-17848635 5.84375 
chrX:17849479-17849506 5.88889 
chrX:17856760-17856799 5.76923 
chrX:17857151-17857168 6 
chrX:17859706-17859759 5.26415 
chrX:17860775-17860788 6 
chrX:17863271-17863295 5.45833 
chrX:17867999-17868037 5.78947 
chrX:17869915-17869934 5.89474 
chrX:17874958-17874998 5.475 
chrX:17878904-17878952 5.27083 
chrX:17879024-17879056 5.3125 
chrX:17879089-17879136 5.23404 
chrX:17879488-17879518 5.43333 
chrX:17885736-17885805 5.42029 
chrX:17885833-17885855 5.90909 
chrX:17891355-17891369 6 
chrX:17892273-17892309 5.97222 
chrX:17895009-17895029 5.7 
chrX:17897826-17897842 6 
chrX:17898396-17898412 6 
chrX:17901094-17901336 5.33058 
chrX:17902511-17902533 5.72727 
chrX:17902543-17902557 6 
chrX:17903885-17903933 5.97917 
chrX:17907909-17907921 6 
chrX:17908348-17908372 5.5 
chrX:17909998-17910015 5.88235 
chrX:17911059-17911081 5.54545 
chrX:17911977-17911998 5.7619 
chrX:17919989-17920115 5.92857 
chrX:17920174-17920208 5.29412 
chrX:17925609-17925640 5.3871 
chrX:17929883-17929941 5.93103 
chrX:17938554-17938578 6 
chrX:17938631-17938685 5.27778 
chrX:17939015-17939065 5.96 
chrX:17939219-17939248 6 
chrX:17942082-17942100 5.77778 
chrX:17945979-17946018 5.82051 
chrX:17946061-17946105 5.70455 
chrX:17946130-17946174 5.36364 
chrX:17948794-17948832 5.68421 
chrX:17948857-17948869 6 
chrX:17951578-17951590 6 
chrX:17953622-17953640 6 
chrX:17953794-17953810 5.9375 
chrX:17959645-17959661 6 
chrX:17960604-17960629 5.56 
chrX:17960789-17960829 5.85 
chrX:17963800-17963844 5.95455 
chrX:17965821-17965845 5.79167 
chrX:17965961-17965995 5.38235 
chrX:17968849-17968883 5.94118 
chrX:17974033-17974075 6 
chrX:17975174-17975221 5.31915 
chrX:17975264-17975315 5.92157 
chrX:17976959-17976983 5.91667 
chrX:17977197-17977244 6 
chrX:17987551-17987583 5.5625 
chrX:17990354-17990390 5.25 
chrX:17990939-17990985 5.8913 
chrX:17992202-17992235 5.57576 
chrX:17993600-17993652 6 
chrX:17993728-17993759 5.51613 
chrX:17996406-17996419 6 
chrX:17996515-17996534 5.68421 
chrX:17999050-17999084 5.23529 
chrX:17999183-17999214 5.45161 
chrX:18000063-18000076 6 
chrX:18000731-18000749 5.83333 
chrX:18006535-18006558 5.73913 
chrX:18008068-18008082 6 
chrX:18011174-18011193 5.68421 
chrX:18011201-18011231 5.5 
chrX:18014212-18014227 6 
chrX:18014297-18014318 5.80952 
chrX:18014428-18014475 5.68085 
chrX:18022233-18022260 5.33333 
chrX:18023987-18024017 5.66667 
chrX:18026385-18026405 5.85 
chrX:18027100-18027192 5.3913 
chrX:18032103-18032136 6 
chrX:18032723-18032735 6 
chrX:18034174-18034191 5.88235 
chrX:18035881-18035946 5.43077 
chrX:18037320-18037346 5.38462 
chrX:18037575-18037592 5.82353 
chrX:18038461-18038491 5.43333 
chrX:18039804-18039820 6 
chrX:18040594-18040620 5.61538 
chrX:18043797-18043832 5.88571 
chrX:18044088-18044115 5.85185 
chrX:18044242-18044257 6 
chrX:18044686-18044705 5.89474 
chrX:18048635-18048674 5.94872 
chrX:18048887-18048912 5.4 
chrX:18051359-18051397 5.57895 
chrX:18053930-18053991 5.2459 
chrX:18064064-18064089 5.64 
chrX:18067165-18067183 5.83333 
chrX:18068786-18068808 5.63636 
chrX:18072520-18072549 5.34483 
chrX:18072945-18073010 5.81538 
chrX:18077656-18077677 5.7619 
chrX:18083397-18083419 5.68182 
chrX:18083954-18083974 5.8 
chrX:18084470-18084526 5.35714 
chrX:18085144-18085158 6 
chrX:18085786-18085805 5.63158 
chrX:18094730-18094776 6 
chrX:18095410-18095432 6 
chrX:18101313-18101331 5.88889 
chrX:18105668-18105728 5.43333 
chrX:18107918-18107987 5.55072 
chrX:18118467-18118508 5.34146 
chrX:18118847-18118994 5.85714 
chrX:18121059-18121078 5.94737 
chrX:18122121-18122147 5.30769 
chrX:18129024-18129073 5.87755 
chrX:18129332-18129347 5.86667 
chrX:18129479-18129507 5.96429 
chrX:18130309-18130325 6 
chrX:18130501-18130528 5.37037 
chrX:18130766-18130784 5.77778 
chrX:18133554-18133569 6 
chrX:18135337-18135352 6 
chrX:18135966-18135997 5.90323 
chrX:18142383-18142415 5.46875 
chrX:18146798-18146823 5.92 
chrX:18150277-18150302 5.36 
chrX:18155620-18155638 5.72222 
chrX:18162674-18162691 5.94118 
chrX:18163636-18163650 6 
chrX:18169730-18169829 5.75758 
chrX:18171612-18171637 6 
chrX:18171741-18171758 6 
chrX:18172709-18172731 5.90909 
chrX:18173704-18173793 5.66292 
chrX:18181194-18181221 5.96296 
chrX:18182096-18182127 5.58065 
chrX:18185398-18185429 5.93548 
chrX:18185533-18185547 6 
chrX:18185809-18185832 5.43478 
chrX:18187264-18187296 5.78125 
chrX:18191090-18191116 5.30769 
chrX:18194488-18194504 6 
chrX:18195378-18195393 6 
chrX:18196441-18196473 5.65625 
chrX:18197299-18197317 6 
chrX:18198891-18198918 5.92593 
chrX:18199317-18199345 5.42857 
chrX:18199941-18199978 5.18919 
chrX:18200324-18200349 5.32 
chrX:18201162-18201186 5.83333 
chrX:18203653-18203692 6 
chrX:18204578-18204598 5.85 
chrX:18205181-18205202 5.71429 
chrX:18205897-18205925 5.21429 
chrX:18206499-18206517 6 
chrX:18207319-18207332 6 
chrX:18208860-18208915 5.81818 
chrX:18211111-18211144 5.9697 
chrX:18211449-18211481 5.9375 
chrX:18212674-18212703 5.62069 
chrX:18213092-18213122 6 
chrX:18213989-18214008 5.84211 
chrX:18214022-18214046 6 
chrX:18214421-18214461 5.4 
chrX:18214814-18214826 6 
chrX:18215553-18215566 5.92308 
chrX:18217317-18217334 6 
chrX:18218622-18218649 5.77778 
chrX:18219516-18219547 5.87097 
chrX:18219601-18219623 6 
chrX:18223007-18223036 5.48276 
chrX:18223518-18223546 5.89286 
chrX:18223725-18223754 6 
chrX:18230212-18230227 6 
chrX:18231868-18231885 6 
chrX:18232039-18232075 5.33333 
chrX:18232930-18232982 5.65385 
chrX:18236042-18236065 6 
chrX:18236224-18236254 5.66667 
chrX:18236301-18236319 5.88889 
chrX:18236979-18237008 5.93103 
chrX:18238025-18238082 5.78947 
chrX:18238892-18238923 6 
chrX:18239178-18239235 5.36842 
chrX:18240944-18240971 5.48148 
chrX:18242126-18242166 6 
chrX:18242577-18242594 5.88235 
chrX:18243603-18243627 5.75 
chrX:18245815-18245840 5.52 
chrX:18248361-18248387 5.84615 
chrX:18254056-18254082 5.46154 
chrX:18254356-18254386 5.86667 
chrX:18256130-18256156 5.92308 
chrX:18258101-18258118 5.88235 
chrX:18261168-18261206 5.84211 
chrX:18263851-18263869 5.83333 
chrX:18269429-18269452 6 
chrX:18270393-18270418 5.84 
chrX:18276019-18276127 5.81481 
chrX:18276856-18276900 5.31818 
chrX:18277380-18277407 5.55556 
chrX:18279682-18279712 5.16667 
chrX:18280457-18280473 6 
chrX:18280818-18280838 5.75 
chrX:18282551-18282595 6 
chrX:18286882-18286907 5.44 
chrX:18288148-18288160 6 
chrX:18288791-18288828 5.72973 
chrX:18289499-18289514 6 
chrX:18294588-18294641 5.37736 
chrX:18295123-18295153 5.8 
chrX:18299831-18299845 6 
chrX:18300242-18300257 6 
chrX:18300756-18300794 5.34211 
chrX:18307024-18307051 5.33333 
chrX:18308784-18308823 5.30769 
chrX:18310865-18310888 5.47826 
chrX:18311260-18311287 5.37037 
chrX:18315931-18315965 5.88235 
chrX:18316128-18316152 5.54167 
chrX:18316941-18316958 5.88235 
chrX:18318910-18318929 5.68421 
chrX:18319519-18319543 5.5 
chrX:18320251-18320275 6 
chrX:18324181-18324206 5.44 
chrX:18326378-18326495 5.8547 
chrX:18327320-18327333 6 
chrX:18328380-18328400 6 
chrX:18328689-18328743 5.68519 
chrX:18329518-18329532 6 
chrX:18329899-18329923 5.83333 
chrX:18331098-18331145 5.74468 
chrX:18331964-18331995 5.93548 
chrX:18333221-18333242 6 
chrX:18335953-18335975 5.77273 
chrX:18337714-18337737 5.82609 
chrX:18339718-18339734 6 
chrX:18344066-18344086 6 
chrX:18344799-18344812 6 
chrX:18345489-18345519 5.73333 
chrX:18349379-18349408 5.93103 
chrX:18351396-18351434 5.52632 
chrX:18353623-18353639 5.875 
chrX:18354857-18354880 5.73913 
chrX:18355425-18355448 6 
chrX:18355475-18355487 6 
chrX:18356563-18356585 5.72727 
chrX:18357039-18357063 5.83333 
chrX:18357667-18357679 6 
chrX:18358929-18358958 5.7931 
chrX:18359700-18359717 5.94118 
chrX:18360365-18360377 6 
chrX:18361226-18361264 5.86842 
chrX:18361291-18361313 5.68182 
chrX:18361471-18361492 5.80952 
chrX:18361880-18361916 5.83333 
chrX:18362043-18362100 5.85965 
chrX:18362288-18362319 5.70968 
chrX:18363953-18363992 5.48718 
chrX:18364039-18364059 5.75 
chrX:18365843-18365867 6 
chrX:18367915-18367935 5.8 
chrX:18368220-18368249 5.58621 
chrX:18368697-18368710 6 
chrX:18373151-18373174 5.43478 
chrX:18374768-18374791 6 
chrX:18377641-18377655 6 
chrX:18380745-18380768 6 
chrX:18382075-18382091 6 
chrX:18382897-18382920 5.52174 
chrX:18384657-18384674 5.76471 
chrX:18384805-18384817 6 
chrX:18385406-18385435 5.93103 
chrX:18387475-18387504 6 
chrX:18389075-18389118 5.72093 
chrX:18389646-18389667 5.61905 
chrX:18392105-18392138 5.27273 
chrX:18392292-18392310 6 
chrX:18393661-18393674 6 
chrX:18394595-18394617 5.90909 
chrX:18395745-18395760 6 
chrX:18395915-18395938 5.43478 
chrX:18396617-18396631 6 
chrX:18397592-18397629 5.45946 
chrX:18398302-18398315 6 
chrX:18399341-18399361 6 
chrX:18400388-18400414 5.84615 
chrX:18402081-18402111 5.7 
chrX:18402626-18402649 5.82609 
chrX:18402766-18402788 5.90909 
chrX:18403702-18403720 5.77778 
chrX:18404137-18404160 5.82609 
chrX:18404313-18404330 5.88235 
chrX:18405473-18405491 6 
chrX:18406851-18406873 6 
chrX:18407134-18407149 6 
chrX:18407800-18407838 5.71053 
chrX:18408302-18408324 6 
chrX:18409094-18409119 5.6 
chrX:18409179-18409209 5.93333 
chrX:18409778-18409795 5.82353 
chrX:18410674-18410710 5.77778 
chrX:18410848-18410869 5.7619 
chrX:18410984-18411004 5.8 
chrX:18411961-18411979 5.72222 
chrX:18412127-18412174 5.80851 
chrX:18413694-18413717 5.47826 
chrX:18413729-18413761 5.8125 
chrX:18414080-18414111 5.70968 
chrX:18414800-18414825 5.96 
chrX:18414884-18414905 5.90476 
chrX:18415503-18415515 6 
chrX:18420755-18420778 5.86957 
chrX:18423150-18423174 5.83333 
chrX:18423667-18423684 5.82353 
chrX:18424132-18424165 5.27273 
chrX:18425825-18425876 5.64706 
chrX:18427808-18427832 5.91667 
chrX:18428439-18428462 5.73913 
chrX:18428595-18428624 5.37931 
chrX:18429300-18429334 5.94118 
chrX:18429989-18430006 6 
chrX:18431976-18432071 5.75789 
chrX:18433475-18433488 6 
chrX:18433569-18433609 5.15 
chrX:18434190-18434204 6 
chrX:18434355-18434371 5.875 
chrX:18434442-18434466 5.625 
chrX:18436226-18436257 5.93548 
chrX:18436758-18437003 5.80816 
chrX:18437164-18437182 5.88889 
chrX:18437766-18437779 6 
chrX:18437935-18437975 5.95 
chrX:18438600-18438616 5.8125 
chrX:18439544-18439572 5.39286 
chrX:18442843-18442865 5.72727 
chrX:18442977-18443015 5.36842 
chrX:18446843-18446884 5.4878 
chrX:18448975-18448993 5.83333 
chrX:18449534-18449554 5.85 
chrX:18450195-18450231 5.94444 
chrX:18450723-18450737 6 
chrX:18450959-18450984 5.44 
chrX:18451348-18451374 5.92308 
chrX:18454391-18454436 5.24444 
chrX:18455017-18455040 5.91304 
chrX:18456180-18456198 5.77778 
chrX:18456909-18456924 6 
chrX:18457514-18457545 5.87097 
chrX:18460584-18460632 5.97917 
chrX:18462127-18462145 5.72222 
chrX:18462545-18462605 5.4 
chrX:18463196-18463210 6 
chrX:18464309-18464323 6 
chrX:18464473-18464499 6 
chrX:18465944-18465975 5.70968 
chrX:18466962-18466988 5.53846 
chrX:18470542-18470558 5.8125 
chrX:18470939-18470963 6 
chrX:18472348-18472369 5.7619 
chrX:18473010-18473025 6 
chrX:18473663-18473682 5.68421 
chrX:18474152-18474180 5.92857 
chrX:18474448-18474492 5.38636 
chrX:18475723-18475751 5.92857 
chrX:18476032-18476052 6 
chrX:18476840-18476857 5.94118 
chrX:18477809-18477838 5.89655 
chrX:18478602-18478627 5.88 
chrX:18481143-18481168 5.68 
chrX:18482121-18482156 5.94286 
chrX:18483788-18483806 6 
chrX:18487458-18487480 6 
chrX:18487768-18487781 6 
chrX:18488455-18488511 5.89286 
chrX:18489289-18489310 6 
chrX:18489470-18489505 5.51429 
chrX:18489844-18489872 5.64286 
chrX:18491075-18491088 6 
chrX:18491824-18491843 5.78947 
chrX:18492510-18492538 5.67857 
chrX:18493065-18493092 5.62963 
chrX:18493396-18493427 5.64516 
chrX:18495198-18495223 5.8 
chrX:18496392-18496419 5.62963 
chrX:18496795-18496840 5.48889 
chrX:18497434-18497452 6 
chrX:18497904-18497921 5.76471 
chrX:18498919-18498989 5.8 
chrX:18499278-18499332 5.59259 
chrX:18499440-18499491 6 
chrX:18499638-18499661 5.73913 
chrX:18500790-18500811 5.57143 
chrX:18512349-18512379 5.83333 
chrX:18515878-18515961 5.68675 
chrX:18515978-18515996 6 
chrX:18516107-18516119 6 
chrX:18516215-18516228 6 
chrX:18516896-18516917 5.90476 
chrX:18517481-18517493 6 
chrX:18517729-18517741 6 
chrX:18519281-18519310 6 
chrX:18519651-18519683 5.71875 
chrX:18520949-18520985 5.44444 
chrX:18521855-18521875 5.95 
chrX:18522372-18522403 5.93548 
chrX:18523052-18523064 6 
chrX:18525566-18525580 6 
chrX:18525674-18525712 6 
chrX:18526801-18526815 6 
chrX:18527211-18527243 6 
chrX:18527317-18527361 6 
chrX:18528106-18528148 5.54762 
chrX:18528264-18528286 5.90909 
chrX:18529097-18529122 5.68 
chrX:18529323-18529346 5.43478 
chrX:18530476-18530498 5.63636 
chrX:18530762-18530807 5.31111 
chrX:18531122-18531160 5.44737 
chrX:18532413-18532438 5.4 
chrX:18532827-18532839 6
[truncated: 2,215,695 more chars]
