# Supplementary material for: MsDetector: toward a standard computational tool for DNA microsatellites detection
Source: Nucleic Acids Res. 2012 Oct 2;41(1):e22. doi: 10.1093/nar/gks881 (PMC3592430; doi:10.1093/nar/gks881)
Supplement: Supplementary Data [file supp_gks881_nar-01766-met-n-2012-File009.gz › dataset7HumanMs/chrX_fp.rep]

chrX:393376-393397 5.57143 
chrX:639970-639995 5.32 
chrX:690959-690975 6 
chrX:937884-937907 5.47826 
chrX:2526474-2526499 5.32 
chrX:3073142-3073168 5.38462 
chrX:3080662-3080674 6 
chrX:3312054-3312082 5.17857 
chrX:3648271-3648291 5.6 
chrX:3777118-3777146 5.17857 
chrX:3829552-3829576 5.41667 
chrX:4049281-4049299 5.88889 
chrX:4134937-4134972 5.22857 
chrX:4555268-4555291 5.47826 
chrX:5059934-5059949 6 
chrX:5091762-5091784 5.5 
chrX:5288347-5288379 5.21875 
chrX:5492106-5492142 5.30556 
chrX:5563087-5563106 5.68421 
chrX:5666897-5666916 5.73684 
chrX:5850733-5850752 5.68421 
chrX:6093528-6093555 5.25926 
chrX:6662040-6662053 5.92308 
chrX:6712964-6712994 5.23333 
chrX:6968485-6968508 5.47826 
chrX:7044319-7044345 5.34615 
chrX:7205400-7205422 5.5 
chrX:7296747-7296773 5.30769 
chrX:7371891-7371914 5.43478 
chrX:7450756-7450788 5.21875 
chrX:7762466-7762489 5.47826 
chrX:8088193-8088218 5.68 
chrX:8283457-8283469 6 
chrX:9438197-9438225 5.42857 
chrX:9498644-9498661 5.76471 
chrX:9503559-9503585 5.38462 
chrX:9716775-9716791 5.8125 
chrX:9749921-9749948 5.22222 
chrX:9864679-9864709 5.33333 
chrX:9871398-9871434 5.22222 
chrX:11033890-11033914 5.45833 
chrX:11054002-11054022 5.6 
chrX:11102976-11103003 5.51852 
chrX:11287846-11287876 5.33333 
chrX:11484456-11484475 5.63158 
chrX:11709040-11709058 5.72222 
chrX:11849303-11849333 5.46667 
chrX:12120307-12120320 5.92308 
chrX:12383572-12383585 5.92308 
chrX:12667556-12667578 5.54545 
chrX:12960221-12960245 5.41667 
chrX:13112794-13112826 5.25 
chrX:13411200-13411220 5.6 
chrX:13613188-13613211 5.47826 
chrX:13803227-13803254 5.2963 
chrX:14183894-14183917 5.52174 
chrX:14965331-14965350 5.73684 
chrX:15008698-15008714 6 
chrX:15043966-15043982 5.875 
chrX:15218046-15218073 5.40741 
chrX:15412480-15412509 5.55172 
chrX:15432824-15432850 5.30769 
chrX:15710245-15710270 5.44 
chrX:15980719-15980743 5.45833 
chrX:16193847-16193873 5.42308 
chrX:16398521-16398538 5.76471 
chrX:16446520-16446533 5.92308 
chrX:16517521-16517533 6 
chrX:16699383-16699411 5.21429 
chrX:16885751-16885775 5.66667 
chrX:17086630-17086654 5.375 
chrX:17282824-17282852 5.32143 
chrX:17383643-17383670 5.37037 
chrX:17406961-17406989 5.39286 
chrX:17578000-17578029 5.2069 
chrX:17747596-17747621 5.32 
chrX:17758816-17758833 5.88235 
chrX:17868729-17868742 5.92308 
chrX:17875005-17875026 5.61905 
chrX:17879348-17879386 5.23684 
chrX:17894473-17894490 6 
chrX:18028695-18028715 5.6 
chrX:18253049-18253075 5.30769 
chrX:18340192-18340227 5.48571 
chrX:18416223-18416242 5.63158 
chrX:18733754-18733773 5.89474 
chrX:18794189-18794210 5.57143 
chrX:18879719-18879742 5.56522 
chrX:19234930-19234949 5.63158 
chrX:19495422-19495449 5.40741 
chrX:19754437-19754449 6 
chrX:19973952-19973967 5.93333 
chrX:20038996-20039018 5.5 
chrX:20222535-20222547 6 
chrX:20606488-20606501 5.92308 
chrX:20658563-20658593 5.26667 
chrX:20821046-20821058 6 
chrX:21432808-21432822 5.92857 
chrX:21497829-21497846 5.94118 
chrX:21590129-21590148 5.63158 
chrX:21875212-21875225 6 
chrX:21906728-21906759 5.19355 
chrX:22353017-22353032 5.93333 
chrX:22580272-22580296 5.54167 
chrX:22647347-22647374 5.33333 
chrX:22677580-22677605 5.48 
chrX:22831458-22831471 5.92308 
chrX:22831830-22831851 5.66667 
chrX:22837079-22837100 5.61905 
chrX:22897777-22897802 5.44 
chrX:22997190-22997217 5.25926 
chrX:23065212-23065225 5.92308 
chrX:23484725-23484746 5.57143 
chrX:23651074-23651087 6 
chrX:23810875-23810904 5.34483 
chrX:23828615-23828639 5.45833 
chrX:24634804-24634820 5.875 
chrX:24789039-24789051 6 
chrX:25745060-25745088 5.53571 
chrX:26183044-26183065 5.52381 
chrX:26235731-26235761 5.26667 
chrX:26470719-26470751 5.21875 
chrX:26977474-26977489 6 
chrX:27075393-27075413 5.95 
chrX:27121538-27121563 5.36 
chrX:27254237-27254255 5.83333 
chrX:27491945-27491972 5.2963 
chrX:27500178-27500203 5.36 
chrX:27593589-27593605 6 
chrX:28026860-28026872 6 
chrX:28402903-28402923 5.6 
chrX:28529687-28529726 5.17949 
chrX:28638389-28638415 5.30769 
chrX:28732124-28732151 5.33333 
chrX:28819005-28819029 5.58333 
chrX:28908698-28908710 6 
chrX:29042008-29042035 5.25926 
chrX:29042965-29042983 5.77778 
chrX:29174674-29174698 5.375 
chrX:29415805-29415818 5.92308 
chrX:29951555-29951580 5.44 
chrX:30146349-30146389 5.525 
chrX:30735871-30735883 6 
chrX:31265450-31265462 6 
chrX:31286920-31286943 5.52174 
chrX:31395841-31395865 5.41667 
chrX:31401402-31401425 5.43478 
chrX:31548826-31548844 5.94444 
chrX:31935755-31935780 5.4 
chrX:32342788-32342815 5.44444 
chrX:32623060-32623080 6 
chrX:32727909-32727925 6 
chrX:32833056-32833077 5.52381 
chrX:32911386-32911406 5.6 
chrX:33075254-33075282 5.21429 
chrX:33246080-33246100 5.9 
chrX:33895294-33895316 5.54545 
chrX:34590413-34590436 5.6087 
chrX:34865593-34865621 5.25 
chrX:35741671-35741683 6 
chrX:35847467-35847497 5.23333 
chrX:35947947-35947966 5.63158 
chrX:36051958-36051982 5.375 
chrX:36190679-36190701 5.59091 
chrX:36824252-36824280 5.21429 
chrX:38013303-38013337 5.11765 
chrX:38070760-38070783 5.56522 
chrX:38355070-38355082 6 
chrX:38677526-38677554 5.28571 
chrX:39027027-39027048 5.57143 
chrX:39103054-39103069 6 
chrX:39759779-39759798 5.68421 
chrX:39886475-39886515 5.175 
chrX:40421361-40421373 6 
chrX:41134784-41134803 5.63158 
chrX:41577330-41577342 6 
chrX:42006124-42006148 5.41667 
chrX:42280663-42280679 5.8125 
chrX:42441361-42441373 6 
chrX:42609445-42609472 5.22222 
chrX:42761110-42761124 6 
chrX:43150354-43150378 5.41667 
chrX:44405762-44405792 5.13333 
chrX:45168931-45168959 5.17857 
chrX:46039345-46039370 5.4 
chrX:46156029-46156062 5.30303 
chrX:46622550-46622577 5.33333 
chrX:47005559-47005580 5.71429 
chrX:47055382-47055403 5.71429 
chrX:47576029-47576057 5.25 
chrX:47649655-47649667 6 
chrX:48925652-48925667 6 
chrX:49371966-49371984 5.94444 
chrX:49630164-49630189 5.36 
chrX:49908760-49908794 5.14706 
chrX:50165463-50165486 5.43478 
chrX:50314999-50315026 5.40741 
chrX:50743524-50743537 6 
chrX:50857861-50857886 5.6 
chrX:52506712-52506729 5.82353 
chrX:52573936-52573973 5.37838 
chrX:52575851-52575863 6 
chrX:52745187-52745199 6 
chrX:53054262-53054274 6 
chrX:53163203-53163215 6 
chrX:53196986-53197016 5.16667 
chrX:53386648-53386674 5.30769 
chrX:54256780-54256813 5.24242 
chrX:54677848-54677870 5.59091 
chrX:54834056-54834075 5.68421 
chrX:54894770-54894798 5.25 
chrX:55440321-55440348 5.22222 
chrX:55599622-55599649 5.22222 
chrX:55660118-55660138 5.7 
chrX:55707694-55707717 5.52174 
chrX:55745233-55745260 5.51852 
chrX:55793858-55793898 5.225 
chrX:55811264-55811278 6 
chrX:55849467-55849480 5.92308 
chrX:56057604-56057635 5.32258 
chrX:56210823-56210845 5.5 
chrX:56846688-56846707 5.78947 
chrX:57513926-57513943 5.82353 
chrX:62139951-62139963 6 
chrX:62175130-62175154 5.41667 
chrX:62804016-62804041 5.44 
chrX:62878764-62878789 5.48 
chrX:62889630-62889660 5.16667 
chrX:63196917-63196942 5.44 
chrX:63364262-63364287 5.76 
chrX:63425512-63425540 5.32143 
chrX:63650726-63650756 5.16667 
chrX:63681578-63681606 5.17857 
chrX:63815282-63815301 5.73684 
chrX:64389086-64389104 5.77778 
chrX:64810151-64810179 5.32143 
chrX:65475253-65475279 5.26923 
chrX:65647656-65647684 5.35714 
chrX:65806266-65806290 5.75 
chrX:66241300-66241320 5.6 
chrX:66780704-66780716 6 
chrX:67074562-67074582 5.65 
chrX:67276973-67276986 5.92308 
chrX:67772569-67772590 5.52381 
chrX:67901324-67901358 5.38235 
chrX:67908157-67908172 5.86667 
chrX:67948778-67948791 6 
chrX:68349950-68349962 6 
chrX:68538614-68538627 6 
chrX:68881371-68881392 5.52381 
chrX:68902012-68902039 5.2963 
chrX:69032008-69032034 5.30769 
chrX:69337548-69337570 5.59091 
chrX:69342694-69342711 5.76471 
chrX:69642938-69642954 5.8125 
chrX:69698723-69698735 6 
chrX:69877467-69877491 5.41667 
chrX:69943570-69943583 5.92308 
chrX:70068894-70068907 5.92308 
chrX:70102652-70102679 5.33333 
chrX:70160753-70160788 5.17143 
chrX:70551727-70551740 6 
chrX:70743525-70743557 5.25 
chrX:70890215-70890227 6 
chrX:71888873-71888903 5.23333 
chrX:71898401-71898426 5.96 
chrX:72208293-72208323 5.36667 
chrX:72533386-72533399 5.92308 
chrX:72541160-72541190 5.4 
chrX:72576297-72576318 5.52381 
chrX:72641543-72641566 5.43478 
chrX:74126268-74126291 5.43478 
chrX:74509482-74509504 5.54545 
chrX:74514619-74514650 5.32258 
chrX:75115048-75115077 5.24138 
chrX:75464842-75464856 6 
chrX:75637229-75637261 5.34375 
chrX:75795990-75796012 5.54545 
chrX:76252240-76252255 5.86667 
chrX:76551219-76551245 5.46154 
chrX:76776423-76776435 6 
chrX:76815001-76815026 5.48 
chrX:76887607-76887621 6 
chrX:76977045-76977078 5.48485 
chrX:76984812-76984825 6 
chrX:77031141-77031168 5.40741 
chrX:77068451-77068476 5.44 
chrX:77168199-77168212 5.92308 
chrX:77528065-77528090 5.32 
chrX:77846942-77846969 5.22222 
chrX:78086040-78086065 5.32 
chrX:78311367-78311397 5.56667 
chrX:78382507-78382537 5.26667 
chrX:78504418-78504430 6 
chrX:78906712-78906734 5.5 
chrX:78908962-78908974 6 
chrX:79054329-79054359 5.23333 
chrX:79091977-79091995 5.72222 
chrX:79149189-79149215 5.38462 
chrX:79173147-79173167 5.65 
chrX:79347761-79347780 5.73684 
chrX:79818902-79818915 5.92308 
chrX:79927685-79927718 5.27273 
chrX:80008638-80008664 5.30769 
chrX:80286141-80286165 5.41667 
chrX:80751558-80751590 5.15625 
chrX:81207939-81207964 5.52 
chrX:81240375-81240400 5.32 
chrX:81490406-81490431 5.36 
chrX:81599937-81599967 5.53333 
chrX:81635672-81635696 5.375 
chrX:81739028-81739062 5.26471 
chrX:81837368-81837397 5.27586 
chrX:81841385-81841397 6 
chrX:81908480-81908500 5.6 
chrX:82086643-82086676 5.21212 
chrX:82415340-82415363 5.43478 
chrX:82436716-82436731 5.86667 
chrX:82469405-82469429 5.70833 
chrX:82564212-82564245 5.18182 
chrX:82695410-82695444 5.23529 
chrX:83116536-83116553 5.94118 
chrX:83175941-83175980 5.15385 
chrX:83194324-83194341 5.76471 
chrX:83230254-83230273 5.63158 
chrX:83238832-83238859 5.44444 
chrX:83396889-83396914 5.32 
chrX:83506624-83506636 6 
chrX:83520035-83520061 5.26923 
chrX:83573274-83573294 5.65 
chrX:83669990-83670003 6 
chrX:83765458-83765478 5.6 
chrX:83944699-83944725 5.34615 
chrX:84061534-84061551 5.76471 
chrX:84063863-84063875 6 
chrX:84109742-84109763 5.52381 
chrX:84175731-84175746 6 
chrX:84190098-84190119 5.52381 
chrX:84409626-84409643 5.76471 
chrX:84414780-84414807 5.25926 
chrX:84525467-84525499 5.28125 
chrX:84588586-84588599 5.92308 
chrX:84600618-84600636 5.72222 
chrX:84996764-84996777 6 
chrX:85087607-85087626 5.73684 
chrX:85221399-85221412 5.92308 
chrX:85553896-85553909 5.92308 
chrX:85930200-85930212 6 
chrX:85957351-85957367 5.875 
chrX:86246656-86246692 5.19444 
chrX:86394010-86394037 5.33333 
chrX:86416867-86416892 5.64 
chrX:86442400-86442422 5.59091 
chrX:86867946-86867973 5.22222 
chrX:86914392-86914405 5.92308 
chrX:87035042-87035068 5.38462 
chrX:87042009-87042037 5.21429 
chrX:87115257-87115286 5.34483 
chrX:87263431-87263449 5.77778 
chrX:87671079-87671107 5.35714 
chrX:87881535-87881567 5.375 
chrX:87943454-87943477 5.43478 
chrX:88032421-88032433 6 
chrX:88373446-88373475 5.17241 
chrX:88750090-88750118 5.35714 
chrX:88780357-88780375 5.72222 
chrX:89061022-89061034 6 
chrX:89062725-89062737 6 
chrX:89193844-89193879 5.42857 
chrX:89527078-89527114 5.27778 
chrX:89543480-89543497 5.94118 
chrX:89555195-89555229 5.35294 
chrX:89654214-89654242 5.21429 
chrX:89703952-89703966 6 
chrX:90227376-90227406 5.33333 
chrX:90288449-90288462 5.92308 
chrX:90291692-90291726 5.14706 
chrX:90361273-90361299 5.34615 
chrX:90398124-90398141 5.94118 
chrX:90591230-90591257 5.2963 
chrX:90647613-90647637 5.5 
chrX:90774434-90774449 6 
chrX:90975692-90975716 5.41667 
chrX:90994488-90994514 5.34615 
chrX:91099332-91099355 5.78261 
chrX:91315182-91315202 5.65 
chrX:91368477-91368503 5.26923 
chrX:91605681-91605705 5.5 
chrX:91739546-91739563 5.76471 
chrX:91778907-91778935 5.32143 
chrX:91866648-91866667 5.63158 
chrX:92399856-92399880 5.375 
chrX:92472234-92472257 5.47826 
chrX:92547836-92547864 5.25 
chrX:92669115-92669152 5.27027 
chrX:92798743-92798767 5.375 
chrX:92822815-92822828 6 
chrX:92830925-92830944 5.73684 
chrX:92842946-92842974 5.46429 
chrX:93431452-93431477 5.56 
chrX:93452826-93452839 6 
chrX:93543425-93543450 5.4 
chrX:94068123-94068150 5.40741 
chrX:94228807-94228819 6 
chrX:94514575-94514599 5.45833 
chrX:94650743-94650761 5.77778 
chrX:94820314-94820338 5.375 
chrX:94964692-94964716 5.41667 
chrX:94977285-94977316 5.29032 
chrX:95410264-95410291 5.33333 
chrX:95507348-95507370 5.63636 
chrX:95705501-95705525 5.375 
chrX:95729785-95729805 5.65 
chrX:95739677-95739699 5.5 
chrX:96184725-96184737 6 
chrX:96399294-96399310 5.875 
chrX:96608149-96608162 5.92308 
chrX:96724579-96724606 5.22222 
chrX:96760186-96760207 5.52381 
chrX:96863514-96863542 5.39286 
chrX:97033521-97033549 5.42857 
chrX:97472613-97472639 5.26923 
chrX:97536584-97536598 6 
chrX:97536692-97536720 5.46429 
chrX:97605208-97605232 5.375 
chrX:97781312-97781341 5.55172 
chrX:98179795-98179807 6 
chrX:98182179-98182204 5.52 
chrX:98211407-98211422 6 
chrX:98355028-98355053 5.32 
chrX:98554354-98554367 6 
chrX:98588817-98588843 5.26923 
chrX:98707774-98707795 5.52381 
chrX:99046226-99046240 6 
chrX:99049954-99049966 6 
chrX:99077388-99077418 5.23333 
chrX:99201376-99201405 5.2069 
chrX:99257142-99257176 5.35294 
chrX:99546837-99546863 5.46154 
chrX:99684272-99684284 6 
chrX:99803016-99803041 5.48 
chrX:100327041-100327069 5.39286 
chrX:100852009-100852040 5.16129 
chrX:100863291-100863306 5.93333 
chrX:100949482-100949515 5.33333 
chrX:101014358-101014383 5.32 
chrX:101027734-101027747 5.92308 
chrX:101418072-101418085 5.92308 
chrX:101565930-101565942 6 
chrX:101899513-101899539 5.34615 
chrX:101930443-101930456 5.92308 
chrX:101983862-101983876 6 
chrX:102094421-102094436 5.93333 
chrX:102120311-102120331 5.6 
chrX:102260109-102260127 5.88889 
chrX:102927706-102927723 5.82353 
chrX:103208785-103208804 5.63158 
chrX:103385321-103385351 5.36667 
chrX:103956665-103956692 5.22222 
chrX:103969395-103969424 5.17241 
chrX:103997394-103997420 5.30769 
chrX:104218247-104218266 5.68421 
chrX:104466569-104466584 6 
chrX:104626545-104626573 5.17857 
chrX:104958135-104958159 5.41667 
chrX:105306812-105306838 5.30769 
chrX:105889323-105889345 5.59091 
chrX:106144104-106144122 5.72222 
chrX:106304629-106304654 5.32 
chrX:106563862-106563891 5.17241 
chrX:106584495-106584523 5.28571 
chrX:106606650-106606684 5.23529 
chrX:106681432-106681449 5.76471 
chrX:106931155-106931169 6 
chrX:107793839-107793860 5.57143 
chrX:107822549-107822580 5.29032 
chrX:107832010-107832034 5.58333 
chrX:108209940-108209956 5.8125 
chrX:108309041-108309071 5.23333 
chrX:108314419-108314446 5.33333 
chrX:108680489-108680514 5.32 
chrX:108682145-108682157 6 
chrX:108794837-108794862 5.36 
chrX:108917572-108917598 5.30769 
chrX:109096765-109096795 5.2 
chrX:109143758-109143781 5.47826 
chrX:109419235-109419266 5.12903 
chrX:109621850-109621867 6 
chrX:109749788-109749802 5.92857 
chrX:110014983-110015019 5.25 
chrX:110028196-110028223 5.51852 
chrX:110031416-110031448 5.21875 
chrX:110179575-110179598 5.47826 
chrX:110248633-110248659 5.38462 
chrX:110302374-110302405 5.22581 
chrX:110648470-110648482 6 
chrX:110715085-110715108 5.47826 
chrX:110801552-110801578 5.26923 
chrX:111742508-111742534 5.34615 
chrX:111974830-111974843 6 
chrX:112011179-112011195 5.875 
chrX:112133713-112133734 5.52381 
chrX:112253931-112253956 5.48 
chrX:112295117-112295141 5.54167 
chrX:112425883-112425895 6 
chrX:112536973-112536997 5.375 
chrX:112580028-112580062 5.35294 
chrX:112634802-112634822 5.9 
chrX:113590344-113590364 5.8 
chrX:113629184-113629212 5.17857 
chrX:113871293-113871312 5.68421 
chrX:114170591-114170622 5.45161 
chrX:114238155-114238175 5.65 
chrX:114314223-114314247 5.41667 
chrX:114404247-114404260 6 
chrX:114483253-114483274 5.57143 
chrX:114587505-114587536 5.22581 
chrX:114758475-114758487 6 
chrX:115060608-115060634 5.30769 
chrX:115493641-115493668 5.22222 
chrX:115911043-115911055 6 
chrX:115974808-115974832 5.41667 
chrX:116039707-116039737 5.4 
chrX:117993843-117993872 5.2069 
chrX:118075954-118075971 5.76471 
chrX:118283356-118283373 5.82353 
chrX:118433127-118433142 5.93333 
chrX:118748185-118748205 5.8 
chrX:119401503-119401516 5.92308 
chrX:119451738-119451770 5.15625 
chrX:120010708-120010736 5.35714 
chrX:120011905-120011919 6 
chrX:120247176-120247216 5.275 
chrX:120332303-120332322 5.63158 
chrX:120747812-120747839 5.48148 
chrX:120811211-120811235 5.54167 
chrX:121239114-121239139 5.4 
chrX:121328943-121328967 5.45833 
chrX:121421689-121421720 5.19355 
chrX:121771552-121771572 5.9 
chrX:121882588-121882606 5.72222 
chrX:121895044-121895070 5.30769 
chrX:121929961-121929994 5.39394 
chrX:122374458-122374476 5.77778 
chrX:122516079-122516105 5.38462 
chrX:122710969-122710993 5.54167 
chrX:122778965-122778992 5.2963 
chrX:122800328-122800364 5.19444 
chrX:123130211-123130227 5.8125 
chrX:123417808-123417834 5.42308 
chrX:123822293-123822319 5.38462 
chrX:123830358-123830386 5.21429 
chrX:124096521-124096544 5.52174 
chrX:125077705-125077735 5.2 
chrX:125098266-125098288 5.5 
chrX:125475403-125475432 5.37931 
chrX:126085870-126085901 5.16129 
chrX:126242199-126242216 5.82353 
chrX:126388090-126388116 5.53846 
chrX:126448857-126448880 5.47826 
chrX:126488101-126488128 5.55556 
chrX:126543565-126543600 5.2 
chrX:126724884-126724907 5.56522 
chrX:126743186-126743207 5.80952 
chrX:126757488-126757515 5.2963 
chrX:126776245-126776266 5.52381 
chrX:127111075-127111087 6 
chrX:127201485-127201498 6 
chrX:127319094-127319123 5.17241 
chrX:127434994-127435014 5.75 
chrX:127522229-127522252 5.47826 
chrX:127877978-127877990 6 
chrX:127885845-127885879 5.20588 
chrX:128006489-128006518 5.24138 
chrX:128251001-128251021 5.7 
chrX:128287160-128287187 5.33333 
chrX:129001664-129001687 5.43478 
chrX:129169617-129169631 6 
chrX:129276456-129276481 5.4 
chrX:129444911-129444939 5.28571 
chrX:129527970-129528006 5.08333 
chrX:129786251-129786264 5.92308 
chrX:130023291-130023324 5.24242 
chrX:130090015-130090027 6 
chrX:130101572-130101599 5.2963 
chrX:130489104-130489143 5.23077 
chrX:130739001-130739030 5.27586 
chrX:130739756-130739781 5.4 
chrX:130902872-130902893 5.61905 
chrX:131188762-131188777 5.93333 
chrX:131245688-131245712 5.375 
chrX:131271674-131271689 5.93333 
chrX:131368699-131368718 6 
chrX:131514152-131514168 5.875 
chrX:131669902-131669921 5.78947 
chrX:132628105-132628130 5.32 
chrX:132890488-132890521 5.27273 
chrX:133065504-133065518 6 
chrX:133234604-133234640 5.16667 
chrX:133325525-133325548 5.43478 
chrX:133751410-133751423 6 
chrX:133754033-133754058 5.32 
chrX:133808946-133808974 5.39286 
chrX:133885153-133885188 5.17143 
chrX:134527434-134527458 5.41667 
chrX:135257614-135257635 5.61905 
chrX:135670446-135670464 6 
chrX:135857837-135857865 5.28571 
chrX:136390273-136390297 5.375 
chrX:136633150-136633173 5.65217 
chrX:136781597-136781627 5.23333 
chrX:136988791-136988813 5.54545 
chrX:137041476-137041502 5.34615 
chrX:137202007-137202033 5.34615 
chrX:137417185-137417215 5.3 
chrX:138149260-138149286 5.30769 
chrX:138457483-138457517 5.17647 
chrX:138701596-138701619 5.43478 
chrX:138804881-138804900 5.63158 
chrX:138922277-138922302 5.56 
chrX:139155817-139155842 5.32 
chrX:139275193-139275217 5.5 
chrX:139637581-139637611 5.6 
chrX:139891476-139891496 5.75 
chrX:139908868-139908881 5.92308 
chrX:140309373-140309386 5.92308 
chrX:140662842-140662868 5.30769 
chrX:140810831-140810866 5.48571 
chrX:140816284-140816307 5.43478 
chrX:140986766-140986792 5.26923 
chrX:141062104-141062125 5.52381 
chrX:141091995-141092017 5.72727 
chrX:141373872-141373898 5.30769 
chrX:141760362-141760388 5.46154 
chrX:141808090-141808108 5.77778 
chrX:141871182-141871205 5.43478 
chrX:141884084-141884111 5.44444 
chrX:142439394-142439419 5.68 
chrX:142619619-142619640 5.57143 
chrX:142866454-142866467 5.92308 
chrX:142958610-142958639 5.27586 
chrX:143352235-143352249 5.92857 
chrX:143718882-143718906 5.375 
chrX:143897409-143897435 5.26923 
chrX:144134319-144134351 5.34375 
chrX:144519984-144520009 5.44 
chrX:144534341-144534358 6 
chrX:144743835-144743853 5.94444 
chrX:144944003-144944027 5.41667 
chrX:145341565-145341608 5.18605 
chrX:145358458-145358481 5.47826 
chrX:145427855-145427892 5.27027 
chrX:145448129-145448156 5.22222 
chrX:145753452-145753480 5.21429 
chrX:146406874-146406886 6 
chrX:146589756-146589768 6 
chrX:146669390-146669422 5.25 
chrX:146669732-146669751 5.63158 
chrX:146699255-146699272 5.94118 
chrX:146934376-146934403 5.25926 
chrX:146940154-146940179 5.36 
chrX:147115093-147115120 5.2963 
chrX:147144385-147144399 6 
chrX:147443018-147443042 5.41667 
chrX:147803378-147803403 5.32 
chrX:147877824-147877853 5.2069 
chrX:147995358-147995371 6 
chrX:148136037-148136051 6 
chrX:148454734-148454776 5.16667 
chrX:148743083-148743116 5.39394 
chrX:148755102-148755127 5.64 
chrX:149135702-149135719 5.76471 
chrX:149436026-149436053 5.48148 
chrX:149731507-149731540 5.18182 
chrX:151092779-151092802 5.47826 
chrX:151124447-151124463 5.875 
chrX:151624368-151624380 6 
chrX:151625325-151625353 5.17857 
chrX:151861827-151861841 5.92857 
chrX:152250609-152250635 5.34615 
chrX:152553695-152553721 5.5 
chrX:153110022-153110035 5.92308 
chrX:153389848-153389869 5.52381 
chrX:153468347-153468377 5.26667 
chrX:153731427-153731461 5.23529 
chrX:154274543-154274569 5.5 
chrX:155258704-155258723 5.63158 
